# Supplementary material for: The solution structure of the unbound IgG Fc receptor CD64 resembles its crystal structure: Implications for function
Source: PLoS One. 2023 Sep 21;18(9):e0288351. doi: 10.1371/journal.pone.0288351 (PMC10513344; doi:10.1371/journal.pone.0288351)
Supplement: S1 File — (ZIP) [file pone.0288351.s003.zip]

Archive with 104 entries (101 files):
- CD64V03 E11/
- CD64V03 E11/BestFitmodel_EM_done_ready_for_EM_top100_0p11_E11.dcd_37331.pdb.pdb
- CD64V03 E11/Top10/
- CD64V03 E11/Top100/
- CD64V03 E11/Top100/EM_done_ready_for_EM_top100_0p11_E11.dcd_119182.pdb.pdb
- CD64V03 E11/Top100/EM_done_ready_for_EM_top100_0p11_E11.dcd_121446.pdb.pdb
- CD64V03 E11/Top100/EM_done_ready_for_EM_top100_0p11_E11.dcd_121447.pdb.pdb
- CD64V03 E11/Top100/EM_done_ready_for_EM_top100_0p11_E11.dcd_121448.pdb.pdb
- CD64V03 E11/Top100/EM_done_ready_for_EM_top100_0p11_E11.dcd_121449.pdb.pdb
- CD64V03 E11/Top100/EM_done_ready_for_EM_top100_0p11_E11.dcd_142221.pdb.pdb
- CD64V03 E11/Top100/EM_done_ready_for_EM_top100_0p11_E11.dcd_156574.pdb.pdb
- CD64V03 E11/Top100/EM_done_ready_for_EM_top100_0p11_E11.dcd_156575.pdb.pdb
- CD64V03 E11/Top100/EM_done_ready_for_EM_top100_0p11_E11.dcd_161159.pdb.pdb
- CD64V03 E11/Top100/EM_done_ready_for_EM_top100_0p11_E11.dcd_161162.pdb.pdb
- CD64V03 E11/Top100/EM_done_ready_for_EM_top100_0p11_E11.dcd_161163.pdb.pdb
- CD64V03 E11/Top100/EM_done_ready_for_EM_top100_0p11_E11.dcd_161164.pdb.pdb
- CD64V03 E11/Top100/EM_done_ready_for_EM_top100_0p11_E11.dcd_166399.pdb.pdb
- CD64V03 E11/Top100/EM_done_ready_for_EM_top100_0p11_E11.dcd_169009.pdb.pdb
- CD64V03 E11/Top100/EM_done_ready_for_EM_top100_0p11_E11.dcd_169010.pdb.pdb
- CD64V03 E11/Top100/EM_done_ready_for_EM_top100_0p11_E11.dcd_170648.pdb.pdb
- CD64V03 E11/Top100/EM_done_ready_for_EM_top100_0p11_E11.dcd_170908.pdb.pdb
- CD64V03 E11/Top100/EM_done_ready_for_EM_top100_0p11_E11.dcd_172042.pdb.pdb
- CD64V03 E11/Top100/EM_done_ready_for_EM_top100_0p11_E11.dcd_172401.pdb.pdb
- CD64V03 E11/Top100/EM_done_ready_for_EM_top100_0p11_E11.dcd_172402.pdb.pdb
- CD64V03 E11/Top100/EM_done_ready_for_EM_top100_0p11_E11.dcd_173249.pdb.pdb
- CD64V03 E11/Top100/EM_done_ready_for_EM_top100_0p11_E11.dcd_175254.pdb.pdb
- CD64V03 E11/Top100/EM_done_ready_for_EM_top100_0p11_E11.dcd_177581.pdb.pdb
- CD64V03 E11/Top100/EM_done_ready_for_EM_top100_0p11_E11.dcd_179260.pdb.pdb
- CD64V03 E11/Top100/EM_done_ready_for_EM_top100_0p11_E11.dcd_179979.pdb.pdb
- CD64V03 E11/Top100/EM_done_ready_for_EM_top100_0p11_E11.dcd_182655.pdb.pdb
- CD64V03 E11/Top100/EM_done_ready_for_EM_top100_0p11_E11.dcd_183228.pdb.pdb
- CD64V03 E11/Top100/EM_done_ready_for_EM_top100_0p11_E11.dcd_185364.pdb.pdb
- CD64V03 E11/Top100/EM_done_ready_for_EM_top100_0p11_E11.dcd_185453.pdb.pdb
- CD64V03 E11/Top100/EM_done_ready_for_EM_top100_0p11_E11.dcd_18763.pdb.pdb
- CD64V03 E11/Top100/EM_done_ready_for_EM_top100_0p11_E11.dcd_188869.pdb.pdb
- CD64V03 E11/Top100/EM_done_ready_for_EM_top100_0p11_E11.dcd_191822.pdb.pdb
- CD64V03 E11/Top100/EM_done_ready_for_EM_top100_0p11_E11.dcd_193527.pdb.pdb
- CD64V03 E11/Top100/EM_done_ready_for_EM_top100_0p11_E11.dcd_193559.pdb.pdb
- CD64V03 E11/Top100/EM_done_ready_for_EM_top100_0p11_E11.dcd_193835.pdb.pdb
- CD64V03 E11/Top100/EM_done_ready_for_EM_top100_0p11_E11.dcd_197447.pdb.pdb
- CD64V03 E11/Top100/EM_done_ready_for_EM_top100_0p11_E11.dcd_198969.pdb.pdb
- CD64V03 E11/Top100/EM_done_ready_for_EM_top100_0p11_E11.dcd_199404.pdb.pdb
- CD64V03 E11/Top100/EM_done_ready_for_EM_top100_0p11_E11.dcd_20142.pdb.pdb
- CD64V03 E11/Top100/EM_done_ready_for_EM_top100_0p11_E11.dcd_205897.pdb.pdb
- CD64V03 E11/Top100/EM_done_ready_for_EM_top100_0p11_E11.dcd_206700.pdb.pdb
- CD64V03 E11/Top100/EM_done_ready_for_EM_top100_0p11_E11.dcd_207057.pdb.pdb
- CD64V03 E11/Top100/EM_done_ready_for_EM_top100_0p11_E11.dcd_208799.pdb.pdb
- CD64V03 E11/Top100/EM_done_ready_for_EM_top100_0p11_E11.dcd_210938.pdb.pdb
- CD64V03 E11/Top100/EM_done_ready_for_EM_top100_0p11_E11.dcd_210939.pdb.pdb
- CD64V03 E11/Top100/EM_done_ready_for_EM_top100_0p11_E11.dcd_21257.pdb.pdb
- CD64V03 E11/Top100/EM_done_ready_for_EM_top100_0p11_E11.dcd_213233.pdb.pdb
- CD64V03 E11/Top100/EM_done_ready_for_EM_top100_0p11_E11.dcd_21392.pdb.pdb
- CD64V03 E11/Top100/EM_done_ready_for_EM_top100_0p11_E11.dcd_218267.pdb.pdb
- CD64V03 E11/Top100/EM_done_ready_for_EM_top100_0p11_E11.dcd_219740.pdb.pdb
- CD64V03 E11/Top100/EM_done_ready_for_EM_top100_0p11_E11.dcd_223918.pdb.pdb
- CD64V03 E11/Top100/EM_done_ready_for_EM_top100_0p11_E11.dcd_225104.pdb.pdb
- CD64V03 E11/Top100/EM_done_ready_for_EM_top100_0p11_E11.dcd_22563.pdb.pdb
- CD64V03 E11/Top100/EM_done_ready_for_EM_top100_0p11_E11.dcd_22564.pdb.pdb
- CD64V03 E11/Top100/EM_done_ready_for_EM_top100_0p11_E11.dcd_23077.pdb.pdb
- CD64V03 E11/Top100/EM_done_ready_for_EM_top100_0p11_E11.dcd_235229.pdb.pdb
- CD64V03 E11/Top100/EM_done_ready_for_EM_top100_0p11_E11.dcd_235230.pdb.pdb
- CD64V03 E11/Top100/EM_done_ready_for_EM_top100_0p11_E11.dcd_239152.pdb.pdb
- CD64V03 E11/Top100/EM_done_ready_for_EM_top100_0p11_E11.dcd_242539.pdb.pdb
- CD64V03 E11/Top100/EM_done_ready_for_EM_top100_0p11_E11.dcd_242540.pdb.pdb
- CD64V03 E11/Top100/EM_done_ready_for_EM_top100_0p11_E11.dcd_242541.pdb.pdb
- CD64V03 E11/Top100/EM_done_ready_for_EM_top100_0p11_E11.dcd_24293.pdb.pdb
- CD64V03 E11/Top100/EM_done_ready_for_EM_top100_0p11_E11.dcd_248202.pdb.pdb
- CD64V03 E11/Top100/EM_done_ready_for_EM_top100_0p11_E11.dcd_250272.pdb.pdb
- CD64V03 E11/Top100/EM_done_ready_for_EM_top100_0p11_E11.dcd_251383.pdb.pdb
- CD64V03 E11/Top100/EM_done_ready_for_EM_top100_0p11_E11.dcd_252129.pdb.pdb
- CD64V03 E11/Top100/EM_done_ready_for_EM_top100_0p11_E11.dcd_26865.pdb.pdb
- CD64V03 E11/Top100/EM_done_ready_for_EM_top100_0p11_E11.dcd_274366.pdb.pdb
- CD64V03 E11/Top100/EM_done_ready_for_EM_top100_0p11_E11.dcd_277553.pdb.pdb
- CD64V03 E11/Top100/EM_done_ready_for_EM_top100_0p11_E11.dcd_278511.pdb.pdb
- CD64V03 E11/Top100/EM_done_ready_for_EM_top100_0p11_E11.dcd_31629.pdb.pdb
- CD64V03 E11/Top100/EM_done_ready_for_EM_top100_0p11_E11.dcd_37112.pdb.pdb
- CD64V03 E11/Top100/EM_done_ready_for_EM_top100_0p11_E11.dcd_37331.pdb.pdb
- CD64V03 E11/Top100/EM_done_ready_for_EM_top100_0p11_E11.dcd_40163.pdb.pdb
- CD64V03 E11/Top100/EM_done_ready_for_EM_top100_0p11_E11.dcd_42552.pdb.pdb
- CD64V03 E11/Top100/EM_done_ready_for_EM_top100_0p11_E11.dcd_44485.pdb.pdb
- CD64V03 E11/Top100/EM_done_ready_for_EM_top100_0p11_E11.dcd_47827.pdb.pdb
- CD64V03 E11/Top100/EM_done_ready_for_EM_top100_0p11_E11.dcd_50606.pdb.pdb
- CD64V03 E11/Top100/EM_done_ready_for_EM_top100_0p11_E11.dcd_51348.pdb.pdb
- CD64V03 E11/Top100/EM_done_ready_for_EM_top100_0p11_E11.dcd_53312.pdb.pdb
- CD64V03 E11/Top100/EM_done_ready_for_EM_top100_0p11_E11.dcd_53835.pdb.pdb
- CD64V03 E11/Top100/EM_done_ready_for_EM_top100_0p11_E11.dcd_55426.pdb.pdb
- CD64V03 E11/Top100/EM_done_ready_for_EM_top100_0p11_E11.dcd_55641.pdb.pdb
- CD64V03 E11/Top100/EM_done_ready_for_EM_top100_0p11_E11.dcd_61400.pdb.pdb
- CD64V03 E11/Top100/EM_done_ready_for_EM_top100_0p11_E11.dcd_61829.pdb.pdb
- CD64V03 E11/Top100/EM_done_ready_for_EM_top100_0p11_E11.dcd_62780.pdb.pdb
- CD64V03 E11/Top100/EM_done_ready_for_EM_top100_0p11_E11.dcd_65089.pdb.pdb
- CD64V03 E11/Top100/EM_done_ready_for_EM_top100_0p11_E11.dcd_72117.pdb.pdb
- CD64V03 E11/Top100/EM_done_ready_for_EM_top100_0p11_E11.dcd_75599.pdb.pdb
- CD64V03 E11/Top100/EM_done_ready_for_EM_top100_0p11_E11.dcd_77520.pdb.pdb
- CD64V03 E11/Top100/EM_done_ready_for_EM_top100_0p11_E11.dcd_77521.pdb.pdb
- CD64V03 E11/Top100/EM_done_ready_for_EM_top100_0p11_E11.dcd_77661.pdb.pdb
- CD64V03 E11/Top100/EM_done_ready_for_EM_top100_0p11_E11.dcd_78174.pdb.pdb
- CD64V03 E11/Top100/EM_done_ready_for_EM_top100_0p11_E11.dcd_91599.pdb.pdb
- CD64V03 E11/Top100/EM_done_ready_for_EM_top100_0p11_E11.dcd_96731.pdb.pdb
- CD64V03 E11/Top100/EM_done_ready_for_EM_top100_0p11_E11.dcd_97633.pdb.pdb
- CD64V03 E11/Top100/EM_done_ready_for_EM_top100_0p11_E11.dcd_97932.pdb.pdb
- CD64V03 E11/Top100/EM_done_ready_for_EM_top100_0p11_E11.dcd_97934.pdb.pdb
- CD64V03 E11/Top100/EM_done_ready_for_EM_top100_0p11_E11.dcd_99381.pdb.pdb
- CD64V03 E11/Top100/EM_done_ready_for_EM_top100_0p11_E11.dcd_99809.pdb.pdb
