# Supplementary material for: The solution structure of the unbound IgG Fc receptor CD64 resembles its crystal structure: Implications for function
Source: PLoS One. 2023 Sep 21;18(9):e0288351. doi: 10.1371/journal.pone.0288351 (PMC10513344; doi:10.1371/journal.pone.0288351)
Supplement: S1 File — (ZIP) [file pone.0288351.s003.zip › CD64V03 E11/BestFitmodel_EM_done_ready_for_EM_top100_0p11_E11.dcd_37331.pdb.pdb]

REMARK  FINAL COORDINATES WRITTEN BY NAMD AT TIMESTEP 2000
ATOM      1  N   LYS P   1       0.601 -62.485 128.689  0.00 97.00      PROA   
ATOM      2  HT1 LYS P   1       1.248 -63.142 128.204  0.00 97.00      PROA   
ATOM      3  HT2 LYS P   1       0.770 -62.606 129.711  0.00 97.00      PROA   
ATOM      4  HT3 LYS P   1       0.834 -61.514 128.404  0.00 97.00      PROA   
ATOM      5  CA  LYS P   1      -0.797 -62.832 128.339  0.00 97.00      PROA   
ATOM      6  HA  LYS P   1      -0.872 -63.909 128.358  0.00 97.00      PROA   
ATOM      7  CB  LYS P   1      -1.808 -62.248 129.371  0.00 97.00      PROA   
ATOM      8  HB1 LYS P   1      -2.831 -62.319 128.942  0.00 97.00      PROA   
ATOM      9  HB2 LYS P   1      -1.607 -61.169 129.549  0.00 97.00      PROA   
ATOM     10  CG  LYS P   1      -1.828 -62.998 130.721  0.00 97.00      PROA   
ATOM     11  HG1 LYS P   1      -0.913 -62.723 131.291  0.00 97.00      PROA   
ATOM     12  HG2 LYS P   1      -1.790 -64.096 130.546  0.00 97.00      PROA   
ATOM     13  CD  LYS P   1      -3.051 -62.683 131.609  0.00 97.00      PROA   
ATOM     14  HD1 LYS P   1      -3.132 -61.580 131.727  0.00 97.00      PROA   
ATOM     15  HD2 LYS P   1      -2.855 -63.117 132.616  0.00 97.00      PROA   
ATOM     16  CE  LYS P   1      -4.378 -63.245 131.066  0.00 97.00      PROA   
ATOM     17  HE1 LYS P   1      -4.283 -64.337 130.882  0.00 97.00      PROA   
ATOM     18  HE2 LYS P   1      -4.663 -62.742 130.118  0.00 97.00      PROA   
ATOM     19  NZ  LYS P   1      -5.491 -63.046 132.030  0.00 97.00      PROA   
ATOM     20  HZ1 LYS P   1      -5.604 -62.033 132.235  0.00 97.00      PROA   
ATOM     21  HZ2 LYS P   1      -5.286 -63.554 132.914  0.00 97.00      PROA   
ATOM     22  HZ3 LYS P   1      -6.374 -63.414 131.622  0.00 97.00      PROA   
ATOM     23  C   LYS P   1      -1.119 -62.397 126.935  0.00 97.00      PROA   
ATOM     24  O   LYS P   1      -0.369 -61.644 126.317  0.00 97.00      PROA   
ATOM     25  N   ALA P   2      -2.260 -62.874 126.397  0.00 97.00      PROA   
ATOM     26  HN  ALA P   2      -2.853 -63.531 126.857  0.00 97.00      PROA   
ATOM     27  CA  ALA P   2      -2.797 -62.463 125.135  0.00 97.00      PROA   
ATOM     28  HA  ALA P   2      -2.707 -61.390 125.024  0.00 97.00      PROA   
ATOM     29  CB  ALA P   2      -2.149 -63.215 123.954  0.00 97.00      PROA   
ATOM     30  HB1 ALA P   2      -2.239 -64.313 124.096  0.00 97.00      PROA   
ATOM     31  HB2 ALA P   2      -1.067 -62.967 123.895  0.00 97.00      PROA   
ATOM     32  HB3 ALA P   2      -2.622 -62.939 122.990  0.00 97.00      PROA   
ATOM     33  C   ALA P   2      -4.254 -62.825 125.278  0.00 97.00      PROA   
ATOM     34  O   ALA P   2      -4.639 -63.408 126.292  0.00 97.00      PROA   
ATOM     35  N   VAL P   3      -5.091 -62.465 124.274  0.00 97.00      PROA   
ATOM     36  HN  VAL P   3      -4.770 -61.907 123.515  0.00 97.00      PROA   
ATOM     37  CA  VAL P   3      -6.430 -62.984 124.080  0.00 97.00      PROA   
ATOM     38  HA  VAL P   3      -6.457 -64.007 124.429  0.00 97.00      PROA   
ATOM     39  CB  VAL P   3      -7.586 -62.194 124.715  0.00 97.00      PROA   
ATOM     40  HB  VAL P   3      -8.548 -62.671 124.408  0.00 97.00      PROA   
ATOM     41  CG1 VAL P   3      -7.522 -62.283 126.253  0.00 97.00      PROA   
ATOM     42 HG11 VAL P   3      -6.640 -61.728 126.635  0.00 97.00      PROA   
ATOM     43 HG12 VAL P   3      -7.453 -63.342 126.577  0.00 97.00      PROA   
ATOM     44 HG13 VAL P   3      -8.436 -61.832 126.698  0.00 97.00      PROA   
ATOM     45  CG2 VAL P   3      -7.603 -60.721 124.254  0.00 97.00      PROA   
ATOM     46 HG21 VAL P   3      -7.785 -60.644 123.164  0.00 97.00      PROA   
ATOM     47 HG22 VAL P   3      -6.640 -60.223 124.491  0.00 97.00      PROA   
ATOM     48 HG23 VAL P   3      -8.412 -60.169 124.778  0.00 97.00      PROA   
ATOM     49  C   VAL P   3      -6.584 -63.007 122.575  0.00 97.00      PROA   
ATOM     50  O   VAL P   3      -5.988 -62.183 121.881  0.00 97.00      PROA   
ATOM     51  N   ILE P   4      -7.356 -63.975 122.019  0.00 97.00      PROA   
ATOM     52  HN  ILE P   4      -7.766 -64.694 122.578  0.00 97.00      PROA   
ATOM     53  CA  ILE P   4      -7.470 -64.139 120.576  0.00 97.00      PROA   
ATOM     54  HA  ILE P   4      -6.698 -63.556 120.097  0.00 97.00      PROA   
ATOM     55  CB  ILE P   4      -7.228 -65.580 120.122  0.00 97.00      PROA   
ATOM     56  HB  ILE P   4      -7.979 -66.245 120.604  0.00 97.00      PROA   
ATOM     57  CG2 ILE P   4      -7.359 -65.671 118.582  0.00 97.00      PROA   
ATOM     58 HG21 ILE P   4      -6.737 -64.885 118.101  0.00 97.00      PROA   
ATOM     59 HG22 ILE P   4      -8.413 -65.549 118.259  0.00 97.00      PROA   
ATOM     60 HG23 ILE P   4      -7.007 -66.652 118.209  0.00 97.00      PROA   
ATOM     61  CG1 ILE P   4      -5.822 -66.058 120.566  0.00 97.00      PROA   
ATOM     62 HG11 ILE P   4      -5.620 -65.779 121.622  0.00 97.00      PROA   
ATOM     63 HG12 ILE P   4      -5.082 -65.531 119.932  0.00 97.00      PROA   
ATOM     64  CD  ILE P   4      -5.605 -67.569 120.455  0.00 97.00      PROA   
ATOM     65  HD1 ILE P   4      -5.903 -67.961 119.462  0.00 97.00      PROA   
ATOM     66  HD2 ILE P   4      -6.197 -68.096 121.233  0.00 97.00      PROA   
ATOM     67  HD3 ILE P   4      -4.533 -67.806 120.609  0.00 97.00      PROA   
ATOM     68  C   ILE P   4      -8.807 -63.621 120.055  0.00 97.00      PROA   
ATOM     69  O   ILE P   4      -9.873 -63.920 120.590  0.00 97.00      PROA   
ATOM     70  N   LYS P   5      -8.771 -62.825 118.958  0.00 97.00      PROA   
ATOM     71  HN  LYS P   5      -7.888 -62.510 118.608  0.00 97.00      PROA   
ATOM     72  CA  LYS P   5      -9.954 -62.357 118.262  0.00 97.00      PROA   
ATOM     73  HA  LYS P   5     -10.844 -62.673 118.786  0.00 97.00      PROA   
ATOM     74  CB  LYS P   5      -9.972 -60.814 118.117  0.00 97.00      PROA   
ATOM     75  HB1 LYS P   5     -10.908 -60.496 117.608  0.00 97.00      PROA   
ATOM     76  HB2 LYS P   5      -9.113 -60.490 117.485  0.00 97.00      PROA   
ATOM     77  CG  LYS P   5      -9.856 -60.049 119.447  0.00 97.00      PROA   
ATOM     78  HG1 LYS P   5      -9.813 -58.965 119.196  0.00 97.00      PROA   
ATOM     79  HG2 LYS P   5      -8.893 -60.312 119.938  0.00 97.00      PROA   
ATOM     80  CD  LYS P   5     -11.015 -60.302 120.430  0.00 97.00      PROA   
ATOM     81  HD1 LYS P   5     -11.124 -61.396 120.588  0.00 97.00      PROA   
ATOM     82  HD2 LYS P   5     -11.962 -59.930 119.982  0.00 97.00      PROA   
ATOM     83  CE  LYS P   5     -10.802 -59.667 121.811  0.00 97.00      PROA   
ATOM     84  HE1 LYS P   5      -9.892 -60.105 122.280  0.00 97.00      PROA   
ATOM     85  HE2 LYS P   5     -11.669 -59.833 122.481  0.00 97.00      PROA   
ATOM     86  NZ  LYS P   5     -10.582 -58.216 121.698  0.00 97.00      PROA   
ATOM     87  HZ1 LYS P   5     -11.419 -57.640 121.512  0.00 97.00      PROA   
ATOM     88  HZ2 LYS P   5      -9.867 -58.058 120.951  0.00 97.00      PROA   
ATOM     89  HZ3 LYS P   5     -10.074 -57.883 122.546  0.00 97.00      PROA   
ATOM     90  C   LYS P   5     -10.009 -62.939 116.864  0.00 97.00      PROA   
ATOM     91  O   LYS P   5      -9.190 -62.624 116.010  0.00 97.00      PROA   
ATOM     92  N   LEU P   6     -11.024 -63.782 116.568  0.00 97.00      PROA   
ATOM     93  HN  LEU P   6     -11.661 -64.097 117.267  0.00 97.00      PROA   
ATOM     94  CA  LEU P   6     -11.311 -64.231 115.220  0.00 97.00      PROA   
ATOM     95  HA  LEU P   6     -10.376 -64.456 114.724  0.00 97.00      PROA   
ATOM     96  CB  LEU P   6     -12.182 -65.515 115.200  0.00 97.00      PROA   
ATOM     97  HB1 LEU P   6     -12.216 -65.883 114.151  0.00 97.00      PROA   
ATOM     98  HB2 LEU P   6     -13.225 -65.288 115.509  0.00 97.00      PROA   
ATOM     99  CG  LEU P   6     -11.677 -66.677 116.096  0.00 97.00      PROA   
ATOM    100  HG  LEU P   6     -10.569 -66.598 116.185  0.00 97.00      PROA   
ATOM    101  CD1 LEU P   6     -12.285 -66.654 117.513  0.00 97.00      PROA   
ATOM    102 HD11 LEU P   6     -13.394 -66.693 117.449  0.00 97.00      PROA   
ATOM    103 HD12 LEU P   6     -11.993 -65.743 118.071  0.00 97.00      PROA   
ATOM    104 HD13 LEU P   6     -11.941 -67.538 118.092  0.00 97.00      PROA   
ATOM    105  CD2 LEU P   6     -11.990 -68.034 115.442  0.00 97.00      PROA   
ATOM    106 HD21 LEU P   6     -11.504 -68.114 114.448  0.00 97.00      PROA   
ATOM    107 HD22 LEU P   6     -13.086 -68.148 115.311  0.00 97.00      PROA   
ATOM    108 HD23 LEU P   6     -11.625 -68.861 116.087  0.00 97.00      PROA   
ATOM    109  C   LEU P   6     -12.014 -63.111 114.458  0.00 97.00      PROA   
ATOM    110  O   LEU P   6     -13.024 -62.584 114.916  0.00 97.00      PROA   
ATOM    111  N   GLN P   7     -11.468 -62.674 113.296  0.00 97.00      PROA   
ATOM    112  HN  GLN P   7     -10.616 -63.069 112.950  0.00 97.00      PROA   
ATOM    113  CA  GLN P   7     -12.029 -61.584 112.507  0.00 97.00      PROA   
ATOM    114  HA  GLN P   7     -12.166 -60.767 113.203  0.00 97.00      PROA   
ATOM    115  CB  GLN P   7     -10.995 -61.058 111.475  0.00 97.00      PROA   
ATOM    116  HB1 GLN P   7     -10.551 -61.939 110.963  0.00 97.00      PROA   
ATOM    117  HB2 GLN P   7     -10.178 -60.583 112.066  0.00 97.00      PROA   
ATOM    118  CG  GLN P   7     -11.520 -60.074 110.407  0.00 97.00      PROA   
ATOM    119  HG1 GLN P   7     -12.029 -59.222 110.907  0.00 97.00      PROA   
ATOM    120  HG2 GLN P   7     -12.241 -60.577 109.730  0.00 97.00      PROA   
ATOM    121  CD  GLN P   7     -10.340 -59.502 109.609  0.00 97.00      PROA   
ATOM    122  OE1 GLN P   7      -9.359 -59.033 110.192  0.00 97.00      PROA   
ATOM    123  NE2 GLN P   7     -10.415 -59.532 108.250  0.00 97.00      PROA   
ATOM    124 HE21 GLN P   7      -9.634 -59.173 107.740  0.00 97.00      PROA   
ATOM    125 HE22 GLN P   7     -11.219 -59.903 107.790  0.00 97.00      PROA   
ATOM    126  C   GLN P   7     -13.428 -61.804 111.932  0.00 97.00      PROA   
ATOM    127  O   GLN P   7     -14.282 -60.940 112.135  0.00 97.00      PROA   
ATOM    128  N   PRO P   8     -13.783 -62.916 111.292  0.00 97.00      PROA   
ATOM    129  CD  PRO P   8     -12.888 -63.735 110.483  0.00 97.00      PROA   
ATOM    130  HD1 PRO P   8     -12.375 -64.446 111.161  0.00 97.00      PROA   
ATOM    131  HD2 PRO P   8     -12.148 -63.124 109.923  0.00 97.00      PROA   
ATOM    132  CA  PRO P   8     -15.108 -63.515 111.406  0.00 97.00      PROA   
ATOM    133  HA  PRO P   8     -15.855 -62.764 111.199  0.00 97.00      PROA   
ATOM    134  CB  PRO P   8     -15.116 -64.651 110.355  0.00 97.00      PROA   
ATOM    135  HB1 PRO P   8     -16.014 -64.588 109.707  0.00 97.00      PROA   
ATOM    136  HB2 PRO P   8     -15.087 -65.660 110.819  0.00 97.00      PROA   
ATOM    137  CG  PRO P   8     -13.834 -64.459 109.526  0.00 97.00      PROA   
ATOM    138  HG1 PRO P   8     -13.428 -65.422 109.161  0.00 97.00      PROA   
ATOM    139  HG2 PRO P   8     -14.052 -63.803 108.654  0.00 97.00      PROA   
ATOM    140  C   PRO P   8     -15.272 -64.065 112.822  0.00 97.00      PROA   
ATOM    141  O   PRO P   8     -14.416 -64.881 113.154  0.00 97.00      PROA   
ATOM    142  N   PRO P   9     -16.241 -63.730 113.676  0.00 97.00      PROA   
ATOM    143  CD  PRO P   9     -17.333 -62.805 113.353  0.00 97.00      PROA   
ATOM    144  HD1 PRO P   9     -17.883 -63.137 112.446  0.00 97.00      PROA   
ATOM    145  HD2 PRO P   9     -16.910 -61.786 113.201  0.00 97.00      PROA   
ATOM    146  CA  PRO P   9     -16.271 -64.153 115.081  0.00 97.00      PROA   
ATOM    147  HA  PRO P   9     -15.285 -64.090 115.518  0.00 97.00      PROA   
ATOM    148  CB  PRO P   9     -17.239 -63.129 115.706  0.00 97.00      PROA   
ATOM    149  HB1 PRO P   9     -16.668 -62.198 115.928  0.00 97.00      PROA   
ATOM    150  HB2 PRO P   9     -17.726 -63.466 116.640  0.00 97.00      PROA   
ATOM    151  CG  PRO P   9     -18.236 -62.827 114.585  0.00 97.00      PROA   
ATOM    152  HG1 PRO P   9     -18.961 -63.665 114.502  0.00 97.00      PROA   
ATOM    153  HG2 PRO P   9     -18.786 -61.878 114.738  0.00 97.00      PROA   
ATOM    154  C   PRO P   9     -16.773 -65.584 115.250  0.00 97.00      PROA   
ATOM    155  O   PRO P   9     -17.542 -65.852 116.172  0.00 97.00      PROA   
ATOM    156  N   TRP P  10     -16.351 -66.528 114.386  0.00 97.00      PROA   
ATOM    157  HN  TRP P  10     -15.653 -66.293 113.713  0.00 97.00      PROA   
ATOM    158  CA  TRP P  10     -16.972 -67.826 114.267  0.00 97.00      PROA   
ATOM    159  HA  TRP P  10     -17.789 -67.911 114.969  0.00 97.00      PROA   
ATOM    160  CB  TRP P  10     -17.518 -68.043 112.832  0.00 97.00      PROA   
ATOM    161  HB1 TRP P  10     -18.107 -68.983 112.799  0.00 97.00      PROA   
ATOM    162  HB2 TRP P  10     -16.654 -68.167 112.139  0.00 97.00      PROA   
ATOM    163  CG  TRP P  10     -18.369 -66.924 112.302  0.00 97.00      PROA   
ATOM    164  CD1 TRP P  10     -18.229 -66.366 111.057  0.00 97.00      PROA   
ATOM    165  HD1 TRP P  10     -17.494 -66.678 110.328  0.00 97.00      PROA   
ATOM    166  NE1 TRP P  10     -19.203 -65.425 110.856  0.00 97.00      PROA   
ATOM    167  HE1 TRP P  10     -19.429 -65.016 109.999  0.00 97.00      PROA   
ATOM    168  CE2 TRP P  10     -19.983 -65.327 111.970  0.00 97.00      PROA   
ATOM    169  CD2 TRP P  10     -19.486 -66.250 112.919  0.00 97.00      PROA   
ATOM    170  CE3 TRP P  10     -20.113 -66.346 114.164  0.00 97.00      PROA   
ATOM    171  HE3 TRP P  10     -19.755 -67.015 114.931  0.00 97.00      PROA   
ATOM    172  CZ3 TRP P  10     -21.232 -65.549 114.424  0.00 97.00      PROA   
ATOM    173  HZ3 TRP P  10     -21.727 -65.622 115.383  0.00 97.00      PROA   
ATOM    174  CZ2 TRP P  10     -21.090 -64.529 112.229  0.00 97.00      PROA   
ATOM    175  HZ2 TRP P  10     -21.462 -63.828 111.497  0.00 97.00      PROA   
ATOM    176  CH2 TRP P  10     -21.713 -64.657 113.471  0.00 97.00      PROA   
ATOM    177  HH2 TRP P  10     -22.576 -64.048 113.705  0.00 97.00      PROA   
ATOM    178  C   TRP P  10     -15.978 -68.915 114.593  0.00 97.00      PROA   
ATOM    179  O   TRP P  10     -15.024 -69.165 113.860  0.00 97.00      PROA   
ATOM    180  N   VAL P  11     -16.202 -69.614 115.727  0.00 97.00      PROA   
ATOM    181  HN  VAL P  11     -16.947 -69.358 116.340  0.00 97.00      PROA   
ATOM    182  CA  VAL P  11     -15.315 -70.660 116.208  0.00 97.00      PROA   
ATOM    183  HA  VAL P  11     -14.300 -70.373 115.970  0.00 97.00      PROA   
ATOM    184  CB  VAL P  11     -15.428 -70.768 117.730  0.00 97.00      PROA   
ATOM    185  HB  VAL P  11     -16.432 -71.162 118.009  0.00 97.00      PROA   
ATOM    186  CG1 VAL P  11     -14.342 -71.706 118.282  0.00 97.00      PROA   
ATOM    187 HG11 VAL P  11     -13.333 -71.364 117.968  0.00 97.00      PROA   
ATOM    188 HG12 VAL P  11     -14.498 -72.738 117.914  0.00 97.00      PROA   
ATOM    189 HG13 VAL P  11     -14.376 -71.726 119.392  0.00 97.00      PROA   
ATOM    190  CG2 VAL P  11     -15.263 -69.366 118.367  0.00 97.00      PROA   
ATOM    191 HG21 VAL P  11     -16.109 -68.693 118.120  0.00 97.00      PROA   
ATOM    192 HG22 VAL P  11     -14.318 -68.893 118.026  0.00 97.00      PROA   
ATOM    193 HG23 VAL P  11     -15.222 -69.455 119.474  0.00 97.00      PROA   
ATOM    194  C   VAL P  11     -15.594 -71.988 115.488  0.00 97.00      PROA   
ATOM    195  O   VAL P  11     -14.770 -72.901 115.472  0.00 97.00      PROA   
ATOM    196  N   SER P  12     -16.758 -72.085 114.809  0.00 97.00      PROA   
ATOM    197  HN  SER P  12     -17.371 -71.304 114.817  0.00 97.00      PROA   
ATOM    198  CA  SER P  12     -17.180 -73.208 113.986  0.00 97.00      PROA   
ATOM    199  HA  SER P  12     -16.406 -73.963 113.961  0.00 97.00      PROA   
ATOM    200  CB  SER P  12     -18.483 -73.863 114.545  0.00 97.00      PROA   
ATOM    201  HB1 SER P  12     -19.207 -73.067 114.818  0.00 97.00      PROA   
ATOM    202  HB2 SER P  12     -18.225 -74.423 115.472  0.00 97.00      PROA   
ATOM    203  OG  SER P  12     -19.122 -74.761 113.638  0.00 97.00      PROA   
ATOM    204  HG1 SER P  12     -18.616 -75.578 113.654  0.00 97.00      PROA   
ATOM    205  C   SER P  12     -17.360 -72.674 112.573  0.00 97.00      PROA   
ATOM    206  O   SER P  12     -18.070 -71.691 112.364  0.00 97.00      PROA   
ATOM    207  N   VAL P  13     -16.682 -73.290 111.566  0.00 97.00      PROA   
ATOM    208  HN  VAL P  13     -16.093 -74.074 111.758  0.00 97.00      PROA   
ATOM    209  CA  VAL P  13     -16.590 -72.709 110.230  0.00 97.00      PROA   
ATOM    210  HA  VAL P  13     -17.499 -72.157 110.041  0.00 97.00      PROA   
ATOM    211  CB  VAL P  13     -15.399 -71.744 110.160  0.00 97.00      PROA   
ATOM    212  HB  VAL P  13     -15.449 -71.094 111.068  0.00 97.00      PROA   
ATOM    213  CG1 VAL P  13     -14.047 -72.490 110.200  0.00 97.00      PROA   
ATOM    214 HG11 VAL P  13     -13.909 -73.108 109.288  0.00 97.00      PROA   
ATOM    215 HG12 VAL P  13     -13.979 -73.145 111.091  0.00 97.00      PROA   
ATOM    216 HG13 VAL P  13     -13.212 -71.759 110.241  0.00 97.00      PROA   
ATOM    217  CG2 VAL P  13     -15.498 -70.810 108.940  0.00 97.00      PROA   
ATOM    218 HG21 VAL P  13     -16.488 -70.309 108.900  0.00 97.00      PROA   
ATOM    219 HG22 VAL P  13     -15.340 -71.372 107.997  0.00 97.00      PROA   
ATOM    220 HG23 VAL P  13     -14.711 -70.028 108.996  0.00 97.00      PROA   
ATOM    221  C   VAL P  13     -16.512 -73.796 109.160  0.00 97.00      PROA   
ATOM    222  O   VAL P  13     -16.147 -74.933 109.433  0.00 97.00      PROA   
ATOM    223  N   PHE P  14     -16.885 -73.493 107.890  0.00 97.00      PROA   
ATOM    224  HN  PHE P  14     -17.246 -72.592 107.657  0.00 97.00      PROA   
ATOM    225  CA  PHE P  14     -16.714 -74.415 106.776  0.00 97.00      PROA   
ATOM    226  HA  PHE P  14     -16.922 -75.412 107.135  0.00 97.00      PROA   
ATOM    227  CB  PHE P  14     -17.655 -74.112 105.577  0.00 97.00      PROA   
ATOM    228  HB1 PHE P  14     -17.427 -74.759 104.704  0.00 97.00      PROA   
ATOM    229  HB2 PHE P  14     -17.535 -73.050 105.263  0.00 97.00      PROA   
ATOM    230  CG  PHE P  14     -19.097 -74.376 105.909  0.00 97.00      PROA   
ATOM    231  CD1 PHE P  14     -19.520 -75.654 106.319  0.00 97.00      PROA   
ATOM    232  HD1 PHE P  14     -18.793 -76.439 106.464  0.00 97.00      PROA   
ATOM    233  CE1 PHE P  14     -20.880 -75.927 106.510  0.00 97.00      PROA   
ATOM    234  HE1 PHE P  14     -21.197 -76.912 106.814  0.00 97.00      PROA   
ATOM    235  CZ  PHE P  14     -21.831 -74.920 106.306  0.00 97.00      PROA   
ATOM    236  HZ  PHE P  14     -22.880 -75.129 106.448  0.00 97.00      PROA   
ATOM    237  CD2 PHE P  14     -20.063 -73.379 105.697  0.00 97.00      PROA   
ATOM    238  HD2 PHE P  14     -19.754 -72.405 105.348  0.00 97.00      PROA   
ATOM    239  CE2 PHE P  14     -21.419 -73.640 105.913  0.00 97.00      PROA   
ATOM    240  HE2 PHE P  14     -22.144 -72.853 105.769  0.00 97.00      PROA   
ATOM    241  C   PHE P  14     -15.304 -74.441 106.214  0.00 97.00      PROA   
ATOM    242  O   PHE P  14     -14.533 -73.495 106.349  0.00 97.00      PROA   
ATOM    243  N   GLN P  15     -14.959 -75.542 105.500  0.00 97.00      PROA   
ATOM    244  HN  GLN P  15     -15.511 -76.372 105.564  0.00 97.00      PROA   
ATOM    245  CA  GLN P  15     -13.865 -75.583 104.539  0.00 97.00      PROA   
ATOM    246  HA  GLN P  15     -12.951 -75.396 105.085  0.00 97.00      PROA   
ATOM    247  CB  GLN P  15     -13.764 -76.971 103.844  0.00 97.00      PROA   
ATOM    248  HB1 GLN P  15     -13.486 -77.719 104.623  0.00 97.00      PROA   
ATOM    249  HB2 GLN P  15     -12.926 -76.951 103.114  0.00 97.00      PROA   
ATOM    250  CG  GLN P  15     -15.090 -77.429 103.177  0.00 97.00      PROA   
ATOM    251  HG1 GLN P  15     -15.816 -76.590 103.151  0.00 97.00      PROA   
ATOM    252  HG2 GLN P  15     -15.557 -78.233 103.782  0.00 97.00      PROA   
ATOM    253  CD  GLN P  15     -14.881 -77.956 101.747  0.00 97.00      PROA   
ATOM    254  OE1 GLN P  15     -14.248 -78.995 101.529  0.00 97.00      PROA   
ATOM    255  NE2 GLN P  15     -15.435 -77.217 100.743  0.00 97.00      PROA   
ATOM    256 HE21 GLN P  15     -15.958 -76.394 100.959  0.00 97.00      PROA   
ATOM    257 HE22 GLN P  15     -15.260 -77.482  99.796  0.00 97.00      PROA   
ATOM    258  C   GLN P  15     -13.994 -74.514 103.451  0.00 97.00      PROA   
ATOM    259  O   GLN P  15     -15.104 -74.158 103.062  0.00 97.00      PROA   
ATOM    260  N   GLU P  16     -12.848 -73.962 102.972  0.00 97.00      PROA   
ATOM    261  HN  GLU P  16     -11.976 -74.271 103.352  0.00 97.00      PROA   
ATOM    262  CA  GLU P  16     -12.729 -72.970 101.907  0.00 97.00      PROA   
ATOM    263  HA  GLU P  16     -11.709 -73.064 101.561  0.00 97.00      PROA   
ATOM    264  CB  GLU P  16     -13.621 -73.235 100.646  0.00 97.00      PROA   
ATOM    265  HB1 GLU P  16     -14.682 -73.133 100.952  0.00 97.00      PROA   
ATOM    266  HB2 GLU P  16     -13.464 -74.285 100.312  0.00 97.00      PROA   
ATOM    267  CG  GLU P  16     -13.383 -72.293  99.439  0.00 97.00      PROA   
ATOM    268  HG1 GLU P  16     -12.445 -72.581  98.919  0.00 97.00      PROA   
ATOM    269  HG2 GLU P  16     -13.271 -71.243  99.776  0.00 97.00      PROA   
ATOM    270  CD  GLU P  16     -14.524 -72.290  98.412  0.00 97.00      PROA   
ATOM    271  OE1 GLU P  16     -15.533 -73.025  98.574  0.00 97.00      PROA   
ATOM    272  OE2 GLU P  16     -14.399 -71.499  97.438  0.00 97.00      PROA   
ATOM    273  C   GLU P  16     -12.842 -71.537 102.425  0.00 97.00      PROA   
ATOM    274  O   GLU P  16     -12.183 -70.635 101.915  0.00 97.00      PROA   
ATOM    275  N   GLU P  17     -13.654 -71.286 103.478  0.00 97.00      PROA   
ATOM    276  HN  GLU P  17     -14.200 -72.028 103.861  0.00 97.00      PROA   
ATOM    277  CA  GLU P  17     -13.848 -69.988 104.112  0.00 97.00      PROA   
ATOM    278  HA  GLU P  17     -14.203 -69.317 103.340  0.00 97.00      PROA   
ATOM    279  CB  GLU P  17     -14.974 -70.086 105.176  0.00 97.00      PROA   
ATOM    280  HB1 GLU P  17     -14.692 -70.922 105.859  0.00 97.00      PROA   
ATOM    281  HB2 GLU P  17     -15.912 -70.396 104.662  0.00 97.00      PROA   
ATOM    282  CG  GLU P  17     -15.253 -68.837 106.047  0.00 97.00      PROA   
ATOM    283  HG1 GLU P  17     -14.344 -68.506 106.587  0.00 97.00      PROA   
ATOM    284  HG2 GLU P  17     -16.013 -69.105 106.812  0.00 97.00      PROA   
ATOM    285  CD  GLU P  17     -15.815 -67.660 105.243  0.00 97.00      PROA   
ATOM    286  OE1 GLU P  17     -15.101 -67.130 104.354  0.00 97.00      PROA   
ATOM    287  OE2 GLU P  17     -16.975 -67.260 105.529  0.00 97.00      PROA   
ATOM    288  C   GLU P  17     -12.582 -69.349 104.687  0.00 97.00      PROA   
ATOM    289  O   GLU P  17     -11.681 -70.027 105.166  0.00 97.00      PROA   
ATOM    290  N   SER P  18     -12.483 -68.000 104.640  0.00 97.00      PROA   
ATOM    291  HN  SER P  18     -13.287 -67.475 104.353  0.00 97.00      PROA   
ATOM    292  CA  SER P  18     -11.312 -67.248 105.055  0.00 97.00      PROA   
ATOM    293  HA  SER P  18     -10.448 -67.894 104.994  0.00 97.00      PROA   
ATOM    294  CB  SER P  18     -11.053 -66.013 104.152  0.00 97.00      PROA   
ATOM    295  HB1 SER P  18     -11.900 -65.298 104.242  0.00 97.00      PROA   
ATOM    296  HB2 SER P  18     -11.004 -66.349 103.094  0.00 97.00      PROA   
ATOM    297  OG  SER P  18      -9.831 -65.350 104.480  0.00 97.00      PROA   
ATOM    298  HG1 SER P  18      -9.126 -65.983 104.315  0.00 97.00      PROA   
ATOM    299  C   SER P  18     -11.462 -66.780 106.487  0.00 97.00      PROA   
ATOM    300  O   SER P  18     -12.460 -66.168 106.862  0.00 97.00      PROA   
ATOM    301  N   VAL P  19     -10.444 -67.050 107.331  0.00 97.00      PROA   
ATOM    302  HN  VAL P  19      -9.625 -67.522 107.007  0.00 97.00      PROA   
ATOM    303  CA  VAL P  19     -10.507 -66.677 108.729  0.00 97.00      PROA   
ATOM    304  HA  VAL P  19     -11.129 -65.799 108.818  0.00 97.00      PROA   
ATOM    305  CB  VAL P  19     -11.157 -67.771 109.589  0.00 97.00      PROA   
ATOM    306  HB  VAL P  19     -12.220 -67.857 109.256  0.00 97.00      PROA   
ATOM    307  CG1 VAL P  19     -10.500 -69.148 109.357  0.00 97.00      PROA   
ATOM    308 HG11 VAL P  19      -9.437 -69.118 109.665  0.00 97.00      PROA   
ATOM    309 HG12 VAL P  19     -10.559 -69.459 108.295  0.00 97.00      PROA   
ATOM    310 HG13 VAL P  19     -11.011 -69.923 109.967  0.00 97.00      PROA   
ATOM    311  CG2 VAL P  19     -11.160 -67.403 111.087  0.00 97.00      PROA   
ATOM    312 HG21 VAL P  19     -11.654 -66.428 111.254  0.00 97.00      PROA   
ATOM    313 HG22 VAL P  19     -10.125 -67.360 111.485  0.00 97.00      PROA   
ATOM    314 HG23 VAL P  19     -11.716 -68.176 111.661  0.00 97.00      PROA   
ATOM    315  C   VAL P  19      -9.142 -66.232 109.207  0.00 97.00      PROA   
ATOM    316  O   VAL P  19      -8.149 -66.931 109.053  0.00 97.00      PROA   
ATOM    317  N   THR P  20      -9.046 -65.023 109.810  0.00 97.00      PROA   
ATOM    318  HN  THR P  20      -9.849 -64.444 109.924  0.00 97.00      PROA   
ATOM    319  CA  THR P  20      -7.787 -64.522 110.340  0.00 97.00      PROA   
ATOM    320  HA  THR P  20      -7.057 -65.313 110.290  0.00 97.00      PROA   
ATOM    321  CB  THR P  20      -7.192 -63.349 109.554  0.00 97.00      PROA   
ATOM    322  HB  THR P  20      -7.257 -63.617 108.474  0.00 97.00      PROA   
ATOM    323  OG1 THR P  20      -5.806 -63.153 109.820  0.00 97.00      PROA   
ATOM    324  HG1 THR P  20      -5.717 -62.792 110.708  0.00 97.00      PROA   
ATOM    325  CG2 THR P  20      -7.934 -62.020 109.751  0.00 97.00      PROA   
ATOM    326 HG21 THR P  20      -7.934 -61.711 110.816  0.00 97.00      PROA   
ATOM    327 HG22 THR P  20      -8.981 -62.110 109.399  0.00 97.00      PROA   
ATOM    328 HG23 THR P  20      -7.441 -61.217 109.162  0.00 97.00      PROA   
ATOM    329  C   THR P  20      -8.005 -64.244 111.804  0.00 97.00      PROA   
ATOM    330  O   THR P  20      -9.034 -63.716 112.211  0.00 97.00      PROA   
ATOM    331  N   LEU P  21      -7.040 -64.671 112.644  0.00 97.00      PROA   
ATOM    332  HN  LEU P  21      -6.223 -65.107 112.270  0.00 97.00      PROA   
ATOM    333  CA  LEU P  21      -7.170 -64.701 114.082  0.00 97.00      PROA   
ATOM    334  HA  LEU P  21      -8.131 -64.308 114.378  0.00 97.00      PROA   
ATOM    335  CB  LEU P  21      -7.015 -66.139 114.652  0.00 97.00      PROA   
ATOM    336  HB1 LEU P  21      -7.144 -66.077 115.755  0.00 97.00      PROA   
ATOM    337  HB2 LEU P  21      -5.993 -66.528 114.454  0.00 97.00      PROA   
ATOM    338  CG  LEU P  21      -8.028 -67.194 114.126  0.00 97.00      PROA   
ATOM    339  HG  LEU P  21      -8.998 -66.680 113.927  0.00 97.00      PROA   
ATOM    340  CD1 LEU P  21      -7.567 -67.902 112.835  0.00 97.00      PROA   
ATOM    341 HD11 LEU P  21      -6.604 -68.425 113.016  0.00 97.00      PROA   
ATOM    342 HD12 LEU P  21      -7.430 -67.191 111.997  0.00 97.00      PROA   
ATOM    343 HD13 LEU P  21      -8.318 -68.660 112.526  0.00 97.00      PROA   
ATOM    344  CD2 LEU P  21      -8.278 -68.268 115.201  0.00 97.00      PROA   
ATOM    345 HD21 LEU P  21      -8.664 -67.810 116.135  0.00 97.00      PROA   
ATOM    346 HD22 LEU P  21      -7.329 -68.795 115.434  0.00 97.00      PROA   
ATOM    347 HD23 LEU P  21      -9.015 -69.015 114.840  0.00 97.00      PROA   
ATOM    348  C   LEU P  21      -6.094 -63.814 114.665  0.00 97.00      PROA   
ATOM    349  O   LEU P  21      -4.917 -64.016 114.409  0.00 97.00      PROA   
ATOM    350  N   HSD P  22      -6.470 -62.795 115.469  0.00 97.00      PROA   
ATOM    351  HN  HSD P  22      -7.435 -62.666 115.690  0.00 97.00      PROA   
ATOM    352  CA  HSD P  22      -5.571 -61.754 115.933  0.00 97.00      PROA   
ATOM    353  HA  HSD P  22      -4.636 -61.814 115.395  0.00 97.00      PROA   
ATOM    354  CB  HSD P  22      -6.171 -60.344 115.706  0.00 97.00      PROA   
ATOM    355  HB1 HSD P  22      -5.523 -59.573 116.176  0.00 97.00      PROA   
ATOM    356  HB2 HSD P  22      -7.179 -60.274 116.171  0.00 97.00      PROA   
ATOM    357  ND1 HSD P  22      -7.351 -60.243 113.438  0.00 97.00      PROA   
ATOM    358  HD1 HSD P  22      -8.203 -60.690 113.714  0.00 97.00      PROA   
ATOM    359  CG  HSD P  22      -6.264 -59.993 114.250  0.00 97.00      PROA   
ATOM    360  CE1 HSD P  22      -7.066 -59.700 112.228  0.00 97.00      PROA   
ATOM    361  HE1 HSD P  22      -7.750 -59.734 111.384  0.00 97.00      PROA   
ATOM    362  NE2 HSD P  22      -5.888 -59.110 112.210  0.00 97.00      PROA   
ATOM    363  CD2 HSD P  22      -5.393 -59.279 113.490  0.00 97.00      PROA   
ATOM    364  HD2 HSD P  22      -4.437 -58.849 113.764  0.00 97.00      PROA   
ATOM    365  C   HSD P  22      -5.274 -61.874 117.410  0.00 97.00      PROA   
ATOM    366  O   HSD P  22      -6.179 -61.961 118.229  0.00 97.00      PROA   
ATOM    367  N   CYS P  23      -3.976 -61.839 117.787  0.00 97.00      PROA   
ATOM    368  HN  CYS P  23      -3.259 -61.825 117.091  0.00 97.00      PROA   
ATOM    369  CA  CYS P  23      -3.527 -61.812 119.167  0.00 97.00      PROA   
ATOM    370  HA  CYS P  23      -4.318 -62.163 119.815  0.00 97.00      PROA   
ATOM    371  CB  CYS P  23      -2.285 -62.701 119.382  0.00 97.00      PROA   
ATOM    372  HB1 CYS P  23      -1.899 -62.556 120.409  0.00 97.00      PROA   
ATOM    373  HB2 CYS P  23      -1.490 -62.425 118.655  0.00 97.00      PROA   
ATOM    374  SG  CYS P  23      -2.710 -64.441 119.181  0.00 97.00      PROA   
ATOM    375  C   CYS P  23      -3.174 -60.402 119.583  0.00 97.00      PROA   
ATOM    376  O   CYS P  23      -2.112 -59.875 119.261  0.00 97.00      PROA   
ATOM    377  N   GLU P  24      -4.074 -59.760 120.352  0.00 97.00      PROA   
ATOM    378  HN  GLU P  24      -4.915 -60.210 120.640  0.00 97.00      PROA   
ATOM    379  CA  GLU P  24      -3.962 -58.368 120.713  0.00 97.00      PROA   
ATOM    380  HA  GLU P  24      -3.367 -57.848 119.975  0.00 97.00      PROA   
ATOM    381  CB  GLU P  24      -5.365 -57.717 120.760  0.00 97.00      PROA   
ATOM    382  HB1 GLU P  24      -5.858 -57.954 119.788  0.00 97.00      PROA   
ATOM    383  HB2 GLU P  24      -5.273 -56.611 120.821  0.00 97.00      PROA   
ATOM    384  CG  GLU P  24      -6.232 -58.220 121.933  0.00 97.00      PROA   
ATOM    385  HG1 GLU P  24      -5.844 -57.846 122.904  0.00 97.00      PROA   
ATOM    386  HG2 GLU P  24      -6.239 -59.331 121.955  0.00 97.00      PROA   
ATOM    387  CD  GLU P  24      -7.665 -57.750 121.804  0.00 97.00      PROA   
ATOM    388  OE1 GLU P  24      -8.286 -57.477 122.869  0.00 97.00      PROA   
ATOM    389  OE2 GLU P  24      -8.169 -57.691 120.652  0.00 97.00      PROA   
ATOM    390  C   GLU P  24      -3.307 -58.196 122.064  0.00 97.00      PROA   
ATOM    391  O   GLU P  24      -3.218 -59.117 122.877  0.00 97.00      PROA   
ATOM    392  N   VAL P  25      -2.856 -56.950 122.320  0.00 97.00      PROA   
ATOM    393  HN  VAL P  25      -2.870 -56.254 121.607  0.00 97.00      PROA   
ATOM    394  CA  VAL P  25      -2.570 -56.436 123.638  0.00 97.00      PROA   
ATOM    395  HA  VAL P  25      -3.179 -56.957 124.362  0.00 97.00      PROA   
ATOM    396  CB  VAL P  25      -1.091 -56.472 124.042  0.00 97.00      PROA   
ATOM    397  HB  VAL P  25      -0.488 -55.837 123.352  0.00 97.00      PROA   
ATOM    398  CG1 VAL P  25      -0.940 -55.941 125.482  0.00 97.00      PROA   
ATOM    399 HG11 VAL P  25      -1.464 -56.614 126.194  0.00 97.00      PROA   
ATOM    400 HG12 VAL P  25      -1.356 -54.921 125.589  0.00 97.00      PROA   
ATOM    401 HG13 VAL P  25       0.135 -55.909 125.756  0.00 97.00      PROA   
ATOM    402  CG2 VAL P  25      -0.532 -57.909 123.957  0.00 97.00      PROA   
ATOM    403 HG21 VAL P  25      -0.537 -58.278 122.911  0.00 97.00      PROA   
ATOM    404 HG22 VAL P  25      -1.144 -58.597 124.578  0.00 97.00      PROA   
ATOM    405 HG23 VAL P  25       0.514 -57.939 124.330  0.00 97.00      PROA   
ATOM    406  C   VAL P  25      -2.999 -54.987 123.472  0.00 97.00      PROA   
ATOM    407  O   VAL P  25      -2.636 -54.433 122.436  0.00 97.00      PROA   
ATOM    408  N   PRO P  26      -3.729 -54.298 124.361  0.00 97.00      PROA   
ATOM    409  CD  PRO P  26      -4.651 -54.967 125.293  0.00 97.00      PROA   
ATOM    410  HD1 PRO P  26      -4.163 -55.035 126.289  0.00 97.00      PROA   
ATOM    411  HD2 PRO P  26      -4.961 -55.980 124.950  0.00 97.00      PROA   
ATOM    412  CA  PRO P  26      -4.137 -52.905 124.122  0.00 97.00      PROA   
ATOM    413  HA  PRO P  26      -4.543 -52.830 123.122  0.00 97.00      PROA   
ATOM    414  CB  PRO P  26      -5.231 -52.665 125.177  0.00 97.00      PROA   
ATOM    415  HB1 PRO P  26      -5.964 -51.902 124.845  0.00 97.00      PROA   
ATOM    416  HB2 PRO P  26      -4.793 -52.353 126.151  0.00 97.00      PROA   
ATOM    417  CG  PRO P  26      -5.869 -54.044 125.354  0.00 97.00      PROA   
ATOM    418  HG1 PRO P  26      -6.440 -54.140 126.298  0.00 97.00      PROA   
ATOM    419  HG2 PRO P  26      -6.540 -54.257 124.492  0.00 97.00      PROA   
ATOM    420  C   PRO P  26      -3.037 -51.850 124.255  0.00 97.00      PROA   
ATOM    421  O   PRO P  26      -3.323 -50.744 124.710  0.00 97.00      PROA   
ATOM    422  N   HSD P  27      -1.796 -52.137 123.815  0.00 97.00      PROA   
ATOM    423  HN  HSD P  27      -1.641 -53.015 123.366  0.00 97.00      PROA   
ATOM    424  CA  HSD P  27      -0.701 -51.193 123.799  0.00 97.00      PROA   
ATOM    425  HA  HSD P  27      -0.975 -50.286 124.322  0.00 97.00      PROA   
ATOM    426  CB  HSD P  27       0.610 -51.752 124.415  0.00 97.00      PROA   
ATOM    427  HB1 HSD P  27       1.463 -51.086 124.161  0.00 97.00      PROA   
ATOM    428  HB2 HSD P  27       0.831 -52.757 123.990  0.00 97.00      PROA   
ATOM    429  ND1 HSD P  27       0.214 -52.954 126.634  0.00 97.00      PROA   
ATOM    430  HD1 HSD P  27      -0.152 -53.804 126.252  0.00 97.00      PROA   
ATOM    431  CG  HSD P  27       0.583 -51.834 125.918  0.00 97.00      PROA   
ATOM    432  CE1 HSD P  27       0.492 -52.701 127.937  0.00 97.00      PROA   
ATOM    433  HE1 HSD P  27       0.307 -53.417 128.738  0.00 97.00      PROA   
ATOM    434  NE2 HSD P  27       1.025 -51.508 128.108  0.00 97.00      PROA   
ATOM    435  CD2 HSD P  27       1.090 -50.966 126.837  0.00 97.00      PROA   
ATOM    436  HD2 HSD P  27       1.531 -49.987 126.697  0.00 97.00      PROA   
ATOM    437  C   HSD P  27      -0.425 -50.851 122.360  0.00 97.00      PROA   
ATOM    438  O   HSD P  27      -0.156 -51.730 121.547  0.00 97.00      PROA   
ATOM    439  N   LEU P  28      -0.483 -49.548 122.004  0.00 97.00      PROA   
ATOM    440  HN  LEU P  28      -0.808 -48.858 122.646  0.00 97.00      PROA   
ATOM    441  CA  LEU P  28      -0.152 -49.064 120.675  0.00 97.00      PROA   
ATOM    442  HA  LEU P  28      -0.799 -49.596 119.992  0.00 97.00      PROA   
ATOM    443  CB  LEU P  28      -0.459 -47.551 120.521  0.00 97.00      PROA   
ATOM    444  HB1 LEU P  28      -0.280 -47.250 119.466  0.00 97.00      PROA   
ATOM    445  HB2 LEU P  28       0.223 -46.959 121.167  0.00 97.00      PROA   
ATOM    446  CG  LEU P  28      -1.912 -47.139 120.880  0.00 97.00      PROA   
ATOM    447  HG  LEU P  28      -2.105 -47.394 121.949  0.00 97.00      PROA   
ATOM    448  CD1 LEU P  28      -2.090 -45.615 120.742  0.00 97.00      PROA   
ATOM    449 HD11 LEU P  28      -1.919 -45.305 119.689  0.00 97.00      PROA   
ATOM    450 HD12 LEU P  28      -1.369 -45.076 121.392  0.00 97.00      PROA   
ATOM    451 HD13 LEU P  28      -3.119 -45.320 121.034  0.00 97.00      PROA   
ATOM    452  CD2 LEU P  28      -2.960 -47.875 120.025  0.00 97.00      PROA   
ATOM    453 HD21 LEU P  28      -2.910 -48.970 120.191  0.00 97.00      PROA   
ATOM    454 HD22 LEU P  28      -2.786 -47.668 118.948  0.00 97.00      PROA   
ATOM    455 HD23 LEU P  28      -3.981 -47.529 120.290  0.00 97.00      PROA   
ATOM    456  C   LEU P  28       1.273 -49.378 120.202  0.00 97.00      PROA   
ATOM    457  O   LEU P  28       1.385 -49.853 119.072  0.00 97.00      PROA   
ATOM    458  N   PRO P  29       2.385 -49.233 120.934  0.00 97.00      PROA   
ATOM    459  CD  PRO P  29       2.512 -48.385 122.127  0.00 97.00      PROA   
ATOM    460  HD1 PRO P  29       1.756 -48.634 122.900  0.00 97.00      PROA   
ATOM    461  HD2 PRO P  29       2.415 -47.318 121.824  0.00 97.00      PROA   
ATOM    462  CA  PRO P  29       3.668 -49.824 120.545  0.00 97.00      PROA   
ATOM    463  HA  PRO P  29       3.836 -49.719 119.482  0.00 97.00      PROA   
ATOM    464  CB  PRO P  29       4.677 -48.994 121.362  0.00 97.00      PROA   
ATOM    465  HB1 PRO P  29       4.883 -48.047 120.812  0.00 97.00      PROA   
ATOM    466  HB2 PRO P  29       5.645 -49.498 121.547  0.00 97.00      PROA   
ATOM    467  CG  PRO P  29       3.924 -48.653 122.648  0.00 97.00      PROA   
ATOM    468  HG1 PRO P  29       3.916 -49.541 123.319  0.00 97.00      PROA   
ATOM    469  HG2 PRO P  29       4.357 -47.787 123.186  0.00 97.00      PROA   
ATOM    470  C   PRO P  29       3.745 -51.313 120.892  0.00 97.00      PROA   
ATOM    471  O   PRO P  29       4.812 -51.766 121.302  0.00 97.00      PROA   
ATOM    472  N   GLY P  30       2.656 -52.103 120.719  0.00 97.00      PROA   
ATOM    473  HN  GLY P  30       1.818 -51.697 120.357  0.00 97.00      PROA   
ATOM    474  CA  GLY P  30       2.560 -53.499 121.130  0.00 97.00      PROA   
ATOM    475  HA1 GLY P  30       1.508 -53.747 121.127  0.00 97.00      PROA   
ATOM    476  HA2 GLY P  30       3.004 -53.606 122.109  0.00 97.00      PROA   
ATOM    477  C   GLY P  30       3.243 -54.459 120.188  0.00 97.00      PROA   
ATOM    478  O   GLY P  30       2.596 -55.311 119.590  0.00 97.00      PROA   
ATOM    479  N   SER P  31       4.585 -54.320 120.081  0.00 97.00      PROA   
ATOM    480  HN  SER P  31       4.959 -53.564 120.617  0.00 97.00      PROA   
ATOM    481  CA  SER P  31       5.575 -54.982 119.231  0.00 97.00      PROA   
ATOM    482  HA  SER P  31       5.715 -54.312 118.396  0.00 97.00      PROA   
ATOM    483  CB  SER P  31       6.941 -55.099 119.974  0.00 97.00      PROA   
ATOM    484  HB1 SER P  31       6.812 -55.759 120.860  0.00 97.00      PROA   
ATOM    485  HB2 SER P  31       7.240 -54.094 120.342  0.00 97.00      PROA   
ATOM    486  OG  SER P  31       7.993 -55.633 119.167  0.00 97.00      PROA   
ATOM    487  HG1 SER P  31       8.520 -54.894 118.853  0.00 97.00      PROA   
ATOM    488  C   SER P  31       5.215 -56.334 118.637  0.00 97.00      PROA   
ATOM    489  O   SER P  31       4.696 -57.206 119.317  0.00 97.00      PROA   
ATOM    490  N   SER P  32       5.514 -56.532 117.333  0.00 97.00      PROA   
ATOM    491  HN  SER P  32       6.024 -55.842 116.824  0.00 97.00      PROA   
ATOM    492  CA  SER P  32       5.067 -57.652 116.527  0.00 97.00      PROA   
ATOM    493  HA  SER P  32       4.051 -57.881 116.817  0.00 97.00      PROA   
ATOM    494  CB  SER P  32       5.053 -57.256 115.027  0.00 97.00      PROA   
ATOM    495  HB1 SER P  32       4.292 -56.457 114.889  0.00 97.00      PROA   
ATOM    496  HB2 SER P  32       4.769 -58.105 114.370  0.00 97.00      PROA   
ATOM    497  OG  SER P  32       6.312 -56.725 114.620  0.00 97.00      PROA   
ATOM    498  HG1 SER P  32       6.928 -57.463 114.616  0.00 97.00      PROA   
ATOM    499  C   SER P  32       5.875 -58.930 116.707  0.00 97.00      PROA   
ATOM    500  O   SER P  32       6.387 -59.497 115.743  0.00 97.00      PROA   
ATOM    501  N   SER P  33       5.965 -59.435 117.955  0.00 97.00      PROA   
ATOM    502  HN  SER P  33       5.595 -58.908 118.717  0.00 97.00      PROA   
ATOM    503  CA  SER P  33       6.569 -60.713 118.280  0.00 97.00      PROA   
ATOM    504  HA  SER P  33       6.903 -61.203 117.375  0.00 97.00      PROA   
ATOM    505  CB  SER P  33       7.770 -60.560 119.252  0.00 97.00      PROA   
ATOM    506  HB1 SER P  33       7.430 -60.093 120.202  0.00 97.00      PROA   
ATOM    507  HB2 SER P  33       8.520 -59.880 118.791  0.00 97.00      PROA   
ATOM    508  OG  SER P  33       8.401 -61.807 119.549  0.00 97.00      PROA   
ATOM    509  HG1 SER P  33       8.985 -62.016 118.815  0.00 97.00      PROA   
ATOM    510  C   SER P  33       5.491 -61.570 118.909  0.00 97.00      PROA   
ATOM    511  O   SER P  33       4.756 -61.121 119.783  0.00 97.00      PROA   
ATOM    512  N   THR P  34       5.354 -62.837 118.447  0.00 97.00      PROA   
ATOM    513  HN  THR P  34       5.977 -63.204 117.761  0.00 97.00      PROA   
ATOM    514  CA  THR P  34       4.273 -63.710 118.872  0.00 97.00      PROA   
ATOM    515  HA  THR P  34       3.992 -63.464 119.887  0.00 97.00      PROA   
ATOM    516  CB  THR P  34       3.043 -63.672 117.962  0.00 97.00      PROA   
ATOM    517  HB  THR P  34       3.246 -64.156 116.979  0.00 97.00      PROA   
ATOM    518  OG1 THR P  34       2.689 -62.332 117.670  0.00 97.00      PROA   
ATOM    519  HG1 THR P  34       3.313 -62.056 116.996  0.00 97.00      PROA   
ATOM    520  CG2 THR P  34       1.836 -64.368 118.620  0.00 97.00      PROA   
ATOM    521 HG21 THR P  34       1.731 -64.055 119.679  0.00 97.00      PROA   
ATOM    522 HG22 THR P  34       1.954 -65.469 118.588  0.00 97.00      PROA   
ATOM    523 HG23 THR P  34       0.900 -64.118 118.077  0.00 97.00      PROA   
ATOM    524  C   THR P  34       4.777 -65.122 118.849  0.00 97.00      PROA   
ATOM    525  O   THR P  34       5.512 -65.517 117.949  0.00 97.00      PROA   
ATOM    526  N   GLN P  35       4.341 -65.939 119.830  0.00 97.00      PROA   
ATOM    527  HN  GLN P  35       3.869 -65.576 120.631  0.00 97.00      PROA   
ATOM    528  CA  GLN P  35       4.451 -67.375 119.754  0.00 97.00      PROA   
ATOM    529  HA  GLN P  35       5.005 -67.677 118.876  0.00 97.00      PROA   
ATOM    530  CB  GLN P  35       5.110 -67.964 121.027  0.00 97.00      PROA   
ATOM    531  HB1 GLN P  35       5.261 -69.056 120.880  0.00 97.00      PROA   
ATOM    532  HB2 GLN P  35       4.424 -67.826 121.892  0.00 97.00      PROA   
ATOM    533  CG  GLN P  35       6.454 -67.283 121.366  0.00 97.00      PROA   
ATOM    534  HG1 GLN P  35       6.295 -66.203 121.578  0.00 97.00      PROA   
ATOM    535  HG2 GLN P  35       7.157 -67.372 120.513  0.00 97.00      PROA   
ATOM    536  CD  GLN P  35       7.055 -67.892 122.632  0.00 97.00      PROA   
ATOM    537  OE1 GLN P  35       6.508 -67.714 123.720  0.00 97.00      PROA   
ATOM    538  NE2 GLN P  35       8.206 -68.603 122.508  0.00 97.00      PROA   
ATOM    539 HE21 GLN P  35       8.619 -68.977 123.337  0.00 97.00      PROA   
ATOM    540 HE22 GLN P  35       8.630 -68.708 121.610  0.00 97.00      PROA   
ATOM    541  C   GLN P  35       3.030 -67.874 119.638  0.00 97.00      PROA   
ATOM    542  O   GLN P  35       2.198 -67.559 120.477  0.00 97.00      PROA   
ATOM    543  N   TRP P  36       2.716 -68.654 118.580  0.00 97.00      PROA   
ATOM    544  HN  TRP P  36       3.403 -68.863 117.889  0.00 97.00      PROA   
ATOM    545  CA  TRP P  36       1.412 -69.258 118.365  0.00 97.00      PROA   
ATOM    546  HA  TRP P  36       0.693 -68.859 119.066  0.00 97.00      PROA   
ATOM    547  CB  TRP P  36       0.887 -69.055 116.919  0.00 97.00      PROA   
ATOM    548  HB1 TRP P  36       0.103 -69.806 116.687  0.00 97.00      PROA   
ATOM    549  HB2 TRP P  36       1.732 -69.234 116.216  0.00 97.00      PROA   
ATOM    550  CG  TRP P  36       0.290 -67.715 116.623  0.00 97.00      PROA   
ATOM    551  CD1 TRP P  36       0.935 -66.621 116.117  0.00 97.00      PROA   
ATOM    552  HD1 TRP P  36       2.001 -66.536 116.015  0.00 97.00      PROA   
ATOM    553  NE1 TRP P  36       0.029 -65.643 115.816  0.00 97.00      PROA   
ATOM    554  HE1 TRP P  36       0.239 -64.787 115.393  0.00 97.00      PROA   
ATOM    555  CE2 TRP P  36      -1.224 -66.066 116.141  0.00 97.00      PROA   
ATOM    556  CD2 TRP P  36      -1.106 -67.373 116.669  0.00 97.00      PROA   
ATOM    557  CE3 TRP P  36      -2.251 -68.051 117.088  0.00 97.00      PROA   
ATOM    558  HE3 TRP P  36      -2.195 -69.046 117.508  0.00 97.00      PROA   
ATOM    559  CZ3 TRP P  36      -3.488 -67.411 116.976  0.00 97.00      PROA   
ATOM    560  HZ3 TRP P  36      -4.386 -67.909 117.317  0.00 97.00      PROA   
ATOM    561  CZ2 TRP P  36      -2.452 -65.439 116.011  0.00 97.00      PROA   
ATOM    562  HZ2 TRP P  36      -2.537 -64.441 115.607  0.00 97.00      PROA   
ATOM    563  CH2 TRP P  36      -3.586 -66.132 116.438  0.00 97.00      PROA   
ATOM    564  HH2 TRP P  36      -4.554 -65.656 116.381  0.00 97.00      PROA   
ATOM    565  C   TRP P  36       1.520 -70.741 118.621  0.00 97.00      PROA   
ATOM    566  O   TRP P  36       2.570 -71.332 118.405  0.00 97.00      PROA   
ATOM    567  N   PHE P  37       0.430 -71.377 119.109  0.00 97.00      PROA   
ATOM    568  HN  PHE P  37      -0.391 -70.859 119.342  0.00 97.00      PROA   
ATOM    569  CA  PHE P  37       0.415 -72.782 119.458  0.00 97.00      PROA   
ATOM    570  HA  PHE P  37       1.246 -73.277 118.979  0.00 97.00      PROA   
ATOM    571  CB  PHE P  37       0.466 -73.035 120.994  0.00 97.00      PROA   
ATOM    572  HB1 PHE P  37       0.570 -74.121 121.202  0.00 97.00      PROA   
ATOM    573  HB2 PHE P  37      -0.466 -72.673 121.478  0.00 97.00      PROA   
ATOM    574  CG  PHE P  37       1.625 -72.309 121.639  0.00 97.00      PROA   
ATOM    575  CD1 PHE P  37       2.847 -72.967 121.861  0.00 97.00      PROA   
ATOM    576  HD1 PHE P  37       2.960 -73.997 121.560  0.00 97.00      PROA   
ATOM    577  CE1 PHE P  37       3.924 -72.297 122.455  0.00 97.00      PROA   
ATOM    578  HE1 PHE P  37       4.859 -72.814 122.612  0.00 97.00      PROA   
ATOM    579  CZ  PHE P  37       3.791 -70.955 122.835  0.00 97.00      PROA   
ATOM    580  HZ  PHE P  37       4.626 -70.432 123.277  0.00 97.00      PROA   
ATOM    581  CD2 PHE P  37       1.496 -70.970 122.058  0.00 97.00      PROA   
ATOM    582  HD2 PHE P  37       0.565 -70.449 121.896  0.00 97.00      PROA   
ATOM    583  CE2 PHE P  37       2.576 -70.291 122.632  0.00 97.00      PROA   
ATOM    584  HE2 PHE P  37       2.473 -69.252 122.902  0.00 97.00      PROA   
ATOM    585  C   PHE P  37      -0.866 -73.399 118.932  0.00 97.00      PROA   
ATOM    586  O   PHE P  37      -1.943 -72.826 119.074  0.00 97.00      PROA   
ATOM    587  N   LEU P  38      -0.767 -74.606 118.323  0.00 97.00      PROA   
ATOM    588  HN  LEU P  38       0.132 -75.009 118.158  0.00 97.00      PROA   
ATOM    589  CA  LEU P  38      -1.892 -75.434 117.933  0.00 97.00      PROA   
ATOM    590  HA  LEU P  38      -2.819 -74.928 118.145  0.00 97.00      PROA   
ATOM    591  CB  LEU P  38      -1.863 -75.874 116.445  0.00 97.00      PROA   
ATOM    592  HB1 LEU P  38      -2.726 -76.541 116.229  0.00 97.00      PROA   
ATOM    593  HB2 LEU P  38      -0.927 -76.442 116.241  0.00 97.00      PROA   
ATOM    594  CG  LEU P  38      -1.915 -74.705 115.443  0.00 97.00      PROA   
ATOM    595  HG  LEU P  38      -1.033 -74.062 115.650  0.00 97.00      PROA   
ATOM    596  CD1 LEU P  38      -1.806 -75.202 113.990  0.00 97.00      PROA   
ATOM    597 HD11 LEU P  38      -2.669 -75.856 113.746  0.00 97.00      PROA   
ATOM    598 HD12 LEU P  38      -0.868 -75.776 113.841  0.00 97.00      PROA   
ATOM    599 HD13 LEU P  38      -1.812 -74.341 113.289  0.00 97.00      PROA   
ATOM    600  CD2 LEU P  38      -3.182 -73.853 115.612  0.00 97.00      PROA   
ATOM    601 HD21 LEU P  38      -3.245 -73.412 116.627  0.00 97.00      PROA   
ATOM    602 HD22 LEU P  38      -4.086 -74.474 115.433  0.00 97.00      PROA   
ATOM    603 HD23 LEU P  38      -3.172 -73.027 114.872  0.00 97.00      PROA   
ATOM    604  C   LEU P  38      -1.824 -76.687 118.762  0.00 97.00      PROA   
ATOM    605  O   LEU P  38      -0.897 -77.477 118.614  0.00 97.00      PROA   
ATOM    606  N   ASN P  39      -2.808 -76.909 119.667  0.00 97.00      PROA   
ATOM    607  HN  ASN P  39      -3.576 -76.271 119.733  0.00 97.00      PROA   
ATOM    608  CA  ASN P  39      -2.876 -78.099 120.512  0.00 97.00      PROA   
ATOM    609  HA  ASN P  39      -3.693 -77.941 121.201  0.00 97.00      PROA   
ATOM    610  CB  ASN P  39      -3.164 -79.391 119.689  0.00 97.00      PROA   
ATOM    611  HB1 ASN P  39      -3.372 -80.242 120.370  0.00 97.00      PROA   
ATOM    612  HB2 ASN P  39      -2.282 -79.642 119.062  0.00 97.00      PROA   
ATOM    613  CG  ASN P  39      -4.393 -79.194 118.792  0.00 97.00      PROA   
ATOM    614  OD1 ASN P  39      -5.360 -78.532 119.173  0.00 97.00      PROA   
ATOM    615  ND2 ASN P  39      -4.345 -79.748 117.549  0.00 97.00      PROA   
ATOM    616 HD21 ASN P  39      -5.108 -79.581 116.927  0.00 97.00      PROA   
ATOM    617 HD22 ASN P  39      -3.540 -80.263 117.262  0.00 97.00      PROA   
ATOM    618  C   ASN P  39      -1.615 -78.290 121.354  0.00 97.00      PROA   
ATOM    619  O   ASN P  39      -1.100 -79.398 121.497  0.00 97.00      PROA   
ATOM    620  N   GLY P  40      -1.069 -77.180 121.903  0.00 97.00      PROA   
ATOM    621  HN  GLY P  40      -1.548 -76.311 121.802  0.00 97.00      PROA   
ATOM    622  CA  GLY P  40       0.204 -77.158 122.612  0.00 97.00      PROA   
ATOM    623  HA1 GLY P  40       0.308 -78.077 123.174  0.00 97.00      PROA   
ATOM    624  HA2 GLY P  40       0.191 -76.293 123.257  0.00 97.00      PROA   
ATOM    625  C   GLY P  40       1.431 -77.028 121.731  0.00 97.00      PROA   
ATOM    626  O   GLY P  40       2.473 -76.573 122.198  0.00 97.00      PROA   
ATOM    627  N   THR P  41       1.363 -77.417 120.437  0.00 97.00      PROA   
ATOM    628  HN  THR P  41       0.496 -77.734 120.056  0.00 97.00      PROA   
ATOM    629  CA  THR P  41       2.516 -77.440 119.542  0.00 97.00      PROA   
ATOM    630  HA  THR P  41       3.392 -77.698 120.122  0.00 97.00      PROA   
ATOM    631  CB  THR P  41       2.388 -78.473 118.426  0.00 97.00      PROA   
ATOM    632  HB  THR P  41       1.472 -78.279 117.823  0.00 97.00      PROA   
ATOM    633  OG1 THR P  41       2.290 -79.775 118.988  0.00 97.00      PROA   
ATOM    634  HG1 THR P  41       1.535 -79.763 119.578  0.00 97.00      PROA   
ATOM    635  CG2 THR P  41       3.615 -78.477 117.491  0.00 97.00      PROA   
ATOM    636 HG21 THR P  41       4.545 -78.640 118.077  0.00 97.00      PROA   
ATOM    637 HG22 THR P  41       3.707 -77.529 116.924  0.00 97.00      PROA   
ATOM    638 HG23 THR P  41       3.521 -79.304 116.755  0.00 97.00      PROA   
ATOM    639  C   THR P  41       2.750 -76.077 118.927  0.00 97.00      PROA   
ATOM    640  O   THR P  41       1.879 -75.526 118.266  0.00 97.00      PROA   
ATOM    641  N   ALA P  42       3.953 -75.495 119.126  0.00 97.00      PROA   
ATOM    642  HN  ALA P  42       4.652 -75.951 119.672  0.00 97.00      PROA   
ATOM    643  CA  ALA P  42       4.322 -74.196 118.600  0.00 97.00      PROA   
ATOM    644  HA  ALA P  42       3.572 -73.501 118.948  0.00 97.00      PROA   
ATOM    645  CB  ALA P  42       5.675 -73.748 119.184  0.00 97.00      PROA   
ATOM    646  HB1 ALA P  42       6.486 -74.436 118.860  0.00 97.00      PROA   
ATOM    647  HB2 ALA P  42       5.631 -73.765 120.295  0.00 97.00      PROA   
ATOM    648  HB3 ALA P  42       5.928 -72.716 118.864  0.00 97.00      PROA   
ATOM    649  C   ALA P  42       4.379 -74.094 117.076  0.00 97.00      PROA   
ATOM    650  O   ALA P  42       4.970 -74.929 116.394  0.00 97.00      PROA   
ATOM    651  N   ILE P  43       3.784 -73.016 116.512  0.00 97.00      PROA   
ATOM    652  HN  ILE P  43       3.299 -72.363 117.092  0.00 97.00      PROA   
ATOM    653  CA  ILE P  43       3.864 -72.676 115.101  0.00 97.00      PROA   
ATOM    654  HA  ILE P  43       4.069 -73.581 114.547  0.00 97.00      PROA   
ATOM    655  CB  ILE P  43       2.600 -72.021 114.513  0.00 97.00      PROA   
ATOM    656  HB  ILE P  43       2.626 -70.917 114.676  0.00 97.00      PROA   
ATOM    657  CG2 ILE P  43       2.552 -72.298 112.988  0.00 97.00      PROA   
ATOM    658 HG21 ILE P  43       2.497 -73.391 112.801  0.00 97.00      PROA   
ATOM    659 HG22 ILE P  43       3.435 -71.889 112.460  0.00 97.00      PROA   
ATOM    660 HG23 ILE P  43       1.659 -71.831 112.529  0.00 97.00      PROA   
ATOM    661  CG1 ILE P  43       1.294 -72.510 115.192  0.00 97.00      PROA   
ATOM    662 HG11 ILE P  43       1.337 -72.308 116.281  0.00 97.00      PROA   
ATOM    663 HG12 ILE P  43       1.197 -73.609 115.056  0.00 97.00      PROA   
ATOM    664  CD  ILE P  43       0.043 -71.806 114.643  0.00 97.00      PROA   
ATOM    665  HD1 ILE P  43       0.231 -70.721 114.497  0.00 97.00      PROA   
ATOM    666  HD2 ILE P  43      -0.809 -71.913 115.347  0.00 97.00      PROA   
ATOM    667  HD3 ILE P  43      -0.260 -72.248 113.671  0.00 97.00      PROA   
ATOM    668  C   ILE P  43       5.040 -71.723 114.953  0.00 97.00      PROA   
ATOM    669  O   ILE P  43       5.418 -71.028 115.893  0.00 97.00      PROA   
ATOM    670  N   GLN P  44       5.644 -71.645 113.746  0.00 97.00      PROA   
ATOM    671  HN  GLN P  44       5.369 -72.245 112.998  0.00 97.00      PROA   
ATOM    672  CA  GLN P  44       6.743 -70.742 113.463  0.00 97.00      PROA   
ATOM    673  HA  GLN P  44       7.370 -70.657 114.341  0.00 97.00      PROA   
ATOM    674  CB  GLN P  44       7.592 -71.296 112.288  0.00 97.00      PROA   
ATOM    675  HB1 GLN P  44       8.462 -70.620 112.132  0.00 97.00      PROA   
ATOM    676  HB2 GLN P  44       6.986 -71.286 111.354  0.00 97.00      PROA   
ATOM    677  CG  GLN P  44       8.138 -72.736 112.487  0.00 97.00      PROA   
ATOM    678  HG1 GLN P  44       8.848 -72.966 111.663  0.00 97.00      PROA   
ATOM    679  HG2 GLN P  44       7.314 -73.479 112.434  0.00 97.00      PROA   
ATOM    680  CD  GLN P  44       8.907 -72.906 113.806  0.00 97.00      PROA   
ATOM    681  OE1 GLN P  44      10.094 -72.571 113.883  0.00 97.00      PROA   
ATOM    682  NE2 GLN P  44       8.244 -73.453 114.862  0.00 97.00      PROA   
ATOM    683 HE21 GLN P  44       8.748 -73.557 115.717  0.00 97.00      PROA   
ATOM    684 HE22 GLN P  44       7.278 -73.699 114.791  0.00 97.00      PROA   
ATOM    685  C   GLN P  44       6.236 -69.339 113.123  0.00 97.00      PROA   
ATOM    686  O   GLN P  44       7.015 -68.394 113.005  0.00 97.00      PROA   
ATOM    687  N   THR P  45       4.897 -69.167 112.992  0.00 97.00      PROA   
ATOM    688  HN  THR P  45       4.299 -69.960 113.065  0.00 97.00      PROA   
ATOM    689  CA  THR P  45       4.217 -67.899 112.753  0.00 97.00      PROA   
ATOM    690  HA  THR P  45       4.590 -67.504 111.819  0.00 97.00      PROA   
ATOM    691  CB  THR P  45       2.702 -68.080 112.640  0.00 97.00      PROA   
ATOM    692  HB  THR P  45       2.281 -68.457 113.602  0.00 97.00      PROA   
ATOM    693  OG1 THR P  45       2.403 -69.032 111.629  0.00 97.00      PROA   
ATOM    694  HG1 THR P  45       1.444 -69.070 111.583  0.00 97.00      PROA   
ATOM    695  CG2 THR P  45       2.004 -66.766 112.243  0.00 97.00      PROA   
ATOM    696 HG21 THR P  45       2.419 -66.398 111.281  0.00 97.00      PROA   
ATOM    697 HG22 THR P  45       2.126 -65.983 113.019  0.00 97.00      PROA   
ATOM    698 HG23 THR P  45       0.915 -66.929 112.106  0.00 97.00      PROA   
ATOM    699  C   THR P  45       4.484 -66.883 113.850  0.00 97.00      PROA   
ATOM    700  O   THR P  45       3.997 -67.034 114.964  0.00 97.00      PROA   
ATOM    701  N   SER P  46       5.266 -65.815 113.566  0.00 97.00      PROA   
ATOM    702  HN  SER P  46       5.762 -65.772 112.701  0.00 97.00      PROA   
ATOM    703  CA  SER P  46       5.589 -64.809 114.570  0.00 97.00      PROA   
ATOM    704  HA  SER P  46       5.411 -65.210 115.556  0.00 97.00      PROA   
ATOM    705  CB  SER P  46       7.082 -64.409 114.497  0.00 97.00      PROA   
ATOM    706  HB1 SER P  46       7.303 -63.594 115.221  0.00 97.00      PROA   
ATOM    707  HB2 SER P  46       7.340 -64.053 113.477  0.00 97.00      PROA   
ATOM    708  OG  SER P  46       7.916 -65.512 114.845  0.00 97.00      PROA   
ATOM    709  HG1 SER P  46       7.648 -66.267 114.313  0.00 97.00      PROA   
ATOM    710  C   SER P  46       4.756 -63.543 114.454  0.00 97.00      PROA   
ATOM    711  O   SER P  46       4.791 -62.688 115.339  0.00 97.00      PROA   
ATOM    712  N   THR P  47       3.947 -63.399 113.379  0.00 97.00      PROA   
ATOM    713  HN  THR P  47       3.922 -64.118 112.692  0.00 97.00      PROA   
ATOM    714  CA  THR P  47       3.013 -62.288 113.204  0.00 97.00      PROA   
ATOM    715  HA  THR P  47       3.603 -61.401 113.362  0.00 97.00      PROA   
ATOM    716  CB  THR P  47       2.465 -62.143 111.771  0.00 97.00      PROA   
ATOM    717  HB  THR P  47       3.281 -61.770 111.111  0.00 97.00      PROA   
ATOM    718  OG1 THR P  47       1.365 -61.240 111.663  0.00 97.00      PROA   
ATOM    719  HG1 THR P  47       0.984 -61.395 110.796  0.00 97.00      PROA   
ATOM    720  CG2 THR P  47       1.990 -63.503 111.239  0.00 97.00      PROA   
ATOM    721 HG21 THR P  47       1.278 -63.966 111.952  0.00 97.00      PROA   
ATOM    722 HG22 THR P  47       2.845 -64.190 111.084  0.00 97.00      PROA   
ATOM    723 HG23 THR P  47       1.471 -63.383 110.263  0.00 97.00      PROA   
ATOM    724  C   THR P  47       1.890 -62.311 114.247  0.00 97.00      PROA   
ATOM    725  O   THR P  47       1.445 -63.399 114.602  0.00 97.00      PROA   
ATOM    726  N   PRO P  48       1.362 -61.184 114.744  0.00 97.00      PROA   
ATOM    727  CD  PRO P  48       2.100 -59.916 114.829  0.00 97.00      PROA   
ATOM    728  HD1 PRO P  48       1.844 -59.301 113.939  0.00 97.00      PROA   
ATOM    729  HD2 PRO P  48       3.201 -60.065 114.889  0.00 97.00      PROA   
ATOM    730  CA  PRO P  48       0.224 -61.202 115.659  0.00 97.00      PROA   
ATOM    731  HA  PRO P  48       0.426 -61.916 116.445  0.00 97.00      PROA   
ATOM    732  CB  PRO P  48       0.146 -59.752 116.172  0.00 97.00      PROA   
ATOM    733  HB1 PRO P  48      -0.282 -59.697 117.193  0.00 97.00      PROA   
ATOM    734  HB2 PRO P  48      -0.459 -59.113 115.490  0.00 97.00      PROA   
ATOM    735  CG  PRO P  48       1.593 -59.264 116.114  0.00 97.00      PROA   
ATOM    736  HG1 PRO P  48       1.678 -58.159 116.105  0.00 97.00      PROA   
ATOM    737  HG2 PRO P  48       2.158 -59.673 116.981  0.00 97.00      PROA   
ATOM    738  C   PRO P  48      -1.101 -61.570 115.019  0.00 97.00      PROA   
ATOM    739  O   PRO P  48      -2.084 -61.597 115.749  0.00 97.00      PROA   
ATOM    740  N   THR P  49      -1.174 -61.870 113.700  0.00 97.00      PROA   
ATOM    741  HN  THR P  49      -0.364 -61.805 113.124  0.00 97.00      PROA   
ATOM    742  CA  THR P  49      -2.396 -62.362 113.083  0.00 97.00      PROA   
ATOM    743  HA  THR P  49      -3.080 -62.629 113.872  0.00 97.00      PROA   
ATOM    744  CB  THR P  49      -3.130 -61.341 112.208  0.00 97.00      PROA   
ATOM    745  HB  THR P  49      -3.121 -60.375 112.758  0.00 97.00      PROA   
ATOM    746  OG1 THR P  49      -4.491 -61.707 112.020  0.00 97.00      PROA   
ATOM    747  HG1 THR P  49      -4.958 -60.875 111.883  0.00 97.00      PROA   
ATOM    748  CG2 THR P  49      -2.497 -61.109 110.824  0.00 97.00      PROA   
ATOM    749 HG21 THR P  49      -2.581 -62.018 110.191  0.00 97.00      PROA   
ATOM    750 HG22 THR P  49      -1.429 -60.833 110.927  0.00 97.00      PROA   
ATOM    751 HG23 THR P  49      -3.030 -60.285 110.301  0.00 97.00      PROA   
ATOM    752  C   THR P  49      -2.079 -63.637 112.339  0.00 97.00      PROA   
ATOM    753  O   THR P  49      -1.146 -63.713 111.544  0.00 97.00      PROA   
ATOM    754  N   TYR P  50      -2.871 -64.698 112.598  0.00 97.00      PROA   
ATOM    755  HN  TYR P  50      -3.608 -64.616 113.269  0.00 97.00      PROA   
ATOM    756  CA  TYR P  50      -2.743 -65.972 111.932  0.00 97.00      PROA   
ATOM    757  HA  TYR P  50      -1.771 -66.047 111.464  0.00 97.00      PROA   
ATOM    758  CB  TYR P  50      -2.928 -67.152 112.925  0.00 97.00      PROA   
ATOM    759  HB1 TYR P  50      -3.955 -67.174 113.347  0.00 97.00      PROA   
ATOM    760  HB2 TYR P  50      -2.221 -67.017 113.771  0.00 97.00      PROA   
ATOM    761  CG  TYR P  50      -2.623 -68.481 112.282  0.00 97.00      PROA   
ATOM    762  CD1 TYR P  50      -3.634 -69.246 111.674  0.00 97.00      PROA   
ATOM    763  HD1 TYR P  50      -4.648 -68.874 111.650  0.00 97.00      PROA   
ATOM    764  CE1 TYR P  50      -3.344 -70.500 111.120  0.00 97.00      PROA   
ATOM    765  HE1 TYR P  50      -4.130 -71.095 110.680  0.00 97.00      PROA   
ATOM    766  CZ  TYR P  50      -2.035 -70.990 111.149  0.00 97.00      PROA   
ATOM    767  OH  TYR P  50      -1.740 -72.254 110.598  0.00 97.00      PROA   
ATOM    768  HH  TYR P  50      -2.564 -72.636 110.284  0.00 97.00      PROA   
ATOM    769  CD2 TYR P  50      -1.317 -68.998 112.328  0.00 97.00      PROA   
ATOM    770  HD2 TYR P  50      -0.542 -68.435 112.827  0.00 97.00      PROA   
ATOM    771  CE2 TYR P  50      -1.021 -70.236 111.747  0.00 97.00      PROA   
ATOM    772  HE2 TYR P  50      -0.017 -70.630 111.778  0.00 97.00      PROA   
ATOM    773  C   TYR P  50      -3.807 -65.990 110.859  0.00 97.00      PROA   
ATOM    774  O   TYR P  50      -4.994 -66.031 111.159  0.00 97.00      PROA   
ATOM    775  N   HSD P  51      -3.394 -65.947 109.574  0.00 97.00      PROA   
ATOM    776  HN  HSD P  51      -2.423 -65.954 109.354  0.00 97.00      PROA   
ATOM    777  CA  HSD P  51      -4.298 -65.755 108.459  0.00 97.00      PROA   
ATOM    778  HA  HSD P  51      -5.270 -65.444 108.816  0.00 97.00      PROA   
ATOM    779  CB  HSD P  51      -3.772 -64.650 107.502  0.00 97.00      PROA   
ATOM    780  HB1 HSD P  51      -2.734 -64.894 107.186  0.00 97.00      PROA   
ATOM    781  HB2 HSD P  51      -3.724 -63.703 108.083  0.00 97.00      PROA   
ATOM    782  ND1 HSD P  51      -4.559 -65.173 105.126  0.00 97.00      PROA   
ATOM    783  HD1 HSD P  51      -4.094 -66.055 105.033  0.00 97.00      PROA   
ATOM    784  CG  HSD P  51      -4.603 -64.396 106.266  0.00 97.00      PROA   
ATOM    785  CE1 HSD P  51      -5.319 -64.552 104.193  0.00 97.00      PROA   
ATOM    786  HE1 HSD P  51      -5.468 -64.957 103.192  0.00 97.00      PROA   
ATOM    787  NE2 HSD P  51      -5.839 -63.427 104.645  0.00 97.00      PROA   
ATOM    788  CD2 HSD P  51      -5.382 -63.326 105.948  0.00 97.00      PROA   
ATOM    789  HD2 HSD P  51      -5.645 -62.463 106.548  0.00 97.00      PROA   
ATOM    790  C   HSD P  51      -4.487 -67.037 107.692  0.00 97.00      PROA   
ATOM    791  O   HSD P  51      -3.594 -67.495 106.982  0.00 97.00      PROA   
ATOM    792  N   ILE P  52      -5.701 -67.621 107.779  0.00 97.00      PROA   
ATOM    793  HN  ILE P  52      -6.412 -67.268 108.387  0.00 97.00      PROA   
ATOM    794  CA  ILE P  52      -6.098 -68.762 106.989  0.00 97.00      PROA   
ATOM    795  HA  ILE P  52      -5.224 -69.312 106.669  0.00 97.00      PROA   
ATOM    796  CB  ILE P  52      -6.989 -69.720 107.770  0.00 97.00      PROA   
ATOM    797  HB  ILE P  52      -7.848 -69.152 108.182  0.00 97.00      PROA   
ATOM    798  CG2 ILE P  52      -7.556 -70.827 106.861  0.00 97.00      PROA   
ATOM    799 HG21 ILE P  52      -6.736 -71.403 106.383  0.00 97.00      PROA   
ATOM    800 HG22 ILE P  52      -8.229 -70.423 106.078  0.00 97.00      PROA   
ATOM    801 HG23 ILE P  52      -8.149 -71.536 107.475  0.00 97.00      PROA   
ATOM    802  CG1 ILE P  52      -6.215 -70.335 108.961  0.00 97.00      PROA   
ATOM    803 HG11 ILE P  52      -5.529 -69.585 109.408  0.00 97.00      PROA   
ATOM    804 HG12 ILE P  52      -5.588 -71.168 108.574  0.00 97.00      PROA   
ATOM    805  CD  ILE P  52      -7.120 -70.866 110.077  0.00 97.00      PROA   
ATOM    806  HD1 ILE P  52      -7.825 -71.626 109.681  0.00 97.00      PROA   
ATOM    807  HD2 ILE P  52      -7.700 -70.043 110.545  0.00 97.00      PROA   
ATOM    808  HD3 ILE P  52      -6.505 -71.350 110.863  0.00 97.00      PROA   
ATOM    809  C   ILE P  52      -6.806 -68.212 105.772  0.00 97.00      PROA   
ATOM    810  O   ILE P  52      -7.919 -67.698 105.851  0.00 97.00      PROA   
ATOM    811  N   THR P  53      -6.142 -68.292 104.597  0.00 97.00      PROA   
ATOM    812  HN  THR P  53      -5.207 -68.640 104.583  0.00 97.00      PROA   
ATOM    813  CA  THR P  53      -6.659 -67.802 103.327  0.00 97.00      PROA   
ATOM    814  HA  THR P  53      -6.887 -66.754 103.462  0.00 97.00      PROA   
ATOM    815  CB  THR P  53      -5.644 -67.939 102.197  0.00 97.00      PROA   
ATOM    816  HB  THR P  53      -5.467 -69.013 101.959  0.00 97.00      PROA   
ATOM    817  OG1 THR P  53      -4.404 -67.368 102.590  0.00 97.00      PROA   
ATOM    818  HG1 THR P  53      -3.835 -67.434 101.820  0.00 97.00      PROA   
ATOM    819  CG2 THR P  53      -6.112 -67.194 100.931  0.00 97.00      PROA   
ATOM    820 HG21 THR P  53      -6.309 -66.126 101.165  0.00 97.00      PROA   
ATOM    821 HG22 THR P  53      -7.036 -67.643 100.515  0.00 97.00      PROA   
ATOM    822 HG23 THR P  53      -5.329 -67.242 100.143  0.00 97.00      PROA   
ATOM    823  C   THR P  53      -7.944 -68.492 102.921  0.00 97.00      PROA   
ATOM    824  O   THR P  53      -8.884 -67.843 102.466  0.00 97.00      PROA   
ATOM    825  N   SER P  54      -8.010 -69.829 103.104  0.00 97.00      PROA   
ATOM    826  HN  SER P  54      -7.259 -70.322 103.534  0.00 97.00      PROA   
ATOM    827  CA  SER P  54      -9.142 -70.625 102.692  0.00 97.00      PROA   
ATOM    828  HA  SER P  54     -10.049 -70.109 102.977  0.00 97.00      PROA   
ATOM    829  CB  SER P  54      -9.140 -70.993 101.178  0.00 97.00      PROA   
ATOM    830  HB1 SER P  54     -10.050 -71.571 100.917  0.00 97.00      PROA   
ATOM    831  HB2 SER P  54      -8.252 -71.614 100.933  0.00 97.00      PROA   
ATOM    832  OG  SER P  54      -9.081 -69.839 100.346  0.00 97.00      PROA   
ATOM    833  HG1 SER P  54      -9.787 -69.258 100.641  0.00 97.00      PROA   
ATOM    834  C   SER P  54      -9.035 -71.916 103.467  0.00 97.00      PROA   
ATOM    835  O   SER P  54      -8.143 -72.719 103.212  0.00 97.00      PROA   
ATOM    836  N   ALA P  55      -9.920 -72.126 104.467  0.00 97.00      PROA   
ATOM    837  HN  ALA P  55     -10.633 -71.449 104.654  0.00 97.00      PROA   
ATOM    838  CA  ALA P  55      -9.797 -73.159 105.479  0.00 97.00      PROA   
ATOM    839  HA  ALA P  55      -8.857 -72.972 105.970  0.00 97.00      PROA   
ATOM    840  CB  ALA P  55     -10.913 -72.998 106.529  0.00 97.00      PROA   
ATOM    841  HB1 ALA P  55     -11.911 -73.164 106.071  0.00 97.00      PROA   
ATOM    842  HB2 ALA P  55     -10.896 -71.963 106.938  0.00 97.00      PROA   
ATOM    843  HB3 ALA P  55     -10.774 -73.705 107.372  0.00 97.00      PROA   
ATOM    844  C   ALA P  55      -9.747 -74.611 105.021  0.00 97.00      PROA   
ATOM    845  O   ALA P  55     -10.504 -75.046 104.158  0.00 97.00      PROA   
ATOM    846  N   SER P  56      -8.835 -75.403 105.642  0.00 97.00      PROA   
ATOM    847  HN  SER P  56      -8.195 -74.995 106.295  0.00 97.00      PROA   
ATOM    848  CA  SER P  56      -8.712 -76.843 105.484  0.00 97.00      PROA   
ATOM    849  HA  SER P  56      -9.306 -77.148 104.637  0.00 97.00      PROA   
ATOM    850  CB  SER P  56      -7.253 -77.325 105.232  0.00 97.00      PROA   
ATOM    851  HB1 SER P  56      -6.842 -76.768 104.363  0.00 97.00      PROA   
ATOM    852  HB2 SER P  56      -7.245 -78.407 104.976  0.00 97.00      PROA   
ATOM    853  OG  SER P  56      -6.390 -77.100 106.345  0.00 97.00      PROA   
ATOM    854  HG1 SER P  56      -5.685 -77.758 106.276  0.00 97.00      PROA   
ATOM    855  C   SER P  56      -9.288 -77.532 106.706  0.00 97.00      PROA   
ATOM    856  O   SER P  56      -9.614 -76.899 107.705  0.00 97.00      PROA   
ATOM    857  N   GLU P  57      -9.446 -78.876 106.649  0.00 97.00      PROA   
ATOM    858  HN  GLU P  57      -9.162 -79.389 105.842  0.00 97.00      PROA   
ATOM    859  CA  GLU P  57      -9.898 -79.704 107.755  0.00 97.00      PROA   
ATOM    860  HA  GLU P  57     -10.869 -79.356 108.079  0.00 97.00      PROA   
ATOM    861  CB  GLU P  57      -9.957 -81.189 107.290  0.00 97.00      PROA   
ATOM    862  HB1 GLU P  57     -10.312 -81.833 108.120  0.00 97.00      PROA   
ATOM    863  HB2 GLU P  57      -8.911 -81.502 107.050  0.00 97.00      PROA   
ATOM    864  CG  GLU P  57     -10.771 -81.491 105.998  0.00 97.00      PROA   
ATOM    865  HG1 GLU P  57     -10.526 -82.535 105.694  0.00 97.00      PROA   
ATOM    866  HG2 GLU P  57     -10.457 -80.825 105.168  0.00 97.00      PROA   
ATOM    867  CD  GLU P  57     -12.297 -81.410 106.118  0.00 97.00      PROA   
ATOM    868  OE1 GLU P  57     -12.947 -82.489 106.072  0.00 97.00      PROA   
ATOM    869  OE2 GLU P  57     -12.842 -80.277 106.170  0.00 97.00      PROA   
ATOM    870  C   GLU P  57      -8.910 -79.604 108.922  0.00 97.00      PROA   
ATOM    871  O   GLU P  57      -9.265 -79.474 110.090  0.00 97.00      PROA   
ATOM    872  N   ASP P  58      -7.621 -79.633 108.548  0.00 97.00      PROA   
ATOM    873  HN  ASP P  58      -7.440 -79.780 107.577  0.00 97.00      PROA   
ATOM    874  CA  ASP P  58      -6.390 -79.664 109.296  0.00 97.00      PROA   
ATOM    875  HA  ASP P  58      -6.515 -80.388 110.088  0.00 97.00      PROA   
ATOM    876  CB  ASP P  58      -5.227 -80.167 108.368  0.00 97.00      PROA   
ATOM    877  HB1 ASP P  58      -5.135 -81.267 108.516  0.00 97.00      PROA   
ATOM    878  HB2 ASP P  58      -4.257 -79.707 108.636  0.00 97.00      PROA   
ATOM    879  CG  ASP P  58      -5.476 -79.981 106.857  0.00 97.00      PROA   
ATOM    880  OD1 ASP P  58      -6.441 -80.582 106.310  0.00 97.00      PROA   
ATOM    881  OD2 ASP P  58      -4.679 -79.243 106.222  0.00 97.00      PROA   
ATOM    882  C   ASP P  58      -6.047 -78.361 110.015  0.00 97.00      PROA   
ATOM    883  O   ASP P  58      -5.280 -78.379 110.978  0.00 97.00      PROA   
ATOM    884  N   ASP P  59      -6.666 -77.217 109.637  0.00 97.00      PROA   
ATOM    885  HN  ASP P  59      -7.139 -77.169 108.759  0.00 97.00      PROA   
ATOM    886  CA  ASP P  59      -6.702 -75.989 110.425  0.00 97.00      PROA   
ATOM    887  HA  ASP P  59      -5.683 -75.661 110.587  0.00 97.00      PROA   
ATOM    888  CB  ASP P  59      -7.497 -74.890 109.660  0.00 97.00      PROA   
ATOM    889  HB1 ASP P  59      -7.786 -74.062 110.342  0.00 97.00      PROA   
ATOM    890  HB2 ASP P  59      -8.420 -75.322 109.224  0.00 97.00      PROA   
ATOM    891  CG  ASP P  59      -6.679 -74.228 108.551  0.00 97.00      PROA   
ATOM    892  OD1 ASP P  59      -5.498 -73.869 108.797  0.00 97.00      PROA   
ATOM    893  OD2 ASP P  59      -7.284 -73.945 107.488  0.00 97.00      PROA   
ATOM    894  C   ASP P  59      -7.342 -76.165 111.813  0.00 97.00      PROA   
ATOM    895  O   ASP P  59      -7.076 -75.390 112.725  0.00 97.00      PROA   
ATOM    896  N   SER P  60      -8.211 -77.183 112.013  0.00 97.00      PROA   
ATOM    897  HN  SER P  60      -8.400 -77.796 111.249  0.00 97.00      PROA   
ATOM    898  CA  SER P  60      -8.908 -77.458 113.272  0.00 97.00      PROA   
ATOM    899  HA  SER P  60      -9.484 -76.572 113.503  0.00 97.00      PROA   
ATOM    900  CB  SER P  60      -9.888 -78.656 113.184  0.00 97.00      PROA   
ATOM    901  HB1 SER P  60     -10.432 -78.783 114.145  0.00 97.00      PROA   
ATOM    902  HB2 SER P  60      -9.328 -79.592 112.964  0.00 97.00      PROA   
ATOM    903  OG  SER P  60     -10.860 -78.465 112.166  0.00 97.00      PROA   
ATOM    904  HG1 SER P  60     -10.425 -78.692 111.337  0.00 97.00      PROA   
ATOM    905  C   SER P  60      -8.018 -77.756 114.479  0.00 97.00      PROA   
ATOM    906  O   SER P  60      -7.019 -78.465 114.383  0.00 97.00      PROA   
ATOM    907  N   GLY P  61      -8.404 -77.254 115.678  0.00 97.00      PROA   
ATOM    908  HN  GLY P  61      -9.247 -76.721 115.754  0.00 97.00      PROA   
ATOM    909  CA  GLY P  61      -7.630 -77.465 116.893  0.00 97.00      PROA   
ATOM    910  HA1 GLY P  61      -6.583 -77.567 116.642  0.00 97.00      PROA   
ATOM    911  HA2 GLY P  61      -8.042 -78.320 117.408  0.00 97.00      PROA   
ATOM    912  C   GLY P  61      -7.728 -76.276 117.794  0.00 97.00      PROA   
ATOM    913  O   GLY P  61      -8.406 -75.307 117.482  0.00 97.00      PROA   
ATOM    914  N   GLU P  62      -7.038 -76.310 118.958  0.00 97.00      PROA   
ATOM    915  HN  GLU P  62      -6.489 -77.106 119.211  0.00 97.00      PROA   
ATOM    916  CA  GLU P  62      -7.036 -75.200 119.883  0.00 97.00      PROA   
ATOM    917  HA  GLU P  62      -7.929 -74.628 119.714  0.00 97.00      PROA   
ATOM    918  CB  GLU P  62      -7.114 -75.610 121.374  0.00 97.00      PROA   
ATOM    919  HB1 GLU P  62      -7.964 -76.324 121.465  0.00 97.00      PROA   
ATOM    920  HB2 GLU P  62      -7.379 -74.695 121.952  0.00 97.00      PROA   
ATOM    921  CG  GLU P  62      -5.884 -76.285 122.007  0.00 97.00      PROA   
ATOM    922  HG1 GLU P  62      -4.948 -75.743 121.762  0.00 97.00      PROA   
ATOM    923  HG2 GLU P  62      -5.800 -77.335 121.660  0.00 97.00      PROA   
ATOM    924  CD  GLU P  62      -6.027 -76.295 123.526  0.00 97.00      PROA   
ATOM    925  OE1 GLU P  62      -7.145 -76.540 124.038  0.00 97.00      PROA   
ATOM    926  OE2 GLU P  62      -4.999 -76.060 124.197  0.00 97.00      PROA   
ATOM    927  C   GLU P  62      -5.904 -74.247 119.603  0.00 97.00      PROA   
ATOM    928  O   GLU P  62      -4.728 -74.598 119.578  0.00 97.00      PROA   
ATOM    929  N   TYR P  63      -6.288 -72.977 119.363  0.00 97.00      PROA   
ATOM    930  HN  TYR P  63      -7.258 -72.743 119.386  0.00 97.00      PROA   
ATOM    931  CA  TYR P  63      -5.411 -71.882 119.038  0.00 97.00      PROA   
ATOM    932  HA  TYR P  63      -4.498 -72.270 118.605  0.00 97.00      PROA   
ATOM    933  CB  TYR P  63      -6.074 -70.881 118.051  0.00 97.00      PROA   
ATOM    934  HB1 TYR P  63      -5.565 -69.895 118.066  0.00 97.00      PROA   
ATOM    935  HB2 TYR P  63      -7.137 -70.737 118.329  0.00 97.00      PROA   
ATOM    936  CG  TYR P  63      -6.044 -71.410 116.642  0.00 97.00      PROA   
ATOM    937  CD1 TYR P  63      -6.834 -72.509 116.260  0.00 97.00      PROA   
ATOM    938  HD1 TYR P  63      -7.492 -72.976 116.975  0.00 97.00      PROA   
ATOM    939  CE1 TYR P  63      -6.755 -73.029 114.964  0.00 97.00      PROA   
ATOM    940  HE1 TYR P  63      -7.337 -73.899 114.703  0.00 97.00      PROA   
ATOM    941  CZ  TYR P  63      -5.922 -72.420 114.017  0.00 97.00      PROA   
ATOM    942  OH  TYR P  63      -5.787 -72.953 112.720  0.00 97.00      PROA   
ATOM    943  HH  TYR P  63      -6.230 -73.808 112.701  0.00 97.00      PROA   
ATOM    944  CD2 TYR P  63      -5.235 -70.791 115.672  0.00 97.00      PROA   
ATOM    945  HD2 TYR P  63      -4.636 -69.932 115.935  0.00 97.00      PROA   
ATOM    946  CE2 TYR P  63      -5.182 -71.289 114.367  0.00 97.00      PROA   
ATOM    947  HE2 TYR P  63      -4.530 -70.831 113.642  0.00 97.00      PROA   
ATOM    948  C   TYR P  63      -5.048 -71.159 120.306  0.00 97.00      PROA   
ATOM    949  O   TYR P  63      -5.900 -70.894 121.152  0.00 97.00      PROA   
ATOM    950  N   ARG P  64      -3.749 -70.839 120.487  0.00 97.00      PROA   
ATOM    951  HN  ARG P  64      -3.049 -71.147 119.845  0.00 97.00      PROA   
ATOM    952  CA  ARG P  64      -3.306 -70.124 121.663  0.00 97.00      PROA   
ATOM    953  HA  ARG P  64      -4.094 -69.471 122.013  0.00 97.00      PROA   
ATOM    954  CB  ARG P  64      -2.819 -71.061 122.803  0.00 97.00      PROA   
ATOM    955  HB1 ARG P  64      -2.971 -70.524 123.765  0.00 97.00      PROA   
ATOM    956  HB2 ARG P  64      -1.731 -71.281 122.715  0.00 97.00      PROA   
ATOM    957  CG  ARG P  64      -3.525 -72.431 122.834  0.00 97.00      PROA   
ATOM    958  HG1 ARG P  64      -3.231 -73.013 121.933  0.00 97.00      PROA   
ATOM    959  HG2 ARG P  64      -4.630 -72.297 122.794  0.00 97.00      PROA   
ATOM    960  CD  ARG P  64      -3.180 -73.265 124.061  0.00 97.00      PROA   
ATOM    961  HD1 ARG P  64      -2.092 -73.252 124.280  0.00 97.00      PROA   
ATOM    962  HD2 ARG P  64      -3.507 -74.311 123.913  0.00 97.00      PROA   
ATOM    963  NE  ARG P  64      -3.909 -72.622 125.192  0.00 97.00      PROA   
ATOM    964  HE  ARG P  64      -4.264 -71.696 125.067  0.00 97.00      PROA   
ATOM    965  CZ  ARG P  64      -4.357 -73.269 126.281  0.00 97.00      PROA   
ATOM    966  NH1 ARG P  64      -4.480 -74.598 126.350  0.00 97.00      PROA   
ATOM    967 HH11 ARG P  64      -4.506 -75.087 125.476  0.00 97.00      PROA   
ATOM    968 HH12 ARG P  64      -5.047 -74.979 127.069  0.00 97.00      PROA   
ATOM    969  NH2 ARG P  64      -4.754 -72.524 127.321  0.00 97.00      PROA   
ATOM    970 HH21 ARG P  64      -4.594 -71.540 127.259  0.00 97.00      PROA   
ATOM    971 HH22 ARG P  64      -5.042 -72.981 128.154  0.00 97.00      PROA   
ATOM    972  C   ARG P  64      -2.131 -69.291 121.230  0.00 97.00      PROA   
ATOM    973  O   ARG P  64      -1.431 -69.643 120.288  0.00 97.00      PROA   
ATOM    974  N   CYS P  65      -1.867 -68.159 121.918  0.00 97.00      PROA   
ATOM    975  HN  CYS P  65      -2.518 -67.775 122.567  0.00 97.00      PROA   
ATOM    976  CA  CYS P  65      -0.656 -67.406 121.688  0.00 97.00      PROA   
ATOM    977  HA  CYS P  65       0.091 -68.088 121.319  0.00 97.00      PROA   
ATOM    978  CB  CYS P  65      -0.861 -66.290 120.637  0.00 97.00      PROA   
ATOM    979  HB1 CYS P  65      -1.027 -66.799 119.661  0.00 97.00      PROA   
ATOM    980  HB2 CYS P  65       0.050 -65.667 120.522  0.00 97.00      PROA   
ATOM    981  SG  CYS P  65      -2.317 -65.264 120.984  0.00 97.00      PROA   
ATOM    982  C   CYS P  65      -0.080 -66.837 122.966  0.00 97.00      PROA   
ATOM    983  O   CYS P  65      -0.733 -66.747 124.001  0.00 97.00      PROA   
ATOM    984  N   GLN P  66       1.214 -66.459 122.903  0.00 97.00      PROA   
ATOM    985  HN  GLN P  66       1.728 -66.631 122.064  0.00 97.00      PROA   
ATOM    986  CA  GLN P  66       1.934 -65.811 123.974  0.00 97.00      PROA   
ATOM    987  HA  GLN P  66       1.254 -65.535 124.768  0.00 97.00      PROA   
ATOM    988  CB  GLN P  66       3.048 -66.770 124.510  0.00 97.00      PROA   
ATOM    989  HB1 GLN P  66       3.902 -66.829 123.808  0.00 97.00      PROA   
ATOM    990  HB2 GLN P  66       2.575 -67.781 124.528  0.00 97.00      PROA   
ATOM    991  CG  GLN P  66       3.527 -66.479 125.950  0.00 97.00      PROA   
ATOM    992  HG1 GLN P  66       2.623 -66.266 126.560  0.00 97.00      PROA   
ATOM    993  HG2 GLN P  66       4.187 -65.592 125.993  0.00 97.00      PROA   
ATOM    994  CD  GLN P  66       4.200 -67.679 126.642  0.00 97.00      PROA   
ATOM    995  OE1 GLN P  66       3.698 -68.123 127.673  0.00 97.00      PROA   
ATOM    996  NE2 GLN P  66       5.323 -68.223 126.112  0.00 97.00      PROA   
ATOM    997 HE21 GLN P  66       5.713 -69.042 126.532  0.00 97.00      PROA   
ATOM    998 HE22 GLN P  66       5.722 -67.860 125.269  0.00 97.00      PROA   
ATOM    999  C   GLN P  66       2.490 -64.550 123.325  0.00 97.00      PROA   
ATOM   1000  O   GLN P  66       3.342 -64.619 122.442  0.00 97.00      PROA   
ATOM   1001  N   ARG P  67       1.988 -63.350 123.726  0.00 97.00      PROA   
ATOM   1002  HN  ARG P  67       1.257 -63.296 124.403  0.00 97.00      PROA   
ATOM   1003  CA  ARG P  67       2.400 -62.075 123.154  0.00 97.00      PROA   
ATOM   1004  HA  ARG P  67       3.005 -62.228 122.271  0.00 97.00      PROA   
ATOM   1005  CB  ARG P  67       1.163 -61.208 122.779  0.00 97.00      PROA   
ATOM   1006  HB1 ARG P  67       1.447 -60.148 122.597  0.00 97.00      PROA   
ATOM   1007  HB2 ARG P  67       0.464 -61.213 123.647  0.00 97.00      PROA   
ATOM   1008  CG  ARG P  67       0.391 -61.708 121.547  0.00 97.00      PROA   
ATOM   1009  HG1 ARG P  67      -0.636 -61.274 121.584  0.00 97.00      PROA   
ATOM   1010  HG2 ARG P  67       0.285 -62.812 121.608  0.00 97.00      PROA   
ATOM   1011  CD  ARG P  67       1.041 -61.353 120.203  0.00 97.00      PROA   
ATOM   1012  HD1 ARG P  67       0.609 -61.972 119.390  0.00 97.00      PROA   
ATOM   1013  HD2 ARG P  67       2.140 -61.515 120.222  0.00 97.00      PROA   
ATOM   1014  NE  ARG P  67       0.679 -59.940 119.879  0.00 97.00      PROA   
ATOM   1015  HE  ARG P  67      -0.280 -59.734 119.689  0.00 97.00      PROA   
ATOM   1016  CZ  ARG P  67       1.537 -58.906 119.847  0.00 97.00      PROA   
ATOM   1017  NH1 ARG P  67       2.852 -59.047 120.036  0.00 97.00      PROA   
ATOM   1018 HH11 ARG P  67       3.254 -59.959 120.050  0.00 97.00      PROA   
ATOM   1019 HH12 ARG P  67       3.433 -58.244 119.905  0.00 97.00      PROA   
ATOM   1020  NH2 ARG P  67       1.063 -57.677 119.587  0.00 97.00      PROA   
ATOM   1021 HH21 ARG P  67       0.086 -57.555 119.448  0.00 97.00      PROA   
ATOM   1022 HH22 ARG P  67       1.702 -56.908 119.585  0.00 97.00      PROA   
ATOM   1023  C   ARG P  67       3.205 -61.265 124.143  0.00 97.00      PROA   
ATOM   1024  O   ARG P  67       2.619 -60.577 124.974  0.00 97.00      PROA   
ATOM   1025  N   GLY P  68       4.562 -61.288 124.035  0.00 97.00      PROA   
ATOM   1026  HN  GLY P  68       4.968 -61.866 123.329  0.00 97.00      PROA   
ATOM   1027  CA  GLY P  68       5.527 -60.442 124.748  0.00 97.00      PROA   
ATOM   1028  HA1 GLY P  68       5.453 -59.455 124.315  0.00 97.00      PROA   
ATOM   1029  HA2 GLY P  68       6.499 -60.881 124.580  0.00 97.00      PROA   
ATOM   1030  C   GLY P  68       5.408 -60.255 126.249  0.00 97.00      PROA   
ATOM   1031  O   GLY P  68       6.040 -59.362 126.810  0.00 97.00      PROA   
ATOM   1032  N   LEU P  69       4.583 -61.067 126.934  0.00 97.00      PROA   
ATOM   1033  HN  LEU P  69       4.098 -61.783 126.443  0.00 97.00      PROA   
ATOM   1034  CA  LEU P  69       4.116 -60.775 128.270  0.00 97.00      PROA   
ATOM   1035  HA  LEU P  69       4.866 -60.215 128.814  0.00 97.00      PROA   
ATOM   1036  CB  LEU P  69       2.754 -60.027 128.244  0.00 97.00      PROA   
ATOM   1037  HB1 LEU P  69       2.296 -60.005 129.258  0.00 97.00      PROA   
ATOM   1038  HB2 LEU P  69       2.081 -60.586 127.555  0.00 97.00      PROA   
ATOM   1039  CG  LEU P  69       2.767 -58.570 127.734  0.00 97.00      PROA   
ATOM   1040  HG  LEU P  69       3.251 -58.540 126.731  0.00 97.00      PROA   
ATOM   1041  CD1 LEU P  69       1.324 -58.066 127.557  0.00 97.00      PROA   
ATOM   1042 HD11 LEU P  69       0.784 -58.090 128.528  0.00 97.00      PROA   
ATOM   1043 HD12 LEU P  69       0.777 -58.699 126.826  0.00 97.00      PROA   
ATOM   1044 HD13 LEU P  69       1.335 -57.021 127.187  0.00 97.00      PROA   
ATOM   1045  CD2 LEU P  69       3.548 -57.639 128.676  0.00 97.00      PROA   
ATOM   1046 HD21 LEU P  69       4.612 -57.944 128.733  0.00 97.00      PROA   
ATOM   1047 HD22 LEU P  69       3.109 -57.668 129.696  0.00 97.00      PROA   
ATOM   1048 HD23 LEU P  69       3.502 -56.595 128.302  0.00 97.00      PROA   
ATOM   1049  C   LEU P  69       3.881 -62.081 128.989  0.00 97.00      PROA   
ATOM   1050  O   LEU P  69       3.525 -63.082 128.374  0.00 97.00      PROA   
ATOM   1051  N   SER P  70       4.060 -62.084 130.333  0.00 97.00      PROA   
ATOM   1052  HN  SER P  70       4.338 -61.244 130.795  0.00 97.00      PROA   
ATOM   1053  CA  SER P  70       3.847 -63.214 131.230  0.00 97.00      PROA   
ATOM   1054  HA  SER P  70       4.680 -63.879 131.056  0.00 97.00      PROA   
ATOM   1055  CB  SER P  70       3.937 -62.768 132.715  0.00 97.00      PROA   
ATOM   1056  HB1 SER P  70       4.987 -62.454 132.911  0.00 97.00      PROA   
ATOM   1057  HB2 SER P  70       3.694 -63.597 133.413  0.00 97.00      PROA   
ATOM   1058  OG  SER P  70       3.090 -61.646 132.964  0.00 97.00      PROA   
ATOM   1059  HG1 SER P  70       3.254 -61.351 133.863  0.00 97.00      PROA   
ATOM   1060  C   SER P  70       2.582 -64.046 131.005  0.00 97.00      PROA   
ATOM   1061  O   SER P  70       1.467 -63.540 131.048  0.00 97.00      PROA   
ATOM   1062  N   GLY P  71       2.739 -65.371 130.773  0.00 97.00      PROA   
ATOM   1063  HN  GLY P  71       3.658 -65.757 130.794  0.00 97.00      PROA   
ATOM   1064  CA  GLY P  71       1.644 -66.292 130.469  0.00 97.00      PROA   
ATOM   1065  HA1 GLY P  71       0.821 -66.066 131.134  0.00 97.00      PROA   
ATOM   1066  HA2 GLY P  71       2.025 -67.287 130.629  0.00 97.00      PROA   
ATOM   1067  C   GLY P  71       1.103 -66.230 129.052  0.00 97.00      PROA   
ATOM   1068  O   GLY P  71       1.190 -65.222 128.361  0.00 97.00      PROA   
ATOM   1069  N   ARG P  72       0.497 -67.352 128.594  0.00 97.00      PROA   
ATOM   1070  HN  ARG P  72       0.443 -68.154 129.179  0.00 97.00      PROA   
ATOM   1071  CA  ARG P  72      -0.097 -67.534 127.281  0.00 97.00      PROA   
ATOM   1072  HA  ARG P  72       0.081 -66.648 126.683  0.00 97.00      PROA   
ATOM   1073  CB  ARG P  72       0.446 -68.772 126.498  0.00 97.00      PROA   
ATOM   1074  HB1 ARG P  72       1.546 -68.668 126.405  0.00 97.00      PROA   
ATOM   1075  HB2 ARG P  72       0.053 -68.724 125.457  0.00 97.00      PROA   
ATOM   1076  CG  ARG P  72       0.101 -70.199 127.010  0.00 97.00      PROA   
ATOM   1077  HG1 ARG P  72       0.660 -70.918 126.365  0.00 97.00      PROA   
ATOM   1078  HG2 ARG P  72      -0.980 -70.384 126.838  0.00 97.00      PROA   
ATOM   1079  CD  ARG P  72       0.410 -70.554 128.476  0.00 97.00      PROA   
ATOM   1080  HD1 ARG P  72       0.351 -71.655 128.626  0.00 97.00      PROA   
ATOM   1081  HD2 ARG P  72      -0.303 -70.045 129.160  0.00 97.00      PROA   
ATOM   1082  NE  ARG P  72       1.802 -70.088 128.749  0.00 97.00      PROA   
ATOM   1083  HE  ARG P  72       2.251 -69.527 128.056  0.00 97.00      PROA   
ATOM   1084  CZ  ARG P  72       2.441 -70.155 129.933  0.00 97.00      PROA   
ATOM   1085  NH1 ARG P  72       2.017 -70.874 130.976  0.00 97.00      PROA   
ATOM   1086 HH11 ARG P  72       1.235 -71.474 130.858  0.00 97.00      PROA   
ATOM   1087 HH12 ARG P  72       2.568 -70.869 131.807  0.00 97.00      PROA   
ATOM   1088  NH2 ARG P  72       3.583 -69.454 130.045  0.00 97.00      PROA   
ATOM   1089 HH21 ARG P  72       3.866 -68.931 129.240  0.00 97.00      PROA   
ATOM   1090 HH22 ARG P  72       4.158 -69.548 130.849  0.00 97.00      PROA   
ATOM   1091  C   ARG P  72      -1.591 -67.684 127.452  0.00 97.00      PROA   
ATOM   1092  O   ARG P  72      -2.088 -67.963 128.541  0.00 97.00      PROA   
ATOM   1093  N   SER P  73      -2.322 -67.450 126.341  0.00 97.00      PROA   
ATOM   1094  HN  SER P  73      -1.843 -67.154 125.516  0.00 97.00      PROA   
ATOM   1095  CA  SER P  73      -3.750 -67.558 126.121  0.00 97.00      PROA   
ATOM   1096  HA  SER P  73      -4.167 -66.685 126.603  0.00 97.00      PROA   
ATOM   1097  CB  SER P  73      -4.069 -67.438 124.605  0.00 97.00      PROA   
ATOM   1098  HB1 SER P  73      -4.988 -67.955 124.261  0.00 97.00      PROA   
ATOM   1099  HB2 SER P  73      -3.230 -67.890 124.047  0.00 97.00      PROA   
ATOM   1100  OG  SER P  73      -4.207 -66.076 124.230  0.00 97.00      PROA   
ATOM   1101  HG1 SER P  73      -5.112 -65.846 124.472  0.00 97.00      PROA   
ATOM   1102  C   SER P  73      -4.573 -68.707 126.662  0.00 97.00      PROA   
ATOM   1103  O   SER P  73      -4.120 -69.787 127.025  0.00 97.00      PROA   
ATOM   1104  N   ASP P  74      -5.882 -68.410 126.590  0.00 97.00      PROA   
ATOM   1105  HN  ASP P  74      -6.104 -67.455 126.389  0.00 97.00      PROA   
ATOM   1106  CA  ASP P  74      -7.060 -69.197 126.341  0.00 97.00      PROA   
ATOM   1107  HA  ASP P  74      -7.406 -69.515 127.310  0.00 97.00      PROA   
ATOM   1108  CB  ASP P  74      -8.143 -68.239 125.716  0.00 97.00      PROA   
ATOM   1109  HB1 ASP P  74      -8.672 -67.726 126.550  0.00 97.00      PROA   
ATOM   1110  HB2 ASP P  74      -8.900 -68.796 125.132  0.00 97.00      PROA   
ATOM   1111  CG  ASP P  74      -7.559 -67.112 124.834  0.00 97.00      PROA   
ATOM   1112  OD1 ASP P  74      -6.844 -66.225 125.375  0.00 97.00      PROA   
ATOM   1113  OD2 ASP P  74      -7.831 -67.118 123.607  0.00 97.00      PROA   
ATOM   1114  C   ASP P  74      -6.861 -70.432 125.444  0.00 97.00      PROA   
ATOM   1115  O   ASP P  74      -5.955 -70.462 124.609  0.00 97.00      PROA   
ATOM   1116  N   PRO P  75      -7.656 -71.490 125.589  0.00 97.00      PROA   
ATOM   1117  CD  PRO P  75      -8.403 -71.804 126.812  0.00 97.00      PROA   
ATOM   1118  HD1 PRO P  75      -9.267 -71.112 126.907  0.00 97.00      PROA   
ATOM   1119  HD2 PRO P  75      -7.738 -71.711 127.698  0.00 97.00      PROA   
ATOM   1120  CA  PRO P  75      -7.817 -72.517 124.573  0.00 97.00      PROA   
ATOM   1121  HA  PRO P  75      -6.932 -72.648 123.965  0.00 97.00      PROA   
ATOM   1122  CB  PRO P  75      -8.096 -73.766 125.426  0.00 97.00      PROA   
ATOM   1123  HB1 PRO P  75      -7.125 -74.188 125.764  0.00 97.00      PROA   
ATOM   1124  HB2 PRO P  75      -8.635 -74.568 124.885  0.00 97.00      PROA   
ATOM   1125  CG  PRO P  75      -8.875 -73.254 126.650  0.00 97.00      PROA   
ATOM   1126  HG1 PRO P  75      -9.962 -73.264 126.420  0.00 97.00      PROA   
ATOM   1127  HG2 PRO P  75      -8.688 -73.872 127.550  0.00 97.00      PROA   
ATOM   1128  C   PRO P  75      -9.000 -72.213 123.662  0.00 97.00      PROA   
ATOM   1129  O   PRO P  75     -10.073 -72.777 123.870  0.00 97.00      PROA   
ATOM   1130  N   ILE P  76      -8.866 -71.365 122.614  0.00 97.00      PROA   
ATOM   1131  HN  ILE P  76      -8.030 -70.847 122.442  0.00 97.00      PROA   
ATOM   1132  CA  ILE P  76      -9.968 -71.224 121.666  0.00 97.00      PROA   
ATOM   1133  HA  ILE P  76     -10.896 -71.337 122.208  0.00 97.00      PROA   
ATOM   1134  CB  ILE P  76     -10.121 -69.857 121.009  0.00 97.00      PROA   
ATOM   1135  HB  ILE P  76     -10.910 -69.923 120.221  0.00 97.00      PROA   
ATOM   1136  CG2 ILE P  76     -10.634 -68.862 122.076  0.00 97.00      PROA   
ATOM   1137 HG21 ILE P  76      -9.874 -68.724 122.872  0.00 97.00      PROA   
ATOM   1138 HG22 ILE P  76     -11.575 -69.222 122.541  0.00 97.00      PROA   
ATOM   1139 HG23 ILE P  76     -10.827 -67.872 121.612  0.00 97.00      PROA   
ATOM   1140  CG1 ILE P  76      -8.823 -69.342 120.355  0.00 97.00      PROA   
ATOM   1141 HG11 ILE P  76      -8.061 -70.144 120.347  0.00 97.00      PROA   
ATOM   1142 HG12 ILE P  76      -8.418 -68.513 120.976  0.00 97.00      PROA   
ATOM   1143  CD  ILE P  76      -9.035 -68.862 118.917  0.00 97.00      PROA   
ATOM   1144  HD1 ILE P  76      -9.758 -68.022 118.884  0.00 97.00      PROA   
ATOM   1145  HD2 ILE P  76      -9.418 -69.693 118.285  0.00 97.00      PROA   
ATOM   1146  HD3 ILE P  76      -8.071 -68.522 118.487  0.00 97.00      PROA   
ATOM   1147  C   ILE P  76      -9.939 -72.360 120.650  0.00 97.00      PROA   
ATOM   1148  O   ILE P  76      -9.181 -72.374 119.683  0.00 97.00      PROA   
ATOM   1149  N   GLN P  77     -10.790 -73.379 120.893  0.00 97.00      PROA   
ATOM   1150  HN  GLN P  77     -11.320 -73.379 121.737  0.00 97.00      PROA   
ATOM   1151  CA  GLN P  77     -10.822 -74.606 120.129  0.00 97.00      PROA   
ATOM   1152  HA  GLN P  77      -9.826 -74.843 119.807  0.00 97.00      PROA   
ATOM   1153  CB  GLN P  77     -11.308 -75.776 121.031  0.00 97.00      PROA   
ATOM   1154  HB1 GLN P  77     -11.024 -76.728 120.533  0.00 97.00      PROA   
ATOM   1155  HB2 GLN P  77     -12.415 -75.762 121.135  0.00 97.00      PROA   
ATOM   1156  CG  GLN P  77     -10.694 -75.719 122.459  0.00 97.00      PROA   
ATOM   1157  HG1 GLN P  77     -11.217 -74.954 123.071  0.00 97.00      PROA   
ATOM   1158  HG2 GLN P  77      -9.627 -75.428 122.408  0.00 97.00      PROA   
ATOM   1159  CD  GLN P  77     -10.841 -77.058 123.191  0.00 97.00      PROA   
ATOM   1160  OE1 GLN P  77     -11.943 -77.614 123.248  0.00 97.00      PROA   
ATOM   1161  NE2 GLN P  77      -9.729 -77.578 123.782  0.00 97.00      PROA   
ATOM   1162 HE21 GLN P  77      -8.855 -77.086 123.776  0.00 97.00      PROA   
ATOM   1163 HE22 GLN P  77      -9.803 -78.453 124.253  0.00 97.00      PROA   
ATOM   1164  C   GLN P  77     -11.687 -74.424 118.890  0.00 97.00      PROA   
ATOM   1165  O   GLN P  77     -12.903 -74.295 118.985  0.00 97.00      PROA   
ATOM   1166  N   LEU P  78     -11.038 -74.396 117.698  0.00 97.00      PROA   
ATOM   1167  HN  LEU P  78     -10.053 -74.560 117.678  0.00 97.00      PROA   
ATOM   1168  CA  LEU P  78     -11.586 -74.060 116.396  0.00 97.00      PROA   
ATOM   1169  HA  LEU P  78     -12.475 -73.459 116.526  0.00 97.00      PROA   
ATOM   1170  CB  LEU P  78     -10.517 -73.281 115.578  0.00 97.00      PROA   
ATOM   1171  HB1 LEU P  78      -9.641 -73.952 115.428  0.00 97.00      PROA   
ATOM   1172  HB2 LEU P  78     -10.160 -72.424 116.192  0.00 97.00      PROA   
ATOM   1173  CG  LEU P  78     -10.944 -72.733 114.195  0.00 97.00      PROA   
ATOM   1174  HG  LEU P  78     -11.538 -73.507 113.657  0.00 97.00      PROA   
ATOM   1175  CD1 LEU P  78     -11.808 -71.471 114.333  0.00 97.00      PROA   
ATOM   1176 HD11 LEU P  78     -11.207 -70.660 114.794  0.00 97.00      PROA   
ATOM   1177 HD12 LEU P  78     -12.689 -71.665 114.973  0.00 97.00      PROA   
ATOM   1178 HD13 LEU P  78     -12.159 -71.129 113.337  0.00 97.00      PROA   
ATOM   1179  CD2 LEU P  78      -9.715 -72.428 113.317  0.00 97.00      PROA   
ATOM   1180 HD21 LEU P  78      -9.117 -73.348 113.154  0.00 97.00      PROA   
ATOM   1181 HD22 LEU P  78      -9.071 -71.668 113.809  0.00 97.00      PROA   
ATOM   1182 HD23 LEU P  78     -10.032 -72.036 112.329  0.00 97.00      PROA   
ATOM   1183  C   LEU P  78     -11.947 -75.316 115.627  0.00 97.00      PROA   
ATOM   1184  O   LEU P  78     -11.177 -76.273 115.592  0.00 97.00      PROA   
ATOM   1185  N   GLU P  79     -13.143 -75.341 114.989  0.00 97.00      PROA   
ATOM   1186  HN  GLU P  79     -13.778 -74.574 115.060  0.00 97.00      PROA   
ATOM   1187  CA  GLU P  79     -13.654 -76.504 114.294  0.00 97.00      PROA   
ATOM   1188  HA  GLU P  79     -12.925 -77.303 114.304  0.00 97.00      PROA   
ATOM   1189  CB  GLU P  79     -14.969 -77.001 114.950  0.00 97.00      PROA   
ATOM   1190  HB1 GLU P  79     -15.389 -77.846 114.362  0.00 97.00      PROA   
ATOM   1191  HB2 GLU P  79     -15.697 -76.159 114.892  0.00 97.00      PROA   
ATOM   1192  CG  GLU P  79     -14.810 -77.465 116.418  0.00 97.00      PROA   
ATOM   1193  HG1 GLU P  79     -13.965 -76.935 116.905  0.00 97.00      PROA   
ATOM   1194  HG2 GLU P  79     -14.597 -78.553 116.457  0.00 97.00      PROA   
ATOM   1195  CD  GLU P  79     -16.041 -77.145 117.269  0.00 97.00      PROA   
ATOM   1196  OE1 GLU P  79     -16.498 -75.971 117.239  0.00 97.00      PROA   
ATOM   1197  OE2 GLU P  79     -16.501 -78.045 118.020  0.00 97.00      PROA   
ATOM   1198  C   GLU P  79     -14.001 -76.226 112.849  0.00 97.00      PROA   
ATOM   1199  O   GLU P  79     -14.646 -75.234 112.516  0.00 97.00      PROA   
ATOM   1200  N   VAL P  80     -13.712 -77.245 111.998  0.00  0.00      PROA   
ATOM   1201  HN  VAL P  80     -13.155 -78.014 112.300  0.00  0.00      PROA   
ATOM   1202  CA  VAL P  80     -14.318 -77.411 110.698  0.00  0.00      PROA   
ATOM   1203  HA  VAL P  80     -15.023 -76.619 110.530  0.00  0.00      PROA   
ATOM   1204  CB  VAL P  80     -13.313 -77.455 109.547  0.00  0.00      PROA   
ATOM   1205  HB  VAL P  80     -12.575 -78.275 109.708  0.00  0.00      PROA   
ATOM   1206  CG1 VAL P  80     -14.035 -77.702 108.204  0.00  0.00      PROA   
ATOM   1207 HG11 VAL P  80     -14.831 -76.945 108.049  0.00  0.00      PROA   
ATOM   1208 HG12 VAL P  80     -14.492 -78.711 108.173  0.00  0.00      PROA   
ATOM   1209 HG13 VAL P  80     -13.309 -77.626 107.367  0.00  0.00      PROA   
ATOM   1210  CG2 VAL P  80     -12.544 -76.116 109.521  0.00  0.00      PROA   
ATOM   1211 HG21 VAL P  80     -11.949 -75.977 110.447  0.00  0.00      PROA   
ATOM   1212 HG22 VAL P  80     -13.254 -75.270 109.422  0.00  0.00      PROA   
ATOM   1213 HG23 VAL P  80     -11.853 -76.093 108.654  0.00  0.00      PROA   
ATOM   1214  C   VAL P  80     -15.094 -78.704 110.787  0.00  0.00      PROA   
ATOM   1215  O   VAL P  80     -14.517 -79.753 111.067  0.00  0.00      PROA   
ATOM   1216  N   HSD P  81     -16.435 -78.633 110.569  0.00  0.00      PROA   
ATOM   1217  HN  HSD P  81     -16.866 -77.770 110.318  0.00  0.00      PROA   
ATOM   1218  CA  HSD P  81     -17.349 -79.743 110.744  0.00  0.00      PROA   
ATOM   1219  HA  HSD P  81     -16.878 -80.653 110.398  0.00  0.00      PROA   
ATOM   1220  CB  HSD P  81     -17.860 -79.901 112.211  0.00  0.00      PROA   
ATOM   1221  HB1 HSD P  81     -18.719 -80.605 112.263  0.00  0.00      PROA   
ATOM   1222  HB2 HSD P  81     -18.205 -78.912 112.584  0.00  0.00      PROA   
ATOM   1223  ND1 HSD P  81     -16.063 -81.544 112.983  0.00  0.00      PROA   
ATOM   1224  HD1 HSD P  81     -16.004 -82.066 112.129  0.00  0.00      PROA   
ATOM   1225  CG  HSD P  81     -16.869 -80.448 113.200  0.00  0.00      PROA   
ATOM   1226  CE1 HSD P  81     -15.375 -81.763 114.131  0.00  0.00      PROA   
ATOM   1227  HE1 HSD P  81     -14.655 -82.571 114.241  0.00  0.00      PROA   
ATOM   1228  NE2 HSD P  81     -15.689 -80.893 115.072  0.00  0.00      PROA   
ATOM   1229  CD2 HSD P  81     -16.633 -80.069 114.487  0.00  0.00      PROA   
ATOM   1230  HD2 HSD P  81     -17.087 -79.278 115.068  0.00  0.00      PROA   
ATOM   1231  C   HSD P  81     -18.584 -79.499 109.901  0.00  0.00      PROA   
ATOM   1232  O   HSD P  81     -18.824 -78.382 109.452  0.00  0.00      PROA   
ATOM   1233  N   ARG P  82     -19.394 -80.581 109.732  0.00  0.00      PROA   
ATOM   1234  HN  ARG P  82     -19.032 -81.484 109.955  0.00  0.00      PROA   
ATOM   1235  CA  ARG P  82     -20.835 -80.602 109.532  0.00  0.00      PROA   
ATOM   1236  HA  ARG P  82     -21.058 -81.651 109.663  0.00  0.00      PROA   
ATOM   1237  CB  ARG P  82     -21.627 -79.890 110.676  0.00  0.00      PROA   
ATOM   1238  HB1 ARG P  82     -20.936 -79.678 111.518  0.00  0.00      PROA   
ATOM   1239  HB2 ARG P  82     -22.352 -80.641 111.065  0.00  0.00      PROA   
ATOM   1240  CG  ARG P  82     -22.450 -78.616 110.370  0.00  0.00      PROA   
ATOM   1241  HG1 ARG P  82     -23.058 -78.414 111.284  0.00  0.00      PROA   
ATOM   1242  HG2 ARG P  82     -23.162 -78.796 109.539  0.00  0.00      PROA   
ATOM   1243  CD  ARG P  82     -21.597 -77.372 110.072  0.00  0.00      PROA   
ATOM   1244  HD1 ARG P  82     -21.146 -77.450 109.063  0.00  0.00      PROA   
ATOM   1245  HD2 ARG P  82     -20.781 -77.262 110.818  0.00  0.00      PROA   
ATOM   1246  NE  ARG P  82     -22.444 -76.135 110.082  0.00  0.00      PROA   
ATOM   1247  HE  ARG P  82     -22.715 -75.747 109.202  0.00  0.00      PROA   
ATOM   1248  CZ  ARG P  82     -22.751 -75.454 111.220  0.00  0.00      PROA   
ATOM   1249  NH1 ARG P  82     -22.386 -75.910 112.441  0.00  0.00      PROA   
ATOM   1250 HH11 ARG P  82     -22.625 -75.391 113.263  0.00  0.00      PROA   
ATOM   1251 HH12 ARG P  82     -21.883 -76.770 112.518  0.00  0.00      PROA   
ATOM   1252  NH2 ARG P  82     -23.430 -74.285 111.128  0.00  0.00      PROA   
ATOM   1253 HH21 ARG P  82     -23.653 -73.771 111.956  0.00  0.00      PROA   
ATOM   1254 HH22 ARG P  82     -23.685 -73.929 110.230  0.00  0.00      PROA   
ATOM   1255  C   ARG P  82     -21.350 -80.264 108.148  0.00  0.00      PROA   
ATOM   1256  O   ARG P  82     -20.755 -79.487 107.401  0.00  0.00      PROA   
ATOM   1257  N   GLY P  83     -22.503 -80.903 107.796  0.00  0.00      PROA   
ATOM   1258  HN  GLY P  83     -22.926 -81.552 108.425  0.00  0.00      PROA   
ATOM   1259  CA  GLY P  83     -23.237 -80.726 106.561  0.00  0.00      PROA   
ATOM   1260  HA1 GLY P  83     -23.068 -81.603 105.956  0.00  0.00      PROA   
ATOM   1261  HA2 GLY P  83     -22.930 -79.804 106.089  0.00  0.00      PROA   
ATOM   1262  C   GLY P  83     -24.709 -80.616 106.878  0.00  0.00      PROA   
ATOM   1263  O   GLY P  83     -25.079 -80.119 107.942  0.00  0.00      PROA   
ATOM   1264  N   TRP P  84     -25.591 -81.063 105.933  0.00  0.00      PROA   
ATOM   1265  HN  TRP P  84     -25.264 -81.468 105.083  0.00  0.00      PROA   
ATOM   1266  CA  TRP P  84     -27.034 -80.881 106.007  0.00  0.00      PROA   
ATOM   1267  HA  TRP P  84     -27.197 -79.914 106.464  0.00  0.00      PROA   
ATOM   1268  CB  TRP P  84     -27.756 -80.792 104.615  0.00  0.00      PROA   
ATOM   1269  HB1 TRP P  84     -27.659 -79.729 104.299  0.00  0.00      PROA   
ATOM   1270  HB2 TRP P  84     -28.850 -80.958 104.715  0.00  0.00      PROA   
ATOM   1271  CG  TRP P  84     -27.227 -81.628 103.484  0.00  0.00      PROA   
ATOM   1272  CD1 TRP P  84     -27.439 -82.963 103.246  0.00  0.00      PROA   
ATOM   1273  HD1 TRP P  84     -27.991 -83.639 103.878  0.00  0.00      PROA   
ATOM   1274  NE1 TRP P  84     -26.859 -83.324 102.061  0.00  0.00      PROA   
ATOM   1275  HE1 TRP P  84     -26.871 -84.222 101.680  0.00  0.00      PROA   
ATOM   1276  CE2 TRP P  84     -26.284 -82.237 101.477  0.00  0.00      PROA   
ATOM   1277  CD2 TRP P  84     -26.500 -81.138 102.338  0.00  0.00      PROA   
ATOM   1278  CE3 TRP P  84     -26.043 -79.878 101.954  0.00  0.00      PROA   
ATOM   1279  HE3 TRP P  84     -26.203 -79.009 102.573  0.00  0.00      PROA   
ATOM   1280  CZ3 TRP P  84     -25.384 -79.737 100.729  0.00  0.00      PROA   
ATOM   1281  HZ3 TRP P  84     -25.038 -78.759 100.420  0.00  0.00      PROA   
ATOM   1282  CZ2 TRP P  84     -25.613 -82.105 100.267  0.00  0.00      PROA   
ATOM   1283  HZ2 TRP P  84     -25.448 -82.944  99.610  0.00  0.00      PROA   
ATOM   1284  CH2 TRP P  84     -25.167 -80.834  99.903  0.00  0.00      PROA   
ATOM   1285  HH2 TRP P  84     -24.656 -80.699  98.959  0.00  0.00      PROA   
ATOM   1286  C   TRP P  84     -27.707 -81.883 106.932  0.00  0.00      PROA   
ATOM   1287  O   TRP P  84     -27.639 -81.727 108.152  0.00  0.00      PROA   
ATOM   1288  N   LEU P  85     -28.402 -82.915 106.382  0.00  0.00      PROA   
ATOM   1289  HN  LEU P  85     -28.424 -83.045 105.392  0.00  0.00      PROA   
ATOM   1290  CA  LEU P  85     -29.167 -83.890 107.134  0.00  0.00      PROA   
ATOM   1291  HA  LEU P  85     -29.818 -83.322 107.784  0.00  0.00      PROA   
ATOM   1292  CB  LEU P  85     -30.043 -84.860 106.295  0.00  0.00      PROA   
ATOM   1293  HB1 LEU P  85     -30.542 -85.580 106.986  0.00  0.00      PROA   
ATOM   1294  HB2 LEU P  85     -29.393 -85.442 105.608  0.00  0.00      PROA   
ATOM   1295  CG  LEU P  85     -31.178 -84.238 105.447  0.00  0.00      PROA   
ATOM   1296  HG  LEU P  85     -30.715 -83.739 104.565  0.00  0.00      PROA   
ATOM   1297  CD1 LEU P  85     -32.106 -85.363 104.943  0.00  0.00      PROA   
ATOM   1298 HD11 LEU P  85     -32.485 -85.963 105.796  0.00  0.00      PROA   
ATOM   1299 HD12 LEU P  85     -31.555 -86.039 104.257  0.00  0.00      PROA   
ATOM   1300 HD13 LEU P  85     -32.984 -84.942 104.416  0.00  0.00      PROA   
ATOM   1301  CD2 LEU P  85     -31.997 -83.165 106.188  0.00  0.00      PROA   
ATOM   1302 HD21 LEU P  85     -31.348 -82.325 106.511  0.00  0.00      PROA   
ATOM   1303 HD22 LEU P  85     -32.490 -83.603 107.080  0.00  0.00      PROA   
ATOM   1304 HD23 LEU P  85     -32.782 -82.752 105.520  0.00  0.00      PROA   
ATOM   1305  C   LEU P  85     -28.305 -84.744 108.024  0.00  0.00      PROA   
ATOM   1306  O   LEU P  85     -27.135 -84.999 107.739  0.00  0.00      PROA   
ATOM   1307  N   LEU P  86     -28.917 -85.200 109.137  0.00  0.00      PROA   
ATOM   1308  HN  LEU P  86     -29.863 -84.961 109.341  0.00  0.00      PROA   
ATOM   1309  CA  LEU P  86     -28.300 -86.087 110.077  0.00  0.00      PROA   
ATOM   1310  HA  LEU P  86     -27.512 -86.642 109.585  0.00  0.00      PROA   
ATOM   1311  CB  LEU P  86     -27.751 -85.343 111.324  0.00  0.00      PROA   
ATOM   1312  HB1 LEU P  86     -28.571 -84.737 111.768  0.00  0.00      PROA   
ATOM   1313  HB2 LEU P  86     -26.967 -84.636 110.977  0.00  0.00      PROA   
ATOM   1314  CG  LEU P  86     -27.136 -86.225 112.443  0.00  0.00      PROA   
ATOM   1315  HG  LEU P  86     -27.933 -86.903 112.827  0.00  0.00      PROA   
ATOM   1316  CD1 LEU P  86     -25.975 -87.110 111.943  0.00  0.00      PROA   
ATOM   1317 HD11 LEU P  86     -25.149 -86.479 111.556  0.00  0.00      PROA   
ATOM   1318 HD12 LEU P  86     -26.312 -87.789 111.134  0.00  0.00      PROA   
ATOM   1319 HD13 LEU P  86     -25.585 -87.733 112.776  0.00  0.00      PROA   
ATOM   1320  CD2 LEU P  86     -26.685 -85.359 113.636  0.00  0.00      PROA   
ATOM   1321 HD21 LEU P  86     -27.536 -84.757 114.020  0.00  0.00      PROA   
ATOM   1322 HD22 LEU P  86     -25.874 -84.668 113.325  0.00  0.00      PROA   
ATOM   1323 HD23 LEU P  86     -26.308 -86.001 114.459  0.00  0.00      PROA   
ATOM   1324  C   LEU P  86     -29.378 -87.045 110.481  0.00  0.00      PROA   
ATOM   1325  O   LEU P  86     -30.503 -86.656 110.778  0.00  0.00      PROA   
ATOM   1326  N   LEU P  87     -29.013 -88.341 110.510  0.00 97.00      PROA   
ATOM   1327  HN  LEU P  87     -28.071 -88.559 110.282  0.00 97.00      PROA   
ATOM   1328  CA  LEU P  87     -29.776 -89.392 111.137  0.00 97.00      PROA   
ATOM   1329  HA  LEU P  87     -30.817 -89.114 111.209  0.00 97.00      PROA   
ATOM   1330  CB  LEU P  87     -29.669 -90.733 110.376  0.00 97.00      PROA   
ATOM   1331  HB1 LEU P  87     -28.596 -91.002 110.262  0.00 97.00      PROA   
ATOM   1332  HB2 LEU P  87     -30.085 -90.597 109.353  0.00 97.00      PROA   
ATOM   1333  CG  LEU P  87     -30.402 -91.920 111.042  0.00 97.00      PROA   
ATOM   1334  HG  LEU P  87     -30.027 -92.033 112.085  0.00 97.00      PROA   
ATOM   1335  CD1 LEU P  87     -31.924 -91.707 111.113  0.00 97.00      PROA   
ATOM   1336 HD11 LEU P  87     -32.336 -91.550 110.094  0.00 97.00      PROA   
ATOM   1337 HD12 LEU P  87     -32.165 -90.825 111.737  0.00 97.00      PROA   
ATOM   1338 HD13 LEU P  87     -32.413 -92.598 111.559  0.00 97.00      PROA   
ATOM   1339  CD2 LEU P  87     -30.078 -93.229 110.315  0.00 97.00      PROA   
ATOM   1340 HD21 LEU P  87     -28.980 -93.387 110.265  0.00 97.00      PROA   
ATOM   1341 HD22 LEU P  87     -30.484 -93.206 109.282  0.00 97.00      PROA   
ATOM   1342 HD23 LEU P  87     -30.535 -94.076 110.866  0.00 97.00      PROA   
ATOM   1343  C   LEU P  87     -29.221 -89.542 112.534  0.00 97.00      PROA   
ATOM   1344  O   LEU P  87     -28.101 -90.003 112.740  0.00 97.00      PROA   
ATOM   1345  N   GLN P  88     -30.012 -89.141 113.545  0.00 97.00      PROA   
ATOM   1346  HN  GLN P  88     -30.927 -88.776 113.367  0.00 97.00      PROA   
ATOM   1347  CA  GLN P  88     -29.621 -89.172 114.931  0.00 97.00      PROA   
ATOM   1348  HA  GLN P  88     -28.554 -89.006 114.997  0.00 97.00      PROA   
ATOM   1349  CB  GLN P  88     -30.344 -88.066 115.737  0.00 97.00      PROA   
ATOM   1350  HB1 GLN P  88     -29.963 -88.094 116.779  0.00 97.00      PROA   
ATOM   1351  HB2 GLN P  88     -31.435 -88.279 115.754  0.00 97.00      PROA   
ATOM   1352  CG  GLN P  88     -30.120 -86.646 115.169  0.00 97.00      PROA   
ATOM   1353  HG1 GLN P  88     -30.490 -86.581 114.124  0.00 97.00      PROA   
ATOM   1354  HG2 GLN P  88     -29.033 -86.417 115.164  0.00 97.00      PROA   
ATOM   1355  CD  GLN P  88     -30.891 -85.594 115.983  0.00 97.00      PROA   
ATOM   1356  OE1 GLN P  88     -32.123 -85.622 116.054  0.00 97.00      PROA   
ATOM   1357  NE2 GLN P  88     -30.149 -84.612 116.567  0.00 97.00      PROA   
ATOM   1358 HE21 GLN P  88     -30.623 -83.812 116.930  0.00 97.00      PROA   
ATOM   1359 HE22 GLN P  88     -29.155 -84.614 116.473  0.00 97.00      PROA   
ATOM   1360  C   GLN P  88     -29.942 -90.541 115.505  0.00 97.00      PROA   
ATOM   1361  O   GLN P  88     -31.082 -90.991 115.474  0.00 97.00      PROA   
ATOM   1362  N   VAL P  89     -28.916 -91.256 116.018  0.00 97.00      PROA   
ATOM   1363  HN  VAL P  89     -27.993 -90.883 116.010  0.00 97.00      PROA   
ATOM   1364  CA  VAL P  89     -29.036 -92.642 116.442  0.00 97.00      PROA   
ATOM   1365  HA  VAL P  89     -30.062 -92.970 116.346  0.00 97.00      PROA   
ATOM   1366  CB  VAL P  89     -28.158 -93.551 115.584  0.00 97.00      PROA   
ATOM   1367  HB  VAL P  89     -27.099 -93.204 115.629  0.00 97.00      PROA   
ATOM   1368  CG1 VAL P  89     -28.213 -95.016 116.054  0.00 97.00      PROA   
ATOM   1369 HG11 VAL P  89     -29.262 -95.374 116.102  0.00 97.00      PROA   
ATOM   1370 HG12 VAL P  89     -27.734 -95.149 117.044  0.00 97.00      PROA   
ATOM   1371 HG13 VAL P  89     -27.662 -95.644 115.326  0.00 97.00      PROA   
ATOM   1372  CG2 VAL P  89     -28.629 -93.459 114.117  0.00 97.00      PROA   
ATOM   1373 HG21 VAL P  89     -28.408 -92.461 113.689  0.00 97.00      PROA   
ATOM   1374 HG22 VAL P  89     -29.721 -93.643 114.047  0.00 97.00      PROA   
ATOM   1375 HG23 VAL P  89     -28.107 -94.220 113.499  0.00 97.00      PROA   
ATOM   1376  C   VAL P  89     -28.657 -92.760 117.907  0.00 97.00      PROA   
ATOM   1377  O   VAL P  89     -27.685 -92.152 118.352  0.00 97.00      PROA   
ATOM   1378  N   SER P  90     -29.436 -93.558 118.689  0.00 97.00      PROA   
ATOM   1379  HN  SER P  90     -30.262 -93.957 118.296  0.00 97.00      PROA   
ATOM   1380  CA  SER P  90     -29.244 -93.776 120.122  0.00 97.00      PROA   
ATOM   1381  HA  SER P  90     -29.373 -92.819 120.610  0.00 97.00      PROA   
ATOM   1382  CB  SER P  90     -30.279 -94.766 120.720  0.00 97.00      PROA   
ATOM   1383  HB1 SER P  90     -30.096 -94.903 121.809  0.00 97.00      PROA   
ATOM   1384  HB2 SER P  90     -30.207 -95.760 120.234  0.00 97.00      PROA   
ATOM   1385  OG  SER P  90     -31.605 -94.267 120.601  0.00 97.00      PROA   
ATOM   1386  HG1 SER P  90     -31.764 -94.066 119.672  0.00 97.00      PROA   
ATOM   1387  C   SER P  90     -27.878 -94.310 120.531  0.00 97.00      PROA   
ATOM   1388  O   SER P  90     -27.285 -93.806 121.483  0.00 97.00      PROA   
ATOM   1389  N   SER P  91     -27.335 -95.327 119.820  0.00 97.00      PROA   
ATOM   1390  HN  SER P  91     -27.821 -95.740 119.056  0.00 97.00      PROA   
ATOM   1391  CA  SER P  91     -25.992 -95.815 120.081  0.00 97.00      PROA   
ATOM   1392  HA  SER P  91     -25.351 -94.943 120.076  0.00 97.00      PROA   
ATOM   1393  CB  SER P  91     -25.801 -96.543 121.441  0.00 97.00      PROA   
ATOM   1394  HB1 SER P  91     -25.053 -97.362 121.400  0.00 97.00      PROA   
ATOM   1395  HB2 SER P  91     -26.764 -96.987 121.773  0.00 97.00      PROA   
ATOM   1396  OG  SER P  91     -25.344 -95.614 122.418  0.00 97.00      PROA   
ATOM   1397  HG1 SER P  91     -26.019 -94.928 122.469  0.00 97.00      PROA   
ATOM   1398  C   SER P  91     -25.485 -96.652 118.937  0.00 97.00      PROA   
ATOM   1399  O   SER P  91     -26.243 -97.092 118.077  0.00 97.00      PROA   
ATOM   1400  N   ARG P  92     -24.146 -96.858 118.884  0.00 97.00      PROA   
ATOM   1401  HN  ARG P  92     -23.554 -96.488 119.598  0.00 97.00      PROA   
ATOM   1402  CA  ARG P  92     -23.475 -97.523 117.781  0.00 97.00      PROA   
ATOM   1403  HA  ARG P  92     -23.971 -97.251 116.857  0.00 97.00      PROA   
ATOM   1404  CB  ARG P  92     -21.983 -97.085 117.713  0.00 97.00      PROA   
ATOM   1405  HB1 ARG P  92     -21.587 -97.368 116.714  0.00 97.00      PROA   
ATOM   1406  HB2 ARG P  92     -21.390 -97.629 118.482  0.00 97.00      PROA   
ATOM   1407  CG  ARG P  92     -21.755 -95.574 117.954  0.00 97.00      PROA   
ATOM   1408  HG1 ARG P  92     -21.965 -95.344 119.022  0.00 97.00      PROA   
ATOM   1409  HG2 ARG P  92     -22.476 -94.982 117.347  0.00 97.00      PROA   
ATOM   1410  CD  ARG P  92     -20.317 -95.099 117.675  0.00 97.00      PROA   
ATOM   1411  HD1 ARG P  92     -19.575 -95.854 118.006  0.00 97.00      PROA   
ATOM   1412  HD2 ARG P  92     -20.102 -94.144 118.206  0.00 97.00      PROA   
ATOM   1413  NE  ARG P  92     -20.167 -94.903 116.198  0.00 97.00      PROA   
ATOM   1414  HE  ARG P  92     -19.976 -95.683 115.610  0.00 97.00      PROA   
ATOM   1415  CZ  ARG P  92     -20.579 -93.787 115.570  0.00 97.00      PROA   
ATOM   1416  NH1 ARG P  92     -20.901 -92.645 116.197  0.00 97.00      PROA   
ATOM   1417 HH11 ARG P  92     -20.438 -92.428 117.052  0.00 97.00      PROA   
ATOM   1418 HH12 ARG P  92     -21.169 -91.900 115.589  0.00 97.00      PROA   
ATOM   1419  NH2 ARG P  92     -20.603 -93.739 114.225  0.00 97.00      PROA   
ATOM   1420 HH21 ARG P  92     -20.149 -94.454 113.707  0.00 97.00      PROA   
ATOM   1421 HH22 ARG P  92     -20.666 -92.827 113.825  0.00 97.00      PROA   
ATOM   1422  C   ARG P  92     -23.540 -99.040 117.934  0.00 97.00      PROA   
ATOM   1423  O   ARG P  92     -23.377 -99.786 116.969  0.00 97.00      PROA   
ATOM   1424  N   VAL P  93     -23.810 -99.528 119.163  0.00 97.00      PROA   
ATOM   1425  HN  VAL P  93     -23.987 -98.913 119.925  0.00 97.00      PROA   
ATOM   1426  CA  VAL P  93     -23.916-100.931 119.488  0.00 97.00      PROA   
ATOM   1427  HA  VAL P  93     -24.269-101.462 118.617  0.00 97.00      PROA   
ATOM   1428  CB  VAL P  93     -22.633-101.590 120.022  0.00 97.00      PROA   
ATOM   1429  HB  VAL P  93     -22.872-102.627 120.359  0.00 97.00      PROA   
ATOM   1430  CG1 VAL P  93     -21.585-101.703 118.894  0.00 97.00      PROA   
ATOM   1431 HG11 VAL P  93     -21.259-100.694 118.566  0.00 97.00      PROA   
ATOM   1432 HG12 VAL P  93     -22.002-102.236 118.017  0.00 97.00      PROA   
ATOM   1433 HG13 VAL P  93     -20.689-102.252 119.255  0.00 97.00      PROA   
ATOM   1434  CG2 VAL P  93     -22.047-100.819 121.227  0.00 97.00      PROA   
ATOM   1435 HG21 VAL P  93     -22.758-100.793 122.077  0.00 97.00      PROA   
ATOM   1436 HG22 VAL P  93     -21.792 -99.776 120.943  0.00 97.00      PROA   
ATOM   1437 HG23 VAL P  93     -21.117-101.316 121.578  0.00 97.00      PROA   
ATOM   1438  C   VAL P  93     -25.001-101.018 120.528  0.00 97.00      PROA   
ATOM   1439  O   VAL P  93     -25.144-100.125 121.360  0.00 97.00      PROA   
ATOM   1440  N   LEU P  94     -25.808-102.103 120.465  0.00 97.00      PROA   
ATOM   1441  HN  LEU P  94     -25.698-102.781 119.745  0.00 97.00      PROA   
ATOM   1442  CA  LEU P  94     -26.846-102.423 121.414  0.00 97.00      PROA   
ATOM   1443  HA  LEU P  94     -26.563-102.067 122.398  0.00 97.00      PROA   
ATOM   1444  CB  LEU P  94     -28.268-101.904 121.050  0.00 97.00      PROA   
ATOM   1445  HB1 LEU P  94     -28.945-102.202 121.884  0.00 97.00      PROA   
ATOM   1446  HB2 LEU P  94     -28.642-102.391 120.124  0.00 97.00      PROA   
ATOM   1447  CG  LEU P  94     -28.425-100.370 120.891  0.00 97.00      PROA   
ATOM   1448  HG  LEU P  94     -27.703 -99.877 121.583  0.00 97.00      PROA   
ATOM   1449  CD1 LEU P  94     -28.158 -99.872 119.457  0.00 97.00      PROA   
ATOM   1450 HD11 LEU P  94     -28.914-100.295 118.761  0.00 97.00      PROA   
ATOM   1451 HD12 LEU P  94     -27.151-100.163 119.102  0.00 97.00      PROA   
ATOM   1452 HD13 LEU P  94     -28.227 -98.764 119.424  0.00 97.00      PROA   
ATOM   1453  CD2 LEU P  94     -29.834 -99.938 121.341  0.00 97.00      PROA   
ATOM   1454 HD21 LEU P  94     -29.986-100.193 122.410  0.00 97.00      PROA   
ATOM   1455 HD22 LEU P  94     -30.606-100.469 120.746  0.00 97.00      PROA   
ATOM   1456 HD23 LEU P  94     -29.970 -98.844 121.217  0.00 97.00      PROA   
ATOM   1457  C   LEU P  94     -26.893-103.935 121.441  0.00 97.00      PROA   
ATOM   1458  O   LEU P  94     -26.329-104.601 120.577  0.00 97.00      PROA   
ATOM   1459  N   THR P  95     -27.569-104.513 122.458  0.00 97.00      PROA   
ATOM   1460  HN  THR P  95     -27.908-103.953 123.215  0.00 97.00      PROA   
ATOM   1461  CA  THR P  95     -27.868-105.929 122.589  0.00 97.00      PROA   
ATOM   1462  HA  THR P  95     -27.215-106.487 121.936  0.00 97.00      PROA   
ATOM   1463  CB  THR P  95     -27.718-106.462 124.019  0.00 97.00      PROA   
ATOM   1464  HB  THR P  95     -28.664-106.364 124.602  0.00 97.00      PROA   
ATOM   1465  OG1 THR P  95     -26.731-105.739 124.739  0.00 97.00      PROA   
ATOM   1466  HG1 THR P  95     -27.143-104.885 124.912  0.00 97.00      PROA   
ATOM   1467  CG2 THR P  95     -27.262-107.924 123.996  0.00 97.00      PROA   
ATOM   1468 HG21 THR P  95     -26.271-108.013 123.508  0.00 97.00      PROA   
ATOM   1469 HG22 THR P  95     -27.984-108.562 123.454  0.00 97.00      PROA   
ATOM   1470 HG23 THR P  95     -27.170-108.292 125.038  0.00 97.00      PROA   
ATOM   1471  C   THR P  95     -29.306-106.108 122.139  0.00 97.00      PROA   
ATOM   1472  O   THR P  95     -30.070-105.154 122.047  0.00 97.00      PROA   
ATOM   1473  N   GLU P  96     -29.727-107.353 121.829  0.00 97.00      PROA   
ATOM   1474  HN  GLU P  96     -29.075-108.110 121.792  0.00 97.00      PROA   
ATOM   1475  CA  GLU P  96     -31.106-107.692 121.539  0.00 97.00      PROA   
ATOM   1476  HA  GLU P  96     -31.408-107.049 120.726  0.00 97.00      PROA   
ATOM   1477  CB  GLU P  96     -31.261-109.171 121.084  0.00 97.00      PROA   
ATOM   1478  HB1 GLU P  96     -30.546-109.358 120.250  0.00 97.00      PROA   
ATOM   1479  HB2 GLU P  96     -32.287-109.312 120.681  0.00 97.00      PROA   
ATOM   1480  CG  GLU P  96     -31.004-110.188 122.218  0.00 97.00      PROA   
ATOM   1481  HG1 GLU P  96     -31.604-109.933 123.112  0.00 97.00      PROA   
ATOM   1482  HG2 GLU P  96     -29.938-110.139 122.513  0.00 97.00      PROA   
ATOM   1483  CD  GLU P  96     -31.353-111.635 121.868  0.00 97.00      PROA   
ATOM   1484  OE1 GLU P  96     -32.184-111.877 120.956  0.00 97.00      PROA   
ATOM   1485  OE2 GLU P  96     -30.793-112.534 122.549  0.00 97.00      PROA   
ATOM   1486  C   GLU P  96     -32.027-107.405 122.724  0.00 97.00      PROA   
ATOM   1487  O   GLU P  96     -31.635-107.491 123.887  0.00 97.00      PROA   
ATOM   1488  N   GLY P  97     -33.290-107.020 122.446  0.00 97.00      PROA   
ATOM   1489  HN  GLY P  97     -33.577-106.940 121.491  0.00 97.00      PROA   
ATOM   1490  CA  GLY P  97     -34.281-106.714 123.463  0.00 97.00      PROA   
ATOM   1491  HA1 GLY P  97     -34.077-107.291 124.354  0.00 97.00      PROA   
ATOM   1492  HA2 GLY P  97     -35.249-106.943 123.046  0.00 97.00      PROA   
ATOM   1493  C   GLY P  97     -34.293-105.262 123.853  0.00 97.00      PROA   
ATOM   1494  O   GLY P  97     -35.326-104.750 124.277  0.00 97.00      PROA   
ATOM   1495  N   GLU P  98     -33.142-104.563 123.730  0.00 97.00      PROA   
ATOM   1496  HN  GLU P  98     -32.302-105.029 123.461  0.00 97.00      PROA   
ATOM   1497  CA  GLU P  98     -32.994-103.149 124.007  0.00 97.00      PROA   
ATOM   1498  HA  GLU P  98     -33.278-103.021 125.038  0.00 97.00      PROA   
ATOM   1499  CB  GLU P  98     -31.512-102.703 123.899  0.00 97.00      PROA   
ATOM   1500  HB1 GLU P  98     -31.457-101.595 123.990  0.00 97.00      PROA   
ATOM   1501  HB2 GLU P  98     -31.117-102.979 122.898  0.00 97.00      PROA   
ATOM   1502  CG  GLU P  98     -30.617-103.309 125.003  0.00 97.00      PROA   
ATOM   1503  HG1 GLU P  98     -30.582-104.417 124.914  0.00 97.00      PROA   
ATOM   1504  HG2 GLU P  98     -31.023-103.049 126.003  0.00 97.00      PROA   
ATOM   1505  CD  GLU P  98     -29.196-102.755 124.930  0.00 97.00      PROA   
ATOM   1506  OE1 GLU P  98     -28.251-103.574 124.947  0.00 97.00      PROA   
ATOM   1507  OE2 GLU P  98     -29.026-101.510 124.882  0.00 97.00      PROA   
ATOM   1508  C   GLU P  98     -33.851-102.244 123.119  0.00 97.00      PROA   
ATOM   1509  O   GLU P  98     -33.939-102.486 121.920  0.00 97.00      PROA   
ATOM   1510  N   PRO P  99     -34.491-101.188 123.613  0.00 97.00      PROA   
ATOM   1511  CD  PRO P  99     -34.850-101.032 125.023  0.00 97.00      PROA   
ATOM   1512  HD1 PRO P  99     -33.971-100.615 125.560  0.00 97.00      PROA   
ATOM   1513  HD2 PRO P  99     -35.162-101.998 125.479  0.00 97.00      PROA   
ATOM   1514  CA  PRO P  99     -35.020-100.099 122.798  0.00 97.00      PROA   
ATOM   1515  HA  PRO P  99     -35.771-100.529 122.153  0.00 97.00      PROA   
ATOM   1516  CB  PRO P  99     -35.631 -99.129 123.823  0.00 97.00      PROA   
ATOM   1517  HB1 PRO P  99     -36.506 -98.586 123.412  0.00 97.00      PROA   
ATOM   1518  HB2 PRO P  99     -34.873 -98.396 124.178  0.00 97.00      PROA   
ATOM   1519  CG  PRO P  99     -36.007-100.035 125.001  0.00 97.00      PROA   
ATOM   1520  HG1 PRO P  99     -36.116 -99.486 125.956  0.00 97.00      PROA   
ATOM   1521  HG2 PRO P  99     -36.951-100.577 124.768  0.00 97.00      PROA   
ATOM   1522  C   PRO P  99     -33.989 -99.401 121.919  0.00 97.00      PROA   
ATOM   1523  O   PRO P  99     -32.915 -99.064 122.411  0.00 97.00      PROA   
ATOM   1524  N   LEU P 100     -34.302 -99.140 120.631  0.00 97.00      PROA   
ATOM   1525  HN  LEU P 100     -35.168 -99.463 120.252  0.00 97.00      PROA   
ATOM   1526  CA  LEU P 100     -33.436 -98.359 119.766  0.00 97.00      PROA   
ATOM   1527  HA  LEU P 100     -32.657 -97.891 120.352  0.00 97.00      PROA   
ATOM   1528  CB  LEU P 100     -32.755 -99.246 118.689  0.00 97.00      PROA   
ATOM   1529  HB1 LEU P 100     -33.524 -99.896 118.222  0.00 97.00      PROA   
ATOM   1530  HB2 LEU P 100     -32.046 -99.920 119.217  0.00 97.00      PROA   
ATOM   1531  CG  LEU P 100     -31.986 -98.526 117.552  0.00 97.00      PROA   
ATOM   1532  HG  LEU P 100     -32.717 -97.944 116.944  0.00 97.00      PROA   
ATOM   1533  CD1 LEU P 100     -30.923 -97.544 118.073  0.00 97.00      PROA   
ATOM   1534 HD11 LEU P 100     -30.238 -98.063 118.774  0.00 97.00      PROA   
ATOM   1535 HD12 LEU P 100     -31.399 -96.695 118.603  0.00 97.00      PROA   
ATOM   1536 HD13 LEU P 100     -30.326 -97.141 117.229  0.00 97.00      PROA   
ATOM   1537  CD2 LEU P 100     -31.330 -99.557 116.614  0.00 97.00      PROA   
ATOM   1538 HD21 LEU P 100     -32.086-100.272 116.230  0.00 97.00      PROA   
ATOM   1539 HD22 LEU P 100     -30.550-100.127 117.162  0.00 97.00      PROA   
ATOM   1540 HD23 LEU P 100     -30.852 -99.046 115.752  0.00 97.00      PROA   
ATOM   1541  C   LEU P 100     -34.233 -97.241 119.139  0.00 97.00      PROA   
ATOM   1542  O   LEU P 100     -35.123 -97.478 118.332  0.00 97.00      PROA   
ATOM   1543  N   ALA P 101     -33.913 -95.971 119.481  0.00 97.00      PROA   
ATOM   1544  HN  ALA P 101     -33.212 -95.778 120.165  0.00 97.00      PROA   
ATOM   1545  CA  ALA P 101     -34.589 -94.811 118.940  0.00 97.00      PROA   
ATOM   1546  HA  ALA P 101     -35.512 -95.117 118.469  0.00 97.00      PROA   
ATOM   1547  CB  ALA P 101     -34.966 -93.814 120.052  0.00 97.00      PROA   
ATOM   1548  HB1 ALA P 101     -34.066 -93.435 120.578  0.00 97.00      PROA   
ATOM   1549  HB2 ALA P 101     -35.609 -94.325 120.803  0.00 97.00      PROA   
ATOM   1550  HB3 ALA P 101     -35.534 -92.954 119.643  0.00 97.00      PROA   
ATOM   1551  C   ALA P 101     -33.741 -94.135 117.874  0.00 97.00      PROA   
ATOM   1552  O   ALA P 101     -32.541 -93.921 118.027  0.00 97.00      PROA   
ATOM   1553  N   LEU P 102     -34.382 -93.811 116.730  0.00 97.00      PROA   
ATOM   1554  HN  LEU P 102     -35.333 -94.083 116.604  0.00 97.00      PROA   
ATOM   1555  CA  LEU P 102     -33.781 -93.186 115.573  0.00 97.00      PROA   
ATOM   1556  HA  LEU P 102     -32.750 -92.934 115.780  0.00 97.00      PROA   
ATOM   1557  CB  LEU P 102     -33.884 -94.098 114.320  0.00 97.00      PROA   
ATOM   1558  HB1 LEU P 102     -33.320 -93.642 113.478  0.00 97.00      PROA   
ATOM   1559  HB2 LEU P 102     -34.953 -94.172 114.017  0.00 97.00      PROA   
ATOM   1560  CG  LEU P 102     -33.392 -95.553 114.509  0.00 97.00      PROA   
ATOM   1561  HG  LEU P 102     -33.938 -96.013 115.367  0.00 97.00      PROA   
ATOM   1562  CD1 LEU P 102     -33.727 -96.393 113.266  0.00 97.00      PROA   
ATOM   1563 HD11 LEU P 102     -33.177 -95.999 112.385  0.00 97.00      PROA   
ATOM   1564 HD12 LEU P 102     -34.816 -96.360 113.051  0.00 97.00      PROA   
ATOM   1565 HD13 LEU P 102     -33.428 -97.449 113.433  0.00 97.00      PROA   
ATOM   1566  CD2 LEU P 102     -31.885 -95.622 114.801  0.00 97.00      PROA   
ATOM   1567 HD21 LEU P 102     -31.635 -95.037 115.709  0.00 97.00      PROA   
ATOM   1568 HD22 LEU P 102     -31.316 -95.212 113.941  0.00 97.00      PROA   
ATOM   1569 HD23 LEU P 102     -31.571 -96.676 114.959  0.00 97.00      PROA   
ATOM   1570  C   LEU P 102     -34.544 -91.916 115.261  0.00 97.00      PROA   
ATOM   1571  O   LEU P 102     -35.770 -91.903 115.289  0.00 97.00      PROA   
ATOM   1572  N   ARG P 103     -33.847 -90.802 114.938  0.00 97.00      PROA   
ATOM   1573  HN  ARG P 103     -32.853 -90.772 115.027  0.00 97.00      PROA   
ATOM   1574  CA  ARG P 103     -34.513 -89.627 114.415  0.00 97.00      PROA   
ATOM   1575  HA  ARG P 103     -35.504 -89.898 114.084  0.00 97.00      PROA   
ATOM   1576  CB  ARG P 103     -34.689 -88.502 115.470  0.00 97.00      PROA   
ATOM   1577  HB1 ARG P 103     -33.694 -88.172 115.840  0.00 97.00      PROA   
ATOM   1578  HB2 ARG P 103     -35.250 -88.916 116.337  0.00 97.00      PROA   
ATOM   1579  CG  ARG P 103     -35.447 -87.296 114.897  0.00 97.00      PROA   
ATOM   1580  HG1 ARG P 103     -36.452 -87.637 114.556  0.00 97.00      PROA   
ATOM   1581  HG2 ARG P 103     -34.885 -86.923 114.013  0.00 97.00      PROA   
ATOM   1582  CD  ARG P 103     -35.597 -86.086 115.811  0.00 97.00      PROA   
ATOM   1583  HD1 ARG P 103     -34.596 -85.695 116.094  0.00 97.00      PROA   
ATOM   1584  HD2 ARG P 103     -36.189 -86.307 116.723  0.00 97.00      PROA   
ATOM   1585  NE  ARG P 103     -36.346 -85.100 114.969  0.00 97.00      PROA   
ATOM   1586  HE  ARG P 103     -36.961 -85.434 114.259  0.00 97.00      PROA   
ATOM   1587  CZ  ARG P 103     -36.054 -83.797 114.881  0.00 97.00      PROA   
ATOM   1588  NH1 ARG P 103     -35.111 -83.174 115.593  0.00 97.00      PROA   
ATOM   1589 HH11 ARG P 103     -34.428 -83.689 116.093  0.00 97.00      PROA   
ATOM   1590 HH12 ARG P 103     -35.004 -82.200 115.372  0.00 97.00      PROA   
ATOM   1591  NH2 ARG P 103     -36.705 -83.042 113.982  0.00 97.00      PROA   
ATOM   1592 HH21 ARG P 103     -37.378 -83.467 113.378  0.00 97.00      PROA   
ATOM   1593 HH22 ARG P 103     -36.351 -82.119 113.842  0.00 97.00      PROA   
ATOM   1594  C   ARG P 103     -33.811 -89.064 113.195  0.00 97.00      PROA   
ATOM   1595  O   ARG P 103     -32.696 -88.566 113.265  0.00 97.00      PROA   
ATOM   1596  N   CYS P 104     -34.497 -89.052 112.031  0.00 97.00      PROA   
ATOM   1597  HN  CYS P 104     -35.361 -89.550 111.959  0.00 97.00      PROA   
ATOM   1598  CA  CYS P 104     -34.143 -88.231 110.887  0.00 97.00      PROA   
ATOM   1599  HA  CYS P 104     -33.089 -88.379 110.690  0.00 97.00      PROA   
ATOM   1600  CB  CYS P 104     -34.968 -88.641 109.642  0.00 97.00      PROA   
ATOM   1601  HB1 CYS P 104     -36.012 -88.271 109.733  0.00 97.00      PROA   
ATOM   1602  HB2 CYS P 104     -35.029 -89.753 109.634  0.00 97.00      PROA   
ATOM   1603  SG  CYS P 104     -34.229 -88.107 108.069  0.00 97.00      PROA   
ATOM   1604  C   CYS P 104     -34.376 -86.757 111.200  0.00 97.00      PROA   
ATOM   1605  O   CYS P 104     -35.425 -86.391 111.717  0.00 97.00      PROA   
ATOM   1606  N   HSD P 105     -33.389 -85.878 110.924  0.00 97.00      PROA   
ATOM   1607  HN  HSD P 105     -32.537 -86.178 110.502  0.00 97.00      PROA   
ATOM   1608  CA  HSD P 105     -33.370 -84.534 111.471  0.00 97.00      PROA   
ATOM   1609  HA  HSD P 105     -34.380 -84.168 111.605  0.00 97.00      PROA   
ATOM   1610  CB  HSD P 105     -32.671 -84.573 112.854  0.00 97.00      PROA   
ATOM   1611  HB1 HSD P 105     -31.915 -85.388 112.799  0.00 97.00      PROA   
ATOM   1612  HB2 HSD P 105     -33.410 -84.879 113.626  0.00 97.00      PROA   
ATOM   1613  ND1 HSD P 105     -32.485 -82.211 113.818  0.00 97.00      PROA   
ATOM   1614  HD1 HSD P 105     -33.398 -81.862 113.591  0.00 97.00      PROA   
ATOM   1615  CG  HSD P 105     -31.916 -83.374 113.348  0.00 97.00      PROA   
ATOM   1616  CE1 HSD P 105     -31.508 -81.527 114.463  0.00 97.00      PROA   
ATOM   1617  HE1 HSD P 105     -31.679 -80.565 114.944  0.00 97.00      PROA   
ATOM   1618  NE2 HSD P 105     -30.354 -82.163 114.432  0.00 97.00      PROA   
ATOM   1619  CD2 HSD P 105     -30.611 -83.322 113.724  0.00 97.00      PROA   
ATOM   1620  HD2 HSD P 105     -29.831 -84.058 113.582  0.00 97.00      PROA   
ATOM   1621  C   HSD P 105     -32.709 -83.602 110.485  0.00 97.00      PROA   
ATOM   1622  O   HSD P 105     -31.859 -84.015 109.700  0.00 97.00      PROA   
ATOM   1623  N   ALA P 106     -33.133 -82.317 110.461  0.00 97.00      PROA   
ATOM   1624  HN  ALA P 106     -33.743 -81.946 111.164  0.00 97.00      PROA   
ATOM   1625  CA  ALA P 106     -32.873 -81.416 109.363  0.00 97.00      PROA   
ATOM   1626  HA  ALA P 106     -32.308 -81.920 108.595  0.00 97.00      PROA   
ATOM   1627  CB  ALA P 106     -34.209 -80.922 108.774  0.00 97.00      PROA   
ATOM   1628  HB1 ALA P 106     -34.839 -80.485 109.578  0.00 97.00      PROA   
ATOM   1629  HB2 ALA P 106     -34.770 -81.783 108.348  0.00 97.00      PROA   
ATOM   1630  HB3 ALA P 106     -34.059 -80.171 107.973  0.00 97.00      PROA   
ATOM   1631  C   ALA P 106     -32.037 -80.252 109.824  0.00 97.00      PROA   
ATOM   1632  O   ALA P 106     -32.075 -79.868 110.989  0.00 97.00      PROA   
ATOM   1633  N   TRP P 107     -31.205 -79.681 108.917  0.00 97.00      PROA   
ATOM   1634  HN  TRP P 107     -31.112 -80.065 108.000  0.00 97.00      PROA   
ATOM   1635  CA  TRP P 107     -30.335 -78.567 109.255  0.00 97.00      PROA   
ATOM   1636  HA  TRP P 107     -29.781 -78.916 110.114  0.00 97.00      PROA   
ATOM   1637  CB  TRP P 107     -29.237 -78.280 108.185  0.00 97.00      PROA   
ATOM   1638  HB1 TRP P 107     -29.738 -78.194 107.194  0.00 97.00      PROA   
ATOM   1639  HB2 TRP P 107     -28.568 -79.164 108.145  0.00 97.00      PROA   
ATOM   1640  CG  TRP P 107     -28.404 -77.054 108.426  0.00 97.00      PROA   
ATOM   1641  CD1 TRP P 107     -28.287 -75.975 107.590  0.00 97.00      PROA   
ATOM   1642  HD1 TRP P 107     -28.607 -75.969 106.557  0.00 97.00      PROA   
ATOM   1643  NE1 TRP P 107     -27.731 -74.923 108.274  0.00 97.00      PROA   
ATOM   1644  HE1 TRP P 107     -27.427 -74.077 107.893  0.00 97.00      PROA   
ATOM   1645  CE2 TRP P 107     -27.483 -75.294 109.564  0.00 97.00      PROA   
ATOM   1646  CD2 TRP P 107     -27.847 -76.652 109.691  0.00 97.00      PROA   
ATOM   1647  CE3 TRP P 107     -27.660 -77.298 110.915  0.00 97.00      PROA   
ATOM   1648  HE3 TRP P 107     -27.885 -78.346 111.040  0.00 97.00      PROA   
ATOM   1649  CZ3 TRP P 107     -27.211 -76.552 112.008  0.00 97.00      PROA   
ATOM   1650  HZ3 TRP P 107     -27.093 -77.026 112.973  0.00 97.00      PROA   
ATOM   1651  CZ2 TRP P 107     -27.037 -74.551 110.649  0.00 97.00      PROA   
ATOM   1652  HZ2 TRP P 107     -26.812 -73.499 110.562  0.00 97.00      PROA   
ATOM   1653  CH2 TRP P 107     -26.926 -75.196 111.881  0.00 97.00      PROA   
ATOM   1654  HH2 TRP P 107     -26.605 -74.642 112.752  0.00 97.00      PROA   
ATOM   1655  C   TRP P 107     -31.074 -77.317 109.740  0.00 97.00      PROA   
ATOM   1656  O   TRP P 107     -31.756 -76.612 108.995  0.00 97.00      PROA   
ATOM   1657  N   LYS P 108     -30.927 -77.066 111.065  0.00 97.00      PROA   
ATOM   1658  HN  LYS P 108     -30.309 -77.653 111.581  0.00 97.00      PROA   
ATOM   1659  CA  LYS P 108     -31.583 -76.048 111.857  0.00 97.00      PROA   
ATOM   1660  HA  LYS P 108     -31.258 -76.239 112.867  0.00 97.00      PROA   
ATOM   1661  CB  LYS P 108     -31.113 -74.628 111.427  0.00 97.00      PROA   
ATOM   1662  HB1 LYS P 108     -31.589 -74.348 110.465  0.00 97.00      PROA   
ATOM   1663  HB2 LYS P 108     -30.016 -74.706 111.230  0.00 97.00      PROA   
ATOM   1664  CG  LYS P 108     -31.297 -73.509 112.473  0.00 97.00      PROA   
ATOM   1665  HG1 LYS P 108     -32.383 -73.332 112.627  0.00 97.00      PROA   
ATOM   1666  HG2 LYS P 108     -30.858 -72.574 112.057  0.00 97.00      PROA   
ATOM   1667  CD  LYS P 108     -30.638 -73.854 113.828  0.00 97.00      PROA   
ATOM   1668  HD1 LYS P 108     -29.632 -74.296 113.641  0.00 97.00      PROA   
ATOM   1669  HD2 LYS P 108     -31.262 -74.642 114.305  0.00 97.00      PROA   
ATOM   1670  CE  LYS P 108     -30.505 -72.715 114.856  0.00 97.00      PROA   
ATOM   1671  HE1 LYS P 108     -30.225 -73.139 115.848  0.00 97.00      PROA   
ATOM   1672  HE2 LYS P 108     -31.455 -72.156 114.978  0.00 97.00      PROA   
ATOM   1673  NZ  LYS P 108     -29.427 -71.764 114.488  0.00 97.00      PROA   
ATOM   1674  HZ1 LYS P 108     -28.579 -72.286 114.196  0.00 97.00      PROA   
ATOM   1675  HZ2 LYS P 108     -29.120 -71.243 115.329  0.00 97.00      PROA   
ATOM   1676  HZ3 LYS P 108     -29.725 -71.100 113.744  0.00 97.00      PROA   
ATOM   1677  C   LYS P 108     -33.095 -76.266 111.838  0.00 97.00      PROA   
ATOM   1678  O   LYS P 108     -33.874 -75.329 111.694  0.00 97.00      PROA   
ATOM   1679  N   ASP P 109     -33.498 -77.552 112.008  0.00 97.00      PROA   
ATOM   1680  HN  ASP P 109     -32.786 -78.230 112.183  0.00 97.00      PROA   
ATOM   1681  CA  ASP P 109     -34.794 -78.196 111.842  0.00 97.00      PROA   
ATOM   1682  HA  ASP P 109     -34.534 -79.020 111.200  0.00 97.00      PROA   
ATOM   1683  CB  ASP P 109     -35.334 -78.779 113.175  0.00 97.00      PROA   
ATOM   1684  HB1 ASP P 109     -36.431 -78.656 113.288  0.00 97.00      PROA   
ATOM   1685  HB2 ASP P 109     -34.847 -78.244 114.021  0.00 97.00      PROA   
ATOM   1686  CG  ASP P 109     -35.047 -80.267 113.349  0.00 97.00      PROA   
ATOM   1687  OD1 ASP P 109     -34.782 -80.999 112.364  0.00 97.00      PROA   
ATOM   1688  OD2 ASP P 109     -35.211 -80.706 114.511  0.00 97.00      PROA   
ATOM   1689  C   ASP P 109     -35.908 -77.510 111.069  0.00 97.00      PROA   
ATOM   1690  O   ASP P 109     -36.558 -76.577 111.537  0.00 97.00      PROA   
ATOM   1691  N   LYS P 110     -36.163 -78.026 109.845  0.00 97.00      PROA   
ATOM   1692  HN  LYS P 110     -35.677 -78.843 109.546  0.00 97.00      PROA   
ATOM   1693  CA  LYS P 110     -37.178 -77.550 108.934  0.00 97.00      PROA   
ATOM   1694  HA  LYS P 110     -37.789 -76.806 109.425  0.00 97.00      PROA   
ATOM   1695  CB  LYS P 110     -36.564 -76.986 107.620  0.00 97.00      PROA   
ATOM   1696  HB1 LYS P 110     -37.371 -76.539 107.000  0.00 97.00      PROA   
ATOM   1697  HB2 LYS P 110     -36.111 -77.820 107.038  0.00 97.00      PROA   
ATOM   1698  CG  LYS P 110     -35.454 -75.932 107.840  0.00 97.00      PROA   
ATOM   1699  HG1 LYS P 110     -35.100 -75.583 106.844  0.00 97.00      PROA   
ATOM   1700  HG2 LYS P 110     -34.586 -76.422 108.338  0.00 97.00      PROA   
ATOM   1701  CD  LYS P 110     -35.899 -74.727 108.694  0.00 97.00      PROA   
ATOM   1702  HD1 LYS P 110     -36.337 -75.103 109.639  0.00 97.00      PROA   
ATOM   1703  HD2 LYS P 110     -36.708 -74.170 108.174  0.00 97.00      PROA   
ATOM   1704  CE  LYS P 110     -34.765 -73.778 109.106  0.00 97.00      PROA   
ATOM   1705  HE1 LYS P 110     -33.951 -74.337 109.606  0.00 97.00      PROA   
ATOM   1706  HE2 LYS P 110     -35.144 -72.989 109.790  0.00 97.00      PROA   
ATOM   1707  NZ  LYS P 110     -34.160 -73.133 107.929  0.00 97.00      PROA   
ATOM   1708  HZ1 LYS P 110     -34.907 -72.724 107.334  0.00 97.00      PROA   
ATOM   1709  HZ2 LYS P 110     -33.643 -73.863 107.397  0.00 97.00      PROA   
ATOM   1710  HZ3 LYS P 110     -33.499 -72.392 108.235  0.00 97.00      PROA   
ATOM   1711  C   LYS P 110     -38.041 -78.756 108.638  0.00 97.00      PROA   
ATOM   1712  O   LYS P 110     -37.524 -79.864 108.522  0.00 97.00      PROA   
ATOM   1713  N   LEU P 111     -39.384 -78.575 108.556  0.00 97.00      PROA   
ATOM   1714  HN  LEU P 111     -39.782 -77.666 108.664  0.00 97.00      PROA   
ATOM   1715  CA  LEU P 111     -40.368 -79.645 108.518  0.00 97.00      PROA   
ATOM   1716  HA  LEU P 111     -40.102 -80.359 109.286  0.00 97.00      PROA   
ATOM   1717  CB  LEU P 111     -41.803 -79.111 108.810  0.00 97.00      PROA   
ATOM   1718  HB1 LEU P 111     -42.535 -79.939 108.667  0.00 97.00      PROA   
ATOM   1719  HB2 LEU P 111     -42.050 -78.314 108.075  0.00 97.00      PROA   
ATOM   1720  CG  LEU P 111     -42.078 -78.564 110.240  0.00 97.00      PROA   
ATOM   1721  HG  LEU P 111     -43.182 -78.392 110.287  0.00 97.00      PROA   
ATOM   1722  CD1 LEU P 111     -41.738 -79.591 111.335  0.00 97.00      PROA   
ATOM   1723 HD11 LEU P 111     -40.643 -79.769 111.372  0.00 97.00      PROA   
ATOM   1724 HD12 LEU P 111     -42.252 -80.555 111.138  0.00 97.00      PROA   
ATOM   1725 HD13 LEU P 111     -42.062 -79.211 112.327  0.00 97.00      PROA   
ATOM   1726  CD2 LEU P 111     -41.425 -77.202 110.546  0.00 97.00      PROA   
ATOM   1727 HD21 LEU P 111     -41.638 -76.474 109.736  0.00 97.00      PROA   
ATOM   1728 HD22 LEU P 111     -40.327 -77.309 110.665  0.00 97.00      PROA   
ATOM   1729 HD23 LEU P 111     -41.828 -76.798 111.498  0.00 97.00      PROA   
ATOM   1730  C   LEU P 111     -40.411 -80.427 107.209  0.00 97.00      PROA   
ATOM   1731  O   LEU P 111     -41.383 -80.359 106.459  0.00 97.00      PROA   
ATOM   1732  N   VAL P 112     -39.364 -81.238 106.928  0.00 97.00      PROA   
ATOM   1733  HN  VAL P 112     -38.529 -81.152 107.470  0.00 97.00      PROA   
ATOM   1734  CA  VAL P 112     -39.304 -82.150 105.800  0.00 97.00      PROA   
ATOM   1735  HA  VAL P 112     -39.417 -81.528 104.922  0.00 97.00      PROA   
ATOM   1736  CB  VAL P 112     -37.962 -82.872 105.649  0.00 97.00      PROA   
ATOM   1737  HB  VAL P 112     -38.017 -83.578 104.786  0.00 97.00      PROA   
ATOM   1738  CG1 VAL P 112     -36.883 -81.822 105.309  0.00 97.00      PROA   
ATOM   1739 HG11 VAL P 112     -36.726 -81.130 106.163  0.00 97.00      PROA   
ATOM   1740 HG12 VAL P 112     -37.191 -81.232 104.421  0.00 97.00      PROA   
ATOM   1741 HG13 VAL P 112     -35.917 -82.320 105.081  0.00 97.00      PROA   
ATOM   1742  CG2 VAL P 112     -37.587 -83.679 106.913  0.00 97.00      PROA   
ATOM   1743 HG21 VAL P 112     -38.373 -84.419 107.163  0.00 97.00      PROA   
ATOM   1744 HG22 VAL P 112     -37.439 -83.008 107.785  0.00 97.00      PROA   
ATOM   1745 HG23 VAL P 112     -36.638 -84.231 106.740  0.00 97.00      PROA   
ATOM   1746  C   VAL P 112     -40.452 -83.147 105.757  0.00 97.00      PROA   
ATOM   1747  O   VAL P 112     -40.903 -83.679 106.771  0.00 97.00      PROA   
ATOM   1748  N   TYR P 113     -40.956 -83.381 104.528  0.00 97.00      PROA   
ATOM   1749  HN  TYR P 113     -40.555 -82.927 103.735  0.00 97.00      PROA   
ATOM   1750  CA  TYR P 113     -42.093 -84.221 104.242  0.00 97.00      PROA   
ATOM   1751  HA  TYR P 113     -42.500 -84.581 105.174  0.00 97.00      PROA   
ATOM   1752  CB  TYR P 113     -43.255 -83.473 103.514  0.00 97.00      PROA   
ATOM   1753  HB1 TYR P 113     -43.704 -82.758 104.240  0.00 97.00      PROA   
ATOM   1754  HB2 TYR P 113     -44.056 -84.175 103.205  0.00 97.00      PROA   
ATOM   1755  CG  TYR P 113     -42.818 -82.655 102.316  0.00 97.00      PROA   
ATOM   1756  CD1 TYR P 113     -42.253 -81.376 102.486  0.00 97.00      PROA   
ATOM   1757  HD1 TYR P 113     -42.094 -80.989 103.482  0.00 97.00      PROA   
ATOM   1758  CE1 TYR P 113     -41.878 -80.606 101.380  0.00 97.00      PROA   
ATOM   1759  HE1 TYR P 113     -41.424 -79.637 101.528  0.00 97.00      PROA   
ATOM   1760  CZ  TYR P 113     -42.104 -81.087 100.085  0.00 97.00      PROA   
ATOM   1761  OH  TYR P 113     -41.706 -80.324  98.971  0.00 97.00      PROA   
ATOM   1762  HH  TYR P 113     -40.947 -79.801  99.249  0.00 97.00      PROA   
ATOM   1763  CD2 TYR P 113     -43.058 -83.114 101.009  0.00 97.00      PROA   
ATOM   1764  HD2 TYR P 113     -43.519 -84.077 100.858  0.00 97.00      PROA   
ATOM   1765  CE2 TYR P 113     -42.709 -82.334  99.898  0.00 97.00      PROA   
ATOM   1766  HE2 TYR P 113     -42.882 -82.705  98.898  0.00 97.00      PROA   
ATOM   1767  C   TYR P 113     -41.604 -85.446 103.505  0.00 97.00      PROA   
ATOM   1768  O   TYR P 113     -40.487 -85.480 103.008  0.00 97.00      PROA   
ATOM   1769  N   ASN P 114     -42.416 -86.523 103.479  0.00 97.00      PROA   
ATOM   1770  HN  ASN P 114     -43.311 -86.453 103.917  0.00 97.00      PROA   
ATOM   1771  CA  ASN P 114     -42.093 -87.801 102.860  0.00 97.00      PROA   
ATOM   1772  HA  ASN P 114     -42.903 -88.454 103.143  0.00 97.00      PROA   
ATOM   1773  CB  ASN P 114     -42.015 -87.732 101.305  0.00 97.00      PROA   
ATOM   1774  HB1 ASN P 114     -41.795 -88.732 100.875  0.00 97.00      PROA   
ATOM   1775  HB2 ASN P 114     -41.203 -87.037 101.003  0.00 97.00      PROA   
ATOM   1776  CG  ASN P 114     -43.310 -87.222 100.659  0.00 97.00      PROA   
ATOM   1777  OD1 ASN P 114     -43.276 -86.360  99.774  0.00 97.00      PROA   
ATOM   1778  ND2 ASN P 114     -44.482 -87.751 101.099  0.00 97.00      PROA   
ATOM   1779 HD21 ASN P 114     -45.317 -87.445 100.645  0.00 97.00      PROA   
ATOM   1780 HD22 ASN P 114     -44.482 -88.479 101.783  0.00 97.00      PROA   
ATOM   1781  C   ASN P 114     -40.841 -88.465 103.422  0.00 97.00      PROA   
ATOM   1782  O   ASN P 114     -39.929 -88.846 102.689  0.00 97.00      PROA   
ATOM   1783  N   VAL P 115     -40.781 -88.622 104.762  0.00 97.00      PROA   
ATOM   1784  HN  VAL P 115     -41.573 -88.396 105.325  0.00 97.00      PROA   
ATOM   1785  CA  VAL P 115     -39.626 -89.142 105.462  0.00 97.00      PROA   
ATOM   1786  HA  VAL P 115     -38.753 -88.766 104.952  0.00 97.00      PROA   
ATOM   1787  CB  VAL P 115     -39.530 -88.638 106.899  0.00 97.00      PROA   
ATOM   1788  HB  VAL P 115     -40.450 -88.917 107.461  0.00 97.00      PROA   
ATOM   1789  CG1 VAL P 115     -38.299 -89.236 107.619  0.00 97.00      PROA   
ATOM   1790 HG11 VAL P 115     -37.376 -89.025 107.038  0.00 97.00      PROA   
ATOM   1791 HG12 VAL P 115     -38.395 -90.333 107.748  0.00 97.00      PROA   
ATOM   1792 HG13 VAL P 115     -38.190 -88.781 108.626  0.00 97.00      PROA   
ATOM   1793  CG2 VAL P 115     -39.424 -87.098 106.855  0.00 97.00      PROA   
ATOM   1794 HG21 VAL P 115     -40.357 -86.638 106.470  0.00 97.00      PROA   
ATOM   1795 HG22 VAL P 115     -38.580 -86.790 106.202  0.00 97.00      PROA   
ATOM   1796 HG23 VAL P 115     -39.237 -86.696 107.872  0.00 97.00      PROA   
ATOM   1797  C   VAL P 115     -39.571 -90.657 105.388  0.00 97.00      PROA   
ATOM   1798  O   VAL P 115     -40.485 -91.361 105.801  0.00 97.00      PROA   
ATOM   1799  N   LEU P 116     -38.456 -91.183 104.847  0.00 97.00      PROA   
ATOM   1800  HN  LEU P 116     -37.754 -90.565 104.499  0.00 97.00      PROA   
ATOM   1801  CA  LEU P 116     -38.204 -92.593 104.661  0.00 97.00      PROA   
ATOM   1802  HA  LEU P 116     -39.062 -93.172 104.966  0.00 97.00      PROA   
ATOM   1803  CB  LEU P 116     -37.842 -92.910 103.187  0.00 97.00      PROA   
ATOM   1804  HB1 LEU P 116     -37.430 -93.939 103.089  0.00 97.00      PROA   
ATOM   1805  HB2 LEU P 116     -37.051 -92.196 102.869  0.00 97.00      PROA   
ATOM   1806  CG  LEU P 116     -39.018 -92.791 102.192  0.00 97.00      PROA   
ATOM   1807  HG  LEU P 116     -39.567 -91.842 102.398  0.00 97.00      PROA   
ATOM   1808  CD1 LEU P 116     -38.505 -92.727 100.742  0.00 97.00      PROA   
ATOM   1809 HD11 LEU P 116     -37.948 -93.657 100.496  0.00 97.00      PROA   
ATOM   1810 HD12 LEU P 116     -37.828 -91.859 100.608  0.00 97.00      PROA   
ATOM   1811 HD13 LEU P 116     -39.358 -92.627 100.038  0.00 97.00      PROA   
ATOM   1812  CD2 LEU P 116     -39.992 -93.969 102.354  0.00 97.00      PROA   
ATOM   1813 HD21 LEU P 116     -40.377 -94.015 103.392  0.00 97.00      PROA   
ATOM   1814 HD22 LEU P 116     -39.474 -94.925 102.127  0.00 97.00      PROA   
ATOM   1815 HD23 LEU P 116     -40.850 -93.860 101.658  0.00 97.00      PROA   
ATOM   1816  C   LEU P 116     -37.029 -93.008 105.510  0.00 97.00      PROA   
ATOM   1817  O   LEU P 116     -35.956 -92.423 105.432  0.00 97.00      PROA   
ATOM   1818  N   TYR P 117     -37.209 -94.065 106.330  0.00 97.00      PROA   
ATOM   1819  HN  TYR P 117     -38.121 -94.459 106.435  0.00 97.00      PROA   
ATOM   1820  CA  TYR P 117     -36.144 -94.726 107.058  0.00 97.00      PROA   
ATOM   1821  HA  TYR P 117     -35.285 -94.071 107.113  0.00 97.00      PROA   
ATOM   1822  CB  TYR P 117     -36.552 -95.126 108.501  0.00 97.00      PROA   
ATOM   1823  HB1 TYR P 117     -35.812 -95.826 108.945  0.00 97.00      PROA   
ATOM   1824  HB2 TYR P 117     -37.544 -95.628 108.494  0.00 97.00      PROA   
ATOM   1825  CG  TYR P 117     -36.633 -93.911 109.398  0.00 97.00      PROA   
ATOM   1826  CD1 TYR P 117     -35.580 -93.623 110.287  0.00 97.00      PROA   
ATOM   1827  HD1 TYR P 117     -34.698 -94.246 110.297  0.00 97.00      PROA   
ATOM   1828  CE1 TYR P 117     -35.665 -92.542 111.172  0.00 97.00      PROA   
ATOM   1829  HE1 TYR P 117     -34.855 -92.335 111.856  0.00 97.00      PROA   
ATOM   1830  CZ  TYR P 117     -36.807 -91.739 111.179  0.00 97.00      PROA   
ATOM   1831  OH  TYR P 117     -36.878 -90.671 112.087  0.00 97.00      PROA   
ATOM   1832  HH  TYR P 117     -37.775 -90.324 112.090  0.00 97.00      PROA   
ATOM   1833  CD2 TYR P 117     -37.780 -93.094 109.423  0.00 97.00      PROA   
ATOM   1834  HD2 TYR P 117     -38.602 -93.307 108.756  0.00 97.00      PROA   
ATOM   1835  CE2 TYR P 117     -37.865 -92.007 110.304  0.00 97.00      PROA   
ATOM   1836  HE2 TYR P 117     -38.745 -91.380 110.312  0.00 97.00      PROA   
ATOM   1837  C   TYR P 117     -35.710 -95.964 106.301  0.00 97.00      PROA   
ATOM   1838  O   TYR P 117     -36.537 -96.769 105.887  0.00 97.00      PROA   
ATOM   1839  N   TYR P 118     -34.381 -96.125 106.099  0.00 97.00      PROA   
ATOM   1840  HN  TYR P 118     -33.739 -95.441 106.444  0.00 97.00      PROA   
ATOM   1841  CA  TYR P 118     -33.769 -97.176 105.313  0.00 97.00      PROA   
ATOM   1842  HA  TYR P 118     -34.532 -97.830 104.931  0.00 97.00      PROA   
ATOM   1843  CB  TYR P 118     -32.851 -96.671 104.148  0.00 97.00      PROA   
ATOM   1844  HB1 TYR P 118     -32.426 -97.545 103.607  0.00 97.00      PROA   
ATOM   1845  HB2 TYR P 118     -32.007 -96.093 104.579  0.00 97.00      PROA   
ATOM   1846  CG  TYR P 118     -33.508 -95.761 103.126  0.00 97.00      PROA   
ATOM   1847  CD1 TYR P 118     -33.923 -94.465 103.474  0.00 97.00      PROA   
ATOM   1848  HD1 TYR P 118     -33.857 -94.134 104.495  0.00 97.00      PROA   
ATOM   1849  CE1 TYR P 118     -34.392 -93.571 102.509  0.00 97.00      PROA   
ATOM   1850  HE1 TYR P 118     -34.700 -92.586 102.818  0.00 97.00      PROA   
ATOM   1851  CZ  TYR P 118     -34.435 -93.945 101.163  0.00 97.00      PROA   
ATOM   1852  OH  TYR P 118     -34.871 -93.012 100.201  0.00 97.00      PROA   
ATOM   1853  HH  TYR P 118     -35.098 -92.209 100.685  0.00 97.00      PROA   
ATOM   1854  CD2 TYR P 118     -33.554 -96.123 101.764  0.00 97.00      PROA   
ATOM   1855  HD2 TYR P 118     -33.200 -97.095 101.460  0.00 97.00      PROA   
ATOM   1856  CE2 TYR P 118     -34.017 -95.227 100.789  0.00 97.00      PROA   
ATOM   1857  HE2 TYR P 118     -34.033 -95.521  99.749  0.00 97.00      PROA   
ATOM   1858  C   TYR P 118     -32.881 -97.995 106.222  0.00 97.00      PROA   
ATOM   1859  O   TYR P 118     -32.266 -97.470 107.146  0.00 97.00      PROA   
ATOM   1860  N   ARG P 119     -32.795 -99.320 105.965  0.00 97.00      PROA   
ATOM   1861  HN  ARG P 119     -33.348 -99.729 105.241  0.00 97.00      PROA   
ATOM   1862  CA  ARG P 119     -31.823-100.194 106.578  0.00 97.00      PROA   
ATOM   1863  HA  ARG P 119     -31.007 -99.590 106.940  0.00 97.00      PROA   
ATOM   1864  CB  ARG P 119     -32.361-101.005 107.787  0.00 97.00      PROA   
ATOM   1865  HB1 ARG P 119     -33.349-101.441 107.518  0.00 97.00      PROA   
ATOM   1866  HB2 ARG P 119     -32.519-100.280 108.617  0.00 97.00      PROA   
ATOM   1867  CG  ARG P 119     -31.411-102.131 108.250  0.00 97.00      PROA   
ATOM   1868  HG1 ARG P 119     -30.380-101.710 108.269  0.00 97.00      PROA   
ATOM   1869  HG2 ARG P 119     -31.422-102.964 107.514  0.00 97.00      PROA   
ATOM   1870  CD  ARG P 119     -31.656-102.703 109.651  0.00 97.00      PROA   
ATOM   1871  HD1 ARG P 119     -31.768-101.906 110.406  0.00 97.00      PROA   
ATOM   1872  HD2 ARG P 119     -30.787-103.327 109.947  0.00 97.00      PROA   
ATOM   1873  NE  ARG P 119     -32.842-103.611 109.654  0.00 97.00      PROA   
ATOM   1874  HE  ARG P 119     -32.679-104.596 109.642  0.00 97.00      PROA   
ATOM   1875  CZ  ARG P 119     -34.071-103.249 110.074  0.00 97.00      PROA   
ATOM   1876  NH1 ARG P 119     -34.480-101.981 110.126  0.00 97.00      PROA   
ATOM   1877 HH11 ARG P 119     -33.871-101.295 109.745  0.00 97.00      PROA   
ATOM   1878 HH12 ARG P 119     -35.447-101.806 110.289  0.00 97.00      PROA   
ATOM   1879  NH2 ARG P 119     -34.887-104.230 110.486  0.00 97.00      PROA   
ATOM   1880 HH21 ARG P 119     -34.461-105.127 110.584  0.00 97.00      PROA   
ATOM   1881 HH22 ARG P 119     -35.649-104.003 111.090  0.00 97.00      PROA   
ATOM   1882  C   ARG P 119     -31.248-101.111 105.525  0.00 97.00      PROA   
ATOM   1883  O   ARG P 119     -31.982-101.805 104.824  0.00 97.00      PROA   
ATOM   1884  N   ASN P 120     -29.898-101.130 105.395  0.00 97.00      PROA   
ATOM   1885  HN  ASN P 120     -29.342-100.567 106.007  0.00 97.00      PROA   
ATOM   1886  CA  ASN P 120     -29.149-101.989 104.489  0.00 97.00      PROA   
ATOM   1887  HA  ASN P 120     -28.121-101.662 104.550  0.00 97.00      PROA   
ATOM   1888  CB  ASN P 120     -29.198-103.485 104.915  0.00 97.00      PROA   
ATOM   1889  HB1 ASN P 120     -28.589-104.108 104.227  0.00 97.00      PROA   
ATOM   1890  HB2 ASN P 120     -30.247-103.847 104.897  0.00 97.00      PROA   
ATOM   1891  CG  ASN P 120     -28.613-103.635 106.326  0.00 97.00      PROA   
ATOM   1892  OD1 ASN P 120     -27.775-102.839 106.753  0.00 97.00      PROA   
ATOM   1893  ND2 ASN P 120     -29.091-104.659 107.085  0.00 97.00      PROA   
ATOM   1894 HD21 ASN P 120     -28.765-104.746 108.026  0.00 97.00      PROA   
ATOM   1895 HD22 ASN P 120     -29.730-105.316 106.689  0.00 97.00      PROA   
ATOM   1896  C   ASN P 120     -29.551-101.800 103.034  0.00 97.00      PROA   
ATOM   1897  O   ASN P 120     -29.810-102.759 102.309  0.00 97.00      PROA   
ATOM   1898  N   GLY P 121     -29.624-100.524 102.584  0.00 97.00      PROA   
ATOM   1899  HN  GLY P 121     -29.379 -99.776 103.196  0.00 97.00      PROA   
ATOM   1900  CA  GLY P 121     -30.033-100.151 101.238  0.00 97.00      PROA   
ATOM   1901  HA1 GLY P 121     -29.733-100.923 100.542  0.00 97.00      PROA   
ATOM   1902  HA2 GLY P 121     -29.571 -99.200 101.017  0.00 97.00      PROA   
ATOM   1903  C   GLY P 121     -31.521 -99.955 101.094  0.00 97.00      PROA   
ATOM   1904  O   GLY P 121     -31.959 -99.051 100.387  0.00 97.00      PROA   
ATOM   1905  N   LYS P 122     -32.347-100.800 101.742  0.00 97.00      PROA   
ATOM   1906  HN  LYS P 122     -31.973-101.522 102.322  0.00 97.00      PROA   
ATOM   1907  CA  LYS P 122     -33.784-100.778 101.557  0.00 97.00      PROA   
ATOM   1908  HA  LYS P 122     -33.990-100.395 100.567  0.00 97.00      PROA   
ATOM   1909  CB  LYS P 122     -34.393-102.207 101.584  0.00 97.00      PROA   
ATOM   1910  HB1 LYS P 122     -33.957-102.761 102.446  0.00 97.00      PROA   
ATOM   1911  HB2 LYS P 122     -34.081-102.733 100.656  0.00 97.00      PROA   
ATOM   1912  CG  LYS P 122     -35.925-102.228 101.719  0.00 97.00      PROA   
ATOM   1913  HG1 LYS P 122     -36.356-101.488 101.006  0.00 97.00      PROA   
ATOM   1914  HG2 LYS P 122     -36.191-101.910 102.753  0.00 97.00      PROA   
ATOM   1915  CD  LYS P 122     -36.605-103.577 101.467  0.00 97.00      PROA   
ATOM   1916  HD1 LYS P 122     -36.185-104.329 102.172  0.00 97.00      PROA   
ATOM   1917  HD2 LYS P 122     -36.375-103.904 100.428  0.00 97.00      PROA   
ATOM   1918  CE  LYS P 122     -38.123-103.451 101.667  0.00 97.00      PROA   
ATOM   1919  HE1 LYS P 122     -38.538-102.676 100.986  0.00 97.00      PROA   
ATOM   1920  HE2 LYS P 122     -38.351-103.161 102.715  0.00 97.00      PROA   
ATOM   1921  NZ  LYS P 122     -38.815-104.727 101.381  0.00 97.00      PROA   
ATOM   1922  HZ1 LYS P 122     -38.436-105.471 102.000  0.00 97.00      PROA   
ATOM   1923  HZ2 LYS P 122     -38.658-104.988 100.387  0.00 97.00      PROA   
ATOM   1924  HZ3 LYS P 122     -39.835-104.617 101.555  0.00 97.00      PROA   
ATOM   1925  C   LYS P 122     -34.528 -99.872 102.521  0.00 97.00      PROA   
ATOM   1926  O   LYS P 122     -34.386 -99.978 103.733  0.00 97.00      PROA   
ATOM   1927  N   ALA P 123     -35.407 -98.985 101.990  0.00 97.00      PROA   
ATOM   1928  HN  ALA P 123     -35.438 -98.828 101.006  0.00 97.00      PROA   
ATOM   1929  CA  ALA P 123     -36.421 -98.290 102.762  0.00 97.00      PROA   
ATOM   1930  HA  ALA P 123     -35.927 -97.742 103.545  0.00 97.00      PROA   
ATOM   1931  CB  ALA P 123     -37.170 -97.263 101.891  0.00 97.00      PROA   
ATOM   1932  HB1 ALA P 123     -37.707 -97.765 101.059  0.00 97.00      PROA   
ATOM   1933  HB2 ALA P 123     -36.446 -96.545 101.449  0.00 97.00      PROA   
ATOM   1934  HB3 ALA P 123     -37.899 -96.684 102.495  0.00 97.00      PROA   
ATOM   1935  C   ALA P 123     -37.420 -99.249 103.402  0.00 97.00      PROA   
ATOM   1936  O   ALA P 123     -37.979-100.118 102.734  0.00 97.00      PROA   
ATOM   1937  N   PHE P 124     -37.664 -99.115 104.728  0.00 97.00      PROA   
ATOM   1938  HN  PHE P 124     -37.192 -98.413 105.259  0.00 97.00      PROA   
ATOM   1939  CA  PHE P 124     -38.521-100.037 105.451  0.00 97.00      PROA   
ATOM   1940  HA  PHE P 124     -39.027-100.691 104.755  0.00 97.00      PROA   
ATOM   1941  CB  PHE P 124     -37.704-100.943 106.433  0.00 97.00      PROA   
ATOM   1942  HB1 PHE P 124     -36.845-101.382 105.879  0.00 97.00      PROA   
ATOM   1943  HB2 PHE P 124     -38.349-101.783 106.771  0.00 97.00      PROA   
ATOM   1944  CG  PHE P 124     -37.159-100.242 107.662  0.00 97.00      PROA   
ATOM   1945  CD1 PHE P 124     -35.974 -99.492 107.598  0.00 97.00      PROA   
ATOM   1946  HD1 PHE P 124     -35.465 -99.397 106.651  0.00 97.00      PROA   
ATOM   1947  CE1 PHE P 124     -35.468 -98.849 108.735  0.00 97.00      PROA   
ATOM   1948  HE1 PHE P 124     -34.567 -98.258 108.667  0.00 97.00      PROA   
ATOM   1949  CZ  PHE P 124     -36.140 -98.965 109.958  0.00 97.00      PROA   
ATOM   1950  HZ  PHE P 124     -35.765 -98.454 110.833  0.00 97.00      PROA   
ATOM   1951  CD2 PHE P 124     -37.808-100.372 108.904  0.00 97.00      PROA   
ATOM   1952  HD2 PHE P 124     -38.717-100.951 108.972  0.00 97.00      PROA   
ATOM   1953  CE2 PHE P 124     -37.306 -99.735 110.045  0.00 97.00      PROA   
ATOM   1954  HE2 PHE P 124     -37.826 -99.823 110.988  0.00 97.00      PROA   
ATOM   1955  C   PHE P 124     -39.622 -99.299 106.185  0.00 97.00      PROA   
ATOM   1956  O   PHE P 124     -40.598 -99.929 106.591  0.00 97.00      PROA   
ATOM   1957  N   LYS P 125     -39.532 -97.958 106.361  0.00 97.00      PROA   
ATOM   1958  HN  LYS P 125     -38.735 -97.440 106.063  0.00 97.00      PROA   
ATOM   1959  CA  LYS P 125     -40.588 -97.266 107.076  0.00 97.00      PROA   
ATOM   1960  HA  LYS P 125     -41.520 -97.776 106.874  0.00 97.00      PROA   
ATOM   1961  CB  LYS P 125     -40.333 -97.307 108.605  0.00 97.00      PROA   
ATOM   1962  HB1 LYS P 125     -40.049 -96.318 109.015  0.00 97.00      PROA   
ATOM   1963  HB2 LYS P 125     -39.451 -97.967 108.775  0.00 97.00      PROA   
ATOM   1964  CG  LYS P 125     -41.496 -97.938 109.394  0.00 97.00      PROA   
ATOM   1965  HG1 LYS P 125     -41.182 -98.069 110.454  0.00 97.00      PROA   
ATOM   1966  HG2 LYS P 125     -41.698 -98.951 108.981  0.00 97.00      PROA   
ATOM   1967  CD  LYS P 125     -42.797 -97.120 109.355  0.00 97.00      PROA   
ATOM   1968  HD1 LYS P 125     -43.563 -97.658 109.958  0.00 97.00      PROA   
ATOM   1969  HD2 LYS P 125     -43.169 -97.070 108.307  0.00 97.00      PROA   
ATOM   1970  CE  LYS P 125     -42.616 -95.703 109.906  0.00 97.00      PROA   
ATOM   1971  HE1 LYS P 125     -41.889 -95.125 109.295  0.00 97.00      PROA   
ATOM   1972  HE2 LYS P 125     -42.256 -95.743 110.955  0.00 97.00      PROA   
ATOM   1973  NZ  LYS P 125     -43.889 -94.955 109.887  0.00 97.00      PROA   
ATOM   1974  HZ1 LYS P 125     -44.670 -95.532 110.251  0.00 97.00      PROA   
ATOM   1975  HZ2 LYS P 125     -44.090 -94.668 108.904  0.00 97.00      PROA   
ATOM   1976  HZ3 LYS P 125     -43.782 -94.090 110.457  0.00 97.00      PROA   
ATOM   1977  C   LYS P 125     -40.789 -95.844 106.591  0.00 97.00      PROA   
ATOM   1978  O   LYS P 125     -39.908 -94.997 106.689  0.00 97.00      PROA   
ATOM   1979  N   PHE P 126     -42.011 -95.556 106.085  0.00 97.00      PROA   
ATOM   1980  HN  PHE P 126     -42.671 -96.293 105.960  0.00 97.00      PROA   
ATOM   1981  CA  PHE P 126     -42.440 -94.268 105.577  0.00 97.00      PROA   
ATOM   1982  HA  PHE P 126     -41.565 -93.681 105.337  0.00 97.00      PROA   
ATOM   1983  CB  PHE P 126     -43.240 -94.502 104.256  0.00 97.00      PROA   
ATOM   1984  HB1 PHE P 126     -44.013 -95.282 104.437  0.00 97.00      PROA   
ATOM   1985  HB2 PHE P 126     -42.553 -94.896 103.478  0.00 97.00      PROA   
ATOM   1986  CG  PHE P 126     -43.924 -93.281 103.693  0.00 97.00      PROA   
ATOM   1987  CD1 PHE P 126     -43.164 -92.230 103.155  0.00 97.00      PROA   
ATOM   1988  HD1 PHE P 126     -42.086 -92.279 103.174  0.00 97.00      PROA   
ATOM   1989  CE1 PHE P 126     -43.793 -91.121 102.581  0.00 97.00      PROA   
ATOM   1990  HE1 PHE P 126     -43.191 -90.343 102.139  0.00 97.00      PROA   
ATOM   1991  CZ  PHE P 126     -45.191 -91.038 102.562  0.00 97.00      PROA   
ATOM   1992  HZ  PHE P 126     -45.685 -90.186 102.121  0.00 97.00      PROA   
ATOM   1993  CD2 PHE P 126     -45.328 -93.196 103.654  0.00 97.00      PROA   
ATOM   1994  HD2 PHE P 126     -45.928 -94.004 104.046  0.00 97.00      PROA   
ATOM   1995  CE2 PHE P 126     -45.958 -92.076 103.102  0.00 97.00      PROA   
ATOM   1996  HE2 PHE P 126     -47.036 -92.022 103.070  0.00 97.00      PROA   
ATOM   1997  C   PHE P 126     -43.251 -93.464 106.593  0.00 97.00      PROA   
ATOM   1998  O   PHE P 126     -44.058 -94.012 107.332  0.00 97.00      PROA   
ATOM   1999  N   PHE P 127     -43.066 -92.121 106.613  0.00 97.00      PROA   
ATOM   2000  HN  PHE P 127     -42.322 -91.720 106.082  0.00 97.00      PROA   
ATOM   2001  CA  PHE P 127     -43.912 -91.162 107.303  0.00 97.00      PROA   
ATOM   2002  HA  PHE P 127     -44.861 -91.622 107.541  0.00 97.00      PROA   
ATOM   2003  CB  PHE P 127     -43.260 -90.545 108.571  0.00 97.00      PROA   
ATOM   2004  HB1 PHE P 127     -43.909 -89.752 109.002  0.00 97.00      PROA   
ATOM   2005  HB2 PHE P 127     -42.291 -90.071 108.299  0.00 97.00      PROA   
ATOM   2006  CG  PHE P 127     -42.988 -91.540 109.668  0.00 97.00      PROA   
ATOM   2007  CD1 PHE P 127     -43.936 -91.745 110.689  0.00 97.00      PROA   
ATOM   2008  HD1 PHE P 127     -44.901 -91.262 110.627  0.00 97.00      PROA   
ATOM   2009  CE1 PHE P 127     -43.611 -92.492 111.829  0.00 97.00      PROA   
ATOM   2010  HE1 PHE P 127     -44.328 -92.603 112.629  0.00 97.00      PROA   
ATOM   2011  CZ  PHE P 127     -42.331 -93.045 111.957  0.00 97.00      PROA   
ATOM   2012  HZ  PHE P 127     -42.068 -93.597 112.847  0.00 97.00      PROA   
ATOM   2013  CD2 PHE P 127     -41.709 -92.109 109.808  0.00 97.00      PROA   
ATOM   2014  HD2 PHE P 127     -40.958 -91.918 109.054  0.00 97.00      PROA   
ATOM   2015  CE2 PHE P 127     -41.379 -92.852 110.949  0.00 97.00      PROA   
ATOM   2016  HE2 PHE P 127     -40.384 -93.257 111.065  0.00 97.00      PROA   
ATOM   2017  C   PHE P 127     -44.176 -89.992 106.369  0.00 97.00      PROA   
ATOM   2018  O   PHE P 127     -43.297 -89.562 105.634  0.00 97.00      PROA   
ATOM   2019  N   HSD P 128     -45.400 -89.414 106.375  0.00 97.00      PROA   
ATOM   2020  HN  HSD P 128     -46.155 -89.807 106.897  0.00 97.00      PROA   
ATOM   2021  CA  HSD P 128     -45.698 -88.182 105.654  0.00 97.00      PROA   
ATOM   2022  HA  HSD P 128     -45.380 -88.341 104.632  0.00 97.00      PROA   
ATOM   2023  CB  HSD P 128     -47.213 -87.876 105.601  0.00 97.00      PROA   
ATOM   2024  HB1 HSD P 128     -47.420 -86.791 105.472  0.00 97.00      PROA   
ATOM   2025  HB2 HSD P 128     -47.687 -88.194 106.553  0.00 97.00      PROA   
ATOM   2026  ND1 HSD P 128     -47.939 -88.073 103.180  0.00 97.00      PROA   
ATOM   2027  HD1 HSD P 128     -47.620 -87.167 102.899  0.00 97.00      PROA   
ATOM   2028  CG  HSD P 128     -47.859 -88.600 104.453  0.00 97.00      PROA   
ATOM   2029  CE1 HSD P 128     -48.638 -88.961 102.430  0.00 97.00      PROA   
ATOM   2030  HE1 HSD P 128     -48.872 -88.798 101.378  0.00 97.00      PROA   
ATOM   2031  NE2 HSD P 128     -49.024 -90.008 103.132  0.00 97.00      PROA   
ATOM   2032  CD2 HSD P 128     -48.544 -89.775 104.409  0.00 97.00      PROA   
ATOM   2033  HD2 HSD P 128     -48.753 -90.488 105.197  0.00 97.00      PROA   
ATOM   2034  C   HSD P 128     -44.923 -86.954 106.108  0.00 97.00      PROA   
ATOM   2035  O   HSD P 128     -44.578 -86.113 105.283  0.00 97.00      PROA   
ATOM   2036  N   TRP P 129     -44.638 -86.823 107.421  0.00 97.00      PROA   
ATOM   2037  HN  TRP P 129     -44.909 -87.529 108.065  0.00 97.00      PROA   
ATOM   2038  CA  TRP P 129     -43.978 -85.672 108.009  0.00 97.00      PROA   
ATOM   2039  HA  TRP P 129     -43.557 -85.047 107.231  0.00 97.00      PROA   
ATOM   2040  CB  TRP P 129     -44.924 -84.830 108.915  0.00 97.00      PROA   
ATOM   2041  HB1 TRP P 129     -44.407 -83.891 109.213  0.00 97.00      PROA   
ATOM   2042  HB2 TRP P 129     -45.146 -85.393 109.848  0.00 97.00      PROA   
ATOM   2043  CG  TRP P 129     -46.234 -84.479 108.280  0.00 97.00      PROA   
ATOM   2044  CD1 TRP P 129     -46.521 -83.345 107.565  0.00 97.00      PROA   
ATOM   2045  HD1 TRP P 129     -45.822 -82.540 107.390  0.00 97.00      PROA   
ATOM   2046  NE1 TRP P 129     -47.819 -83.397 107.122  0.00 97.00      PROA   
ATOM   2047  HE1 TRP P 129     -48.318 -82.670 106.703  0.00 97.00      PROA   
ATOM   2048  CE2 TRP P 129     -48.400 -84.559 107.536  0.00 97.00      PROA   
ATOM   2049  CD2 TRP P 129     -47.437 -85.270 108.286  0.00 97.00      PROA   
ATOM   2050  CE3 TRP P 129     -47.785 -86.492 108.864  0.00 97.00      PROA   
ATOM   2051  HE3 TRP P 129     -47.083 -87.044 109.472  0.00 97.00      PROA   
ATOM   2052  CZ3 TRP P 129     -49.078 -86.988 108.665  0.00 97.00      PROA   
ATOM   2053  HZ3 TRP P 129     -49.369 -87.927 109.114  0.00 97.00      PROA   
ATOM   2054  CZ2 TRP P 129     -49.679 -85.054 107.328  0.00 97.00      PROA   
ATOM   2055  HZ2 TRP P 129     -50.412 -84.506 106.755  0.00 97.00      PROA   
ATOM   2056  CH2 TRP P 129     -50.005 -86.284 107.901  0.00 97.00      PROA   
ATOM   2057  HH2 TRP P 129     -51.000 -86.685 107.766  0.00 97.00      PROA   
ATOM   2058  C   TRP P 129     -42.846 -86.204 108.855  0.00 97.00      PROA   
ATOM   2059  O   TRP P 129     -42.725 -87.410 109.062  0.00 97.00      PROA   
ATOM   2060  N   ASN P 130     -41.958 -85.313 109.357  0.00 97.00      PROA   
ATOM   2061  HN  ASN P 130     -42.001 -84.348 109.103  0.00 97.00      PROA   
ATOM   2062  CA  ASN P 130     -40.890 -85.686 110.266  0.00 97.00      PROA   
ATOM   2063  HA  ASN P 130     -40.300 -86.422 109.739  0.00 97.00      PROA   
ATOM   2064  CB  ASN P 130     -39.993 -84.456 110.594  0.00 97.00      PROA   
ATOM   2065  HB1 ASN P 130     -40.537 -83.746 111.252  0.00 97.00      PROA   
ATOM   2066  HB2 ASN P 130     -39.729 -83.920 109.656  0.00 97.00      PROA   
ATOM   2067  CG  ASN P 130     -38.701 -84.866 111.296  0.00 97.00      PROA   
ATOM   2068  OD1 ASN P 130     -38.441 -84.469 112.432  0.00 97.00      PROA   
ATOM   2069  ND2 ASN P 130     -37.880 -85.704 110.612  0.00 97.00      PROA   
ATOM   2070 HD21 ASN P 130     -37.010 -85.952 111.040  0.00 97.00      PROA   
ATOM   2071 HD22 ASN P 130     -38.106 -85.983 109.681  0.00 97.00      PROA   
ATOM   2072  C   ASN P 130     -41.393 -86.352 111.553  0.00 97.00      PROA   
ATOM   2073  O   ASN P 130     -42.312 -85.871 112.213  0.00 97.00      PROA   
ATOM   2074  N   SER P 131     -40.780 -87.498 111.925  0.00 97.00      PROA   
ATOM   2075  HN  SER P 131     -40.028 -87.874 111.389  0.00 97.00      PROA   
ATOM   2076  CA  SER P 131     -41.175 -88.282 113.076  0.00 97.00      PROA   
ATOM   2077  HA  SER P 131     -41.413 -87.623 113.899  0.00 97.00      PROA   
ATOM   2078  CB  SER P 131     -42.371 -89.241 112.783  0.00 97.00      PROA   
ATOM   2079  HB1 SER P 131     -42.148 -89.841 111.876  0.00 97.00      PROA   
ATOM   2080  HB2 SER P 131     -43.265 -88.617 112.568  0.00 97.00      PROA   
ATOM   2081  OG  SER P 131     -42.695 -90.121 113.864  0.00 97.00      PROA   
ATOM   2082  HG1 SER P 131     -42.041 -90.830 113.860  0.00 97.00      PROA   
ATOM   2083  C   SER P 131     -39.970 -89.090 113.442  0.00 97.00      PROA   
ATOM   2084  O   SER P 131     -39.098 -89.305 112.611  0.00 97.00      PROA   
ATOM   2085  N   ASN P 132     -39.913 -89.582 114.700  0.00 97.00      PROA   
ATOM   2086  HN  ASN P 132     -40.660 -89.394 115.333  0.00 97.00      PROA   
ATOM   2087  CA  ASN P 132     -38.920 -90.539 115.141  0.00 97.00      PROA   
ATOM   2088  HA  ASN P 132     -37.969 -90.272 114.701  0.00 97.00      PROA   
ATOM   2089  CB  ASN P 132     -38.747 -90.544 116.697  0.00 97.00      PROA   
ATOM   2090  HB1 ASN P 132     -38.631 -89.502 117.062  0.00 97.00      PROA   
ATOM   2091  HB2 ASN P 132     -37.811 -91.091 116.945  0.00 97.00      PROA   
ATOM   2092  CG  ASN P 132     -39.882 -91.253 117.455  0.00 97.00      PROA   
ATOM   2093  OD1 ASN P 132     -39.842 -92.473 117.637  0.00 97.00      PROA   
ATOM   2094  ND2 ASN P 132     -40.899 -90.491 117.935  0.00 97.00      PROA   
ATOM   2095 HD21 ASN P 132     -41.627 -90.959 118.432  0.00 97.00      PROA   
ATOM   2096 HD22 ASN P 132     -40.896 -89.500 117.816  0.00 97.00      PROA   
ATOM   2097  C   ASN P 132     -39.306 -91.914 114.624  0.00 97.00      PROA   
ATOM   2098  O   ASN P 132     -40.434 -92.141 114.193  0.00 97.00      PROA   
ATOM   2099  N   LEU P 133     -38.361 -92.871 114.694  0.00 97.00      PROA   
ATOM   2100  HN  LEU P 133     -37.421 -92.643 114.940  0.00 97.00      PROA   
ATOM   2101  CA  LEU P 133     -38.661 -94.274 114.578  0.00 97.00      PROA   
ATOM   2102  HA  LEU P 133     -39.730 -94.430 114.587  0.00 97.00      PROA   
ATOM   2103  CB  LEU P 133     -38.062 -94.859 113.277  0.00 97.00      PROA   
ATOM   2104  HB1 LEU P 133     -36.954 -94.893 113.319  0.00 97.00      PROA   
ATOM   2105  HB2 LEU P 133     -38.325 -94.136 112.468  0.00 97.00      PROA   
ATOM   2106  CG  LEU P 133     -38.612 -96.234 112.836  0.00 97.00      PROA   
ATOM   2107  HG  LEU P 133     -39.722 -96.221 112.953  0.00 97.00      PROA   
ATOM   2108  CD1 LEU P 133     -38.302 -96.451 111.348  0.00 97.00      PROA   
ATOM   2109 HD11 LEU P 133     -37.203 -96.454 111.190  0.00 97.00      PROA   
ATOM   2110 HD12 LEU P 133     -38.742 -95.636 110.737  0.00 97.00      PROA   
ATOM   2111 HD13 LEU P 133     -38.714 -97.422 111.004  0.00 97.00      PROA   
ATOM   2112  CD2 LEU P 133     -38.051 -97.410 113.653  0.00 97.00      PROA   
ATOM   2113 HD21 LEU P 133     -38.391 -97.367 114.705  0.00 97.00      PROA   
ATOM   2114 HD22 LEU P 133     -36.940 -97.386 113.637  0.00 97.00      PROA   
ATOM   2115 HD23 LEU P 133     -38.389 -98.376 113.223  0.00 97.00      PROA   
ATOM   2116  C   LEU P 133     -38.075 -94.919 115.813  0.00 97.00      PROA   
ATOM   2117  O   LEU P 133     -36.864 -94.939 115.998  0.00 97.00      PROA   
ATOM   2118  N   THR P 134     -38.934 -95.475 116.701  0.00 97.00      PROA   
ATOM   2119  HN  THR P 134     -39.919 -95.416 116.564  0.00 97.00      PROA   
ATOM   2120  CA  THR P 134     -38.486 -96.143 117.912  0.00 97.00      PROA   
ATOM   2121  HA  THR P 134     -37.419 -96.024 118.029  0.00 97.00      PROA   
ATOM   2122  CB  THR P 134     -39.129 -95.621 119.193  0.00 97.00      PROA   
ATOM   2123  HB  THR P 134     -40.239 -95.685 119.128  0.00 97.00      PROA   
ATOM   2124  OG1 THR P 134     -38.760 -94.265 119.407  0.00 97.00      PROA   
ATOM   2125  HG1 THR P 134     -39.159 -93.751 118.700  0.00 97.00      PROA   
ATOM   2126  CG2 THR P 134     -38.634 -96.403 120.427  0.00 97.00      PROA   
ATOM   2127 HG21 THR P 134     -37.523 -96.388 120.464  0.00 97.00      PROA   
ATOM   2128 HG22 THR P 134     -38.981 -97.456 120.417  0.00 97.00      PROA   
ATOM   2129 HG23 THR P 134     -39.019 -95.925 121.353  0.00 97.00      PROA   
ATOM   2130  C   THR P 134     -38.762 -97.618 117.769  0.00 97.00      PROA   
ATOM   2131  O   THR P 134     -39.898 -98.047 117.582  0.00 97.00      PROA   
ATOM   2132  N   ILE P 135     -37.696 -98.438 117.868  0.00 97.00      PROA   
ATOM   2133  HN  ILE P 135     -36.779 -98.054 117.985  0.00 97.00      PROA   
ATOM   2134  CA  ILE P 135     -37.763 -99.881 117.831  0.00 97.00      PROA   
ATOM   2135  HA  ILE P 135     -38.648-100.191 117.293  0.00 97.00      PROA   
ATOM   2136  CB  ILE P 135     -36.524-100.488 117.166  0.00 97.00      PROA   
ATOM   2137  HB  ILE P 135     -35.631-100.130 117.728  0.00 97.00      PROA   
ATOM   2138  CG2 ILE P 135     -36.555-102.031 117.242  0.00 97.00      PROA   
ATOM   2139 HG21 ILE P 135     -37.450-102.431 116.720  0.00 97.00      PROA   
ATOM   2140 HG22 ILE P 135     -36.568-102.382 118.291  0.00 97.00      PROA   
ATOM   2141 HG23 ILE P 135     -35.648-102.457 116.767  0.00 97.00      PROA   
ATOM   2142  CG1 ILE P 135     -36.343-100.009 115.701  0.00 97.00      PROA   
ATOM   2143 HG11 ILE P 135     -36.736 -98.979 115.580  0.00 97.00      PROA   
ATOM   2144 HG12 ILE P 135     -36.937-100.666 115.029  0.00 97.00      PROA   
ATOM   2145  CD  ILE P 135     -34.872 -99.978 115.264  0.00 97.00      PROA   
ATOM   2146  HD1 ILE P 135     -34.355-100.931 115.506  0.00 97.00      PROA   
ATOM   2147  HD2 ILE P 135     -34.346 -99.159 115.798  0.00 97.00      PROA   
ATOM   2148  HD3 ILE P 135     -34.784 -99.790 114.174  0.00 97.00      PROA   
ATOM   2149  C   ILE P 135     -37.865-100.344 119.272  0.00 97.00      PROA   
ATOM   2150  O   ILE P 135     -36.919-100.213 120.038  0.00 97.00      PROA   
ATOM   2151  N   LEU P 136     -39.032-100.891 119.683  0.00 97.00      PROA   
ATOM   2152  HN  LEU P 136     -39.812-100.920 119.062  0.00 97.00      PROA   
ATOM   2153  CA  LEU P 136     -39.320-101.319 121.044  0.00 97.00      PROA   
ATOM   2154  HA  LEU P 136     -39.167-100.458 121.680  0.00 97.00      PROA   
ATOM   2155  CB  LEU P 136     -40.787-101.813 121.200  0.00 97.00      PROA   
ATOM   2156  HB1 LEU P 136     -40.914-102.220 122.229  0.00 97.00      PROA   
ATOM   2157  HB2 LEU P 136     -40.977-102.640 120.483  0.00 97.00      PROA   
ATOM   2158  CG  LEU P 136     -41.908-100.746 121.034  0.00 97.00      PROA   
ATOM   2159  HG  LEU P 136     -42.855-101.253 121.346  0.00 97.00      PROA   
ATOM   2160  CD1 LEU P 136     -41.715 -99.543 121.974  0.00 97.00      PROA   
ATOM   2161 HD11 LEU P 136     -40.824 -98.953 121.672  0.00 97.00      PROA   
ATOM   2162 HD12 LEU P 136     -41.578 -99.885 123.021  0.00 97.00      PROA   
ATOM   2163 HD13 LEU P 136     -42.603 -98.878 121.932  0.00 97.00      PROA   
ATOM   2164  CD2 LEU P 136     -42.139-100.274 119.584  0.00 97.00      PROA   
ATOM   2165 HD21 LEU P 136     -42.227-101.141 118.897  0.00 97.00      PROA   
ATOM   2166 HD22 LEU P 136     -41.308 -99.623 119.246  0.00 97.00      PROA   
ATOM   2167 HD23 LEU P 136     -43.076 -99.681 119.527  0.00 97.00      PROA   
ATOM   2168  C   LEU P 136     -38.389-102.395 121.586  0.00 97.00      PROA   
ATOM   2169  O   LEU P 136     -37.990-102.347 122.749  0.00 97.00      PROA   
ATOM   2170  N   LYS P 137     -38.026-103.392 120.751  0.00 97.00      PROA   
ATOM   2171  HN  LYS P 137     -38.394-103.433 119.828  0.00 97.00      PROA   
ATOM   2172  CA  LYS P 137     -37.019-104.375 121.087  0.00 97.00      PROA   
ATOM   2173  HA  LYS P 137     -36.382-103.990 121.873  0.00 97.00      PROA   
ATOM   2174  CB  LYS P 137     -37.636-105.723 121.545  0.00 97.00      PROA   
ATOM   2175  HB1 LYS P 137     -36.835-106.489 121.627  0.00 97.00      PROA   
ATOM   2176  HB2 LYS P 137     -38.359-106.074 120.776  0.00 97.00      PROA   
ATOM   2177  CG  LYS P 137     -38.358-105.644 122.904  0.00 97.00      PROA   
ATOM   2178  HG1 LYS P 137     -39.201-104.922 122.840  0.00 97.00      PROA   
ATOM   2179  HG2 LYS P 137     -37.641-105.246 123.652  0.00 97.00      PROA   
ATOM   2180  CD  LYS P 137     -38.895-107.010 123.369  0.00 97.00      PROA   
ATOM   2181  HD1 LYS P 137     -38.061-107.748 123.359  0.00 97.00      PROA   
ATOM   2182  HD2 LYS P 137     -39.650-107.359 122.630  0.00 97.00      PROA   
ATOM   2183  CE  LYS P 137     -39.546-107.002 124.760  0.00 97.00      PROA   
ATOM   2184  HE1 LYS P 137     -39.941-108.016 124.995  0.00 97.00      PROA   
ATOM   2185  HE2 LYS P 137     -40.375-106.268 124.819  0.00 97.00      PROA   
ATOM   2186  NZ  LYS P 137     -38.540-106.674 125.796  0.00 97.00      PROA   
ATOM   2187  HZ1 LYS P 137     -38.409-105.645 125.885  0.00 97.00      PROA   
ATOM   2188  HZ2 LYS P 137     -37.640-107.107 125.506  0.00 97.00      PROA   
ATOM   2189  HZ3 LYS P 137     -38.826-107.082 126.709  0.00 97.00      PROA   
ATOM   2190  C   LYS P 137     -36.146-104.606 119.874  0.00 97.00      PROA   
ATOM   2191  O   LYS P 137     -36.603-105.133 118.862  0.00 97.00      PROA   
ATOM   2192  N   THR P 138     -34.846-104.223 119.939  0.00 97.00      PROA   
ATOM   2193  HN  THR P 138     -34.505-103.724 120.736  0.00 97.00      PROA   
ATOM   2194  CA  THR P 138     -33.899-104.426 118.850  0.00 97.00      PROA   
ATOM   2195  HA  THR P 138     -34.450-104.260 117.935  0.00 97.00      PROA   
ATOM   2196  CB  THR P 138     -32.741-103.426 118.838  0.00 97.00      PROA   
ATOM   2197  HB  THR P 138     -33.155-102.419 119.080  0.00 97.00      PROA   
ATOM   2198  OG1 THR P 138     -32.138-103.338 117.552  0.00 97.00      PROA   
ATOM   2199  HG1 THR P 138     -31.413-102.719 117.661  0.00 97.00      PROA   
ATOM   2200  CG2 THR P 138     -31.644-103.769 119.857  0.00 97.00      PROA   
ATOM   2201 HG21 THR P 138     -31.113-104.706 119.586  0.00 97.00      PROA   
ATOM   2202 HG22 THR P 138     -32.074-103.889 120.870  0.00 97.00      PROA   
ATOM   2203 HG23 THR P 138     -30.891-102.953 119.899  0.00 97.00      PROA   
ATOM   2204  C   THR P 138     -33.426-105.868 118.817  0.00 97.00      PROA   
ATOM   2205  O   THR P 138     -33.699-106.661 119.710  0.00 97.00      PROA   
ATOM   2206  N   ASN P 139     -32.760-106.264 117.717  0.00 97.00      PROA   
ATOM   2207  HN  ASN P 139     -32.469-105.596 117.038  0.00 97.00      PROA   
ATOM   2208  CA  ASN P 139     -32.463-107.652 117.455  0.00 97.00      PROA   
ATOM   2209  HA  ASN P 139     -31.979-108.068 118.329  0.00 97.00      PROA   
ATOM   2210  CB  ASN P 139     -33.743-108.481 117.123  0.00 97.00      PROA   
ATOM   2211  HB1 ASN P 139     -34.385-108.527 118.030  0.00 97.00      PROA   
ATOM   2212  HB2 ASN P 139     -33.488-109.526 116.855  0.00 97.00      PROA   
ATOM   2213  CG  ASN P 139     -34.530-107.856 115.962  0.00 97.00      PROA   
ATOM   2214  OD1 ASN P 139     -34.155-108.017 114.799  0.00 97.00      PROA   
ATOM   2215  ND2 ASN P 139     -35.652-107.148 116.272  0.00 97.00      PROA   
ATOM   2216 HD21 ASN P 139     -36.204-106.784 115.524  0.00 97.00      PROA   
ATOM   2217 HD22 ASN P 139     -35.908-106.999 117.226  0.00 97.00      PROA   
ATOM   2218  C   ASN P 139     -31.454-107.672 116.333  0.00 97.00      PROA   
ATOM   2219  O   ASN P 139     -31.116-106.640 115.758  0.00 97.00      PROA   
ATOM   2220  N   MET P 140     -30.932-108.859 115.984  0.00 97.00      PROA   
ATOM   2221  HN  MET P 140     -31.162-109.699 116.479  0.00 97.00      PROA   
ATOM   2222  CA  MET P 140     -29.971-109.014 114.919  0.00 97.00      PROA   
ATOM   2223  HA  MET P 140     -29.079-108.473 115.164  0.00 97.00      PROA   
ATOM   2224  CB  MET P 140     -29.581-110.458 114.919  0.00 97.00      PROA   
ATOM   2225  HB1 MET P 140     -30.511-110.930 114.784  0.00 97.00      PROA   
ATOM   2226  HB2 MET P 140     -29.205-110.827 115.889  0.00 97.00      PROA   
ATOM   2227  CG  MET P 140     -28.649-110.873 113.916  0.00 97.00      PROA   
ATOM   2228  HG1 MET P 140     -27.690-110.308 114.205  0.00 97.00      PROA   
ATOM   2229  HG2 MET P 140     -28.820-110.527 112.853  0.00 97.00      PROA   
ATOM   2230  SD  MET P 140     -28.438-112.804 114.093  0.00 97.00      PROA   
ATOM   2231  CE  MET P 140     -27.433-112.953 115.439  0.00 97.00      PROA   
ATOM   2232  HE1 MET P 140     -28.235-112.833 116.168  0.00 97.00      PROA   
ATOM   2233  HE2 MET P 140     -26.644-112.187 115.551  0.00 97.00      PROA   
ATOM   2234  HE3 MET P 140     -27.026-113.974 115.441  0.00 97.00      PROA   
ATOM   2235  C   MET P 140     -30.438-108.519 113.549  0.00 97.00      PROA   
ATOM   2236  O   MET P 140     -29.652-108.008 112.760  0.00 97.00      PROA   
ATOM   2237  N   SER P 141     -31.754-108.582 113.244  0.00 97.00      PROA   
ATOM   2238  HN  SER P 141     -32.385-109.062 113.858  0.00 97.00      PROA   
ATOM   2239  CA  SER P 141     -32.296-108.273 111.922  0.00 97.00      PROA   
ATOM   2240  HA  SER P 141     -31.570-108.523 111.154  0.00 97.00      PROA   
ATOM   2241  CB  SER P 141     -33.648-108.992 111.602  0.00 97.00      PROA   
ATOM   2242  HB1 SER P 141     -34.453-108.692 112.293  0.00 97.00      PROA   
ATOM   2243  HB2 SER P 141     -33.606-110.059 111.728  0.00 97.00      PROA   
ATOM   2244  OG  SER P 141     -34.035-108.864 110.243  0.00 97.00      PROA   
ATOM   2245  HG1 SER P 141     -34.173-107.926 110.103  0.00 97.00      PROA   
ATOM   2246  C   SER P 141     -32.569-106.794 111.893  0.00 97.00      PROA   
ATOM   2247  O   SER P 141     -33.040-106.274 110.891  0.00 97.00      PROA   
ATOM   2248  N   HSD P 142     -32.239-106.081 112.991  0.00 97.00      PROA   
ATOM   2249  HN  HSD P 142     -31.934-106.569 113.807  0.00 97.00      PROA   
ATOM   2250  CA  HSD P 142     -32.253-104.641 113.087  0.00 97.00      PROA   
ATOM   2251  HA  HSD P 142     -32.690-104.227 112.197  0.00 97.00      PROA   
ATOM   2252  CB  HSD P 142     -33.114-104.151 114.277  0.00 97.00      PROA   
ATOM   2253  HB1 HSD P 142     -32.873-103.095 114.524  0.00 97.00      PROA   
ATOM   2254  HB2 HSD P 142     -32.914-104.763 115.181  0.00 97.00      PROA   
ATOM   2255  ND1 HSD P 142     -35.464-103.171 114.164  0.00 97.00      PROA   
ATOM   2256  HD1 HSD P 142     -35.281-102.358 114.718  0.00 97.00      PROA   
ATOM   2257  CG  HSD P 142     -34.584-104.207 113.930  0.00 97.00      PROA   
ATOM   2258  CE1 HSD P 142     -36.629-103.491 113.552  0.00 97.00      PROA   
ATOM   2259  HE1 HSD P 142     -37.518-102.862 113.595  0.00 97.00      PROA   
ATOM   2260  NE2 HSD P 142     -36.566-104.658 112.946  0.00 97.00      PROA   
ATOM   2261  CD2 HSD P 142     -35.284-105.116 113.196  0.00 97.00      PROA   
ATOM   2262  HD2 HSD P 142     -34.986-106.071 112.785  0.00 97.00      PROA   
ATOM   2263  C   HSD P 142     -30.839-104.092 113.124  0.00 97.00      PROA   
ATOM   2264  O   HSD P 142     -30.624-102.912 113.381  0.00 97.00      PROA   
ATOM   2265  N   SER P 143     -29.827-104.929 112.814  0.00 97.00      PROA   
ATOM   2266  HN  SER P 143     -30.016-105.891 112.631  0.00 97.00      PROA   
ATOM   2267  CA  SER P 143     -28.430-104.536 112.743  0.00 97.00      PROA   
ATOM   2268  HA  SER P 143     -28.261-103.704 113.414  0.00 97.00      PROA   
ATOM   2269  CB  SER P 143     -27.531-105.727 113.158  0.00 97.00      PROA   
ATOM   2270  HB1 SER P 143     -27.521-106.516 112.377  0.00 97.00      PROA   
ATOM   2271  HB2 SER P 143     -27.968-106.178 114.074  0.00 97.00      PROA   
ATOM   2272  OG  SER P 143     -26.199-105.328 113.455  0.00 97.00      PROA   
ATOM   2273  HG1 SER P 143     -25.801-105.036 112.632  0.00 97.00      PROA   
ATOM   2274  C   SER P 143     -28.066-104.107 111.327  0.00 97.00      PROA   
ATOM   2275  O   SER P 143     -28.676-104.554 110.358  0.00 97.00      PROA   
ATOM   2276  N   GLY P 144     -27.038-103.231 111.175  0.00 97.00      PROA   
ATOM   2277  HN  GLY P 144     -26.577-102.837 111.971  0.00 97.00      PROA   
ATOM   2278  CA  GLY P 144     -26.493-102.838 109.884  0.00 97.00      PROA   
ATOM   2279  HA1 GLY P 144     -27.067-103.275 109.084  0.00 97.00      PROA   
ATOM   2280  HA2 GLY P 144     -25.459-103.153 109.873  0.00 97.00      PROA   
ATOM   2281  C   GLY P 144     -26.500-101.348 109.699  0.00 97.00      PROA   
ATOM   2282  O   GLY P 144     -26.440-100.589 110.658  0.00 97.00      PROA   
ATOM   2283  N   THR P 145     -26.539-100.884 108.429  0.00 97.00      PROA   
ATOM   2284  HN  THR P 145     -26.691-101.522 107.675  0.00 97.00      PROA   
ATOM   2285  CA  THR P 145     -26.426 -99.475 108.086  0.00 97.00      PROA   
ATOM   2286  HA  THR P 145     -25.968 -98.962 108.917  0.00 97.00      PROA   
ATOM   2287  CB  THR P 145     -25.506 -99.192 106.892  0.00 97.00      PROA   
ATOM   2288  HB  THR P 145     -24.503 -99.609 107.139  0.00 97.00      PROA   
ATOM   2289  OG1 THR P 145     -25.322 -97.798 106.661  0.00 97.00      PROA   
ATOM   2290  HG1 THR P 145     -25.945 -97.556 105.965  0.00 97.00      PROA   
ATOM   2291  CG2 THR P 145     -25.984 -99.848 105.582  0.00 97.00      PROA   
ATOM   2292 HG21 THR P 145     -26.962 -99.432 105.260  0.00 97.00      PROA   
ATOM   2293 HG22 THR P 145     -26.082-100.945 105.701  0.00 97.00      PROA   
ATOM   2294 HG23 THR P 145     -25.249 -99.648 104.772  0.00 97.00      PROA   
ATOM   2295  C   THR P 145     -27.799 -98.868 107.918  0.00 97.00      PROA   
ATOM   2296  O   THR P 145     -28.634 -99.368 107.178  0.00 97.00      PROA   
ATOM   2297  N   TYR P 146     -28.057 -97.749 108.625  0.00 97.00      PROA   
ATOM   2298  HN  TYR P 146     -27.365 -97.375 109.240  0.00 97.00      PROA   
ATOM   2299  CA  TYR P 146     -29.307 -97.025 108.575  0.00 97.00      PROA   
ATOM   2300  HA  TYR P 146     -30.022 -97.583 107.992  0.00 97.00      PROA   
ATOM   2301  CB  TYR P 146     -29.913 -96.727 109.968  0.00 97.00      PROA   
ATOM   2302  HB1 TYR P 146     -30.704 -95.952 109.886  0.00 97.00      PROA   
ATOM   2303  HB2 TYR P 146     -29.126 -96.352 110.658  0.00 97.00      PROA   
ATOM   2304  CG  TYR P 146     -30.559 -97.932 110.592  0.00 97.00      PROA   
ATOM   2305  CD1 TYR P 146     -29.798 -98.888 111.284  0.00 97.00      PROA   
ATOM   2306  HD1 TYR P 146     -28.720 -98.813 111.288  0.00 97.00      PROA   
ATOM   2307  CE1 TYR P 146     -30.431 -99.909 112.002  0.00 97.00      PROA   
ATOM   2308  HE1 TYR P 146     -29.839-100.640 112.527  0.00 97.00      PROA   
ATOM   2309  CZ  TYR P 146     -31.828 -99.967 112.056  0.00 97.00      PROA   
ATOM   2310  OH  TYR P 146     -32.465-100.977 112.800  0.00 97.00      PROA   
ATOM   2311  HH  TYR P 146     -31.768-101.526 113.174  0.00 97.00      PROA   
ATOM   2312  CD2 TYR P 146     -31.963 -98.033 110.613  0.00 97.00      PROA   
ATOM   2313  HD2 TYR P 146     -32.559 -97.293 110.100  0.00 97.00      PROA   
ATOM   2314  CE2 TYR P 146     -32.594 -99.044 111.345  0.00 97.00      PROA   
ATOM   2315  HE2 TYR P 146     -33.670 -99.095 111.389  0.00 97.00      PROA   
ATOM   2316  C   TYR P 146     -29.102 -95.701 107.884  0.00 97.00      PROA   
ATOM   2317  O   TYR P 146     -28.077 -95.051 108.043  0.00 97.00      PROA   
ATOM   2318  N   HSD P 147     -30.100 -95.266 107.088  0.00 97.00      PROA   
ATOM   2319  HN  HSD P 147     -30.938 -95.799 106.995  0.00 97.00      PROA   
ATOM   2320  CA  HSD P 147     -30.045 -94.005 106.376  0.00 97.00      PROA   
ATOM   2321  HA  HSD P 147     -29.389 -93.317 106.893  0.00 97.00      PROA   
ATOM   2322  CB  HSD P 147     -29.612 -94.162 104.891  0.00 97.00      PROA   
ATOM   2323  HB1 HSD P 147     -29.455 -93.155 104.448  0.00 97.00      PROA   
ATOM   2324  HB2 HSD P 147     -30.405 -94.666 104.302  0.00 97.00      PROA   
ATOM   2325  ND1 HSD P 147     -27.190 -94.519 104.161  0.00 97.00      PROA   
ATOM   2326  HD1 HSD P 147     -26.997 -93.568 103.913  0.00 97.00      PROA   
ATOM   2327  CG  HSD P 147     -28.368 -94.992 104.701  0.00 97.00      PROA   
ATOM   2328  CE1 HSD P 147     -26.360 -95.583 104.031  0.00 97.00      PROA   
ATOM   2329  HE1 HSD P 147     -25.347 -95.503 103.636  0.00 97.00      PROA   
ATOM   2330  NE2 HSD P 147     -26.925 -96.705 104.430  0.00 97.00      PROA   
ATOM   2331  CD2 HSD P 147     -28.189 -96.335 104.847  0.00 97.00      PROA   
ATOM   2332  HD2 HSD P 147     -28.876 -97.088 105.214  0.00 97.00      PROA   
ATOM   2333  C   HSD P 147     -31.446 -93.447 106.408  0.00 97.00      PROA   
ATOM   2334  O   HSD P 147     -32.398 -94.178 106.659  0.00 97.00      PROA   
ATOM   2335  N   CYS P 148     -31.626 -92.131 106.154  0.00 97.00      PROA   
ATOM   2336  HN  CYS P 148     -30.858 -91.495 106.091  0.00 97.00      PROA   
ATOM   2337  CA  CYS P 148     -32.948 -91.577 105.961  0.00 97.00      PROA   
ATOM   2338  HA  CYS P 148     -33.604 -92.379 105.670  0.00 97.00      PROA   
ATOM   2339  CB  CYS P 148     -33.558 -90.932 107.238  0.00 97.00      PROA   
ATOM   2340  HB1 CYS P 148     -33.534 -91.703 108.039  0.00 97.00      PROA   
ATOM   2341  HB2 CYS P 148     -34.631 -90.713 107.048  0.00 97.00      PROA   
ATOM   2342  SG  CYS P 148     -32.710 -89.434 107.845  0.00 97.00      PROA   
ATOM   2343  C   CYS P 148     -32.967 -90.612 104.799  0.00 97.00      PROA   
ATOM   2344  O   CYS P 148     -31.933 -90.142 104.335  0.00 97.00      PROA   
ATOM   2345  N   SER P 149     -34.181 -90.303 104.288  0.00 97.00      PROA   
ATOM   2346  HN  SER P 149     -35.003 -90.747 104.637  0.00 97.00      PROA   
ATOM   2347  CA  SER P 149     -34.354 -89.285 103.273  0.00 97.00      PROA   
ATOM   2348  HA  SER P 149     -33.578 -88.549 103.413  0.00 97.00      PROA   
ATOM   2349  CB  SER P 149     -34.335 -89.796 101.797  0.00 97.00      PROA   
ATOM   2350  HB1 SER P 149     -33.416 -90.403 101.656  0.00 97.00      PROA   
ATOM   2351  HB2 SER P 149     -34.287 -88.934 101.099  0.00 97.00      PROA   
ATOM   2352  OG  SER P 149     -35.466 -90.591 101.441  0.00 97.00      PROA   
ATOM   2353  HG1 SER P 149     -36.247 -90.138 101.767  0.00 97.00      PROA   
ATOM   2354  C   SER P 149     -35.668 -88.601 103.518  0.00 97.00      PROA   
ATOM   2355  O   SER P 149     -36.602 -89.213 104.018  0.00 97.00      PROA   
ATOM   2356  N   GLY P 150     -35.766 -87.309 103.143  0.00 97.00      PROA   
ATOM   2357  HN  GLY P 150     -34.978 -86.851 102.738  0.00 97.00      PROA   
ATOM   2358  CA  GLY P 150     -37.000 -86.548 103.187  0.00 97.00      PROA   
ATOM   2359  HA1 GLY P 150     -37.018 -85.985 104.107  0.00 97.00      PROA   
ATOM   2360  HA2 GLY P 150     -37.849 -87.206 103.055  0.00 97.00      PROA   
ATOM   2361  C   GLY P 150     -36.988 -85.585 102.042  0.00 97.00      PROA   
ATOM   2362  O   GLY P 150     -36.032 -85.534 101.282  0.00 97.00      PROA   
ATOM   2363  N   MET P 151     -38.062 -84.785 101.894  0.00 97.00      PROA   
ATOM   2364  HN  MET P 151     -38.866 -84.908 102.474  0.00 97.00      PROA   
ATOM   2365  CA  MET P 151     -38.236 -83.836 100.820  0.00 97.00      PROA   
ATOM   2366  HA  MET P 151     -37.362 -83.823 100.187  0.00 97.00      PROA   
ATOM   2367  CB  MET P 151     -39.492 -84.223  99.992  0.00 97.00      PROA   
ATOM   2368  HB1 MET P 151     -40.401 -83.721 100.377  0.00 97.00      PROA   
ATOM   2369  HB2 MET P 151     -39.663 -85.316 100.148  0.00 97.00      PROA   
ATOM   2370  CG  MET P 151     -39.371 -84.031  98.468  0.00 97.00      PROA   
ATOM   2371  HG1 MET P 151     -40.291 -84.460  98.010  0.00 97.00      PROA   
ATOM   2372  HG2 MET P 151     -38.512 -84.635  98.101  0.00 97.00      PROA   
ATOM   2373  SD  MET P 151     -39.193 -82.312  97.911  0.00 97.00      PROA   
ATOM   2374  CE  MET P 151     -39.352 -82.698  96.146  0.00 97.00      PROA   
ATOM   2375  HE1 MET P 151     -40.363 -83.101  95.923  0.00 97.00      PROA   
ATOM   2376  HE2 MET P 151     -38.603 -83.456  95.829  0.00 97.00      PROA   
ATOM   2377  HE3 MET P 151     -39.204 -81.787  95.527  0.00 97.00      PROA   
ATOM   2378  C   MET P 151     -38.413 -82.461 101.447  0.00 97.00      PROA   
ATOM   2379  O   MET P 151     -39.096 -82.303 102.455  0.00 97.00      PROA   
ATOM   2380  N   GLY P 152     -37.775 -81.425 100.852  0.00 97.00      PROA   
ATOM   2381  HN  GLY P 152     -37.157 -81.621 100.094  0.00 97.00      PROA   
ATOM   2382  CA  GLY P 152     -38.009 -80.023 101.183  0.00 97.00      PROA   
ATOM   2383  HA1 GLY P 152     -37.130 -79.625 101.660  0.00 97.00      PROA   
ATOM   2384  HA2 GLY P 152     -38.896 -79.933 101.795  0.00 97.00      PROA   
ATOM   2385  C   GLY P 152     -38.273 -79.246  99.924  0.00 97.00      PROA   
ATOM   2386  O   GLY P 152     -39.416 -78.954  99.589  0.00 97.00      PROA   
ATOM   2387  N   LYS P 153     -37.207 -78.867  99.188  0.00 97.00      PROA   
ATOM   2388  HN  LYS P 153     -36.280 -78.963  99.547  0.00 97.00      PROA   
ATOM   2389  CA  LYS P 153     -37.324 -78.366  97.828  0.00 97.00      PROA   
ATOM   2390  HA  LYS P 153     -38.366 -78.326  97.555  0.00 97.00      PROA   
ATOM   2391  CB  LYS P 153     -36.715 -76.948  97.670  0.00 97.00      PROA   
ATOM   2392  HB1 LYS P 153     -36.506 -76.729  96.600  0.00 97.00      PROA   
ATOM   2393  HB2 LYS P 153     -35.747 -76.909  98.214  0.00 97.00      PROA   
ATOM   2394  CG  LYS P 153     -37.637 -75.823  98.185  0.00 97.00      PROA   
ATOM   2395  HG1 LYS P 153     -37.088 -74.858  98.105  0.00 97.00      PROA   
ATOM   2396  HG2 LYS P 153     -37.871 -75.991  99.259  0.00 97.00      PROA   
ATOM   2397  CD  LYS P 153     -38.943 -75.732  97.376  0.00 97.00      PROA   
ATOM   2398  HD1 LYS P 153     -39.542 -76.651  97.562  0.00 97.00      PROA   
ATOM   2399  HD2 LYS P 153     -38.674 -75.710  96.295  0.00 97.00      PROA   
ATOM   2400  CE  LYS P 153     -39.809 -74.512  97.708  0.00 97.00      PROA   
ATOM   2401  HE1 LYS P 153     -39.265 -73.570  97.487  0.00 97.00      PROA   
ATOM   2402  HE2 LYS P 153     -40.107 -74.523  98.778  0.00 97.00      PROA   
ATOM   2403  NZ  LYS P 153     -41.044 -74.537  96.887  0.00 97.00      PROA   
ATOM   2404  HZ1 LYS P 153     -41.570 -75.411  97.091  0.00 97.00      PROA   
ATOM   2405  HZ2 LYS P 153     -40.786 -74.525  95.879  0.00 97.00      PROA   
ATOM   2406  HZ3 LYS P 153     -41.639 -73.714  97.103  0.00 97.00      PROA   
ATOM   2407  C   LYS P 153     -36.745 -79.329  96.817  0.00 97.00      PROA   
ATOM   2408  O   LYS P 153     -36.849 -79.120  95.609  0.00 97.00      PROA   
ATOM   2409  N   HSD P 154     -36.187 -80.452  97.303  0.00 97.00      PROA   
ATOM   2410  HN  HSD P 154     -36.094 -80.583  98.285  0.00 97.00      PROA   
ATOM   2411  CA  HSD P 154     -35.806 -81.592  96.512  0.00 97.00      PROA   
ATOM   2412  HA  HSD P 154     -36.615 -81.833  95.836  0.00 97.00      PROA   
ATOM   2413  CB  HSD P 154     -34.486 -81.398  95.721  0.00 97.00      PROA   
ATOM   2414  HB1 HSD P 154     -33.676 -81.096  96.421  0.00 97.00      PROA   
ATOM   2415  HB2 HSD P 154     -34.630 -80.566  94.998  0.00 97.00      PROA   
ATOM   2416  ND1 HSD P 154     -32.946 -83.368  95.220  0.00 97.00      PROA   
ATOM   2417  HD1 HSD P 154     -32.354 -83.265  96.021  0.00 97.00      PROA   
ATOM   2418  CG  HSD P 154     -34.069 -82.617  94.941  0.00 97.00      PROA   
ATOM   2419  CE1 HSD P 154     -32.918 -84.382  94.322  0.00 97.00      PROA   
ATOM   2420  HE1 HSD P 154     -32.131 -85.135  94.311  0.00 97.00      PROA   
ATOM   2421  NE2 HSD P 154     -33.943 -84.342  93.493  0.00 97.00      PROA   
ATOM   2422  CD2 HSD P 154     -34.659 -83.220  93.872  0.00 97.00      PROA   
ATOM   2423  HD2 HSD P 154     -35.553 -82.943  93.328  0.00 97.00      PROA   
ATOM   2424  C   HSD P 154     -35.687 -82.691  97.536  0.00 97.00      PROA   
ATOM   2425  O   HSD P 154     -35.758 -82.424  98.734  0.00 97.00      PROA   
ATOM   2426  N   ARG P 155     -35.531 -83.971  97.119  0.00 97.00      PROA   
ATOM   2427  HN  ARG P 155     -35.497 -84.199  96.148  0.00 97.00      PROA   
ATOM   2428  CA  ARG P 155     -35.184 -85.025  98.052  0.00 97.00      PROA   
ATOM   2429  HA  ARG P 155     -35.872 -84.937  98.882  0.00 97.00      PROA   
ATOM   2430  CB  ARG P 155     -35.366 -86.464  97.502  0.00 97.00      PROA   
ATOM   2431  HB1 ARG P 155     -36.458 -86.634  97.350  0.00 97.00      PROA   
ATOM   2432  HB2 ARG P 155     -35.036 -87.184  98.283  0.00 97.00      PROA   
ATOM   2433  CG  ARG P 155     -34.639 -86.753  96.169  0.00 97.00      PROA   
ATOM   2434  HG1 ARG P 155     -33.821 -86.016  96.042  0.00 97.00      PROA   
ATOM   2435  HG2 ARG P 155     -35.339 -86.608  95.317  0.00 97.00      PROA   
ATOM   2436  CD  ARG P 155     -33.975 -88.137  96.079  0.00 97.00      PROA   
ATOM   2437  HD1 ARG P 155     -33.154 -88.197  96.830  0.00 97.00      PROA   
ATOM   2438  HD2 ARG P 155     -33.563 -88.313  95.061  0.00 97.00      PROA   
ATOM   2439  NE  ARG P 155     -35.028 -89.162  96.362  0.00 97.00      PROA   
ATOM   2440  HE  ARG P 155     -35.981 -88.912  96.215  0.00 97.00      PROA   
ATOM   2441  CZ  ARG P 155     -34.794 -90.335  96.987  0.00 97.00      PROA   
ATOM   2442  NH1 ARG P 155     -33.560 -90.812  97.200  0.00 97.00      PROA   
ATOM   2443 HH11 ARG P 155     -32.785 -90.329  96.805  0.00 97.00      PROA   
ATOM   2444 HH12 ARG P 155     -33.466 -91.696  97.651  0.00 97.00      PROA   
ATOM   2445  NH2 ARG P 155     -35.834 -91.069  97.425  0.00 97.00      PROA   
ATOM   2446 HH21 ARG P 155     -36.761 -90.732  97.291  0.00 97.00      PROA   
ATOM   2447 HH22 ARG P 155     -35.645 -91.897  97.945  0.00 97.00      PROA   
ATOM   2448  C   ARG P 155     -33.781 -84.861  98.625  0.00 97.00      PROA   
ATOM   2449  O   ARG P 155     -32.820 -84.585  97.912  0.00 97.00      PROA   
ATOM   2450  N   TYR P 156     -33.638 -85.035  99.953  0.00 97.00      PROA   
ATOM   2451  HN  TYR P 156     -34.440 -85.206 100.525  0.00 97.00      PROA   
ATOM   2452  CA  TYR P 156     -32.380 -84.924 100.656  0.00 97.00      PROA   
ATOM   2453  HA  TYR P 156     -31.573 -84.742  99.961  0.00 97.00      PROA   
ATOM   2454  CB  TYR P 156     -32.412 -83.816 101.747  0.00 97.00      PROA   
ATOM   2455  HB1 TYR P 156     -31.412 -83.676 102.207  0.00 97.00      PROA   
ATOM   2456  HB2 TYR P 156     -33.138 -84.108 102.534  0.00 97.00      PROA   
ATOM   2457  CG  TYR P 156     -32.865 -82.484 101.193  0.00 97.00      PROA   
ATOM   2458  CD1 TYR P 156     -32.311 -81.953 100.013  0.00 97.00      PROA   
ATOM   2459  HD1 TYR P 156     -31.549 -82.502  99.482  0.00 97.00      PROA   
ATOM   2460  CE1 TYR P 156     -32.759 -80.729  99.500  0.00 97.00      PROA   
ATOM   2461  HE1 TYR P 156     -32.338 -80.346  98.582  0.00 97.00      PROA   
ATOM   2462  CZ  TYR P 156     -33.756 -80.013 100.173  0.00 97.00      PROA   
ATOM   2463  OH  TYR P 156     -34.208 -78.779  99.665  0.00 97.00      PROA   
ATOM   2464  HH  TYR P 156     -33.549 -78.461  99.045  0.00 97.00      PROA   
ATOM   2465  CD2 TYR P 156     -33.848 -81.739 101.871  0.00 97.00      PROA   
ATOM   2466  HD2 TYR P 156     -34.275 -82.121 102.786  0.00 97.00      PROA   
ATOM   2467  CE2 TYR P 156     -34.289 -80.512 101.365  0.00 97.00      PROA   
ATOM   2468  HE2 TYR P 156     -35.033 -79.946 101.904  0.00 97.00      PROA   
ATOM   2469  C   TYR P 156     -32.134 -86.261 101.314  0.00 97.00      PROA   
ATOM   2470  O   TYR P 156     -33.065 -86.892 101.798  0.00 97.00      PROA   
ATOM   2471  N   THR P 157     -30.865 -86.733 101.323  0.00 97.00      PROA   
ATOM   2472  HN  THR P 157     -30.133 -86.224 100.880  0.00 97.00      PROA   
ATOM   2473  CA  THR P 157     -30.452 -87.999 101.906  0.00 97.00      PROA   
ATOM   2474  HA  THR P 157     -31.305 -88.511 102.333  0.00 97.00      PROA   
ATOM   2475  CB  THR P 157     -29.756 -88.933 100.916  0.00 97.00      PROA   
ATOM   2476  HB  THR P 157     -29.215 -89.759 101.439  0.00 97.00      PROA   
ATOM   2477  OG1 THR P 157     -28.840 -88.225 100.085  0.00 97.00      PROA   
ATOM   2478  HG1 THR P 157     -28.136 -87.916 100.659  0.00 97.00      PROA   
ATOM   2479  CG2 THR P 157     -30.808 -89.570  99.995  0.00 97.00      PROA   
ATOM   2480 HG21 THR P 157     -31.378 -88.784  99.457  0.00 97.00      PROA   
ATOM   2481 HG22 THR P 157     -31.509 -90.195 100.583  0.00 97.00      PROA   
ATOM   2482 HG23 THR P 157     -30.303 -90.218  99.245  0.00 97.00      PROA   
ATOM   2483  C   THR P 157     -29.482 -87.717 103.028  0.00 97.00      PROA   
ATOM   2484  O   THR P 157     -28.623 -86.846 102.911  0.00 97.00      PROA   
ATOM   2485  N   SER P 158     -29.589 -88.462 104.153  0.00 97.00      PROA   
ATOM   2486  HN  SER P 158     -30.316 -89.142 104.256  0.00 97.00      PROA   
ATOM   2487  CA  SER P 158     -28.680 -88.332 105.276  0.00 97.00      PROA   
ATOM   2488  HA  SER P 158     -28.467 -87.283 105.410  0.00 97.00      PROA   
ATOM   2489  CB  SER P 158     -29.288 -88.874 106.604  0.00 97.00      PROA   
ATOM   2490  HB1 SER P 158     -30.297 -88.427 106.722  0.00 97.00      PROA   
ATOM   2491  HB2 SER P 158     -28.675 -88.556 107.472  0.00 97.00      PROA   
ATOM   2492  OG  SER P 158     -29.418 -90.296 106.635  0.00 97.00      PROA   
ATOM   2493  HG1 SER P 158     -28.537 -90.656 106.797  0.00 97.00      PROA   
ATOM   2494  C   SER P 158     -27.369 -89.048 105.031  0.00 97.00      PROA   
ATOM   2495  O   SER P 158     -27.215 -89.832 104.097  0.00 97.00      PROA   
ATOM   2496  N   ALA P 159     -26.398 -88.831 105.945  0.00 97.00      PROA   
ATOM   2497  HN  ALA P 159     -26.479 -88.092 106.611  0.00 97.00      PROA   
ATOM   2498  CA  ALA P 159     -25.298 -89.745 106.165  0.00 97.00      PROA   
ATOM   2499  HA  ALA P 159     -24.771 -89.855 105.226  0.00 97.00      PROA   
ATOM   2500  CB  ALA P 159     -24.331 -89.190 107.230  0.00 97.00      PROA   
ATOM   2501  HB1 ALA P 159     -24.849 -89.069 108.206  0.00 97.00      PROA   
ATOM   2502  HB2 ALA P 159     -23.952 -88.192 106.916  0.00 97.00      PROA   
ATOM   2503  HB3 ALA P 159     -23.461 -89.863 107.373  0.00 97.00      PROA   
ATOM   2504  C   ALA P 159     -25.793 -91.126 106.598  0.00 97.00      PROA   
ATOM   2505  O   ALA P 159     -26.844 -91.253 107.222  0.00 97.00      PROA   
ATOM   2506  N   GLY P 160     -25.052 -92.205 106.247  0.00 97.00      PROA   
ATOM   2507  HN  GLY P 160     -24.202 -92.093 105.741  0.00 97.00      PROA   
ATOM   2508  CA  GLY P 160     -25.355 -93.551 106.708  0.00 97.00      PROA   
ATOM   2509  HA1 GLY P 160     -24.904 -94.247 106.016  0.00 97.00      PROA   
ATOM   2510  HA2 GLY P 160     -26.424 -93.681 106.793  0.00 97.00      PROA   
ATOM   2511  C   GLY P 160     -24.719 -93.794 108.044  0.00 97.00      PROA   
ATOM   2512  O   GLY P 160     -23.546 -93.485 108.234  0.00 97.00      PROA   
ATOM   2513  N   ILE P 161     -25.475 -94.390 108.993  0.00 97.00      PROA   
ATOM   2514  HN  ILE P 161     -26.424 -94.632 108.795  0.00 97.00      PROA   
ATOM   2515  CA  ILE P 161     -24.996 -94.674 110.331  0.00 97.00      PROA   
ATOM   2516  HA  ILE P 161     -23.963 -94.373 110.419  0.00 97.00      PROA   
ATOM   2517  CB  ILE P 161     -25.794 -93.961 111.427  0.00 97.00      PROA   
ATOM   2518  HB  ILE P 161     -26.851 -94.318 111.396  0.00 97.00      PROA   
ATOM   2519  CG2 ILE P 161     -25.208 -94.303 112.818  0.00 97.00      PROA   
ATOM   2520 HG21 ILE P 161     -24.122 -94.074 112.849  0.00 97.00      PROA   
ATOM   2521 HG22 ILE P 161     -25.353 -95.373 113.071  0.00 97.00      PROA   
ATOM   2522 HG23 ILE P 161     -25.710 -93.693 113.598  0.00 97.00      PROA   
ATOM   2523  CG1 ILE P 161     -25.845 -92.422 111.208  0.00 97.00      PROA   
ATOM   2524 HG11 ILE P 161     -26.486 -91.986 112.006  0.00 97.00      PROA   
ATOM   2525 HG12 ILE P 161     -26.343 -92.202 110.239  0.00 97.00      PROA   
ATOM   2526  CD  ILE P 161     -24.483 -91.713 111.244  0.00 97.00      PROA   
ATOM   2527  HD1 ILE P 161     -23.809 -92.102 110.453  0.00 97.00      PROA   
ATOM   2528  HD2 ILE P 161     -23.984 -91.849 112.227  0.00 97.00      PROA   
ATOM   2529  HD3 ILE P 161     -24.614 -90.622 111.080  0.00 97.00      PROA   
ATOM   2530  C   ILE P 161     -25.053 -96.174 110.530  0.00 97.00      PROA   
ATOM   2531  O   ILE P 161     -26.114 -96.788 110.476  0.00 97.00      PROA   
ATOM   2532  N   SER P 162     -23.885 -96.809 110.774  0.00 97.00      PROA   
ATOM   2533  HN  SER P 162     -23.023 -96.307 110.789  0.00 97.00      PROA   
ATOM   2534  CA  SER P 162     -23.787 -98.243 110.964  0.00 97.00      PROA   
ATOM   2535  HA  SER P 162     -24.588 -98.726 110.425  0.00 97.00      PROA   
ATOM   2536  CB  SER P 162     -22.452 -98.813 110.418  0.00 97.00      PROA   
ATOM   2537  HB1 SER P 162     -22.417 -98.642 109.320  0.00 97.00      PROA   
ATOM   2538  HB2 SER P 162     -22.385 -99.908 110.596  0.00 97.00      PROA   
ATOM   2539  OG  SER P 162     -21.326 -98.158 110.999  0.00 97.00      PROA   
ATOM   2540  HG1 SER P 162     -21.457 -98.212 111.951  0.00 97.00      PROA   
ATOM   2541  C   SER P 162     -23.910 -98.630 112.424  0.00 97.00      PROA   
ATOM   2542  O   SER P 162     -23.085 -98.242 113.250  0.00 97.00      PROA   
ATOM   2543  N   VAL P 163     -24.931 -99.449 112.770  0.00 97.00      PROA   
ATOM   2544  HN  VAL P 163     -25.604 -99.742 112.093  0.00 97.00      PROA   
ATOM   2545  CA  VAL P 163     -25.108 -99.964 114.114  0.00 97.00      PROA   
ATOM   2546  HA  VAL P 163     -24.341 -99.550 114.748  0.00 97.00      PROA   
ATOM   2547  CB  VAL P 163     -26.446 -99.617 114.768  0.00 97.00      PROA   
ATOM   2548  HB  VAL P 163     -26.416 -99.929 115.839  0.00 97.00      PROA   
ATOM   2549  CG1 VAL P 163     -26.629 -98.087 114.739  0.00 97.00      PROA   
ATOM   2550 HG11 VAL P 163     -26.738 -97.716 113.697  0.00 97.00      PROA   
ATOM   2551 HG12 VAL P 163     -25.764 -97.577 115.212  0.00 97.00      PROA   
ATOM   2552 HG13 VAL P 163     -27.549 -97.817 115.299  0.00 97.00      PROA   
ATOM   2553  CG2 VAL P 163     -27.638-100.325 114.096  0.00 97.00      PROA   
ATOM   2554 HG21 VAL P 163     -27.605-101.422 114.254  0.00 97.00      PROA   
ATOM   2555 HG22 VAL P 163     -27.641-100.122 113.006  0.00 97.00      PROA   
ATOM   2556 HG23 VAL P 163     -28.592 -99.949 114.525  0.00 97.00      PROA   
ATOM   2557  C   VAL P 163     -24.900-101.460 114.077  0.00 97.00      PROA   
ATOM   2558  O   VAL P 163     -25.357-102.152 113.174  0.00 97.00      PROA   
ATOM   2559  N   THR P 164     -24.162-102.005 115.066  0.00 97.00      PROA   
ATOM   2560  HN  THR P 164     -23.787-101.423 115.787  0.00 97.00      PROA   
ATOM   2561  CA  THR P 164     -23.869-103.430 115.115  0.00 97.00      PROA   
ATOM   2562  HA  THR P 164     -24.320-103.936 114.276  0.00 97.00      PROA   
ATOM   2563  CB  THR P 164     -22.378-103.740 115.062  0.00 97.00      PROA   
ATOM   2564  HB  THR P 164     -21.863-103.375 115.978  0.00 97.00      PROA   
ATOM   2565  OG1 THR P 164     -21.777-103.096 113.946  0.00 97.00      PROA   
ATOM   2566  HG1 THR P 164     -22.155-102.217 113.897  0.00 97.00      PROA   
ATOM   2567  CG2 THR P 164     -22.144-105.252 114.879  0.00 97.00      PROA   
ATOM   2568 HG21 THR P 164     -22.601-105.586 113.922  0.00 97.00      PROA   
ATOM   2569 HG22 THR P 164     -22.581-105.846 115.704  0.00 97.00      PROA   
ATOM   2570 HG23 THR P 164     -21.054-105.461 114.826  0.00 97.00      PROA   
ATOM   2571  C   THR P 164     -24.474-103.969 116.396  0.00 97.00      PROA   
ATOM   2572  O   THR P 164     -24.052-103.597 117.483  0.00 97.00      PROA   
ATOM   2573  N   VAL P 165     -25.493-104.860 116.305  0.00 97.00      PROA   
ATOM   2574  HN  VAL P 165     -25.830-105.113 115.398  0.00 97.00      PROA   
ATOM   2575  CA  VAL P 165     -26.232-105.422 117.440  0.00 97.00      PROA   
ATOM   2576  HA  VAL P 165     -26.240-104.667 118.211  0.00 97.00      PROA   
ATOM   2577  CB  VAL P 165     -27.697-105.688 117.061  0.00 97.00      PROA   
ATOM   2578  HB  VAL P 165     -27.733-106.434 116.236  0.00 97.00      PROA   
ATOM   2579  CG1 VAL P 165     -28.572-106.199 118.229  0.00 97.00      PROA   
ATOM   2580 HG11 VAL P 165     -28.394-105.595 119.143  0.00 97.00      PROA   
ATOM   2581 HG12 VAL P 165     -28.381-107.268 118.447  0.00 97.00      PROA   
ATOM   2582 HG13 VAL P 165     -29.645-106.111 117.965  0.00 97.00      PROA   
ATOM   2583  CG2 VAL P 165     -28.316-104.362 116.565  0.00 97.00      PROA   
ATOM   2584 HG21 VAL P 165     -27.808-103.971 115.662  0.00 97.00      PROA   
ATOM   2585 HG22 VAL P 165     -28.259-103.597 117.369  0.00 97.00      PROA   
ATOM   2586 HG23 VAL P 165     -29.386-104.521 116.314  0.00 97.00      PROA   
ATOM   2587  C   VAL P 165     -25.500-106.670 117.976  0.00 97.00      PROA   
ATOM   2588  O   VAL P 165     -24.480-107.063 117.419  0.00 97.00      PROA   
ATOM   2589  N   LYS P 166     -25.954-107.321 119.085  0.00 97.00      PROA   
ATOM   2590  HN  LYS P 166     -26.754-106.989 119.581  0.00 97.00      PROA   
ATOM   2591  CA  LYS P 166     -25.472-108.629 119.517  0.00 97.00      PROA   
ATOM   2592  HA  LYS P 166     -25.073-109.174 118.671  0.00 97.00      PROA   
ATOM   2593  CB  LYS P 166     -24.501-108.620 120.743  0.00 97.00      PROA   
ATOM   2594  HB1 LYS P 166     -24.071-109.638 120.872  0.00 97.00      PROA   
ATOM   2595  HB2 LYS P 166     -25.080-108.387 121.668  0.00 97.00      PROA   
ATOM   2596  CG  LYS P 166     -23.375-107.570 120.739  0.00 97.00      PROA   
ATOM   2597  HG1 LYS P 166     -22.888-107.577 121.741  0.00 97.00      PROA   
ATOM   2598  HG2 LYS P 166     -23.876-106.585 120.647  0.00 97.00      PROA   
ATOM   2599  CD  LYS P 166     -22.281-107.796 119.673  0.00 97.00      PROA   
ATOM   2600  HD1 LYS P 166     -22.731-108.315 118.798  0.00 97.00      PROA   
ATOM   2601  HD2 LYS P 166     -21.515-108.485 120.089  0.00 97.00      PROA   
ATOM   2602  CE  LYS P 166     -21.574-106.522 119.174  0.00 97.00      PROA   
ATOM   2603  HE1 LYS P 166     -20.976-106.752 118.264  0.00 97.00      PROA   
ATOM   2604  HE2 LYS P 166     -20.916-106.081 119.950  0.00 97.00      PROA   
ATOM   2605  NZ  LYS P 166     -22.590-105.526 118.804  0.00 97.00      PROA   
ATOM   2606  HZ1 LYS P 166     -23.057-105.146 119.652  0.00 97.00      PROA   
ATOM   2607  HZ2 LYS P 166     -23.314-106.039 118.253  0.00 97.00      PROA   
ATOM   2608  HZ3 LYS P 166     -22.237-104.743 118.223  0.00 97.00      PROA   
ATOM   2609  C   LYS P 166     -26.695-109.326 120.072  0.00 97.00      PROA   
ATOM   2610  O   LYS P 166     -27.620-108.657 120.507  0.00 97.00      PROA   
ATOM   2611  N   GLU P 167     -26.676-110.672 120.231  0.00  0.00      PROA   
ATOM   2612  HN  GLU P 167     -25.910-111.232 119.925  0.00  0.00      PROA   
ATOM   2613  CA  GLU P 167     -27.761-111.381 120.891  0.00  0.00      PROA   
ATOM   2614  HA  GLU P 167     -28.502-110.667 121.202  0.00  0.00      PROA   
ATOM   2615  CB  GLU P 167     -28.499-112.319 119.894  0.00  0.00      PROA   
ATOM   2616  HB1 GLU P 167     -27.934-112.311 118.933  0.00  0.00      PROA   
ATOM   2617  HB2 GLU P 167     -29.491-111.860 119.683  0.00  0.00      PROA   
ATOM   2618  CG  GLU P 167     -28.701-113.778 120.320  0.00  0.00      PROA   
ATOM   2619  HG1 GLU P 167     -29.217-113.851 121.296  0.00  0.00      PROA   
ATOM   2620  HG2 GLU P 167     -27.705-114.248 120.423  0.00  0.00      PROA   
ATOM   2621  CD  GLU P 167     -29.518-114.513 119.255  0.00  0.00      PROA   
ATOM   2622  OE1 GLU P 167     -30.704-114.835 119.534  0.00  0.00      PROA   
ATOM   2623  OE2 GLU P 167     -28.964-114.764 118.151  0.00  0.00      PROA   
ATOM   2624  C   GLU P 167     -27.271-112.046 122.174  0.00  0.00      PROA   
ATOM   2625  O   GLU P 167     -26.186-112.625 122.198  0.00  0.00      PROA   
ATOM   2626  N   LEU P 168     -28.060-111.914 123.291  0.00  0.00      PROA   
ATOM   2627  HN  LEU P 168     -28.920-111.413 123.226  0.00  0.00      PROA   
ATOM   2628  CA  LEU P 168     -27.806-112.461 124.623  0.00  0.00      PROA   
ATOM   2629  HA  LEU P 168     -26.845-112.088 124.941  0.00  0.00      PROA   
ATOM   2630  CB  LEU P 168     -28.907-112.131 125.693  0.00  0.00      PROA   
ATOM   2631  HB1 LEU P 168     -28.799-112.817 126.569  0.00  0.00      PROA   
ATOM   2632  HB2 LEU P 168     -29.907-112.315 125.244  0.00  0.00      PROA   
ATOM   2633  CG  LEU P 168     -28.927-110.732 126.355  0.00  0.00      PROA   
ATOM   2634  HG  LEU P 168     -29.516-110.844 127.300  0.00  0.00      PROA   
ATOM   2635  CD1 LEU P 168     -27.529-110.258 126.798  0.00  0.00      PROA   
ATOM   2636 HD11 LEU P 168     -26.847-110.170 125.929  0.00  0.00      PROA   
ATOM   2637 HD12 LEU P 168     -27.088-110.983 127.514  0.00  0.00      PROA   
ATOM   2638 HD13 LEU P 168     -27.598-109.268 127.297  0.00  0.00      PROA   
ATOM   2639  CD2 LEU P 168     -29.720-109.707 125.528  0.00  0.00      PROA   
ATOM   2640 HD21 LEU P 168     -30.784-110.017 125.453  0.00  0.00      PROA   
ATOM   2641 HD22 LEU P 168     -29.314-109.649 124.503  0.00  0.00      PROA   
ATOM   2642 HD23 LEU P 168     -29.676-108.701 125.996  0.00  0.00      PROA   
ATOM   2643  C   LEU P 168     -27.738-113.967 124.682  0.00  0.00      PROA   
ATOM   2644  O   LEU P 168     -26.805-114.506 125.275  0.00  0.00      PROA   
ATOM   2645  N   PHE P 169     -28.732-114.673 124.086  0.00  0.00      PROA   
ATOM   2646  HN  PHE P 169     -29.457-114.225 123.569  0.00  0.00      PROA   
ATOM   2647  CA  PHE P 169     -28.884-116.105 124.277  0.00  0.00      PROA   
ATOM   2648  HA  PHE P 169     -27.986-116.508 124.724  0.00  0.00      PROA   
ATOM   2649  CB  PHE P 169     -30.029-116.510 125.268  0.00  0.00      PROA   
ATOM   2650  HB1 PHE P 169     -29.696-116.225 126.291  0.00  0.00      PROA   
ATOM   2651  HB2 PHE P 169     -30.180-117.611 125.272  0.00  0.00      PROA   
ATOM   2652  CG  PHE P 169     -31.361-115.821 125.030  0.00  0.00      PROA   
ATOM   2653  CD1 PHE P 169     -31.618-114.558 125.594  0.00  0.00      PROA   
ATOM   2654  HD1 PHE P 169     -30.853-114.075 126.181  0.00  0.00      PROA   
ATOM   2655  CE1 PHE P 169     -32.852-113.924 125.413  0.00  0.00      PROA   
ATOM   2656  HE1 PHE P 169     -33.025-112.947 125.839  0.00  0.00      PROA   
ATOM   2657  CZ  PHE P 169     -33.866-114.563 124.690  0.00  0.00      PROA   
ATOM   2658  HZ  PHE P 169     -34.821-114.079 124.553  0.00  0.00      PROA   
ATOM   2659  CD2 PHE P 169     -32.406-116.468 124.341  0.00  0.00      PROA   
ATOM   2660  HD2 PHE P 169     -32.259-117.463 123.948  0.00  0.00      PROA   
ATOM   2661  CE2 PHE P 169     -33.645-115.841 124.162  0.00  0.00      PROA   
ATOM   2662  HE2 PHE P 169     -34.433-116.345 123.622  0.00  0.00      PROA   
ATOM   2663  C   PHE P 169     -29.031-116.786 122.934  0.00  0.00      PROA   
ATOM   2664  O   PHE P 169     -30.063-117.396 122.661  0.00  0.00      PROA   
ATOM   2665  N   PRO P 170     -28.043-116.705 122.044  0.00  0.00      PROA   
ATOM   2666  CD  PRO P 170     -26.702-116.199 122.355  0.00  0.00      PROA   
ATOM   2667  HD1 PRO P 170     -26.339-116.574 123.337  0.00  0.00      PROA   
ATOM   2668  HD2 PRO P 170     -26.735-115.092 122.350  0.00  0.00      PROA   
ATOM   2669  CA  PRO P 170     -28.060-117.396 120.767  0.00  0.00      PROA   
ATOM   2670  HA  PRO P 170     -28.946-117.091 120.227  0.00  0.00      PROA   
ATOM   2671  CB  PRO P 170     -26.773-116.946 120.081  0.00  0.00      PROA   
ATOM   2672  HB1 PRO P 170     -26.953-116.000 119.530  0.00  0.00      PROA   
ATOM   2673  HB2 PRO P 170     -26.397-117.684 119.352  0.00  0.00      PROA   
ATOM   2674  CG  PRO P 170     -25.799-116.674 121.231  0.00  0.00      PROA   
ATOM   2675  HG1 PRO P 170     -25.300-117.612 121.552  0.00  0.00      PROA   
ATOM   2676  HG2 PRO P 170     -25.030-115.920 120.964  0.00  0.00      PROA   
ATOM   2677  C   PRO P 170     -28.098-118.901 120.885  0.00  0.00      PROA   
ATOM   2678  O   PRO P 170     -27.575-119.451 121.853  0.00  0.00      PROA   
ATOM   2679  N   ALA P 171     -28.703-119.540 119.864  0.00  0.00      PROA   
ATOM   2680  HN  ALA P 171     -29.126-119.013 119.131  0.00  0.00      PROA   
ATOM   2681  CA  ALA P 171     -28.767-120.961 119.667  0.00  0.00      PROA   
ATOM   2682  HA  ALA P 171     -27.790-121.288 119.356  0.00  0.00      PROA   
ATOM   2683  CB  ALA P 171     -29.269-121.809 120.860  0.00  0.00      PROA   
ATOM   2684  HB1 ALA P 171     -30.240-121.430 121.243  0.00  0.00      PROA   
ATOM   2685  HB2 ALA P 171     -28.534-121.779 121.691  0.00  0.00      PROA   
ATOM   2686  HB3 ALA P 171     -29.392-122.871 120.559  0.00  0.00      PROA   
ATOM   2687  C   ALA P 171     -29.791-121.071 118.572  0.00  0.00      PROA   
ATOM   2688  O   ALA P 171     -30.905-120.592 118.789  0.00  0.00      PROA   
ATOM   2689  N   PRO P 172     -29.518-121.631 117.388  0.00  0.00      PROA   
ATOM   2690  CD  PRO P 172     -28.250-122.286 117.054  0.00  0.00      PROA   
ATOM   2691  HD1 PRO P 172     -27.891-122.918 117.896  0.00  0.00      PROA   
ATOM   2692  HD2 PRO P 172     -27.501-121.502 116.814  0.00  0.00      PROA   
ATOM   2693  CA  PRO P 172     -30.538-121.895 116.383  0.00  0.00      PROA   
ATOM   2694  HA  PRO P 172     -31.043-120.971 116.135  0.00  0.00      PROA   
ATOM   2695  CB  PRO P 172     -29.768-122.482 115.193  0.00  0.00      PROA   
ATOM   2696  HB1 PRO P 172     -29.421-121.645 114.546  0.00  0.00      PROA   
ATOM   2697  HB2 PRO P 172     -30.368-123.180 114.575  0.00  0.00      PROA   
ATOM   2698  CG  PRO P 172     -28.542-123.153 115.823  0.00  0.00      PROA   
ATOM   2699  HG1 PRO P 172     -28.806-124.184 116.148  0.00  0.00      PROA   
ATOM   2700  HG2 PRO P 172     -27.686-123.197 115.125  0.00  0.00      PROA   
ATOM   2701  C   PRO P 172     -31.559-122.862 116.930  0.00  0.00      PROA   
ATOM   2702  O   PRO P 172     -31.164-123.890 117.478  0.00  0.00      PROA   
ATOM   2703  N   VAL P 173     -32.868-122.543 116.816  0.00 97.00      PROA   
ATOM   2704  HN  VAL P 173     -33.190-121.721 116.348  0.00 97.00      PROA   
ATOM   2705  CA  VAL P 173     -33.892-123.413 117.343  0.00 97.00      PROA   
ATOM   2706  HA  VAL P 173     -33.475-123.952 118.184  0.00 97.00      PROA   
ATOM   2707  CB  VAL P 173     -35.120-122.668 117.859  0.00 97.00      PROA   
ATOM   2708  HB  VAL P 173     -35.881-123.404 118.211  0.00 97.00      PROA   
ATOM   2709  CG1 VAL P 173     -34.700-121.811 119.074  0.00 97.00      PROA   
ATOM   2710 HG11 VAL P 173     -33.965-121.035 118.772  0.00 97.00      PROA   
ATOM   2711 HG12 VAL P 173     -34.241-122.444 119.862  0.00 97.00      PROA   
ATOM   2712 HG13 VAL P 173     -35.587-121.297 119.502  0.00 97.00      PROA   
ATOM   2713  CG2 VAL P 173     -35.758-121.793 116.759  0.00 97.00      PROA   
ATOM   2714 HG21 VAL P 173     -36.056-122.403 115.885  0.00 97.00      PROA   
ATOM   2715 HG22 VAL P 173     -35.056-121.003 116.419  0.00 97.00      PROA   
ATOM   2716 HG23 VAL P 173     -36.666-121.291 117.157  0.00 97.00      PROA   
ATOM   2717  C   VAL P 173     -34.262-124.443 116.300  0.00 97.00      PROA   
ATOM   2718  O   VAL P 173     -34.087-124.233 115.104  0.00 97.00      PROA   
ATOM   2719  N   LEU P 174     -34.780-125.606 116.748  0.00 97.00      PROA   
ATOM   2720  HN  LEU P 174     -34.874-125.782 117.724  0.00 97.00      PROA   
ATOM   2721  CA  LEU P 174     -35.252-126.650 115.868  0.00 97.00      PROA   
ATOM   2722  HA  LEU P 174     -34.901-126.482 114.860  0.00 97.00      PROA   
ATOM   2723  CB  LEU P 174     -34.732-128.030 116.343  0.00 97.00      PROA   
ATOM   2724  HB1 LEU P 174     -35.166-128.303 117.328  0.00 97.00      PROA   
ATOM   2725  HB2 LEU P 174     -33.634-127.903 116.501  0.00 97.00      PROA   
ATOM   2726  CG  LEU P 174     -34.889-129.213 115.357  0.00 97.00      PROA   
ATOM   2727  HG  LEU P 174     -34.545-128.874 114.352  0.00 97.00      PROA   
ATOM   2728  CD1 LEU P 174     -33.976-130.372 115.795  0.00 97.00      PROA   
ATOM   2729 HD11 LEU P 174     -34.266-130.726 116.807  0.00 97.00      PROA   
ATOM   2730 HD12 LEU P 174     -32.916-130.044 115.825  0.00 97.00      PROA   
ATOM   2731 HD13 LEU P 174     -34.069-131.219 115.086  0.00 97.00      PROA   
ATOM   2732  CD2 LEU P 174     -36.333-129.726 115.212  0.00 97.00      PROA   
ATOM   2733 HD21 LEU P 174     -36.970-128.989 114.685  0.00 97.00      PROA   
ATOM   2734 HD22 LEU P 174     -36.769-129.934 116.211  0.00 97.00      PROA   
ATOM   2735 HD23 LEU P 174     -36.338-130.667 114.626  0.00 97.00      PROA   
ATOM   2736  C   LEU P 174     -36.764-126.570 115.881  0.00 97.00      PROA   
ATOM   2737  O   LEU P 174     -37.415-126.896 116.872  0.00 97.00      PROA   
ATOM   2738  N   THR P 175     -37.365-126.116 114.756  0.00 97.00      PROA   
ATOM   2739  HN  THR P 175     -36.819-125.835 113.966  0.00 97.00      PROA   
ATOM   2740  CA  THR P 175     -38.801-125.970 114.609  0.00 97.00      PROA   
ATOM   2741  HA  THR P 175     -39.244-125.947 115.593  0.00 97.00      PROA   
ATOM   2742  CB  THR P 175     -39.239-124.673 113.934  0.00 97.00      PROA   
ATOM   2743  HB  THR P 175     -40.315-124.697 113.645  0.00 97.00      PROA   
ATOM   2744  OG1 THR P 175     -38.447-124.414 112.788  0.00 97.00      PROA   
ATOM   2745  HG1 THR P 175     -38.401-123.454 112.687  0.00 97.00      PROA   
ATOM   2746  CG2 THR P 175     -39.033-123.517 114.931  0.00 97.00      PROA   
ATOM   2747 HG21 THR P 175     -37.961-123.427 115.201  0.00 97.00      PROA   
ATOM   2748 HG22 THR P 175     -39.621-123.696 115.854  0.00 97.00      PROA   
ATOM   2749 HG23 THR P 175     -39.365-122.555 114.485  0.00 97.00      PROA   
ATOM   2750  C   THR P 175     -39.376-127.181 113.905  0.00 97.00      PROA   
ATOM   2751  O   THR P 175     -38.948-127.577 112.824  0.00 97.00      PROA   
ATOM   2752  N   ALA P 176     -40.381-127.810 114.547  0.00 97.00      PROA   
ATOM   2753  HN  ALA P 176     -40.688-127.488 115.438  0.00 97.00      PROA   
ATOM   2754  CA  ALA P 176     -41.091-128.953 114.028  0.00 97.00      PROA   
ATOM   2755  HA  ALA P 176     -40.797-129.143 113.003  0.00 97.00      PROA   
ATOM   2756  CB  ALA P 176     -40.819-130.207 114.884  0.00 97.00      PROA   
ATOM   2757  HB1 ALA P 176     -41.120-130.038 115.940  0.00 97.00      PROA   
ATOM   2758  HB2 ALA P 176     -39.729-130.430 114.873  0.00 97.00      PROA   
ATOM   2759  HB3 ALA P 176     -41.358-131.092 114.490  0.00 97.00      PROA   
ATOM   2760  C   ALA P 176     -42.559-128.586 114.042  0.00 97.00      PROA   
ATOM   2761  O   ALA P 176     -43.017-127.867 114.928  0.00 97.00      PROA   
ATOM   2762  N   SER P 177     -43.343-129.027 113.028  0.00 97.00      PROA   
ATOM   2763  HN  SER P 177     -42.978-129.600 112.296  0.00 97.00      PROA   
ATOM   2764  CA  SER P 177     -44.684-128.508 112.810  0.00 97.00      PROA   
ATOM   2765  HA  SER P 177     -44.755-127.513 113.232  0.00 97.00      PROA   
ATOM   2766  CB  SER P 177     -44.978-128.387 111.291  0.00 97.00      PROA   
ATOM   2767  HB1 SER P 177     -44.239-127.676 110.860  0.00 97.00      PROA   
ATOM   2768  HB2 SER P 177     -45.991-127.971 111.104  0.00 97.00      PROA   
ATOM   2769  OG  SER P 177     -44.831-129.634 110.613  0.00 97.00      PROA   
ATOM   2770  HG1 SER P 177     -45.628-130.140 110.792  0.00 97.00      PROA   
ATOM   2771  C   SER P 177     -45.788-129.330 113.448  0.00 97.00      PROA   
ATOM   2772  O   SER P 177     -46.959-128.974 113.328  0.00 97.00      PROA   
ATOM   2773  N   VAL P 178     -45.450-130.431 114.158  0.00 97.00      PROA   
ATOM   2774  HN  VAL P 178     -44.496-130.696 114.254  0.00 97.00      PROA   
ATOM   2775  CA  VAL P 178     -46.420-131.252 114.859  0.00 97.00      PROA   
ATOM   2776  HA  VAL P 178     -47.283-130.652 115.116  0.00 97.00      PROA   
ATOM   2777  CB  VAL P 178     -46.875-132.494 114.076  0.00 97.00      PROA   
ATOM   2778  HB  VAL P 178     -46.002-133.161 113.888  0.00 97.00      PROA   
ATOM   2779  CG1 VAL P 178     -47.944-133.276 114.870  0.00 97.00      PROA   
ATOM   2780 HG11 VAL P 178     -48.799-132.614 115.123  0.00 97.00      PROA   
ATOM   2781 HG12 VAL P 178     -47.529-133.695 115.804  0.00 97.00      PROA   
ATOM   2782 HG13 VAL P 178     -48.326-134.123 114.263  0.00 97.00      PROA   
ATOM   2783  CG2 VAL P 178     -47.466-132.092 112.708  0.00 97.00      PROA   
ATOM   2784 HG21 VAL P 178     -46.696-131.634 112.056  0.00 97.00      PROA   
ATOM   2785 HG22 VAL P 178     -48.297-131.369 112.848  0.00 97.00      PROA   
ATOM   2786 HG23 VAL P 178     -47.869-132.989 112.189  0.00 97.00      PROA   
ATOM   2787  C   VAL P 178     -45.743-131.687 116.145  0.00 97.00      PROA   
ATOM   2788  O   VAL P 178     -44.587-132.105 116.133  0.00 97.00      PROA   
ATOM   2789  N   THR P 179     -46.448-131.587 117.301  0.00 97.00      PROA   
ATOM   2790  HN  THR P 179     -47.365-131.195 117.314  0.00 97.00      PROA   
ATOM   2791  CA  THR P 179     -46.018-132.131 118.581  0.00 97.00      PROA   
ATOM   2792  HA  THR P 179     -45.005-131.791 118.755  0.00 97.00      PROA   
ATOM   2793  CB  THR P 179     -46.883-131.669 119.748  0.00 97.00      PROA   
ATOM   2794  HB  THR P 179     -46.652-132.234 120.683  0.00 97.00      PROA   
ATOM   2795  OG1 THR P 179     -48.267-131.815 119.444  0.00 97.00      PROA   
ATOM   2796  HG1 THR P 179     -48.407-132.756 119.322  0.00 97.00      PROA   
ATOM   2797  CG2 THR P 179     -46.614-130.181 120.020  0.00 97.00      PROA   
ATOM   2798 HG21 THR P 179     -46.858-129.570 119.125  0.00 97.00      PROA   
ATOM   2799 HG22 THR P 179     -45.549-130.022 120.286  0.00 97.00      PROA   
ATOM   2800 HG23 THR P 179     -47.246-129.833 120.864  0.00 97.00      PROA   
ATOM   2801  C   THR P 179     -45.997-133.649 118.608  0.00 97.00      PROA   
ATOM   2802  O   THR P 179     -46.878-134.307 118.063  0.00 97.00      PROA   
ATOM   2803  N   SER P 180     -45.010-134.241 119.314  0.00 97.00      PROA   
ATOM   2804  HN  SER P 180     -44.277-133.715 119.742  0.00 97.00      PROA   
ATOM   2805  CA  SER P 180     -44.974-135.644 119.666  0.00 97.00      PROA   
ATOM   2806  HA  SER P 180     -45.071-136.186 118.740  0.00 97.00      PROA   
ATOM   2807  CB  SER P 180     -43.608-136.004 120.291  0.00 97.00      PROA   
ATOM   2808  HB1 SER P 180     -42.839-135.994 119.489  0.00 97.00      PROA   
ATOM   2809  HB2 SER P 180     -43.604-137.011 120.752  0.00 97.00      PROA   
ATOM   2810  OG  SER P 180     -43.224-135.041 121.264  0.00 97.00      PROA   
ATOM   2811  HG1 SER P 180     -42.424-135.398 121.672  0.00 97.00      PROA   
ATOM   2812  C   SER P 180     -46.133-136.085 120.563  0.00 97.00      PROA   
ATOM   2813  O   SER P 180     -46.674-135.255 121.295  0.00 97.00      PROA   
ATOM   2814  N   PRO P 181     -46.595-137.338 120.544  0.00 97.00      PROA   
ATOM   2815  CD  PRO P 181     -47.556-137.767 121.566  0.00 97.00      PROA   
ATOM   2816  HD1 PRO P 181     -48.514-137.215 121.452  0.00 97.00      PROA   
ATOM   2817  HD2 PRO P 181     -47.132-137.583 122.580  0.00 97.00      PROA   
ATOM   2818  CA  PRO P 181     -45.994-138.473 119.852  0.00 97.00      PROA   
ATOM   2819  HA  PRO P 181     -44.922-138.383 119.825  0.00 97.00      PROA   
ATOM   2820  CB  PRO P 181     -46.407-139.680 120.708  0.00 97.00      PROA   
ATOM   2821  HB1 PRO P 181     -45.657-139.817 121.521  0.00 97.00      PROA   
ATOM   2822  HB2 PRO P 181     -46.483-140.623 120.132  0.00 97.00      PROA   
ATOM   2823  CG  PRO P 181     -47.742-139.268 121.339  0.00 97.00      PROA   
ATOM   2824  HG1 PRO P 181     -48.562-139.431 120.605  0.00 97.00      PROA   
ATOM   2825  HG2 PRO P 181     -47.969-139.822 122.270  0.00 97.00      PROA   
ATOM   2826  C   PRO P 181     -46.509-138.605 118.426  0.00 97.00      PROA   
ATOM   2827  O   PRO P 181     -47.712-138.741 118.207  0.00 97.00      PROA   
ATOM   2828  N   LEU P 182     -45.597-138.587 117.427  0.00 97.00      PROA   
ATOM   2829  HN  LEU P 182     -44.624-138.509 117.642  0.00 97.00      PROA   
ATOM   2830  CA  LEU P 182     -45.914-138.773 116.023  0.00 97.00      PROA   
ATOM   2831  HA  LEU P 182     -46.771-138.151 115.804  0.00 97.00      PROA   
ATOM   2832  CB  LEU P 182     -44.752-138.380 115.065  0.00 97.00      PROA   
ATOM   2833  HB1 LEU P 182     -45.113-138.511 114.020  0.00 97.00      PROA   
ATOM   2834  HB2 LEU P 182     -43.899-139.075 115.210  0.00 97.00      PROA   
ATOM   2835  CG  LEU P 182     -44.208-136.925 115.172  0.00 97.00      PROA   
ATOM   2836  HG  LEU P 182     -43.688-136.721 114.202  0.00 97.00      PROA   
ATOM   2837  CD1 LEU P 182     -45.319-135.870 115.318  0.00 97.00      PROA   
ATOM   2838 HD11 LEU P 182     -45.849-135.995 116.285  0.00 97.00      PROA   
ATOM   2839 HD12 LEU P 182     -46.055-135.961 114.492  0.00 97.00      PROA   
ATOM   2840 HD13 LEU P 182     -44.885-134.849 115.297  0.00 97.00      PROA   
ATOM   2841  CD2 LEU P 182     -43.135-136.745 116.265  0.00 97.00      PROA   
ATOM   2842 HD21 LEU P 182     -42.315-137.481 116.136  0.00 97.00      PROA   
ATOM   2843 HD22 LEU P 182     -43.573-136.878 117.273  0.00 97.00      PROA   
ATOM   2844 HD23 LEU P 182     -42.706-135.722 116.213  0.00 97.00      PROA   
ATOM   2845  C   LEU P 182     -46.319-140.209 115.737  0.00 97.00      PROA   
ATOM   2846  O   LEU P 182     -45.832-141.136 116.366  0.00 97.00      PROA   
ATOM   2847  N   LEU P 183     -47.235-140.451 114.776  0.00 97.00      PROA   
ATOM   2848  HN  LEU P 183     -47.671-139.709 114.274  0.00 97.00      PROA   
ATOM   2849  CA  LEU P 183     -47.571-141.802 114.361  0.00 97.00      PROA   
ATOM   2850  HA  LEU P 183     -47.686-142.403 115.252  0.00 97.00      PROA   
ATOM   2851  CB  LEU P 183     -48.903-141.868 113.577  0.00 97.00      PROA   
ATOM   2852  HB1 LEU P 183     -49.097-142.918 113.263  0.00 97.00      PROA   
ATOM   2853  HB2 LEU P 183     -48.814-141.247 112.659  0.00 97.00      PROA   
ATOM   2854  CG  LEU P 183     -50.144-141.391 114.373  0.00 97.00      PROA   
ATOM   2855  HG  LEU P 183     -49.998-140.321 114.651  0.00 97.00      PROA   
ATOM   2856  CD1 LEU P 183     -51.403-141.474 113.492  0.00 97.00      PROA   
ATOM   2857 HD11 LEU P 183     -51.588-142.529 113.194  0.00 97.00      PROA   
ATOM   2858 HD12 LEU P 183     -51.276-140.864 112.574  0.00 97.00      PROA   
ATOM   2859 HD13 LEU P 183     -52.290-141.103 114.048  0.00 97.00      PROA   
ATOM   2860  CD2 LEU P 183     -50.352-142.191 115.674  0.00 97.00      PROA   
ATOM   2861 HD21 LEU P 183     -49.506-142.033 116.374  0.00 97.00      PROA   
ATOM   2862 HD22 LEU P 183     -50.430-143.276 115.448  0.00 97.00      PROA   
ATOM   2863 HD23 LEU P 183     -51.285-141.866 116.180  0.00 97.00      PROA   
ATOM   2864  C   LEU P 183     -46.469-142.447 113.533  0.00 97.00      PROA   
ATOM   2865  O   LEU P 183     -45.835-141.805 112.701  0.00 97.00      PROA   
ATOM   2866  N   GLU P 184     -46.225-143.762 113.742  0.00 97.00      PROA   
ATOM   2867  HN  GLU P 184     -46.672-144.239 114.498  0.00 97.00      PROA   
ATOM   2868  CA  GLU P 184     -45.306-144.562 112.953  0.00 97.00      PROA   
ATOM   2869  HA  GLU P 184     -44.344-144.074 113.019  0.00 97.00      PROA   
ATOM   2870  CB  GLU P 184     -45.135-145.979 113.578  0.00 97.00      PROA   
ATOM   2871  HB1 GLU P 184     -46.154-146.403 113.728  0.00 97.00      PROA   
ATOM   2872  HB2 GLU P 184     -44.677-145.827 114.583  0.00 97.00      PROA   
ATOM   2873  CG  GLU P 184     -44.293-146.995 112.774  0.00 97.00      PROA   
ATOM   2874  HG1 GLU P 184     -43.349-146.520 112.454  0.00 97.00      PROA   
ATOM   2875  HG2 GLU P 184     -44.845-147.317 111.869  0.00 97.00      PROA   
ATOM   2876  CD  GLU P 184     -43.889-148.234 113.577  0.00 97.00      PROA   
ATOM   2877  OE1 GLU P 184     -43.219-148.095 114.629  0.00 97.00      PROA   
ATOM   2878  OE2 GLU P 184     -44.197-149.357 113.104  0.00 97.00      PROA   
ATOM   2879  C   GLU P 184     -45.682-144.592 111.471  0.00 97.00      PROA   
ATOM   2880  O   GLU P 184     -46.834-144.819 111.107  0.00 97.00      PROA   
ATOM   2881  N   GLY P 185     -44.694-144.313 110.588  0.00 97.00      PROA   
ATOM   2882  HN  GLY P 185     -43.762-144.234 110.943  0.00 97.00      PROA   
ATOM   2883  CA  GLY P 185     -44.857-144.198 109.146  0.00 97.00      PROA   
ATOM   2884  HA1 GLY P 185     -45.876-144.433 108.875  0.00 97.00      PROA   
ATOM   2885  HA2 GLY P 185     -44.155-144.869 108.683  0.00 97.00      PROA   
ATOM   2886  C   GLY P 185     -44.563-142.829 108.588  0.00 97.00      PROA   
ATOM   2887  O   GLY P 185     -44.320-142.706 107.389  0.00 97.00      PROA   
ATOM   2888  N   THR P 186     -44.574-141.752 109.405  0.00 97.00      PROA   
ATOM   2889  HN  THR P 186     -44.767-141.848 110.380  0.00 97.00      PROA   
ATOM   2890  CA  THR P 186     -44.499-140.391 108.877  0.00 97.00      PROA   
ATOM   2891  HA  THR P 186     -45.187-140.352 108.049  0.00 97.00      PROA   
ATOM   2892  CB  THR P 186     -44.978-139.325 109.863  0.00 97.00      PROA   
ATOM   2893  HB  THR P 186     -44.852-138.305 109.429  0.00 97.00      PROA   
ATOM   2894  OG1 THR P 186     -44.277-139.391 111.102  0.00 97.00      PROA   
ATOM   2895  HG1 THR P 186     -43.347-139.449 110.869  0.00 97.00      PROA   
ATOM   2896  CG2 THR P 186     -46.473-139.527 110.157  0.00 97.00      PROA   
ATOM   2897 HG21 THR P 186     -46.646-140.507 110.649  0.00 97.00      PROA   
ATOM   2898 HG22 THR P 186     -47.068-139.488 109.222  0.00 97.00      PROA   
ATOM   2899 HG23 THR P 186     -46.830-138.729 110.843  0.00 97.00      PROA   
ATOM   2900  C   THR P 186     -43.110-139.952 108.399  0.00 97.00      PROA   
ATOM   2901  O   THR P 186     -42.201-139.960 109.223  0.00 97.00      PROA   
ATOM   2902  N   PRO P 187     -42.831-139.509 107.165  0.00 97.00      PROA   
ATOM   2903  CD  PRO P 187     -43.695-139.684 105.989  0.00 97.00      PROA   
ATOM   2904  HD1 PRO P 187     -44.774-139.577 106.229  0.00 97.00      PROA   
ATOM   2905  HD2 PRO P 187     -43.501-140.689 105.554  0.00 97.00      PROA   
ATOM   2906  CA  PRO P 187     -41.762-138.536 106.905  0.00 97.00      PROA   
ATOM   2907  HA  PRO P 187     -40.825-138.953 107.247  0.00 97.00      PROA   
ATOM   2908  CB  PRO P 187     -41.799-138.348 105.382  0.00 97.00      PROA   
ATOM   2909  HB1 PRO P 187     -41.182-139.144 104.908  0.00 97.00      PROA   
ATOM   2910  HB2 PRO P 187     -41.416-137.364 105.047  0.00 97.00      PROA   
ATOM   2911  CG  PRO P 187     -43.266-138.584 105.012  0.00 97.00      PROA   
ATOM   2912  HG1 PRO P 187     -43.849-137.659 105.220  0.00 97.00      PROA   
ATOM   2913  HG2 PRO P 187     -43.402-138.878 103.953  0.00 97.00      PROA   
ATOM   2914  C   PRO P 187     -41.978-137.229 107.671  0.00 97.00      PROA   
ATOM   2915  O   PRO P 187     -43.126-136.880 107.943  0.00 97.00      PROA   
ATOM   2916  N   VAL P 188     -40.893-136.509 108.058  0.00 97.00      PROA   
ATOM   2917  HN  VAL P 188     -39.973-136.774 107.781  0.00 97.00      PROA   
ATOM   2918  CA  VAL P 188     -40.978-135.329 108.910  0.00 97.00      PROA   
ATOM   2919  HA  VAL P 188     -41.934-134.847 108.766  0.00 97.00      PROA   
ATOM   2920  CB  VAL P 188     -40.752-135.639 110.403  0.00 97.00      PROA   
ATOM   2921  HB  VAL P 188     -39.728-136.058 110.549  0.00 97.00      PROA   
ATOM   2922  CG1 VAL P 188     -40.890-134.366 111.268  0.00 97.00      PROA   
ATOM   2923 HG11 VAL P 188     -41.878-133.888 111.097  0.00 97.00      PROA   
ATOM   2924 HG12 VAL P 188     -40.091-133.633 111.042  0.00 97.00      PROA   
ATOM   2925 HG13 VAL P 188     -40.810-134.631 112.344  0.00 97.00      PROA   
ATOM   2926  CG2 VAL P 188     -41.763-136.697 110.896  0.00 97.00      PROA   
ATOM   2927 HG21 VAL P 188     -41.588-137.674 110.404  0.00 97.00      PROA   
ATOM   2928 HG22 VAL P 188     -42.801-136.367 110.683  0.00 97.00      PROA   
ATOM   2929 HG23 VAL P 188     -41.659-136.845 111.992  0.00 97.00      PROA   
ATOM   2930  C   VAL P 188     -39.885-134.389 108.441  0.00 97.00      PROA   
ATOM   2931  O   VAL P 188     -38.795-134.854 108.128  0.00 97.00      PROA   
ATOM   2932  N   THR P 189     -40.135-133.048 108.404  0.00 97.00      PROA   
ATOM   2933  HN  THR P 189     -41.024-132.691 108.674  0.00 97.00      PROA   
ATOM   2934  CA  THR P 189     -39.136-132.028 108.095  0.00 97.00      PROA   
ATOM   2935  HA  THR P 189     -38.224-132.535 107.828  0.00 97.00      PROA   
ATOM   2936  CB  THR P 189     -39.470-131.096 106.905  0.00 97.00      PROA   
ATOM   2937  HB  THR P 189     -39.214-131.623 105.957  0.00 97.00      PROA   
ATOM   2938  OG1 THR P 189     -38.792-129.838 106.910  0.00 97.00      PROA   
ATOM   2939  HG1 THR P 189     -37.886-129.994 106.621  0.00 97.00      PROA   
ATOM   2940  CG2 THR P 189     -40.967-130.755 106.905  0.00 97.00      PROA   
ATOM   2941 HG21 THR P 189     -41.240-130.265 107.864  0.00 97.00      PROA   
ATOM   2942 HG22 THR P 189     -41.591-131.658 106.756  0.00 97.00      PROA   
ATOM   2943 HG23 THR P 189     -41.184-130.044 106.078  0.00 97.00      PROA   
ATOM   2944  C   THR P 189     -38.824-131.272 109.371  0.00 97.00      PROA   
ATOM   2945  O   THR P 189     -39.715-130.967 110.161  0.00 97.00      PROA   
ATOM   2946  N   LEU P 190     -37.516-131.001 109.605  0.00 97.00      PROA   
ATOM   2947  HN  LEU P 190     -36.844-131.235 108.899  0.00 97.00      PROA   
ATOM   2948  CA  LEU P 190     -37.003-130.440 110.838  0.00 97.00      PROA   
ATOM   2949  HA  LEU P 190     -37.827-130.158 111.478  0.00 97.00      PROA   
ATOM   2950  CB  LEU P 190     -36.065-131.429 111.596  0.00 97.00      PROA   
ATOM   2951  HB1 LEU P 190     -35.658-130.901 112.486  0.00 97.00      PROA   
ATOM   2952  HB2 LEU P 190     -35.209-131.695 110.938  0.00 97.00      PROA   
ATOM   2953  CG  LEU P 190     -36.690-132.760 112.108  0.00 97.00      PROA   
ATOM   2954  HG  LEU P 190     -35.963-133.174 112.850  0.00 97.00      PROA   
ATOM   2955  CD1 LEU P 190     -38.025-132.561 112.848  0.00 97.00      PROA   
ATOM   2956 HD11 LEU P 190     -38.784-132.129 112.167  0.00 97.00      PROA   
ATOM   2957 HD12 LEU P 190     -37.903-131.880 113.714  0.00 97.00      PROA   
ATOM   2958 HD13 LEU P 190     -38.409-133.537 113.210  0.00 97.00      PROA   
ATOM   2959  CD2 LEU P 190     -36.821-133.841 111.014  0.00 97.00      PROA   
ATOM   2960 HD21 LEU P 190     -35.861-133.961 110.470  0.00 97.00      PROA   
ATOM   2961 HD22 LEU P 190     -37.606-133.572 110.282  0.00 97.00      PROA   
ATOM   2962 HD23 LEU P 190     -37.096-134.817 111.467  0.00 97.00      PROA   
ATOM   2963  C   LEU P 190     -36.212-129.177 110.541  0.00 97.00      PROA   
ATOM   2964  O   LEU P 190     -35.077-129.218 110.069  0.00 97.00      PROA   
ATOM   2965  N   SER P 191     -36.785-127.995 110.857  0.00 97.00      PROA   
ATOM   2966  HN  SER P 191     -37.686-127.964 111.290  0.00 97.00      PROA   
ATOM   2967  CA  SER P 191     -36.192-126.717 110.506  0.00 97.00      PROA   
ATOM   2968  HA  SER P 191     -35.590-126.853 109.619  0.00 97.00      PROA   
ATOM   2969  CB  SER P 191     -37.294-125.695 110.081  0.00 97.00      PROA   
ATOM   2970  HB1 SER P 191     -38.174-125.824 110.743  0.00 97.00      PROA   
ATOM   2971  HB2 SER P 191     -37.620-125.944 109.048  0.00 97.00      PROA   
ATOM   2972  OG  SER P 191     -36.898-124.325 110.122  0.00 97.00      PROA   
ATOM   2973  HG1 SER P 191     -37.009-124.055 111.040  0.00 97.00      PROA   
ATOM   2974  C   SER P 191     -35.246-126.199 111.580  0.00 97.00      PROA   
ATOM   2975  O   SER P 191     -35.660-125.643 112.589  0.00 97.00      PROA   
ATOM   2976  N   CYS P 192     -33.918-126.337 111.363  0.00 97.00      PROA   
ATOM   2977  HN  CYS P 192     -33.597-126.870 110.583  0.00 97.00      PROA   
ATOM   2978  CA  CYS P 192     -32.907-125.757 112.238  0.00 97.00      PROA   
ATOM   2979  HA  CYS P 192     -33.300-125.700 113.243  0.00 97.00      PROA   
ATOM   2980  CB  CYS P 192     -31.616-126.616 112.289  0.00 97.00      PROA   
ATOM   2981  HB1 CYS P 192     -30.844-126.091 112.892  0.00 97.00      PROA   
ATOM   2982  HB2 CYS P 192     -31.217-126.750 111.260  0.00 97.00      PROA   
ATOM   2983  SG  CYS P 192     -31.969-128.246 113.024  0.00 97.00      PROA   
ATOM   2984  C   CYS P 192     -32.592-124.341 111.782  0.00 97.00      PROA   
ATOM   2985  O   CYS P 192     -31.876-124.131 110.804  0.00 97.00      PROA   
ATOM   2986  N   GLU P 193     -33.165-123.327 112.479  0.00 97.00      PROA   
ATOM   2987  HN  GLU P 193     -33.669-123.522 113.319  0.00 97.00      PROA   
ATOM   2988  CA  GLU P 193     -33.358-122.000 111.922  0.00 97.00      PROA   
ATOM   2989  HA  GLU P 193     -32.926-121.977 110.931  0.00 97.00      PROA   
ATOM   2990  CB  GLU P 193     -34.874-121.713 111.759  0.00 97.00      PROA   
ATOM   2991  HB1 GLU P 193     -35.275-122.473 111.051  0.00 97.00      PROA   
ATOM   2992  HB2 GLU P 193     -35.004-120.716 111.286  0.00 97.00      PROA   
ATOM   2993  CG  GLU P 193     -35.691-121.796 113.069  0.00 97.00      PROA   
ATOM   2994  HG1 GLU P 193     -35.208-121.186 113.859  0.00 97.00      PROA   
ATOM   2995  HG2 GLU P 193     -35.779-122.842 113.429  0.00 97.00      PROA   
ATOM   2996  CD  GLU P 193     -37.082-121.227 112.846  0.00 97.00      PROA   
ATOM   2997  OE1 GLU P 193     -37.322-120.070 113.282  0.00 97.00      PROA   
ATOM   2998  OE2 GLU P 193     -37.912-121.905 112.190  0.00 97.00      PROA   
ATOM   2999  C   GLU P 193     -32.711-120.852 112.688  0.00 97.00      PROA   
ATOM   3000  O   GLU P 193     -32.724-120.805 113.917  0.00 97.00      PROA   
ATOM   3001  N   THR P 194     -32.136-119.867 111.944  0.00 97.00      PROA   
ATOM   3002  HN  THR P 194     -32.007-119.989 110.963  0.00 97.00      PROA   
ATOM   3003  CA  THR P 194     -31.613-118.624 112.504  0.00 97.00      PROA   
ATOM   3004  HA  THR P 194     -31.520-118.722 113.578  0.00 97.00      PROA   
ATOM   3005  CB  THR P 194     -30.241-118.228 111.935  0.00 97.00      PROA   
ATOM   3006  HB  THR P 194     -29.919-117.246 112.361  0.00 97.00      PROA   
ATOM   3007  OG1 THR P 194     -30.242-118.130 110.510  0.00 97.00      PROA   
ATOM   3008  HG1 THR P 194     -29.754-117.330 110.295  0.00 97.00      PROA   
ATOM   3009  CG2 THR P 194     -29.188-119.277 112.329  0.00 97.00      PROA   
ATOM   3010 HG21 THR P 194     -29.458-120.274 111.922  0.00 97.00      PROA   
ATOM   3011 HG22 THR P 194     -29.105-119.348 113.432  0.00 97.00      PROA   
ATOM   3012 HG23 THR P 194     -28.196-118.989 111.919  0.00 97.00      PROA   
ATOM   3013  C   THR P 194     -32.532-117.438 112.246  0.00 97.00      PROA   
ATOM   3014  O   THR P 194     -32.681-116.577 113.110  0.00 97.00      PROA   
ATOM   3015  N   LYS P 195     -33.099-117.336 111.018  0.00 97.00      PROA   
ATOM   3016  HN  LYS P 195     -32.951-118.086 110.381  0.00 97.00      PROA   
ATOM   3017  CA  LYS P 195     -33.759-116.161 110.448  0.00 97.00      PROA   
ATOM   3018  HA  LYS P 195     -34.043-116.464 109.452  0.00 97.00      PROA   
ATOM   3019  CB  LYS P 195     -35.081-115.732 111.156  0.00 97.00      PROA   
ATOM   3020  HB1 LYS P 195     -35.202-114.626 111.091  0.00 97.00      PROA   
ATOM   3021  HB2 LYS P 195     -35.029-115.980 112.237  0.00 97.00      PROA   
ATOM   3022  CG  LYS P 195     -36.380-116.315 110.559  0.00 97.00      PROA   
ATOM   3023  HG1 LYS P 195     -36.385-116.152 109.459  0.00 97.00      PROA   
ATOM   3024  HG2 LYS P 195     -37.221-115.716 110.982  0.00 97.00      PROA   
ATOM   3025  CD  LYS P 195     -36.676-117.790 110.875  0.00 97.00      PROA   
ATOM   3026  HD1 LYS P 195     -36.582-117.923 111.977  0.00 97.00      PROA   
ATOM   3027  HD2 LYS P 195     -35.924-118.448 110.391  0.00 97.00      PROA   
ATOM   3028  CE  LYS P 195     -38.100-118.185 110.433  0.00 97.00      PROA   
ATOM   3029  HE1 LYS P 195     -38.199-118.147 109.329  0.00 97.00      PROA   
ATOM   3030  HE2 LYS P 195     -38.836-117.490 110.892  0.00 97.00      PROA   
ATOM   3031  NZ  LYS P 195     -38.449-119.545 110.875  0.00 97.00      PROA   
ATOM   3032  HZ1 LYS P 195     -38.132-119.652 111.868  0.00 97.00      PROA   
ATOM   3033  HZ2 LYS P 195     -37.934-120.280 110.354  0.00 97.00      PROA   
ATOM   3034  HZ3 LYS P 195     -39.464-119.747 110.855  0.00 97.00      PROA   
ATOM   3035  C   LYS P 195     -32.862-114.951 110.197  0.00 97.00      PROA   
ATOM   3036  O   LYS P 195     -33.075-114.201 109.246  0.00 97.00      PROA   
ATOM   3037  N   LEU P 196     -31.810-114.756 111.005  0.00 97.00      PROA   
ATOM   3038  HN  LEU P 196     -31.715-115.312 111.829  0.00 97.00      PROA   
ATOM   3039  CA  LEU P 196     -30.887-113.669 110.864  0.00 97.00      PROA   
ATOM   3040  HA  LEU P 196     -31.354-112.825 110.385  0.00 97.00      PROA   
ATOM   3041  CB  LEU P 196     -30.431-113.220 112.216  0.00 97.00      PROA   
ATOM   3042  HB1 LEU P 196     -29.601-112.476 112.053  0.00 97.00      PROA   
ATOM   3043  HB2 LEU P 196     -30.049-114.094 112.804  0.00 97.00      PROA   
ATOM   3044  CG  LEU P 196     -31.424-112.501 113.127  0.00 97.00      PROA   
ATOM   3045  HG  LEU P 196     -30.872-112.335 114.012  0.00 97.00      PROA   
ATOM   3046  CD1 LEU P 196     -31.876-111.246 112.492  0.00 97.00      PROA   
ATOM   3047 HD11 LEU P 196     -32.500-111.487 111.609  0.00 97.00      PROA   
ATOM   3048 HD12 LEU P 196     -31.056-110.580 112.135  0.00 97.00      PROA   
ATOM   3049 HD13 LEU P 196     -32.523-110.677 113.213  0.00 97.00      PROA   
ATOM   3050  CD2 LEU P 196     -32.564-113.285 113.744  0.00 97.00      PROA   
ATOM   3051 HD21 LEU P 196     -32.145-114.166 114.273  0.00 97.00      PROA   
ATOM   3052 HD22 LEU P 196     -33.243-113.595 112.936  0.00 97.00      PROA   
ATOM   3053 HD23 LEU P 196     -33.122-112.659 114.478  0.00 97.00      PROA   
ATOM   3054  C   LEU P 196     -29.647-114.040 110.078  0.00 97.00      PROA   
ATOM   3055  O   LEU P 196     -29.168-115.171 110.131  0.00 97.00      PROA   
ATOM   3056  N   LEU P 197     -29.086-113.045 109.347  0.00 97.00      PROA   
ATOM   3057  HN  LEU P 197     -29.531-112.157 109.267  0.00 97.00      PROA   
ATOM   3058  CA  LEU P 197     -27.775-113.124 108.743  0.00 97.00      PROA   
ATOM   3059  HA  LEU P 197     -27.245-113.968 109.161  0.00 97.00      PROA   
ATOM   3060  CB  LEU P 197     -27.828-113.252 107.200  0.00 97.00      PROA   
ATOM   3061  HB1 LEU P 197     -28.382-112.381 106.785  0.00 97.00      PROA   
ATOM   3062  HB2 LEU P 197     -28.415-114.165 106.954  0.00 97.00      PROA   
ATOM   3063  CG  LEU P 197     -26.459-113.353 106.481  0.00 97.00      PROA   
ATOM   3064  HG  LEU P 197     -25.872-112.431 106.701  0.00 97.00      PROA   
ATOM   3065  CD1 LEU P 197     -25.634-114.566 106.952  0.00 97.00      PROA   
ATOM   3066 HD11 LEU P 197     -26.210-115.501 106.784  0.00 97.00      PROA   
ATOM   3067 HD12 LEU P 197     -25.386-114.483 108.029  0.00 97.00      PROA   
ATOM   3068 HD13 LEU P 197     -24.685-114.625 106.377  0.00 97.00      PROA   
ATOM   3069  CD2 LEU P 197     -26.653-113.409 104.956  0.00 97.00      PROA   
ATOM   3070 HD21 LEU P 197     -27.201-112.510 104.604  0.00 97.00      PROA   
ATOM   3071 HD22 LEU P 197     -27.238-114.312 104.678  0.00 97.00      PROA   
ATOM   3072 HD23 LEU P 197     -25.670-113.450 104.442  0.00 97.00      PROA   
ATOM   3073  C   LEU P 197     -27.031-111.868 109.136  0.00 97.00      PROA   
ATOM   3074  O   LEU P 197     -27.583-110.770 109.096  0.00 97.00      PROA   
ATOM   3075  N   LEU P 198     -25.753-112.019 109.561  0.00 97.00      PROA   
ATOM   3076  HN  LEU P 198     -25.328-112.918 109.572  0.00 97.00      PROA   
ATOM   3077  CA  LEU P 198     -24.893-110.948 110.030  0.00 97.00      PROA   
ATOM   3078  HA  LEU P 198     -25.289-109.994 109.710  0.00 97.00      PROA   
ATOM   3079  CB  LEU P 198     -24.590-110.920 111.555  0.00 97.00      PROA   
ATOM   3080  HB1 LEU P 198     -23.841-110.151 111.805  0.00 97.00      PROA   
ATOM   3081  HB2 LEU P 198     -24.207-111.917 111.883  0.00 97.00      PROA   
ATOM   3082  CG  LEU P 198     -25.755-110.588 112.451  0.00 97.00      PROA   
ATOM   3083  HG  LEU P 198     -25.372-110.470 113.509  0.00 97.00      PROA   
ATOM   3084  CD1 LEU P 198     -26.547-109.309 112.123  0.00 97.00      PROA   
ATOM   3085 HD11 LEU P 198     -27.083-109.417 111.162  0.00 97.00      PROA   
ATOM   3086 HD12 LEU P 198     -25.851-108.456 112.085  0.00 97.00      PROA   
ATOM   3087 HD13 LEU P 198     -27.309-109.057 112.886  0.00 97.00      PROA   
ATOM   3088  CD2 LEU P 198     -26.558-111.817 112.377  0.00 97.00      PROA   
ATOM   3089 HD21 LEU P 198     -26.191-112.795 112.714  0.00 97.00      PROA   
ATOM   3090 HD22 LEU P 198     -27.441-111.872 111.712  0.00 97.00      PROA   
ATOM   3091 HD23 LEU P 198     -26.873-111.586 113.322  0.00 97.00      PROA   
ATOM   3092  C   LEU P 198     -23.583-111.193 109.337  0.00 97.00      PROA   
ATOM   3093  O   LEU P 198     -23.383-112.252 108.744  0.00 97.00      PROA   
ATOM   3094  N   GLN P 199     -22.652-110.207 109.381  0.00 97.00      PROA   
ATOM   3095  HN  GLN P 199     -22.860-109.340 109.827  0.00 97.00      PROA   
ATOM   3096  CA  GLN P 199     -21.335-110.299 108.769  0.00 97.00      PROA   
ATOM   3097  HA  GLN P 199     -21.496-110.393 107.705  0.00 97.00      PROA   
ATOM   3098  CB  GLN P 199     -20.481-109.031 109.047  0.00 97.00      PROA   
ATOM   3099  HB1 GLN P 199     -19.510-109.139 108.514  0.00 97.00      PROA   
ATOM   3100  HB2 GLN P 199     -20.258-108.972 110.137  0.00 97.00      PROA   
ATOM   3101  CG  GLN P 199     -21.114-107.680 108.621  0.00 97.00      PROA   
ATOM   3102  HG1 GLN P 199     -20.340-106.885 108.574  0.00 97.00      PROA   
ATOM   3103  HG2 GLN P 199     -21.857-107.376 109.391  0.00 97.00      PROA   
ATOM   3104  CD  GLN P 199     -21.879-107.738 107.293  0.00 97.00      PROA   
ATOM   3105  OE1 GLN P 199     -23.111-107.640 107.271  0.00 97.00      PROA   
ATOM   3106  NE2 GLN P 199     -21.144-107.878 106.157  0.00 97.00      PROA   
ATOM   3107 HE21 GLN P 199     -21.637-107.885 105.288  0.00 97.00      PROA   
ATOM   3108 HE22 GLN P 199     -20.148-107.942 106.201  0.00 97.00      PROA   
ATOM   3109  C   GLN P 199     -20.553-111.530 109.221  0.00 97.00      PROA   
ATOM   3110  O   GLN P 199     -20.531-111.885 110.398  0.00 97.00      PROA   
ATOM   3111  N   ARG P 200     -19.925-112.239 108.258  0.00 97.00      PROA   
ATOM   3112  HN  ARG P 200     -19.896-111.933 107.310  0.00 97.00      PROA   
ATOM   3113  CA  ARG P 200     -19.463-113.586 108.475  0.00 97.00      PROA   
ATOM   3114  HA  ARG P 200     -19.267-113.755 109.523  0.00 97.00      PROA   
ATOM   3115  CB  ARG P 200     -20.554-114.551 107.942  0.00 97.00      PROA   
ATOM   3116  HB1 ARG P 200     -20.686-114.359 106.852  0.00 97.00      PROA   
ATOM   3117  HB2 ARG P 200     -21.524-114.292 108.422  0.00 97.00      PROA   
ATOM   3118  CG  ARG P 200     -20.276-116.046 108.146  0.00 97.00      PROA   
ATOM   3119  HG1 ARG P 200     -19.191-116.220 108.291  0.00 97.00      PROA   
ATOM   3120  HG2 ARG P 200     -20.546-116.548 107.194  0.00 97.00      PROA   
ATOM   3121  CD  ARG P 200     -21.028-116.713 109.306  0.00 97.00      PROA   
ATOM   3122  HD1 ARG P 200     -21.141-116.022 110.166  0.00 97.00      PROA   
ATOM   3123  HD2 ARG P 200     -20.475-117.615 109.658  0.00 97.00      PROA   
ATOM   3124  NE  ARG P 200     -22.396-117.099 108.821  0.00 97.00      PROA   
ATOM   3125  HE  ARG P 200     -23.138-116.436 108.838  0.00 97.00      PROA   
ATOM   3126  CZ  ARG P 200     -22.666-118.310 108.296  0.00 97.00      PROA   
ATOM   3127  NH1 ARG P 200     -21.728-119.255 108.158  0.00 97.00      PROA   
ATOM   3128 HH11 ARG P 200     -20.798-118.941 107.982  0.00 97.00      PROA   
ATOM   3129 HH12 ARG P 200     -21.982-120.114 107.713  0.00 97.00      PROA   
ATOM   3130  NH2 ARG P 200     -23.881-118.594 107.801  0.00 97.00      PROA   
ATOM   3131 HH21 ARG P 200     -24.547-117.864 107.698  0.00 97.00      PROA   
ATOM   3132 HH22 ARG P 200     -23.929-119.413 107.233  0.00 97.00      PROA   
ATOM   3133  C   ARG P 200     -18.201-113.758 107.650  0.00 97.00      PROA   
ATOM   3134  O   ARG P 200     -18.181-113.251 106.529  0.00 97.00      PROA   
ATOM   3135  N   PRO P 201     -17.130-114.429 108.093  0.00 97.00      PROA   
ATOM   3136  CD  PRO P 201     -16.849-114.720 109.505  0.00 97.00      PROA   
ATOM   3137  HD1 PRO P 201     -17.674-115.308 109.964  0.00 97.00      PROA   
ATOM   3138  HD2 PRO P 201     -16.711-113.763 110.056  0.00 97.00      PROA   
ATOM   3139  CA  PRO P 201     -16.044-114.835 107.208  0.00 97.00      PROA   
ATOM   3140  HA  PRO P 201     -15.780-114.029 106.536  0.00 97.00      PROA   
ATOM   3141  CB  PRO P 201     -14.881-115.153 108.169  0.00 97.00      PROA   
ATOM   3142  HB1 PRO P 201     -14.285-114.224 108.319  0.00 97.00      PROA   
ATOM   3143  HB2 PRO P 201     -14.203-115.947 107.800  0.00 97.00      PROA   
ATOM   3144  CG  PRO P 201     -15.544-115.524 109.507  0.00 97.00      PROA   
ATOM   3145  HG1 PRO P 201     -15.783-116.607 109.518  0.00 97.00      PROA   
ATOM   3146  HG2 PRO P 201     -14.902-115.296 110.380  0.00 97.00      PROA   
ATOM   3147  C   PRO P 201     -16.448-116.022 106.342  0.00 97.00      PROA   
ATOM   3148  O   PRO P 201     -16.577-115.854 105.133  0.00 97.00      PROA   
ATOM   3149  N   GLY P 202     -16.675-117.218 106.930  0.00 97.00      PROA   
ATOM   3150  HN  GLY P 202     -16.450-117.356 107.892  0.00 97.00      PROA   
ATOM   3151  CA  GLY P 202     -17.180-118.378 106.224  0.00 97.00      PROA   
ATOM   3152  HA1 GLY P 202     -16.955-119.205 106.864  0.00 97.00      PROA   
ATOM   3153  HA2 GLY P 202     -16.726-118.459 105.247  0.00 97.00      PROA   
ATOM   3154  C   GLY P 202     -18.670-118.357 106.089  0.00 97.00      PROA   
ATOM   3155  O   GLY P 202     -19.357-118.655 107.051  0.00 97.00      PROA   
ATOM   3156  N   LEU P 203     -19.193-118.028 104.889  0.00 97.00      PROA   
ATOM   3157  HN  LEU P 203     -18.564-117.805 104.148  0.00 97.00      PROA   
ATOM   3158  CA  LEU P 203     -20.605-117.865 104.574  0.00 97.00      PROA   
ATOM   3159  HA  LEU P 203     -20.994-117.155 105.283  0.00 97.00      PROA   
ATOM   3160  CB  LEU P 203     -20.809-117.232 103.166  0.00 97.00      PROA   
ATOM   3161  HB1 LEU P 203     -21.783-117.540 102.726  0.00 97.00      PROA   
ATOM   3162  HB2 LEU P 203     -20.009-117.612 102.494  0.00 97.00      PROA   
ATOM   3163  CG  LEU P 203     -20.797-115.675 103.130  0.00 97.00      PROA   
ATOM   3164  HG  LEU P 203     -20.849-115.385 102.052  0.00 97.00      PROA   
ATOM   3165  CD1 LEU P 203     -22.045-115.069 103.806  0.00 97.00      PROA   
ATOM   3166 HD11 LEU P 203     -22.053-115.301 104.892  0.00 97.00      PROA   
ATOM   3167 HD12 LEU P 203     -22.971-115.475 103.348  0.00 97.00      PROA   
ATOM   3168 HD13 LEU P 203     -22.046-113.965 103.686  0.00 97.00      PROA   
ATOM   3169  CD2 LEU P 203     -19.510-115.048 103.698  0.00 97.00      PROA   
ATOM   3170 HD21 LEU P 203     -18.618-115.462 103.186  0.00 97.00      PROA   
ATOM   3171 HD22 LEU P 203     -19.420-115.253 104.785  0.00 97.00      PROA   
ATOM   3172 HD23 LEU P 203     -19.520-113.947 103.555  0.00 97.00      PROA   
ATOM   3173  C   LEU P 203     -21.505-119.088 104.745  0.00 97.00      PROA   
ATOM   3174  O   LEU P 203     -22.674-118.932 105.093  0.00 97.00      PROA   
ATOM   3175  N   GLN P 204     -21.020-120.325 104.491  0.00 97.00      PROA   
ATOM   3176  HN  GLN P 204     -20.040-120.473 104.351  0.00 97.00      PROA   
ATOM   3177  CA  GLN P 204     -21.839-121.526 104.379  0.00 97.00      PROA   
ATOM   3178  HA  GLN P 204     -22.635-121.305 103.683  0.00 97.00      PROA   
ATOM   3179  CB  GLN P 204     -20.967-122.691 103.837  0.00 97.00      PROA   
ATOM   3180  HB1 GLN P 204     -20.231-122.983 104.619  0.00 97.00      PROA   
ATOM   3181  HB2 GLN P 204     -20.369-122.280 102.991  0.00 97.00      PROA   
ATOM   3182  CG  GLN P 204     -21.679-123.969 103.334  0.00 97.00      PROA   
ATOM   3183  HG1 GLN P 204     -22.006-124.578 104.202  0.00 97.00      PROA   
ATOM   3184  HG2 GLN P 204     -20.955-124.581 102.758  0.00 97.00      PROA   
ATOM   3185  CD  GLN P 204     -22.914-123.672 102.475  0.00 97.00      PROA   
ATOM   3186  OE1 GLN P 204     -24.015-123.407 102.966  0.00 97.00      PROA   
ATOM   3187  NE2 GLN P 204     -22.736-123.729 101.128  0.00 97.00      PROA   
ATOM   3188 HE21 GLN P 204     -23.531-123.558 100.550  0.00 97.00      PROA   
ATOM   3189 HE22 GLN P 204     -21.831-123.928 100.756  0.00 97.00      PROA   
ATOM   3190  C   GLN P 204     -22.464-121.960 105.700  0.00 97.00      PROA   
ATOM   3191  O   GLN P 204     -22.054-121.533 106.769  0.00 97.00      PROA   
ATOM   3192  N   LEU P 205     -23.484-122.844 105.674  0.00 97.00      PROA   
ATOM   3193  HN  LEU P 205     -23.886-123.129 104.806  0.00 97.00      PROA   
ATOM   3194  CA  LEU P 205     -23.846-123.614 106.844  0.00 97.00      PROA   
ATOM   3195  HA  LEU P 205     -23.080-123.512 107.598  0.00 97.00      PROA   
ATOM   3196  CB  LEU P 205     -25.200-123.215 107.478  0.00 97.00      PROA   
ATOM   3197  HB1 LEU P 205     -25.465-123.939 108.280  0.00 97.00      PROA   
ATOM   3198  HB2 LEU P 205     -25.986-123.255 106.693  0.00 97.00      PROA   
ATOM   3199  CG  LEU P 205     -25.218-121.809 108.122  0.00 97.00      PROA   
ATOM   3200  HG  LEU P 205     -24.827-121.090 107.368  0.00 97.00      PROA   
ATOM   3201  CD1 LEU P 205     -26.653-121.376 108.468  0.00 97.00      PROA   
ATOM   3202 HD11 LEU P 205     -27.096-122.079 109.205  0.00 97.00      PROA   
ATOM   3203 HD12 LEU P 205     -27.286-121.371 107.557  0.00 97.00      PROA   
ATOM   3204 HD13 LEU P 205     -26.654-120.356 108.909  0.00 97.00      PROA   
ATOM   3205  CD2 LEU P 205     -24.329-121.743 109.380  0.00 97.00      PROA   
ATOM   3206 HD21 LEU P 205     -23.270-121.961 109.133  0.00 97.00      PROA   
ATOM   3207 HD22 LEU P 205     -24.676-122.489 110.126  0.00 97.00      PROA   
ATOM   3208 HD23 LEU P 205     -24.382-120.734 109.840  0.00 97.00      PROA   
ATOM   3209  C   LEU P 205     -23.869-125.077 106.475  0.00 97.00      PROA   
ATOM   3210  O   LEU P 205     -24.727-125.549 105.731  0.00 97.00      PROA   
ATOM   3211  N   TYR P 206     -22.912-125.846 107.042  0.00 97.00      PROA   
ATOM   3212  HN  TYR P 206     -22.189-125.431 107.588  0.00 97.00      PROA   
ATOM   3213  CA  TYR P 206     -22.934-127.295 107.037  0.00 97.00      PROA   
ATOM   3214  HA  TYR P 206     -23.507-127.647 106.188  0.00 97.00      PROA   
ATOM   3215  CB  TYR P 206     -21.529-127.957 107.035  0.00 97.00      PROA   
ATOM   3216  HB1 TYR P 206     -21.601-129.055 106.886  0.00 97.00      PROA   
ATOM   3217  HB2 TYR P 206     -21.006-127.764 107.997  0.00 97.00      PROA   
ATOM   3218  CG  TYR P 206     -20.685-127.377 105.934  0.00 97.00      PROA   
ATOM   3219  CD1 TYR P 206     -20.693-127.916 104.633  0.00 97.00      PROA   
ATOM   3220  HD1 TYR P 206     -21.312-128.774 104.412  0.00 97.00      PROA   
ATOM   3221  CE1 TYR P 206     -19.911-127.336 103.621  0.00 97.00      PROA   
ATOM   3222  HE1 TYR P 206     -19.929-127.743 102.619  0.00 97.00      PROA   
ATOM   3223  CZ  TYR P 206     -19.125-126.210 103.906  0.00 97.00      PROA   
ATOM   3224  OH  TYR P 206     -18.406-125.552 102.886  0.00 97.00      PROA   
ATOM   3225  HH  TYR P 206     -18.121-124.697 103.235  0.00 97.00      PROA   
ATOM   3226  CD2 TYR P 206     -19.844-126.287 106.215  0.00 97.00      PROA   
ATOM   3227  HD2 TYR P 206     -19.795-125.876 107.213  0.00 97.00      PROA   
ATOM   3228  CE2 TYR P 206     -19.086-125.698 105.206  0.00 97.00      PROA   
ATOM   3229  HE2 TYR P 206     -18.484-124.837 105.447  0.00 97.00      PROA   
ATOM   3230  C   TYR P 206     -23.648-127.680 108.307  0.00 97.00      PROA   
ATOM   3231  O   TYR P 206     -23.624-126.938 109.288  0.00 97.00      PROA   
ATOM   3232  N   PHE P 207     -24.329-128.843 108.314  0.00 97.00      PROA   
ATOM   3233  HN  PHE P 207     -24.323-129.460 107.527  0.00 97.00      PROA   
ATOM   3234  CA  PHE P 207     -25.146-129.233 109.442  0.00 97.00      PROA   
ATOM   3235  HA  PHE P 207     -24.870-128.673 110.324  0.00 97.00      PROA   
ATOM   3236  CB  PHE P 207     -26.668-129.088 109.178  0.00 97.00      PROA   
ATOM   3237  HB1 PHE P 207     -27.268-129.527 110.004  0.00 97.00      PROA   
ATOM   3238  HB2 PHE P 207     -26.924-129.630 108.245  0.00 97.00      PROA   
ATOM   3239  CG  PHE P 207     -27.099-127.649 109.011  0.00 97.00      PROA   
ATOM   3240  CD1 PHE P 207     -26.963-126.993 107.773  0.00 97.00      PROA   
ATOM   3241  HD1 PHE P 207     -26.469-127.493 106.953  0.00 97.00      PROA   
ATOM   3242  CE1 PHE P 207     -27.475-125.705 107.585  0.00 97.00      PROA   
ATOM   3243  HE1 PHE P 207     -27.351-125.212 106.631  0.00 97.00      PROA   
ATOM   3244  CZ  PHE P 207     -28.138-125.055 108.632  0.00 97.00      PROA   
ATOM   3245  HZ  PHE P 207     -28.530-124.058 108.488  0.00 97.00      PROA   
ATOM   3246  CD2 PHE P 207     -27.764-126.981 110.056  0.00 97.00      PROA   
ATOM   3247  HD2 PHE P 207     -27.892-127.475 111.007  0.00 97.00      PROA   
ATOM   3248  CE2 PHE P 207     -28.282-125.693 109.869  0.00 97.00      PROA   
ATOM   3249  HE2 PHE P 207     -28.797-125.194 110.676  0.00 97.00      PROA   
ATOM   3250  C   PHE P 207     -24.877-130.673 109.751  0.00 97.00      PROA   
ATOM   3251  O   PHE P 207     -24.348-131.409 108.932  0.00 97.00      PROA   
ATOM   3252  N   SER P 208     -25.249-131.106 110.970  0.00 97.00      PROA   
ATOM   3253  HN  SER P 208     -25.586-130.471 111.658  0.00 97.00      PROA   
ATOM   3254  CA  SER P 208     -25.215-132.494 111.356  0.00 97.00      PROA   
ATOM   3255  HA  SER P 208     -25.372-133.108 110.479  0.00 97.00      PROA   
ATOM   3256  CB  SER P 208     -23.892-132.930 112.039  0.00 97.00      PROA   
ATOM   3257  HB1 SER P 208     -23.078-132.891 111.282  0.00 97.00      PROA   
ATOM   3258  HB2 SER P 208     -23.961-133.973 112.417  0.00 97.00      PROA   
ATOM   3259  OG  SER P 208     -23.548-132.047 113.101  0.00 97.00      PROA   
ATOM   3260  HG1 SER P 208     -22.966-132.521 113.704  0.00 97.00      PROA   
ATOM   3261  C   SER P 208     -26.395-132.723 112.260  0.00 97.00      PROA   
ATOM   3262  O   SER P 208     -26.915-131.794 112.872  0.00 97.00      PROA   
ATOM   3263  N   PHE P 209     -26.861-133.988 112.315  0.00 97.00      PROA   
ATOM   3264  HN  PHE P 209     -26.402-134.717 111.817  0.00 97.00      PROA   
ATOM   3265  CA  PHE P 209     -28.030-134.397 113.053  0.00 97.00      PROA   
ATOM   3266  HA  PHE P 209     -28.292-133.621 113.762  0.00 97.00      PROA   
ATOM   3267  CB  PHE P 209     -29.224-134.725 112.109  0.00 97.00      PROA   
ATOM   3268  HB1 PHE P 209     -29.676-135.719 112.304  0.00 97.00      PROA   
ATOM   3269  HB2 PHE P 209     -28.884-134.709 111.050  0.00 97.00      PROA   
ATOM   3270  CG  PHE P 209     -30.316-133.704 112.280  0.00 97.00      PROA   
ATOM   3271  CD1 PHE P 209     -31.175-133.795 113.388  0.00 97.00      PROA   
ATOM   3272  HD1 PHE P 209     -31.021-134.573 114.122  0.00 97.00      PROA   
ATOM   3273  CE1 PHE P 209     -32.235-132.896 113.545  0.00 97.00      PROA   
ATOM   3274  HE1 PHE P 209     -32.892-132.986 114.397  0.00 97.00      PROA   
ATOM   3275  CZ  PHE P 209     -32.449-131.895 112.589  0.00 97.00      PROA   
ATOM   3276  HZ  PHE P 209     -33.267-131.200 112.703  0.00 97.00      PROA   
ATOM   3277  CD2 PHE P 209     -30.538-132.693 111.326  0.00 97.00      PROA   
ATOM   3278  HD2 PHE P 209     -29.894-132.613 110.463  0.00 97.00      PROA   
ATOM   3279  CE2 PHE P 209     -31.601-131.793 111.481  0.00 97.00      PROA   
ATOM   3280  HE2 PHE P 209     -31.770-131.022 110.744  0.00 97.00      PROA   
ATOM   3281  C   PHE P 209     -27.637-135.604 113.867  0.00 97.00      PROA   
ATOM   3282  O   PHE P 209     -26.862-136.448 113.422  0.00 97.00      PROA   
ATOM   3283  N   TYR P 210     -28.145-135.681 115.116  0.00 97.00      PROA   
ATOM   3284  HN  TYR P 210     -28.756-134.974 115.465  0.00 97.00      PROA   
ATOM   3285  CA  TYR P 210     -27.754-136.687 116.077  0.00 97.00      PROA   
ATOM   3286  HA  TYR P 210     -27.293-137.531 115.580  0.00 97.00      PROA   
ATOM   3287  CB  TYR P 210     -26.825-136.118 117.192  0.00 97.00      PROA   
ATOM   3288  HB1 TYR P 210     -26.456-136.930 117.855  0.00 97.00      PROA   
ATOM   3289  HB2 TYR P 210     -27.403-135.403 117.812  0.00 97.00      PROA   
ATOM   3290  CG  TYR P 210     -25.638-135.342 116.654  0.00 97.00      PROA   
ATOM   3291  CD1 TYR P 210     -25.778-133.990 116.283  0.00 97.00      PROA   
ATOM   3292  HD1 TYR P 210     -26.751-133.526 116.332  0.00 97.00      PROA   
ATOM   3293  CE1 TYR P 210     -24.673-133.229 115.891  0.00 97.00      PROA   
ATOM   3294  HE1 TYR P 210     -24.804-132.192 115.619  0.00 97.00      PROA   
ATOM   3295  CZ  TYR P 210     -23.397-133.805 115.882  0.00 97.00      PROA   
ATOM   3296  OH  TYR P 210     -22.259-133.042 115.542  0.00 97.00      PROA   
ATOM   3297  HH  TYR P 210     -22.354-132.164 115.933  0.00 97.00      PROA   
ATOM   3298  CD2 TYR P 210     -24.349-135.905 116.644  0.00 97.00      PROA   
ATOM   3299  HD2 TYR P 210     -24.211-136.922 116.977  0.00 97.00      PROA   
ATOM   3300  CE2 TYR P 210     -23.237-135.145 116.251  0.00 97.00      PROA   
ATOM   3301  HE2 TYR P 210     -22.249-135.580 116.264  0.00 97.00      PROA   
ATOM   3302  C   TYR P 210     -29.030-137.153 116.738  0.00 97.00      PROA   
ATOM   3303  O   TYR P 210     -30.053-136.471 116.682  0.00 97.00      PROA   
ATOM   3304  N   MET P 211     -28.991-138.338 117.393  0.00 97.00      PROA   
ATOM   3305  HN  MET P 211     -28.169-138.904 117.385  0.00 97.00      PROA   
ATOM   3306  CA  MET P 211     -30.068-138.803 118.241  0.00 97.00      PROA   
ATOM   3307  HA  MET P 211     -30.831-138.045 118.332  0.00 97.00      PROA   
ATOM   3308  CB  MET P 211     -30.711-140.109 117.704  0.00 97.00      PROA   
ATOM   3309  HB1 MET P 211     -31.385-140.535 118.479  0.00 97.00      PROA   
ATOM   3310  HB2 MET P 211     -29.905-140.848 117.497  0.00 97.00      PROA   
ATOM   3311  CG  MET P 211     -31.541-139.899 116.423  0.00 97.00      PROA   
ATOM   3312  HG1 MET P 211     -30.965-139.266 115.715  0.00 97.00      PROA   
ATOM   3313  HG2 MET P 211     -32.446-139.323 116.709  0.00 97.00      PROA   
ATOM   3314  SD  MET P 211     -32.032-141.432 115.567  0.00 97.00      PROA   
ATOM   3315  CE  MET P 211     -33.099-142.121 116.864  0.00 97.00      PROA   
ATOM   3316  HE1 MET P 211     -33.882-141.391 117.160  0.00 97.00      PROA   
ATOM   3317  HE2 MET P 211     -32.517-142.392 117.769  0.00 97.00      PROA   
ATOM   3318  HE3 MET P 211     -33.610-143.038 116.502  0.00 97.00      PROA   
ATOM   3319  C   MET P 211     -29.496-139.067 119.613  0.00 97.00      PROA   
ATOM   3320  O   MET P 211     -28.864-140.100 119.819  0.00 97.00      PROA   
ATOM   3321  N   GLY P 212     -29.723-138.151 120.597  0.00 97.00      PROA   
ATOM   3322  HN  GLY P 212     -30.337-137.378 120.437  0.00 97.00      PROA   
ATOM   3323  CA  GLY P 212     -29.129-138.186 121.931  0.00 97.00      PROA   
ATOM   3324  HA1 GLY P 212     -29.712-138.866 122.534  0.00 97.00      PROA   
ATOM   3325  HA2 GLY P 212     -29.167-137.177 122.306  0.00 97.00      PROA   
ATOM   3326  C   GLY P 212     -27.672-138.595 121.977  0.00 97.00      PROA   
ATOM   3327  O   GLY P 212     -26.802-137.962 121.383  0.00 97.00      PROA   
ATOM   3328  N   SER P 213     -27.388-139.698 122.701  0.00 97.00      PROA   
ATOM   3329  HN  SER P 213     -28.125-140.143 123.204  0.00 97.00      PROA   
ATOM   3330  CA  SER P 213     -26.058-140.270 122.844  0.00 97.00      PROA   
ATOM   3331  HA  SER P 213     -25.357-139.451 122.934  0.00 97.00      PROA   
ATOM   3332  CB  SER P 213     -25.965-141.115 124.150  0.00 97.00      PROA   
ATOM   3333  HB1 SER P 213     -26.651-141.987 124.090  0.00 97.00      PROA   
ATOM   3334  HB2 SER P 213     -26.289-140.482 125.004  0.00 97.00      PROA   
ATOM   3335  OG  SER P 213     -24.641-141.568 124.431  0.00 97.00      PROA   
ATOM   3336  HG1 SER P 213     -24.354-142.031 123.635  0.00 97.00      PROA   
ATOM   3337  C   SER P 213     -25.613-141.120 121.642  0.00 97.00      PROA   
ATOM   3338  O   SER P 213     -24.842-142.067 121.793  0.00 97.00      PROA   
ATOM   3339  N   LYS P 214     -26.047-140.810 120.397  0.00 97.00      PROA   
ATOM   3340  HN  LYS P 214     -26.736-140.107 120.248  0.00 97.00      PROA   
ATOM   3341  CA  LYS P 214     -25.426-141.418 119.233  0.00 97.00      PROA   
ATOM   3342  HA  LYS P 214     -24.380-141.556 119.471  0.00 97.00      PROA   
ATOM   3343  CB  LYS P 214     -25.959-142.829 118.870  0.00 97.00      PROA   
ATOM   3344  HB1 LYS P 214     -25.621-143.517 119.678  0.00 97.00      PROA   
ATOM   3345  HB2 LYS P 214     -25.489-143.179 117.925  0.00 97.00      PROA   
ATOM   3346  CG  LYS P 214     -27.489-142.938 118.756  0.00 97.00      PROA   
ATOM   3347  HG1 LYS P 214     -27.856-142.127 118.088  0.00 97.00      PROA   
ATOM   3348  HG2 LYS P 214     -27.949-142.778 119.755  0.00 97.00      PROA   
ATOM   3349  CD  LYS P 214     -27.957-144.282 118.169  0.00 97.00      PROA   
ATOM   3350  HD1 LYS P 214     -27.566-144.348 117.127  0.00 97.00      PROA   
ATOM   3351  HD2 LYS P 214     -29.069-144.268 118.111  0.00 97.00      PROA   
ATOM   3352  CE  LYS P 214     -27.495-145.514 118.965  0.00 97.00      PROA   
ATOM   3353  HE1 LYS P 214     -27.926-145.502 119.988  0.00 97.00      PROA   
ATOM   3354  HE2 LYS P 214     -26.387-145.552 119.041  0.00 97.00      PROA   
ATOM   3355  NZ  LYS P 214     -27.933-146.761 118.294  0.00 97.00      PROA   
ATOM   3356  HZ1 LYS P 214     -27.504-146.804 117.347  0.00 97.00      PROA   
ATOM   3357  HZ2 LYS P 214     -28.969-146.759 118.202  0.00 97.00      PROA   
ATOM   3358  HZ3 LYS P 214     -27.632-147.589 118.847  0.00 97.00      PROA   
ATOM   3359  C   LYS P 214     -25.411-140.538 117.999  0.00 97.00      PROA   
ATOM   3360  O   LYS P 214     -26.384-139.883 117.634  0.00 97.00      PROA   
ATOM   3361  N   THR P 215     -24.251-140.541 117.302  0.00 97.00      PROA   
ATOM   3362  HN  THR P 215     -23.450-141.021 117.654  0.00 97.00      PROA   
ATOM   3363  CA  THR P 215     -24.049-139.992 115.976  0.00 97.00      PROA   
ATOM   3364  HA  THR P 215     -24.361-138.957 115.993  0.00 97.00      PROA   
ATOM   3365  CB  THR P 215     -22.583-140.072 115.553  0.00 97.00      PROA   
ATOM   3366  HB  THR P 215     -22.450-139.886 114.461  0.00 97.00      PROA   
ATOM   3367  OG1 THR P 215     -22.032-141.345 115.878  0.00 97.00      PROA   
ATOM   3368  HG1 THR P 215     -22.511-141.985 115.349  0.00 97.00      PROA   
ATOM   3369  CG2 THR P 215     -21.765-139.012 116.310  0.00 97.00      PROA   
ATOM   3370 HG21 THR P 215     -21.892-139.125 117.407  0.00 97.00      PROA   
ATOM   3371 HG22 THR P 215     -22.076-137.991 116.010  0.00 97.00      PROA   
ATOM   3372 HG23 THR P 215     -20.686-139.136 116.072  0.00 97.00      PROA   
ATOM   3373  C   THR P 215     -24.861-140.696 114.905  0.00 97.00      PROA   
ATOM   3374  O   THR P 215     -24.934-141.922 114.867  0.00 97.00      PROA   
ATOM   3375  N   LEU P 216     -25.429-139.915 113.959  0.00 97.00      PROA   
ATOM   3376  HN  LEU P 216     -25.459-138.923 114.060  0.00 97.00      PROA   
ATOM   3377  CA  LEU P 216     -25.893-140.424 112.684  0.00 97.00      PROA   
ATOM   3378  HA  LEU P 216     -26.138-141.471 112.788  0.00 97.00      PROA   
ATOM   3379  CB  LEU P 216     -27.147-139.670 112.179  0.00 97.00      PROA   
ATOM   3380  HB1 LEU P 216     -27.449-140.039 111.176  0.00 97.00      PROA   
ATOM   3381  HB2 LEU P 216     -26.907-138.589 112.086  0.00 97.00      PROA   
ATOM   3382  CG  LEU P 216     -28.374-139.819 113.113  0.00 97.00      PROA   
ATOM   3383  HG  LEU P 216     -28.112-139.399 114.113  0.00 97.00      PROA   
ATOM   3384  CD1 LEU P 216     -29.572-139.014 112.580  0.00 97.00      PROA   
ATOM   3385 HD11 LEU P 216     -29.887-139.405 111.589  0.00 97.00      PROA   
ATOM   3386 HD12 LEU P 216     -29.300-137.944 112.473  0.00 97.00      PROA   
ATOM   3387 HD13 LEU P 216     -30.430-139.096 113.279  0.00 97.00      PROA   
ATOM   3388  CD2 LEU P 216     -28.778-141.291 113.310  0.00 97.00      PROA   
ATOM   3389 HD21 LEU P 216     -27.970-141.866 113.807  0.00 97.00      PROA   
ATOM   3390 HD22 LEU P 216     -29.008-141.760 112.329  0.00 97.00      PROA   
ATOM   3391 HD23 LEU P 216     -29.684-141.353 113.945  0.00 97.00      PROA   
ATOM   3392  C   LEU P 216     -24.747-140.354 111.691  0.00 97.00      PROA   
ATOM   3393  O   LEU P 216     -23.650-139.924 112.041  0.00 97.00      PROA   
ATOM   3394  N   ARG P 217     -24.951-140.821 110.432  0.00 97.00      PROA   
ATOM   3395  HN  ARG P 217     -25.838-141.194 110.170  0.00 97.00      PROA   
ATOM   3396  CA  ARG P 217     -23.919-140.824 109.402  0.00 97.00      PROA   
ATOM   3397  HA  ARG P 217     -23.013-141.205 109.855  0.00 97.00      PROA   
ATOM   3398  CB  ARG P 217     -24.252-141.739 108.193  0.00 97.00      PROA   
ATOM   3399  HB1 ARG P 217     -23.469-141.601 107.411  0.00 97.00      PROA   
ATOM   3400  HB2 ARG P 217     -25.226-141.422 107.760  0.00 97.00      PROA   
ATOM   3401  CG  ARG P 217     -24.295-143.248 108.500  0.00 97.00      PROA   
ATOM   3402  HG1 ARG P 217     -25.059-143.452 109.282  0.00 97.00      PROA   
ATOM   3403  HG2 ARG P 217     -23.306-143.558 108.904  0.00 97.00      PROA   
ATOM   3404  CD  ARG P 217     -24.631-144.068 107.244  0.00 97.00      PROA   
ATOM   3405  HD1 ARG P 217     -23.935-143.842 106.405  0.00 97.00      PROA   
ATOM   3406  HD2 ARG P 217     -25.665-143.834 106.907  0.00 97.00      PROA   
ATOM   3407  NE  ARG P 217     -24.589-145.527 107.578  0.00 97.00      PROA   
ATOM   3408  HE  ARG P 217     -25.436-145.991 107.820  0.00 97.00      PROA   
ATOM   3409  CZ  ARG P 217     -23.476-146.289 107.523  0.00 97.00      PROA   
ATOM   3410  NH1 ARG P 217     -22.266-145.785 107.236  0.00 97.00      PROA   
ATOM   3411 HH11 ARG P 217     -22.179-144.802 107.111  0.00 97.00      PROA   
ATOM   3412 HH12 ARG P 217     -21.478-146.395 107.213  0.00 97.00      PROA   
ATOM   3413  NH2 ARG P 217     -23.581-147.609 107.764  0.00 97.00      PROA   
ATOM   3414 HH21 ARG P 217     -24.474-147.994 107.974  0.00 97.00      PROA   
ATOM   3415 HH22 ARG P 217     -22.767-148.180 107.696  0.00 97.00      PROA   
ATOM   3416  C   ARG P 217     -23.578-139.439 108.866  0.00 97.00      PROA   
ATOM   3417  O   ARG P 217     -23.949-139.069 107.753  0.00 97.00      PROA   
ATOM   3418  N   GLY P 218     -22.826-138.655 109.671  0.00 97.00      PROA   
ATOM   3419  HN  GLY P 218     -22.672-138.973 110.606  0.00 97.00      PROA   
ATOM   3420  CA  GLY P 218     -22.181-137.407 109.311  0.00 97.00      PROA   
ATOM   3421  HA1 GLY P 218     -21.618-137.089 110.176  0.00 97.00      PROA   
ATOM   3422  HA2 GLY P 218     -22.951-136.706 109.024  0.00 97.00      PROA   
ATOM   3423  C   GLY P 218     -21.197-137.514 108.181  0.00 97.00      PROA   
ATOM   3424  O   GLY P 218     -20.737-138.600 107.830  0.00 97.00      PROA   
ATOM   3425  N   ARG P 219     -20.827-136.339 107.628  0.00 97.00      PROA   
ATOM   3426  HN  ARG P 219     -21.219-135.484 107.962  0.00 97.00      PROA   
ATOM   3427  CA  ARG P 219     -19.873-136.185 106.558  0.00 97.00      PROA   
ATOM   3428  HA  ARG P 219     -18.898-136.404 106.970  0.00 97.00      PROA   
ATOM   3429  CB  ARG P 219     -20.121-137.090 105.298  0.00 97.00      PROA   
ATOM   3430  HB1 ARG P 219     -19.914-138.139 105.602  0.00 97.00      PROA   
ATOM   3431  HB2 ARG P 219     -19.376-136.865 104.509  0.00 97.00      PROA   
ATOM   3432  CG  ARG P 219     -21.557-137.081 104.722  0.00 97.00      PROA   
ATOM   3433  HG1 ARG P 219     -21.863-136.046 104.458  0.00 97.00      PROA   
ATOM   3434  HG2 ARG P 219     -22.250-137.441 105.512  0.00 97.00      PROA   
ATOM   3435  CD  ARG P 219     -21.773-137.985 103.497  0.00 97.00      PROA   
ATOM   3436  HD1 ARG P 219     -22.866-138.075 103.290  0.00 97.00      PROA   
ATOM   3437  HD2 ARG P 219     -21.334-138.992 103.659  0.00 97.00      PROA   
ATOM   3438  NE  ARG P 219     -21.100-137.316 102.340  0.00 97.00      PROA   
ATOM   3439  HE  ARG P 219     -20.518-136.519 102.512  0.00 97.00      PROA   
ATOM   3440  CZ  ARG P 219     -21.482-137.442 101.057  0.00 97.00      PROA   
ATOM   3441  NH1 ARG P 219     -22.076-138.556 100.636  0.00 97.00      PROA   
ATOM   3442 HH11 ARG P 219     -22.029-139.307 101.282  0.00 97.00      PROA   
ATOM   3443 HH12 ARG P 219     -22.168-138.689  99.653  0.00 97.00      PROA   
ATOM   3444  NH2 ARG P 219     -21.223-136.445 100.196  0.00 97.00      PROA   
ATOM   3445 HH21 ARG P 219     -21.724-136.391  99.341  0.00 97.00      PROA   
ATOM   3446 HH22 ARG P 219     -20.777-135.620 100.556  0.00 97.00      PROA   
ATOM   3447  C   ARG P 219     -19.901-134.703 106.258  0.00 97.00      PROA   
ATOM   3448  O   ARG P 219     -19.961-133.879 107.168  0.00 97.00      PROA   
ATOM   3449  N   ASP P 220     -19.893-134.329 104.968  0.00 97.00      PROA   
ATOM   3450  HN  ASP P 220     -19.712-135.000 104.249  0.00 97.00      PROA   
ATOM   3451  CA  ASP P 220     -20.236-133.044 104.408  0.00 97.00      PROA   
ATOM   3452  HA  ASP P 220     -19.827-132.259 105.032  0.00 97.00      PROA   
ATOM   3453  CB  ASP P 220     -19.613-132.937 102.975  0.00 97.00      PROA   
ATOM   3454  HB1 ASP P 220     -18.511-132.837 103.100  0.00 97.00      PROA   
ATOM   3455  HB2 ASP P 220     -19.966-132.039 102.436  0.00 97.00      PROA   
ATOM   3456  CG  ASP P 220     -19.806-134.185 102.102  0.00 97.00      PROA   
ATOM   3457  OD1 ASP P 220     -20.316-134.033 100.965  0.00 97.00      PROA   
ATOM   3458  OD2 ASP P 220     -19.371-135.288 102.519  0.00 97.00      PROA   
ATOM   3459  C   ASP P 220     -21.764-132.900 104.384  0.00 97.00      PROA   
ATOM   3460  O   ASP P 220     -22.390-132.714 103.341  0.00 97.00      PROA   
ATOM   3461  N   THR P 221     -22.420-133.012 105.564  0.00 97.00      PROA   
ATOM   3462  HN  THR P 221     -21.911-133.168 106.410  0.00 97.00      PROA   
ATOM   3463  CA  THR P 221     -23.866-133.126 105.661  0.00 97.00      PROA   
ATOM   3464  HA  THR P 221     -24.157-133.731 104.814  0.00 97.00      PROA   
ATOM   3465  CB  THR P 221     -24.345-133.919 106.879  0.00 97.00      PROA   
ATOM   3466  HB  THR P 221     -25.394-133.672 107.165  0.00 97.00      PROA   
ATOM   3467  OG1 THR P 221     -23.487-133.732 107.996  0.00 97.00      PROA   
ATOM   3468  HG1 THR P 221     -23.637-132.826 108.286  0.00 97.00      PROA   
ATOM   3469  CG2 THR P 221     -24.282-135.416 106.534  0.00 97.00      PROA   
ATOM   3470 HG21 THR P 221     -23.235-135.700 106.313  0.00 97.00      PROA   
ATOM   3471 HG22 THR P 221     -24.908-135.649 105.649  0.00 97.00      PROA   
ATOM   3472 HG23 THR P 221     -24.630-136.025 107.395  0.00 97.00      PROA   
ATOM   3473  C   THR P 221     -24.660-131.834 105.497  0.00 97.00      PROA   
ATOM   3474  O   THR P 221     -24.320-130.768 106.005  0.00 97.00      PROA   
ATOM   3475  N   SER P 222     -25.787-131.948 104.757  0.00 97.00      PROA   
ATOM   3476  HN  SER P 222     -25.978-132.803 104.283  0.00 97.00      PROA   
ATOM   3477  CA  SER P 222     -26.762-130.904 104.510  0.00 97.00      PROA   
ATOM   3478  HA  SER P 222     -26.230-129.974 104.356  0.00 97.00      PROA   
ATOM   3479  CB  SER P 222     -27.612-131.234 103.259  0.00 97.00      PROA   
ATOM   3480  HB1 SER P 222     -28.238-130.370 102.951  0.00 97.00      PROA   
ATOM   3481  HB2 SER P 222     -28.283-132.095 103.480  0.00 97.00      PROA   
ATOM   3482  OG  SER P 222     -26.773-131.621 102.173  0.00 97.00      PROA   
ATOM   3483  HG1 SER P 222     -26.025-131.017 102.157  0.00 97.00      PROA   
ATOM   3484  C   SER P 222     -27.698-130.736 105.698  0.00 97.00      PROA   
ATOM   3485  O   SER P 222     -27.642-131.495 106.662  0.00 97.00      PROA   
ATOM   3486  N   SER P 223     -28.584-129.709 105.653  0.00 97.00      PROA   
ATOM   3487  HN  SER P 223     -28.589-129.070 104.886  0.00 97.00      PROA   
ATOM   3488  CA  SER P 223     -29.472-129.287 106.726  0.00 97.00      PROA   
ATOM   3489  HA  SER P 223     -28.859-128.959 107.547  0.00 97.00      PROA   
ATOM   3490  CB  SER P 223     -30.347-128.105 106.252  0.00 97.00      PROA   
ATOM   3491  HB1 SER P 223     -30.904-127.658 107.103  0.00 97.00      PROA   
ATOM   3492  HB2 SER P 223     -31.080-128.450 105.492  0.00 97.00      PROA   
ATOM   3493  OG  SER P 223     -29.538-127.100 105.650  0.00 97.00      PROA   
ATOM   3494  HG1 SER P 223     -29.039-126.684 106.359  0.00 97.00      PROA   
ATOM   3495  C   SER P 223     -30.410-130.336 107.286  0.00 97.00      PROA   
ATOM   3496  O   SER P 223     -30.629-130.377 108.495  0.00 97.00      PROA   
ATOM   3497  N   GLU P 224     -30.987-131.197 106.422  0.00 97.00      PROA   
ATOM   3498  HN  GLU P 224     -30.733-131.192 105.461  0.00 97.00      PROA   
ATOM   3499  CA  GLU P 224     -32.028-132.128 106.798  0.00 97.00      PROA   
ATOM   3500  HA  GLU P 224     -32.162-132.116 107.872  0.00 97.00      PROA   
ATOM   3501  CB  GLU P 224     -33.403-131.799 106.151  0.00 97.00      PROA   
ATOM   3502  HB1 GLU P 224     -34.066-132.683 106.287  0.00 97.00      PROA   
ATOM   3503  HB2 GLU P 224     -33.287-131.648 105.056  0.00 97.00      PROA   
ATOM   3504  CG  GLU P 224     -34.120-130.576 106.768  0.00 97.00      PROA   
ATOM   3505  HG1 GLU P 224     -33.823-129.634 106.266  0.00 97.00      PROA   
ATOM   3506  HG2 GLU P 224     -33.885-130.494 107.851  0.00 97.00      PROA   
ATOM   3507  CD  GLU P 224     -35.629-130.766 106.653  0.00 97.00      PROA   
ATOM   3508  OE1 GLU P 224     -36.129-131.733 107.280  0.00 97.00      PROA   
ATOM   3509  OE2 GLU P 224     -36.287-129.974 105.933  0.00 97.00      PROA   
ATOM   3510  C   GLU P 224     -31.644-133.544 106.429  0.00 97.00      PROA   
ATOM   3511  O   GLU P 224     -30.728-133.795 105.648  0.00 97.00      PROA   
ATOM   3512  N   TYR P 225     -32.390-134.510 107.010  0.00 97.00      PROA   
ATOM   3513  HN  TYR P 225     -33.132-134.255 107.626  0.00 97.00      PROA   
ATOM   3514  CA  TYR P 225     -32.313-135.923 106.726  0.00 97.00      PROA   
ATOM   3515  HA  TYR P 225     -31.716-136.085 105.840  0.00 97.00      PROA   
ATOM   3516  CB  TYR P 225     -31.736-136.738 107.934  0.00 97.00      PROA   
ATOM   3517  HB1 TYR P 225     -30.760-136.293 108.230  0.00 97.00      PROA   
ATOM   3518  HB2 TYR P 225     -31.549-137.786 107.617  0.00 97.00      PROA   
ATOM   3519  CG  TYR P 225     -32.631-136.759 109.162  0.00 97.00      PROA   
ATOM   3520  CD1 TYR P 225     -33.404-137.895 109.468  0.00 97.00      PROA   
ATOM   3521  HD1 TYR P 225     -33.367-138.760 108.821  0.00 97.00      PROA   
ATOM   3522  CE1 TYR P 225     -34.245-137.908 110.589  0.00 97.00      PROA   
ATOM   3523  HE1 TYR P 225     -34.840-138.783 110.806  0.00 97.00      PROA   
ATOM   3524  CZ  TYR P 225     -34.332-136.779 111.411  0.00 97.00      PROA   
ATOM   3525  OH  TYR P 225     -35.214-136.765 112.513  0.00 97.00      PROA   
ATOM   3526  HH  TYR P 225     -35.569-137.650 112.621  0.00 97.00      PROA   
ATOM   3527  CD2 TYR P 225     -32.694-135.649 110.025  0.00 97.00      PROA   
ATOM   3528  HD2 TYR P 225     -32.099-134.772 109.820  0.00 97.00      PROA   
ATOM   3529  CE2 TYR P 225     -33.550-135.653 111.133  0.00 97.00      PROA   
ATOM   3530  HE2 TYR P 225     -33.618-134.782 111.768  0.00 97.00      PROA   
ATOM   3531  C   TYR P 225     -33.758-136.281 106.422  0.00 97.00      PROA   
ATOM   3532  O   TYR P 225     -34.660-135.525 106.778  0.00 97.00      PROA   
ATOM   3533  N   GLN P 226     -34.034-137.427 105.749  0.00 97.00      PROA   
ATOM   3534  HN  GLN P 226     -33.320-138.045 105.431  0.00 97.00      PROA   
ATOM   3535  CA  GLN P 226     -35.410-137.828 105.500  0.00 97.00      PROA   
ATOM   3536  HA  GLN P 226     -36.024-137.299 106.211  0.00 97.00      PROA   
ATOM   3537  CB  GLN P 226     -35.949-137.484 104.078  0.00 97.00      PROA   
ATOM   3538  HB1 GLN P 226     -36.749-138.198 103.778  0.00 97.00      PROA   
ATOM   3539  HB2 GLN P 226     -35.123-137.601 103.342  0.00 97.00      PROA   
ATOM   3540  CG  GLN P 226     -36.556-136.065 103.955  0.00 97.00      PROA   
ATOM   3541  HG1 GLN P 226     -37.029-135.931 102.961  0.00 97.00      PROA   
ATOM   3542  HG2 GLN P 226     -35.748-135.312 104.074  0.00 97.00      PROA   
ATOM   3543  CD  GLN P 226     -37.628-135.842 105.032  0.00 97.00      PROA   
ATOM   3544  OE1 GLN P 226     -38.359-136.768 105.404  0.00 97.00      PROA   
ATOM   3545  NE2 GLN P 226     -37.694-134.596 105.577  0.00 97.00      PROA   
ATOM   3546 HE21 GLN P 226     -38.200-134.500 106.435  0.00 97.00      PROA   
ATOM   3547 HE22 GLN P 226     -37.057-133.881 105.302  0.00 97.00      PROA   
ATOM   3548  C   GLN P 226     -35.692-139.252 105.884  0.00 97.00      PROA   
ATOM   3549  O   GLN P 226     -34.801-140.095 105.969  0.00 97.00      PROA   
ATOM   3550  N   ILE P 227     -36.987-139.513 106.193  0.00 97.00      PROA   
ATOM   3551  HN  ILE P 227     -37.680-138.808 106.051  0.00 97.00      PROA   
ATOM   3552  CA  ILE P 227     -37.418-140.695 106.904  0.00 97.00      PROA   
ATOM   3553  HA  ILE P 227     -36.567-141.344 107.055  0.00 97.00      PROA   
ATOM   3554  CB  ILE P 227     -38.030-140.386 108.273  0.00 97.00      PROA   
ATOM   3555  HB  ILE P 227     -39.112-140.136 108.178  0.00 97.00      PROA   
ATOM   3556  CG2 ILE P 227     -37.878-141.656 109.139  0.00 97.00      PROA   
ATOM   3557 HG21 ILE P 227     -36.805-141.891 109.298  0.00 97.00      PROA   
ATOM   3558 HG22 ILE P 227     -38.363-142.531 108.662  0.00 97.00      PROA   
ATOM   3559 HG23 ILE P 227     -38.341-141.509 110.134  0.00 97.00      PROA   
ATOM   3560  CG1 ILE P 227     -37.360-139.157 108.950  0.00 97.00      PROA   
ATOM   3561 HG11 ILE P 227     -37.490-138.252 108.316  0.00 97.00      PROA   
ATOM   3562 HG12 ILE P 227     -36.271-139.355 109.047  0.00 97.00      PROA   
ATOM   3563  CD  ILE P 227     -37.949-138.824 110.327  0.00 97.00      PROA   
ATOM   3564  HD1 ILE P 227     -37.689-139.605 111.072  0.00 97.00      PROA   
ATOM   3565  HD2 ILE P 227     -39.056-138.752 110.265  0.00 97.00      PROA   
ATOM   3566  HD3 ILE P 227     -37.555-137.851 110.691  0.00 97.00      PROA   
ATOM   3567  C   ILE P 227     -38.418-141.422 106.031  0.00 97.00      PROA   
ATOM   3568  O   ILE P 227     -39.398-140.849 105.563  0.00 97.00      PROA   
ATOM   3569  N   LEU P 228     -38.180-142.726 105.777  0.00 97.00      PROA   
ATOM   3570  HN  LEU P 228     -37.388-143.180 106.179  0.00 97.00      PROA   
ATOM   3571  CA  LEU P 228     -38.886-143.490 104.768  0.00 97.00      PROA   
ATOM   3572  HA  LEU P 228     -39.322-142.820 104.039  0.00 97.00      PROA   
ATOM   3573  CB  LEU P 228     -37.902-144.443 104.035  0.00 97.00      PROA   
ATOM   3574  HB1 LEU P 228     -38.485-145.089 103.342  0.00 97.00      PROA   
ATOM   3575  HB2 LEU P 228     -37.396-145.105 104.771  0.00 97.00      PROA   
ATOM   3576  CG  LEU P 228     -36.812-143.744 103.169  0.00 97.00      PROA   
ATOM   3577  HG  LEU P 228     -37.313-142.938 102.582  0.00 97.00      PROA   
ATOM   3578  CD1 LEU P 228     -35.653-143.105 103.965  0.00 97.00      PROA   
ATOM   3579 HD11 LEU P 228     -35.198-143.853 104.648  0.00 97.00      PROA   
ATOM   3580 HD12 LEU P 228     -35.993-142.234 104.557  0.00 97.00      PROA   
ATOM   3581 HD13 LEU P 228     -34.867-142.746 103.268  0.00 97.00      PROA   
ATOM   3582  CD2 LEU P 228     -36.216-144.741 102.158  0.00 97.00      PROA   
ATOM   3583 HD21 LEU P 228     -37.013-145.176 101.521  0.00 97.00      PROA   
ATOM   3584 HD22 LEU P 228     -35.699-145.563 102.697  0.00 97.00      PROA   
ATOM   3585 HD23 LEU P 228     -35.479-144.230 101.504  0.00 97.00      PROA   
ATOM   3586  C   LEU P 228     -40.027-144.282 105.389  0.00 97.00      PROA   
ATOM   3587  O   LEU P 228     -40.646-145.116 104.732  0.00 97.00      PROA   
ATOM   3588  N   THR P 229     -40.308-143.990 106.678  0.00 97.00      PROA   
ATOM   3589  HN  THR P 229     -39.787-143.240 107.073  0.00 97.00      PROA   
ATOM   3590  CA  THR P 229     -41.226-144.640 107.598  0.00 97.00      PROA   
ATOM   3591  HA  THR P 229     -42.186-144.151 107.535  0.00 97.00      PROA   
ATOM   3592  CB  THR P 229     -41.388-146.169 107.465  0.00 97.00      PROA   
ATOM   3593  HB  THR P 229     -40.394-146.619 107.242  0.00 97.00      PROA   
ATOM   3594  OG1 THR P 229     -42.280-146.473 106.403  0.00 97.00      PROA   
ATOM   3595  HG1 THR P 229     -41.890-146.070 105.623  0.00 97.00      PROA   
ATOM   3596  CG2 THR P 229     -41.972-146.880 108.709  0.00 97.00      PROA   
ATOM   3597 HG21 THR P 229     -42.978-146.494 108.960  0.00 97.00      PROA   
ATOM   3598 HG22 THR P 229     -41.323-146.773 109.596  0.00 97.00      PROA   
ATOM   3599 HG23 THR P 229     -42.071-147.967 108.499  0.00 97.00      PROA   
ATOM   3600  C   THR P 229     -40.601-144.318 108.926  0.00 97.00      PROA   
ATOM   3601  O   THR P 229     -39.657-144.992 109.329  0.00 97.00      PROA   
ATOM   3602  N   ALA P 230     -41.057-143.259 109.644  0.00 97.00      PROA   
ATOM   3603  HN  ALA P 230     -41.742-142.621 109.298  0.00 97.00      PROA   
ATOM   3604  CA  ALA P 230     -40.601-143.023 111.004  0.00 97.00      PROA   
ATOM   3605  HA  ALA P 230     -39.524-143.090 110.996  0.00 97.00      PROA   
ATOM   3606  CB  ALA P 230     -40.990-141.634 111.540  0.00 97.00      PROA   
ATOM   3607  HB1 ALA P 230     -42.095-141.520 111.578  0.00 97.00      PROA   
ATOM   3608  HB2 ALA P 230     -40.573-140.847 110.874  0.00 97.00      PROA   
ATOM   3609  HB3 ALA P 230     -40.571-141.474 112.555  0.00 97.00      PROA   
ATOM   3610  C   ALA P 230     -41.109-144.101 111.936  0.00 97.00      PROA   
ATOM   3611  O   ALA P 230     -42.227-144.563 111.784  0.00 97.00      PROA   
ATOM   3612  N   ARG P 231     -40.285-144.550 112.901  0.00 97.00      PROA   
ATOM   3613  HN  ARG P 231     -39.369-144.157 112.978  0.00 97.00      PROA   
ATOM   3614  CA  ARG P 231     -40.514-145.773 113.639  0.00 97.00      PROA   
ATOM   3615  HA  ARG P 231     -41.474-146.187 113.373  0.00 97.00      PROA   
ATOM   3616  CB  ARG P 231     -39.436-146.829 113.283  0.00 97.00      PROA   
ATOM   3617  HB1 ARG P 231     -39.520-147.683 113.980  0.00 97.00      PROA   
ATOM   3618  HB2 ARG P 231     -38.422-146.397 113.415  0.00 97.00      PROA   
ATOM   3619  CG  ARG P 231     -39.579-147.360 111.842  0.00 97.00      PROA   
ATOM   3620  HG1 ARG P 231     -39.113-146.617 111.162  0.00 97.00      PROA   
ATOM   3621  HG2 ARG P 231     -40.659-147.397 111.589  0.00 97.00      PROA   
ATOM   3622  CD  ARG P 231     -38.931-148.736 111.560  0.00 97.00      PROA   
ATOM   3623  HD1 ARG P 231     -37.842-148.670 111.776  0.00 97.00      PROA   
ATOM   3624  HD2 ARG P 231     -39.076-149.043 110.504  0.00 97.00      PROA   
ATOM   3625  NE  ARG P 231     -39.476-149.809 112.453  0.00 97.00      PROA   
ATOM   3626  HE  ARG P 231     -38.864-150.101 113.191  0.00 97.00      PROA   
ATOM   3627  CZ  ARG P 231     -40.773-149.873 112.799  0.00 97.00      PROA   
ATOM   3628  NH1 ARG P 231     -41.762-149.770 111.914  0.00 97.00      PROA   
ATOM   3629 HH11 ARG P 231     -41.540-149.671 110.954  0.00 97.00      PROA   
ATOM   3630 HH12 ARG P 231     -42.691-149.731 112.291  0.00 97.00      PROA   
ATOM   3631  NH2 ARG P 231     -41.094-149.950 114.099  0.00 97.00      PROA   
ATOM   3632 HH21 ARG P 231     -40.329-149.859 114.739  0.00 97.00      PROA   
ATOM   3633 HH22 ARG P 231     -41.987-149.576 114.347  0.00 97.00      PROA   
ATOM   3634  C   ARG P 231     -40.541-145.601 115.141  0.00 97.00      PROA   
ATOM   3635  O   ARG P 231     -40.072-144.624 115.704  0.00 97.00      PROA   
ATOM   3636  N   ARG P 232     -41.081-146.612 115.846  0.00 97.00      PROA   
ATOM   3637  HN  ARG P 232     -41.613-147.313 115.366  0.00 97.00      PROA   
ATOM   3638  CA  ARG P 232     -40.999-146.783 117.284  0.00 97.00      PROA   
ATOM   3639  HA  ARG P 232     -41.589-146.000 117.737  0.00 97.00      PROA   
ATOM   3640  CB  ARG P 232     -41.599-148.167 117.628  0.00 97.00      PROA   
ATOM   3641  HB1 ARG P 232     -41.097-148.636 118.499  0.00 97.00      PROA   
ATOM   3642  HB2 ARG P 232     -41.400-148.837 116.760  0.00 97.00      PROA   
ATOM   3643  CG  ARG P 232     -43.119-148.105 117.858  0.00 97.00      PROA   
ATOM   3644  HG1 ARG P 232     -43.591-149.044 117.487  0.00 97.00      PROA   
ATOM   3645  HG2 ARG P 232     -43.528-147.284 117.234  0.00 97.00      PROA   
ATOM   3646  CD  ARG P 232     -43.485-147.876 119.328  0.00 97.00      PROA   
ATOM   3647  HD1 ARG P 232     -44.566-147.671 119.463  0.00 97.00      PROA   
ATOM   3648  HD2 ARG P 232     -42.894-147.034 119.753  0.00 97.00      PROA   
ATOM   3649  NE  ARG P 232     -43.187-149.180 119.996  0.00 97.00      PROA   
ATOM   3650  HE  ARG P 232     -43.448-150.001 119.495  0.00 97.00      PROA   
ATOM   3651  CZ  ARG P 232     -42.286-149.359 120.983  0.00 97.00      PROA   
ATOM   3652  NH1 ARG P 232     -41.798-148.350 121.719  0.00 97.00      PROA   
ATOM   3653 HH11 ARG P 232     -42.084-147.421 121.508  0.00 97.00      PROA   
ATOM   3654 HH12 ARG P 232     -41.115-148.543 122.418  0.00 97.00      PROA   
ATOM   3655  NH2 ARG P 232     -41.836-150.608 121.206  0.00 97.00      PROA   
ATOM   3656 HH21 ARG P 232     -42.113-151.332 120.579  0.00 97.00      PROA   
ATOM   3657 HH22 ARG P 232     -41.116-150.746 121.879  0.00 97.00      PROA   
ATOM   3658  C   ARG P 232     -39.610-146.666 117.896  0.00 97.00      PROA   
ATOM   3659  O   ARG P 232     -39.429-146.045 118.937  0.00 97.00      PROA   
ATOM   3660  N   GLU P 233     -38.594-147.244 117.240  0.00 97.00      PROA   
ATOM   3661  HN  GLU P 233     -38.797-147.869 116.485  0.00 97.00      PROA   
ATOM   3662  CA  GLU P 233     -37.193-147.178 117.571  0.00 97.00      PROA   
ATOM   3663  HA  GLU P 233     -37.106-147.290 118.642  0.00 97.00      PROA   
ATOM   3664  CB  GLU P 233     -36.450-148.380 116.921  0.00 97.00      PROA   
ATOM   3665  HB1 GLU P 233     -36.692-149.300 117.500  0.00 97.00      PROA   
ATOM   3666  HB2 GLU P 233     -35.355-148.216 117.020  0.00 97.00      PROA   
ATOM   3667  CG  GLU P 233     -36.780-148.623 115.424  0.00 97.00      PROA   
ATOM   3668  HG1 GLU P 233     -35.879-149.051 114.934  0.00 97.00      PROA   
ATOM   3669  HG2 GLU P 233     -37.013-147.664 114.922  0.00 97.00      PROA   
ATOM   3670  CD  GLU P 233     -37.925-149.613 115.182  0.00 97.00      PROA   
ATOM   3671  OE1 GLU P 233     -39.026-149.432 115.753  0.00 97.00      PROA   
ATOM   3672  OE2 GLU P 233     -37.718-150.564 114.383  0.00 97.00      PROA   
ATOM   3673  C   GLU P 233     -36.539-145.834 117.263  0.00 97.00      PROA   
ATOM   3674  O   GLU P 233     -35.472-145.526 117.794  0.00 97.00      PROA   
ATOM   3675  N   ASP P 234     -37.195-144.971 116.451  0.00 97.00      PROA   
ATOM   3676  HN  ASP P 234     -38.002-145.261 115.943  0.00 97.00      PROA   
ATOM   3677  CA  ASP P 234     -36.796-143.594 116.214  0.00 97.00      PROA   
ATOM   3678  HA  ASP P 234     -35.723-143.567 116.082  0.00 97.00      PROA   
ATOM   3679  CB  ASP P 234     -37.472-142.983 114.948  0.00 97.00      PROA   
ATOM   3680  HB1 ASP P 234     -37.103-141.954 114.773  0.00 97.00      PROA   
ATOM   3681  HB2 ASP P 234     -38.569-142.916 115.095  0.00 97.00      PROA   
ATOM   3682  CG  ASP P 234     -37.227-143.749 113.645  0.00 97.00      PROA   
ATOM   3683  OD1 ASP P 234     -36.473-144.753 113.620  0.00 97.00      PROA   
ATOM   3684  OD2 ASP P 234     -37.808-143.291 112.626  0.00 97.00      PROA   
ATOM   3685  C   ASP P 234     -37.168-142.688 117.393  0.00 97.00      PROA   
ATOM   3686  O   ASP P 234     -36.707-141.553 117.479  0.00 97.00      PROA   
ATOM   3687  N   SER P 235     -38.033-143.154 118.329  0.00 97.00      PROA   
ATOM   3688  HN  SER P 235     -38.368-144.090 118.249  0.00 97.00      PROA   
ATOM   3689  CA  SER P 235     -38.570-142.349 119.425  0.00 97.00      PROA   
ATOM   3690  HA  SER P 235     -39.034-141.490 118.959  0.00 97.00      PROA   
ATOM   3691  CB  SER P 235     -39.671-143.082 120.260  0.00 97.00      PROA   
ATOM   3692  HB1 SER P 235     -40.397-143.539 119.557  0.00 97.00      PROA   
ATOM   3693  HB2 SER P 235     -40.217-142.351 120.892  0.00 97.00      PROA   
ATOM   3694  OG  SER P 235     -39.172-144.124 121.099  0.00 97.00      PROA   
ATOM   3695  HG1 SER P 235     -38.282-143.851 121.349  0.00 97.00      PROA   
ATOM   3696  C   SER P 235     -37.512-141.831 120.393  0.00 97.00      PROA   
ATOM   3697  O   SER P 235     -36.919-142.590 121.158  0.00 97.00      PROA   
ATOM   3698  N   GLY P 236     -37.247-140.507 120.414  0.00 97.00      PROA   
ATOM   3699  HN  GLY P 236     -37.684-139.861 119.793  0.00 97.00      PROA   
ATOM   3700  CA  GLY P 236     -36.249-140.025 121.346  0.00 97.00      PROA   
ATOM   3701  HA1 GLY P 236     -35.326-140.555 121.153  0.00 97.00      PROA   
ATOM   3702  HA2 GLY P 236     -36.629-140.164 122.349  0.00 97.00      PROA   
ATOM   3703  C   GLY P 236     -35.972-138.572 121.183  0.00 97.00      PROA   
ATOM   3704  O   GLY P 236     -36.862-137.775 120.917  0.00 97.00      PROA   
ATOM   3705  N   LEU P 237     -34.692-138.196 121.375  0.00 97.00      PROA   
ATOM   3706  HN  LEU P 237     -33.978-138.871 121.541  0.00 97.00      PROA   
ATOM   3707  CA  LEU P 237     -34.253-136.828 121.433  0.00 97.00      PROA   
ATOM   3708  HA  LEU P 237     -35.100-136.159 121.367  0.00 97.00      PROA   
ATOM   3709  CB  LEU P 237     -33.477-136.538 122.737  0.00 97.00      PROA   
ATOM   3710  HB1 LEU P 237     -33.167-135.477 122.727  0.00 97.00      PROA   
ATOM   3711  HB2 LEU P 237     -32.558-137.165 122.775  0.00 97.00      PROA   
ATOM   3712  CG  LEU P 237     -34.251-136.745 124.060  0.00 97.00      PROA   
ATOM   3713  HG  LEU P 237     -34.589-137.805 124.126  0.00 97.00      PROA   
ATOM   3714  CD1 LEU P 237     -33.313-136.469 125.249  0.00 97.00      PROA   
ATOM   3715 HD11 LEU P 237     -32.935-135.426 125.193  0.00 97.00      PROA   
ATOM   3716 HD12 LEU P 237     -32.438-137.150 125.218  0.00 97.00      PROA   
ATOM   3717 HD13 LEU P 237     -33.844-136.604 126.214  0.00 97.00      PROA   
ATOM   3718  CD2 LEU P 237     -35.488-135.837 124.138  0.00 97.00      PROA   
ATOM   3719 HD21 LEU P 237     -36.198-136.088 123.327  0.00 97.00      PROA   
ATOM   3720 HD22 LEU P 237     -35.184-134.773 124.031  0.00 97.00      PROA   
ATOM   3721 HD23 LEU P 237     -36.010-135.960 125.109  0.00 97.00      PROA   
ATOM   3722  C   LEU P 237     -33.366-136.562 120.240  0.00 97.00      PROA   
ATOM   3723  O   LEU P 237     -32.565-137.402 119.843  0.00 97.00      PROA   
ATOM   3724  N   TYR P 238     -33.550-135.382 119.609  0.00 97.00      PROA   
ATOM   3725  HN  TYR P 238     -34.243-134.748 119.948  0.00 97.00      PROA   
ATOM   3726  CA  TYR P 238     -32.915-134.988 118.370  0.00 97.00      PROA   
ATOM   3727  HA  TYR P 238     -32.128-135.688 118.123  0.00 97.00      PROA   
ATOM   3728  CB  TYR P 238     -33.934-134.880 117.206  0.00 97.00      PROA   
ATOM   3729  HB1 TYR P 238     -33.496-134.367 116.322  0.00 97.00      PROA   
ATOM   3730  HB2 TYR P 238     -34.831-134.308 117.533  0.00 97.00      PROA   
ATOM   3731  CG  TYR P 238     -34.379-136.250 116.777  0.00 97.00      PROA   
ATOM   3732  CD1 TYR P 238     -35.377-136.947 117.482  0.00 97.00      PROA   
ATOM   3733  HD1 TYR P 238     -35.826-136.499 118.358  0.00 97.00      PROA   
ATOM   3734  CE1 TYR P 238     -35.794-138.215 117.060  0.00 97.00      PROA   
ATOM   3735  HE1 TYR P 238     -36.559-138.743 117.611  0.00 97.00      PROA   
ATOM   3736  CZ  TYR P 238     -35.233-138.779 115.908  0.00 97.00      PROA   
ATOM   3737  OH  TYR P 238     -35.632-140.046 115.455  0.00 97.00      PROA   
ATOM   3738  HH  TYR P 238     -36.090-140.488 116.178  0.00 97.00      PROA   
ATOM   3739  CD2 TYR P 238     -33.825-136.833 115.625  0.00 97.00      PROA   
ATOM   3740  HD2 TYR P 238     -33.066-136.306 115.065  0.00 97.00      PROA   
ATOM   3741  CE2 TYR P 238     -34.254-138.090 115.190  0.00 97.00      PROA   
ATOM   3742  HE2 TYR P 238     -33.820-138.538 114.308  0.00 97.00      PROA   
ATOM   3743  C   TYR P 238     -32.281-133.630 118.516  0.00 97.00      PROA   
ATOM   3744  O   TYR P 238     -32.881-132.713 119.065  0.00 97.00      PROA   
ATOM   3745  N   TRP P 239     -31.050-133.445 117.989  0.00 97.00      PROA   
ATOM   3746  HN  TRP P 239     -30.535-134.194 117.582  0.00 97.00      PROA   
ATOM   3747  CA  TRP P 239     -30.432-132.135 117.977  0.00 97.00      PROA   
ATOM   3748  HA  TRP P 239     -31.211-131.383 117.941  0.00 97.00      PROA   
ATOM   3749  CB  TRP P 239     -29.558-131.850 119.234  0.00 97.00      PROA   
ATOM   3750  HB1 TRP P 239     -30.239-131.905 120.108  0.00 97.00      PROA   
ATOM   3751  HB2 TRP P 239     -29.181-130.806 119.204  0.00 97.00      PROA   
ATOM   3752  CG  TRP P 239     -28.415-132.779 119.508  0.00 97.00      PROA   
ATOM   3753  CD1 TRP P 239     -28.520-134.009 120.099  0.00 97.00      PROA   
ATOM   3754  HD1 TRP P 239     -29.454-134.465 120.376  0.00 97.00      PROA   
ATOM   3755  NE1 TRP P 239     -27.277-134.539 120.306  0.00 97.00      PROA   
ATOM   3756  HE1 TRP P 239     -27.084-135.369 120.783  0.00 97.00      PROA   
ATOM   3757  CE2 TRP P 239     -26.333-133.672 119.839  0.00 97.00      PROA   
ATOM   3758  CD2 TRP P 239     -27.010-132.541 119.325  0.00 97.00      PROA   
ATOM   3759  CE3 TRP P 239     -26.275-131.481 118.798  0.00 97.00      PROA   
ATOM   3760  HE3 TRP P 239     -26.764-130.601 118.406  0.00 97.00      PROA   
ATOM   3761  CZ3 TRP P 239     -24.883-131.592 118.758  0.00 97.00      PROA   
ATOM   3762  HZ3 TRP P 239     -24.298-130.806 118.306  0.00 97.00      PROA   
ATOM   3763  CZ2 TRP P 239     -24.951-133.774 119.813  0.00 97.00      PROA   
ATOM   3764  HZ2 TRP P 239     -24.447-134.653 120.184  0.00 97.00      PROA   
ATOM   3765  CH2 TRP P 239     -24.231-132.717 119.255  0.00 97.00      PROA   
ATOM   3766  HH2 TRP P 239     -23.154-132.783 119.178  0.00 97.00      PROA   
ATOM   3767  C   TRP P 239     -29.637-131.960 116.710  0.00 97.00      PROA   
ATOM   3768  O   TRP P 239     -29.270-132.921 116.039  0.00 97.00      PROA   
ATOM   3769  N   CYS P 240     -29.382-130.682 116.355  0.00 97.00      PROA   
ATOM   3770  HN  CYS P 240     -29.746-129.939 116.914  0.00 97.00      PROA   
ATOM   3771  CA  CYS P 240     -28.617-130.294 115.190  0.00 97.00      PROA   
ATOM   3772  HA  CYS P 240     -28.094-131.163 114.826  0.00 97.00      PROA   
ATOM   3773  CB  CYS P 240     -29.503-129.731 114.041  0.00 97.00      PROA   
ATOM   3774  HB1 CYS P 240     -30.098-130.588 113.657  0.00 97.00      PROA   
ATOM   3775  HB2 CYS P 240     -28.871-129.378 113.197  0.00 97.00      PROA   
ATOM   3776  SG  CYS P 240     -30.667-128.429 114.575  0.00 97.00      PROA   
ATOM   3777  C   CYS P 240     -27.553-129.290 115.577  0.00 97.00      PROA   
ATOM   3778  O   CYS P 240     -27.635-128.597 116.586  0.00 97.00      PROA   
ATOM   3779  N   GLU P 241     -26.477-129.215 114.773  0.00 97.00      PROA   
ATOM   3780  HN  GLU P 241     -26.398-129.806 113.975  0.00 97.00      PROA   
ATOM   3781  CA  GLU P 241     -25.324-128.398 115.070  0.00 97.00      PROA   
ATOM   3782  HA  GLU P 241     -25.509-127.797 115.950  0.00 97.00      PROA   
ATOM   3783  CB  GLU P 241     -24.112-129.300 115.389  0.00 97.00      PROA   
ATOM   3784  HB1 GLU P 241     -23.998-130.052 114.581  0.00 97.00      PROA   
ATOM   3785  HB2 GLU P 241     -24.404-129.852 116.312  0.00 97.00      PROA   
ATOM   3786  CG  GLU P 241     -22.765-128.580 115.591  0.00 97.00      PROA   
ATOM   3787  HG1 GLU P 241     -22.910-127.659 116.196  0.00 97.00      PROA   
ATOM   3788  HG2 GLU P 241     -22.316-128.306 114.614  0.00 97.00      PROA   
ATOM   3789  CD  GLU P 241     -21.774-129.452 116.347  0.00 97.00      PROA   
ATOM   3790  OE1 GLU P 241     -22.114-130.611 116.690  0.00 97.00      PROA   
ATOM   3791  OE2 GLU P 241     -20.663-128.935 116.637  0.00 97.00      PROA   
ATOM   3792  C   GLU P 241     -25.057-127.426 113.946  0.00 97.00      PROA   
ATOM   3793  O   GLU P 241     -25.260-127.738 112.774  0.00 97.00      PROA   
ATOM   3794  N   ALA P 242     -24.624-126.192 114.302  0.00 97.00      PROA   
ATOM   3795  HN  ALA P 242     -24.499-125.949 115.260  0.00 97.00      PROA   
ATOM   3796  CA  ALA P 242     -24.360-125.138 113.351  0.00 97.00      PROA   
ATOM   3797  HA  ALA P 242     -24.119-125.573 112.390  0.00 97.00      PROA   
ATOM   3798  CB  ALA P 242     -25.570-124.195 113.212  0.00 97.00      PROA   
ATOM   3799  HB1 ALA P 242     -25.817-123.732 114.191  0.00 97.00      PROA   
ATOM   3800  HB2 ALA P 242     -26.456-124.776 112.873  0.00 97.00      PROA   
ATOM   3801  HB3 ALA P 242     -25.376-123.394 112.470  0.00 97.00      PROA   
ATOM   3802  C   ALA P 242     -23.155-124.350 113.818  0.00 97.00      PROA   
ATOM   3803  O   ALA P 242     -22.960-124.128 115.011  0.00 97.00      PROA   
ATOM   3804  N   ALA P 243     -22.289-123.929 112.866  0.00 97.00      PROA   
ATOM   3805  HN  ALA P 243     -22.442-124.117 111.901  0.00 97.00      PROA   
ATOM   3806  CA  ALA P 243     -21.015-123.336 113.193  0.00 97.00      PROA   
ATOM   3807  HA  ALA P 243     -21.116-122.724 114.079  0.00 97.00      PROA   
ATOM   3808  CB  ALA P 243     -19.954-124.439 113.417  0.00 97.00      PROA   
ATOM   3809  HB1 ALA P 243     -19.844-125.065 112.505  0.00 97.00      PROA   
ATOM   3810  HB2 ALA P 243     -20.274-125.105 114.248  0.00 97.00      PROA   
ATOM   3811  HB3 ALA P 243     -18.964-124.011 113.677  0.00 97.00      PROA   
ATOM   3812  C   ALA P 243     -20.547-122.443 112.063  0.00 97.00      PROA   
ATOM   3813  O   ALA P 243     -21.045-122.499 110.941  0.00 97.00      PROA   
ATOM   3814  N   THR P 244     -19.551-121.576 112.359  0.00 97.00      PROA   
ATOM   3815  HN  THR P 244     -19.247-121.485 113.306  0.00 97.00      PROA   
ATOM   3816  CA  THR P 244     -18.687-120.921 111.390  0.00 97.00      PROA   
ATOM   3817  HA  THR P 244     -19.301-120.420 110.653  0.00 97.00      PROA   
ATOM   3818  CB  THR P 244     -17.760-119.916 112.053  0.00 97.00      PROA   
ATOM   3819  HB  THR P 244     -17.017-119.529 111.328  0.00 97.00      PROA   
ATOM   3820  OG1 THR P 244     -17.072-120.537 113.124  0.00 97.00      PROA   
ATOM   3821  HG1 THR P 244     -16.821-121.404 112.796  0.00 97.00      PROA   
ATOM   3822  CG2 THR P 244     -18.524-118.702 112.610  0.00 97.00      PROA   
ATOM   3823 HG21 THR P 244     -19.308-119.014 113.329  0.00 97.00      PROA   
ATOM   3824 HG22 THR P 244     -18.997-118.131 111.786  0.00 97.00      PROA   
ATOM   3825 HG23 THR P 244     -17.813-118.029 113.139  0.00 97.00      PROA   
ATOM   3826  C   THR P 244     -17.804-121.945 110.676  0.00 97.00      PROA   
ATOM   3827  O   THR P 244     -17.308-122.877 111.304  0.00 97.00      PROA   
ATOM   3828  N   GLU P 245     -17.549-121.747 109.362  0.00 97.00      PROA   
ATOM   3829  HN  GLU P 245     -17.911-120.934 108.910  0.00 97.00      PROA   
ATOM   3830  CA  GLU P 245     -16.797-122.600 108.446  0.00 97.00      PROA   
ATOM   3831  HA  GLU P 245     -17.301-123.552 108.347  0.00 97.00      PROA   
ATOM   3832  CB  GLU P 245     -16.802-121.795 107.112  0.00 97.00      PROA   
ATOM   3833  HB1 GLU P 245     -16.051-120.978 107.177  0.00 97.00      PROA   
ATOM   3834  HB2 GLU P 245     -17.805-121.306 107.073  0.00 97.00      PROA   
ATOM   3835  CG  GLU P 245     -16.572-122.562 105.793  0.00 97.00      PROA   
ATOM   3836  HG1 GLU P 245     -16.616-123.653 105.982  0.00 97.00      PROA   
ATOM   3837  HG2 GLU P 245     -15.566-122.317 105.393  0.00 97.00      PROA   
ATOM   3838  CD  GLU P 245     -17.588-122.230 104.689  0.00 97.00      PROA   
ATOM   3839  OE1 GLU P 245     -18.215-121.141 104.713  0.00 97.00      PROA   
ATOM   3840  OE2 GLU P 245     -17.737-123.088 103.783  0.00 97.00      PROA   
ATOM   3841  C   GLU P 245     -15.368-122.826 108.944  0.00 97.00      PROA   
ATOM   3842  O   GLU P 245     -14.836-123.935 108.980  0.00 97.00      PROA   
ATOM   3843  N   ASP P 246     -14.772-121.726 109.415  0.00 97.00      PROA   
ATOM   3844  HN  ASP P 246     -15.249-120.858 109.276  0.00 97.00      PROA   
ATOM   3845  CA  ASP P 246     -13.488-121.507 110.025  0.00 97.00      PROA   
ATOM   3846  HA  ASP P 246     -12.734-121.978 109.408  0.00 97.00      PROA   
ATOM   3847  CB  ASP P 246     -13.261-119.955 110.023  0.00 97.00      PROA   
ATOM   3848  HB1 ASP P 246     -12.913-119.643 109.012  0.00 97.00      PROA   
ATOM   3849  HB2 ASP P 246     -12.482-119.653 110.749  0.00 97.00      PROA   
ATOM   3850  CG  ASP P 246     -14.558-119.172 110.303  0.00 97.00      PROA   
ATOM   3851  OD1 ASP P 246     -15.435-119.081 109.400  0.00 97.00      PROA   
ATOM   3852  OD2 ASP P 246     -14.719-118.706 111.454  0.00 97.00      PROA   
ATOM   3853  C   ASP P 246     -13.330-122.096 111.439  0.00 97.00      PROA   
ATOM   3854  O   ASP P 246     -12.212-122.224 111.935  0.00 97.00      PROA   
ATOM   3855  N   GLY P 247     -14.428-122.496 112.128  0.00 97.00      PROA   
ATOM   3856  HN  GLY P 247     -15.315-122.479 111.670  0.00 97.00      PROA   
ATOM   3857  CA  GLY P 247     -14.375-123.129 113.450  0.00 97.00      PROA   
ATOM   3858  HA1 GLY P 247     -13.582-123.866 113.455  0.00 97.00      PROA   
ATOM   3859  HA2 GLY P 247     -15.342-123.575 113.630  0.00 97.00      PROA   
ATOM   3860  C   GLY P 247     -14.115-122.184 114.599  0.00 97.00      PROA   
ATOM   3861  O   GLY P 247     -13.794-122.602 115.713  0.00 97.00      PROA   
ATOM   3862  N   ASN P 248     -14.270-120.868 114.363  0.00 97.00      PROA   
ATOM   3863  HN  ASN P 248     -14.457-120.553 113.436  0.00 97.00      PROA   
ATOM   3864  CA  ASN P 248     -14.254-119.850 115.392  0.00 97.00      PROA   
ATOM   3865  HA  ASN P 248     -13.340-119.964 115.955  0.00 97.00      PROA   
ATOM   3866  CB  ASN P 248     -14.307-118.448 114.737  0.00 97.00      PROA   
ATOM   3867  HB1 ASN P 248     -14.597-117.661 115.463  0.00 97.00      PROA   
ATOM   3868  HB2 ASN P 248     -15.038-118.448 113.900  0.00 97.00      PROA   
ATOM   3869  CG  ASN P 248     -12.892-118.115 114.250  0.00 97.00      PROA   
ATOM   3870  OD1 ASN P 248     -11.913-118.365 114.962  0.00 97.00      PROA   
ATOM   3871  ND2 ASN P 248     -12.764-117.588 113.006  0.00 97.00      PROA   
ATOM   3872 HD21 ASN P 248     -11.844-117.414 112.664  0.00 97.00      PROA   
ATOM   3873 HD22 ASN P 248     -13.543-117.654 112.378  0.00 97.00      PROA   
ATOM   3874  C   ASN P 248     -15.376-120.005 116.399  0.00 97.00      PROA   
ATOM   3875  O   ASN P 248     -15.145-119.941 117.606  0.00 97.00      PROA   
ATOM   3876  N   VAL P 249     -16.609-120.255 115.914  0.00 97.00      PROA   
ATOM   3877  HN  VAL P 249     -16.750-120.298 114.927  0.00 97.00      PROA   
ATOM   3878  CA  VAL P 249     -17.802-120.348 116.724  0.00 97.00      PROA   
ATOM   3879  HA  VAL P 249     -17.537-120.418 117.769  0.00 97.00      PROA   
ATOM   3880  CB  VAL P 249     -18.729-119.153 116.520  0.00 97.00      PROA   
ATOM   3881  HB  VAL P 249     -19.109-119.138 115.474  0.00 97.00      PROA   
ATOM   3882  CG1 VAL P 249     -19.935-119.235 117.482  0.00 97.00      PROA   
ATOM   3883 HG11 VAL P 249     -19.586-119.276 118.536  0.00 97.00      PROA   
ATOM   3884 HG12 VAL P 249     -20.567-120.124 117.280  0.00 97.00      PROA   
ATOM   3885 HG13 VAL P 249     -20.570-118.332 117.363  0.00 97.00      PROA   
ATOM   3886  CG2 VAL P 249     -17.942-117.843 116.740  0.00 97.00      PROA   
ATOM   3887 HG21 VAL P 249     -17.079-117.751 116.050  0.00 97.00      PROA   
ATOM   3888 HG22 VAL P 249     -17.575-117.786 117.786  0.00 97.00      PROA   
ATOM   3889 HG23 VAL P 249     -18.606-116.976 116.547  0.00 97.00      PROA   
ATOM   3890  C   VAL P 249     -18.551-121.601 116.332  0.00 97.00      PROA   
ATOM   3891  O   VAL P 249     -18.887-121.798 115.170  0.00 97.00      PROA   
ATOM   3892  N   LEU P 250     -18.872-122.469 117.315  0.00 97.00      PROA   
ATOM   3893  HN  LEU P 250     -18.566-122.323 118.251  0.00 97.00      PROA   
ATOM   3894  CA  LEU P 250     -19.789-123.570 117.128  0.00 97.00      PROA   
ATOM   3895  HA  LEU P 250     -20.282-123.452 116.173  0.00 97.00      PROA   
ATOM   3896  CB  LEU P 250     -19.174-125.003 117.107  0.00 97.00      PROA   
ATOM   3897  HB1 LEU P 250     -18.622-125.082 116.142  0.00 97.00      PROA   
ATOM   3898  HB2 LEU P 250     -20.000-125.744 117.057  0.00 97.00      PROA   
ATOM   3899  CG  LEU P 250     -18.175-125.470 118.209  0.00 97.00      PROA   
ATOM   3900  HG  LEU P 250     -17.854-126.489 117.872  0.00 97.00      PROA   
ATOM   3901  CD1 LEU P 250     -16.882-124.637 118.313  0.00 97.00      PROA   
ATOM   3902 HD11 LEU P 250     -17.086-123.661 118.801  0.00 97.00      PROA   
ATOM   3903 HD12 LEU P 250     -16.455-124.456 117.305  0.00 97.00      PROA   
ATOM   3904 HD13 LEU P 250     -16.133-125.177 118.931  0.00 97.00      PROA   
ATOM   3905  CD2 LEU P 250     -18.811-125.676 119.596  0.00 97.00      PROA   
ATOM   3906 HD21 LEU P 250     -19.759-126.247 119.506  0.00 97.00      PROA   
ATOM   3907 HD22 LEU P 250     -19.019-124.702 120.080  0.00 97.00      PROA   
ATOM   3908 HD23 LEU P 250     -18.115-126.239 120.253  0.00 97.00      PROA   
ATOM   3909  C   LEU P 250     -20.877-123.391 118.150  0.00 97.00      PROA   
ATOM   3910  O   LEU P 250     -20.621-123.075 119.309  0.00 97.00      PROA   
ATOM   3911  N   LYS P 251     -22.148-123.510 117.713  0.00 97.00      PROA   
ATOM   3912  HN  LYS P 251     -22.359-123.737 116.763  0.00 97.00      PROA   
ATOM   3913  CA  LYS P 251     -23.261-123.122 118.540  0.00 97.00      PROA   
ATOM   3914  HA  LYS P 251     -22.970-123.113 119.581  0.00 97.00      PROA   
ATOM   3915  CB  LYS P 251     -23.731-121.708 118.167  0.00 97.00      PROA   
ATOM   3916  HB1 LYS P 251     -24.174-121.668 117.149  0.00 97.00      PROA   
ATOM   3917  HB2 LYS P 251     -22.800-121.092 118.131  0.00 97.00      PROA   
ATOM   3918  CG  LYS P 251     -24.665-121.089 119.214  0.00 97.00      PROA   
ATOM   3919  HG1 LYS P 251     -24.735-121.757 120.103  0.00 97.00      PROA   
ATOM   3920  HG2 LYS P 251     -25.683-121.017 118.778  0.00 97.00      PROA   
ATOM   3921  CD  LYS P 251     -24.174-119.711 119.687  0.00 97.00      PROA   
ATOM   3922  HD1 LYS P 251     -23.186-119.841 120.184  0.00 97.00      PROA   
ATOM   3923  HD2 LYS P 251     -24.886-119.327 120.447  0.00 97.00      PROA   
ATOM   3924  CE  LYS P 251     -24.038-118.693 118.541  0.00 97.00      PROA   
ATOM   3925  HE1 LYS P 251     -25.022-118.583 118.039  0.00 97.00      PROA   
ATOM   3926  HE2 LYS P 251     -23.293-119.017 117.786  0.00 97.00      PROA   
ATOM   3927  NZ  LYS P 251     -23.610-117.361 119.039  0.00 97.00      PROA   
ATOM   3928  HZ1 LYS P 251     -22.764-117.441 119.633  0.00 97.00      PROA   
ATOM   3929  HZ2 LYS P 251     -24.373-116.920 119.600  0.00 97.00      PROA   
ATOM   3930  HZ3 LYS P 251     -23.363-116.735 118.253  0.00 97.00      PROA   
ATOM   3931  C   LYS P 251     -24.350-124.148 118.379  0.00 97.00      PROA   
ATOM   3932  O   LYS P 251     -25.261-124.030 117.563  0.00 97.00      PROA   
ATOM   3933  N   ARG P 252     -24.241-125.223 119.183  0.00 97.00      PROA   
ATOM   3934  HN  ARG P 252     -23.489-125.274 119.837  0.00 97.00      PROA   
ATOM   3935  CA  ARG P 252     -25.155-126.343 119.200  0.00 97.00      PROA   
ATOM   3936  HA  ARG P 252     -25.227-126.696 118.180  0.00 97.00      PROA   
ATOM   3937  CB  ARG P 252     -24.571-127.496 120.055  0.00 97.00      PROA   
ATOM   3938  HB1 ARG P 252     -25.338-128.288 120.201  0.00 97.00      PROA   
ATOM   3939  HB2 ARG P 252     -24.293-127.103 121.058  0.00 97.00      PROA   
ATOM   3940  CG  ARG P 252     -23.337-128.157 119.407  0.00 97.00      PROA   
ATOM   3941  HG1 ARG P 252     -22.539-127.404 119.219  0.00 97.00      PROA   
ATOM   3942  HG2 ARG P 252     -23.657-128.553 118.416  0.00 97.00      PROA   
ATOM   3943  CD  ARG P 252     -22.745-129.297 120.252  0.00 97.00      PROA   
ATOM   3944  HD1 ARG P 252     -23.545-129.996 120.570  0.00 97.00      PROA   
ATOM   3945  HD2 ARG P 252     -22.215-128.888 121.138  0.00 97.00      PROA   
ATOM   3946  NE  ARG P 252     -21.807-130.045 119.363  0.00 97.00      PROA   
ATOM   3947  HE  ARG P 252     -22.012-130.083 118.383  0.00 97.00      PROA   
ATOM   3948  CZ  ARG P 252     -20.548-130.415 119.654  0.00 97.00      PROA   
ATOM   3949  NH1 ARG P 252     -20.146-130.691 120.891  0.00 97.00      PROA   
ATOM   3950 HH11 ARG P 252     -20.861-130.775 121.575  0.00 97.00      PROA   
ATOM   3951 HH12 ARG P 252     -19.267-131.149 120.978  0.00 97.00      PROA   
ATOM   3952  NH2 ARG P 252     -19.699-130.528 118.618  0.00 97.00      PROA   
ATOM   3953 HH21 ARG P 252     -20.043-130.149 117.755  0.00 97.00      PROA   
ATOM   3954 HH22 ARG P 252     -18.723-130.621 118.769  0.00 97.00      PROA   
ATOM   3955  C   ARG P 252     -26.577-126.007 119.628  0.00 97.00      PROA   
ATOM   3956  O   ARG P 252     -26.794-125.170 120.503  0.00 97.00      PROA   
ATOM   3957  N   SER P 253     -27.598-126.670 119.020  0.00 97.00      PROA   
ATOM   3958  HN  SER P 253     -27.434-127.306 118.267  0.00 97.00      PROA   
ATOM   3959  CA  SER P 253     -28.961-126.596 119.525  0.00 97.00      PROA   
ATOM   3960  HA  SER P 253     -29.144-125.565 119.783  0.00 97.00      PROA   
ATOM   3961  CB  SER P 253     -30.070-126.948 118.493  0.00 97.00      PROA   
ATOM   3962  HB1 SER P 253     -30.049-126.206 117.668  0.00 97.00      PROA   
ATOM   3963  HB2 SER P 253     -31.070-126.896 118.973  0.00 97.00      PROA   
ATOM   3964  OG  SER P 253     -29.913-128.246 117.941  0.00 97.00      PROA   
ATOM   3965  HG1 SER P 253     -29.068-128.237 117.474  0.00 97.00      PROA   
ATOM   3966  C   SER P 253     -29.118-127.483 120.760  0.00 97.00      PROA   
ATOM   3967  O   SER P 253     -28.551-128.575 120.787  0.00 97.00      PROA   
ATOM   3968  N   PRO P 254     -29.854-127.094 121.800  0.00 97.00      PROA   
ATOM   3969  CD  PRO P 254     -30.129-125.690 122.122  0.00 97.00      PROA   
ATOM   3970  HD1 PRO P 254     -30.973-125.341 121.489  0.00 97.00      PROA   
ATOM   3971  HD2 PRO P 254     -29.234-125.047 121.960  0.00 97.00      PROA   
ATOM   3972  CA  PRO P 254     -30.427-128.003 122.796  0.00 97.00      PROA   
ATOM   3973  HA  PRO P 254     -29.598-128.469 123.308  0.00 97.00      PROA   
ATOM   3974  CB  PRO P 254     -31.244-127.069 123.710  0.00 97.00      PROA   
ATOM   3975  HB1 PRO P 254     -31.285-127.438 124.754  0.00 97.00      PROA   
ATOM   3976  HB2 PRO P 254     -32.281-126.951 123.323  0.00 97.00      PROA   
ATOM   3977  CG  PRO P 254     -30.531-125.716 123.595  0.00 97.00      PROA   
ATOM   3978  HG1 PRO P 254     -31.174-124.859 123.877  0.00 97.00      PROA   
ATOM   3979  HG2 PRO P 254     -29.615-125.717 124.227  0.00 97.00      PROA   
ATOM   3980  C   PRO P 254     -31.280-129.126 122.208  0.00 97.00      PROA   
ATOM   3981  O   PRO P 254     -31.908-128.911 121.172  0.00 97.00      PROA   
ATOM   3982  N   GLU P 255     -31.324-130.326 122.846  0.00 97.00      PROA   
ATOM   3983  HN  GLU P 255     -30.767-130.505 123.654  0.00 97.00      PROA   
ATOM   3984  CA  GLU P 255     -32.131-131.451 122.399  0.00 97.00      PROA   
ATOM   3985  HA  GLU P 255     -31.818-131.674 121.392  0.00 97.00      PROA   
ATOM   3986  CB  GLU P 255     -31.908-132.740 123.244  0.00 97.00      PROA   
ATOM   3987  HB1 GLU P 255     -32.587-133.509 122.820  0.00 97.00      PROA   
ATOM   3988  HB2 GLU P 255     -32.221-132.566 124.296  0.00 97.00      PROA   
ATOM   3989  CG  GLU P 255     -30.457-133.292 123.222  0.00 97.00      PROA   
ATOM   3990  HG1 GLU P 255     -29.920-132.981 124.143  0.00 97.00      PROA   
ATOM   3991  HG2 GLU P 255     -29.910-132.888 122.346  0.00 97.00      PROA   
ATOM   3992  CD  GLU P 255     -30.399-134.821 123.115  0.00 97.00      PROA   
ATOM   3993  OE1 GLU P 255     -29.914-135.479 124.072  0.00 97.00      PROA   
ATOM   3994  OE2 GLU P 255     -30.823-135.345 122.052  0.00 97.00      PROA   
ATOM   3995  C   GLU P 255     -33.632-131.174 122.331  0.00 97.00      PROA   
ATOM   3996  O   GLU P 255     -34.214-130.524 123.198  0.00 97.00      PROA   
ATOM   3997  N   LEU P 256     -34.286-131.695 121.268  0.00 97.00      PROA   
ATOM   3998  HN  LEU P 256     -33.771-132.169 120.555  0.00 97.00      PROA   
ATOM   3999  CA  LEU P 256     -35.696-131.532 120.993  0.00 97.00      PROA   
ATOM   4000  HA  LEU P 256     -36.158-130.983 121.800  0.00 97.00      PROA   
ATOM   4001  CB  LEU P 256     -35.855-130.768 119.647  0.00 97.00      PROA   
ATOM   4002  HB1 LEU P 256     -35.427-131.370 118.819  0.00 97.00      PROA   
ATOM   4003  HB2 LEU P 256     -35.214-129.859 119.744  0.00 97.00      PROA   
ATOM   4004  CG  LEU P 256     -37.265-130.261 119.247  0.00 97.00      PROA   
ATOM   4005  HG  LEU P 256     -37.097-129.471 118.472  0.00 97.00      PROA   
ATOM   4006  CD1 LEU P 256     -38.130-131.337 118.565  0.00 97.00      PROA   
ATOM   4007 HD11 LEU P 256     -38.419-132.123 119.288  0.00 97.00      PROA   
ATOM   4008 HD12 LEU P 256     -37.574-131.812 117.731  0.00 97.00      PROA   
ATOM   4009 HD13 LEU P 256     -39.059-130.883 118.161  0.00 97.00      PROA   
ATOM   4010  CD2 LEU P 256     -38.015-129.585 120.409  0.00 97.00      PROA   
ATOM   4011 HD21 LEU P 256     -37.388-128.788 120.859  0.00 97.00      PROA   
ATOM   4012 HD22 LEU P 256     -38.271-130.328 121.193  0.00 97.00      PROA   
ATOM   4013 HD23 LEU P 256     -38.958-129.130 120.039  0.00 97.00      PROA   
ATOM   4014  C   LEU P 256     -36.307-132.918 120.940  0.00 97.00      PROA   
ATOM   4015  O   LEU P 256     -35.777-133.817 120.297  0.00 97.00      PROA   
ATOM   4016  N   GLU P 257     -37.444-133.147 121.641  0.00 97.00      PROA   
ATOM   4017  HN  GLU P 257     -37.899-132.418 122.143  0.00 97.00      PROA   
ATOM   4018  CA  GLU P 257     -38.034-134.467 121.762  0.00 97.00      PROA   
ATOM   4019  HA  GLU P 257     -37.243-135.201 121.735  0.00 97.00      PROA   
ATOM   4020  CB  GLU P 257     -38.799-134.642 123.101  0.00 97.00      PROA   
ATOM   4021  HB1 GLU P 257     -39.682-133.969 123.142  0.00 97.00      PROA   
ATOM   4022  HB2 GLU P 257     -38.105-134.297 123.904  0.00 97.00      PROA   
ATOM   4023  CG  GLU P 257     -39.173-136.105 123.440  0.00 97.00      PROA   
ATOM   4024  HG1 GLU P 257     -38.917-136.302 124.504  0.00 97.00      PROA   
ATOM   4025  HG2 GLU P 257     -38.597-136.817 122.815  0.00 97.00      PROA   
ATOM   4026  CD  GLU P 257     -40.657-136.405 123.273  0.00 97.00      PROA   
ATOM   4027  OE1 GLU P 257     -41.132-136.394 122.118  0.00 97.00      PROA   
ATOM   4028  OE2 GLU P 257     -41.326-136.690 124.296  0.00 97.00      PROA   
ATOM   4029  C   GLU P 257     -38.966-134.756 120.606  0.00 97.00      PROA   
ATOM   4030  O   GLU P 257     -39.817-133.945 120.248  0.00 97.00      PROA   
ATOM   4031  N   LEU P 258     -38.809-135.955 119.999  0.00 97.00      PROA   
ATOM   4032  HN  LEU P 258     -38.082-136.570 120.299  0.00 97.00      PROA   
ATOM   4033  CA  LEU P 258     -39.658-136.445 118.937  0.00 97.00      PROA   
ATOM   4034  HA  LEU P 258     -40.612-135.943 118.997  0.00 97.00      PROA   
ATOM   4035  CB  LEU P 258     -39.070-136.236 117.516  0.00 97.00      PROA   
ATOM   4036  HB1 LEU P 258     -39.732-136.700 116.753  0.00 97.00      PROA   
ATOM   4037  HB2 LEU P 258     -38.088-136.749 117.468  0.00 97.00      PROA   
ATOM   4038  CG  LEU P 258     -38.849-134.757 117.114  0.00 97.00      PROA   
ATOM   4039  HG  LEU P 258     -38.297-134.248 117.937  0.00 97.00      PROA   
ATOM   4040  CD1 LEU P 258     -37.966-134.653 115.860  0.00 97.00      PROA   
ATOM   4041 HD11 LEU P 258     -38.475-135.129 114.996  0.00 97.00      PROA   
ATOM   4042 HD12 LEU P 258     -36.995-135.161 116.024  0.00 97.00      PROA   
ATOM   4043 HD13 LEU P 258     -37.772-133.586 115.621  0.00 97.00      PROA   
ATOM   4044  CD2 LEU P 258     -40.174-134.006 116.887  0.00 97.00      PROA   
ATOM   4045 HD21 LEU P 258     -40.798-134.014 117.804  0.00 97.00      PROA   
ATOM   4046 HD22 LEU P 258     -40.746-134.480 116.061  0.00 97.00      PROA   
ATOM   4047 HD23 LEU P 258     -39.971-132.949 116.613  0.00 97.00      PROA   
ATOM   4048  C   LEU P 258     -39.922-137.920 119.165  0.00 97.00      PROA   
ATOM   4049  O   LEU P 258     -39.389-138.791 118.481  0.00 97.00      PROA   
ATOM   4050  N   GLN P 259     -40.782-138.247 120.154  0.00 97.00      PROA   
ATOM   4051  HN  GLN P 259     -41.061-137.555 120.823  0.00 97.00      PROA   
ATOM   4052  CA  GLN P 259     -41.395-139.552 120.294  0.00 97.00      PROA   
ATOM   4053  HA  GLN P 259     -40.580-140.257 120.329  0.00 97.00      PROA   
ATOM   4054  CB  GLN P 259     -42.208-139.717 121.606  0.00 97.00      PROA   
ATOM   4055  HB1 GLN P 259     -42.909-140.578 121.515  0.00 97.00      PROA   
ATOM   4056  HB2 GLN P 259     -42.818-138.800 121.758  0.00 97.00      PROA   
ATOM   4057  CG  GLN P 259     -41.339-139.955 122.858  0.00 97.00      PROA   
ATOM   4058  HG1 GLN P 259     -40.675-139.087 123.045  0.00 97.00      PROA   
ATOM   4059  HG2 GLN P 259     -40.701-140.854 122.728  0.00 97.00      PROA   
ATOM   4060  CD  GLN P 259     -42.251-140.199 124.066  0.00 97.00      PROA   
ATOM   4061  OE1 GLN P 259     -42.708-141.323 124.299  0.00 97.00      PROA   
ATOM   4062  NE2 GLN P 259     -42.534-139.121 124.845  0.00 97.00      PROA   
ATOM   4063 HE21 GLN P 259     -43.119-139.237 125.644  0.00 97.00      PROA   
ATOM   4064 HE22 GLN P 259     -42.149-138.225 124.610  0.00 97.00      PROA   
ATOM   4065  C   GLN P 259     -42.252-139.945 119.104  0.00 97.00      PROA   
ATOM   4066  O   GLN P 259     -42.992-139.135 118.556  0.00 97.00      PROA   
ATOM   4067  N   VAL P 260     -42.144-141.222 118.675  0.00 97.00      PROA   
ATOM   4068  HN  VAL P 260     -41.520-141.855 119.122  0.00 97.00      PROA   
ATOM   4069  CA  VAL P 260     -42.863-141.764 117.545  0.00 97.00      PROA   
ATOM   4070  HA  VAL P 260     -43.653-141.088 117.263  0.00 97.00      PROA   
ATOM   4071  CB  VAL P 260     -41.965-142.007 116.335  0.00 97.00      PROA   
ATOM   4072  HB  VAL P 260     -41.173-142.733 116.613  0.00 97.00      PROA   
ATOM   4073  CG1 VAL P 260     -42.786-142.564 115.153  0.00 97.00      PROA   
ATOM   4074 HG11 VAL P 260     -43.624-141.879 114.902  0.00 97.00      PROA   
ATOM   4075 HG12 VAL P 260     -43.196-143.569 115.379  0.00 97.00      PROA   
ATOM   4076 HG13 VAL P 260     -42.136-142.658 114.259  0.00 97.00      PROA   
ATOM   4077  CG2 VAL P 260     -41.252-140.698 115.924  0.00 97.00      PROA   
ATOM   4078 HG21 VAL P 260     -40.558-140.351 116.715  0.00 97.00      PROA   
ATOM   4079 HG22 VAL P 260     -41.992-139.897 115.726  0.00 97.00      PROA   
ATOM   4080 HG23 VAL P 260     -40.657-140.865 115.001  0.00 97.00      PROA   
ATOM   4081  C   VAL P 260     -43.479-143.062 118.031  0.00 97.00      PROA   
ATOM   4082  O   VAL P 260     -42.800-143.886 118.640  0.00 97.00      PROA   
ATOM   4083  N   LEU P 261     -44.799-143.263 117.804  0.00 97.00      PROA   
ATOM   4084  HN  LEU P 261     -45.326-142.582 117.297  0.00 97.00      PROA   
ATOM   4085  CA  LEU P 261     -45.533-144.405 118.312  0.00 97.00      PROA   
ATOM   4086  HA  LEU P 261     -44.832-145.108 118.733  0.00 97.00      PROA   
ATOM   4087  CB  LEU P 261     -46.552-144.029 119.417  0.00 97.00      PROA   
ATOM   4088  HB1 LEU P 261     -47.174-144.915 119.676  0.00 97.00      PROA   
ATOM   4089  HB2 LEU P 261     -47.230-143.238 119.029  0.00 97.00      PROA   
ATOM   4090  CG  LEU P 261     -45.916-143.526 120.737  0.00 97.00      PROA   
ATOM   4091  HG  LEU P 261     -45.335-142.600 120.516  0.00 97.00      PROA   
ATOM   4092  CD1 LEU P 261     -47.015-143.169 121.753  0.00 97.00      PROA   
ATOM   4093 HD11 LEU P 261     -47.597-144.079 122.017  0.00 97.00      PROA   
ATOM   4094 HD12 LEU P 261     -47.710-142.419 121.323  0.00 97.00      PROA   
ATOM   4095 HD13 LEU P 261     -46.566-142.754 122.679  0.00 97.00      PROA   
ATOM   4096  CD2 LEU P 261     -44.946-144.546 121.363  0.00 97.00      PROA   
ATOM   4097 HD21 LEU P 261     -44.567-144.162 122.334  0.00 97.00      PROA   
ATOM   4098 HD22 LEU P 261     -44.075-144.726 120.703  0.00 97.00      PROA   
ATOM   4099 HD23 LEU P 261     -45.469-145.509 121.544  0.00 97.00      PROA   
ATOM   4100  C   LEU P 261     -46.242-145.168 117.217  0.00 97.00      PROA   
ATOM   4101  O   LEU P 261     -46.934-144.614 116.368  0.00 97.00      PROA   
ATOM   4102  N   GLY P 262     -46.071-146.507 117.248  0.00 97.00      PROA   
ATOM   4103  HN  GLY P 262     -45.541-146.921 117.981  0.00 97.00      PROA   
ATOM   4104  CA  GLY P 262     -46.655-147.449 116.329  0.00 97.00      PROA   
ATOM   4105  HA1 GLY P 262     -45.922-147.679 115.572  0.00 97.00      PROA   
ATOM   4106  HA2 GLY P 262     -47.594-147.073 115.945  0.00 97.00      PROA   
ATOM   4107  C   GLY P 262     -46.911-148.704 117.092  0.00 97.00      PROA   
ATOM   4108  O   GLY P 262     -46.360-148.924 118.168  0.00 97.00      PROA   
ATOM   4109  N   HSD P 263     -47.751-149.584 116.520  0.00 97.00      PROA   
ATOM   4110  HN  HSD P 263     -48.145-149.400 115.623  0.00 97.00      PROA   
ATOM   4111  CA  HSD P 263     -48.075-150.871 117.084  0.00 97.00      PROA   
ATOM   4112  HA  HSD P 263     -47.419-151.098 117.913  0.00 97.00      PROA   
ATOM   4113  CB  HSD P 263     -49.549-150.950 117.548  0.00 97.00      PROA   
ATOM   4114  HB1 HSD P 263     -49.811-151.988 117.844  0.00 97.00      PROA   
ATOM   4115  HB2 HSD P 263     -50.214-150.655 116.707  0.00 97.00      PROA   
ATOM   4116  ND1 HSD P 263     -49.942-150.413 120.021  0.00 97.00      PROA   
ATOM   4117  HD1 HSD P 263     -49.859-151.348 120.368  0.00 97.00      PROA   
ATOM   4118  CG  HSD P 263     -49.811-150.014 118.705  0.00 97.00      PROA   
ATOM   4119  CE1 HSD P 263     -50.249-149.304 120.741  0.00 97.00      PROA   
ATOM   4120  HE1 HSD P 263     -50.410-149.319 121.819  0.00 97.00      PROA   
ATOM   4121  NE2 HSD P 263     -50.336-148.228 119.984  0.00 97.00      PROA   
ATOM   4122  CD2 HSD P 263     -50.071-148.677 118.702  0.00 97.00      PROA   
ATOM   4123  HD2 HSD P 263     -50.091-147.977 117.876  0.00 97.00      PROA   
ATOM   4124  C   HSD P 263     -47.794-151.845 115.976  0.00 97.00      PROA   
ATOM   4125  O   HSD P 263     -48.113-151.570 114.821  0.00 97.00      PROA   
ATOM   4126  N   GLN P 264     -47.132-152.986 116.290  0.00 97.00      PROA   
ATOM   4127  HN  GLN P 264     -46.902-153.202 117.236  0.00 97.00      PROA   
ATOM   4128  CA  GLN P 264     -46.608-153.915 115.305  0.00 97.00      PROA   
ATOM   4129  HA  GLN P 264     -45.911-153.343 114.707  0.00 97.00      PROA   
ATOM   4130  CB  GLN P 264     -45.783-155.044 115.973  0.00 97.00      PROA   
ATOM   4131  HB1 GLN P 264     -45.592-155.868 115.251  0.00 97.00      PROA   
ATOM   4132  HB2 GLN P 264     -46.398-155.454 116.805  0.00 97.00      PROA   
ATOM   4133  CG  GLN P 264     -44.418-154.536 116.500  0.00 97.00      PROA   
ATOM   4134  HG1 GLN P 264     -44.530-153.520 116.936  0.00 97.00      PROA   
ATOM   4135  HG2 GLN P 264     -43.687-154.467 115.667  0.00 97.00      PROA   
ATOM   4136  CD  GLN P 264     -43.848-155.424 117.613  0.00 97.00      PROA   
ATOM   4137  OE1 GLN P 264     -43.658-154.968 118.746  0.00 97.00      PROA   
ATOM   4138  NE2 GLN P 264     -43.561-156.712 117.286  0.00 97.00      PROA   
ATOM   4139 HE21 GLN P 264     -43.195-157.306 118.001  0.00 97.00      PROA   
ATOM   4140 HE22 GLN P 264     -43.712-157.036 116.354  0.00 97.00      PROA   
ATOM   4141  C   GLN P 264     -47.628-154.469 114.321  0.00 97.00      PROA   
ATOM   4142  O   GLN P 264     -48.726-154.887 114.680  0.00 97.00      PROA   
ATOM   4143  N   GLN P 265     -47.257-154.432 113.025  0.00 97.00      PROA   
ATOM   4144  HN  GLN P 265     -46.337-154.125 112.783  0.00 97.00      PROA   
ATOM   4145  CA  GLN P 265     -48.141-154.591 111.898  0.00 97.00      PROA   
ATOM   4146  HA  GLN P 265     -49.148-154.481 112.268  0.00 97.00      PROA   
ATOM   4147  CB  GLN P 265     -47.920-153.480 110.822  0.00 97.00      PROA   
ATOM   4148  HB1 GLN P 265     -48.326-152.529 111.235  0.00 97.00      PROA   
ATOM   4149  HB2 GLN P 265     -48.528-153.719 109.921  0.00 97.00      PROA   
ATOM   4150  CG  GLN P 265     -46.458-153.226 110.359  0.00 97.00      PROA   
ATOM   4151  HG1 GLN P 265     -46.474-152.613 109.432  0.00 97.00      PROA   
ATOM   4152  HG2 GLN P 265     -45.975-154.194 110.110  0.00 97.00      PROA   
ATOM   4153  CD  GLN P 265     -45.577-152.520 111.407  0.00 97.00      PROA   
ATOM   4154  OE1 GLN P 265     -44.868-153.169 112.185  0.00 97.00      PROA   
ATOM   4155  NE2 GLN P 265     -45.610-151.159 111.423  0.00 97.00      PROA   
ATOM   4156 HE21 GLN P 265     -45.069-150.673 112.113  0.00 97.00      PROA   
ATOM   4157 HE22 GLN P 265     -46.163-150.657 110.762  0.00 97.00      PROA   
ATOM   4158  C   GLN P 265     -48.002-155.962 111.256  0.00 97.00      PROA   
ATOM   4159  O   GLN P 265     -46.933-156.567 111.336  0.00 97.00      PROA   
ATOM   4160  N   PRO P 266     -49.033-156.505 110.596  0.00 97.00      PROA   
ATOM   4161  CD  PRO P 266     -50.419-156.042 110.714  0.00 97.00      PROA   
ATOM   4162  HD1 PRO P 266     -50.511-155.064 110.193  0.00 97.00      PROA   
ATOM   4163  HD2 PRO P 266     -50.732-155.947 111.777  0.00 97.00      PROA   
ATOM   4164  CA  PRO P 266     -48.891-157.463 109.500  0.00 97.00      PROA   
ATOM   4165  HA  PRO P 266     -48.613-158.405 109.951  0.00 97.00      PROA   
ATOM   4166  CB  PRO P 266     -50.286-157.507 108.849  0.00 97.00      PROA   
ATOM   4167  HB1 PRO P 266     -50.524-158.501 108.423  0.00 97.00      PROA   
ATOM   4168  HB2 PRO P 266     -50.369-156.739 108.047  0.00 97.00      PROA   
ATOM   4169  CG  PRO P 266     -51.236-157.105 109.982  0.00 97.00      PROA   
ATOM   4170  HG1 PRO P 266     -52.207-156.720 109.612  0.00 97.00      PROA   
ATOM   4171  HG2 PRO P 266     -51.410-157.971 110.659  0.00 97.00      PROA   
ATOM   4172  C   PRO P 266     -47.802-157.125 108.488  0.00 97.00      PROA   
ATOM   4173  O   PRO P 266     -47.677-155.965 108.102  0.00 97.00      PROA   
ATOM   4174  N   THR P 267     -47.006-158.123 108.046  0.00 97.00      PROA   
ATOM   4175  HN  THR P 267     -47.036-159.024 108.472  0.00 97.00      PROA   
ATOM   4176  CA  THR P 267     -46.085-157.996 106.922  0.00 97.00      PROA   
ATOM   4177  HA  THR P 267     -45.476-157.132 107.151  0.00 97.00      PROA   
ATOM   4178  CB  THR P 267     -45.148-159.191 106.774  0.00 97.00      PROA   
ATOM   4179  HB  THR P 267     -45.591-159.982 106.130  0.00 97.00      PROA   
ATOM   4180  OG1 THR P 267     -44.889-159.793 108.035  0.00 97.00      PROA   
ATOM   4181  HG1 THR P 267     -44.528-159.091 108.582  0.00 97.00      PROA   
ATOM   4182  CG2 THR P 267     -43.804-158.741 106.173  0.00 97.00      PROA   
ATOM   4183 HG21 THR P 267     -43.322-157.983 106.828  0.00 97.00      PROA   
ATOM   4184 HG22 THR P 267     -43.949-158.296 105.168  0.00 97.00      PROA   
ATOM   4185 HG23 THR P 267     -43.120-159.611 106.080  0.00 97.00      PROA   
ATOM   4186  C   THR P 267     -46.748-157.700 105.573  0.00 97.00      PROA   
ATOM   4187  O   THR P 267     -46.206-156.851 104.866  0.00 97.00      PROA   
ATOM   4188  N   PRO P 268     -47.869-158.287 105.128  0.00 97.00      PROA   
ATOM   4189  CD  PRO P 268     -48.404-159.578 105.589  0.00 97.00      PROA   
ATOM   4190  HD1 PRO P 268     -48.552-159.595 106.687  0.00 97.00      PROA   
ATOM   4191  HD2 PRO P 268     -47.715-160.396 105.282  0.00 97.00      PROA   
ATOM   4192  CA  PRO P 268     -48.614-157.777 103.981  0.00 97.00      PROA   
ATOM   4193  HA  PRO P 268     -47.940-157.481 103.190  0.00 97.00      PROA   
ATOM   4194  CB  PRO P 268     -49.516-158.955 103.570  0.00 97.00      PROA   
ATOM   4195  HB1 PRO P 268     -48.957-159.604 102.859  0.00 97.00      PROA   
ATOM   4196  HB2 PRO P 268     -50.462-158.638 103.088  0.00 97.00      PROA   
ATOM   4197  CG  PRO P 268     -49.749-159.721 104.875  0.00 97.00      PROA   
ATOM   4198  HG1 PRO P 268     -50.532-159.197 105.467  0.00 97.00      PROA   
ATOM   4199  HG2 PRO P 268     -50.047-160.775 104.716  0.00 97.00      PROA   
ATOM   4200  C   PRO P 268     -49.448-156.566 104.364  0.00 97.00      PROA   
ATOM   4201  O   PRO P 268     -49.902-156.465 105.502  0.00 97.00      PROA   
ATOM   4202  N   VAL P 269     -49.640-155.641 103.398  0.00 97.00      PROA   
ATOM   4203  HN  VAL P 269     -49.294-155.757 102.472  0.00 97.00      PROA   
ATOM   4204  CA  VAL P 269     -50.475-154.474 103.486  0.00 97.00      PROA   
ATOM   4205  HA  VAL P 269     -51.309-154.691 104.140  0.00 97.00      PROA   
ATOM   4206  CB  VAL P 269     -49.712-153.245 103.995  0.00 97.00      PROA   
ATOM   4207  HB  VAL P 269     -49.266-153.512 104.983  0.00 97.00      PROA   
ATOM   4208  CG1 VAL P 269     -48.564-152.862 103.038  0.00 97.00      PROA   
ATOM   4209 HG11 VAL P 269     -48.972-152.596 102.041  0.00 97.00      PROA   
ATOM   4210 HG12 VAL P 269     -47.850-153.701 102.918  0.00 97.00      PROA   
ATOM   4211 HG13 VAL P 269     -48.011-151.981 103.431  0.00 97.00      PROA   
ATOM   4212  CG2 VAL P 269     -50.680-152.065 104.216  0.00 97.00      PROA   
ATOM   4213 HG21 VAL P 269     -51.497-152.357 104.908  0.00 97.00      PROA   
ATOM   4214 HG22 VAL P 269     -51.128-151.757 103.249  0.00 97.00      PROA   
ATOM   4215 HG23 VAL P 269     -50.140-151.192 104.641  0.00 97.00      PROA   
ATOM   4216  C   VAL P 269     -51.034-154.298 102.053  0.00 97.00      PROA   
ATOM   4217  OT1 VAL P 269     -50.409-154.829 101.092  0.00 97.00      PROA   
ATOM   4218  OT2 VAL P 269     -52.109-153.658 101.900  0.00 97.00      PROA   
END
