# Supplementary material for: The solution structure of the unbound IgG Fc receptor CD64 resembles its crystal structure: Implications for function
Source: PLoS One. 2023 Sep 21;18(9):e0288351. doi: 10.1371/journal.pone.0288351 (PMC10513344; doi:10.1371/journal.pone.0288351)
Supplement: S1 File — (ZIP) [file pone.0288351.s003.zip › CD64V03 E11/Top100/EM_done_ready_for_EM_top100_0p11_E11.dcd_119182.pdb.pdb]

REMARK  FINAL COORDINATES WRITTEN BY NAMD AT TIMESTEP 2000
ATOM      1  N   LYS P   1      13.290 -78.374  92.316  0.00 97.00      PROA   
ATOM      2  HT1 LYS P   1      13.102 -79.387  92.155  0.00 97.00      PROA   
ATOM      3  HT2 LYS P   1      14.170 -78.324  92.873  0.00 97.00      PROA   
ATOM      4  HT3 LYS P   1      13.425 -77.909  91.397  0.00 97.00      PROA   
ATOM      5  CA  LYS P   1      12.155 -77.782  93.063  0.00 97.00      PROA   
ATOM      6  HA  LYS P   1      11.871 -78.493  93.825  0.00 97.00      PROA   
ATOM      7  CB  LYS P   1      12.561 -76.448  93.759  0.00 97.00      PROA   
ATOM      8  HB1 LYS P   1      11.635 -75.928  94.089  0.00 97.00      PROA   
ATOM      9  HB2 LYS P   1      13.072 -75.772  93.041  0.00 97.00      PROA   
ATOM     10  CG  LYS P   1      13.447 -76.639  95.010  0.00 97.00      PROA   
ATOM     11  HG1 LYS P   1      14.473 -76.910  94.677  0.00 97.00      PROA   
ATOM     12  HG2 LYS P   1      13.064 -77.487  95.620  0.00 97.00      PROA   
ATOM     13  CD  LYS P   1      13.555 -75.391  95.912  0.00 97.00      PROA   
ATOM     14  HD1 LYS P   1      13.870 -74.526  95.288  0.00 97.00      PROA   
ATOM     15  HD2 LYS P   1      14.363 -75.584  96.654  0.00 97.00      PROA   
ATOM     16  CE  LYS P   1      12.254 -75.046  96.659  0.00 97.00      PROA   
ATOM     17  HE1 LYS P   1      11.896 -75.928  97.231  0.00 97.00      PROA   
ATOM     18  HE2 LYS P   1      11.462 -74.731  95.948  0.00 97.00      PROA   
ATOM     19  NZ  LYS P   1      12.456 -73.934  97.624  0.00 97.00      PROA   
ATOM     20  HZ1 LYS P   1      12.801 -73.091  97.124  0.00 97.00      PROA   
ATOM     21  HZ2 LYS P   1      13.153 -74.215  98.344  0.00 97.00      PROA   
ATOM     22  HZ3 LYS P   1      11.554 -73.711  98.092  0.00 97.00      PROA   
ATOM     23  C   LYS P   1      10.961 -77.602  92.165  0.00 97.00      PROA   
ATOM     24  O   LYS P   1      11.063 -77.714  90.945  0.00 97.00      PROA   
ATOM     25  N   ALA P   2       9.787 -77.318  92.765  0.00 97.00      PROA   
ATOM     26  HN  ALA P   2       9.668 -77.281  93.754  0.00 97.00      PROA   
ATOM     27  CA  ALA P   2       8.581 -76.980  92.070  0.00 97.00      PROA   
ATOM     28  HA  ALA P   2       8.800 -76.304  91.253  0.00 97.00      PROA   
ATOM     29  CB  ALA P   2       7.816 -78.230  91.588  0.00 97.00      PROA   
ATOM     30  HB1 ALA P   2       7.616 -78.915  92.438  0.00 97.00      PROA   
ATOM     31  HB2 ALA P   2       8.426 -78.782  90.841  0.00 97.00      PROA   
ATOM     32  HB3 ALA P   2       6.851 -77.956  91.113  0.00 97.00      PROA   
ATOM     33  C   ALA P   2       7.803 -76.239  93.129  0.00 97.00      PROA   
ATOM     34  O   ALA P   2       8.260 -76.152  94.269  0.00 97.00      PROA   
ATOM     35  N   VAL P   3       6.626 -75.675  92.763  0.00 97.00      PROA   
ATOM     36  HN  VAL P   3       6.332 -75.676  91.812  0.00 97.00      PROA   
ATOM     37  CA  VAL P   3       5.607 -75.207  93.680  0.00 97.00      PROA   
ATOM     38  HA  VAL P   3       5.625 -75.830  94.563  0.00 97.00      PROA   
ATOM     39  CB  VAL P   3       5.665 -73.727  94.094  0.00 97.00      PROA   
ATOM     40  HB  VAL P   3       4.775 -73.505  94.729  0.00 97.00      PROA   
ATOM     41  CG1 VAL P   3       6.907 -73.457  94.968  0.00 97.00      PROA   
ATOM     42 HG11 VAL P   3       7.832 -73.553  94.364  0.00 97.00      PROA   
ATOM     43 HG12 VAL P   3       6.949 -74.176  95.813  0.00 97.00      PROA   
ATOM     44 HG13 VAL P   3       6.864 -72.425  95.379  0.00 97.00      PROA   
ATOM     45  CG2 VAL P   3       5.642 -72.782  92.874  0.00 97.00      PROA   
ATOM     46 HG21 VAL P   3       4.689 -72.872  92.315  0.00 97.00      PROA   
ATOM     47 HG22 VAL P   3       6.482 -73.007  92.185  0.00 97.00      PROA   
ATOM     48 HG23 VAL P   3       5.745 -71.728  93.209  0.00 97.00      PROA   
ATOM     49  C   VAL P   3       4.315 -75.488  92.943  0.00 97.00      PROA   
ATOM     50  O   VAL P   3       4.289 -75.465  91.713  0.00 97.00      PROA   
ATOM     51  N   ILE P   4       3.212 -75.801  93.671  0.00 97.00      PROA   
ATOM     52  HN  ILE P   4       3.259 -75.904  94.663  0.00 97.00      PROA   
ATOM     53  CA  ILE P   4       1.958 -76.193  93.042  0.00 97.00      PROA   
ATOM     54  HA  ILE P   4       2.143 -76.406  92.000  0.00 97.00      PROA   
ATOM     55  CB  ILE P   4       1.384 -77.487  93.623  0.00 97.00      PROA   
ATOM     56  HB  ILE P   4       1.193 -77.346  94.711  0.00 97.00      PROA   
ATOM     57  CG2 ILE P   4       0.060 -77.840  92.901  0.00 97.00      PROA   
ATOM     58 HG21 ILE P   4       0.209 -77.810  91.799  0.00 97.00      PROA   
ATOM     59 HG22 ILE P   4      -0.751 -77.135  93.177  0.00 97.00      PROA   
ATOM     60 HG23 ILE P   4      -0.279 -78.860  93.166  0.00 97.00      PROA   
ATOM     61  CG1 ILE P   4       2.400 -78.647  93.470  0.00 97.00      PROA   
ATOM     62 HG11 ILE P   4       3.421 -78.325  93.764  0.00 97.00      PROA   
ATOM     63 HG12 ILE P   4       2.429 -78.916  92.395  0.00 97.00      PROA   
ATOM     64  CD  ILE P   4       2.067 -79.890  94.298  0.00 97.00      PROA   
ATOM     65  HD1 ILE P   4       1.016 -80.213  94.162  0.00 97.00      PROA   
ATOM     66  HD2 ILE P   4       2.235 -79.683  95.377  0.00 97.00      PROA   
ATOM     67  HD3 ILE P   4       2.727 -80.729  93.995  0.00 97.00      PROA   
ATOM     68  C   ILE P   4       0.928 -75.069  93.091  0.00 97.00      PROA   
ATOM     69  O   ILE P   4       0.694 -74.447  94.125  0.00 97.00      PROA   
ATOM     70  N   LYS P   5       0.264 -74.795  91.942  0.00 97.00      PROA   
ATOM     71  HN  LYS P   5       0.548 -75.239  91.092  0.00 97.00      PROA   
ATOM     72  CA  LYS P   5      -0.832 -73.850  91.850  0.00 97.00      PROA   
ATOM     73  HA  LYS P   5      -0.982 -73.360  92.800  0.00 97.00      PROA   
ATOM     74  CB  LYS P   5      -0.588 -72.778  90.757  0.00 97.00      PROA   
ATOM     75  HB1 LYS P   5      -1.435 -72.057  90.742  0.00 97.00      PROA   
ATOM     76  HB2 LYS P   5      -0.540 -73.270  89.759  0.00 97.00      PROA   
ATOM     77  CG  LYS P   5       0.721 -71.987  90.925  0.00 97.00      PROA   
ATOM     78  HG1 LYS P   5       0.805 -71.307  90.048  0.00 97.00      PROA   
ATOM     79  HG2 LYS P   5       1.582 -72.691  90.880  0.00 97.00      PROA   
ATOM     80  CD  LYS P   5       0.805 -71.162  92.223  0.00 97.00      PROA   
ATOM     81  HD1 LYS P   5       0.608 -71.828  93.090  0.00 97.00      PROA   
ATOM     82  HD2 LYS P   5       0.013 -70.381  92.211  0.00 97.00      PROA   
ATOM     83  CE  LYS P   5       2.178 -70.515  92.456  0.00 97.00      PROA   
ATOM     84  HE1 LYS P   5       2.949 -71.314  92.541  0.00 97.00      PROA   
ATOM     85  HE2 LYS P   5       2.194 -69.897  93.375  0.00 97.00      PROA   
ATOM     86  NZ  LYS P   5       2.557 -69.659  91.321  0.00 97.00      PROA   
ATOM     87  HZ1 LYS P   5       2.084 -68.742  91.263  0.00 97.00      PROA   
ATOM     88  HZ2 LYS P   5       2.394 -70.200  90.441  0.00 97.00      PROA   
ATOM     89  HZ3 LYS P   5       3.595 -69.550  91.310  0.00 97.00      PROA   
ATOM     90  C   LYS P   5      -2.119 -74.567  91.493  0.00 97.00      PROA   
ATOM     91  O   LYS P   5      -2.272 -75.093  90.397  0.00 97.00      PROA   
ATOM     92  N   LEU P   6      -3.118 -74.567  92.403  0.00 97.00      PROA   
ATOM     93  HN  LEU P   6      -2.987 -74.200  93.321  0.00 97.00      PROA   
ATOM     94  CA  LEU P   6      -4.461 -75.025  92.103  0.00 97.00      PROA   
ATOM     95  HA  LEU P   6      -4.394 -75.924  91.504  0.00 97.00      PROA   
ATOM     96  CB  LEU P   6      -5.266 -75.367  93.385  0.00 97.00      PROA   
ATOM     97  HB1 LEU P   6      -6.211 -75.861  93.068  0.00 97.00      PROA   
ATOM     98  HB2 LEU P   6      -5.541 -74.441  93.935  0.00 97.00      PROA   
ATOM     99  CG  LEU P   6      -4.551 -76.307  94.392  0.00 97.00      PROA   
ATOM    100  HG  LEU P   6      -3.849 -76.961  93.825  0.00 97.00      PROA   
ATOM    101  CD1 LEU P   6      -3.751 -75.544  95.467  0.00 97.00      PROA   
ATOM    102 HD11 LEU P   6      -4.424 -74.854  96.020  0.00 97.00      PROA   
ATOM    103 HD12 LEU P   6      -2.926 -74.953  95.022  0.00 97.00      PROA   
ATOM    104 HD13 LEU P   6      -3.311 -76.258  96.195  0.00 97.00      PROA   
ATOM    105  CD2 LEU P   6      -5.572 -77.222  95.088  0.00 97.00      PROA   
ATOM    106 HD21 LEU P   6      -6.116 -77.843  94.346  0.00 97.00      PROA   
ATOM    107 HD22 LEU P   6      -6.310 -76.612  95.649  0.00 97.00      PROA   
ATOM    108 HD23 LEU P   6      -5.055 -77.895  95.805  0.00 97.00      PROA   
ATOM    109  C   LEU P   6      -5.189 -73.951  91.299  0.00 97.00      PROA   
ATOM    110  O   LEU P   6      -5.255 -72.798  91.717  0.00 97.00      PROA   
ATOM    111  N   GLN P   7      -5.709 -74.285  90.092  0.00 97.00      PROA   
ATOM    112  HN  GLN P   7      -5.609 -75.212  89.730  0.00 97.00      PROA   
ATOM    113  CA  GLN P   7      -6.387 -73.332  89.221  0.00 97.00      PROA   
ATOM    114  HA  GLN P   7      -5.711 -72.492  89.134  0.00 97.00      PROA   
ATOM    115  CB  GLN P   7      -6.513 -73.894  87.779  0.00 97.00      PROA   
ATOM    116  HB1 GLN P   7      -6.888 -74.937  87.855  0.00 97.00      PROA   
ATOM    117  HB2 GLN P   7      -5.477 -73.952  87.375  0.00 97.00      PROA   
ATOM    118  CG  GLN P   7      -7.419 -73.108  86.806  0.00 97.00      PROA   
ATOM    119  HG1 GLN P   7      -7.097 -72.045  86.777  0.00 97.00      PROA   
ATOM    120  HG2 GLN P   7      -8.479 -73.154  87.132  0.00 97.00      PROA   
ATOM    121  CD  GLN P   7      -7.267 -73.676  85.388  0.00 97.00      PROA   
ATOM    122  OE1 GLN P   7      -6.146 -73.849  84.900  0.00 97.00      PROA   
ATOM    123  NE2 GLN P   7      -8.399 -73.978  84.697  0.00 97.00      PROA   
ATOM    124 HE21 GLN P   7      -8.290 -74.364  83.782  0.00 97.00      PROA   
ATOM    125 HE22 GLN P   7      -9.301 -73.823  85.098  0.00 97.00      PROA   
ATOM    126  C   GLN P   7      -7.672 -72.705  89.761  0.00 97.00      PROA   
ATOM    127  O   GLN P   7      -7.774 -71.477  89.736  0.00 97.00      PROA   
ATOM    128  N   PRO P   8      -8.646 -73.415  90.326  0.00 97.00      PROA   
ATOM    129  CD  PRO P   8      -8.994 -74.785  89.966  0.00 97.00      PROA   
ATOM    130  HD1 PRO P   8      -8.340 -75.464  90.549  0.00 97.00      PROA   
ATOM    131  HD2 PRO P   8      -8.886 -74.976  88.877  0.00 97.00      PROA   
ATOM    132  CA  PRO P   8      -9.431 -72.937  91.458  0.00 97.00      PROA   
ATOM    133  HA  PRO P   8      -9.829 -71.961  91.226  0.00 97.00      PROA   
ATOM    134  CB  PRO P   8     -10.546 -73.995  91.635  0.00 97.00      PROA   
ATOM    135  HB1 PRO P   8     -11.545 -73.515  91.693  0.00 97.00      PROA   
ATOM    136  HB2 PRO P   8     -10.402 -74.618  92.544  0.00 97.00      PROA   
ATOM    137  CG  PRO P   8     -10.454 -74.906  90.399  0.00 97.00      PROA   
ATOM    138  HG1 PRO P   8     -10.752 -75.948  90.629  0.00 97.00      PROA   
ATOM    139  HG2 PRO P   8     -11.113 -74.509  89.596  0.00 97.00      PROA   
ATOM    140  C   PRO P   8      -8.524 -72.874  92.686  0.00 97.00      PROA   
ATOM    141  O   PRO P   8      -7.982 -73.939  92.973  0.00 97.00      PROA   
ATOM    142  N   PRO P   9      -8.296 -71.788  93.427  0.00 97.00      PROA   
ATOM    143  CD  PRO P   9      -8.935 -70.489  93.191  0.00 97.00      PROA   
ATOM    144  HD1 PRO P   9     -10.043 -70.582  93.190  0.00 97.00      PROA   
ATOM    145  HD2 PRO P   9      -8.579 -70.081  92.218  0.00 97.00      PROA   
ATOM    146  CA  PRO P   9      -7.293 -71.727  94.496  0.00 97.00      PROA   
ATOM    147  HA  PRO P   9      -6.384 -72.226  94.193  0.00 97.00      PROA   
ATOM    148  CB  PRO P   9      -7.083 -70.208  94.655  0.00 97.00      PROA   
ATOM    149  HB1 PRO P   9      -6.367 -69.870  93.871  0.00 97.00      PROA   
ATOM    150  HB2 PRO P   9      -6.688 -69.898  95.640  0.00 97.00      PROA   
ATOM    151  CG  PRO P   9      -8.456 -69.608  94.344  0.00 97.00      PROA   
ATOM    152  HG1 PRO P   9      -9.124 -69.744  95.221  0.00 97.00      PROA   
ATOM    153  HG2 PRO P   9      -8.410 -68.533  94.080  0.00 97.00      PROA   
ATOM    154  C   PRO P   9      -7.780 -72.370  95.792  0.00 97.00      PROA   
ATOM    155  O   PRO P   9      -7.533 -71.828  96.868  0.00 97.00      PROA   
ATOM    156  N   TRP P  10      -8.462 -73.530  95.726  0.00 97.00      PROA   
ATOM    157  HN  TRP P  10      -8.558 -73.989  94.845  0.00 97.00      PROA   
ATOM    158  CA  TRP P  10      -9.213 -74.070  96.835  0.00 97.00      PROA   
ATOM    159  HA  TRP P  10      -9.124 -73.419  97.693  0.00 97.00      PROA   
ATOM    160  CB  TRP P  10     -10.712 -74.212  96.465  0.00 97.00      PROA   
ATOM    161  HB1 TRP P  10     -11.290 -74.500  97.368  0.00 97.00      PROA   
ATOM    162  HB2 TRP P  10     -10.817 -75.040  95.727  0.00 97.00      PROA   
ATOM    163  CG  TRP P  10     -11.336 -72.984  95.865  0.00 97.00      PROA   
ATOM    164  CD1 TRP P  10     -12.118 -72.984  94.739  0.00 97.00      PROA   
ATOM    165  HD1 TRP P  10     -12.368 -73.870  94.170  0.00 97.00      PROA   
ATOM    166  NE1 TRP P  10     -12.590 -71.722  94.500  0.00 97.00      PROA   
ATOM    167  HE1 TRP P  10     -13.302 -71.491  93.873  0.00 97.00      PROA   
ATOM    168  CE2 TRP P  10     -12.110 -70.866  95.445  0.00 97.00      PROA   
ATOM    169  CD2 TRP P  10     -11.298 -71.618  96.326  0.00 97.00      PROA   
ATOM    170  CE3 TRP P  10     -10.675 -70.968  97.395  0.00 97.00      PROA   
ATOM    171  HE3 TRP P  10     -10.026 -71.494  98.078  0.00 97.00      PROA   
ATOM    172  CZ3 TRP P  10     -10.894 -69.600  97.579  0.00 97.00      PROA   
ATOM    173  HZ3 TRP P  10     -10.420 -69.091  98.407  0.00 97.00      PROA   
ATOM    174  CZ2 TRP P  10     -12.323 -69.505  95.622  0.00 97.00      PROA   
ATOM    175  HZ2 TRP P  10     -12.944 -68.940  94.944  0.00 97.00      PROA   
ATOM    176  CH2 TRP P  10     -11.707 -68.881  96.708  0.00 97.00      PROA   
ATOM    177  HH2 TRP P  10     -11.850 -67.822  96.872  0.00 97.00      PROA   
ATOM    178  C   TRP P  10      -8.665 -75.420  97.230  0.00 97.00      PROA   
ATOM    179  O   TRP P  10      -8.784 -76.406  96.507  0.00 97.00      PROA   
ATOM    180  N   VAL P  11      -8.052 -75.493  98.432  0.00 97.00      PROA   
ATOM    181  HN  VAL P  11      -7.912 -74.669  98.979  0.00 97.00      PROA   
ATOM    182  CA  VAL P  11      -7.429 -76.704  98.937  0.00 97.00      PROA   
ATOM    183  HA  VAL P  11      -6.989 -77.229  98.101  0.00 97.00      PROA   
ATOM    184  CB  VAL P  11      -6.303 -76.335  99.906  0.00 97.00      PROA   
ATOM    185  HB  VAL P  11      -6.729 -75.884 100.830  0.00 97.00      PROA   
ATOM    186  CG1 VAL P  11      -5.488 -77.584 100.279  0.00 97.00      PROA   
ATOM    187 HG11 VAL P  11      -5.098 -78.085  99.367  0.00 97.00      PROA   
ATOM    188 HG12 VAL P  11      -6.115 -78.304 100.839  0.00 97.00      PROA   
ATOM    189 HG13 VAL P  11      -4.626 -77.306 100.921  0.00 97.00      PROA   
ATOM    190  CG2 VAL P  11      -5.366 -75.293  99.245  0.00 97.00      PROA   
ATOM    191 HG21 VAL P  11      -5.869 -74.317  99.094  0.00 97.00      PROA   
ATOM    192 HG22 VAL P  11      -5.003 -75.665  98.264  0.00 97.00      PROA   
ATOM    193 HG23 VAL P  11      -4.481 -75.115  99.893  0.00 97.00      PROA   
ATOM    194  C   VAL P  11      -8.477 -77.638  99.562  0.00 97.00      PROA   
ATOM    195  O   VAL P  11      -8.254 -78.834  99.738  0.00 97.00      PROA   
ATOM    196  N   SER P  12      -9.685 -77.104  99.844  0.00 97.00      PROA   
ATOM    197  HN  SER P  12      -9.830 -76.141  99.644  0.00 97.00      PROA   
ATOM    198  CA  SER P  12     -10.845 -77.822 100.348  0.00 97.00      PROA   
ATOM    199  HA  SER P  12     -10.619 -78.875 100.441  0.00 97.00      PROA   
ATOM    200  CB  SER P  12     -11.276 -77.291 101.752  0.00 97.00      PROA   
ATOM    201  HB1 SER P  12     -11.267 -76.180 101.744  0.00 97.00      PROA   
ATOM    202  HB2 SER P  12     -10.529 -77.633 102.503  0.00 97.00      PROA   
ATOM    203  OG  SER P  12     -12.569 -77.727 102.171  0.00 97.00      PROA   
ATOM    204  HG1 SER P  12     -12.473 -78.637 102.464  0.00 97.00      PROA   
ATOM    205  C   SER P  12     -11.944 -77.668  99.307  0.00 97.00      PROA   
ATOM    206  O   SER P  12     -12.266 -76.553  98.902  0.00 97.00      PROA   
ATOM    207  N   VAL P  13     -12.522 -78.799  98.816  0.00 97.00      PROA   
ATOM    208  HN  VAL P  13     -12.231 -79.698  99.142  0.00 97.00      PROA   
ATOM    209  CA  VAL P  13     -13.397 -78.773  97.649  0.00 97.00      PROA   
ATOM    210  HA  VAL P  13     -13.918 -77.826  97.641  0.00 97.00      PROA   
ATOM    211  CB  VAL P  13     -12.563 -78.891  96.366  0.00 97.00      PROA   
ATOM    212  HB  VAL P  13     -11.710 -78.175  96.462  0.00 97.00      PROA   
ATOM    213  CG1 VAL P  13     -11.964 -80.305  96.195  0.00 97.00      PROA   
ATOM    214 HG11 VAL P  13     -12.764 -81.057  96.032  0.00 97.00      PROA   
ATOM    215 HG12 VAL P  13     -11.372 -80.598  97.085  0.00 97.00      PROA   
ATOM    216 HG13 VAL P  13     -11.294 -80.327  95.309  0.00 97.00      PROA   
ATOM    217  CG2 VAL P  13     -13.368 -78.460  95.125  0.00 97.00      PROA   
ATOM    218 HG21 VAL P  13     -13.826 -77.461  95.275  0.00 97.00      PROA   
ATOM    219 HG22 VAL P  13     -14.167 -79.194  94.898  0.00 97.00      PROA   
ATOM    220 HG23 VAL P  13     -12.701 -78.411  94.238  0.00 97.00      PROA   
ATOM    221  C   VAL P  13     -14.470 -79.856  97.738  0.00 97.00      PROA   
ATOM    222  O   VAL P  13     -14.326 -80.837  98.455  0.00 97.00      PROA   
ATOM    223  N   PHE P  14     -15.617 -79.704  97.027  0.00 97.00      PROA   
ATOM    224  HN  PHE P  14     -15.785 -78.882  96.485  0.00 97.00      PROA   
ATOM    225  CA  PHE P  14     -16.633 -80.743  96.937  0.00 97.00      PROA   
ATOM    226  HA  PHE P  14     -16.700 -81.227  97.901  0.00 97.00      PROA   
ATOM    227  CB  PHE P  14     -18.036 -80.199  96.554  0.00 97.00      PROA   
ATOM    228  HB1 PHE P  14     -18.763 -81.022  96.385  0.00 97.00      PROA   
ATOM    229  HB2 PHE P  14     -17.966 -79.601  95.617  0.00 97.00      PROA   
ATOM    230  CG  PHE P  14     -18.632 -79.353  97.645  0.00 97.00      PROA   
ATOM    231  CD1 PHE P  14     -18.845 -79.881  98.931  0.00 97.00      PROA   
ATOM    232  HD1 PHE P  14     -18.516 -80.883  99.161  0.00 97.00      PROA   
ATOM    233  CE1 PHE P  14     -19.509 -79.130  99.909  0.00 97.00      PROA   
ATOM    234  HE1 PHE P  14     -19.676 -79.547 100.891  0.00 97.00      PROA   
ATOM    235  CZ  PHE P  14     -19.957 -77.837  99.613  0.00 97.00      PROA   
ATOM    236  HZ  PHE P  14     -20.473 -77.257 100.363  0.00 97.00      PROA   
ATOM    237  CD2 PHE P  14     -19.095 -78.059  97.359  0.00 97.00      PROA   
ATOM    238  HD2 PHE P  14     -18.968 -77.655  96.366  0.00 97.00      PROA   
ATOM    239  CE2 PHE P  14     -19.735 -77.295  98.341  0.00 97.00      PROA   
ATOM    240  HE2 PHE P  14     -20.061 -76.292  98.108  0.00 97.00      PROA   
ATOM    241  C   PHE P  14     -16.308 -81.831  95.928  0.00 97.00      PROA   
ATOM    242  O   PHE P  14     -15.547 -81.635  94.985  0.00 97.00      PROA   
ATOM    243  N   GLN P  15     -16.952 -83.014  96.089  0.00 97.00      PROA   
ATOM    244  HN  GLN P  15     -17.406 -83.223  96.954  0.00 97.00      PROA   
ATOM    245  CA  GLN P  15     -17.124 -84.000  95.030  0.00 97.00      PROA   
ATOM    246  HA  GLN P  15     -16.138 -84.338  94.743  0.00 97.00      PROA   
ATOM    247  CB  GLN P  15     -17.957 -85.222  95.515  0.00 97.00      PROA   
ATOM    248  HB1 GLN P  15     -17.361 -85.746  96.298  0.00 97.00      PROA   
ATOM    249  HB2 GLN P  15     -18.071 -85.939  94.673  0.00 97.00      PROA   
ATOM    250  CG  GLN P  15     -19.332 -84.833  96.124  0.00 97.00      PROA   
ATOM    251  HG1 GLN P  15     -19.552 -83.764  95.924  0.00 97.00      PROA   
ATOM    252  HG2 GLN P  15     -19.300 -84.948  97.227  0.00 97.00      PROA   
ATOM    253  CD  GLN P  15     -20.484 -85.694  95.579  0.00 97.00      PROA   
ATOM    254  OE1 GLN P  15     -20.558 -86.903  95.825  0.00 97.00      PROA   
ATOM    255  NE2 GLN P  15     -21.414 -85.048  94.818  0.00 97.00      PROA   
ATOM    256 HE21 GLN P  15     -21.332 -84.065  94.658  0.00 97.00      PROA   
ATOM    257 HE22 GLN P  15     -22.138 -85.582  94.383  0.00 97.00      PROA   
ATOM    258  C   GLN P  15     -17.807 -83.421  93.788  0.00 97.00      PROA   
ATOM    259  O   GLN P  15     -18.646 -82.530  93.903  0.00 97.00      PROA   
ATOM    260  N   GLU P  16     -17.424 -83.903  92.577  0.00 97.00      PROA   
ATOM    261  HN  GLU P  16     -16.713 -84.606  92.547  0.00 97.00      PROA   
ATOM    262  CA  GLU P  16     -17.970 -83.537  91.273  0.00 97.00      PROA   
ATOM    263  HA  GLU P  16     -17.705 -84.361  90.626  0.00 97.00      PROA   
ATOM    264  CB  GLU P  16     -19.532 -83.442  91.207  0.00 97.00      PROA   
ATOM    265  HB1 GLU P  16     -19.850 -82.594  91.847  0.00 97.00      PROA   
ATOM    266  HB2 GLU P  16     -19.965 -84.373  91.638  0.00 97.00      PROA   
ATOM    267  CG  GLU P  16     -20.138 -83.225  89.797  0.00 97.00      PROA   
ATOM    268  HG1 GLU P  16     -20.104 -84.175  89.225  0.00 97.00      PROA   
ATOM    269  HG2 GLU P  16     -19.555 -82.471  89.231  0.00 97.00      PROA   
ATOM    270  CD  GLU P  16     -21.587 -82.719  89.809  0.00 97.00      PROA   
ATOM    271  OE1 GLU P  16     -22.193 -82.536  90.897  0.00 97.00      PROA   
ATOM    272  OE2 GLU P  16     -22.106 -82.477  88.686  0.00 97.00      PROA   
ATOM    273  C   GLU P  16     -17.274 -82.318  90.667  0.00 97.00      PROA   
ATOM    274  O   GLU P  16     -17.100 -82.237  89.454  0.00 97.00      PROA   
ATOM    275  N   GLU P  17     -16.822 -81.347  91.494  0.00 97.00      PROA   
ATOM    276  HN  GLU P  17     -16.997 -81.420  92.473  0.00 97.00      PROA   
ATOM    277  CA  GLU P  17     -16.112 -80.142  91.082  0.00 97.00      PROA   
ATOM    278  HA  GLU P  17     -16.762 -79.620  90.394  0.00 97.00      PROA   
ATOM    279  CB  GLU P  17     -15.908 -79.209  92.306  0.00 97.00      PROA   
ATOM    280  HB1 GLU P  17     -15.409 -79.823  93.092  0.00 97.00      PROA   
ATOM    281  HB2 GLU P  17     -16.911 -78.935  92.704  0.00 97.00      PROA   
ATOM    282  CG  GLU P  17     -15.067 -77.925  92.101  0.00 97.00      PROA   
ATOM    283  HG1 GLU P  17     -14.054 -78.160  91.717  0.00 97.00      PROA   
ATOM    284  HG2 GLU P  17     -14.940 -77.427  93.086  0.00 97.00      PROA   
ATOM    285  CD  GLU P  17     -15.736 -76.914  91.165  0.00 97.00      PROA   
ATOM    286  OE1 GLU P  17     -15.924 -77.226  89.961  0.00 97.00      PROA   
ATOM    287  OE2 GLU P  17     -16.053 -75.794  91.646  0.00 97.00      PROA   
ATOM    288  C   GLU P  17     -14.800 -80.386  90.333  0.00 97.00      PROA   
ATOM    289  O   GLU P  17     -14.082 -81.346  90.588  0.00 97.00      PROA   
ATOM    290  N   SER P  18     -14.459 -79.504  89.364  0.00 97.00      PROA   
ATOM    291  HN  SER P  18     -15.005 -78.671  89.267  0.00 97.00      PROA   
ATOM    292  CA  SER P  18     -13.300 -79.643  88.499  0.00 97.00      PROA   
ATOM    293  HA  SER P  18     -13.026 -80.687  88.455  0.00 97.00      PROA   
ATOM    294  CB  SER P  18     -13.581 -79.157  87.054  0.00 97.00      PROA   
ATOM    295  HB1 SER P  18     -13.805 -78.068  87.059  0.00 97.00      PROA   
ATOM    296  HB2 SER P  18     -14.478 -79.686  86.668  0.00 97.00      PROA   
ATOM    297  OG  SER P  18     -12.484 -79.414  86.175  0.00 97.00      PROA   
ATOM    298  HG1 SER P  18     -12.379 -80.369  86.144  0.00 97.00      PROA   
ATOM    299  C   SER P  18     -12.127 -78.863  89.055  0.00 97.00      PROA   
ATOM    300  O   SER P  18     -12.232 -77.678  89.365  0.00 97.00      PROA   
ATOM    301  N   VAL P  19     -10.956 -79.522  89.182  0.00 97.00      PROA   
ATOM    302  HN  VAL P  19     -10.875 -80.476  88.899  0.00 97.00      PROA   
ATOM    303  CA  VAL P  19      -9.785 -78.875  89.737  0.00 97.00      PROA   
ATOM    304  HA  VAL P  19      -9.847 -77.819  89.522  0.00 97.00      PROA   
ATOM    305  CB  VAL P  19      -9.720 -79.012  91.265  0.00 97.00      PROA   
ATOM    306  HB  VAL P  19     -10.594 -78.453  91.679  0.00 97.00      PROA   
ATOM    307  CG1 VAL P  19      -9.873 -80.480  91.715  0.00 97.00      PROA   
ATOM    308 HG11 VAL P  19      -9.034 -81.086  91.325  0.00 97.00      PROA   
ATOM    309 HG12 VAL P  19     -10.829 -80.920  91.366  0.00 97.00      PROA   
ATOM    310 HG13 VAL P  19      -9.855 -80.544  92.824  0.00 97.00      PROA   
ATOM    311  CG2 VAL P  19      -8.438 -78.384  91.849  0.00 97.00      PROA   
ATOM    312 HG21 VAL P  19      -8.343 -77.324  91.546  0.00 97.00      PROA   
ATOM    313 HG22 VAL P  19      -7.539 -78.940  91.514  0.00 97.00      PROA   
ATOM    314 HG23 VAL P  19      -8.473 -78.426  92.959  0.00 97.00      PROA   
ATOM    315  C   VAL P  19      -8.543 -79.344  89.012  0.00 97.00      PROA   
ATOM    316  O   VAL P  19      -8.285 -80.533  88.886  0.00 97.00      PROA   
ATOM    317  N   THR P  20      -7.718 -78.402  88.496  0.00 97.00      PROA   
ATOM    318  HN  THR P  20      -7.931 -77.433  88.583  0.00 97.00      PROA   
ATOM    319  CA  THR P  20      -6.479 -78.749  87.816  0.00 97.00      PROA   
ATOM    320  HA  THR P  20      -6.306 -79.805  87.941  0.00 97.00      PROA   
ATOM    321  CB  THR P  20      -6.496 -78.500  86.305  0.00 97.00      PROA   
ATOM    322  HB  THR P  20      -7.458 -78.912  85.920  0.00 97.00      PROA   
ATOM    323  OG1 THR P  20      -5.470 -79.212  85.617  0.00 97.00      PROA   
ATOM    324  HG1 THR P  20      -4.626 -78.798  85.822  0.00 97.00      PROA   
ATOM    325  CG2 THR P  20      -6.429 -77.018  85.911  0.00 97.00      PROA   
ATOM    326 HG21 THR P  20      -5.505 -76.540  86.294  0.00 97.00      PROA   
ATOM    327 HG22 THR P  20      -7.310 -76.476  86.308  0.00 97.00      PROA   
ATOM    328 HG23 THR P  20      -6.433 -76.918  84.804  0.00 97.00      PROA   
ATOM    329  C   THR P  20      -5.364 -78.051  88.550  0.00 97.00      PROA   
ATOM    330  O   THR P  20      -5.482 -76.897  88.947  0.00 97.00      PROA   
ATOM    331  N   LEU P  21      -4.263 -78.787  88.805  0.00 97.00      PROA   
ATOM    332  HN  LEU P  21      -4.214 -79.727  88.472  0.00 97.00      PROA   
ATOM    333  CA  LEU P  21      -3.195 -78.372  89.683  0.00 97.00      PROA   
ATOM    334  HA  LEU P  21      -3.395 -77.386  90.075  0.00 97.00      PROA   
ATOM    335  CB  LEU P  21      -2.999 -79.356  90.870  0.00 97.00      PROA   
ATOM    336  HB1 LEU P  21      -2.176 -78.958  91.503  0.00 97.00      PROA   
ATOM    337  HB2 LEU P  21      -2.686 -80.356  90.499  0.00 97.00      PROA   
ATOM    338  CG  LEU P  21      -4.232 -79.565  91.793  0.00 97.00      PROA   
ATOM    339  HG  LEU P  21      -4.804 -78.608  91.837  0.00 97.00      PROA   
ATOM    340  CD1 LEU P  21      -5.178 -80.686  91.316  0.00 97.00      PROA   
ATOM    341 HD11 LEU P  21      -4.628 -81.650  91.273  0.00 97.00      PROA   
ATOM    342 HD12 LEU P  21      -5.601 -80.476  90.315  0.00 97.00      PROA   
ATOM    343 HD13 LEU P  21      -6.021 -80.804  92.029  0.00 97.00      PROA   
ATOM    344  CD2 LEU P  21      -3.770 -79.900  93.224  0.00 97.00      PROA   
ATOM    345 HD21 LEU P  21      -3.129 -79.092  93.631  0.00 97.00      PROA   
ATOM    346 HD22 LEU P  21      -3.187 -80.845  93.219  0.00 97.00      PROA   
ATOM    347 HD23 LEU P  21      -4.646 -80.032  93.894  0.00 97.00      PROA   
ATOM    348  C   LEU P  21      -1.921 -78.311  88.870  0.00 97.00      PROA   
ATOM    349  O   LEU P  21      -1.524 -79.295  88.265  0.00 97.00      PROA   
ATOM    350  N   HSD P  22      -1.242 -77.144  88.830  0.00 97.00      PROA   
ATOM    351  HN  HSD P  22      -1.569 -76.360  89.357  0.00 97.00      PROA   
ATOM    352  CA  HSD P  22      -0.126 -76.885  87.940  0.00 97.00      PROA   
ATOM    353  HA  HSD P  22      -0.053 -77.676  87.208  0.00 97.00      PROA   
ATOM    354  CB  HSD P  22      -0.299 -75.543  87.187  0.00 97.00      PROA   
ATOM    355  HB1 HSD P  22       0.619 -75.310  86.606  0.00 97.00      PROA   
ATOM    356  HB2 HSD P  22      -0.468 -74.714  87.908  0.00 97.00      PROA   
ATOM    357  ND1 HSD P  22      -2.738 -75.244  86.470  0.00 97.00      PROA   
ATOM    358  HD1 HSD P  22      -3.095 -74.932  87.351  0.00 97.00      PROA   
ATOM    359  CG  HSD P  22      -1.429 -75.587  86.199  0.00 97.00      PROA   
ATOM    360  CE1 HSD P  22      -3.415 -75.343  85.299  0.00 97.00      PROA   
ATOM    361  HE1 HSD P  22      -4.475 -75.119  85.204  0.00 97.00      PROA   
ATOM    362  NE2 HSD P  22      -2.637 -75.705  84.299  0.00 97.00      PROA   
ATOM    363  CD2 HSD P  22      -1.382 -75.840  84.865  0.00 97.00      PROA   
ATOM    364  HD2 HSD P  22      -0.532 -76.100  84.246  0.00 97.00      PROA   
ATOM    365  C   HSD P  22       1.189 -76.807  88.682  0.00 97.00      PROA   
ATOM    366  O   HSD P  22       1.322 -76.071  89.652  0.00 97.00      PROA   
ATOM    367  N   CYS P  23       2.215 -77.548  88.207  0.00 97.00      PROA   
ATOM    368  HN  CYS P  23       2.059 -78.181  87.450  0.00 97.00      PROA   
ATOM    369  CA  CYS P  23       3.571 -77.488  88.721  0.00 97.00      PROA   
ATOM    370  HA  CYS P  23       3.567 -77.058  89.713  0.00 97.00      PROA   
ATOM    371  CB  CYS P  23       4.215 -78.888  88.797  0.00 97.00      PROA   
ATOM    372  HB1 CYS P  23       5.284 -78.791  89.072  0.00 97.00      PROA   
ATOM    373  HB2 CYS P  23       4.141 -79.394  87.810  0.00 97.00      PROA   
ATOM    374  SG  CYS P  23       3.402 -79.892  90.055  0.00 97.00      PROA   
ATOM    375  C   CYS P  23       4.437 -76.620  87.838  0.00 97.00      PROA   
ATOM    376  O   CYS P  23       4.893 -77.025  86.772  0.00 97.00      PROA   
ATOM    377  N   GLU P  24       4.707 -75.383  88.294  0.00 97.00      PROA   
ATOM    378  HN  GLU P  24       4.365 -75.076  89.178  0.00 97.00      PROA   
ATOM    379  CA  GLU P  24       5.393 -74.380  87.515  0.00 97.00      PROA   
ATOM    380  HA  GLU P  24       5.256 -74.583  86.461  0.00 97.00      PROA   
ATOM    381  CB  GLU P  24       4.810 -72.979  87.823  0.00 97.00      PROA   
ATOM    382  HB1 GLU P  24       3.705 -73.059  87.695  0.00 97.00      PROA   
ATOM    383  HB2 GLU P  24       5.176 -72.240  87.077  0.00 97.00      PROA   
ATOM    384  CG  GLU P  24       5.147 -72.478  89.243  0.00 97.00      PROA   
ATOM    385  HG1 GLU P  24       6.227 -72.233  89.333  0.00 97.00      PROA   
ATOM    386  HG2 GLU P  24       4.895 -73.257  89.993  0.00 97.00      PROA   
ATOM    387  CD  GLU P  24       4.366 -71.229  89.589  0.00 97.00      PROA   
ATOM    388  OE1 GLU P  24       4.938 -70.366  90.310  0.00 97.00      PROA   
ATOM    389  OE2 GLU P  24       3.181 -71.135  89.171  0.00 97.00      PROA   
ATOM    390  C   GLU P  24       6.873 -74.361  87.813  0.00 97.00      PROA   
ATOM    391  O   GLU P  24       7.350 -74.876  88.824  0.00 97.00      PROA   
ATOM    392  N   VAL P  25       7.627 -73.713  86.900  0.00 97.00      PROA   
ATOM    393  HN  VAL P  25       7.218 -73.382  86.053  0.00 97.00      PROA   
ATOM    394  CA  VAL P  25       8.960 -73.216  87.140  0.00 97.00      PROA   
ATOM    395  HA  VAL P  25       9.076 -73.007  88.194  0.00 97.00      PROA   
ATOM    396  CB  VAL P  25      10.091 -74.119  86.635  0.00 97.00      PROA   
ATOM    397  HB  VAL P  25      10.026 -74.235  85.528  0.00 97.00      PROA   
ATOM    398  CG1 VAL P  25      11.451 -73.492  87.001  0.00 97.00      PROA   
ATOM    399 HG11 VAL P  25      11.568 -73.449  88.104  0.00 97.00      PROA   
ATOM    400 HG12 VAL P  25      11.552 -72.466  86.596  0.00 97.00      PROA   
ATOM    401 HG13 VAL P  25      12.272 -74.112  86.583  0.00 97.00      PROA   
ATOM    402  CG2 VAL P  25       9.986 -75.530  87.256  0.00 97.00      PROA   
ATOM    403 HG21 VAL P  25       9.061 -76.043  86.926  0.00 97.00      PROA   
ATOM    404 HG22 VAL P  25       9.979 -75.463  88.364  0.00 97.00      PROA   
ATOM    405 HG23 VAL P  25      10.855 -76.151  86.949  0.00 97.00      PROA   
ATOM    406  C   VAL P  25       8.939 -71.943  86.308  0.00 97.00      PROA   
ATOM    407  O   VAL P  25       8.445 -72.041  85.186  0.00 97.00      PROA   
ATOM    408  N   PRO P  26       9.411 -70.755  86.713  0.00 97.00      PROA   
ATOM    409  CD  PRO P  26       9.484 -70.394  88.137  0.00 97.00      PROA   
ATOM    410  HD1 PRO P  26      10.533 -70.522  88.483  0.00 97.00      PROA   
ATOM    411  HD2 PRO P  26       8.795 -70.991  88.776  0.00 97.00      PROA   
ATOM    412  CA  PRO P  26       9.329 -69.555  85.866  0.00 97.00      PROA   
ATOM    413  HA  PRO P  26       8.324 -69.477  85.473  0.00 97.00      PROA   
ATOM    414  CB  PRO P  26       9.624 -68.405  86.844  0.00 97.00      PROA   
ATOM    415  HB1 PRO P  26       9.137 -67.460  86.529  0.00 97.00      PROA   
ATOM    416  HB2 PRO P  26      10.718 -68.235  86.952  0.00 97.00      PROA   
ATOM    417  CG  PRO P  26       9.082 -68.919  88.179  0.00 97.00      PROA   
ATOM    418  HG1 PRO P  26       9.497 -68.381  89.053  0.00 97.00      PROA   
ATOM    419  HG2 PRO P  26       7.972 -68.837  88.186  0.00 97.00      PROA   
ATOM    420  C   PRO P  26      10.296 -69.500  84.682  0.00 97.00      PROA   
ATOM    421  O   PRO P  26      10.767 -68.415  84.346  0.00 97.00      PROA   
ATOM    422  N   HSD P  27      10.562 -70.632  83.999  0.00 97.00      PROA   
ATOM    423  HN  HSD P  27      10.078 -71.466  84.254  0.00 97.00      PROA   
ATOM    424  CA  HSD P  27      11.381 -70.688  82.809  0.00 97.00      PROA   
ATOM    425  HA  HSD P  27      11.864 -69.736  82.637  0.00 97.00      PROA   
ATOM    426  CB  HSD P  27      12.462 -71.801  82.852  0.00 97.00      PROA   
ATOM    427  HB1 HSD P  27      12.891 -71.952  81.838  0.00 97.00      PROA   
ATOM    428  HB2 HSD P  27      12.004 -72.763  83.170  0.00 97.00      PROA   
ATOM    429  ND1 HSD P  27      13.726 -71.853  85.072  0.00 97.00      PROA   
ATOM    430  HD1 HSD P  27      13.015 -72.307  85.610  0.00 97.00      PROA   
ATOM    431  CG  HSD P  27      13.628 -71.475  83.749  0.00 97.00      PROA   
ATOM    432  CE1 HSD P  27      14.981 -71.539  85.481  0.00 97.00      PROA   
ATOM    433  HE1 HSD P  27      15.345 -71.730  86.490  0.00 97.00      PROA   
ATOM    434  NE2 HSD P  27      15.698 -71.002  84.515  0.00 97.00      PROA   
ATOM    435  CD2 HSD P  27      14.850 -70.970  83.423  0.00 97.00      PROA   
ATOM    436  HD2 HSD P  27      15.216 -70.601  82.473  0.00 97.00      PROA   
ATOM    437  C   HSD P  27      10.467 -70.978  81.649  0.00 97.00      PROA   
ATOM    438  O   HSD P  27       9.756 -71.978  81.647  0.00 97.00      PROA   
ATOM    439  N   LEU P  28      10.464 -70.101  80.620  0.00 97.00      PROA   
ATOM    440  HN  LEU P  28      10.963 -69.239  80.682  0.00 97.00      PROA   
ATOM    441  CA  LEU P  28       9.702 -70.300  79.400  0.00 97.00      PROA   
ATOM    442  HA  LEU P  28       8.671 -70.416  79.704  0.00 97.00      PROA   
ATOM    443  CB  LEU P  28       9.773 -69.060  78.469  0.00 97.00      PROA   
ATOM    444  HB1 LEU P  28       9.102 -69.222  77.597  0.00 97.00      PROA   
ATOM    445  HB2 LEU P  28      10.808 -68.933  78.087  0.00 97.00      PROA   
ATOM    446  CG  LEU P  28       9.357 -67.720  79.132  0.00 97.00      PROA   
ATOM    447  HG  LEU P  28      10.041 -67.514  79.988  0.00 97.00      PROA   
ATOM    448  CD1 LEU P  28       9.514 -66.555  78.138  0.00 97.00      PROA   
ATOM    449 HD11 LEU P  28       8.841 -66.703  77.266  0.00 97.00      PROA   
ATOM    450 HD12 LEU P  28      10.560 -66.490  77.773  0.00 97.00      PROA   
ATOM    451 HD13 LEU P  28       9.249 -65.593  78.627  0.00 97.00      PROA   
ATOM    452  CD2 LEU P  28       7.918 -67.759  79.681  0.00 97.00      PROA   
ATOM    453 HD21 LEU P  28       7.814 -68.529  80.472  0.00 97.00      PROA   
ATOM    454 HD22 LEU P  28       7.203 -67.989  78.862  0.00 97.00      PROA   
ATOM    455 HD23 LEU P  28       7.648 -66.774  80.117  0.00 97.00      PROA   
ATOM    456  C   LEU P  28      10.037 -71.579  78.623  0.00 97.00      PROA   
ATOM    457  O   LEU P  28       9.082 -72.266  78.258  0.00 97.00      PROA   
ATOM    458  N   PRO P  29      11.269 -72.033  78.365  0.00 97.00      PROA   
ATOM    459  CD  PRO P  29      12.496 -71.224  78.397  0.00 97.00      PROA   
ATOM    460  HD1 PRO P  29      12.635 -70.713  79.371  0.00 97.00      PROA   
ATOM    461  HD2 PRO P  29      12.457 -70.477  77.573  0.00 97.00      PROA   
ATOM    462  CA  PRO P  29      11.526 -73.395  77.890  0.00 97.00      PROA   
ATOM    463  HA  PRO P  29      10.796 -73.690  77.148  0.00 97.00      PROA   
ATOM    464  CB  PRO P  29      12.935 -73.274  77.278  0.00 97.00      PROA   
ATOM    465  HB1 PRO P  29      12.837 -72.872  76.243  0.00 97.00      PROA   
ATOM    466  HB2 PRO P  29      13.496 -74.225  77.221  0.00 97.00      PROA   
ATOM    467  CG  PRO P  29      13.628 -72.221  78.144  0.00 97.00      PROA   
ATOM    468  HG1 PRO P  29      13.945 -72.682  79.105  0.00 97.00      PROA   
ATOM    469  HG2 PRO P  29      14.504 -71.761  77.646  0.00 97.00      PROA   
ATOM    470  C   PRO P  29      11.488 -74.419  79.027  0.00 97.00      PROA   
ATOM    471  O   PRO P  29      12.296 -75.345  79.011  0.00 97.00      PROA   
ATOM    472  N   GLY P  30      10.558 -74.302  80.008  0.00 97.00      PROA   
ATOM    473  HN  GLY P  30       9.904 -73.549  79.966  0.00 97.00      PROA   
ATOM    474  CA  GLY P  30      10.498 -75.130  81.208  0.00 97.00      PROA   
ATOM    475  HA1 GLY P  30       9.854 -74.612  81.905  0.00 97.00      PROA   
ATOM    476  HA2 GLY P  30      11.500 -75.261  81.592  0.00 97.00      PROA   
ATOM    477  C   GLY P  30       9.893 -76.493  80.976  0.00 97.00      PROA   
ATOM    478  O   GLY P  30       8.853 -76.816  81.540  0.00 97.00      PROA   
ATOM    479  N   SER P  31      10.582 -77.307  80.144  0.00 97.00      PROA   
ATOM    480  HN  SER P  31      11.398 -76.887  79.749  0.00 97.00      PROA   
ATOM    481  CA  SER P  31      10.292 -78.638  79.610  0.00 97.00      PROA   
ATOM    482  HA  SER P  31       9.864 -78.458  78.637  0.00 97.00      PROA   
ATOM    483  CB  SER P  31      11.611 -79.442  79.403  0.00 97.00      PROA   
ATOM    484  HB1 SER P  31      12.089 -79.610  80.393  0.00 97.00      PROA   
ATOM    485  HB2 SER P  31      12.312 -78.836  78.788  0.00 97.00      PROA   
ATOM    486  OG  SER P  31      11.420 -80.713  78.777  0.00 97.00      PROA   
ATOM    487  HG1 SER P  31      11.640 -80.613  77.847  0.00 97.00      PROA   
ATOM    488  C   SER P  31       9.294 -79.504  80.361  0.00 97.00      PROA   
ATOM    489  O   SER P  31       9.340 -79.615  81.577  0.00 97.00      PROA   
ATOM    490  N   SER P  32       8.371 -80.160  79.621  0.00 97.00      PROA   
ATOM    491  HN  SER P  32       8.412 -80.132  78.625  0.00 97.00      PROA   
ATOM    492  CA  SER P  32       7.212 -80.856  80.146  0.00 97.00      PROA   
ATOM    493  HA  SER P  32       6.827 -80.277  80.974  0.00 97.00      PROA   
ATOM    494  CB  SER P  32       6.102 -80.930  79.065  0.00 97.00      PROA   
ATOM    495  HB1 SER P  32       5.763 -79.894  78.845  0.00 97.00      PROA   
ATOM    496  HB2 SER P  32       5.217 -81.506  79.409  0.00 97.00      PROA   
ATOM    497  OG  SER P  32       6.600 -81.485  77.848  0.00 97.00      PROA   
ATOM    498  HG1 SER P  32       6.759 -82.417  78.022  0.00 97.00      PROA   
ATOM    499  C   SER P  32       7.494 -82.253  80.680  0.00 97.00      PROA   
ATOM    500  O   SER P  32       6.871 -83.229  80.265  0.00 97.00      PROA   
ATOM    501  N   SER P  33       8.419 -82.368  81.657  0.00 97.00      PROA   
ATOM    502  HN  SER P  33       8.950 -81.564  81.916  0.00 97.00      PROA   
ATOM    503  CA  SER P  33       8.705 -83.595  82.374  0.00 97.00      PROA   
ATOM    504  HA  SER P  33       8.050 -84.384  82.031  0.00 97.00      PROA   
ATOM    505  CB  SER P  33      10.181 -84.043  82.199  0.00 97.00      PROA   
ATOM    506  HB1 SER P  33      10.864 -83.255  82.585  0.00 97.00      PROA   
ATOM    507  HB2 SER P  33      10.391 -84.169  81.113  0.00 97.00      PROA   
ATOM    508  OG  SER P  33      10.467 -85.273  82.867  0.00 97.00      PROA   
ATOM    509  HG1 SER P  33      10.154 -85.986  82.304  0.00 97.00      PROA   
ATOM    510  C   SER P  33       8.405 -83.339  83.836  0.00 97.00      PROA   
ATOM    511  O   SER P  33       8.805 -82.321  84.394  0.00 97.00      PROA   
ATOM    512  N   THR P  34       7.656 -84.260  84.490  0.00 97.00      PROA   
ATOM    513  HN  THR P  34       7.365 -85.099  84.038  0.00 97.00      PROA   
ATOM    514  CA  THR P  34       7.189 -84.061  85.851  0.00 97.00      PROA   
ATOM    515  HA  THR P  34       7.903 -83.454  86.390  0.00 97.00      PROA   
ATOM    516  CB  THR P  34       5.792 -83.443  85.949  0.00 97.00      PROA   
ATOM    517  HB  THR P  34       5.003 -84.161  85.625  0.00 97.00      PROA   
ATOM    518  OG1 THR P  34       5.686 -82.329  85.081  0.00 97.00      PROA   
ATOM    519  HG1 THR P  34       5.558 -82.710  84.211  0.00 97.00      PROA   
ATOM    520  CG2 THR P  34       5.483 -82.980  87.386  0.00 97.00      PROA   
ATOM    521 HG21 THR P  34       6.346 -82.430  87.816  0.00 97.00      PROA   
ATOM    522 HG22 THR P  34       5.258 -83.848  88.037  0.00 97.00      PROA   
ATOM    523 HG23 THR P  34       4.593 -82.316  87.397  0.00 97.00      PROA   
ATOM    524  C   THR P  34       7.109 -85.403  86.517  0.00 97.00      PROA   
ATOM    525  O   THR P  34       6.702 -86.388  85.908  0.00 97.00      PROA   
ATOM    526  N   GLN P  35       7.456 -85.456  87.820  0.00 97.00      PROA   
ATOM    527  HN  GLN P  35       7.921 -84.691  88.261  0.00 97.00      PROA   
ATOM    528  CA  GLN P  35       7.111 -86.566  88.673  0.00 97.00      PROA   
ATOM    529  HA  GLN P  35       6.643 -87.361  88.107  0.00 97.00      PROA   
ATOM    530  CB  GLN P  35       8.349 -87.110  89.429  0.00 97.00      PROA   
ATOM    531  HB1 GLN P  35       8.053 -88.021  89.994  0.00 97.00      PROA   
ATOM    532  HB2 GLN P  35       8.694 -86.348  90.164  0.00 97.00      PROA   
ATOM    533  CG  GLN P  35       9.526 -87.432  88.482  0.00 97.00      PROA   
ATOM    534  HG1 GLN P  35       9.867 -86.509  87.965  0.00 97.00      PROA   
ATOM    535  HG2 GLN P  35       9.213 -88.167  87.714  0.00 97.00      PROA   
ATOM    536  CD  GLN P  35      10.722 -87.954  89.278  0.00 97.00      PROA   
ATOM    537  OE1 GLN P  35      11.331 -87.201  90.037  0.00 97.00      PROA   
ATOM    538  NE2 GLN P  35      11.088 -89.249  89.094  0.00 97.00      PROA   
ATOM    539 HE21 GLN P  35      11.888 -89.585  89.589  0.00 97.00      PROA   
ATOM    540 HE22 GLN P  35      10.581 -89.822  88.453  0.00 97.00      PROA   
ATOM    541  C   GLN P  35       6.113 -86.011  89.661  0.00 97.00      PROA   
ATOM    542  O   GLN P  35       6.399 -85.033  90.337  0.00 97.00      PROA   
ATOM    543  N   TRP P  36       4.908 -86.615  89.754  0.00 97.00      PROA   
ATOM    544  HN  TRP P  36       4.686 -87.386  89.163  0.00 97.00      PROA   
ATOM    545  CA  TRP P  36       3.871 -86.235  90.698  0.00 97.00      PROA   
ATOM    546  HA  TRP P  36       4.129 -85.305  91.186  0.00 97.00      PROA   
ATOM    547  CB  TRP P  36       2.475 -86.095  90.034  0.00 97.00      PROA   
ATOM    548  HB1 TRP P  36       1.676 -86.168  90.802  0.00 97.00      PROA   
ATOM    549  HB2 TRP P  36       2.337 -86.953  89.336  0.00 97.00      PROA   
ATOM    550  CG  TRP P  36       2.231 -84.822  89.288  0.00 97.00      PROA   
ATOM    551  CD1 TRP P  36       2.446 -84.595  87.957  0.00 97.00      PROA   
ATOM    552  HD1 TRP P  36       2.975 -85.264  87.303  0.00 97.00      PROA   
ATOM    553  NE1 TRP P  36       1.940 -83.375  87.604  0.00 97.00      PROA   
ATOM    554  HE1 TRP P  36       1.924 -83.010  86.696  0.00 97.00      PROA   
ATOM    555  CE2 TRP P  36       1.406 -82.769  88.700  0.00 97.00      PROA   
ATOM    556  CD2 TRP P  36       1.579 -83.646  89.795  0.00 97.00      PROA   
ATOM    557  CE3 TRP P  36       1.118 -83.269  91.058  0.00 97.00      PROA   
ATOM    558  HE3 TRP P  36       1.245 -83.910  91.918  0.00 97.00      PROA   
ATOM    559  CZ3 TRP P  36       0.499 -82.024  91.201  0.00 97.00      PROA   
ATOM    560  HZ3 TRP P  36       0.156 -81.701  92.174  0.00 97.00      PROA   
ATOM    561  CZ2 TRP P  36       0.775 -81.543  88.837  0.00 97.00      PROA   
ATOM    562  HZ2 TRP P  36       0.645 -80.877  87.997  0.00 97.00      PROA   
ATOM    563  CH2 TRP P  36       0.323 -81.182  90.107  0.00 97.00      PROA   
ATOM    564  HH2 TRP P  36      -0.143 -80.219  90.252  0.00 97.00      PROA   
ATOM    565  C   TRP P  36       3.778 -87.297  91.766  0.00 97.00      PROA   
ATOM    566  O   TRP P  36       4.043 -88.462  91.504  0.00 97.00      PROA   
ATOM    567  N   PHE P  37       3.413 -86.909  93.009  0.00 97.00      PROA   
ATOM    568  HN  PHE P  37       3.269 -85.942  93.213  0.00 97.00      PROA   
ATOM    569  CA  PHE P  37       3.345 -87.812  94.139  0.00 97.00      PROA   
ATOM    570  HA  PHE P  37       3.304 -88.829  93.781  0.00 97.00      PROA   
ATOM    571  CB  PHE P  37       4.539 -87.650  95.128  0.00 97.00      PROA   
ATOM    572  HB1 PHE P  37       4.502 -88.441  95.908  0.00 97.00      PROA   
ATOM    573  HB2 PHE P  37       4.497 -86.660  95.628  0.00 97.00      PROA   
ATOM    574  CG  PHE P  37       5.869 -87.744  94.414  0.00 97.00      PROA   
ATOM    575  CD1 PHE P  37       6.563 -88.964  94.351  0.00 97.00      PROA   
ATOM    576  HD1 PHE P  37       6.138 -89.844  94.809  0.00 97.00      PROA   
ATOM    577  CE1 PHE P  37       7.793 -89.055  93.687  0.00 97.00      PROA   
ATOM    578  HE1 PHE P  37       8.310 -90.002  93.640  0.00 97.00      PROA   
ATOM    579  CZ  PHE P  37       8.345 -87.922  93.075  0.00 97.00      PROA   
ATOM    580  HZ  PHE P  37       9.285 -87.996  92.548  0.00 97.00      PROA   
ATOM    581  CD2 PHE P  37       6.453 -86.606  93.823  0.00 97.00      PROA   
ATOM    582  HD2 PHE P  37       5.935 -85.660  93.863  0.00 97.00      PROA   
ATOM    583  CE2 PHE P  37       7.671 -86.697  93.142  0.00 97.00      PROA   
ATOM    584  HE2 PHE P  37       8.079 -85.826  92.654  0.00 97.00      PROA   
ATOM    585  C   PHE P  37       2.070 -87.531  94.909  0.00 97.00      PROA   
ATOM    586  O   PHE P  37       1.726 -86.379  95.156  0.00 97.00      PROA   
ATOM    587  N   LEU P  38       1.348 -88.602  95.322  0.00 97.00      PROA   
ATOM    588  HN  LEU P  38       1.616 -89.523  95.041  0.00 97.00      PROA   
ATOM    589  CA  LEU P  38       0.217 -88.542  96.227  0.00 97.00      PROA   
ATOM    590  HA  LEU P  38      -0.005 -87.518  96.481  0.00 97.00      PROA   
ATOM    591  CB  LEU P  38      -1.060 -89.236  95.683  0.00 97.00      PROA   
ATOM    592  HB1 LEU P  38      -1.870 -89.192  96.445  0.00 97.00      PROA   
ATOM    593  HB2 LEU P  38      -0.842 -90.308  95.471  0.00 97.00      PROA   
ATOM    594  CG  LEU P  38      -1.608 -88.616  94.384  0.00 97.00      PROA   
ATOM    595  HG  LEU P  38      -0.802 -88.692  93.624  0.00 97.00      PROA   
ATOM    596  CD1 LEU P  38      -2.827 -89.395  93.857  0.00 97.00      PROA   
ATOM    597 HD11 LEU P  38      -3.656 -89.348  94.595  0.00 97.00      PROA   
ATOM    598 HD12 LEU P  38      -2.566 -90.458  93.679  0.00 97.00      PROA   
ATOM    599 HD13 LEU P  38      -3.184 -88.950  92.904  0.00 97.00      PROA   
ATOM    600  CD2 LEU P  38      -1.969 -87.133  94.557  0.00 97.00      PROA   
ATOM    601 HD21 LEU P  38      -1.087 -86.531  94.857  0.00 97.00      PROA   
ATOM    602 HD22 LEU P  38      -2.759 -87.020  95.329  0.00 97.00      PROA   
ATOM    603 HD23 LEU P  38      -2.356 -86.733  93.598  0.00 97.00      PROA   
ATOM    604  C   LEU P  38       0.614 -89.275  97.479  0.00 97.00      PROA   
ATOM    605  O   LEU P  38       0.820 -90.485  97.449  0.00 97.00      PROA   
ATOM    606  N   ASN P  39       0.740 -88.562  98.624  0.00 97.00      PROA   
ATOM    607  HN  ASN P  39       0.521 -87.586  98.629  0.00 97.00      PROA   
ATOM    608  CA  ASN P  39       1.091 -89.156  99.912  0.00 97.00      PROA   
ATOM    609  HA  ASN P  39       1.228 -88.336 100.603  0.00 97.00      PROA   
ATOM    610  CB  ASN P  39      -0.035 -90.084 100.460  0.00 97.00      PROA   
ATOM    611  HB1 ASN P  39       0.189 -90.385 101.505  0.00 97.00      PROA   
ATOM    612  HB2 ASN P  39      -0.109 -90.998  99.833  0.00 97.00      PROA   
ATOM    613  CG  ASN P  39      -1.383 -89.350 100.460  0.00 97.00      PROA   
ATOM    614  OD1 ASN P  39      -1.454 -88.149 100.723  0.00 97.00      PROA   
ATOM    615  ND2 ASN P  39      -2.481 -90.078 100.118  0.00 97.00      PROA   
ATOM    616 HD21 ASN P  39      -3.360 -89.607 100.053  0.00 97.00      PROA   
ATOM    617 HD22 ASN P  39      -2.390 -91.046  99.891  0.00 97.00      PROA   
ATOM    618  C   ASN P  39       2.414 -89.920  99.862  0.00 97.00      PROA   
ATOM    619  O   ASN P  39       2.546 -91.011 100.413  0.00 97.00      PROA   
ATOM    620  N   GLY P  40       3.420 -89.358  99.152  0.00 97.00      PROA   
ATOM    621  HN  GLY P  40       3.284 -88.450  98.764  0.00 97.00      PROA   
ATOM    622  CA  GLY P  40       4.695 -90.012  98.881  0.00 97.00      PROA   
ATOM    623  HA1 GLY P  40       4.979 -90.596  99.747  0.00 97.00      PROA   
ATOM    624  HA2 GLY P  40       5.410 -89.231  98.670  0.00 97.00      PROA   
ATOM    625  C   GLY P  40       4.701 -90.944  97.686  0.00 97.00      PROA   
ATOM    626  O   GLY P  40       5.759 -91.196  97.113  0.00 97.00      PROA   
ATOM    627  N   THR P  41       3.537 -91.491  97.265  0.00 97.00      PROA   
ATOM    628  HN  THR P  41       2.677 -91.236  97.705  0.00 97.00      PROA   
ATOM    629  CA  THR P  41       3.454 -92.486  96.201  0.00 97.00      PROA   
ATOM    630  HA  THR P  41       4.339 -93.107  96.246  0.00 97.00      PROA   
ATOM    631  CB  THR P  41       2.245 -93.407  96.335  0.00 97.00      PROA   
ATOM    632  HB  THR P  41       1.304 -92.811  96.340  0.00 97.00      PROA   
ATOM    633  OG1 THR P  41       2.326 -94.131  97.556  0.00 97.00      PROA   
ATOM    634  HG1 THR P  41       2.382 -93.479  98.257  0.00 97.00      PROA   
ATOM    635  CG2 THR P  41       2.175 -94.449  95.199  0.00 97.00      PROA   
ATOM    636 HG21 THR P  41       3.117 -95.037  95.157  0.00 97.00      PROA   
ATOM    637 HG22 THR P  41       2.001 -93.974  94.212  0.00 97.00      PROA   
ATOM    638 HG23 THR P  41       1.337 -95.153  95.389  0.00 97.00      PROA   
ATOM    639  C   THR P  41       3.420 -91.823  94.841  0.00 97.00      PROA   
ATOM    640  O   THR P  41       2.544 -91.017  94.555  0.00 97.00      PROA   
ATOM    641  N   ALA P  42       4.383 -92.157  93.954  0.00 97.00      PROA   
ATOM    642  HN  ALA P  42       5.095 -92.809  94.203  0.00 97.00      PROA   
ATOM    643  CA  ALA P  42       4.480 -91.606  92.617  0.00 97.00      PROA   
ATOM    644  HA  ALA P  42       4.510 -90.533  92.730  0.00 97.00      PROA   
ATOM    645  CB  ALA P  42       5.801 -92.040  91.955  0.00 97.00      PROA   
ATOM    646  HB1 ALA P  42       5.825 -93.143  91.820  0.00 97.00      PROA   
ATOM    647  HB2 ALA P  42       6.660 -91.752  92.601  0.00 97.00      PROA   
ATOM    648  HB3 ALA P  42       5.933 -91.552  90.967  0.00 97.00      PROA   
ATOM    649  C   ALA P  42       3.319 -91.943  91.681  0.00 97.00      PROA   
ATOM    650  O   ALA P  42       2.900 -93.092  91.558  0.00 97.00      PROA   
ATOM    651  N   ILE P  43       2.799 -90.921  90.959  0.00 97.00      PROA   
ATOM    652  HN  ILE P  43       3.151 -89.995  91.093  0.00 97.00      PROA   
ATOM    653  CA  ILE P  43       1.799 -91.076  89.916  0.00 97.00      PROA   
ATOM    654  HA  ILE P  43       1.253 -91.989  90.105  0.00 97.00      PROA   
ATOM    655  CB  ILE P  43       0.788 -89.919  89.800  0.00 97.00      PROA   
ATOM    656  HB  ILE P  43       1.198 -89.113  89.147  0.00 97.00      PROA   
ATOM    657  CG2 ILE P  43      -0.521 -90.455  89.168  0.00 97.00      PROA   
ATOM    658 HG21 ILE P  43      -0.964 -91.241  89.817  0.00 97.00      PROA   
ATOM    659 HG22 ILE P  43      -0.357 -90.877  88.158  0.00 97.00      PROA   
ATOM    660 HG23 ILE P  43      -1.269 -89.646  89.060  0.00 97.00      PROA   
ATOM    661  CG1 ILE P  43       0.491 -89.238  91.162  0.00 97.00      PROA   
ATOM    662 HG11 ILE P  43       1.433 -88.858  91.606  0.00 97.00      PROA   
ATOM    663 HG12 ILE P  43       0.065 -89.987  91.864  0.00 97.00      PROA   
ATOM    664  CD  ILE P  43      -0.469 -88.046  91.030  0.00 97.00      PROA   
ATOM    665  HD1 ILE P  43      -0.221 -87.435  90.135  0.00 97.00      PROA   
ATOM    666  HD2 ILE P  43      -0.403 -87.388  91.921  0.00 97.00      PROA   
ATOM    667  HD3 ILE P  43      -1.519 -88.396  90.941  0.00 97.00      PROA   
ATOM    668  C   ILE P  43       2.559 -91.213  88.606  0.00 97.00      PROA   
ATOM    669  O   ILE P  43       3.686 -90.741  88.472  0.00 97.00      PROA   
ATOM    670  N   GLN P  44       1.949 -91.850  87.582  0.00 97.00      PROA   
ATOM    671  HN  GLN P  44       1.055 -92.277  87.707  0.00 97.00      PROA   
ATOM    672  CA  GLN P  44       2.547 -92.005  86.270  0.00 97.00      PROA   
ATOM    673  HA  GLN P  44       3.615 -92.145  86.379  0.00 97.00      PROA   
ATOM    674  CB  GLN P  44       1.945 -93.245  85.558  0.00 97.00      PROA   
ATOM    675  HB1 GLN P  44       2.464 -93.378  84.583  0.00 97.00      PROA   
ATOM    676  HB2 GLN P  44       0.867 -93.066  85.345  0.00 97.00      PROA   
ATOM    677  CG  GLN P  44       2.060 -94.580  86.343  0.00 97.00      PROA   
ATOM    678  HG1 GLN P  44       1.740 -95.412  85.680  0.00 97.00      PROA   
ATOM    679  HG2 GLN P  44       1.384 -94.576  87.224  0.00 97.00      PROA   
ATOM    680  CD  GLN P  44       3.497 -94.887  86.791  0.00 97.00      PROA   
ATOM    681  OE1 GLN P  44       4.295 -95.414  86.008  0.00 97.00      PROA   
ATOM    682  NE2 GLN P  44       3.841 -94.581  88.072  0.00 97.00      PROA   
ATOM    683 HE21 GLN P  44       4.777 -94.779  88.357  0.00 97.00      PROA   
ATOM    684 HE22 GLN P  44       3.192 -94.134  88.686  0.00 97.00      PROA   
ATOM    685  C   GLN P  44       2.333 -90.756  85.412  0.00 97.00      PROA   
ATOM    686  O   GLN P  44       2.896 -90.629  84.325  0.00 97.00      PROA   
ATOM    687  N   THR P  45       1.529 -89.781  85.906  0.00 97.00      PROA   
ATOM    688  HN  THR P  45       1.067 -89.932  86.775  0.00 97.00      PROA   
ATOM    689  CA  THR P  45       1.267 -88.490  85.281  0.00 97.00      PROA   
ATOM    690  HA  THR P  45       0.823 -88.684  84.315  0.00 97.00      PROA   
ATOM    691  CB  THR P  45       0.297 -87.645  86.108  0.00 97.00      PROA   
ATOM    692  HB  THR P  45       0.742 -87.400  87.101  0.00 97.00      PROA   
ATOM    693  OG1 THR P  45      -0.904 -88.369  86.333  0.00 97.00      PROA   
ATOM    694  HG1 THR P  45      -1.479 -87.774  86.820  0.00 97.00      PROA   
ATOM    695  CG2 THR P  45      -0.089 -86.348  85.375  0.00 97.00      PROA   
ATOM    696 HG21 THR P  45      -0.540 -86.595  84.390  0.00 97.00      PROA   
ATOM    697 HG22 THR P  45       0.785 -85.683  85.222  0.00 97.00      PROA   
ATOM    698 HG23 THR P  45      -0.840 -85.777  85.960  0.00 97.00      PROA   
ATOM    699  C   THR P  45       2.535 -87.678  85.077  0.00 97.00      PROA   
ATOM    700  O   THR P  45       3.118 -87.192  86.039  0.00 97.00      PROA   
ATOM    701  N   SER P  46       2.997 -87.505  83.816  0.00 97.00      PROA   
ATOM    702  HN  SER P  46       2.591 -88.013  83.059  0.00 97.00      PROA   
ATOM    703  CA  SER P  46       4.218 -86.759  83.539  0.00 97.00      PROA   
ATOM    704  HA  SER P  46       4.810 -86.686  84.439  0.00 97.00      PROA   
ATOM    705  CB  SER P  46       5.081 -87.480  82.476  0.00 97.00      PROA   
ATOM    706  HB1 SER P  46       5.977 -86.871  82.222  0.00 97.00      PROA   
ATOM    707  HB2 SER P  46       4.494 -87.646  81.547  0.00 97.00      PROA   
ATOM    708  OG  SER P  46       5.555 -88.729  82.974  0.00 97.00      PROA   
ATOM    709  HG1 SER P  46       4.800 -89.217  83.317  0.00 97.00      PROA   
ATOM    710  C   SER P  46       3.970 -85.338  83.061  0.00 97.00      PROA   
ATOM    711  O   SER P  46       4.901 -84.539  82.965  0.00 97.00      PROA   
ATOM    712  N   THR P  47       2.700 -84.964  82.785  0.00 97.00      PROA   
ATOM    713  HN  THR P  47       1.964 -85.625  82.894  0.00 97.00      PROA   
ATOM    714  CA  THR P  47       2.310 -83.601  82.427  0.00 97.00      PROA   
ATOM    715  HA  THR P  47       2.976 -83.322  81.627  0.00 97.00      PROA   
ATOM    716  CB  THR P  47       0.899 -83.484  81.820  0.00 97.00      PROA   
ATOM    717  HB  THR P  47       0.912 -83.919  80.795  0.00 97.00      PROA   
ATOM    718  OG1 THR P  47       0.422 -82.143  81.722  0.00 97.00      PROA   
ATOM    719  HG1 THR P  47      -0.518 -82.212  81.541  0.00 97.00      PROA   
ATOM    720  CG2 THR P  47      -0.116 -84.266  82.668  0.00 97.00      PROA   
ATOM    721 HG21 THR P  47      -0.051 -83.950  83.729  0.00 97.00      PROA   
ATOM    722 HG22 THR P  47       0.068 -85.356  82.604  0.00 97.00      PROA   
ATOM    723 HG23 THR P  47      -1.152 -84.075  82.314  0.00 97.00      PROA   
ATOM    724  C   THR P  47       2.517 -82.620  83.588  0.00 97.00      PROA   
ATOM    725  O   THR P  47       2.293 -83.013  84.730  0.00 97.00      PROA   
ATOM    726  N   PRO P  48       2.892 -81.350  83.384  0.00 97.00      PROA   
ATOM    727  CD  PRO P  48       3.673 -80.917  82.216  0.00 97.00      PROA   
ATOM    728  HD1 PRO P  48       2.969 -80.528  81.449  0.00 97.00      PROA   
ATOM    729  HD2 PRO P  48       4.293 -81.736  81.789  0.00 97.00      PROA   
ATOM    730  CA  PRO P  48       2.990 -80.388  84.478  0.00 97.00      PROA   
ATOM    731  HA  PRO P  48       3.557 -80.838  85.281  0.00 97.00      PROA   
ATOM    732  CB  PRO P  48       3.705 -79.183  83.841  0.00 97.00      PROA   
ATOM    733  HB1 PRO P  48       4.296 -78.613  84.584  0.00 97.00      PROA   
ATOM    734  HB2 PRO P  48       2.979 -78.495  83.350  0.00 97.00      PROA   
ATOM    735  CG  PRO P  48       4.575 -79.806  82.750  0.00 97.00      PROA   
ATOM    736  HG1 PRO P  48       4.881 -79.080  81.972  0.00 97.00      PROA   
ATOM    737  HG2 PRO P  48       5.481 -80.259  83.212  0.00 97.00      PROA   
ATOM    738  C   PRO P  48       1.659 -79.930  85.043  0.00 97.00      PROA   
ATOM    739  O   PRO P  48       1.692 -79.122  85.963  0.00 97.00      PROA   
ATOM    740  N   THR P  49       0.494 -80.417  84.552  0.00 97.00      PROA   
ATOM    741  HN  THR P  49       0.497 -81.047  83.780  0.00 97.00      PROA   
ATOM    742  CA  THR P  49      -0.792 -80.109  85.158  0.00 97.00      PROA   
ATOM    743  HA  THR P  49      -0.604 -79.654  86.117  0.00 97.00      PROA   
ATOM    744  CB  THR P  49      -1.651 -79.113  84.373  0.00 97.00      PROA   
ATOM    745  HB  THR P  49      -0.975 -78.298  84.033  0.00 97.00      PROA   
ATOM    746  OG1 THR P  49      -2.641 -78.518  85.204  0.00 97.00      PROA   
ATOM    747  HG1 THR P  49      -2.808 -77.652  84.814  0.00 97.00      PROA   
ATOM    748  CG2 THR P  49      -2.350 -79.703  83.136  0.00 97.00      PROA   
ATOM    749 HG21 THR P  49      -3.121 -80.447  83.431  0.00 97.00      PROA   
ATOM    750 HG22 THR P  49      -1.611 -80.187  82.467  0.00 97.00      PROA   
ATOM    751 HG23 THR P  49      -2.863 -78.893  82.573  0.00 97.00      PROA   
ATOM    752  C   THR P  49      -1.517 -81.405  85.431  0.00 97.00      PROA   
ATOM    753  O   THR P  49      -1.654 -82.268  84.569  0.00 97.00      PROA   
ATOM    754  N   TYR P  50      -2.003 -81.572  86.678  0.00 97.00      PROA   
ATOM    755  HN  TYR P  50      -1.854 -80.864  87.369  0.00 97.00      PROA   
ATOM    756  CA  TYR P  50      -2.770 -82.723  87.090  0.00 97.00      PROA   
ATOM    757  HA  TYR P  50      -2.624 -83.532  86.388  0.00 97.00      PROA   
ATOM    758  CB  TYR P  50      -2.363 -83.197  88.512  0.00 97.00      PROA   
ATOM    759  HB1 TYR P  50      -2.599 -82.431  89.282  0.00 97.00      PROA   
ATOM    760  HB2 TYR P  50      -1.265 -83.362  88.530  0.00 97.00      PROA   
ATOM    761  CG  TYR P  50      -3.027 -84.499  88.882  0.00 97.00      PROA   
ATOM    762  CD1 TYR P  50      -4.255 -84.522  89.568  0.00 97.00      PROA   
ATOM    763  HD1 TYR P  50      -4.745 -83.594  89.824  0.00 97.00      PROA   
ATOM    764  CE1 TYR P  50      -4.838 -85.739  89.944  0.00 97.00      PROA   
ATOM    765  HE1 TYR P  50      -5.766 -85.750  90.496  0.00 97.00      PROA   
ATOM    766  CZ  TYR P  50      -4.209 -86.945  89.620  0.00 97.00      PROA   
ATOM    767  OH  TYR P  50      -4.790 -88.171  90.003  0.00 97.00      PROA   
ATOM    768  HH  TYR P  50      -5.588 -87.974  90.501  0.00 97.00      PROA   
ATOM    769  CD2 TYR P  50      -2.392 -85.717  88.587  0.00 97.00      PROA   
ATOM    770  HD2 TYR P  50      -1.431 -85.708  88.095  0.00 97.00      PROA   
ATOM    771  CE2 TYR P  50      -2.990 -86.934  88.935  0.00 97.00      PROA   
ATOM    772  HE2 TYR P  50      -2.505 -87.869  88.702  0.00 97.00      PROA   
ATOM    773  C   TYR P  50      -4.218 -82.294  87.052  0.00 97.00      PROA   
ATOM    774  O   TYR P  50      -4.644 -81.465  87.847  0.00 97.00      PROA   
ATOM    775  N   HSD P  51      -5.006 -82.849  86.105  0.00 97.00      PROA   
ATOM    776  HN  HSD P  51      -4.646 -83.550  85.495  0.00 97.00      PROA   
ATOM    777  CA  HSD P  51      -6.349 -82.387  85.823  0.00 97.00      PROA   
ATOM    778  HA  HSD P  51      -6.526 -81.438  86.308  0.00 97.00      PROA   
ATOM    779  CB  HSD P  51      -6.557 -82.184  84.297  0.00 97.00      PROA   
ATOM    780  HB1 HSD P  51      -6.294 -83.120  83.757  0.00 97.00      PROA   
ATOM    781  HB2 HSD P  51      -5.839 -81.401  83.966  0.00 97.00      PROA   
ATOM    782  ND1 HSD P  51      -9.014 -82.614  83.734  0.00 97.00      PROA   
ATOM    783  HD1 HSD P  51      -9.043 -83.570  84.030  0.00 97.00      PROA   
ATOM    784  CG  HSD P  51      -7.941 -81.755  83.871  0.00 97.00      PROA   
ATOM    785  CE1 HSD P  51     -10.029 -81.898  83.195  0.00 97.00      PROA   
ATOM    786  HE1 HSD P  51     -11.007 -82.331  82.987  0.00 97.00      PROA   
ATOM    787  NE2 HSD P  51      -9.685 -80.646  82.964  0.00 97.00      PROA   
ATOM    788  CD2 HSD P  51      -8.368 -80.559  83.383  0.00 97.00      PROA   
ATOM    789  HD2 HSD P  51      -7.827 -79.626  83.275  0.00 97.00      PROA   
ATOM    790  C   HSD P  51      -7.373 -83.360  86.345  0.00 97.00      PROA   
ATOM    791  O   HSD P  51      -7.557 -84.448  85.803  0.00 97.00      PROA   
ATOM    792  N   ILE P  52      -8.115 -82.952  87.397  0.00 97.00      PROA   
ATOM    793  HN  ILE P  52      -7.938 -82.083  87.859  0.00 97.00      PROA   
ATOM    794  CA  ILE P  52      -9.239 -83.692  87.918  0.00 97.00      PROA   
ATOM    795  HA  ILE P  52      -9.144 -84.738  87.661  0.00 97.00      PROA   
ATOM    796  CB  ILE P  52      -9.338 -83.593  89.436  0.00 97.00      PROA   
ATOM    797  HB  ILE P  52      -9.347 -82.521  89.723  0.00 97.00      PROA   
ATOM    798  CG2 ILE P  52     -10.643 -84.226  89.955  0.00 97.00      PROA   
ATOM    799 HG21 ILE P  52     -10.710 -85.293  89.656  0.00 97.00      PROA   
ATOM    800 HG22 ILE P  52     -11.542 -83.684  89.599  0.00 97.00      PROA   
ATOM    801 HG23 ILE P  52     -10.650 -84.187  91.064  0.00 97.00      PROA   
ATOM    802  CG1 ILE P  52      -8.107 -84.251  90.105  0.00 97.00      PROA   
ATOM    803 HG11 ILE P  52      -7.192 -84.063  89.507  0.00 97.00      PROA   
ATOM    804 HG12 ILE P  52      -8.270 -85.351  90.124  0.00 97.00      PROA   
ATOM    805  CD  ILE P  52      -7.844 -83.759  91.532  0.00 97.00      PROA   
ATOM    806  HD1 ILE P  52      -8.733 -83.928  92.175  0.00 97.00      PROA   
ATOM    807  HD2 ILE P  52      -7.593 -82.678  91.539  0.00 97.00      PROA   
ATOM    808  HD3 ILE P  52      -6.994 -84.316  91.973  0.00 97.00      PROA   
ATOM    809  C   ILE P  52     -10.469 -83.130  87.243  0.00 97.00      PROA   
ATOM    810  O   ILE P  52     -10.898 -82.011  87.512  0.00 97.00      PROA   
ATOM    811  N   THR P  53     -11.059 -83.912  86.311  0.00 97.00      PROA   
ATOM    812  HN  THR P  53     -10.638 -84.780  86.059  0.00 97.00      PROA   
ATOM    813  CA  THR P  53     -12.241 -83.531  85.550  0.00 97.00      PROA   
ATOM    814  HA  THR P  53     -12.008 -82.604  85.046  0.00 97.00      PROA   
ATOM    815  CB  THR P  53     -12.615 -84.574  84.502  0.00 97.00      PROA   
ATOM    816  HB  THR P  53     -12.966 -85.512  84.992  0.00 97.00      PROA   
ATOM    817  OG1 THR P  53     -11.479 -84.892  83.711  0.00 97.00      PROA   
ATOM    818  HG1 THR P  53     -11.796 -85.503  83.041  0.00 97.00      PROA   
ATOM    819  CG2 THR P  53     -13.706 -84.045  83.549  0.00 97.00      PROA   
ATOM    820 HG21 THR P  53     -13.370 -83.099  83.071  0.00 97.00      PROA   
ATOM    821 HG22 THR P  53     -14.655 -83.853  84.087  0.00 97.00      PROA   
ATOM    822 HG23 THR P  53     -13.913 -84.788  82.749  0.00 97.00      PROA   
ATOM    823  C   THR P  53     -13.441 -83.271  86.436  0.00 97.00      PROA   
ATOM    824  O   THR P  53     -14.167 -82.299  86.233  0.00 97.00      PROA   
ATOM    825  N   SER P  54     -13.652 -84.132  87.455  0.00 97.00      PROA   
ATOM    826  HN  SER P  54     -13.012 -84.874  87.636  0.00 97.00      PROA   
ATOM    827  CA  SER P  54     -14.798 -84.050  88.331  0.00 97.00      PROA   
ATOM    828  HA  SER P  54     -14.949 -83.015  88.607  0.00 97.00      PROA   
ATOM    829  CB  SER P  54     -16.094 -84.681  87.738  0.00 97.00      PROA   
ATOM    830  HB1 SER P  54     -16.944 -84.554  88.440  0.00 97.00      PROA   
ATOM    831  HB2 SER P  54     -15.948 -85.769  87.564  0.00 97.00      PROA   
ATOM    832  OG  SER P  54     -16.448 -84.103  86.486  0.00 97.00      PROA   
ATOM    833  HG1 SER P  54     -16.462 -83.152  86.623  0.00 97.00      PROA   
ATOM    834  C   SER P  54     -14.430 -84.848  89.558  0.00 97.00      PROA   
ATOM    835  O   SER P  54     -14.334 -86.070  89.495  0.00 97.00      PROA   
ATOM    836  N   ALA P  55     -14.172 -84.170  90.697  0.00 97.00      PROA   
ATOM    837  HN  ALA P  55     -14.254 -83.172  90.715  0.00 97.00      PROA   
ATOM    838  CA  ALA P  55     -13.544 -84.738  91.876  0.00 97.00      PROA   
ATOM    839  HA  ALA P  55     -12.588 -85.106  91.545  0.00 97.00      PROA   
ATOM    840  CB  ALA P  55     -13.284 -83.630  92.915  0.00 97.00      PROA   
ATOM    841  HB1 ALA P  55     -14.241 -83.200  93.280  0.00 97.00      PROA   
ATOM    842  HB2 ALA P  55     -12.700 -82.807  92.447  0.00 97.00      PROA   
ATOM    843  HB3 ALA P  55     -12.705 -84.019  93.778  0.00 97.00      PROA   
ATOM    844  C   ALA P  55     -14.231 -85.914  92.559  0.00 97.00      PROA   
ATOM    845  O   ALA P  55     -15.442 -85.932  92.757  0.00 97.00      PROA   
ATOM    846  N   SER P  56     -13.422 -86.927  92.962  0.00 97.00      PROA   
ATOM    847  HN  SER P  56     -12.449 -86.901  92.727  0.00 97.00      PROA   
ATOM    848  CA  SER P  56     -13.827 -88.069  93.765  0.00 97.00      PROA   
ATOM    849  HA  SER P  56     -14.905 -88.100  93.803  0.00 97.00      PROA   
ATOM    850  CB  SER P  56     -13.336 -89.437  93.204  0.00 97.00      PROA   
ATOM    851  HB1 SER P  56     -13.669 -89.525  92.149  0.00 97.00      PROA   
ATOM    852  HB2 SER P  56     -13.797 -90.273  93.776  0.00 97.00      PROA   
ATOM    853  OG  SER P  56     -11.918 -89.576  93.230  0.00 97.00      PROA   
ATOM    854  HG1 SER P  56     -11.742 -90.526  93.269  0.00 97.00      PROA   
ATOM    855  C   SER P  56     -13.335 -87.881  95.188  0.00 97.00      PROA   
ATOM    856  O   SER P  56     -12.564 -86.973  95.484  0.00 97.00      PROA   
ATOM    857  N   GLU P  57     -13.791 -88.744  96.127  0.00 97.00      PROA   
ATOM    858  HN  GLU P  57     -14.401 -89.492  95.877  0.00 97.00      PROA   
ATOM    859  CA  GLU P  57     -13.356 -88.764  97.514  0.00 97.00      PROA   
ATOM    860  HA  GLU P  57     -13.550 -87.796  97.956  0.00 97.00      PROA   
ATOM    861  CB  GLU P  57     -14.116 -89.892  98.270  0.00 97.00      PROA   
ATOM    862  HB1 GLU P  57     -13.805 -89.913  99.335  0.00 97.00      PROA   
ATOM    863  HB2 GLU P  57     -13.805 -90.864  97.814  0.00 97.00      PROA   
ATOM    864  CG  GLU P  57     -15.670 -89.884  98.171  0.00 97.00      PROA   
ATOM    865  HG1 GLU P  57     -16.028 -90.861  98.570  0.00 97.00      PROA   
ATOM    866  HG2 GLU P  57     -15.999 -89.820  97.114  0.00 97.00      PROA   
ATOM    867  CD  GLU P  57     -16.398 -88.789  98.961  0.00 97.00      PROA   
ATOM    868  OE1 GLU P  57     -17.053 -89.137  99.980  0.00 97.00      PROA   
ATOM    869  OE2 GLU P  57     -16.386 -87.612  98.515  0.00 97.00      PROA   
ATOM    870  C   GLU P  57     -11.854 -89.061  97.588  0.00 97.00      PROA   
ATOM    871  O   GLU P  57     -11.087 -88.450  98.327  0.00 97.00      PROA   
ATOM    872  N   ASP P  58     -11.448 -90.024  96.746  0.00 97.00      PROA   
ATOM    873  HN  ASP P  58     -12.159 -90.485  96.217  0.00 97.00      PROA   
ATOM    874  CA  ASP P  58     -10.178 -90.677  96.554  0.00 97.00      PROA   
ATOM    875  HA  ASP P  58      -9.789 -90.917  97.532  0.00 97.00      PROA   
ATOM    876  CB  ASP P  58     -10.397 -92.030  95.784  0.00 97.00      PROA   
ATOM    877  HB1 ASP P  58     -10.493 -92.835  96.547  0.00 97.00      PROA   
ATOM    878  HB2 ASP P  58      -9.537 -92.278  95.135  0.00 97.00      PROA   
ATOM    879  CG  ASP P  58     -11.696 -92.100  94.955  0.00 97.00      PROA   
ATOM    880  OD1 ASP P  58     -12.810 -92.023  95.542  0.00 97.00      PROA   
ATOM    881  OD2 ASP P  58     -11.585 -92.258  93.712  0.00 97.00      PROA   
ATOM    882  C   ASP P  58      -9.102 -89.804  95.913  0.00 97.00      PROA   
ATOM    883  O   ASP P  58      -7.914 -90.089  96.066  0.00 97.00      PROA   
ATOM    884  N   ASP P  59      -9.471 -88.675  95.262  0.00 97.00      PROA   
ATOM    885  HN  ASP P  59     -10.422 -88.542  94.987  0.00 97.00      PROA   
ATOM    886  CA  ASP P  59      -8.568 -87.587  94.902  0.00 97.00      PROA   
ATOM    887  HA  ASP P  59      -7.796 -87.988  94.256  0.00 97.00      PROA   
ATOM    888  CB  ASP P  59      -9.352 -86.468  94.157  0.00 97.00      PROA   
ATOM    889  HB1 ASP P  59      -8.768 -85.523  94.132  0.00 97.00      PROA   
ATOM    890  HB2 ASP P  59     -10.314 -86.270  94.672  0.00 97.00      PROA   
ATOM    891  CG  ASP P  59      -9.626 -86.808  92.692  0.00 97.00      PROA   
ATOM    892  OD1 ASP P  59      -8.692 -87.273  91.990  0.00 97.00      PROA   
ATOM    893  OD2 ASP P  59     -10.742 -86.466  92.227  0.00 97.00      PROA   
ATOM    894  C   ASP P  59      -7.855 -86.951  96.108  0.00 97.00      PROA   
ATOM    895  O   ASP P  59      -6.793 -86.355  95.963  0.00 97.00      PROA   
ATOM    896  N   SER P  60      -8.420 -87.051  97.334  0.00 97.00      PROA   
ATOM    897  HN  SER P  60      -9.281 -87.547  97.414  0.00 97.00      PROA   
ATOM    898  CA  SER P  60      -7.866 -86.479  98.564  0.00 97.00      PROA   
ATOM    899  HA  SER P  60      -7.787 -85.413  98.396  0.00 97.00      PROA   
ATOM    900  CB  SER P  60      -8.766 -86.704  99.806  0.00 97.00      PROA   
ATOM    901  HB1 SER P  60      -8.330 -86.200 100.697  0.00 97.00      PROA   
ATOM    902  HB2 SER P  60      -8.857 -87.792 100.020  0.00 97.00      PROA   
ATOM    903  OG  SER P  60     -10.069 -86.172  99.613  0.00 97.00      PROA   
ATOM    904  HG1 SER P  60     -10.545 -86.823  99.086  0.00 97.00      PROA   
ATOM    905  C   SER P  60      -6.483 -86.984  98.974  0.00 97.00      PROA   
ATOM    906  O   SER P  60      -6.178 -88.171  98.883  0.00 97.00      PROA   
ATOM    907  N   GLY P  61      -5.618 -86.081  99.498  0.00 97.00      PROA   
ATOM    908  HN  GLY P  61      -5.895 -85.127  99.616  0.00 97.00      PROA   
ATOM    909  CA  GLY P  61      -4.272 -86.447  99.914  0.00 97.00      PROA   
ATOM    910  HA1 GLY P  61      -3.918 -87.272  99.311  0.00 97.00      PROA   
ATOM    911  HA2 GLY P  61      -4.293 -86.656 100.973  0.00 97.00      PROA   
ATOM    912  C   GLY P  61      -3.321 -85.318  99.673  0.00 97.00      PROA   
ATOM    913  O   GLY P  61      -3.712 -84.258  99.204  0.00 97.00      PROA   
ATOM    914  N   GLU P  62      -2.019 -85.515  99.987  0.00 97.00      PROA   
ATOM    915  HN  GLU P  62      -1.705 -86.381 100.374  0.00 97.00      PROA   
ATOM    916  CA  GLU P  62      -1.013 -84.503  99.761  0.00 97.00      PROA   
ATOM    917  HA  GLU P  62      -1.503 -83.548  99.742  0.00 97.00      PROA   
ATOM    918  CB  GLU P  62       0.036 -84.379 100.894  0.00 97.00      PROA   
ATOM    919  HB1 GLU P  62      -0.533 -84.302 101.848  0.00 97.00      PROA   
ATOM    920  HB2 GLU P  62       0.570 -83.414 100.741  0.00 97.00      PROA   
ATOM    921  CG  GLU P  62       1.059 -85.516 101.064  0.00 97.00      PROA   
ATOM    922  HG1 GLU P  62       1.510 -85.810 100.095  0.00 97.00      PROA   
ATOM    923  HG2 GLU P  62       0.575 -86.402 101.525  0.00 97.00      PROA   
ATOM    924  CD  GLU P  62       2.189 -85.059 101.980  0.00 97.00      PROA   
ATOM    925  OE1 GLU P  62       1.922 -84.369 102.992  0.00 97.00      PROA   
ATOM    926  OE2 GLU P  62       3.350 -85.408 101.671  0.00 97.00      PROA   
ATOM    927  C   GLU P  62      -0.382 -84.642  98.401  0.00 97.00      PROA   
ATOM    928  O   GLU P  62       0.164 -85.674  98.022  0.00 97.00      PROA   
ATOM    929  N   TYR P  63      -0.480 -83.546  97.623  0.00 97.00      PROA   
ATOM    930  HN  TYR P  63      -0.941 -82.732  97.974  0.00 97.00      PROA   
ATOM    931  CA  TYR P  63       0.008 -83.426  96.273  0.00 97.00      PROA   
ATOM    932  HA  TYR P  63       0.074 -84.410  95.828  0.00 97.00      PROA   
ATOM    933  CB  TYR P  63      -0.906 -82.518  95.404  0.00 97.00      PROA   
ATOM    934  HB1 TYR P  63      -0.376 -82.150  94.501  0.00 97.00      PROA   
ATOM    935  HB2 TYR P  63      -1.237 -81.645  96.002  0.00 97.00      PROA   
ATOM    936  CG  TYR P  63      -2.141 -83.257  94.962  0.00 97.00      PROA   
ATOM    937  CD1 TYR P  63      -3.146 -83.608  95.880  0.00 97.00      PROA   
ATOM    938  HD1 TYR P  63      -3.051 -83.330  96.918  0.00 97.00      PROA   
ATOM    939  CE1 TYR P  63      -4.262 -84.345  95.470  0.00 97.00      PROA   
ATOM    940  HE1 TYR P  63      -5.001 -84.642  96.198  0.00 97.00      PROA   
ATOM    941  CZ  TYR P  63      -4.411 -84.693  94.123  0.00 97.00      PROA   
ATOM    942  OH  TYR P  63      -5.500 -85.478  93.692  0.00 97.00      PROA   
ATOM    943  HH  TYR P  63      -5.965 -85.796  94.472  0.00 97.00      PROA   
ATOM    944  CD2 TYR P  63      -2.319 -83.587  93.607  0.00 97.00      PROA   
ATOM    945  HD2 TYR P  63      -1.572 -83.308  92.879  0.00 97.00      PROA   
ATOM    946  CE2 TYR P  63      -3.451 -84.294  93.190  0.00 97.00      PROA   
ATOM    947  HE2 TYR P  63      -3.560 -84.575  92.157  0.00 97.00      PROA   
ATOM    948  C   TYR P  63       1.394 -82.843  96.309  0.00 97.00      PROA   
ATOM    949  O   TYR P  63       1.662 -81.886  97.032  0.00 97.00      PROA   
ATOM    950  N   ARG P  64       2.333 -83.431  95.536  0.00 97.00      PROA   
ATOM    951  HN  ARG P  64       2.133 -84.268  95.031  0.00 97.00      PROA   
ATOM    952  CA  ARG P  64       3.688 -82.929  95.486  0.00 97.00      PROA   
ATOM    953  HA  ARG P  64       3.689 -81.859  95.647  0.00 97.00      PROA   
ATOM    954  CB  ARG P  64       4.642 -83.638  96.487  0.00 97.00      PROA   
ATOM    955  HB1 ARG P  64       5.455 -82.922  96.739  0.00 97.00      PROA   
ATOM    956  HB2 ARG P  64       5.120 -84.534  96.031  0.00 97.00      PROA   
ATOM    957  CG  ARG P  64       3.947 -84.137  97.770  0.00 97.00      PROA   
ATOM    958  HG1 ARG P  64       3.251 -84.964  97.510  0.00 97.00      PROA   
ATOM    959  HG2 ARG P  64       3.337 -83.322  98.220  0.00 97.00      PROA   
ATOM    960  CD  ARG P  64       4.917 -84.658  98.823  0.00 97.00      PROA   
ATOM    961  HD1 ARG P  64       5.696 -85.315  98.382  0.00 97.00      PROA   
ATOM    962  HD2 ARG P  64       4.367 -85.221  99.599  0.00 97.00      PROA   
ATOM    963  NE  ARG P  64       5.572 -83.444  99.390  0.00 97.00      PROA   
ATOM    964  HE  ARG P  64       5.499 -82.583  98.889  0.00 97.00      PROA   
ATOM    965  CZ  ARG P  64       6.038 -83.342 100.647  0.00 97.00      PROA   
ATOM    966  NH1 ARG P  64       5.705 -84.188 101.626  0.00 97.00      PROA   
ATOM    967 HH11 ARG P  64       4.877 -84.731 101.482  0.00 97.00      PROA   
ATOM    968 HH12 ARG P  64       5.875 -83.910 102.564  0.00 97.00      PROA   
ATOM    969  NH2 ARG P  64       6.827 -82.298 100.929  0.00 97.00      PROA   
ATOM    970 HH21 ARG P  64       7.103 -81.720 100.162  0.00 97.00      PROA   
ATOM    971 HH22 ARG P  64       7.224 -82.230 101.837  0.00 97.00      PROA   
ATOM    972  C   ARG P  64       4.192 -83.220  94.099  0.00 97.00      PROA   
ATOM    973  O   ARG P  64       3.743 -84.161  93.457  0.00 97.00      PROA   
ATOM    974  N   CYS P  65       5.159 -82.423  93.595  0.00 97.00      PROA   
ATOM    975  HN  CYS P  65       5.409 -81.561  94.029  0.00 97.00      PROA   
ATOM    976  CA  CYS P  65       5.826 -82.743  92.354  0.00 97.00      PROA   
ATOM    977  HA  CYS P  65       5.780 -83.812  92.223  0.00 97.00      PROA   
ATOM    978  CB  CYS P  65       5.141 -82.072  91.140  0.00 97.00      PROA   
ATOM    979  HB1 CYS P  65       4.148 -82.561  91.025  0.00 97.00      PROA   
ATOM    980  HB2 CYS P  65       5.702 -82.259  90.202  0.00 97.00      PROA   
ATOM    981  SG  CYS P  65       4.861 -80.297  91.393  0.00 97.00      PROA   
ATOM    982  C   CYS P  65       7.300 -82.409  92.390  0.00 97.00      PROA   
ATOM    983  O   CYS P  65       7.787 -81.662  93.231  0.00 97.00      PROA   
ATOM    984  N   GLN P  66       8.056 -83.011  91.447  0.00 97.00      PROA   
ATOM    985  HN  GLN P  66       7.629 -83.677  90.838  0.00 97.00      PROA   
ATOM    986  CA  GLN P  66       9.464 -82.766  91.242  0.00 97.00      PROA   
ATOM    987  HA  GLN P  66       9.789 -81.927  91.842  0.00 97.00      PROA   
ATOM    988  CB  GLN P  66      10.277 -84.052  91.606  0.00 97.00      PROA   
ATOM    989  HB1 GLN P  66      10.174 -84.830  90.824  0.00 97.00      PROA   
ATOM    990  HB2 GLN P  66       9.787 -84.453  92.525  0.00 97.00      PROA   
ATOM    991  CG  GLN P  66      11.761 -83.811  91.963  0.00 97.00      PROA   
ATOM    992  HG1 GLN P  66      11.799 -82.914  92.618  0.00 97.00      PROA   
ATOM    993  HG2 GLN P  66      12.374 -83.607  91.065  0.00 97.00      PROA   
ATOM    994  CD  GLN P  66      12.397 -84.940  92.797  0.00 97.00      PROA   
ATOM    995  OE1 GLN P  66      12.834 -84.671  93.914  0.00 97.00      PROA   
ATOM    996  NE2 GLN P  66      12.464 -86.197  92.294  0.00 97.00      PROA   
ATOM    997 HE21 GLN P  66      12.817 -86.933  92.870  0.00 97.00      PROA   
ATOM    998 HE22 GLN P  66      12.098 -86.408  91.387  0.00 97.00      PROA   
ATOM    999  C   GLN P  66       9.555 -82.395  89.767  0.00 97.00      PROA   
ATOM   1000  O   GLN P  66       9.305 -83.222  88.893  0.00 97.00      PROA   
ATOM   1001  N   ARG P  67       9.887 -81.114  89.449  0.00 97.00      PROA   
ATOM   1002  HN  ARG P  67      10.037 -80.428  90.158  0.00 97.00      PROA   
ATOM   1003  CA  ARG P  67       9.964 -80.621  88.080  0.00 97.00      PROA   
ATOM   1004  HA  ARG P  67       9.558 -81.345  87.388  0.00 97.00      PROA   
ATOM   1005  CB  ARG P  67       9.191 -79.279  87.928  0.00 97.00      PROA   
ATOM   1006  HB1 ARG P  67       9.457 -78.759  86.982  0.00 97.00      PROA   
ATOM   1007  HB2 ARG P  67       9.496 -78.609  88.765  0.00 97.00      PROA   
ATOM   1008  CG  ARG P  67       7.660 -79.424  87.972  0.00 97.00      PROA   
ATOM   1009  HG1 ARG P  67       7.227 -78.429  88.228  0.00 97.00      PROA   
ATOM   1010  HG2 ARG P  67       7.384 -80.123  88.791  0.00 97.00      PROA   
ATOM   1011  CD  ARG P  67       7.032 -79.929  86.667  0.00 97.00      PROA   
ATOM   1012  HD1 ARG P  67       5.996 -80.281  86.848  0.00 97.00      PROA   
ATOM   1013  HD2 ARG P  67       7.615 -80.765  86.226  0.00 97.00      PROA   
ATOM   1014  NE  ARG P  67       6.912 -78.765  85.737  0.00 97.00      PROA   
ATOM   1015  HE  ARG P  67       6.281 -78.031  85.984  0.00 97.00      PROA   
ATOM   1016  CZ  ARG P  67       7.610 -78.606  84.600  0.00 97.00      PROA   
ATOM   1017  NH1 ARG P  67       8.454 -79.529  84.129  0.00 97.00      PROA   
ATOM   1018 HH11 ARG P  67       8.467 -80.439  84.535  0.00 97.00      PROA   
ATOM   1019 HH12 ARG P  67       8.862 -79.374  83.229  0.00 97.00      PROA   
ATOM   1020  NH2 ARG P  67       7.436 -77.483  83.883  0.00 97.00      PROA   
ATOM   1021 HH21 ARG P  67       6.814 -76.785  84.221  0.00 97.00      PROA   
ATOM   1022 HH22 ARG P  67       7.973 -77.360  83.048  0.00 97.00      PROA   
ATOM   1023  C   ARG P  67      11.394 -80.336  87.680  0.00 97.00      PROA   
ATOM   1024  O   ARG P  67      11.898 -79.258  87.981  0.00 97.00      PROA   
ATOM   1025  N   GLY P  68      12.051 -81.276  86.946  0.00 97.00      PROA   
ATOM   1026  HN  GLY P  68      11.573 -82.126  86.733  0.00 97.00      PROA   
ATOM   1027  CA  GLY P  68      13.357 -81.138  86.288  0.00 97.00      PROA   
ATOM   1028  HA1 GLY P  68      13.207 -80.494  85.434  0.00 97.00      PROA   
ATOM   1029  HA2 GLY P  68      13.654 -82.134  85.992  0.00 97.00      PROA   
ATOM   1030  C   GLY P  68      14.535 -80.562  87.052  0.00 97.00      PROA   
ATOM   1031  O   GLY P  68      15.546 -80.208  86.449  0.00 97.00      PROA   
ATOM   1032  N   LEU P  69      14.430 -80.426  88.387  0.00 97.00      PROA   
ATOM   1033  HN  LEU P  69      13.599 -80.734  88.837  0.00 97.00      PROA   
ATOM   1034  CA  LEU P  69      15.309 -79.585  89.167  0.00 97.00      PROA   
ATOM   1035  HA  LEU P  69      16.292 -79.550  88.715  0.00 97.00      PROA   
ATOM   1036  CB  LEU P  69      14.715 -78.161  89.350  0.00 97.00      PROA   
ATOM   1037  HB1 LEU P  69      15.277 -77.596  90.126  0.00 97.00      PROA   
ATOM   1038  HB2 LEU P  69      13.659 -78.281  89.682  0.00 97.00      PROA   
ATOM   1039  CG  LEU P  69      14.666 -77.259  88.098  0.00 97.00      PROA   
ATOM   1040  HG  LEU P  69      14.139 -77.801  87.279  0.00 97.00      PROA   
ATOM   1041  CD1 LEU P  69      13.848 -75.991  88.400  0.00 97.00      PROA   
ATOM   1042 HD11 LEU P  69      14.319 -75.415  89.225  0.00 97.00      PROA   
ATOM   1043 HD12 LEU P  69      12.810 -76.256  88.694  0.00 97.00      PROA   
ATOM   1044 HD13 LEU P  69      13.809 -75.347  87.499  0.00 97.00      PROA   
ATOM   1045  CD2 LEU P  69      16.072 -76.884  87.603  0.00 97.00      PROA   
ATOM   1046 HD21 LEU P  69      16.632 -77.790  87.296  0.00 97.00      PROA   
ATOM   1047 HD22 LEU P  69      16.636 -76.366  88.408  0.00 97.00      PROA   
ATOM   1048 HD23 LEU P  69      15.999 -76.203  86.730  0.00 97.00      PROA   
ATOM   1049  C   LEU P  69      15.439 -80.182  90.547  0.00 97.00      PROA   
ATOM   1050  O   LEU P  69      14.510 -80.807  91.052  0.00 97.00      PROA   
ATOM   1051  N   SER P  70      16.609 -79.975  91.199  0.00 97.00      PROA   
ATOM   1052  HN  SER P  70      17.334 -79.450  90.756  0.00 97.00      PROA   
ATOM   1053  CA  SER P  70      16.937 -80.418  92.549  0.00 97.00      PROA   
ATOM   1054  HA  SER P  70      17.098 -81.483  92.470  0.00 97.00      PROA   
ATOM   1055  CB  SER P  70      18.278 -79.799  93.026  0.00 97.00      PROA   
ATOM   1056  HB1 SER P  70      19.091 -80.222  92.393  0.00 97.00      PROA   
ATOM   1057  HB2 SER P  70      18.502 -80.057  94.083  0.00 97.00      PROA   
ATOM   1058  OG  SER P  70      18.278 -78.382  92.851  0.00 97.00      PROA   
ATOM   1059  HG1 SER P  70      19.158 -78.062  93.067  0.00 97.00      PROA   
ATOM   1060  C   SER P  70      15.859 -80.228  93.618  0.00 97.00      PROA   
ATOM   1061  O   SER P  70      15.398 -79.121  93.874  0.00 97.00      PROA   
ATOM   1062  N   GLY P  71      15.441 -81.328  94.288  0.00 97.00      PROA   
ATOM   1063  HN  GLY P  71      15.873 -82.205  94.088  0.00 97.00      PROA   
ATOM   1064  CA  GLY P  71      14.373 -81.333  95.286  0.00 97.00      PROA   
ATOM   1065  HA1 GLY P  71      14.503 -80.468  95.922  0.00 97.00      PROA   
ATOM   1066  HA2 GLY P  71      14.472 -82.253  95.839  0.00 97.00      PROA   
ATOM   1067  C   GLY P  71      12.957 -81.277  94.740  0.00 97.00      PROA   
ATOM   1068  O   GLY P  71      12.696 -80.788  93.647  0.00 97.00      PROA   
ATOM   1069  N   ARG P  72      11.987 -81.785  95.538  0.00 97.00      PROA   
ATOM   1070  HN  ARG P  72      12.232 -82.176  96.419  0.00 97.00      PROA   
ATOM   1071  CA  ARG P  72      10.568 -81.842  95.237  0.00 97.00      PROA   
ATOM   1072  HA  ARG P  72      10.401 -81.476  94.231  0.00 97.00      PROA   
ATOM   1073  CB  ARG P  72       9.945 -83.270  95.349  0.00 97.00      PROA   
ATOM   1074  HB1 ARG P  72      10.503 -83.946  94.670  0.00 97.00      PROA   
ATOM   1075  HB2 ARG P  72       8.909 -83.230  94.943  0.00 97.00      PROA   
ATOM   1076  CG  ARG P  72       9.820 -83.931  96.751  0.00 97.00      PROA   
ATOM   1077  HG1 ARG P  72       9.441 -84.968  96.587  0.00 97.00      PROA   
ATOM   1078  HG2 ARG P  72       9.041 -83.390  97.328  0.00 97.00      PROA   
ATOM   1079  CD  ARG P  72      11.076 -84.030  97.636  0.00 97.00      PROA   
ATOM   1080  HD1 ARG P  72      10.899 -84.736  98.478  0.00 97.00      PROA   
ATOM   1081  HD2 ARG P  72      11.350 -83.030  98.039  0.00 97.00      PROA   
ATOM   1082  NE  ARG P  72      12.174 -84.552  96.771  0.00 97.00      PROA   
ATOM   1083  HE  ARG P  72      12.004 -84.619  95.790  0.00 97.00      PROA   
ATOM   1084  CZ  ARG P  72      13.457 -84.733  97.143  0.00 97.00      PROA   
ATOM   1085  NH1 ARG P  72      13.882 -84.710  98.408  0.00 97.00      PROA   
ATOM   1086 HH11 ARG P  72      13.212 -84.647  99.138  0.00 97.00      PROA   
ATOM   1087 HH12 ARG P  72      14.851 -84.868  98.583  0.00 97.00      PROA   
ATOM   1088  NH2 ARG P  72      14.345 -84.963  96.160  0.00 97.00      PROA   
ATOM   1089 HH21 ARG P  72      13.985 -84.975  95.226  0.00 97.00      PROA   
ATOM   1090 HH22 ARG P  72      15.282 -85.214  96.374  0.00 97.00      PROA   
ATOM   1091  C   ARG P  72       9.843 -80.919  96.190  0.00 97.00      PROA   
ATOM   1092  O   ARG P  72      10.370 -80.524  97.227  0.00 97.00      PROA   
ATOM   1093  N   SER P  73       8.608 -80.541  95.794  0.00 97.00      PROA   
ATOM   1094  HN  SER P  73       8.287 -80.848  94.899  0.00 97.00      PROA   
ATOM   1095  CA  SER P  73       7.618 -79.728  96.470  0.00 97.00      PROA   
ATOM   1096  HA  SER P  73       7.982 -78.715  96.370  0.00 97.00      PROA   
ATOM   1097  CB  SER P  73       6.260 -79.801  95.717  0.00 97.00      PROA   
ATOM   1098  HB1 SER P  73       5.354 -79.645  96.337  0.00 97.00      PROA   
ATOM   1099  HB2 SER P  73       6.170 -80.812  95.282  0.00 97.00      PROA   
ATOM   1100  OG  SER P  73       6.212 -78.834  94.679  0.00 97.00      PROA   
ATOM   1101  HG1 SER P  73       5.961 -78.014  95.121  0.00 97.00      PROA   
ATOM   1102  C   SER P  73       7.318 -79.868  97.947  0.00 97.00      PROA   
ATOM   1103  O   SER P  73       7.600 -80.846  98.632  0.00 97.00      PROA   
ATOM   1104  N   ASP P  74       6.610 -78.810  98.376  0.00 97.00      PROA   
ATOM   1105  HN  ASP P  74       6.555 -78.035  97.745  0.00 97.00      PROA   
ATOM   1106  CA  ASP P  74       5.571 -78.651  99.358  0.00 97.00      PROA   
ATOM   1107  HA  ASP P  74       6.076 -78.413 100.278  0.00 97.00      PROA   
ATOM   1108  CB  ASP P  74       4.704 -77.408  98.930  0.00 97.00      PROA   
ATOM   1109  HB1 ASP P  74       5.200 -76.490  99.319  0.00 97.00      PROA   
ATOM   1110  HB2 ASP P  74       3.686 -77.446  99.361  0.00 97.00      PROA   
ATOM   1111  CG  ASP P  74       4.594 -77.207  97.401  0.00 97.00      PROA   
ATOM   1112  OD1 ASP P  74       5.634 -76.919  96.749  0.00 97.00      PROA   
ATOM   1113  OD2 ASP P  74       3.462 -77.330  96.868  0.00 97.00      PROA   
ATOM   1114  C   ASP P  74       4.668 -79.878  99.580  0.00 97.00      PROA   
ATOM   1115  O   ASP P  74       4.494 -80.700  98.680  0.00 97.00      PROA   
ATOM   1116  N   PRO P  75       4.090 -80.069 100.764  0.00 97.00      PROA   
ATOM   1117  CD  PRO P  75       4.578 -79.500 102.025  0.00 97.00      PROA   
ATOM   1118  HD1 PRO P  75       4.343 -78.415 102.059  0.00 97.00      PROA   
ATOM   1119  HD2 PRO P  75       5.675 -79.658 102.114  0.00 97.00      PROA   
ATOM   1120  CA  PRO P  75       2.944 -80.939 100.966  0.00 97.00      PROA   
ATOM   1121  HA  PRO P  75       2.916 -81.765 100.268  0.00 97.00      PROA   
ATOM   1122  CB  PRO P  75       3.171 -81.433 102.405  0.00 97.00      PROA   
ATOM   1123  HB1 PRO P  75       3.875 -82.292 102.377  0.00 97.00      PROA   
ATOM   1124  HB2 PRO P  75       2.248 -81.779 102.911  0.00 97.00      PROA   
ATOM   1125  CG  PRO P  75       3.840 -80.257 103.136  0.00 97.00      PROA   
ATOM   1126  HG1 PRO P  75       3.053 -79.603 103.569  0.00 97.00      PROA   
ATOM   1127  HG2 PRO P  75       4.513 -80.600 103.946  0.00 97.00      PROA   
ATOM   1128  C   PRO P  75       1.636 -80.163 100.864  0.00 97.00      PROA   
ATOM   1129  O   PRO P  75       1.073 -79.805 101.897  0.00 97.00      PROA   
ATOM   1130  N   ILE P  76       1.077 -79.905  99.657  0.00 97.00      PROA   
ATOM   1131  HN  ILE P  76       1.526 -80.132  98.794  0.00 97.00      PROA   
ATOM   1132  CA  ILE P  76      -0.254 -79.308  99.602  0.00 97.00      PROA   
ATOM   1133  HA  ILE P  76      -0.361 -78.643 100.447  0.00 97.00      PROA   
ATOM   1134  CB  ILE P  76      -0.535 -78.396  98.412  0.00 97.00      PROA   
ATOM   1135  HB  ILE P  76      -1.615 -78.114  98.423  0.00 97.00      PROA   
ATOM   1136  CG2 ILE P  76       0.272 -77.091  98.603  0.00 97.00      PROA   
ATOM   1137 HG21 ILE P  76       1.361 -77.301  98.564  0.00 97.00      PROA   
ATOM   1138 HG22 ILE P  76       0.038 -76.611  99.576  0.00 97.00      PROA   
ATOM   1139 HG23 ILE P  76       0.034 -76.374  97.790  0.00 97.00      PROA   
ATOM   1140  CG1 ILE P  76      -0.216 -79.047  97.051  0.00 97.00      PROA   
ATOM   1141 HG11 ILE P  76       0.005 -80.123  97.190  0.00 97.00      PROA   
ATOM   1142 HG12 ILE P  76       0.703 -78.575  96.639  0.00 97.00      PROA   
ATOM   1143  CD  ILE P  76      -1.366 -78.917  96.050  0.00 97.00      PROA   
ATOM   1144  HD1 ILE P  76      -1.589 -77.850  95.842  0.00 97.00      PROA   
ATOM   1145  HD2 ILE P  76      -2.281 -79.407  96.446  0.00 97.00      PROA   
ATOM   1146  HD3 ILE P  76      -1.094 -79.416  95.097  0.00 97.00      PROA   
ATOM   1147  C   ILE P  76      -1.322 -80.381  99.778  0.00 97.00      PROA   
ATOM   1148  O   ILE P  76      -1.679 -81.127  98.870  0.00 97.00      PROA   
ATOM   1149  N   GLN P  77      -1.843 -80.483 101.020  0.00 97.00      PROA   
ATOM   1150  HN  GLN P  77      -1.463 -79.927 101.754  0.00 97.00      PROA   
ATOM   1151  CA  GLN P  77      -2.765 -81.520 101.428  0.00 97.00      PROA   
ATOM   1152  HA  GLN P  77      -2.529 -82.424 100.900  0.00 97.00      PROA   
ATOM   1153  CB  GLN P  77      -2.595 -81.809 102.945  0.00 97.00      PROA   
ATOM   1154  HB1 GLN P  77      -3.064 -82.794 103.156  0.00 97.00      PROA   
ATOM   1155  HB2 GLN P  77      -3.120 -81.043 103.556  0.00 97.00      PROA   
ATOM   1156  CG  GLN P  77      -1.103 -81.826 103.382  0.00 97.00      PROA   
ATOM   1157  HG1 GLN P  77      -0.720 -80.789 103.479  0.00 97.00      PROA   
ATOM   1158  HG2 GLN P  77      -0.484 -82.338 102.620  0.00 97.00      PROA   
ATOM   1159  CD  GLN P  77      -0.922 -82.501 104.747  0.00 97.00      PROA   
ATOM   1160  OE1 GLN P  77      -1.618 -82.156 105.707  0.00 97.00      PROA   
ATOM   1161  NE2 GLN P  77       0.040 -83.462 104.852  0.00 97.00      PROA   
ATOM   1162 HE21 GLN P  77       0.637 -83.691 104.078  0.00 97.00      PROA   
ATOM   1163 HE22 GLN P  77       0.166 -83.920 105.729  0.00 97.00      PROA   
ATOM   1164  C   GLN P  77      -4.188 -81.120 101.064  0.00 97.00      PROA   
ATOM   1165  O   GLN P  77      -4.753 -80.202 101.649  0.00 97.00      PROA   
ATOM   1166  N   LEU P  78      -4.776 -81.820 100.058  0.00 97.00      PROA   
ATOM   1167  HN  LEU P  78      -4.286 -82.592  99.655  0.00 97.00      PROA   
ATOM   1168  CA  LEU P  78      -6.037 -81.536  99.397  0.00 97.00      PROA   
ATOM   1169  HA  LEU P  78      -6.279 -80.491  99.523  0.00 97.00      PROA   
ATOM   1170  CB  LEU P  78      -5.910 -81.888  97.887  0.00 97.00      PROA   
ATOM   1171  HB1 LEU P  78      -5.707 -82.979  97.804  0.00 97.00      PROA   
ATOM   1172  HB2 LEU P  78      -5.017 -81.365  97.478  0.00 97.00      PROA   
ATOM   1173  CG  LEU P  78      -7.120 -81.554  96.980  0.00 97.00      PROA   
ATOM   1174  HG  LEU P  78      -8.062 -81.842  97.498  0.00 97.00      PROA   
ATOM   1175  CD1 LEU P  78      -7.183 -80.053  96.660  0.00 97.00      PROA   
ATOM   1176 HD11 LEU P  78      -6.288 -79.763  96.071  0.00 97.00      PROA   
ATOM   1177 HD12 LEU P  78      -7.205 -79.453  97.588  0.00 97.00      PROA   
ATOM   1178 HD13 LEU P  78      -8.090 -79.821  96.063  0.00 97.00      PROA   
ATOM   1179  CD2 LEU P  78      -7.067 -82.363  95.670  0.00 97.00      PROA   
ATOM   1180 HD21 LEU P  78      -7.088 -83.452  95.885  0.00 97.00      PROA   
ATOM   1181 HD22 LEU P  78      -6.136 -82.129  95.111  0.00 97.00      PROA   
ATOM   1182 HD23 LEU P  78      -7.937 -82.116  95.027  0.00 97.00      PROA   
ATOM   1183  C   LEU P  78      -7.151 -82.377  99.989  0.00 97.00      PROA   
ATOM   1184  O   LEU P  78      -6.983 -83.573 100.210  0.00 97.00      PROA   
ATOM   1185  N   GLU P  79      -8.328 -81.759 100.261  0.00 97.00      PROA   
ATOM   1186  HN  GLU P  79      -8.437 -80.778 100.116  0.00 97.00      PROA   
ATOM   1187  CA  GLU P  79      -9.444 -82.417 100.908  0.00 97.00      PROA   
ATOM   1188  HA  GLU P  79      -9.227 -83.465 101.070  0.00 97.00      PROA   
ATOM   1189  CB  GLU P  79      -9.764 -81.742 102.267  0.00 97.00      PROA   
ATOM   1190  HB1 GLU P  79     -10.667 -82.211 102.718  0.00 97.00      PROA   
ATOM   1191  HB2 GLU P  79     -10.012 -80.678 102.048  0.00 97.00      PROA   
ATOM   1192  CG  GLU P  79      -8.616 -81.818 103.301  0.00 97.00      PROA   
ATOM   1193  HG1 GLU P  79      -7.633 -81.883 102.789  0.00 97.00      PROA   
ATOM   1194  HG2 GLU P  79      -8.731 -82.722 103.936  0.00 97.00      PROA   
ATOM   1195  CD  GLU P  79      -8.539 -80.570 104.184  0.00 97.00      PROA   
ATOM   1196  OE1 GLU P  79      -8.535 -79.443 103.622  0.00 97.00      PROA   
ATOM   1197  OE2 GLU P  79      -8.410 -80.722 105.427  0.00 97.00      PROA   
ATOM   1198  C   GLU P  79     -10.730 -82.335 100.116  0.00 97.00      PROA   
ATOM   1199  O   GLU P  79     -11.098 -81.292  99.581  0.00 97.00      PROA   
ATOM   1200  N   VAL P  80     -11.530 -83.427 100.230  0.00  0.00      PROA   
ATOM   1201  HN  VAL P  80     -11.195 -84.255 100.672  0.00  0.00      PROA   
ATOM   1202  CA  VAL P  80     -12.935 -83.455  99.886  0.00  0.00      PROA   
ATOM   1203  HA  VAL P  80     -13.212 -82.492  99.507  0.00  0.00      PROA   
ATOM   1204  CB  VAL P  80     -13.276 -84.509  98.837  0.00  0.00      PROA   
ATOM   1205  HB  VAL P  80     -12.938 -85.514  99.178  0.00  0.00      PROA   
ATOM   1206  CG1 VAL P  80     -14.796 -84.571  98.568  0.00  0.00      PROA   
ATOM   1207 HG11 VAL P  80     -15.182 -83.564  98.308  0.00  0.00      PROA   
ATOM   1208 HG12 VAL P  80     -15.346 -84.950  99.454  0.00  0.00      PROA   
ATOM   1209 HG13 VAL P  80     -15.001 -85.257  97.718  0.00  0.00      PROA   
ATOM   1210  CG2 VAL P  80     -12.509 -84.150  97.546  0.00  0.00      PROA   
ATOM   1211 HG21 VAL P  80     -11.412 -84.233  97.692  0.00  0.00      PROA   
ATOM   1212 HG22 VAL P  80     -12.751 -83.114  97.231  0.00  0.00      PROA   
ATOM   1213 HG23 VAL P  80     -12.804 -84.836  96.726  0.00  0.00      PROA   
ATOM   1214  C   VAL P  80     -13.688 -83.662 101.185  0.00  0.00      PROA   
ATOM   1215  O   VAL P  80     -13.260 -84.449 102.028  0.00  0.00      PROA   
ATOM   1216  N   HSD P  81     -14.807 -82.909 101.391  0.00  0.00      PROA   
ATOM   1217  HN  HSD P  81     -15.156 -82.296 100.686  0.00  0.00      PROA   
ATOM   1218  CA  HSD P  81     -15.502 -82.852 102.663  0.00  0.00      PROA   
ATOM   1219  HA  HSD P  81     -15.329 -83.774 103.202  0.00  0.00      PROA   
ATOM   1220  CB  HSD P  81     -15.054 -81.646 103.535  0.00  0.00      PROA   
ATOM   1221  HB1 HSD P  81     -15.768 -81.450 104.362  0.00  0.00      PROA   
ATOM   1222  HB2 HSD P  81     -15.019 -80.735 102.898  0.00  0.00      PROA   
ATOM   1223  ND1 HSD P  81     -13.502 -82.709 105.236  0.00  0.00      PROA   
ATOM   1224  HD1 HSD P  81     -14.154 -83.390 105.572  0.00  0.00      PROA   
ATOM   1225  CG  HSD P  81     -13.726 -81.815 104.210  0.00  0.00      PROA   
ATOM   1226  CE1 HSD P  81     -12.269 -82.437 105.730  0.00  0.00      PROA   
ATOM   1227  HE1 HSD P  81     -11.834 -82.988 106.563  0.00  0.00      PROA   
ATOM   1228  NE2 HSD P  81     -11.692 -81.430 105.106  0.00  0.00      PROA   
ATOM   1229  CD2 HSD P  81     -12.611 -81.038 104.148  0.00  0.00      PROA   
ATOM   1230  HD2 HSD P  81     -12.393 -80.193 103.509  0.00  0.00      PROA   
ATOM   1231  C   HSD P  81     -17.000 -82.704 102.505  0.00  0.00      PROA   
ATOM   1232  O   HSD P  81     -17.499 -82.163 101.519  0.00  0.00      PROA   
ATOM   1233  N   ARG P  82     -17.716 -83.165 103.565  0.00  0.00      PROA   
ATOM   1234  HN  ARG P  82     -17.235 -83.676 104.273  0.00  0.00      PROA   
ATOM   1235  CA  ARG P  82     -19.088 -82.875 103.929  0.00  0.00      PROA   
ATOM   1236  HA  ARG P  82     -19.161 -83.377 104.883  0.00  0.00      PROA   
ATOM   1237  CB  ARG P  82     -19.401 -81.398 104.287  0.00  0.00      PROA   
ATOM   1238  HB1 ARG P  82     -20.489 -81.298 104.507  0.00  0.00      PROA   
ATOM   1239  HB2 ARG P  82     -19.167 -80.731 103.432  0.00  0.00      PROA   
ATOM   1240  CG  ARG P  82     -18.655 -80.931 105.555  0.00  0.00      PROA   
ATOM   1241  HG1 ARG P  82     -17.628 -80.610 105.281  0.00  0.00      PROA   
ATOM   1242  HG2 ARG P  82     -18.559 -81.799 106.247  0.00  0.00      PROA   
ATOM   1243  CD  ARG P  82     -19.365 -79.821 106.347  0.00  0.00      PROA   
ATOM   1244  HD1 ARG P  82     -18.768 -79.561 107.248  0.00  0.00      PROA   
ATOM   1245  HD2 ARG P  82     -20.380 -80.158 106.654  0.00  0.00      PROA   
ATOM   1246  NE  ARG P  82     -19.506 -78.597 105.496  0.00  0.00      PROA   
ATOM   1247  HE  ARG P  82     -19.181 -78.628 104.551  0.00  0.00      PROA   
ATOM   1248  CZ  ARG P  82     -20.067 -77.448 105.959  0.00  0.00      PROA   
ATOM   1249  NH1 ARG P  82     -20.523 -77.350 107.231  0.00  0.00      PROA   
ATOM   1250 HH11 ARG P  82     -20.930 -76.495 107.553  0.00  0.00      PROA   
ATOM   1251 HH12 ARG P  82     -20.445 -78.131 107.850  0.00  0.00      PROA   
ATOM   1252  NH2 ARG P  82     -20.173 -76.381 105.131  0.00  0.00      PROA   
ATOM   1253 HH21 ARG P  82     -20.584 -75.531 105.461  0.00  0.00      PROA   
ATOM   1254 HH22 ARG P  82     -19.840 -76.443 104.190  0.00  0.00      PROA   
ATOM   1255  C   ARG P  82     -20.191 -83.525 103.129  0.00  0.00      PROA   
ATOM   1256  O   ARG P  82     -20.053 -83.808 101.940  0.00  0.00      PROA   
ATOM   1257  N   GLY P  83     -21.318 -83.800 103.842  0.00  0.00      PROA   
ATOM   1258  HN  GLY P  83     -21.375 -83.526 104.798  0.00  0.00      PROA   
ATOM   1259  CA  GLY P  83     -22.475 -84.526 103.374  0.00  0.00      PROA   
ATOM   1260  HA1 GLY P  83     -22.679 -85.288 104.112  0.00  0.00      PROA   
ATOM   1261  HA2 GLY P  83     -22.278 -84.932 102.391  0.00  0.00      PROA   
ATOM   1262  C   GLY P  83     -23.664 -83.610 103.277  0.00  0.00      PROA   
ATOM   1263  O   GLY P  83     -23.745 -82.786 102.367  0.00  0.00      PROA   
ATOM   1264  N   TRP P  84     -24.639 -83.771 104.210  0.00  0.00      PROA   
ATOM   1265  HN  TRP P  84     -24.529 -84.410 104.968  0.00  0.00      PROA   
ATOM   1266  CA  TRP P  84     -25.944 -83.157 104.107  0.00  0.00      PROA   
ATOM   1267  HA  TRP P  84     -26.239 -83.192 103.067  0.00  0.00      PROA   
ATOM   1268  CB  TRP P  84     -25.985 -81.676 104.604  0.00  0.00      PROA   
ATOM   1269  HB1 TRP P  84     -25.176 -81.129 104.073  0.00  0.00      PROA   
ATOM   1270  HB2 TRP P  84     -25.733 -81.641 105.687  0.00  0.00      PROA   
ATOM   1271  CG  TRP P  84     -27.266 -80.931 104.352  0.00  0.00      PROA   
ATOM   1272  CD1 TRP P  84     -28.125 -80.418 105.290  0.00  0.00      PROA   
ATOM   1273  HD1 TRP P  84     -27.967 -80.459 106.357  0.00  0.00      PROA   
ATOM   1274  NE1 TRP P  84     -29.221 -79.881 104.676  0.00  0.00      PROA   
ATOM   1275  HE1 TRP P  84     -29.978 -79.468 105.133  0.00  0.00      PROA   
ATOM   1276  CE2 TRP P  84     -29.105 -80.026 103.323  0.00  0.00      PROA   
ATOM   1277  CD2 TRP P  84     -27.878 -80.685 103.075  0.00  0.00      PROA   
ATOM   1278  CE3 TRP P  84     -27.504 -80.961 101.761  0.00  0.00      PROA   
ATOM   1279  HE3 TRP P  84     -26.573 -81.459 101.534  0.00  0.00      PROA   
ATOM   1280  CZ3 TRP P  84     -28.353 -80.575 100.722  0.00  0.00      PROA   
ATOM   1281  HZ3 TRP P  84     -28.069 -80.779  99.699  0.00  0.00      PROA   
ATOM   1282  CZ2 TRP P  84     -29.953 -79.644 102.290  0.00  0.00      PROA   
ATOM   1283  HZ2 TRP P  84     -30.890 -79.141 102.477  0.00  0.00      PROA   
ATOM   1284  CH2 TRP P  84     -29.554 -79.923 100.983  0.00  0.00      PROA   
ATOM   1285  HH2 TRP P  84     -30.188 -79.626 100.160  0.00  0.00      PROA   
ATOM   1286  C   TRP P  84     -26.875 -84.086 104.864  0.00  0.00      PROA   
ATOM   1287  O   TRP P  84     -26.905 -85.279 104.573  0.00  0.00      PROA   
ATOM   1288  N   LEU P  85     -27.642 -83.556 105.855  0.00  0.00      PROA   
ATOM   1289  HN  LEU P  85     -27.564 -82.583 106.059  0.00  0.00      PROA   
ATOM   1290  CA  LEU P  85     -28.617 -84.239 106.682  0.00  0.00      PROA   
ATOM   1291  HA  LEU P  85     -29.029 -83.447 107.287  0.00  0.00      PROA   
ATOM   1292  CB  LEU P  85     -29.814 -84.927 105.964  0.00  0.00      PROA   
ATOM   1293  HB1 LEU P  85     -30.358 -85.567 106.697  0.00  0.00      PROA   
ATOM   1294  HB2 LEU P  85     -29.438 -85.584 105.159  0.00  0.00      PROA   
ATOM   1295  CG  LEU P  85     -30.892 -84.014 105.330  0.00  0.00      PROA   
ATOM   1296  HG  LEU P  85     -30.488 -83.611 104.374  0.00  0.00      PROA   
ATOM   1297  CD1 LEU P  85     -32.142 -84.863 105.017  0.00  0.00      PROA   
ATOM   1298 HD11 LEU P  85     -32.517 -85.354 105.939  0.00  0.00      PROA   
ATOM   1299 HD12 LEU P  85     -31.900 -85.649 104.272  0.00  0.00      PROA   
ATOM   1300 HD13 LEU P  85     -32.954 -84.220 104.620  0.00  0.00      PROA   
ATOM   1301  CD2 LEU P  85     -31.284 -82.812 106.204  0.00  0.00      PROA   
ATOM   1302 HD21 LEU P  85     -30.425 -82.126 106.352  0.00  0.00      PROA   
ATOM   1303 HD22 LEU P  85     -31.624 -83.184 107.191  0.00  0.00      PROA   
ATOM   1304 HD23 LEU P  85     -32.110 -82.239 105.732  0.00  0.00      PROA   
ATOM   1305  C   LEU P  85     -27.999 -85.173 107.690  0.00  0.00      PROA   
ATOM   1306  O   LEU P  85     -26.916 -85.723 107.489  0.00  0.00      PROA   
ATOM   1307  N   LEU P  86     -28.706 -85.337 108.835  0.00  0.00      PROA   
ATOM   1308  HN  LEU P  86     -29.584 -84.884 108.970  0.00  0.00      PROA   
ATOM   1309  CA  LEU P  86     -28.260 -86.140 109.940  0.00  0.00      PROA   
ATOM   1310  HA  LEU P  86     -27.427 -86.749 109.616  0.00  0.00      PROA   
ATOM   1311  CB  LEU P  86     -27.823 -85.288 111.162  0.00  0.00      PROA   
ATOM   1312  HB1 LEU P  86     -28.678 -84.658 111.491  0.00  0.00      PROA   
ATOM   1313  HB2 LEU P  86     -27.019 -84.601 110.818  0.00  0.00      PROA   
ATOM   1314  CG  LEU P  86     -27.286 -86.074 112.389  0.00  0.00      PROA   
ATOM   1315  HG  LEU P  86     -28.111 -86.717 112.772  0.00  0.00      PROA   
ATOM   1316  CD1 LEU P  86     -26.100 -86.996 112.038  0.00  0.00      PROA   
ATOM   1317 HD11 LEU P  86     -25.253 -86.397 111.642  0.00  0.00      PROA   
ATOM   1318 HD12 LEU P  86     -26.390 -87.748 111.277  0.00  0.00      PROA   
ATOM   1319 HD13 LEU P  86     -25.758 -87.538 112.945  0.00  0.00      PROA   
ATOM   1320  CD2 LEU P  86     -26.895 -85.123 113.539  0.00  0.00      PROA   
ATOM   1321 HD21 LEU P  86     -27.758 -84.495 113.839  0.00  0.00      PROA   
ATOM   1322 HD22 LEU P  86     -26.065 -84.456 113.224  0.00  0.00      PROA   
ATOM   1323 HD23 LEU P  86     -26.564 -85.708 114.423  0.00  0.00      PROA   
ATOM   1324  C   LEU P  86     -29.380 -87.062 110.332  0.00  0.00      PROA   
ATOM   1325  O   LEU P  86     -30.526 -86.656 110.507  0.00  0.00      PROA   
ATOM   1326  N   LEU P  87     -29.013 -88.346 110.493  0.00 97.00      PROA   
ATOM   1327  HN  LEU P  87     -28.064 -88.564 110.296  0.00 97.00      PROA   
ATOM   1328  CA  LEU P  87     -29.778 -89.389 111.134  0.00 97.00      PROA   
ATOM   1329  HA  LEU P  87     -30.818 -89.109 111.208  0.00 97.00      PROA   
ATOM   1330  CB  LEU P  87     -29.670 -90.734 110.376  0.00 97.00      PROA   
ATOM   1331  HB1 LEU P  87     -28.596 -91.002 110.261  0.00 97.00      PROA   
ATOM   1332  HB2 LEU P  87     -30.085 -90.597 109.353  0.00 97.00      PROA   
ATOM   1333  CG  LEU P  87     -30.402 -91.919 111.043  0.00 97.00      PROA   
ATOM   1334  HG  LEU P  87     -30.027 -92.032 112.085  0.00 97.00      PROA   
ATOM   1335  CD1 LEU P  87     -31.924 -91.707 111.113  0.00 97.00      PROA   
ATOM   1336 HD11 LEU P  87     -32.336 -91.550 110.094  0.00 97.00      PROA   
ATOM   1337 HD12 LEU P  87     -32.166 -90.825 111.737  0.00 97.00      PROA   
ATOM   1338 HD13 LEU P  87     -32.413 -92.598 111.559  0.00 97.00      PROA   
ATOM   1339  CD2 LEU P  87     -30.078 -93.228 110.315  0.00 97.00      PROA   
ATOM   1340 HD21 LEU P  87     -28.980 -93.387 110.265  0.00 97.00      PROA   
ATOM   1341 HD22 LEU P  87     -30.484 -93.206 109.282  0.00 97.00      PROA   
ATOM   1342 HD23 LEU P  87     -30.535 -94.076 110.866  0.00 97.00      PROA   
ATOM   1343  C   LEU P  87     -29.221 -89.538 112.531  0.00 97.00      PROA   
ATOM   1344  O   LEU P  87     -28.101 -90.001 112.738  0.00 97.00      PROA   
ATOM   1345  N   GLN P  88     -30.012 -89.140 113.544  0.00 97.00      PROA   
ATOM   1346  HN  GLN P  88     -30.927 -88.776 113.366  0.00 97.00      PROA   
ATOM   1347  CA  GLN P  88     -29.621 -89.173 114.930  0.00 97.00      PROA   
ATOM   1348  HA  GLN P  88     -28.554 -89.006 114.997  0.00 97.00      PROA   
ATOM   1349  CB  GLN P  88     -30.344 -88.065 115.737  0.00 97.00      PROA   
ATOM   1350  HB1 GLN P  88     -29.963 -88.093 116.779  0.00 97.00      PROA   
ATOM   1351  HB2 GLN P  88     -31.435 -88.279 115.754  0.00 97.00      PROA   
ATOM   1352  CG  GLN P  88     -30.120 -86.646 115.169  0.00 97.00      PROA   
ATOM   1353  HG1 GLN P  88     -30.490 -86.581 114.125  0.00 97.00      PROA   
ATOM   1354  HG2 GLN P  88     -29.033 -86.418 115.164  0.00 97.00      PROA   
ATOM   1355  CD  GLN P  88     -30.891 -85.595 115.983  0.00 97.00      PROA   
ATOM   1356  OE1 GLN P  88     -32.123 -85.622 116.054  0.00 97.00      PROA   
ATOM   1357  NE2 GLN P  88     -30.149 -84.612 116.567  0.00 97.00      PROA   
ATOM   1358 HE21 GLN P  88     -30.623 -83.812 116.931  0.00 97.00      PROA   
ATOM   1359 HE22 GLN P  88     -29.155 -84.614 116.473  0.00 97.00      PROA   
ATOM   1360  C   GLN P  88     -29.942 -90.541 115.505  0.00 97.00      PROA   
ATOM   1361  O   GLN P  88     -31.082 -90.991 115.474  0.00 97.00      PROA   
ATOM   1362  N   VAL P  89     -28.916 -91.256 116.018  0.00 97.00      PROA   
ATOM   1363  HN  VAL P  89     -27.993 -90.883 116.010  0.00 97.00      PROA   
ATOM   1364  CA  VAL P  89     -29.036 -92.641 116.442  0.00 97.00      PROA   
ATOM   1365  HA  VAL P  89     -30.062 -92.970 116.346  0.00 97.00      PROA   
ATOM   1366  CB  VAL P  89     -28.158 -93.551 115.584  0.00 97.00      PROA   
ATOM   1367  HB  VAL P  89     -27.099 -93.203 115.629  0.00 97.00      PROA   
ATOM   1368  CG1 VAL P  89     -28.213 -95.016 116.054  0.00 97.00      PROA   
ATOM   1369 HG11 VAL P  89     -29.262 -95.374 116.102  0.00 97.00      PROA   
ATOM   1370 HG12 VAL P  89     -27.734 -95.149 117.044  0.00 97.00      PROA   
ATOM   1371 HG13 VAL P  89     -27.662 -95.644 115.325  0.00 97.00      PROA   
ATOM   1372  CG2 VAL P  89     -28.629 -93.460 114.117  0.00 97.00      PROA   
ATOM   1373 HG21 VAL P  89     -28.408 -92.461 113.689  0.00 97.00      PROA   
ATOM   1374 HG22 VAL P  89     -29.721 -93.643 114.047  0.00 97.00      PROA   
ATOM   1375 HG23 VAL P  89     -28.107 -94.220 113.499  0.00 97.00      PROA   
ATOM   1376  C   VAL P  89     -28.657 -92.760 117.906  0.00 97.00      PROA   
ATOM   1377  O   VAL P  89     -27.685 -92.152 118.352  0.00 97.00      PROA   
ATOM   1378  N   SER P  90     -29.436 -93.558 118.689  0.00 97.00      PROA   
ATOM   1379  HN  SER P  90     -30.262 -93.957 118.296  0.00 97.00      PROA   
ATOM   1380  CA  SER P  90     -29.244 -93.776 120.122  0.00 97.00      PROA   
ATOM   1381  HA  SER P  90     -29.373 -92.819 120.610  0.00 97.00      PROA   
ATOM   1382  CB  SER P  90     -30.279 -94.766 120.720  0.00 97.00      PROA   
ATOM   1383  HB1 SER P  90     -30.096 -94.903 121.809  0.00 97.00      PROA   
ATOM   1384  HB2 SER P  90     -30.207 -95.760 120.234  0.00 97.00      PROA   
ATOM   1385  OG  SER P  90     -31.604 -94.267 120.601  0.00 97.00      PROA   
ATOM   1386  HG1 SER P  90     -31.764 -94.066 119.671  0.00 97.00      PROA   
ATOM   1387  C   SER P  90     -27.878 -94.309 120.530  0.00 97.00      PROA   
ATOM   1388  O   SER P  90     -27.285 -93.807 121.483  0.00 97.00      PROA   
ATOM   1389  N   SER P  91     -27.336 -95.327 119.820  0.00 97.00      PROA   
ATOM   1390  HN  SER P  91     -27.821 -95.740 119.056  0.00 97.00      PROA   
ATOM   1391  CA  SER P  91     -25.992 -95.815 120.081  0.00 97.00      PROA   
ATOM   1392  HA  SER P  91     -25.351 -94.943 120.076  0.00 97.00      PROA   
ATOM   1393  CB  SER P  91     -25.801 -96.543 121.441  0.00 97.00      PROA   
ATOM   1394  HB1 SER P  91     -25.053 -97.361 121.400  0.00 97.00      PROA   
ATOM   1395  HB2 SER P  91     -26.764 -96.987 121.773  0.00 97.00      PROA   
ATOM   1396  OG  SER P  91     -25.344 -95.614 122.418  0.00 97.00      PROA   
ATOM   1397  HG1 SER P  91     -26.019 -94.928 122.469  0.00 97.00      PROA   
ATOM   1398  C   SER P  91     -25.485 -96.652 118.936  0.00 97.00      PROA   
ATOM   1399  O   SER P  91     -26.243 -97.092 118.077  0.00 97.00      PROA   
ATOM   1400  N   ARG P  92     -24.146 -96.858 118.885  0.00 97.00      PROA   
ATOM   1401  HN  ARG P  92     -23.554 -96.488 119.598  0.00 97.00      PROA   
ATOM   1402  CA  ARG P  92     -23.475 -97.523 117.781  0.00 97.00      PROA   
ATOM   1403  HA  ARG P  92     -23.971 -97.251 116.857  0.00 97.00      PROA   
ATOM   1404  CB  ARG P  92     -21.984 -97.085 117.713  0.00 97.00      PROA   
ATOM   1405  HB1 ARG P  92     -21.586 -97.368 116.714  0.00 97.00      PROA   
ATOM   1406  HB2 ARG P  92     -21.390 -97.629 118.482  0.00 97.00      PROA   
ATOM   1407  CG  ARG P  92     -21.755 -95.574 117.954  0.00 97.00      PROA   
ATOM   1408  HG1 ARG P  92     -21.965 -95.344 119.022  0.00 97.00      PROA   
ATOM   1409  HG2 ARG P  92     -22.476 -94.982 117.347  0.00 97.00      PROA   
ATOM   1410  CD  ARG P  92     -20.317 -95.099 117.675  0.00 97.00      PROA   
ATOM   1411  HD1 ARG P  92     -19.575 -95.854 118.006  0.00 97.00      PROA   
ATOM   1412  HD2 ARG P  92     -20.102 -94.144 118.206  0.00 97.00      PROA   
ATOM   1413  NE  ARG P  92     -20.167 -94.903 116.198  0.00 97.00      PROA   
ATOM   1414  HE  ARG P  92     -19.976 -95.683 115.610  0.00 97.00      PROA   
ATOM   1415  CZ  ARG P  92     -20.579 -93.787 115.570  0.00 97.00      PROA   
ATOM   1416  NH1 ARG P  92     -20.901 -92.645 116.197  0.00 97.00      PROA   
ATOM   1417 HH11 ARG P  92     -20.438 -92.428 117.052  0.00 97.00      PROA   
ATOM   1418 HH12 ARG P  92     -21.169 -91.900 115.589  0.00 97.00      PROA   
ATOM   1419  NH2 ARG P  92     -20.603 -93.739 114.225  0.00 97.00      PROA   
ATOM   1420 HH21 ARG P  92     -20.149 -94.454 113.707  0.00 97.00      PROA   
ATOM   1421 HH22 ARG P  92     -20.666 -92.827 113.825  0.00 97.00      PROA   
ATOM   1422  C   ARG P  92     -23.540 -99.040 117.934  0.00 97.00      PROA   
ATOM   1423  O   ARG P  92     -23.377 -99.786 116.969  0.00 97.00      PROA   
ATOM   1424  N   VAL P  93     -23.810 -99.528 119.164  0.00 97.00      PROA   
ATOM   1425  HN  VAL P  93     -23.987 -98.913 119.925  0.00 97.00      PROA   
ATOM   1426  CA  VAL P  93     -23.916-100.931 119.488  0.00 97.00      PROA   
ATOM   1427  HA  VAL P  93     -24.269-101.462 118.617  0.00 97.00      PROA   
ATOM   1428  CB  VAL P  93     -22.633-101.590 120.022  0.00 97.00      PROA   
ATOM   1429  HB  VAL P  93     -22.872-102.627 120.359  0.00 97.00      PROA   
ATOM   1430  CG1 VAL P  93     -21.585-101.703 118.894  0.00 97.00      PROA   
ATOM   1431 HG11 VAL P  93     -21.259-100.694 118.566  0.00 97.00      PROA   
ATOM   1432 HG12 VAL P  93     -22.002-102.236 118.017  0.00 97.00      PROA   
ATOM   1433 HG13 VAL P  93     -20.689-102.252 119.255  0.00 97.00      PROA   
ATOM   1434  CG2 VAL P  93     -22.047-100.819 121.227  0.00 97.00      PROA   
ATOM   1435 HG21 VAL P  93     -22.758-100.793 122.077  0.00 97.00      PROA   
ATOM   1436 HG22 VAL P  93     -21.792 -99.776 120.943  0.00 97.00      PROA   
ATOM   1437 HG23 VAL P  93     -21.117-101.316 121.577  0.00 97.00      PROA   
ATOM   1438  C   VAL P  93     -25.001-101.018 120.528  0.00 97.00      PROA   
ATOM   1439  O   VAL P  93     -25.144-100.125 121.360  0.00 97.00      PROA   
ATOM   1440  N   LEU P  94     -25.808-102.103 120.465  0.00 97.00      PROA   
ATOM   1441  HN  LEU P  94     -25.698-102.781 119.745  0.00 97.00      PROA   
ATOM   1442  CA  LEU P  94     -26.846-102.423 121.415  0.00 97.00      PROA   
ATOM   1443  HA  LEU P  94     -26.563-102.067 122.398  0.00 97.00      PROA   
ATOM   1444  CB  LEU P  94     -28.268-101.904 121.050  0.00 97.00      PROA   
ATOM   1445  HB1 LEU P  94     -28.945-102.202 121.884  0.00 97.00      PROA   
ATOM   1446  HB2 LEU P  94     -28.642-102.391 120.124  0.00 97.00      PROA   
ATOM   1447  CG  LEU P  94     -28.425-100.370 120.891  0.00 97.00      PROA   
ATOM   1448  HG  LEU P  94     -27.703 -99.877 121.583  0.00 97.00      PROA   
ATOM   1449  CD1 LEU P  94     -28.158 -99.872 119.457  0.00 97.00      PROA   
ATOM   1450 HD11 LEU P  94     -28.914-100.295 118.761  0.00 97.00      PROA   
ATOM   1451 HD12 LEU P  94     -27.151-100.163 119.102  0.00 97.00      PROA   
ATOM   1452 HD13 LEU P  94     -28.227 -98.764 119.424  0.00 97.00      PROA   
ATOM   1453  CD2 LEU P  94     -29.834 -99.938 121.341  0.00 97.00      PROA   
ATOM   1454 HD21 LEU P  94     -29.986-100.193 122.410  0.00 97.00      PROA   
ATOM   1455 HD22 LEU P  94     -30.606-100.469 120.746  0.00 97.00      PROA   
ATOM   1456 HD23 LEU P  94     -29.970 -98.844 121.217  0.00 97.00      PROA   
ATOM   1457  C   LEU P  94     -26.893-103.935 121.441  0.00 97.00      PROA   
ATOM   1458  O   LEU P  94     -26.329-104.601 120.577  0.00 97.00      PROA   
ATOM   1459  N   THR P  95     -27.569-104.513 122.458  0.00 97.00      PROA   
ATOM   1460  HN  THR P  95     -27.908-103.954 123.215  0.00 97.00      PROA   
ATOM   1461  CA  THR P  95     -27.867-105.929 122.589  0.00 97.00      PROA   
ATOM   1462  HA  THR P  95     -27.214-106.487 121.936  0.00 97.00      PROA   
ATOM   1463  CB  THR P  95     -27.718-106.463 124.020  0.00 97.00      PROA   
ATOM   1464  HB  THR P  95     -28.664-106.363 124.603  0.00 97.00      PROA   
ATOM   1465  OG1 THR P  95     -26.731-105.739 124.740  0.00 97.00      PROA   
ATOM   1466  HG1 THR P  95     -27.143-104.885 124.912  0.00 97.00      PROA   
ATOM   1467  CG2 THR P  95     -27.267-107.927 124.001  0.00 97.00      PROA   
ATOM   1468 HG21 THR P  95     -26.276-108.015 123.510  0.00 97.00      PROA   
ATOM   1469 HG22 THR P  95     -27.992-108.564 123.461  0.00 97.00      PROA   
ATOM   1470 HG23 THR P  95     -27.173-108.298 125.043  0.00 97.00      PROA   
ATOM   1471  C   THR P  95     -29.306-106.108 122.139  0.00 97.00      PROA   
ATOM   1472  O   THR P  95     -30.070-105.154 122.047  0.00 97.00      PROA   
ATOM   1473  N   GLU P  96     -29.727-107.353 121.828  0.00 97.00      PROA   
ATOM   1474  HN  GLU P  96     -29.075-108.110 121.792  0.00 97.00      PROA   
ATOM   1475  CA  GLU P  96     -31.106-107.692 121.539  0.00 97.00      PROA   
ATOM   1476  HA  GLU P  96     -31.408-107.049 120.726  0.00 97.00      PROA   
ATOM   1477  CB  GLU P  96     -31.260-109.171 121.085  0.00 97.00      PROA   
ATOM   1478  HB1 GLU P  96     -30.546-109.357 120.250  0.00 97.00      PROA   
ATOM   1479  HB2 GLU P  96     -32.286-109.313 120.682  0.00 97.00      PROA   
ATOM   1480  CG  GLU P  96     -30.998-110.188 122.218  0.00 97.00      PROA   
ATOM   1481  HG1 GLU P  96     -31.599-109.934 123.113  0.00 97.00      PROA   
ATOM   1482  HG2 GLU P  96     -29.928-110.142 122.506  0.00 97.00      PROA   
ATOM   1483  CD  GLU P  96     -31.342-111.635 121.866  0.00 97.00      PROA   
ATOM   1484  OE1 GLU P  96     -32.181-111.880 120.962  0.00 97.00      PROA   
ATOM   1485  OE2 GLU P  96     -30.764-112.531 122.537  0.00 97.00      PROA   
ATOM   1486  C   GLU P  96     -32.026-107.406 122.725  0.00 97.00      PROA   
ATOM   1487  O   GLU P  96     -31.635-107.493 123.887  0.00 97.00      PROA   
ATOM   1488  N   GLY P  97     -33.290-107.020 122.446  0.00 97.00      PROA   
ATOM   1489  HN  GLY P  97     -33.577-106.940 121.491  0.00 97.00      PROA   
ATOM   1490  CA  GLY P  97     -34.281-106.714 123.463  0.00 97.00      PROA   
ATOM   1491  HA1 GLY P  97     -34.077-107.291 124.354  0.00 97.00      PROA   
ATOM   1492  HA2 GLY P  97     -35.249-106.943 123.046  0.00 97.00      PROA   
ATOM   1493  C   GLY P  97     -34.293-105.263 123.853  0.00 97.00      PROA   
ATOM   1494  O   GLY P  97     -35.326-104.750 124.277  0.00 97.00      PROA   
ATOM   1495  N   GLU P  98     -33.142-104.563 123.730  0.00 97.00      PROA   
ATOM   1496  HN  GLU P  98     -32.302-105.029 123.461  0.00 97.00      PROA   
ATOM   1497  CA  GLU P  98     -32.994-103.149 124.007  0.00 97.00      PROA   
ATOM   1498  HA  GLU P  98     -33.278-103.021 125.038  0.00 97.00      PROA   
ATOM   1499  CB  GLU P  98     -31.512-102.703 123.899  0.00 97.00      PROA   
ATOM   1500  HB1 GLU P  98     -31.457-101.595 123.990  0.00 97.00      PROA   
ATOM   1501  HB2 GLU P  98     -31.117-102.979 122.898  0.00 97.00      PROA   
ATOM   1502  CG  GLU P  98     -30.617-103.309 125.003  0.00 97.00      PROA   
ATOM   1503  HG1 GLU P  98     -30.582-104.417 124.914  0.00 97.00      PROA   
ATOM   1504  HG2 GLU P  98     -31.023-103.049 126.003  0.00 97.00      PROA   
ATOM   1505  CD  GLU P  98     -29.196-102.755 124.930  0.00 97.00      PROA   
ATOM   1506  OE1 GLU P  98     -28.251-103.574 124.947  0.00 97.00      PROA   
ATOM   1507  OE2 GLU P  98     -29.026-101.510 124.882  0.00 97.00      PROA   
ATOM   1508  C   GLU P  98     -33.851-102.244 123.119  0.00 97.00      PROA   
ATOM   1509  O   GLU P  98     -33.939-102.487 121.920  0.00 97.00      PROA   
ATOM   1510  N   PRO P  99     -34.491-101.188 123.613  0.00 97.00      PROA   
ATOM   1511  CD  PRO P  99     -34.850-101.032 125.023  0.00 97.00      PROA   
ATOM   1512  HD1 PRO P  99     -33.971-100.615 125.560  0.00 97.00      PROA   
ATOM   1513  HD2 PRO P  99     -35.162-101.998 125.479  0.00 97.00      PROA   
ATOM   1514  CA  PRO P  99     -35.020-100.099 122.798  0.00 97.00      PROA   
ATOM   1515  HA  PRO P  99     -35.770-100.529 122.153  0.00 97.00      PROA   
ATOM   1516  CB  PRO P  99     -35.631 -99.129 123.823  0.00 97.00      PROA   
ATOM   1517  HB1 PRO P  99     -36.505 -98.586 123.412  0.00 97.00      PROA   
ATOM   1518  HB2 PRO P  99     -34.873 -98.396 124.178  0.00 97.00      PROA   
ATOM   1519  CG  PRO P  99     -36.007-100.035 125.001  0.00 97.00      PROA   
ATOM   1520  HG1 PRO P  99     -36.116 -99.486 125.956  0.00 97.00      PROA   
ATOM   1521  HG2 PRO P  99     -36.951-100.577 124.768  0.00 97.00      PROA   
ATOM   1522  C   PRO P  99     -33.989 -99.401 121.919  0.00 97.00      PROA   
ATOM   1523  O   PRO P  99     -32.915 -99.064 122.411  0.00 97.00      PROA   
ATOM   1524  N   LEU P 100     -34.302 -99.140 120.631  0.00 97.00      PROA   
ATOM   1525  HN  LEU P 100     -35.168 -99.463 120.252  0.00 97.00      PROA   
ATOM   1526  CA  LEU P 100     -33.436 -98.359 119.766  0.00 97.00      PROA   
ATOM   1527  HA  LEU P 100     -32.657 -97.891 120.352  0.00 97.00      PROA   
ATOM   1528  CB  LEU P 100     -32.755 -99.246 118.689  0.00 97.00      PROA   
ATOM   1529  HB1 LEU P 100     -33.524 -99.896 118.222  0.00 97.00      PROA   
ATOM   1530  HB2 LEU P 100     -32.046 -99.920 119.217  0.00 97.00      PROA   
ATOM   1531  CG  LEU P 100     -31.986 -98.526 117.552  0.00 97.00      PROA   
ATOM   1532  HG  LEU P 100     -32.717 -97.944 116.944  0.00 97.00      PROA   
ATOM   1533  CD1 LEU P 100     -30.923 -97.544 118.073  0.00 97.00      PROA   
ATOM   1534 HD11 LEU P 100     -30.238 -98.063 118.774  0.00 97.00      PROA   
ATOM   1535 HD12 LEU P 100     -31.399 -96.695 118.603  0.00 97.00      PROA   
ATOM   1536 HD13 LEU P 100     -30.326 -97.141 117.229  0.00 97.00      PROA   
ATOM   1537  CD2 LEU P 100     -31.330 -99.557 116.614  0.00 97.00      PROA   
ATOM   1538 HD21 LEU P 100     -32.086-100.272 116.230  0.00 97.00      PROA   
ATOM   1539 HD22 LEU P 100     -30.550-100.127 117.162  0.00 97.00      PROA   
ATOM   1540 HD23 LEU P 100     -30.852 -99.046 115.752  0.00 97.00      PROA   
ATOM   1541  C   LEU P 100     -34.233 -97.241 119.139  0.00 97.00      PROA   
ATOM   1542  O   LEU P 100     -35.123 -97.477 118.332  0.00 97.00      PROA   
ATOM   1543  N   ALA P 101     -33.913 -95.971 119.481  0.00 97.00      PROA   
ATOM   1544  HN  ALA P 101     -33.212 -95.778 120.165  0.00 97.00      PROA   
ATOM   1545  CA  ALA P 101     -34.589 -94.811 118.940  0.00 97.00      PROA   
ATOM   1546  HA  ALA P 101     -35.512 -95.117 118.469  0.00 97.00      PROA   
ATOM   1547  CB  ALA P 101     -34.966 -93.814 120.052  0.00 97.00      PROA   
ATOM   1548  HB1 ALA P 101     -34.066 -93.435 120.578  0.00 97.00      PROA   
ATOM   1549  HB2 ALA P 101     -35.609 -94.325 120.803  0.00 97.00      PROA   
ATOM   1550  HB3 ALA P 101     -35.534 -92.954 119.643  0.00 97.00      PROA   
ATOM   1551  C   ALA P 101     -33.741 -94.135 117.874  0.00 97.00      PROA   
ATOM   1552  O   ALA P 101     -32.541 -93.921 118.027  0.00 97.00      PROA   
ATOM   1553  N   LEU P 102     -34.382 -93.811 116.730  0.00 97.00      PROA   
ATOM   1554  HN  LEU P 102     -35.334 -94.083 116.604  0.00 97.00      PROA   
ATOM   1555  CA  LEU P 102     -33.781 -93.186 115.573  0.00 97.00      PROA   
ATOM   1556  HA  LEU P 102     -32.750 -92.934 115.780  0.00 97.00      PROA   
ATOM   1557  CB  LEU P 102     -33.884 -94.098 114.320  0.00 97.00      PROA   
ATOM   1558  HB1 LEU P 102     -33.320 -93.642 113.478  0.00 97.00      PROA   
ATOM   1559  HB2 LEU P 102     -34.953 -94.172 114.017  0.00 97.00      PROA   
ATOM   1560  CG  LEU P 102     -33.392 -95.553 114.509  0.00 97.00      PROA   
ATOM   1561  HG  LEU P 102     -33.938 -96.013 115.367  0.00 97.00      PROA   
ATOM   1562  CD1 LEU P 102     -33.727 -96.393 113.266  0.00 97.00      PROA   
ATOM   1563 HD11 LEU P 102     -33.177 -95.999 112.385  0.00 97.00      PROA   
ATOM   1564 HD12 LEU P 102     -34.816 -96.359 113.051  0.00 97.00      PROA   
ATOM   1565 HD13 LEU P 102     -33.428 -97.449 113.433  0.00 97.00      PROA   
ATOM   1566  CD2 LEU P 102     -31.885 -95.622 114.801  0.00 97.00      PROA   
ATOM   1567 HD21 LEU P 102     -31.635 -95.037 115.709  0.00 97.00      PROA   
ATOM   1568 HD22 LEU P 102     -31.316 -95.212 113.941  0.00 97.00      PROA   
ATOM   1569 HD23 LEU P 102     -31.571 -96.676 114.959  0.00 97.00      PROA   
ATOM   1570  C   LEU P 102     -34.544 -91.915 115.261  0.00 97.00      PROA   
ATOM   1571  O   LEU P 102     -35.770 -91.903 115.289  0.00 97.00      PROA   
ATOM   1572  N   ARG P 103     -33.847 -90.802 114.938  0.00 97.00      PROA   
ATOM   1573  HN  ARG P 103     -32.852 -90.772 115.027  0.00 97.00      PROA   
ATOM   1574  CA  ARG P 103     -34.513 -89.627 114.415  0.00 97.00      PROA   
ATOM   1575  HA  ARG P 103     -35.504 -89.898 114.084  0.00 97.00      PROA   
ATOM   1576  CB  ARG P 103     -34.689 -88.502 115.470  0.00 97.00      PROA   
ATOM   1577  HB1 ARG P 103     -33.694 -88.173 115.840  0.00 97.00      PROA   
ATOM   1578  HB2 ARG P 103     -35.250 -88.916 116.337  0.00 97.00      PROA   
ATOM   1579  CG  ARG P 103     -35.447 -87.296 114.897  0.00 97.00      PROA   
ATOM   1580  HG1 ARG P 103     -36.452 -87.637 114.556  0.00 97.00      PROA   
ATOM   1581  HG2 ARG P 103     -34.885 -86.923 114.013  0.00 97.00      PROA   
ATOM   1582  CD  ARG P 103     -35.597 -86.086 115.811  0.00 97.00      PROA   
ATOM   1583  HD1 ARG P 103     -34.596 -85.695 116.094  0.00 97.00      PROA   
ATOM   1584  HD2 ARG P 103     -36.189 -86.307 116.723  0.00 97.00      PROA   
ATOM   1585  NE  ARG P 103     -36.346 -85.100 114.969  0.00 97.00      PROA   
ATOM   1586  HE  ARG P 103     -36.961 -85.434 114.258  0.00 97.00      PROA   
ATOM   1587  CZ  ARG P 103     -36.054 -83.797 114.882  0.00 97.00      PROA   
ATOM   1588  NH1 ARG P 103     -35.111 -83.174 115.593  0.00 97.00      PROA   
ATOM   1589 HH11 ARG P 103     -34.427 -83.689 116.093  0.00 97.00      PROA   
ATOM   1590 HH12 ARG P 103     -35.003 -82.201 115.372  0.00 97.00      PROA   
ATOM   1591  NH2 ARG P 103     -36.705 -83.042 113.982  0.00 97.00      PROA   
ATOM   1592 HH21 ARG P 103     -37.378 -83.466 113.378  0.00 97.00      PROA   
ATOM   1593 HH22 ARG P 103     -36.351 -82.119 113.841  0.00 97.00      PROA   
ATOM   1594  C   ARG P 103     -33.811 -89.064 113.195  0.00 97.00      PROA   
ATOM   1595  O   ARG P 103     -32.697 -88.566 113.265  0.00 97.00      PROA   
ATOM   1596  N   CYS P 104     -34.497 -89.052 112.031  0.00 97.00      PROA   
ATOM   1597  HN  CYS P 104     -35.361 -89.550 111.959  0.00 97.00      PROA   
ATOM   1598  CA  CYS P 104     -34.143 -88.231 110.887  0.00 97.00      PROA   
ATOM   1599  HA  CYS P 104     -33.089 -88.379 110.691  0.00 97.00      PROA   
ATOM   1600  CB  CYS P 104     -34.968 -88.641 109.642  0.00 97.00      PROA   
ATOM   1601  HB1 CYS P 104     -36.012 -88.271 109.733  0.00 97.00      PROA   
ATOM   1602  HB2 CYS P 104     -35.029 -89.753 109.634  0.00 97.00      PROA   
ATOM   1603  SG  CYS P 104     -34.229 -88.107 108.069  0.00 97.00      PROA   
ATOM   1604  C   CYS P 104     -34.376 -86.757 111.200  0.00 97.00      PROA   
ATOM   1605  O   CYS P 104     -35.425 -86.391 111.717  0.00 97.00      PROA   
ATOM   1606  N   HSD P 105     -33.389 -85.878 110.925  0.00 97.00      PROA   
ATOM   1607  HN  HSD P 105     -32.538 -86.178 110.501  0.00 97.00      PROA   
ATOM   1608  CA  HSD P 105     -33.369 -84.534 111.471  0.00 97.00      PROA   
ATOM   1609  HA  HSD P 105     -34.380 -84.168 111.605  0.00 97.00      PROA   
ATOM   1610  CB  HSD P 105     -32.671 -84.573 112.855  0.00 97.00      PROA   
ATOM   1611  HB1 HSD P 105     -31.915 -85.388 112.798  0.00 97.00      PROA   
ATOM   1612  HB2 HSD P 105     -33.410 -84.880 113.626  0.00 97.00      PROA   
ATOM   1613  ND1 HSD P 105     -32.485 -82.210 113.818  0.00 97.00      PROA   
ATOM   1614  HD1 HSD P 105     -33.399 -81.861 113.591  0.00 97.00      PROA   
ATOM   1615  CG  HSD P 105     -31.917 -83.373 113.348  0.00 97.00      PROA   
ATOM   1616  CE1 HSD P 105     -31.508 -81.528 114.463  0.00 97.00      PROA   
ATOM   1617  HE1 HSD P 105     -31.679 -80.565 114.944  0.00 97.00      PROA   
ATOM   1618  NE2 HSD P 105     -30.354 -82.163 114.432  0.00 97.00      PROA   
ATOM   1619  CD2 HSD P 105     -30.613 -83.322 113.724  0.00 97.00      PROA   
ATOM   1620  HD2 HSD P 105     -29.834 -84.058 113.580  0.00 97.00      PROA   
ATOM   1621  C   HSD P 105     -32.708 -83.602 110.484  0.00 97.00      PROA   
ATOM   1622  O   HSD P 105     -31.858 -84.015 109.700  0.00 97.00      PROA   
ATOM   1623  N   ALA P 106     -33.133 -82.317 110.462  0.00 97.00      PROA   
ATOM   1624  HN  ALA P 106     -33.743 -81.947 111.164  0.00 97.00      PROA   
ATOM   1625  CA  ALA P 106     -32.874 -81.415 109.364  0.00 97.00      PROA   
ATOM   1626  HA  ALA P 106     -32.311 -81.917 108.598  0.00 97.00      PROA   
ATOM   1627  CB  ALA P 106     -34.210 -80.922 108.775  0.00 97.00      PROA   
ATOM   1628  HB1 ALA P 106     -34.840 -80.485 109.578  0.00 97.00      PROA   
ATOM   1629  HB2 ALA P 106     -34.770 -81.783 108.348  0.00 97.00      PROA   
ATOM   1630  HB3 ALA P 106     -34.059 -80.171 107.973  0.00 97.00      PROA   
ATOM   1631  C   ALA P 106     -32.038 -80.251 109.825  0.00 97.00      PROA   
ATOM   1632  O   ALA P 106     -32.074 -79.867 110.990  0.00 97.00      PROA   
ATOM   1633  N   TRP P 107     -31.206 -79.680 108.917  0.00 97.00      PROA   
ATOM   1634  HN  TRP P 107     -31.113 -80.065 108.000  0.00 97.00      PROA   
ATOM   1635  CA  TRP P 107     -30.336 -78.567 109.254  0.00 97.00      PROA   
ATOM   1636  HA  TRP P 107     -29.782 -78.915 110.114  0.00 97.00      PROA   
ATOM   1637  CB  TRP P 107     -29.237 -78.280 108.185  0.00 97.00      PROA   
ATOM   1638  HB1 TRP P 107     -29.738 -78.193 107.194  0.00 97.00      PROA   
ATOM   1639  HB2 TRP P 107     -28.567 -79.165 108.144  0.00 97.00      PROA   
ATOM   1640  CG  TRP P 107     -28.405 -77.054 108.426  0.00 97.00      PROA   
ATOM   1641  CD1 TRP P 107     -28.287 -75.976 107.590  0.00 97.00      PROA   
ATOM   1642  HD1 TRP P 107     -28.608 -75.970 106.557  0.00 97.00      PROA   
ATOM   1643  NE1 TRP P 107     -27.732 -74.923 108.274  0.00 97.00      PROA   
ATOM   1644  HE1 TRP P 107     -27.427 -74.078 107.894  0.00 97.00      PROA   
ATOM   1645  CE2 TRP P 107     -27.486 -75.293 109.563  0.00 97.00      PROA   
ATOM   1646  CD2 TRP P 107     -27.849 -76.651 109.691  0.00 97.00      PROA   
ATOM   1647  CE3 TRP P 107     -27.661 -77.297 110.915  0.00 97.00      PROA   
ATOM   1648  HE3 TRP P 107     -27.885 -78.346 111.041  0.00 97.00      PROA   
ATOM   1649  CZ3 TRP P 107     -27.211 -76.552 112.008  0.00 97.00      PROA   
ATOM   1650  HZ3 TRP P 107     -27.094 -77.026 112.973  0.00 97.00      PROA   
ATOM   1651  CZ2 TRP P 107     -27.038 -74.551 110.649  0.00 97.00      PROA   
ATOM   1652  HZ2 TRP P 107     -26.812 -73.499 110.563  0.00 97.00      PROA   
ATOM   1653  CH2 TRP P 107     -26.925 -75.197 111.880  0.00 97.00      PROA   
ATOM   1654  HH2 TRP P 107     -26.606 -74.642 112.753  0.00 97.00      PROA   
ATOM   1655  C   TRP P 107     -31.074 -77.317 109.740  0.00 97.00      PROA   
ATOM   1656  O   TRP P 107     -31.757 -76.612 108.995  0.00 97.00      PROA   
ATOM   1657  N   LYS P 108     -30.927 -77.066 111.065  0.00 97.00      PROA   
ATOM   1658  HN  LYS P 108     -30.309 -77.652 111.582  0.00 97.00      PROA   
ATOM   1659  CA  LYS P 108     -31.583 -76.048 111.856  0.00 97.00      PROA   
ATOM   1660  HA  LYS P 108     -31.259 -76.239 112.866  0.00 97.00      PROA   
ATOM   1661  CB  LYS P 108     -31.113 -74.628 111.427  0.00 97.00      PROA   
ATOM   1662  HB1 LYS P 108     -31.590 -74.349 110.466  0.00 97.00      PROA   
ATOM   1663  HB2 LYS P 108     -30.016 -74.706 111.230  0.00 97.00      PROA   
ATOM   1664  CG  LYS P 108     -31.297 -73.509 112.473  0.00 97.00      PROA   
ATOM   1665  HG1 LYS P 108     -32.383 -73.332 112.627  0.00 97.00      PROA   
ATOM   1666  HG2 LYS P 108     -30.858 -72.574 112.057  0.00 97.00      PROA   
ATOM   1667  CD  LYS P 108     -30.638 -73.854 113.828  0.00 97.00      PROA   
ATOM   1668  HD1 LYS P 108     -29.632 -74.296 113.641  0.00 97.00      PROA   
ATOM   1669  HD2 LYS P 108     -31.262 -74.643 114.305  0.00 97.00      PROA   
ATOM   1670  CE  LYS P 108     -30.505 -72.715 114.856  0.00 97.00      PROA   
ATOM   1671  HE1 LYS P 108     -30.225 -73.139 115.848  0.00 97.00      PROA   
ATOM   1672  HE2 LYS P 108     -31.455 -72.157 114.978  0.00 97.00      PROA   
ATOM   1673  NZ  LYS P 108     -29.427 -71.764 114.488  0.00 97.00      PROA   
ATOM   1674  HZ1 LYS P 108     -28.579 -72.286 114.196  0.00 97.00      PROA   
ATOM   1675  HZ2 LYS P 108     -29.120 -71.243 115.329  0.00 97.00      PROA   
ATOM   1676  HZ3 LYS P 108     -29.725 -71.100 113.744  0.00 97.00      PROA   
ATOM   1677  C   LYS P 108     -33.094 -76.265 111.837  0.00 97.00      PROA   
ATOM   1678  O   LYS P 108     -33.874 -75.329 111.695  0.00 97.00      PROA   
ATOM   1679  N   ASP P 109     -33.497 -77.552 112.008  0.00 97.00      PROA   
ATOM   1680  HN  ASP P 109     -32.786 -78.229 112.183  0.00 97.00      PROA   
ATOM   1681  CA  ASP P 109     -34.794 -78.196 111.842  0.00 97.00      PROA   
ATOM   1682  HA  ASP P 109     -34.533 -79.020 111.200  0.00 97.00      PROA   
ATOM   1683  CB  ASP P 109     -35.335 -78.780 113.175  0.00 97.00      PROA   
ATOM   1684  HB1 ASP P 109     -36.432 -78.656 113.288  0.00 97.00      PROA   
ATOM   1685  HB2 ASP P 109     -34.847 -78.244 114.021  0.00 97.00      PROA   
ATOM   1686  CG  ASP P 109     -35.047 -80.267 113.349  0.00 97.00      PROA   
ATOM   1687  OD1 ASP P 109     -34.781 -80.999 112.364  0.00 97.00      PROA   
ATOM   1688  OD2 ASP P 109     -35.211 -80.706 114.511  0.00 97.00      PROA   
ATOM   1689  C   ASP P 109     -35.908 -77.510 111.069  0.00 97.00      PROA   
ATOM   1690  O   ASP P 109     -36.558 -76.577 111.537  0.00 97.00      PROA   
ATOM   1691  N   LYS P 110     -36.163 -78.026 109.844  0.00 97.00      PROA   
ATOM   1692  HN  LYS P 110     -35.677 -78.843 109.546  0.00 97.00      PROA   
ATOM   1693  CA  LYS P 110     -37.178 -77.550 108.933  0.00 97.00      PROA   
ATOM   1694  HA  LYS P 110     -37.789 -76.806 109.425  0.00 97.00      PROA   
ATOM   1695  CB  LYS P 110     -36.564 -76.986 107.620  0.00 97.00      PROA   
ATOM   1696  HB1 LYS P 110     -37.371 -76.539 107.000  0.00 97.00      PROA   
ATOM   1697  HB2 LYS P 110     -36.111 -77.820 107.038  0.00 97.00      PROA   
ATOM   1698  CG  LYS P 110     -35.454 -75.932 107.840  0.00 97.00      PROA   
ATOM   1699  HG1 LYS P 110     -35.100 -75.583 106.844  0.00 97.00      PROA   
ATOM   1700  HG2 LYS P 110     -34.587 -76.422 108.338  0.00 97.00      PROA   
ATOM   1701  CD  LYS P 110     -35.900 -74.727 108.693  0.00 97.00      PROA   
ATOM   1702  HD1 LYS P 110     -36.337 -75.103 109.639  0.00 97.00      PROA   
ATOM   1703  HD2 LYS P 110     -36.708 -74.169 108.174  0.00 97.00      PROA   
ATOM   1704  CE  LYS P 110     -34.765 -73.779 109.106  0.00 97.00      PROA   
ATOM   1705  HE1 LYS P 110     -33.950 -74.337 109.606  0.00 97.00      PROA   
ATOM   1706  HE2 LYS P 110     -35.144 -72.989 109.790  0.00 97.00      PROA   
ATOM   1707  NZ  LYS P 110     -34.160 -73.133 107.928  0.00 97.00      PROA   
ATOM   1708  HZ1 LYS P 110     -34.908 -72.724 107.334  0.00 97.00      PROA   
ATOM   1709  HZ2 LYS P 110     -33.643 -73.863 107.397  0.00 97.00      PROA   
ATOM   1710  HZ3 LYS P 110     -33.499 -72.391 108.235  0.00 97.00      PROA   
ATOM   1711  C   LYS P 110     -38.041 -78.756 108.638  0.00 97.00      PROA   
ATOM   1712  O   LYS P 110     -37.524 -79.864 108.522  0.00 97.00      PROA   
ATOM   1713  N   LEU P 111     -39.384 -78.575 108.556  0.00 97.00      PROA   
ATOM   1714  HN  LEU P 111     -39.782 -77.666 108.664  0.00 97.00      PROA   
ATOM   1715  CA  LEU P 111     -40.367 -79.645 108.518  0.00 97.00      PROA   
ATOM   1716  HA  LEU P 111     -40.102 -80.359 109.286  0.00 97.00      PROA   
ATOM   1717  CB  LEU P 111     -41.803 -79.111 108.810  0.00 97.00      PROA   
ATOM   1718  HB1 LEU P 111     -42.535 -79.938 108.667  0.00 97.00      PROA   
ATOM   1719  HB2 LEU P 111     -42.050 -78.314 108.075  0.00 97.00      PROA   
ATOM   1720  CG  LEU P 111     -42.078 -78.564 110.240  0.00 97.00      PROA   
ATOM   1721  HG  LEU P 111     -43.182 -78.392 110.287  0.00 97.00      PROA   
ATOM   1722  CD1 LEU P 111     -41.738 -79.591 111.335  0.00 97.00      PROA   
ATOM   1723 HD11 LEU P 111     -40.643 -79.769 111.372  0.00 97.00      PROA   
ATOM   1724 HD12 LEU P 111     -42.252 -80.555 111.138  0.00 97.00      PROA   
ATOM   1725 HD13 LEU P 111     -42.062 -79.211 112.327  0.00 97.00      PROA   
ATOM   1726  CD2 LEU P 111     -41.425 -77.202 110.546  0.00 97.00      PROA   
ATOM   1727 HD21 LEU P 111     -41.638 -76.474 109.736  0.00 97.00      PROA   
ATOM   1728 HD22 LEU P 111     -40.327 -77.309 110.665  0.00 97.00      PROA   
ATOM   1729 HD23 LEU P 111     -41.829 -76.798 111.499  0.00 97.00      PROA   
ATOM   1730  C   LEU P 111     -40.411 -80.427 107.209  0.00 97.00      PROA   
ATOM   1731  O   LEU P 111     -41.383 -80.359 106.459  0.00 97.00      PROA   
ATOM   1732  N   VAL P 112     -39.364 -81.238 106.928  0.00 97.00      PROA   
ATOM   1733  HN  VAL P 112     -38.529 -81.152 107.470  0.00 97.00      PROA   
ATOM   1734  CA  VAL P 112     -39.304 -82.150 105.800  0.00 97.00      PROA   
ATOM   1735  HA  VAL P 112     -39.417 -81.528 104.923  0.00 97.00      PROA   
ATOM   1736  CB  VAL P 112     -37.962 -82.872 105.649  0.00 97.00      PROA   
ATOM   1737  HB  VAL P 112     -38.017 -83.578 104.786  0.00 97.00      PROA   
ATOM   1738  CG1 VAL P 112     -36.883 -81.822 105.309  0.00 97.00      PROA   
ATOM   1739 HG11 VAL P 112     -36.726 -81.130 106.163  0.00 97.00      PROA   
ATOM   1740 HG12 VAL P 112     -37.191 -81.232 104.421  0.00 97.00      PROA   
ATOM   1741 HG13 VAL P 112     -35.917 -82.320 105.081  0.00 97.00      PROA   
ATOM   1742  CG2 VAL P 112     -37.587 -83.679 106.913  0.00 97.00      PROA   
ATOM   1743 HG21 VAL P 112     -38.373 -84.419 107.163  0.00 97.00      PROA   
ATOM   1744 HG22 VAL P 112     -37.439 -83.008 107.785  0.00 97.00      PROA   
ATOM   1745 HG23 VAL P 112     -36.638 -84.231 106.740  0.00 97.00      PROA   
ATOM   1746  C   VAL P 112     -40.452 -83.147 105.757  0.00 97.00      PROA   
ATOM   1747  O   VAL P 112     -40.903 -83.679 106.771  0.00 97.00      PROA   
ATOM   1748  N   TYR P 113     -40.956 -83.381 104.528  0.00 97.00      PROA   
ATOM   1749  HN  TYR P 113     -40.555 -82.927 103.735  0.00 97.00      PROA   
ATOM   1750  CA  TYR P 113     -42.093 -84.221 104.242  0.00 97.00      PROA   
ATOM   1751  HA  TYR P 113     -42.500 -84.581 105.174  0.00 97.00      PROA   
ATOM   1752  CB  TYR P 113     -43.255 -83.472 103.514  0.00 97.00      PROA   
ATOM   1753  HB1 TYR P 113     -43.704 -82.758 104.240  0.00 97.00      PROA   
ATOM   1754  HB2 TYR P 113     -44.056 -84.175 103.205  0.00 97.00      PROA   
ATOM   1755  CG  TYR P 113     -42.817 -82.655 102.316  0.00 97.00      PROA   
ATOM   1756  CD1 TYR P 113     -42.253 -81.376 102.486  0.00 97.00      PROA   
ATOM   1757  HD1 TYR P 113     -42.094 -80.989 103.482  0.00 97.00      PROA   
ATOM   1758  CE1 TYR P 113     -41.878 -80.606 101.380  0.00 97.00      PROA   
ATOM   1759  HE1 TYR P 113     -41.424 -79.637 101.528  0.00 97.00      PROA   
ATOM   1760  CZ  TYR P 113     -42.105 -81.087 100.085  0.00 97.00      PROA   
ATOM   1761  OH  TYR P 113     -41.706 -80.324  98.972  0.00 97.00      PROA   
ATOM   1762  HH  TYR P 113     -40.947 -79.801  99.249  0.00 97.00      PROA   
ATOM   1763  CD2 TYR P 113     -43.059 -83.114 101.009  0.00 97.00      PROA   
ATOM   1764  HD2 TYR P 113     -43.519 -84.077 100.858  0.00 97.00      PROA   
ATOM   1765  CE2 TYR P 113     -42.709 -82.334  99.898  0.00 97.00      PROA   
ATOM   1766  HE2 TYR P 113     -42.882 -82.705  98.898  0.00 97.00      PROA   
ATOM   1767  C   TYR P 113     -41.604 -85.446 103.505  0.00 97.00      PROA   
ATOM   1768  O   TYR P 113     -40.487 -85.480 103.008  0.00 97.00      PROA   
ATOM   1769  N   ASN P 114     -42.416 -86.523 103.479  0.00 97.00      PROA   
ATOM   1770  HN  ASN P 114     -43.311 -86.453 103.917  0.00 97.00      PROA   
ATOM   1771  CA  ASN P 114     -42.093 -87.801 102.861  0.00 97.00      PROA   
ATOM   1772  HA  ASN P 114     -42.903 -88.454 103.143  0.00 97.00      PROA   
ATOM   1773  CB  ASN P 114     -42.015 -87.732 101.304  0.00 97.00      PROA   
ATOM   1774  HB1 ASN P 114     -41.794 -88.732 100.875  0.00 97.00      PROA   
ATOM   1775  HB2 ASN P 114     -41.203 -87.037 101.003  0.00 97.00      PROA   
ATOM   1776  CG  ASN P 114     -43.310 -87.222 100.659  0.00 97.00      PROA   
ATOM   1777  OD1 ASN P 114     -43.276 -86.360  99.774  0.00 97.00      PROA   
ATOM   1778  ND2 ASN P 114     -44.482 -87.751 101.099  0.00 97.00      PROA   
ATOM   1779 HD21 ASN P 114     -45.317 -87.445 100.645  0.00 97.00      PROA   
ATOM   1780 HD22 ASN P 114     -44.482 -88.479 101.783  0.00 97.00      PROA   
ATOM   1781  C   ASN P 114     -40.841 -88.465 103.422  0.00 97.00      PROA   
ATOM   1782  O   ASN P 114     -39.929 -88.846 102.689  0.00 97.00      PROA   
ATOM   1783  N   VAL P 115     -40.781 -88.622 104.762  0.00 97.00      PROA   
ATOM   1784  HN  VAL P 115     -41.573 -88.396 105.325  0.00 97.00      PROA   
ATOM   1785  CA  VAL P 115     -39.626 -89.142 105.462  0.00 97.00      PROA   
ATOM   1786  HA  VAL P 115     -38.753 -88.766 104.952  0.00 97.00      PROA   
ATOM   1787  CB  VAL P 115     -39.530 -88.638 106.899  0.00 97.00      PROA   
ATOM   1788  HB  VAL P 115     -40.450 -88.917 107.461  0.00 97.00      PROA   
ATOM   1789  CG1 VAL P 115     -38.299 -89.236 107.619  0.00 97.00      PROA   
ATOM   1790 HG11 VAL P 115     -37.376 -89.025 107.038  0.00 97.00      PROA   
ATOM   1791 HG12 VAL P 115     -38.395 -90.333 107.748  0.00 97.00      PROA   
ATOM   1792 HG13 VAL P 115     -38.190 -88.781 108.626  0.00 97.00      PROA   
ATOM   1793  CG2 VAL P 115     -39.424 -87.098 106.855  0.00 97.00      PROA   
ATOM   1794 HG21 VAL P 115     -40.357 -86.638 106.470  0.00 97.00      PROA   
ATOM   1795 HG22 VAL P 115     -38.580 -86.790 106.202  0.00 97.00      PROA   
ATOM   1796 HG23 VAL P 115     -39.237 -86.696 107.873  0.00 97.00      PROA   
ATOM   1797  C   VAL P 115     -39.571 -90.657 105.388  0.00 97.00      PROA   
ATOM   1798  O   VAL P 115     -40.485 -91.361 105.801  0.00 97.00      PROA   
ATOM   1799  N   LEU P 116     -38.456 -91.183 104.847  0.00 97.00      PROA   
ATOM   1800  HN  LEU P 116     -37.754 -90.565 104.499  0.00 97.00      PROA   
ATOM   1801  CA  LEU P 116     -38.204 -92.593 104.661  0.00 97.00      PROA   
ATOM   1802  HA  LEU P 116     -39.062 -93.172 104.966  0.00 97.00      PROA   
ATOM   1803  CB  LEU P 116     -37.842 -92.910 103.187  0.00 97.00      PROA   
ATOM   1804  HB1 LEU P 116     -37.430 -93.939 103.089  0.00 97.00      PROA   
ATOM   1805  HB2 LEU P 116     -37.051 -92.196 102.869  0.00 97.00      PROA   
ATOM   1806  CG  LEU P 116     -39.018 -92.791 102.192  0.00 97.00      PROA   
ATOM   1807  HG  LEU P 116     -39.567 -91.842 102.398  0.00 97.00      PROA   
ATOM   1808  CD1 LEU P 116     -38.505 -92.727 100.742  0.00 97.00      PROA   
ATOM   1809 HD11 LEU P 116     -37.948 -93.657 100.495  0.00 97.00      PROA   
ATOM   1810 HD12 LEU P 116     -37.828 -91.859 100.608  0.00 97.00      PROA   
ATOM   1811 HD13 LEU P 116     -39.358 -92.627 100.038  0.00 97.00      PROA   
ATOM   1812  CD2 LEU P 116     -39.992 -93.969 102.354  0.00 97.00      PROA   
ATOM   1813 HD21 LEU P 116     -40.377 -94.015 103.392  0.00 97.00      PROA   
ATOM   1814 HD22 LEU P 116     -39.474 -94.925 102.127  0.00 97.00      PROA   
ATOM   1815 HD23 LEU P 116     -40.850 -93.860 101.658  0.00 97.00      PROA   
ATOM   1816  C   LEU P 116     -37.029 -93.008 105.510  0.00 97.00      PROA   
ATOM   1817  O   LEU P 116     -35.956 -92.423 105.432  0.00 97.00      PROA   
ATOM   1818  N   TYR P 117     -37.209 -94.065 106.330  0.00 97.00      PROA   
ATOM   1819  HN  TYR P 117     -38.121 -94.459 106.435  0.00 97.00      PROA   
ATOM   1820  CA  TYR P 117     -36.144 -94.726 107.058  0.00 97.00      PROA   
ATOM   1821  HA  TYR P 117     -35.285 -94.071 107.113  0.00 97.00      PROA   
ATOM   1822  CB  TYR P 117     -36.552 -95.126 108.501  0.00 97.00      PROA   
ATOM   1823  HB1 TYR P 117     -35.812 -95.826 108.945  0.00 97.00      PROA   
ATOM   1824  HB2 TYR P 117     -37.544 -95.628 108.494  0.00 97.00      PROA   
ATOM   1825  CG  TYR P 117     -36.633 -93.911 109.398  0.00 97.00      PROA   
ATOM   1826  CD1 TYR P 117     -35.580 -93.623 110.287  0.00 97.00      PROA   
ATOM   1827  HD1 TYR P 117     -34.698 -94.247 110.297  0.00 97.00      PROA   
ATOM   1828  CE1 TYR P 117     -35.665 -92.542 111.171  0.00 97.00      PROA   
ATOM   1829  HE1 TYR P 117     -34.855 -92.335 111.856  0.00 97.00      PROA   
ATOM   1830  CZ  TYR P 117     -36.807 -91.739 111.179  0.00 97.00      PROA   
ATOM   1831  OH  TYR P 117     -36.878 -90.671 112.087  0.00 97.00      PROA   
ATOM   1832  HH  TYR P 117     -37.775 -90.324 112.090  0.00 97.00      PROA   
ATOM   1833  CD2 TYR P 117     -37.780 -93.094 109.423  0.00 97.00      PROA   
ATOM   1834  HD2 TYR P 117     -38.602 -93.308 108.756  0.00 97.00      PROA   
ATOM   1835  CE2 TYR P 117     -37.865 -92.007 110.304  0.00 97.00      PROA   
ATOM   1836  HE2 TYR P 117     -38.745 -91.380 110.312  0.00 97.00      PROA   
ATOM   1837  C   TYR P 117     -35.710 -95.964 106.301  0.00 97.00      PROA   
ATOM   1838  O   TYR P 117     -36.537 -96.770 105.887  0.00 97.00      PROA   
ATOM   1839  N   TYR P 118     -34.381 -96.125 106.099  0.00 97.00      PROA   
ATOM   1840  HN  TYR P 118     -33.740 -95.441 106.444  0.00 97.00      PROA   
ATOM   1841  CA  TYR P 118     -33.769 -97.176 105.313  0.00 97.00      PROA   
ATOM   1842  HA  TYR P 118     -34.532 -97.830 104.931  0.00 97.00      PROA   
ATOM   1843  CB  TYR P 118     -32.851 -96.671 104.148  0.00 97.00      PROA   
ATOM   1844  HB1 TYR P 118     -32.426 -97.545 103.607  0.00 97.00      PROA   
ATOM   1845  HB2 TYR P 118     -32.007 -96.093 104.579  0.00 97.00      PROA   
ATOM   1846  CG  TYR P 118     -33.508 -95.761 103.126  0.00 97.00      PROA   
ATOM   1847  CD1 TYR P 118     -33.923 -94.465 103.474  0.00 97.00      PROA   
ATOM   1848  HD1 TYR P 118     -33.857 -94.134 104.495  0.00 97.00      PROA   
ATOM   1849  CE1 TYR P 118     -34.392 -93.571 102.509  0.00 97.00      PROA   
ATOM   1850  HE1 TYR P 118     -34.700 -92.587 102.818  0.00 97.00      PROA   
ATOM   1851  CZ  TYR P 118     -34.435 -93.945 101.163  0.00 97.00      PROA   
ATOM   1852  OH  TYR P 118     -34.871 -93.012 100.201  0.00 97.00      PROA   
ATOM   1853  HH  TYR P 118     -35.098 -92.209 100.685  0.00 97.00      PROA   
ATOM   1854  CD2 TYR P 118     -33.554 -96.123 101.764  0.00 97.00      PROA   
ATOM   1855  HD2 TYR P 118     -33.200 -97.095 101.460  0.00 97.00      PROA   
ATOM   1856  CE2 TYR P 118     -34.017 -95.227 100.788  0.00 97.00      PROA   
ATOM   1857  HE2 TYR P 118     -34.033 -95.521  99.749  0.00 97.00      PROA   
ATOM   1858  C   TYR P 118     -32.881 -97.995 106.222  0.00 97.00      PROA   
ATOM   1859  O   TYR P 118     -32.266 -97.470 107.146  0.00 97.00      PROA   
ATOM   1860  N   ARG P 119     -32.795 -99.320 105.965  0.00 97.00      PROA   
ATOM   1861  HN  ARG P 119     -33.348 -99.729 105.241  0.00 97.00      PROA   
ATOM   1862  CA  ARG P 119     -31.823-100.194 106.578  0.00 97.00      PROA   
ATOM   1863  HA  ARG P 119     -31.007 -99.590 106.940  0.00 97.00      PROA   
ATOM   1864  CB  ARG P 119     -32.361-101.005 107.787  0.00 97.00      PROA   
ATOM   1865  HB1 ARG P 119     -33.349-101.441 107.518  0.00 97.00      PROA   
ATOM   1866  HB2 ARG P 119     -32.519-100.280 108.617  0.00 97.00      PROA   
ATOM   1867  CG  ARG P 119     -31.411-102.131 108.250  0.00 97.00      PROA   
ATOM   1868  HG1 ARG P 119     -30.380-101.710 108.269  0.00 97.00      PROA   
ATOM   1869  HG2 ARG P 119     -31.422-102.964 107.514  0.00 97.00      PROA   
ATOM   1870  CD  ARG P 119     -31.656-102.703 109.651  0.00 97.00      PROA   
ATOM   1871  HD1 ARG P 119     -31.768-101.906 110.406  0.00 97.00      PROA   
ATOM   1872  HD2 ARG P 119     -30.787-103.327 109.947  0.00 97.00      PROA   
ATOM   1873  NE  ARG P 119     -32.841-103.612 109.654  0.00 97.00      PROA   
ATOM   1874  HE  ARG P 119     -32.679-104.596 109.642  0.00 97.00      PROA   
ATOM   1875  CZ  ARG P 119     -34.071-103.249 110.074  0.00 97.00      PROA   
ATOM   1876  NH1 ARG P 119     -34.480-101.982 110.126  0.00 97.00      PROA   
ATOM   1877 HH11 ARG P 119     -33.871-101.295 109.745  0.00 97.00      PROA   
ATOM   1878 HH12 ARG P 119     -35.447-101.806 110.289  0.00 97.00      PROA   
ATOM   1879  NH2 ARG P 119     -34.887-104.230 110.486  0.00 97.00      PROA   
ATOM   1880 HH21 ARG P 119     -34.461-105.128 110.584  0.00 97.00      PROA   
ATOM   1881 HH22 ARG P 119     -35.649-104.004 111.090  0.00 97.00      PROA   
ATOM   1882  C   ARG P 119     -31.248-101.111 105.524  0.00 97.00      PROA   
ATOM   1883  O   ARG P 119     -31.982-101.805 104.824  0.00 97.00      PROA   
ATOM   1884  N   ASN P 120     -29.898-101.130 105.395  0.00 97.00      PROA   
ATOM   1885  HN  ASN P 120     -29.342-100.567 106.007  0.00 97.00      PROA   
ATOM   1886  CA  ASN P 120     -29.149-101.989 104.489  0.00 97.00      PROA   
ATOM   1887  HA  ASN P 120     -28.121-101.662 104.550  0.00 97.00      PROA   
ATOM   1888  CB  ASN P 120     -29.198-103.485 104.915  0.00 97.00      PROA   
ATOM   1889  HB1 ASN P 120     -28.589-104.108 104.227  0.00 97.00      PROA   
ATOM   1890  HB2 ASN P 120     -30.248-103.847 104.897  0.00 97.00      PROA   
ATOM   1891  CG  ASN P 120     -28.613-103.635 106.326  0.00 97.00      PROA   
ATOM   1892  OD1 ASN P 120     -27.775-102.839 106.753  0.00 97.00      PROA   
ATOM   1893  ND2 ASN P 120     -29.091-104.659 107.085  0.00 97.00      PROA   
ATOM   1894 HD21 ASN P 120     -28.765-104.746 108.026  0.00 97.00      PROA   
ATOM   1895 HD22 ASN P 120     -29.730-105.316 106.689  0.00 97.00      PROA   
ATOM   1896  C   ASN P 120     -29.551-101.800 103.034  0.00 97.00      PROA   
ATOM   1897  O   ASN P 120     -29.810-102.759 102.309  0.00 97.00      PROA   
ATOM   1898  N   GLY P 121     -29.623-100.524 102.584  0.00 97.00      PROA   
ATOM   1899  HN  GLY P 121     -29.379 -99.776 103.196  0.00 97.00      PROA   
ATOM   1900  CA  GLY P 121     -30.033-100.151 101.238  0.00 97.00      PROA   
ATOM   1901  HA1 GLY P 121     -29.733-100.923 100.542  0.00 97.00      PROA   
ATOM   1902  HA2 GLY P 121     -29.571 -99.200 101.017  0.00 97.00      PROA   
ATOM   1903  C   GLY P 121     -31.521 -99.955 101.094  0.00 97.00      PROA   
ATOM   1904  O   GLY P 121     -31.959 -99.051 100.387  0.00 97.00      PROA   
ATOM   1905  N   LYS P 122     -32.347-100.800 101.742  0.00 97.00      PROA   
ATOM   1906  HN  LYS P 122     -31.973-101.522 102.322  0.00 97.00      PROA   
ATOM   1907  CA  LYS P 122     -33.784-100.778 101.557  0.00 97.00      PROA   
ATOM   1908  HA  LYS P 122     -33.990-100.395 100.567  0.00 97.00      PROA   
ATOM   1909  CB  LYS P 122     -34.393-102.207 101.584  0.00 97.00      PROA   
ATOM   1910  HB1 LYS P 122     -33.957-102.761 102.446  0.00 97.00      PROA   
ATOM   1911  HB2 LYS P 122     -34.081-102.733 100.656  0.00 97.00      PROA   
ATOM   1912  CG  LYS P 122     -35.925-102.228 101.719  0.00 97.00      PROA   
ATOM   1913  HG1 LYS P 122     -36.356-101.488 101.006  0.00 97.00      PROA   
ATOM   1914  HG2 LYS P 122     -36.191-101.910 102.753  0.00 97.00      PROA   
ATOM   1915  CD  LYS P 122     -36.605-103.577 101.467  0.00 97.00      PROA   
ATOM   1916  HD1 LYS P 122     -36.185-104.329 102.172  0.00 97.00      PROA   
ATOM   1917  HD2 LYS P 122     -36.375-103.904 100.428  0.00 97.00      PROA   
ATOM   1918  CE  LYS P 122     -38.123-103.451 101.667  0.00 97.00      PROA   
ATOM   1919  HE1 LYS P 122     -38.538-102.676 100.986  0.00 97.00      PROA   
ATOM   1920  HE2 LYS P 122     -38.351-103.161 102.715  0.00 97.00      PROA   
ATOM   1921  NZ  LYS P 122     -38.815-104.727 101.381  0.00 97.00      PROA   
ATOM   1922  HZ1 LYS P 122     -38.436-105.471 102.000  0.00 97.00      PROA   
ATOM   1923  HZ2 LYS P 122     -38.658-104.988 100.387  0.00 97.00      PROA   
ATOM   1924  HZ3 LYS P 122     -39.835-104.617 101.555  0.00 97.00      PROA   
ATOM   1925  C   LYS P 122     -34.528 -99.872 102.521  0.00 97.00      PROA   
ATOM   1926  O   LYS P 122     -34.386 -99.978 103.733  0.00 97.00      PROA   
ATOM   1927  N   ALA P 123     -35.407 -98.985 101.990  0.00 97.00      PROA   
ATOM   1928  HN  ALA P 123     -35.438 -98.828 101.006  0.00 97.00      PROA   
ATOM   1929  CA  ALA P 123     -36.421 -98.290 102.762  0.00 97.00      PROA   
ATOM   1930  HA  ALA P 123     -35.927 -97.742 103.545  0.00 97.00      PROA   
ATOM   1931  CB  ALA P 123     -37.170 -97.263 101.891  0.00 97.00      PROA   
ATOM   1932  HB1 ALA P 123     -37.707 -97.765 101.059  0.00 97.00      PROA   
ATOM   1933  HB2 ALA P 123     -36.446 -96.545 101.449  0.00 97.00      PROA   
ATOM   1934  HB3 ALA P 123     -37.899 -96.684 102.495  0.00 97.00      PROA   
ATOM   1935  C   ALA P 123     -37.420 -99.249 103.402  0.00 97.00      PROA   
ATOM   1936  O   ALA P 123     -37.979-100.118 102.734  0.00 97.00      PROA   
ATOM   1937  N   PHE P 124     -37.664 -99.115 104.728  0.00 97.00      PROA   
ATOM   1938  HN  PHE P 124     -37.192 -98.413 105.259  0.00 97.00      PROA   
ATOM   1939  CA  PHE P 124     -38.521-100.037 105.451  0.00 97.00      PROA   
ATOM   1940  HA  PHE P 124     -39.027-100.691 104.755  0.00 97.00      PROA   
ATOM   1941  CB  PHE P 124     -37.704-100.943 106.433  0.00 97.00      PROA   
ATOM   1942  HB1 PHE P 124     -36.845-101.382 105.879  0.00 97.00      PROA   
ATOM   1943  HB2 PHE P 124     -38.349-101.783 106.771  0.00 97.00      PROA   
ATOM   1944  CG  PHE P 124     -37.159-100.242 107.662  0.00 97.00      PROA   
ATOM   1945  CD1 PHE P 124     -35.974 -99.492 107.598  0.00 97.00      PROA   
ATOM   1946  HD1 PHE P 124     -35.465 -99.397 106.651  0.00 97.00      PROA   
ATOM   1947  CE1 PHE P 124     -35.468 -98.849 108.735  0.00 97.00      PROA   
ATOM   1948  HE1 PHE P 124     -34.567 -98.258 108.667  0.00 97.00      PROA   
ATOM   1949  CZ  PHE P 124     -36.140 -98.965 109.958  0.00 97.00      PROA   
ATOM   1950  HZ  PHE P 124     -35.765 -98.454 110.833  0.00 97.00      PROA   
ATOM   1951  CD2 PHE P 124     -37.808-100.372 108.904  0.00 97.00      PROA   
ATOM   1952  HD2 PHE P 124     -38.717-100.951 108.972  0.00 97.00      PROA   
ATOM   1953  CE2 PHE P 124     -37.306 -99.735 110.045  0.00 97.00      PROA   
ATOM   1954  HE2 PHE P 124     -37.826 -99.823 110.988  0.00 97.00      PROA   
ATOM   1955  C   PHE P 124     -39.622 -99.299 106.185  0.00 97.00      PROA   
ATOM   1956  O   PHE P 124     -40.598 -99.929 106.591  0.00 97.00      PROA   
ATOM   1957  N   LYS P 125     -39.532 -97.958 106.361  0.00 97.00      PROA   
ATOM   1958  HN  LYS P 125     -38.735 -97.440 106.063  0.00 97.00      PROA   
ATOM   1959  CA  LYS P 125     -40.588 -97.266 107.076  0.00 97.00      PROA   
ATOM   1960  HA  LYS P 125     -41.520 -97.776 106.874  0.00 97.00      PROA   
ATOM   1961  CB  LYS P 125     -40.333 -97.307 108.605  0.00 97.00      PROA   
ATOM   1962  HB1 LYS P 125     -40.049 -96.318 109.015  0.00 97.00      PROA   
ATOM   1963  HB2 LYS P 125     -39.451 -97.967 108.775  0.00 97.00      PROA   
ATOM   1964  CG  LYS P 125     -41.496 -97.938 109.394  0.00 97.00      PROA   
ATOM   1965  HG1 LYS P 125     -41.182 -98.069 110.454  0.00 97.00      PROA   
ATOM   1966  HG2 LYS P 125     -41.698 -98.951 108.981  0.00 97.00      PROA   
ATOM   1967  CD  LYS P 125     -42.797 -97.120 109.355  0.00 97.00      PROA   
ATOM   1968  HD1 LYS P 125     -43.563 -97.658 109.958  0.00 97.00      PROA   
ATOM   1969  HD2 LYS P 125     -43.169 -97.070 108.307  0.00 97.00      PROA   
ATOM   1970  CE  LYS P 125     -42.616 -95.703 109.906  0.00 97.00      PROA   
ATOM   1971  HE1 LYS P 125     -41.889 -95.125 109.295  0.00 97.00      PROA   
ATOM   1972  HE2 LYS P 125     -42.256 -95.743 110.955  0.00 97.00      PROA   
ATOM   1973  NZ  LYS P 125     -43.889 -94.955 109.887  0.00 97.00      PROA   
ATOM   1974  HZ1 LYS P 125     -44.670 -95.532 110.251  0.00 97.00      PROA   
ATOM   1975  HZ2 LYS P 125     -44.090 -94.668 108.904  0.00 97.00      PROA   
ATOM   1976  HZ3 LYS P 125     -43.782 -94.090 110.457  0.00 97.00      PROA   
ATOM   1977  C   LYS P 125     -40.789 -95.844 106.591  0.00 97.00      PROA   
ATOM   1978  O   LYS P 125     -39.908 -94.997 106.689  0.00 97.00      PROA   
ATOM   1979  N   PHE P 126     -42.011 -95.556 106.085  0.00 97.00      PROA   
ATOM   1980  HN  PHE P 126     -42.671 -96.293 105.960  0.00 97.00      PROA   
ATOM   1981  CA  PHE P 126     -42.440 -94.268 105.577  0.00 97.00      PROA   
ATOM   1982  HA  PHE P 126     -41.565 -93.681 105.337  0.00 97.00      PROA   
ATOM   1983  CB  PHE P 126     -43.240 -94.502 104.256  0.00 97.00      PROA   
ATOM   1984  HB1 PHE P 126     -44.013 -95.282 104.437  0.00 97.00      PROA   
ATOM   1985  HB2 PHE P 126     -42.553 -94.896 103.478  0.00 97.00      PROA   
ATOM   1986  CG  PHE P 126     -43.924 -93.281 103.693  0.00 97.00      PROA   
ATOM   1987  CD1 PHE P 126     -43.164 -92.230 103.155  0.00 97.00      PROA   
ATOM   1988  HD1 PHE P 126     -42.086 -92.279 103.174  0.00 97.00      PROA   
ATOM   1989  CE1 PHE P 126     -43.793 -91.121 102.581  0.00 97.00      PROA   
ATOM   1990  HE1 PHE P 126     -43.191 -90.343 102.139  0.00 97.00      PROA   
ATOM   1991  CZ  PHE P 126     -45.191 -91.038 102.562  0.00 97.00      PROA   
ATOM   1992  HZ  PHE P 126     -45.685 -90.186 102.121  0.00 97.00      PROA   
ATOM   1993  CD2 PHE P 126     -45.328 -93.196 103.654  0.00 97.00      PROA   
ATOM   1994  HD2 PHE P 126     -45.928 -94.004 104.046  0.00 97.00      PROA   
ATOM   1995  CE2 PHE P 126     -45.958 -92.076 103.102  0.00 97.00      PROA   
ATOM   1996  HE2 PHE P 126     -47.036 -92.022 103.070  0.00 97.00      PROA   
ATOM   1997  C   PHE P 126     -43.251 -93.464 106.593  0.00 97.00      PROA   
ATOM   1998  O   PHE P 126     -44.058 -94.012 107.332  0.00 97.00      PROA   
ATOM   1999  N   PHE P 127     -43.066 -92.121 106.613  0.00 97.00      PROA   
ATOM   2000  HN  PHE P 127     -42.322 -91.720 106.082  0.00 97.00      PROA   
ATOM   2001  CA  PHE P 127     -43.912 -91.162 107.303  0.00 97.00      PROA   
ATOM   2002  HA  PHE P 127     -44.861 -91.622 107.541  0.00 97.00      PROA   
ATOM   2003  CB  PHE P 127     -43.260 -90.545 108.571  0.00 97.00      PROA   
ATOM   2004  HB1 PHE P 127     -43.909 -89.752 109.002  0.00 97.00      PROA   
ATOM   2005  HB2 PHE P 127     -42.291 -90.071 108.299  0.00 97.00      PROA   
ATOM   2006  CG  PHE P 127     -42.988 -91.540 109.668  0.00 97.00      PROA   
ATOM   2007  CD1 PHE P 127     -43.936 -91.745 110.689  0.00 97.00      PROA   
ATOM   2008  HD1 PHE P 127     -44.901 -91.262 110.627  0.00 97.00      PROA   
ATOM   2009  CE1 PHE P 127     -43.611 -92.492 111.829  0.00 97.00      PROA   
ATOM   2010  HE1 PHE P 127     -44.328 -92.603 112.629  0.00 97.00      PROA   
ATOM   2011  CZ  PHE P 127     -42.331 -93.045 111.957  0.00 97.00      PROA   
ATOM   2012  HZ  PHE P 127     -42.068 -93.597 112.847  0.00 97.00      PROA   
ATOM   2013  CD2 PHE P 127     -41.709 -92.109 109.808  0.00 97.00      PROA   
ATOM   2014  HD2 PHE P 127     -40.958 -91.918 109.054  0.00 97.00      PROA   
ATOM   2015  CE2 PHE P 127     -41.379 -92.852 110.949  0.00 97.00      PROA   
ATOM   2016  HE2 PHE P 127     -40.384 -93.257 111.065  0.00 97.00      PROA   
ATOM   2017  C   PHE P 127     -44.176 -89.992 106.369  0.00 97.00      PROA   
ATOM   2018  O   PHE P 127     -43.297 -89.562 105.634  0.00 97.00      PROA   
ATOM   2019  N   HSD P 128     -45.400 -89.414 106.375  0.00 97.00      PROA   
ATOM   2020  HN  HSD P 128     -46.155 -89.807 106.897  0.00 97.00      PROA   
ATOM   2021  CA  HSD P 128     -45.698 -88.182 105.654  0.00 97.00      PROA   
ATOM   2022  HA  HSD P 128     -45.380 -88.341 104.632  0.00 97.00      PROA   
ATOM   2023  CB  HSD P 128     -47.213 -87.876 105.601  0.00 97.00      PROA   
ATOM   2024  HB1 HSD P 128     -47.420 -86.791 105.472  0.00 97.00      PROA   
ATOM   2025  HB2 HSD P 128     -47.687 -88.194 106.553  0.00 97.00      PROA   
ATOM   2026  ND1 HSD P 128     -47.939 -88.073 103.180  0.00 97.00      PROA   
ATOM   2027  HD1 HSD P 128     -47.620 -87.167 102.899  0.00 97.00      PROA   
ATOM   2028  CG  HSD P 128     -47.859 -88.600 104.453  0.00 97.00      PROA   
ATOM   2029  CE1 HSD P 128     -48.638 -88.961 102.430  0.00 97.00      PROA   
ATOM   2030  HE1 HSD P 128     -48.872 -88.798 101.378  0.00 97.00      PROA   
ATOM   2031  NE2 HSD P 128     -49.024 -90.008 103.132  0.00 97.00      PROA   
ATOM   2032  CD2 HSD P 128     -48.544 -89.775 104.409  0.00 97.00      PROA   
ATOM   2033  HD2 HSD P 128     -48.753 -90.488 105.197  0.00 97.00      PROA   
ATOM   2034  C   HSD P 128     -44.923 -86.954 106.108  0.00 97.00      PROA   
ATOM   2035  O   HSD P 128     -44.578 -86.113 105.283  0.00 97.00      PROA   
ATOM   2036  N   TRP P 129     -44.638 -86.823 107.421  0.00 97.00      PROA   
ATOM   2037  HN  TRP P 129     -44.909 -87.529 108.065  0.00 97.00      PROA   
ATOM   2038  CA  TRP P 129     -43.978 -85.672 108.009  0.00 97.00      PROA   
ATOM   2039  HA  TRP P 129     -43.557 -85.047 107.231  0.00 97.00      PROA   
ATOM   2040  CB  TRP P 129     -44.924 -84.830 108.915  0.00 97.00      PROA   
ATOM   2041  HB1 TRP P 129     -44.407 -83.891 109.213  0.00 97.00      PROA   
ATOM   2042  HB2 TRP P 129     -45.146 -85.393 109.848  0.00 97.00      PROA   
ATOM   2043  CG  TRP P 129     -46.234 -84.479 108.280  0.00 97.00      PROA   
ATOM   2044  CD1 TRP P 129     -46.521 -83.345 107.565  0.00 97.00      PROA   
ATOM   2045  HD1 TRP P 129     -45.822 -82.540 107.390  0.00 97.00      PROA   
ATOM   2046  NE1 TRP P 129     -47.819 -83.397 107.122  0.00 97.00      PROA   
ATOM   2047  HE1 TRP P 129     -48.318 -82.670 106.703  0.00 97.00      PROA   
ATOM   2048  CE2 TRP P 129     -48.400 -84.559 107.536  0.00 97.00      PROA   
ATOM   2049  CD2 TRP P 129     -47.437 -85.270 108.286  0.00 97.00      PROA   
ATOM   2050  CE3 TRP P 129     -47.785 -86.492 108.864  0.00 97.00      PROA   
ATOM   2051  HE3 TRP P 129     -47.083 -87.044 109.472  0.00 97.00      PROA   
ATOM   2052  CZ3 TRP P 129     -49.078 -86.988 108.665  0.00 97.00      PROA   
ATOM   2053  HZ3 TRP P 129     -49.369 -87.927 109.114  0.00 97.00      PROA   
ATOM   2054  CZ2 TRP P 129     -49.679 -85.054 107.328  0.00 97.00      PROA   
ATOM   2055  HZ2 TRP P 129     -50.412 -84.506 106.755  0.00 97.00      PROA   
ATOM   2056  CH2 TRP P 129     -50.005 -86.284 107.901  0.00 97.00      PROA   
ATOM   2057  HH2 TRP P 129     -51.000 -86.685 107.766  0.00 97.00      PROA   
ATOM   2058  C   TRP P 129     -42.846 -86.204 108.855  0.00 97.00      PROA   
ATOM   2059  O   TRP P 129     -42.725 -87.410 109.062  0.00 97.00      PROA   
ATOM   2060  N   ASN P 130     -41.958 -85.313 109.357  0.00 97.00      PROA   
ATOM   2061  HN  ASN P 130     -42.001 -84.348 109.103  0.00 97.00      PROA   
ATOM   2062  CA  ASN P 130     -40.890 -85.686 110.266  0.00 97.00      PROA   
ATOM   2063  HA  ASN P 130     -40.300 -86.422 109.739  0.00 97.00      PROA   
ATOM   2064  CB  ASN P 130     -39.993 -84.456 110.594  0.00 97.00      PROA   
ATOM   2065  HB1 ASN P 130     -40.537 -83.746 111.252  0.00 97.00      PROA   
ATOM   2066  HB2 ASN P 130     -39.729 -83.920 109.656  0.00 97.00      PROA   
ATOM   2067  CG  ASN P 130     -38.701 -84.866 111.297  0.00 97.00      PROA   
ATOM   2068  OD1 ASN P 130     -38.441 -84.469 112.432  0.00 97.00      PROA   
ATOM   2069  ND2 ASN P 130     -37.880 -85.704 110.612  0.00 97.00      PROA   
ATOM   2070 HD21 ASN P 130     -37.010 -85.952 111.040  0.00 97.00      PROA   
ATOM   2071 HD22 ASN P 130     -38.106 -85.983 109.681  0.00 97.00      PROA   
ATOM   2072  C   ASN P 130     -41.393 -86.352 111.553  0.00 97.00      PROA   
ATOM   2073  O   ASN P 130     -42.312 -85.871 112.213  0.00 97.00      PROA   
ATOM   2074  N   SER P 131     -40.780 -87.498 111.925  0.00 97.00      PROA   
ATOM   2075  HN  SER P 131     -40.028 -87.874 111.389  0.00 97.00      PROA   
ATOM   2076  CA  SER P 131     -41.175 -88.282 113.076  0.00 97.00      PROA   
ATOM   2077  HA  SER P 131     -41.413 -87.623 113.899  0.00 97.00      PROA   
ATOM   2078  CB  SER P 131     -42.371 -89.241 112.783  0.00 97.00      PROA   
ATOM   2079  HB1 SER P 131     -42.148 -89.841 111.876  0.00 97.00      PROA   
ATOM   2080  HB2 SER P 131     -43.265 -88.617 112.568  0.00 97.00      PROA   
ATOM   2081  OG  SER P 131     -42.695 -90.121 113.864  0.00 97.00      PROA   
ATOM   2082  HG1 SER P 131     -42.041 -90.830 113.860  0.00 97.00      PROA   
ATOM   2083  C   SER P 131     -39.970 -89.090 113.442  0.00 97.00      PROA   
ATOM   2084  O   SER P 131     -39.098 -89.305 112.611  0.00 97.00      PROA   
ATOM   2085  N   ASN P 132     -39.913 -89.582 114.700  0.00 97.00      PROA   
ATOM   2086  HN  ASN P 132     -40.660 -89.394 115.333  0.00 97.00      PROA   
ATOM   2087  CA  ASN P 132     -38.920 -90.539 115.141  0.00 97.00      PROA   
ATOM   2088  HA  ASN P 132     -37.969 -90.272 114.701  0.00 97.00      PROA   
ATOM   2089  CB  ASN P 132     -38.747 -90.544 116.697  0.00 97.00      PROA   
ATOM   2090  HB1 ASN P 132     -38.631 -89.502 117.062  0.00 97.00      PROA   
ATOM   2091  HB2 ASN P 132     -37.811 -91.091 116.945  0.00 97.00      PROA   
ATOM   2092  CG  ASN P 132     -39.882 -91.253 117.455  0.00 97.00      PROA   
ATOM   2093  OD1 ASN P 132     -39.842 -92.473 117.637  0.00 97.00      PROA   
ATOM   2094  ND2 ASN P 132     -40.899 -90.491 117.935  0.00 97.00      PROA   
ATOM   2095 HD21 ASN P 132     -41.627 -90.959 118.432  0.00 97.00      PROA   
ATOM   2096 HD22 ASN P 132     -40.896 -89.500 117.816  0.00 97.00      PROA   
ATOM   2097  C   ASN P 132     -39.306 -91.914 114.624  0.00 97.00      PROA   
ATOM   2098  O   ASN P 132     -40.434 -92.141 114.193  0.00 97.00      PROA   
ATOM   2099  N   LEU P 133     -38.361 -92.871 114.694  0.00 97.00      PROA   
ATOM   2100  HN  LEU P 133     -37.421 -92.643 114.940  0.00 97.00      PROA   
ATOM   2101  CA  LEU P 133     -38.661 -94.274 114.578  0.00 97.00      PROA   
ATOM   2102  HA  LEU P 133     -39.730 -94.430 114.587  0.00 97.00      PROA   
ATOM   2103  CB  LEU P 133     -38.062 -94.859 113.277  0.00 97.00      PROA   
ATOM   2104  HB1 LEU P 133     -36.954 -94.893 113.319  0.00 97.00      PROA   
ATOM   2105  HB2 LEU P 133     -38.325 -94.136 112.468  0.00 97.00      PROA   
ATOM   2106  CG  LEU P 133     -38.612 -96.234 112.836  0.00 97.00      PROA   
ATOM   2107  HG  LEU P 133     -39.722 -96.221 112.953  0.00 97.00      PROA   
ATOM   2108  CD1 LEU P 133     -38.302 -96.451 111.348  0.00 97.00      PROA   
ATOM   2109 HD11 LEU P 133     -37.203 -96.454 111.190  0.00 97.00      PROA   
ATOM   2110 HD12 LEU P 133     -38.742 -95.636 110.737  0.00 97.00      PROA   
ATOM   2111 HD13 LEU P 133     -38.714 -97.422 111.004  0.00 97.00      PROA   
ATOM   2112  CD2 LEU P 133     -38.051 -97.410 113.652  0.00 97.00      PROA   
ATOM   2113 HD21 LEU P 133     -38.391 -97.367 114.705  0.00 97.00      PROA   
ATOM   2114 HD22 LEU P 133     -36.940 -97.386 113.637  0.00 97.00      PROA   
ATOM   2115 HD23 LEU P 133     -38.389 -98.376 113.223  0.00 97.00      PROA   
ATOM   2116  C   LEU P 133     -38.075 -94.919 115.813  0.00 97.00      PROA   
ATOM   2117  O   LEU P 133     -36.864 -94.939 115.998  0.00 97.00      PROA   
ATOM   2118  N   THR P 134     -38.934 -95.474 116.701  0.00 97.00      PROA   
ATOM   2119  HN  THR P 134     -39.919 -95.416 116.564  0.00 97.00      PROA   
ATOM   2120  CA  THR P 134     -38.486 -96.143 117.912  0.00 97.00      PROA   
ATOM   2121  HA  THR P 134     -37.418 -96.024 118.029  0.00 97.00      PROA   
ATOM   2122  CB  THR P 134     -39.129 -95.621 119.193  0.00 97.00      PROA   
ATOM   2123  HB  THR P 134     -40.239 -95.685 119.128  0.00 97.00      PROA   
ATOM   2124  OG1 THR P 134     -38.760 -94.265 119.407  0.00 97.00      PROA   
ATOM   2125  HG1 THR P 134     -39.159 -93.751 118.700  0.00 97.00      PROA   
ATOM   2126  CG2 THR P 134     -38.634 -96.403 120.427  0.00 97.00      PROA   
ATOM   2127 HG21 THR P 134     -37.523 -96.388 120.464  0.00 97.00      PROA   
ATOM   2128 HG22 THR P 134     -38.981 -97.456 120.417  0.00 97.00      PROA   
ATOM   2129 HG23 THR P 134     -39.019 -95.925 121.353  0.00 97.00      PROA   
ATOM   2130  C   THR P 134     -38.762 -97.618 117.769  0.00 97.00      PROA   
ATOM   2131  O   THR P 134     -39.898 -98.047 117.582  0.00 97.00      PROA   
ATOM   2132  N   ILE P 135     -37.696 -98.438 117.868  0.00 97.00      PROA   
ATOM   2133  HN  ILE P 135     -36.779 -98.054 117.985  0.00 97.00      PROA   
ATOM   2134  CA  ILE P 135     -37.763 -99.881 117.831  0.00 97.00      PROA   
ATOM   2135  HA  ILE P 135     -38.648-100.191 117.293  0.00 97.00      PROA   
ATOM   2136  CB  ILE P 135     -36.524-100.488 117.166  0.00 97.00      PROA   
ATOM   2137  HB  ILE P 135     -35.631-100.130 117.728  0.00 97.00      PROA   
ATOM   2138  CG2 ILE P 135     -36.555-102.031 117.242  0.00 97.00      PROA   
ATOM   2139 HG21 ILE P 135     -37.450-102.431 116.720  0.00 97.00      PROA   
ATOM   2140 HG22 ILE P 135     -36.568-102.382 118.291  0.00 97.00      PROA   
ATOM   2141 HG23 ILE P 135     -35.648-102.457 116.767  0.00 97.00      PROA   
ATOM   2142  CG1 ILE P 135     -36.343-100.009 115.701  0.00 97.00      PROA   
ATOM   2143 HG11 ILE P 135     -36.736 -98.979 115.580  0.00 97.00      PROA   
ATOM   2144 HG12 ILE P 135     -36.938-100.666 115.029  0.00 97.00      PROA   
ATOM   2145  CD  ILE P 135     -34.872 -99.978 115.264  0.00 97.00      PROA   
ATOM   2146  HD1 ILE P 135     -34.355-100.931 115.506  0.00 97.00      PROA   
ATOM   2147  HD2 ILE P 135     -34.346 -99.159 115.798  0.00 97.00      PROA   
ATOM   2148  HD3 ILE P 135     -34.784 -99.790 114.174  0.00 97.00      PROA   
ATOM   2149  C   ILE P 135     -37.865-100.344 119.272  0.00 97.00      PROA   
ATOM   2150  O   ILE P 135     -36.919-100.213 120.038  0.00 97.00      PROA   
ATOM   2151  N   LEU P 136     -39.032-100.891 119.683  0.00 97.00      PROA   
ATOM   2152  HN  LEU P 136     -39.812-100.920 119.062  0.00 97.00      PROA   
ATOM   2153  CA  LEU P 136     -39.320-101.319 121.044  0.00 97.00      PROA   
ATOM   2154  HA  LEU P 136     -39.167-100.458 121.680  0.00 97.00      PROA   
ATOM   2155  CB  LEU P 136     -40.787-101.813 121.200  0.00 97.00      PROA   
ATOM   2156  HB1 LEU P 136     -40.914-102.220 122.229  0.00 97.00      PROA   
ATOM   2157  HB2 LEU P 136     -40.977-102.640 120.483  0.00 97.00      PROA   
ATOM   2158  CG  LEU P 136     -41.908-100.746 121.034  0.00 97.00      PROA   
ATOM   2159  HG  LEU P 136     -42.855-101.253 121.346  0.00 97.00      PROA   
ATOM   2160  CD1 LEU P 136     -41.715 -99.543 121.974  0.00 97.00      PROA   
ATOM   2161 HD11 LEU P 136     -40.824 -98.953 121.672  0.00 97.00      PROA   
ATOM   2162 HD12 LEU P 136     -41.578 -99.885 123.021  0.00 97.00      PROA   
ATOM   2163 HD13 LEU P 136     -42.603 -98.878 121.932  0.00 97.00      PROA   
ATOM   2164  CD2 LEU P 136     -42.139-100.274 119.584  0.00 97.00      PROA   
ATOM   2165 HD21 LEU P 136     -42.227-101.141 118.897  0.00 97.00      PROA   
ATOM   2166 HD22 LEU P 136     -41.308 -99.623 119.246  0.00 97.00      PROA   
ATOM   2167 HD23 LEU P 136     -43.076 -99.681 119.527  0.00 97.00      PROA   
ATOM   2168  C   LEU P 136     -38.389-102.395 121.586  0.00 97.00      PROA   
ATOM   2169  O   LEU P 136     -37.990-102.347 122.749  0.00 97.00      PROA   
ATOM   2170  N   LYS P 137     -38.026-103.392 120.751  0.00 97.00      PROA   
ATOM   2171  HN  LYS P 137     -38.394-103.433 119.828  0.00 97.00      PROA   
ATOM   2172  CA  LYS P 137     -37.019-104.375 121.087  0.00 97.00      PROA   
ATOM   2173  HA  LYS P 137     -36.382-103.990 121.873  0.00 97.00      PROA   
ATOM   2174  CB  LYS P 137     -37.636-105.723 121.545  0.00 97.00      PROA   
ATOM   2175  HB1 LYS P 137     -36.835-106.490 121.627  0.00 97.00      PROA   
ATOM   2176  HB2 LYS P 137     -38.359-106.074 120.776  0.00 97.00      PROA   
ATOM   2177  CG  LYS P 137     -38.358-105.644 122.904  0.00 97.00      PROA   
ATOM   2178  HG1 LYS P 137     -39.201-104.923 122.840  0.00 97.00      PROA   
ATOM   2179  HG2 LYS P 137     -37.641-105.246 123.652  0.00 97.00      PROA   
ATOM   2180  CD  LYS P 137     -38.895-107.010 123.369  0.00 97.00      PROA   
ATOM   2181  HD1 LYS P 137     -38.061-107.748 123.360  0.00 97.00      PROA   
ATOM   2182  HD2 LYS P 137     -39.650-107.359 122.631  0.00 97.00      PROA   
ATOM   2183  CE  LYS P 137     -39.546-107.003 124.760  0.00 97.00      PROA   
ATOM   2184  HE1 LYS P 137     -39.941-108.016 124.995  0.00 97.00      PROA   
ATOM   2185  HE2 LYS P 137     -40.375-106.268 124.819  0.00 97.00      PROA   
ATOM   2186  NZ  LYS P 137     -38.540-106.674 125.796  0.00 97.00      PROA   
ATOM   2187  HZ1 LYS P 137     -38.409-105.645 125.885  0.00 97.00      PROA   
ATOM   2188  HZ2 LYS P 137     -37.640-107.107 125.507  0.00 97.00      PROA   
ATOM   2189  HZ3 LYS P 137     -38.826-107.083 126.709  0.00 97.00      PROA   
ATOM   2190  C   LYS P 137     -36.146-104.606 119.873  0.00 97.00      PROA   
ATOM   2191  O   LYS P 137     -36.603-105.133 118.862  0.00 97.00      PROA   
ATOM   2192  N   THR P 138     -34.846-104.224 119.938  0.00 97.00      PROA   
ATOM   2193  HN  THR P 138     -34.504-103.724 120.736  0.00 97.00      PROA   
ATOM   2194  CA  THR P 138     -33.899-104.426 118.850  0.00 97.00      PROA   
ATOM   2195  HA  THR P 138     -34.450-104.260 117.935  0.00 97.00      PROA   
ATOM   2196  CB  THR P 138     -32.741-103.426 118.838  0.00 97.00      PROA   
ATOM   2197  HB  THR P 138     -33.155-102.419 119.080  0.00 97.00      PROA   
ATOM   2198  OG1 THR P 138     -32.138-103.338 117.552  0.00 97.00      PROA   
ATOM   2199  HG1 THR P 138     -31.413-102.720 117.661  0.00 97.00      PROA   
ATOM   2200  CG2 THR P 138     -31.644-103.769 119.857  0.00 97.00      PROA   
ATOM   2201 HG21 THR P 138     -31.113-104.706 119.586  0.00 97.00      PROA   
ATOM   2202 HG22 THR P 138     -32.075-103.889 120.870  0.00 97.00      PROA   
ATOM   2203 HG23 THR P 138     -30.891-102.953 119.899  0.00 97.00      PROA   
ATOM   2204  C   THR P 138     -33.425-105.869 118.816  0.00 97.00      PROA   
ATOM   2205  O   THR P 138     -33.698-106.661 119.709  0.00 97.00      PROA   
ATOM   2206  N   ASN P 139     -32.758-106.266 117.715  0.00 97.00      PROA   
ATOM   2207  HN  ASN P 139     -32.469-105.597 117.037  0.00 97.00      PROA   
ATOM   2208  CA  ASN P 139     -32.460-107.655 117.451  0.00 97.00      PROA   
ATOM   2209  HA  ASN P 139     -31.978-108.069 118.327  0.00 97.00      PROA   
ATOM   2210  CB  ASN P 139     -33.743-108.481 117.123  0.00 97.00      PROA   
ATOM   2211  HB1 ASN P 139     -34.384-108.526 118.030  0.00 97.00      PROA   
ATOM   2212  HB2 ASN P 139     -33.489-109.527 116.855  0.00 97.00      PROA   
ATOM   2213  CG  ASN P 139     -34.529-107.855 115.962  0.00 97.00      PROA   
ATOM   2214  OD1 ASN P 139     -34.153-108.016 114.798  0.00 97.00      PROA   
ATOM   2215  ND2 ASN P 139     -35.651-107.149 116.272  0.00 97.00      PROA   
ATOM   2216 HD21 ASN P 139     -36.204-106.784 115.524  0.00 97.00      PROA   
ATOM   2217 HD22 ASN P 139     -35.908-106.999 117.226  0.00 97.00      PROA   
ATOM   2218  C   ASN P 139     -31.448-107.686 116.324  0.00 97.00      PROA   
ATOM   2219  O   ASN P 139     -31.110-106.653 115.751  0.00 97.00      PROA   
ATOM   2220  N   MET P 140     -30.932-108.887 115.969  0.00 97.00      PROA   
ATOM   2221  HN  MET P 140     -31.165-109.712 116.482  0.00 97.00      PROA   
ATOM   2222  CA  MET P 140     -29.971-109.083 114.894  0.00 97.00      PROA   
ATOM   2223  HA  MET P 140     -29.091-108.508 115.148  0.00 97.00      PROA   
ATOM   2224  CB  MET P 140     -29.552-110.570 114.800  0.00 97.00      PROA   
ATOM   2225  HB1 MET P 140     -30.440-111.196 114.561  0.00 97.00      PROA   
ATOM   2226  HB2 MET P 140     -29.203-110.870 115.814  0.00 97.00      PROA   
ATOM   2227  CG  MET P 140     -28.436-110.857 113.775  0.00 97.00      PROA   
ATOM   2228  HG1 MET P 140     -27.531-110.285 114.078  0.00 97.00      PROA   
ATOM   2229  HG2 MET P 140     -28.739-110.472 112.780  0.00 97.00      PROA   
ATOM   2230  SD  MET P 140     -28.021-112.620 113.585  0.00 97.00      PROA   
ATOM   2231  CE  MET P 140     -27.452-112.921 115.283  0.00 97.00      PROA   
ATOM   2232  HE1 MET P 140     -28.283-112.824 116.014  0.00 97.00      PROA   
ATOM   2233  HE2 MET P 140     -26.650-112.206 115.565  0.00 97.00      PROA   
ATOM   2234  HE3 MET P 140     -27.051-113.950 115.391  0.00 97.00      PROA   
ATOM   2235  C   MET P 140     -30.444-108.579 113.534  0.00 97.00      PROA   
ATOM   2236  O   MET P 140     -29.667-108.014 112.768  0.00 97.00      PROA   
ATOM   2237  N   SER P 141     -31.752-108.707 113.212  0.00 97.00      PROA   
ATOM   2238  HN  SER P 141     -32.398-109.108 113.857  0.00 97.00      PROA   
ATOM   2239  CA  SER P 141     -32.291-108.306 111.920  0.00 97.00      PROA   
ATOM   2240  HA  SER P 141     -31.568-108.533 111.147  0.00 97.00      PROA   
ATOM   2241  CB  SER P 141     -33.615-109.059 111.609  0.00 97.00      PROA   
ATOM   2242  HB1 SER P 141     -34.430-108.737 112.293  0.00 97.00      PROA   
ATOM   2243  HB2 SER P 141     -33.447-110.145 111.775  0.00 97.00      PROA   
ATOM   2244  OG  SER P 141     -34.026-108.890 110.253  0.00 97.00      PROA   
ATOM   2245  HG1 SER P 141     -34.168-107.948 110.120  0.00 97.00      PROA   
ATOM   2246  C   SER P 141     -32.569-106.810 111.899  0.00 97.00      PROA   
ATOM   2247  O   SER P 141     -33.040-106.284 110.898  0.00 97.00      PROA   
ATOM   2248  N   HSD P 142     -32.238-106.092 112.994  0.00 97.00      PROA   
ATOM   2249  HN  HSD P 142     -31.932-106.574 113.812  0.00 97.00      PROA   
ATOM   2250  CA  HSD P 142     -32.253-104.646 113.087  0.00 97.00      PROA   
ATOM   2251  HA  HSD P 142     -32.690-104.231 112.197  0.00 97.00      PROA   
ATOM   2252  CB  HSD P 142     -33.114-104.153 114.276  0.00 97.00      PROA   
ATOM   2253  HB1 HSD P 142     -32.873-103.096 114.523  0.00 97.00      PROA   
ATOM   2254  HB2 HSD P 142     -32.914-104.763 115.181  0.00 97.00      PROA   
ATOM   2255  ND1 HSD P 142     -35.464-103.172 114.164  0.00 97.00      PROA   
ATOM   2256  HD1 HSD P 142     -35.281-102.358 114.718  0.00 97.00      PROA   
ATOM   2257  CG  HSD P 142     -34.584-104.207 113.930  0.00 97.00      PROA   
ATOM   2258  CE1 HSD P 142     -36.629-103.491 113.552  0.00 97.00      PROA   
ATOM   2259  HE1 HSD P 142     -37.518-102.862 113.595  0.00 97.00      PROA   
ATOM   2260  NE2 HSD P 142     -36.566-104.658 112.946  0.00 97.00      PROA   
ATOM   2261  CD2 HSD P 142     -35.284-105.116 113.196  0.00 97.00      PROA   
ATOM   2262  HD2 HSD P 142     -34.986-106.071 112.785  0.00 97.00      PROA   
ATOM   2263  C   HSD P 142     -30.840-104.094 113.124  0.00 97.00      PROA   
ATOM   2264  O   HSD P 142     -30.626-102.913 113.380  0.00 97.00      PROA   
ATOM   2265  N   SER P 143     -29.827-104.930 112.814  0.00 97.00      PROA   
ATOM   2266  HN  SER P 143     -30.015-105.892 112.631  0.00 97.00      PROA   
ATOM   2267  CA  SER P 143     -28.430-104.536 112.742  0.00 97.00      PROA   
ATOM   2268  HA  SER P 143     -28.262-103.704 113.414  0.00 97.00      PROA   
ATOM   2269  CB  SER P 143     -27.531-105.727 113.158  0.00 97.00      PROA   
ATOM   2270  HB1 SER P 143     -27.521-106.517 112.378  0.00 97.00      PROA   
ATOM   2271  HB2 SER P 143     -27.968-106.177 114.074  0.00 97.00      PROA   
ATOM   2272  OG  SER P 143     -26.199-105.327 113.455  0.00 97.00      PROA   
ATOM   2273  HG1 SER P 143     -25.801-105.036 112.632  0.00 97.00      PROA   
ATOM   2274  C   SER P 143     -28.066-104.107 111.327  0.00 97.00      PROA   
ATOM   2275  O   SER P 143     -28.676-104.554 110.358  0.00 97.00      PROA   
ATOM   2276  N   GLY P 144     -27.038-103.230 111.175  0.00 97.00      PROA   
ATOM   2277  HN  GLY P 144     -26.577-102.837 111.971  0.00 97.00      PROA   
ATOM   2278  CA  GLY P 144     -26.493-102.838 109.884  0.00 97.00      PROA   
ATOM   2279  HA1 GLY P 144     -27.067-103.275 109.084  0.00 97.00      PROA   
ATOM   2280  HA2 GLY P 144     -25.459-103.153 109.873  0.00 97.00      PROA   
ATOM   2281  C   GLY P 144     -26.500-101.348 109.699  0.00 97.00      PROA   
ATOM   2282  O   GLY P 144     -26.440-100.589 110.658  0.00 97.00      PROA   
ATOM   2283  N   THR P 145     -26.539-100.883 108.429  0.00 97.00      PROA   
ATOM   2284  HN  THR P 145     -26.691-101.522 107.675  0.00 97.00      PROA   
ATOM   2285  CA  THR P 145     -26.426 -99.475 108.086  0.00 97.00      PROA   
ATOM   2286  HA  THR P 145     -25.968 -98.962 108.917  0.00 97.00      PROA   
ATOM   2287  CB  THR P 145     -25.506 -99.192 106.892  0.00 97.00      PROA   
ATOM   2288  HB  THR P 145     -24.503 -99.609 107.139  0.00 97.00      PROA   
ATOM   2289  OG1 THR P 145     -25.322 -97.798 106.661  0.00 97.00      PROA   
ATOM   2290  HG1 THR P 145     -25.945 -97.556 105.965  0.00 97.00      PROA   
ATOM   2291  CG2 THR P 145     -25.984 -99.848 105.582  0.00 97.00      PROA   
ATOM   2292 HG21 THR P 145     -26.962 -99.432 105.260  0.00 97.00      PROA   
ATOM   2293 HG22 THR P 145     -26.082-100.945 105.701  0.00 97.00      PROA   
ATOM   2294 HG23 THR P 145     -25.249 -99.648 104.772  0.00 97.00      PROA   
ATOM   2295  C   THR P 145     -27.799 -98.868 107.918  0.00 97.00      PROA   
ATOM   2296  O   THR P 145     -28.634 -99.368 107.178  0.00 97.00      PROA   
ATOM   2297  N   TYR P 146     -28.057 -97.749 108.625  0.00 97.00      PROA   
ATOM   2298  HN  TYR P 146     -27.365 -97.375 109.240  0.00 97.00      PROA   
ATOM   2299  CA  TYR P 146     -29.307 -97.025 108.575  0.00 97.00      PROA   
ATOM   2300  HA  TYR P 146     -30.022 -97.583 107.992  0.00 97.00      PROA   
ATOM   2301  CB  TYR P 146     -29.913 -96.727 109.968  0.00 97.00      PROA   
ATOM   2302  HB1 TYR P 146     -30.704 -95.952 109.886  0.00 97.00      PROA   
ATOM   2303  HB2 TYR P 146     -29.126 -96.352 110.658  0.00 97.00      PROA   
ATOM   2304  CG  TYR P 146     -30.559 -97.932 110.592  0.00 97.00      PROA   
ATOM   2305  CD1 TYR P 146     -29.798 -98.888 111.284  0.00 97.00      PROA   
ATOM   2306  HD1 TYR P 146     -28.720 -98.813 111.288  0.00 97.00      PROA   
ATOM   2307  CE1 TYR P 146     -30.431 -99.909 112.002  0.00 97.00      PROA   
ATOM   2308  HE1 TYR P 146     -29.839-100.640 112.528  0.00 97.00      PROA   
ATOM   2309  CZ  TYR P 146     -31.828 -99.967 112.056  0.00 97.00      PROA   
ATOM   2310  OH  TYR P 146     -32.465-100.977 112.800  0.00 97.00      PROA   
ATOM   2311  HH  TYR P 146     -31.768-101.526 113.174  0.00 97.00      PROA   
ATOM   2312  CD2 TYR P 146     -31.963 -98.033 110.613  0.00 97.00      PROA   
ATOM   2313  HD2 TYR P 146     -32.559 -97.293 110.100  0.00 97.00      PROA   
ATOM   2314  CE2 TYR P 146     -32.594 -99.044 111.345  0.00 97.00      PROA   
ATOM   2315  HE2 TYR P 146     -33.670 -99.095 111.389  0.00 97.00      PROA   
ATOM   2316  C   TYR P 146     -29.102 -95.701 107.884  0.00 97.00      PROA   
ATOM   2317  O   TYR P 146     -28.077 -95.051 108.043  0.00 97.00      PROA   
ATOM   2318  N   HSD P 147     -30.100 -95.266 107.088  0.00 97.00      PROA   
ATOM   2319  HN  HSD P 147     -30.938 -95.799 106.995  0.00 97.00      PROA   
ATOM   2320  CA  HSD P 147     -30.045 -94.005 106.376  0.00 97.00      PROA   
ATOM   2321  HA  HSD P 147     -29.389 -93.318 106.893  0.00 97.00      PROA   
ATOM   2322  CB  HSD P 147     -29.612 -94.162 104.891  0.00 97.00      PROA   
ATOM   2323  HB1 HSD P 147     -29.455 -93.155 104.448  0.00 97.00      PROA   
ATOM   2324  HB2 HSD P 147     -30.405 -94.666 104.302  0.00 97.00      PROA   
ATOM   2325  ND1 HSD P 147     -27.190 -94.519 104.161  0.00 97.00      PROA   
ATOM   2326  HD1 HSD P 147     -26.997 -93.568 103.913  0.00 97.00      PROA   
ATOM   2327  CG  HSD P 147     -28.368 -94.992 104.701  0.00 97.00      PROA   
ATOM   2328  CE1 HSD P 147     -26.360 -95.583 104.031  0.00 97.00      PROA   
ATOM   2329  HE1 HSD P 147     -25.347 -95.503 103.636  0.00 97.00      PROA   
ATOM   2330  NE2 HSD P 147     -26.925 -96.705 104.430  0.00 97.00      PROA   
ATOM   2331  CD2 HSD P 147     -28.189 -96.335 104.847  0.00 97.00      PROA   
ATOM   2332  HD2 HSD P 147     -28.876 -97.088 105.214  0.00 97.00      PROA   
ATOM   2333  C   HSD P 147     -31.446 -93.447 106.408  0.00 97.00      PROA   
ATOM   2334  O   HSD P 147     -32.398 -94.178 106.659  0.00 97.00      PROA   
ATOM   2335  N   CYS P 148     -31.626 -92.131 106.155  0.00 97.00      PROA   
ATOM   2336  HN  CYS P 148     -30.858 -91.495 106.091  0.00 97.00      PROA   
ATOM   2337  CA  CYS P 148     -32.948 -91.577 105.961  0.00 97.00      PROA   
ATOM   2338  HA  CYS P 148     -33.604 -92.379 105.670  0.00 97.00      PROA   
ATOM   2339  CB  CYS P 148     -33.558 -90.932 107.238  0.00 97.00      PROA   
ATOM   2340  HB1 CYS P 148     -33.534 -91.703 108.039  0.00 97.00      PROA   
ATOM   2341  HB2 CYS P 148     -34.631 -90.713 107.048  0.00 97.00      PROA   
ATOM   2342  SG  CYS P 148     -32.710 -89.434 107.846  0.00 97.00      PROA   
ATOM   2343  C   CYS P 148     -32.967 -90.612 104.799  0.00 97.00      PROA   
ATOM   2344  O   CYS P 148     -31.933 -90.142 104.335  0.00 97.00      PROA   
ATOM   2345  N   SER P 149     -34.181 -90.304 104.288  0.00 97.00      PROA   
ATOM   2346  HN  SER P 149     -35.003 -90.747 104.637  0.00 97.00      PROA   
ATOM   2347  CA  SER P 149     -34.354 -89.285 103.273  0.00 97.00      PROA   
ATOM   2348  HA  SER P 149     -33.578 -88.549 103.414  0.00 97.00      PROA   
ATOM   2349  CB  SER P 149     -34.335 -89.796 101.797  0.00 97.00      PROA   
ATOM   2350  HB1 SER P 149     -33.416 -90.403 101.656  0.00 97.00      PROA   
ATOM   2351  HB2 SER P 149     -34.287 -88.934 101.099  0.00 97.00      PROA   
ATOM   2352  OG  SER P 149     -35.466 -90.591 101.441  0.00 97.00      PROA   
ATOM   2353  HG1 SER P 149     -36.247 -90.138 101.767  0.00 97.00      PROA   
ATOM   2354  C   SER P 149     -35.669 -88.602 103.518  0.00 97.00      PROA   
ATOM   2355  O   SER P 149     -36.602 -89.214 104.018  0.00 97.00      PROA   
ATOM   2356  N   GLY P 150     -35.766 -87.309 103.143  0.00 97.00      PROA   
ATOM   2357  HN  GLY P 150     -34.978 -86.851 102.738  0.00 97.00      PROA   
ATOM   2358  CA  GLY P 150     -37.000 -86.548 103.187  0.00 97.00      PROA   
ATOM   2359  HA1 GLY P 150     -37.018 -85.985 104.107  0.00 97.00      PROA   
ATOM   2360  HA2 GLY P 150     -37.849 -87.206 103.055  0.00 97.00      PROA   
ATOM   2361  C   GLY P 150     -36.988 -85.585 102.042  0.00 97.00      PROA   
ATOM   2362  O   GLY P 150     -36.032 -85.534 101.282  0.00 97.00      PROA   
ATOM   2363  N   MET P 151     -38.062 -84.785 101.894  0.00 97.00      PROA   
ATOM   2364  HN  MET P 151     -38.866 -84.908 102.474  0.00 97.00      PROA   
ATOM   2365  CA  MET P 151     -38.236 -83.836 100.820  0.00 97.00      PROA   
ATOM   2366  HA  MET P 151     -37.362 -83.823 100.187  0.00 97.00      PROA   
ATOM   2367  CB  MET P 151     -39.492 -84.223  99.992  0.00 97.00      PROA   
ATOM   2368  HB1 MET P 151     -40.401 -83.721 100.377  0.00 97.00      PROA   
ATOM   2369  HB2 MET P 151     -39.663 -85.316 100.148  0.00 97.00      PROA   
ATOM   2370  CG  MET P 151     -39.371 -84.031  98.468  0.00 97.00      PROA   
ATOM   2371  HG1 MET P 151     -40.291 -84.460  98.010  0.00 97.00      PROA   
ATOM   2372  HG2 MET P 151     -38.512 -84.635  98.101  0.00 97.00      PROA   
ATOM   2373  SD  MET P 151     -39.193 -82.312  97.911  0.00 97.00      PROA   
ATOM   2374  CE  MET P 151     -39.352 -82.698  96.146  0.00 97.00      PROA   
ATOM   2375  HE1 MET P 151     -40.363 -83.101  95.923  0.00 97.00      PROA   
ATOM   2376  HE2 MET P 151     -38.603 -83.456  95.829  0.00 97.00      PROA   
ATOM   2377  HE3 MET P 151     -39.204 -81.787  95.527  0.00 97.00      PROA   
ATOM   2378  C   MET P 151     -38.413 -82.461 101.447  0.00 97.00      PROA   
ATOM   2379  O   MET P 151     -39.096 -82.303 102.455  0.00 97.00      PROA   
ATOM   2380  N   GLY P 152     -37.775 -81.425 100.852  0.00 97.00      PROA   
ATOM   2381  HN  GLY P 152     -37.157 -81.621 100.094  0.00 97.00      PROA   
ATOM   2382  CA  GLY P 152     -38.009 -80.023 101.183  0.00 97.00      PROA   
ATOM   2383  HA1 GLY P 152     -37.130 -79.625 101.660  0.00 97.00      PROA   
ATOM   2384  HA2 GLY P 152     -38.896 -79.933 101.795  0.00 97.00      PROA   
ATOM   2385  C   GLY P 152     -38.273 -79.246  99.924  0.00 97.00      PROA   
ATOM   2386  O   GLY P 152     -39.416 -78.954  99.589  0.00 97.00      PROA   
ATOM   2387  N   LYS P 153     -37.207 -78.867  99.188  0.00 97.00      PROA   
ATOM   2388  HN  LYS P 153     -36.280 -78.963  99.547  0.00 97.00      PROA   
ATOM   2389  CA  LYS P 153     -37.324 -78.366  97.828  0.00 97.00      PROA   
ATOM   2390  HA  LYS P 153     -38.366 -78.326  97.555  0.00 97.00      PROA   
ATOM   2391  CB  LYS P 153     -36.715 -76.948  97.670  0.00 97.00      PROA   
ATOM   2392  HB1 LYS P 153     -36.506 -76.729  96.600  0.00 97.00      PROA   
ATOM   2393  HB2 LYS P 153     -35.747 -76.909  98.214  0.00 97.00      PROA   
ATOM   2394  CG  LYS P 153     -37.637 -75.823  98.185  0.00 97.00      PROA   
ATOM   2395  HG1 LYS P 153     -37.088 -74.858  98.105  0.00 97.00      PROA   
ATOM   2396  HG2 LYS P 153     -37.871 -75.991  99.259  0.00 97.00      PROA   
ATOM   2397  CD  LYS P 153     -38.943 -75.732  97.376  0.00 97.00      PROA   
ATOM   2398  HD1 LYS P 153     -39.542 -76.651  97.562  0.00 97.00      PROA   
ATOM   2399  HD2 LYS P 153     -38.674 -75.710  96.295  0.00 97.00      PROA   
ATOM   2400  CE  LYS P 153     -39.809 -74.512  97.708  0.00 97.00      PROA   
ATOM   2401  HE1 LYS P 153     -39.265 -73.570  97.487  0.00 97.00      PROA   
ATOM   2402  HE2 LYS P 153     -40.107 -74.523  98.778  0.00 97.00      PROA   
ATOM   2403  NZ  LYS P 153     -41.044 -74.537  96.887  0.00 97.00      PROA   
ATOM   2404  HZ1 LYS P 153     -41.570 -75.411  97.091  0.00 97.00      PROA   
ATOM   2405  HZ2 LYS P 153     -40.786 -74.525  95.879  0.00 97.00      PROA   
ATOM   2406  HZ3 LYS P 153     -41.639 -73.714  97.103  0.00 97.00      PROA   
ATOM   2407  C   LYS P 153     -36.745 -79.329  96.817  0.00 97.00      PROA   
ATOM   2408  O   LYS P 153     -36.849 -79.120  95.609  0.00 97.00      PROA   
ATOM   2409  N   HSD P 154     -36.187 -80.452  97.303  0.00 97.00      PROA   
ATOM   2410  HN  HSD P 154     -36.094 -80.583  98.285  0.00 97.00      PROA   
ATOM   2411  CA  HSD P 154     -35.806 -81.592  96.511  0.00 97.00      PROA   
ATOM   2412  HA  HSD P 154     -36.615 -81.833  95.836  0.00 97.00      PROA   
ATOM   2413  CB  HSD P 154     -34.486 -81.398  95.721  0.00 97.00      PROA   
ATOM   2414  HB1 HSD P 154     -33.676 -81.096  96.421  0.00 97.00      PROA   
ATOM   2415  HB2 HSD P 154     -34.630 -80.566  94.998  0.00 97.00      PROA   
ATOM   2416  ND1 HSD P 154     -32.946 -83.368  95.220  0.00 97.00      PROA   
ATOM   2417  HD1 HSD P 154     -32.354 -83.265  96.021  0.00 97.00      PROA   
ATOM   2418  CG  HSD P 154     -34.069 -82.617  94.941  0.00 97.00      PROA   
ATOM   2419  CE1 HSD P 154     -32.918 -84.382  94.322  0.00 97.00      PROA   
ATOM   2420  HE1 HSD P 154     -32.131 -85.135  94.311  0.00 97.00      PROA   
ATOM   2421  NE2 HSD P 154     -33.943 -84.342  93.493  0.00 97.00      PROA   
ATOM   2422  CD2 HSD P 154     -34.659 -83.220  93.872  0.00 97.00      PROA   
ATOM   2423  HD2 HSD P 154     -35.553 -82.943  93.328  0.00 97.00      PROA   
ATOM   2424  C   HSD P 154     -35.687 -82.691  97.536  0.00 97.00      PROA   
ATOM   2425  O   HSD P 154     -35.758 -82.424  98.734  0.00 97.00      PROA   
ATOM   2426  N   ARG P 155     -35.531 -83.971  97.119  0.00 97.00      PROA   
ATOM   2427  HN  ARG P 155     -35.497 -84.199  96.148  0.00 97.00      PROA   
ATOM   2428  CA  ARG P 155     -35.184 -85.025  98.052  0.00 97.00      PROA   
ATOM   2429  HA  ARG P 155     -35.871 -84.937  98.882  0.00 97.00      PROA   
ATOM   2430  CB  ARG P 155     -35.366 -86.464  97.502  0.00 97.00      PROA   
ATOM   2431  HB1 ARG P 155     -36.457 -86.634  97.350  0.00 97.00      PROA   
ATOM   2432  HB2 ARG P 155     -35.036 -87.184  98.283  0.00 97.00      PROA   
ATOM   2433  CG  ARG P 155     -34.639 -86.753  96.169  0.00 97.00      PROA   
ATOM   2434  HG1 ARG P 155     -33.821 -86.016  96.042  0.00 97.00      PROA   
ATOM   2435  HG2 ARG P 155     -35.339 -86.608  95.317  0.00 97.00      PROA   
ATOM   2436  CD  ARG P 155     -33.975 -88.137  96.079  0.00 97.00      PROA   
ATOM   2437  HD1 ARG P 155     -33.154 -88.197  96.830  0.00 97.00      PROA   
ATOM   2438  HD2 ARG P 155     -33.563 -88.313  95.061  0.00 97.00      PROA   
ATOM   2439  NE  ARG P 155     -35.029 -89.162  96.362  0.00 97.00      PROA   
ATOM   2440  HE  ARG P 155     -35.981 -88.912  96.215  0.00 97.00      PROA   
ATOM   2441  CZ  ARG P 155     -34.794 -90.335  96.987  0.00 97.00      PROA   
ATOM   2442  NH1 ARG P 155     -33.560 -90.812  97.200  0.00 97.00      PROA   
ATOM   2443 HH11 ARG P 155     -32.785 -90.330  96.805  0.00 97.00      PROA   
ATOM   2444 HH12 ARG P 155     -33.466 -91.696  97.651  0.00 97.00      PROA   
ATOM   2445  NH2 ARG P 155     -35.834 -91.069  97.425  0.00 97.00      PROA   
ATOM   2446 HH21 ARG P 155     -36.761 -90.732  97.291  0.00 97.00      PROA   
ATOM   2447 HH22 ARG P 155     -35.645 -91.897  97.945  0.00 97.00      PROA   
ATOM   2448  C   ARG P 155     -33.781 -84.861  98.625  0.00 97.00      PROA   
ATOM   2449  O   ARG P 155     -32.820 -84.585  97.912  0.00 97.00      PROA   
ATOM   2450  N   TYR P 156     -33.639 -85.035  99.953  0.00 97.00      PROA   
ATOM   2451  HN  TYR P 156     -34.440 -85.206 100.525  0.00 97.00      PROA   
ATOM   2452  CA  TYR P 156     -32.380 -84.925 100.656  0.00 97.00      PROA   
ATOM   2453  HA  TYR P 156     -31.574 -84.742  99.960  0.00 97.00      PROA   
ATOM   2454  CB  TYR P 156     -32.412 -83.816 101.745  0.00 97.00      PROA   
ATOM   2455  HB1 TYR P 156     -31.412 -83.676 102.206  0.00 97.00      PROA   
ATOM   2456  HB2 TYR P 156     -33.139 -84.111 102.532  0.00 97.00      PROA   
ATOM   2457  CG  TYR P 156     -32.865 -82.484 101.193  0.00 97.00      PROA   
ATOM   2458  CD1 TYR P 156     -32.312 -81.954 100.013  0.00 97.00      PROA   
ATOM   2459  HD1 TYR P 156     -31.549 -82.502  99.482  0.00 97.00      PROA   
ATOM   2460  CE1 TYR P 156     -32.761 -80.730  99.499  0.00 97.00      PROA   
ATOM   2461  HE1 TYR P 156     -32.338 -80.347  98.582  0.00 97.00      PROA   
ATOM   2462  CZ  TYR P 156     -33.756 -80.013 100.173  0.00 97.00      PROA   
ATOM   2463  OH  TYR P 156     -34.208 -78.779  99.665  0.00 97.00      PROA   
ATOM   2464  HH  TYR P 156     -33.549 -78.461  99.045  0.00 97.00      PROA   
ATOM   2465  CD2 TYR P 156     -33.847 -81.739 101.871  0.00 97.00      PROA   
ATOM   2466  HD2 TYR P 156     -34.275 -82.121 102.786  0.00 97.00      PROA   
ATOM   2467  CE2 TYR P 156     -34.289 -80.511 101.366  0.00 97.00      PROA   
ATOM   2468  HE2 TYR P 156     -35.033 -79.946 101.904  0.00 97.00      PROA   
ATOM   2469  C   TYR P 156     -32.134 -86.261 101.314  0.00 97.00      PROA   
ATOM   2470  O   TYR P 156     -33.065 -86.892 101.799  0.00 97.00      PROA   
ATOM   2471  N   THR P 157     -30.866 -86.733 101.323  0.00 97.00      PROA   
ATOM   2472  HN  THR P 157     -30.133 -86.224 100.880  0.00 97.00      PROA   
ATOM   2473  CA  THR P 157     -30.453 -88.000 101.906  0.00 97.00      PROA   
ATOM   2474  HA  THR P 157     -31.305 -88.511 102.333  0.00 97.00      PROA   
ATOM   2475  CB  THR P 157     -29.756 -88.933 100.916  0.00 97.00      PROA   
ATOM   2476  HB  THR P 157     -29.216 -89.759 101.439  0.00 97.00      PROA   
ATOM   2477  OG1 THR P 157     -28.840 -88.225 100.085  0.00 97.00      PROA   
ATOM   2478  HG1 THR P 157     -28.137 -87.916 100.659  0.00 97.00      PROA   
ATOM   2479  CG2 THR P 157     -30.808 -89.570  99.995  0.00 97.00      PROA   
ATOM   2480 HG21 THR P 157     -31.378 -88.784  99.457  0.00 97.00      PROA   
ATOM   2481 HG22 THR P 157     -31.509 -90.195 100.582  0.00 97.00      PROA   
ATOM   2482 HG23 THR P 157     -30.303 -90.218  99.245  0.00 97.00      PROA   
ATOM   2483  C   THR P 157     -29.483 -87.718 103.027  0.00 97.00      PROA   
ATOM   2484  O   THR P 157     -28.624 -86.850 102.905  0.00 97.00      PROA   
ATOM   2485  N   SER P 158     -29.590 -88.462 104.153  0.00 97.00      PROA   
ATOM   2486  HN  SER P 158     -30.316 -89.142 104.256  0.00 97.00      PROA   
ATOM   2487  CA  SER P 158     -28.680 -88.335 105.276  0.00 97.00      PROA   
ATOM   2488  HA  SER P 158     -28.462 -87.289 105.412  0.00 97.00      PROA   
ATOM   2489  CB  SER P 158     -29.288 -88.875 106.604  0.00 97.00      PROA   
ATOM   2490  HB1 SER P 158     -30.296 -88.427 106.722  0.00 97.00      PROA   
ATOM   2491  HB2 SER P 158     -28.674 -88.556 107.472  0.00 97.00      PROA   
ATOM   2492  OG  SER P 158     -29.418 -90.296 106.635  0.00 97.00      PROA   
ATOM   2493  HG1 SER P 158     -28.537 -90.656 106.797  0.00 97.00      PROA   
ATOM   2494  C   SER P 158     -27.369 -89.049 105.031  0.00 97.00      PROA   
ATOM   2495  O   SER P 158     -27.214 -89.833 104.097  0.00 97.00      PROA   
ATOM   2496  N   ALA P 159     -26.398 -88.830 105.945  0.00 97.00      PROA   
ATOM   2497  HN  ALA P 159     -26.479 -88.091 106.610  0.00 97.00      PROA   
ATOM   2498  CA  ALA P 159     -25.298 -89.745 106.165  0.00 97.00      PROA   
ATOM   2499  HA  ALA P 159     -24.771 -89.855 105.226  0.00 97.00      PROA   
ATOM   2500  CB  ALA P 159     -24.331 -89.190 107.230  0.00 97.00      PROA   
ATOM   2501  HB1 ALA P 159     -24.849 -89.069 108.206  0.00 97.00      PROA   
ATOM   2502  HB2 ALA P 159     -23.953 -88.192 106.916  0.00 97.00      PROA   
ATOM   2503  HB3 ALA P 159     -23.461 -89.863 107.373  0.00 97.00      PROA   
ATOM   2504  C   ALA P 159     -25.793 -91.125 106.598  0.00 97.00      PROA   
ATOM   2505  O   ALA P 159     -26.844 -91.253 107.223  0.00 97.00      PROA   
ATOM   2506  N   GLY P 160     -25.052 -92.205 106.247  0.00 97.00      PROA   
ATOM   2507  HN  GLY P 160     -24.201 -92.093 105.741  0.00 97.00      PROA   
ATOM   2508  CA  GLY P 160     -25.355 -93.551 106.708  0.00 97.00      PROA   
ATOM   2509  HA1 GLY P 160     -24.904 -94.247 106.016  0.00 97.00      PROA   
ATOM   2510  HA2 GLY P 160     -26.424 -93.681 106.793  0.00 97.00      PROA   
ATOM   2511  C   GLY P 160     -24.719 -93.794 108.043  0.00 97.00      PROA   
ATOM   2512  O   GLY P 160     -23.546 -93.485 108.234  0.00 97.00      PROA   
ATOM   2513  N   ILE P 161     -25.475 -94.390 108.993  0.00 97.00      PROA   
ATOM   2514  HN  ILE P 161     -26.424 -94.632 108.795  0.00 97.00      PROA   
ATOM   2515  CA  ILE P 161     -24.996 -94.674 110.331  0.00 97.00      PROA   
ATOM   2516  HA  ILE P 161     -23.963 -94.373 110.419  0.00 97.00      PROA   
ATOM   2517  CB  ILE P 161     -25.794 -93.961 111.427  0.00 97.00      PROA   
ATOM   2518  HB  ILE P 161     -26.851 -94.318 111.396  0.00 97.00      PROA   
ATOM   2519  CG2 ILE P 161     -25.208 -94.303 112.818  0.00 97.00      PROA   
ATOM   2520 HG21 ILE P 161     -24.122 -94.074 112.848  0.00 97.00      PROA   
ATOM   2521 HG22 ILE P 161     -25.353 -95.373 113.071  0.00 97.00      PROA   
ATOM   2522 HG23 ILE P 161     -25.710 -93.693 113.598  0.00 97.00      PROA   
ATOM   2523  CG1 ILE P 161     -25.845 -92.422 111.208  0.00 97.00      PROA   
ATOM   2524 HG11 ILE P 161     -26.486 -91.986 112.006  0.00 97.00      PROA   
ATOM   2525 HG12 ILE P 161     -26.343 -92.202 110.239  0.00 97.00      PROA   
ATOM   2526  CD  ILE P 161     -24.483 -91.713 111.244  0.00 97.00      PROA   
ATOM   2527  HD1 ILE P 161     -23.809 -92.102 110.453  0.00 97.00      PROA   
ATOM   2528  HD2 ILE P 161     -23.984 -91.849 112.227  0.00 97.00      PROA   
ATOM   2529  HD3 ILE P 161     -24.614 -90.622 111.080  0.00 97.00      PROA   
ATOM   2530  C   ILE P 161     -25.053 -96.174 110.531  0.00 97.00      PROA   
ATOM   2531  O   ILE P 161     -26.114 -96.788 110.475  0.00 97.00      PROA   
ATOM   2532  N   SER P 162     -23.885 -96.809 110.774  0.00 97.00      PROA   
ATOM   2533  HN  SER P 162     -23.023 -96.307 110.789  0.00 97.00      PROA   
ATOM   2534  CA  SER P 162     -23.787 -98.243 110.964  0.00 97.00      PROA   
ATOM   2535  HA  SER P 162     -24.588 -98.726 110.425  0.00 97.00      PROA   
ATOM   2536  CB  SER P 162     -22.452 -98.813 110.418  0.00 97.00      PROA   
ATOM   2537  HB1 SER P 162     -22.417 -98.642 109.320  0.00 97.00      PROA   
ATOM   2538  HB2 SER P 162     -22.385 -99.908 110.596  0.00 97.00      PROA   
ATOM   2539  OG  SER P 162     -21.326 -98.158 110.999  0.00 97.00      PROA   
ATOM   2540  HG1 SER P 162     -21.457 -98.212 111.951  0.00 97.00      PROA   
ATOM   2541  C   SER P 162     -23.910 -98.630 112.424  0.00 97.00      PROA   
ATOM   2542  O   SER P 162     -23.085 -98.242 113.250  0.00 97.00      PROA   
ATOM   2543  N   VAL P 163     -24.931 -99.449 112.770  0.00 97.00      PROA   
ATOM   2544  HN  VAL P 163     -25.604 -99.742 112.093  0.00 97.00      PROA   
ATOM   2545  CA  VAL P 163     -25.109 -99.964 114.114  0.00 97.00      PROA   
ATOM   2546  HA  VAL P 163     -24.341 -99.550 114.748  0.00 97.00      PROA   
ATOM   2547  CB  VAL P 163     -26.446 -99.617 114.768  0.00 97.00      PROA   
ATOM   2548  HB  VAL P 163     -26.416 -99.929 115.839  0.00 97.00      PROA   
ATOM   2549  CG1 VAL P 163     -26.629 -98.087 114.739  0.00 97.00      PROA   
ATOM   2550 HG11 VAL P 163     -26.738 -97.716 113.697  0.00 97.00      PROA   
ATOM   2551 HG12 VAL P 163     -25.764 -97.577 115.212  0.00 97.00      PROA   
ATOM   2552 HG13 VAL P 163     -27.549 -97.817 115.299  0.00 97.00      PROA   
ATOM   2553  CG2 VAL P 163     -27.638-100.325 114.096  0.00 97.00      PROA   
ATOM   2554 HG21 VAL P 163     -27.605-101.422 114.254  0.00 97.00      PROA   
ATOM   2555 HG22 VAL P 163     -27.641-100.122 113.006  0.00 97.00      PROA   
ATOM   2556 HG23 VAL P 163     -28.592 -99.949 114.525  0.00 97.00      PROA   
ATOM   2557  C   VAL P 163     -24.900-101.460 114.077  0.00 97.00      PROA   
ATOM   2558  O   VAL P 163     -25.357-102.152 113.174  0.00 97.00      PROA   
ATOM   2559  N   THR P 164     -24.162-102.005 115.066  0.00 97.00      PROA   
ATOM   2560  HN  THR P 164     -23.787-101.423 115.787  0.00 97.00      PROA   
ATOM   2561  CA  THR P 164     -23.869-103.430 115.115  0.00 97.00      PROA   
ATOM   2562  HA  THR P 164     -24.320-103.936 114.276  0.00 97.00      PROA   
ATOM   2563  CB  THR P 164     -22.378-103.740 115.062  0.00 97.00      PROA   
ATOM   2564  HB  THR P 164     -21.863-103.375 115.978  0.00 97.00      PROA   
ATOM   2565  OG1 THR P 164     -21.777-103.096 113.946  0.00 97.00      PROA   
ATOM   2566  HG1 THR P 164     -22.155-102.217 113.897  0.00 97.00      PROA   
ATOM   2567  CG2 THR P 164     -22.144-105.252 114.879  0.00 97.00      PROA   
ATOM   2568 HG21 THR P 164     -22.601-105.586 113.922  0.00 97.00      PROA   
ATOM   2569 HG22 THR P 164     -22.581-105.846 115.704  0.00 97.00      PROA   
ATOM   2570 HG23 THR P 164     -21.053-105.461 114.826  0.00 97.00      PROA   
ATOM   2571  C   THR P 164     -24.474-103.969 116.396  0.00 97.00      PROA   
ATOM   2572  O   THR P 164     -24.052-103.597 117.483  0.00 97.00      PROA   
ATOM   2573  N   VAL P 165     -25.493-104.859 116.305  0.00 97.00      PROA   
ATOM   2574  HN  VAL P 165     -25.830-105.113 115.398  0.00 97.00      PROA   
ATOM   2575  CA  VAL P 165     -26.231-105.421 117.440  0.00 97.00      PROA   
ATOM   2576  HA  VAL P 165     -26.239-104.666 118.211  0.00 97.00      PROA   
ATOM   2577  CB  VAL P 165     -27.697-105.688 117.061  0.00 97.00      PROA   
ATOM   2578  HB  VAL P 165     -27.733-106.434 116.237  0.00 97.00      PROA   
ATOM   2579  CG1 VAL P 165     -28.572-106.199 118.229  0.00 97.00      PROA   
ATOM   2580 HG11 VAL P 165     -28.394-105.595 119.143  0.00 97.00      PROA   
ATOM   2581 HG12 VAL P 165     -28.381-107.268 118.448  0.00 97.00      PROA   
ATOM   2582 HG13 VAL P 165     -29.645-106.111 117.965  0.00 97.00      PROA   
ATOM   2583  CG2 VAL P 165     -28.316-104.362 116.565  0.00 97.00      PROA   
ATOM   2584 HG21 VAL P 165     -27.808-103.971 115.662  0.00 97.00      PROA   
ATOM   2585 HG22 VAL P 165     -28.259-103.597 117.369  0.00 97.00      PROA   
ATOM   2586 HG23 VAL P 165     -29.386-104.521 116.314  0.00 97.00      PROA   
ATOM   2587  C   VAL P 165     -25.498-106.666 117.976  0.00 97.00      PROA   
ATOM   2588  O   VAL P 165     -24.479-107.061 117.419  0.00 97.00      PROA   
ATOM   2589  N   LYS P 166     -25.955-107.317 119.082  0.00 97.00      PROA   
ATOM   2590  HN  LYS P 166     -26.755-106.988 119.580  0.00 97.00      PROA   
ATOM   2591  CA  LYS P 166     -25.469-108.619 119.507  0.00 97.00      PROA   
ATOM   2592  HA  LYS P 166     -25.062-109.162 118.664  0.00 97.00      PROA   
ATOM   2593  CB  LYS P 166     -24.506-108.620 120.741  0.00 97.00      PROA   
ATOM   2594  HB1 LYS P 166     -24.077-109.638 120.869  0.00 97.00      PROA   
ATOM   2595  HB2 LYS P 166     -25.090-108.390 121.662  0.00 97.00      PROA   
ATOM   2596  CG  LYS P 166     -23.376-107.572 120.740  0.00 97.00      PROA   
ATOM   2597  HG1 LYS P 166     -22.890-107.579 121.742  0.00 97.00      PROA   
ATOM   2598  HG2 LYS P 166     -23.877-106.585 120.648  0.00 97.00      PROA   
ATOM   2599  CD  LYS P 166     -22.282-107.796 119.673  0.00 97.00      PROA   
ATOM   2600  HD1 LYS P 166     -22.732-108.315 118.798  0.00 97.00      PROA   
ATOM   2601  HD2 LYS P 166     -21.515-108.485 120.089  0.00 97.00      PROA   
ATOM   2602  CE  LYS P 166     -21.574-106.522 119.174  0.00 97.00      PROA   
ATOM   2603  HE1 LYS P 166     -20.977-106.752 118.264  0.00 97.00      PROA   
ATOM   2604  HE2 LYS P 166     -20.916-106.082 119.950  0.00 97.00      PROA   
ATOM   2605  NZ  LYS P 166     -22.590-105.526 118.804  0.00 97.00      PROA   
ATOM   2606  HZ1 LYS P 166     -23.057-105.146 119.652  0.00 97.00      PROA   
ATOM   2607  HZ2 LYS P 166     -23.313-106.039 118.253  0.00 97.00      PROA   
ATOM   2608  HZ3 LYS P 166     -22.237-104.743 118.223  0.00 97.00      PROA   
ATOM   2609  C   LYS P 166     -26.711-109.317 119.985  0.00 97.00      PROA   
ATOM   2610  O   LYS P 166     -27.588-108.683 120.561  0.00 97.00      PROA   
ATOM   2611  N   GLU P 167     -26.789-110.651 119.792  0.00  0.00      PROA   
ATOM   2612  HN  GLU P 167     -26.101-111.153 119.275  0.00  0.00      PROA   
ATOM   2613  CA  GLU P 167     -27.751-111.456 120.502  0.00  0.00      PROA   
ATOM   2614  HA  GLU P 167     -28.564-110.840 120.854  0.00  0.00      PROA   
ATOM   2615  CB  GLU P 167     -28.353-112.622 119.666  0.00  0.00      PROA   
ATOM   2616  HB1 GLU P 167     -28.726-112.197 118.708  0.00  0.00      PROA   
ATOM   2617  HB2 GLU P 167     -29.237-112.999 120.229  0.00  0.00      PROA   
ATOM   2618  CG  GLU P 167     -27.425-113.821 119.376  0.00  0.00      PROA   
ATOM   2619  HG1 GLU P 167     -27.097-114.299 120.322  0.00  0.00      PROA   
ATOM   2620  HG2 GLU P 167     -26.524-113.475 118.827  0.00  0.00      PROA   
ATOM   2621  CD  GLU P 167     -28.163-114.880 118.551  0.00  0.00      PROA   
ATOM   2622  OE1 GLU P 167     -29.305-115.247 118.937  0.00  0.00      PROA   
ATOM   2623  OE2 GLU P 167     -27.589-115.347 117.532  0.00  0.00      PROA   
ATOM   2624  C   GLU P 167     -26.973-111.978 121.675  0.00  0.00      PROA   
ATOM   2625  O   GLU P 167     -25.782-112.269 121.555  0.00  0.00      PROA   
ATOM   2626  N   LEU P 168     -27.633-112.102 122.856  0.00  0.00      PROA   
ATOM   2627  HN  LEU P 168     -28.576-111.796 122.958  0.00  0.00      PROA   
ATOM   2628  CA  LEU P 168     -27.101-112.855 123.974  0.00  0.00      PROA   
ATOM   2629  HA  LEU P 168     -26.108-112.486 124.187  0.00  0.00      PROA   
ATOM   2630  CB  LEU P 168     -27.973-112.832 125.265  0.00  0.00      PROA   
ATOM   2631  HB1 LEU P 168     -27.517-113.540 125.997  0.00  0.00      PROA   
ATOM   2632  HB2 LEU P 168     -28.999-113.193 125.033  0.00  0.00      PROA   
ATOM   2633  CG  LEU P 168     -28.103-111.486 126.022  0.00  0.00      PROA   
ATOM   2634  HG  LEU P 168     -28.486-111.745 127.040  0.00  0.00      PROA   
ATOM   2635  CD1 LEU P 168     -26.744-110.790 126.233  0.00  0.00      PROA   
ATOM   2636 HD11 LEU P 168     -26.308-110.479 125.261  0.00  0.00      PROA   
ATOM   2637 HD12 LEU P 168     -26.033-111.478 126.737  0.00  0.00      PROA   
ATOM   2638 HD13 LEU P 168     -26.871-109.887 126.867  0.00  0.00      PROA   
ATOM   2639  CD2 LEU P 168     -29.167-110.556 125.410  0.00  0.00      PROA   
ATOM   2640 HD21 LEU P 168     -30.149-111.071 125.359  0.00  0.00      PROA   
ATOM   2641 HD22 LEU P 168     -28.874-110.260 124.385  0.00  0.00      PROA   
ATOM   2642 HD23 LEU P 168     -29.280-109.638 126.025  0.00  0.00      PROA   
ATOM   2643  C   LEU P 168     -26.987-114.301 123.571  0.00  0.00      PROA   
ATOM   2644  O   LEU P 168     -25.984-114.956 123.850  0.00  0.00      PROA   
ATOM   2645  N   PHE P 169     -28.045-114.790 122.881  0.00  0.00      PROA   
ATOM   2646  HN  PHE P 169     -28.785-114.183 122.603  0.00  0.00      PROA   
ATOM   2647  CA  PHE P 169     -28.303-116.182 122.640  0.00  0.00      PROA   
ATOM   2648  HA  PHE P 169     -27.671-116.450 121.806  0.00  0.00      PROA   
ATOM   2649  CB  PHE P 169     -28.022-117.166 123.833  0.00  0.00      PROA   
ATOM   2650  HB1 PHE P 169     -26.956-117.472 123.744  0.00  0.00      PROA   
ATOM   2651  HB2 PHE P 169     -28.633-118.083 123.732  0.00  0.00      PROA   
ATOM   2652  CG  PHE P 169     -28.230-116.628 125.247  0.00  0.00      PROA   
ATOM   2653  CD1 PHE P 169     -27.261-116.909 126.231  0.00  0.00      PROA   
ATOM   2654  HD1 PHE P 169     -26.376-117.469 125.964  0.00  0.00      PROA   
ATOM   2655  CE1 PHE P 169     -27.423-116.478 127.552  0.00  0.00      PROA   
ATOM   2656  HE1 PHE P 169     -26.666-116.700 128.290  0.00  0.00      PROA   
ATOM   2657  CZ  PHE P 169     -28.571-115.769 127.920  0.00  0.00      PROA   
ATOM   2658  HZ  PHE P 169     -28.701-115.441 128.941  0.00  0.00      PROA   
ATOM   2659  CD2 PHE P 169     -29.378-115.909 125.640  0.00  0.00      PROA   
ATOM   2660  HD2 PHE P 169     -30.161-115.696 124.934  0.00  0.00      PROA   
ATOM   2661  CE2 PHE P 169     -29.550-115.487 126.964  0.00  0.00      PROA   
ATOM   2662  HE2 PHE P 169     -30.440-114.943 127.244  0.00  0.00      PROA   
ATOM   2663  C   PHE P 169     -29.747-116.295 122.199  0.00  0.00      PROA   
ATOM   2664  O   PHE P 169     -30.548-115.436 122.566  0.00  0.00      PROA   
ATOM   2665  N   PRO P 170     -30.158-117.287 121.396  0.00  0.00      PROA   
ATOM   2666  CD  PRO P 170     -29.265-118.279 120.784  0.00  0.00      PROA   
ATOM   2667  HD1 PRO P 170     -28.450-118.589 121.472  0.00  0.00      PROA   
ATOM   2668  HD2 PRO P 170     -28.837-117.839 119.858  0.00  0.00      PROA   
ATOM   2669  CA  PRO P 170     -31.561-117.670 121.247  0.00  0.00      PROA   
ATOM   2670  HA  PRO P 170     -32.117-116.816 120.886  0.00  0.00      PROA   
ATOM   2671  CB  PRO P 170     -31.535-118.835 120.247  0.00  0.00      PROA   
ATOM   2672  HB1 PRO P 170     -31.589-118.418 119.216  0.00  0.00      PROA   
ATOM   2673  HB2 PRO P 170     -32.365-119.557 120.382  0.00  0.00      PROA   
ATOM   2674  CG  PRO P 170     -30.159-119.477 120.447  0.00  0.00      PROA   
ATOM   2675  HG1 PRO P 170     -30.192-120.167 121.318  0.00  0.00      PROA   
ATOM   2676  HG2 PRO P 170     -29.813-120.029 119.551  0.00  0.00      PROA   
ATOM   2677  C   PRO P 170     -32.148-118.077 122.581  0.00  0.00      PROA   
ATOM   2678  O   PRO P 170     -31.421-118.646 123.393  0.00  0.00      PROA   
ATOM   2679  N   ALA P 171     -33.440-117.773 122.832  0.00  0.00      PROA   
ATOM   2680  HN  ALA P 171     -34.027-117.343 122.151  0.00  0.00      PROA   
ATOM   2681  CA  ALA P 171     -34.005-117.938 124.148  0.00  0.00      PROA   
ATOM   2682  HA  ALA P 171     -33.532-118.760 124.660  0.00  0.00      PROA   
ATOM   2683  CB  ALA P 171     -33.776-116.686 125.025  0.00  0.00      PROA   
ATOM   2684  HB1 ALA P 171     -34.209-115.779 124.554  0.00  0.00      PROA   
ATOM   2685  HB2 ALA P 171     -32.684-116.516 125.147  0.00  0.00      PROA   
ATOM   2686  HB3 ALA P 171     -34.213-116.820 126.037  0.00  0.00      PROA   
ATOM   2687  C   ALA P 171     -35.491-118.207 124.020  0.00  0.00      PROA   
ATOM   2688  O   ALA P 171     -36.241-117.285 124.335  0.00  0.00      PROA   
ATOM   2689  N   PRO P 172     -35.980-119.390 123.553  0.00  0.00      PROA   
ATOM   2690  CD  PRO P 172     -35.108-120.568 123.588  0.00  0.00      PROA   
ATOM   2691  HD1 PRO P 172     -35.401-121.216 122.733  0.00  0.00      PROA   
ATOM   2692  HD2 PRO P 172     -34.024-120.364 123.501  0.00  0.00      PROA   
ATOM   2693  CA  PRO P 172     -37.268-119.930 123.978  0.00  0.00      PROA   
ATOM   2694  HA  PRO P 172     -37.539-120.660 123.230  0.00  0.00      PROA   
ATOM   2695  CB  PRO P 172     -36.898-120.707 125.246  0.00  0.00      PROA   
ATOM   2696  HB1 PRO P 172     -37.624-121.519 125.456  0.00  0.00      PROA   
ATOM   2697  HB2 PRO P 172     -36.825-120.033 126.126  0.00  0.00      PROA   
ATOM   2698  CG  PRO P 172     -35.493-121.264 124.911  0.00  0.00      PROA   
ATOM   2699  HG1 PRO P 172     -34.777-120.989 125.714  0.00  0.00      PROA   
ATOM   2700  HG2 PRO P 172     -35.510-122.365 124.792  0.00  0.00      PROA   
ATOM   2701  C   PRO P 172     -38.473-119.029 124.089  0.00  0.00      PROA   
ATOM   2702  O   PRO P 172     -38.700-118.490 125.171  0.00  0.00      PROA   
ATOM   2703  N   VAL P 173     -39.259-118.850 122.996  0.00 97.00      PROA   
ATOM   2704  HN  VAL P 173     -39.153-119.381 122.157  0.00 97.00      PROA   
ATOM   2705  CA  VAL P 173     -40.350-117.902 123.003  0.00 97.00      PROA   
ATOM   2706  HA  VAL P 173     -40.089-117.100 123.682  0.00 97.00      PROA   
ATOM   2707  CB  VAL P 173     -40.608-117.258 121.642  0.00 97.00      PROA   
ATOM   2708  HB  VAL P 173     -41.479-116.565 121.714  0.00 97.00      PROA   
ATOM   2709  CG1 VAL P 173     -39.373-116.415 121.256  0.00 97.00      PROA   
ATOM   2710 HG11 VAL P 173     -38.478-117.063 121.136  0.00 97.00      PROA   
ATOM   2711 HG12 VAL P 173     -39.155-115.655 122.034  0.00 97.00      PROA   
ATOM   2712 HG13 VAL P 173     -39.552-115.895 120.291  0.00 97.00      PROA   
ATOM   2713  CG2 VAL P 173     -40.914-118.317 120.561  0.00 97.00      PROA   
ATOM   2714 HG21 VAL P 173     -41.798-118.926 120.836  0.00 97.00      PROA   
ATOM   2715 HG22 VAL P 173     -40.049-118.994 120.410  0.00 97.00      PROA   
ATOM   2716 HG23 VAL P 173     -41.127-117.817 119.592  0.00 97.00      PROA   
ATOM   2717  C   VAL P 173     -41.599-118.555 123.554  0.00 97.00      PROA   
ATOM   2718  O   VAL P 173     -41.757-119.771 123.506  0.00 97.00      PROA   
ATOM   2719  N   LEU P 174     -42.522-117.741 124.108  0.00 97.00      PROA   
ATOM   2720  HN  LEU P 174     -42.362-116.761 124.181  0.00 97.00      PROA   
ATOM   2721  CA  LEU P 174     -43.794-118.212 124.603  0.00 97.00      PROA   
ATOM   2722  HA  LEU P 174     -43.785-119.289 124.702  0.00 97.00      PROA   
ATOM   2723  CB  LEU P 174     -44.093-117.596 125.993  0.00 97.00      PROA   
ATOM   2724  HB1 LEU P 174     -44.232-116.497 125.922  0.00 97.00      PROA   
ATOM   2725  HB2 LEU P 174     -43.172-117.763 126.603  0.00 97.00      PROA   
ATOM   2726  CG  LEU P 174     -45.258-118.220 126.797  0.00 97.00      PROA   
ATOM   2727  HG  LEU P 174     -45.150-119.329 126.761  0.00 97.00      PROA   
ATOM   2728  CD1 LEU P 174     -45.153-117.790 128.272  0.00 97.00      PROA   
ATOM   2729 HD11 LEU P 174     -45.230-116.685 128.356  0.00 97.00      PROA   
ATOM   2730 HD12 LEU P 174     -44.184-118.111 128.705  0.00 97.00      PROA   
ATOM   2731 HD13 LEU P 174     -45.976-118.245 128.860  0.00 97.00      PROA   
ATOM   2732  CD2 LEU P 174     -46.657-117.865 126.261  0.00 97.00      PROA   
ATOM   2733 HD21 LEU P 174     -46.850-118.357 125.287  0.00 97.00      PROA   
ATOM   2734 HD22 LEU P 174     -46.755-116.766 126.139  0.00 97.00      PROA   
ATOM   2735 HD23 LEU P 174     -47.430-118.207 126.978  0.00 97.00      PROA   
ATOM   2736  C   LEU P 174     -44.829-117.822 123.568  0.00 97.00      PROA   
ATOM   2737  O   LEU P 174     -45.154-116.649 123.397  0.00 97.00      PROA   
ATOM   2738  N   THR P 175     -45.372-118.822 122.835  0.00 97.00      PROA   
ATOM   2739  HN  THR P 175     -45.079-119.769 122.971  0.00 97.00      PROA   
ATOM   2740  CA  THR P 175     -46.365-118.617 121.798  0.00 97.00      PROA   
ATOM   2741  HA  THR P 175     -46.333-117.582 121.494  0.00 97.00      PROA   
ATOM   2742  CB  THR P 175     -46.126-119.425 120.525  0.00 97.00      PROA   
ATOM   2743  HB  THR P 175     -47.013-119.410 119.850  0.00 97.00      PROA   
ATOM   2744  OG1 THR P 175     -45.792-120.765 120.839  0.00 97.00      PROA   
ATOM   2745  HG1 THR P 175     -45.213-121.084 120.133  0.00 97.00      PROA   
ATOM   2746  CG2 THR P 175     -44.938-118.798 119.772  0.00 97.00      PROA   
ATOM   2747 HG21 THR P 175     -44.020-118.844 120.394  0.00 97.00      PROA   
ATOM   2748 HG22 THR P 175     -45.152-117.737 119.529  0.00 97.00      PROA   
ATOM   2749 HG23 THR P 175     -44.747-119.343 118.823  0.00 97.00      PROA   
ATOM   2750  C   THR P 175     -47.752-118.861 122.354  0.00 97.00      PROA   
ATOM   2751  O   THR P 175     -48.054-119.900 122.935  0.00 97.00      PROA   
ATOM   2752  N   ALA P 176     -48.635-117.856 122.187  0.00 97.00      PROA   
ATOM   2753  HN  ALA P 176     -48.356-117.011 121.742  0.00 97.00      PROA   
ATOM   2754  CA  ALA P 176     -50.015-117.905 122.605  0.00 97.00      PROA   
ATOM   2755  HA  ALA P 176     -50.269-118.903 122.941  0.00 97.00      PROA   
ATOM   2756  CB  ALA P 176     -50.285-116.895 123.739  0.00 97.00      PROA   
ATOM   2757  HB1 ALA P 176     -50.038-115.861 123.414  0.00 97.00      PROA   
ATOM   2758  HB2 ALA P 176     -49.640-117.140 124.612  0.00 97.00      PROA   
ATOM   2759  HB3 ALA P 176     -51.343-116.928 124.068  0.00 97.00      PROA   
ATOM   2760  C   ALA P 176     -50.844-117.589 121.378  0.00 97.00      PROA   
ATOM   2761  O   ALA P 176     -50.434-116.797 120.533  0.00 97.00      PROA   
ATOM   2762  N   SER P 177     -52.021-118.240 121.212  0.00 97.00      PROA   
ATOM   2763  HN  SER P 177     -52.356-118.895 121.886  0.00 97.00      PROA   
ATOM   2764  CA  SER P 177     -52.745-118.209 119.951  0.00 97.00      PROA   
ATOM   2765  HA  SER P 177     -52.050-118.013 119.144  0.00 97.00      PROA   
ATOM   2766  CB  SER P 177     -53.403-119.585 119.670  0.00 97.00      PROA   
ATOM   2767  HB1 SER P 177     -52.590-120.341 119.603  0.00 97.00      PROA   
ATOM   2768  HB2 SER P 177     -53.945-119.589 118.700  0.00 97.00      PROA   
ATOM   2769  OG  SER P 177     -54.284-119.985 120.720  0.00 97.00      PROA   
ATOM   2770  HG1 SER P 177     -55.103-119.497 120.594  0.00 97.00      PROA   
ATOM   2771  C   SER P 177     -53.818-117.139 119.868  0.00 97.00      PROA   
ATOM   2772  O   SER P 177     -54.486-117.024 118.842  0.00 97.00      PROA   
ATOM   2773  N   VAL P 178     -53.998-116.317 120.927  0.00 97.00      PROA   
ATOM   2774  HN  VAL P 178     -53.439-116.417 121.745  0.00 97.00      PROA   
ATOM   2775  CA  VAL P 178     -54.952-115.222 120.930  0.00 97.00      PROA   
ATOM   2776  HA  VAL P 178     -55.120-114.888 119.915  0.00 97.00      PROA   
ATOM   2777  CB  VAL P 178     -56.298-115.564 121.588  0.00 97.00      PROA   
ATOM   2778  HB  VAL P 178     -56.138-115.822 122.660  0.00 97.00      PROA   
ATOM   2779  CG1 VAL P 178     -57.267-114.366 121.496  0.00 97.00      PROA   
ATOM   2780 HG11 VAL P 178     -57.396-114.051 120.439  0.00 97.00      PROA   
ATOM   2781 HG12 VAL P 178     -56.904-113.504 122.083  0.00 97.00      PROA   
ATOM   2782 HG13 VAL P 178     -58.263-114.649 121.898  0.00 97.00      PROA   
ATOM   2783  CG2 VAL P 178     -56.949-116.784 120.900  0.00 97.00      PROA   
ATOM   2784 HG21 VAL P 178     -56.342-117.699 121.047  0.00 97.00      PROA   
ATOM   2785 HG22 VAL P 178     -57.060-116.595 119.812  0.00 97.00      PROA   
ATOM   2786 HG23 VAL P 178     -57.959-116.967 121.327  0.00 97.00      PROA   
ATOM   2787  C   VAL P 178     -54.287-114.095 121.697  0.00 97.00      PROA   
ATOM   2788  O   VAL P 178     -53.714-114.316 122.762  0.00 97.00      PROA   
ATOM   2789  N   THR P 179     -54.339-112.847 121.165  0.00 97.00      PROA   
ATOM   2790  HN  THR P 179     -54.756-112.681 120.275  0.00 97.00      PROA   
ATOM   2791  CA  THR P 179     -53.920-111.636 121.858  0.00 97.00      PROA   
ATOM   2792  HA  THR P 179     -52.927-111.813 122.250  0.00 97.00      PROA   
ATOM   2793  CB  THR P 179     -53.863-110.416 120.946  0.00 97.00      PROA   
ATOM   2794  HB  THR P 179     -53.718-109.473 121.526  0.00 97.00      PROA   
ATOM   2795  OG1 THR P 179     -55.049-110.308 120.166  0.00 97.00      PROA   
ATOM   2796  HG1 THR P 179     -55.761-110.177 120.796  0.00 97.00      PROA   
ATOM   2797  CG2 THR P 179     -52.676-110.561 119.981  0.00 97.00      PROA   
ATOM   2798 HG21 THR P 179     -52.787-111.472 119.357  0.00 97.00      PROA   
ATOM   2799 HG22 THR P 179     -51.723-110.623 120.545  0.00 97.00      PROA   
ATOM   2800 HG23 THR P 179     -52.631-109.679 119.306  0.00 97.00      PROA   
ATOM   2801  C   THR P 179     -54.814-111.280 123.032  0.00 97.00      PROA   
ATOM   2802  O   THR P 179     -56.032-111.416 122.969  0.00 97.00      PROA   
ATOM   2803  N   SER P 180     -54.221-110.744 124.119  0.00 97.00      PROA   
ATOM   2804  HN  SER P 180     -53.229-110.650 124.189  0.00 97.00      PROA   
ATOM   2805  CA  SER P 180     -54.923-110.112 125.216  0.00 97.00      PROA   
ATOM   2806  HA  SER P 180     -55.638-110.837 125.569  0.00 97.00      PROA   
ATOM   2807  CB  SER P 180     -53.945-109.802 126.371  0.00 97.00      PROA   
ATOM   2808  HB1 SER P 180     -53.661-110.760 126.859  0.00 97.00      PROA   
ATOM   2809  HB2 SER P 180     -54.394-109.147 127.143  0.00 97.00      PROA   
ATOM   2810  OG  SER P 180     -52.753-109.202 125.880  0.00 97.00      PROA   
ATOM   2811  HG1 SER P 180     -52.255-108.948 126.669  0.00 97.00      PROA   
ATOM   2812  C   SER P 180     -55.716-108.870 124.806  0.00 97.00      PROA   
ATOM   2813  O   SER P 180     -55.352-108.224 123.822  0.00 97.00      PROA   
ATOM   2814  N   PRO P 181     -56.812-108.489 125.467  0.00 97.00      PROA   
ATOM   2815  CD  PRO P 181     -57.413-107.182 125.174  0.00 97.00      PROA   
ATOM   2816  HD1 PRO P 181     -57.807-107.161 124.135  0.00 97.00      PROA   
ATOM   2817  HD2 PRO P 181     -56.649-106.381 125.306  0.00 97.00      PROA   
ATOM   2818  CA  PRO P 181     -57.304-109.045 126.722  0.00 97.00      PROA   
ATOM   2819  HA  PRO P 181     -56.489-109.371 127.344  0.00 97.00      PROA   
ATOM   2820  CB  PRO P 181     -58.038-107.865 127.379  0.00 97.00      PROA   
ATOM   2821  HB1 PRO P 181     -57.304-107.267 127.967  0.00 97.00      PROA   
ATOM   2822  HB2 PRO P 181     -58.860-108.178 128.051  0.00 97.00      PROA   
ATOM   2823  CG  PRO P 181     -58.533-107.015 126.203  0.00 97.00      PROA   
ATOM   2824  HG1 PRO P 181     -59.472-107.454 125.800  0.00 97.00      PROA   
ATOM   2825  HG2 PRO P 181     -58.713-105.958 126.480  0.00 97.00      PROA   
ATOM   2826  C   PRO P 181     -58.243-110.221 126.493  0.00 97.00      PROA   
ATOM   2827  O   PRO P 181     -59.264-110.082 125.822  0.00 97.00      PROA   
ATOM   2828  N   LEU P 182     -57.918-111.402 127.067  0.00 97.00      PROA   
ATOM   2829  HN  LEU P 182     -57.098-111.471 127.634  0.00 97.00      PROA   
ATOM   2830  CA  LEU P 182     -58.740-112.597 127.007  0.00 97.00      PROA   
ATOM   2831  HA  LEU P 182     -59.054-112.717 125.980  0.00 97.00      PROA   
ATOM   2832  CB  LEU P 182     -57.994-113.888 127.457  0.00 97.00      PROA   
ATOM   2833  HB1 LEU P 182     -58.691-114.747 127.326  0.00 97.00      PROA   
ATOM   2834  HB2 LEU P 182     -57.752-113.820 128.537  0.00 97.00      PROA   
ATOM   2835  CG  LEU P 182     -56.687-114.252 126.694  0.00 97.00      PROA   
ATOM   2836  HG  LEU P 182     -56.522-115.343 126.874  0.00 97.00      PROA   
ATOM   2837  CD1 LEU P 182     -56.797-114.058 125.171  0.00 97.00      PROA   
ATOM   2838 HD11 LEU P 182     -56.923-112.983 124.925  0.00 97.00      PROA   
ATOM   2839 HD12 LEU P 182     -57.664-114.620 124.767  0.00 97.00      PROA   
ATOM   2840 HD13 LEU P 182     -55.874-114.417 124.669  0.00 97.00      PROA   
ATOM   2841  CD2 LEU P 182     -55.432-113.544 127.246  0.00 97.00      PROA   
ATOM   2842 HD21 LEU P 182     -55.332-113.717 128.338  0.00 97.00      PROA   
ATOM   2843 HD22 LEU P 182     -55.482-112.453 127.065  0.00 97.00      PROA   
ATOM   2844 HD23 LEU P 182     -54.523-113.931 126.740  0.00 97.00      PROA   
ATOM   2845  C   LEU P 182     -59.998-112.442 127.844  0.00 97.00      PROA   
ATOM   2846  O   LEU P 182     -59.993-111.774 128.867  0.00 97.00      PROA   
ATOM   2847  N   LEU P 183     -61.131-113.053 127.441  0.00 97.00      PROA   
ATOM   2848  HN  LEU P 183     -61.168-113.574 126.593  0.00 97.00      PROA   
ATOM   2849  CA  LEU P 183     -62.333-113.055 128.258  0.00 97.00      PROA   
ATOM   2850  HA  LEU P 183     -62.473-112.055 128.643  0.00 97.00      PROA   
ATOM   2851  CB  LEU P 183     -63.599-113.428 127.451  0.00 97.00      PROA   
ATOM   2852  HB1 LEU P 183     -64.480-113.441 128.130  0.00 97.00      PROA   
ATOM   2853  HB2 LEU P 183     -63.473-114.452 127.035  0.00 97.00      PROA   
ATOM   2854  CG  LEU P 183     -63.930-112.462 126.286  0.00 97.00      PROA   
ATOM   2855  HG  LEU P 183     -63.082-112.475 125.561  0.00 97.00      PROA   
ATOM   2856  CD1 LEU P 183     -65.186-112.943 125.540  0.00 97.00      PROA   
ATOM   2857 HD11 LEU P 183     -66.060-112.941 126.227  0.00 97.00      PROA   
ATOM   2858 HD12 LEU P 183     -65.040-113.973 125.156  0.00 97.00      PROA   
ATOM   2859 HD13 LEU P 183     -65.409-112.271 124.684  0.00 97.00      PROA   
ATOM   2860  CD2 LEU P 183     -64.117-111.009 126.763  0.00 97.00      PROA   
ATOM   2861 HD21 LEU P 183     -63.174-110.607 127.186  0.00 97.00      PROA   
ATOM   2862 HD22 LEU P 183     -64.907-110.961 127.543  0.00 97.00      PROA   
ATOM   2863 HD23 LEU P 183     -64.418-110.361 125.913  0.00 97.00      PROA   
ATOM   2864  C   LEU P 183     -62.215-113.978 129.462  0.00 97.00      PROA   
ATOM   2865  O   LEU P 183     -61.655-115.068 129.380  0.00 97.00      PROA   
ATOM   2866  N   GLU P 184     -62.763-113.555 130.625  0.00 97.00      PROA   
ATOM   2867  HN  GLU P 184     -63.113-112.622 130.701  0.00 97.00      PROA   
ATOM   2868  CA  GLU P 184     -62.856-114.360 131.830  0.00 97.00      PROA   
ATOM   2869  HA  GLU P 184     -61.847-114.656 132.075  0.00 97.00      PROA   
ATOM   2870  CB  GLU P 184     -63.377-113.503 133.023  0.00 97.00      PROA   
ATOM   2871  HB1 GLU P 184     -64.313-113.002 132.691  0.00 97.00      PROA   
ATOM   2872  HB2 GLU P 184     -62.612-112.712 133.201  0.00 97.00      PROA   
ATOM   2873  CG  GLU P 184     -63.661-114.253 134.344  0.00 97.00      PROA   
ATOM   2874  HG1 GLU P 184     -62.805-114.906 134.589  0.00 97.00      PROA   
ATOM   2875  HG2 GLU P 184     -64.563-114.889 134.235  0.00 97.00      PROA   
ATOM   2876  CD  GLU P 184     -63.846-113.331 135.550  0.00 97.00      PROA   
ATOM   2877  OE1 GLU P 184     -62.919-112.549 135.874  0.00 97.00      PROA   
ATOM   2878  OE2 GLU P 184     -64.908-113.445 136.212  0.00 97.00      PROA   
ATOM   2879  C   GLU P 184     -63.652-115.647 131.612  0.00 97.00      PROA   
ATOM   2880  O   GLU P 184     -64.743-115.638 131.044  0.00 97.00      PROA   
ATOM   2881  N   GLY P 185     -63.075-116.797 132.036  0.00 97.00      PROA   
ATOM   2882  HN  GLY P 185     -62.236-116.723 132.575  0.00 97.00      PROA   
ATOM   2883  CA  GLY P 185     -63.617-118.134 131.845  0.00 97.00      PROA   
ATOM   2884  HA1 GLY P 185     -64.585-118.070 131.367  0.00 97.00      PROA   
ATOM   2885  HA2 GLY P 185     -63.677-118.604 132.810  0.00 97.00      PROA   
ATOM   2886  C   GLY P 185     -62.769-119.038 130.987  0.00 97.00      PROA   
ATOM   2887  O   GLY P 185     -62.930-120.255 131.051  0.00 97.00      PROA   
ATOM   2888  N   THR P 186     -61.845-118.506 130.155  0.00 97.00      PROA   
ATOM   2889  HN  THR P 186     -61.708-117.519 130.103  0.00 97.00      PROA   
ATOM   2890  CA  THR P 186     -61.148-119.322 129.163  0.00 97.00      PROA   
ATOM   2891  HA  THR P 186     -61.902-119.929 128.691  0.00 97.00      PROA   
ATOM   2892  CB  THR P 186     -60.510-118.507 128.039  0.00 97.00      PROA   
ATOM   2893  HB  THR P 186     -59.951-119.174 127.339  0.00 97.00      PROA   
ATOM   2894  OG1 THR P 186     -59.622-117.512 128.539  0.00 97.00      PROA   
ATOM   2895  HG1 THR P 186     -59.068-117.961 129.182  0.00 97.00      PROA   
ATOM   2896  CG2 THR P 186     -61.607-117.795 127.230  0.00 97.00      PROA   
ATOM   2897 HG21 THR P 186     -62.155-117.071 127.867  0.00 97.00      PROA   
ATOM   2898 HG22 THR P 186     -62.331-118.527 126.818  0.00 97.00      PROA   
ATOM   2899 HG23 THR P 186     -61.146-117.235 126.388  0.00 97.00      PROA   
ATOM   2900  C   THR P 186     -60.048-120.231 129.723  0.00 97.00      PROA   
ATOM   2901  O   THR P 186     -59.117-119.693 130.314  0.00 97.00      PROA   
ATOM   2902  N   PRO P 187     -60.002-121.562 129.565  0.00 97.00      PROA   
ATOM   2903  CD  PRO P 187     -61.132-122.402 129.143  0.00 97.00      PROA   
ATOM   2904  HD1 PRO P 187     -61.761-121.919 128.366  0.00 97.00      PROA   
ATOM   2905  HD2 PRO P 187     -61.749-122.639 130.038  0.00 97.00      PROA   
ATOM   2906  CA  PRO P 187     -58.734-122.301 129.510  0.00 97.00      PROA   
ATOM   2907  HA  PRO P 187     -58.195-122.133 130.431  0.00 97.00      PROA   
ATOM   2908  CB  PRO P 187     -59.168-123.764 129.343  0.00 97.00      PROA   
ATOM   2909  HB1 PRO P 187     -59.370-124.195 130.350  0.00 97.00      PROA   
ATOM   2910  HB2 PRO P 187     -58.413-124.397 128.837  0.00 97.00      PROA   
ATOM   2911  CG  PRO P 187     -60.492-123.676 128.579  0.00 97.00      PROA   
ATOM   2912  HG1 PRO P 187     -60.280-123.533 127.496  0.00 97.00      PROA   
ATOM   2913  HG2 PRO P 187     -61.131-124.571 128.717  0.00 97.00      PROA   
ATOM   2914  C   PRO P 187     -57.836-121.814 128.370  0.00 97.00      PROA   
ATOM   2915  O   PRO P 187     -58.357-121.336 127.364  0.00 97.00      PROA   
ATOM   2916  N   VAL P 188     -56.488-121.893 128.518  0.00 97.00      PROA   
ATOM   2917  HN  VAL P 188     -56.082-122.336 129.314  0.00 97.00      PROA   
ATOM   2918  CA  VAL P 188     -55.543-121.331 127.560  0.00 97.00      PROA   
ATOM   2919  HA  VAL P 188     -55.988-121.324 126.575  0.00 97.00      PROA   
ATOM   2920  CB  VAL P 188     -55.057-119.920 127.941  0.00 97.00      PROA   
ATOM   2921  HB  VAL P 188     -54.526-119.958 128.921  0.00 97.00      PROA   
ATOM   2922  CG1 VAL P 188     -54.091-119.353 126.878  0.00 97.00      PROA   
ATOM   2923 HG11 VAL P 188     -54.570-119.360 125.876  0.00 97.00      PROA   
ATOM   2924 HG12 VAL P 188     -53.150-119.936 126.832  0.00 97.00      PROA   
ATOM   2925 HG13 VAL P 188     -53.825-118.304 127.131  0.00 97.00      PROA   
ATOM   2926  CG2 VAL P 188     -56.256-118.959 128.098  0.00 97.00      PROA   
ATOM   2927 HG21 VAL P 188     -56.889-119.251 128.959  0.00 97.00      PROA   
ATOM   2928 HG22 VAL P 188     -56.876-118.961 127.177  0.00 97.00      PROA   
ATOM   2929 HG23 VAL P 188     -55.896-117.923 128.278  0.00 97.00      PROA   
ATOM   2930  C   VAL P 188     -54.350-122.266 127.546  0.00 97.00      PROA   
ATOM   2931  O   VAL P 188     -53.955-122.743 128.604  0.00 97.00      PROA   
ATOM   2932  N   THR P 189     -53.731-122.533 126.359  0.00 97.00      PROA   
ATOM   2933  HN  THR P 189     -54.062-122.126 125.512  0.00 97.00      PROA   
ATOM   2934  CA  THR P 189     -52.502-123.310 126.222  0.00 97.00      PROA   
ATOM   2935  HA  THR P 189     -52.245-123.687 127.198  0.00 97.00      PROA   
ATOM   2936  CB  THR P 189     -52.585-124.547 125.296  0.00 97.00      PROA   
ATOM   2937  HB  THR P 189     -53.045-125.387 125.864  0.00 97.00      PROA   
ATOM   2938  OG1 THR P 189     -51.335-124.998 124.770  0.00 97.00      PROA   
ATOM   2939  HG1 THR P 189     -50.877-125.472 125.473  0.00 97.00      PROA   
ATOM   2940  CG2 THR P 189     -53.455-124.231 124.071  0.00 97.00      PROA   
ATOM   2941 HG21 THR P 189     -53.026-123.367 123.518  0.00 97.00      PROA   
ATOM   2942 HG22 THR P 189     -54.501-124.008 124.359  0.00 97.00      PROA   
ATOM   2943 HG23 THR P 189     -53.465-125.108 123.388  0.00 97.00      PROA   
ATOM   2944  C   THR P 189     -51.382-122.359 125.844  0.00 97.00      PROA   
ATOM   2945  O   THR P 189     -51.568-121.452 125.036  0.00 97.00      PROA   
ATOM   2946  N   LEU P 190     -50.198-122.542 126.479  0.00 97.00      PROA   
ATOM   2947  HN  LEU P 190     -50.099-123.329 127.090  0.00 97.00      PROA   
ATOM   2948  CA  LEU P 190     -49.068-121.641 126.379  0.00 97.00      PROA   
ATOM   2949  HA  LEU P 190     -49.271-120.888 125.632  0.00 97.00      PROA   
ATOM   2950  CB  LEU P 190     -48.733-120.955 127.738  0.00 97.00      PROA   
ATOM   2951  HB1 LEU P 190     -47.816-120.343 127.596  0.00 97.00      PROA   
ATOM   2952  HB2 LEU P 190     -48.503-121.738 128.494  0.00 97.00      PROA   
ATOM   2953  CG  LEU P 190     -49.812-120.017 128.354  0.00 97.00      PROA   
ATOM   2954  HG  LEU P 190     -49.286-119.418 129.138  0.00 97.00      PROA   
ATOM   2955  CD1 LEU P 190     -50.398-119.017 127.341  0.00 97.00      PROA   
ATOM   2956 HD11 LEU P 190     -50.915-119.553 126.522  0.00 97.00      PROA   
ATOM   2957 HD12 LEU P 190     -49.601-118.386 126.898  0.00 97.00      PROA   
ATOM   2958 HD13 LEU P 190     -51.140-118.360 127.840  0.00 97.00      PROA   
ATOM   2959  CD2 LEU P 190     -50.934-120.771 129.098  0.00 97.00      PROA   
ATOM   2960 HD21 LEU P 190     -50.504-121.506 129.808  0.00 97.00      PROA   
ATOM   2961 HD22 LEU P 190     -51.587-121.314 128.387  0.00 97.00      PROA   
ATOM   2962 HD23 LEU P 190     -51.568-120.058 129.666  0.00 97.00      PROA   
ATOM   2963  C   LEU P 190     -47.837-122.407 125.923  0.00 97.00      PROA   
ATOM   2964  O   LEU P 190     -47.207-123.138 126.686  0.00 97.00      PROA   
ATOM   2965  N   SER P 191     -47.427-122.221 124.649  0.00 97.00      PROA   
ATOM   2966  HN  SER P 191     -47.906-121.586 124.045  0.00 97.00      PROA   
ATOM   2967  CA  SER P 191     -46.347-122.989 124.054  0.00 97.00      PROA   
ATOM   2968  HA  SER P 191     -46.300-123.950 124.546  0.00 97.00      PROA   
ATOM   2969  CB  SER P 191     -46.666-123.326 122.562  0.00 97.00      PROA   
ATOM   2970  HB1 SER P 191     -47.150-122.445 122.094  0.00 97.00      PROA   
ATOM   2971  HB2 SER P 191     -47.405-124.157 122.544  0.00 97.00      PROA   
ATOM   2972  OG  SER P 191     -45.538-123.695 121.770  0.00 97.00      PROA   
ATOM   2973  HG1 SER P 191     -45.141-122.863 121.491  0.00 97.00      PROA   
ATOM   2974  C   SER P 191     -44.985-122.341 124.267  0.00 97.00      PROA   
ATOM   2975  O   SER P 191     -44.602-121.408 123.574  0.00 97.00      PROA   
ATOM   2976  N   CYS P 192     -44.189-122.862 125.228  0.00 97.00      PROA   
ATOM   2977  HN  CYS P 192     -44.548-123.560 125.842  0.00 97.00      PROA   
ATOM   2978  CA  CYS P 192     -42.812-122.432 125.435  0.00 97.00      PROA   
ATOM   2979  HA  CYS P 192     -42.715-121.399 125.137  0.00 97.00      PROA   
ATOM   2980  CB  CYS P 192     -42.386-122.532 126.923  0.00 97.00      PROA   
ATOM   2981  HB1 CYS P 192     -41.307-122.284 127.018  0.00 97.00      PROA   
ATOM   2982  HB2 CYS P 192     -42.533-123.574 127.284  0.00 97.00      PROA   
ATOM   2983  SG  CYS P 192     -43.374-121.388 127.942  0.00 97.00      PROA   
ATOM   2984  C   CYS P 192     -41.885-123.257 124.555  0.00 97.00      PROA   
ATOM   2985  O   CYS P 192     -41.578-124.409 124.857  0.00 97.00      PROA   
ATOM   2986  N   GLU P 193     -41.445-122.677 123.409  0.00 97.00      PROA   
ATOM   2987  HN  GLU P 193     -41.637-121.712 123.234  0.00 97.00      PROA   
ATOM   2988  CA  GLU P 193     -40.970-123.444 122.270  0.00 97.00      PROA   
ATOM   2989  HA  GLU P 193     -40.985-124.492 122.532  0.00 97.00      PROA   
ATOM   2990  CB  GLU P 193     -41.943-123.263 121.075  0.00 97.00      PROA   
ATOM   2991  HB1 GLU P 193     -42.933-123.656 121.398  0.00 97.00      PROA   
ATOM   2992  HB2 GLU P 193     -41.595-123.895 120.228  0.00 97.00      PROA   
ATOM   2993  CG  GLU P 193     -42.132-121.801 120.610  0.00 97.00      PROA   
ATOM   2994  HG1 GLU P 193     -41.145-121.319 120.454  0.00 97.00      PROA   
ATOM   2995  HG2 GLU P 193     -42.705-121.209 121.354  0.00 97.00      PROA   
ATOM   2996  CD  GLU P 193     -42.864-121.773 119.279  0.00 97.00      PROA   
ATOM   2997  OE1 GLU P 193     -42.187-121.556 118.239  0.00 97.00      PROA   
ATOM   2998  OE2 GLU P 193     -44.096-122.023 119.263  0.00 97.00      PROA   
ATOM   2999  C   GLU P 193     -39.550-123.147 121.808  0.00 97.00      PROA   
ATOM   3000  O   GLU P 193     -39.110-122.000 121.762  0.00 97.00      PROA   
ATOM   3001  N   THR P 194     -38.794-124.214 121.426  0.00 97.00      PROA   
ATOM   3002  HN  THR P 194     -39.111-125.143 121.604  0.00 97.00      PROA   
ATOM   3003  CA  THR P 194     -37.475-124.099 120.811  0.00 97.00      PROA   
ATOM   3004  HA  THR P 194     -37.098-123.093 120.946  0.00 97.00      PROA   
ATOM   3005  CB  THR P 194     -36.444-125.081 121.393  0.00 97.00      PROA   
ATOM   3006  HB  THR P 194     -35.472-124.982 120.850  0.00 97.00      PROA   
ATOM   3007  OG1 THR P 194     -36.873-126.441 121.319  0.00 97.00      PROA   
ATOM   3008  HG1 THR P 194     -36.112-126.947 121.022  0.00 97.00      PROA   
ATOM   3009  CG2 THR P 194     -36.187-124.754 122.873  0.00 97.00      PROA   
ATOM   3010 HG21 THR P 194     -37.123-124.845 123.463  0.00 97.00      PROA   
ATOM   3011 HG22 THR P 194     -35.793-123.724 122.978  0.00 97.00      PROA   
ATOM   3012 HG23 THR P 194     -35.440-125.462 123.293  0.00 97.00      PROA   
ATOM   3013  C   THR P 194     -37.505-124.364 119.313  0.00 97.00      PROA   
ATOM   3014  O   THR P 194     -36.796-123.704 118.557  0.00 97.00      PROA   
ATOM   3015  N   LYS P 195     -38.271-125.393 118.872  0.00 97.00      PROA   
ATOM   3016  HN  LYS P 195     -38.838-125.863 119.541  0.00 97.00      PROA   
ATOM   3017  CA  LYS P 195     -38.226-126.016 117.549  0.00 97.00      PROA   
ATOM   3018  HA  LYS P 195     -38.956-126.810 117.597  0.00 97.00      PROA   
ATOM   3019  CB  LYS P 195     -38.679-125.101 116.368  0.00 97.00      PROA   
ATOM   3020  HB1 LYS P 195     -38.120-125.374 115.444  0.00 97.00      PROA   
ATOM   3021  HB2 LYS P 195     -38.422-124.043 116.589  0.00 97.00      PROA   
ATOM   3022  CG  LYS P 195     -40.170-125.193 115.977  0.00 97.00      PROA   
ATOM   3023  HG1 LYS P 195     -40.452-126.261 115.850  0.00 97.00      PROA   
ATOM   3024  HG2 LYS P 195     -40.267-124.708 114.977  0.00 97.00      PROA   
ATOM   3025  CD  LYS P 195     -41.168-124.491 116.914  0.00 97.00      PROA   
ATOM   3026  HD1 LYS P 195     -40.804-123.451 117.076  0.00 97.00      PROA   
ATOM   3027  HD2 LYS P 195     -41.191-124.998 117.903  0.00 97.00      PROA   
ATOM   3028  CE  LYS P 195     -42.582-124.448 116.299  0.00 97.00      PROA   
ATOM   3029  HE1 LYS P 195     -43.008-125.467 116.208  0.00 97.00      PROA   
ATOM   3030  HE2 LYS P 195     -42.533-123.977 115.293  0.00 97.00      PROA   
ATOM   3031  NZ  LYS P 195     -43.504-123.640 117.114  0.00 97.00      PROA   
ATOM   3032  HZ1 LYS P 195     -43.001-122.767 117.399  0.00 97.00      PROA   
ATOM   3033  HZ2 LYS P 195     -43.757-124.101 118.009  0.00 97.00      PROA   
ATOM   3034  HZ3 LYS P 195     -44.363-123.348 116.615  0.00 97.00      PROA   
ATOM   3035  C   LYS P 195     -36.927-126.750 117.200  0.00 97.00      PROA   
ATOM   3036  O   LYS P 195     -36.957-127.756 116.493  0.00 97.00      PROA   
ATOM   3037  N   LEU P 196     -35.767-126.301 117.723  0.00 97.00      PROA   
ATOM   3038  HN  LEU P 196     -35.772-125.433 118.216  0.00 97.00      PROA   
ATOM   3039  CA  LEU P 196     -34.465-126.886 117.490  0.00 97.00      PROA   
ATOM   3040  HA  LEU P 196     -34.484-127.421 116.551  0.00 97.00      PROA   
ATOM   3041  CB  LEU P 196     -33.338-125.813 117.443  0.00 97.00      PROA   
ATOM   3042  HB1 LEU P 196     -32.353-126.327 117.457  0.00 97.00      PROA   
ATOM   3043  HB2 LEU P 196     -33.404-125.178 118.353  0.00 97.00      PROA   
ATOM   3044  CG  LEU P 196     -33.288-124.888 116.195  0.00 97.00      PROA   
ATOM   3045  HG  LEU P 196     -32.352-124.285 116.301  0.00 97.00      PROA   
ATOM   3046  CD1 LEU P 196     -33.155-125.687 114.885  0.00 97.00      PROA   
ATOM   3047 HD11 LEU P 196     -34.078-126.275 114.696  0.00 97.00      PROA   
ATOM   3048 HD12 LEU P 196     -32.291-126.381 114.939  0.00 97.00      PROA   
ATOM   3049 HD13 LEU P 196     -33.002-124.995 114.030  0.00 97.00      PROA   
ATOM   3050  CD2 LEU P 196     -34.443-123.873 116.109  0.00 97.00      PROA   
ATOM   3051 HD21 LEU P 196     -34.524-123.295 117.054  0.00 97.00      PROA   
ATOM   3052 HD22 LEU P 196     -35.405-124.392 115.921  0.00 97.00      PROA   
ATOM   3053 HD23 LEU P 196     -34.266-123.164 115.273  0.00 97.00      PROA   
ATOM   3054  C   LEU P 196     -34.104-127.892 118.570  0.00 97.00      PROA   
ATOM   3055  O   LEU P 196     -34.440-127.728 119.742  0.00 97.00      PROA   
ATOM   3056  N   LEU P 197     -33.363-128.957 118.174  0.00 97.00      PROA   
ATOM   3057  HN  LEU P 197     -33.173-129.117 117.209  0.00 97.00      PROA   
ATOM   3058  CA  LEU P 197     -32.677-129.852 119.081  0.00 97.00      PROA   
ATOM   3059  HA  LEU P 197     -32.664-129.412 120.068  0.00 97.00      PROA   
ATOM   3060  CB  LEU P 197     -33.320-131.261 119.146  0.00 97.00      PROA   
ATOM   3061  HB1 LEU P 197     -33.334-131.699 118.124  0.00 97.00      PROA   
ATOM   3062  HB2 LEU P 197     -34.379-131.137 119.467  0.00 97.00      PROA   
ATOM   3063  CG  LEU P 197     -32.644-132.272 120.106  0.00 97.00      PROA   
ATOM   3064  HG  LEU P 197     -31.589-132.422 119.779  0.00 97.00      PROA   
ATOM   3065  CD1 LEU P 197     -32.623-131.777 121.565  0.00 97.00      PROA   
ATOM   3066 HD11 LEU P 197     -33.660-131.576 121.909  0.00 97.00      PROA   
ATOM   3067 HD12 LEU P 197     -32.026-130.848 121.660  0.00 97.00      PROA   
ATOM   3068 HD13 LEU P 197     -32.174-132.552 122.222  0.00 97.00      PROA   
ATOM   3069  CD2 LEU P 197     -33.340-133.642 120.025  0.00 97.00      PROA   
ATOM   3070 HD21 LEU P 197     -33.310-134.028 118.985  0.00 97.00      PROA   
ATOM   3071 HD22 LEU P 197     -34.401-133.550 120.339  0.00 97.00      PROA   
ATOM   3072 HD23 LEU P 197     -32.834-134.372 120.690  0.00 97.00      PROA   
ATOM   3073  C   LEU P 197     -31.247-129.948 118.598  0.00 97.00      PROA   
ATOM   3074  O   LEU P 197     -30.994-130.092 117.404  0.00 97.00      PROA   
ATOM   3075  N   LEU P 198     -30.276-129.837 119.533  0.00 97.00      PROA   
ATOM   3076  HN  LEU P 198     -30.509-129.755 120.497  0.00 97.00      PROA   
ATOM   3077  CA  LEU P 198     -28.853-129.858 119.267  0.00 97.00      PROA   
ATOM   3078  HA  LEU P 198     -28.667-130.278 118.287  0.00 97.00      PROA   
ATOM   3079  CB  LEU P 198     -28.139-128.479 119.425  0.00 97.00      PROA   
ATOM   3080  HB1 LEU P 198     -27.041-128.632 119.322  0.00 97.00      PROA   
ATOM   3081  HB2 LEU P 198     -28.327-128.081 120.447  0.00 97.00      PROA   
ATOM   3082  CG  LEU P 198     -28.500-127.356 118.412  0.00 97.00      PROA   
ATOM   3083  HG  LEU P 198     -27.750-126.543 118.584  0.00 97.00      PROA   
ATOM   3084  CD1 LEU P 198     -28.354-127.794 116.944  0.00 97.00      PROA   
ATOM   3085 HD11 LEU P 198     -29.113-128.561 116.690  0.00 97.00      PROA   
ATOM   3086 HD12 LEU P 198     -27.345-128.218 116.760  0.00 97.00      PROA   
ATOM   3087 HD13 LEU P 198     -28.503-126.925 116.269  0.00 97.00      PROA   
ATOM   3088  CD2 LEU P 198     -29.874-126.711 118.665  0.00 97.00      PROA   
ATOM   3089 HD21 LEU P 198     -30.004-126.482 119.742  0.00 97.00      PROA   
ATOM   3090 HD22 LEU P 198     -30.686-127.391 118.342  0.00 97.00      PROA   
ATOM   3091 HD23 LEU P 198     -29.966-125.768 118.086  0.00 97.00      PROA   
ATOM   3092  C   LEU P 198     -28.292-130.807 120.302  0.00 97.00      PROA   
ATOM   3093  O   LEU P 198     -28.992-131.187 121.240  0.00 97.00      PROA   
ATOM   3094  N   GLN P 199     -27.012-131.234 120.149  0.00 97.00      PROA   
ATOM   3095  HN  GLN P 199     -26.483-130.956 119.350  0.00 97.00      PROA   
ATOM   3096  CA  GLN P 199     -26.331-132.136 121.068  0.00 97.00      PROA   
ATOM   3097  HA  GLN P 199     -26.867-133.074 121.037  0.00 97.00      PROA   
ATOM   3098  CB  GLN P 199     -24.854-132.379 120.649  0.00 97.00      PROA   
ATOM   3099  HB1 GLN P 199     -24.403-133.110 121.358  0.00 97.00      PROA   
ATOM   3100  HB2 GLN P 199     -24.284-131.427 120.746  0.00 97.00      PROA   
ATOM   3101  CG  GLN P 199     -24.637-132.914 119.208  0.00 97.00      PROA   
ATOM   3102  HG1 GLN P 199     -23.616-133.336 119.099  0.00 97.00      PROA   
ATOM   3103  HG2 GLN P 199     -24.723-132.063 118.497  0.00 97.00      PROA   
ATOM   3104  CD  GLN P 199     -25.676-133.949 118.761  0.00 97.00      PROA   
ATOM   3105  OE1 GLN P 199     -26.510-133.668 117.893  0.00 97.00      PROA   
ATOM   3106  NE2 GLN P 199     -25.622-135.177 119.343  0.00 97.00      PROA   
ATOM   3107 HE21 GLN P 199     -26.278-135.863 119.031  0.00 97.00      PROA   
ATOM   3108 HE22 GLN P 199     -24.930-135.382 120.033  0.00 97.00      PROA   
ATOM   3109  C   GLN P 199     -26.358-131.644 122.513  0.00 97.00      PROA   
ATOM   3110  O   GLN P 199     -26.153-130.465 122.798  0.00 97.00      PROA   
ATOM   3111  N   ARG P 200     -26.664-132.557 123.461  0.00 97.00      PROA   
ATOM   3112  HN  ARG P 200     -26.783-133.522 123.247  0.00 97.00      PROA   
ATOM   3113  CA  ARG P 200     -27.073-132.175 124.790  0.00 97.00      PROA   
ATOM   3114  HA  ARG P 200     -26.676-131.204 125.044  0.00 97.00      PROA   
ATOM   3115  CB  ARG P 200     -28.623-132.178 124.825  0.00 97.00      PROA   
ATOM   3116  HB1 ARG P 200     -28.975-133.210 124.594  0.00 97.00      PROA   
ATOM   3117  HB2 ARG P 200     -29.000-131.531 124.001  0.00 97.00      PROA   
ATOM   3118  CG  ARG P 200     -29.258-131.728 126.147  0.00 97.00      PROA   
ATOM   3119  HG1 ARG P 200     -28.534-131.836 126.979  0.00 97.00      PROA   
ATOM   3120  HG2 ARG P 200     -30.082-132.440 126.359  0.00 97.00      PROA   
ATOM   3121  CD  ARG P 200     -29.805-130.294 126.172  0.00 97.00      PROA   
ATOM   3122  HD1 ARG P 200     -29.173-129.610 125.570  0.00 97.00      PROA   
ATOM   3123  HD2 ARG P 200     -29.832-129.908 127.218  0.00 97.00      PROA   
ATOM   3124  NE  ARG P 200     -31.188-130.306 125.587  0.00 97.00      PROA   
ATOM   3125  HE  ARG P 200     -31.314-130.242 124.602  0.00 97.00      PROA   
ATOM   3126  CZ  ARG P 200     -32.295-130.461 126.340  0.00 97.00      PROA   
ATOM   3127  NH1 ARG P 200     -32.239-130.626 127.667  0.00 97.00      PROA   
ATOM   3128 HH11 ARG P 200     -31.441-131.105 128.025  0.00 97.00      PROA   
ATOM   3129 HH12 ARG P 200     -33.094-130.789 128.161  0.00 97.00      PROA   
ATOM   3130  NH2 ARG P 200     -33.509-130.546 125.774  0.00 97.00      PROA   
ATOM   3131 HH21 ARG P 200     -33.581-130.630 124.787  0.00 97.00      PROA   
ATOM   3132 HH22 ARG P 200     -34.233-130.886 126.370  0.00 97.00      PROA   
ATOM   3133  C   ARG P 200     -26.552-133.242 125.735  0.00 97.00      PROA   
ATOM   3134  O   ARG P 200     -26.615-134.413 125.361  0.00 97.00      PROA   
ATOM   3135  N   PRO P 201     -26.037-132.957 126.937  0.00 97.00      PROA   
ATOM   3136  CD  PRO P 201     -25.527-131.639 127.340  0.00 97.00      PROA   
ATOM   3137  HD1 PRO P 201     -26.319-130.863 127.258  0.00 97.00      PROA   
ATOM   3138  HD2 PRO P 201     -24.660-131.370 126.696  0.00 97.00      PROA   
ATOM   3139  CA  PRO P 201     -25.805-133.983 127.948  0.00 97.00      PROA   
ATOM   3140  HA  PRO P 201     -25.357-134.862 127.503  0.00 97.00      PROA   
ATOM   3141  CB  PRO P 201     -24.832-133.314 128.940  0.00 97.00      PROA   
ATOM   3142  HB1 PRO P 201     -23.791-133.534 128.613  0.00 97.00      PROA   
ATOM   3143  HB2 PRO P 201     -24.952-133.662 129.985  0.00 97.00      PROA   
ATOM   3144  CG  PRO P 201     -25.075-131.801 128.795  0.00 97.00      PROA   
ATOM   3145  HG1 PRO P 201     -25.898-131.489 129.470  0.00 97.00      PROA   
ATOM   3146  HG2 PRO P 201     -24.176-131.200 129.034  0.00 97.00      PROA   
ATOM   3147  C   PRO P 201     -27.109-134.427 128.597  0.00 97.00      PROA   
ATOM   3148  O   PRO P 201     -27.515-135.569 128.386  0.00 97.00      PROA   
ATOM   3149  N   GLY P 202     -27.796-133.552 129.364  0.00 97.00      PROA   
ATOM   3150  HN  GLY P 202     -27.387-132.676 129.614  0.00 97.00      PROA   
ATOM   3151  CA  GLY P 202     -29.101-133.826 129.927  0.00 97.00      PROA   
ATOM   3152  HA1 GLY P 202     -29.221-133.100 130.704  0.00 97.00      PROA   
ATOM   3153  HA2 GLY P 202     -29.159-134.845 130.283  0.00 97.00      PROA   
ATOM   3154  C   GLY P 202     -30.206-133.569 128.952  0.00 97.00      PROA   
ATOM   3155  O   GLY P 202     -30.551-132.420 128.736  0.00 97.00      PROA   
ATOM   3156  N   LEU P 203     -30.794-134.632 128.365  0.00 97.00      PROA   
ATOM   3157  HN  LEU P 203     -30.461-135.542 128.600  0.00 97.00      PROA   
ATOM   3158  CA  LEU P 203     -31.819-134.595 127.330  0.00 97.00      PROA   
ATOM   3159  HA  LEU P 203     -31.426-133.985 126.536  0.00 97.00      PROA   
ATOM   3160  CB  LEU P 203     -32.065-136.005 126.716  0.00 97.00      PROA   
ATOM   3161  HB1 LEU P 203     -33.102-136.095 126.325  0.00 97.00      PROA   
ATOM   3162  HB2 LEU P 203     -31.949-136.761 127.523  0.00 97.00      PROA   
ATOM   3163  CG  LEU P 203     -31.127-136.386 125.533  0.00 97.00      PROA   
ATOM   3164  HG  LEU P 203     -31.357-137.450 125.279  0.00 97.00      PROA   
ATOM   3165  CD1 LEU P 203     -31.424-135.559 124.265  0.00 97.00      PROA   
ATOM   3166 HD11 LEU P 203     -31.200-134.485 124.436  0.00 97.00      PROA   
ATOM   3167 HD12 LEU P 203     -32.492-135.658 123.979  0.00 97.00      PROA   
ATOM   3168 HD13 LEU P 203     -30.799-135.916 123.420  0.00 97.00      PROA   
ATOM   3169  CD2 LEU P 203     -29.627-136.327 125.882  0.00 97.00      PROA   
ATOM   3170 HD21 LEU P 203     -29.411-136.951 126.774  0.00 97.00      PROA   
ATOM   3171 HD22 LEU P 203     -29.314-135.284 126.096  0.00 97.00      PROA   
ATOM   3172 HD23 LEU P 203     -29.017-136.703 125.033  0.00 97.00      PROA   
ATOM   3173  C   LEU P 203     -33.147-133.929 127.685  0.00 97.00      PROA   
ATOM   3174  O   LEU P 203     -33.773-133.331 126.813  0.00 97.00      PROA   
ATOM   3175  N   GLN P 204     -33.634-134.020 128.944  0.00 97.00      PROA   
ATOM   3176  HN  GLN P 204     -33.067-134.375 129.689  0.00 97.00      PROA   
ATOM   3177  CA  GLN P 204     -34.988-133.646 129.336  0.00 97.00      PROA   
ATOM   3178  HA  GLN P 204     -35.664-134.141 128.655  0.00 97.00      PROA   
ATOM   3179  CB  GLN P 204     -35.250-134.125 130.789  0.00 97.00      PROA   
ATOM   3180  HB1 GLN P 204     -34.631-133.518 131.486  0.00 97.00      PROA   
ATOM   3181  HB2 GLN P 204     -34.862-135.168 130.861  0.00 97.00      PROA   
ATOM   3182  CG  GLN P 204     -36.708-134.129 131.308  0.00 97.00      PROA   
ATOM   3183  HG1 GLN P 204     -37.014-133.092 131.562  0.00 97.00      PROA   
ATOM   3184  HG2 GLN P 204     -36.755-134.723 132.244  0.00 97.00      PROA   
ATOM   3185  CD  GLN P 204     -37.710-134.679 130.286  0.00 97.00      PROA   
ATOM   3186  OE1 GLN P 204     -38.173-133.988 129.374  0.00 97.00      PROA   
ATOM   3187  NE2 GLN P 204     -38.078-135.978 130.446  0.00 97.00      PROA   
ATOM   3188 HE21 GLN P 204     -38.744-136.351 129.804  0.00 97.00      PROA   
ATOM   3189 HE22 GLN P 204     -37.675-136.520 131.181  0.00 97.00      PROA   
ATOM   3190  C   GLN P 204     -35.246-132.145 129.264  0.00 97.00      PROA   
ATOM   3191  O   GLN P 204     -34.327-131.343 129.201  0.00 97.00      PROA   
ATOM   3192  N   LEU P 205     -36.523-131.708 129.283  0.00 97.00      PROA   
ATOM   3193  HN  LEU P 205     -37.283-132.355 129.242  0.00 97.00      PROA   
ATOM   3194  CA  LEU P 205     -36.849-130.344 129.637  0.00 97.00      PROA   
ATOM   3195  HA  LEU P 205     -35.977-129.858 130.053  0.00 97.00      PROA   
ATOM   3196  CB  LEU P 205     -37.363-129.481 128.459  0.00 97.00      PROA   
ATOM   3197  HB1 LEU P 205     -37.718-128.499 128.842  0.00 97.00      PROA   
ATOM   3198  HB2 LEU P 205     -38.222-130.005 127.984  0.00 97.00      PROA   
ATOM   3199  CG  LEU P 205     -36.305-129.183 127.372  0.00 97.00      PROA   
ATOM   3200  HG  LEU P 205     -35.847-130.153 127.075  0.00 97.00      PROA   
ATOM   3201  CD1 LEU P 205     -36.956-128.578 126.115  0.00 97.00      PROA   
ATOM   3202 HD11 LEU P 205     -37.448-127.615 126.367  0.00 97.00      PROA   
ATOM   3203 HD12 LEU P 205     -37.720-129.271 125.705  0.00 97.00      PROA   
ATOM   3204 HD13 LEU P 205     -36.189-128.390 125.335  0.00 97.00      PROA   
ATOM   3205  CD2 LEU P 205     -35.196-128.248 127.893  0.00 97.00      PROA   
ATOM   3206 HD21 LEU P 205     -34.651-128.709 128.742  0.00 97.00      PROA   
ATOM   3207 HD22 LEU P 205     -35.642-127.291 128.239  0.00 97.00      PROA   
ATOM   3208 HD23 LEU P 205     -34.466-128.025 127.086  0.00 97.00      PROA   
ATOM   3209  C   LEU P 205     -37.877-130.360 130.742  0.00 97.00      PROA   
ATOM   3210  O   LEU P 205     -39.034-130.731 130.551  0.00 97.00      PROA   
ATOM   3211  N   TYR P 206     -37.460-129.907 131.946  0.00 97.00      PROA   
ATOM   3212  HN  TYR P 206     -36.502-129.675 132.093  0.00 97.00      PROA   
ATOM   3213  CA  TYR P 206     -38.354-129.586 133.040  0.00 97.00      PROA   
ATOM   3214  HA  TYR P 206     -39.269-130.155 132.941  0.00 97.00      PROA   
ATOM   3215  CB  TYR P 206     -37.745-129.808 134.452  0.00 97.00      PROA   
ATOM   3216  HB1 TYR P 206     -38.513-129.687 135.245  0.00 97.00      PROA   
ATOM   3217  HB2 TYR P 206     -36.922-129.084 134.640  0.00 97.00      PROA   
ATOM   3218  CG  TYR P 206     -37.164-131.192 134.552  0.00 97.00      PROA   
ATOM   3219  CD1 TYR P 206     -37.942-132.293 134.960  0.00 97.00      PROA   
ATOM   3220  HD1 TYR P 206     -38.982-132.149 135.219  0.00 97.00      PROA   
ATOM   3221  CE1 TYR P 206     -37.376-133.576 135.022  0.00 97.00      PROA   
ATOM   3222  HE1 TYR P 206     -37.978-134.423 135.323  0.00 97.00      PROA   
ATOM   3223  CZ  TYR P 206     -36.032-133.763 134.667  0.00 97.00      PROA   
ATOM   3224  OH  TYR P 206     -35.466-135.054 134.629  0.00 97.00      PROA   
ATOM   3225  HH  TYR P 206     -34.624-134.990 134.157  0.00 97.00      PROA   
ATOM   3226  CD2 TYR P 206     -35.805-131.389 134.261  0.00 97.00      PROA   
ATOM   3227  HD2 TYR P 206     -35.179-130.554 133.977  0.00 97.00      PROA   
ATOM   3228  CE2 TYR P 206     -35.248-132.665 134.299  0.00 97.00      PROA   
ATOM   3229  HE2 TYR P 206     -34.213-132.786 134.028  0.00 97.00      PROA   
ATOM   3230  C   TYR P 206     -38.665-128.120 132.874  0.00 97.00      PROA   
ATOM   3231  O   TYR P 206     -37.863-127.369 132.321  0.00 97.00      PROA   
ATOM   3232  N   PHE P 207     -39.856-127.678 133.325  0.00 97.00      PROA   
ATOM   3233  HN  PHE P 207     -40.495-128.283 133.801  0.00 97.00      PROA   
ATOM   3234  CA  PHE P 207     -40.293-126.319 133.096  0.00 97.00      PROA   
ATOM   3235  HA  PHE P 207     -39.454-125.687 132.844  0.00 97.00      PROA   
ATOM   3236  CB  PHE P 207     -41.390-126.201 132.004  0.00 97.00      PROA   
ATOM   3237  HB1 PHE P 207     -41.804-125.172 131.953  0.00 97.00      PROA   
ATOM   3238  HB2 PHE P 207     -42.221-126.892 132.255  0.00 97.00      PROA   
ATOM   3239  CG  PHE P 207     -40.886-126.565 130.626  0.00 97.00      PROA   
ATOM   3240  CD1 PHE P 207     -40.816-127.908 130.213  0.00 97.00      PROA   
ATOM   3241  HD1 PHE P 207     -41.043-128.697 130.915  0.00 97.00      PROA   
ATOM   3242  CE1 PHE P 207     -40.469-128.236 128.898  0.00 97.00      PROA   
ATOM   3243  HE1 PHE P 207     -40.407-129.274 128.603  0.00 97.00      PROA   
ATOM   3244  CZ  PHE P 207     -40.194-127.223 127.972  0.00 97.00      PROA   
ATOM   3245  HZ  PHE P 207     -39.921-127.476 126.958  0.00 97.00      PROA   
ATOM   3246  CD2 PHE P 207     -40.603-125.556 129.686  0.00 97.00      PROA   
ATOM   3247  HD2 PHE P 207     -40.668-124.519 129.980  0.00 97.00      PROA   
ATOM   3248  CE2 PHE P 207     -40.260-125.882 128.367  0.00 97.00      PROA   
ATOM   3249  HE2 PHE P 207     -40.051-125.099 127.653  0.00 97.00      PROA   
ATOM   3250  C   PHE P 207     -40.865-125.780 134.369  0.00 97.00      PROA   
ATOM   3251  O   PHE P 207     -41.210-126.525 135.274  0.00 97.00      PROA   
ATOM   3252  N   SER P 208     -40.977-124.442 134.460  0.00 97.00      PROA   
ATOM   3253  HN  SER P 208     -40.599-123.848 133.757  0.00 97.00      PROA   
ATOM   3254  CA  SER P 208     -41.660-123.781 135.544  0.00 97.00      PROA   
ATOM   3255  HA  SER P 208     -42.445-124.428 135.912  0.00 97.00      PROA   
ATOM   3256  CB  SER P 208     -40.739-123.388 136.728  0.00 97.00      PROA   
ATOM   3257  HB1 SER P 208     -40.389-124.321 137.223  0.00 97.00      PROA   
ATOM   3258  HB2 SER P 208     -41.290-122.784 137.481  0.00 97.00      PROA   
ATOM   3259  OG  SER P 208     -39.593-122.676 136.273  0.00 97.00      PROA   
ATOM   3260  HG1 SER P 208     -39.256-122.157 137.010  0.00 97.00      PROA   
ATOM   3261  C   SER P 208     -42.337-122.573 134.958  0.00 97.00      PROA   
ATOM   3262  O   SER P 208     -41.940-122.068 133.911  0.00 97.00      PROA   
ATOM   3263  N   PHE P 209     -43.419-122.120 135.624  0.00 97.00      PROA   
ATOM   3264  HN  PHE P 209     -43.700-122.546 136.479  0.00 97.00      PROA   
ATOM   3265  CA  PHE P 209     -44.254-121.030 135.183  0.00 97.00      PROA   
ATOM   3266  HA  PHE P 209     -43.730-120.467 134.421  0.00 97.00      PROA   
ATOM   3267  CB  PHE P 209     -45.633-121.532 134.666  0.00 97.00      PROA   
ATOM   3268  HB1 PHE P 209     -46.493-121.011 135.135  0.00 97.00      PROA   
ATOM   3269  HB2 PHE P 209     -45.742-122.619 134.874  0.00 97.00      PROA   
ATOM   3270  CG  PHE P 209     -45.743-121.312 133.182  0.00 97.00      PROA   
ATOM   3271  CD1 PHE P 209     -46.036-120.026 132.697  0.00 97.00      PROA   
ATOM   3272  HD1 PHE P 209     -46.144-119.204 133.391  0.00 97.00      PROA   
ATOM   3273  CE1 PHE P 209     -46.200-119.801 131.326  0.00 97.00      PROA   
ATOM   3274  HE1 PHE P 209     -46.434-118.809 130.971  0.00 97.00      PROA   
ATOM   3275  CZ  PHE P 209     -46.075-120.864 130.423  0.00 97.00      PROA   
ATOM   3276  HZ  PHE P 209     -46.204-120.698 129.365  0.00 97.00      PROA   
ATOM   3277  CD2 PHE P 209     -45.617-122.373 132.266  0.00 97.00      PROA   
ATOM   3278  HD2 PHE P 209     -45.400-123.370 132.621  0.00 97.00      PROA   
ATOM   3279  CE2 PHE P 209     -45.783-122.150 130.893  0.00 97.00      PROA   
ATOM   3280  HE2 PHE P 209     -45.690-122.968 130.195  0.00 97.00      PROA   
ATOM   3281  C   PHE P 209     -44.422-120.101 136.359  0.00 97.00      PROA   
ATOM   3282  O   PHE P 209     -44.529-120.535 137.504  0.00 97.00      PROA   
ATOM   3283  N   TYR P 210     -44.407-118.778 136.090  0.00 97.00      PROA   
ATOM   3284  HN  TYR P 210     -44.299-118.447 135.155  0.00 97.00      PROA   
ATOM   3285  CA  TYR P 210     -44.405-117.755 137.111  0.00 97.00      PROA   
ATOM   3286  HA  TYR P 210     -44.754-118.156 138.053  0.00 97.00      PROA   
ATOM   3287  CB  TYR P 210     -43.011-117.076 137.273  0.00 97.00      PROA   
ATOM   3288  HB1 TYR P 210     -43.011-116.369 138.130  0.00 97.00      PROA   
ATOM   3289  HB2 TYR P 210     -42.782-116.500 136.352  0.00 97.00      PROA   
ATOM   3290  CG  TYR P 210     -41.873-118.063 137.444  0.00 97.00      PROA   
ATOM   3291  CD1 TYR P 210     -41.283-118.674 136.320  0.00 97.00      PROA   
ATOM   3292  HD1 TYR P 210     -41.685-118.476 135.338  0.00 97.00      PROA   
ATOM   3293  CE1 TYR P 210     -40.162-119.500 136.450  0.00 97.00      PROA   
ATOM   3294  HE1 TYR P 210     -39.722-119.950 135.573  0.00 97.00      PROA   
ATOM   3295  CZ  TYR P 210     -39.596-119.713 137.713  0.00 97.00      PROA   
ATOM   3296  OH  TYR P 210     -38.433-120.499 137.863  0.00 97.00      PROA   
ATOM   3297  HH  TYR P 210     -37.837-120.302 137.129  0.00 97.00      PROA   
ATOM   3298  CD2 TYR P 210     -41.290-118.285 138.705  0.00 97.00      PROA   
ATOM   3299  HD2 TYR P 210     -41.693-117.782 139.571  0.00 97.00      PROA   
ATOM   3300  CE2 TYR P 210     -40.166-119.112 138.840  0.00 97.00      PROA   
ATOM   3301  HE2 TYR P 210     -39.714-119.262 139.810  0.00 97.00      PROA   
ATOM   3302  C   TYR P 210     -45.378-116.697 136.644  0.00 97.00      PROA   
ATOM   3303  O   TYR P 210     -45.720-116.632 135.464  0.00 97.00      PROA   
ATOM   3304  N   MET P 211     -45.842-115.829 137.575  0.00 97.00      PROA   
ATOM   3305  HN  MET P 211     -45.597-115.926 138.537  0.00 97.00      PROA   
ATOM   3306  CA  MET P 211     -46.607-114.647 137.236  0.00 97.00      PROA   
ATOM   3307  HA  MET P 211     -46.666-114.531 136.165  0.00 97.00      PROA   
ATOM   3308  CB  MET P 211     -48.044-114.695 137.821  0.00 97.00      PROA   
ATOM   3309  HB1 MET P 211     -48.520-113.696 137.712  0.00 97.00      PROA   
ATOM   3310  HB2 MET P 211     -47.983-114.937 138.905  0.00 97.00      PROA   
ATOM   3311  CG  MET P 211     -48.952-115.728 137.127  0.00 97.00      PROA   
ATOM   3312  HG1 MET P 211     -48.397-116.684 137.014  0.00 97.00      PROA   
ATOM   3313  HG2 MET P 211     -49.156-115.351 136.103  0.00 97.00      PROA   
ATOM   3314  SD  MET P 211     -50.525-116.064 137.984  0.00 97.00      PROA   
ATOM   3315  CE  MET P 211     -51.266-114.415 137.822  0.00 97.00      PROA   
ATOM   3316  HE1 MET P 211     -51.284-114.094 136.759  0.00 97.00      PROA   
ATOM   3317  HE2 MET P 211     -50.701-113.657 138.404  0.00 97.00      PROA   
ATOM   3318  HE3 MET P 211     -52.312-114.419 138.194  0.00 97.00      PROA   
ATOM   3319  C   MET P 211     -45.886-113.450 137.805  0.00 97.00      PROA   
ATOM   3320  O   MET P 211     -45.985-113.193 139.002  0.00 97.00      PROA   
ATOM   3321  N   GLY P 212     -45.159-112.668 136.957  0.00 97.00      PROA   
ATOM   3322  HN  GLY P 212     -45.187-112.829 135.970  0.00 97.00      PROA   
ATOM   3323  CA  GLY P 212     -44.295-111.563 137.365  0.00 97.00      PROA   
ATOM   3324  HA1 GLY P 212     -44.920-110.694 137.509  0.00 97.00      PROA   
ATOM   3325  HA2 GLY P 212     -43.584-111.424 136.568  0.00 97.00      PROA   
ATOM   3326  C   GLY P 212     -43.481-111.810 138.617  0.00 97.00      PROA   
ATOM   3327  O   GLY P 212     -42.675-112.736 138.693  0.00 97.00      PROA   
ATOM   3328  N   SER P 213     -43.695-110.960 139.643  0.00 97.00      PROA   
ATOM   3329  HN  SER P 213     -44.322-110.196 139.508  0.00 97.00      PROA   
ATOM   3330  CA  SER P 213     -43.036-111.046 140.937  0.00 97.00      PROA   
ATOM   3331  HA  SER P 213     -42.005-111.326 140.762  0.00 97.00      PROA   
ATOM   3332  CB  SER P 213     -43.033-109.657 141.642  0.00 97.00      PROA   
ATOM   3333  HB1 SER P 213     -44.074-109.341 141.867  0.00 97.00      PROA   
ATOM   3334  HB2 SER P 213     -42.591-108.910 140.948  0.00 97.00      PROA   
ATOM   3335  OG  SER P 213     -42.259-109.639 142.841  0.00 97.00      PROA   
ATOM   3336  HG1 SER P 213     -42.606-110.358 143.381  0.00 97.00      PROA   
ATOM   3337  C   SER P 213     -43.642-112.104 141.874  0.00 97.00      PROA   
ATOM   3338  O   SER P 213     -43.609-111.955 143.096  0.00 97.00      PROA   
ATOM   3339  N   LYS P 214     -44.193-113.229 141.359  0.00 97.00      PROA   
ATOM   3340  HN  LYS P 214     -44.314-113.345 140.377  0.00 97.00      PROA   
ATOM   3341  CA  LYS P 214     -44.513-114.350 142.225  0.00 97.00      PROA   
ATOM   3342  HA  LYS P 214     -43.763-114.370 143.005  0.00 97.00      PROA   
ATOM   3343  CB  LYS P 214     -45.874-114.240 142.961  0.00 97.00      PROA   
ATOM   3344  HB1 LYS P 214     -45.770-113.417 143.706  0.00 97.00      PROA   
ATOM   3345  HB2 LYS P 214     -46.072-115.173 143.533  0.00 97.00      PROA   
ATOM   3346  CG  LYS P 214     -47.078-113.923 142.059  0.00 97.00      PROA   
ATOM   3347  HG1 LYS P 214     -47.081-114.634 141.203  0.00 97.00      PROA   
ATOM   3348  HG2 LYS P 214     -46.971-112.899 141.640  0.00 97.00      PROA   
ATOM   3349  CD  LYS P 214     -48.429-114.055 142.787  0.00 97.00      PROA   
ATOM   3350  HD1 LYS P 214     -48.544-115.122 143.090  0.00 97.00      PROA   
ATOM   3351  HD2 LYS P 214     -49.240-113.822 142.059  0.00 97.00      PROA   
ATOM   3352  CE  LYS P 214     -48.569-113.155 144.025  0.00 97.00      PROA   
ATOM   3353  HE1 LYS P 214     -48.522-112.084 143.737  0.00 97.00      PROA   
ATOM   3354  HE2 LYS P 214     -47.770-113.364 144.768  0.00 97.00      PROA   
ATOM   3355  NZ  LYS P 214     -49.869-113.395 144.698  0.00 97.00      PROA   
ATOM   3356  HZ1 LYS P 214     -49.911-114.387 145.007  0.00 97.00      PROA   
ATOM   3357  HZ2 LYS P 214     -50.643-113.211 144.029  0.00 97.00      PROA   
ATOM   3358  HZ3 LYS P 214     -49.963-112.772 145.525  0.00 97.00      PROA   
ATOM   3359  C   LYS P 214     -44.392-115.708 141.564  0.00 97.00      PROA   
ATOM   3360  O   LYS P 214     -44.821-115.941 140.435  0.00 97.00      PROA   
ATOM   3361  N   THR P 215     -43.799-116.666 142.314  0.00 97.00      PROA   
ATOM   3362  HN  THR P 215     -43.393-116.438 143.197  0.00 97.00      PROA   
ATOM   3363  CA  THR P 215     -43.776-118.086 142.025  0.00 97.00      PROA   
ATOM   3364  HA  THR P 215     -43.368-118.217 141.032  0.00 97.00      PROA   
ATOM   3365  CB  THR P 215     -42.915-118.849 143.031  0.00 97.00      PROA   
ATOM   3366  HB  THR P 215     -43.081-119.950 142.975  0.00 97.00      PROA   
ATOM   3367  OG1 THR P 215     -43.178-118.405 144.359  0.00 97.00      PROA   
ATOM   3368  HG1 THR P 215     -44.091-118.636 144.542  0.00 97.00      PROA   
ATOM   3369  CG2 THR P 215     -41.427-118.586 142.747  0.00 97.00      PROA   
ATOM   3370 HG21 THR P 215     -41.210-117.497 142.750  0.00 97.00      PROA   
ATOM   3371 HG22 THR P 215     -41.135-119.012 141.766  0.00 97.00      PROA   
ATOM   3372 HG23 THR P 215     -40.808-119.064 143.537  0.00 97.00      PROA   
ATOM   3373  C   THR P 215     -45.152-118.724 142.041  0.00 97.00      PROA   
ATOM   3374  O   THR P 215     -45.959-118.470 142.933  0.00 97.00      PROA   
ATOM   3375  N   LEU P 216     -45.412-119.637 141.080  0.00 97.00      PROA   
ATOM   3376  HN  LEU P 216     -44.799-119.754 140.301  0.00 97.00      PROA   
ATOM   3377  CA  LEU P 216     -46.490-120.601 141.171  0.00 97.00      PROA   
ATOM   3378  HA  LEU P 216     -47.263-120.208 141.813  0.00 97.00      PROA   
ATOM   3379  CB  LEU P 216     -47.108-120.915 139.787  0.00 97.00      PROA   
ATOM   3380  HB1 LEU P 216     -47.892-121.696 139.875  0.00 97.00      PROA   
ATOM   3381  HB2 LEU P 216     -46.314-121.304 139.115  0.00 97.00      PROA   
ATOM   3382  CG  LEU P 216     -47.761-119.684 139.108  0.00 97.00      PROA   
ATOM   3383  HG  LEU P 216     -46.976-118.905 138.956  0.00 97.00      PROA   
ATOM   3384  CD1 LEU P 216     -48.317-120.050 137.722  0.00 97.00      PROA   
ATOM   3385 HD11 LEU P 216     -49.119-120.812 137.820  0.00 97.00      PROA   
ATOM   3386 HD12 LEU P 216     -47.511-120.458 137.079  0.00 97.00      PROA   
ATOM   3387 HD13 LEU P 216     -48.745-119.151 137.231  0.00 97.00      PROA   
ATOM   3388  CD2 LEU P 216     -48.874-119.067 139.975  0.00 97.00      PROA   
ATOM   3389 HD21 LEU P 216     -48.471-118.684 140.934  0.00 97.00      PROA   
ATOM   3390 HD22 LEU P 216     -49.659-119.825 140.186  0.00 97.00      PROA   
ATOM   3391 HD23 LEU P 216     -49.345-118.221 139.437  0.00 97.00      PROA   
ATOM   3392  C   LEU P 216     -45.964-121.849 141.856  0.00 97.00      PROA   
ATOM   3393  O   LEU P 216     -44.796-121.902 142.233  0.00 97.00      PROA   
ATOM   3394  N   ARG P 217     -46.824-122.876 142.083  0.00 97.00      PROA   
ATOM   3395  HN  ARG P 217     -47.777-122.807 141.798  0.00 97.00      PROA   
ATOM   3396  CA  ARG P 217     -46.437-124.112 142.751  0.00 97.00      PROA   
ATOM   3397  HA  ARG P 217     -45.861-123.839 143.625  0.00 97.00      PROA   
ATOM   3398  CB  ARG P 217     -47.644-124.958 143.238  0.00 97.00      PROA   
ATOM   3399  HB1 ARG P 217     -47.266-125.928 143.638  0.00 97.00      PROA   
ATOM   3400  HB2 ARG P 217     -48.301-125.181 142.369  0.00 97.00      PROA   
ATOM   3401  CG  ARG P 217     -48.482-124.325 144.364  0.00 97.00      PROA   
ATOM   3402  HG1 ARG P 217     -48.888-123.346 144.027  0.00 97.00      PROA   
ATOM   3403  HG2 ARG P 217     -47.821-124.135 145.239  0.00 97.00      PROA   
ATOM   3404  CD  ARG P 217     -49.650-125.236 144.776  0.00 97.00      PROA   
ATOM   3405  HD1 ARG P 217     -49.301-126.256 145.052  0.00 97.00      PROA   
ATOM   3406  HD2 ARG P 217     -50.367-125.333 143.932  0.00 97.00      PROA   
ATOM   3407  NE  ARG P 217     -50.389-124.610 145.919  0.00 97.00      PROA   
ATOM   3408  HE  ARG P 217     -51.196-124.059 145.728  0.00 97.00      PROA   
ATOM   3409  CZ  ARG P 217     -50.068-124.784 147.219  0.00 97.00      PROA   
ATOM   3410  NH1 ARG P 217     -48.992-125.481 147.612  0.00 97.00      PROA   
ATOM   3411 HH11 ARG P 217     -48.377-125.839 146.917  0.00 97.00      PROA   
ATOM   3412 HH12 ARG P 217     -48.803-125.573 148.587  0.00 97.00      PROA   
ATOM   3413  NH2 ARG P 217     -50.860-124.238 148.160  0.00 97.00      PROA   
ATOM   3414 HH21 ARG P 217     -51.663-123.722 147.879  0.00 97.00      PROA   
ATOM   3415 HH22 ARG P 217     -50.643-124.389 149.121  0.00 97.00      PROA   
ATOM   3416  C   ARG P 217     -45.538-125.011 141.912  0.00 97.00      PROA   
ATOM   3417  O   ARG P 217     -45.962-126.042 141.391  0.00 97.00      PROA   
ATOM   3418  N   GLY P 218     -44.247-124.625 141.796  0.00 97.00      PROA   
ATOM   3419  HN  GLY P 218     -44.009-123.717 142.138  0.00 97.00      PROA   
ATOM   3420  CA  GLY P 218     -43.152-125.408 141.257  0.00 97.00      PROA   
ATOM   3421  HA1 GLY P 218     -42.259-124.813 141.377  0.00 97.00      PROA   
ATOM   3422  HA2 GLY P 218     -43.380-125.632 140.225  0.00 97.00      PROA   
ATOM   3423  C   GLY P 218     -42.896-126.703 141.975  0.00 97.00      PROA   
ATOM   3424  O   GLY P 218     -43.342-126.912 143.101  0.00 97.00      PROA   
ATOM   3425  N   ARG P 219     -42.108-127.579 141.314  0.00 97.00      PROA   
ATOM   3426  HN  ARG P 219     -41.759-127.353 140.408  0.00 97.00      PROA   
ATOM   3427  CA  ARG P 219     -41.696-128.869 141.812  0.00 97.00      PROA   
ATOM   3428  HA  ARG P 219     -40.987-128.688 142.608  0.00 97.00      PROA   
ATOM   3429  CB  ARG P 219     -42.854-129.787 142.346  0.00 97.00      PROA   
ATOM   3430  HB1 ARG P 219     -43.235-129.323 143.282  0.00 97.00      PROA   
ATOM   3431  HB2 ARG P 219     -42.452-130.773 142.654  0.00 97.00      PROA   
ATOM   3432  CG  ARG P 219     -44.078-129.955 141.415  0.00 97.00      PROA   
ATOM   3433  HG1 ARG P 219     -43.761-130.352 140.426  0.00 97.00      PROA   
ATOM   3434  HG2 ARG P 219     -44.522-128.952 141.242  0.00 97.00      PROA   
ATOM   3435  CD  ARG P 219     -45.199-130.850 141.968  0.00 97.00      PROA   
ATOM   3436  HD1 ARG P 219     -46.110-130.738 141.333  0.00 97.00      PROA   
ATOM   3437  HD2 ARG P 219     -45.437-130.589 143.021  0.00 97.00      PROA   
ATOM   3438  NE  ARG P 219     -44.706-132.260 141.891  0.00 97.00      PROA   
ATOM   3439  HE  ARG P 219     -43.747-132.427 141.655  0.00 97.00      PROA   
ATOM   3440  CZ  ARG P 219     -45.497-133.338 141.743  0.00 97.00      PROA   
ATOM   3441  NH1 ARG P 219     -46.743-133.332 142.212  0.00 97.00      PROA   
ATOM   3442 HH11 ARG P 219     -46.942-132.571 142.816  0.00 97.00      PROA   
ATOM   3443 HH12 ARG P 219     -47.225-134.201 142.255  0.00 97.00      PROA   
ATOM   3444  NH2 ARG P 219     -45.003-134.435 141.148  0.00 97.00      PROA   
ATOM   3445 HH21 ARG P 219     -45.623-135.120 140.784  0.00 97.00      PROA   
ATOM   3446 HH22 ARG P 219     -44.060-134.396 140.804  0.00 97.00      PROA   
ATOM   3447  C   ARG P 219     -40.922-129.470 140.661  0.00 97.00      PROA   
ATOM   3448  O   ARG P 219     -40.154-128.782 139.992  0.00 97.00      PROA   
ATOM   3449  N   ASP P 220     -41.132-130.767 140.382  0.00 97.00      PROA   
ATOM   3450  HN  ASP P 220     -41.655-131.342 141.011  0.00 97.00      PROA   
ATOM   3451  CA  ASP P 220     -40.793-131.488 139.179  0.00 97.00      PROA   
ATOM   3452  HA  ASP P 220     -39.811-131.182 138.841  0.00 97.00      PROA   
ATOM   3453  CB  ASP P 220     -40.772-133.021 139.499  0.00 97.00      PROA   
ATOM   3454  HB1 ASP P 220     -39.876-133.214 140.132  0.00 97.00      PROA   
ATOM   3455  HB2 ASP P 220     -40.666-133.633 138.585  0.00 97.00      PROA   
ATOM   3456  CG  ASP P 220     -41.965-133.515 140.330  0.00 97.00      PROA   
ATOM   3457  OD1 ASP P 220     -42.627-134.484 139.886  0.00 97.00      PROA   
ATOM   3458  OD2 ASP P 220     -42.175-132.993 141.453  0.00 97.00      PROA   
ATOM   3459  C   ASP P 220     -41.813-131.144 138.084  0.00 97.00      PROA   
ATOM   3460  O   ASP P 220     -42.507-132.001 137.540  0.00 97.00      PROA   
ATOM   3461  N   THR P 221     -41.947-129.839 137.745  0.00 97.00      PROA   
ATOM   3462  HN  THR P 221     -41.387-129.142 138.192  0.00 97.00      PROA   
ATOM   3463  CA  THR P 221     -43.023-129.344 136.901  0.00 97.00      PROA   
ATOM   3464  HA  THR P 221     -43.888-129.931 137.177  0.00 97.00      PROA   
ATOM   3465  CB  THR P 221     -43.430-127.900 137.198  0.00 97.00      PROA   
ATOM   3466  HB  THR P 221     -43.936-127.411 136.333  0.00 97.00      PROA   
ATOM   3467  OG1 THR P 221     -42.317-127.116 137.607  0.00 97.00      PROA   
ATOM   3468  HG1 THR P 221     -41.778-127.005 136.817  0.00 97.00      PROA   
ATOM   3469  CG2 THR P 221     -44.409-127.909 138.383  0.00 97.00      PROA   
ATOM   3470 HG21 THR P 221     -43.903-128.327 139.276  0.00 97.00      PROA   
ATOM   3471 HG22 THR P 221     -45.303-128.525 138.160  0.00 97.00      PROA   
ATOM   3472 HG23 THR P 221     -44.733-126.874 138.624  0.00 97.00      PROA   
ATOM   3473  C   THR P 221     -42.868-129.577 135.402  0.00 97.00      PROA   
ATOM   3474  O   THR P 221     -41.805-129.424 134.805  0.00 97.00      PROA   
ATOM   3475  N   SER P 222     -44.000-129.952 134.763  0.00 97.00      PROA   
ATOM   3476  HN  SER P 222     -44.818-130.159 135.295  0.00 97.00      PROA   
ATOM   3477  CA  SER P 222     -44.154-130.160 133.337  0.00 97.00      PROA   
ATOM   3478  HA  SER P 222     -43.262-130.651 132.969  0.00 97.00      PROA   
ATOM   3479  CB  SER P 222     -45.394-131.040 133.043  0.00 97.00      PROA   
ATOM   3480  HB1 SER P 222     -45.427-131.358 131.979  0.00 97.00      PROA   
ATOM   3481  HB2 SER P 222     -46.321-130.467 133.269  0.00 97.00      PROA   
ATOM   3482  OG  SER P 222     -45.396-132.194 133.881  0.00 97.00      PROA   
ATOM   3483  HG1 SER P 222     -44.499-132.539 133.901  0.00 97.00      PROA   
ATOM   3484  C   SER P 222     -44.319-128.837 132.604  0.00 97.00      PROA   
ATOM   3485  O   SER P 222     -44.408-127.778 133.220  0.00 97.00      PROA   
ATOM   3486  N   SER P 223     -44.351-128.875 131.248  0.00 97.00      PROA   
ATOM   3487  HN  SER P 223     -44.230-129.736 130.756  0.00 97.00      PROA   
ATOM   3488  CA  SER P 223     -44.366-127.728 130.353  0.00 97.00      PROA   
ATOM   3489  HA  SER P 223     -43.446-127.190 130.495  0.00 97.00      PROA   
ATOM   3490  CB  SER P 223     -44.442-128.207 128.885  0.00 97.00      PROA   
ATOM   3491  HB1 SER P 223     -44.281-127.360 128.184  0.00 97.00      PROA   
ATOM   3492  HB2 SER P 223     -45.438-128.652 128.677  0.00 97.00      PROA   
ATOM   3493  OG  SER P 223     -43.458-129.206 128.638  0.00 97.00      PROA   
ATOM   3494  HG1 SER P 223     -42.605-128.763 128.641  0.00 97.00      PROA   
ATOM   3495  C   SER P 223     -45.482-126.725 130.550  0.00 97.00      PROA   
ATOM   3496  O   SER P 223     -45.250-125.522 130.439  0.00 97.00      PROA   
ATOM   3497  N   GLU P 224     -46.714-127.195 130.837  0.00 97.00      PROA   
ATOM   3498  HN  GLU P 224     -46.858-128.166 130.998  0.00 97.00      PROA   
ATOM   3499  CA  GLU P 224     -47.897-126.364 130.879  0.00 97.00      PROA   
ATOM   3500  HA  GLU P 224     -47.619-125.323 130.783  0.00 97.00      PROA   
ATOM   3501  CB  GLU P 224     -48.907-126.686 129.742  0.00 97.00      PROA   
ATOM   3502  HB1 GLU P 224     -49.873-126.189 129.990  0.00 97.00      PROA   
ATOM   3503  HB2 GLU P 224     -49.108-127.778 129.702  0.00 97.00      PROA   
ATOM   3504  CG  GLU P 224     -48.472-126.188 128.344  0.00 97.00      PROA   
ATOM   3505  HG1 GLU P 224     -47.860-126.946 127.815  0.00 97.00      PROA   
ATOM   3506  HG2 GLU P 224     -47.883-125.250 128.432  0.00 97.00      PROA   
ATOM   3507  CD  GLU P 224     -49.711-125.860 127.517  0.00 97.00      PROA   
ATOM   3508  OE1 GLU P 224     -50.441-124.926 127.935  0.00 97.00      PROA   
ATOM   3509  OE2 GLU P 224     -49.951-126.539 126.488  0.00 97.00      PROA   
ATOM   3510  C   GLU P 224     -48.605-126.498 132.209  0.00 97.00      PROA   
ATOM   3511  O   GLU P 224     -48.365-127.416 132.992  0.00 97.00      PROA   
ATOM   3512  N   TYR P 225     -49.525-125.543 132.467  0.00 97.00      PROA   
ATOM   3513  HN  TYR P 225     -49.693-124.827 131.794  0.00 97.00      PROA   
ATOM   3514  CA  TYR P 225     -50.423-125.517 133.598  0.00 97.00      PROA   
ATOM   3515  HA  TYR P 225     -50.395-126.470 134.107  0.00 97.00      PROA   
ATOM   3516  CB  TYR P 225     -50.087-124.353 134.592  0.00 97.00      PROA   
ATOM   3517  HB1 TYR P 225     -49.015-124.428 134.881  0.00 97.00      PROA   
ATOM   3518  HB2 TYR P 225     -50.695-124.467 135.515  0.00 97.00      PROA   
ATOM   3519  CG  TYR P 225     -50.322-122.961 134.030  0.00 97.00      PROA   
ATOM   3520  CD1 TYR P 225     -51.461-122.219 134.401  0.00 97.00      PROA   
ATOM   3521  HD1 TYR P 225     -52.178-122.646 135.087  0.00 97.00      PROA   
ATOM   3522  CE1 TYR P 225     -51.689-120.944 133.868  0.00 97.00      PROA   
ATOM   3523  HE1 TYR P 225     -52.572-120.391 134.154  0.00 97.00      PROA   
ATOM   3524  CZ  TYR P 225     -50.788-120.399 132.947  0.00 97.00      PROA   
ATOM   3525  OH  TYR P 225     -51.035-119.136 132.367  0.00 97.00      PROA   
ATOM   3526  HH  TYR P 225     -51.788-118.745 132.816  0.00 97.00      PROA   
ATOM   3527  CD2 TYR P 225     -49.401-122.378 133.140  0.00 97.00      PROA   
ATOM   3528  HD2 TYR P 225     -48.513-122.921 132.852  0.00 97.00      PROA   
ATOM   3529  CE2 TYR P 225     -49.639-121.113 132.590  0.00 97.00      PROA   
ATOM   3530  HE2 TYR P 225     -48.943-120.692 131.880  0.00 97.00      PROA   
ATOM   3531  C   TYR P 225     -51.782-125.346 132.942  0.00 97.00      PROA   
ATOM   3532  O   TYR P 225     -51.851-124.944 131.782  0.00 97.00      PROA   
ATOM   3533  N   GLN P 226     -52.904-125.653 133.640  0.00 97.00      PROA   
ATOM   3534  HN  GLN P 226     -52.874-126.002 134.574  0.00 97.00      PROA   
ATOM   3535  CA  GLN P 226     -54.221-125.438 133.061  0.00 97.00      PROA   
ATOM   3536  HA  GLN P 226     -54.099-124.727 132.260  0.00 97.00      PROA   
ATOM   3537  CB  GLN P 226     -54.887-126.709 132.453  0.00 97.00      PROA   
ATOM   3538  HB1 GLN P 226     -55.996-126.624 132.483  0.00 97.00      PROA   
ATOM   3539  HB2 GLN P 226     -54.616-127.591 133.074  0.00 97.00      PROA   
ATOM   3540  CG  GLN P 226     -54.507-126.980 130.976  0.00 97.00      PROA   
ATOM   3541  HG1 GLN P 226     -55.107-127.820 130.570  0.00 97.00      PROA   
ATOM   3542  HG2 GLN P 226     -53.429-127.246 130.921  0.00 97.00      PROA   
ATOM   3543  CD  GLN P 226     -54.774-125.738 130.114  0.00 97.00      PROA   
ATOM   3544  OE1 GLN P 226     -55.733-124.993 130.352  0.00 97.00      PROA   
ATOM   3545  NE2 GLN P 226     -53.881-125.483 129.118  0.00 97.00      PROA   
ATOM   3546 HE21 GLN P 226     -53.893-124.567 128.718  0.00 97.00      PROA   
ATOM   3547 HE22 GLN P 226     -53.085-126.068 128.981  0.00 97.00      PROA   
ATOM   3548  C   GLN P 226     -55.153-124.688 133.969  0.00 97.00      PROA   
ATOM   3549  O   GLN P 226     -54.994-124.655 135.187  0.00 97.00      PROA   
ATOM   3550  N   ILE P 227     -56.136-124.002 133.333  0.00 97.00      PROA   
ATOM   3551  HN  ILE P 227     -56.257-124.110 132.348  0.00 97.00      PROA   
ATOM   3552  CA  ILE P 227     -56.918-122.960 133.959  0.00 97.00      PROA   
ATOM   3553  HA  ILE P 227     -56.647-122.897 135.004  0.00 97.00      PROA   
ATOM   3554  CB  ILE P 227     -56.702-121.582 133.327  0.00 97.00      PROA   
ATOM   3555  HB  ILE P 227     -57.361-121.444 132.439  0.00 97.00      PROA   
ATOM   3556  CG2 ILE P 227     -57.065-120.527 134.395  0.00 97.00      PROA   
ATOM   3557 HG21 ILE P 227     -56.381-120.607 135.266  0.00 97.00      PROA   
ATOM   3558 HG22 ILE P 227     -58.106-120.655 134.753  0.00 97.00      PROA   
ATOM   3559 HG23 ILE P 227     -56.968-119.504 133.984  0.00 97.00      PROA   
ATOM   3560  CG1 ILE P 227     -55.246-121.393 132.818  0.00 97.00      PROA   
ATOM   3561 HG11 ILE P 227     -55.008-122.155 132.043  0.00 97.00      PROA   
ATOM   3562 HG12 ILE P 227     -54.549-121.543 133.672  0.00 97.00      PROA   
ATOM   3563  CD  ILE P 227     -54.995-120.019 132.183  0.00 97.00      PROA   
ATOM   3564  HD1 ILE P 227     -55.025-119.214 132.948  0.00 97.00      PROA   
ATOM   3565  HD2 ILE P 227     -55.769-119.804 131.415  0.00 97.00      PROA   
ATOM   3566  HD3 ILE P 227     -53.999-119.995 131.692  0.00 97.00      PROA   
ATOM   3567  C   ILE P 227     -58.376-123.357 133.871  0.00 97.00      PROA   
ATOM   3568  O   ILE P 227     -58.894-123.668 132.803  0.00 97.00      PROA   
ATOM   3569  N   LEU P 228     -59.080-123.370 135.023  0.00 97.00      PROA   
ATOM   3570  HN  LEU P 228     -58.648-123.099 135.880  0.00 97.00      PROA   
ATOM   3571  CA  LEU P 228     -60.396-123.964 135.153  0.00 97.00      PROA   
ATOM   3572  HA  LEU P 228     -60.554-124.683 134.361  0.00 97.00      PROA   
ATOM   3573  CB  LEU P 228     -60.516-124.699 136.517  0.00 97.00      PROA   
ATOM   3574  HB1 LEU P 228     -61.563-125.055 136.636  0.00 97.00      PROA   
ATOM   3575  HB2 LEU P 228     -60.301-123.994 137.349  0.00 97.00      PROA   
ATOM   3576  CG  LEU P 228     -59.606-125.952 136.685  0.00 97.00      PROA   
ATOM   3577  HG  LEU P 228     -59.679-126.551 135.746  0.00 97.00      PROA   
ATOM   3578  CD1 LEU P 228     -58.114-125.649 136.942  0.00 97.00      PROA   
ATOM   3579 HD11 LEU P 228     -58.006-124.960 137.806  0.00 97.00      PROA   
ATOM   3580 HD12 LEU P 228     -57.628-125.197 136.057  0.00 97.00      PROA   
ATOM   3581 HD13 LEU P 228     -57.570-126.589 137.175  0.00 97.00      PROA   
ATOM   3582  CD2 LEU P 228     -60.127-126.837 137.832  0.00 97.00      PROA   
ATOM   3583 HD21 LEU P 228     -61.182-127.131 137.652  0.00 97.00      PROA   
ATOM   3584 HD22 LEU P 228     -60.068-126.285 138.794  0.00 97.00      PROA   
ATOM   3585 HD23 LEU P 228     -59.512-127.758 137.918  0.00 97.00      PROA   
ATOM   3586  C   LEU P 228     -61.482-122.907 135.023  0.00 97.00      PROA   
ATOM   3587  O   LEU P 228     -62.657-123.179 135.263  0.00 97.00      PROA   
ATOM   3588  N   THR P 229     -61.066-121.688 134.618  0.00 97.00      PROA   
ATOM   3589  HN  THR P 229     -60.103-121.619 134.379  0.00 97.00      PROA   
ATOM   3590  CA  THR P 229     -61.804-120.440 134.523  0.00 97.00      PROA   
ATOM   3591  HA  THR P 229     -62.221-120.356 133.530  0.00 97.00      PROA   
ATOM   3592  CB  THR P 229     -62.891-120.184 135.588  0.00 97.00      PROA   
ATOM   3593  HB  THR P 229     -62.526-120.554 136.573  0.00 97.00      PROA   
ATOM   3594  OG1 THR P 229     -64.080-120.881 135.246  0.00 97.00      PROA   
ATOM   3595  HG1 THR P 229     -63.823-121.805 135.191  0.00 97.00      PROA   
ATOM   3596  CG2 THR P 229     -63.315-118.705 135.754  0.00 97.00      PROA   
ATOM   3597 HG21 THR P 229     -63.719-118.292 134.812  0.00 97.00      PROA   
ATOM   3598 HG22 THR P 229     -62.479-118.065 136.090  0.00 97.00      PROA   
ATOM   3599 HG23 THR P 229     -64.116-118.636 136.522  0.00 97.00      PROA   
ATOM   3600  C   THR P 229     -60.706-119.427 134.678  0.00 97.00      PROA   
ATOM   3601  O   THR P 229     -60.296-119.146 135.801  0.00 97.00      PROA   
ATOM   3602  N   ALA P 230     -60.146-118.867 133.574  0.00 97.00      PROA   
ATOM   3603  HN  ALA P 230     -60.372-119.154 132.645  0.00 97.00      PROA   
ATOM   3604  CA  ALA P 230     -59.210-117.761 133.686  0.00 97.00      PROA   
ATOM   3605  HA  ALA P 230     -58.479-118.034 134.430  0.00 97.00      PROA   
ATOM   3606  CB  ALA P 230     -58.466-117.463 132.372  0.00 97.00      PROA   
ATOM   3607  HB1 ALA P 230     -59.178-117.163 131.572  0.00 97.00      PROA   
ATOM   3608  HB2 ALA P 230     -57.919-118.372 132.039  0.00 97.00      PROA   
ATOM   3609  HB3 ALA P 230     -57.720-116.655 132.518  0.00 97.00      PROA   
ATOM   3610  C   ALA P 230     -59.908-116.514 134.182  0.00 97.00      PROA   
ATOM   3611  O   ALA P 230     -61.043-116.262 133.815  0.00 97.00      PROA   
ATOM   3612  N   ARG P 231     -59.257-115.723 135.056  0.00 97.00      PROA   
ATOM   3613  HN  ARG P 231     -58.334-115.977 135.345  0.00 97.00      PROA   
ATOM   3614  CA  ARG P 231     -59.908-114.699 135.843  0.00 97.00      PROA   
ATOM   3615  HA  ARG P 231     -60.941-114.607 135.541  0.00 97.00      PROA   
ATOM   3616  CB  ARG P 231     -59.895-115.082 137.345  0.00 97.00      PROA   
ATOM   3617  HB1 ARG P 231     -60.234-114.216 137.942  0.00 97.00      PROA   
ATOM   3618  HB2 ARG P 231     -58.859-115.319 137.668  0.00 97.00      PROA   
ATOM   3619  CG  ARG P 231     -60.812-116.281 137.661  0.00 97.00      PROA   
ATOM   3620  HG1 ARG P 231     -60.261-117.206 137.392  0.00 97.00      PROA   
ATOM   3621  HG2 ARG P 231     -61.698-116.228 136.993  0.00 97.00      PROA   
ATOM   3622  CD  ARG P 231     -61.276-116.410 139.131  0.00 97.00      PROA   
ATOM   3623  HD1 ARG P 231     -60.379-116.507 139.781  0.00 97.00      PROA   
ATOM   3624  HD2 ARG P 231     -61.927-117.297 139.273  0.00 97.00      PROA   
ATOM   3625  NE  ARG P 231     -62.011-115.191 139.599  0.00 97.00      PROA   
ATOM   3626  HE  ARG P 231     -61.495-114.593 140.216  0.00 97.00      PROA   
ATOM   3627  CZ  ARG P 231     -62.863-114.514 138.812  0.00 97.00      PROA   
ATOM   3628  NH1 ARG P 231     -63.815-115.109 138.098  0.00 97.00      PROA   
ATOM   3629 HH11 ARG P 231     -63.924-116.091 138.166  0.00 97.00      PROA   
ATOM   3630 HH12 ARG P 231     -64.330-114.521 137.469  0.00 97.00      PROA   
ATOM   3631  NH2 ARG P 231     -62.696-113.191 138.663  0.00 97.00      PROA   
ATOM   3632 HH21 ARG P 231     -61.872-112.809 139.086  0.00 97.00      PROA   
ATOM   3633 HH22 ARG P 231     -63.026-112.807 137.801  0.00 97.00      PROA   
ATOM   3634  C   ARG P 231     -59.310-113.319 135.692  0.00 97.00      PROA   
ATOM   3635  O   ARG P 231     -58.189-113.128 135.246  0.00 97.00      PROA   
ATOM   3636  N   ARG P 232     -60.069-112.292 136.117  0.00 97.00      PROA   
ATOM   3637  HN  ARG P 232     -61.039-112.448 136.310  0.00 97.00      PROA   
ATOM   3638  CA  ARG P 232     -59.620-110.924 136.299  0.00 97.00      PROA   
ATOM   3639  HA  ARG P 232     -59.416-110.517 135.320  0.00 97.00      PROA   
ATOM   3640  CB  ARG P 232     -60.771-110.138 136.971  0.00 97.00      PROA   
ATOM   3641  HB1 ARG P 232     -60.396-109.347 137.652  0.00 97.00      PROA   
ATOM   3642  HB2 ARG P 232     -61.331-110.857 137.611  0.00 97.00      PROA   
ATOM   3643  CG  ARG P 232     -61.748-109.539 135.944  0.00 97.00      PROA   
ATOM   3644  HG1 ARG P 232     -62.782-109.555 136.359  0.00 97.00      PROA   
ATOM   3645  HG2 ARG P 232     -61.758-110.199 135.053  0.00 97.00      PROA   
ATOM   3646  CD  ARG P 232     -61.368-108.112 135.532  0.00 97.00      PROA   
ATOM   3647  HD1 ARG P 232     -61.976-107.748 134.678  0.00 97.00      PROA   
ATOM   3648  HD2 ARG P 232     -60.289-108.053 135.267  0.00 97.00      PROA   
ATOM   3649  NE  ARG P 232     -61.715-107.274 136.721  0.00 97.00      PROA   
ATOM   3650  HE  ARG P 232     -62.570-107.495 137.180  0.00 97.00      PROA   
ATOM   3651  CZ  ARG P 232     -60.837-106.542 137.437  0.00 97.00      PROA   
ATOM   3652  NH1 ARG P 232     -59.624-106.202 136.978  0.00 97.00      PROA   
ATOM   3653 HH11 ARG P 232     -59.340-106.531 136.084  0.00 97.00      PROA   
ATOM   3654 HH12 ARG P 232     -59.011-105.680 137.565  0.00 97.00      PROA   
ATOM   3655  NH2 ARG P 232     -61.193-106.175 138.682  0.00 97.00      PROA   
ATOM   3656 HH21 ARG P 232     -62.045-106.531 139.057  0.00 97.00      PROA   
ATOM   3657 HH22 ARG P 232     -60.529-105.699 139.251  0.00 97.00      PROA   
ATOM   3658  C   ARG P 232     -58.342-110.738 137.104  0.00 97.00      PROA   
ATOM   3659  O   ARG P 232     -57.479-109.945 136.744  0.00 97.00      PROA   
ATOM   3660  N   GLU P 233     -58.186-111.493 138.201  0.00 97.00      PROA   
ATOM   3661  HN  GLU P 233     -58.968-112.010 138.550  0.00 97.00      PROA   
ATOM   3662  CA  GLU P 233     -57.025-111.562 139.053  0.00 97.00      PROA   
ATOM   3663  HA  GLU P 233     -56.663-110.553 139.193  0.00 97.00      PROA   
ATOM   3664  CB  GLU P 233     -57.441-112.101 140.451  0.00 97.00      PROA   
ATOM   3665  HB1 GLU P 233     -57.973-111.289 140.998  0.00 97.00      PROA   
ATOM   3666  HB2 GLU P 233     -56.521-112.331 141.031  0.00 97.00      PROA   
ATOM   3667  CG  GLU P 233     -58.337-113.367 140.425  0.00 97.00      PROA   
ATOM   3668  HG1 GLU P 233     -58.118-113.969 141.334  0.00 97.00      PROA   
ATOM   3669  HG2 GLU P 233     -58.097-113.991 139.542  0.00 97.00      PROA   
ATOM   3670  CD  GLU P 233     -59.843-113.077 140.446  0.00 97.00      PROA   
ATOM   3671  OE1 GLU P 233     -60.329-112.293 139.597  0.00 97.00      PROA   
ATOM   3672  OE2 GLU P 233     -60.543-113.671 141.306  0.00 97.00      PROA   
ATOM   3673  C   GLU P 233     -55.848-112.320 138.447  0.00 97.00      PROA   
ATOM   3674  O   GLU P 233     -54.713-112.168 138.898  0.00 97.00      PROA   
ATOM   3675  N   ASP P 234     -56.075-113.103 137.364  0.00 97.00      PROA   
ATOM   3676  HN  ASP P 234     -57.005-113.305 137.067  0.00 97.00      PROA   
ATOM   3677  CA  ASP P 234     -55.036-113.733 136.568  0.00 97.00      PROA   
ATOM   3678  HA  ASP P 234     -54.294-114.145 137.240  0.00 97.00      PROA   
ATOM   3679  CB  ASP P 234     -55.587-114.881 135.667  0.00 97.00      PROA   
ATOM   3680  HB1 ASP P 234     -54.759-115.371 135.118  0.00 97.00      PROA   
ATOM   3681  HB2 ASP P 234     -56.283-114.472 134.909  0.00 97.00      PROA   
ATOM   3682  CG  ASP P 234     -56.320-116.000 136.412  0.00 97.00      PROA   
ATOM   3683  OD1 ASP P 234     -56.393-115.999 137.666  0.00 97.00      PROA   
ATOM   3684  OD2 ASP P 234     -56.809-116.907 135.688  0.00 97.00      PROA   
ATOM   3685  C   ASP P 234     -54.351-112.729 135.635  0.00 97.00      PROA   
ATOM   3686  O   ASP P 234     -53.304-113.020 135.063  0.00 97.00      PROA   
ATOM   3687  N   SER P 235     -54.935-111.521 135.433  0.00 97.00      PROA   
ATOM   3688  HN  SER P 235     -55.769-111.301 135.933  0.00 97.00      PROA   
ATOM   3689  CA  SER P 235     -54.459-110.529 134.470  0.00 97.00      PROA   
ATOM   3690  HA  SER P 235     -54.432-111.035 133.514  0.00 97.00      PROA   
ATOM   3691  CB  SER P 235     -55.408-109.294 134.320  0.00 97.00      PROA   
ATOM   3692  HB1 SER P 235     -56.447-109.664 134.203  0.00 97.00      PROA   
ATOM   3693  HB2 SER P 235     -55.142-108.719 133.410  0.00 97.00      PROA   
ATOM   3694  OG  SER P 235     -55.393-108.407 135.439  0.00 97.00      PROA   
ATOM   3695  HG1 SER P 235     -54.502-108.464 135.803  0.00 97.00      PROA   
ATOM   3696  C   SER P 235     -53.053-110.010 134.754  0.00 97.00      PROA   
ATOM   3697  O   SER P 235     -52.825-109.278 135.716  0.00 97.00      PROA   
ATOM   3698  N   GLY P 236     -52.055-110.353 133.912  0.00 97.00      PROA   
ATOM   3699  HN  GLY P 236     -52.191-110.965 133.137  0.00 97.00      PROA   
ATOM   3700  CA  GLY P 236     -50.727-109.845 134.186  0.00 97.00      PROA   
ATOM   3701  HA1 GLY P 236     -50.450-110.150 135.186  0.00 97.00      PROA   
ATOM   3702  HA2 GLY P 236     -50.740-108.772 134.047  0.00 97.00      PROA   
ATOM   3703  C   GLY P 236     -49.704-110.392 133.253  0.00 97.00      PROA   
ATOM   3704  O   GLY P 236     -49.953-110.587 132.070  0.00 97.00      PROA   
ATOM   3705  N   LEU P 237     -48.491-110.629 133.790  0.00 97.00      PROA   
ATOM   3706  HN  LEU P 237     -48.329-110.510 134.766  0.00 97.00      PROA   
ATOM   3707  CA  LEU P 237     -47.328-110.992 133.026  0.00 97.00      PROA   
ATOM   3708  HA  LEU P 237     -47.555-110.981 131.970  0.00 97.00      PROA   
ATOM   3709  CB  LEU P 237     -46.148-110.034 133.303  0.00 97.00      PROA   
ATOM   3710  HB1 LEU P 237     -45.286-110.359 132.691  0.00 97.00      PROA   
ATOM   3711  HB2 LEU P 237     -45.853-110.100 134.374  0.00 97.00      PROA   
ATOM   3712  CG  LEU P 237     -46.376-108.543 132.962  0.00 97.00      PROA   
ATOM   3713  HG  LEU P 237     -47.238-108.158 133.555  0.00 97.00      PROA   
ATOM   3714  CD1 LEU P 237     -45.128-107.732 133.353  0.00 97.00      PROA   
ATOM   3715 HD11 LEU P 237     -44.244-108.114 132.799  0.00 97.00      PROA   
ATOM   3716 HD12 LEU P 237     -44.921-107.838 134.439  0.00 97.00      PROA   
ATOM   3717 HD13 LEU P 237     -45.261-106.656 133.114  0.00 97.00      PROA   
ATOM   3718  CD2 LEU P 237     -46.689-108.348 131.470  0.00 97.00      PROA   
ATOM   3719 HD21 LEU P 237     -47.629-108.869 131.205  0.00 97.00      PROA   
ATOM   3720 HD22 LEU P 237     -45.864-108.763 130.852  0.00 97.00      PROA   
ATOM   3721 HD23 LEU P 237     -46.806-107.272 131.226  0.00 97.00      PROA   
ATOM   3722  C   LEU P 237     -46.938-112.403 133.395  0.00 97.00      PROA   
ATOM   3723  O   LEU P 237     -47.006-112.799 134.554  0.00 97.00      PROA   
ATOM   3724  N   TYR P 238     -46.573-113.209 132.375  0.00 97.00      PROA   
ATOM   3725  HN  TYR P 238     -46.571-112.850 131.443  0.00 97.00      PROA   
ATOM   3726  CA  TYR P 238     -46.301-114.627 132.484  0.00 97.00      PROA   
ATOM   3727  HA  TYR P 238     -46.244-114.910 133.527  0.00 97.00      PROA   
ATOM   3728  CB  TYR P 238     -47.368-115.478 131.746  0.00 97.00      PROA   
ATOM   3729  HB1 TYR P 238     -47.045-116.536 131.637  0.00 97.00      PROA   
ATOM   3730  HB2 TYR P 238     -47.554-115.063 130.730  0.00 97.00      PROA   
ATOM   3731  CG  TYR P 238     -48.663-115.462 132.507  0.00 97.00      PROA   
ATOM   3732  CD1 TYR P 238     -49.561-114.384 132.397  0.00 97.00      PROA   
ATOM   3733  HD1 TYR P 238     -49.313-113.543 131.765  0.00 97.00      PROA   
ATOM   3734  CE1 TYR P 238     -50.772-114.391 133.099  0.00 97.00      PROA   
ATOM   3735  HE1 TYR P 238     -51.454-113.557 133.009  0.00 97.00      PROA   
ATOM   3736  CZ  TYR P 238     -51.105-115.495 133.892  0.00 97.00      PROA   
ATOM   3737  OH  TYR P 238     -52.314-115.536 134.605  0.00 97.00      PROA   
ATOM   3738  HH  TYR P 238     -52.663-114.639 134.648  0.00 97.00      PROA   
ATOM   3739  CD2 TYR P 238     -49.012-116.560 133.312  0.00 97.00      PROA   
ATOM   3740  HD2 TYR P 238     -48.340-117.401 133.398  0.00 97.00      PROA   
ATOM   3741  CE2 TYR P 238     -50.230-116.578 133.997  0.00 97.00      PROA   
ATOM   3742  HE2 TYR P 238     -50.491-117.421 134.620  0.00 97.00      PROA   
ATOM   3743  C   TYR P 238     -44.974-114.956 131.853  0.00 97.00      PROA   
ATOM   3744  O   TYR P 238     -44.664-114.487 130.765  0.00 97.00      PROA   
ATOM   3745  N   TRP P 239     -44.158-115.814 132.505  0.00 97.00      PROA   
ATOM   3746  HN  TRP P 239     -44.381-116.165 133.411  0.00 97.00      PROA   
ATOM   3747  CA  TRP P 239     -42.926-116.277 131.901  0.00 97.00      PROA   
ATOM   3748  HA  TRP P 239     -43.043-116.274 130.825  0.00 97.00      PROA   
ATOM   3749  CB  TRP P 239     -41.695-115.388 132.245  0.00 97.00      PROA   
ATOM   3750  HB1 TRP P 239     -41.918-114.376 131.847  0.00 97.00      PROA   
ATOM   3751  HB2 TRP P 239     -40.802-115.744 131.689  0.00 97.00      PROA   
ATOM   3752  CG  TRP P 239     -41.341-115.223 133.692  0.00 97.00      PROA   
ATOM   3753  CD1 TRP P 239     -41.958-114.368 134.564  0.00 97.00      PROA   
ATOM   3754  HD1 TRP P 239     -42.810-113.762 134.311  0.00 97.00      PROA   
ATOM   3755  NE1 TRP P 239     -41.315-114.381 135.770  0.00 97.00      PROA   
ATOM   3756  HE1 TRP P 239     -41.515-113.800 136.529  0.00 97.00      PROA   
ATOM   3757  CE2 TRP P 239     -40.272-115.258 135.716  0.00 97.00      PROA   
ATOM   3758  CD2 TRP P 239     -40.250-115.814 134.415  0.00 97.00      PROA   
ATOM   3759  CE3 TRP P 239     -39.261-116.736 134.078  0.00 97.00      PROA   
ATOM   3760  HE3 TRP P 239     -39.214-117.171 133.091  0.00 97.00      PROA   
ATOM   3761  CZ3 TRP P 239     -38.341-117.113 135.060  0.00 97.00      PROA   
ATOM   3762  HZ3 TRP P 239     -37.600-117.864 134.836  0.00 97.00      PROA   
ATOM   3763  CZ2 TRP P 239     -39.348-115.622 136.684  0.00 97.00      PROA   
ATOM   3764  HZ2 TRP P 239     -39.391-115.210 137.680  0.00 97.00      PROA   
ATOM   3765  CH2 TRP P 239     -38.383-116.568 136.340  0.00 97.00      PROA   
ATOM   3766  HH2 TRP P 239     -37.675-116.907 137.084  0.00 97.00      PROA   
ATOM   3767  C   TRP P 239     -42.682-117.713 132.281  0.00 97.00      PROA   
ATOM   3768  O   TRP P 239     -43.229-118.227 133.254  0.00 97.00      PROA   
ATOM   3769  N   CYS P 240     -41.847-118.396 131.468  0.00 97.00      PROA   
ATOM   3770  HN  CYS P 240     -41.468-117.941 130.665  0.00 97.00      PROA   
ATOM   3771  CA  CYS P 240     -41.461-119.776 131.665  0.00 97.00      PROA   
ATOM   3772  HA  CYS P 240     -41.736-120.063 132.667  0.00 97.00      PROA   
ATOM   3773  CB  CYS P 240     -42.151-120.750 130.665  0.00 97.00      PROA   
ATOM   3774  HB1 CYS P 240     -43.229-120.765 130.938  0.00 97.00      PROA   
ATOM   3775  HB2 CYS P 240     -41.773-121.785 130.803  0.00 97.00      PROA   
ATOM   3776  SG  CYS P 240     -42.017-120.231 128.919  0.00 97.00      PROA   
ATOM   3777  C   CYS P 240     -39.957-119.913 131.582  0.00 97.00      PROA   
ATOM   3778  O   CYS P 240     -39.251-119.098 130.998  0.00 97.00      PROA   
ATOM   3779  N   GLU P 241     -39.413-120.967 132.220  0.00 97.00      PROA   
ATOM   3780  HN  GLU P 241     -39.987-121.606 132.723  0.00 97.00      PROA   
ATOM   3781  CA  GLU P 241     -37.988-121.170 132.337  0.00 97.00      PROA   
ATOM   3782  HA  GLU P 241     -37.456-120.428 131.757  0.00 97.00      PROA   
ATOM   3783  CB  GLU P 241     -37.554-120.987 133.807  0.00 97.00      PROA   
ATOM   3784  HB1 GLU P 241     -38.203-121.610 134.457  0.00 97.00      PROA   
ATOM   3785  HB2 GLU P 241     -37.782-119.921 134.040  0.00 97.00      PROA   
ATOM   3786  CG  GLU P 241     -36.081-121.308 134.124  0.00 97.00      PROA   
ATOM   3787  HG1 GLU P 241     -35.421-120.905 133.326  0.00 97.00      PROA   
ATOM   3788  HG2 GLU P 241     -35.927-122.404 134.205  0.00 97.00      PROA   
ATOM   3789  CD  GLU P 241     -35.637-120.664 135.429  0.00 97.00      PROA   
ATOM   3790  OE1 GLU P 241     -36.465-119.996 136.095  0.00 97.00      PROA   
ATOM   3791  OE2 GLU P 241     -34.427-120.796 135.748  0.00 97.00      PROA   
ATOM   3792  C   GLU P 241     -37.593-122.510 131.766  0.00 97.00      PROA   
ATOM   3793  O   GLU P 241     -38.329-123.489 131.875  0.00 97.00      PROA   
ATOM   3794  N   ALA P 242     -36.413-122.562 131.100  0.00 97.00      PROA   
ATOM   3795  HN  ALA P 242     -35.849-121.749 130.994  0.00 97.00      PROA   
ATOM   3796  CA  ALA P 242     -35.912-123.757 130.465  0.00 97.00      PROA   
ATOM   3797  HA  ALA P 242     -36.331-124.627 130.954  0.00 97.00      PROA   
ATOM   3798  CB  ALA P 242     -36.259-123.780 128.963  0.00 97.00      PROA   
ATOM   3799  HB1 ALA P 242     -35.823-122.897 128.448  0.00 97.00      PROA   
ATOM   3800  HB2 ALA P 242     -37.364-123.739 128.838  0.00 97.00      PROA   
ATOM   3801  HB3 ALA P 242     -35.889-124.706 128.478  0.00 97.00      PROA   
ATOM   3802  C   ALA P 242     -34.409-123.808 130.638  0.00 97.00      PROA   
ATOM   3803  O   ALA P 242     -33.726-122.788 130.594  0.00 97.00      PROA   
ATOM   3804  N   ALA P 243     -33.858-125.022 130.875  0.00 97.00      PROA   
ATOM   3805  HN  ALA P 243     -34.412-125.846 130.922  0.00 97.00      PROA   
ATOM   3806  CA  ALA P 243     -32.472-125.180 131.242  0.00 97.00      PROA   
ATOM   3807  HA  ALA P 243     -31.870-124.455 130.708  0.00 97.00      PROA   
ATOM   3808  CB  ALA P 243     -32.299-125.003 132.769  0.00 97.00      PROA   
ATOM   3809  HB1 ALA P 243     -32.911-125.749 133.319  0.00 97.00      PROA   
ATOM   3810  HB2 ALA P 243     -32.648-123.991 133.072  0.00 97.00      PROA   
ATOM   3811  HB3 ALA P 243     -31.240-125.111 133.079  0.00 97.00      PROA   
ATOM   3812  C   ALA P 243     -31.982-126.561 130.861  0.00 97.00      PROA   
ATOM   3813  O   ALA P 243     -32.757-127.473 130.584  0.00 97.00      PROA   
ATOM   3814  N   THR P 244     -30.640-126.735 130.841  0.00 97.00      PROA   
ATOM   3815  HN  THR P 244     -30.041-125.945 130.966  0.00 97.00      PROA   
ATOM   3816  CA  THR P 244     -29.954-128.016 130.897  0.00 97.00      PROA   
ATOM   3817  HA  THR P 244     -30.345-128.659 130.119  0.00 97.00      PROA   
ATOM   3818  CB  THR P 244     -28.452-127.858 130.724  0.00 97.00      PROA   
ATOM   3819  HB  THR P 244     -27.933-128.819 130.907  0.00 97.00      PROA   
ATOM   3820  OG1 THR P 244     -27.967-126.894 131.642  0.00 97.00      PROA   
ATOM   3821  HG1 THR P 244     -28.425-127.077 132.466  0.00 97.00      PROA   
ATOM   3822  CG2 THR P 244     -28.077-127.404 129.303  0.00 97.00      PROA   
ATOM   3823 HG21 THR P 244     -28.583-126.454 129.035  0.00 97.00      PROA   
ATOM   3824 HG22 THR P 244     -28.353-128.180 128.562  0.00 97.00      PROA   
ATOM   3825 HG23 THR P 244     -26.977-127.242 129.246  0.00 97.00      PROA   
ATOM   3826  C   THR P 244     -30.183-128.691 132.249  0.00 97.00      PROA   
ATOM   3827  O   THR P 244     -30.175-128.025 133.281  0.00 97.00      PROA   
ATOM   3828  N   GLU P 245     -30.330-130.037 132.263  0.00 97.00      PROA   
ATOM   3829  HN  GLU P 245     -30.254-130.546 131.409  0.00 97.00      PROA   
ATOM   3830  CA  GLU P 245     -30.620-130.905 133.401  0.00 97.00      PROA   
ATOM   3831  HA  GLU P 245     -31.591-130.656 133.805  0.00 97.00      PROA   
ATOM   3832  CB  GLU P 245     -30.593-132.335 132.783  0.00 97.00      PROA   
ATOM   3833  HB1 GLU P 245     -29.537-132.651 132.642  0.00 97.00      PROA   
ATOM   3834  HB2 GLU P 245     -31.032-132.218 131.763  0.00 97.00      PROA   
ATOM   3835  CG  GLU P 245     -31.344-133.464 133.520  0.00 97.00      PROA   
ATOM   3836  HG1 GLU P 245     -31.970-133.033 134.326  0.00 97.00      PROA   
ATOM   3837  HG2 GLU P 245     -30.609-134.157 133.981  0.00 97.00      PROA   
ATOM   3838  CD  GLU P 245     -32.251-134.310 132.612  0.00 97.00      PROA   
ATOM   3839  OE1 GLU P 245     -32.036-134.364 131.376  0.00 97.00      PROA   
ATOM   3840  OE2 GLU P 245     -33.188-134.931 133.174  0.00 97.00      PROA   
ATOM   3841  C   GLU P 245     -29.559-130.760 134.494  0.00 97.00      PROA   
ATOM   3842  O   GLU P 245     -29.835-130.620 135.684  0.00 97.00      PROA   
ATOM   3843  N   ASP P 246     -28.304-130.717 134.036  0.00 97.00      PROA   
ATOM   3844  HN  ASP P 246     -28.169-130.915 133.066  0.00 97.00      PROA   
ATOM   3845  CA  ASP P 246     -27.038-130.528 134.695  0.00 97.00      PROA   
ATOM   3846  HA  ASP P 246     -26.993-131.200 135.542  0.00 97.00      PROA   
ATOM   3847  CB  ASP P 246     -25.937-130.933 133.654  0.00 97.00      PROA   
ATOM   3848  HB1 ASP P 246     -25.845-132.042 133.641  0.00 97.00      PROA   
ATOM   3849  HB2 ASP P 246     -24.946-130.522 133.924  0.00 97.00      PROA   
ATOM   3850  CG  ASP P 246     -26.301-130.504 132.220  0.00 97.00      PROA   
ATOM   3851  OD1 ASP P 246     -27.186-131.144 131.586  0.00 97.00      PROA   
ATOM   3852  OD2 ASP P 246     -25.740-129.484 131.758  0.00 97.00      PROA   
ATOM   3853  C   ASP P 246     -26.798-129.110 135.246  0.00 97.00      PROA   
ATOM   3854  O   ASP P 246     -25.901-128.908 136.064  0.00 97.00      PROA   
ATOM   3855  N   GLY P 247     -27.593-128.088 134.845  0.00 97.00      PROA   
ATOM   3856  HN  GLY P 247     -28.376-128.290 134.260  0.00 97.00      PROA   
ATOM   3857  CA  GLY P 247     -27.485-126.719 135.362  0.00 97.00      PROA   
ATOM   3858  HA1 GLY P 247     -27.360-126.759 136.436  0.00 97.00      PROA   
ATOM   3859  HA2 GLY P 247     -28.389-126.199 135.080  0.00 97.00      PROA   
ATOM   3860  C   GLY P 247     -26.333-125.916 134.805  0.00 97.00      PROA   
ATOM   3861  O   GLY P 247     -25.973-124.862 135.330  0.00 97.00      PROA   
ATOM   3862  N   ASN P 248     -25.730-126.389 133.699  0.00 97.00      PROA   
ATOM   3863  HN  ASN P 248     -25.991-127.280 133.337  0.00 97.00      PROA   
ATOM   3864  CA  ASN P 248     -24.750-125.652 132.929  0.00 97.00      PROA   
ATOM   3865  HA  ASN P 248     -23.968-125.336 133.605  0.00 97.00      PROA   
ATOM   3866  CB  ASN P 248     -24.164-126.564 131.824  0.00 97.00      PROA   
ATOM   3867  HB1 ASN P 248     -23.648-125.980 131.034  0.00 97.00      PROA   
ATOM   3868  HB2 ASN P 248     -24.976-127.158 131.353  0.00 97.00      PROA   
ATOM   3869  CG  ASN P 248     -23.112-127.465 132.481  0.00 97.00      PROA   
ATOM   3870  OD1 ASN P 248     -22.315-126.996 133.302  0.00 97.00      PROA   
ATOM   3871  ND2 ASN P 248     -23.127-128.784 132.161  0.00 97.00      PROA   
ATOM   3872 HD21 ASN P 248     -22.477-129.384 132.621  0.00 97.00      PROA   
ATOM   3873 HD22 ASN P 248     -23.942-129.156 131.711  0.00 97.00      PROA   
ATOM   3874  C   ASN P 248     -25.304-124.378 132.324  0.00 97.00      PROA   
ATOM   3875  O   ASN P 248     -24.686-123.319 132.423  0.00 97.00      PROA   
ATOM   3876  N   VAL P 249     -26.508-124.456 131.722  0.00 97.00      PROA   
ATOM   3877  HN  VAL P 249     -26.974-125.337 131.664  0.00 97.00      PROA   
ATOM   3878  CA  VAL P 249     -27.145-123.363 131.023  0.00 97.00      PROA   
ATOM   3879  HA  VAL P 249     -26.638-122.435 131.246  0.00 97.00      PROA   
ATOM   3880  CB  VAL P 249     -27.159-123.577 129.512  0.00 97.00      PROA   
ATOM   3881  HB  VAL P 249     -27.780-124.463 129.256  0.00 97.00      PROA   
ATOM   3882  CG1 VAL P 249     -27.745-122.339 128.797  0.00 97.00      PROA   
ATOM   3883 HG11 VAL P 249     -27.158-121.431 129.051  0.00 97.00      PROA   
ATOM   3884 HG12 VAL P 249     -28.806-122.168 129.071  0.00 97.00      PROA   
ATOM   3885 HG13 VAL P 249     -27.697-122.486 127.698  0.00 97.00      PROA   
ATOM   3886  CG2 VAL P 249     -25.725-123.866 129.017  0.00 97.00      PROA   
ATOM   3887 HG21 VAL P 249     -25.285-124.760 129.504  0.00 97.00      PROA   
ATOM   3888 HG22 VAL P 249     -25.068-122.992 129.209  0.00 97.00      PROA   
ATOM   3889 HG23 VAL P 249     -25.744-124.065 127.927  0.00 97.00      PROA   
ATOM   3890  C   VAL P 249     -28.575-123.258 131.499  0.00 97.00      PROA   
ATOM   3891  O   VAL P 249     -29.334-124.219 131.435  0.00 97.00      PROA   
ATOM   3892  N   LEU P 250     -28.994-122.059 131.956  0.00 97.00      PROA   
ATOM   3893  HN  LEU P 250     -28.366-121.291 132.040  0.00 97.00      PROA   
ATOM   3894  CA  LEU P 250     -30.384-121.751 132.207  0.00 97.00      PROA   
ATOM   3895  HA  LEU P 250     -30.994-122.546 131.801  0.00 97.00      PROA   
ATOM   3896  CB  LEU P 250     -30.816-121.614 133.700  0.00 97.00      PROA   
ATOM   3897  HB1 LEU P 250     -30.798-122.648 134.117  0.00 97.00      PROA   
ATOM   3898  HB2 LEU P 250     -31.876-121.281 133.734  0.00 97.00      PROA   
ATOM   3899  CG  LEU P 250     -30.003-120.737 134.699  0.00 97.00      PROA   
ATOM   3900  HG  LEU P 250     -30.504-120.912 135.685  0.00 97.00      PROA   
ATOM   3901  CD1 LEU P 250     -28.534-121.161 134.895  0.00 97.00      PROA   
ATOM   3902 HD11 LEU P 250     -27.923-120.866 134.017  0.00 97.00      PROA   
ATOM   3903 HD12 LEU P 250     -28.462-122.260 135.033  0.00 97.00      PROA   
ATOM   3904 HD13 LEU P 250     -28.111-120.657 135.790  0.00 97.00      PROA   
ATOM   3905  CD2 LEU P 250     -30.111-119.222 134.446  0.00 97.00      PROA   
ATOM   3906 HD21 LEU P 250     -31.168-118.932 134.271  0.00 97.00      PROA   
ATOM   3907 HD22 LEU P 250     -29.504-118.929 133.566  0.00 97.00      PROA   
ATOM   3908 HD23 LEU P 250     -29.726-118.661 135.324  0.00 97.00      PROA   
ATOM   3909  C   LEU P 250     -30.707-120.547 131.368  0.00 97.00      PROA   
ATOM   3910  O   LEU P 250     -29.935-119.594 131.289  0.00 97.00      PROA   
ATOM   3911  N   LYS P 251     -31.844-120.598 130.642  0.00 97.00      PROA   
ATOM   3912  HN  LYS P 251     -32.458-121.384 130.680  0.00 97.00      PROA   
ATOM   3913  CA  LYS P 251     -32.125-119.617 129.627  0.00 97.00      PROA   
ATOM   3914  HA  LYS P 251     -31.555-118.716 129.806  0.00 97.00      PROA   
ATOM   3915  CB  LYS P 251     -31.735-120.158 128.243  0.00 97.00      PROA   
ATOM   3916  HB1 LYS P 251     -32.378-121.007 127.928  0.00 97.00      PROA   
ATOM   3917  HB2 LYS P 251     -30.705-120.570 128.371  0.00 97.00      PROA   
ATOM   3918  CG  LYS P 251     -31.673-119.067 127.168  0.00 97.00      PROA   
ATOM   3919  HG1 LYS P 251     -31.822-118.064 127.631  0.00 97.00      PROA   
ATOM   3920  HG2 LYS P 251     -32.512-119.227 126.460  0.00 97.00      PROA   
ATOM   3921  CD  LYS P 251     -30.326-119.060 126.427  0.00 97.00      PROA   
ATOM   3922  HD1 LYS P 251     -29.524-118.818 127.161  0.00 97.00      PROA   
ATOM   3923  HD2 LYS P 251     -30.349-118.253 125.666  0.00 97.00      PROA   
ATOM   3924  CE  LYS P 251     -30.006-120.392 125.732  0.00 97.00      PROA   
ATOM   3925  HE1 LYS P 251     -30.818-120.627 125.014  0.00 97.00      PROA   
ATOM   3926  HE2 LYS P 251     -29.923-121.224 126.462  0.00 97.00      PROA   
ATOM   3927  NZ  LYS P 251     -28.723-120.326 124.988  0.00 97.00      PROA   
ATOM   3928  HZ1 LYS P 251     -27.960-119.974 125.598  0.00 97.00      PROA   
ATOM   3929  HZ2 LYS P 251     -28.810-119.697 124.159  0.00 97.00      PROA   
ATOM   3930  HZ3 LYS P 251     -28.434-121.270 124.673  0.00 97.00      PROA   
ATOM   3931  C   LYS P 251     -33.584-119.256 129.710  0.00 97.00      PROA   
ATOM   3932  O   LYS P 251     -34.447-119.810 129.031  0.00 97.00      PROA   
ATOM   3933  N   ARG P 252     -33.881-118.291 130.602  0.00 97.00      PROA   
ATOM   3934  HN  ARG P 252     -33.147-117.861 131.124  0.00 97.00      PROA   
ATOM   3935  CA  ARG P 252     -35.210-117.788 130.870  0.00 97.00      PROA   
ATOM   3936  HA  ARG P 252     -35.823-118.649 131.094  0.00 97.00      PROA   
ATOM   3937  CB  ARG P 252     -35.194-116.882 132.127  0.00 97.00      PROA   
ATOM   3938  HB1 ARG P 252     -36.175-116.370 132.238  0.00 97.00      PROA   
ATOM   3939  HB2 ARG P 252     -34.413-116.099 132.004  0.00 97.00      PROA   
ATOM   3940  CG  ARG P 252     -34.929-117.668 133.428  0.00 97.00      PROA   
ATOM   3941  HG1 ARG P 252     -33.964-118.220 133.366  0.00 97.00      PROA   
ATOM   3942  HG2 ARG P 252     -35.738-118.427 133.525  0.00 97.00      PROA   
ATOM   3943  CD  ARG P 252     -34.904-116.776 134.681  0.00 97.00      PROA   
ATOM   3944  HD1 ARG P 252     -35.793-116.113 134.700  0.00 97.00      PROA   
ATOM   3945  HD2 ARG P 252     -33.972-116.172 134.709  0.00 97.00      PROA   
ATOM   3946  NE  ARG P 252     -34.987-117.691 135.858  0.00 97.00      PROA   
ATOM   3947  HE  ARG P 252     -35.492-118.550 135.755  0.00 97.00      PROA   
ATOM   3948  CZ  ARG P 252     -34.205-117.664 136.951  0.00 97.00      PROA   
ATOM   3949  NH1 ARG P 252     -33.660-116.547 137.420  0.00 97.00      PROA   
ATOM   3950 HH11 ARG P 252     -33.990-115.698 137.023  0.00 97.00      PROA   
ATOM   3951 HH12 ARG P 252     -33.275-116.593 138.337  0.00 97.00      PROA   
ATOM   3952  NH2 ARG P 252     -34.018-118.835 137.585  0.00 97.00      PROA   
ATOM   3953 HH21 ARG P 252     -34.332-119.640 137.074  0.00 97.00      PROA   
ATOM   3954 HH22 ARG P 252     -33.321-118.927 138.286  0.00 97.00      PROA   
ATOM   3955  C   ARG P 252     -35.882-117.088 129.696  0.00 97.00      PROA   
ATOM   3956  O   ARG P 252     -35.231-116.394 128.916  0.00 97.00      PROA   
ATOM   3957  N   SER P 253     -37.225-117.246 129.547  0.00 97.00      PROA   
ATOM   3958  HN  SER P 253     -37.749-117.856 130.139  0.00 97.00      PROA   
ATOM   3959  CA  SER P 253     -37.987-116.432 128.611  0.00 97.00      PROA   
ATOM   3960  HA  SER P 253     -37.407-116.370 127.705  0.00 97.00      PROA   
ATOM   3961  CB  SER P 253     -39.350-117.034 128.167  0.00 97.00      PROA   
ATOM   3962  HB1 SER P 253     -39.169-117.979 127.615  0.00 97.00      PROA   
ATOM   3963  HB2 SER P 253     -39.873-116.333 127.482  0.00 97.00      PROA   
ATOM   3964  OG  SER P 253     -40.212-117.306 129.261  0.00 97.00      PROA   
ATOM   3965  HG1 SER P 253     -39.760-117.968 129.799  0.00 97.00      PROA   
ATOM   3966  C   SER P 253     -38.213-115.034 129.187  0.00 97.00      PROA   
ATOM   3967  O   SER P 253     -38.458-114.916 130.387  0.00 97.00      PROA   
ATOM   3968  N   PRO P 254     -38.151-113.951 128.414  0.00 97.00      PROA   
ATOM   3969  CD  PRO P 254     -37.389-113.888 127.163  0.00 97.00      PROA   
ATOM   3970  HD1 PRO P 254     -38.002-114.339 126.353  0.00 97.00      PROA   
ATOM   3971  HD2 PRO P 254     -36.412-114.416 127.247  0.00 97.00      PROA   
ATOM   3972  CA  PRO P 254     -38.772-112.664 128.740  0.00 97.00      PROA   
ATOM   3973  HA  PRO P 254     -38.282-112.297 129.630  0.00 97.00      PROA   
ATOM   3974  CB  PRO P 254     -38.482-111.798 127.498  0.00 97.00      PROA   
ATOM   3975  HB1 PRO P 254     -38.376-110.725 127.752  0.00 97.00      PROA   
ATOM   3976  HB2 PRO P 254     -39.288-111.918 126.740  0.00 97.00      PROA   
ATOM   3977  CG  PRO P 254     -37.189-112.393 126.923  0.00 97.00      PROA   
ATOM   3978  HG1 PRO P 254     -37.037-112.149 125.853  0.00 97.00      PROA   
ATOM   3979  HG2 PRO P 254     -36.315-112.038 127.513  0.00 97.00      PROA   
ATOM   3980  C   PRO P 254     -40.266-112.746 129.049  0.00 97.00      PROA   
ATOM   3981  O   PRO P 254     -40.941-113.602 128.481  0.00 97.00      PROA   
ATOM   3982  N   GLU P 255     -40.805-111.868 129.939  0.00 97.00      PROA   
ATOM   3983  HN  GLU P 255     -40.237-111.215 130.434  0.00 97.00      PROA   
ATOM   3984  CA  GLU P 255     -42.219-111.829 130.279  0.00 97.00      PROA   
ATOM   3985  HA  GLU P 255     -42.473-112.808 130.652  0.00 97.00      PROA   
ATOM   3986  CB  GLU P 255     -42.549-110.809 131.408  0.00 97.00      PROA   
ATOM   3987  HB1 GLU P 255     -43.648-110.859 131.559  0.00 97.00      PROA   
ATOM   3988  HB2 GLU P 255     -42.308-109.777 131.073  0.00 97.00      PROA   
ATOM   3989  CG  GLU P 255     -41.848-111.086 132.765  0.00 97.00      PROA   
ATOM   3990  HG1 GLU P 255     -40.958-110.430 132.872  0.00 97.00      PROA   
ATOM   3991  HG2 GLU P 255     -41.510-112.141 132.810  0.00 97.00      PROA   
ATOM   3992  CD  GLU P 255     -42.767-110.863 133.971  0.00 97.00      PROA   
ATOM   3993  OE1 GLU P 255     -42.488-109.945 134.787  0.00 97.00      PROA   
ATOM   3994  OE2 GLU P 255     -43.753-111.636 134.101  0.00 97.00      PROA   
ATOM   3995  C   GLU P 255     -43.153-111.562 129.100  0.00 97.00      PROA   
ATOM   3996  O   GLU P 255     -42.882-110.739 128.227  0.00 97.00      PROA   
ATOM   3997  N   LEU P 256     -44.303-112.274 129.079  0.00 97.00      PROA   
ATOM   3998  HN  LEU P 256     -44.464-112.974 129.774  0.00 97.00      PROA   
ATOM   3999  CA  LEU P 256     -45.312-112.201 128.046  0.00 97.00      PROA   
ATOM   4000  HA  LEU P 256     -45.035-111.444 127.328  0.00 97.00      PROA   
ATOM   4001  CB  LEU P 256     -45.425-113.593 127.360  0.00 97.00      PROA   
ATOM   4002  HB1 LEU P 256     -45.765-114.350 128.098  0.00 97.00      PROA   
ATOM   4003  HB2 LEU P 256     -44.381-113.870 127.078  0.00 97.00      PROA   
ATOM   4004  CG  LEU P 256     -46.269-113.712 126.066  0.00 97.00      PROA   
ATOM   4005  HG  LEU P 256     -45.935-114.658 125.570  0.00 97.00      PROA   
ATOM   4006  CD1 LEU P 256     -47.774-113.889 126.332  0.00 97.00      PROA   
ATOM   4007 HD11 LEU P 256     -48.211-112.960 126.746  0.00 97.00      PROA   
ATOM   4008 HD12 LEU P 256     -47.949-114.713 127.054  0.00 97.00      PROA   
ATOM   4009 HD13 LEU P 256     -48.307-114.126 125.387  0.00 97.00      PROA   
ATOM   4010  CD2 LEU P 256     -46.001-112.574 125.064  0.00 97.00      PROA   
ATOM   4011 HD21 LEU P 256     -44.913-112.492 124.858  0.00 97.00      PROA   
ATOM   4012 HD22 LEU P 256     -46.366-111.606 125.466  0.00 97.00      PROA   
ATOM   4013 HD23 LEU P 256     -46.530-112.776 124.109  0.00 97.00      PROA   
ATOM   4014  C   LEU P 256     -46.608-111.784 128.713  0.00 97.00      PROA   
ATOM   4015  O   LEU P 256     -46.991-112.327 129.743  0.00 97.00      PROA   
ATOM   4016  N   GLU P 257     -47.324-110.778 128.155  0.00 97.00      PROA   
ATOM   4017  HN  GLU P 257     -47.038-110.349 127.303  0.00 97.00      PROA   
ATOM   4018  CA  GLU P 257     -48.505-110.218 128.784  0.00 97.00      PROA   
ATOM   4019  HA  GLU P 257     -48.390-110.286 129.856  0.00 97.00      PROA   
ATOM   4020  CB  GLU P 257     -48.702-108.721 128.424  0.00 97.00      PROA   
ATOM   4021  HB1 GLU P 257     -48.916-108.601 127.341  0.00 97.00      PROA   
ATOM   4022  HB2 GLU P 257     -47.719-108.224 128.607  0.00 97.00      PROA   
ATOM   4023  CG  GLU P 257     -49.739-107.980 129.302  0.00 97.00      PROA   
ATOM   4024  HG1 GLU P 257     -49.311-107.004 129.616  0.00 97.00      PROA   
ATOM   4025  HG2 GLU P 257     -49.970-108.561 130.219  0.00 97.00      PROA   
ATOM   4026  CD  GLU P 257     -51.045-107.683 128.576  0.00 97.00      PROA   
ATOM   4027  OE1 GLU P 257     -51.775-108.647 128.262  0.00 97.00      PROA   
ATOM   4028  OE2 GLU P 257     -51.348-106.484 128.361  0.00 97.00      PROA   
ATOM   4029  C   GLU P 257     -49.745-110.997 128.406  0.00 97.00      PROA   
ATOM   4030  O   GLU P 257     -49.990-111.289 127.238  0.00 97.00      PROA   
ATOM   4031  N   LEU P 258     -50.566-111.343 129.424  0.00 97.00      PROA   
ATOM   4032  HN  LEU P 258     -50.313-111.114 130.363  0.00 97.00      PROA   
ATOM   4033  CA  LEU P 258     -51.836-112.009 129.254  0.00 97.00      PROA   
ATOM   4034  HA  LEU P 258     -52.198-111.814 128.255  0.00 97.00      PROA   
ATOM   4035  CB  LEU P 258     -51.774-113.544 129.474  0.00 97.00      PROA   
ATOM   4036  HB1 LEU P 258     -52.792-113.986 129.403  0.00 97.00      PROA   
ATOM   4037  HB2 LEU P 258     -51.394-113.733 130.499  0.00 97.00      PROA   
ATOM   4038  CG  LEU P 258     -50.858-114.307 128.485  0.00 97.00      PROA   
ATOM   4039  HG  LEU P 258     -49.871-113.791 128.451  0.00 97.00      PROA   
ATOM   4040  CD1 LEU P 258     -50.589-115.739 128.976  0.00 97.00      PROA   
ATOM   4041 HD11 LEU P 258     -51.539-116.313 129.013  0.00 97.00      PROA   
ATOM   4042 HD12 LEU P 258     -50.143-115.726 129.990  0.00 97.00      PROA   
ATOM   4043 HD13 LEU P 258     -49.887-116.251 128.284  0.00 97.00      PROA   
ATOM   4044  CD2 LEU P 258     -51.434-114.340 127.057  0.00 97.00      PROA   
ATOM   4045 HD21 LEU P 258     -51.573-113.314 126.662  0.00 97.00      PROA   
ATOM   4046 HD22 LEU P 258     -52.414-114.862 127.053  0.00 97.00      PROA   
ATOM   4047 HD23 LEU P 258     -50.742-114.885 126.381  0.00 97.00      PROA   
ATOM   4048  C   LEU P 258     -52.840-111.400 130.212  0.00 97.00      PROA   
ATOM   4049  O   LEU P 258     -53.218-111.989 131.223  0.00 97.00      PROA   
ATOM   4050  N   GLN P 259     -53.317-110.174 129.907  0.00 97.00      PROA   
ATOM   4051  HN  GLN P 259     -52.870-109.626 129.196  0.00 97.00      PROA   
ATOM   4052  CA  GLN P 259     -54.499-109.593 130.510  0.00 97.00      PROA   
ATOM   4053  HA  GLN P 259     -54.328-109.617 131.574  0.00 97.00      PROA   
ATOM   4054  CB  GLN P 259     -54.735-108.111 130.112  0.00 97.00      PROA   
ATOM   4055  HB1 GLN P 259     -55.791-107.823 130.318  0.00 97.00      PROA   
ATOM   4056  HB2 GLN P 259     -54.567-108.012 129.017  0.00 97.00      PROA   
ATOM   4057  CG  GLN P 259     -53.825-107.110 130.852  0.00 97.00      PROA   
ATOM   4058  HG1 GLN P 259     -52.759-107.299 130.616  0.00 97.00      PROA   
ATOM   4059  HG2 GLN P 259     -53.955-107.199 131.951  0.00 97.00      PROA   
ATOM   4060  CD  GLN P 259     -54.215-105.682 130.450  0.00 97.00      PROA   
ATOM   4061  OE1 GLN P 259     -55.144-105.095 131.016  0.00 97.00      PROA   
ATOM   4062  NE2 GLN P 259     -53.499-105.115 129.442  0.00 97.00      PROA   
ATOM   4063 HE21 GLN P 259     -53.716-104.186 129.153  0.00 97.00      PROA   
ATOM   4064 HE22 GLN P 259     -52.761-105.635 129.006  0.00 97.00      PROA   
ATOM   4065  C   GLN P 259     -55.761-110.400 130.260  0.00 97.00      PROA   
ATOM   4066  O   GLN P 259     -55.991-110.900 129.164  0.00 97.00      PROA   
ATOM   4067  N   VAL P 260     -56.602-110.549 131.307  0.00 97.00      PROA   
ATOM   4068  HN  VAL P 260     -56.384-110.152 132.193  0.00 97.00      PROA   
ATOM   4069  CA  VAL P 260     -57.835-111.303 131.259  0.00 97.00      PROA   
ATOM   4070  HA  VAL P 260     -58.090-111.511 130.233  0.00 97.00      PROA   
ATOM   4071  CB  VAL P 260     -57.750-112.621 132.024  0.00 97.00      PROA   
ATOM   4072  HB  VAL P 260     -57.525-112.405 133.090  0.00 97.00      PROA   
ATOM   4073  CG1 VAL P 260     -59.083-113.393 131.923  0.00 97.00      PROA   
ATOM   4074 HG11 VAL P 260     -59.356-113.561 130.859  0.00 97.00      PROA   
ATOM   4075 HG12 VAL P 260     -59.908-112.851 132.427  0.00 97.00      PROA   
ATOM   4076 HG13 VAL P 260     -58.978-114.382 132.414  0.00 97.00      PROA   
ATOM   4077  CG2 VAL P 260     -56.587-113.482 131.483  0.00 97.00      PROA   
ATOM   4078 HG21 VAL P 260     -55.607-112.998 131.663  0.00 97.00      PROA   
ATOM   4079 HG22 VAL P 260     -56.703-113.652 130.394  0.00 97.00      PROA   
ATOM   4080 HG23 VAL P 260     -56.576-114.468 131.995  0.00 97.00      PROA   
ATOM   4081  C   VAL P 260     -58.897-110.398 131.854  0.00 97.00      PROA   
ATOM   4082  O   VAL P 260     -58.699-109.820 132.921  0.00 97.00      PROA   
ATOM   4083  N   LEU P 261     -60.045-110.221 131.158  0.00 97.00      PROA   
ATOM   4084  HN  LEU P 261     -60.186-110.711 130.298  0.00 97.00      PROA   
ATOM   4085  CA  LEU P 261     -61.089-109.299 131.558  0.00 97.00      PROA   
ATOM   4086  HA  LEU P 261     -60.866-108.932 132.547  0.00 97.00      PROA   
ATOM   4087  CB  LEU P 261     -61.216-108.078 130.614  0.00 97.00      PROA   
ATOM   4088  HB1 LEU P 261     -62.109-107.476 130.890  0.00 97.00      PROA   
ATOM   4089  HB2 LEU P 261     -61.358-108.441 129.571  0.00 97.00      PROA   
ATOM   4090  CG  LEU P 261     -60.002-107.116 130.637  0.00 97.00      PROA   
ATOM   4091  HG  LEU P 261     -59.100-107.680 130.304  0.00 97.00      PROA   
ATOM   4092  CD1 LEU P 261     -60.229-105.953 129.655  0.00 97.00      PROA   
ATOM   4093 HD11 LEU P 261     -61.107-105.352 129.975  0.00 97.00      PROA   
ATOM   4094 HD12 LEU P 261     -60.422-106.340 128.633  0.00 97.00      PROA   
ATOM   4095 HD13 LEU P 261     -59.337-105.292 129.626  0.00 97.00      PROA   
ATOM   4096  CD2 LEU P 261     -59.708-106.555 132.042  0.00 97.00      PROA   
ATOM   4097 HD21 LEU P 261     -58.871-105.827 131.991  0.00 97.00      PROA   
ATOM   4098 HD22 LEU P 261     -59.416-107.364 132.741  0.00 97.00      PROA   
ATOM   4099 HD23 LEU P 261     -60.605-106.036 132.441  0.00 97.00      PROA   
ATOM   4100  C   LEU P 261     -62.435-109.975 131.686  0.00 97.00      PROA   
ATOM   4101  O   LEU P 261     -62.889-110.714 130.818  0.00 97.00      PROA   
ATOM   4102  N   GLY P 262     -63.111-109.694 132.820  0.00 97.00      PROA   
ATOM   4103  HN  GLY P 262     -62.730-109.052 133.478  0.00 97.00      PROA   
ATOM   4104  CA  GLY P 262     -64.416-110.196 133.166  0.00 97.00      PROA   
ATOM   4105  HA1 GLY P 262     -64.287-111.048 133.815  0.00 97.00      PROA   
ATOM   4106  HA2 GLY P 262     -64.995-110.395 132.274  0.00 97.00      PROA   
ATOM   4107  C   GLY P 262     -65.098-109.134 133.960  0.00 97.00      PROA   
ATOM   4108  O   GLY P 262     -64.466-108.219 134.482  0.00 97.00      PROA   
ATOM   4109  N   HSD P 263     -66.431-109.258 134.092  0.00 97.00      PROA   
ATOM   4110  HN  HSD P 263     -66.910-110.038 133.698  0.00 97.00      PROA   
ATOM   4111  CA  HSD P 263     -67.249-108.358 134.867  0.00 97.00      PROA   
ATOM   4112  HA  HSD P 263     -66.631-107.700 135.463  0.00 97.00      PROA   
ATOM   4113  CB  HSD P 263     -68.197-107.520 133.978  0.00 97.00      PROA   
ATOM   4114  HB1 HSD P 263     -68.913-106.942 134.602  0.00 97.00      PROA   
ATOM   4115  HB2 HSD P 263     -68.785-108.201 133.324  0.00 97.00      PROA   
ATOM   4116  ND1 HSD P 263     -67.307-105.212 133.312  0.00 97.00      PROA   
ATOM   4117  HD1 HSD P 263     -67.694-104.701 134.080  0.00 97.00      PROA   
ATOM   4118  CG  HSD P 263     -67.424-106.571 133.092  0.00 97.00      PROA   
ATOM   4119  CE1 HSD P 263     -66.610-104.701 132.266  0.00 97.00      PROA   
ATOM   4120  HE1 HSD P 263     -66.366-103.643 132.172  0.00 97.00      PROA   
ATOM   4121  NE2 HSD P 263     -66.281-105.628 131.387  0.00 97.00      PROA   
ATOM   4122  CD2 HSD P 263     -66.802-106.802 131.902  0.00 97.00      PROA   
ATOM   4123  HD2 HSD P 263     -66.676-107.728 131.354  0.00 97.00      PROA   
ATOM   4124  C   HSD P 263     -68.015-109.258 135.795  0.00 97.00      PROA   
ATOM   4125  O   HSD P 263     -68.474-110.319 135.379  0.00 97.00      PROA   
ATOM   4126  N   GLN P 264     -68.123-108.882 137.093  0.00 97.00      PROA   
ATOM   4127  HN  GLN P 264     -67.764-108.006 137.406  0.00 97.00      PROA   
ATOM   4128  CA  GLN P 264     -68.645-109.739 138.142  0.00 97.00      PROA   
ATOM   4129  HA  GLN P 264     -68.002-110.610 138.155  0.00 97.00      PROA   
ATOM   4130  CB  GLN P 264     -68.506-109.078 139.537  0.00 97.00      PROA   
ATOM   4131  HB1 GLN P 264     -69.114-109.623 140.291  0.00 97.00      PROA   
ATOM   4132  HB2 GLN P 264     -68.912-108.044 139.454  0.00 97.00      PROA   
ATOM   4133  CG  GLN P 264     -67.037-109.052 140.027  0.00 97.00      PROA   
ATOM   4134  HG1 GLN P 264     -66.354-108.837 139.178  0.00 97.00      PROA   
ATOM   4135  HG2 GLN P 264     -66.755-110.041 140.446  0.00 97.00      PROA   
ATOM   4136  CD  GLN P 264     -66.783-107.958 141.073  0.00 97.00      PROA   
ATOM   4137  OE1 GLN P 264     -65.983-107.044 140.845  0.00 97.00      PROA   
ATOM   4138  NE2 GLN P 264     -67.468-108.055 142.243  0.00 97.00      PROA   
ATOM   4139 HE21 GLN P 264     -67.320-107.348 142.933  0.00 97.00      PROA   
ATOM   4140 HE22 GLN P 264     -68.093-108.820 142.394  0.00 97.00      PROA   
ATOM   4141  C   GLN P 264     -70.050-110.275 137.910  0.00 97.00      PROA   
ATOM   4142  O   GLN P 264     -70.970-109.558 137.522  0.00 97.00      PROA   
ATOM   4143  N   GLN P 265     -70.205-111.598 138.122  0.00 97.00      PROA   
ATOM   4144  HN  GLN P 265     -69.441-112.134 138.480  0.00 97.00      PROA   
ATOM   4145  CA  GLN P 265     -71.322-112.390 137.675  0.00 97.00      PROA   
ATOM   4146  HA  GLN P 265     -71.852-111.803 136.942  0.00 97.00      PROA   
ATOM   4147  CB  GLN P 265     -70.860-113.704 136.968  0.00 97.00      PROA   
ATOM   4148  HB1 GLN P 265     -70.435-113.420 135.979  0.00 97.00      PROA   
ATOM   4149  HB2 GLN P 265     -71.749-114.340 136.761  0.00 97.00      PROA   
ATOM   4150  CG  GLN P 265     -69.814-114.577 137.717  0.00 97.00      PROA   
ATOM   4151  HG1 GLN P 265     -69.772-115.581 137.238  0.00 97.00      PROA   
ATOM   4152  HG2 GLN P 265     -70.138-114.723 138.768  0.00 97.00      PROA   
ATOM   4153  CD  GLN P 265     -68.394-113.980 137.743  0.00 97.00      PROA   
ATOM   4154  OE1 GLN P 265     -68.011-113.291 138.695  0.00 97.00      PROA   
ATOM   4155  NE2 GLN P 265     -67.589-114.258 136.681  0.00 97.00      PROA   
ATOM   4156 HE21 GLN P 265     -66.670-113.858 136.657  0.00 97.00      PROA   
ATOM   4157 HE22 GLN P 265     -67.910-114.845 135.941  0.00 97.00      PROA   
ATOM   4158  C   GLN P 265     -72.272-112.726 138.813  0.00 97.00      PROA   
ATOM   4159  O   GLN P 265     -71.843-112.796 139.965  0.00 97.00      PROA   
ATOM   4160  N   PRO P 266     -73.567-112.957 138.566  0.00 97.00      PROA   
ATOM   4161  CD  PRO P 266     -74.244-112.586 137.319  0.00 97.00      PROA   
ATOM   4162  HD1 PRO P 266     -73.896-113.268 136.511  0.00 97.00      PROA   
ATOM   4163  HD2 PRO P 266     -74.047-111.527 137.043  0.00 97.00      PROA   
ATOM   4164  CA  PRO P 266     -74.420-113.812 139.392  0.00 97.00      PROA   
ATOM   4165  HA  PRO P 266     -74.636-113.252 140.290  0.00 97.00      PROA   
ATOM   4166  CB  PRO P 266     -75.673-114.049 138.527  0.00 97.00      PROA   
ATOM   4167  HB1 PRO P 266     -76.592-114.167 139.134  0.00 97.00      PROA   
ATOM   4168  HB2 PRO P 266     -75.542-114.951 137.887  0.00 97.00      PROA   
ATOM   4169  CG  PRO P 266     -75.724-112.825 137.607  0.00 97.00      PROA   
ATOM   4170  HG1 PRO P 266     -76.316-113.004 136.687  0.00 97.00      PROA   
ATOM   4171  HG2 PRO P 266     -76.141-111.952 138.156  0.00 97.00      PROA   
ATOM   4172  C   PRO P 266     -73.780-115.122 139.835  0.00 97.00      PROA   
ATOM   4173  O   PRO P 266     -73.120-115.774 139.029  0.00 97.00      PROA   
ATOM   4174  N   THR P 267     -73.962-115.525 141.111  0.00 97.00      PROA   
ATOM   4175  HN  THR P 267     -74.383-114.916 141.781  0.00 97.00      PROA   
ATOM   4176  CA  THR P 267     -73.609-116.849 141.609  0.00 97.00      PROA   
ATOM   4177  HA  THR P 267     -72.570-116.985 141.340  0.00 97.00      PROA   
ATOM   4178  CB  THR P 267     -73.709-116.969 143.126  0.00 97.00      PROA   
ATOM   4179  HB  THR P 267     -74.726-117.282 143.447  0.00 97.00      PROA   
ATOM   4180  OG1 THR P 267     -73.455-115.719 143.752  0.00 97.00      PROA   
ATOM   4181  HG1 THR P 267     -72.583-115.454 143.448  0.00 97.00      PROA   
ATOM   4182  CG2 THR P 267     -72.676-117.984 143.649  0.00 97.00      PROA   
ATOM   4183 HG21 THR P 267     -71.647-117.663 143.378  0.00 97.00      PROA   
ATOM   4184 HG22 THR P 267     -72.856-118.989 143.216  0.00 97.00      PROA   
ATOM   4185 HG23 THR P 267     -72.742-118.057 144.755  0.00 97.00      PROA   
ATOM   4186  C   THR P 267     -74.369-118.009 140.957  0.00 97.00      PROA   
ATOM   4187  O   THR P 267     -73.707-119.003 140.657  0.00 97.00      PROA   
ATOM   4188  N   PRO P 268     -75.681-118.004 140.684  0.00 97.00      PROA   
ATOM   4189  CD  PRO P 268     -76.689-117.145 141.326  0.00 97.00      PROA   
ATOM   4190  HD1 PRO P 268     -76.430-116.071 141.243  0.00 97.00      PROA   
ATOM   4191  HD2 PRO P 268     -76.794-117.433 142.396  0.00 97.00      PROA   
ATOM   4192  CA  PRO P 268     -76.301-118.999 139.815  0.00 97.00      PROA   
ATOM   4193  HA  PRO P 268     -75.909-119.985 140.023  0.00 97.00      PROA   
ATOM   4194  CB  PRO P 268     -77.803-118.890 140.135  0.00 97.00      PROA   
ATOM   4195  HB1 PRO P 268     -78.037-119.560 140.993  0.00 97.00      PROA   
ATOM   4196  HB2 PRO P 268     -78.457-119.165 139.284  0.00 97.00      PROA   
ATOM   4197  CG  PRO P 268     -77.987-117.433 140.570  0.00 97.00      PROA   
ATOM   4198  HG1 PRO P 268     -78.031-116.789 139.664  0.00 97.00      PROA   
ATOM   4199  HG2 PRO P 268     -78.894-117.272 141.185  0.00 97.00      PROA   
ATOM   4200  C   PRO P 268     -76.037-118.690 138.351  0.00 97.00      PROA   
ATOM   4201  O   PRO P 268     -75.913-117.524 137.980  0.00 97.00      PROA   
ATOM   4202  N   VAL P 269     -75.946-119.753 137.521  0.00 97.00      PROA   
ATOM   4203  HN  VAL P 269     -76.085-120.687 137.834  0.00 97.00      PROA   
ATOM   4204  CA  VAL P 269     -75.810-119.709 136.090  0.00 97.00      PROA   
ATOM   4205  HA  VAL P 269     -76.317-118.830 135.718  0.00 97.00      PROA   
ATOM   4206  CB  VAL P 269     -74.344-119.702 135.641  0.00 97.00      PROA   
ATOM   4207  HB  VAL P 269     -73.847-118.832 136.132  0.00 97.00      PROA   
ATOM   4208  CG1 VAL P 269     -73.614-120.986 136.089  0.00 97.00      PROA   
ATOM   4209 HG11 VAL P 269     -74.089-121.875 135.623  0.00 97.00      PROA   
ATOM   4210 HG12 VAL P 269     -73.650-121.100 137.191  0.00 97.00      PROA   
ATOM   4211 HG13 VAL P 269     -72.550-120.957 135.771  0.00 97.00      PROA   
ATOM   4212  CG2 VAL P 269     -74.251-119.503 134.115  0.00 97.00      PROA   
ATOM   4213 HG21 VAL P 269     -74.777-118.575 133.811  0.00 97.00      PROA   
ATOM   4214 HG22 VAL P 269     -74.717-120.363 133.592  0.00 97.00      PROA   
ATOM   4215 HG23 VAL P 269     -73.189-119.437 133.795  0.00 97.00      PROA   
ATOM   4216  C   VAL P 269     -76.597-120.949 135.596  0.00 97.00      PROA   
ATOM   4217  OT1 VAL P 269     -76.797-121.897 136.407  0.00 97.00      PROA   
ATOM   4218  OT2 VAL P 269     -77.034-120.953 134.415  0.00 97.00      PROA   
END
