# Supplementary material for: The solution structure of the unbound IgG Fc receptor CD64 resembles its crystal structure: Implications for function
Source: PLoS One. 2023 Sep 21;18(9):e0288351. doi: 10.1371/journal.pone.0288351 (PMC10513344; doi:10.1371/journal.pone.0288351)
Supplement: S1 File — (ZIP) [file pone.0288351.s003.zip › CD64V03 E11/Top100/EM_done_ready_for_EM_top100_0p11_E11.dcd_121447.pdb.pdb]

REMARK  FINAL COORDINATES WRITTEN BY NAMD AT TIMESTEP 2000
ATOM      1  N   LYS P   1       6.028 -69.486 123.533  0.00 97.00      PROA   
ATOM      2  HT1 LYS P   1       6.337 -70.439 123.244  0.00 97.00      PROA   
ATOM      3  HT2 LYS P   1       6.176 -69.429 124.564  0.00 97.00      PROA   
ATOM      4  HT3 LYS P   1       6.620 -68.783 123.050  0.00 97.00      PROA   
ATOM      5  CA  LYS P   1       4.595 -69.317 123.193  0.00 97.00      PROA   
ATOM      6  HA  LYS P   1       4.096 -70.239 123.450  0.00 97.00      PROA   
ATOM      7  CB  LYS P   1       3.947 -68.159 124.010  0.00 97.00      PROA   
ATOM      8  HB1 LYS P   1       2.964 -67.913 123.552  0.00 97.00      PROA   
ATOM      9  HB2 LYS P   1       4.569 -67.241 123.951  0.00 97.00      PROA   
ATOM     10  CG  LYS P   1       3.682 -68.510 125.491  0.00 97.00      PROA   
ATOM     11  HG1 LYS P   1       4.653 -68.502 126.034  0.00 97.00      PROA   
ATOM     12  HG2 LYS P   1       3.269 -69.541 125.569  0.00 97.00      PROA   
ATOM     13  CD  LYS P   1       2.725 -67.540 126.216  0.00 97.00      PROA   
ATOM     14  HD1 LYS P   1       3.098 -66.501 126.078  0.00 97.00      PROA   
ATOM     15  HD2 LYS P   1       2.772 -67.774 127.305  0.00 97.00      PROA   
ATOM     16  CE  LYS P   1       1.264 -67.633 125.742  0.00 97.00      PROA   
ATOM     17  HE1 LYS P   1       0.906 -68.683 125.813  0.00 97.00      PROA   
ATOM     18  HE2 LYS P   1       1.166 -67.289 124.691  0.00 97.00      PROA   
ATOM     19  NZ  LYS P   1       0.364 -66.793 126.574  0.00 97.00      PROA   
ATOM     20  HZ1 LYS P   1       0.675 -65.801 126.539  0.00 97.00      PROA   
ATOM     21  HZ2 LYS P   1       0.384 -67.124 127.560  0.00 97.00      PROA   
ATOM     22  HZ3 LYS P   1      -0.608 -66.860 126.211  0.00 97.00      PROA   
ATOM     23  C   LYS P   1       4.417 -69.121 121.712  0.00 97.00      PROA   
ATOM     24  O   LYS P   1       5.380 -68.893 120.982  0.00 97.00      PROA   
ATOM     25  N   ALA P   2       3.160 -69.212 121.233  0.00 97.00      PROA   
ATOM     26  HN  ALA P   2       2.373 -69.454 121.795  0.00 97.00      PROA   
ATOM     27  CA  ALA P   2       2.781 -68.921 119.883  0.00 97.00      PROA   
ATOM     28  HA  ALA P   2       3.289 -68.029 119.539  0.00 97.00      PROA   
ATOM     29  CB  ALA P   2       3.025 -70.117 118.938  0.00 97.00      PROA   
ATOM     30  HB1 ALA P   2       2.509 -71.024 119.319  0.00 97.00      PROA   
ATOM     31  HB2 ALA P   2       4.112 -70.341 118.885  0.00 97.00      PROA   
ATOM     32  HB3 ALA P   2       2.663 -69.902 117.912  0.00 97.00      PROA   
ATOM     33  C   ALA P   2       1.309 -68.628 120.023  0.00 97.00      PROA   
ATOM     34  O   ALA P   2       0.764 -68.762 121.120  0.00 97.00      PROA   
ATOM     35  N   VAL P   3       0.646 -68.203 118.920  0.00 97.00      PROA   
ATOM     36  HN  VAL P   3       1.133 -68.009 118.074  0.00 97.00      PROA   
ATOM     37  CA  VAL P   3      -0.796 -68.175 118.774  0.00 97.00      PROA   
ATOM     38  HA  VAL P   3      -1.216 -68.993 119.342  0.00 97.00      PROA   
ATOM     39  CB  VAL P   3      -1.511 -66.867 119.151  0.00 97.00      PROA   
ATOM     40  HB  VAL P   3      -2.595 -66.976 118.906  0.00 97.00      PROA   
ATOM     41  CG1 VAL P   3      -1.426 -66.620 120.671  0.00 97.00      PROA   
ATOM     42 HG11 VAL P   3      -0.380 -66.393 120.966  0.00 97.00      PROA   
ATOM     43 HG12 VAL P   3      -1.774 -67.515 121.227  0.00 97.00      PROA   
ATOM     44 HG13 VAL P   3      -2.063 -65.754 120.951  0.00 97.00      PROA   
ATOM     45  CG2 VAL P   3      -0.955 -65.657 118.370  0.00 97.00      PROA   
ATOM     46 HG21 VAL P   3      -1.136 -65.764 117.282  0.00 97.00      PROA   
ATOM     47 HG22 VAL P   3       0.136 -65.545 118.541  0.00 97.00      PROA   
ATOM     48 HG23 VAL P   3      -1.453 -64.724 118.711  0.00 97.00      PROA   
ATOM     49  C   VAL P   3      -1.007 -68.476 117.306  0.00 97.00      PROA   
ATOM     50  O   VAL P   3      -0.159 -68.140 116.479  0.00 97.00      PROA   
ATOM     51  N   ILE P   4      -2.124 -69.155 116.941  0.00 97.00      PROA   
ATOM     52  HN  ILE P   4      -2.765 -69.503 117.624  0.00 97.00      PROA   
ATOM     53  CA  ILE P   4      -2.354 -69.583 115.567  0.00 97.00      PROA   
ATOM     54  HA  ILE P   4      -1.432 -69.483 115.013  0.00 97.00      PROA   
ATOM     55  CB  ILE P   4      -2.728 -71.064 115.464  0.00 97.00      PROA   
ATOM     56  HB  ILE P   4      -3.662 -71.245 116.041  0.00 97.00      PROA   
ATOM     57  CG2 ILE P   4      -2.947 -71.443 113.978  0.00 97.00      PROA   
ATOM     58 HG21 ILE P   4      -2.083 -71.102 113.368  0.00 97.00      PROA   
ATOM     59 HG22 ILE P   4      -3.876 -70.987 113.579  0.00 97.00      PROA   
ATOM     60 HG23 ILE P   4      -3.033 -72.540 113.856  0.00 97.00      PROA   
ATOM     61  CG1 ILE P   4      -1.615 -71.948 116.080  0.00 97.00      PROA   
ATOM     62 HG11 ILE P   4      -1.275 -71.541 117.056  0.00 97.00      PROA   
ATOM     63 HG12 ILE P   4      -0.751 -71.920 115.386  0.00 97.00      PROA   
ATOM     64  CD  ILE P   4      -2.026 -73.402 116.323  0.00 97.00      PROA   
ATOM     65  HD1 ILE P   4      -2.497 -73.858 115.429  0.00 97.00      PROA   
ATOM     66  HD2 ILE P   4      -2.747 -73.456 117.167  0.00 97.00      PROA   
ATOM     67  HD3 ILE P   4      -1.133 -74.005 116.586  0.00 97.00      PROA   
ATOM     68  C   ILE P   4      -3.391 -68.709 114.871  0.00 97.00      PROA   
ATOM     69  O   ILE P   4      -4.464 -68.428 115.399  0.00 97.00      PROA   
ATOM     70  N   LYS P   5      -3.083 -68.266 113.627  0.00 97.00      PROA   
ATOM     71  HN  LYS P   5      -2.164 -68.418 113.264  0.00 97.00      PROA   
ATOM     72  CA  LYS P   5      -4.007 -67.537 112.780  0.00 97.00      PROA   
ATOM     73  HA  LYS P   5      -4.927 -67.344 113.312  0.00 97.00      PROA   
ATOM     74  CB  LYS P   5      -3.411 -66.192 112.290  0.00 97.00      PROA   
ATOM     75  HB1 LYS P   5      -4.162 -65.652 111.672  0.00 97.00      PROA   
ATOM     76  HB2 LYS P   5      -2.521 -66.391 111.650  0.00 97.00      PROA   
ATOM     77  CG  LYS P   5      -2.944 -65.256 113.418  0.00 97.00      PROA   
ATOM     78  HG1 LYS P   5      -2.481 -64.367 112.933  0.00 97.00      PROA   
ATOM     79  HG2 LYS P   5      -2.148 -65.762 114.008  0.00 97.00      PROA   
ATOM     80  CD  LYS P   5      -4.067 -64.794 114.367  0.00 97.00      PROA   
ATOM     81  HD1 LYS P   5      -4.598 -65.687 114.761  0.00 97.00      PROA   
ATOM     82  HD2 LYS P   5      -4.803 -64.188 113.795  0.00 97.00      PROA   
ATOM     83  CE  LYS P   5      -3.561 -64.001 115.580  0.00 97.00      PROA   
ATOM     84  HE1 LYS P   5      -2.884 -64.647 116.185  0.00 97.00      PROA   
ATOM     85  HE2 LYS P   5      -4.393 -63.649 116.222  0.00 97.00      PROA   
ATOM     86  NZ  LYS P   5      -2.782 -62.826 115.156  0.00 97.00      PROA   
ATOM     87  HZ1 LYS P   5      -3.326 -62.023 114.799  0.00 97.00      PROA   
ATOM     88  HZ2 LYS P   5      -2.095 -63.140 114.433  0.00 97.00      PROA   
ATOM     89  HZ3 LYS P   5      -2.150 -62.539 115.935  0.00 97.00      PROA   
ATOM     90  C   LYS P   5      -4.348 -68.350 111.547  0.00 97.00      PROA   
ATOM     91  O   LYS P   5      -3.507 -68.592 110.691  0.00 97.00      PROA   
ATOM     92  N   LEU P   6      -5.627 -68.761 111.393  0.00 97.00      PROA   
ATOM     93  HN  LEU P   6      -6.308 -68.628 112.109  0.00 97.00      PROA   
ATOM     94  CA  LEU P   6      -6.125 -69.353 110.166  0.00 97.00      PROA   
ATOM     95  HA  LEU P   6      -5.380 -70.039 109.786  0.00 97.00      PROA   
ATOM     96  CB  LEU P   6      -7.437 -70.151 110.388  0.00 97.00      PROA   
ATOM     97  HB1 LEU P   6      -7.659 -70.703 109.448  0.00 97.00      PROA   
ATOM     98  HB2 LEU P   6      -8.288 -69.462 110.580  0.00 97.00      PROA   
ATOM     99  CG  LEU P   6      -7.404 -71.180 111.549  0.00 97.00      PROA   
ATOM    100  HG  LEU P   6      -6.355 -71.531 111.679  0.00 97.00      PROA   
ATOM    101  CD1 LEU P   6      -7.894 -70.594 112.889  0.00 97.00      PROA   
ATOM    102 HD11 LEU P   6      -8.927 -70.201 112.774  0.00 97.00      PROA   
ATOM    103 HD12 LEU P   6      -7.239 -69.774 113.242  0.00 97.00      PROA   
ATOM    104 HD13 LEU P   6      -7.910 -71.384 113.669  0.00 97.00      PROA   
ATOM    105  CD2 LEU P   6      -8.261 -72.409 111.200  0.00 97.00      PROA   
ATOM    106 HD21 LEU P   6      -7.889 -72.901 110.278  0.00 97.00      PROA   
ATOM    107 HD22 LEU P   6      -9.316 -72.103 111.038  0.00 97.00      PROA   
ATOM    108 HD23 LEU P   6      -8.232 -73.143 112.033  0.00 97.00      PROA   
ATOM    109  C   LEU P   6      -6.350 -68.251 109.134  0.00 97.00      PROA   
ATOM    110  O   LEU P   6      -7.045 -67.276 109.406  0.00 97.00      PROA   
ATOM    111  N   GLN P   7      -5.723 -68.346 107.936  0.00 97.00      PROA   
ATOM    112  HN  GLN P   7      -5.116 -69.115 107.735  0.00 97.00      PROA   
ATOM    113  CA  GLN P   7      -5.832 -67.334 106.892  0.00 97.00      PROA   
ATOM    114  HA  GLN P   7      -5.602 -66.395 107.378  0.00 97.00      PROA   
ATOM    115  CB  GLN P   7      -4.717 -67.515 105.827  0.00 97.00      PROA   
ATOM    116  HB1 GLN P   7      -4.685 -68.591 105.552  0.00 97.00      PROA   
ATOM    117  HB2 GLN P   7      -3.755 -67.283 106.340  0.00 97.00      PROA   
ATOM    118  CG  GLN P   7      -4.846 -66.674 104.538  0.00 97.00      PROA   
ATOM    119  HG1 GLN P   7      -4.952 -65.601 104.805  0.00 97.00      PROA   
ATOM    120  HG2 GLN P   7      -5.736 -66.987 103.953  0.00 97.00      PROA   
ATOM    121  CD  GLN P   7      -3.571 -66.819 103.698  0.00 97.00      PROA   
ATOM    122  OE1 GLN P   7      -2.460 -66.660 104.214  0.00 97.00      PROA   
ATOM    123  NE2 GLN P   7      -3.706 -67.124 102.379  0.00 97.00      PROA   
ATOM    124 HE21 GLN P   7      -2.869 -67.234 101.845  0.00 97.00      PROA   
ATOM    125 HE22 GLN P   7      -4.610 -67.239 101.970  0.00 97.00      PROA   
ATOM    126  C   GLN P   7      -7.224 -67.102 106.305  0.00 97.00      PROA   
ATOM    127  O   GLN P   7      -7.651 -65.948 106.262  0.00 97.00      PROA   
ATOM    128  N   PRO P   8      -8.021 -68.094 105.913  0.00 97.00      PROA   
ATOM    129  CD  PRO P   8      -7.563 -69.362 105.360  0.00 97.00      PROA   
ATOM    130  HD1 PRO P   8      -7.350 -70.044 106.208  0.00 97.00      PROA   
ATOM    131  HD2 PRO P   8      -6.664 -69.243 104.718  0.00 97.00      PROA   
ATOM    132  CA  PRO P   8      -9.469 -68.070 106.086  0.00 97.00      PROA   
ATOM    133  HA  PRO P   8      -9.860 -67.153 105.675  0.00 97.00      PROA   
ATOM    134  CB  PRO P   8      -9.974 -69.316 105.319  0.00 97.00      PROA   
ATOM    135  HB1 PRO P   8     -10.798 -69.050 104.625  0.00 97.00      PROA   
ATOM    136  HB2 PRO P   8     -10.333 -70.118 105.999  0.00 97.00      PROA   
ATOM    137  CG  PRO P   8      -8.758 -69.845 104.540  0.00 97.00      PROA   
ATOM    138  HG1 PRO P   8      -8.787 -70.946 104.424  0.00 97.00      PROA   
ATOM    139  HG2 PRO P   8      -8.731 -69.375 103.532  0.00 97.00      PROA   
ATOM    140  C   PRO P   8      -9.782 -68.171 107.578  0.00 97.00      PROA   
ATOM    141  O   PRO P   8      -9.311 -69.162 108.132  0.00 97.00      PROA   
ATOM    142  N   PRO P   9     -10.500 -67.292 108.281  0.00 97.00      PROA   
ATOM    143  CD  PRO P   9     -11.141 -66.109 107.698  0.00 97.00      PROA   
ATOM    144  HD1 PRO P   9     -11.815 -66.391 106.860  0.00 97.00      PROA   
ATOM    145  HD2 PRO P   9     -10.353 -65.406 107.345  0.00 97.00      PROA   
ATOM    146  CA  PRO P   9     -10.639 -67.336 109.741  0.00 97.00      PROA   
ATOM    147  HA  PRO P   9      -9.693 -67.573 110.206  0.00 97.00      PROA   
ATOM    148  CB  PRO P   9     -11.089 -65.898 110.066  0.00 97.00      PROA   
ATOM    149  HB1 PRO P   9     -10.184 -65.248 110.104  0.00 97.00      PROA   
ATOM    150  HB2 PRO P   9     -11.632 -65.790 111.024  0.00 97.00      PROA   
ATOM    151  CG  PRO P   9     -11.927 -65.487 108.853  0.00 97.00      PROA   
ATOM    152  HG1 PRO P   9     -12.930 -65.961 108.921  0.00 97.00      PROA   
ATOM    153  HG2 PRO P   9     -12.044 -64.390 108.758  0.00 97.00      PROA   
ATOM    154  C   PRO P   9     -11.666 -68.368 110.200  0.00 97.00      PROA   
ATOM    155  O   PRO P   9     -12.439 -68.090 111.114  0.00 97.00      PROA   
ATOM    156  N   TRP P  10     -11.692 -69.572 109.595  0.00 97.00      PROA   
ATOM    157  HN  TRP P  10     -10.987 -69.796 108.925  0.00 97.00      PROA   
ATOM    158  CA  TRP P  10     -12.785 -70.504 109.737  0.00 97.00      PROA   
ATOM    159  HA  TRP P  10     -13.539 -70.093 110.394  0.00 97.00      PROA   
ATOM    160  CB  TRP P  10     -13.431 -70.805 108.359  0.00 97.00      PROA   
ATOM    161  HB1 TRP P  10     -14.348 -71.413 108.506  0.00 97.00      PROA   
ATOM    162  HB2 TRP P  10     -12.719 -71.418 107.761  0.00 97.00      PROA   
ATOM    163  CG  TRP P  10     -13.783 -69.593 107.545  0.00 97.00      PROA   
ATOM    164  CD1 TRP P  10     -13.482 -69.437 106.216  0.00 97.00      PROA   
ATOM    165  HD1 TRP P  10     -12.964 -70.174 105.618  0.00 97.00      PROA   
ATOM    166  NE1 TRP P  10     -14.004 -68.258 105.756  0.00 97.00      PROA   
ATOM    167  HE1 TRP P  10     -14.084 -68.001 104.817  0.00 97.00      PROA   
ATOM    168  CE2 TRP P  10     -14.634 -67.606 106.774  0.00 97.00      PROA   
ATOM    169  CD2 TRP P  10     -14.510 -68.408 107.932  0.00 97.00      PROA   
ATOM    170  CE3 TRP P  10     -15.072 -67.959 109.131  0.00 97.00      PROA   
ATOM    171  HE3 TRP P  10     -14.981 -68.522 110.046  0.00 97.00      PROA   
ATOM    172  CZ3 TRP P  10     -15.766 -66.746 109.143  0.00 97.00      PROA   
ATOM    173  HZ3 TRP P  10     -16.210 -66.395 110.065  0.00 97.00      PROA   
ATOM    174  CZ2 TRP P  10     -15.317 -66.397 106.785  0.00 97.00      PROA   
ATOM    175  HZ2 TRP P  10     -15.407 -65.793 105.895  0.00 97.00      PROA   
ATOM    176  CH2 TRP P  10     -15.888 -65.979 107.988  0.00 97.00      PROA   
ATOM    177  HH2 TRP P  10     -16.424 -65.040 108.031  0.00 97.00      PROA   
ATOM    178  C   TRP P  10     -12.299 -71.793 110.353  0.00 97.00      PROA   
ATOM    179  O   TRP P  10     -11.556 -72.563 109.748  0.00 97.00      PROA   
ATOM    180  N   VAL P  11     -12.738 -72.068 111.601  0.00 97.00      PROA   
ATOM    181  HN  VAL P  11     -13.292 -71.402 112.099  0.00 97.00      PROA   
ATOM    182  CA  VAL P  11     -12.325 -73.240 112.352  0.00 97.00      PROA   
ATOM    183  HA  VAL P  11     -11.291 -73.445 112.113  0.00 97.00      PROA   
ATOM    184  CB  VAL P  11     -12.410 -72.944 113.851  0.00 97.00      PROA   
ATOM    185  HB  VAL P  11     -13.475 -72.830 114.156  0.00 97.00      PROA   
ATOM    186  CG1 VAL P  11     -11.770 -74.085 114.659  0.00 97.00      PROA   
ATOM    187 HG11 VAL P  11     -10.722 -74.255 114.333  0.00 97.00      PROA   
ATOM    188 HG12 VAL P  11     -12.341 -75.024 114.525  0.00 97.00      PROA   
ATOM    189 HG13 VAL P  11     -11.764 -73.836 115.742  0.00 97.00      PROA   
ATOM    190  CG2 VAL P  11     -11.671 -71.619 114.165  0.00 97.00      PROA   
ATOM    191 HG21 VAL P  11     -12.186 -70.740 113.727  0.00 97.00      PROA   
ATOM    192 HG22 VAL P  11     -10.631 -71.653 113.779  0.00 97.00      PROA   
ATOM    193 HG23 VAL P  11     -11.624 -71.463 115.265  0.00 97.00      PROA   
ATOM    194  C   VAL P  11     -13.143 -74.473 111.935  0.00 97.00      PROA   
ATOM    195  O   VAL P  11     -12.755 -75.615 112.169  0.00 97.00      PROA   
ATOM    196  N   SER P  12     -14.275 -74.249 111.233  0.00 97.00      PROA   
ATOM    197  HN  SER P  12     -14.523 -73.308 111.031  0.00 97.00      PROA   
ATOM    198  CA  SER P  12     -15.144 -75.264 110.662  0.00 97.00      PROA   
ATOM    199  HA  SER P  12     -14.740 -76.249 110.850  0.00 97.00      PROA   
ATOM    200  CB  SER P  12     -16.577 -75.200 111.281  0.00 97.00      PROA   
ATOM    201  HB1 SER P  12     -16.909 -74.141 111.328  0.00 97.00      PROA   
ATOM    202  HB2 SER P  12     -16.527 -75.589 112.323  0.00 97.00      PROA   
ATOM    203  OG  SER P  12     -17.559 -75.949 110.566  0.00 97.00      PROA   
ATOM    204  HG1 SER P  12     -17.422 -76.873 110.793  0.00 97.00      PROA   
ATOM    205  C   SER P  12     -15.152 -75.041 109.157  0.00 97.00      PROA   
ATOM    206  O   SER P  12     -15.417 -73.932 108.693  0.00 97.00      PROA   
ATOM    207  N   VAL P  13     -14.821 -76.088 108.353  0.00 97.00      PROA   
ATOM    208  HN  VAL P  13     -14.588 -76.975 108.749  0.00 97.00      PROA   
ATOM    209  CA  VAL P  13     -14.559 -75.913 106.928  0.00 97.00      PROA   
ATOM    210  HA  VAL P  13     -15.178 -75.103 106.570  0.00 97.00      PROA   
ATOM    211  CB  VAL P  13     -13.084 -75.547 106.708  0.00 97.00      PROA   
ATOM    212  HB  VAL P  13     -12.833 -74.743 107.443  0.00 97.00      PROA   
ATOM    213  CG1 VAL P  13     -12.144 -76.740 106.989  0.00 97.00      PROA   
ATOM    214 HG11 VAL P  13     -12.303 -77.552 106.249  0.00 97.00      PROA   
ATOM    215 HG12 VAL P  13     -12.308 -77.147 108.007  0.00 97.00      PROA   
ATOM    216 HG13 VAL P  13     -11.085 -76.415 106.911  0.00 97.00      PROA   
ATOM    217  CG2 VAL P  13     -12.850 -74.956 105.305  0.00 97.00      PROA   
ATOM    218 HG21 VAL P  13     -13.557 -74.125 105.099  0.00 97.00      PROA   
ATOM    219 HG22 VAL P  13     -12.970 -75.733 104.523  0.00 97.00      PROA   
ATOM    220 HG23 VAL P  13     -11.814 -74.563 105.227  0.00 97.00      PROA   
ATOM    221  C   VAL P  13     -14.966 -77.154 106.136  0.00 97.00      PROA   
ATOM    222  O   VAL P  13     -15.076 -78.247 106.677  0.00 97.00      PROA   
ATOM    223  N   PHE P  14     -15.238 -77.025 104.811  0.00 97.00      PROA   
ATOM    224  HN  PHE P  14     -15.217 -76.133 104.362  0.00 97.00      PROA   
ATOM    225  CA  PHE P  14     -15.496 -78.166 103.944  0.00 97.00      PROA   
ATOM    226  HA  PHE P  14     -16.071 -78.887 104.507  0.00 97.00      PROA   
ATOM    227  CB  PHE P  14     -16.285 -77.794 102.658  0.00 97.00      PROA   
ATOM    228  HB1 PHE P  14     -16.371 -78.659 101.966  0.00 97.00      PROA   
ATOM    229  HB2 PHE P  14     -15.763 -76.971 102.121  0.00 97.00      PROA   
ATOM    230  CG  PHE P  14     -17.698 -77.378 102.960  0.00 97.00      PROA   
ATOM    231  CD1 PHE P  14     -18.579 -78.251 103.624  0.00 97.00      PROA   
ATOM    232  HD1 PHE P  14     -18.223 -79.205 103.981  0.00 97.00      PROA   
ATOM    233  CE1 PHE P  14     -19.926 -77.907 103.796  0.00 97.00      PROA   
ATOM    234  HE1 PHE P  14     -20.599 -78.588 104.296  0.00 97.00      PROA   
ATOM    235  CZ  PHE P  14     -20.402 -76.680 103.319  0.00 97.00      PROA   
ATOM    236  HZ  PHE P  14     -21.440 -76.415 103.447  0.00 97.00      PROA   
ATOM    237  CD2 PHE P  14     -18.191 -76.156 102.477  0.00 97.00      PROA   
ATOM    238  HD2 PHE P  14     -17.532 -75.493 101.936  0.00 97.00      PROA   
ATOM    239  CE2 PHE P  14     -19.528 -75.797 102.672  0.00 97.00      PROA   
ATOM    240  HE2 PHE P  14     -19.882 -74.841 102.315  0.00 97.00      PROA   
ATOM    241  C   PHE P  14     -14.239 -78.880 103.481  0.00 97.00      PROA   
ATOM    242  O   PHE P  14     -13.148 -78.316 103.442  0.00 97.00      PROA   
ATOM    243  N   GLN P  15     -14.394 -80.158 103.053  0.00 97.00      PROA   
ATOM    244  HN  GLN P  15     -15.230 -80.660 103.272  0.00 97.00      PROA   
ATOM    245  CA  GLN P  15     -13.449 -80.850 102.188  0.00 97.00      PROA   
ATOM    246  HA  GLN P  15     -12.515 -80.924 102.728  0.00 97.00      PROA   
ATOM    247  CB  GLN P  15     -13.940 -82.281 101.829  0.00 97.00      PROA   
ATOM    248  HB1 GLN P  15     -13.954 -82.879 102.770  0.00 97.00      PROA   
ATOM    249  HB2 GLN P  15     -13.195 -82.764 101.161  0.00 97.00      PROA   
ATOM    250  CG  GLN P  15     -15.365 -82.311 101.211  0.00 97.00      PROA   
ATOM    251  HG1 GLN P  15     -15.695 -81.282 100.956  0.00 97.00      PROA   
ATOM    252  HG2 GLN P  15     -16.089 -82.701 101.954  0.00 97.00      PROA   
ATOM    253  CD  GLN P  15     -15.443 -83.189  99.949  0.00 97.00      PROA   
ATOM    254  OE1 GLN P  15     -15.290 -84.413 100.005  0.00 97.00      PROA   
ATOM    255  NE2 GLN P  15     -15.695 -82.539  98.775  0.00 97.00      PROA   
ATOM    256 HE21 GLN P  15     -15.835 -81.550  98.773  0.00 97.00      PROA   
ATOM    257 HE22 GLN P  15     -15.681 -83.060  97.923  0.00 97.00      PROA   
ATOM    258  C   GLN P  15     -13.182 -80.097 100.881  0.00 97.00      PROA   
ATOM    259  O   GLN P  15     -14.072 -79.427 100.362  0.00 97.00      PROA   
ATOM    260  N   GLU P  16     -11.932 -80.173 100.355  0.00 97.00      PROA   
ATOM    261  HN  GLU P  16     -11.242 -80.709 100.842  0.00 97.00      PROA   
ATOM    262  CA  GLU P  16     -11.469 -79.583  99.102  0.00 97.00      PROA   
ATOM    263  HA  GLU P  16     -10.587 -80.151  98.842  0.00 97.00      PROA   
ATOM    264  CB  GLU P  16     -12.443 -79.749  97.886  0.00 97.00      PROA   
ATOM    265  HB1 GLU P  16     -13.361 -79.165  98.103  0.00 97.00      PROA   
ATOM    266  HB2 GLU P  16     -12.735 -80.820  97.805  0.00 97.00      PROA   
ATOM    267  CG  GLU P  16     -11.897 -79.282  96.513  0.00 97.00      PROA   
ATOM    268  HG1 GLU P  16     -11.175 -80.030  96.123  0.00 97.00      PROA   
ATOM    269  HG2 GLU P  16     -11.360 -78.317  96.610  0.00 97.00      PROA   
ATOM    270  CD  GLU P  16     -12.982 -79.059  95.451  0.00 97.00      PROA   
ATOM    271  OE1 GLU P  16     -14.193 -79.272  95.717  0.00 97.00      PROA   
ATOM    272  OE2 GLU P  16     -12.590 -78.628  94.332  0.00 97.00      PROA   
ATOM    273  C   GLU P  16     -10.977 -78.146  99.278  0.00 97.00      PROA   
ATOM    274  O   GLU P  16     -10.033 -77.724  98.614  0.00 97.00      PROA   
ATOM    275  N   GLU P  17     -11.577 -77.360 100.201  0.00 97.00      PROA   
ATOM    276  HN  GLU P  17     -12.358 -77.714 100.710  0.00 97.00      PROA   
ATOM    277  CA  GLU P  17     -11.208 -75.985 100.515  0.00 97.00      PROA   
ATOM    278  HA  GLU P  17     -11.295 -75.424  99.594  0.00 97.00      PROA   
ATOM    279  CB  GLU P  17     -12.234 -75.380 101.511  0.00 97.00      PROA   
ATOM    280  HB1 GLU P  17     -12.283 -76.079 102.378  0.00 97.00      PROA   
ATOM    281  HB2 GLU P  17     -13.238 -75.398 101.028  0.00 97.00      PROA   
ATOM    282  CG  GLU P  17     -11.953 -73.961 102.062  0.00 97.00      PROA   
ATOM    283  HG1 GLU P  17     -10.966 -73.907 102.562  0.00 97.00      PROA   
ATOM    284  HG2 GLU P  17     -12.725 -73.721 102.824  0.00 97.00      PROA   
ATOM    285  CD  GLU P  17     -12.029 -72.874 100.984  0.00 97.00      PROA   
ATOM    286  OE1 GLU P  17     -11.200 -72.891 100.039  0.00 97.00      PROA   
ATOM    287  OE2 GLU P  17     -12.919 -71.991 101.108  0.00 97.00      PROA   
ATOM    288  C   GLU P  17      -9.769 -75.792 101.000  0.00 97.00      PROA   
ATOM    289  O   GLU P  17      -9.196 -76.645 101.668  0.00 97.00      PROA   
ATOM    290  N   SER P  18      -9.141 -74.644 100.656  0.00 97.00      PROA   
ATOM    291  HN  SER P  18      -9.677 -73.922 100.215  0.00 97.00      PROA   
ATOM    292  CA  SER P  18      -7.750 -74.348 100.955  0.00 97.00      PROA   
ATOM    293  HA  SER P  18      -7.221 -75.281 101.090  0.00 97.00      PROA   
ATOM    294  CB  SER P  18      -7.056 -73.561  99.814  0.00 97.00      PROA   
ATOM    295  HB1 SER P  18      -7.540 -72.567  99.694  0.00 97.00      PROA   
ATOM    296  HB2 SER P  18      -7.189 -74.120  98.863  0.00 97.00      PROA   
ATOM    297  OG  SER P  18      -5.658 -73.385 100.052  0.00 97.00      PROA   
ATOM    298  HG1 SER P  18      -5.273 -74.266 100.071  0.00 97.00      PROA   
ATOM    299  C   SER P  18      -7.642 -73.546 102.235  0.00 97.00      PROA   
ATOM    300  O   SER P  18      -8.295 -72.520 102.408  0.00 97.00      PROA   
ATOM    301  N   VAL P  19      -6.784 -74.000 103.173  0.00 97.00      PROA   
ATOM    302  HN  VAL P  19      -6.236 -74.819 103.010  0.00 97.00      PROA   
ATOM    303  CA  VAL P  19      -6.635 -73.325 104.446  0.00 97.00      PROA   
ATOM    304  HA  VAL P  19      -6.849 -72.277 104.301  0.00 97.00      PROA   
ATOM    305  CB  VAL P  19      -7.632 -73.842 105.493  0.00 97.00      PROA   
ATOM    306  HB  VAL P  19      -8.654 -73.570 105.130  0.00 97.00      PROA   
ATOM    307  CG1 VAL P  19      -7.592 -75.379 105.613  0.00 97.00      PROA   
ATOM    308 HG11 VAL P  19      -6.595 -75.707 105.964  0.00 97.00      PROA   
ATOM    309 HG12 VAL P  19      -7.815 -75.874 104.646  0.00 97.00      PROA   
ATOM    310 HG13 VAL P  19      -8.346 -75.725 106.352  0.00 97.00      PROA   
ATOM    311  CG2 VAL P  19      -7.427 -73.172 106.868  0.00 97.00      PROA   
ATOM    312 HG21 VAL P  19      -7.481 -72.071 106.784  0.00 97.00      PROA   
ATOM    313 HG22 VAL P  19      -6.446 -73.456 107.301  0.00 97.00      PROA   
ATOM    314 HG23 VAL P  19      -8.221 -73.506 107.569  0.00 97.00      PROA   
ATOM    315  C   VAL P  19      -5.187 -73.366 104.886  0.00 97.00      PROA   
ATOM    316  O   VAL P  19      -4.565 -74.418 104.948  0.00 97.00      PROA   
ATOM    317  N   THR P  20      -4.590 -72.193 105.206  0.00 97.00      PROA   
ATOM    318  HN  THR P  20      -5.088 -71.332 105.142  0.00 97.00      PROA   
ATOM    319  CA  THR P  20      -3.215 -72.130 105.678  0.00 97.00      PROA   
ATOM    320  HA  THR P  20      -2.866 -73.135 105.847  0.00 97.00      PROA   
ATOM    321  CB  THR P  20      -2.233 -71.504 104.682  0.00 97.00      PROA   
ATOM    322  HB  THR P  20      -2.444 -71.963 103.688  0.00 97.00      PROA   
ATOM    323  OG1 THR P  20      -0.874 -71.822 104.974  0.00 97.00      PROA   
ATOM    324  HG1 THR P  20      -0.612 -71.335 105.760  0.00 97.00      PROA   
ATOM    325  CG2 THR P  20      -2.372 -69.983 104.535  0.00 97.00      PROA   
ATOM    326 HG21 THR P  20      -2.205 -69.466 105.502  0.00 97.00      PROA   
ATOM    327 HG22 THR P  20      -3.380 -69.725 104.155  0.00 97.00      PROA   
ATOM    328 HG23 THR P  20      -1.622 -69.600 103.809  0.00 97.00      PROA   
ATOM    329  C   THR P  20      -3.244 -71.462 107.028  0.00 97.00      PROA   
ATOM    330  O   THR P  20      -3.957 -70.490 107.248  0.00 97.00      PROA   
ATOM    331  N   LEU P  21      -2.497 -72.035 107.994  0.00 97.00      PROA   
ATOM    332  HN  LEU P  21      -1.939 -72.833 107.774  0.00 97.00      PROA   
ATOM    333  CA  LEU P  21      -2.570 -71.682 109.392  0.00 97.00      PROA   
ATOM    334  HA  LEU P  21      -3.280 -70.882 109.539  0.00 97.00      PROA   
ATOM    335  CB  LEU P  21      -2.981 -72.890 110.279  0.00 97.00      PROA   
ATOM    336  HB1 LEU P  21      -3.029 -72.534 111.331  0.00 97.00      PROA   
ATOM    337  HB2 LEU P  21      -2.210 -73.689 110.229  0.00 97.00      PROA   
ATOM    338  CG  LEU P  21      -4.352 -73.544 109.949  0.00 97.00      PROA   
ATOM    339  HG  LEU P  21      -5.043 -72.746 109.587  0.00 97.00      PROA   
ATOM    340  CD1 LEU P  21      -4.266 -74.651 108.878  0.00 97.00      PROA   
ATOM    341 HD11 LEU P  21      -3.588 -75.459 109.224  0.00 97.00      PROA   
ATOM    342 HD12 LEU P  21      -3.891 -74.265 107.910  0.00 97.00      PROA   
ATOM    343 HD13 LEU P  21      -5.270 -75.095 108.707  0.00 97.00      PROA   
ATOM    344  CD2 LEU P  21      -4.968 -74.153 111.223  0.00 97.00      PROA   
ATOM    345 HD21 LEU P  21      -5.099 -73.379 112.006  0.00 97.00      PROA   
ATOM    346 HD22 LEU P  21      -4.301 -74.947 111.620  0.00 97.00      PROA   
ATOM    347 HD23 LEU P  21      -5.957 -74.605 110.999  0.00 97.00      PROA   
ATOM    348  C   LEU P  21      -1.206 -71.191 109.820  0.00 97.00      PROA   
ATOM    349  O   LEU P  21      -0.220 -71.899 109.680  0.00 97.00      PROA   
ATOM    350  N   HSD P  22      -1.108 -69.953 110.352  0.00 97.00      PROA   
ATOM    351  HN  HSD P  22      -1.931 -69.402 110.485  0.00 97.00      PROA   
ATOM    352  CA  HSD P  22       0.150 -69.281 110.619  0.00 97.00      PROA   
ATOM    353  HA  HSD P  22       0.960 -69.830 110.160  0.00 97.00      PROA   
ATOM    354  CB  HSD P  22       0.157 -67.841 110.048  0.00 97.00      PROA   
ATOM    355  HB1 HSD P  22       1.079 -67.308 110.368  0.00 97.00      PROA   
ATOM    356  HB2 HSD P  22      -0.718 -67.270 110.429  0.00 97.00      PROA   
ATOM    357  ND1 HSD P  22      -0.976 -67.797 107.753  0.00 97.00      PROA   
ATOM    358  HD1 HSD P  22      -1.923 -67.792 108.076  0.00 97.00      PROA   
ATOM    359  CG  HSD P  22       0.153 -67.824 108.547  0.00 97.00      PROA   
ATOM    360  CE1 HSD P  22      -0.546 -67.705 106.470  0.00 97.00      PROA   
ATOM    361  HE1 HSD P  22      -1.221 -67.654 105.620  0.00 97.00      PROA   
ATOM    362  NE2 HSD P  22       0.768 -67.654 106.385  0.00 97.00      PROA   
ATOM    363  CD2 HSD P  22       1.206 -67.710 107.696  0.00 97.00      PROA   
ATOM    364  HD2 HSD P  22       2.264 -67.647 107.918  0.00 97.00      PROA   
ATOM    365  C   HSD P  22       0.434 -69.170 112.099  0.00 97.00      PROA   
ATOM    366  O   HSD P  22      -0.395 -68.700 112.866  0.00 97.00      PROA   
ATOM    367  N   CYS P  23       1.652 -69.570 112.529  0.00 97.00      PROA   
ATOM    368  HN  CYS P  23       2.286 -70.003 111.889  0.00 97.00      PROA   
ATOM    369  CA  CYS P  23       2.130 -69.411 113.890  0.00 97.00      PROA   
ATOM    370  HA  CYS P  23       1.292 -69.260 114.556  0.00 97.00      PROA   
ATOM    371  CB  CYS P  23       2.919 -70.648 114.368  0.00 97.00      PROA   
ATOM    372  HB1 CYS P  23       3.373 -70.439 115.356  0.00 97.00      PROA   
ATOM    373  HB2 CYS P  23       3.728 -70.885 113.643  0.00 97.00      PROA   
ATOM    374  SG  CYS P  23       1.824 -72.069 114.541  0.00 97.00      PROA   
ATOM    375  C   CYS P  23       3.036 -68.205 113.998  0.00 97.00      PROA   
ATOM    376  O   CYS P  23       4.206 -68.234 113.625  0.00 97.00      PROA   
ATOM    377  N   GLU P  24       2.501 -67.101 114.551  0.00 97.00      PROA   
ATOM    378  HN  GLU P  24       1.562 -67.099 114.887  0.00 97.00      PROA   
ATOM    379  CA  GLU P  24       3.176 -65.827 114.596  0.00 97.00      PROA   
ATOM    380  HA  GLU P  24       3.899 -65.770 113.794  0.00 97.00      PROA   
ATOM    381  CB  GLU P  24       2.154 -64.678 114.418  0.00 97.00      PROA   
ATOM    382  HB1 GLU P  24       1.568 -64.914 113.498  0.00 97.00      PROA   
ATOM    383  HB2 GLU P  24       2.684 -63.718 114.234  0.00 97.00      PROA   
ATOM    384  CG  GLU P  24       1.207 -64.512 115.625  0.00 97.00      PROA   
ATOM    385  HG1 GLU P  24       1.752 -64.114 116.507  0.00 97.00      PROA   
ATOM    386  HG2 GLU P  24       0.757 -65.491 115.895  0.00 97.00      PROA   
ATOM    387  CD  GLU P  24       0.079 -63.552 115.315  0.00 97.00      PROA   
ATOM    388  OE1 GLU P  24      -0.337 -62.819 116.255  0.00 97.00      PROA   
ATOM    389  OE2 GLU P  24      -0.406 -63.561 114.153  0.00 97.00      PROA   
ATOM    390  C   GLU P  24       3.899 -65.628 115.908  0.00 97.00      PROA   
ATOM    391  O   GLU P  24       3.645 -66.296 116.910  0.00 97.00      PROA   
ATOM    392  N   VAL P  25       4.822 -64.643 115.902  0.00 97.00      PROA   
ATOM    393  HN  VAL P  25       5.059 -64.181 115.051  0.00 97.00      PROA   
ATOM    394  CA  VAL P  25       5.344 -64.000 117.084  0.00 97.00      PROA   
ATOM    395  HA  VAL P  25       4.607 -64.055 117.872  0.00 97.00      PROA   
ATOM    396  CB  VAL P  25       6.700 -64.530 117.566  0.00 97.00      PROA   
ATOM    397  HB  VAL P  25       7.478 -64.363 116.785  0.00 97.00      PROA   
ATOM    398  CG1 VAL P  25       7.109 -63.791 118.857  0.00 97.00      PROA   
ATOM    399 HG11 VAL P  25       6.389 -64.017 119.671  0.00 97.00      PROA   
ATOM    400 HG12 VAL P  25       7.141 -62.694 118.708  0.00 97.00      PROA   
ATOM    401 HG13 VAL P  25       8.118 -64.128 119.175  0.00 97.00      PROA   
ATOM    402  CG2 VAL P  25       6.631 -66.049 117.837  0.00 97.00      PROA   
ATOM    403 HG21 VAL P  25       6.437 -66.613 116.902  0.00 97.00      PROA   
ATOM    404 HG22 VAL P  25       5.821 -66.274 118.563  0.00 97.00      PROA   
ATOM    405 HG23 VAL P  25       7.592 -66.408 118.265  0.00 97.00      PROA   
ATOM    406  C   VAL P  25       5.525 -62.580 116.573  0.00 97.00      PROA   
ATOM    407  O   VAL P  25       6.037 -62.468 115.461  0.00 97.00      PROA   
ATOM    408  N   PRO P  26       5.169 -61.474 117.243  0.00 97.00      PROA   
ATOM    409  CD  PRO P  26       4.095 -61.487 118.249  0.00 97.00      PROA   
ATOM    410  HD1 PRO P  26       4.555 -61.516 119.260  0.00 97.00      PROA   
ATOM    411  HD2 PRO P  26       3.391 -62.341 118.125  0.00 97.00      PROA   
ATOM    412  CA  PRO P  26       5.344 -60.128 116.674  0.00 97.00      PROA   
ATOM    413  HA  PRO P  26       4.961 -60.128 115.663  0.00 97.00      PROA   
ATOM    414  CB  PRO P  26       4.482 -59.238 117.587  0.00 97.00      PROA   
ATOM    415  HB1 PRO P  26       4.103 -58.344 117.051  0.00 97.00      PROA   
ATOM    416  HB2 PRO P  26       5.048 -58.913 118.488  0.00 97.00      PROA   
ATOM    417  CG  PRO P  26       3.353 -60.168 118.034  0.00 97.00      PROA   
ATOM    418  HG1 PRO P  26       2.831 -59.810 118.943  0.00 97.00      PROA   
ATOM    419  HG2 PRO P  26       2.618 -60.286 117.207  0.00 97.00      PROA   
ATOM    420  C   PRO P  26       6.779 -59.600 116.627  0.00 97.00      PROA   
ATOM    421  O   PRO P  26       6.979 -58.400 116.806  0.00 97.00      PROA   
ATOM    422  N   HSD P  27       7.782 -60.451 116.332  0.00 97.00      PROA   
ATOM    423  HN  HSD P  27       7.553 -61.394 116.101  0.00 97.00      PROA   
ATOM    424  CA  HSD P  27       9.162 -60.052 116.165  0.00 97.00      PROA   
ATOM    425  HA  HSD P  27       9.295 -59.019 116.454  0.00 97.00      PROA   
ATOM    426  CB  HSD P  27      10.162 -60.932 116.961  0.00 97.00      PROA   
ATOM    427  HB1 HSD P  27      11.200 -60.738 116.611  0.00 97.00      PROA   
ATOM    428  HB2 HSD P  27       9.945 -62.009 116.786  0.00 97.00      PROA   
ATOM    429  ND1 HSD P  27       9.409 -61.336 119.369  0.00 97.00      PROA   
ATOM    430  HD1 HSD P  27       8.718 -62.032 119.169  0.00 97.00      PROA   
ATOM    431  CG  HSD P  27      10.167 -60.652 118.441  0.00 97.00      PROA   
ATOM    432  CE1 HSD P  27       9.819 -60.925 120.595  0.00 97.00      PROA   
ATOM    433  HE1 HSD P  27       9.395 -61.305 121.524  0.00 97.00      PROA   
ATOM    434  NE2 HSD P  27      10.791 -60.039 120.523  0.00 97.00      PROA   
ATOM    435  CD2 HSD P  27      11.016 -59.874 119.168  0.00 97.00      PROA   
ATOM    436  HD2 HSD P  27      11.806 -59.211 118.835  0.00 97.00      PROA   
ATOM    437  C   HSD P  27       9.492 -60.187 114.702  0.00 97.00      PROA   
ATOM    438  O   HSD P  27       9.354 -61.260 114.124  0.00 97.00      PROA   
ATOM    439  N   LEU P  28       9.947 -59.087 114.060  0.00 97.00      PROA   
ATOM    440  HN  LEU P  28       9.953 -58.198 114.512  0.00 97.00      PROA   
ATOM    441  CA  LEU P  28      10.390 -59.093 112.677  0.00 97.00      PROA   
ATOM    442  HA  LEU P  28       9.556 -59.462 112.096  0.00 97.00      PROA   
ATOM    443  CB  LEU P  28      10.709 -57.661 112.170  0.00 97.00      PROA   
ATOM    444  HB1 LEU P  28      10.951 -57.705 111.086  0.00 97.00      PROA   
ATOM    445  HB2 LEU P  28      11.597 -57.260 112.703  0.00 97.00      PROA   
ATOM    446  CG  LEU P  28       9.559 -56.633 112.347  0.00 97.00      PROA   
ATOM    447  HG  LEU P  28       9.323 -56.540 113.433  0.00 97.00      PROA   
ATOM    448  CD1 LEU P  28      10.001 -55.240 111.860  0.00 97.00      PROA   
ATOM    449 HD11 LEU P  28      10.238 -55.273 110.775  0.00 97.00      PROA   
ATOM    450 HD12 LEU P  28      10.904 -54.901 112.411  0.00 97.00      PROA   
ATOM    451 HD13 LEU P  28       9.189 -54.501 112.021  0.00 97.00      PROA   
ATOM    452  CD2 LEU P  28       8.270 -57.063 111.623  0.00 97.00      PROA   
ATOM    453 HD21 LEU P  28       7.883 -58.018 112.033  0.00 97.00      PROA   
ATOM    454 HD22 LEU P  28       8.467 -57.195 110.538  0.00 97.00      PROA   
ATOM    455 HD23 LEU P  28       7.485 -56.288 111.746  0.00 97.00      PROA   
ATOM    456  C   LEU P  28      11.549 -60.047 112.366  0.00 97.00      PROA   
ATOM    457  O   LEU P  28      11.414 -60.772 111.379  0.00 97.00      PROA   
ATOM    458  N   PRO P  29      12.654 -60.196 113.106  0.00 97.00      PROA   
ATOM    459  CD  PRO P  29      13.160 -59.221 114.084  0.00 97.00      PROA   
ATOM    460  HD1 PRO P  29      12.400 -58.965 114.849  0.00 97.00      PROA   
ATOM    461  HD2 PRO P  29      13.486 -58.304 113.544  0.00 97.00      PROA   
ATOM    462  CA  PRO P  29      13.576 -61.321 112.931  0.00 97.00      PROA   
ATOM    463  HA  PRO P  29      13.729 -61.537 111.882  0.00 97.00      PROA   
ATOM    464  CB  PRO P  29      14.866 -60.801 113.595  0.00 97.00      PROA   
ATOM    465  HB1 PRO P  29      15.411 -60.167 112.858  0.00 97.00      PROA   
ATOM    466  HB2 PRO P  29      15.558 -61.592 113.941  0.00 97.00      PROA   
ATOM    467  CG  PRO P  29      14.366 -59.905 114.728  0.00 97.00      PROA   
ATOM    468  HG1 PRO P  29      14.030 -60.537 115.580  0.00 97.00      PROA   
ATOM    469  HG2 PRO P  29      15.131 -59.185 115.081  0.00 97.00      PROA   
ATOM    470  C   PRO P  29      13.064 -62.596 113.608  0.00 97.00      PROA   
ATOM    471  O   PRO P  29      13.876 -63.330 114.167  0.00 97.00      PROA   
ATOM    472  N   GLY P  30      11.743 -62.902 113.557  0.00 97.00      PROA   
ATOM    473  HN  GLY P  30      11.124 -62.290 113.067  0.00 97.00      PROA   
ATOM    474  CA  GLY P  30      11.113 -64.010 114.265  0.00 97.00      PROA   
ATOM    475  HA1 GLY P  30      10.051 -63.811 114.260  0.00 97.00      PROA   
ATOM    476  HA2 GLY P  30      11.517 -64.059 115.267  0.00 97.00      PROA   
ATOM    477  C   GLY P  30      11.315 -65.350 113.602  0.00 97.00      PROA   
ATOM    478  O   GLY P  30      10.356 -65.985 113.178  0.00 97.00      PROA   
ATOM    479  N   SER P  31      12.595 -65.786 113.541  0.00 97.00      PROA   
ATOM    480  HN  SER P  31      13.262 -65.142 113.913  0.00 97.00      PROA   
ATOM    481  CA  SER P  31      13.201 -66.963 112.918  0.00 97.00      PROA   
ATOM    482  HA  SER P  31      13.563 -66.614 111.962  0.00 97.00      PROA   
ATOM    483  CB  SER P  31      14.435 -67.442 113.742  0.00 97.00      PROA   
ATOM    484  HB1 SER P  31      14.088 -67.776 114.745  0.00 97.00      PROA   
ATOM    485  HB2 SER P  31      15.127 -66.585 113.891  0.00 97.00      PROA   
ATOM    486  OG  SER P  31      15.150 -68.520 113.134  0.00 97.00      PROA   
ATOM    487  HG1 SER P  31      15.917 -68.146 112.693  0.00 97.00      PROA   
ATOM    488  C   SER P  31      12.305 -68.155 112.624  0.00 97.00      PROA   
ATOM    489  O   SER P  31      11.508 -68.568 113.452  0.00 97.00      PROA   
ATOM    490  N   SER P  32      12.447 -68.748 111.416  0.00 97.00      PROA   
ATOM    491  HN  SER P  32      13.169 -68.455 110.794  0.00 97.00      PROA   
ATOM    492  CA  SER P  32      11.555 -69.748 110.860  0.00 97.00      PROA   
ATOM    493  HA  SER P  32      10.546 -69.479 111.138  0.00 97.00      PROA   
ATOM    494  CB  SER P  32      11.639 -69.731 109.311  0.00 97.00      PROA   
ATOM    495  HB1 SER P  32      11.258 -68.750 108.954  0.00 97.00      PROA   
ATOM    496  HB2 SER P  32      11.013 -70.523 108.847  0.00 97.00      PROA   
ATOM    497  OG  SER P  32      12.989 -69.855 108.864  0.00 97.00      PROA   
ATOM    498  HG1 SER P  32      13.256 -70.758 109.061  0.00 97.00      PROA   
ATOM    499  C   SER P  32      11.789 -71.164 111.366  0.00 97.00      PROA   
ATOM    500  O   SER P  32      11.991 -72.092 110.584  0.00 97.00      PROA   
ATOM    501  N   SER P  33      11.721 -71.364 112.699  0.00 97.00      PROA   
ATOM    502  HN  SER P  33      11.625 -70.575 113.302  0.00 97.00      PROA   
ATOM    503  CA  SER P  33      11.775 -72.667 113.336  0.00 97.00      PROA   
ATOM    504  HA  SER P  33      11.847 -73.441 112.584  0.00 97.00      PROA   
ATOM    505  CB  SER P  33      12.976 -72.789 114.313  0.00 97.00      PROA   
ATOM    506  HB1 SER P  33      12.891 -72.021 115.113  0.00 97.00      PROA   
ATOM    507  HB2 SER P  33      13.916 -72.589 113.753  0.00 97.00      PROA   
ATOM    508  OG  SER P  33      13.065 -74.080 114.917  0.00 97.00      PROA   
ATOM    509  HG1 SER P  33      13.486 -74.666 114.282  0.00 97.00      PROA   
ATOM    510  C   SER P  33      10.471 -72.855 114.081  0.00 97.00      PROA   
ATOM    511  O   SER P  33      10.014 -71.963 114.790  0.00 97.00      PROA   
ATOM    512  N   THR P  34       9.819 -74.030 113.909  0.00 97.00      PROA   
ATOM    513  HN  THR P  34      10.214 -74.761 113.358  0.00 97.00      PROA   
ATOM    514  CA  THR P  34       8.497 -74.277 114.459  0.00 97.00      PROA   
ATOM    515  HA  THR P  34       8.380 -73.715 115.376  0.00 97.00      PROA   
ATOM    516  CB  THR P  34       7.349 -73.959 113.497  0.00 97.00      PROA   
ATOM    517  HB  THR P  34       7.300 -74.695 112.662  0.00 97.00      PROA   
ATOM    518  OG1 THR P  34       7.550 -72.694 112.893  0.00 97.00      PROA   
ATOM    519  HG1 THR P  34       8.204 -72.852 112.210  0.00 97.00      PROA   
ATOM    520  CG2 THR P  34       5.992 -73.946 114.228  0.00 97.00      PROA   
ATOM    521 HG21 THR P  34       6.065 -73.385 115.182  0.00 97.00      PROA   
ATOM    522 HG22 THR P  34       5.657 -74.979 114.450  0.00 97.00      PROA   
ATOM    523 HG23 THR P  34       5.213 -73.474 113.593  0.00 97.00      PROA   
ATOM    524  C   THR P  34       8.391 -75.738 114.782  0.00 97.00      PROA   
ATOM    525  O   THR P  34       8.869 -76.586 114.035  0.00 97.00      PROA   
ATOM    526  N   GLN P  35       7.706 -76.065 115.897  0.00 97.00      PROA   
ATOM    527  HN  GLN P  35       7.451 -75.372 116.568  0.00 97.00      PROA   
ATOM    528  CA  GLN P  35       7.227 -77.402 116.151  0.00 97.00      PROA   
ATOM    529  HA  GLN P  35       7.577 -78.092 115.396  0.00 97.00      PROA   
ATOM    530  CB  GLN P  35       7.646 -77.898 117.558  0.00 97.00      PROA   
ATOM    531  HB1 GLN P  35       7.341 -78.962 117.669  0.00 97.00      PROA   
ATOM    532  HB2 GLN P  35       7.108 -77.305 118.331  0.00 97.00      PROA   
ATOM    533  CG  GLN P  35       9.163 -77.752 117.809  0.00 97.00      PROA   
ATOM    534  HG1 GLN P  35       9.459 -76.681 117.764  0.00 97.00      PROA   
ATOM    535  HG2 GLN P  35       9.736 -78.306 117.038  0.00 97.00      PROA   
ATOM    536  CD  GLN P  35       9.521 -78.245 119.211  0.00 97.00      PROA   
ATOM    537  OE1 GLN P  35       9.136 -77.620 120.199  0.00 97.00      PROA   
ATOM    538  NE2 GLN P  35      10.285 -79.364 119.313  0.00 97.00      PROA   
ATOM    539 HE21 GLN P  35      10.546 -79.672 120.226  0.00 97.00      PROA   
ATOM    540 HE22 GLN P  35      10.594 -79.831 118.487  0.00 97.00      PROA   
ATOM    541  C   GLN P  35       5.722 -77.305 116.073  0.00 97.00      PROA   
ATOM    542  O   GLN P  35       5.121 -76.501 116.771  0.00 97.00      PROA   
ATOM    543  N   TRP P  36       5.079 -78.114 115.201  0.00 97.00      PROA   
ATOM    544  HN  TRP P  36       5.595 -78.731 114.614  0.00 97.00      PROA   
ATOM    545  CA  TRP P  36       3.635 -78.179 115.056  0.00 97.00      PROA   
ATOM    546  HA  TRP P  36       3.164 -77.377 115.609  0.00 97.00      PROA   
ATOM    547  CB  TRP P  36       3.176 -78.117 113.575  0.00 97.00      PROA   
ATOM    548  HB1 TRP P  36       2.148 -78.525 113.475  0.00 97.00      PROA   
ATOM    549  HB2 TRP P  36       3.849 -78.774 112.978  0.00 97.00      PROA   
ATOM    550  CG  TRP P  36       3.154 -76.757 112.953  0.00 97.00      PROA   
ATOM    551  CD1 TRP P  36       4.162 -76.159 112.249  0.00 97.00      PROA   
ATOM    552  HD1 TRP P  36       5.168 -76.532 112.191  0.00 97.00      PROA   
ATOM    553  NE1 TRP P  36       3.713 -74.997 111.687  0.00 97.00      PROA   
ATOM    554  HE1 TRP P  36       4.232 -74.417 111.094  0.00 97.00      PROA   
ATOM    555  CE2 TRP P  36       2.410 -74.798 112.030  0.00 97.00      PROA   
ATOM    556  CD2 TRP P  36       2.016 -75.886 112.844  0.00 97.00      PROA   
ATOM    557  CE3 TRP P  36       0.713 -75.936 113.341  0.00 97.00      PROA   
ATOM    558  HE3 TRP P  36       0.383 -76.746 113.976  0.00 97.00      PROA   
ATOM    559  CZ3 TRP P  36      -0.167 -74.899 113.020  0.00 97.00      PROA   
ATOM    560  HZ3 TRP P  36      -1.174 -74.905 113.415  0.00 97.00      PROA   
ATOM    561  CZ2 TRP P  36       1.532 -73.780 111.695  0.00 97.00      PROA   
ATOM    562  HZ2 TRP P  36       1.837 -72.953 111.073  0.00 97.00      PROA   
ATOM    563  CH2 TRP P  36       0.234 -73.847 112.204  0.00 97.00      PROA   
ATOM    564  HH2 TRP P  36      -0.464 -73.050 111.988  0.00 97.00      PROA   
ATOM    565  C   TRP P  36       3.149 -79.480 115.644  0.00 97.00      PROA   
ATOM    566  O   TRP P  36       3.864 -80.473 115.625  0.00 97.00      PROA   
ATOM    567  N   PHE P  37       1.917 -79.499 116.202  0.00 97.00      PROA   
ATOM    568  HN  PHE P  37       1.382 -78.658 116.267  0.00 97.00      PROA   
ATOM    569  CA  PHE P  37       1.354 -80.661 116.856  0.00 97.00      PROA   
ATOM    570  HA  PHE P  37       1.896 -81.542 116.548  0.00 97.00      PROA   
ATOM    571  CB  PHE P  37       1.362 -80.556 118.411  0.00 97.00      PROA   
ATOM    572  HB1 PHE P  37       1.031 -81.516 118.863  0.00 97.00      PROA   
ATOM    573  HB2 PHE P  37       0.674 -79.753 118.749  0.00 97.00      PROA   
ATOM    574  CG  PHE P  37       2.740 -80.227 118.939  0.00 97.00      PROA   
ATOM    575  CD1 PHE P  37       3.604 -81.249 119.370  0.00 97.00      PROA   
ATOM    576  HD1 PHE P  37       3.283 -82.278 119.315  0.00 97.00      PROA   
ATOM    577  CE1 PHE P  37       4.883 -80.948 119.857  0.00 97.00      PROA   
ATOM    578  HE1 PHE P  37       5.538 -81.744 120.177  0.00 97.00      PROA   
ATOM    579  CZ  PHE P  37       5.314 -79.617 119.917  0.00 97.00      PROA   
ATOM    580  HZ  PHE P  37       6.307 -79.384 120.276  0.00 97.00      PROA   
ATOM    581  CD2 PHE P  37       3.176 -78.891 119.038  0.00 97.00      PROA   
ATOM    582  HD2 PHE P  37       2.526 -78.093 118.713  0.00 97.00      PROA   
ATOM    583  CE2 PHE P  37       4.460 -78.588 119.504  0.00 97.00      PROA   
ATOM    584  HE2 PHE P  37       4.794 -77.563 119.526  0.00 97.00      PROA   
ATOM    585  C   PHE P  37      -0.087 -80.818 116.413  0.00 97.00      PROA   
ATOM    586  O   PHE P  37      -0.838 -79.847 116.364  0.00 97.00      PROA   
ATOM    587  N   LEU P  38      -0.505 -82.069 116.097  0.00 97.00      PROA   
ATOM    588  HN  LEU P  38       0.149 -82.823 116.077  0.00 97.00      PROA   
ATOM    589  CA  LEU P  38      -1.883 -82.444 115.843  0.00 97.00      PROA   
ATOM    590  HA  LEU P  38      -2.520 -81.576 115.885  0.00 97.00      PROA   
ATOM    591  CB  LEU P  38      -2.093 -83.185 114.496  0.00 97.00      PROA   
ATOM    592  HB1 LEU P  38      -3.159 -83.482 114.388  0.00 97.00      PROA   
ATOM    593  HB2 LEU P  38      -1.472 -84.109 114.477  0.00 97.00      PROA   
ATOM    594  CG  LEU P  38      -1.713 -82.354 113.256  0.00 97.00      PROA   
ATOM    595  HG  LEU P  38      -0.640 -82.088 113.360  0.00 97.00      PROA   
ATOM    596  CD1 LEU P  38      -1.872 -83.170 111.960  0.00 97.00      PROA   
ATOM    597 HD11 LEU P  38      -2.934 -83.463 111.823  0.00 97.00      PROA   
ATOM    598 HD12 LEU P  38      -1.249 -84.088 111.996  0.00 97.00      PROA   
ATOM    599 HD13 LEU P  38      -1.562 -82.563 111.083  0.00 97.00      PROA   
ATOM    600  CD2 LEU P  38      -2.525 -81.054 113.158  0.00 97.00      PROA   
ATOM    601 HD21 LEU P  38      -2.365 -80.405 114.043  0.00 97.00      PROA   
ATOM    602 HD22 LEU P  38      -3.608 -81.285 113.075  0.00 97.00      PROA   
ATOM    603 HD23 LEU P  38      -2.215 -80.493 112.253  0.00 97.00      PROA   
ATOM    604  C   LEU P  38      -2.289 -83.395 116.935  0.00 97.00      PROA   
ATOM    605  O   LEU P  38      -1.763 -84.500 117.020  0.00 97.00      PROA   
ATOM    606  N   ASN P  39      -3.242 -82.993 117.811  0.00 97.00      PROA   
ATOM    607  HN  ASN P  39      -3.687 -82.105 117.689  0.00 97.00      PROA   
ATOM    608  CA  ASN P  39      -3.746 -83.830 118.897  0.00 97.00      PROA   
ATOM    609  HA  ASN P  39      -4.402 -83.207 119.487  0.00 97.00      PROA   
ATOM    610  CB  ASN P  39      -4.561 -85.050 118.371  0.00 97.00      PROA   
ATOM    611  HB1 ASN P  39      -5.065 -85.569 119.213  0.00 97.00      PROA   
ATOM    612  HB2 ASN P  39      -3.880 -85.769 117.866  0.00 97.00      PROA   
ATOM    613  CG  ASN P  39      -5.643 -84.589 117.387  0.00 97.00      PROA   
ATOM    614  OD1 ASN P  39      -6.247 -83.529 117.555  0.00 97.00      PROA   
ATOM    615  ND2 ASN P  39      -5.872 -85.384 116.305  0.00 97.00      PROA   
ATOM    616 HD21 ASN P  39      -6.529 -85.073 115.620  0.00 97.00      PROA   
ATOM    617 HD22 ASN P  39      -5.353 -86.228 116.185  0.00 97.00      PROA   
ATOM    618  C   ASN P  39      -2.634 -84.311 119.828  0.00 97.00      PROA   
ATOM    619  O   ASN P  39      -2.601 -85.468 120.245  0.00 97.00      PROA   
ATOM    620  N   GLY P  40      -1.667 -83.418 120.143  0.00 97.00      PROA   
ATOM    621  HN  GLY P  40      -1.761 -82.479 119.823  0.00 97.00      PROA   
ATOM    622  CA  GLY P  40      -0.464 -83.745 120.898  0.00 97.00      PROA   
ATOM    623  HA1 GLY P  40      -0.715 -84.475 121.657  0.00 97.00      PROA   
ATOM    624  HA2 GLY P  40      -0.102 -82.824 121.330  0.00 97.00      PROA   
ATOM    625  C   GLY P  40       0.675 -84.320 120.078  0.00 97.00      PROA   
ATOM    626  O   GLY P  40       1.830 -84.226 120.488  0.00 97.00      PROA   
ATOM    627  N   THR P  41       0.404 -84.934 118.903  0.00 97.00      PROA   
ATOM    628  HN  THR P  41      -0.532 -84.956 118.556  0.00 97.00      PROA   
ATOM    629  CA  THR P  41       1.414 -85.617 118.101  0.00 97.00      PROA   
ATOM    630  HA  THR P  41       2.136 -86.064 118.772  0.00 97.00      PROA   
ATOM    631  CB  THR P  41       0.837 -86.738 117.242  0.00 97.00      PROA   
ATOM    632  HB  THR P  41       0.052 -86.338 116.561  0.00 97.00      PROA   
ATOM    633  OG1 THR P  41       0.249 -87.728 118.076  0.00 97.00      PROA   
ATOM    634  HG1 THR P  41      -0.413 -87.281 118.605  0.00 97.00      PROA   
ATOM    635  CG2 THR P  41       1.921 -87.445 116.400  0.00 97.00      PROA   
ATOM    636 HG21 THR P  41       2.730 -87.827 117.058  0.00 97.00      PROA   
ATOM    637 HG22 THR P  41       2.362 -86.768 115.640  0.00 97.00      PROA   
ATOM    638 HG23 THR P  41       1.472 -88.309 115.865  0.00 97.00      PROA   
ATOM    639  C   THR P  41       2.149 -84.641 117.210  0.00 97.00      PROA   
ATOM    640  O   THR P  41       1.546 -83.954 116.396  0.00 97.00      PROA   
ATOM    641  N   ALA P  42       3.492 -84.559 117.338  0.00 97.00      PROA   
ATOM    642  HN  ALA P  42       3.970 -85.118 118.011  0.00 97.00      PROA   
ATOM    643  CA  ALA P  42       4.329 -83.671 116.555  0.00 97.00      PROA   
ATOM    644  HA  ALA P  42       3.935 -82.676 116.696  0.00 97.00      PROA   
ATOM    645  CB  ALA P  42       5.771 -83.681 117.097  0.00 97.00      PROA   
ATOM    646  HB1 ALA P  42       6.223 -84.689 116.981  0.00 97.00      PROA   
ATOM    647  HB2 ALA P  42       5.768 -83.425 118.180  0.00 97.00      PROA   
ATOM    648  HB3 ALA P  42       6.402 -82.938 116.567  0.00 97.00      PROA   
ATOM    649  C   ALA P  42       4.359 -83.951 115.053  0.00 97.00      PROA   
ATOM    650  O   ALA P  42       4.537 -85.084 114.610  0.00 97.00      PROA   
ATOM    651  N   ILE P  43       4.223 -82.884 114.228  0.00 97.00      PROA   
ATOM    652  HN  ILE P  43       4.064 -81.979 114.619  0.00 97.00      PROA   
ATOM    653  CA  ILE P  43       4.375 -82.936 112.784  0.00 97.00      PROA   
ATOM    654  HA  ILE P  43       4.178 -83.948 112.460  0.00 97.00      PROA   
ATOM    655  CB  ILE P  43       3.457 -81.983 111.995  0.00 97.00      PROA   
ATOM    656  HB  ILE P  43       3.930 -80.977 111.907  0.00 97.00      PROA   
ATOM    657  CG2 ILE P  43       3.239 -82.558 110.572  0.00 97.00      PROA   
ATOM    658 HG21 ILE P  43       2.743 -83.550 110.633  0.00 97.00      PROA   
ATOM    659 HG22 ILE P  43       4.189 -82.668 110.014  0.00 97.00      PROA   
ATOM    660 HG23 ILE P  43       2.590 -81.891 109.972  0.00 97.00      PROA   
ATOM    661  CG1 ILE P  43       2.094 -81.742 112.694  0.00 97.00      PROA   
ATOM    662 HG11 ILE P  43       2.258 -81.332 113.710  0.00 97.00      PROA   
ATOM    663 HG12 ILE P  43       1.559 -82.710 112.804  0.00 97.00      PROA   
ATOM    664  CD  ILE P  43       1.208 -80.743 111.933  0.00 97.00      PROA   
ATOM    665  HD1 ILE P  43       1.809 -79.888 111.557  0.00 97.00      PROA   
ATOM    666  HD2 ILE P  43       0.415 -80.338 112.595  0.00 97.00      PROA   
ATOM    667  HD3 ILE P  43       0.714 -81.236 111.070  0.00 97.00      PROA   
ATOM    668  C   ILE P  43       5.827 -82.593 112.490  0.00 97.00      PROA   
ATOM    669  O   ILE P  43       6.491 -81.913 113.270  0.00 97.00      PROA   
ATOM    670  N   GLN P  44       6.362 -83.039 111.332  0.00 97.00      PROA   
ATOM    671  HN  GLN P  44       5.839 -83.633 110.724  0.00 97.00      PROA   
ATOM    672  CA  GLN P  44       7.719 -82.741 110.915  0.00 97.00      PROA   
ATOM    673  HA  GLN P  44       8.362 -82.716 111.784  0.00 97.00      PROA   
ATOM    674  CB  GLN P  44       8.225 -83.840 109.942  0.00 97.00      PROA   
ATOM    675  HB1 GLN P  44       9.286 -83.622 109.687  0.00 97.00      PROA   
ATOM    676  HB2 GLN P  44       7.637 -83.802 108.998  0.00 97.00      PROA   
ATOM    677  CG  GLN P  44       8.156 -85.291 110.490  0.00 97.00      PROA   
ATOM    678  HG1 GLN P  44       8.681 -85.966 109.779  0.00 97.00      PROA   
ATOM    679  HG2 GLN P  44       7.102 -85.634 110.560  0.00 97.00      PROA   
ATOM    680  CD  GLN P  44       8.846 -85.448 111.853  0.00 97.00      PROA   
ATOM    681  OE1 GLN P  44      10.070 -85.606 111.918  0.00 97.00      PROA   
ATOM    682  NE2 GLN P  44       8.063 -85.429 112.967  0.00 97.00      PROA   
ATOM    683 HE21 GLN P  44       8.518 -85.528 113.850  0.00 97.00      PROA   
ATOM    684 HE22 GLN P  44       7.078 -85.278 112.900  0.00 97.00      PROA   
ATOM    685  C   GLN P  44       7.803 -81.370 110.241  0.00 97.00      PROA   
ATOM    686  O   GLN P  44       8.890 -80.868 109.956  0.00 97.00      PROA   
ATOM    687  N   THR P  45       6.641 -80.713 110.000  0.00 97.00      PROA   
ATOM    688  HN  THR P  45       5.779 -81.162 110.216  0.00 97.00      PROA   
ATOM    689  CA  THR P  45       6.517 -79.370 109.445  0.00 97.00      PROA   
ATOM    690  HA  THR P  45       6.978 -79.381 108.468  0.00 97.00      PROA   
ATOM    691  CB  THR P  45       5.053 -78.952 109.293  0.00 97.00      PROA   
ATOM    692  HB  THR P  45       4.556 -78.899 110.290  0.00 97.00      PROA   
ATOM    693  OG1 THR P  45       4.357 -79.908 108.507  0.00 97.00      PROA   
ATOM    694  HG1 THR P  45       3.462 -79.570 108.417  0.00 97.00      PROA   
ATOM    695  CG2 THR P  45       4.925 -77.597 108.573  0.00 97.00      PROA   
ATOM    696 HG21 THR P  45       5.413 -77.655 107.577  0.00 97.00      PROA   
ATOM    697 HG22 THR P  45       5.381 -76.773 109.158  0.00 97.00      PROA   
ATOM    698 HG23 THR P  45       3.857 -77.338 108.417  0.00 97.00      PROA   
ATOM    699  C   THR P  45       7.213 -78.324 110.299  0.00 97.00      PROA   
ATOM    700  O   THR P  45       6.752 -78.010 111.390  0.00 97.00      PROA   
ATOM    701  N   SER P  46       8.345 -77.752 109.825  0.00 97.00      PROA   
ATOM    702  HN  SER P  46       8.781 -78.109 109.002  0.00 97.00      PROA   
ATOM    703  CA  SER P  46       9.085 -76.758 110.593  0.00 97.00      PROA   
ATOM    704  HA  SER P  46       8.801 -76.819 111.633  0.00 97.00      PROA   
ATOM    705  CB  SER P  46      10.609 -77.016 110.515  0.00 97.00      PROA   
ATOM    706  HB1 SER P  46      11.168 -76.215 111.048  0.00 97.00      PROA   
ATOM    707  HB2 SER P  46      10.946 -77.034 109.456  0.00 97.00      PROA   
ATOM    708  OG  SER P  46      10.944 -78.249 111.148  0.00 97.00      PROA   
ATOM    709  HG1 SER P  46      10.375 -78.933 110.784  0.00 97.00      PROA   
ATOM    710  C   SER P  46       8.825 -75.328 110.151  0.00 97.00      PROA   
ATOM    711  O   SER P  46       9.237 -74.381 110.821  0.00 97.00      PROA   
ATOM    712  N   THR P  47       8.098 -75.122 109.028  0.00 97.00      PROA   
ATOM    713  HN  THR P  47       7.760 -75.908 108.520  0.00 97.00      PROA   
ATOM    714  CA  THR P  47       7.682 -73.803 108.556  0.00 97.00      PROA   
ATOM    715  HA  THR P  47       8.584 -73.214 108.543  0.00 97.00      PROA   
ATOM    716  CB  THR P  47       7.180 -73.781 107.099  0.00 97.00      PROA   
ATOM    717  HB  THR P  47       8.049 -73.926 106.418  0.00 97.00      PROA   
ATOM    718  OG1 THR P  47       6.530 -72.565 106.731  0.00 97.00      PROA   
ATOM    719  HG1 THR P  47       6.084 -72.749 105.901  0.00 97.00      PROA   
ATOM    720  CG2 THR P  47       6.178 -74.921 106.861  0.00 97.00      PROA   
ATOM    721 HG21 THR P  47       5.370 -74.886 107.619  0.00 97.00      PROA   
ATOM    722 HG22 THR P  47       6.679 -75.908 106.912  0.00 97.00      PROA   
ATOM    723 HG23 THR P  47       5.712 -74.829 105.856  0.00 97.00      PROA   
ATOM    724  C   THR P  47       6.688 -73.137 109.515  0.00 97.00      PROA   
ATOM    725  O   THR P  47       5.858 -73.845 110.080  0.00 97.00      PROA   
ATOM    726  N   PRO P  48       6.676 -71.812 109.715  0.00 97.00      PROA   
ATOM    727  CD  PRO P  48       7.863 -70.961 109.553  0.00 97.00      PROA   
ATOM    728  HD1 PRO P  48       7.839 -70.515 108.535  0.00 97.00      PROA   
ATOM    729  HD2 PRO P  48       8.814 -71.519 109.706  0.00 97.00      PROA   
ATOM    730  CA  PRO P  48       5.665 -71.165 110.547  0.00 97.00      PROA   
ATOM    731  HA  PRO P  48       5.595 -71.702 111.483  0.00 97.00      PROA   
ATOM    732  CB  PRO P  48       6.195 -69.730 110.716  0.00 97.00      PROA   
ATOM    733  HB1 PRO P  48       5.868 -69.278 111.673  0.00 97.00      PROA   
ATOM    734  HB2 PRO P  48       5.869 -69.076 109.875  0.00 97.00      PROA   
ATOM    735  CG  PRO P  48       7.713 -69.887 110.629  0.00 97.00      PROA   
ATOM    736  HG1 PRO P  48       8.233 -68.941 110.377  0.00 97.00      PROA   
ATOM    737  HG2 PRO P  48       8.102 -70.279 111.595  0.00 97.00      PROA   
ATOM    738  C   PRO P  48       4.278 -71.109 109.934  0.00 97.00      PROA   
ATOM    739  O   PRO P  48       3.398 -70.575 110.597  0.00 97.00      PROA   
ATOM    740  N   THR P  49       4.038 -71.647 108.715  0.00 97.00      PROA   
ATOM    741  HN  THR P  49       4.781 -72.045 108.184  0.00 97.00      PROA   
ATOM    742  CA  THR P  49       2.697 -71.738 108.157  0.00 97.00      PROA   
ATOM    743  HA  THR P  49       1.996 -71.522 108.948  0.00 97.00      PROA   
ATOM    744  CB  THR P  49       2.398 -70.738 107.036  0.00 97.00      PROA   
ATOM    745  HB  THR P  49       2.816 -69.757 107.355  0.00 97.00      PROA   
ATOM    746  OG1 THR P  49       0.998 -70.561 106.861  0.00 97.00      PROA   
ATOM    747  HG1 THR P  49       0.898 -69.667 106.514  0.00 97.00      PROA   
ATOM    748  CG2 THR P  49       3.014 -71.099 105.673  0.00 97.00      PROA   
ATOM    749 HG21 THR P  49       2.547 -72.017 105.256  0.00 97.00      PROA   
ATOM    750 HG22 THR P  49       4.106 -71.256 105.770  0.00 97.00      PROA   
ATOM    751 HG23 THR P  49       2.835 -70.274 104.949  0.00 97.00      PROA   
ATOM    752  C   THR P  49       2.445 -73.166 107.738  0.00 97.00      PROA   
ATOM    753  O   THR P  49       3.236 -73.786 107.033  0.00 97.00      PROA   
ATOM    754  N   TYR P  50       1.306 -73.733 108.185  0.00 97.00      PROA   
ATOM    755  HN  TYR P  50       0.692 -73.214 108.779  0.00 97.00      PROA   
ATOM    756  CA  TYR P  50       0.884 -75.068 107.830  0.00 97.00      PROA   
ATOM    757  HA  TYR P  50       1.725 -75.628 107.446  0.00 97.00      PROA   
ATOM    758  CB  TYR P  50       0.283 -75.815 109.052  0.00 97.00      PROA   
ATOM    759  HB1 TYR P  50      -0.648 -75.329 109.411  0.00 97.00      PROA   
ATOM    760  HB2 TYR P  50       1.019 -75.785 109.883  0.00 97.00      PROA   
ATOM    761  CG  TYR P  50       0.004 -77.264 108.742  0.00 97.00      PROA   
ATOM    762  CD1 TYR P  50      -1.254 -77.678 108.267  0.00 97.00      PROA   
ATOM    763  HD1 TYR P  50      -2.034 -76.950 108.104  0.00 97.00      PROA   
ATOM    764  CE1 TYR P  50      -1.512 -79.034 108.025  0.00 97.00      PROA   
ATOM    765  HE1 TYR P  50      -2.488 -79.350 107.688  0.00 97.00      PROA   
ATOM    766  CZ  TYR P  50      -0.510 -79.985 108.237  0.00 97.00      PROA   
ATOM    767  OH  TYR P  50      -0.769 -81.351 108.000  0.00 97.00      PROA   
ATOM    768  HH  TYR P  50      -1.689 -81.433 107.735  0.00 97.00      PROA   
ATOM    769  CD2 TYR P  50       0.994 -78.234 108.975  0.00 97.00      PROA   
ATOM    770  HD2 TYR P  50       1.949 -77.930 109.376  0.00 97.00      PROA   
ATOM    771  CE2 TYR P  50       0.745 -79.585 108.704  0.00 97.00      PROA   
ATOM    772  HE2 TYR P  50       1.507 -80.327 108.878  0.00 97.00      PROA   
ATOM    773  C   TYR P  50      -0.140 -74.903 106.733  0.00 97.00      PROA   
ATOM    774  O   TYR P  50      -1.231 -74.397 106.968  0.00 97.00      PROA   
ATOM    775  N   HSD P  51       0.203 -75.322 105.495  0.00 97.00      PROA   
ATOM    776  HN  HSD P  51       1.080 -75.767 105.336  0.00 97.00      PROA   
ATOM    777  CA  HSD P  51      -0.593 -75.045 104.318  0.00 97.00      PROA   
ATOM    778  HA  HSD P  51      -1.343 -74.301 104.542  0.00 97.00      PROA   
ATOM    779  CB  HSD P  51       0.292 -74.493 103.167  0.00 97.00      PROA   
ATOM    780  HB1 HSD P  51       1.131 -75.195 102.972  0.00 97.00      PROA   
ATOM    781  HB2 HSD P  51       0.739 -73.538 103.522  0.00 97.00      PROA   
ATOM    782  ND1 HSD P  51      -0.735 -75.184 100.930  0.00 97.00      PROA   
ATOM    783  HD1 HSD P  51      -0.667 -76.174 101.064  0.00 97.00      PROA   
ATOM    784  CG  HSD P  51      -0.418 -74.217 101.862  0.00 97.00      PROA   
ATOM    785  CE1 HSD P  51      -1.220 -74.541  99.841  0.00 97.00      PROA   
ATOM    786  HE1 HSD P  51      -1.559 -75.070  98.950  0.00 97.00      PROA   
ATOM    787  NE2 HSD P  51      -1.226 -73.233  99.999  0.00 97.00      PROA   
ATOM    788  CD2 HSD P  51      -0.714 -73.028 101.269  0.00 97.00      PROA   
ATOM    789  HD2 HSD P  51      -0.585 -72.020 101.644  0.00 97.00      PROA   
ATOM    790  C   HSD P  51      -1.311 -76.284 103.849  0.00 97.00      PROA   
ATOM    791  O   HSD P  51      -0.706 -77.209 103.310  0.00 97.00      PROA   
ATOM    792  N   ILE P  52      -2.653 -76.298 103.999  0.00 97.00      PROA   
ATOM    793  HN  ILE P  52      -3.137 -75.562 104.471  0.00 97.00      PROA   
ATOM    794  CA  ILE P  52      -3.505 -77.333 103.465  0.00 97.00      PROA   
ATOM    795  HA  ILE P  52      -2.939 -78.243 103.325  0.00 97.00      PROA   
ATOM    796  CB  ILE P  52      -4.674 -77.650 104.391  0.00 97.00      PROA   
ATOM    797  HB  ILE P  52      -5.215 -76.709 104.617  0.00 97.00      PROA   
ATOM    798  CG2 ILE P  52      -5.673 -78.615 103.724  0.00 97.00      PROA   
ATOM    799 HG21 ILE P  52      -5.173 -79.562 103.433  0.00 97.00      PROA   
ATOM    800 HG22 ILE P  52      -6.160 -78.165 102.835  0.00 97.00      PROA   
ATOM    801 HG23 ILE P  52      -6.474 -78.867 104.448  0.00 97.00      PROA   
ATOM    802  CG1 ILE P  52      -4.162 -78.234 105.731  0.00 97.00      PROA   
ATOM    803 HG11 ILE P  52      -3.216 -77.740 106.034  0.00 97.00      PROA   
ATOM    804 HG12 ILE P  52      -3.938 -79.313 105.575  0.00 97.00      PROA   
ATOM    805  CD  ILE P  52      -5.158 -78.091 106.886  0.00 97.00      PROA   
ATOM    806  HD1 ILE P  52      -6.124 -78.574 106.633  0.00 97.00      PROA   
ATOM    807  HD2 ILE P  52      -5.339 -77.022 107.124  0.00 97.00      PROA   
ATOM    808  HD3 ILE P  52      -4.757 -78.586 107.793  0.00 97.00      PROA   
ATOM    809  C   ILE P  52      -3.983 -76.840 102.118  0.00 97.00      PROA   
ATOM    810  O   ILE P  52      -4.792 -75.921 102.018  0.00 97.00      PROA   
ATOM    811  N   THR P  53      -3.455 -77.443 101.030  0.00 97.00      PROA   
ATOM    812  HN  THR P  53      -2.740 -78.128 101.146  0.00 97.00      PROA   
ATOM    813  CA  THR P  53      -3.784 -77.091  99.655  0.00 97.00      PROA   
ATOM    814  HA  THR P  53      -3.568 -76.038  99.538  0.00 97.00      PROA   
ATOM    815  CB  THR P  53      -2.956 -77.875  98.642  0.00 97.00      PROA   
ATOM    816  HB  THR P  53      -3.235 -78.954  98.662  0.00 97.00      PROA   
ATOM    817  OG1 THR P  53      -1.577 -77.773  98.965  0.00 97.00      PROA   
ATOM    818  HG1 THR P  53      -1.114 -78.234  98.261  0.00 97.00      PROA   
ATOM    819  CG2 THR P  53      -3.138 -77.315  97.217  0.00 97.00      PROA   
ATOM    820 HG21 THR P  53      -2.880 -76.235  97.194  0.00 97.00      PROA   
ATOM    821 HG22 THR P  53      -4.181 -77.439  96.863  0.00 97.00      PROA   
ATOM    822 HG23 THR P  53      -2.472 -77.850  96.505  0.00 97.00      PROA   
ATOM    823  C   THR P  53      -5.253 -77.283  99.345  0.00 97.00      PROA   
ATOM    824  O   THR P  53      -5.872 -76.435  98.705  0.00 97.00      PROA   
ATOM    825  N   SER P  54      -5.842 -78.403  99.820  0.00 97.00      PROA   
ATOM    826  HN  SER P  54      -5.334 -79.042 100.391  0.00 97.00      PROA   
ATOM    827  CA  SER P  54      -7.214 -78.752  99.536  0.00 97.00      PROA   
ATOM    828  HA  SER P  54      -7.826 -77.867  99.646  0.00 97.00      PROA   
ATOM    829  CB  SER P  54      -7.421 -79.424  98.145  0.00 97.00      PROA   
ATOM    830  HB1 SER P  54      -8.497 -79.634  97.971  0.00 97.00      PROA   
ATOM    831  HB2 SER P  54      -6.868 -80.386  98.096  0.00 97.00      PROA   
ATOM    832  OG  SER P  54      -6.939 -78.613  97.080  0.00 97.00      PROA   
ATOM    833  HG1 SER P  54      -7.340 -77.747  97.197  0.00 97.00      PROA   
ATOM    834  C   SER P  54      -7.602 -79.764 100.586  0.00 97.00      PROA   
ATOM    835  O   SER P  54      -7.118 -80.892 100.567  0.00 97.00      PROA   
ATOM    836  N   ALA P  55      -8.455 -79.370 101.557  0.00 97.00      PROA   
ATOM    837  HN  ALA P  55      -8.829 -78.442 101.547  0.00 97.00      PROA   
ATOM    838  CA  ALA P  55      -8.715 -80.106 102.780  0.00 97.00      PROA   
ATOM    839  HA  ALA P  55      -7.760 -80.203 103.268  0.00 97.00      PROA   
ATOM    840  CB  ALA P  55      -9.630 -79.278 103.704  0.00 97.00      PROA   
ATOM    841  HB1 ALA P  55     -10.629 -79.132 103.241  0.00 97.00      PROA   
ATOM    842  HB2 ALA P  55      -9.182 -78.273 103.870  0.00 97.00      PROA   
ATOM    843  HB3 ALA P  55      -9.751 -79.770 104.691  0.00 97.00      PROA   
ATOM    844  C   ALA P  55      -9.270 -81.521 102.664  0.00 97.00      PROA   
ATOM    845  O   ALA P  55     -10.173 -81.801 101.881  0.00 97.00      PROA   
ATOM    846  N   SER P  56      -8.728 -82.446 103.497  0.00 97.00      PROA   
ATOM    847  HN  SER P  56      -7.952 -82.190 104.075  0.00 97.00      PROA   
ATOM    848  CA  SER P  56      -9.198 -83.810 103.673  0.00 97.00      PROA   
ATOM    849  HA  SER P  56      -9.900 -84.037 102.885  0.00 97.00      PROA   
ATOM    850  CB  SER P  56      -8.066 -84.877 103.617  0.00 97.00      PROA   
ATOM    851  HB1 SER P  56      -7.502 -84.745 102.670  0.00 97.00      PROA   
ATOM    852  HB2 SER P  56      -8.503 -85.900 103.612  0.00 97.00      PROA   
ATOM    853  OG  SER P  56      -7.141 -84.768 104.696  0.00 97.00      PROA   
ATOM    854  HG1 SER P  56      -6.761 -85.650 104.816  0.00 97.00      PROA   
ATOM    855  C   SER P  56      -9.952 -83.913 104.986  0.00 97.00      PROA   
ATOM    856  O   SER P  56      -9.957 -82.992 105.797  0.00 97.00      PROA   
ATOM    857  N   GLU P  57     -10.637 -85.057 105.224  0.00 97.00      PROA   
ATOM    858  HN  GLU P  57     -10.616 -85.810 104.569  0.00 97.00      PROA   
ATOM    859  CA  GLU P  57     -11.337 -85.361 106.461  0.00 97.00      PROA   
ATOM    860  HA  GLU P  57     -12.074 -84.590 106.645  0.00 97.00      PROA   
ATOM    861  CB  GLU P  57     -12.005 -86.761 106.340  0.00 97.00      PROA   
ATOM    862  HB1 GLU P  57     -12.554 -87.003 107.273  0.00 97.00      PROA   
ATOM    863  HB2 GLU P  57     -11.183 -87.511 106.234  0.00 97.00      PROA   
ATOM    864  CG  GLU P  57     -12.924 -86.999 105.105  0.00 97.00      PROA   
ATOM    865  HG1 GLU P  57     -13.130 -88.093 105.058  0.00 97.00      PROA   
ATOM    866  HG2 GLU P  57     -12.405 -86.722 104.166  0.00 97.00      PROA   
ATOM    867  CD  GLU P  57     -14.284 -86.291 105.121  0.00 97.00      PROA   
ATOM    868  OE1 GLU P  57     -15.313 -87.001 105.283  0.00 97.00      PROA   
ATOM    869  OE2 GLU P  57     -14.326 -85.055 104.886  0.00 97.00      PROA   
ATOM    870  C   GLU P  57     -10.346 -85.400 107.629  0.00 97.00      PROA   
ATOM    871  O   GLU P  57     -10.570 -84.877 108.716  0.00 97.00      PROA   
ATOM    872  N   ASP P  58      -9.192 -86.025 107.342  0.00 97.00      PROA   
ATOM    873  HN  ASP P  58      -9.126 -86.449 106.441  0.00 97.00      PROA   
ATOM    874  CA  ASP P  58      -8.048 -86.373 108.144  0.00 97.00      PROA   
ATOM    875  HA  ASP P  58      -8.420 -86.786 109.070  0.00 97.00      PROA   
ATOM    876  CB  ASP P  58      -7.223 -87.496 107.418  0.00 97.00      PROA   
ATOM    877  HB1 ASP P  58      -7.574 -88.477 107.815  0.00 97.00      PROA   
ATOM    878  HB2 ASP P  58      -6.140 -87.414 107.629  0.00 97.00      PROA   
ATOM    879  CG  ASP P  58      -7.438 -87.575 105.893  0.00 97.00      PROA   
ATOM    880  OD1 ASP P  58      -8.584 -87.849 105.443  0.00 97.00      PROA   
ATOM    881  OD2 ASP P  58      -6.439 -87.383 105.154  0.00 97.00      PROA   
ATOM    882  C   ASP P  58      -7.182 -85.190 108.570  0.00 97.00      PROA   
ATOM    883  O   ASP P  58      -6.448 -85.292 109.552  0.00 97.00      PROA   
ATOM    884  N   ASP P  59      -7.306 -84.012 107.910  0.00 97.00      PROA   
ATOM    885  HN  ASP P  59      -7.755 -83.981 107.020  0.00 97.00      PROA   
ATOM    886  CA  ASP P  59      -6.815 -82.728 108.399  0.00 97.00      PROA   
ATOM    887  HA  ASP P  59      -5.744 -82.806 108.539  0.00 97.00      PROA   
ATOM    888  CB  ASP P  59      -7.133 -81.609 107.364  0.00 97.00      PROA   
ATOM    889  HB1 ASP P  59      -7.038 -80.603 107.826  0.00 97.00      PROA   
ATOM    890  HB2 ASP P  59      -8.169 -81.723 106.986  0.00 97.00      PROA   
ATOM    891  CG  ASP P  59      -6.164 -81.599 106.181  0.00 97.00      PROA   
ATOM    892  OD1 ASP P  59      -4.930 -81.695 106.405  0.00 97.00      PROA   
ATOM    893  OD2 ASP P  59      -6.649 -81.349 105.050  0.00 97.00      PROA   
ATOM    894  C   ASP P  59      -7.414 -82.312 109.753  0.00 97.00      PROA   
ATOM    895  O   ASP P  59      -6.822 -81.523 110.482  0.00 97.00      PROA   
ATOM    896  N   SER P  60      -8.609 -82.824 110.129  0.00 97.00      PROA   
ATOM    897  HN  SER P  60      -9.059 -83.467 109.513  0.00 97.00      PROA   
ATOM    898  CA  SER P  60      -9.306 -82.503 111.378  0.00 97.00      PROA   
ATOM    899  HA  SER P  60      -9.468 -81.434 111.371  0.00 97.00      PROA   
ATOM    900  CB  SER P  60     -10.687 -83.197 111.507  0.00 97.00      PROA   
ATOM    901  HB1 SER P  60     -11.197 -82.873 112.441  0.00 97.00      PROA   
ATOM    902  HB2 SER P  60     -10.558 -84.301 111.535  0.00 97.00      PROA   
ATOM    903  OG  SER P  60     -11.541 -82.870 110.420  0.00 97.00      PROA   
ATOM    904  HG1 SER P  60     -11.268 -83.435 109.689  0.00 97.00      PROA   
ATOM    905  C   SER P  60      -8.562 -82.848 112.667  0.00 97.00      PROA   
ATOM    906  O   SER P  60      -7.935 -83.898 112.788  0.00 97.00      PROA   
ATOM    907  N   GLY P  61      -8.664 -81.975 113.700  0.00 97.00      PROA   
ATOM    908  HN  GLY P  61      -9.218 -81.148 113.608  0.00 97.00      PROA   
ATOM    909  CA  GLY P  61      -7.990 -82.195 114.972  0.00 97.00      PROA   
ATOM    910  HA1 GLY P  61      -7.083 -82.760 114.808  0.00 97.00      PROA   
ATOM    911  HA2 GLY P  61      -8.689 -82.672 115.643  0.00 97.00      PROA   
ATOM    912  C   GLY P  61      -7.567 -80.894 115.576  0.00 97.00      PROA   
ATOM    913  O   GLY P  61      -7.812 -79.834 115.017  0.00 97.00      PROA   
ATOM    914  N   GLU P  62      -6.902 -80.935 116.754  0.00 97.00      PROA   
ATOM    915  HN  GLU P  62      -6.708 -81.804 117.209  0.00 97.00      PROA   
ATOM    916  CA  GLU P  62      -6.417 -79.739 117.405  0.00 97.00      PROA   
ATOM    917  HA  GLU P  62      -7.012 -78.913 117.062  0.00 97.00      PROA   
ATOM    918  CB  GLU P  62      -6.592 -79.732 118.943  0.00 97.00      PROA   
ATOM    919  HB1 GLU P  62      -7.652 -80.007 119.145  0.00 97.00      PROA   
ATOM    920  HB2 GLU P  62      -6.444 -78.683 119.284  0.00 97.00      PROA   
ATOM    921  CG  GLU P  62      -5.711 -80.678 119.778  0.00 97.00      PROA   
ATOM    922  HG1 GLU P  62      -4.647 -80.627 119.469  0.00 97.00      PROA   
ATOM    923  HG2 GLU P  62      -6.069 -81.723 119.680  0.00 97.00      PROA   
ATOM    924  CD  GLU P  62      -5.784 -80.284 121.250  0.00 97.00      PROA   
ATOM    925  OE1 GLU P  62      -6.884 -79.939 121.742  0.00 97.00      PROA   
ATOM    926  OE2 GLU P  62      -4.720 -80.333 121.906  0.00 97.00      PROA   
ATOM    927  C   GLU P  62      -5.011 -79.408 116.980  0.00 97.00      PROA   
ATOM    928  O   GLU P  62      -4.076 -80.194 117.099  0.00 97.00      PROA   
ATOM    929  N   TYR P  63      -4.863 -78.182 116.440  0.00 97.00      PROA   
ATOM    930  HN  TYR P  63      -5.657 -77.581 116.357  0.00 97.00      PROA   
ATOM    931  CA  TYR P  63      -3.635 -77.633 115.926  0.00 97.00      PROA   
ATOM    932  HA  TYR P  63      -2.972 -78.440 115.642  0.00 97.00      PROA   
ATOM    933  CB  TYR P  63      -3.881 -76.705 114.704  0.00 97.00      PROA   
ATOM    934  HB1 TYR P  63      -3.019 -76.028 114.525  0.00 97.00      PROA   
ATOM    935  HB2 TYR P  63      -4.785 -76.088 114.884  0.00 97.00      PROA   
ATOM    936  CG  TYR P  63      -4.123 -77.507 113.454  0.00 97.00      PROA   
ATOM    937  CD1 TYR P  63      -5.302 -78.255 113.285  0.00 97.00      PROA   
ATOM    938  HD1 TYR P  63      -6.063 -78.244 114.050  0.00 97.00      PROA   
ATOM    939  CE1 TYR P  63      -5.491 -79.043 112.146  0.00 97.00      PROA   
ATOM    940  HE1 TYR P  63      -6.383 -79.644 112.056  0.00 97.00      PROA   
ATOM    941  CZ  TYR P  63      -4.524 -79.051 111.134  0.00 97.00      PROA   
ATOM    942  OH  TYR P  63      -4.666 -79.874 110.000  0.00 97.00      PROA   
ATOM    943  HH  TYR P  63      -5.415 -80.461 110.149  0.00 97.00      PROA   
ATOM    944  CD2 TYR P  63      -3.174 -77.500 112.415  0.00 97.00      PROA   
ATOM    945  HD2 TYR P  63      -2.271 -76.916 112.511  0.00 97.00      PROA   
ATOM    946  CE2 TYR P  63      -3.378 -78.262 111.261  0.00 97.00      PROA   
ATOM    947  HE2 TYR P  63      -2.628 -78.280 110.489  0.00 97.00      PROA   
ATOM    948  C   TYR P  63      -2.961 -76.846 117.017  0.00 97.00      PROA   
ATOM    949  O   TYR P  63      -3.600 -76.078 117.732  0.00 97.00      PROA   
ATOM    950  N   ARG P  64      -1.636 -77.040 117.192  0.00 97.00      PROA   
ATOM    951  HN  ARG P  64      -1.145 -77.738 116.675  0.00 97.00      PROA   
ATOM    952  CA  ARG P  64      -0.896 -76.313 118.200  0.00 97.00      PROA   
ATOM    953  HA  ARG P  64      -1.342 -75.339 118.351  0.00 97.00      PROA   
ATOM    954  CB  ARG P  64      -0.779 -77.080 119.546  0.00 97.00      PROA   
ATOM    955  HB1 ARG P  64      -0.664 -76.324 120.353  0.00 97.00      PROA   
ATOM    956  HB2 ARG P  64       0.125 -77.729 119.570  0.00 97.00      PROA   
ATOM    957  CG  ARG P  64      -1.974 -78.008 119.845  0.00 97.00      PROA   
ATOM    958  HG1 ARG P  64      -1.975 -78.847 119.116  0.00 97.00      PROA   
ATOM    959  HG2 ARG P  64      -2.933 -77.457 119.715  0.00 97.00      PROA   
ATOM    960  CD  ARG P  64      -1.942 -78.607 121.246  0.00 97.00      PROA   
ATOM    961  HD1 ARG P  64      -0.932 -78.980 121.515  0.00 97.00      PROA   
ATOM    962  HD2 ARG P  64      -2.666 -79.439 121.319  0.00 97.00      PROA   
ATOM    963  NE  ARG P  64      -2.305 -77.487 122.161  0.00 97.00      PROA   
ATOM    964  HE  ARG P  64      -2.264 -76.551 121.812  0.00 97.00      PROA   
ATOM    965  CZ  ARG P  64      -2.930 -77.635 123.341  0.00 97.00      PROA   
ATOM    966  NH1 ARG P  64      -3.572 -78.750 123.700  0.00 97.00      PROA   
ATOM    967 HH11 ARG P  64      -3.828 -79.374 122.959  0.00 97.00      PROA   
ATOM    968 HH12 ARG P  64      -4.215 -78.699 124.455  0.00 97.00      PROA   
ATOM    969  NH2 ARG P  64      -2.953 -76.578 124.164  0.00 97.00      PROA   
ATOM    970 HH21 ARG P  64      -2.414 -75.782 123.891  0.00 97.00      PROA   
ATOM    971 HH22 ARG P  64      -3.365 -76.679 125.062  0.00 97.00      PROA   
ATOM    972  C   ARG P  64       0.496 -76.141 117.656  0.00 97.00      PROA   
ATOM    973  O   ARG P  64       0.957 -76.947 116.857  0.00 97.00      PROA   
ATOM    974  N   CYS P  65       1.219 -75.085 118.086  0.00 97.00      PROA   
ATOM    975  HN  CYS P  65       0.803 -74.335 118.594  0.00 97.00      PROA   
ATOM    976  CA  CYS P  65       2.620 -74.951 117.759  0.00 97.00      PROA   
ATOM    977  HA  CYS P  65       3.015 -75.939 117.594  0.00 97.00      PROA   
ATOM    978  CB  CYS P  65       2.837 -74.117 116.474  0.00 97.00      PROA   
ATOM    979  HB1 CYS P  65       2.440 -74.726 115.630  0.00 97.00      PROA   
ATOM    980  HB2 CYS P  65       3.915 -73.954 116.272  0.00 97.00      PROA   
ATOM    981  SG  CYS P  65       1.929 -72.546 116.501  0.00 97.00      PROA   
ATOM    982  C   CYS P  65       3.426 -74.385 118.906  0.00 97.00      PROA   
ATOM    983  O   CYS P  65       2.908 -73.808 119.856  0.00 97.00      PROA   
ATOM    984  N   GLN P  66       4.760 -74.580 118.831  0.00 97.00      PROA   
ATOM    985  HN  GLN P  66       5.127 -75.128 118.081  0.00 97.00      PROA   
ATOM    986  CA  GLN P  66       5.722 -74.047 119.767  0.00 97.00      PROA   
ATOM    987  HA  GLN P  66       5.243 -73.350 120.440  0.00 97.00      PROA   
ATOM    988  CB  GLN P  66       6.379 -75.221 120.565  0.00 97.00      PROA   
ATOM    989  HB1 GLN P  66       7.109 -75.775 119.942  0.00 97.00      PROA   
ATOM    990  HB2 GLN P  66       5.543 -75.926 120.784  0.00 97.00      PROA   
ATOM    991  CG  GLN P  66       6.994 -74.826 121.927  0.00 97.00      PROA   
ATOM    992  HG1 GLN P  66       6.276 -74.138 122.422  0.00 97.00      PROA   
ATOM    993  HG2 GLN P  66       7.955 -74.292 121.806  0.00 97.00      PROA   
ATOM    994  CD  GLN P  66       7.157 -76.003 122.907  0.00 97.00      PROA   
ATOM    995  OE1 GLN P  66       6.561 -75.962 123.981  0.00 97.00      PROA   
ATOM    996  NE2 GLN P  66       7.945 -77.055 122.575  0.00 97.00      PROA   
ATOM    997 HE21 GLN P  66       7.990 -77.842 123.190  0.00 97.00      PROA   
ATOM    998 HE22 GLN P  66       8.421 -77.083 121.696  0.00 97.00      PROA   
ATOM    999  C   GLN P  66       6.710 -73.296 118.882  0.00 97.00      PROA   
ATOM   1000  O   GLN P  66       7.427 -73.899 118.085  0.00 97.00      PROA   
ATOM   1001  N   ARG P  67       6.748 -71.939 118.976  0.00 97.00      PROA   
ATOM   1002  HN  ARG P  67       6.128 -71.446 119.581  0.00 97.00      PROA   
ATOM   1003  CA  ARG P  67       7.612 -71.102 118.155  0.00 97.00      PROA   
ATOM   1004  HA  ARG P  67       8.069 -71.681 117.364  0.00 97.00      PROA   
ATOM   1005  CB  ARG P  67       6.813 -69.924 117.527  0.00 97.00      PROA   
ATOM   1006  HB1 ARG P  67       7.490 -69.138 117.127  0.00 97.00      PROA   
ATOM   1007  HB2 ARG P  67       6.207 -69.451 118.334  0.00 97.00      PROA   
ATOM   1008  CG  ARG P  67       5.856 -70.340 116.398  0.00 97.00      PROA   
ATOM   1009  HG1 ARG P  67       5.091 -69.537 116.280  0.00 97.00      PROA   
ATOM   1010  HG2 ARG P  67       5.318 -71.264 116.699  0.00 97.00      PROA   
ATOM   1011  CD  ARG P  67       6.538 -70.591 115.046  0.00 97.00      PROA   
ATOM   1012  HD1 ARG P  67       5.861 -71.154 114.371  0.00 97.00      PROA   
ATOM   1013  HD2 ARG P  67       7.480 -71.168 115.161  0.00 97.00      PROA   
ATOM   1014  NE  ARG P  67       6.759 -69.265 114.393  0.00 97.00      PROA   
ATOM   1015  HE  ARG P  67       5.956 -68.742 114.111  0.00 97.00      PROA   
ATOM   1016  CZ  ARG P  67       7.958 -68.697 114.178  0.00 97.00      PROA   
ATOM   1017  NH1 ARG P  67       9.112 -69.303 114.465  0.00 97.00      PROA   
ATOM   1018 HH11 ARG P  67       9.115 -70.270 114.705  0.00 97.00      PROA   
ATOM   1019 HH12 ARG P  67       9.960 -68.851 114.188  0.00 97.00      PROA   
ATOM   1020  NH2 ARG P  67       8.005 -67.475 113.622  0.00 97.00      PROA   
ATOM   1021 HH21 ARG P  67       7.155 -67.008 113.405  0.00 97.00      PROA   
ATOM   1022 HH22 ARG P  67       8.899 -67.048 113.482  0.00 97.00      PROA   
ATOM   1023  C   ARG P  67       8.714 -70.478 118.979  0.00 97.00      PROA   
ATOM   1024  O   ARG P  67       8.487 -69.444 119.600  0.00 97.00      PROA   
ATOM   1025  N   GLY P  68       9.943 -71.065 118.953  0.00 97.00      PROA   
ATOM   1026  HN  GLY P  68      10.054 -71.901 118.418  0.00 97.00      PROA   
ATOM   1027  CA  GLY P  68      11.195 -70.536 119.510  0.00 97.00      PROA   
ATOM   1028  HA1 GLY P  68      11.505 -69.728 118.863  0.00 97.00      PROA   
ATOM   1029  HA2 GLY P  68      11.902 -71.352 119.498  0.00 97.00      PROA   
ATOM   1030  C   GLY P  68      11.222 -69.981 120.922  0.00 97.00      PROA   
ATOM   1031  O   GLY P  68      12.182 -69.312 121.301  0.00 97.00      PROA   
ATOM   1032  N   LEU P  69      10.169 -70.216 121.726  0.00 97.00      PROA   
ATOM   1033  HN  LEU P  69       9.418 -70.771 121.383  0.00 97.00      PROA   
ATOM   1034  CA  LEU P  69       9.914 -69.466 122.934  0.00 97.00      PROA   
ATOM   1035  HA  LEU P  69      10.847 -69.144 123.378  0.00 97.00      PROA   
ATOM   1036  CB  LEU P  69       8.966 -68.265 122.666  0.00 97.00      PROA   
ATOM   1037  HB1 LEU P  69       8.597 -67.831 123.621  0.00 97.00      PROA   
ATOM   1038  HB2 LEU P  69       8.097 -68.649 122.084  0.00 97.00      PROA   
ATOM   1039  CG  LEU P  69       9.541 -67.092 121.842  0.00 97.00      PROA   
ATOM   1040  HG  LEU P  69       9.955 -67.486 120.886  0.00 97.00      PROA   
ATOM   1041  CD1 LEU P  69       8.414 -66.108 121.477  0.00 97.00      PROA   
ATOM   1042 HD11 LEU P  69       7.951 -65.693 122.398  0.00 97.00      PROA   
ATOM   1043 HD12 LEU P  69       7.631 -66.619 120.878  0.00 97.00      PROA   
ATOM   1044 HD13 LEU P  69       8.828 -65.269 120.883  0.00 97.00      PROA   
ATOM   1045  CD2 LEU P  69      10.667 -66.361 122.591  0.00 97.00      PROA   
ATOM   1046 HD21 LEU P  69      11.521 -67.044 122.775  0.00 97.00      PROA   
ATOM   1047 HD22 LEU P  69      10.295 -65.980 123.567  0.00 97.00      PROA   
ATOM   1048 HD23 LEU P  69      11.028 -65.500 121.991  0.00 97.00      PROA   
ATOM   1049  C   LEU P  69       9.205 -70.368 123.914  0.00 97.00      PROA   
ATOM   1050  O   LEU P  69       8.452 -71.256 123.521  0.00 97.00      PROA   
ATOM   1051  N   SER P  70       9.422 -70.137 125.231  0.00 97.00      PROA   
ATOM   1052  HN  SER P  70      10.032 -69.396 125.508  0.00 97.00      PROA   
ATOM   1053  CA  SER P  70       8.811 -70.851 126.347  0.00 97.00      PROA   
ATOM   1054  HA  SER P  70       9.299 -71.814 126.373  0.00 97.00      PROA   
ATOM   1055  CB  SER P  70       9.133 -70.152 127.696  0.00 97.00      PROA   
ATOM   1056  HB1 SER P  70      10.228 -70.247 127.874  0.00 97.00      PROA   
ATOM   1057  HB2 SER P  70       8.606 -70.633 128.548  0.00 97.00      PROA   
ATOM   1058  OG  SER P  70       8.816 -68.761 127.639  0.00 97.00      PROA   
ATOM   1059  HG1 SER P  70       9.123 -68.360 128.457  0.00 97.00      PROA   
ATOM   1060  C   SER P  70       7.311 -71.136 126.246  0.00 97.00      PROA   
ATOM   1061  O   SER P  70       6.495 -70.232 126.112  0.00 97.00      PROA   
ATOM   1062  N   GLY P  71       6.913 -72.428 126.326  0.00 97.00      PROA   
ATOM   1063  HN  GLY P  71       7.601 -73.133 126.483  0.00 97.00      PROA   
ATOM   1064  CA  GLY P  71       5.530 -72.878 126.178  0.00 97.00      PROA   
ATOM   1065  HA1 GLY P  71       4.895 -72.199 126.728  0.00 97.00      PROA   
ATOM   1066  HA2 GLY P  71       5.487 -73.878 126.577  0.00 97.00      PROA   
ATOM   1067  C   GLY P  71       5.002 -72.931 124.755  0.00 97.00      PROA   
ATOM   1068  O   GLY P  71       5.457 -72.228 123.861  0.00 97.00      PROA   
ATOM   1069  N   ARG P  72       3.979 -73.789 124.528  0.00 97.00      PROA   
ATOM   1070  HN  ARG P  72       3.632 -74.347 125.275  0.00 97.00      PROA   
ATOM   1071  CA  ARG P  72       3.309 -74.013 123.260  0.00 97.00      PROA   
ATOM   1072  HA  ARG P  72       3.801 -73.434 122.488  0.00 97.00      PROA   
ATOM   1073  CB  ARG P  72       3.277 -75.508 122.806  0.00 97.00      PROA   
ATOM   1074  HB1 ARG P  72       4.322 -75.876 122.752  0.00 97.00      PROA   
ATOM   1075  HB2 ARG P  72       2.895 -75.546 121.761  0.00 97.00      PROA   
ATOM   1076  CG  ARG P  72       2.411 -76.522 123.606  0.00 97.00      PROA   
ATOM   1077  HG1 ARG P  72       2.607 -77.529 123.170  0.00 97.00      PROA   
ATOM   1078  HG2 ARG P  72       1.339 -76.293 123.421  0.00 97.00      PROA   
ATOM   1079  CD  ARG P  72       2.611 -76.626 125.129  0.00 97.00      PROA   
ATOM   1080  HD1 ARG P  72       2.122 -77.545 125.520  0.00 97.00      PROA   
ATOM   1081  HD2 ARG P  72       2.190 -75.733 125.641  0.00 97.00      PROA   
ATOM   1082  NE  ARG P  72       4.083 -76.705 125.366  0.00 97.00      PROA   
ATOM   1083  HE  ARG P  72       4.690 -76.543 124.591  0.00 97.00      PROA   
ATOM   1084  CZ  ARG P  72       4.690 -76.750 126.568  0.00 97.00      PROA   
ATOM   1085  NH1 ARG P  72       4.057 -76.981 127.721  0.00 97.00      PROA   
ATOM   1086 HH11 ARG P  72       3.095 -77.229 127.698  0.00 97.00      PROA   
ATOM   1087 HH12 ARG P  72       4.597 -77.008 128.559  0.00 97.00      PROA   
ATOM   1088  NH2 ARG P  72       6.021 -76.557 126.582  0.00 97.00      PROA   
ATOM   1089 HH21 ARG P  72       6.456 -76.390 125.697  0.00 97.00      PROA   
ATOM   1090 HH22 ARG P  72       6.542 -76.688 127.418  0.00 97.00      PROA   
ATOM   1091  C   ARG P  72       1.888 -73.512 123.378  0.00 97.00      PROA   
ATOM   1092  O   ARG P  72       1.365 -73.314 124.472  0.00 97.00      PROA   
ATOM   1093  N   SER P  73       1.267 -73.265 122.204  0.00 97.00      PROA   
ATOM   1094  HN  SER P  73       1.791 -73.381 121.361  0.00 97.00      PROA   
ATOM   1095  CA  SER P  73      -0.092 -72.842 121.935  0.00 97.00      PROA   
ATOM   1096  HA  SER P  73      -0.104 -71.790 122.185  0.00 97.00      PROA   
ATOM   1097  CB  SER P  73      -0.398 -72.953 120.416  0.00 97.00      PROA   
ATOM   1098  HB1 SER P  73      -1.460 -73.124 120.147  0.00 97.00      PROA   
ATOM   1099  HB2 SER P  73       0.166 -73.817 120.021  0.00 97.00      PROA   
ATOM   1100  OG  SER P  73       0.006 -71.774 119.737  0.00 97.00      PROA   
ATOM   1101  HG1 SER P  73      -0.721 -71.153 119.872  0.00 97.00      PROA   
ATOM   1102  C   SER P  73      -1.284 -73.410 122.674  0.00 97.00      PROA   
ATOM   1103  O   SER P  73      -1.287 -74.467 123.296  0.00 97.00      PROA   
ATOM   1104  N   ASP P  74      -2.366 -72.641 122.466  0.00 97.00      PROA   
ATOM   1105  HN  ASP P  74      -2.195 -71.750 122.043  0.00 97.00      PROA   
ATOM   1106  CA  ASP P  74      -3.770 -72.926 122.336  0.00 97.00      PROA   
ATOM   1107  HA  ASP P  74      -4.174 -72.850 123.331  0.00 97.00      PROA   
ATOM   1108  CB  ASP P  74      -4.403 -71.786 121.453  0.00 97.00      PROA   
ATOM   1109  HB1 ASP P  74      -4.647 -70.928 122.120  0.00 97.00      PROA   
ATOM   1110  HB2 ASP P  74      -5.342 -72.111 120.968  0.00 97.00      PROA   
ATOM   1111  CG  ASP P  74      -3.452 -71.218 120.374  0.00 97.00      PROA   
ATOM   1112  OD1 ASP P  74      -2.421 -70.592 120.740  0.00 97.00      PROA   
ATOM   1113  OD2 ASP P  74      -3.754 -71.394 119.166  0.00 97.00      PROA   
ATOM   1114  C   ASP P  74      -4.119 -74.307 121.751  0.00 97.00      PROA   
ATOM   1115  O   ASP P  74      -3.337 -74.885 120.996  0.00 97.00      PROA   
ATOM   1116  N   PRO P  75      -5.265 -74.897 122.087  0.00 97.00      PROA   
ATOM   1117  CD  PRO P  75      -6.024 -74.599 123.306  0.00 97.00      PROA   
ATOM   1118  HD1 PRO P  75      -6.534 -73.617 123.195  0.00 97.00      PROA   
ATOM   1119  HD2 PRO P  75      -5.342 -74.579 124.184  0.00 97.00      PROA   
ATOM   1120  CA  PRO P  75      -5.865 -75.976 121.321  0.00 97.00      PROA   
ATOM   1121  HA  PRO P  75      -5.133 -76.584 120.807  0.00 97.00      PROA   
ATOM   1122  CB  PRO P  75      -6.587 -76.779 122.416  0.00 97.00      PROA   
ATOM   1123  HB1 PRO P  75      -5.853 -77.464 122.893  0.00 97.00      PROA   
ATOM   1124  HB2 PRO P  75      -7.423 -77.400 122.040  0.00 97.00      PROA   
ATOM   1125  CG  PRO P  75      -7.044 -75.735 123.449  0.00 97.00      PROA   
ATOM   1126  HG1 PRO P  75      -8.052 -75.363 123.167  0.00 97.00      PROA   
ATOM   1127  HG2 PRO P  75      -7.083 -76.153 124.473  0.00 97.00      PROA   
ATOM   1128  C   PRO P  75      -6.863 -75.441 120.301  0.00 97.00      PROA   
ATOM   1129  O   PRO P  75      -8.063 -75.466 120.571  0.00 97.00      PROA   
ATOM   1130  N   ILE P  76      -6.443 -74.979 119.098  0.00 97.00      PROA   
ATOM   1131  HN  ILE P  76      -5.477 -74.893 118.860  0.00 97.00      PROA   
ATOM   1132  CA  ILE P  76      -7.434 -74.632 118.084  0.00 97.00      PROA   
ATOM   1133  HA  ILE P  76      -8.307 -74.237 118.585  0.00 97.00      PROA   
ATOM   1134  CB  ILE P  76      -7.053 -73.506 117.129  0.00 97.00      PROA   
ATOM   1135  HB  ILE P  76      -7.834 -73.429 116.334  0.00 97.00      PROA   
ATOM   1136  CG2 ILE P  76      -7.081 -72.175 117.915  0.00 97.00      PROA   
ATOM   1137 HG21 ILE P  76      -6.297 -72.174 118.700  0.00 97.00      PROA   
ATOM   1138 HG22 ILE P  76      -8.067 -72.012 118.397  0.00 97.00      PROA   
ATOM   1139 HG23 ILE P  76      -6.879 -71.324 117.230  0.00 97.00      PROA   
ATOM   1140  CG1 ILE P  76      -5.686 -73.715 116.448  0.00 97.00      PROA   
ATOM   1141 HG11 ILE P  76      -5.310 -74.734 116.662  0.00 97.00      PROA   
ATOM   1142 HG12 ILE P  76      -4.958 -72.999 116.888  0.00 97.00      PROA   
ATOM   1143  CD  ILE P  76      -5.747 -73.533 114.929  0.00 97.00      PROA   
ATOM   1144  HD1 ILE P  76      -6.073 -72.505 114.669  0.00 97.00      PROA   
ATOM   1145  HD2 ILE P  76      -6.456 -74.261 114.480  0.00 97.00      PROA   
ATOM   1146  HD3 ILE P  76      -4.746 -73.712 114.488  0.00 97.00      PROA   
ATOM   1147  C   ILE P  76      -7.905 -75.883 117.352  0.00 97.00      PROA   
ATOM   1148  O   ILE P  76      -7.256 -76.418 116.456  0.00 97.00      PROA   
ATOM   1149  N   GLN P  77      -9.082 -76.393 117.771  0.00 97.00      PROA   
ATOM   1150  HN  GLN P  77      -9.534 -75.989 118.563  0.00 97.00      PROA   
ATOM   1151  CA  GLN P  77      -9.635 -77.645 117.303  0.00 97.00      PROA   
ATOM   1152  HA  GLN P  77      -8.830 -78.326 117.097  0.00 97.00      PROA   
ATOM   1153  CB  GLN P  77     -10.511 -78.284 118.415  0.00 97.00      PROA   
ATOM   1154  HB1 GLN P  77     -10.652 -79.357 118.160  0.00 97.00      PROA   
ATOM   1155  HB2 GLN P  77     -11.514 -77.807 118.453  0.00 97.00      PROA   
ATOM   1156  CG  GLN P  77      -9.868 -78.153 119.825  0.00 97.00      PROA   
ATOM   1157  HG1 GLN P  77     -10.015 -77.126 120.220  0.00 97.00      PROA   
ATOM   1158  HG2 GLN P  77      -8.777 -78.333 119.770  0.00 97.00      PROA   
ATOM   1159  CD  GLN P  77     -10.510 -79.116 120.830  0.00 97.00      PROA   
ATOM   1160  OE1 GLN P  77     -11.738 -79.159 120.951  0.00 97.00      PROA   
ATOM   1161  NE2 GLN P  77      -9.676 -79.888 121.584  0.00 97.00      PROA   
ATOM   1162 HE21 GLN P  77      -8.678 -79.801 121.516  0.00 97.00      PROA   
ATOM   1163 HE22 GLN P  77     -10.075 -80.529 122.236  0.00 97.00      PROA   
ATOM   1164  C   GLN P  77     -10.404 -77.420 116.009  0.00 97.00      PROA   
ATOM   1165  O   GLN P  77     -11.461 -76.798 116.005  0.00 97.00      PROA   
ATOM   1166  N   LEU P  78      -9.848 -77.926 114.877  0.00 97.00      PROA   
ATOM   1167  HN  LEU P  78      -9.012 -78.469 114.950  0.00 97.00      PROA   
ATOM   1168  CA  LEU P  78     -10.268 -77.705 113.505  0.00 97.00      PROA   
ATOM   1169  HA  LEU P  78     -10.835 -76.787 113.448  0.00 97.00      PROA   
ATOM   1170  CB  LEU P  78      -9.010 -77.626 112.594  0.00 97.00      PROA   
ATOM   1171  HB1 LEU P  78      -8.484 -78.605 112.647  0.00 97.00      PROA   
ATOM   1172  HB2 LEU P  78      -8.314 -76.867 113.018  0.00 97.00      PROA   
ATOM   1173  CG  LEU P  78      -9.238 -77.284 111.101  0.00 97.00      PROA   
ATOM   1174  HG  LEU P  78     -10.114 -77.857 110.719  0.00 97.00      PROA   
ATOM   1175  CD1 LEU P  78      -9.517 -75.787 110.904  0.00 97.00      PROA   
ATOM   1176 HD11 LEU P  78      -8.623 -75.201 111.204  0.00 97.00      PROA   
ATOM   1177 HD12 LEU P  78     -10.375 -75.462 111.522  0.00 97.00      PROA   
ATOM   1178 HD13 LEU P  78      -9.742 -75.570 109.839  0.00 97.00      PROA   
ATOM   1179  CD2 LEU P  78      -8.027 -77.704 110.246  0.00 97.00      PROA   
ATOM   1180 HD21 LEU P  78      -7.855 -78.797 110.327  0.00 97.00      PROA   
ATOM   1181 HD22 LEU P  78      -7.113 -77.173 110.589  0.00 97.00      PROA   
ATOM   1182 HD23 LEU P  78      -8.201 -77.454 109.179  0.00 97.00      PROA   
ATOM   1183  C   LEU P  78     -11.133 -78.852 113.020  0.00 97.00      PROA   
ATOM   1184  O   LEU P  78     -10.812 -80.016 113.243  0.00 97.00      PROA   
ATOM   1185  N   GLU P  79     -12.263 -78.541 112.340  0.00 97.00      PROA   
ATOM   1186  HN  GLU P  79     -12.535 -77.591 112.201  0.00 97.00      PROA   
ATOM   1187  CA  GLU P  79     -13.225 -79.528 111.898  0.00 97.00      PROA   
ATOM   1188  HA  GLU P  79     -12.878 -80.528 112.125  0.00 97.00      PROA   
ATOM   1189  CB  GLU P  79     -14.602 -79.296 112.574  0.00 97.00      PROA   
ATOM   1190  HB1 GLU P  79     -15.351 -80.012 112.171  0.00 97.00      PROA   
ATOM   1191  HB2 GLU P  79     -14.932 -78.271 112.288  0.00 97.00      PROA   
ATOM   1192  CG  GLU P  79     -14.582 -79.437 114.115  0.00 97.00      PROA   
ATOM   1193  HG1 GLU P  79     -13.576 -79.193 114.516  0.00 97.00      PROA   
ATOM   1194  HG2 GLU P  79     -14.821 -80.480 114.409  0.00 97.00      PROA   
ATOM   1195  CD  GLU P  79     -15.546 -78.468 114.804  0.00 97.00      PROA   
ATOM   1196  OE1 GLU P  79     -15.494 -77.250 114.485  0.00 97.00      PROA   
ATOM   1197  OE2 GLU P  79     -16.297 -78.913 115.711  0.00 97.00      PROA   
ATOM   1198  C   GLU P  79     -13.496 -79.470 110.414  0.00 97.00      PROA   
ATOM   1199  O   GLU P  79     -13.692 -78.407 109.828  0.00 97.00      PROA   
ATOM   1200  N   VAL P  80     -13.707 -80.680 109.840  0.00  0.00      PROA   
ATOM   1201  HN  VAL P  80     -13.510 -81.522 110.336  0.00  0.00      PROA   
ATOM   1202  CA  VAL P  80     -14.426 -80.862 108.602  0.00  0.00      PROA   
ATOM   1203  HA  VAL P  80     -14.769 -79.909 108.245  0.00  0.00      PROA   
ATOM   1204  CB  VAL P  80     -13.607 -81.558 107.516  0.00  0.00      PROA   
ATOM   1205  HB  VAL P  80     -13.241 -82.544 107.882  0.00  0.00      PROA   
ATOM   1206  CG1 VAL P  80     -14.462 -81.792 106.250  0.00  0.00      PROA   
ATOM   1207 HG11 VAL P  80     -14.896 -80.835 105.893  0.00  0.00      PROA   
ATOM   1208 HG12 VAL P  80     -15.287 -82.507 106.445  0.00  0.00      PROA   
ATOM   1209 HG13 VAL P  80     -13.829 -82.214 105.440  0.00  0.00      PROA   
ATOM   1210  CG2 VAL P  80     -12.372 -80.687 107.196  0.00  0.00      PROA   
ATOM   1211 HG21 VAL P  80     -11.711 -80.587 108.081  0.00  0.00      PROA   
ATOM   1212 HG22 VAL P  80     -12.692 -79.675 106.873  0.00  0.00      PROA   
ATOM   1213 HG23 VAL P  80     -11.785 -81.145 106.374  0.00  0.00      PROA   
ATOM   1214  C   VAL P  80     -15.641 -81.679 108.973  0.00  0.00      PROA   
ATOM   1215  O   VAL P  80     -15.513 -82.845 109.340  0.00  0.00      PROA   
ATOM   1216  N   HSD P  81     -16.851 -81.063 108.887  0.00  0.00      PROA   
ATOM   1217  HN  HSD P  81     -16.924 -80.118 108.579  0.00  0.00      PROA   
ATOM   1218  CA  HSD P  81     -18.109 -81.685 109.248  0.00  0.00      PROA   
ATOM   1219  HA  HSD P  81     -18.102 -82.711 108.908  0.00  0.00      PROA   
ATOM   1220  CB  HSD P  81     -18.463 -81.607 110.768  0.00  0.00      PROA   
ATOM   1221  HB1 HSD P  81     -19.483 -82.008 110.951  0.00  0.00      PROA   
ATOM   1222  HB2 HSD P  81     -18.453 -80.543 111.090  0.00  0.00      PROA   
ATOM   1223  ND1 HSD P  81     -17.278 -83.721 111.591  0.00  0.00      PROA   
ATOM   1224  HD1 HSD P  81     -17.590 -84.333 110.862  0.00  0.00      PROA   
ATOM   1225  CG  HSD P  81     -17.565 -82.376 111.698  0.00  0.00      PROA   
ATOM   1226  CE1 HSD P  81     -16.504 -84.041 112.659  0.00  0.00      PROA   
ATOM   1227  HE1 HSD P  81     -16.119 -85.045 112.827  0.00  0.00      PROA   
ATOM   1228  NE2 HSD P  81     -16.287 -83.007 113.448  0.00  0.00      PROA   
ATOM   1229  CD2 HSD P  81     -16.963 -81.962 112.846  0.00  0.00      PROA   
ATOM   1230  HD2 HSD P  81     -16.993 -80.992 113.325  0.00  0.00      PROA   
ATOM   1231  C   HSD P  81     -19.214 -80.949 108.525  0.00  0.00      PROA   
ATOM   1232  O   HSD P  81     -18.989 -79.872 107.974  0.00  0.00      PROA   
ATOM   1233  N   ARG P  82     -20.436 -81.551 108.559  0.00  0.00      PROA   
ATOM   1234  HN  ARG P  82     -20.496 -82.478 108.919  0.00  0.00      PROA   
ATOM   1235  CA  ARG P  82     -21.745 -80.966 108.323  0.00  0.00      PROA   
ATOM   1236  HA  ARG P  82     -22.352 -81.387 109.111  0.00  0.00      PROA   
ATOM   1237  CB  ARG P  82     -21.898 -79.418 108.441  0.00  0.00      PROA   
ATOM   1238  HB1 ARG P  82     -21.174 -79.043 109.195  0.00  0.00      PROA   
ATOM   1239  HB2 ARG P  82     -22.915 -79.228 108.854  0.00  0.00      PROA   
ATOM   1240  CG  ARG P  82     -21.781 -78.592 107.142  0.00  0.00      PROA   
ATOM   1241  HG1 ARG P  82     -22.660 -78.805 106.494  0.00  0.00      PROA   
ATOM   1242  HG2 ARG P  82     -20.874 -78.910 106.586  0.00  0.00      PROA   
ATOM   1243  CD  ARG P  82     -21.686 -77.069 107.357  0.00  0.00      PROA   
ATOM   1244  HD1 ARG P  82     -21.695 -76.553 106.373  0.00  0.00      PROA   
ATOM   1245  HD2 ARG P  82     -20.744 -76.804 107.883  0.00  0.00      PROA   
ATOM   1246  NE  ARG P  82     -22.883 -76.585 108.126  0.00  0.00      PROA   
ATOM   1247  HE  ARG P  82     -23.753 -76.515 107.638  0.00  0.00      PROA   
ATOM   1248  CZ  ARG P  82     -22.870 -76.291 109.455  0.00  0.00      PROA   
ATOM   1249  NH1 ARG P  82     -21.738 -76.353 110.196  0.00  0.00      PROA   
ATOM   1250 HH11 ARG P  82     -21.767 -76.135 111.172  0.00  0.00      PROA   
ATOM   1251 HH12 ARG P  82     -20.875 -76.617 109.766  0.00  0.00      PROA   
ATOM   1252  NH2 ARG P  82     -24.029 -75.934 110.058  0.00  0.00      PROA   
ATOM   1253 HH21 ARG P  82     -24.038 -75.725 111.036  0.00  0.00      PROA   
ATOM   1254 HH22 ARG P  82     -24.877 -75.892 109.528  0.00  0.00      PROA   
ATOM   1255  C   ARG P  82     -22.298 -81.468 107.016  0.00  0.00      PROA   
ATOM   1256  O   ARG P  82     -21.578 -81.612 106.029  0.00  0.00      PROA   
ATOM   1257  N   GLY P  83     -23.625 -81.760 107.019  0.00  0.00      PROA   
ATOM   1258  HN  GLY P  83     -24.164 -81.652 107.850  0.00  0.00      PROA   
ATOM   1259  CA  GLY P  83     -24.389 -82.176 105.864  0.00  0.00      PROA   
ATOM   1260  HA1 GLY P  83     -24.601 -83.229 105.980  0.00  0.00      PROA   
ATOM   1261  HA2 GLY P  83     -23.857 -81.927 104.957  0.00  0.00      PROA   
ATOM   1262  C   GLY P  83     -25.680 -81.409 105.882  0.00  0.00      PROA   
ATOM   1263  O   GLY P  83     -25.806 -80.418 106.602  0.00  0.00      PROA   
ATOM   1264  N   TRP P  84     -26.678 -81.859 105.075  0.00  0.00      PROA   
ATOM   1265  HN  TRP P  84     -26.557 -82.666 104.502  0.00  0.00      PROA   
ATOM   1266  CA  TRP P  84     -27.969 -81.207 104.964  0.00  0.00      PROA   
ATOM   1267  HA  TRP P  84     -27.919 -80.230 105.425  0.00  0.00      PROA   
ATOM   1268  CB  TRP P  84     -28.415 -80.991 103.483  0.00  0.00      PROA   
ATOM   1269  HB1 TRP P  84     -27.770 -80.167 103.101  0.00  0.00      PROA   
ATOM   1270  HB2 TRP P  84     -29.458 -80.610 103.443  0.00  0.00      PROA   
ATOM   1271  CG  TRP P  84     -28.279 -82.146 102.530  0.00  0.00      PROA   
ATOM   1272  CD1 TRP P  84     -28.778 -83.415 102.668  0.00  0.00      PROA   
ATOM   1273  HD1 TRP P  84     -29.324 -83.788 103.519  0.00  0.00      PROA   
ATOM   1274  NE1 TRP P  84     -28.506 -84.149 101.548  0.00  0.00      PROA   
ATOM   1275  HE1 TRP P  84     -28.744 -85.087 101.421  0.00  0.00      PROA   
ATOM   1276  CE2 TRP P  84     -27.831 -83.384 100.649  0.00  0.00      PROA   
ATOM   1277  CD2 TRP P  84     -27.669 -82.103 101.225  0.00  0.00      PROA   
ATOM   1278  CE3 TRP P  84     -27.020 -81.107 100.497  0.00  0.00      PROA   
ATOM   1279  HE3 TRP P  84     -26.881 -80.114 100.896  0.00  0.00      PROA   
ATOM   1280  CZ3 TRP P  84     -26.539 -81.408  99.219  0.00  0.00      PROA   
ATOM   1281  HZ3 TRP P  84     -26.033 -80.642  98.647  0.00  0.00      PROA   
ATOM   1282  CZ2 TRP P  84     -27.351 -83.687  99.382  0.00  0.00      PROA   
ATOM   1283  HZ2 TRP P  84     -27.472 -84.666  98.945  0.00  0.00      PROA   
ATOM   1284  CH2 TRP P  84     -26.700 -82.678  98.673  0.00  0.00      PROA   
ATOM   1285  HH2 TRP P  84     -26.317 -82.886  97.683  0.00  0.00      PROA   
ATOM   1286  C   TRP P  84     -29.038 -81.980 105.702  0.00  0.00      PROA   
ATOM   1287  O   TRP P  84     -30.123 -81.453 105.942  0.00  0.00      PROA   
ATOM   1288  N   LEU P  85     -28.732 -83.229 106.120  0.00  0.00      PROA   
ATOM   1289  HN  LEU P  85     -27.853 -83.643 105.898  0.00  0.00      PROA   
ATOM   1290  CA  LEU P  85     -29.581 -84.031 106.964  0.00  0.00      PROA   
ATOM   1291  HA  LEU P  85     -30.178 -83.388 107.595  0.00  0.00      PROA   
ATOM   1292  CB  LEU P  85     -30.469 -85.093 106.247  0.00  0.00      PROA   
ATOM   1293  HB1 LEU P  85     -30.867 -85.819 106.993  0.00  0.00      PROA   
ATOM   1294  HB2 LEU P  85     -29.835 -85.656 105.530  0.00  0.00      PROA   
ATOM   1295  CG  LEU P  85     -31.711 -84.584 105.473  0.00  0.00      PROA   
ATOM   1296  HG  LEU P  85     -31.356 -83.943 104.635  0.00  0.00      PROA   
ATOM   1297  CD1 LEU P  85     -32.467 -85.786 104.873  0.00  0.00      PROA   
ATOM   1298 HD11 LEU P  85     -32.819 -86.461 105.681  0.00  0.00      PROA   
ATOM   1299 HD12 LEU P  85     -31.799 -86.365 104.202  0.00  0.00      PROA   
ATOM   1300 HD13 LEU P  85     -33.350 -85.446 104.293  0.00  0.00      PROA   
ATOM   1301  CD2 LEU P  85     -32.671 -83.741 106.331  0.00  0.00      PROA   
ATOM   1302 HD21 LEU P  85     -32.161 -82.834 106.710  0.00  0.00      PROA   
ATOM   1303 HD22 LEU P  85     -33.041 -84.334 107.194  0.00  0.00      PROA   
ATOM   1304 HD23 LEU P  85     -33.544 -83.418 105.725  0.00  0.00      PROA   
ATOM   1305  C   LEU P  85     -28.631 -84.777 107.848  0.00  0.00      PROA   
ATOM   1306  O   LEU P  85     -27.444 -84.911 107.549  0.00  0.00      PROA   
ATOM   1307  N   LEU P  86     -29.167 -85.279 108.976  0.00  0.00      PROA   
ATOM   1308  HN  LEU P  86     -30.129 -85.136 109.196  0.00  0.00      PROA   
ATOM   1309  CA  LEU P  86     -28.445 -86.081 109.915  0.00  0.00      PROA   
ATOM   1310  HA  LEU P  86     -27.649 -86.607 109.405  0.00  0.00      PROA   
ATOM   1311  CB  LEU P  86     -27.899 -85.262 111.116  0.00  0.00      PROA   
ATOM   1312  HB1 LEU P  86     -28.737 -84.686 111.566  0.00  0.00      PROA   
ATOM   1313  HB2 LEU P  86     -27.168 -84.524 110.718  0.00  0.00      PROA   
ATOM   1314  CG  LEU P  86     -27.199 -86.069 112.242  0.00  0.00      PROA   
ATOM   1315  HG  LEU P  86     -27.939 -86.785 112.667  0.00  0.00      PROA   
ATOM   1316  CD1 LEU P  86     -26.000 -86.891 111.728  0.00  0.00      PROA   
ATOM   1317 HD11 LEU P  86     -25.234 -86.218 111.288  0.00  0.00      PROA   
ATOM   1318 HD12 LEU P  86     -26.319 -87.618 110.954  0.00  0.00      PROA   
ATOM   1319 HD13 LEU P  86     -25.536 -87.456 112.565  0.00  0.00      PROA   
ATOM   1320  CD2 LEU P  86     -26.773 -85.146 113.402  0.00  0.00      PROA   
ATOM   1321 HD21 LEU P  86     -27.652 -84.606 113.811  0.00  0.00      PROA   
ATOM   1322 HD22 LEU P  86     -26.032 -84.400 113.048  0.00  0.00      PROA   
ATOM   1323 HD23 LEU P  86     -26.315 -85.742 114.219  0.00  0.00      PROA   
ATOM   1324  C   LEU P  86     -29.453 -87.075 110.394  0.00  0.00      PROA   
ATOM   1325  O   LEU P  86     -30.597 -86.732 110.677  0.00  0.00      PROA   
ATOM   1326  N   LEU P  87     -29.022 -88.345 110.502  0.00 97.00      PROA   
ATOM   1327  HN  LEU P  87     -28.073 -88.552 110.288  0.00 97.00      PROA   
ATOM   1328  CA  LEU P  87     -29.775 -89.395 111.138  0.00 97.00      PROA   
ATOM   1329  HA  LEU P  87     -30.818 -89.120 111.212  0.00 97.00      PROA   
ATOM   1330  CB  LEU P  87     -29.669 -90.735 110.376  0.00 97.00      PROA   
ATOM   1331  HB1 LEU P  87     -28.595 -91.003 110.261  0.00 97.00      PROA   
ATOM   1332  HB2 LEU P  87     -30.084 -90.597 109.353  0.00 97.00      PROA   
ATOM   1333  CG  LEU P  87     -30.402 -91.920 111.043  0.00 97.00      PROA   
ATOM   1334  HG  LEU P  87     -30.027 -92.033 112.085  0.00 97.00      PROA   
ATOM   1335  CD1 LEU P  87     -31.924 -91.708 111.113  0.00 97.00      PROA   
ATOM   1336 HD11 LEU P  87     -32.336 -91.550 110.094  0.00 97.00      PROA   
ATOM   1337 HD12 LEU P  87     -32.166 -90.825 111.737  0.00 97.00      PROA   
ATOM   1338 HD13 LEU P  87     -32.413 -92.598 111.559  0.00 97.00      PROA   
ATOM   1339  CD2 LEU P  87     -30.078 -93.229 110.315  0.00 97.00      PROA   
ATOM   1340 HD21 LEU P  87     -28.980 -93.387 110.265  0.00 97.00      PROA   
ATOM   1341 HD22 LEU P  87     -30.484 -93.206 109.282  0.00 97.00      PROA   
ATOM   1342 HD23 LEU P  87     -30.535 -94.076 110.866  0.00 97.00      PROA   
ATOM   1343  C   LEU P  87     -29.219 -89.541 112.534  0.00 97.00      PROA   
ATOM   1344  O   LEU P  87     -28.099 -90.001 112.740  0.00 97.00      PROA   
ATOM   1345  N   GLN P  88     -30.011 -89.141 113.544  0.00 97.00      PROA   
ATOM   1346  HN  GLN P  88     -30.926 -88.776 113.366  0.00 97.00      PROA   
ATOM   1347  CA  GLN P  88     -29.621 -89.173 114.931  0.00 97.00      PROA   
ATOM   1348  HA  GLN P  88     -28.554 -89.006 114.997  0.00 97.00      PROA   
ATOM   1349  CB  GLN P  88     -30.344 -88.065 115.737  0.00 97.00      PROA   
ATOM   1350  HB1 GLN P  88     -29.963 -88.093 116.779  0.00 97.00      PROA   
ATOM   1351  HB2 GLN P  88     -31.435 -88.279 115.754  0.00 97.00      PROA   
ATOM   1352  CG  GLN P  88     -30.120 -86.646 115.169  0.00 97.00      PROA   
ATOM   1353  HG1 GLN P  88     -30.490 -86.581 114.124  0.00 97.00      PROA   
ATOM   1354  HG2 GLN P  88     -29.033 -86.417 115.163  0.00 97.00      PROA   
ATOM   1355  CD  GLN P  88     -30.891 -85.594 115.983  0.00 97.00      PROA   
ATOM   1356  OE1 GLN P  88     -32.123 -85.622 116.054  0.00 97.00      PROA   
ATOM   1357  NE2 GLN P  88     -30.149 -84.612 116.567  0.00 97.00      PROA   
ATOM   1358 HE21 GLN P  88     -30.623 -83.812 116.931  0.00 97.00      PROA   
ATOM   1359 HE22 GLN P  88     -29.155 -84.614 116.473  0.00 97.00      PROA   
ATOM   1360  C   GLN P  88     -29.942 -90.541 115.505  0.00 97.00      PROA   
ATOM   1361  O   GLN P  88     -31.082 -90.991 115.474  0.00 97.00      PROA   
ATOM   1362  N   VAL P  89     -28.916 -91.257 116.018  0.00 97.00      PROA   
ATOM   1363  HN  VAL P  89     -27.993 -90.883 116.010  0.00 97.00      PROA   
ATOM   1364  CA  VAL P  89     -29.036 -92.641 116.442  0.00 97.00      PROA   
ATOM   1365  HA  VAL P  89     -30.062 -92.970 116.346  0.00 97.00      PROA   
ATOM   1366  CB  VAL P  89     -28.158 -93.551 115.584  0.00 97.00      PROA   
ATOM   1367  HB  VAL P  89     -27.099 -93.203 115.629  0.00 97.00      PROA   
ATOM   1368  CG1 VAL P  89     -28.213 -95.017 116.054  0.00 97.00      PROA   
ATOM   1369 HG11 VAL P  89     -29.262 -95.374 116.101  0.00 97.00      PROA   
ATOM   1370 HG12 VAL P  89     -27.734 -95.149 117.044  0.00 97.00      PROA   
ATOM   1371 HG13 VAL P  89     -27.662 -95.644 115.326  0.00 97.00      PROA   
ATOM   1372  CG2 VAL P  89     -28.629 -93.460 114.117  0.00 97.00      PROA   
ATOM   1373 HG21 VAL P  89     -28.408 -92.461 113.689  0.00 97.00      PROA   
ATOM   1374 HG22 VAL P  89     -29.721 -93.643 114.047  0.00 97.00      PROA   
ATOM   1375 HG23 VAL P  89     -28.107 -94.220 113.499  0.00 97.00      PROA   
ATOM   1376  C   VAL P  89     -28.657 -92.760 117.906  0.00 97.00      PROA   
ATOM   1377  O   VAL P  89     -27.685 -92.152 118.353  0.00 97.00      PROA   
ATOM   1378  N   SER P  90     -29.436 -93.558 118.689  0.00 97.00      PROA   
ATOM   1379  HN  SER P  90     -30.262 -93.957 118.296  0.00 97.00      PROA   
ATOM   1380  CA  SER P  90     -29.244 -93.775 120.123  0.00 97.00      PROA   
ATOM   1381  HA  SER P  90     -29.373 -92.819 120.610  0.00 97.00      PROA   
ATOM   1382  CB  SER P  90     -30.279 -94.766 120.720  0.00 97.00      PROA   
ATOM   1383  HB1 SER P  90     -30.096 -94.903 121.809  0.00 97.00      PROA   
ATOM   1384  HB2 SER P  90     -30.207 -95.760 120.234  0.00 97.00      PROA   
ATOM   1385  OG  SER P  90     -31.604 -94.267 120.601  0.00 97.00      PROA   
ATOM   1386  HG1 SER P  90     -31.764 -94.066 119.671  0.00 97.00      PROA   
ATOM   1387  C   SER P  90     -27.878 -94.309 120.530  0.00 97.00      PROA   
ATOM   1388  O   SER P  90     -27.285 -93.807 121.483  0.00 97.00      PROA   
ATOM   1389  N   SER P  91     -27.336 -95.327 119.820  0.00 97.00      PROA   
ATOM   1390  HN  SER P  91     -27.821 -95.740 119.056  0.00 97.00      PROA   
ATOM   1391  CA  SER P  91     -25.992 -95.815 120.081  0.00 97.00      PROA   
ATOM   1392  HA  SER P  91     -25.351 -94.943 120.076  0.00 97.00      PROA   
ATOM   1393  CB  SER P  91     -25.801 -96.543 121.441  0.00 97.00      PROA   
ATOM   1394  HB1 SER P  91     -25.053 -97.361 121.400  0.00 97.00      PROA   
ATOM   1395  HB2 SER P  91     -26.764 -96.987 121.773  0.00 97.00      PROA   
ATOM   1396  OG  SER P  91     -25.344 -95.614 122.418  0.00 97.00      PROA   
ATOM   1397  HG1 SER P  91     -26.019 -94.928 122.469  0.00 97.00      PROA   
ATOM   1398  C   SER P  91     -25.485 -96.652 118.936  0.00 97.00      PROA   
ATOM   1399  O   SER P  91     -26.243 -97.092 118.077  0.00 97.00      PROA   
ATOM   1400  N   ARG P  92     -24.146 -96.858 118.885  0.00 97.00      PROA   
ATOM   1401  HN  ARG P  92     -23.554 -96.488 119.598  0.00 97.00      PROA   
ATOM   1402  CA  ARG P  92     -23.475 -97.523 117.781  0.00 97.00      PROA   
ATOM   1403  HA  ARG P  92     -23.971 -97.251 116.857  0.00 97.00      PROA   
ATOM   1404  CB  ARG P  92     -21.984 -97.085 117.713  0.00 97.00      PROA   
ATOM   1405  HB1 ARG P  92     -21.586 -97.368 116.714  0.00 97.00      PROA   
ATOM   1406  HB2 ARG P  92     -21.390 -97.629 118.482  0.00 97.00      PROA   
ATOM   1407  CG  ARG P  92     -21.755 -95.574 117.954  0.00 97.00      PROA   
ATOM   1408  HG1 ARG P  92     -21.965 -95.344 119.022  0.00 97.00      PROA   
ATOM   1409  HG2 ARG P  92     -22.476 -94.982 117.347  0.00 97.00      PROA   
ATOM   1410  CD  ARG P  92     -20.317 -95.099 117.675  0.00 97.00      PROA   
ATOM   1411  HD1 ARG P  92     -19.575 -95.854 118.006  0.00 97.00      PROA   
ATOM   1412  HD2 ARG P  92     -20.102 -94.144 118.206  0.00 97.00      PROA   
ATOM   1413  NE  ARG P  92     -20.167 -94.903 116.198  0.00 97.00      PROA   
ATOM   1414  HE  ARG P  92     -19.976 -95.683 115.609  0.00 97.00      PROA   
ATOM   1415  CZ  ARG P  92     -20.579 -93.787 115.570  0.00 97.00      PROA   
ATOM   1416  NH1 ARG P  92     -20.901 -92.645 116.197  0.00 97.00      PROA   
ATOM   1417 HH11 ARG P  92     -20.438 -92.428 117.052  0.00 97.00      PROA   
ATOM   1418 HH12 ARG P  92     -21.169 -91.900 115.589  0.00 97.00      PROA   
ATOM   1419  NH2 ARG P  92     -20.603 -93.739 114.225  0.00 97.00      PROA   
ATOM   1420 HH21 ARG P  92     -20.149 -94.454 113.707  0.00 97.00      PROA   
ATOM   1421 HH22 ARG P  92     -20.666 -92.827 113.825  0.00 97.00      PROA   
ATOM   1422  C   ARG P  92     -23.540 -99.040 117.934  0.00 97.00      PROA   
ATOM   1423  O   ARG P  92     -23.377 -99.785 116.969  0.00 97.00      PROA   
ATOM   1424  N   VAL P  93     -23.811 -99.528 119.164  0.00 97.00      PROA   
ATOM   1425  HN  VAL P  93     -23.987 -98.913 119.925  0.00 97.00      PROA   
ATOM   1426  CA  VAL P  93     -23.916-100.931 119.488  0.00 97.00      PROA   
ATOM   1427  HA  VAL P  93     -24.269-101.462 118.617  0.00 97.00      PROA   
ATOM   1428  CB  VAL P  93     -22.633-101.590 120.022  0.00 97.00      PROA   
ATOM   1429  HB  VAL P  93     -22.872-102.627 120.359  0.00 97.00      PROA   
ATOM   1430  CG1 VAL P  93     -21.585-101.703 118.894  0.00 97.00      PROA   
ATOM   1431 HG11 VAL P  93     -21.259-100.694 118.566  0.00 97.00      PROA   
ATOM   1432 HG12 VAL P  93     -22.002-102.236 118.017  0.00 97.00      PROA   
ATOM   1433 HG13 VAL P  93     -20.689-102.252 119.255  0.00 97.00      PROA   
ATOM   1434  CG2 VAL P  93     -22.047-100.819 121.227  0.00 97.00      PROA   
ATOM   1435 HG21 VAL P  93     -22.758-100.793 122.077  0.00 97.00      PROA   
ATOM   1436 HG22 VAL P  93     -21.792 -99.776 120.943  0.00 97.00      PROA   
ATOM   1437 HG23 VAL P  93     -21.117-101.316 121.577  0.00 97.00      PROA   
ATOM   1438  C   VAL P  93     -25.001-101.018 120.528  0.00 97.00      PROA   
ATOM   1439  O   VAL P  93     -25.144-100.125 121.360  0.00 97.00      PROA   
ATOM   1440  N   LEU P  94     -25.808-102.103 120.465  0.00 97.00      PROA   
ATOM   1441  HN  LEU P  94     -25.698-102.781 119.745  0.00 97.00      PROA   
ATOM   1442  CA  LEU P  94     -26.846-102.423 121.415  0.00 97.00      PROA   
ATOM   1443  HA  LEU P  94     -26.563-102.067 122.398  0.00 97.00      PROA   
ATOM   1444  CB  LEU P  94     -28.268-101.904 121.050  0.00 97.00      PROA   
ATOM   1445  HB1 LEU P  94     -28.945-102.202 121.884  0.00 97.00      PROA   
ATOM   1446  HB2 LEU P  94     -28.642-102.391 120.124  0.00 97.00      PROA   
ATOM   1447  CG  LEU P  94     -28.425-100.370 120.891  0.00 97.00      PROA   
ATOM   1448  HG  LEU P  94     -27.703 -99.877 121.583  0.00 97.00      PROA   
ATOM   1449  CD1 LEU P  94     -28.158 -99.872 119.457  0.00 97.00      PROA   
ATOM   1450 HD11 LEU P  94     -28.914-100.295 118.761  0.00 97.00      PROA   
ATOM   1451 HD12 LEU P  94     -27.151-100.163 119.102  0.00 97.00      PROA   
ATOM   1452 HD13 LEU P  94     -28.227 -98.764 119.424  0.00 97.00      PROA   
ATOM   1453  CD2 LEU P  94     -29.834 -99.938 121.341  0.00 97.00      PROA   
ATOM   1454 HD21 LEU P  94     -29.986-100.193 122.410  0.00 97.00      PROA   
ATOM   1455 HD22 LEU P  94     -30.606-100.469 120.746  0.00 97.00      PROA   
ATOM   1456 HD23 LEU P  94     -29.970 -98.844 121.217  0.00 97.00      PROA   
ATOM   1457  C   LEU P  94     -26.893-103.935 121.442  0.00 97.00      PROA   
ATOM   1458  O   LEU P  94     -26.329-104.601 120.577  0.00 97.00      PROA   
ATOM   1459  N   THR P  95     -27.569-104.514 122.458  0.00 97.00      PROA   
ATOM   1460  HN  THR P  95     -27.908-103.954 123.215  0.00 97.00      PROA   
ATOM   1461  CA  THR P  95     -27.867-105.930 122.590  0.00 97.00      PROA   
ATOM   1462  HA  THR P  95     -27.214-106.487 121.936  0.00 97.00      PROA   
ATOM   1463  CB  THR P  95     -27.718-106.465 124.021  0.00 97.00      PROA   
ATOM   1464  HB  THR P  95     -28.664-106.363 124.603  0.00 97.00      PROA   
ATOM   1465  OG1 THR P  95     -26.732-105.740 124.740  0.00 97.00      PROA   
ATOM   1466  HG1 THR P  95     -27.143-104.886 124.912  0.00 97.00      PROA   
ATOM   1467  CG2 THR P  95     -27.269-107.931 124.003  0.00 97.00      PROA   
ATOM   1468 HG21 THR P  95     -26.278-108.017 123.511  0.00 97.00      PROA   
ATOM   1469 HG22 THR P  95     -27.995-108.570 123.465  0.00 97.00      PROA   
ATOM   1470 HG23 THR P  95     -27.173-108.304 125.045  0.00 97.00      PROA   
ATOM   1471  C   THR P  95     -29.306-106.109 122.138  0.00 97.00      PROA   
ATOM   1472  O   THR P  95     -30.070-105.154 122.047  0.00 97.00      PROA   
ATOM   1473  N   GLU P  96     -29.726-107.353 121.828  0.00 97.00      PROA   
ATOM   1474  HN  GLU P  96     -29.075-108.110 121.791  0.00 97.00      PROA   
ATOM   1475  CA  GLU P  96     -31.106-107.691 121.539  0.00 97.00      PROA   
ATOM   1476  HA  GLU P  96     -31.408-107.049 120.725  0.00 97.00      PROA   
ATOM   1477  CB  GLU P  96     -31.259-109.170 121.084  0.00 97.00      PROA   
ATOM   1478  HB1 GLU P  96     -30.546-109.357 120.250  0.00 97.00      PROA   
ATOM   1479  HB2 GLU P  96     -32.286-109.312 120.682  0.00 97.00      PROA   
ATOM   1480  CG  GLU P  96     -30.997-110.186 122.218  0.00 97.00      PROA   
ATOM   1481  HG1 GLU P  96     -31.600-109.933 123.113  0.00 97.00      PROA   
ATOM   1482  HG2 GLU P  96     -29.927-110.140 122.509  0.00 97.00      PROA   
ATOM   1483  CD  GLU P  96     -31.342-111.631 121.865  0.00 97.00      PROA   
ATOM   1484  OE1 GLU P  96     -32.182-111.879 120.962  0.00 97.00      PROA   
ATOM   1485  OE2 GLU P  96     -30.759-112.523 122.535  0.00 97.00      PROA   
ATOM   1486  C   GLU P  96     -32.026-107.405 122.725  0.00 97.00      PROA   
ATOM   1487  O   GLU P  96     -31.635-107.492 123.887  0.00 97.00      PROA   
ATOM   1488  N   GLY P  97     -33.290-107.020 122.446  0.00 97.00      PROA   
ATOM   1489  HN  GLY P  97     -33.577-106.940 121.491  0.00 97.00      PROA   
ATOM   1490  CA  GLY P  97     -34.281-106.714 123.463  0.00 97.00      PROA   
ATOM   1491  HA1 GLY P  97     -34.077-107.291 124.354  0.00 97.00      PROA   
ATOM   1492  HA2 GLY P  97     -35.249-106.943 123.046  0.00 97.00      PROA   
ATOM   1493  C   GLY P  97     -34.293-105.262 123.853  0.00 97.00      PROA   
ATOM   1494  O   GLY P  97     -35.326-104.750 124.277  0.00 97.00      PROA   
ATOM   1495  N   GLU P  98     -33.142-104.563 123.730  0.00 97.00      PROA   
ATOM   1496  HN  GLU P  98     -32.302-105.029 123.461  0.00 97.00      PROA   
ATOM   1497  CA  GLU P  98     -32.994-103.149 124.007  0.00 97.00      PROA   
ATOM   1498  HA  GLU P  98     -33.278-103.021 125.038  0.00 97.00      PROA   
ATOM   1499  CB  GLU P  98     -31.512-102.703 123.899  0.00 97.00      PROA   
ATOM   1500  HB1 GLU P  98     -31.457-101.595 123.990  0.00 97.00      PROA   
ATOM   1501  HB2 GLU P  98     -31.117-102.979 122.898  0.00 97.00      PROA   
ATOM   1502  CG  GLU P  98     -30.617-103.309 125.003  0.00 97.00      PROA   
ATOM   1503  HG1 GLU P  98     -30.582-104.417 124.914  0.00 97.00      PROA   
ATOM   1504  HG2 GLU P  98     -31.023-103.049 126.003  0.00 97.00      PROA   
ATOM   1505  CD  GLU P  98     -29.196-102.755 124.930  0.00 97.00      PROA   
ATOM   1506  OE1 GLU P  98     -28.250-103.574 124.947  0.00 97.00      PROA   
ATOM   1507  OE2 GLU P  98     -29.026-101.510 124.882  0.00 97.00      PROA   
ATOM   1508  C   GLU P  98     -33.851-102.244 123.119  0.00 97.00      PROA   
ATOM   1509  O   GLU P  98     -33.939-102.487 121.920  0.00 97.00      PROA   
ATOM   1510  N   PRO P  99     -34.491-101.188 123.613  0.00 97.00      PROA   
ATOM   1511  CD  PRO P  99     -34.850-101.032 125.023  0.00 97.00      PROA   
ATOM   1512  HD1 PRO P  99     -33.971-100.615 125.560  0.00 97.00      PROA   
ATOM   1513  HD2 PRO P  99     -35.162-101.998 125.479  0.00 97.00      PROA   
ATOM   1514  CA  PRO P  99     -35.020-100.099 122.798  0.00 97.00      PROA   
ATOM   1515  HA  PRO P  99     -35.770-100.529 122.153  0.00 97.00      PROA   
ATOM   1516  CB  PRO P  99     -35.631 -99.129 123.823  0.00 97.00      PROA   
ATOM   1517  HB1 PRO P  99     -36.505 -98.586 123.412  0.00 97.00      PROA   
ATOM   1518  HB2 PRO P  99     -34.873 -98.396 124.178  0.00 97.00      PROA   
ATOM   1519  CG  PRO P  99     -36.007-100.035 125.001  0.00 97.00      PROA   
ATOM   1520  HG1 PRO P  99     -36.116 -99.486 125.956  0.00 97.00      PROA   
ATOM   1521  HG2 PRO P  99     -36.951-100.577 124.768  0.00 97.00      PROA   
ATOM   1522  C   PRO P  99     -33.989 -99.401 121.919  0.00 97.00      PROA   
ATOM   1523  O   PRO P  99     -32.915 -99.064 122.411  0.00 97.00      PROA   
ATOM   1524  N   LEU P 100     -34.302 -99.140 120.631  0.00 97.00      PROA   
ATOM   1525  HN  LEU P 100     -35.168 -99.463 120.252  0.00 97.00      PROA   
ATOM   1526  CA  LEU P 100     -33.436 -98.359 119.766  0.00 97.00      PROA   
ATOM   1527  HA  LEU P 100     -32.657 -97.891 120.352  0.00 97.00      PROA   
ATOM   1528  CB  LEU P 100     -32.755 -99.246 118.689  0.00 97.00      PROA   
ATOM   1529  HB1 LEU P 100     -33.524 -99.896 118.222  0.00 97.00      PROA   
ATOM   1530  HB2 LEU P 100     -32.046 -99.920 119.217  0.00 97.00      PROA   
ATOM   1531  CG  LEU P 100     -31.986 -98.526 117.552  0.00 97.00      PROA   
ATOM   1532  HG  LEU P 100     -32.717 -97.944 116.944  0.00 97.00      PROA   
ATOM   1533  CD1 LEU P 100     -30.923 -97.544 118.073  0.00 97.00      PROA   
ATOM   1534 HD11 LEU P 100     -30.238 -98.063 118.774  0.00 97.00      PROA   
ATOM   1535 HD12 LEU P 100     -31.399 -96.695 118.603  0.00 97.00      PROA   
ATOM   1536 HD13 LEU P 100     -30.326 -97.141 117.229  0.00 97.00      PROA   
ATOM   1537  CD2 LEU P 100     -31.330 -99.557 116.614  0.00 97.00      PROA   
ATOM   1538 HD21 LEU P 100     -32.086-100.272 116.230  0.00 97.00      PROA   
ATOM   1539 HD22 LEU P 100     -30.550-100.127 117.162  0.00 97.00      PROA   
ATOM   1540 HD23 LEU P 100     -30.852 -99.046 115.752  0.00 97.00      PROA   
ATOM   1541  C   LEU P 100     -34.233 -97.241 119.139  0.00 97.00      PROA   
ATOM   1542  O   LEU P 100     -35.123 -97.477 118.332  0.00 97.00      PROA   
ATOM   1543  N   ALA P 101     -33.913 -95.971 119.481  0.00 97.00      PROA   
ATOM   1544  HN  ALA P 101     -33.212 -95.778 120.165  0.00 97.00      PROA   
ATOM   1545  CA  ALA P 101     -34.589 -94.811 118.940  0.00 97.00      PROA   
ATOM   1546  HA  ALA P 101     -35.512 -95.117 118.469  0.00 97.00      PROA   
ATOM   1547  CB  ALA P 101     -34.966 -93.814 120.052  0.00 97.00      PROA   
ATOM   1548  HB1 ALA P 101     -34.066 -93.435 120.578  0.00 97.00      PROA   
ATOM   1549  HB2 ALA P 101     -35.609 -94.325 120.803  0.00 97.00      PROA   
ATOM   1550  HB3 ALA P 101     -35.534 -92.954 119.643  0.00 97.00      PROA   
ATOM   1551  C   ALA P 101     -33.741 -94.135 117.874  0.00 97.00      PROA   
ATOM   1552  O   ALA P 101     -32.541 -93.921 118.027  0.00 97.00      PROA   
ATOM   1553  N   LEU P 102     -34.382 -93.811 116.730  0.00 97.00      PROA   
ATOM   1554  HN  LEU P 102     -35.333 -94.083 116.604  0.00 97.00      PROA   
ATOM   1555  CA  LEU P 102     -33.781 -93.186 115.573  0.00 97.00      PROA   
ATOM   1556  HA  LEU P 102     -32.751 -92.934 115.780  0.00 97.00      PROA   
ATOM   1557  CB  LEU P 102     -33.884 -94.098 114.320  0.00 97.00      PROA   
ATOM   1558  HB1 LEU P 102     -33.320 -93.642 113.478  0.00 97.00      PROA   
ATOM   1559  HB2 LEU P 102     -34.953 -94.172 114.017  0.00 97.00      PROA   
ATOM   1560  CG  LEU P 102     -33.392 -95.553 114.509  0.00 97.00      PROA   
ATOM   1561  HG  LEU P 102     -33.938 -96.013 115.367  0.00 97.00      PROA   
ATOM   1562  CD1 LEU P 102     -33.727 -96.393 113.266  0.00 97.00      PROA   
ATOM   1563 HD11 LEU P 102     -33.177 -95.999 112.385  0.00 97.00      PROA   
ATOM   1564 HD12 LEU P 102     -34.816 -96.359 113.051  0.00 97.00      PROA   
ATOM   1565 HD13 LEU P 102     -33.428 -97.449 113.433  0.00 97.00      PROA   
ATOM   1566  CD2 LEU P 102     -31.885 -95.622 114.801  0.00 97.00      PROA   
ATOM   1567 HD21 LEU P 102     -31.635 -95.037 115.709  0.00 97.00      PROA   
ATOM   1568 HD22 LEU P 102     -31.316 -95.212 113.941  0.00 97.00      PROA   
ATOM   1569 HD23 LEU P 102     -31.571 -96.676 114.959  0.00 97.00      PROA   
ATOM   1570  C   LEU P 102     -34.544 -91.916 115.261  0.00 97.00      PROA   
ATOM   1571  O   LEU P 102     -35.770 -91.903 115.289  0.00 97.00      PROA   
ATOM   1572  N   ARG P 103     -33.847 -90.802 114.938  0.00 97.00      PROA   
ATOM   1573  HN  ARG P 103     -32.853 -90.772 115.027  0.00 97.00      PROA   
ATOM   1574  CA  ARG P 103     -34.513 -89.627 114.415  0.00 97.00      PROA   
ATOM   1575  HA  ARG P 103     -35.503 -89.898 114.084  0.00 97.00      PROA   
ATOM   1576  CB  ARG P 103     -34.689 -88.502 115.470  0.00 97.00      PROA   
ATOM   1577  HB1 ARG P 103     -33.694 -88.173 115.840  0.00 97.00      PROA   
ATOM   1578  HB2 ARG P 103     -35.250 -88.916 116.337  0.00 97.00      PROA   
ATOM   1579  CG  ARG P 103     -35.447 -87.296 114.897  0.00 97.00      PROA   
ATOM   1580  HG1 ARG P 103     -36.452 -87.637 114.556  0.00 97.00      PROA   
ATOM   1581  HG2 ARG P 103     -34.885 -86.923 114.013  0.00 97.00      PROA   
ATOM   1582  CD  ARG P 103     -35.597 -86.086 115.811  0.00 97.00      PROA   
ATOM   1583  HD1 ARG P 103     -34.596 -85.695 116.094  0.00 97.00      PROA   
ATOM   1584  HD2 ARG P 103     -36.189 -86.307 116.723  0.00 97.00      PROA   
ATOM   1585  NE  ARG P 103     -36.346 -85.100 114.969  0.00 97.00      PROA   
ATOM   1586  HE  ARG P 103     -36.961 -85.434 114.258  0.00 97.00      PROA   
ATOM   1587  CZ  ARG P 103     -36.054 -83.797 114.881  0.00 97.00      PROA   
ATOM   1588  NH1 ARG P 103     -35.111 -83.174 115.593  0.00 97.00      PROA   
ATOM   1589 HH11 ARG P 103     -34.427 -83.689 116.093  0.00 97.00      PROA   
ATOM   1590 HH12 ARG P 103     -35.003 -82.201 115.372  0.00 97.00      PROA   
ATOM   1591  NH2 ARG P 103     -36.705 -83.042 113.982  0.00 97.00      PROA   
ATOM   1592 HH21 ARG P 103     -37.378 -83.466 113.378  0.00 97.00      PROA   
ATOM   1593 HH22 ARG P 103     -36.351 -82.119 113.841  0.00 97.00      PROA   
ATOM   1594  C   ARG P 103     -33.811 -89.064 113.195  0.00 97.00      PROA   
ATOM   1595  O   ARG P 103     -32.697 -88.566 113.265  0.00 97.00      PROA   
ATOM   1596  N   CYS P 104     -34.497 -89.052 112.031  0.00 97.00      PROA   
ATOM   1597  HN  CYS P 104     -35.361 -89.550 111.959  0.00 97.00      PROA   
ATOM   1598  CA  CYS P 104     -34.143 -88.230 110.887  0.00 97.00      PROA   
ATOM   1599  HA  CYS P 104     -33.090 -88.379 110.691  0.00 97.00      PROA   
ATOM   1600  CB  CYS P 104     -34.968 -88.641 109.642  0.00 97.00      PROA   
ATOM   1601  HB1 CYS P 104     -36.012 -88.271 109.733  0.00 97.00      PROA   
ATOM   1602  HB2 CYS P 104     -35.029 -89.753 109.633  0.00 97.00      PROA   
ATOM   1603  SG  CYS P 104     -34.229 -88.107 108.069  0.00 97.00      PROA   
ATOM   1604  C   CYS P 104     -34.377 -86.757 111.200  0.00 97.00      PROA   
ATOM   1605  O   CYS P 104     -35.426 -86.391 111.717  0.00 97.00      PROA   
ATOM   1606  N   HSD P 105     -33.391 -85.877 110.924  0.00 97.00      PROA   
ATOM   1607  HN  HSD P 105     -32.539 -86.177 110.501  0.00 97.00      PROA   
ATOM   1608  CA  HSD P 105     -33.370 -84.534 111.471  0.00 97.00      PROA   
ATOM   1609  HA  HSD P 105     -34.381 -84.168 111.605  0.00 97.00      PROA   
ATOM   1610  CB  HSD P 105     -32.671 -84.573 112.855  0.00 97.00      PROA   
ATOM   1611  HB1 HSD P 105     -31.915 -85.388 112.798  0.00 97.00      PROA   
ATOM   1612  HB2 HSD P 105     -33.410 -84.880 113.626  0.00 97.00      PROA   
ATOM   1613  ND1 HSD P 105     -32.485 -82.210 113.818  0.00 97.00      PROA   
ATOM   1614  HD1 HSD P 105     -33.398 -81.861 113.591  0.00 97.00      PROA   
ATOM   1615  CG  HSD P 105     -31.916 -83.374 113.348  0.00 97.00      PROA   
ATOM   1616  CE1 HSD P 105     -31.508 -81.528 114.463  0.00 97.00      PROA   
ATOM   1617  HE1 HSD P 105     -31.679 -80.565 114.944  0.00 97.00      PROA   
ATOM   1618  NE2 HSD P 105     -30.354 -82.163 114.432  0.00 97.00      PROA   
ATOM   1619  CD2 HSD P 105     -30.612 -83.322 113.724  0.00 97.00      PROA   
ATOM   1620  HD2 HSD P 105     -29.831 -84.058 113.581  0.00 97.00      PROA   
ATOM   1621  C   HSD P 105     -32.710 -83.602 110.485  0.00 97.00      PROA   
ATOM   1622  O   HSD P 105     -31.862 -84.014 109.700  0.00 97.00      PROA   
ATOM   1623  N   ALA P 106     -33.133 -82.316 110.461  0.00 97.00      PROA   
ATOM   1624  HN  ALA P 106     -33.743 -81.946 111.164  0.00 97.00      PROA   
ATOM   1625  CA  ALA P 106     -32.873 -81.416 109.363  0.00 97.00      PROA   
ATOM   1626  HA  ALA P 106     -32.308 -81.920 108.595  0.00 97.00      PROA   
ATOM   1627  CB  ALA P 106     -34.209 -80.922 108.774  0.00 97.00      PROA   
ATOM   1628  HB1 ALA P 106     -34.839 -80.485 109.578  0.00 97.00      PROA   
ATOM   1629  HB2 ALA P 106     -34.770 -81.783 108.348  0.00 97.00      PROA   
ATOM   1630  HB3 ALA P 106     -34.059 -80.171 107.973  0.00 97.00      PROA   
ATOM   1631  C   ALA P 106     -32.038 -80.252 109.825  0.00 97.00      PROA   
ATOM   1632  O   ALA P 106     -32.075 -79.868 110.990  0.00 97.00      PROA   
ATOM   1633  N   TRP P 107     -31.206 -79.680 108.917  0.00 97.00      PROA   
ATOM   1634  HN  TRP P 107     -31.112 -80.065 108.000  0.00 97.00      PROA   
ATOM   1635  CA  TRP P 107     -30.336 -78.567 109.254  0.00 97.00      PROA   
ATOM   1636  HA  TRP P 107     -29.782 -78.915 110.114  0.00 97.00      PROA   
ATOM   1637  CB  TRP P 107     -29.236 -78.281 108.184  0.00 97.00      PROA   
ATOM   1638  HB1 TRP P 107     -29.738 -78.194 107.194  0.00 97.00      PROA   
ATOM   1639  HB2 TRP P 107     -28.566 -79.167 108.142  0.00 97.00      PROA   
ATOM   1640  CG  TRP P 107     -28.404 -77.054 108.426  0.00 97.00      PROA   
ATOM   1641  CD1 TRP P 107     -28.286 -75.976 107.590  0.00 97.00      PROA   
ATOM   1642  HD1 TRP P 107     -28.608 -75.970 106.557  0.00 97.00      PROA   
ATOM   1643  NE1 TRP P 107     -27.731 -74.923 108.274  0.00 97.00      PROA   
ATOM   1644  HE1 TRP P 107     -27.427 -74.078 107.894  0.00 97.00      PROA   
ATOM   1645  CE2 TRP P 107     -27.486 -75.293 109.564  0.00 97.00      PROA   
ATOM   1646  CD2 TRP P 107     -27.849 -76.651 109.691  0.00 97.00      PROA   
ATOM   1647  CE3 TRP P 107     -27.661 -77.297 110.915  0.00 97.00      PROA   
ATOM   1648  HE3 TRP P 107     -27.884 -78.346 111.041  0.00 97.00      PROA   
ATOM   1649  CZ3 TRP P 107     -27.210 -76.552 112.007  0.00 97.00      PROA   
ATOM   1650  HZ3 TRP P 107     -27.094 -77.026 112.973  0.00 97.00      PROA   
ATOM   1651  CZ2 TRP P 107     -27.040 -74.550 110.649  0.00 97.00      PROA   
ATOM   1652  HZ2 TRP P 107     -26.812 -73.499 110.564  0.00 97.00      PROA   
ATOM   1653  CH2 TRP P 107     -26.926 -75.196 111.881  0.00 97.00      PROA   
ATOM   1654  HH2 TRP P 107     -26.607 -74.642 112.753  0.00 97.00      PROA   
ATOM   1655  C   TRP P 107     -31.074 -77.317 109.740  0.00 97.00      PROA   
ATOM   1656  O   TRP P 107     -31.756 -76.612 108.995  0.00 97.00      PROA   
ATOM   1657  N   LYS P 108     -30.927 -77.067 111.065  0.00 97.00      PROA   
ATOM   1658  HN  LYS P 108     -30.309 -77.652 111.582  0.00 97.00      PROA   
ATOM   1659  CA  LYS P 108     -31.583 -76.048 111.856  0.00 97.00      PROA   
ATOM   1660  HA  LYS P 108     -31.259 -76.239 112.866  0.00 97.00      PROA   
ATOM   1661  CB  LYS P 108     -31.113 -74.628 111.427  0.00 97.00      PROA   
ATOM   1662  HB1 LYS P 108     -31.590 -74.349 110.466  0.00 97.00      PROA   
ATOM   1663  HB2 LYS P 108     -30.016 -74.706 111.231  0.00 97.00      PROA   
ATOM   1664  CG  LYS P 108     -31.297 -73.509 112.473  0.00 97.00      PROA   
ATOM   1665  HG1 LYS P 108     -32.383 -73.332 112.627  0.00 97.00      PROA   
ATOM   1666  HG2 LYS P 108     -30.858 -72.574 112.057  0.00 97.00      PROA   
ATOM   1667  CD  LYS P 108     -30.638 -73.854 113.828  0.00 97.00      PROA   
ATOM   1668  HD1 LYS P 108     -29.632 -74.296 113.641  0.00 97.00      PROA   
ATOM   1669  HD2 LYS P 108     -31.262 -74.643 114.305  0.00 97.00      PROA   
ATOM   1670  CE  LYS P 108     -30.505 -72.715 114.856  0.00 97.00      PROA   
ATOM   1671  HE1 LYS P 108     -30.225 -73.139 115.848  0.00 97.00      PROA   
ATOM   1672  HE2 LYS P 108     -31.455 -72.157 114.978  0.00 97.00      PROA   
ATOM   1673  NZ  LYS P 108     -29.427 -71.764 114.488  0.00 97.00      PROA   
ATOM   1674  HZ1 LYS P 108     -28.579 -72.286 114.196  0.00 97.00      PROA   
ATOM   1675  HZ2 LYS P 108     -29.120 -71.243 115.329  0.00 97.00      PROA   
ATOM   1676  HZ3 LYS P 108     -29.725 -71.100 113.744  0.00 97.00      PROA   
ATOM   1677  C   LYS P 108     -33.094 -76.265 111.837  0.00 97.00      PROA   
ATOM   1678  O   LYS P 108     -33.874 -75.329 111.695  0.00 97.00      PROA   
ATOM   1679  N   ASP P 109     -33.497 -77.552 112.008  0.00 97.00      PROA   
ATOM   1680  HN  ASP P 109     -32.786 -78.229 112.183  0.00 97.00      PROA   
ATOM   1681  CA  ASP P 109     -34.794 -78.196 111.842  0.00 97.00      PROA   
ATOM   1682  HA  ASP P 109     -34.533 -79.020 111.200  0.00 97.00      PROA   
ATOM   1683  CB  ASP P 109     -35.335 -78.780 113.176  0.00 97.00      PROA   
ATOM   1684  HB1 ASP P 109     -36.432 -78.656 113.288  0.00 97.00      PROA   
ATOM   1685  HB2 ASP P 109     -34.847 -78.244 114.021  0.00 97.00      PROA   
ATOM   1686  CG  ASP P 109     -35.047 -80.267 113.349  0.00 97.00      PROA   
ATOM   1687  OD1 ASP P 109     -34.781 -80.999 112.364  0.00 97.00      PROA   
ATOM   1688  OD2 ASP P 109     -35.211 -80.706 114.511  0.00 97.00      PROA   
ATOM   1689  C   ASP P 109     -35.908 -77.510 111.069  0.00 97.00      PROA   
ATOM   1690  O   ASP P 109     -36.558 -76.577 111.537  0.00 97.00      PROA   
ATOM   1691  N   LYS P 110     -36.163 -78.026 109.844  0.00 97.00      PROA   
ATOM   1692  HN  LYS P 110     -35.677 -78.843 109.546  0.00 97.00      PROA   
ATOM   1693  CA  LYS P 110     -37.178 -77.550 108.933  0.00 97.00      PROA   
ATOM   1694  HA  LYS P 110     -37.789 -76.806 109.425  0.00 97.00      PROA   
ATOM   1695  CB  LYS P 110     -36.564 -76.986 107.620  0.00 97.00      PROA   
ATOM   1696  HB1 LYS P 110     -37.371 -76.539 107.000  0.00 97.00      PROA   
ATOM   1697  HB2 LYS P 110     -36.111 -77.820 107.038  0.00 97.00      PROA   
ATOM   1698  CG  LYS P 110     -35.454 -75.932 107.840  0.00 97.00      PROA   
ATOM   1699  HG1 LYS P 110     -35.100 -75.583 106.844  0.00 97.00      PROA   
ATOM   1700  HG2 LYS P 110     -34.587 -76.422 108.338  0.00 97.00      PROA   
ATOM   1701  CD  LYS P 110     -35.900 -74.727 108.693  0.00 97.00      PROA   
ATOM   1702  HD1 LYS P 110     -36.337 -75.103 109.639  0.00 97.00      PROA   
ATOM   1703  HD2 LYS P 110     -36.708 -74.169 108.174  0.00 97.00      PROA   
ATOM   1704  CE  LYS P 110     -34.765 -73.779 109.106  0.00 97.00      PROA   
ATOM   1705  HE1 LYS P 110     -33.950 -74.337 109.606  0.00 97.00      PROA   
ATOM   1706  HE2 LYS P 110     -35.144 -72.989 109.790  0.00 97.00      PROA   
ATOM   1707  NZ  LYS P 110     -34.160 -73.133 107.928  0.00 97.00      PROA   
ATOM   1708  HZ1 LYS P 110     -34.908 -72.724 107.334  0.00 97.00      PROA   
ATOM   1709  HZ2 LYS P 110     -33.643 -73.863 107.397  0.00 97.00      PROA   
ATOM   1710  HZ3 LYS P 110     -33.499 -72.391 108.235  0.00 97.00      PROA   
ATOM   1711  C   LYS P 110     -38.041 -78.756 108.638  0.00 97.00      PROA   
ATOM   1712  O   LYS P 110     -37.524 -79.864 108.522  0.00 97.00      PROA   
ATOM   1713  N   LEU P 111     -39.384 -78.575 108.556  0.00 97.00      PROA   
ATOM   1714  HN  LEU P 111     -39.782 -77.666 108.664  0.00 97.00      PROA   
ATOM   1715  CA  LEU P 111     -40.367 -79.645 108.518  0.00 97.00      PROA   
ATOM   1716  HA  LEU P 111     -40.102 -80.359 109.286  0.00 97.00      PROA   
ATOM   1717  CB  LEU P 111     -41.803 -79.111 108.810  0.00 97.00      PROA   
ATOM   1718  HB1 LEU P 111     -42.535 -79.939 108.667  0.00 97.00      PROA   
ATOM   1719  HB2 LEU P 111     -42.050 -78.314 108.075  0.00 97.00      PROA   
ATOM   1720  CG  LEU P 111     -42.078 -78.564 110.240  0.00 97.00      PROA   
ATOM   1721  HG  LEU P 111     -43.182 -78.392 110.287  0.00 97.00      PROA   
ATOM   1722  CD1 LEU P 111     -41.738 -79.591 111.335  0.00 97.00      PROA   
ATOM   1723 HD11 LEU P 111     -40.643 -79.769 111.372  0.00 97.00      PROA   
ATOM   1724 HD12 LEU P 111     -42.252 -80.555 111.138  0.00 97.00      PROA   
ATOM   1725 HD13 LEU P 111     -42.062 -79.211 112.327  0.00 97.00      PROA   
ATOM   1726  CD2 LEU P 111     -41.425 -77.202 110.546  0.00 97.00      PROA   
ATOM   1727 HD21 LEU P 111     -41.638 -76.474 109.736  0.00 97.00      PROA   
ATOM   1728 HD22 LEU P 111     -40.327 -77.309 110.665  0.00 97.00      PROA   
ATOM   1729 HD23 LEU P 111     -41.829 -76.798 111.499  0.00 97.00      PROA   
ATOM   1730  C   LEU P 111     -40.411 -80.427 107.209  0.00 97.00      PROA   
ATOM   1731  O   LEU P 111     -41.383 -80.359 106.459  0.00 97.00      PROA   
ATOM   1732  N   VAL P 112     -39.364 -81.238 106.928  0.00 97.00      PROA   
ATOM   1733  HN  VAL P 112     -38.529 -81.152 107.470  0.00 97.00      PROA   
ATOM   1734  CA  VAL P 112     -39.304 -82.150 105.800  0.00 97.00      PROA   
ATOM   1735  HA  VAL P 112     -39.417 -81.528 104.923  0.00 97.00      PROA   
ATOM   1736  CB  VAL P 112     -37.962 -82.872 105.649  0.00 97.00      PROA   
ATOM   1737  HB  VAL P 112     -38.017 -83.578 104.786  0.00 97.00      PROA   
ATOM   1738  CG1 VAL P 112     -36.883 -81.822 105.309  0.00 97.00      PROA   
ATOM   1739 HG11 VAL P 112     -36.726 -81.130 106.163  0.00 97.00      PROA   
ATOM   1740 HG12 VAL P 112     -37.191 -81.232 104.421  0.00 97.00      PROA   
ATOM   1741 HG13 VAL P 112     -35.917 -82.320 105.081  0.00 97.00      PROA   
ATOM   1742  CG2 VAL P 112     -37.587 -83.679 106.913  0.00 97.00      PROA   
ATOM   1743 HG21 VAL P 112     -38.373 -84.419 107.163  0.00 97.00      PROA   
ATOM   1744 HG22 VAL P 112     -37.439 -83.008 107.785  0.00 97.00      PROA   
ATOM   1745 HG23 VAL P 112     -36.637 -84.231 106.740  0.00 97.00      PROA   
ATOM   1746  C   VAL P 112     -40.452 -83.147 105.757  0.00 97.00      PROA   
ATOM   1747  O   VAL P 112     -40.903 -83.679 106.771  0.00 97.00      PROA   
ATOM   1748  N   TYR P 113     -40.956 -83.381 104.528  0.00 97.00      PROA   
ATOM   1749  HN  TYR P 113     -40.555 -82.927 103.735  0.00 97.00      PROA   
ATOM   1750  CA  TYR P 113     -42.093 -84.221 104.242  0.00 97.00      PROA   
ATOM   1751  HA  TYR P 113     -42.500 -84.581 105.174  0.00 97.00      PROA   
ATOM   1752  CB  TYR P 113     -43.255 -83.472 103.514  0.00 97.00      PROA   
ATOM   1753  HB1 TYR P 113     -43.704 -82.758 104.240  0.00 97.00      PROA   
ATOM   1754  HB2 TYR P 113     -44.056 -84.175 103.205  0.00 97.00      PROA   
ATOM   1755  CG  TYR P 113     -42.817 -82.655 102.316  0.00 97.00      PROA   
ATOM   1756  CD1 TYR P 113     -42.253 -81.376 102.486  0.00 97.00      PROA   
ATOM   1757  HD1 TYR P 113     -42.094 -80.989 103.482  0.00 97.00      PROA   
ATOM   1758  CE1 TYR P 113     -41.878 -80.606 101.380  0.00 97.00      PROA   
ATOM   1759  HE1 TYR P 113     -41.424 -79.637 101.528  0.00 97.00      PROA   
ATOM   1760  CZ  TYR P 113     -42.105 -81.087 100.085  0.00 97.00      PROA   
ATOM   1761  OH  TYR P 113     -41.706 -80.324  98.972  0.00 97.00      PROA   
ATOM   1762  HH  TYR P 113     -40.947 -79.801  99.249  0.00 97.00      PROA   
ATOM   1763  CD2 TYR P 113     -43.059 -83.114 101.009  0.00 97.00      PROA   
ATOM   1764  HD2 TYR P 113     -43.519 -84.077 100.858  0.00 97.00      PROA   
ATOM   1765  CE2 TYR P 113     -42.709 -82.334  99.898  0.00 97.00      PROA   
ATOM   1766  HE2 TYR P 113     -42.882 -82.705  98.898  0.00 97.00      PROA   
ATOM   1767  C   TYR P 113     -41.604 -85.446 103.505  0.00 97.00      PROA   
ATOM   1768  O   TYR P 113     -40.487 -85.480 103.008  0.00 97.00      PROA   
ATOM   1769  N   ASN P 114     -42.416 -86.523 103.479  0.00 97.00      PROA   
ATOM   1770  HN  ASN P 114     -43.311 -86.453 103.917  0.00 97.00      PROA   
ATOM   1771  CA  ASN P 114     -42.093 -87.801 102.861  0.00 97.00      PROA   
ATOM   1772  HA  ASN P 114     -42.903 -88.454 103.143  0.00 97.00      PROA   
ATOM   1773  CB  ASN P 114     -42.015 -87.732 101.304  0.00 97.00      PROA   
ATOM   1774  HB1 ASN P 114     -41.794 -88.732 100.875  0.00 97.00      PROA   
ATOM   1775  HB2 ASN P 114     -41.203 -87.037 101.003  0.00 97.00      PROA   
ATOM   1776  CG  ASN P 114     -43.310 -87.222 100.659  0.00 97.00      PROA   
ATOM   1777  OD1 ASN P 114     -43.276 -86.360  99.774  0.00 97.00      PROA   
ATOM   1778  ND2 ASN P 114     -44.482 -87.751 101.099  0.00 97.00      PROA   
ATOM   1779 HD21 ASN P 114     -45.317 -87.445 100.645  0.00 97.00      PROA   
ATOM   1780 HD22 ASN P 114     -44.482 -88.479 101.783  0.00 97.00      PROA   
ATOM   1781  C   ASN P 114     -40.841 -88.465 103.422  0.00 97.00      PROA   
ATOM   1782  O   ASN P 114     -39.929 -88.846 102.689  0.00 97.00      PROA   
ATOM   1783  N   VAL P 115     -40.781 -88.622 104.762  0.00 97.00      PROA   
ATOM   1784  HN  VAL P 115     -41.573 -88.396 105.325  0.00 97.00      PROA   
ATOM   1785  CA  VAL P 115     -39.626 -89.142 105.462  0.00 97.00      PROA   
ATOM   1786  HA  VAL P 115     -38.753 -88.766 104.952  0.00 97.00      PROA   
ATOM   1787  CB  VAL P 115     -39.530 -88.638 106.899  0.00 97.00      PROA   
ATOM   1788  HB  VAL P 115     -40.450 -88.917 107.461  0.00 97.00      PROA   
ATOM   1789  CG1 VAL P 115     -38.299 -89.236 107.619  0.00 97.00      PROA   
ATOM   1790 HG11 VAL P 115     -37.376 -89.025 107.038  0.00 97.00      PROA   
ATOM   1791 HG12 VAL P 115     -38.395 -90.333 107.748  0.00 97.00      PROA   
ATOM   1792 HG13 VAL P 115     -38.189 -88.781 108.626  0.00 97.00      PROA   
ATOM   1793  CG2 VAL P 115     -39.424 -87.098 106.855  0.00 97.00      PROA   
ATOM   1794 HG21 VAL P 115     -40.357 -86.638 106.470  0.00 97.00      PROA   
ATOM   1795 HG22 VAL P 115     -38.580 -86.790 106.202  0.00 97.00      PROA   
ATOM   1796 HG23 VAL P 115     -39.237 -86.696 107.873  0.00 97.00      PROA   
ATOM   1797  C   VAL P 115     -39.571 -90.657 105.388  0.00 97.00      PROA   
ATOM   1798  O   VAL P 115     -40.485 -91.361 105.801  0.00 97.00      PROA   
ATOM   1799  N   LEU P 116     -38.456 -91.183 104.847  0.00 97.00      PROA   
ATOM   1800  HN  LEU P 116     -37.754 -90.565 104.499  0.00 97.00      PROA   
ATOM   1801  CA  LEU P 116     -38.204 -92.593 104.661  0.00 97.00      PROA   
ATOM   1802  HA  LEU P 116     -39.062 -93.172 104.966  0.00 97.00      PROA   
ATOM   1803  CB  LEU P 116     -37.842 -92.910 103.187  0.00 97.00      PROA   
ATOM   1804  HB1 LEU P 116     -37.430 -93.939 103.089  0.00 97.00      PROA   
ATOM   1805  HB2 LEU P 116     -37.051 -92.196 102.869  0.00 97.00      PROA   
ATOM   1806  CG  LEU P 116     -39.018 -92.791 102.192  0.00 97.00      PROA   
ATOM   1807  HG  LEU P 116     -39.567 -91.842 102.398  0.00 97.00      PROA   
ATOM   1808  CD1 LEU P 116     -38.505 -92.727 100.742  0.00 97.00      PROA   
ATOM   1809 HD11 LEU P 116     -37.948 -93.657 100.495  0.00 97.00      PROA   
ATOM   1810 HD12 LEU P 116     -37.828 -91.859 100.608  0.00 97.00      PROA   
ATOM   1811 HD13 LEU P 116     -39.358 -92.627 100.038  0.00 97.00      PROA   
ATOM   1812  CD2 LEU P 116     -39.992 -93.969 102.354  0.00 97.00      PROA   
ATOM   1813 HD21 LEU P 116     -40.377 -94.015 103.392  0.00 97.00      PROA   
ATOM   1814 HD22 LEU P 116     -39.474 -94.925 102.127  0.00 97.00      PROA   
ATOM   1815 HD23 LEU P 116     -40.850 -93.860 101.658  0.00 97.00      PROA   
ATOM   1816  C   LEU P 116     -37.029 -93.008 105.510  0.00 97.00      PROA   
ATOM   1817  O   LEU P 116     -35.956 -92.423 105.432  0.00 97.00      PROA   
ATOM   1818  N   TYR P 117     -37.209 -94.065 106.330  0.00 97.00      PROA   
ATOM   1819  HN  TYR P 117     -38.121 -94.459 106.435  0.00 97.00      PROA   
ATOM   1820  CA  TYR P 117     -36.144 -94.726 107.058  0.00 97.00      PROA   
ATOM   1821  HA  TYR P 117     -35.285 -94.071 107.113  0.00 97.00      PROA   
ATOM   1822  CB  TYR P 117     -36.552 -95.126 108.501  0.00 97.00      PROA   
ATOM   1823  HB1 TYR P 117     -35.812 -95.826 108.945  0.00 97.00      PROA   
ATOM   1824  HB2 TYR P 117     -37.544 -95.628 108.494  0.00 97.00      PROA   
ATOM   1825  CG  TYR P 117     -36.633 -93.911 109.398  0.00 97.00      PROA   
ATOM   1826  CD1 TYR P 117     -35.580 -93.623 110.287  0.00 97.00      PROA   
ATOM   1827  HD1 TYR P 117     -34.698 -94.247 110.297  0.00 97.00      PROA   
ATOM   1828  CE1 TYR P 117     -35.665 -92.542 111.171  0.00 97.00      PROA   
ATOM   1829  HE1 TYR P 117     -34.855 -92.335 111.856  0.00 97.00      PROA   
ATOM   1830  CZ  TYR P 117     -36.807 -91.739 111.179  0.00 97.00      PROA   
ATOM   1831  OH  TYR P 117     -36.878 -90.671 112.087  0.00 97.00      PROA   
ATOM   1832  HH  TYR P 117     -37.775 -90.324 112.090  0.00 97.00      PROA   
ATOM   1833  CD2 TYR P 117     -37.780 -93.094 109.423  0.00 97.00      PROA   
ATOM   1834  HD2 TYR P 117     -38.602 -93.308 108.756  0.00 97.00      PROA   
ATOM   1835  CE2 TYR P 117     -37.865 -92.007 110.304  0.00 97.00      PROA   
ATOM   1836  HE2 TYR P 117     -38.745 -91.380 110.312  0.00 97.00      PROA   
ATOM   1837  C   TYR P 117     -35.710 -95.964 106.301  0.00 97.00      PROA   
ATOM   1838  O   TYR P 117     -36.537 -96.769 105.887  0.00 97.00      PROA   
ATOM   1839  N   TYR P 118     -34.381 -96.125 106.099  0.00 97.00      PROA   
ATOM   1840  HN  TYR P 118     -33.740 -95.441 106.444  0.00 97.00      PROA   
ATOM   1841  CA  TYR P 118     -33.769 -97.176 105.313  0.00 97.00      PROA   
ATOM   1842  HA  TYR P 118     -34.532 -97.830 104.931  0.00 97.00      PROA   
ATOM   1843  CB  TYR P 118     -32.851 -96.671 104.148  0.00 97.00      PROA   
ATOM   1844  HB1 TYR P 118     -32.426 -97.545 103.607  0.00 97.00      PROA   
ATOM   1845  HB2 TYR P 118     -32.007 -96.093 104.579  0.00 97.00      PROA   
ATOM   1846  CG  TYR P 118     -33.508 -95.761 103.126  0.00 97.00      PROA   
ATOM   1847  CD1 TYR P 118     -33.923 -94.465 103.474  0.00 97.00      PROA   
ATOM   1848  HD1 TYR P 118     -33.857 -94.134 104.495  0.00 97.00      PROA   
ATOM   1849  CE1 TYR P 118     -34.392 -93.571 102.509  0.00 97.00      PROA   
ATOM   1850  HE1 TYR P 118     -34.700 -92.586 102.818  0.00 97.00      PROA   
ATOM   1851  CZ  TYR P 118     -34.435 -93.945 101.163  0.00 97.00      PROA   
ATOM   1852  OH  TYR P 118     -34.871 -93.012 100.201  0.00 97.00      PROA   
ATOM   1853  HH  TYR P 118     -35.098 -92.209 100.685  0.00 97.00      PROA   
ATOM   1854  CD2 TYR P 118     -33.554 -96.123 101.764  0.00 97.00      PROA   
ATOM   1855  HD2 TYR P 118     -33.200 -97.095 101.460  0.00 97.00      PROA   
ATOM   1856  CE2 TYR P 118     -34.017 -95.227 100.788  0.00 97.00      PROA   
ATOM   1857  HE2 TYR P 118     -34.033 -95.521  99.749  0.00 97.00      PROA   
ATOM   1858  C   TYR P 118     -32.881 -97.995 106.222  0.00 97.00      PROA   
ATOM   1859  O   TYR P 118     -32.266 -97.470 107.146  0.00 97.00      PROA   
ATOM   1860  N   ARG P 119     -32.795 -99.320 105.965  0.00 97.00      PROA   
ATOM   1861  HN  ARG P 119     -33.348 -99.729 105.241  0.00 97.00      PROA   
ATOM   1862  CA  ARG P 119     -31.823-100.194 106.578  0.00 97.00      PROA   
ATOM   1863  HA  ARG P 119     -31.007 -99.590 106.940  0.00 97.00      PROA   
ATOM   1864  CB  ARG P 119     -32.361-101.005 107.787  0.00 97.00      PROA   
ATOM   1865  HB1 ARG P 119     -33.349-101.441 107.518  0.00 97.00      PROA   
ATOM   1866  HB2 ARG P 119     -32.519-100.280 108.617  0.00 97.00      PROA   
ATOM   1867  CG  ARG P 119     -31.411-102.131 108.250  0.00 97.00      PROA   
ATOM   1868  HG1 ARG P 119     -30.380-101.710 108.269  0.00 97.00      PROA   
ATOM   1869  HG2 ARG P 119     -31.422-102.964 107.514  0.00 97.00      PROA   
ATOM   1870  CD  ARG P 119     -31.656-102.703 109.651  0.00 97.00      PROA   
ATOM   1871  HD1 ARG P 119     -31.768-101.906 110.406  0.00 97.00      PROA   
ATOM   1872  HD2 ARG P 119     -30.787-103.327 109.947  0.00 97.00      PROA   
ATOM   1873  NE  ARG P 119     -32.841-103.612 109.654  0.00 97.00      PROA   
ATOM   1874  HE  ARG P 119     -32.679-104.596 109.642  0.00 97.00      PROA   
ATOM   1875  CZ  ARG P 119     -34.071-103.249 110.074  0.00 97.00      PROA   
ATOM   1876  NH1 ARG P 119     -34.480-101.982 110.126  0.00 97.00      PROA   
ATOM   1877 HH11 ARG P 119     -33.871-101.295 109.745  0.00 97.00      PROA   
ATOM   1878 HH12 ARG P 119     -35.447-101.806 110.289  0.00 97.00      PROA   
ATOM   1879  NH2 ARG P 119     -34.887-104.230 110.486  0.00 97.00      PROA   
ATOM   1880 HH21 ARG P 119     -34.461-105.128 110.584  0.00 97.00      PROA   
ATOM   1881 HH22 ARG P 119     -35.649-104.004 111.090  0.00 97.00      PROA   
ATOM   1882  C   ARG P 119     -31.248-101.111 105.524  0.00 97.00      PROA   
ATOM   1883  O   ARG P 119     -31.982-101.805 104.824  0.00 97.00      PROA   
ATOM   1884  N   ASN P 120     -29.898-101.130 105.395  0.00 97.00      PROA   
ATOM   1885  HN  ASN P 120     -29.342-100.567 106.007  0.00 97.00      PROA   
ATOM   1886  CA  ASN P 120     -29.149-101.989 104.489  0.00 97.00      PROA   
ATOM   1887  HA  ASN P 120     -28.121-101.662 104.550  0.00 97.00      PROA   
ATOM   1888  CB  ASN P 120     -29.198-103.485 104.915  0.00 97.00      PROA   
ATOM   1889  HB1 ASN P 120     -28.589-104.108 104.227  0.00 97.00      PROA   
ATOM   1890  HB2 ASN P 120     -30.248-103.847 104.897  0.00 97.00      PROA   
ATOM   1891  CG  ASN P 120     -28.613-103.635 106.326  0.00 97.00      PROA   
ATOM   1892  OD1 ASN P 120     -27.775-102.839 106.753  0.00 97.00      PROA   
ATOM   1893  ND2 ASN P 120     -29.091-104.659 107.085  0.00 97.00      PROA   
ATOM   1894 HD21 ASN P 120     -28.765-104.746 108.026  0.00 97.00      PROA   
ATOM   1895 HD22 ASN P 120     -29.730-105.316 106.689  0.00 97.00      PROA   
ATOM   1896  C   ASN P 120     -29.551-101.800 103.034  0.00 97.00      PROA   
ATOM   1897  O   ASN P 120     -29.810-102.759 102.309  0.00 97.00      PROA   
ATOM   1898  N   GLY P 121     -29.623-100.524 102.584  0.00 97.00      PROA   
ATOM   1899  HN  GLY P 121     -29.379 -99.776 103.196  0.00 97.00      PROA   
ATOM   1900  CA  GLY P 121     -30.033-100.151 101.238  0.00 97.00      PROA   
ATOM   1901  HA1 GLY P 121     -29.733-100.923 100.542  0.00 97.00      PROA   
ATOM   1902  HA2 GLY P 121     -29.571 -99.200 101.017  0.00 97.00      PROA   
ATOM   1903  C   GLY P 121     -31.521 -99.955 101.094  0.00 97.00      PROA   
ATOM   1904  O   GLY P 121     -31.959 -99.051 100.387  0.00 97.00      PROA   
ATOM   1905  N   LYS P 122     -32.347-100.800 101.742  0.00 97.00      PROA   
ATOM   1906  HN  LYS P 122     -31.973-101.522 102.322  0.00 97.00      PROA   
ATOM   1907  CA  LYS P 122     -33.784-100.778 101.557  0.00 97.00      PROA   
ATOM   1908  HA  LYS P 122     -33.990-100.395 100.567  0.00 97.00      PROA   
ATOM   1909  CB  LYS P 122     -34.393-102.207 101.584  0.00 97.00      PROA   
ATOM   1910  HB1 LYS P 122     -33.957-102.761 102.446  0.00 97.00      PROA   
ATOM   1911  HB2 LYS P 122     -34.081-102.733 100.656  0.00 97.00      PROA   
ATOM   1912  CG  LYS P 122     -35.925-102.228 101.719  0.00 97.00      PROA   
ATOM   1913  HG1 LYS P 122     -36.356-101.488 101.006  0.00 97.00      PROA   
ATOM   1914  HG2 LYS P 122     -36.191-101.910 102.753  0.00 97.00      PROA   
ATOM   1915  CD  LYS P 122     -36.605-103.577 101.467  0.00 97.00      PROA   
ATOM   1916  HD1 LYS P 122     -36.185-104.329 102.172  0.00 97.00      PROA   
ATOM   1917  HD2 LYS P 122     -36.375-103.904 100.428  0.00 97.00      PROA   
ATOM   1918  CE  LYS P 122     -38.123-103.451 101.667  0.00 97.00      PROA   
ATOM   1919  HE1 LYS P 122     -38.538-102.676 100.986  0.00 97.00      PROA   
ATOM   1920  HE2 LYS P 122     -38.351-103.161 102.715  0.00 97.00      PROA   
ATOM   1921  NZ  LYS P 122     -38.815-104.727 101.381  0.00 97.00      PROA   
ATOM   1922  HZ1 LYS P 122     -38.436-105.471 102.000  0.00 97.00      PROA   
ATOM   1923  HZ2 LYS P 122     -38.658-104.988 100.387  0.00 97.00      PROA   
ATOM   1924  HZ3 LYS P 122     -39.835-104.617 101.555  0.00 97.00      PROA   
ATOM   1925  C   LYS P 122     -34.528 -99.872 102.521  0.00 97.00      PROA   
ATOM   1926  O   LYS P 122     -34.386 -99.978 103.733  0.00 97.00      PROA   
ATOM   1927  N   ALA P 123     -35.407 -98.985 101.990  0.00 97.00      PROA   
ATOM   1928  HN  ALA P 123     -35.438 -98.828 101.006  0.00 97.00      PROA   
ATOM   1929  CA  ALA P 123     -36.421 -98.290 102.762  0.00 97.00      PROA   
ATOM   1930  HA  ALA P 123     -35.927 -97.742 103.545  0.00 97.00      PROA   
ATOM   1931  CB  ALA P 123     -37.170 -97.263 101.891  0.00 97.00      PROA   
ATOM   1932  HB1 ALA P 123     -37.707 -97.765 101.059  0.00 97.00      PROA   
ATOM   1933  HB2 ALA P 123     -36.446 -96.545 101.449  0.00 97.00      PROA   
ATOM   1934  HB3 ALA P 123     -37.899 -96.684 102.495  0.00 97.00      PROA   
ATOM   1935  C   ALA P 123     -37.420 -99.249 103.402  0.00 97.00      PROA   
ATOM   1936  O   ALA P 123     -37.979-100.118 102.734  0.00 97.00      PROA   
ATOM   1937  N   PHE P 124     -37.664 -99.115 104.728  0.00 97.00      PROA   
ATOM   1938  HN  PHE P 124     -37.192 -98.413 105.259  0.00 97.00      PROA   
ATOM   1939  CA  PHE P 124     -38.521-100.037 105.451  0.00 97.00      PROA   
ATOM   1940  HA  PHE P 124     -39.027-100.691 104.755  0.00 97.00      PROA   
ATOM   1941  CB  PHE P 124     -37.704-100.943 106.433  0.00 97.00      PROA   
ATOM   1942  HB1 PHE P 124     -36.845-101.382 105.879  0.00 97.00      PROA   
ATOM   1943  HB2 PHE P 124     -38.349-101.783 106.771  0.00 97.00      PROA   
ATOM   1944  CG  PHE P 124     -37.159-100.242 107.662  0.00 97.00      PROA   
ATOM   1945  CD1 PHE P 124     -35.974 -99.492 107.598  0.00 97.00      PROA   
ATOM   1946  HD1 PHE P 124     -35.465 -99.397 106.651  0.00 97.00      PROA   
ATOM   1947  CE1 PHE P 124     -35.468 -98.849 108.735  0.00 97.00      PROA   
ATOM   1948  HE1 PHE P 124     -34.567 -98.258 108.667  0.00 97.00      PROA   
ATOM   1949  CZ  PHE P 124     -36.140 -98.965 109.958  0.00 97.00      PROA   
ATOM   1950  HZ  PHE P 124     -35.765 -98.454 110.833  0.00 97.00      PROA   
ATOM   1951  CD2 PHE P 124     -37.808-100.372 108.904  0.00 97.00      PROA   
ATOM   1952  HD2 PHE P 124     -38.717-100.951 108.972  0.00 97.00      PROA   
ATOM   1953  CE2 PHE P 124     -37.306 -99.735 110.045  0.00 97.00      PROA   
ATOM   1954  HE2 PHE P 124     -37.826 -99.823 110.988  0.00 97.00      PROA   
ATOM   1955  C   PHE P 124     -39.622 -99.299 106.185  0.00 97.00      PROA   
ATOM   1956  O   PHE P 124     -40.598 -99.929 106.591  0.00 97.00      PROA   
ATOM   1957  N   LYS P 125     -39.532 -97.958 106.361  0.00 97.00      PROA   
ATOM   1958  HN  LYS P 125     -38.735 -97.440 106.063  0.00 97.00      PROA   
ATOM   1959  CA  LYS P 125     -40.588 -97.266 107.076  0.00 97.00      PROA   
ATOM   1960  HA  LYS P 125     -41.520 -97.776 106.874  0.00 97.00      PROA   
ATOM   1961  CB  LYS P 125     -40.333 -97.307 108.605  0.00 97.00      PROA   
ATOM   1962  HB1 LYS P 125     -40.049 -96.318 109.015  0.00 97.00      PROA   
ATOM   1963  HB2 LYS P 125     -39.451 -97.967 108.775  0.00 97.00      PROA   
ATOM   1964  CG  LYS P 125     -41.496 -97.938 109.394  0.00 97.00      PROA   
ATOM   1965  HG1 LYS P 125     -41.182 -98.069 110.454  0.00 97.00      PROA   
ATOM   1966  HG2 LYS P 125     -41.698 -98.951 108.981  0.00 97.00      PROA   
ATOM   1967  CD  LYS P 125     -42.797 -97.120 109.355  0.00 97.00      PROA   
ATOM   1968  HD1 LYS P 125     -43.563 -97.658 109.958  0.00 97.00      PROA   
ATOM   1969  HD2 LYS P 125     -43.169 -97.070 108.307  0.00 97.00      PROA   
ATOM   1970  CE  LYS P 125     -42.616 -95.703 109.906  0.00 97.00      PROA   
ATOM   1971  HE1 LYS P 125     -41.889 -95.125 109.295  0.00 97.00      PROA   
ATOM   1972  HE2 LYS P 125     -42.256 -95.743 110.955  0.00 97.00      PROA   
ATOM   1973  NZ  LYS P 125     -43.889 -94.955 109.887  0.00 97.00      PROA   
ATOM   1974  HZ1 LYS P 125     -44.670 -95.532 110.251  0.00 97.00      PROA   
ATOM   1975  HZ2 LYS P 125     -44.090 -94.668 108.904  0.00 97.00      PROA   
ATOM   1976  HZ3 LYS P 125     -43.782 -94.090 110.457  0.00 97.00      PROA   
ATOM   1977  C   LYS P 125     -40.789 -95.844 106.591  0.00 97.00      PROA   
ATOM   1978  O   LYS P 125     -39.908 -94.997 106.689  0.00 97.00      PROA   
ATOM   1979  N   PHE P 126     -42.011 -95.556 106.085  0.00 97.00      PROA   
ATOM   1980  HN  PHE P 126     -42.671 -96.293 105.960  0.00 97.00      PROA   
ATOM   1981  CA  PHE P 126     -42.440 -94.268 105.577  0.00 97.00      PROA   
ATOM   1982  HA  PHE P 126     -41.565 -93.681 105.337  0.00 97.00      PROA   
ATOM   1983  CB  PHE P 126     -43.240 -94.502 104.256  0.00 97.00      PROA   
ATOM   1984  HB1 PHE P 126     -44.013 -95.282 104.437  0.00 97.00      PROA   
ATOM   1985  HB2 PHE P 126     -42.553 -94.896 103.478  0.00 97.00      PROA   
ATOM   1986  CG  PHE P 126     -43.924 -93.281 103.693  0.00 97.00      PROA   
ATOM   1987  CD1 PHE P 126     -43.164 -92.230 103.155  0.00 97.00      PROA   
ATOM   1988  HD1 PHE P 126     -42.086 -92.279 103.174  0.00 97.00      PROA   
ATOM   1989  CE1 PHE P 126     -43.793 -91.121 102.581  0.00 97.00      PROA   
ATOM   1990  HE1 PHE P 126     -43.191 -90.343 102.139  0.00 97.00      PROA   
ATOM   1991  CZ  PHE P 126     -45.191 -91.038 102.562  0.00 97.00      PROA   
ATOM   1992  HZ  PHE P 126     -45.685 -90.186 102.121  0.00 97.00      PROA   
ATOM   1993  CD2 PHE P 126     -45.328 -93.196 103.654  0.00 97.00      PROA   
ATOM   1994  HD2 PHE P 126     -45.928 -94.004 104.046  0.00 97.00      PROA   
ATOM   1995  CE2 PHE P 126     -45.958 -92.076 103.102  0.00 97.00      PROA   
ATOM   1996  HE2 PHE P 126     -47.036 -92.022 103.070  0.00 97.00      PROA   
ATOM   1997  C   PHE P 126     -43.251 -93.464 106.593  0.00 97.00      PROA   
ATOM   1998  O   PHE P 126     -44.058 -94.012 107.332  0.00 97.00      PROA   
ATOM   1999  N   PHE P 127     -43.066 -92.121 106.613  0.00 97.00      PROA   
ATOM   2000  HN  PHE P 127     -42.322 -91.720 106.082  0.00 97.00      PROA   
ATOM   2001  CA  PHE P 127     -43.912 -91.162 107.303  0.00 97.00      PROA   
ATOM   2002  HA  PHE P 127     -44.861 -91.622 107.541  0.00 97.00      PROA   
ATOM   2003  CB  PHE P 127     -43.260 -90.545 108.571  0.00 97.00      PROA   
ATOM   2004  HB1 PHE P 127     -43.909 -89.752 109.002  0.00 97.00      PROA   
ATOM   2005  HB2 PHE P 127     -42.291 -90.071 108.299  0.00 97.00      PROA   
ATOM   2006  CG  PHE P 127     -42.988 -91.540 109.668  0.00 97.00      PROA   
ATOM   2007  CD1 PHE P 127     -43.936 -91.745 110.689  0.00 97.00      PROA   
ATOM   2008  HD1 PHE P 127     -44.901 -91.262 110.627  0.00 97.00      PROA   
ATOM   2009  CE1 PHE P 127     -43.611 -92.492 111.829  0.00 97.00      PROA   
ATOM   2010  HE1 PHE P 127     -44.328 -92.603 112.629  0.00 97.00      PROA   
ATOM   2011  CZ  PHE P 127     -42.331 -93.045 111.957  0.00 97.00      PROA   
ATOM   2012  HZ  PHE P 127     -42.068 -93.597 112.847  0.00 97.00      PROA   
ATOM   2013  CD2 PHE P 127     -41.709 -92.109 109.808  0.00 97.00      PROA   
ATOM   2014  HD2 PHE P 127     -40.958 -91.918 109.054  0.00 97.00      PROA   
ATOM   2015  CE2 PHE P 127     -41.379 -92.852 110.949  0.00 97.00      PROA   
ATOM   2016  HE2 PHE P 127     -40.384 -93.257 111.065  0.00 97.00      PROA   
ATOM   2017  C   PHE P 127     -44.176 -89.992 106.369  0.00 97.00      PROA   
ATOM   2018  O   PHE P 127     -43.297 -89.562 105.634  0.00 97.00      PROA   
ATOM   2019  N   HSD P 128     -45.400 -89.414 106.375  0.00 97.00      PROA   
ATOM   2020  HN  HSD P 128     -46.155 -89.807 106.897  0.00 97.00      PROA   
ATOM   2021  CA  HSD P 128     -45.698 -88.182 105.654  0.00 97.00      PROA   
ATOM   2022  HA  HSD P 128     -45.380 -88.341 104.632  0.00 97.00      PROA   
ATOM   2023  CB  HSD P 128     -47.213 -87.876 105.601  0.00 97.00      PROA   
ATOM   2024  HB1 HSD P 128     -47.420 -86.791 105.472  0.00 97.00      PROA   
ATOM   2025  HB2 HSD P 128     -47.687 -88.194 106.553  0.00 97.00      PROA   
ATOM   2026  ND1 HSD P 128     -47.939 -88.073 103.180  0.00 97.00      PROA   
ATOM   2027  HD1 HSD P 128     -47.620 -87.167 102.899  0.00 97.00      PROA   
ATOM   2028  CG  HSD P 128     -47.859 -88.600 104.453  0.00 97.00      PROA   
ATOM   2029  CE1 HSD P 128     -48.638 -88.961 102.430  0.00 97.00      PROA   
ATOM   2030  HE1 HSD P 128     -48.872 -88.798 101.378  0.00 97.00      PROA   
ATOM   2031  NE2 HSD P 128     -49.024 -90.008 103.132  0.00 97.00      PROA   
ATOM   2032  CD2 HSD P 128     -48.544 -89.775 104.409  0.00 97.00      PROA   
ATOM   2033  HD2 HSD P 128     -48.753 -90.488 105.197  0.00 97.00      PROA   
ATOM   2034  C   HSD P 128     -44.923 -86.954 106.108  0.00 97.00      PROA   
ATOM   2035  O   HSD P 128     -44.578 -86.113 105.283  0.00 97.00      PROA   
ATOM   2036  N   TRP P 129     -44.638 -86.823 107.421  0.00 97.00      PROA   
ATOM   2037  HN  TRP P 129     -44.909 -87.529 108.065  0.00 97.00      PROA   
ATOM   2038  CA  TRP P 129     -43.978 -85.672 108.009  0.00 97.00      PROA   
ATOM   2039  HA  TRP P 129     -43.557 -85.047 107.231  0.00 97.00      PROA   
ATOM   2040  CB  TRP P 129     -44.924 -84.830 108.915  0.00 97.00      PROA   
ATOM   2041  HB1 TRP P 129     -44.407 -83.891 109.213  0.00 97.00      PROA   
ATOM   2042  HB2 TRP P 129     -45.146 -85.393 109.848  0.00 97.00      PROA   
ATOM   2043  CG  TRP P 129     -46.234 -84.479 108.280  0.00 97.00      PROA   
ATOM   2044  CD1 TRP P 129     -46.521 -83.345 107.565  0.00 97.00      PROA   
ATOM   2045  HD1 TRP P 129     -45.822 -82.540 107.390  0.00 97.00      PROA   
ATOM   2046  NE1 TRP P 129     -47.819 -83.397 107.122  0.00 97.00      PROA   
ATOM   2047  HE1 TRP P 129     -48.318 -82.670 106.703  0.00 97.00      PROA   
ATOM   2048  CE2 TRP P 129     -48.400 -84.559 107.536  0.00 97.00      PROA   
ATOM   2049  CD2 TRP P 129     -47.437 -85.270 108.286  0.00 97.00      PROA   
ATOM   2050  CE3 TRP P 129     -47.785 -86.492 108.864  0.00 97.00      PROA   
ATOM   2051  HE3 TRP P 129     -47.083 -87.044 109.472  0.00 97.00      PROA   
ATOM   2052  CZ3 TRP P 129     -49.078 -86.988 108.665  0.00 97.00      PROA   
ATOM   2053  HZ3 TRP P 129     -49.369 -87.927 109.114  0.00 97.00      PROA   
ATOM   2054  CZ2 TRP P 129     -49.679 -85.054 107.328  0.00 97.00      PROA   
ATOM   2055  HZ2 TRP P 129     -50.412 -84.506 106.755  0.00 97.00      PROA   
ATOM   2056  CH2 TRP P 129     -50.005 -86.284 107.901  0.00 97.00      PROA   
ATOM   2057  HH2 TRP P 129     -51.000 -86.685 107.766  0.00 97.00      PROA   
ATOM   2058  C   TRP P 129     -42.846 -86.204 108.855  0.00 97.00      PROA   
ATOM   2059  O   TRP P 129     -42.725 -87.410 109.062  0.00 97.00      PROA   
ATOM   2060  N   ASN P 130     -41.958 -85.313 109.357  0.00 97.00      PROA   
ATOM   2061  HN  ASN P 130     -42.001 -84.348 109.103  0.00 97.00      PROA   
ATOM   2062  CA  ASN P 130     -40.890 -85.686 110.266  0.00 97.00      PROA   
ATOM   2063  HA  ASN P 130     -40.300 -86.422 109.739  0.00 97.00      PROA   
ATOM   2064  CB  ASN P 130     -39.993 -84.456 110.594  0.00 97.00      PROA   
ATOM   2065  HB1 ASN P 130     -40.537 -83.746 111.252  0.00 97.00      PROA   
ATOM   2066  HB2 ASN P 130     -39.729 -83.920 109.656  0.00 97.00      PROA   
ATOM   2067  CG  ASN P 130     -38.701 -84.866 111.297  0.00 97.00      PROA   
ATOM   2068  OD1 ASN P 130     -38.441 -84.469 112.432  0.00 97.00      PROA   
ATOM   2069  ND2 ASN P 130     -37.880 -85.704 110.612  0.00 97.00      PROA   
ATOM   2070 HD21 ASN P 130     -37.010 -85.952 111.040  0.00 97.00      PROA   
ATOM   2071 HD22 ASN P 130     -38.106 -85.983 109.681  0.00 97.00      PROA   
ATOM   2072  C   ASN P 130     -41.393 -86.352 111.553  0.00 97.00      PROA   
ATOM   2073  O   ASN P 130     -42.312 -85.871 112.213  0.00 97.00      PROA   
ATOM   2074  N   SER P 131     -40.780 -87.498 111.925  0.00 97.00      PROA   
ATOM   2075  HN  SER P 131     -40.028 -87.874 111.389  0.00 97.00      PROA   
ATOM   2076  CA  SER P 131     -41.175 -88.282 113.076  0.00 97.00      PROA   
ATOM   2077  HA  SER P 131     -41.413 -87.623 113.899  0.00 97.00      PROA   
ATOM   2078  CB  SER P 131     -42.371 -89.241 112.783  0.00 97.00      PROA   
ATOM   2079  HB1 SER P 131     -42.148 -89.841 111.876  0.00 97.00      PROA   
ATOM   2080  HB2 SER P 131     -43.265 -88.617 112.568  0.00 97.00      PROA   
ATOM   2081  OG  SER P 131     -42.695 -90.121 113.864  0.00 97.00      PROA   
ATOM   2082  HG1 SER P 131     -42.041 -90.830 113.860  0.00 97.00      PROA   
ATOM   2083  C   SER P 131     -39.970 -89.090 113.442  0.00 97.00      PROA   
ATOM   2084  O   SER P 131     -39.098 -89.305 112.611  0.00 97.00      PROA   
ATOM   2085  N   ASN P 132     -39.913 -89.582 114.700  0.00 97.00      PROA   
ATOM   2086  HN  ASN P 132     -40.660 -89.394 115.333  0.00 97.00      PROA   
ATOM   2087  CA  ASN P 132     -38.920 -90.539 115.141  0.00 97.00      PROA   
ATOM   2088  HA  ASN P 132     -37.969 -90.272 114.701  0.00 97.00      PROA   
ATOM   2089  CB  ASN P 132     -38.747 -90.544 116.697  0.00 97.00      PROA   
ATOM   2090  HB1 ASN P 132     -38.631 -89.502 117.062  0.00 97.00      PROA   
ATOM   2091  HB2 ASN P 132     -37.811 -91.091 116.945  0.00 97.00      PROA   
ATOM   2092  CG  ASN P 132     -39.882 -91.253 117.455  0.00 97.00      PROA   
ATOM   2093  OD1 ASN P 132     -39.842 -92.473 117.637  0.00 97.00      PROA   
ATOM   2094  ND2 ASN P 132     -40.899 -90.491 117.935  0.00 97.00      PROA   
ATOM   2095 HD21 ASN P 132     -41.627 -90.959 118.432  0.00 97.00      PROA   
ATOM   2096 HD22 ASN P 132     -40.896 -89.500 117.816  0.00 97.00      PROA   
ATOM   2097  C   ASN P 132     -39.306 -91.914 114.624  0.00 97.00      PROA   
ATOM   2098  O   ASN P 132     -40.434 -92.141 114.193  0.00 97.00      PROA   
ATOM   2099  N   LEU P 133     -38.361 -92.871 114.694  0.00 97.00      PROA   
ATOM   2100  HN  LEU P 133     -37.421 -92.643 114.940  0.00 97.00      PROA   
ATOM   2101  CA  LEU P 133     -38.661 -94.274 114.578  0.00 97.00      PROA   
ATOM   2102  HA  LEU P 133     -39.730 -94.430 114.587  0.00 97.00      PROA   
ATOM   2103  CB  LEU P 133     -38.062 -94.859 113.277  0.00 97.00      PROA   
ATOM   2104  HB1 LEU P 133     -36.954 -94.893 113.319  0.00 97.00      PROA   
ATOM   2105  HB2 LEU P 133     -38.325 -94.136 112.468  0.00 97.00      PROA   
ATOM   2106  CG  LEU P 133     -38.612 -96.234 112.836  0.00 97.00      PROA   
ATOM   2107  HG  LEU P 133     -39.722 -96.221 112.953  0.00 97.00      PROA   
ATOM   2108  CD1 LEU P 133     -38.302 -96.451 111.348  0.00 97.00      PROA   
ATOM   2109 HD11 LEU P 133     -37.203 -96.454 111.190  0.00 97.00      PROA   
ATOM   2110 HD12 LEU P 133     -38.742 -95.636 110.737  0.00 97.00      PROA   
ATOM   2111 HD13 LEU P 133     -38.714 -97.422 111.004  0.00 97.00      PROA   
ATOM   2112  CD2 LEU P 133     -38.051 -97.410 113.653  0.00 97.00      PROA   
ATOM   2113 HD21 LEU P 133     -38.391 -97.367 114.705  0.00 97.00      PROA   
ATOM   2114 HD22 LEU P 133     -36.940 -97.386 113.637  0.00 97.00      PROA   
ATOM   2115 HD23 LEU P 133     -38.389 -98.376 113.223  0.00 97.00      PROA   
ATOM   2116  C   LEU P 133     -38.075 -94.919 115.813  0.00 97.00      PROA   
ATOM   2117  O   LEU P 133     -36.864 -94.939 115.998  0.00 97.00      PROA   
ATOM   2118  N   THR P 134     -38.934 -95.475 116.701  0.00 97.00      PROA   
ATOM   2119  HN  THR P 134     -39.919 -95.416 116.564  0.00 97.00      PROA   
ATOM   2120  CA  THR P 134     -38.486 -96.143 117.912  0.00 97.00      PROA   
ATOM   2121  HA  THR P 134     -37.418 -96.024 118.029  0.00 97.00      PROA   
ATOM   2122  CB  THR P 134     -39.129 -95.621 119.193  0.00 97.00      PROA   
ATOM   2123  HB  THR P 134     -40.239 -95.685 119.128  0.00 97.00      PROA   
ATOM   2124  OG1 THR P 134     -38.760 -94.265 119.407  0.00 97.00      PROA   
ATOM   2125  HG1 THR P 134     -39.159 -93.751 118.700  0.00 97.00      PROA   
ATOM   2126  CG2 THR P 134     -38.634 -96.403 120.427  0.00 97.00      PROA   
ATOM   2127 HG21 THR P 134     -37.523 -96.388 120.464  0.00 97.00      PROA   
ATOM   2128 HG22 THR P 134     -38.981 -97.456 120.417  0.00 97.00      PROA   
ATOM   2129 HG23 THR P 134     -39.019 -95.925 121.353  0.00 97.00      PROA   
ATOM   2130  C   THR P 134     -38.762 -97.618 117.769  0.00 97.00      PROA   
ATOM   2131  O   THR P 134     -39.898 -98.047 117.582  0.00 97.00      PROA   
ATOM   2132  N   ILE P 135     -37.696 -98.438 117.868  0.00 97.00      PROA   
ATOM   2133  HN  ILE P 135     -36.779 -98.054 117.985  0.00 97.00      PROA   
ATOM   2134  CA  ILE P 135     -37.764 -99.881 117.831  0.00 97.00      PROA   
ATOM   2135  HA  ILE P 135     -38.648-100.191 117.293  0.00 97.00      PROA   
ATOM   2136  CB  ILE P 135     -36.524-100.488 117.166  0.00 97.00      PROA   
ATOM   2137  HB  ILE P 135     -35.631-100.130 117.728  0.00 97.00      PROA   
ATOM   2138  CG2 ILE P 135     -36.555-102.031 117.242  0.00 97.00      PROA   
ATOM   2139 HG21 ILE P 135     -37.450-102.431 116.720  0.00 97.00      PROA   
ATOM   2140 HG22 ILE P 135     -36.568-102.382 118.291  0.00 97.00      PROA   
ATOM   2141 HG23 ILE P 135     -35.648-102.457 116.767  0.00 97.00      PROA   
ATOM   2142  CG1 ILE P 135     -36.343-100.009 115.701  0.00 97.00      PROA   
ATOM   2143 HG11 ILE P 135     -36.736 -98.979 115.580  0.00 97.00      PROA   
ATOM   2144 HG12 ILE P 135     -36.938-100.666 115.029  0.00 97.00      PROA   
ATOM   2145  CD  ILE P 135     -34.872 -99.978 115.264  0.00 97.00      PROA   
ATOM   2146  HD1 ILE P 135     -34.355-100.931 115.506  0.00 97.00      PROA   
ATOM   2147  HD2 ILE P 135     -34.346 -99.159 115.798  0.00 97.00      PROA   
ATOM   2148  HD3 ILE P 135     -34.784 -99.790 114.174  0.00 97.00      PROA   
ATOM   2149  C   ILE P 135     -37.865-100.344 119.272  0.00 97.00      PROA   
ATOM   2150  O   ILE P 135     -36.919-100.213 120.038  0.00 97.00      PROA   
ATOM   2151  N   LEU P 136     -39.032-100.891 119.683  0.00 97.00      PROA   
ATOM   2152  HN  LEU P 136     -39.812-100.920 119.062  0.00 97.00      PROA   
ATOM   2153  CA  LEU P 136     -39.320-101.319 121.044  0.00 97.00      PROA   
ATOM   2154  HA  LEU P 136     -39.167-100.458 121.680  0.00 97.00      PROA   
ATOM   2155  CB  LEU P 136     -40.787-101.813 121.200  0.00 97.00      PROA   
ATOM   2156  HB1 LEU P 136     -40.914-102.220 122.229  0.00 97.00      PROA   
ATOM   2157  HB2 LEU P 136     -40.977-102.640 120.483  0.00 97.00      PROA   
ATOM   2158  CG  LEU P 136     -41.908-100.746 121.034  0.00 97.00      PROA   
ATOM   2159  HG  LEU P 136     -42.855-101.253 121.346  0.00 97.00      PROA   
ATOM   2160  CD1 LEU P 136     -41.715 -99.543 121.974  0.00 97.00      PROA   
ATOM   2161 HD11 LEU P 136     -40.824 -98.953 121.672  0.00 97.00      PROA   
ATOM   2162 HD12 LEU P 136     -41.578 -99.885 123.021  0.00 97.00      PROA   
ATOM   2163 HD13 LEU P 136     -42.603 -98.878 121.932  0.00 97.00      PROA   
ATOM   2164  CD2 LEU P 136     -42.139-100.274 119.584  0.00 97.00      PROA   
ATOM   2165 HD21 LEU P 136     -42.227-101.141 118.897  0.00 97.00      PROA   
ATOM   2166 HD22 LEU P 136     -41.308 -99.623 119.246  0.00 97.00      PROA   
ATOM   2167 HD23 LEU P 136     -43.076 -99.681 119.527  0.00 97.00      PROA   
ATOM   2168  C   LEU P 136     -38.389-102.395 121.586  0.00 97.00      PROA   
ATOM   2169  O   LEU P 136     -37.990-102.347 122.749  0.00 97.00      PROA   
ATOM   2170  N   LYS P 137     -38.026-103.392 120.751  0.00 97.00      PROA   
ATOM   2171  HN  LYS P 137     -38.394-103.433 119.828  0.00 97.00      PROA   
ATOM   2172  CA  LYS P 137     -37.019-104.375 121.087  0.00 97.00      PROA   
ATOM   2173  HA  LYS P 137     -36.382-103.990 121.873  0.00 97.00      PROA   
ATOM   2174  CB  LYS P 137     -37.636-105.723 121.545  0.00 97.00      PROA   
ATOM   2175  HB1 LYS P 137     -36.835-106.489 121.627  0.00 97.00      PROA   
ATOM   2176  HB2 LYS P 137     -38.359-106.074 120.776  0.00 97.00      PROA   
ATOM   2177  CG  LYS P 137     -38.358-105.644 122.904  0.00 97.00      PROA   
ATOM   2178  HG1 LYS P 137     -39.201-104.922 122.840  0.00 97.00      PROA   
ATOM   2179  HG2 LYS P 137     -37.641-105.246 123.652  0.00 97.00      PROA   
ATOM   2180  CD  LYS P 137     -38.895-107.010 123.369  0.00 97.00      PROA   
ATOM   2181  HD1 LYS P 137     -38.061-107.748 123.360  0.00 97.00      PROA   
ATOM   2182  HD2 LYS P 137     -39.650-107.359 122.630  0.00 97.00      PROA   
ATOM   2183  CE  LYS P 137     -39.546-107.002 124.760  0.00 97.00      PROA   
ATOM   2184  HE1 LYS P 137     -39.941-108.016 124.995  0.00 97.00      PROA   
ATOM   2185  HE2 LYS P 137     -40.375-106.268 124.819  0.00 97.00      PROA   
ATOM   2186  NZ  LYS P 137     -38.540-106.674 125.796  0.00 97.00      PROA   
ATOM   2187  HZ1 LYS P 137     -38.409-105.645 125.885  0.00 97.00      PROA   
ATOM   2188  HZ2 LYS P 137     -37.640-107.107 125.506  0.00 97.00      PROA   
ATOM   2189  HZ3 LYS P 137     -38.826-107.082 126.709  0.00 97.00      PROA   
ATOM   2190  C   LYS P 137     -36.146-104.606 119.874  0.00 97.00      PROA   
ATOM   2191  O   LYS P 137     -36.603-105.133 118.861  0.00 97.00      PROA   
ATOM   2192  N   THR P 138     -34.846-104.224 119.938  0.00 97.00      PROA   
ATOM   2193  HN  THR P 138     -34.504-103.724 120.736  0.00 97.00      PROA   
ATOM   2194  CA  THR P 138     -33.899-104.426 118.850  0.00 97.00      PROA   
ATOM   2195  HA  THR P 138     -34.450-104.260 117.935  0.00 97.00      PROA   
ATOM   2196  CB  THR P 138     -32.741-103.426 118.838  0.00 97.00      PROA   
ATOM   2197  HB  THR P 138     -33.155-102.419 119.080  0.00 97.00      PROA   
ATOM   2198  OG1 THR P 138     -32.138-103.338 117.552  0.00 97.00      PROA   
ATOM   2199  HG1 THR P 138     -31.413-102.719 117.661  0.00 97.00      PROA   
ATOM   2200  CG2 THR P 138     -31.644-103.769 119.857  0.00 97.00      PROA   
ATOM   2201 HG21 THR P 138     -31.113-104.706 119.586  0.00 97.00      PROA   
ATOM   2202 HG22 THR P 138     -32.075-103.889 120.870  0.00 97.00      PROA   
ATOM   2203 HG23 THR P 138     -30.891-102.953 119.899  0.00 97.00      PROA   
ATOM   2204  C   THR P 138     -33.425-105.869 118.816  0.00 97.00      PROA   
ATOM   2205  O   THR P 138     -33.698-106.661 119.709  0.00 97.00      PROA   
ATOM   2206  N   ASN P 139     -32.758-106.266 117.715  0.00 97.00      PROA   
ATOM   2207  HN  ASN P 139     -32.469-105.597 117.037  0.00 97.00      PROA   
ATOM   2208  CA  ASN P 139     -32.460-107.655 117.451  0.00 97.00      PROA   
ATOM   2209  HA  ASN P 139     -31.978-108.069 118.327  0.00 97.00      PROA   
ATOM   2210  CB  ASN P 139     -33.743-108.481 117.123  0.00 97.00      PROA   
ATOM   2211  HB1 ASN P 139     -34.384-108.526 118.030  0.00 97.00      PROA   
ATOM   2212  HB2 ASN P 139     -33.489-109.527 116.855  0.00 97.00      PROA   
ATOM   2213  CG  ASN P 139     -34.529-107.855 115.962  0.00 97.00      PROA   
ATOM   2214  OD1 ASN P 139     -34.153-108.016 114.798  0.00 97.00      PROA   
ATOM   2215  ND2 ASN P 139     -35.651-107.149 116.272  0.00 97.00      PROA   
ATOM   2216 HD21 ASN P 139     -36.204-106.784 115.524  0.00 97.00      PROA   
ATOM   2217 HD22 ASN P 139     -35.908-106.999 117.226  0.00 97.00      PROA   
ATOM   2218  C   ASN P 139     -31.448-107.686 116.324  0.00 97.00      PROA   
ATOM   2219  O   ASN P 139     -31.110-106.653 115.751  0.00 97.00      PROA   
ATOM   2220  N   MET P 140     -30.932-108.887 115.969  0.00 97.00      PROA   
ATOM   2221  HN  MET P 140     -31.165-109.712 116.482  0.00 97.00      PROA   
ATOM   2222  CA  MET P 140     -29.971-109.083 114.894  0.00 97.00      PROA   
ATOM   2223  HA  MET P 140     -29.091-108.508 115.148  0.00 97.00      PROA   
ATOM   2224  CB  MET P 140     -29.552-110.570 114.800  0.00 97.00      PROA   
ATOM   2225  HB1 MET P 140     -30.440-111.196 114.561  0.00 97.00      PROA   
ATOM   2226  HB2 MET P 140     -29.203-110.870 115.814  0.00 97.00      PROA   
ATOM   2227  CG  MET P 140     -28.436-110.858 113.775  0.00 97.00      PROA   
ATOM   2228  HG1 MET P 140     -27.531-110.285 114.078  0.00 97.00      PROA   
ATOM   2229  HG2 MET P 140     -28.739-110.472 112.780  0.00 97.00      PROA   
ATOM   2230  SD  MET P 140     -28.021-112.620 113.585  0.00 97.00      PROA   
ATOM   2231  CE  MET P 140     -27.451-112.921 115.283  0.00 97.00      PROA   
ATOM   2232  HE1 MET P 140     -28.283-112.822 116.013  0.00 97.00      PROA   
ATOM   2233  HE2 MET P 140     -26.650-112.206 115.565  0.00 97.00      PROA   
ATOM   2234  HE3 MET P 140     -27.051-113.950 115.392  0.00 97.00      PROA   
ATOM   2235  C   MET P 140     -30.444-108.579 113.534  0.00 97.00      PROA   
ATOM   2236  O   MET P 140     -29.667-108.014 112.768  0.00 97.00      PROA   
ATOM   2237  N   SER P 141     -31.752-108.707 113.212  0.00 97.00      PROA   
ATOM   2238  HN  SER P 141     -32.398-109.108 113.857  0.00 97.00      PROA   
ATOM   2239  CA  SER P 141     -32.291-108.306 111.920  0.00 97.00      PROA   
ATOM   2240  HA  SER P 141     -31.568-108.533 111.147  0.00 97.00      PROA   
ATOM   2241  CB  SER P 141     -33.615-109.059 111.609  0.00 97.00      PROA   
ATOM   2242  HB1 SER P 141     -34.430-108.737 112.293  0.00 97.00      PROA   
ATOM   2243  HB2 SER P 141     -33.447-110.145 111.775  0.00 97.00      PROA   
ATOM   2244  OG  SER P 141     -34.026-108.890 110.253  0.00 97.00      PROA   
ATOM   2245  HG1 SER P 141     -34.168-107.948 110.120  0.00 97.00      PROA   
ATOM   2246  C   SER P 141     -32.569-106.810 111.899  0.00 97.00      PROA   
ATOM   2247  O   SER P 141     -33.040-106.284 110.898  0.00 97.00      PROA   
ATOM   2248  N   HSD P 142     -32.238-106.092 112.994  0.00 97.00      PROA   
ATOM   2249  HN  HSD P 142     -31.932-106.574 113.812  0.00 97.00      PROA   
ATOM   2250  CA  HSD P 142     -32.253-104.646 113.087  0.00 97.00      PROA   
ATOM   2251  HA  HSD P 142     -32.690-104.231 112.197  0.00 97.00      PROA   
ATOM   2252  CB  HSD P 142     -33.114-104.153 114.276  0.00 97.00      PROA   
ATOM   2253  HB1 HSD P 142     -32.873-103.096 114.523  0.00 97.00      PROA   
ATOM   2254  HB2 HSD P 142     -32.914-104.763 115.181  0.00 97.00      PROA   
ATOM   2255  ND1 HSD P 142     -35.464-103.172 114.164  0.00 97.00      PROA   
ATOM   2256  HD1 HSD P 142     -35.281-102.358 114.718  0.00 97.00      PROA   
ATOM   2257  CG  HSD P 142     -34.584-104.207 113.930  0.00 97.00      PROA   
ATOM   2258  CE1 HSD P 142     -36.629-103.491 113.552  0.00 97.00      PROA   
ATOM   2259  HE1 HSD P 142     -37.518-102.862 113.595  0.00 97.00      PROA   
ATOM   2260  NE2 HSD P 142     -36.566-104.658 112.946  0.00 97.00      PROA   
ATOM   2261  CD2 HSD P 142     -35.284-105.116 113.196  0.00 97.00      PROA   
ATOM   2262  HD2 HSD P 142     -34.986-106.071 112.785  0.00 97.00      PROA   
ATOM   2263  C   HSD P 142     -30.840-104.094 113.124  0.00 97.00      PROA   
ATOM   2264  O   HSD P 142     -30.626-102.913 113.380  0.00 97.00      PROA   
ATOM   2265  N   SER P 143     -29.827-104.930 112.814  0.00 97.00      PROA   
ATOM   2266  HN  SER P 143     -30.015-105.892 112.631  0.00 97.00      PROA   
ATOM   2267  CA  SER P 143     -28.430-104.536 112.742  0.00 97.00      PROA   
ATOM   2268  HA  SER P 143     -28.262-103.704 113.413  0.00 97.00      PROA   
ATOM   2269  CB  SER P 143     -27.531-105.727 113.158  0.00 97.00      PROA   
ATOM   2270  HB1 SER P 143     -27.521-106.517 112.378  0.00 97.00      PROA   
ATOM   2271  HB2 SER P 143     -27.968-106.177 114.074  0.00 97.00      PROA   
ATOM   2272  OG  SER P 143     -26.199-105.327 113.455  0.00 97.00      PROA   
ATOM   2273  HG1 SER P 143     -25.801-105.036 112.632  0.00 97.00      PROA   
ATOM   2274  C   SER P 143     -28.066-104.107 111.327  0.00 97.00      PROA   
ATOM   2275  O   SER P 143     -28.676-104.554 110.358  0.00 97.00      PROA   
ATOM   2276  N   GLY P 144     -27.038-103.230 111.175  0.00 97.00      PROA   
ATOM   2277  HN  GLY P 144     -26.577-102.837 111.971  0.00 97.00      PROA   
ATOM   2278  CA  GLY P 144     -26.493-102.838 109.884  0.00 97.00      PROA   
ATOM   2279  HA1 GLY P 144     -27.067-103.275 109.084  0.00 97.00      PROA   
ATOM   2280  HA2 GLY P 144     -25.459-103.153 109.873  0.00 97.00      PROA   
ATOM   2281  C   GLY P 144     -26.500-101.348 109.699  0.00 97.00      PROA   
ATOM   2282  O   GLY P 144     -26.440-100.589 110.658  0.00 97.00      PROA   
ATOM   2283  N   THR P 145     -26.539-100.883 108.429  0.00 97.00      PROA   
ATOM   2284  HN  THR P 145     -26.691-101.522 107.675  0.00 97.00      PROA   
ATOM   2285  CA  THR P 145     -26.426 -99.475 108.086  0.00 97.00      PROA   
ATOM   2286  HA  THR P 145     -25.968 -98.962 108.917  0.00 97.00      PROA   
ATOM   2287  CB  THR P 145     -25.506 -99.192 106.892  0.00 97.00      PROA   
ATOM   2288  HB  THR P 145     -24.503 -99.609 107.139  0.00 97.00      PROA   
ATOM   2289  OG1 THR P 145     -25.322 -97.798 106.661  0.00 97.00      PROA   
ATOM   2290  HG1 THR P 145     -25.945 -97.556 105.965  0.00 97.00      PROA   
ATOM   2291  CG2 THR P 145     -25.984 -99.848 105.582  0.00 97.00      PROA   
ATOM   2292 HG21 THR P 145     -26.962 -99.432 105.260  0.00 97.00      PROA   
ATOM   2293 HG22 THR P 145     -26.082-100.945 105.701  0.00 97.00      PROA   
ATOM   2294 HG23 THR P 145     -25.249 -99.648 104.772  0.00 97.00      PROA   
ATOM   2295  C   THR P 145     -27.799 -98.868 107.918  0.00 97.00      PROA   
ATOM   2296  O   THR P 145     -28.634 -99.368 107.178  0.00 97.00      PROA   
ATOM   2297  N   TYR P 146     -28.057 -97.749 108.625  0.00 97.00      PROA   
ATOM   2298  HN  TYR P 146     -27.365 -97.375 109.240  0.00 97.00      PROA   
ATOM   2299  CA  TYR P 146     -29.307 -97.025 108.575  0.00 97.00      PROA   
ATOM   2300  HA  TYR P 146     -30.022 -97.583 107.992  0.00 97.00      PROA   
ATOM   2301  CB  TYR P 146     -29.913 -96.727 109.968  0.00 97.00      PROA   
ATOM   2302  HB1 TYR P 146     -30.704 -95.952 109.886  0.00 97.00      PROA   
ATOM   2303  HB2 TYR P 146     -29.126 -96.352 110.658  0.00 97.00      PROA   
ATOM   2304  CG  TYR P 146     -30.559 -97.932 110.592  0.00 97.00      PROA   
ATOM   2305  CD1 TYR P 146     -29.798 -98.888 111.284  0.00 97.00      PROA   
ATOM   2306  HD1 TYR P 146     -28.720 -98.813 111.288  0.00 97.00      PROA   
ATOM   2307  CE1 TYR P 146     -30.431 -99.909 112.002  0.00 97.00      PROA   
ATOM   2308  HE1 TYR P 146     -29.839-100.640 112.528  0.00 97.00      PROA   
ATOM   2309  CZ  TYR P 146     -31.828 -99.967 112.056  0.00 97.00      PROA   
ATOM   2310  OH  TYR P 146     -32.465-100.977 112.800  0.00 97.00      PROA   
ATOM   2311  HH  TYR P 146     -31.768-101.526 113.174  0.00 97.00      PROA   
ATOM   2312  CD2 TYR P 146     -31.963 -98.033 110.613  0.00 97.00      PROA   
ATOM   2313  HD2 TYR P 146     -32.559 -97.293 110.100  0.00 97.00      PROA   
ATOM   2314  CE2 TYR P 146     -32.594 -99.044 111.345  0.00 97.00      PROA   
ATOM   2315  HE2 TYR P 146     -33.670 -99.095 111.389  0.00 97.00      PROA   
ATOM   2316  C   TYR P 146     -29.102 -95.701 107.884  0.00 97.00      PROA   
ATOM   2317  O   TYR P 146     -28.077 -95.051 108.043  0.00 97.00      PROA   
ATOM   2318  N   HSD P 147     -30.100 -95.266 107.088  0.00 97.00      PROA   
ATOM   2319  HN  HSD P 147     -30.938 -95.799 106.995  0.00 97.00      PROA   
ATOM   2320  CA  HSD P 147     -30.045 -94.005 106.376  0.00 97.00      PROA   
ATOM   2321  HA  HSD P 147     -29.389 -93.318 106.893  0.00 97.00      PROA   
ATOM   2322  CB  HSD P 147     -29.612 -94.162 104.891  0.00 97.00      PROA   
ATOM   2323  HB1 HSD P 147     -29.455 -93.155 104.448  0.00 97.00      PROA   
ATOM   2324  HB2 HSD P 147     -30.405 -94.666 104.302  0.00 97.00      PROA   
ATOM   2325  ND1 HSD P 147     -27.190 -94.519 104.161  0.00 97.00      PROA   
ATOM   2326  HD1 HSD P 147     -26.997 -93.568 103.913  0.00 97.00      PROA   
ATOM   2327  CG  HSD P 147     -28.368 -94.992 104.701  0.00 97.00      PROA   
ATOM   2328  CE1 HSD P 147     -26.360 -95.583 104.031  0.00 97.00      PROA   
ATOM   2329  HE1 HSD P 147     -25.347 -95.503 103.636  0.00 97.00      PROA   
ATOM   2330  NE2 HSD P 147     -26.925 -96.705 104.430  0.00 97.00      PROA   
ATOM   2331  CD2 HSD P 147     -28.189 -96.335 104.847  0.00 97.00      PROA   
ATOM   2332  HD2 HSD P 147     -28.876 -97.088 105.214  0.00 97.00      PROA   
ATOM   2333  C   HSD P 147     -31.446 -93.447 106.408  0.00 97.00      PROA   
ATOM   2334  O   HSD P 147     -32.398 -94.178 106.659  0.00 97.00      PROA   
ATOM   2335  N   CYS P 148     -31.626 -92.131 106.155  0.00 97.00      PROA   
ATOM   2336  HN  CYS P 148     -30.858 -91.495 106.091  0.00 97.00      PROA   
ATOM   2337  CA  CYS P 148     -32.948 -91.577 105.961  0.00 97.00      PROA   
ATOM   2338  HA  CYS P 148     -33.604 -92.379 105.670  0.00 97.00      PROA   
ATOM   2339  CB  CYS P 148     -33.558 -90.932 107.238  0.00 97.00      PROA   
ATOM   2340  HB1 CYS P 148     -33.534 -91.703 108.039  0.00 97.00      PROA   
ATOM   2341  HB2 CYS P 148     -34.631 -90.713 107.048  0.00 97.00      PROA   
ATOM   2342  SG  CYS P 148     -32.710 -89.434 107.845  0.00 97.00      PROA   
ATOM   2343  C   CYS P 148     -32.967 -90.612 104.799  0.00 97.00      PROA   
ATOM   2344  O   CYS P 148     -31.933 -90.141 104.335  0.00 97.00      PROA   
ATOM   2345  N   SER P 149     -34.180 -90.303 104.288  0.00 97.00      PROA   
ATOM   2346  HN  SER P 149     -35.003 -90.747 104.637  0.00 97.00      PROA   
ATOM   2347  CA  SER P 149     -34.354 -89.285 103.273  0.00 97.00      PROA   
ATOM   2348  HA  SER P 149     -33.578 -88.548 103.414  0.00 97.00      PROA   
ATOM   2349  CB  SER P 149     -34.335 -89.796 101.797  0.00 97.00      PROA   
ATOM   2350  HB1 SER P 149     -33.416 -90.403 101.656  0.00 97.00      PROA   
ATOM   2351  HB2 SER P 149     -34.287 -88.934 101.099  0.00 97.00      PROA   
ATOM   2352  OG  SER P 149     -35.466 -90.591 101.441  0.00 97.00      PROA   
ATOM   2353  HG1 SER P 149     -36.247 -90.138 101.767  0.00 97.00      PROA   
ATOM   2354  C   SER P 149     -35.668 -88.601 103.518  0.00 97.00      PROA   
ATOM   2355  O   SER P 149     -36.602 -89.213 104.018  0.00 97.00      PROA   
ATOM   2356  N   GLY P 150     -35.766 -87.308 103.143  0.00 97.00      PROA   
ATOM   2357  HN  GLY P 150     -34.978 -86.850 102.738  0.00 97.00      PROA   
ATOM   2358  CA  GLY P 150     -37.000 -86.548 103.187  0.00 97.00      PROA   
ATOM   2359  HA1 GLY P 150     -37.018 -85.985 104.107  0.00 97.00      PROA   
ATOM   2360  HA2 GLY P 150     -37.849 -87.206 103.055  0.00 97.00      PROA   
ATOM   2361  C   GLY P 150     -36.988 -85.585 102.043  0.00 97.00      PROA   
ATOM   2362  O   GLY P 150     -36.032 -85.534 101.282  0.00 97.00      PROA   
ATOM   2363  N   MET P 151     -38.062 -84.785 101.894  0.00 97.00      PROA   
ATOM   2364  HN  MET P 151     -38.866 -84.908 102.474  0.00 97.00      PROA   
ATOM   2365  CA  MET P 151     -38.236 -83.836 100.820  0.00 97.00      PROA   
ATOM   2366  HA  MET P 151     -37.362 -83.823 100.187  0.00 97.00      PROA   
ATOM   2367  CB  MET P 151     -39.492 -84.223  99.992  0.00 97.00      PROA   
ATOM   2368  HB1 MET P 151     -40.401 -83.721 100.377  0.00 97.00      PROA   
ATOM   2369  HB2 MET P 151     -39.663 -85.316 100.148  0.00 97.00      PROA   
ATOM   2370  CG  MET P 151     -39.371 -84.031  98.468  0.00 97.00      PROA   
ATOM   2371  HG1 MET P 151     -40.291 -84.460  98.010  0.00 97.00      PROA   
ATOM   2372  HG2 MET P 151     -38.512 -84.635  98.101  0.00 97.00      PROA   
ATOM   2373  SD  MET P 151     -39.193 -82.312  97.911  0.00 97.00      PROA   
ATOM   2374  CE  MET P 151     -39.352 -82.698  96.146  0.00 97.00      PROA   
ATOM   2375  HE1 MET P 151     -40.363 -83.101  95.923  0.00 97.00      PROA   
ATOM   2376  HE2 MET P 151     -38.603 -83.456  95.829  0.00 97.00      PROA   
ATOM   2377  HE3 MET P 151     -39.204 -81.787  95.527  0.00 97.00      PROA   
ATOM   2378  C   MET P 151     -38.413 -82.461 101.447  0.00 97.00      PROA   
ATOM   2379  O   MET P 151     -39.096 -82.303 102.455  0.00 97.00      PROA   
ATOM   2380  N   GLY P 152     -37.775 -81.425 100.852  0.00 97.00      PROA   
ATOM   2381  HN  GLY P 152     -37.157 -81.621 100.094  0.00 97.00      PROA   
ATOM   2382  CA  GLY P 152     -38.009 -80.023 101.183  0.00 97.00      PROA   
ATOM   2383  HA1 GLY P 152     -37.130 -79.625 101.660  0.00 97.00      PROA   
ATOM   2384  HA2 GLY P 152     -38.896 -79.933 101.795  0.00 97.00      PROA   
ATOM   2385  C   GLY P 152     -38.273 -79.246  99.924  0.00 97.00      PROA   
ATOM   2386  O   GLY P 152     -39.416 -78.954  99.589  0.00 97.00      PROA   
ATOM   2387  N   LYS P 153     -37.207 -78.867  99.188  0.00 97.00      PROA   
ATOM   2388  HN  LYS P 153     -36.280 -78.963  99.547  0.00 97.00      PROA   
ATOM   2389  CA  LYS P 153     -37.324 -78.366  97.828  0.00 97.00      PROA   
ATOM   2390  HA  LYS P 153     -38.366 -78.326  97.555  0.00 97.00      PROA   
ATOM   2391  CB  LYS P 153     -36.715 -76.948  97.670  0.00 97.00      PROA   
ATOM   2392  HB1 LYS P 153     -36.506 -76.729  96.600  0.00 97.00      PROA   
ATOM   2393  HB2 LYS P 153     -35.747 -76.909  98.214  0.00 97.00      PROA   
ATOM   2394  CG  LYS P 153     -37.637 -75.823  98.185  0.00 97.00      PROA   
ATOM   2395  HG1 LYS P 153     -37.088 -74.858  98.105  0.00 97.00      PROA   
ATOM   2396  HG2 LYS P 153     -37.871 -75.991  99.259  0.00 97.00      PROA   
ATOM   2397  CD  LYS P 153     -38.943 -75.732  97.376  0.00 97.00      PROA   
ATOM   2398  HD1 LYS P 153     -39.542 -76.651  97.562  0.00 97.00      PROA   
ATOM   2399  HD2 LYS P 153     -38.674 -75.711  96.295  0.00 97.00      PROA   
ATOM   2400  CE  LYS P 153     -39.809 -74.512  97.708  0.00 97.00      PROA   
ATOM   2401  HE1 LYS P 153     -39.265 -73.570  97.487  0.00 97.00      PROA   
ATOM   2402  HE2 LYS P 153     -40.107 -74.523  98.778  0.00 97.00      PROA   
ATOM   2403  NZ  LYS P 153     -41.044 -74.537  96.887  0.00 97.00      PROA   
ATOM   2404  HZ1 LYS P 153     -41.570 -75.411  97.091  0.00 97.00      PROA   
ATOM   2405  HZ2 LYS P 153     -40.786 -74.525  95.879  0.00 97.00      PROA   
ATOM   2406  HZ3 LYS P 153     -41.639 -73.714  97.103  0.00 97.00      PROA   
ATOM   2407  C   LYS P 153     -36.745 -79.329  96.817  0.00 97.00      PROA   
ATOM   2408  O   LYS P 153     -36.849 -79.120  95.609  0.00 97.00      PROA   
ATOM   2409  N   HSD P 154     -36.187 -80.452  97.303  0.00 97.00      PROA   
ATOM   2410  HN  HSD P 154     -36.094 -80.583  98.285  0.00 97.00      PROA   
ATOM   2411  CA  HSD P 154     -35.806 -81.592  96.511  0.00 97.00      PROA   
ATOM   2412  HA  HSD P 154     -36.615 -81.833  95.836  0.00 97.00      PROA   
ATOM   2413  CB  HSD P 154     -34.486 -81.398  95.721  0.00 97.00      PROA   
ATOM   2414  HB1 HSD P 154     -33.676 -81.096  96.421  0.00 97.00      PROA   
ATOM   2415  HB2 HSD P 154     -34.630 -80.566  94.998  0.00 97.00      PROA   
ATOM   2416  ND1 HSD P 154     -32.946 -83.368  95.220  0.00 97.00      PROA   
ATOM   2417  HD1 HSD P 154     -32.354 -83.265  96.021  0.00 97.00      PROA   
ATOM   2418  CG  HSD P 154     -34.069 -82.617  94.941  0.00 97.00      PROA   
ATOM   2419  CE1 HSD P 154     -32.918 -84.382  94.322  0.00 97.00      PROA   
ATOM   2420  HE1 HSD P 154     -32.131 -85.135  94.311  0.00 97.00      PROA   
ATOM   2421  NE2 HSD P 154     -33.943 -84.342  93.493  0.00 97.00      PROA   
ATOM   2422  CD2 HSD P 154     -34.659 -83.220  93.872  0.00 97.00      PROA   
ATOM   2423  HD2 HSD P 154     -35.553 -82.943  93.328  0.00 97.00      PROA   
ATOM   2424  C   HSD P 154     -35.686 -82.691  97.536  0.00 97.00      PROA   
ATOM   2425  O   HSD P 154     -35.758 -82.424  98.734  0.00 97.00      PROA   
ATOM   2426  N   ARG P 155     -35.531 -83.971  97.119  0.00 97.00      PROA   
ATOM   2427  HN  ARG P 155     -35.497 -84.199  96.148  0.00 97.00      PROA   
ATOM   2428  CA  ARG P 155     -35.184 -85.025  98.052  0.00 97.00      PROA   
ATOM   2429  HA  ARG P 155     -35.871 -84.937  98.882  0.00 97.00      PROA   
ATOM   2430  CB  ARG P 155     -35.366 -86.464  97.502  0.00 97.00      PROA   
ATOM   2431  HB1 ARG P 155     -36.457 -86.634  97.350  0.00 97.00      PROA   
ATOM   2432  HB2 ARG P 155     -35.036 -87.184  98.283  0.00 97.00      PROA   
ATOM   2433  CG  ARG P 155     -34.639 -86.752  96.169  0.00 97.00      PROA   
ATOM   2434  HG1 ARG P 155     -33.821 -86.016  96.042  0.00 97.00      PROA   
ATOM   2435  HG2 ARG P 155     -35.339 -86.608  95.317  0.00 97.00      PROA   
ATOM   2436  CD  ARG P 155     -33.975 -88.137  96.079  0.00 97.00      PROA   
ATOM   2437  HD1 ARG P 155     -33.154 -88.197  96.830  0.00 97.00      PROA   
ATOM   2438  HD2 ARG P 155     -33.563 -88.313  95.061  0.00 97.00      PROA   
ATOM   2439  NE  ARG P 155     -35.029 -89.162  96.362  0.00 97.00      PROA   
ATOM   2440  HE  ARG P 155     -35.981 -88.912  96.215  0.00 97.00      PROA   
ATOM   2441  CZ  ARG P 155     -34.794 -90.335  96.987  0.00 97.00      PROA   
ATOM   2442  NH1 ARG P 155     -33.560 -90.812  97.200  0.00 97.00      PROA   
ATOM   2443 HH11 ARG P 155     -32.785 -90.330  96.805  0.00 97.00      PROA   
ATOM   2444 HH12 ARG P 155     -33.466 -91.696  97.651  0.00 97.00      PROA   
ATOM   2445  NH2 ARG P 155     -35.834 -91.069  97.425  0.00 97.00      PROA   
ATOM   2446 HH21 ARG P 155     -36.761 -90.732  97.291  0.00 97.00      PROA   
ATOM   2447 HH22 ARG P 155     -35.645 -91.897  97.945  0.00 97.00      PROA   
ATOM   2448  C   ARG P 155     -33.781 -84.861  98.626  0.00 97.00      PROA   
ATOM   2449  O   ARG P 155     -32.820 -84.585  97.912  0.00 97.00      PROA   
ATOM   2450  N   TYR P 156     -33.638 -85.035  99.953  0.00 97.00      PROA   
ATOM   2451  HN  TYR P 156     -34.440 -85.206 100.525  0.00 97.00      PROA   
ATOM   2452  CA  TYR P 156     -32.380 -84.924 100.657  0.00 97.00      PROA   
ATOM   2453  HA  TYR P 156     -31.573 -84.741  99.961  0.00 97.00      PROA   
ATOM   2454  CB  TYR P 156     -32.414 -83.817 101.748  0.00 97.00      PROA   
ATOM   2455  HB1 TYR P 156     -31.416 -83.676 102.207  0.00 97.00      PROA   
ATOM   2456  HB2 TYR P 156     -33.136 -84.110 102.540  0.00 97.00      PROA   
ATOM   2457  CG  TYR P 156     -32.865 -82.485 101.194  0.00 97.00      PROA   
ATOM   2458  CD1 TYR P 156     -32.311 -81.954 100.014  0.00 97.00      PROA   
ATOM   2459  HD1 TYR P 156     -31.548 -82.503  99.482  0.00 97.00      PROA   
ATOM   2460  CE1 TYR P 156     -32.759 -80.730  99.500  0.00 97.00      PROA   
ATOM   2461  HE1 TYR P 156     -32.338 -80.347  98.582  0.00 97.00      PROA   
ATOM   2462  CZ  TYR P 156     -33.755 -80.013 100.173  0.00 97.00      PROA   
ATOM   2463  OH  TYR P 156     -34.208 -78.779  99.665  0.00 97.00      PROA   
ATOM   2464  HH  TYR P 156     -33.549 -78.461  99.045  0.00 97.00      PROA   
ATOM   2465  CD2 TYR P 156     -33.848 -81.739 101.871  0.00 97.00      PROA   
ATOM   2466  HD2 TYR P 156     -34.276 -82.121 102.787  0.00 97.00      PROA   
ATOM   2467  CE2 TYR P 156     -34.289 -80.512 101.365  0.00 97.00      PROA   
ATOM   2468  HE2 TYR P 156     -35.033 -79.946 101.904  0.00 97.00      PROA   
ATOM   2469  C   TYR P 156     -32.134 -86.262 101.312  0.00 97.00      PROA   
ATOM   2470  O   TYR P 156     -33.066 -86.894 101.794  0.00 97.00      PROA   
ATOM   2471  N   THR P 157     -30.865 -86.733 101.323  0.00 97.00      PROA   
ATOM   2472  HN  THR P 157     -30.133 -86.223 100.880  0.00 97.00      PROA   
ATOM   2473  CA  THR P 157     -30.452 -87.999 101.906  0.00 97.00      PROA   
ATOM   2474  HA  THR P 157     -31.305 -88.511 102.333  0.00 97.00      PROA   
ATOM   2475  CB  THR P 157     -29.756 -88.933 100.916  0.00 97.00      PROA   
ATOM   2476  HB  THR P 157     -29.215 -89.759 101.439  0.00 97.00      PROA   
ATOM   2477  OG1 THR P 157     -28.840 -88.224 100.085  0.00 97.00      PROA   
ATOM   2478  HG1 THR P 157     -28.136 -87.916 100.659  0.00 97.00      PROA   
ATOM   2479  CG2 THR P 157     -30.808 -89.570  99.995  0.00 97.00      PROA   
ATOM   2480 HG21 THR P 157     -31.378 -88.784  99.457  0.00 97.00      PROA   
ATOM   2481 HG22 THR P 157     -31.509 -90.195 100.583  0.00 97.00      PROA   
ATOM   2482 HG23 THR P 157     -30.303 -90.218  99.245  0.00 97.00      PROA   
ATOM   2483  C   THR P 157     -29.482 -87.719 103.029  0.00 97.00      PROA   
ATOM   2484  O   THR P 157     -28.620 -86.852 102.914  0.00 97.00      PROA   
ATOM   2485  N   SER P 158     -29.590 -88.462 104.154  0.00 97.00      PROA   
ATOM   2486  HN  SER P 158     -30.317 -89.142 104.257  0.00 97.00      PROA   
ATOM   2487  CA  SER P 158     -28.680 -88.331 105.276  0.00 97.00      PROA   
ATOM   2488  HA  SER P 158     -28.467 -87.281 105.410  0.00 97.00      PROA   
ATOM   2489  CB  SER P 158     -29.288 -88.874 106.604  0.00 97.00      PROA   
ATOM   2490  HB1 SER P 158     -30.297 -88.427 106.723  0.00 97.00      PROA   
ATOM   2491  HB2 SER P 158     -28.675 -88.556 107.472  0.00 97.00      PROA   
ATOM   2492  OG  SER P 158     -29.417 -90.296 106.635  0.00 97.00      PROA   
ATOM   2493  HG1 SER P 158     -28.537 -90.656 106.797  0.00 97.00      PROA   
ATOM   2494  C   SER P 158     -27.369 -89.048 105.031  0.00 97.00      PROA   
ATOM   2495  O   SER P 158     -27.215 -89.832 104.097  0.00 97.00      PROA   
ATOM   2496  N   ALA P 159     -26.398 -88.830 105.945  0.00 97.00      PROA   
ATOM   2497  HN  ALA P 159     -26.479 -88.091 106.611  0.00 97.00      PROA   
ATOM   2498  CA  ALA P 159     -25.298 -89.745 106.165  0.00 97.00      PROA   
ATOM   2499  HA  ALA P 159     -24.771 -89.855 105.226  0.00 97.00      PROA   
ATOM   2500  CB  ALA P 159     -24.331 -89.190 107.230  0.00 97.00      PROA   
ATOM   2501  HB1 ALA P 159     -24.849 -89.069 108.206  0.00 97.00      PROA   
ATOM   2502  HB2 ALA P 159     -23.952 -88.192 106.916  0.00 97.00      PROA   
ATOM   2503  HB3 ALA P 159     -23.461 -89.863 107.373  0.00 97.00      PROA   
ATOM   2504  C   ALA P 159     -25.793 -91.126 106.597  0.00 97.00      PROA   
ATOM   2505  O   ALA P 159     -26.844 -91.253 107.222  0.00 97.00      PROA   
ATOM   2506  N   GLY P 160     -25.052 -92.205 106.247  0.00 97.00      PROA   
ATOM   2507  HN  GLY P 160     -24.201 -92.093 105.741  0.00 97.00      PROA   
ATOM   2508  CA  GLY P 160     -25.355 -93.552 106.708  0.00 97.00      PROA   
ATOM   2509  HA1 GLY P 160     -24.904 -94.247 106.016  0.00 97.00      PROA   
ATOM   2510  HA2 GLY P 160     -26.424 -93.681 106.793  0.00 97.00      PROA   
ATOM   2511  C   GLY P 160     -24.719 -93.794 108.044  0.00 97.00      PROA   
ATOM   2512  O   GLY P 160     -23.546 -93.485 108.234  0.00 97.00      PROA   
ATOM   2513  N   ILE P 161     -25.475 -94.390 108.993  0.00 97.00      PROA   
ATOM   2514  HN  ILE P 161     -26.424 -94.632 108.795  0.00 97.00      PROA   
ATOM   2515  CA  ILE P 161     -24.996 -94.674 110.331  0.00 97.00      PROA   
ATOM   2516  HA  ILE P 161     -23.963 -94.373 110.419  0.00 97.00      PROA   
ATOM   2517  CB  ILE P 161     -25.794 -93.961 111.427  0.00 97.00      PROA   
ATOM   2518  HB  ILE P 161     -26.851 -94.318 111.396  0.00 97.00      PROA   
ATOM   2519  CG2 ILE P 161     -25.208 -94.303 112.818  0.00 97.00      PROA   
ATOM   2520 HG21 ILE P 161     -24.122 -94.074 112.848  0.00 97.00      PROA   
ATOM   2521 HG22 ILE P 161     -25.353 -95.373 113.071  0.00 97.00      PROA   
ATOM   2522 HG23 ILE P 161     -25.710 -93.693 113.598  0.00 97.00      PROA   
ATOM   2523  CG1 ILE P 161     -25.845 -92.422 111.207  0.00 97.00      PROA   
ATOM   2524 HG11 ILE P 161     -26.486 -91.986 112.006  0.00 97.00      PROA   
ATOM   2525 HG12 ILE P 161     -26.343 -92.202 110.239  0.00 97.00      PROA   
ATOM   2526  CD  ILE P 161     -24.483 -91.713 111.244  0.00 97.00      PROA   
ATOM   2527  HD1 ILE P 161     -23.809 -92.102 110.453  0.00 97.00      PROA   
ATOM   2528  HD2 ILE P 161     -23.984 -91.849 112.227  0.00 97.00      PROA   
ATOM   2529  HD3 ILE P 161     -24.614 -90.622 111.080  0.00 97.00      PROA   
ATOM   2530  C   ILE P 161     -25.053 -96.174 110.531  0.00 97.00      PROA   
ATOM   2531  O   ILE P 161     -26.114 -96.788 110.475  0.00 97.00      PROA   
ATOM   2532  N   SER P 162     -23.885 -96.809 110.774  0.00 97.00      PROA   
ATOM   2533  HN  SER P 162     -23.023 -96.307 110.789  0.00 97.00      PROA   
ATOM   2534  CA  SER P 162     -23.787 -98.243 110.964  0.00 97.00      PROA   
ATOM   2535  HA  SER P 162     -24.588 -98.726 110.425  0.00 97.00      PROA   
ATOM   2536  CB  SER P 162     -22.452 -98.813 110.418  0.00 97.00      PROA   
ATOM   2537  HB1 SER P 162     -22.417 -98.642 109.320  0.00 97.00      PROA   
ATOM   2538  HB2 SER P 162     -22.385 -99.908 110.596  0.00 97.00      PROA   
ATOM   2539  OG  SER P 162     -21.326 -98.158 110.999  0.00 97.00      PROA   
ATOM   2540  HG1 SER P 162     -21.457 -98.212 111.951  0.00 97.00      PROA   
ATOM   2541  C   SER P 162     -23.910 -98.630 112.424  0.00 97.00      PROA   
ATOM   2542  O   SER P 162     -23.085 -98.242 113.250  0.00 97.00      PROA   
ATOM   2543  N   VAL P 163     -24.931 -99.449 112.770  0.00 97.00      PROA   
ATOM   2544  HN  VAL P 163     -25.604 -99.742 112.093  0.00 97.00      PROA   
ATOM   2545  CA  VAL P 163     -25.109 -99.964 114.114  0.00 97.00      PROA   
ATOM   2546  HA  VAL P 163     -24.341 -99.550 114.748  0.00 97.00      PROA   
ATOM   2547  CB  VAL P 163     -26.446 -99.617 114.768  0.00 97.00      PROA   
ATOM   2548  HB  VAL P 163     -26.416 -99.929 115.839  0.00 97.00      PROA   
ATOM   2549  CG1 VAL P 163     -26.629 -98.087 114.739  0.00 97.00      PROA   
ATOM   2550 HG11 VAL P 163     -26.738 -97.716 113.697  0.00 97.00      PROA   
ATOM   2551 HG12 VAL P 163     -25.764 -97.577 115.212  0.00 97.00      PROA   
ATOM   2552 HG13 VAL P 163     -27.549 -97.817 115.299  0.00 97.00      PROA   
ATOM   2553  CG2 VAL P 163     -27.638-100.325 114.096  0.00 97.00      PROA   
ATOM   2554 HG21 VAL P 163     -27.605-101.422 114.254  0.00 97.00      PROA   
ATOM   2555 HG22 VAL P 163     -27.641-100.122 113.006  0.00 97.00      PROA   
ATOM   2556 HG23 VAL P 163     -28.592 -99.949 114.525  0.00 97.00      PROA   
ATOM   2557  C   VAL P 163     -24.900-101.460 114.077  0.00 97.00      PROA   
ATOM   2558  O   VAL P 163     -25.357-102.152 113.174  0.00 97.00      PROA   
ATOM   2559  N   THR P 164     -24.162-102.005 115.066  0.00 97.00      PROA   
ATOM   2560  HN  THR P 164     -23.787-101.423 115.787  0.00 97.00      PROA   
ATOM   2561  CA  THR P 164     -23.869-103.430 115.115  0.00 97.00      PROA   
ATOM   2562  HA  THR P 164     -24.320-103.936 114.276  0.00 97.00      PROA   
ATOM   2563  CB  THR P 164     -22.378-103.740 115.062  0.00 97.00      PROA   
ATOM   2564  HB  THR P 164     -21.863-103.375 115.978  0.00 97.00      PROA   
ATOM   2565  OG1 THR P 164     -21.777-103.096 113.946  0.00 97.00      PROA   
ATOM   2566  HG1 THR P 164     -22.155-102.217 113.897  0.00 97.00      PROA   
ATOM   2567  CG2 THR P 164     -22.144-105.252 114.879  0.00 97.00      PROA   
ATOM   2568 HG21 THR P 164     -22.600-105.586 113.922  0.00 97.00      PROA   
ATOM   2569 HG22 THR P 164     -22.581-105.846 115.704  0.00 97.00      PROA   
ATOM   2570 HG23 THR P 164     -21.053-105.461 114.826  0.00 97.00      PROA   
ATOM   2571  C   THR P 164     -24.474-103.969 116.396  0.00 97.00      PROA   
ATOM   2572  O   THR P 164     -24.052-103.597 117.483  0.00 97.00      PROA   
ATOM   2573  N   VAL P 165     -25.493-104.859 116.305  0.00 97.00      PROA   
ATOM   2574  HN  VAL P 165     -25.830-105.113 115.398  0.00 97.00      PROA   
ATOM   2575  CA  VAL P 165     -26.231-105.421 117.440  0.00 97.00      PROA   
ATOM   2576  HA  VAL P 165     -26.240-104.666 118.211  0.00 97.00      PROA   
ATOM   2577  CB  VAL P 165     -27.697-105.688 117.061  0.00 97.00      PROA   
ATOM   2578  HB  VAL P 165     -27.733-106.434 116.237  0.00 97.00      PROA   
ATOM   2579  CG1 VAL P 165     -28.572-106.200 118.229  0.00 97.00      PROA   
ATOM   2580 HG11 VAL P 165     -28.394-105.595 119.143  0.00 97.00      PROA   
ATOM   2581 HG12 VAL P 165     -28.381-107.268 118.447  0.00 97.00      PROA   
ATOM   2582 HG13 VAL P 165     -29.645-106.111 117.965  0.00 97.00      PROA   
ATOM   2583  CG2 VAL P 165     -28.316-104.362 116.565  0.00 97.00      PROA   
ATOM   2584 HG21 VAL P 165     -27.808-103.971 115.662  0.00 97.00      PROA   
ATOM   2585 HG22 VAL P 165     -28.259-103.597 117.369  0.00 97.00      PROA   
ATOM   2586 HG23 VAL P 165     -29.386-104.521 116.314  0.00 97.00      PROA   
ATOM   2587  C   VAL P 165     -25.499-106.667 117.977  0.00 97.00      PROA   
ATOM   2588  O   VAL P 165     -24.480-107.061 117.420  0.00 97.00      PROA   
ATOM   2589  N   LYS P 166     -25.956-107.318 119.084  0.00 97.00      PROA   
ATOM   2590  HN  LYS P 166     -26.756-106.988 119.581  0.00 97.00      PROA   
ATOM   2591  CA  LYS P 166     -25.472-108.622 119.509  0.00 97.00      PROA   
ATOM   2592  HA  LYS P 166     -25.064-109.163 118.665  0.00 97.00      PROA   
ATOM   2593  CB  LYS P 166     -24.505-108.620 120.741  0.00 97.00      PROA   
ATOM   2594  HB1 LYS P 166     -24.075-109.638 120.870  0.00 97.00      PROA   
ATOM   2595  HB2 LYS P 166     -25.088-108.389 121.663  0.00 97.00      PROA   
ATOM   2596  CG  LYS P 166     -23.376-107.571 120.740  0.00 97.00      PROA   
ATOM   2597  HG1 LYS P 166     -22.889-107.579 121.741  0.00 97.00      PROA   
ATOM   2598  HG2 LYS P 166     -23.877-106.585 120.648  0.00 97.00      PROA   
ATOM   2599  CD  LYS P 166     -22.282-107.796 119.673  0.00 97.00      PROA   
ATOM   2600  HD1 LYS P 166     -22.732-108.315 118.798  0.00 97.00      PROA   
ATOM   2601  HD2 LYS P 166     -21.515-108.485 120.089  0.00 97.00      PROA   
ATOM   2602  CE  LYS P 166     -21.574-106.522 119.174  0.00 97.00      PROA   
ATOM   2603  HE1 LYS P 166     -20.977-106.752 118.264  0.00 97.00      PROA   
ATOM   2604  HE2 LYS P 166     -20.916-106.082 119.950  0.00 97.00      PROA   
ATOM   2605  NZ  LYS P 166     -22.590-105.526 118.804  0.00 97.00      PROA   
ATOM   2606  HZ1 LYS P 166     -23.057-105.146 119.652  0.00 97.00      PROA   
ATOM   2607  HZ2 LYS P 166     -23.313-106.039 118.253  0.00 97.00      PROA   
ATOM   2608  HZ3 LYS P 166     -22.237-104.743 118.223  0.00 97.00      PROA   
ATOM   2609  C   LYS P 166     -26.700-109.342 120.006  0.00 97.00      PROA   
ATOM   2610  O   LYS P 166     -27.602-108.705 120.543  0.00 97.00      PROA   
ATOM   2611  N   GLU P 167     -26.694-110.698 119.908  0.00  0.00      PROA   
ATOM   2612  HN  GLU P 167     -25.957-111.175 119.436  0.00  0.00      PROA   
ATOM   2613  CA  GLU P 167     -27.635-111.560 120.592  0.00  0.00      PROA   
ATOM   2614  HA  GLU P 167     -28.333-110.956 121.155  0.00  0.00      PROA   
ATOM   2615  CB  GLU P 167     -28.429-112.536 119.669  0.00  0.00      PROA   
ATOM   2616  HB1 GLU P 167     -28.758-111.976 118.767  0.00  0.00      PROA   
ATOM   2617  HB2 GLU P 167     -29.345-112.813 120.238  0.00  0.00      PROA   
ATOM   2618  CG  GLU P 167     -27.732-113.852 119.249  0.00  0.00      PROA   
ATOM   2619  HG1 GLU P 167     -27.390-114.421 120.139  0.00  0.00      PROA   
ATOM   2620  HG2 GLU P 167     -26.849-113.623 118.616  0.00  0.00      PROA   
ATOM   2621  CD  GLU P 167     -28.707-114.763 118.492  0.00  0.00      PROA   
ATOM   2622  OE1 GLU P 167     -29.810-115.035 119.038  0.00  0.00      PROA   
ATOM   2623  OE2 GLU P 167     -28.353-115.217 117.372  0.00  0.00      PROA   
ATOM   2624  C   GLU P 167     -26.771-112.336 121.550  0.00  0.00      PROA   
ATOM   2625  O   GLU P 167     -25.606-112.612 121.261  0.00  0.00      PROA   
ATOM   2626  N   LEU P 168     -27.323-112.661 122.746  0.00  0.00      PROA   
ATOM   2627  HN  LEU P 168     -28.266-112.419 122.958  0.00  0.00      PROA   
ATOM   2628  CA  LEU P 168     -26.614-113.345 123.809  0.00  0.00      PROA   
ATOM   2629  HA  LEU P 168     -25.715-112.776 123.996  0.00  0.00      PROA   
ATOM   2630  CB  LEU P 168     -27.427-113.434 125.133  0.00  0.00      PROA   
ATOM   2631  HB1 LEU P 168     -26.826-114.018 125.870  0.00  0.00      PROA   
ATOM   2632  HB2 LEU P 168     -28.375-113.986 124.959  0.00  0.00      PROA   
ATOM   2633  CG  LEU P 168     -27.759-112.086 125.837  0.00  0.00      PROA   
ATOM   2634  HG  LEU P 168     -28.073-112.359 126.873  0.00  0.00      PROA   
ATOM   2635  CD1 LEU P 168     -26.534-111.163 125.985  0.00  0.00      PROA   
ATOM   2636 HD11 LEU P 168     -26.197-110.800 124.991  0.00  0.00      PROA   
ATOM   2637 HD12 LEU P 168     -25.696-111.708 126.469  0.00  0.00      PROA   
ATOM   2638 HD13 LEU P 168     -26.791-110.281 126.610  0.00  0.00      PROA   
ATOM   2639  CD2 LEU P 168     -28.963-111.341 125.223  0.00  0.00      PROA   
ATOM   2640 HD21 LEU P 168     -29.839-112.019 125.147  0.00  0.00      PROA   
ATOM   2641 HD22 LEU P 168     -28.714-110.960 124.213  0.00  0.00      PROA   
ATOM   2642 HD23 LEU P 168     -29.241-110.475 125.860  0.00  0.00      PROA   
ATOM   2643  C   LEU P 168     -26.172-114.744 123.437  0.00  0.00      PROA   
ATOM   2644  O   LEU P 168     -25.021-115.107 123.674  0.00  0.00      PROA   
ATOM   2645  N   PHE P 169     -27.072-115.551 122.824  0.00  0.00      PROA   
ATOM   2646  HN  PHE P 169     -28.001-115.250 122.624  0.00  0.00      PROA   
ATOM   2647  CA  PHE P 169     -26.741-116.899 122.417  0.00  0.00      PROA   
ATOM   2648  HA  PHE P 169     -25.779-116.850 121.927  0.00  0.00      PROA   
ATOM   2649  CB  PHE P 169     -26.665-117.929 123.597  0.00  0.00      PROA   
ATOM   2650  HB1 PHE P 169     -25.814-117.647 124.253  0.00  0.00      PROA   
ATOM   2651  HB2 PHE P 169     -26.450-118.947 123.210  0.00  0.00      PROA   
ATOM   2652  CG  PHE P 169     -27.906-118.000 124.468  0.00  0.00      PROA   
ATOM   2653  CD1 PHE P 169     -28.082-117.115 125.549  0.00  0.00      PROA   
ATOM   2654  HD1 PHE P 169     -27.350-116.343 125.731  0.00  0.00      PROA   
ATOM   2655  CE1 PHE P 169     -29.184-117.234 126.405  0.00  0.00      PROA   
ATOM   2656  HE1 PHE P 169     -29.306-116.544 127.227  0.00  0.00      PROA   
ATOM   2657  CZ  PHE P 169     -30.120-118.255 126.202  0.00  0.00      PROA   
ATOM   2658  HZ  PHE P 169     -30.970-118.349 126.862  0.00  0.00      PROA   
ATOM   2659  CD2 PHE P 169     -28.848-119.031 124.289  0.00  0.00      PROA   
ATOM   2660  HD2 PHE P 169     -28.710-119.747 123.495  0.00  0.00      PROA   
ATOM   2661  CE2 PHE P 169     -29.952-119.155 125.143  0.00  0.00      PROA   
ATOM   2662  HE2 PHE P 169     -30.668-119.949 124.988  0.00  0.00      PROA   
ATOM   2663  C   PHE P 169     -27.778-117.301 121.392  0.00  0.00      PROA   
ATOM   2664  O   PHE P 169     -28.877-116.756 121.431  0.00  0.00      PROA   
ATOM   2665  N   PRO P 170     -27.521-118.208 120.448  0.00  0.00      PROA   
ATOM   2666  CD  PRO P 170     -26.206-118.803 120.205  0.00  0.00      PROA   
ATOM   2667  HD1 PRO P 170     -25.703-119.105 121.147  0.00  0.00      PROA   
ATOM   2668  HD2 PRO P 170     -25.584-118.060 119.660  0.00  0.00      PROA   
ATOM   2669  CA  PRO P 170     -28.527-118.721 119.523  0.00  0.00      PROA   
ATOM   2670  HA  PRO P 170     -28.988-117.883 119.016  0.00  0.00      PROA   
ATOM   2671  CB  PRO P 170     -27.743-119.613 118.549  0.00  0.00      PROA   
ATOM   2672  HB1 PRO P 170     -27.437-118.998 117.673  0.00  0.00      PROA   
ATOM   2673  HB2 PRO P 170     -28.316-120.489 118.182  0.00  0.00      PROA   
ATOM   2674  CG  PRO P 170     -26.484-120.020 119.321  0.00  0.00      PROA   
ATOM   2675  HG1 PRO P 170     -26.707-120.902 119.961  0.00  0.00      PROA   
ATOM   2676  HG2 PRO P 170     -25.636-120.253 118.648  0.00  0.00      PROA   
ATOM   2677  C   PRO P 170     -29.618-119.488 120.238  0.00  0.00      PROA   
ATOM   2678  O   PRO P 170     -29.306-120.302 121.106  0.00  0.00      PROA   
ATOM   2679  N   ALA P 171     -30.901-119.231 119.875  0.00  0.00      PROA   
ATOM   2680  HN  ALA P 171     -31.100-118.557 119.168  0.00  0.00      PROA   
ATOM   2681  CA  ALA P 171     -32.069-119.881 120.431  0.00  0.00      PROA   
ATOM   2682  HA  ALA P 171     -32.017-119.702 121.493  0.00  0.00      PROA   
ATOM   2683  CB  ALA P 171     -33.383-119.278 119.894  0.00  0.00      PROA   
ATOM   2684  HB1 ALA P 171     -33.462-119.418 118.795  0.00  0.00      PROA   
ATOM   2685  HB2 ALA P 171     -33.410-118.188 120.107  0.00  0.00      PROA   
ATOM   2686  HB3 ALA P 171     -34.265-119.747 120.380  0.00  0.00      PROA   
ATOM   2687  C   ALA P 171     -32.076-121.372 120.136  0.00  0.00      PROA   
ATOM   2688  O   ALA P 171     -31.608-121.756 119.063  0.00  0.00      PROA   
ATOM   2689  N   PRO P 172     -32.568-122.250 121.012  0.00  0.00      PROA   
ATOM   2690  CD  PRO P 172     -32.975-121.905 122.378  0.00  0.00      PROA   
ATOM   2691  HD1 PRO P 172     -33.845-121.214 122.364  0.00  0.00      PROA   
ATOM   2692  HD2 PRO P 172     -32.116-121.435 122.904  0.00  0.00      PROA   
ATOM   2693  CA  PRO P 172     -32.364-123.680 120.855  0.00  0.00      PROA   
ATOM   2694  HA  PRO P 172     -31.405-123.876 120.398  0.00  0.00      PROA   
ATOM   2695  CB  PRO P 172     -32.438-124.235 122.288  0.00  0.00      PROA   
ATOM   2696  HB1 PRO P 172     -31.417-124.207 122.730  0.00  0.00      PROA   
ATOM   2697  HB2 PRO P 172     -32.817-125.276 122.348  0.00  0.00      PROA   
ATOM   2698  CG  PRO P 172     -33.324-123.239 123.043  0.00  0.00      PROA   
ATOM   2699  HG1 PRO P 172     -34.396-123.477 122.867  0.00  0.00      PROA   
ATOM   2700  HG2 PRO P 172     -33.120-123.239 124.129  0.00  0.00      PROA   
ATOM   2701  C   PRO P 172     -33.458-124.281 120.005  0.00  0.00      PROA   
ATOM   2702  O   PRO P 172     -34.630-123.972 120.216  0.00  0.00      PROA   
ATOM   2703  N   VAL P 173     -33.075-125.150 119.039  0.00 97.00      PROA   
ATOM   2704  HN  VAL P 173     -32.107-125.306 118.852  0.00 97.00      PROA   
ATOM   2705  CA  VAL P 173     -33.995-125.920 118.230  0.00 97.00      PROA   
ATOM   2706  HA  VAL P 173     -34.937-125.391 118.193  0.00 97.00      PROA   
ATOM   2707  CB  VAL P 173     -33.521-126.100 116.788  0.00 97.00      PROA   
ATOM   2708  HB  VAL P 173     -34.250-126.732 116.229  0.00 97.00      PROA   
ATOM   2709  CG1 VAL P 173     -33.487-124.712 116.112  0.00 97.00      PROA   
ATOM   2710 HG11 VAL P 173     -32.748-124.050 116.610  0.00 97.00      PROA   
ATOM   2711 HG12 VAL P 173     -34.484-124.227 116.161  0.00 97.00      PROA   
ATOM   2712 HG13 VAL P 173     -33.194-124.815 115.045  0.00 97.00      PROA   
ATOM   2713  CG2 VAL P 173     -32.136-126.779 116.723  0.00 97.00      PROA   
ATOM   2714 HG21 VAL P 173     -32.153-127.774 117.210  0.00 97.00      PROA   
ATOM   2715 HG22 VAL P 173     -31.361-126.156 117.216  0.00 97.00      PROA   
ATOM   2716 HG23 VAL P 173     -31.834-126.919 115.663  0.00 97.00      PROA   
ATOM   2717  C   VAL P 173     -34.269-127.256 118.889  0.00 97.00      PROA   
ATOM   2718  O   VAL P 173     -33.472-127.756 119.678  0.00 97.00      PROA   
ATOM   2719  N   LEU P 174     -35.432-127.867 118.575  0.00 97.00      PROA   
ATOM   2720  HN  LEU P 174     -36.090-127.433 117.966  0.00 97.00      PROA   
ATOM   2721  CA  LEU P 174     -35.794-129.179 119.063  0.00 97.00      PROA   
ATOM   2722  HA  LEU P 174     -35.152-129.468 119.883  0.00 97.00      PROA   
ATOM   2723  CB  LEU P 174     -37.260-129.179 119.567  0.00 97.00      PROA   
ATOM   2724  HB1 LEU P 174     -37.970-129.008 118.731  0.00 97.00      PROA   
ATOM   2725  HB2 LEU P 174     -37.347-128.298 120.248  0.00 97.00      PROA   
ATOM   2726  CG  LEU P 174     -37.714-130.406 120.394  0.00 97.00      PROA   
ATOM   2727  HG  LEU P 174     -36.929-130.620 121.157  0.00 97.00      PROA   
ATOM   2728  CD1 LEU P 174     -39.014-130.066 121.146  0.00 97.00      PROA   
ATOM   2729 HD11 LEU P 174     -39.821-129.821 120.424  0.00 97.00      PROA   
ATOM   2730 HD12 LEU P 174     -38.861-129.195 121.816  0.00 97.00      PROA   
ATOM   2731 HD13 LEU P 174     -39.340-130.933 121.755  0.00 97.00      PROA   
ATOM   2732  CD2 LEU P 174     -37.924-131.685 119.564  0.00 97.00      PROA   
ATOM   2733 HD21 LEU P 174     -36.960-132.086 119.194  0.00 97.00      PROA   
ATOM   2734 HD22 LEU P 174     -38.587-131.477 118.699  0.00 97.00      PROA   
ATOM   2735 HD23 LEU P 174     -38.403-132.464 120.191  0.00 97.00      PROA   
ATOM   2736  C   LEU P 174     -35.583-130.141 117.913  0.00 97.00      PROA   
ATOM   2737  O   LEU P 174     -36.319-130.133 116.928  0.00 97.00      PROA   
ATOM   2738  N   THR P 175     -34.543-131.001 118.014  0.00 97.00      PROA   
ATOM   2739  HN  THR P 175     -33.941-130.978 118.813  0.00 97.00      PROA   
ATOM   2740  CA  THR P 175     -34.198-131.976 116.997  0.00 97.00      PROA   
ATOM   2741  HA  THR P 175     -34.657-131.677 116.067  0.00 97.00      PROA   
ATOM   2742  CB  THR P 175     -32.704-132.078 116.699  0.00 97.00      PROA   
ATOM   2743  HB  THR P 175     -32.462-132.975 116.084  0.00 97.00      PROA   
ATOM   2744  OG1 THR P 175     -31.956-132.113 117.902  0.00 97.00      PROA   
ATOM   2745  HG1 THR P 175     -31.100-131.707 117.715  0.00 97.00      PROA   
ATOM   2746  CG2 THR P 175     -32.283-130.825 115.910  0.00 97.00      PROA   
ATOM   2747 HG21 THR P 175     -32.458-129.911 116.514  0.00 97.00      PROA   
ATOM   2748 HG22 THR P 175     -32.865-130.749 114.968  0.00 97.00      PROA   
ATOM   2749 HG23 THR P 175     -31.203-130.872 115.650  0.00 97.00      PROA   
ATOM   2750  C   THR P 175     -34.783-133.326 117.352  0.00 97.00      PROA   
ATOM   2751  O   THR P 175     -34.585-133.863 118.440  0.00 97.00      PROA   
ATOM   2752  N   ALA P 176     -35.552-133.900 116.406  0.00 97.00      PROA   
ATOM   2753  HN  ALA P 176     -35.725-133.429 115.546  0.00 97.00      PROA   
ATOM   2754  CA  ALA P 176     -36.167-135.199 116.530  0.00 97.00      PROA   
ATOM   2755  HA  ALA P 176     -35.811-135.697 117.423  0.00 97.00      PROA   
ATOM   2756  CB  ALA P 176     -37.703-135.080 116.582  0.00 97.00      PROA   
ATOM   2757  HB1 ALA P 176     -38.093-134.578 115.671  0.00 97.00      PROA   
ATOM   2758  HB2 ALA P 176     -37.995-134.464 117.462  0.00 97.00      PROA   
ATOM   2759  HB3 ALA P 176     -38.184-136.075 116.682  0.00 97.00      PROA   
ATOM   2760  C   ALA P 176     -35.717-136.000 115.326  0.00 97.00      PROA   
ATOM   2761  O   ALA P 176     -35.538-135.452 114.241  0.00 97.00      PROA   
ATOM   2762  N   SER P 177     -35.470-137.322 115.489  0.00 97.00      PROA   
ATOM   2763  HN  SER P 177     -35.600-137.774 116.370  0.00 97.00      PROA   
ATOM   2764  CA  SER P 177     -34.784-138.107 114.475  0.00 97.00      PROA   
ATOM   2765  HA  SER P 177     -34.165-137.452 113.875  0.00 97.00      PROA   
ATOM   2766  CB  SER P 177     -33.844-139.147 115.140  0.00 97.00      PROA   
ATOM   2767  HB1 SER P 177     -33.091-138.590 115.738  0.00 97.00      PROA   
ATOM   2768  HB2 SER P 177     -33.294-139.743 114.380  0.00 97.00      PROA   
ATOM   2769  OG  SER P 177     -34.547-140.019 116.025  0.00 97.00      PROA   
ATOM   2770  HG1 SER P 177     -34.988-140.673 115.476  0.00 97.00      PROA   
ATOM   2771  C   SER P 177     -35.703-138.836 113.514  0.00 97.00      PROA   
ATOM   2772  O   SER P 177     -35.222-139.524 112.614  0.00 97.00      PROA   
ATOM   2773  N   VAL P 178     -37.040-138.690 113.658  0.00 97.00      PROA   
ATOM   2774  HN  VAL P 178     -37.411-138.120 114.384  0.00 97.00      PROA   
ATOM   2775  CA  VAL P 178     -38.007-139.293 112.757  0.00 97.00      PROA   
ATOM   2776  HA  VAL P 178     -37.552-139.441 111.787  0.00 97.00      PROA   
ATOM   2777  CB  VAL P 178     -38.589-140.624 113.260  0.00 97.00      PROA   
ATOM   2778  HB  VAL P 178     -39.137-140.458 114.216  0.00 97.00      PROA   
ATOM   2779  CG1 VAL P 178     -39.561-141.219 112.218  0.00 97.00      PROA   
ATOM   2780 HG11 VAL P 178     -39.053-141.337 111.237  0.00 97.00      PROA   
ATOM   2781 HG12 VAL P 178     -40.452-140.580 112.083  0.00 97.00      PROA   
ATOM   2782 HG13 VAL P 178     -39.912-142.218 112.551  0.00 97.00      PROA   
ATOM   2783  CG2 VAL P 178     -37.464-141.646 113.531  0.00 97.00      PROA   
ATOM   2784 HG21 VAL P 178     -36.809-141.312 114.360  0.00 97.00      PROA   
ATOM   2785 HG22 VAL P 178     -36.846-141.786 112.618  0.00 97.00      PROA   
ATOM   2786 HG23 VAL P 178     -37.901-142.629 113.809  0.00 97.00      PROA   
ATOM   2787  C   VAL P 178     -39.124-138.278 112.610  0.00 97.00      PROA   
ATOM   2788  O   VAL P 178     -39.586-137.707 113.596  0.00 97.00      PROA   
ATOM   2789  N   THR P 179     -39.585-138.016 111.359  0.00 97.00      PROA   
ATOM   2790  HN  THR P 179     -39.170-138.440 110.557  0.00 97.00      PROA   
ATOM   2791  CA  THR P 179     -40.766-137.217 111.064  0.00 97.00      PROA   
ATOM   2792  HA  THR P 179     -40.674-136.287 111.609  0.00 97.00      PROA   
ATOM   2793  CB  THR P 179     -40.911-136.891 109.582  0.00 97.00      PROA   
ATOM   2794  HB  THR P 179     -41.907-136.439 109.354  0.00 97.00      PROA   
ATOM   2795  OG1 THR P 179     -40.733-138.057 108.784  0.00 97.00      PROA   
ATOM   2796  HG1 THR P 179     -41.445-138.650 109.031  0.00 97.00      PROA   
ATOM   2797  CG2 THR P 179     -39.831-135.874 109.180  0.00 97.00      PROA   
ATOM   2798 HG21 THR P 179     -38.817-136.289 109.360  0.00 97.00      PROA   
ATOM   2799 HG22 THR P 179     -39.947-134.936 109.760  0.00 97.00      PROA   
ATOM   2800 HG23 THR P 179     -39.924-135.636 108.099  0.00 97.00      PROA   
ATOM   2801  C   THR P 179     -42.059-137.877 111.509  0.00 97.00      PROA   
ATOM   2802  O   THR P 179     -42.234-139.085 111.380  0.00 97.00      PROA   
ATOM   2803  N   SER P 180     -43.031-137.072 111.987  0.00 97.00      PROA   
ATOM   2804  HN  SER P 180     -42.890-136.092 112.116  0.00 97.00      PROA   
ATOM   2805  CA  SER P 180     -44.402-137.477 112.213  0.00 97.00      PROA   
ATOM   2806  HA  SER P 180     -44.355-138.337 112.860  0.00 97.00      PROA   
ATOM   2807  CB  SER P 180     -45.174-136.362 112.953  0.00 97.00      PROA   
ATOM   2808  HB1 SER P 180     -44.816-136.322 114.004  0.00 97.00      PROA   
ATOM   2809  HB2 SER P 180     -46.266-136.544 112.973  0.00 97.00      PROA   
ATOM   2810  OG  SER P 180     -44.920-135.092 112.366  0.00 97.00      PROA   
ATOM   2811  HG1 SER P 180     -45.518-134.481 112.817  0.00 97.00      PROA   
ATOM   2812  C   SER P 180     -45.132-137.916 110.943  0.00 97.00      PROA   
ATOM   2813  O   SER P 180     -44.770-137.464 109.856  0.00 97.00      PROA   
ATOM   2814  N   PRO P 181     -46.130-138.804 110.981  0.00 97.00      PROA   
ATOM   2815  CD  PRO P 181     -46.938-139.031 109.777  0.00 97.00      PROA   
ATOM   2816  HD1 PRO P 181     -46.317-139.486 108.975  0.00 97.00      PROA   
ATOM   2817  HD2 PRO P 181     -47.365-138.064 109.424  0.00 97.00      PROA   
ATOM   2818  CA  PRO P 181     -46.776-139.331 112.177  0.00 97.00      PROA   
ATOM   2819  HA  PRO P 181     -46.794-138.594 112.961  0.00 97.00      PROA   
ATOM   2820  CB  PRO P 181     -48.206-139.646 111.709  0.00 97.00      PROA   
ATOM   2821  HB1 PRO P 181     -48.829-138.728 111.814  0.00 97.00      PROA   
ATOM   2822  HB2 PRO P 181     -48.684-140.467 112.278  0.00 97.00      PROA   
ATOM   2823  CG  PRO P 181     -48.060-139.972 110.218  0.00 97.00      PROA   
ATOM   2824  HG1 PRO P 181     -47.724-141.026 110.103  0.00 97.00      PROA   
ATOM   2825  HG2 PRO P 181     -48.999-139.823 109.650  0.00 97.00      PROA   
ATOM   2826  C   PRO P 181     -46.077-140.579 112.697  0.00 97.00      PROA   
ATOM   2827  O   PRO P 181     -45.954-141.570 111.979  0.00 97.00      PROA   
ATOM   2828  N   LEU P 182     -45.622-140.557 113.971  0.00 97.00      PROA   
ATOM   2829  HN  LEU P 182     -45.769-139.747 114.538  0.00 97.00      PROA   
ATOM   2830  CA  LEU P 182     -45.000-141.685 114.639  0.00 97.00      PROA   
ATOM   2831  HA  LEU P 182     -44.274-142.101 113.955  0.00 97.00      PROA   
ATOM   2832  CB  LEU P 182     -44.277-141.302 115.964  0.00 97.00      PROA   
ATOM   2833  HB1 LEU P 182     -43.795-142.221 116.367  0.00 97.00      PROA   
ATOM   2834  HB2 LEU P 182     -45.024-140.964 116.711  0.00 97.00      PROA   
ATOM   2835  CG  LEU P 182     -43.165-140.216 115.874  0.00 97.00      PROA   
ATOM   2836  HG  LEU P 182     -42.530-140.352 116.785  0.00 97.00      PROA   
ATOM   2837  CD1 LEU P 182     -42.244-140.388 114.653  0.00 97.00      PROA   
ATOM   2838 HD11 LEU P 182     -42.811-140.223 113.713  0.00 97.00      PROA   
ATOM   2839 HD12 LEU P 182     -41.807-141.408 114.633  0.00 97.00      PROA   
ATOM   2840 HD13 LEU P 182     -41.418-139.647 114.687  0.00 97.00      PROA   
ATOM   2841  CD2 LEU P 182     -43.703-138.772 115.955  0.00 97.00      PROA   
ATOM   2842 HD21 LEU P 182     -44.336-138.638 116.856  0.00 97.00      PROA   
ATOM   2843 HD22 LEU P 182     -44.307-138.526 115.060  0.00 97.00      PROA   
ATOM   2844 HD23 LEU P 182     -42.859-138.053 116.002  0.00 97.00      PROA   
ATOM   2845  C   LEU P 182     -46.014-142.776 114.935  0.00 97.00      PROA   
ATOM   2846  O   LEU P 182     -47.177-142.501 115.188  0.00 97.00      PROA   
ATOM   2847  N   LEU P 183     -45.615-144.065 114.909  0.00 97.00      PROA   
ATOM   2848  HN  LEU P 183     -44.681-144.315 114.671  0.00 97.00      PROA   
ATOM   2849  CA  LEU P 183     -46.497-145.148 115.308  0.00 97.00      PROA   
ATOM   2850  HA  LEU P 183     -47.465-144.969 114.862  0.00 97.00      PROA   
ATOM   2851  CB  LEU P 183     -46.002-146.528 114.815  0.00 97.00      PROA   
ATOM   2852  HB1 LEU P 183     -46.698-147.320 115.170  0.00 97.00      PROA   
ATOM   2853  HB2 LEU P 183     -45.000-146.731 115.254  0.00 97.00      PROA   
ATOM   2854  CG  LEU P 183     -45.899-146.665 113.275  0.00 97.00      PROA   
ATOM   2855  HG  LEU P 183     -45.162-145.916 112.900  0.00 97.00      PROA   
ATOM   2856  CD1 LEU P 183     -45.374-148.062 112.900  0.00 97.00      PROA   
ATOM   2857 HD11 LEU P 183     -46.083-148.841 113.253  0.00 97.00      PROA   
ATOM   2858 HD12 LEU P 183     -44.386-148.244 113.370  0.00 97.00      PROA   
ATOM   2859 HD13 LEU P 183     -45.269-148.152 111.798  0.00 97.00      PROA   
ATOM   2860  CD2 LEU P 183     -47.243-146.394 112.570  0.00 97.00      PROA   
ATOM   2861 HD21 LEU P 183     -47.567-145.345 112.726  0.00 97.00      PROA   
ATOM   2862 HD22 LEU P 183     -48.027-147.073 112.968  0.00 97.00      PROA   
ATOM   2863 HD23 LEU P 183     -47.145-146.567 111.477  0.00 97.00      PROA   
ATOM   2864  C   LEU P 183     -46.710-145.200 116.814  0.00 97.00      PROA   
ATOM   2865  O   LEU P 183     -45.790-144.980 117.598  0.00 97.00      PROA   
ATOM   2866  N   GLU P 184     -47.951-145.511 117.256  0.00 97.00      PROA   
ATOM   2867  HN  GLU P 184     -48.709-145.577 116.607  0.00 97.00      PROA   
ATOM   2868  CA  GLU P 184     -48.296-145.732 118.648  0.00 97.00      PROA   
ATOM   2869  HA  GLU P 184     -48.017-144.831 119.176  0.00 97.00      PROA   
ATOM   2870  CB  GLU P 184     -49.838-145.892 118.813  0.00 97.00      PROA   
ATOM   2871  HB1 GLU P 184     -50.171-146.673 118.093  0.00 97.00      PROA   
ATOM   2872  HB2 GLU P 184     -50.290-144.923 118.500  0.00 97.00      PROA   
ATOM   2873  CG  GLU P 184     -50.348-146.270 120.221  0.00 97.00      PROA   
ATOM   2874  HG1 GLU P 184     -49.874-145.617 120.974  0.00 97.00      PROA   
ATOM   2875  HG2 GLU P 184     -50.082-147.321 120.454  0.00 97.00      PROA   
ATOM   2876  CD  GLU P 184     -51.858-146.090 120.399  0.00 97.00      PROA   
ATOM   2877  OE1 GLU P 184     -52.368-144.957 120.218  0.00 97.00      PROA   
ATOM   2878  OE2 GLU P 184     -52.520-147.085 120.787  0.00 97.00      PROA   
ATOM   2879  C   GLU P 184     -47.496-146.874 119.274  0.00 97.00      PROA   
ATOM   2880  O   GLU P 184     -47.377-147.959 118.708  0.00 97.00      PROA   
ATOM   2881  N   GLY P 185     -46.890-146.615 120.457  0.00 97.00      PROA   
ATOM   2882  HN  GLY P 185     -47.106-145.749 120.909  0.00 97.00      PROA   
ATOM   2883  CA  GLY P 185     -46.011-147.526 121.174  0.00 97.00      PROA   
ATOM   2884  HA1 GLY P 185     -45.961-148.470 120.652  0.00 97.00      PROA   
ATOM   2885  HA2 GLY P 185     -46.399-147.639 122.171  0.00 97.00      PROA   
ATOM   2886  C   GLY P 185     -44.592-147.039 121.327  0.00 97.00      PROA   
ATOM   2887  O   GLY P 185     -43.875-147.533 122.195  0.00 97.00      PROA   
ATOM   2888  N   THR P 186     -44.120-146.072 120.508  0.00 97.00      PROA   
ATOM   2889  HN  THR P 186     -44.699-145.666 119.805  0.00 97.00      PROA   
ATOM   2890  CA  THR P 186     -42.702-145.717 120.483  0.00 97.00      PROA   
ATOM   2891  HA  THR P 186     -42.160-146.647 120.462  0.00 97.00      PROA   
ATOM   2892  CB  THR P 186     -42.282-144.966 119.219  0.00 97.00      PROA   
ATOM   2893  HB  THR P 186     -41.205-144.677 119.275  0.00 97.00      PROA   
ATOM   2894  OG1 THR P 186     -43.066-143.796 119.008  0.00 97.00      PROA   
ATOM   2895  HG1 THR P 186     -43.085-143.342 119.854  0.00 97.00      PROA   
ATOM   2896  CG2 THR P 186     -42.459-145.878 117.993  0.00 97.00      PROA   
ATOM   2897 HG21 THR P 186     -43.527-146.145 117.856  0.00 97.00      PROA   
ATOM   2898 HG22 THR P 186     -41.868-146.810 118.106  0.00 97.00      PROA   
ATOM   2899 HG23 THR P 186     -42.116-145.346 117.080  0.00 97.00      PROA   
ATOM   2900  C   THR P 186     -42.218-144.878 121.671  0.00 97.00      PROA   
ATOM   2901  O   THR P 186     -42.754-143.788 121.848  0.00 97.00      PROA   
ATOM   2902  N   PRO P 187     -41.218-145.223 122.493  0.00 97.00      PROA   
ATOM   2903  CD  PRO P 187     -40.652-146.574 122.616  0.00 97.00      PROA   
ATOM   2904  HD1 PRO P 187     -40.581-147.100 121.641  0.00 97.00      PROA   
ATOM   2905  HD2 PRO P 187     -41.286-147.159 123.319  0.00 97.00      PROA   
ATOM   2906  CA  PRO P 187     -40.369-144.224 123.156  0.00 97.00      PROA   
ATOM   2907  HA  PRO P 187     -40.994-143.588 123.766  0.00 97.00      PROA   
ATOM   2908  CB  PRO P 187     -39.396-145.066 123.994  0.00 97.00      PROA   
ATOM   2909  HB1 PRO P 187     -39.875-145.299 124.971  0.00 97.00      PROA   
ATOM   2910  HB2 PRO P 187     -38.429-144.563 124.190  0.00 97.00      PROA   
ATOM   2911  CG  PRO P 187     -39.251-146.368 123.201  0.00 97.00      PROA   
ATOM   2912  HG1 PRO P 187     -38.525-146.212 122.372  0.00 97.00      PROA   
ATOM   2913  HG2 PRO P 187     -38.921-147.220 123.827  0.00 97.00      PROA   
ATOM   2914  C   PRO P 187     -39.655-143.319 122.149  0.00 97.00      PROA   
ATOM   2915  O   PRO P 187     -39.392-143.763 121.032  0.00 97.00      PROA   
ATOM   2916  N   VAL P 188     -39.365-142.041 122.506  0.00 97.00      PROA   
ATOM   2917  HN  VAL P 188     -39.533-141.714 123.433  0.00 97.00      PROA   
ATOM   2918  CA  VAL P 188     -38.817-141.056 121.582  0.00 97.00      PROA   
ATOM   2919  HA  VAL P 188     -38.239-141.558 120.819  0.00 97.00      PROA   
ATOM   2920  CB  VAL P 188     -39.894-140.162 120.937  0.00 97.00      PROA   
ATOM   2921  HB  VAL P 188     -40.427-139.586 121.730  0.00 97.00      PROA   
ATOM   2922  CG1 VAL P 188     -39.270-139.163 119.938  0.00 97.00      PROA   
ATOM   2923 HG11 VAL P 188     -38.679-139.703 119.170  0.00 97.00      PROA   
ATOM   2924 HG12 VAL P 188     -38.614-138.432 120.451  0.00 97.00      PROA   
ATOM   2925 HG13 VAL P 188     -40.074-138.592 119.425  0.00 97.00      PROA   
ATOM   2926  CG2 VAL P 188     -40.944-141.022 120.202  0.00 97.00      PROA   
ATOM   2927 HG21 VAL P 188     -41.522-141.642 120.917  0.00 97.00      PROA   
ATOM   2928 HG22 VAL P 188     -40.449-141.689 119.465  0.00 97.00      PROA   
ATOM   2929 HG23 VAL P 188     -41.663-140.371 119.660  0.00 97.00      PROA   
ATOM   2930  C   VAL P 188     -37.887-140.181 122.398  0.00 97.00      PROA   
ATOM   2931  O   VAL P 188     -38.220-139.853 123.531  0.00 97.00      PROA   
ATOM   2932  N   THR P 189     -36.715-139.760 121.841  0.00 97.00      PROA   
ATOM   2933  HN  THR P 189     -36.468-140.028 120.915  0.00 97.00      PROA   
ATOM   2934  CA  THR P 189     -35.792-138.815 122.468  0.00 97.00      PROA   
ATOM   2935  HA  THR P 189     -36.169-138.598 123.454  0.00 97.00      PROA   
ATOM   2936  CB  THR P 189     -34.343-139.319 122.666  0.00 97.00      PROA   
ATOM   2937  HB  THR P 189     -34.308-139.951 123.583  0.00 97.00      PROA   
ATOM   2938  OG1 THR P 189     -33.355-138.294 122.795  0.00 97.00      PROA   
ATOM   2939  HG1 THR P 189     -33.424-137.935 123.687  0.00 97.00      PROA   
ATOM   2940  CG2 THR P 189     -33.906-140.159 121.457  0.00 97.00      PROA   
ATOM   2941 HG21 THR P 189     -33.976-139.549 120.531  0.00 97.00      PROA   
ATOM   2942 HG22 THR P 189     -34.522-141.073 121.351  0.00 97.00      PROA   
ATOM   2943 HG23 THR P 189     -32.846-140.471 121.587  0.00 97.00      PROA   
ATOM   2944  C   THR P 189     -35.867-137.507 121.705  0.00 97.00      PROA   
ATOM   2945  O   THR P 189     -35.942-137.492 120.478  0.00 97.00      PROA   
ATOM   2946  N   LEU P 190     -35.894-136.376 122.453  0.00 97.00      PROA   
ATOM   2947  HN  LEU P 190     -35.783-136.455 123.445  0.00 97.00      PROA   
ATOM   2948  CA  LEU P 190     -36.130-135.049 121.922  0.00 97.00      PROA   
ATOM   2949  HA  LEU P 190     -36.151-135.089 120.843  0.00 97.00      PROA   
ATOM   2950  CB  LEU P 190     -37.459-134.426 122.448  0.00 97.00      PROA   
ATOM   2951  HB1 LEU P 190     -37.530-133.388 122.057  0.00 97.00      PROA   
ATOM   2952  HB2 LEU P 190     -37.419-134.368 123.559  0.00 97.00      PROA   
ATOM   2953  CG  LEU P 190     -38.788-135.143 122.068  0.00 97.00      PROA   
ATOM   2954  HG  LEU P 190     -39.604-134.407 122.280  0.00 97.00      PROA   
ATOM   2955  CD1 LEU P 190     -38.880-135.500 120.573  0.00 97.00      PROA   
ATOM   2956 HD11 LEU P 190     -38.078-136.212 120.297  0.00 97.00      PROA   
ATOM   2957 HD12 LEU P 190     -38.780-134.596 119.940  0.00 97.00      PROA   
ATOM   2958 HD13 LEU P 190     -39.855-135.984 120.357  0.00 97.00      PROA   
ATOM   2959  CD2 LEU P 190     -39.102-136.369 122.950  0.00 97.00      PROA   
ATOM   2960 HD21 LEU P 190     -39.010-136.109 124.025  0.00 97.00      PROA   
ATOM   2961 HD22 LEU P 190     -38.408-137.203 122.733  0.00 97.00      PROA   
ATOM   2962 HD23 LEU P 190     -40.136-136.727 122.759  0.00 97.00      PROA   
ATOM   2963  C   LEU P 190     -34.990-134.125 122.316  0.00 97.00      PROA   
ATOM   2964  O   LEU P 190     -34.888-133.669 123.454  0.00 97.00      PROA   
ATOM   2965  N   SER P 191     -34.107-133.782 121.353  0.00 97.00      PROA   
ATOM   2966  HN  SER P 191     -34.221-134.109 120.415  0.00 97.00      PROA   
ATOM   2967  CA  SER P 191     -32.905-133.015 121.628  0.00 97.00      PROA   
ATOM   2968  HA  SER P 191     -32.607-133.203 122.650  0.00 97.00      PROA   
ATOM   2969  CB  SER P 191     -31.709-133.535 120.769  0.00 97.00      PROA   
ATOM   2970  HB1 SER P 191     -32.082-133.786 119.754  0.00 97.00      PROA   
ATOM   2971  HB2 SER P 191     -31.336-134.477 121.225  0.00 97.00      PROA   
ATOM   2972  OG  SER P 191     -30.618-132.625 120.635  0.00 97.00      PROA   
ATOM   2973  HG1 SER P 191     -30.868-132.032 119.918  0.00 97.00      PROA   
ATOM   2974  C   SER P 191     -33.136-131.513 121.527  0.00 97.00      PROA   
ATOM   2975  O   SER P 191     -33.164-130.938 120.447  0.00 97.00      PROA   
ATOM   2976  N   CYS P 192     -33.270-130.822 122.682  0.00 97.00      PROA   
ATOM   2977  HN  CYS P 192     -33.335-131.314 123.548  0.00 97.00      PROA   
ATOM   2978  CA  CYS P 192     -33.349-129.368 122.732  0.00 97.00      PROA   
ATOM   2979  HA  CYS P 192     -33.796-129.007 121.816  0.00 97.00      PROA   
ATOM   2980  CB  CYS P 192     -34.228-128.870 123.909  0.00 97.00      PROA   
ATOM   2981  HB1 CYS P 192     -34.185-127.761 123.962  0.00 97.00      PROA   
ATOM   2982  HB2 CYS P 192     -33.833-129.276 124.866  0.00 97.00      PROA   
ATOM   2983  SG  CYS P 192     -35.955-129.409 123.682  0.00 97.00      PROA   
ATOM   2984  C   CYS P 192     -31.947-128.786 122.825  0.00 97.00      PROA   
ATOM   2985  O   CYS P 192     -31.323-128.795 123.884  0.00 97.00      PROA   
ATOM   2986  N   GLU P 193     -31.408-128.292 121.681  0.00 97.00      PROA   
ATOM   2987  HN  GLU P 193     -31.968-128.218 120.857  0.00 97.00      PROA   
ATOM   2988  CA  GLU P 193     -29.976-128.148 121.484  0.00 97.00      PROA   
ATOM   2989  HA  GLU P 193     -29.473-128.438 122.396  0.00 97.00      PROA   
ATOM   2990  CB  GLU P 193     -29.497-129.122 120.376  0.00 97.00      PROA   
ATOM   2991  HB1 GLU P 193     -29.719-130.153 120.731  0.00 97.00      PROA   
ATOM   2992  HB2 GLU P 193     -28.393-129.035 120.272  0.00 97.00      PROA   
ATOM   2993  CG  GLU P 193     -30.180-128.926 119.003  0.00 97.00      PROA   
ATOM   2994  HG1 GLU P 193     -30.137-127.859 118.703  0.00 97.00      PROA   
ATOM   2995  HG2 GLU P 193     -31.243-129.246 119.028  0.00 97.00      PROA   
ATOM   2996  CD  GLU P 193     -29.444-129.723 117.941  0.00 97.00      PROA   
ATOM   2997  OE1 GLU P 193     -28.679-129.098 117.159  0.00 97.00      PROA   
ATOM   2998  OE2 GLU P 193     -29.582-130.973 117.922  0.00 97.00      PROA   
ATOM   2999  C   GLU P 193     -29.482-126.744 121.162  0.00 97.00      PROA   
ATOM   3000  O   GLU P 193     -30.092-126.004 120.393  0.00 97.00      PROA   
ATOM   3001  N   THR P 194     -28.317-126.353 121.749  0.00 97.00      PROA   
ATOM   3002  HN  THR P 194     -27.911-126.904 122.474  0.00 97.00      PROA   
ATOM   3003  CA  THR P 194     -27.623-125.108 121.431  0.00 97.00      PROA   
ATOM   3004  HA  THR P 194     -28.286-124.453 120.880  0.00 97.00      PROA   
ATOM   3005  CB  THR P 194     -27.125-124.353 122.675  0.00 97.00      PROA   
ATOM   3006  HB  THR P 194     -26.558-123.441 122.368  0.00 97.00      PROA   
ATOM   3007  OG1 THR P 194     -26.285-125.154 123.507  0.00 97.00      PROA   
ATOM   3008  HG1 THR P 194     -25.547-124.594 123.763  0.00 97.00      PROA   
ATOM   3009  CG2 THR P 194     -28.322-123.896 123.524  0.00 97.00      PROA   
ATOM   3010 HG21 THR P 194     -28.917-124.770 123.864  0.00 97.00      PROA   
ATOM   3011 HG22 THR P 194     -28.977-123.219 122.939  0.00 97.00      PROA   
ATOM   3012 HG23 THR P 194     -27.962-123.349 124.423  0.00 97.00      PROA   
ATOM   3013  C   THR P 194     -26.396-125.332 120.559  0.00 97.00      PROA   
ATOM   3014  O   THR P 194     -26.117-124.527 119.672  0.00 97.00      PROA   
ATOM   3015  N   LYS P 195     -25.600-126.390 120.852  0.00 97.00      PROA   
ATOM   3016  HN  LYS P 195     -25.907-127.011 121.566  0.00 97.00      PROA   
ATOM   3017  CA  LYS P 195     -24.242-126.629 120.364  0.00 97.00      PROA   
ATOM   3018  HA  LYS P 195     -23.938-127.548 120.843  0.00 97.00      PROA   
ATOM   3019  CB  LYS P 195     -24.125-126.898 118.830  0.00 97.00      PROA   
ATOM   3020  HB1 LYS P 195     -23.149-126.514 118.454  0.00 97.00      PROA   
ATOM   3021  HB2 LYS P 195     -24.914-126.335 118.287  0.00 97.00      PROA   
ATOM   3022  CG  LYS P 195     -24.168-128.380 118.400  0.00 97.00      PROA   
ATOM   3023  HG1 LYS P 195     -23.445-128.962 119.013  0.00 97.00      PROA   
ATOM   3024  HG2 LYS P 195     -23.805-128.416 117.346  0.00 97.00      PROA   
ATOM   3025  CD  LYS P 195     -25.547-129.061 118.423  0.00 97.00      PROA   
ATOM   3026  HD1 LYS P 195     -26.254-128.405 117.866  0.00 97.00      PROA   
ATOM   3027  HD2 LYS P 195     -25.918-129.146 119.466  0.00 97.00      PROA   
ATOM   3028  CE  LYS P 195     -25.500-130.449 117.752  0.00 97.00      PROA   
ATOM   3029  HE1 LYS P 195     -24.872-131.152 118.335  0.00 97.00      PROA   
ATOM   3030  HE2 LYS P 195     -25.087-130.349 116.725  0.00 97.00      PROA   
ATOM   3031  NZ  LYS P 195     -26.844-131.036 117.626  0.00 97.00      PROA   
ATOM   3032  HZ1 LYS P 195     -27.494-130.286 117.292  0.00 97.00      PROA   
ATOM   3033  HZ2 LYS P 195     -27.237-131.337 118.538  0.00 97.00      PROA   
ATOM   3034  HZ3 LYS P 195     -26.902-131.815 116.945  0.00 97.00      PROA   
ATOM   3035  C   LYS P 195     -23.181-125.623 120.822  0.00 97.00      PROA   
ATOM   3036  O   LYS P 195     -22.024-125.992 121.020  0.00 97.00      PROA   
ATOM   3037  N   LEU P 196     -23.552-124.346 121.046  0.00 97.00      PROA   
ATOM   3038  HN  LEU P 196     -24.474-124.065 120.788  0.00 97.00      PROA   
ATOM   3039  CA  LEU P 196     -22.670-123.285 121.483  0.00 97.00      PROA   
ATOM   3040  HA  LEU P 196     -21.658-123.529 121.192  0.00 97.00      PROA   
ATOM   3041  CB  LEU P 196     -23.058-121.908 120.868  0.00 97.00      PROA   
ATOM   3042  HB1 LEU P 196     -22.478-121.111 121.381  0.00 97.00      PROA   
ATOM   3043  HB2 LEU P 196     -24.137-121.718 121.055  0.00 97.00      PROA   
ATOM   3044  CG  LEU P 196     -22.772-121.698 119.355  0.00 97.00      PROA   
ATOM   3045  HG  LEU P 196     -23.008-120.624 119.148  0.00 97.00      PROA   
ATOM   3046  CD1 LEU P 196     -21.286-121.902 119.010  0.00 97.00      PROA   
ATOM   3047 HD11 LEU P 196     -20.998-122.965 119.152  0.00 97.00      PROA   
ATOM   3048 HD12 LEU P 196     -20.646-121.268 119.660  0.00 97.00      PROA   
ATOM   3049 HD13 LEU P 196     -21.098-121.628 117.951  0.00 97.00      PROA   
ATOM   3050  CD2 LEU P 196     -23.674-122.523 118.418  0.00 97.00      PROA   
ATOM   3051 HD21 LEU P 196     -24.743-122.365 118.666  0.00 97.00      PROA   
ATOM   3052 HD22 LEU P 196     -23.443-123.604 118.504  0.00 97.00      PROA   
ATOM   3053 HD23 LEU P 196     -23.507-122.220 117.362  0.00 97.00      PROA   
ATOM   3054  C   LEU P 196     -22.679-123.138 122.995  0.00 97.00      PROA   
ATOM   3055  O   LEU P 196     -23.702-123.319 123.654  0.00 97.00      PROA   
ATOM   3056  N   LEU P 197     -21.507-122.763 123.567  0.00 97.00      PROA   
ATOM   3057  HN  LEU P 197     -20.671-122.704 123.029  0.00 97.00      PROA   
ATOM   3058  CA  LEU P 197     -21.384-122.288 124.928  0.00 97.00      PROA   
ATOM   3059  HA  LEU P 197     -22.369-122.072 125.317  0.00 97.00      PROA   
ATOM   3060  CB  LEU P 197     -20.664-123.296 125.860  0.00 97.00      PROA   
ATOM   3061  HB1 LEU P 197     -19.656-123.515 125.446  0.00 97.00      PROA   
ATOM   3062  HB2 LEU P 197     -21.242-124.247 125.844  0.00 97.00      PROA   
ATOM   3063  CG  LEU P 197     -20.505-122.858 127.339  0.00 97.00      PROA   
ATOM   3064  HG  LEU P 197     -19.906-121.918 127.370  0.00 97.00      PROA   
ATOM   3065  CD1 LEU P 197     -21.858-122.582 128.022  0.00 97.00      PROA   
ATOM   3066 HD11 LEU P 197     -22.497-123.490 127.971  0.00 97.00      PROA   
ATOM   3067 HD12 LEU P 197     -22.386-121.741 127.529  0.00 97.00      PROA   
ATOM   3068 HD13 LEU P 197     -21.697-122.320 129.089  0.00 97.00      PROA   
ATOM   3069  CD2 LEU P 197     -19.721-123.918 128.133  0.00 97.00      PROA   
ATOM   3070 HD21 LEU P 197     -18.723-124.082 127.676  0.00 97.00      PROA   
ATOM   3071 HD22 LEU P 197     -20.274-124.881 128.134  0.00 97.00      PROA   
ATOM   3072 HD23 LEU P 197     -19.581-123.587 129.184  0.00 97.00      PROA   
ATOM   3073  C   LEU P 197     -20.616-120.987 124.867  0.00 97.00      PROA   
ATOM   3074  O   LEU P 197     -19.612-120.881 124.166  0.00 97.00      PROA   
ATOM   3075  N   LEU P 198     -21.103-119.952 125.590  0.00 97.00      PROA   
ATOM   3076  HN  LEU P 198     -21.899-120.075 126.175  0.00 97.00      PROA   
ATOM   3077  CA  LEU P 198     -20.539-118.620 125.627  0.00 97.00      PROA   
ATOM   3078  HA  LEU P 198     -19.522-118.639 125.259  0.00 97.00      PROA   
ATOM   3079  CB  LEU P 198     -21.379-117.534 124.883  0.00 97.00      PROA   
ATOM   3080  HB1 LEU P 198     -20.926-116.536 125.079  0.00 97.00      PROA   
ATOM   3081  HB2 LEU P 198     -22.412-117.520 125.295  0.00 97.00      PROA   
ATOM   3082  CG  LEU P 198     -21.496-117.643 123.336  0.00 97.00      PROA   
ATOM   3083  HG  LEU P 198     -21.962-116.683 123.001  0.00 97.00      PROA   
ATOM   3084  CD1 LEU P 198     -20.130-117.745 122.631  0.00 97.00      PROA   
ATOM   3085 HD11 LEU P 198     -19.638-118.708 122.876  0.00 97.00      PROA   
ATOM   3086 HD12 LEU P 198     -19.465-116.915 122.946  0.00 97.00      PROA   
ATOM   3087 HD13 LEU P 198     -20.264-117.696 121.530  0.00 97.00      PROA   
ATOM   3088  CD2 LEU P 198     -22.450-118.753 122.862  0.00 97.00      PROA   
ATOM   3089 HD21 LEU P 198     -23.396-118.726 123.439  0.00 97.00      PROA   
ATOM   3090 HD22 LEU P 198     -21.979-119.747 122.989  0.00 97.00      PROA   
ATOM   3091 HD23 LEU P 198     -22.685-118.621 121.785  0.00 97.00      PROA   
ATOM   3092  C   LEU P 198     -20.503-118.269 127.097  0.00 97.00      PROA   
ATOM   3093  O   LEU P 198     -21.093-118.970 127.918  0.00 97.00      PROA   
ATOM   3094  N   GLN P 199     -19.787-117.179 127.475  0.00 97.00      PROA   
ATOM   3095  HN  GLN P 199     -19.271-116.658 126.798  0.00 97.00      PROA   
ATOM   3096  CA  GLN P 199     -19.669-116.709 128.849  0.00 97.00      PROA   
ATOM   3097  HA  GLN P 199     -19.165-117.490 129.402  0.00 97.00      PROA   
ATOM   3098  CB  GLN P 199     -18.836-115.400 128.942  0.00 97.00      PROA   
ATOM   3099  HB1 GLN P 199     -18.741-115.119 130.015  0.00 97.00      PROA   
ATOM   3100  HB2 GLN P 199     -19.388-114.578 128.432  0.00 97.00      PROA   
ATOM   3101  CG  GLN P 199     -17.409-115.458 128.335  0.00 97.00      PROA   
ATOM   3102  HG1 GLN P 199     -16.794-114.611 128.703  0.00 97.00      PROA   
ATOM   3103  HG2 GLN P 199     -17.489-115.358 127.230  0.00 97.00      PROA   
ATOM   3104  CD  GLN P 199     -16.675-116.781 128.589  0.00 97.00      PROA   
ATOM   3105  OE1 GLN P 199     -16.457-117.568 127.661  0.00 97.00      PROA   
ATOM   3106  NE2 GLN P 199     -16.263-117.030 129.861  0.00 97.00      PROA   
ATOM   3107 HE21 GLN P 199     -15.757-117.875 130.023  0.00 97.00      PROA   
ATOM   3108 HE22 GLN P 199     -16.439-116.370 130.590  0.00 97.00      PROA   
ATOM   3109  C   GLN P 199     -21.022-116.480 129.518  0.00 97.00      PROA   
ATOM   3110  O   GLN P 199     -21.949-115.928 128.928  0.00 97.00      PROA   
ATOM   3111  N   ARG P 200     -21.169-116.956 130.775  0.00 97.00      PROA   
ATOM   3112  HN  ARG P 200     -20.411-117.360 131.279  0.00 97.00      PROA   
ATOM   3113  CA  ARG P 200     -22.464-117.132 131.382  0.00 97.00      PROA   
ATOM   3114  HA  ARG P 200     -23.183-116.457 130.942  0.00 97.00      PROA   
ATOM   3115  CB  ARG P 200     -22.882-118.612 131.180  0.00 97.00      PROA   
ATOM   3116  HB1 ARG P 200     -22.127-119.259 131.684  0.00 97.00      PROA   
ATOM   3117  HB2 ARG P 200     -22.821-118.855 130.095  0.00 97.00      PROA   
ATOM   3118  CG  ARG P 200     -24.275-118.986 131.702  0.00 97.00      PROA   
ATOM   3119  HG1 ARG P 200     -24.608-118.257 132.468  0.00 97.00      PROA   
ATOM   3120  HG2 ARG P 200     -24.165-119.958 132.225  0.00 97.00      PROA   
ATOM   3121  CD  ARG P 200     -25.378-119.101 130.640  0.00 97.00      PROA   
ATOM   3122  HD1 ARG P 200     -25.243-118.352 129.833  0.00 97.00      PROA   
ATOM   3123  HD2 ARG P 200     -26.379-118.934 131.102  0.00 97.00      PROA   
ATOM   3124  NE  ARG P 200     -25.307-120.473 130.034  0.00 97.00      PROA   
ATOM   3125  HE  ARG P 200     -24.685-120.655 129.279  0.00 97.00      PROA   
ATOM   3126  CZ  ARG P 200     -26.019-121.515 130.507  0.00 97.00      PROA   
ATOM   3127  NH1 ARG P 200     -26.835-121.402 131.563  0.00 97.00      PROA   
ATOM   3128 HH11 ARG P 200     -26.570-120.745 132.266  0.00 97.00      PROA   
ATOM   3129 HH12 ARG P 200     -27.294-122.225 131.896  0.00 97.00      PROA   
ATOM   3130  NH2 ARG P 200     -25.872-122.744 129.991  0.00 97.00      PROA   
ATOM   3131 HH21 ARG P 200     -25.137-122.916 129.345  0.00 97.00      PROA   
ATOM   3132 HH22 ARG P 200     -26.254-123.485 130.539  0.00 97.00      PROA   
ATOM   3133  C   ARG P 200     -22.296-116.860 132.865  0.00 97.00      PROA   
ATOM   3134  O   ARG P 200     -21.276-117.281 133.409  0.00 97.00      PROA   
ATOM   3135  N   PRO P 201     -23.204-116.191 133.587  0.00 97.00      PROA   
ATOM   3136  CD  PRO P 201     -24.228-115.299 133.028  0.00 97.00      PROA   
ATOM   3137  HD1 PRO P 201     -24.884-115.843 132.312  0.00 97.00      PROA   
ATOM   3138  HD2 PRO P 201     -23.730-114.446 132.516  0.00 97.00      PROA   
ATOM   3139  CA  PRO P 201     -23.183-116.179 135.046  0.00 97.00      PROA   
ATOM   3140  HA  PRO P 201     -22.175-116.035 135.411  0.00 97.00      PROA   
ATOM   3141  CB  PRO P 201     -24.079-114.981 135.420  0.00 97.00      PROA   
ATOM   3142  HB1 PRO P 201     -23.437-114.074 135.497  0.00 97.00      PROA   
ATOM   3143  HB2 PRO P 201     -24.618-115.110 136.378  0.00 97.00      PROA   
ATOM   3144  CG  PRO P 201     -25.035-114.796 134.229  0.00 97.00      PROA   
ATOM   3145  HG1 PRO P 201     -25.928-115.441 134.364  0.00 97.00      PROA   
ATOM   3146  HG2 PRO P 201     -25.373-113.748 134.110  0.00 97.00      PROA   
ATOM   3147  C   PRO P 201     -23.682-117.499 135.619  0.00 97.00      PROA   
ATOM   3148  O   PRO P 201     -22.882-118.227 136.206  0.00 97.00      PROA   
ATOM   3149  N   GLY P 202     -24.976-117.847 135.448  0.00 97.00      PROA   
ATOM   3150  HN  GLY P 202     -25.627-117.189 135.074  0.00 97.00      PROA   
ATOM   3151  CA  GLY P 202     -25.525-119.127 135.842  0.00 97.00      PROA   
ATOM   3152  HA1 GLY P 202     -26.584-118.974 135.864  0.00 97.00      PROA   
ATOM   3153  HA2 GLY P 202     -25.119-119.442 136.792  0.00 97.00      PROA   
ATOM   3154  C   GLY P 202     -25.286-120.188 134.815  0.00 97.00      PROA   
ATOM   3155  O   GLY P 202     -25.978-120.210 133.811  0.00 97.00      PROA   
ATOM   3156  N   LEU P 203     -24.319-121.098 135.056  0.00 97.00      PROA   
ATOM   3157  HN  LEU P 203     -23.801-121.018 135.903  0.00 97.00      PROA   
ATOM   3158  CA  LEU P 203     -23.872-122.150 134.153  0.00 97.00      PROA   
ATOM   3159  HA  LEU P 203     -23.613-121.665 133.227  0.00 97.00      PROA   
ATOM   3160  CB  LEU P 203     -22.570-122.833 134.666  0.00 97.00      PROA   
ATOM   3161  HB1 LEU P 203     -22.498-123.881 134.302  0.00 97.00      PROA   
ATOM   3162  HB2 LEU P 203     -22.613-122.872 135.777  0.00 97.00      PROA   
ATOM   3163  CG  LEU P 203     -21.244-122.138 134.239  0.00 97.00      PROA   
ATOM   3164  HG  LEU P 203     -20.420-122.680 134.767  0.00 97.00      PROA   
ATOM   3165  CD1 LEU P 203     -20.968-122.290 132.728  0.00 97.00      PROA   
ATOM   3166 HD11 LEU P 203     -21.740-121.758 132.134  0.00 97.00      PROA   
ATOM   3167 HD12 LEU P 203     -20.972-123.362 132.439  0.00 97.00      PROA   
ATOM   3168 HD13 LEU P 203     -19.976-121.861 132.476  0.00 97.00      PROA   
ATOM   3169  CD2 LEU P 203     -21.147-120.661 134.664  0.00 97.00      PROA   
ATOM   3170 HD21 LEU P 203     -21.312-120.560 135.757  0.00 97.00      PROA   
ATOM   3171 HD22 LEU P 203     -21.907-120.049 134.134  0.00 97.00      PROA   
ATOM   3172 HD23 LEU P 203     -20.144-120.252 134.419  0.00 97.00      PROA   
ATOM   3173  C   LEU P 203     -24.901-123.202 133.742  0.00 97.00      PROA   
ATOM   3174  O   LEU P 203     -24.837-123.701 132.620  0.00 97.00      PROA   
ATOM   3175  N   GLN P 204     -25.855-123.592 134.618  0.00 97.00      PROA   
ATOM   3176  HN  GLN P 204     -26.003-123.091 135.472  0.00 97.00      PROA   
ATOM   3177  CA  GLN P 204     -26.723-124.750 134.433  0.00 97.00      PROA   
ATOM   3178  HA  GLN P 204     -26.087-125.590 134.200  0.00 97.00      PROA   
ATOM   3179  CB  GLN P 204     -27.502-125.020 135.749  0.00 97.00      PROA   
ATOM   3180  HB1 GLN P 204     -28.237-124.201 135.907  0.00 97.00      PROA   
ATOM   3181  HB2 GLN P 204     -26.766-124.938 136.583  0.00 97.00      PROA   
ATOM   3182  CG  GLN P 204     -28.237-126.373 135.901  0.00 97.00      PROA   
ATOM   3183  HG1 GLN P 204     -29.178-126.353 135.313  0.00 97.00      PROA   
ATOM   3184  HG2 GLN P 204     -28.518-126.512 136.965  0.00 97.00      PROA   
ATOM   3185  CD  GLN P 204     -27.406-127.568 135.419  0.00 97.00      PROA   
ATOM   3186  OE1 GLN P 204     -27.334-127.888 134.229  0.00 97.00      PROA   
ATOM   3187  NE2 GLN P 204     -26.756-128.275 136.382  0.00 97.00      PROA   
ATOM   3188 HE21 GLN P 204     -26.225-129.068 136.092  0.00 97.00      PROA   
ATOM   3189 HE22 GLN P 204     -26.816-127.984 137.335  0.00 97.00      PROA   
ATOM   3190  C   GLN P 204     -27.727-124.578 133.299  0.00 97.00      PROA   
ATOM   3191  O   GLN P 204     -27.978-123.478 132.831  0.00 97.00      PROA   
ATOM   3192  N   LEU P 205     -28.354-125.673 132.820  0.00 97.00      PROA   
ATOM   3193  HN  LEU P 205     -28.091-126.586 133.130  0.00 97.00      PROA   
ATOM   3194  CA  LEU P 205     -29.587-125.570 132.071  0.00 97.00      PROA   
ATOM   3195  HA  LEU P 205     -29.980-124.567 132.152  0.00 97.00      PROA   
ATOM   3196  CB  LEU P 205     -29.454-125.913 130.567  0.00 97.00      PROA   
ATOM   3197  HB1 LEU P 205     -30.463-125.943 130.099  0.00 97.00      PROA   
ATOM   3198  HB2 LEU P 205     -28.991-126.919 130.471  0.00 97.00      PROA   
ATOM   3199  CG  LEU P 205     -28.612-124.904 129.752  0.00 97.00      PROA   
ATOM   3200  HG  LEU P 205     -27.646-124.764 130.286  0.00 97.00      PROA   
ATOM   3201  CD1 LEU P 205     -28.288-125.456 128.352  0.00 97.00      PROA   
ATOM   3202 HD11 LEU P 205     -29.227-125.633 127.786  0.00 97.00      PROA   
ATOM   3203 HD12 LEU P 205     -27.735-126.415 128.433  0.00 97.00      PROA   
ATOM   3204 HD13 LEU P 205     -27.665-124.732 127.786  0.00 97.00      PROA   
ATOM   3205  CD2 LEU P 205     -29.315-123.537 129.630  0.00 97.00      PROA   
ATOM   3206 HD21 LEU P 205     -29.473-123.079 130.627  0.00 97.00      PROA   
ATOM   3207 HD22 LEU P 205     -30.305-123.665 129.141  0.00 97.00      PROA   
ATOM   3208 HD23 LEU P 205     -28.706-122.841 129.016  0.00 97.00      PROA   
ATOM   3209  C   LEU P 205     -30.620-126.469 132.707  0.00 97.00      PROA   
ATOM   3210  O   LEU P 205     -30.535-127.695 132.661  0.00 97.00      PROA   
ATOM   3211  N   TYR P 206     -31.664-125.846 133.298  0.00 97.00      PROA   
ATOM   3212  HN  TYR P 206     -31.678-124.853 133.381  0.00 97.00      PROA   
ATOM   3213  CA  TYR P 206     -32.877-126.523 133.712  0.00 97.00      PROA   
ATOM   3214  HA  TYR P 206     -32.664-127.567 133.904  0.00 97.00      PROA   
ATOM   3215  CB  TYR P 206     -33.574-125.891 134.948  0.00 97.00      PROA   
ATOM   3216  HB1 TYR P 206     -34.410-126.527 135.307  0.00 97.00      PROA   
ATOM   3217  HB2 TYR P 206     -33.976-124.885 134.697  0.00 97.00      PROA   
ATOM   3218  CG  TYR P 206     -32.585-125.719 136.067  0.00 97.00      PROA   
ATOM   3219  CD1 TYR P 206     -32.345-126.742 137.006  0.00 97.00      PROA   
ATOM   3220  HD1 TYR P 206     -32.887-127.674 136.934  0.00 97.00      PROA   
ATOM   3221  CE1 TYR P 206     -31.398-126.559 138.027  0.00 97.00      PROA   
ATOM   3222  HE1 TYR P 206     -31.205-127.349 138.738  0.00 97.00      PROA   
ATOM   3223  CZ  TYR P 206     -30.682-125.355 138.105  0.00 97.00      PROA   
ATOM   3224  OH  TYR P 206     -29.659-125.182 139.061  0.00 97.00      PROA   
ATOM   3225  HH  TYR P 206     -29.154-124.397 138.809  0.00 97.00      PROA   
ATOM   3226  CD2 TYR P 206     -31.903-124.498 136.200  0.00 97.00      PROA   
ATOM   3227  HD2 TYR P 206     -32.093-123.687 135.512  0.00 97.00      PROA   
ATOM   3228  CE2 TYR P 206     -30.947-124.325 137.197  0.00 97.00      PROA   
ATOM   3229  HE2 TYR P 206     -30.412-123.391 137.244  0.00 97.00      PROA   
ATOM   3230  C   TYR P 206     -33.805-126.419 132.528  0.00 97.00      PROA   
ATOM   3231  O   TYR P 206     -33.706-125.484 131.735  0.00 97.00      PROA   
ATOM   3232  N   PHE P 207     -34.718-127.396 132.362  0.00 97.00      PROA   
ATOM   3233  HN  PHE P 207     -34.818-128.140 133.023  0.00 97.00      PROA   
ATOM   3234  CA  PHE P 207     -35.564-127.448 131.190  0.00 97.00      PROA   
ATOM   3235  HA  PHE P 207     -35.590-126.487 130.696  0.00 97.00      PROA   
ATOM   3236  CB  PHE P 207     -35.149-128.550 130.179  0.00 97.00      PROA   
ATOM   3237  HB1 PHE P 207     -35.897-128.658 129.365  0.00 97.00      PROA   
ATOM   3238  HB2 PHE P 207     -35.083-129.520 130.714  0.00 97.00      PROA   
ATOM   3239  CG  PHE P 207     -33.806-128.281 129.539  0.00 97.00      PROA   
ATOM   3240  CD1 PHE P 207     -32.610-128.627 130.195  0.00 97.00      PROA   
ATOM   3241  HD1 PHE P 207     -32.644-129.012 131.203  0.00 97.00      PROA   
ATOM   3242  CE1 PHE P 207     -31.376-128.493 129.551  0.00 97.00      PROA   
ATOM   3243  HE1 PHE P 207     -30.466-128.752 130.075  0.00 97.00      PROA   
ATOM   3244  CZ  PHE P 207     -31.319-128.018 128.236  0.00 97.00      PROA   
ATOM   3245  HZ  PHE P 207     -30.366-127.911 127.739  0.00 97.00      PROA   
ATOM   3246  CD2 PHE P 207     -33.734-127.801 128.218  0.00 97.00      PROA   
ATOM   3247  HD2 PHE P 207     -34.643-127.546 127.693  0.00 97.00      PROA   
ATOM   3248  CE2 PHE P 207     -32.500-127.670 127.569  0.00 97.00      PROA   
ATOM   3249  HE2 PHE P 207     -32.458-127.306 126.553  0.00 97.00      PROA   
ATOM   3250  C   PHE P 207     -36.966-127.740 131.625  0.00 97.00      PROA   
ATOM   3251  O   PHE P 207     -37.202-128.208 132.728  0.00 97.00      PROA   
ATOM   3252  N   SER P 208     -37.941-127.461 130.741  0.00 97.00      PROA   
ATOM   3253  HN  SER P 208     -37.739-126.988 129.889  0.00 97.00      PROA   
ATOM   3254  CA  SER P 208     -39.317-127.841 130.941  0.00 97.00      PROA   
ATOM   3255  HA  SER P 208     -39.351-128.744 131.535  0.00 97.00      PROA   
ATOM   3256  CB  SER P 208     -40.180-126.754 131.635  0.00 97.00      PROA   
ATOM   3257  HB1 SER P 208     -39.825-126.644 132.683  0.00 97.00      PROA   
ATOM   3258  HB2 SER P 208     -41.251-127.050 131.661  0.00 97.00      PROA   
ATOM   3259  OG  SER P 208     -40.037-125.494 130.988  0.00 97.00      PROA   
ATOM   3260  HG1 SER P 208     -40.815-124.966 131.194  0.00 97.00      PROA   
ATOM   3261  C   SER P 208     -39.872-128.193 129.588  0.00 97.00      PROA   
ATOM   3262  O   SER P 208     -39.364-127.753 128.559  0.00 97.00      PROA   
ATOM   3263  N   PHE P 209     -40.918-129.045 129.581  0.00 97.00      PROA   
ATOM   3264  HN  PHE P 209     -41.313-129.366 130.436  0.00 97.00      PROA   
ATOM   3265  CA  PHE P 209     -41.537-129.570 128.389  0.00 97.00      PROA   
ATOM   3266  HA  PHE P 209     -41.235-128.971 127.539  0.00 97.00      PROA   
ATOM   3267  CB  PHE P 209     -41.191-131.072 128.172  0.00 97.00      PROA   
ATOM   3268  HB1 PHE P 209     -42.085-131.709 128.013  0.00 97.00      PROA   
ATOM   3269  HB2 PHE P 209     -40.648-131.467 129.059  0.00 97.00      PROA   
ATOM   3270  CG  PHE P 209     -40.314-131.233 126.960  0.00 97.00      PROA   
ATOM   3271  CD1 PHE P 209     -40.894-131.188 125.681  0.00 97.00      PROA   
ATOM   3272  HD1 PHE P 209     -41.954-131.004 125.580  0.00 97.00      PROA   
ATOM   3273  CE1 PHE P 209     -40.114-131.391 124.537  0.00 97.00      PROA   
ATOM   3274  HE1 PHE P 209     -40.577-131.363 123.563  0.00 97.00      PROA   
ATOM   3275  CZ  PHE P 209     -38.743-131.645 124.662  0.00 97.00      PROA   
ATOM   3276  HZ  PHE P 209     -38.136-131.805 123.784  0.00 97.00      PROA   
ATOM   3277  CD2 PHE P 209     -38.934-131.487 127.075  0.00 97.00      PROA   
ATOM   3278  HD2 PHE P 209     -38.473-131.534 128.051  0.00 97.00      PROA   
ATOM   3279  CE2 PHE P 209     -38.153-131.692 125.931  0.00 97.00      PROA   
ATOM   3280  HE2 PHE P 209     -37.095-131.891 126.024  0.00 97.00      PROA   
ATOM   3281  C   PHE P 209     -43.024-129.375 128.543  0.00 97.00      PROA   
ATOM   3282  O   PHE P 209     -43.575-129.507 129.634  0.00 97.00      PROA   
ATOM   3283  N   TYR P 210     -43.703-129.007 127.435  0.00 97.00      PROA   
ATOM   3284  HN  TYR P 210     -43.232-128.885 126.564  0.00 97.00      PROA   
ATOM   3285  CA  TYR P 210     -45.099-128.634 127.440  0.00 97.00      PROA   
ATOM   3286  HA  TYR P 210     -45.590-129.006 128.329  0.00 97.00      PROA   
ATOM   3287  CB  TYR P 210     -45.306-127.097 127.286  0.00 97.00      PROA   
ATOM   3288  HB1 TYR P 210     -46.378-126.828 127.396  0.00 97.00      PROA   
ATOM   3289  HB2 TYR P 210     -44.976-126.789 126.272  0.00 97.00      PROA   
ATOM   3290  CG  TYR P 210     -44.487-126.274 128.261  0.00 97.00      PROA   
ATOM   3291  CD1 TYR P 210     -43.139-125.973 127.984  0.00 97.00      PROA   
ATOM   3292  HD1 TYR P 210     -42.677-126.380 127.098  0.00 97.00      PROA   
ATOM   3293  CE1 TYR P 210     -42.401-125.125 128.817  0.00 97.00      PROA   
ATOM   3294  HE1 TYR P 210     -41.372-124.901 128.579  0.00 97.00      PROA   
ATOM   3295  CZ  TYR P 210     -43.009-124.544 129.935  0.00 97.00      PROA   
ATOM   3296  OH  TYR P 210     -42.302-123.642 130.759  0.00 97.00      PROA   
ATOM   3297  HH  TYR P 210     -41.761-123.075 130.194  0.00 97.00      PROA   
ATOM   3298  CD2 TYR P 210     -45.084-125.680 129.388  0.00 97.00      PROA   
ATOM   3299  HD2 TYR P 210     -46.131-125.853 129.586  0.00 97.00      PROA   
ATOM   3300  CE2 TYR P 210     -44.348-124.829 130.225  0.00 97.00      PROA   
ATOM   3301  HE2 TYR P 210     -44.820-124.361 131.076  0.00 97.00      PROA   
ATOM   3302  C   TYR P 210     -45.714-129.302 126.232  0.00 97.00      PROA   
ATOM   3303  O   TYR P 210     -45.008-129.704 125.308  0.00 97.00      PROA   
ATOM   3304  N   MET P 211     -47.063-129.426 126.213  0.00 97.00      PROA   
ATOM   3305  HN  MET P 211     -47.617-129.142 126.993  0.00 97.00      PROA   
ATOM   3306  CA  MET P 211     -47.797-129.851 125.039  0.00 97.00      PROA   
ATOM   3307  HA  MET P 211     -47.131-129.959 124.197  0.00 97.00      PROA   
ATOM   3308  CB  MET P 211     -48.544-131.190 125.272  0.00 97.00      PROA   
ATOM   3309  HB1 MET P 211     -49.248-131.372 124.430  0.00 97.00      PROA   
ATOM   3310  HB2 MET P 211     -49.137-131.114 126.211  0.00 97.00      PROA   
ATOM   3311  CG  MET P 211     -47.603-132.406 125.370  0.00 97.00      PROA   
ATOM   3312  HG1 MET P 211     -46.752-132.155 126.038  0.00 97.00      PROA   
ATOM   3313  HG2 MET P 211     -47.180-132.576 124.358  0.00 97.00      PROA   
ATOM   3314  SD  MET P 211     -48.388-133.936 125.975  0.00 97.00      PROA   
ATOM   3315  CE  MET P 211     -49.549-134.191 124.604  0.00 97.00      PROA   
ATOM   3316  HE1 MET P 211     -49.014-134.203 123.631  0.00 97.00      PROA   
ATOM   3317  HE2 MET P 211     -50.317-133.389 124.567  0.00 97.00      PROA   
ATOM   3318  HE3 MET P 211     -50.077-135.161 124.714  0.00 97.00      PROA   
ATOM   3319  C   MET P 211     -48.805-128.776 124.711  0.00 97.00      PROA   
ATOM   3320  O   MET P 211     -49.847-128.703 125.358  0.00 97.00      PROA   
ATOM   3321  N   GLY P 212     -48.536-127.928 123.678  0.00 97.00      PROA   
ATOM   3322  HN  GLY P 212     -47.739-128.079 123.094  0.00 97.00      PROA   
ATOM   3323  CA  GLY P 212     -49.334-126.758 123.323  0.00 97.00      PROA   
ATOM   3324  HA1 GLY P 212     -50.168-127.097 122.727  0.00 97.00      PROA   
ATOM   3325  HA2 GLY P 212     -48.682-126.102 122.771  0.00 97.00      PROA   
ATOM   3326  C   GLY P 212     -49.849-125.949 124.494  0.00 97.00      PROA   
ATOM   3327  O   GLY P 212     -49.088-125.435 125.311  0.00 97.00      PROA   
ATOM   3328  N   SER P 213     -51.191-125.831 124.591  0.00 97.00      PROA   
ATOM   3329  HN  SER P 213     -51.759-126.225 123.872  0.00 97.00      PROA   
ATOM   3330  CA  SER P 213     -51.882-125.122 125.658  0.00 97.00      PROA   
ATOM   3331  HA  SER P 213     -51.311-124.230 125.881  0.00 97.00      PROA   
ATOM   3332  CB  SER P 213     -53.296-124.670 125.185  0.00 97.00      PROA   
ATOM   3333  HB1 SER P 213     -53.928-125.558 124.970  0.00 97.00      PROA   
ATOM   3334  HB2 SER P 213     -53.185-124.091 124.243  0.00 97.00      PROA   
ATOM   3335  OG  SER P 213     -53.959-123.830 126.129  0.00 97.00      PROA   
ATOM   3336  HG1 SER P 213     -53.954-124.322 126.958  0.00 97.00      PROA   
ATOM   3337  C   SER P 213     -52.001-125.926 126.963  0.00 97.00      PROA   
ATOM   3338  O   SER P 213     -52.955-125.754 127.722  0.00 97.00      PROA   
ATOM   3339  N   LYS P 214     -51.035-126.811 127.304  0.00 97.00      PROA   
ATOM   3340  HN  LYS P 214     -50.295-127.039 126.676  0.00 97.00      PROA   
ATOM   3341  CA  LYS P 214     -50.989-127.366 128.646  0.00 97.00      PROA   
ATOM   3342  HA  LYS P 214     -51.337-126.592 129.318  0.00 97.00      PROA   
ATOM   3343  CB  LYS P 214     -51.929-128.577 128.885  0.00 97.00      PROA   
ATOM   3344  HB1 LYS P 214     -52.971-128.185 128.850  0.00 97.00      PROA   
ATOM   3345  HB2 LYS P 214     -51.768-128.984 129.908  0.00 97.00      PROA   
ATOM   3346  CG  LYS P 214     -51.806-129.710 127.853  0.00 97.00      PROA   
ATOM   3347  HG1 LYS P 214     -50.732-129.982 127.747  0.00 97.00      PROA   
ATOM   3348  HG2 LYS P 214     -52.158-129.351 126.861  0.00 97.00      PROA   
ATOM   3349  CD  LYS P 214     -52.577-130.981 128.257  0.00 97.00      PROA   
ATOM   3350  HD1 LYS P 214     -52.117-131.368 129.196  0.00 97.00      PROA   
ATOM   3351  HD2 LYS P 214     -52.422-131.747 127.465  0.00 97.00      PROA   
ATOM   3352  CE  LYS P 214     -54.082-130.760 128.480  0.00 97.00      PROA   
ATOM   3353  HE1 LYS P 214     -54.573-130.435 127.539  0.00 97.00      PROA   
ATOM   3354  HE2 LYS P 214     -54.266-129.997 129.265  0.00 97.00      PROA   
ATOM   3355  NZ  LYS P 214     -54.730-132.017 128.928  0.00 97.00      PROA   
ATOM   3356  HZ1 LYS P 214     -54.305-132.313 129.829  0.00 97.00      PROA   
ATOM   3357  HZ2 LYS P 214     -54.575-132.759 128.215  0.00 97.00      PROA   
ATOM   3358  HZ3 LYS P 214     -55.750-131.865 129.060  0.00 97.00      PROA   
ATOM   3359  C   LYS P 214     -49.595-127.687 129.144  0.00 97.00      PROA   
ATOM   3360  O   LYS P 214     -48.752-128.253 128.451  0.00 97.00      PROA   
ATOM   3361  N   THR P 215     -49.343-127.331 130.425  0.00 97.00      PROA   
ATOM   3362  HN  THR P 215     -50.014-126.808 130.946  0.00 97.00      PROA   
ATOM   3363  CA  THR P 215     -48.196-127.734 131.215  0.00 97.00      PROA   
ATOM   3364  HA  THR P 215     -47.304-127.461 130.669  0.00 97.00      PROA   
ATOM   3365  CB  THR P 215     -48.185-127.047 132.579  0.00 97.00      PROA   
ATOM   3366  HB  THR P 215     -47.462-127.521 133.283  0.00 97.00      PROA   
ATOM   3367  OG1 THR P 215     -49.485-127.066 133.164  0.00 97.00      PROA   
ATOM   3368  HG1 THR P 215     -49.693-127.989 133.319  0.00 97.00      PROA   
ATOM   3369  CG2 THR P 215     -47.779-125.572 132.416  0.00 97.00      PROA   
ATOM   3370 HG21 THR P 215     -48.444-125.057 131.692  0.00 97.00      PROA   
ATOM   3371 HG22 THR P 215     -46.730-125.492 132.067  0.00 97.00      PROA   
ATOM   3372 HG23 THR P 215     -47.865-125.053 133.395  0.00 97.00      PROA   
ATOM   3373  C   THR P 215     -48.137-129.228 131.467  0.00 97.00      PROA   
ATOM   3374  O   THR P 215     -49.140-129.857 131.798  0.00 97.00      PROA   
ATOM   3375  N   LEU P 216     -46.920-129.812 131.390  0.00 97.00      PROA   
ATOM   3376  HN  LEU P 216     -46.137-129.321 131.015  0.00 97.00      PROA   
ATOM   3377  CA  LEU P 216     -46.623-131.108 131.967  0.00 97.00      PROA   
ATOM   3378  HA  LEU P 216     -47.534-131.684 132.030  0.00 97.00      PROA   
ATOM   3379  CB  LEU P 216     -45.595-131.898 131.122  0.00 97.00      PROA   
ATOM   3380  HB1 LEU P 216     -45.341-132.861 131.613  0.00 97.00      PROA   
ATOM   3381  HB2 LEU P 216     -44.661-131.303 131.038  0.00 97.00      PROA   
ATOM   3382  CG  LEU P 216     -46.093-132.228 129.692  0.00 97.00      PROA   
ATOM   3383  HG  LEU P 216     -46.299-131.270 129.158  0.00 97.00      PROA   
ATOM   3384  CD1 LEU P 216     -45.012-132.974 128.891  0.00 97.00      PROA   
ATOM   3385 HD11 LEU P 216     -44.783-133.948 129.372  0.00 97.00      PROA   
ATOM   3386 HD12 LEU P 216     -44.084-132.370 128.843  0.00 97.00      PROA   
ATOM   3387 HD13 LEU P 216     -45.367-133.168 127.857  0.00 97.00      PROA   
ATOM   3388  CD2 LEU P 216     -47.395-133.049 129.707  0.00 97.00      PROA   
ATOM   3389 HD21 LEU P 216     -48.224-132.478 130.174  0.00 97.00      PROA   
ATOM   3390 HD22 LEU P 216     -47.245-133.996 130.268  0.00 97.00      PROA   
ATOM   3391 HD23 LEU P 216     -47.693-133.302 128.671  0.00 97.00      PROA   
ATOM   3392  C   LEU P 216     -46.151-130.903 133.394  0.00 97.00      PROA   
ATOM   3393  O   LEU P 216     -46.085-129.771 133.868  0.00 97.00      PROA   
ATOM   3394  N   ARG P 217     -45.853-131.997 134.142  0.00 97.00      PROA   
ATOM   3395  HN  ARG P 217     -45.940-132.912 133.754  0.00 97.00      PROA   
ATOM   3396  CA  ARG P 217     -45.412-131.924 135.529  0.00 97.00      PROA   
ATOM   3397  HA  ARG P 217     -46.064-131.226 136.038  0.00 97.00      PROA   
ATOM   3398  CB  ARG P 217     -45.505-133.278 136.283  0.00 97.00      PROA   
ATOM   3399  HB1 ARG P 217     -45.052-133.159 137.295  0.00 97.00      PROA   
ATOM   3400  HB2 ARG P 217     -44.910-134.038 135.730  0.00 97.00      PROA   
ATOM   3401  CG  ARG P 217     -46.932-133.810 136.509  0.00 97.00      PROA   
ATOM   3402  HG1 ARG P 217     -47.443-133.948 135.531  0.00 97.00      PROA   
ATOM   3403  HG2 ARG P 217     -47.508-133.054 137.088  0.00 97.00      PROA   
ATOM   3404  CD  ARG P 217     -46.920-135.151 137.261  0.00 97.00      PROA   
ATOM   3405  HD1 ARG P 217     -46.354-135.083 138.216  0.00 97.00      PROA   
ATOM   3406  HD2 ARG P 217     -46.441-135.932 136.630  0.00 97.00      PROA   
ATOM   3407  NE  ARG P 217     -48.329-135.589 137.519  0.00 97.00      PROA   
ATOM   3408  HE  ARG P 217     -48.763-136.219 136.882  0.00 97.00      PROA   
ATOM   3409  CZ  ARG P 217     -49.052-135.227 138.600  0.00 97.00      PROA   
ATOM   3410  NH1 ARG P 217     -48.597-134.364 139.520  0.00 97.00      PROA   
ATOM   3411 HH11 ARG P 217     -47.713-133.934 139.372  0.00 97.00      PROA   
ATOM   3412 HH12 ARG P 217     -49.177-134.132 140.297  0.00 97.00      PROA   
ATOM   3413  NH2 ARG P 217     -50.279-135.755 138.765  0.00 97.00      PROA   
ATOM   3414 HH21 ARG P 217     -50.626-136.399 138.089  0.00 97.00      PROA   
ATOM   3415 HH22 ARG P 217     -50.804-135.514 139.576  0.00 97.00      PROA   
ATOM   3416  C   ARG P 217     -43.996-131.386 135.699  0.00 97.00      PROA   
ATOM   3417  O   ARG P 217     -43.056-132.124 135.988  0.00 97.00      PROA   
ATOM   3418  N   GLY P 218     -43.841-130.052 135.538  0.00 97.00      PROA   
ATOM   3419  HN  GLY P 218     -44.621-129.540 135.181  0.00 97.00      PROA   
ATOM   3420  CA  GLY P 218     -42.665-129.269 135.866  0.00 97.00      PROA   
ATOM   3421  HA1 GLY P 218     -42.915-128.238 135.667  0.00 97.00      PROA   
ATOM   3422  HA2 GLY P 218     -41.845-129.633 135.264  0.00 97.00      PROA   
ATOM   3423  C   GLY P 218     -42.253-129.334 137.310  0.00 97.00      PROA   
ATOM   3424  O   GLY P 218     -43.025-129.730 138.181  0.00 97.00      PROA   
ATOM   3425  N   ARG P 219     -41.008-128.882 137.573  0.00 97.00      PROA   
ATOM   3426  HN  ARG P 219     -40.427-128.556 136.830  0.00 97.00      PROA   
ATOM   3427  CA  ARG P 219     -40.405-128.812 138.881  0.00 97.00      PROA   
ATOM   3428  HA  ARG P 219     -40.906-128.020 139.418  0.00 97.00      PROA   
ATOM   3429  CB  ARG P 219     -40.471-130.137 139.725  0.00 97.00      PROA   
ATOM   3430  HB1 ARG P 219     -41.536-130.295 140.002  0.00 97.00      PROA   
ATOM   3431  HB2 ARG P 219     -39.937-130.007 140.687  0.00 97.00      PROA   
ATOM   3432  CG  ARG P 219     -40.013-131.428 139.007  0.00 97.00      PROA   
ATOM   3433  HG1 ARG P 219     -38.971-131.316 138.636  0.00 97.00      PROA   
ATOM   3434  HG2 ARG P 219     -40.665-131.584 138.121  0.00 97.00      PROA   
ATOM   3435  CD  ARG P 219     -40.099-132.709 139.854  0.00 97.00      PROA   
ATOM   3436  HD1 ARG P 219     -39.955-133.599 139.196  0.00 97.00      PROA   
ATOM   3437  HD2 ARG P 219     -41.077-132.778 140.376  0.00 97.00      PROA   
ATOM   3438  NE  ARG P 219     -38.989-132.643 140.855  0.00 97.00      PROA   
ATOM   3439  HE  ARG P 219     -38.468-131.793 140.947  0.00 97.00      PROA   
ATOM   3440  CZ  ARG P 219     -38.375-133.716 141.385  0.00 97.00      PROA   
ATOM   3441  NH1 ARG P 219     -39.027-134.867 141.527  0.00 97.00      PROA   
ATOM   3442 HH11 ARG P 219     -40.008-134.794 141.392  0.00 97.00      PROA   
ATOM   3443 HH12 ARG P 219     -38.607-135.571 142.091  0.00 97.00      PROA   
ATOM   3444  NH2 ARG P 219     -37.105-133.601 141.803  0.00 97.00      PROA   
ATOM   3445 HH21 ARG P 219     -36.553-134.417 141.933  0.00 97.00      PROA   
ATOM   3446 HH22 ARG P 219     -36.647-132.716 141.673  0.00 97.00      PROA   
ATOM   3447  C   ARG P 219     -38.997-128.336 138.606  0.00 97.00      PROA   
ATOM   3448  O   ARG P 219     -38.782-127.461 137.769  0.00 97.00      PROA   
ATOM   3449  N   ASP P 220     -37.997-128.925 139.281  0.00 97.00      PROA   
ATOM   3450  HN  ASP P 220     -38.197-129.537 140.047  0.00 97.00      PROA   
ATOM   3451  CA  ASP P 220     -36.585-128.901 138.988  0.00 97.00      PROA   
ATOM   3452  HA  ASP P 220     -36.297-127.904 138.683  0.00 97.00      PROA   
ATOM   3453  CB  ASP P 220     -35.795-129.289 140.284  0.00 97.00      PROA   
ATOM   3454  HB1 ASP P 220     -35.887-128.436 140.995  0.00 97.00      PROA   
ATOM   3455  HB2 ASP P 220     -34.717-129.435 140.085  0.00 97.00      PROA   
ATOM   3456  CG  ASP P 220     -36.360-130.502 141.036  0.00 97.00      PROA   
ATOM   3457  OD1 ASP P 220     -35.576-131.446 141.301  0.00 97.00      PROA   
ATOM   3458  OD2 ASP P 220     -37.552-130.466 141.430  0.00 97.00      PROA   
ATOM   3459  C   ASP P 220     -36.296-129.866 137.829  0.00 97.00      PROA   
ATOM   3460  O   ASP P 220     -35.523-130.816 137.941  0.00 97.00      PROA   
ATOM   3461  N   THR P 221     -36.952-129.652 136.663  0.00 97.00      PROA   
ATOM   3462  HN  THR P 221     -37.585-128.884 136.574  0.00 97.00      PROA   
ATOM   3463  CA  THR P 221     -36.955-130.609 135.567  0.00 97.00      PROA   
ATOM   3464  HA  THR P 221     -36.984-131.579 136.042  0.00 97.00      PROA   
ATOM   3465  CB  THR P 221     -38.221-130.565 134.710  0.00 97.00      PROA   
ATOM   3466  HB  THR P 221     -38.061-130.980 133.688  0.00 97.00      PROA   
ATOM   3467  OG1 THR P 221     -38.744-129.247 134.615  0.00 97.00      PROA   
ATOM   3468  HG1 THR P 221     -38.122-128.764 134.062  0.00 97.00      PROA   
ATOM   3469  CG2 THR P 221     -39.303-131.408 135.405  0.00 97.00      PROA   
ATOM   3470 HG21 THR P 221     -39.529-130.973 136.397  0.00 97.00      PROA   
ATOM   3471 HG22 THR P 221     -38.965-132.455 135.545  0.00 97.00      PROA   
ATOM   3472 HG23 THR P 221     -40.238-131.406 134.806  0.00 97.00      PROA   
ATOM   3473  C   THR P 221     -35.702-130.646 134.699  0.00 97.00      PROA   
ATOM   3474  O   THR P 221     -35.110-129.635 134.330  0.00 97.00      PROA   
ATOM   3475  N   SER P 222     -35.290-131.885 134.345  0.00 97.00      PROA   
ATOM   3476  HN  SER P 222     -35.737-132.683 134.742  0.00 97.00      PROA   
ATOM   3477  CA  SER P 222     -34.183-132.205 133.465  0.00 97.00      PROA   
ATOM   3478  HA  SER P 222     -33.373-131.521 133.680  0.00 97.00      PROA   
ATOM   3479  CB  SER P 222     -33.710-133.663 133.689  0.00 97.00      PROA   
ATOM   3480  HB1 SER P 222     -32.757-133.869 133.158  0.00 97.00      PROA   
ATOM   3481  HB2 SER P 222     -34.484-134.369 133.312  0.00 97.00      PROA   
ATOM   3482  OG  SER P 222     -33.543-133.925 135.081  0.00 97.00      PROA   
ATOM   3483  HG1 SER P 222     -33.102-133.163 135.467  0.00 97.00      PROA   
ATOM   3484  C   SER P 222     -34.580-132.047 132.005  0.00 97.00      PROA   
ATOM   3485  O   SER P 222     -35.737-131.783 131.687  0.00 97.00      PROA   
ATOM   3486  N   SER P 223     -33.604-132.196 131.074  0.00 97.00      PROA   
ATOM   3487  HN  SER P 223     -32.657-132.364 131.346  0.00 97.00      PROA   
ATOM   3488  CA  SER P 223     -33.730-131.958 129.645  0.00 97.00      PROA   
ATOM   3489  HA  SER P 223     -33.953-130.915 129.505  0.00 97.00      PROA   
ATOM   3490  CB  SER P 223     -32.396-132.283 128.936  0.00 97.00      PROA   
ATOM   3491  HB1 SER P 223     -32.418-131.946 127.877  0.00 97.00      PROA   
ATOM   3492  HB2 SER P 223     -32.209-133.379 128.954  0.00 97.00      PROA   
ATOM   3493  OG  SER P 223     -31.312-131.646 129.603  0.00 97.00      PROA   
ATOM   3494  HG1 SER P 223     -31.390-130.705 129.422  0.00 97.00      PROA   
ATOM   3495  C   SER P 223     -34.815-132.726 128.920  0.00 97.00      PROA   
ATOM   3496  O   SER P 223     -35.472-132.173 128.039  0.00 97.00      PROA   
ATOM   3497  N   GLU P 224     -35.022-134.013 129.267  0.00 97.00      PROA   
ATOM   3498  HN  GLU P 224     -34.532-134.413 130.035  0.00 97.00      PROA   
ATOM   3499  CA  GLU P 224     -35.901-134.905 128.544  0.00 97.00      PROA   
ATOM   3500  HA  GLU P 224     -36.448-134.352 127.792  0.00 97.00      PROA   
ATOM   3501  CB  GLU P 224     -35.142-136.053 127.820  0.00 97.00      PROA   
ATOM   3502  HB1 GLU P 224     -35.891-136.816 127.507  0.00 97.00      PROA   
ATOM   3503  HB2 GLU P 224     -34.444-136.558 128.523  0.00 97.00      PROA   
ATOM   3504  CG  GLU P 224     -34.370-135.608 126.556  0.00 97.00      PROA   
ATOM   3505  HG1 GLU P 224     -33.340-135.280 126.803  0.00 97.00      PROA   
ATOM   3506  HG2 GLU P 224     -34.901-134.773 126.052  0.00 97.00      PROA   
ATOM   3507  CD  GLU P 224     -34.317-136.765 125.565  0.00 97.00      PROA   
ATOM   3508  OE1 GLU P 224     -35.414-137.166 125.100  0.00 97.00      PROA   
ATOM   3509  OE2 GLU P 224     -33.202-137.270 125.280  0.00 97.00      PROA   
ATOM   3510  C   GLU P 224     -36.933-135.513 129.467  0.00 97.00      PROA   
ATOM   3511  O   GLU P 224     -36.821-135.480 130.692  0.00 97.00      PROA   
ATOM   3512  N   TYR P 225     -37.980-136.103 128.848  0.00 97.00      PROA   
ATOM   3513  HN  TYR P 225     -38.018-136.115 127.852  0.00 97.00      PROA   
ATOM   3514  CA  TYR P 225     -39.025-136.863 129.492  0.00 97.00      PROA   
ATOM   3515  HA  TYR P 225     -38.749-137.065 130.517  0.00 97.00      PROA   
ATOM   3516  CB  TYR P 225     -40.411-136.133 129.429  0.00 97.00      PROA   
ATOM   3517  HB1 TYR P 225     -40.292-135.107 129.842  0.00 97.00      PROA   
ATOM   3518  HB2 TYR P 225     -41.142-136.673 130.067  0.00 97.00      PROA   
ATOM   3519  CG  TYR P 225     -40.991-136.009 128.030  0.00 97.00      PROA   
ATOM   3520  CD1 TYR P 225     -42.032-136.858 127.606  0.00 97.00      PROA   
ATOM   3521  HD1 TYR P 225     -42.418-137.609 128.279  0.00 97.00      PROA   
ATOM   3522  CE1 TYR P 225     -42.554-136.758 126.310  0.00 97.00      PROA   
ATOM   3523  HE1 TYR P 225     -43.346-137.422 125.995  0.00 97.00      PROA   
ATOM   3524  CZ  TYR P 225     -42.033-135.815 125.416  0.00 97.00      PROA   
ATOM   3525  OH  TYR P 225     -42.519-135.741 124.093  0.00 97.00      PROA   
ATOM   3526  HH  TYR P 225     -43.286-136.315 124.025  0.00 97.00      PROA   
ATOM   3527  CD2 TYR P 225     -40.511-135.035 127.135  0.00 97.00      PROA   
ATOM   3528  HD2 TYR P 225     -39.724-134.363 127.442  0.00 97.00      PROA   
ATOM   3529  CE2 TYR P 225     -41.017-134.948 125.832  0.00 97.00      PROA   
ATOM   3530  HE2 TYR P 225     -40.615-134.222 125.143  0.00 97.00      PROA   
ATOM   3531  C   TYR P 225     -39.019-138.165 128.711  0.00 97.00      PROA   
ATOM   3532  O   TYR P 225     -38.482-138.211 127.606  0.00 97.00      PROA   
ATOM   3533  N   GLN P 226     -39.597-139.270 129.251  0.00 97.00      PROA   
ATOM   3534  HN  GLN P 226     -40.019-139.264 130.154  0.00 97.00      PROA   
ATOM   3535  CA  GLN P 226     -39.663-140.514 128.500  0.00 97.00      PROA   
ATOM   3536  HA  GLN P 226     -39.535-140.260 127.461  0.00 97.00      PROA   
ATOM   3537  CB  GLN P 226     -38.564-141.559 128.860  0.00 97.00      PROA   
ATOM   3538  HB1 GLN P 226     -38.924-142.593 128.658  0.00 97.00      PROA   
ATOM   3539  HB2 GLN P 226     -38.353-141.500 129.950  0.00 97.00      PROA   
ATOM   3540  CG  GLN P 226     -37.244-141.390 128.067  0.00 97.00      PROA   
ATOM   3541  HG1 GLN P 226     -36.555-142.233 128.279  0.00 97.00      PROA   
ATOM   3542  HG2 GLN P 226     -36.756-140.439 128.372  0.00 97.00      PROA   
ATOM   3543  CD  GLN P 226     -37.522-141.363 126.557  0.00 97.00      PROA   
ATOM   3544  OE1 GLN P 226     -38.425-142.049 126.064  0.00 97.00      PROA   
ATOM   3545  NE2 GLN P 226     -36.758-140.517 125.812  0.00 97.00      PROA   
ATOM   3546 HE21 GLN P 226     -37.083-140.301 124.891  0.00 97.00      PROA   
ATOM   3547 HE22 GLN P 226     -36.074-139.932 126.240  0.00 97.00      PROA   
ATOM   3548  C   GLN P 226     -41.037-141.120 128.478  0.00 97.00      PROA   
ATOM   3549  O   GLN P 226     -41.880-140.860 129.334  0.00 97.00      PROA   
ATOM   3550  N   ILE P 227     -41.290-141.916 127.409  0.00 97.00      PROA   
ATOM   3551  HN  ILE P 227     -40.553-142.142 126.774  0.00 97.00      PROA   
ATOM   3552  CA  ILE P 227     -42.619-142.319 127.007  0.00 97.00      PROA   
ATOM   3553  HA  ILE P 227     -43.330-141.958 127.737  0.00 97.00      PROA   
ATOM   3554  CB  ILE P 227     -43.026-141.773 125.636  0.00 97.00      PROA   
ATOM   3555  HB  ILE P 227     -42.657-142.435 124.818  0.00 97.00      PROA   
ATOM   3556  CG2 ILE P 227     -44.569-141.736 125.598  0.00 97.00      PROA   
ATOM   3557 HG21 ILE P 227     -44.959-141.035 126.366  0.00 97.00      PROA   
ATOM   3558 HG22 ILE P 227     -45.003-142.739 125.785  0.00 97.00      PROA   
ATOM   3559 HG23 ILE P 227     -44.929-141.387 124.611  0.00 97.00      PROA   
ATOM   3560  CG1 ILE P 227     -42.420-140.368 125.361  0.00 97.00      PROA   
ATOM   3561 HG11 ILE P 227     -41.309-140.419 125.382  0.00 97.00      PROA   
ATOM   3562 HG12 ILE P 227     -42.747-139.677 126.168  0.00 97.00      PROA   
ATOM   3563  CD  ILE P 227     -42.814-139.791 123.995  0.00 97.00      PROA   
ATOM   3564  HD1 ILE P 227     -43.893-139.531 123.967  0.00 97.00      PROA   
ATOM   3565  HD2 ILE P 227     -42.609-140.532 123.192  0.00 97.00      PROA   
ATOM   3566  HD3 ILE P 227     -42.228-138.872 123.781  0.00 97.00      PROA   
ATOM   3567  C   ILE P 227     -42.666-143.832 127.008  0.00 97.00      PROA   
ATOM   3568  O   ILE P 227     -41.837-144.500 126.398  0.00 97.00      PROA   
ATOM   3569  N   LEU P 228     -43.651-144.416 127.722  0.00 97.00      PROA   
ATOM   3570  HN  LEU P 228     -44.326-143.858 128.199  0.00 97.00      PROA   
ATOM   3571  CA  LEU P 228     -43.686-145.832 128.033  0.00 97.00      PROA   
ATOM   3572  HA  LEU P 228     -42.691-146.249 127.954  0.00 97.00      PROA   
ATOM   3573  CB  LEU P 228     -44.196-146.045 129.485  0.00 97.00      PROA   
ATOM   3574  HB1 LEU P 228     -44.312-147.137 129.663  0.00 97.00      PROA   
ATOM   3575  HB2 LEU P 228     -45.195-145.574 129.610  0.00 97.00      PROA   
ATOM   3576  CG  LEU P 228     -43.257-145.516 130.610  0.00 97.00      PROA   
ATOM   3577  HG  LEU P 228     -42.217-145.831 130.357  0.00 97.00      PROA   
ATOM   3578  CD1 LEU P 228     -43.260-143.984 130.799  0.00 97.00      PROA   
ATOM   3579 HD11 LEU P 228     -44.298-143.617 130.943  0.00 97.00      PROA   
ATOM   3580 HD12 LEU P 228     -42.808-143.463 129.934  0.00 97.00      PROA   
ATOM   3581 HD13 LEU P 228     -42.666-143.711 131.697  0.00 97.00      PROA   
ATOM   3582  CD2 LEU P 228     -43.617-146.173 131.955  0.00 97.00      PROA   
ATOM   3583 HD21 LEU P 228     -43.564-147.279 131.878  0.00 97.00      PROA   
ATOM   3584 HD22 LEU P 228     -44.647-145.884 132.254  0.00 97.00      PROA   
ATOM   3585 HD23 LEU P 228     -42.914-145.839 132.747  0.00 97.00      PROA   
ATOM   3586  C   LEU P 228     -44.568-146.581 127.046  0.00 97.00      PROA   
ATOM   3587  O   LEU P 228     -44.857-147.762 127.230  0.00 97.00      PROA   
ATOM   3588  N   THR P 229     -44.979-145.871 125.973  0.00 97.00      PROA   
ATOM   3589  HN  THR P 229     -44.611-144.950 125.899  0.00 97.00      PROA   
ATOM   3590  CA  THR P 229     -45.923-146.231 124.928  0.00 97.00      PROA   
ATOM   3591  HA  THR P 229     -45.382-146.685 124.112  0.00 97.00      PROA   
ATOM   3592  CB  THR P 229     -47.121-147.113 125.339  0.00 97.00      PROA   
ATOM   3593  HB  THR P 229     -47.482-146.789 126.342  0.00 97.00      PROA   
ATOM   3594  OG1 THR P 229     -46.723-148.473 125.409  0.00 97.00      PROA   
ATOM   3595  HG1 THR P 229     -46.009-148.493 126.052  0.00 97.00      PROA   
ATOM   3596  CG2 THR P 229     -48.322-147.086 124.363  0.00 97.00      PROA   
ATOM   3597 HG21 THR P 229     -48.031-147.431 123.353  0.00 97.00      PROA   
ATOM   3598 HG22 THR P 229     -48.769-146.080 124.276  0.00 97.00      PROA   
ATOM   3599 HG23 THR P 229     -49.115-147.771 124.736  0.00 97.00      PROA   
ATOM   3600  C   THR P 229     -46.421-144.882 124.494  0.00 97.00      PROA   
ATOM   3601  O   THR P 229     -47.297-144.321 125.148  0.00 97.00      PROA   
ATOM   3602  N   ALA P 230     -45.867-144.278 123.411  0.00 97.00      PROA   
ATOM   3603  HN  ALA P 230     -45.078-144.649 122.925  0.00 97.00      PROA   
ATOM   3604  CA  ALA P 230     -46.438-143.061 122.857  0.00 97.00      PROA   
ATOM   3605  HA  ALA P 230     -46.598-142.380 123.678  0.00 97.00      PROA   
ATOM   3606  CB  ALA P 230     -45.516-142.371 121.837  0.00 97.00      PROA   
ATOM   3607  HB1 ALA P 230     -45.329-143.030 120.962  0.00 97.00      PROA   
ATOM   3608  HB2 ALA P 230     -44.542-142.131 122.317  0.00 97.00      PROA   
ATOM   3609  HB3 ALA P 230     -45.963-141.418 121.487  0.00 97.00      PROA   
ATOM   3610  C   ALA P 230     -47.789-143.336 122.234  0.00 97.00      PROA   
ATOM   3611  O   ALA P 230     -47.984-144.379 121.634  0.00 97.00      PROA   
ATOM   3612  N   ARG P 231     -48.763-142.420 122.393  0.00 97.00      PROA   
ATOM   3613  HN  ARG P 231     -48.565-141.586 122.909  0.00 97.00      PROA   
ATOM   3614  CA  ARG P 231     -50.161-142.690 122.137  0.00 97.00      PROA   
ATOM   3615  HA  ARG P 231     -50.271-143.675 121.709  0.00 97.00      PROA   
ATOM   3616  CB  ARG P 231     -50.967-142.665 123.461  0.00 97.00      PROA   
ATOM   3617  HB1 ARG P 231     -52.047-142.696 123.228  0.00 97.00      PROA   
ATOM   3618  HB2 ARG P 231     -50.776-141.716 124.005  0.00 97.00      PROA   
ATOM   3619  CG  ARG P 231     -50.633-143.856 124.382  0.00 97.00      PROA   
ATOM   3620  HG1 ARG P 231     -49.693-143.612 124.919  0.00 97.00      PROA   
ATOM   3621  HG2 ARG P 231     -50.422-144.741 123.746  0.00 97.00      PROA   
ATOM   3622  CD  ARG P 231     -51.705-144.218 125.437  0.00 97.00      PROA   
ATOM   3623  HD1 ARG P 231     -51.874-143.336 126.093  0.00 97.00      PROA   
ATOM   3624  HD2 ARG P 231     -51.387-145.080 126.058  0.00 97.00      PROA   
ATOM   3625  NE  ARG P 231     -53.027-144.538 124.808  0.00 97.00      PROA   
ATOM   3626  HE  ARG P 231     -53.727-143.827 124.901  0.00 97.00      PROA   
ATOM   3627  CZ  ARG P 231     -53.135-145.225 123.658  0.00 97.00      PROA   
ATOM   3628  NH1 ARG P 231     -52.478-146.360 123.431  0.00 97.00      PROA   
ATOM   3629 HH11 ARG P 231     -51.907-146.736 124.147  0.00 97.00      PROA   
ATOM   3630 HH12 ARG P 231     -52.552-146.736 122.504  0.00 97.00      PROA   
ATOM   3631  NH2 ARG P 231     -53.859-144.702 122.657  0.00 97.00      PROA   
ATOM   3632 HH21 ARG P 231     -54.200-143.773 122.810  0.00 97.00      PROA   
ATOM   3633 HH22 ARG P 231     -53.587-144.978 121.736  0.00 97.00      PROA   
ATOM   3634  C   ARG P 231     -50.812-141.740 121.159  0.00 97.00      PROA   
ATOM   3635  O   ARG P 231     -50.337-140.650 120.877  0.00 97.00      PROA   
ATOM   3636  N   ARG P 232     -51.983-142.141 120.629  0.00 97.00      PROA   
ATOM   3637  HN  ARG P 232     -52.264-143.097 120.731  0.00 97.00      PROA   
ATOM   3638  CA  ARG P 232     -52.900-141.310 119.871  0.00 97.00      PROA   
ATOM   3639  HA  ARG P 232     -52.424-141.078 118.930  0.00 97.00      PROA   
ATOM   3640  CB  ARG P 232     -54.186-142.134 119.626  0.00 97.00      PROA   
ATOM   3641  HB1 ARG P 232     -55.094-141.497 119.609  0.00 97.00      PROA   
ATOM   3642  HB2 ARG P 232     -54.307-142.822 120.494  0.00 97.00      PROA   
ATOM   3643  CG  ARG P 232     -54.103-142.980 118.343  0.00 97.00      PROA   
ATOM   3644  HG1 ARG P 232     -54.649-143.940 118.494  0.00 97.00      PROA   
ATOM   3645  HG2 ARG P 232     -53.040-143.248 118.176  0.00 97.00      PROA   
ATOM   3646  CD  ARG P 232     -54.656-142.247 117.116  0.00 97.00      PROA   
ATOM   3647  HD1 ARG P 232     -54.447-142.792 116.174  0.00 97.00      PROA   
ATOM   3648  HD2 ARG P 232     -54.234-141.220 117.049  0.00 97.00      PROA   
ATOM   3649  NE  ARG P 232     -56.138-142.246 117.316  0.00 97.00      PROA   
ATOM   3650  HE  ARG P 232     -56.535-143.090 117.667  0.00 97.00      PROA   
ATOM   3651  CZ  ARG P 232     -56.904-141.143 117.440  0.00 97.00      PROA   
ATOM   3652  NH1 ARG P 232     -56.496-139.924 117.060  0.00 97.00      PROA   
ATOM   3653 HH11 ARG P 232     -55.574-139.817 116.703  0.00 97.00      PROA   
ATOM   3654 HH12 ARG P 232     -57.099-139.143 117.198  0.00 97.00      PROA   
ATOM   3655  NH2 ARG P 232     -58.118-141.280 118.005  0.00 97.00      PROA   
ATOM   3656 HH21 ARG P 232     -58.365-142.165 118.392  0.00 97.00      PROA   
ATOM   3657 HH22 ARG P 232     -58.665-140.465 118.172  0.00 97.00      PROA   
ATOM   3658  C   ARG P 232     -53.267-139.971 120.496  0.00 97.00      PROA   
ATOM   3659  O   ARG P 232     -53.316-138.951 119.818  0.00 97.00      PROA   
ATOM   3660  N   GLU P 233     -53.505-139.948 121.814  0.00 97.00      PROA   
ATOM   3661  HN  GLU P 233     -53.609-140.814 122.304  0.00 97.00      PROA   
ATOM   3662  CA  GLU P 233     -53.767-138.790 122.632  0.00 97.00      PROA   
ATOM   3663  HA  GLU P 233     -54.439-138.148 122.081  0.00 97.00      PROA   
ATOM   3664  CB  GLU P 233     -54.506-139.228 123.928  0.00 97.00      PROA   
ATOM   3665  HB1 GLU P 233     -55.563-139.464 123.669  0.00 97.00      PROA   
ATOM   3666  HB2 GLU P 233     -54.531-138.367 124.632  0.00 97.00      PROA   
ATOM   3667  CG  GLU P 233     -53.881-140.445 124.660  0.00 97.00      PROA   
ATOM   3668  HG1 GLU P 233     -54.070-140.333 125.750  0.00 97.00      PROA   
ATOM   3669  HG2 GLU P 233     -52.784-140.463 124.509  0.00 97.00      PROA   
ATOM   3670  CD  GLU P 233     -54.470-141.800 124.250  0.00 97.00      PROA   
ATOM   3671  OE1 GLU P 233     -54.511-142.112 123.036  0.00 97.00      PROA   
ATOM   3672  OE2 GLU P 233     -54.865-142.569 125.165  0.00 97.00      PROA   
ATOM   3673  C   GLU P 233     -52.539-137.928 122.908  0.00 97.00      PROA   
ATOM   3674  O   GLU P 233     -52.669-136.764 123.286  0.00 97.00      PROA   
ATOM   3675  N   ASP P 234     -51.314-138.453 122.658  0.00 97.00      PROA   
ATOM   3676  HN  ASP P 234     -51.208-139.422 122.454  0.00 97.00      PROA   
ATOM   3677  CA  ASP P 234     -50.071-137.701 122.692  0.00 97.00      PROA   
ATOM   3678  HA  ASP P 234     -50.086-137.055 123.559  0.00 97.00      PROA   
ATOM   3679  CB  ASP P 234     -48.817-138.625 122.777  0.00 97.00      PROA   
ATOM   3680  HB1 ASP P 234     -47.895-138.016 122.854  0.00 97.00      PROA   
ATOM   3681  HB2 ASP P 234     -48.728-139.236 121.857  0.00 97.00      PROA   
ATOM   3682  CG  ASP P 234     -48.792-139.582 123.971  0.00 97.00      PROA   
ATOM   3683  OD1 ASP P 234     -49.699-139.552 124.840  0.00 97.00      PROA   
ATOM   3684  OD2 ASP P 234     -47.806-140.365 124.023  0.00 97.00      PROA   
ATOM   3685  C   ASP P 234     -49.899-136.838 121.438  0.00 97.00      PROA   
ATOM   3686  O   ASP P 234     -49.036-135.965 121.393  0.00 97.00      PROA   
ATOM   3687  N   SER P 235     -50.702-137.070 120.369  0.00 97.00      PROA   
ATOM   3688  HN  SER P 235     -51.413-137.765 120.443  0.00 97.00      PROA   
ATOM   3689  CA  SER P 235     -50.554-136.411 119.072  0.00 97.00      PROA   
ATOM   3690  HA  SER P 235     -49.537-136.605 118.757  0.00 97.00      PROA   
ATOM   3691  CB  SER P 235     -51.504-136.981 117.967  0.00 97.00      PROA   
ATOM   3692  HB1 SER P 235     -51.441-138.088 117.989  0.00 97.00      PROA   
ATOM   3693  HB2 SER P 235     -51.171-136.637 116.966  0.00 97.00      PROA   
ATOM   3694  OG  SER P 235     -52.876-136.626 118.136  0.00 97.00      PROA   
ATOM   3695  HG1 SER P 235     -52.869-135.761 118.564  0.00 97.00      PROA   
ATOM   3696  C   SER P 235     -50.739-134.898 119.117  0.00 97.00      PROA   
ATOM   3697  O   SER P 235     -51.845-134.396 119.317  0.00 97.00      PROA   
ATOM   3698  N   GLY P 236     -49.664-134.108 118.912  0.00 97.00      PROA   
ATOM   3699  HN  GLY P 236     -48.746-134.473 118.774  0.00 97.00      PROA   
ATOM   3700  CA  GLY P 236     -49.855-132.674 118.946  0.00 97.00      PROA   
ATOM   3701  HA1 GLY P 236     -50.291-132.415 119.902  0.00 97.00      PROA   
ATOM   3702  HA2 GLY P 236     -50.468-132.394 118.099  0.00 97.00      PROA   
ATOM   3703  C   GLY P 236     -48.574-131.925 118.822  0.00 97.00      PROA   
ATOM   3704  O   GLY P 236     -47.672-132.312 118.090  0.00 97.00      PROA   
ATOM   3705  N   LEU P 237     -48.489-130.790 119.543  0.00 97.00      PROA   
ATOM   3706  HN  LEU P 237     -49.216-130.524 120.170  0.00 97.00      PROA   
ATOM   3707  CA  LEU P 237     -47.414-129.842 119.430  0.00 97.00      PROA   
ATOM   3708  HA  LEU P 237     -46.731-130.140 118.648  0.00 97.00      PROA   
ATOM   3709  CB  LEU P 237     -47.942-128.421 119.132  0.00 97.00      PROA   
ATOM   3710  HB1 LEU P 237     -47.075-127.738 119.055  0.00 97.00      PROA   
ATOM   3711  HB2 LEU P 237     -48.581-128.073 119.974  0.00 97.00      PROA   
ATOM   3712  CG  LEU P 237     -48.741-128.245 117.820  0.00 97.00      PROA   
ATOM   3713  HG  LEU P 237     -49.634-128.912 117.842  0.00 97.00      PROA   
ATOM   3714  CD1 LEU P 237     -49.236-126.791 117.715  0.00 97.00      PROA   
ATOM   3715 HD11 LEU P 237     -48.367-126.099 117.722  0.00 97.00      PROA   
ATOM   3716 HD12 LEU P 237     -49.880-126.537 118.581  0.00 97.00      PROA   
ATOM   3717 HD13 LEU P 237     -49.809-126.633 116.778  0.00 97.00      PROA   
ATOM   3718  CD2 LEU P 237     -47.894-128.608 116.590  0.00 97.00      PROA   
ATOM   3719 HD21 LEU P 237     -47.603-129.675 116.628  0.00 97.00      PROA   
ATOM   3720 HD22 LEU P 237     -46.974-127.986 116.567  0.00 97.00      PROA   
ATOM   3721 HD23 LEU P 237     -48.462-128.434 115.653  0.00 97.00      PROA   
ATOM   3722  C   LEU P 237     -46.644-129.839 120.730  0.00 97.00      PROA   
ATOM   3723  O   LEU P 237     -47.220-129.924 121.810  0.00 97.00      PROA   
ATOM   3724  N   TYR P 238     -45.298-129.799 120.629  0.00 97.00      PROA   
ATOM   3725  HN  TYR P 238     -44.876-129.770 119.724  0.00 97.00      PROA   
ATOM   3726  CA  TYR P 238     -44.371-129.932 121.732  0.00 97.00      PROA   
ATOM   3727  HA  TYR P 238     -44.908-129.873 122.670  0.00 97.00      PROA   
ATOM   3728  CB  TYR P 238     -43.559-131.251 121.650  0.00 97.00      PROA   
ATOM   3729  HB1 TYR P 238     -42.702-131.250 122.358  0.00 97.00      PROA   
ATOM   3730  HB2 TYR P 238     -43.162-131.393 120.621  0.00 97.00      PROA   
ATOM   3731  CG  TYR P 238     -44.438-132.424 121.983  0.00 97.00      PROA   
ATOM   3732  CD1 TYR P 238     -45.299-132.986 121.022  0.00 97.00      PROA   
ATOM   3733  HD1 TYR P 238     -45.344-132.562 120.029  0.00 97.00      PROA   
ATOM   3734  CE1 TYR P 238     -46.099-134.090 121.342  0.00 97.00      PROA   
ATOM   3735  HE1 TYR P 238     -46.759-134.512 120.597  0.00 97.00      PROA   
ATOM   3736  CZ  TYR P 238     -46.017-134.656 122.619  0.00 97.00      PROA   
ATOM   3737  OH  TYR P 238     -46.801-135.766 122.969  0.00 97.00      PROA   
ATOM   3738  HH  TYR P 238     -47.511-135.843 122.324  0.00 97.00      PROA   
ATOM   3739  CD2 TYR P 238     -44.371-133.004 123.261  0.00 97.00      PROA   
ATOM   3740  HD2 TYR P 238     -43.706-132.592 124.006  0.00 97.00      PROA   
ATOM   3741  CE2 TYR P 238     -45.154-134.118 123.575  0.00 97.00      PROA   
ATOM   3742  HE2 TYR P 238     -45.105-134.556 124.561  0.00 97.00      PROA   
ATOM   3743  C   TYR P 238     -43.370-128.807 121.714  0.00 97.00      PROA   
ATOM   3744  O   TYR P 238     -42.832-128.464 120.669  0.00 97.00      PROA   
ATOM   3745  N   TRP P 239     -43.058-128.218 122.890  0.00 97.00      PROA   
ATOM   3746  HN  TRP P 239     -43.523-128.458 123.738  0.00 97.00      PROA   
ATOM   3747  CA  TRP P 239     -42.013-127.219 122.969  0.00 97.00      PROA   
ATOM   3748  HA  TRP P 239     -41.283-127.416 122.194  0.00 97.00      PROA   
ATOM   3749  CB  TRP P 239     -42.529-125.763 122.773  0.00 97.00      PROA   
ATOM   3750  HB1 TRP P 239     -42.972-125.723 121.756  0.00 97.00      PROA   
ATOM   3751  HB2 TRP P 239     -41.674-125.055 122.763  0.00 97.00      PROA   
ATOM   3752  CG  TRP P 239     -43.572-125.263 123.727  0.00 97.00      PROA   
ATOM   3753  CD1 TRP P 239     -44.909-125.541 123.653  0.00 97.00      PROA   
ATOM   3754  HD1 TRP P 239     -45.346-126.204 122.928  0.00 97.00      PROA   
ATOM   3755  NE1 TRP P 239     -45.590-124.833 124.604  0.00 97.00      PROA   
ATOM   3756  HE1 TRP P 239     -46.561-124.799 124.703  0.00 97.00      PROA   
ATOM   3757  CE2 TRP P 239     -44.708-124.089 125.331  0.00 97.00      PROA   
ATOM   3758  CD2 TRP P 239     -43.415-124.330 124.807  0.00 97.00      PROA   
ATOM   3759  CE3 TRP P 239     -42.317-123.672 125.359  0.00 97.00      PROA   
ATOM   3760  HE3 TRP P 239     -41.320-123.829 124.974  0.00 97.00      PROA   
ATOM   3761  CZ3 TRP P 239     -42.529-122.821 126.446  0.00 97.00      PROA   
ATOM   3762  HZ3 TRP P 239     -41.687-122.342 126.922  0.00 97.00      PROA   
ATOM   3763  CZ2 TRP P 239     -44.917-123.231 126.400  0.00 97.00      PROA   
ATOM   3764  HZ2 TRP P 239     -45.905-123.077 126.807  0.00 97.00      PROA   
ATOM   3765  CH2 TRP P 239     -43.805-122.604 126.959  0.00 97.00      PROA   
ATOM   3766  HH2 TRP P 239     -43.927-121.964 127.822  0.00 97.00      PROA   
ATOM   3767  C   TRP P 239     -41.272-127.362 124.272  0.00 97.00      PROA   
ATOM   3768  O   TRP P 239     -41.760-127.953 125.233  0.00 97.00      PROA   
ATOM   3769  N   CYS P 240     -40.034-126.822 124.300  0.00 97.00      PROA   
ATOM   3770  HN  CYS P 240     -39.670-126.395 123.474  0.00 97.00      PROA   
ATOM   3771  CA  CYS P 240     -39.165-126.828 125.456  0.00 97.00      PROA   
ATOM   3772  HA  CYS P 240     -39.755-127.091 126.320  0.00 97.00      PROA   
ATOM   3773  CB  CYS P 240     -37.991-127.842 125.330  0.00 97.00      PROA   
ATOM   3774  HB1 CYS P 240     -38.448-128.855 125.373  0.00 97.00      PROA   
ATOM   3775  HB2 CYS P 240     -37.310-127.762 126.204  0.00 97.00      PROA   
ATOM   3776  SG  CYS P 240     -37.064-127.707 123.763  0.00 97.00      PROA   
ATOM   3777  C   CYS P 240     -38.633-125.435 125.715  0.00 97.00      PROA   
ATOM   3778  O   CYS P 240     -38.579-124.577 124.841  0.00 97.00      PROA   
ATOM   3779  N   GLU P 241     -38.251-125.163 126.977  0.00 97.00      PROA   
ATOM   3780  HN  GLU P 241     -38.331-125.852 127.691  0.00 97.00      PROA   
ATOM   3781  CA  GLU P 241     -37.837-123.849 127.411  0.00 97.00      PROA   
ATOM   3782  HA  GLU P 241     -37.782-123.177 126.565  0.00 97.00      PROA   
ATOM   3783  CB  GLU P 241     -38.887-123.264 128.380  0.00 97.00      PROA   
ATOM   3784  HB1 GLU P 241     -39.102-124.009 129.174  0.00 97.00      PROA   
ATOM   3785  HB2 GLU P 241     -39.813-123.162 127.768  0.00 97.00      PROA   
ATOM   3786  CG  GLU P 241     -38.525-121.922 129.043  0.00 97.00      PROA   
ATOM   3787  HG1 GLU P 241     -38.058-121.241 128.299  0.00 97.00      PROA   
ATOM   3788  HG2 GLU P 241     -37.820-122.079 129.886  0.00 97.00      PROA   
ATOM   3789  CD  GLU P 241     -39.759-121.211 129.577  0.00 97.00      PROA   
ATOM   3790  OE1 GLU P 241     -40.882-121.760 129.458  0.00 97.00      PROA   
ATOM   3791  OE2 GLU P 241     -39.590-120.066 130.071  0.00 97.00      PROA   
ATOM   3792  C   GLU P 241     -36.450-123.896 128.001  0.00 97.00      PROA   
ATOM   3793  O   GLU P 241     -36.068-124.868 128.651  0.00 97.00      PROA   
ATOM   3794  N   ALA P 242     -35.644-122.836 127.744  0.00 97.00      PROA   
ATOM   3795  HN  ALA P 242     -35.962-122.075 127.186  0.00 97.00      PROA   
ATOM   3796  CA  ALA P 242     -34.279-122.746 128.204  0.00 97.00      PROA   
ATOM   3797  HA  ALA P 242     -34.158-123.353 129.092  0.00 97.00      PROA   
ATOM   3798  CB  ALA P 242     -33.290-123.204 127.115  0.00 97.00      PROA   
ATOM   3799  HB1 ALA P 242     -33.398-122.577 126.204  0.00 97.00      PROA   
ATOM   3800  HB2 ALA P 242     -33.509-124.258 126.835  0.00 97.00      PROA   
ATOM   3801  HB3 ALA P 242     -32.242-123.151 127.472  0.00 97.00      PROA   
ATOM   3802  C   ALA P 242     -33.985-121.310 128.582  0.00 97.00      PROA   
ATOM   3803  O   ALA P 242     -34.452-120.372 127.941  0.00 97.00      PROA   
ATOM   3804  N   ALA P 243     -33.212-121.107 129.675  0.00 97.00      PROA   
ATOM   3805  HN  ALA P 243     -32.842-121.867 130.200  0.00 97.00      PROA   
ATOM   3806  CA  ALA P 243     -33.015-119.798 130.247  0.00 97.00      PROA   
ATOM   3807  HA  ALA P 243     -32.962-119.061 129.456  0.00 97.00      PROA   
ATOM   3808  CB  ALA P 243     -34.168-119.461 131.221  0.00 97.00      PROA   
ATOM   3809  HB1 ALA P 243     -34.220-120.213 132.037  0.00 97.00      PROA   
ATOM   3810  HB2 ALA P 243     -35.138-119.483 130.678  0.00 97.00      PROA   
ATOM   3811  HB3 ALA P 243     -34.046-118.454 131.671  0.00 97.00      PROA   
ATOM   3812  C   ALA P 243     -31.710-119.751 131.013  0.00 97.00      PROA   
ATOM   3813  O   ALA P 243     -31.110-120.772 131.340  0.00 97.00      PROA   
ATOM   3814  N   THR P 244     -31.239-118.519 131.318  0.00 97.00      PROA   
ATOM   3815  HN  THR P 244     -31.696-117.713 130.943  0.00 97.00      PROA   
ATOM   3816  CA  THR P 244     -30.259-118.221 132.351  0.00 97.00      PROA   
ATOM   3817  HA  THR P 244     -29.385-118.840 132.194  0.00 97.00      PROA   
ATOM   3818  CB  THR P 244     -29.860-116.755 132.340  0.00 97.00      PROA   
ATOM   3819  HB  THR P 244     -29.224-116.515 133.215  0.00 97.00      PROA   
ATOM   3820  OG1 THR P 244     -31.022-115.945 132.385  0.00 97.00      PROA   
ATOM   3821  HG1 THR P 244     -31.600-116.367 133.025  0.00 97.00      PROA   
ATOM   3822  CG2 THR P 244     -29.059-116.381 131.081  0.00 97.00      PROA   
ATOM   3823 HG21 THR P 244     -29.625-116.618 130.157  0.00 97.00      PROA   
ATOM   3824 HG22 THR P 244     -28.093-116.924 131.061  0.00 97.00      PROA   
ATOM   3825 HG23 THR P 244     -28.845-115.289 131.090  0.00 97.00      PROA   
ATOM   3826  C   THR P 244     -30.829-118.523 133.737  0.00 97.00      PROA   
ATOM   3827  O   THR P 244     -31.997-118.245 133.998  0.00 97.00      PROA   
ATOM   3828  N   GLU P 245     -29.989-119.043 134.662  0.00 97.00      PROA   
ATOM   3829  HN  GLU P 245     -29.029-119.183 134.428  0.00 97.00      PROA   
ATOM   3830  CA  GLU P 245     -30.295-119.474 136.023  0.00 97.00      PROA   
ATOM   3831  HA  GLU P 245     -30.992-120.300 135.990  0.00 97.00      PROA   
ATOM   3832  CB  GLU P 245     -28.908-119.903 136.589  0.00 97.00      PROA   
ATOM   3833  HB1 GLU P 245     -28.331-118.994 136.866  0.00 97.00      PROA   
ATOM   3834  HB2 GLU P 245     -28.375-120.371 135.726  0.00 97.00      PROA   
ATOM   3835  CG  GLU P 245     -28.875-120.881 137.782  0.00 97.00      PROA   
ATOM   3836  HG1 GLU P 245     -29.888-121.294 137.956  0.00 97.00      PROA   
ATOM   3837  HG2 GLU P 245     -28.558-120.337 138.697  0.00 97.00      PROA   
ATOM   3838  CD  GLU P 245     -27.906-122.060 137.600  0.00 97.00      PROA   
ATOM   3839  OE1 GLU P 245     -26.940-121.968 136.801  0.00 97.00      PROA   
ATOM   3840  OE2 GLU P 245     -28.132-123.086 138.288  0.00 97.00      PROA   
ATOM   3841  C   GLU P 245     -30.894-118.332 136.846  0.00 97.00      PROA   
ATOM   3842  O   GLU P 245     -31.898-118.461 137.544  0.00 97.00      PROA   
ATOM   3843  N   ASP P 246     -30.279-117.157 136.679  0.00 97.00      PROA   
ATOM   3844  HN  ASP P 246     -29.428-117.162 136.156  0.00 97.00      PROA   
ATOM   3845  CA  ASP P 246     -30.548-115.841 137.197  0.00 97.00      PROA   
ATOM   3846  HA  ASP P 246     -30.692-115.921 138.267  0.00 97.00      PROA   
ATOM   3847  CB  ASP P 246     -29.265-114.987 136.910  0.00 97.00      PROA   
ATOM   3848  HB1 ASP P 246     -28.500-115.213 137.687  0.00 97.00      PROA   
ATOM   3849  HB2 ASP P 246     -29.475-113.901 136.959  0.00 97.00      PROA   
ATOM   3850  CG  ASP P 246     -28.625-115.328 135.551  0.00 97.00      PROA   
ATOM   3851  OD1 ASP P 246     -27.981-116.405 135.421  0.00 97.00      PROA   
ATOM   3852  OD2 ASP P 246     -28.830-114.540 134.599  0.00 97.00      PROA   
ATOM   3853  C   ASP P 246     -31.811-115.166 136.632  0.00 97.00      PROA   
ATOM   3854  O   ASP P 246     -32.295-114.186 137.198  0.00 97.00      PROA   
ATOM   3855  N   GLY P 247     -32.404-115.669 135.521  0.00 97.00      PROA   
ATOM   3856  HN  GLY P 247     -32.057-116.522 135.136  0.00 97.00      PROA   
ATOM   3857  CA  GLY P 247     -33.646-115.137 134.947  0.00 97.00      PROA   
ATOM   3858  HA1 GLY P 247     -34.347-114.943 135.748  0.00 97.00      PROA   
ATOM   3859  HA2 GLY P 247     -34.019-115.876 134.253  0.00 97.00      PROA   
ATOM   3860  C   GLY P 247     -33.488-113.854 134.166  0.00 97.00      PROA   
ATOM   3861  O   GLY P 247     -34.464-113.170 133.854  0.00 97.00      PROA   
ATOM   3862  N   ASN P 248     -32.241-113.499 133.808  0.00 97.00      PROA   
ATOM   3863  HN  ASN P 248     -31.464-114.030 134.136  0.00 97.00      PROA   
ATOM   3864  CA  ASN P 248     -31.933-112.415 132.899  0.00 97.00      PROA   
ATOM   3865  HA  ASN P 248     -32.420-111.525 133.268  0.00 97.00      PROA   
ATOM   3866  CB  ASN P 248     -30.401-112.202 132.843  0.00 97.00      PROA   
ATOM   3867  HB1 ASN P 248     -30.096-111.607 131.958  0.00 97.00      PROA   
ATOM   3868  HB2 ASN P 248     -29.882-113.184 132.807  0.00 97.00      PROA   
ATOM   3869  CG  ASN P 248     -30.004-111.399 134.087  0.00 97.00      PROA   
ATOM   3870  OD1 ASN P 248     -30.690-110.439 134.455  0.00 97.00      PROA   
ATOM   3871  ND2 ASN P 248     -28.911-111.812 134.779  0.00 97.00      PROA   
ATOM   3872 HD21 ASN P 248     -28.675-111.324 135.615  0.00 97.00      PROA   
ATOM   3873 HD22 ASN P 248     -28.555-112.732 134.601  0.00 97.00      PROA   
ATOM   3874  C   ASN P 248     -32.486-112.634 131.504  0.00 97.00      PROA   
ATOM   3875  O   ASN P 248     -33.098-111.735 130.927  0.00 97.00      PROA   
ATOM   3876  N   VAL P 249     -32.315-113.854 130.958  0.00 97.00      PROA   
ATOM   3877  HN  VAL P 249     -31.812-114.554 131.463  0.00 97.00      PROA   
ATOM   3878  CA  VAL P 249     -32.704-114.210 129.612  0.00 97.00      PROA   
ATOM   3879  HA  VAL P 249     -33.345-113.445 129.198  0.00 97.00      PROA   
ATOM   3880  CB  VAL P 249     -31.497-114.404 128.698  0.00 97.00      PROA   
ATOM   3881  HB  VAL P 249     -30.890-115.270 129.044  0.00 97.00      PROA   
ATOM   3882  CG1 VAL P 249     -31.956-114.672 127.247  0.00 97.00      PROA   
ATOM   3883 HG11 VAL P 249     -32.586-113.834 126.880  0.00 97.00      PROA   
ATOM   3884 HG12 VAL P 249     -32.533-115.616 127.164  0.00 97.00      PROA   
ATOM   3885 HG13 VAL P 249     -31.071-114.755 126.584  0.00 97.00      PROA   
ATOM   3886  CG2 VAL P 249     -30.592-113.156 128.763  0.00 97.00      PROA   
ATOM   3887 HG21 VAL P 249     -30.234-112.948 129.792  0.00 97.00      PROA   
ATOM   3888 HG22 VAL P 249     -31.136-112.265 128.385  0.00 97.00      PROA   
ATOM   3889 HG23 VAL P 249     -29.694-113.318 128.133  0.00 97.00      PROA   
ATOM   3890  C   VAL P 249     -33.473-115.509 129.663  0.00 97.00      PROA   
ATOM   3891  O   VAL P 249     -32.987-116.512 130.175  0.00 97.00      PROA   
ATOM   3892  N   LEU P 250     -34.694-115.534 129.087  0.00 97.00      PROA   
ATOM   3893  HN  LEU P 250     -35.100-114.709 128.705  0.00 97.00      PROA   
ATOM   3894  CA  LEU P 250     -35.428-116.755 128.845  0.00 97.00      PROA   
ATOM   3895  HA  LEU P 250     -34.771-117.596 129.022  0.00 97.00      PROA   
ATOM   3896  CB  LEU P 250     -36.684-117.010 129.734  0.00 97.00      PROA   
ATOM   3897  HB1 LEU P 250     -36.293-117.252 130.750  0.00 97.00      PROA   
ATOM   3898  HB2 LEU P 250     -37.198-117.926 129.370  0.00 97.00      PROA   
ATOM   3899  CG  LEU P 250     -37.763-115.905 129.944  0.00 97.00      PROA   
ATOM   3900  HG  LEU P 250     -38.472-116.355 130.685  0.00 97.00      PROA   
ATOM   3901  CD1 LEU P 250     -37.248-114.605 130.594  0.00 97.00      PROA   
ATOM   3902 HD11 LEU P 250     -36.666-114.008 129.861  0.00 97.00      PROA   
ATOM   3903 HD12 LEU P 250     -36.602-114.837 131.467  0.00 97.00      PROA   
ATOM   3904 HD13 LEU P 250     -38.106-113.987 130.934  0.00 97.00      PROA   
ATOM   3905  CD2 LEU P 250     -38.610-115.600 128.696  0.00 97.00      PROA   
ATOM   3906 HD21 LEU P 250     -38.947-116.542 128.216  0.00 97.00      PROA   
ATOM   3907 HD22 LEU P 250     -38.028-115.007 127.963  0.00 97.00      PROA   
ATOM   3908 HD23 LEU P 250     -39.503-115.003 128.979  0.00 97.00      PROA   
ATOM   3909  C   LEU P 250     -35.711-116.791 127.369  0.00 97.00      PROA   
ATOM   3910  O   LEU P 250     -36.088-115.790 126.764  0.00 97.00      PROA   
ATOM   3911  N   LYS P 251     -35.452-117.949 126.727  0.00 97.00      PROA   
ATOM   3912  HN  LYS P 251     -35.116-118.756 127.211  0.00 97.00      PROA   
ATOM   3913  CA  LYS P 251     -35.453-118.022 125.289  0.00 97.00      PROA   
ATOM   3914  HA  LYS P 251     -36.029-117.208 124.873  0.00 97.00      PROA   
ATOM   3915  CB  LYS P 251     -34.018-117.912 124.751  0.00 97.00      PROA   
ATOM   3916  HB1 LYS P 251     -33.399-118.792 125.026  0.00 97.00      PROA   
ATOM   3917  HB2 LYS P 251     -33.575-117.035 125.280  0.00 97.00      PROA   
ATOM   3918  CG  LYS P 251     -33.962-117.631 123.243  0.00 97.00      PROA   
ATOM   3919  HG1 LYS P 251     -34.989-117.454 122.851  0.00 97.00      PROA   
ATOM   3920  HG2 LYS P 251     -33.569-118.535 122.734  0.00 97.00      PROA   
ATOM   3921  CD  LYS P 251     -33.102-116.398 122.910  0.00 97.00      PROA   
ATOM   3922  HD1 LYS P 251     -33.575-115.507 123.384  0.00 97.00      PROA   
ATOM   3923  HD2 LYS P 251     -33.106-116.241 121.809  0.00 97.00      PROA   
ATOM   3924  CE  LYS P 251     -31.652-116.527 123.401  0.00 97.00      PROA   
ATOM   3925  HE1 LYS P 251     -31.194-117.427 122.941  0.00 97.00      PROA   
ATOM   3926  HE2 LYS P 251     -31.599-116.624 124.506  0.00 97.00      PROA   
ATOM   3927  NZ  LYS P 251     -30.844-115.344 123.025  0.00 97.00      PROA   
ATOM   3928  HZ1 LYS P 251     -31.309-114.465 123.321  0.00 97.00      PROA   
ATOM   3929  HZ2 LYS P 251     -30.690-115.314 121.993  0.00 97.00      PROA   
ATOM   3930  HZ3 LYS P 251     -29.924-115.359 123.505  0.00 97.00      PROA   
ATOM   3931  C   LYS P 251     -36.122-119.308 124.882  0.00 97.00      PROA   
ATOM   3932  O   LYS P 251     -35.496-120.344 124.664  0.00 97.00      PROA   
ATOM   3933  N   ARG P 252     -37.464-119.247 124.793  0.00 97.00      PROA   
ATOM   3934  HN  ARG P 252     -37.931-118.382 124.968  0.00 97.00      PROA   
ATOM   3935  CA  ARG P 252     -38.323-120.354 124.435  0.00 97.00      PROA   
ATOM   3936  HA  ARG P 252     -38.070-121.166 125.102  0.00 97.00      PROA   
ATOM   3937  CB  ARG P 252     -39.806-119.982 124.689  0.00 97.00      PROA   
ATOM   3938  HB1 ARG P 252     -40.472-120.765 124.265  0.00 97.00      PROA   
ATOM   3939  HB2 ARG P 252     -40.036-119.024 124.172  0.00 97.00      PROA   
ATOM   3940  CG  ARG P 252     -40.141-119.847 126.188  0.00 97.00      PROA   
ATOM   3941  HG1 ARG P 252     -39.488-119.085 126.672  0.00 97.00      PROA   
ATOM   3942  HG2 ARG P 252     -39.914-120.827 126.667  0.00 97.00      PROA   
ATOM   3943  CD  ARG P 252     -41.609-119.471 126.451  0.00 97.00      PROA   
ATOM   3944  HD1 ARG P 252     -42.285-120.131 125.872  0.00 97.00      PROA   
ATOM   3945  HD2 ARG P 252     -41.790-118.407 126.188  0.00 97.00      PROA   
ATOM   3946  NE  ARG P 252     -41.859-119.714 127.903  0.00 97.00      PROA   
ATOM   3947  HE  ARG P 252     -41.348-120.448 128.355  0.00 97.00      PROA   
ATOM   3948  CZ  ARG P 252     -42.451-118.873 128.768  0.00 97.00      PROA   
ATOM   3949  NH1 ARG P 252     -43.381-117.997 128.399  0.00 97.00      PROA   
ATOM   3950 HH11 ARG P 252     -43.744-118.105 127.481  0.00 97.00      PROA   
ATOM   3951 HH12 ARG P 252     -43.901-117.570 129.132  0.00 97.00      PROA   
ATOM   3952  NH2 ARG P 252     -42.080-118.974 130.056  0.00 97.00      PROA   
ATOM   3953 HH21 ARG P 252     -41.268-119.542 130.211  0.00 97.00      PROA   
ATOM   3954 HH22 ARG P 252     -42.337-118.278 130.715  0.00 97.00      PROA   
ATOM   3955  C   ARG P 252     -38.126-120.892 123.024  0.00 97.00      PROA   
ATOM   3956  O   ARG P 252     -37.866-120.137 122.089  0.00 97.00      PROA   
ATOM   3957  N   SER P 253     -38.258-122.233 122.831  0.00 97.00      PROA   
ATOM   3958  HN  SER P 253     -38.407-122.859 123.594  0.00 97.00      PROA   
ATOM   3959  CA  SER P 253     -38.327-122.806 121.494  0.00 97.00      PROA   
ATOM   3960  HA  SER P 253     -37.579-122.306 120.900  0.00 97.00      PROA   
ATOM   3961  CB  SER P 253     -37.962-124.314 121.401  0.00 97.00      PROA   
ATOM   3962  HB1 SER P 253     -36.900-124.452 121.695  0.00 97.00      PROA   
ATOM   3963  HB2 SER P 253     -38.073-124.670 120.354  0.00 97.00      PROA   
ATOM   3964  OG  SER P 253     -38.775-125.127 122.232  0.00 97.00      PROA   
ATOM   3965  HG1 SER P 253     -38.605-124.839 123.137  0.00 97.00      PROA   
ATOM   3966  C   SER P 253     -39.713-122.580 120.892  0.00 97.00      PROA   
ATOM   3967  O   SER P 253     -40.703-122.684 121.617  0.00 97.00      PROA   
ATOM   3968  N   PRO P 254     -39.865-122.276 119.604  0.00 97.00      PROA   
ATOM   3969  CD  PRO P 254     -38.829-121.630 118.794  0.00 97.00      PROA   
ATOM   3970  HD1 PRO P 254     -38.114-122.408 118.448  0.00 97.00      PROA   
ATOM   3971  HD2 PRO P 254     -38.291-120.839 119.365  0.00 97.00      PROA   
ATOM   3972  CA  PRO P 254     -41.103-122.479 118.845  0.00 97.00      PROA   
ATOM   3973  HA  PRO P 254     -41.850-121.836 119.286  0.00 97.00      PROA   
ATOM   3974  CB  PRO P 254     -40.722-122.056 117.413  0.00 97.00      PROA   
ATOM   3975  HB1 PRO P 254     -41.583-121.631 116.860  0.00 97.00      PROA   
ATOM   3976  HB2 PRO P 254     -40.312-122.921 116.845  0.00 97.00      PROA   
ATOM   3977  CG  PRO P 254     -39.594-121.035 117.613  0.00 97.00      PROA   
ATOM   3978  HG1 PRO P 254     -38.959-120.907 116.715  0.00 97.00      PROA   
ATOM   3979  HG2 PRO P 254     -40.023-120.052 117.909  0.00 97.00      PROA   
ATOM   3980  C   PRO P 254     -41.648-123.906 118.899  0.00 97.00      PROA   
ATOM   3981  O   PRO P 254     -40.853-124.839 118.998  0.00 97.00      PROA   
ATOM   3982  N   GLU P 255     -42.992-124.102 118.834  0.00 97.00      PROA   
ATOM   3983  HN  GLU P 255     -43.629-123.334 118.810  0.00 97.00      PROA   
ATOM   3984  CA  GLU P 255     -43.619-125.415 118.837  0.00 97.00      PROA   
ATOM   3985  HA  GLU P 255     -43.302-125.905 119.743  0.00 97.00      PROA   
ATOM   3986  CB  GLU P 255     -45.174-125.351 118.871  0.00 97.00      PROA   
ATOM   3987  HB1 GLU P 255     -45.527-126.404 118.850  0.00 97.00      PROA   
ATOM   3988  HB2 GLU P 255     -45.557-124.856 117.952  0.00 97.00      PROA   
ATOM   3989  CG  GLU P 255     -45.773-124.651 120.120  0.00 97.00      PROA   
ATOM   3990  HG1 GLU P 255     -46.055-123.607 119.870  0.00 97.00      PROA   
ATOM   3991  HG2 GLU P 255     -45.023-124.623 120.937  0.00 97.00      PROA   
ATOM   3992  CD  GLU P 255     -47.007-125.371 120.677  0.00 97.00      PROA   
ATOM   3993  OE1 GLU P 255     -48.119-124.779 120.652  0.00 97.00      PROA   
ATOM   3994  OE2 GLU P 255     -46.840-126.521 121.161  0.00 97.00      PROA   
ATOM   3995  C   GLU P 255     -43.199-126.327 117.685  0.00 97.00      PROA   
ATOM   3996  O   GLU P 255     -43.055-125.904 116.539  0.00 97.00      PROA   
ATOM   3997  N   LEU P 256     -43.006-127.628 117.997  0.00 97.00      PROA   
ATOM   3998  HN  LEU P 256     -43.078-127.925 118.949  0.00 97.00      PROA   
ATOM   3999  CA  LEU P 256     -42.581-128.655 117.072  0.00 97.00      PROA   
ATOM   4000  HA  LEU P 256     -42.502-128.234 116.081  0.00 97.00      PROA   
ATOM   4001  CB  LEU P 256     -41.207-129.211 117.543  0.00 97.00      PROA   
ATOM   4002  HB1 LEU P 256     -41.315-129.691 118.538  0.00 97.00      PROA   
ATOM   4003  HB2 LEU P 256     -40.559-128.314 117.692  0.00 97.00      PROA   
ATOM   4004  CG  LEU P 256     -40.427-130.155 116.592  0.00 97.00      PROA   
ATOM   4005  HG  LEU P 256     -39.368-130.144 116.952  0.00 97.00      PROA   
ATOM   4006  CD1 LEU P 256     -40.881-131.623 116.680  0.00 97.00      PROA   
ATOM   4007 HD11 LEU P 256     -41.898-131.744 116.260  0.00 97.00      PROA   
ATOM   4008 HD12 LEU P 256     -40.893-131.965 117.736  0.00 97.00      PROA   
ATOM   4009 HD13 LEU P 256     -40.192-132.274 116.103  0.00 97.00      PROA   
ATOM   4010  CD2 LEU P 256     -40.401-129.658 115.136  0.00 97.00      PROA   
ATOM   4011 HD21 LEU P 256     -40.033-128.611 115.094  0.00 97.00      PROA   
ATOM   4012 HD22 LEU P 256     -41.417-129.700 114.691  0.00 97.00      PROA   
ATOM   4013 HD23 LEU P 256     -39.727-130.297 114.528  0.00 97.00      PROA   
ATOM   4014  C   LEU P 256     -43.658-129.723 117.059  0.00 97.00      PROA   
ATOM   4015  O   LEU P 256     -44.125-130.160 118.104  0.00 97.00      PROA   
ATOM   4016  N   GLU P 257     -44.109-130.167 115.861  0.00 97.00      PROA   
ATOM   4017  HN  GLU P 257     -43.716-129.840 115.006  0.00 97.00      PROA   
ATOM   4018  CA  GLU P 257     -45.224-131.087 115.739  0.00 97.00      PROA   
ATOM   4019  HA  GLU P 257     -45.907-130.911 116.556  0.00 97.00      PROA   
ATOM   4020  CB  GLU P 257     -46.006-130.881 114.414  0.00 97.00      PROA   
ATOM   4021  HB1 GLU P 257     -45.374-131.137 113.538  0.00 97.00      PROA   
ATOM   4022  HB2 GLU P 257     -46.213-129.786 114.342  0.00 97.00      PROA   
ATOM   4023  CG  GLU P 257     -47.380-131.593 114.363  0.00 97.00      PROA   
ATOM   4024  HG1 GLU P 257     -48.136-130.882 113.966  0.00 97.00      PROA   
ATOM   4025  HG2 GLU P 257     -47.703-131.905 115.377  0.00 97.00      PROA   
ATOM   4026  CD  GLU P 257     -47.394-132.815 113.453  0.00 97.00      PROA   
ATOM   4027  OE1 GLU P 257     -46.722-133.810 113.796  0.00 97.00      PROA   
ATOM   4028  OE2 GLU P 257     -48.110-132.782 112.423  0.00 97.00      PROA   
ATOM   4029  C   GLU P 257     -44.758-132.523 115.833  0.00 97.00      PROA   
ATOM   4030  O   GLU P 257     -43.801-132.933 115.180  0.00 97.00      PROA   
ATOM   4031  N   LEU P 258     -45.458-133.324 116.668  0.00 97.00      PROA   
ATOM   4032  HN  LEU P 258     -46.209-132.942 117.205  0.00 97.00      PROA   
ATOM   4033  CA  LEU P 258     -45.221-134.740 116.826  0.00 97.00      PROA   
ATOM   4034  HA  LEU P 258     -44.735-135.111 115.935  0.00 97.00      PROA   
ATOM   4035  CB  LEU P 258     -44.349-135.097 118.059  0.00 97.00      PROA   
ATOM   4036  HB1 LEU P 258     -44.266-136.201 118.166  0.00 97.00      PROA   
ATOM   4037  HB2 LEU P 258     -44.852-134.706 118.966  0.00 97.00      PROA   
ATOM   4038  CG  LEU P 258     -42.913-134.516 118.030  0.00 97.00      PROA   
ATOM   4039  HG  LEU P 258     -42.979-133.430 117.791  0.00 97.00      PROA   
ATOM   4040  CD1 LEU P 258     -42.247-134.626 119.411  0.00 97.00      PROA   
ATOM   4041 HD11 LEU P 258     -42.137-135.693 119.697  0.00 97.00      PROA   
ATOM   4042 HD12 LEU P 258     -42.859-134.113 120.181  0.00 97.00      PROA   
ATOM   4043 HD13 LEU P 258     -41.242-134.154 119.385  0.00 97.00      PROA   
ATOM   4044  CD2 LEU P 258     -42.028-135.191 116.966  0.00 97.00      PROA   
ATOM   4045 HD21 LEU P 258     -42.461-135.066 115.952  0.00 97.00      PROA   
ATOM   4046 HD22 LEU P 258     -41.929-136.276 117.181  0.00 97.00      PROA   
ATOM   4047 HD23 LEU P 258     -41.014-134.737 116.972  0.00 97.00      PROA   
ATOM   4048  C   LEU P 258     -46.556-135.451 116.926  0.00 97.00      PROA   
ATOM   4049  O   LEU P 258     -46.978-135.897 117.991  0.00 97.00      PROA   
ATOM   4050  N   GLN P 259     -47.271-135.584 115.788  0.00 97.00      PROA   
ATOM   4051  HN  GLN P 259     -47.016-135.059 114.973  0.00 97.00      PROA   
ATOM   4052  CA  GLN P 259     -48.381-136.502 115.633  0.00 97.00      PROA   
ATOM   4053  HA  GLN P 259     -49.074-136.260 116.422  0.00 97.00      PROA   
ATOM   4054  CB  GLN P 259     -49.136-136.340 114.286  0.00 97.00      PROA   
ATOM   4055  HB1 GLN P 259     -49.740-137.251 114.075  0.00 97.00      PROA   
ATOM   4056  HB2 GLN P 259     -48.384-136.238 113.473  0.00 97.00      PROA   
ATOM   4057  CG  GLN P 259     -50.088-135.127 114.243  0.00 97.00      PROA   
ATOM   4058  HG1 GLN P 259     -49.526-134.181 114.366  0.00 97.00      PROA   
ATOM   4059  HG2 GLN P 259     -50.840-135.190 115.058  0.00 97.00      PROA   
ATOM   4060  CD  GLN P 259     -50.846-135.128 112.909  0.00 97.00      PROA   
ATOM   4061  OE1 GLN P 259     -51.868-135.806 112.761  0.00 97.00      PROA   
ATOM   4062  NE2 GLN P 259     -50.325-134.365 111.911  0.00 97.00      PROA   
ATOM   4063 HE21 GLN P 259     -50.788-134.332 111.030  0.00 97.00      PROA   
ATOM   4064 HE22 GLN P 259     -49.485-133.841 112.076  0.00 97.00      PROA   
ATOM   4065  C   GLN P 259     -47.992-137.956 115.834  0.00 97.00      PROA   
ATOM   4066  O   GLN P 259     -46.945-138.405 115.378  0.00 97.00      PROA   
ATOM   4067  N   VAL P 260     -48.849-138.719 116.548  0.00 97.00      PROA   
ATOM   4068  HN  VAL P 260     -49.681-138.327 116.926  0.00 97.00      PROA   
ATOM   4069  CA  VAL P 260     -48.631-140.114 116.858  0.00 97.00      PROA   
ATOM   4070  HA  VAL P 260     -47.833-140.499 116.245  0.00 97.00      PROA   
ATOM   4071  CB  VAL P 260     -48.281-140.345 118.326  0.00 97.00      PROA   
ATOM   4072  HB  VAL P 260     -49.120-139.983 118.957  0.00 97.00      PROA   
ATOM   4073  CG1 VAL P 260     -48.039-141.845 118.596  0.00 97.00      PROA   
ATOM   4074 HG11 VAL P 260     -47.246-142.239 117.926  0.00 97.00      PROA   
ATOM   4075 HG12 VAL P 260     -48.964-142.440 118.452  0.00 97.00      PROA   
ATOM   4076 HG13 VAL P 260     -47.708-141.986 119.645  0.00 97.00      PROA   
ATOM   4077  CG2 VAL P 260     -47.034-139.520 118.717  0.00 97.00      PROA   
ATOM   4078 HG21 VAL P 260     -47.233-138.431 118.651  0.00 97.00      PROA   
ATOM   4079 HG22 VAL P 260     -46.182-139.765 118.053  0.00 97.00      PROA   
ATOM   4080 HG23 VAL P 260     -46.743-139.747 119.765  0.00 97.00      PROA   
ATOM   4081  C   VAL P 260     -49.919-140.825 116.490  0.00 97.00      PROA   
ATOM   4082  O   VAL P 260     -51.004-140.387 116.866  0.00 97.00      PROA   
ATOM   4083  N   LEU P 261     -49.835-141.928 115.708  0.00 97.00      PROA   
ATOM   4084  HN  LEU P 261     -48.939-142.270 115.425  0.00 97.00      PROA   
ATOM   4085  CA  LEU P 261     -50.992-142.634 115.193  0.00 97.00      PROA   
ATOM   4086  HA  LEU P 261     -51.877-142.238 115.665  0.00 97.00      PROA   
ATOM   4087  CB  LEU P 261     -51.161-142.485 113.661  0.00 97.00      PROA   
ATOM   4088  HB1 LEU P 261     -51.982-143.147 113.304  0.00 97.00      PROA   
ATOM   4089  HB2 LEU P 261     -50.221-142.806 113.161  0.00 97.00      PROA   
ATOM   4090  CG  LEU P 261     -51.504-141.050 113.186  0.00 97.00      PROA   
ATOM   4091  HG  LEU P 261     -50.667-140.375 113.478  0.00 97.00      PROA   
ATOM   4092  CD1 LEU P 261     -51.634-141.016 111.653  0.00 97.00      PROA   
ATOM   4093 HD11 LEU P 261     -52.480-141.660 111.330  0.00 97.00      PROA   
ATOM   4094 HD12 LEU P 261     -50.705-141.392 111.177  0.00 97.00      PROA   
ATOM   4095 HD13 LEU P 261     -51.822-139.979 111.304  0.00 97.00      PROA   
ATOM   4096  CD2 LEU P 261     -52.792-140.498 113.826  0.00 97.00      PROA   
ATOM   4097 HD21 LEU P 261     -53.024-139.497 113.406  0.00 97.00      PROA   
ATOM   4098 HD22 LEU P 261     -52.679-140.392 114.923  0.00 97.00      PROA   
ATOM   4099 HD23 LEU P 261     -53.646-141.177 113.613  0.00 97.00      PROA   
ATOM   4100  C   LEU P 261     -50.979-144.101 115.555  0.00 97.00      PROA   
ATOM   4101  O   LEU P 261     -49.993-144.813 115.394  0.00 97.00      PROA   
ATOM   4102  N   GLY P 262     -52.139-144.577 116.057  0.00 97.00      PROA   
ATOM   4103  HN  GLY P 262     -52.930-143.979 116.127  0.00 97.00      PROA   
ATOM   4104  CA  GLY P 262     -52.384-145.939 116.457  0.00 97.00      PROA   
ATOM   4105  HA1 GLY P 262     -52.249-146.005 117.525  0.00 97.00      PROA   
ATOM   4106  HA2 GLY P 262     -51.770-146.620 115.883  0.00 97.00      PROA   
ATOM   4107  C   GLY P 262     -53.820-146.227 116.175  0.00 97.00      PROA   
ATOM   4108  O   GLY P 262     -54.632-145.322 115.997  0.00 97.00      PROA   
ATOM   4109  N   HSD P 263     -54.171-147.525 116.157  0.00 97.00      PROA   
ATOM   4110  HN  HSD P 263     -53.499-148.235 116.353  0.00 97.00      PROA   
ATOM   4111  CA  HSD P 263     -55.520-147.991 115.955  0.00 97.00      PROA   
ATOM   4112  HA  HSD P 263     -56.218-147.166 116.006  0.00 97.00      PROA   
ATOM   4113  CB  HSD P 263     -55.685-148.731 114.607  0.00 97.00      PROA   
ATOM   4114  HB1 HSD P 263     -56.689-149.202 114.538  0.00 97.00      PROA   
ATOM   4115  HB2 HSD P 263     -54.923-149.538 114.535  0.00 97.00      PROA   
ATOM   4116  ND1 HSD P 263     -56.510-147.281 112.663  0.00 97.00      PROA   
ATOM   4117  HD1 HSD P 263     -57.489-147.445 112.789  0.00 97.00      PROA   
ATOM   4118  CG  HSD P 263     -55.488-147.794 113.438  0.00 97.00      PROA   
ATOM   4119  CE1 HSD P 263     -55.929-146.554 111.675  0.00 97.00      PROA   
ATOM   4120  HE1 HSD P 263     -56.499-146.028 110.908  0.00 97.00      PROA   
ATOM   4121  NE2 HSD P 263     -54.613-146.572 111.752  0.00 97.00      PROA   
ATOM   4122  CD2 HSD P 263     -54.335-147.360 112.854  0.00 97.00      PROA   
ATOM   4123  HD2 HSD P 263     -53.305-147.545 113.133  0.00 97.00      PROA   
ATOM   4124  C   HSD P 263     -55.778-148.903 117.120  0.00 97.00      PROA   
ATOM   4125  O   HSD P 263     -54.900-149.675 117.500  0.00 97.00      PROA   
ATOM   4126  N   GLN P 264     -56.971-148.796 117.754  0.00 97.00      PROA   
ATOM   4127  HN  GLN P 264     -57.679-148.180 117.416  0.00 97.00      PROA   
ATOM   4128  CA  GLN P 264     -57.280-149.454 119.011  0.00 97.00      PROA   
ATOM   4129  HA  GLN P 264     -56.552-149.085 119.721  0.00 97.00      PROA   
ATOM   4130  CB  GLN P 264     -58.668-149.022 119.550  0.00 97.00      PROA   
ATOM   4131  HB1 GLN P 264     -58.996-149.697 120.370  0.00 97.00      PROA   
ATOM   4132  HB2 GLN P 264     -59.394-149.124 118.713  0.00 97.00      PROA   
ATOM   4133  CG  GLN P 264     -58.658-147.571 120.093  0.00 97.00      PROA   
ATOM   4134  HG1 GLN P 264     -58.025-146.926 119.448  0.00 97.00      PROA   
ATOM   4135  HG2 GLN P 264     -58.230-147.548 121.118  0.00 97.00      PROA   
ATOM   4136  CD  GLN P 264     -60.054-146.936 120.103  0.00 97.00      PROA   
ATOM   4137  OE1 GLN P 264     -60.292-145.930 119.425  0.00 97.00      PROA   
ATOM   4138  NE2 GLN P 264     -60.993-147.525 120.892  0.00 97.00      PROA   
ATOM   4139 HE21 GLN P 264     -61.909-147.128 120.906  0.00 97.00      PROA   
ATOM   4140 HE22 GLN P 264     -60.754-148.326 121.438  0.00 97.00      PROA   
ATOM   4141  C   GLN P 264     -57.121-150.967 119.014  0.00 97.00      PROA   
ATOM   4142  O   GLN P 264     -57.553-151.674 118.107  0.00 97.00      PROA   
ATOM   4143  N   GLN P 265     -56.437-151.472 120.061  0.00 97.00      PROA   
ATOM   4144  HN  GLN P 265     -56.143-150.865 120.798  0.00 97.00      PROA   
ATOM   4145  CA  GLN P 265     -55.883-152.800 120.134  0.00 97.00      PROA   
ATOM   4146  HA  GLN P 265     -55.886-153.199 119.132  0.00 97.00      PROA   
ATOM   4147  CB  GLN P 265     -54.398-152.786 120.621  0.00 97.00      PROA   
ATOM   4148  HB1 GLN P 265     -53.778-152.379 119.791  0.00 97.00      PROA   
ATOM   4149  HB2 GLN P 265     -54.059-153.833 120.787  0.00 97.00      PROA   
ATOM   4150  CG  GLN P 265     -54.086-151.973 121.910  0.00 97.00      PROA   
ATOM   4151  HG1 GLN P 265     -53.075-152.255 122.278  0.00 97.00      PROA   
ATOM   4152  HG2 GLN P 265     -54.816-152.240 122.702  0.00 97.00      PROA   
ATOM   4153  CD  GLN P 265     -54.138-150.445 121.721  0.00 97.00      PROA   
ATOM   4154  OE1 GLN P 265     -55.169-149.809 121.966  0.00 97.00      PROA   
ATOM   4155  NE2 GLN P 265     -52.999-149.839 121.287  0.00 97.00      PROA   
ATOM   4156 HE21 GLN P 265     -53.012-148.850 121.127  0.00 97.00      PROA   
ATOM   4157 HE22 GLN P 265     -52.170-150.371 121.128  0.00 97.00      PROA   
ATOM   4158  C   GLN P 265     -56.708-153.712 121.028  0.00 97.00      PROA   
ATOM   4159  O   GLN P 265     -57.367-153.229 121.949  0.00 97.00      PROA   
ATOM   4160  N   PRO P 266     -56.710-155.035 120.824  0.00 97.00      PROA   
ATOM   4161  CD  PRO P 266     -56.245-155.676 119.590  0.00 97.00      PROA   
ATOM   4162  HD1 PRO P 266     -55.135-155.602 119.550  0.00 97.00      PROA   
ATOM   4163  HD2 PRO P 266     -56.699-155.210 118.688  0.00 97.00      PROA   
ATOM   4164  CA  PRO P 266     -56.947-156.026 121.874  0.00 97.00      PROA   
ATOM   4165  HA  PRO P 266     -58.007-156.002 122.083  0.00 97.00      PROA   
ATOM   4166  CB  PRO P 266     -56.497-157.359 121.247  0.00 97.00      PROA   
ATOM   4167  HB1 PRO P 266     -57.083-158.222 121.620  0.00 97.00      PROA   
ATOM   4168  HB2 PRO P 266     -55.417-157.540 121.445  0.00 97.00      PROA   
ATOM   4169  CG  PRO P 266     -56.667-157.136 119.741  0.00 97.00      PROA   
ATOM   4170  HG1 PRO P 266     -56.049-157.825 119.132  0.00 97.00      PROA   
ATOM   4171  HG2 PRO P 266     -57.737-157.244 119.457  0.00 97.00      PROA   
ATOM   4172  C   PRO P 266     -56.234-155.749 123.192  0.00 97.00      PROA   
ATOM   4173  O   PRO P 266     -55.065-155.368 123.177  0.00 97.00      PROA   
ATOM   4174  N   THR P 267     -56.917-155.936 124.342  0.00 97.00      PROA   
ATOM   4175  HN  THR P 267     -57.899-156.112 124.327  0.00 97.00      PROA   
ATOM   4176  CA  THR P 267     -56.306-155.933 125.666  0.00 97.00      PROA   
ATOM   4177  HA  THR P 267     -55.762-154.999 125.725  0.00 97.00      PROA   
ATOM   4178  CB  THR P 267     -57.325-155.940 126.800  0.00 97.00      PROA   
ATOM   4179  HB  THR P 267     -57.604-156.976 127.094  0.00 97.00      PROA   
ATOM   4180  OG1 THR P 267     -58.528-155.294 126.407  0.00 97.00      PROA   
ATOM   4181  HG1 THR P 267     -58.266-154.410 126.137  0.00 97.00      PROA   
ATOM   4182  CG2 THR P 267     -56.762-155.199 128.026  0.00 97.00      PROA   
ATOM   4183 HG21 THR P 267     -56.521-154.145 127.764  0.00 97.00      PROA   
ATOM   4184 HG22 THR P 267     -55.839-155.689 128.396  0.00 97.00      PROA   
ATOM   4185 HG23 THR P 267     -57.513-155.194 128.844  0.00 97.00      PROA   
ATOM   4186  C   THR P 267     -55.273-157.038 125.904  0.00 97.00      PROA   
ATOM   4187  O   THR P 267     -54.237-156.711 126.483  0.00 97.00      PROA   
ATOM   4188  N   PRO P 268     -55.417-158.314 125.515  0.00 97.00      PROA   
ATOM   4189  CD  PRO P 268     -56.694-158.982 125.220  0.00 97.00      PROA   
ATOM   4190  HD1 PRO P 268     -57.278-158.438 124.452  0.00 97.00      PROA   
ATOM   4191  HD2 PRO P 268     -57.287-159.079 126.156  0.00 97.00      PROA   
ATOM   4192  CA  PRO P 268     -54.303-159.257 125.507  0.00 97.00      PROA   
ATOM   4193  HA  PRO P 268     -53.701-159.144 126.397  0.00 97.00      PROA   
ATOM   4194  CB  PRO P 268     -54.984-160.636 125.434  0.00 97.00      PROA   
ATOM   4195  HB1 PRO P 268     -55.209-160.981 126.468  0.00 97.00      PROA   
ATOM   4196  HB2 PRO P 268     -54.367-161.407 124.932  0.00 97.00      PROA   
ATOM   4197  CG  PRO P 268     -56.299-160.365 124.698  0.00 97.00      PROA   
ATOM   4198  HG1 PRO P 268     -56.095-160.297 123.606  0.00 97.00      PROA   
ATOM   4199  HG2 PRO P 268     -57.072-161.137 124.883  0.00 97.00      PROA   
ATOM   4200  C   PRO P 268     -53.405-159.034 124.302  0.00 97.00      PROA   
ATOM   4201  O   PRO P 268     -53.880-158.615 123.248  0.00 97.00      PROA   
ATOM   4202  N   VAL P 269     -52.094-159.314 124.472  0.00 97.00      PROA   
ATOM   4203  HN  VAL P 269     -51.734-159.687 125.322  0.00 97.00      PROA   
ATOM   4204  CA  VAL P 269     -51.076-159.286 123.457  0.00 97.00      PROA   
ATOM   4205  HA  VAL P 269     -51.522-159.552 122.509  0.00 97.00      PROA   
ATOM   4206  CB  VAL P 269     -50.390-157.919 123.353  0.00 97.00      PROA   
ATOM   4207  HB  VAL P 269     -51.184-157.158 123.165  0.00 97.00      PROA   
ATOM   4208  CG1 VAL P 269     -49.674-157.549 124.669  0.00 97.00      PROA   
ATOM   4209 HG11 VAL P 269     -48.879-158.291 124.891  0.00 97.00      PROA   
ATOM   4210 HG12 VAL P 269     -50.388-157.527 125.518  0.00 97.00      PROA   
ATOM   4211 HG13 VAL P 269     -49.198-156.549 124.582  0.00 97.00      PROA   
ATOM   4212  CG2 VAL P 269     -49.418-157.895 122.156  0.00 97.00      PROA   
ATOM   4213 HG21 VAL P 269     -49.949-158.161 121.219  0.00 97.00      PROA   
ATOM   4214 HG22 VAL P 269     -48.600-158.627 122.319  0.00 97.00      PROA   
ATOM   4215 HG23 VAL P 269     -48.965-156.887 122.042  0.00 97.00      PROA   
ATOM   4216  C   VAL P 269     -50.109-160.428 123.858  0.00 97.00      PROA   
ATOM   4217  OT1 VAL P 269     -50.107-160.823 125.058  0.00 97.00      PROA   
ATOM   4218  OT2 VAL P 269     -49.382-160.942 122.966  0.00 97.00      PROA   
END
