# Supplementary material for: The solution structure of the unbound IgG Fc receptor CD64 resembles its crystal structure: Implications for function
Source: PLoS One. 2023 Sep 21;18(9):e0288351. doi: 10.1371/journal.pone.0288351 (PMC10513344; doi:10.1371/journal.pone.0288351)
Supplement: S1 File — (ZIP) [file pone.0288351.s003.zip › CD64V03 E11/Top100/EM_done_ready_for_EM_top100_0p11_E11.dcd_121448.pdb.pdb]

REMARK  FINAL COORDINATES WRITTEN BY NAMD AT TIMESTEP 2000
ATOM      1  N   LYS P   1       6.028 -69.486 123.533  0.00 97.00      PROA   
ATOM      2  HT1 LYS P   1       6.337 -70.439 123.244  0.00 97.00      PROA   
ATOM      3  HT2 LYS P   1       6.176 -69.429 124.564  0.00 97.00      PROA   
ATOM      4  HT3 LYS P   1       6.620 -68.783 123.050  0.00 97.00      PROA   
ATOM      5  CA  LYS P   1       4.595 -69.317 123.193  0.00 97.00      PROA   
ATOM      6  HA  LYS P   1       4.096 -70.239 123.450  0.00 97.00      PROA   
ATOM      7  CB  LYS P   1       3.947 -68.159 124.010  0.00 97.00      PROA   
ATOM      8  HB1 LYS P   1       2.964 -67.913 123.552  0.00 97.00      PROA   
ATOM      9  HB2 LYS P   1       4.569 -67.241 123.951  0.00 97.00      PROA   
ATOM     10  CG  LYS P   1       3.682 -68.510 125.491  0.00 97.00      PROA   
ATOM     11  HG1 LYS P   1       4.653 -68.502 126.034  0.00 97.00      PROA   
ATOM     12  HG2 LYS P   1       3.269 -69.541 125.569  0.00 97.00      PROA   
ATOM     13  CD  LYS P   1       2.725 -67.540 126.216  0.00 97.00      PROA   
ATOM     14  HD1 LYS P   1       3.098 -66.501 126.078  0.00 97.00      PROA   
ATOM     15  HD2 LYS P   1       2.772 -67.774 127.305  0.00 97.00      PROA   
ATOM     16  CE  LYS P   1       1.264 -67.633 125.742  0.00 97.00      PROA   
ATOM     17  HE1 LYS P   1       0.906 -68.683 125.813  0.00 97.00      PROA   
ATOM     18  HE2 LYS P   1       1.166 -67.289 124.691  0.00 97.00      PROA   
ATOM     19  NZ  LYS P   1       0.364 -66.793 126.574  0.00 97.00      PROA   
ATOM     20  HZ1 LYS P   1       0.675 -65.801 126.539  0.00 97.00      PROA   
ATOM     21  HZ2 LYS P   1       0.384 -67.124 127.560  0.00 97.00      PROA   
ATOM     22  HZ3 LYS P   1      -0.608 -66.860 126.211  0.00 97.00      PROA   
ATOM     23  C   LYS P   1       4.417 -69.121 121.712  0.00 97.00      PROA   
ATOM     24  O   LYS P   1       5.380 -68.893 120.982  0.00 97.00      PROA   
ATOM     25  N   ALA P   2       3.160 -69.212 121.233  0.00 97.00      PROA   
ATOM     26  HN  ALA P   2       2.373 -69.454 121.795  0.00 97.00      PROA   
ATOM     27  CA  ALA P   2       2.781 -68.921 119.883  0.00 97.00      PROA   
ATOM     28  HA  ALA P   2       3.289 -68.029 119.539  0.00 97.00      PROA   
ATOM     29  CB  ALA P   2       3.025 -70.117 118.938  0.00 97.00      PROA   
ATOM     30  HB1 ALA P   2       2.509 -71.024 119.319  0.00 97.00      PROA   
ATOM     31  HB2 ALA P   2       4.112 -70.341 118.885  0.00 97.00      PROA   
ATOM     32  HB3 ALA P   2       2.663 -69.902 117.912  0.00 97.00      PROA   
ATOM     33  C   ALA P   2       1.309 -68.628 120.023  0.00 97.00      PROA   
ATOM     34  O   ALA P   2       0.764 -68.762 121.120  0.00 97.00      PROA   
ATOM     35  N   VAL P   3       0.646 -68.203 118.920  0.00 97.00      PROA   
ATOM     36  HN  VAL P   3       1.133 -68.009 118.074  0.00 97.00      PROA   
ATOM     37  CA  VAL P   3      -0.796 -68.175 118.774  0.00 97.00      PROA   
ATOM     38  HA  VAL P   3      -1.216 -68.993 119.342  0.00 97.00      PROA   
ATOM     39  CB  VAL P   3      -1.511 -66.867 119.151  0.00 97.00      PROA   
ATOM     40  HB  VAL P   3      -2.595 -66.976 118.906  0.00 97.00      PROA   
ATOM     41  CG1 VAL P   3      -1.426 -66.620 120.671  0.00 97.00      PROA   
ATOM     42 HG11 VAL P   3      -0.380 -66.393 120.966  0.00 97.00      PROA   
ATOM     43 HG12 VAL P   3      -1.774 -67.515 121.227  0.00 97.00      PROA   
ATOM     44 HG13 VAL P   3      -2.063 -65.754 120.951  0.00 97.00      PROA   
ATOM     45  CG2 VAL P   3      -0.955 -65.657 118.370  0.00 97.00      PROA   
ATOM     46 HG21 VAL P   3      -1.136 -65.764 117.282  0.00 97.00      PROA   
ATOM     47 HG22 VAL P   3       0.136 -65.545 118.541  0.00 97.00      PROA   
ATOM     48 HG23 VAL P   3      -1.453 -64.724 118.711  0.00 97.00      PROA   
ATOM     49  C   VAL P   3      -1.007 -68.476 117.306  0.00 97.00      PROA   
ATOM     50  O   VAL P   3      -0.159 -68.140 116.479  0.00 97.00      PROA   
ATOM     51  N   ILE P   4      -2.124 -69.155 116.941  0.00 97.00      PROA   
ATOM     52  HN  ILE P   4      -2.765 -69.503 117.624  0.00 97.00      PROA   
ATOM     53  CA  ILE P   4      -2.354 -69.583 115.567  0.00 97.00      PROA   
ATOM     54  HA  ILE P   4      -1.432 -69.483 115.013  0.00 97.00      PROA   
ATOM     55  CB  ILE P   4      -2.728 -71.064 115.464  0.00 97.00      PROA   
ATOM     56  HB  ILE P   4      -3.662 -71.245 116.041  0.00 97.00      PROA   
ATOM     57  CG2 ILE P   4      -2.947 -71.443 113.978  0.00 97.00      PROA   
ATOM     58 HG21 ILE P   4      -2.083 -71.102 113.368  0.00 97.00      PROA   
ATOM     59 HG22 ILE P   4      -3.876 -70.987 113.579  0.00 97.00      PROA   
ATOM     60 HG23 ILE P   4      -3.033 -72.540 113.856  0.00 97.00      PROA   
ATOM     61  CG1 ILE P   4      -1.615 -71.948 116.080  0.00 97.00      PROA   
ATOM     62 HG11 ILE P   4      -1.275 -71.541 117.056  0.00 97.00      PROA   
ATOM     63 HG12 ILE P   4      -0.751 -71.920 115.386  0.00 97.00      PROA   
ATOM     64  CD  ILE P   4      -2.026 -73.402 116.323  0.00 97.00      PROA   
ATOM     65  HD1 ILE P   4      -2.497 -73.858 115.429  0.00 97.00      PROA   
ATOM     66  HD2 ILE P   4      -2.747 -73.456 117.167  0.00 97.00      PROA   
ATOM     67  HD3 ILE P   4      -1.133 -74.005 116.586  0.00 97.00      PROA   
ATOM     68  C   ILE P   4      -3.391 -68.709 114.871  0.00 97.00      PROA   
ATOM     69  O   ILE P   4      -4.464 -68.428 115.399  0.00 97.00      PROA   
ATOM     70  N   LYS P   5      -3.083 -68.266 113.627  0.00 97.00      PROA   
ATOM     71  HN  LYS P   5      -2.164 -68.418 113.264  0.00 97.00      PROA   
ATOM     72  CA  LYS P   5      -4.007 -67.537 112.780  0.00 97.00      PROA   
ATOM     73  HA  LYS P   5      -4.927 -67.344 113.312  0.00 97.00      PROA   
ATOM     74  CB  LYS P   5      -3.411 -66.192 112.290  0.00 97.00      PROA   
ATOM     75  HB1 LYS P   5      -4.162 -65.652 111.672  0.00 97.00      PROA   
ATOM     76  HB2 LYS P   5      -2.521 -66.391 111.650  0.00 97.00      PROA   
ATOM     77  CG  LYS P   5      -2.944 -65.256 113.418  0.00 97.00      PROA   
ATOM     78  HG1 LYS P   5      -2.481 -64.367 112.933  0.00 97.00      PROA   
ATOM     79  HG2 LYS P   5      -2.148 -65.762 114.008  0.00 97.00      PROA   
ATOM     80  CD  LYS P   5      -4.067 -64.794 114.367  0.00 97.00      PROA   
ATOM     81  HD1 LYS P   5      -4.598 -65.687 114.761  0.00 97.00      PROA   
ATOM     82  HD2 LYS P   5      -4.803 -64.188 113.795  0.00 97.00      PROA   
ATOM     83  CE  LYS P   5      -3.561 -64.001 115.580  0.00 97.00      PROA   
ATOM     84  HE1 LYS P   5      -2.884 -64.647 116.185  0.00 97.00      PROA   
ATOM     85  HE2 LYS P   5      -4.393 -63.649 116.222  0.00 97.00      PROA   
ATOM     86  NZ  LYS P   5      -2.782 -62.826 115.156  0.00 97.00      PROA   
ATOM     87  HZ1 LYS P   5      -3.326 -62.023 114.799  0.00 97.00      PROA   
ATOM     88  HZ2 LYS P   5      -2.095 -63.140 114.433  0.00 97.00      PROA   
ATOM     89  HZ3 LYS P   5      -2.150 -62.539 115.935  0.00 97.00      PROA   
ATOM     90  C   LYS P   5      -4.348 -68.350 111.547  0.00 97.00      PROA   
ATOM     91  O   LYS P   5      -3.507 -68.592 110.691  0.00 97.00      PROA   
ATOM     92  N   LEU P   6      -5.627 -68.761 111.393  0.00 97.00      PROA   
ATOM     93  HN  LEU P   6      -6.308 -68.628 112.109  0.00 97.00      PROA   
ATOM     94  CA  LEU P   6      -6.125 -69.353 110.166  0.00 97.00      PROA   
ATOM     95  HA  LEU P   6      -5.380 -70.039 109.786  0.00 97.00      PROA   
ATOM     96  CB  LEU P   6      -7.437 -70.151 110.388  0.00 97.00      PROA   
ATOM     97  HB1 LEU P   6      -7.659 -70.703 109.448  0.00 97.00      PROA   
ATOM     98  HB2 LEU P   6      -8.288 -69.462 110.580  0.00 97.00      PROA   
ATOM     99  CG  LEU P   6      -7.404 -71.180 111.549  0.00 97.00      PROA   
ATOM    100  HG  LEU P   6      -6.355 -71.531 111.679  0.00 97.00      PROA   
ATOM    101  CD1 LEU P   6      -7.894 -70.594 112.889  0.00 97.00      PROA   
ATOM    102 HD11 LEU P   6      -8.927 -70.201 112.774  0.00 97.00      PROA   
ATOM    103 HD12 LEU P   6      -7.239 -69.774 113.242  0.00 97.00      PROA   
ATOM    104 HD13 LEU P   6      -7.910 -71.384 113.669  0.00 97.00      PROA   
ATOM    105  CD2 LEU P   6      -8.261 -72.409 111.200  0.00 97.00      PROA   
ATOM    106 HD21 LEU P   6      -7.889 -72.901 110.278  0.00 97.00      PROA   
ATOM    107 HD22 LEU P   6      -9.316 -72.103 111.038  0.00 97.00      PROA   
ATOM    108 HD23 LEU P   6      -8.232 -73.143 112.033  0.00 97.00      PROA   
ATOM    109  C   LEU P   6      -6.350 -68.251 109.134  0.00 97.00      PROA   
ATOM    110  O   LEU P   6      -7.045 -67.276 109.406  0.00 97.00      PROA   
ATOM    111  N   GLN P   7      -5.723 -68.346 107.936  0.00 97.00      PROA   
ATOM    112  HN  GLN P   7      -5.116 -69.115 107.735  0.00 97.00      PROA   
ATOM    113  CA  GLN P   7      -5.832 -67.334 106.892  0.00 97.00      PROA   
ATOM    114  HA  GLN P   7      -5.602 -66.395 107.378  0.00 97.00      PROA   
ATOM    115  CB  GLN P   7      -4.717 -67.515 105.827  0.00 97.00      PROA   
ATOM    116  HB1 GLN P   7      -4.685 -68.591 105.552  0.00 97.00      PROA   
ATOM    117  HB2 GLN P   7      -3.755 -67.283 106.340  0.00 97.00      PROA   
ATOM    118  CG  GLN P   7      -4.846 -66.674 104.538  0.00 97.00      PROA   
ATOM    119  HG1 GLN P   7      -4.952 -65.601 104.805  0.00 97.00      PROA   
ATOM    120  HG2 GLN P   7      -5.736 -66.987 103.953  0.00 97.00      PROA   
ATOM    121  CD  GLN P   7      -3.571 -66.819 103.698  0.00 97.00      PROA   
ATOM    122  OE1 GLN P   7      -2.460 -66.660 104.214  0.00 97.00      PROA   
ATOM    123  NE2 GLN P   7      -3.706 -67.124 102.379  0.00 97.00      PROA   
ATOM    124 HE21 GLN P   7      -2.869 -67.234 101.845  0.00 97.00      PROA   
ATOM    125 HE22 GLN P   7      -4.610 -67.238 101.970  0.00 97.00      PROA   
ATOM    126  C   GLN P   7      -7.224 -67.102 106.305  0.00 97.00      PROA   
ATOM    127  O   GLN P   7      -7.651 -65.948 106.262  0.00 97.00      PROA   
ATOM    128  N   PRO P   8      -8.021 -68.094 105.913  0.00 97.00      PROA   
ATOM    129  CD  PRO P   8      -7.563 -69.362 105.360  0.00 97.00      PROA   
ATOM    130  HD1 PRO P   8      -7.350 -70.044 106.208  0.00 97.00      PROA   
ATOM    131  HD2 PRO P   8      -6.664 -69.243 104.718  0.00 97.00      PROA   
ATOM    132  CA  PRO P   8      -9.469 -68.070 106.086  0.00 97.00      PROA   
ATOM    133  HA  PRO P   8      -9.860 -67.153 105.675  0.00 97.00      PROA   
ATOM    134  CB  PRO P   8      -9.974 -69.316 105.319  0.00 97.00      PROA   
ATOM    135  HB1 PRO P   8     -10.798 -69.050 104.625  0.00 97.00      PROA   
ATOM    136  HB2 PRO P   8     -10.333 -70.118 105.999  0.00 97.00      PROA   
ATOM    137  CG  PRO P   8      -8.758 -69.845 104.540  0.00 97.00      PROA   
ATOM    138  HG1 PRO P   8      -8.788 -70.946 104.424  0.00 97.00      PROA   
ATOM    139  HG2 PRO P   8      -8.731 -69.375 103.532  0.00 97.00      PROA   
ATOM    140  C   PRO P   8      -9.782 -68.171 107.578  0.00 97.00      PROA   
ATOM    141  O   PRO P   8      -9.311 -69.162 108.132  0.00 97.00      PROA   
ATOM    142  N   PRO P   9     -10.500 -67.292 108.281  0.00 97.00      PROA   
ATOM    143  CD  PRO P   9     -11.141 -66.109 107.698  0.00 97.00      PROA   
ATOM    144  HD1 PRO P   9     -11.815 -66.391 106.860  0.00 97.00      PROA   
ATOM    145  HD2 PRO P   9     -10.353 -65.406 107.345  0.00 97.00      PROA   
ATOM    146  CA  PRO P   9     -10.639 -67.336 109.741  0.00 97.00      PROA   
ATOM    147  HA  PRO P   9      -9.693 -67.573 110.206  0.00 97.00      PROA   
ATOM    148  CB  PRO P   9     -11.089 -65.898 110.066  0.00 97.00      PROA   
ATOM    149  HB1 PRO P   9     -10.184 -65.248 110.104  0.00 97.00      PROA   
ATOM    150  HB2 PRO P   9     -11.632 -65.790 111.024  0.00 97.00      PROA   
ATOM    151  CG  PRO P   9     -11.927 -65.487 108.853  0.00 97.00      PROA   
ATOM    152  HG1 PRO P   9     -12.930 -65.961 108.921  0.00 97.00      PROA   
ATOM    153  HG2 PRO P   9     -12.044 -64.390 108.758  0.00 97.00      PROA   
ATOM    154  C   PRO P   9     -11.666 -68.368 110.200  0.00 97.00      PROA   
ATOM    155  O   PRO P   9     -12.439 -68.089 111.114  0.00 97.00      PROA   
ATOM    156  N   TRP P  10     -11.692 -69.572 109.595  0.00 97.00      PROA   
ATOM    157  HN  TRP P  10     -10.987 -69.796 108.925  0.00 97.00      PROA   
ATOM    158  CA  TRP P  10     -12.785 -70.504 109.737  0.00 97.00      PROA   
ATOM    159  HA  TRP P  10     -13.539 -70.093 110.394  0.00 97.00      PROA   
ATOM    160  CB  TRP P  10     -13.431 -70.805 108.359  0.00 97.00      PROA   
ATOM    161  HB1 TRP P  10     -14.348 -71.413 108.506  0.00 97.00      PROA   
ATOM    162  HB2 TRP P  10     -12.719 -71.418 107.761  0.00 97.00      PROA   
ATOM    163  CG  TRP P  10     -13.783 -69.593 107.545  0.00 97.00      PROA   
ATOM    164  CD1 TRP P  10     -13.482 -69.437 106.216  0.00 97.00      PROA   
ATOM    165  HD1 TRP P  10     -12.964 -70.174 105.618  0.00 97.00      PROA   
ATOM    166  NE1 TRP P  10     -14.004 -68.258 105.756  0.00 97.00      PROA   
ATOM    167  HE1 TRP P  10     -14.084 -68.001 104.817  0.00 97.00      PROA   
ATOM    168  CE2 TRP P  10     -14.634 -67.606 106.774  0.00 97.00      PROA   
ATOM    169  CD2 TRP P  10     -14.510 -68.408 107.932  0.00 97.00      PROA   
ATOM    170  CE3 TRP P  10     -15.072 -67.959 109.131  0.00 97.00      PROA   
ATOM    171  HE3 TRP P  10     -14.981 -68.522 110.046  0.00 97.00      PROA   
ATOM    172  CZ3 TRP P  10     -15.766 -66.746 109.143  0.00 97.00      PROA   
ATOM    173  HZ3 TRP P  10     -16.210 -66.395 110.065  0.00 97.00      PROA   
ATOM    174  CZ2 TRP P  10     -15.317 -66.397 106.785  0.00 97.00      PROA   
ATOM    175  HZ2 TRP P  10     -15.407 -65.793 105.895  0.00 97.00      PROA   
ATOM    176  CH2 TRP P  10     -15.888 -65.979 107.988  0.00 97.00      PROA   
ATOM    177  HH2 TRP P  10     -16.424 -65.040 108.031  0.00 97.00      PROA   
ATOM    178  C   TRP P  10     -12.299 -71.793 110.353  0.00 97.00      PROA   
ATOM    179  O   TRP P  10     -11.556 -72.563 109.748  0.00 97.00      PROA   
ATOM    180  N   VAL P  11     -12.738 -72.068 111.601  0.00 97.00      PROA   
ATOM    181  HN  VAL P  11     -13.292 -71.402 112.099  0.00 97.00      PROA   
ATOM    182  CA  VAL P  11     -12.325 -73.240 112.352  0.00 97.00      PROA   
ATOM    183  HA  VAL P  11     -11.291 -73.445 112.113  0.00 97.00      PROA   
ATOM    184  CB  VAL P  11     -12.410 -72.944 113.851  0.00 97.00      PROA   
ATOM    185  HB  VAL P  11     -13.475 -72.830 114.156  0.00 97.00      PROA   
ATOM    186  CG1 VAL P  11     -11.770 -74.085 114.659  0.00 97.00      PROA   
ATOM    187 HG11 VAL P  11     -10.722 -74.255 114.333  0.00 97.00      PROA   
ATOM    188 HG12 VAL P  11     -12.341 -75.024 114.525  0.00 97.00      PROA   
ATOM    189 HG13 VAL P  11     -11.764 -73.836 115.742  0.00 97.00      PROA   
ATOM    190  CG2 VAL P  11     -11.671 -71.619 114.165  0.00 97.00      PROA   
ATOM    191 HG21 VAL P  11     -12.186 -70.740 113.727  0.00 97.00      PROA   
ATOM    192 HG22 VAL P  11     -10.631 -71.654 113.779  0.00 97.00      PROA   
ATOM    193 HG23 VAL P  11     -11.624 -71.463 115.265  0.00 97.00      PROA   
ATOM    194  C   VAL P  11     -13.143 -74.473 111.935  0.00 97.00      PROA   
ATOM    195  O   VAL P  11     -12.755 -75.615 112.169  0.00 97.00      PROA   
ATOM    196  N   SER P  12     -14.275 -74.249 111.233  0.00 97.00      PROA   
ATOM    197  HN  SER P  12     -14.524 -73.308 111.031  0.00 97.00      PROA   
ATOM    198  CA  SER P  12     -15.144 -75.264 110.662  0.00 97.00      PROA   
ATOM    199  HA  SER P  12     -14.740 -76.249 110.850  0.00 97.00      PROA   
ATOM    200  CB  SER P  12     -16.577 -75.200 111.281  0.00 97.00      PROA   
ATOM    201  HB1 SER P  12     -16.909 -74.141 111.328  0.00 97.00      PROA   
ATOM    202  HB2 SER P  12     -16.527 -75.589 112.322  0.00 97.00      PROA   
ATOM    203  OG  SER P  12     -17.559 -75.949 110.565  0.00 97.00      PROA   
ATOM    204  HG1 SER P  12     -17.422 -76.873 110.793  0.00 97.00      PROA   
ATOM    205  C   SER P  12     -15.152 -75.040 109.157  0.00 97.00      PROA   
ATOM    206  O   SER P  12     -15.417 -73.932 108.693  0.00 97.00      PROA   
ATOM    207  N   VAL P  13     -14.821 -76.088 108.353  0.00 97.00      PROA   
ATOM    208  HN  VAL P  13     -14.588 -76.975 108.749  0.00 97.00      PROA   
ATOM    209  CA  VAL P  13     -14.559 -75.913 106.928  0.00 97.00      PROA   
ATOM    210  HA  VAL P  13     -15.178 -75.103 106.570  0.00 97.00      PROA   
ATOM    211  CB  VAL P  13     -13.084 -75.547 106.708  0.00 97.00      PROA   
ATOM    212  HB  VAL P  13     -12.833 -74.743 107.443  0.00 97.00      PROA   
ATOM    213  CG1 VAL P  13     -12.144 -76.740 106.989  0.00 97.00      PROA   
ATOM    214 HG11 VAL P  13     -12.303 -77.552 106.249  0.00 97.00      PROA   
ATOM    215 HG12 VAL P  13     -12.308 -77.147 108.007  0.00 97.00      PROA   
ATOM    216 HG13 VAL P  13     -11.085 -76.415 106.911  0.00 97.00      PROA   
ATOM    217  CG2 VAL P  13     -12.850 -74.956 105.305  0.00 97.00      PROA   
ATOM    218 HG21 VAL P  13     -13.557 -74.125 105.099  0.00 97.00      PROA   
ATOM    219 HG22 VAL P  13     -12.970 -75.733 104.523  0.00 97.00      PROA   
ATOM    220 HG23 VAL P  13     -11.815 -74.563 105.227  0.00 97.00      PROA   
ATOM    221  C   VAL P  13     -14.966 -77.154 106.136  0.00 97.00      PROA   
ATOM    222  O   VAL P  13     -15.075 -78.248 106.678  0.00 97.00      PROA   
ATOM    223  N   PHE P  14     -15.238 -77.025 104.812  0.00 97.00      PROA   
ATOM    224  HN  PHE P  14     -15.217 -76.134 104.363  0.00 97.00      PROA   
ATOM    225  CA  PHE P  14     -15.497 -78.166 103.944  0.00 97.00      PROA   
ATOM    226  HA  PHE P  14     -16.071 -78.887 104.507  0.00 97.00      PROA   
ATOM    227  CB  PHE P  14     -16.285 -77.794 102.658  0.00 97.00      PROA   
ATOM    228  HB1 PHE P  14     -16.371 -78.659 101.966  0.00 97.00      PROA   
ATOM    229  HB2 PHE P  14     -15.763 -76.971 102.121  0.00 97.00      PROA   
ATOM    230  CG  PHE P  14     -17.698 -77.378 102.960  0.00 97.00      PROA   
ATOM    231  CD1 PHE P  14     -18.579 -78.251 103.624  0.00 97.00      PROA   
ATOM    232  HD1 PHE P  14     -18.223 -79.205 103.981  0.00 97.00      PROA   
ATOM    233  CE1 PHE P  14     -19.926 -77.907 103.796  0.00 97.00      PROA   
ATOM    234  HE1 PHE P  14     -20.599 -78.588 104.294  0.00 97.00      PROA   
ATOM    235  CZ  PHE P  14     -20.401 -76.680 103.319  0.00 97.00      PROA   
ATOM    236  HZ  PHE P  14     -21.440 -76.415 103.447  0.00 97.00      PROA   
ATOM    237  CD2 PHE P  14     -18.191 -76.156 102.477  0.00 97.00      PROA   
ATOM    238  HD2 PHE P  14     -17.532 -75.493 101.937  0.00 97.00      PROA   
ATOM    239  CE2 PHE P  14     -19.528 -75.797 102.672  0.00 97.00      PROA   
ATOM    240  HE2 PHE P  14     -19.882 -74.841 102.315  0.00 97.00      PROA   
ATOM    241  C   PHE P  14     -14.239 -78.880 103.481  0.00 97.00      PROA   
ATOM    242  O   PHE P  14     -13.149 -78.316 103.442  0.00 97.00      PROA   
ATOM    243  N   GLN P  15     -14.394 -80.158 103.053  0.00 97.00      PROA   
ATOM    244  HN  GLN P  15     -15.230 -80.660 103.272  0.00 97.00      PROA   
ATOM    245  CA  GLN P  15     -13.449 -80.850 102.188  0.00 97.00      PROA   
ATOM    246  HA  GLN P  15     -12.514 -80.924 102.728  0.00 97.00      PROA   
ATOM    247  CB  GLN P  15     -13.940 -82.281 101.829  0.00 97.00      PROA   
ATOM    248  HB1 GLN P  15     -13.954 -82.879 102.770  0.00 97.00      PROA   
ATOM    249  HB2 GLN P  15     -13.195 -82.764 101.161  0.00 97.00      PROA   
ATOM    250  CG  GLN P  15     -15.365 -82.311 101.211  0.00 97.00      PROA   
ATOM    251  HG1 GLN P  15     -15.695 -81.282 100.956  0.00 97.00      PROA   
ATOM    252  HG2 GLN P  15     -16.090 -82.701 101.954  0.00 97.00      PROA   
ATOM    253  CD  GLN P  15     -15.443 -83.189  99.949  0.00 97.00      PROA   
ATOM    254  OE1 GLN P  15     -15.290 -84.413 100.005  0.00 97.00      PROA   
ATOM    255  NE2 GLN P  15     -15.695 -82.540  98.775  0.00 97.00      PROA   
ATOM    256 HE21 GLN P  15     -15.835 -81.550  98.773  0.00 97.00      PROA   
ATOM    257 HE22 GLN P  15     -15.681 -83.060  97.923  0.00 97.00      PROA   
ATOM    258  C   GLN P  15     -13.182 -80.097 100.881  0.00 97.00      PROA   
ATOM    259  O   GLN P  15     -14.072 -79.427 100.362  0.00 97.00      PROA   
ATOM    260  N   GLU P  16     -11.932 -80.173 100.355  0.00 97.00      PROA   
ATOM    261  HN  GLU P  16     -11.242 -80.709 100.842  0.00 97.00      PROA   
ATOM    262  CA  GLU P  16     -11.469 -79.583  99.102  0.00 97.00      PROA   
ATOM    263  HA  GLU P  16     -10.587 -80.151  98.842  0.00 97.00      PROA   
ATOM    264  CB  GLU P  16     -12.443 -79.749  97.886  0.00 97.00      PROA   
ATOM    265  HB1 GLU P  16     -13.361 -79.165  98.103  0.00 97.00      PROA   
ATOM    266  HB2 GLU P  16     -12.735 -80.820  97.805  0.00 97.00      PROA   
ATOM    267  CG  GLU P  16     -11.897 -79.282  96.513  0.00 97.00      PROA   
ATOM    268  HG1 GLU P  16     -11.175 -80.030  96.123  0.00 97.00      PROA   
ATOM    269  HG2 GLU P  16     -11.360 -78.317  96.610  0.00 97.00      PROA   
ATOM    270  CD  GLU P  16     -12.982 -79.059  95.451  0.00 97.00      PROA   
ATOM    271  OE1 GLU P  16     -14.193 -79.272  95.717  0.00 97.00      PROA   
ATOM    272  OE2 GLU P  16     -12.590 -78.628  94.332  0.00 97.00      PROA   
ATOM    273  C   GLU P  16     -10.977 -78.146  99.278  0.00 97.00      PROA   
ATOM    274  O   GLU P  16     -10.033 -77.724  98.614  0.00 97.00      PROA   
ATOM    275  N   GLU P  17     -11.577 -77.360 100.201  0.00 97.00      PROA   
ATOM    276  HN  GLU P  17     -12.358 -77.714 100.710  0.00 97.00      PROA   
ATOM    277  CA  GLU P  17     -11.208 -75.985 100.515  0.00 97.00      PROA   
ATOM    278  HA  GLU P  17     -11.295 -75.424  99.594  0.00 97.00      PROA   
ATOM    279  CB  GLU P  17     -12.234 -75.380 101.511  0.00 97.00      PROA   
ATOM    280  HB1 GLU P  17     -12.283 -76.079 102.378  0.00 97.00      PROA   
ATOM    281  HB2 GLU P  17     -13.238 -75.398 101.028  0.00 97.00      PROA   
ATOM    282  CG  GLU P  17     -11.953 -73.961 102.062  0.00 97.00      PROA   
ATOM    283  HG1 GLU P  17     -10.966 -73.907 102.562  0.00 97.00      PROA   
ATOM    284  HG2 GLU P  17     -12.725 -73.721 102.824  0.00 97.00      PROA   
ATOM    285  CD  GLU P  17     -12.029 -72.874 100.984  0.00 97.00      PROA   
ATOM    286  OE1 GLU P  17     -11.200 -72.891 100.039  0.00 97.00      PROA   
ATOM    287  OE2 GLU P  17     -12.919 -71.991 101.108  0.00 97.00      PROA   
ATOM    288  C   GLU P  17      -9.769 -75.792 101.000  0.00 97.00      PROA   
ATOM    289  O   GLU P  17      -9.196 -76.645 101.668  0.00 97.00      PROA   
ATOM    290  N   SER P  18      -9.141 -74.644 100.656  0.00 97.00      PROA   
ATOM    291  HN  SER P  18      -9.677 -73.922 100.215  0.00 97.00      PROA   
ATOM    292  CA  SER P  18      -7.750 -74.348 100.955  0.00 97.00      PROA   
ATOM    293  HA  SER P  18      -7.221 -75.281 101.090  0.00 97.00      PROA   
ATOM    294  CB  SER P  18      -7.056 -73.561  99.814  0.00 97.00      PROA   
ATOM    295  HB1 SER P  18      -7.540 -72.567  99.694  0.00 97.00      PROA   
ATOM    296  HB2 SER P  18      -7.189 -74.120  98.863  0.00 97.00      PROA   
ATOM    297  OG  SER P  18      -5.658 -73.385 100.052  0.00 97.00      PROA   
ATOM    298  HG1 SER P  18      -5.273 -74.266 100.071  0.00 97.00      PROA   
ATOM    299  C   SER P  18      -7.642 -73.546 102.235  0.00 97.00      PROA   
ATOM    300  O   SER P  18      -8.295 -72.520 102.408  0.00 97.00      PROA   
ATOM    301  N   VAL P  19      -6.784 -74.000 103.173  0.00 97.00      PROA   
ATOM    302  HN  VAL P  19      -6.236 -74.819 103.010  0.00 97.00      PROA   
ATOM    303  CA  VAL P  19      -6.635 -73.325 104.446  0.00 97.00      PROA   
ATOM    304  HA  VAL P  19      -6.849 -72.277 104.301  0.00 97.00      PROA   
ATOM    305  CB  VAL P  19      -7.632 -73.842 105.493  0.00 97.00      PROA   
ATOM    306  HB  VAL P  19      -8.654 -73.570 105.130  0.00 97.00      PROA   
ATOM    307  CG1 VAL P  19      -7.592 -75.379 105.613  0.00 97.00      PROA   
ATOM    308 HG11 VAL P  19      -6.595 -75.707 105.964  0.00 97.00      PROA   
ATOM    309 HG12 VAL P  19      -7.815 -75.874 104.646  0.00 97.00      PROA   
ATOM    310 HG13 VAL P  19      -8.346 -75.725 106.352  0.00 97.00      PROA   
ATOM    311  CG2 VAL P  19      -7.427 -73.172 106.868  0.00 97.00      PROA   
ATOM    312 HG21 VAL P  19      -7.481 -72.071 106.784  0.00 97.00      PROA   
ATOM    313 HG22 VAL P  19      -6.446 -73.456 107.301  0.00 97.00      PROA   
ATOM    314 HG23 VAL P  19      -8.221 -73.506 107.569  0.00 97.00      PROA   
ATOM    315  C   VAL P  19      -5.187 -73.366 104.886  0.00 97.00      PROA   
ATOM    316  O   VAL P  19      -4.565 -74.418 104.948  0.00 97.00      PROA   
ATOM    317  N   THR P  20      -4.590 -72.193 105.206  0.00 97.00      PROA   
ATOM    318  HN  THR P  20      -5.088 -71.332 105.142  0.00 97.00      PROA   
ATOM    319  CA  THR P  20      -3.215 -72.130 105.678  0.00 97.00      PROA   
ATOM    320  HA  THR P  20      -2.866 -73.135 105.847  0.00 97.00      PROA   
ATOM    321  CB  THR P  20      -2.233 -71.504 104.682  0.00 97.00      PROA   
ATOM    322  HB  THR P  20      -2.444 -71.963 103.688  0.00 97.00      PROA   
ATOM    323  OG1 THR P  20      -0.874 -71.822 104.974  0.00 97.00      PROA   
ATOM    324  HG1 THR P  20      -0.612 -71.335 105.760  0.00 97.00      PROA   
ATOM    325  CG2 THR P  20      -2.372 -69.983 104.535  0.00 97.00      PROA   
ATOM    326 HG21 THR P  20      -2.205 -69.466 105.502  0.00 97.00      PROA   
ATOM    327 HG22 THR P  20      -3.380 -69.725 104.155  0.00 97.00      PROA   
ATOM    328 HG23 THR P  20      -1.622 -69.600 103.809  0.00 97.00      PROA   
ATOM    329  C   THR P  20      -3.244 -71.462 107.028  0.00 97.00      PROA   
ATOM    330  O   THR P  20      -3.957 -70.490 107.248  0.00 97.00      PROA   
ATOM    331  N   LEU P  21      -2.497 -72.035 107.994  0.00 97.00      PROA   
ATOM    332  HN  LEU P  21      -1.939 -72.833 107.774  0.00 97.00      PROA   
ATOM    333  CA  LEU P  21      -2.570 -71.682 109.392  0.00 97.00      PROA   
ATOM    334  HA  LEU P  21      -3.280 -70.882 109.539  0.00 97.00      PROA   
ATOM    335  CB  LEU P  21      -2.981 -72.890 110.279  0.00 97.00      PROA   
ATOM    336  HB1 LEU P  21      -3.029 -72.534 111.331  0.00 97.00      PROA   
ATOM    337  HB2 LEU P  21      -2.210 -73.689 110.229  0.00 97.00      PROA   
ATOM    338  CG  LEU P  21      -4.352 -73.544 109.949  0.00 97.00      PROA   
ATOM    339  HG  LEU P  21      -5.043 -72.746 109.587  0.00 97.00      PROA   
ATOM    340  CD1 LEU P  21      -4.266 -74.651 108.878  0.00 97.00      PROA   
ATOM    341 HD11 LEU P  21      -3.588 -75.459 109.224  0.00 97.00      PROA   
ATOM    342 HD12 LEU P  21      -3.891 -74.265 107.910  0.00 97.00      PROA   
ATOM    343 HD13 LEU P  21      -5.270 -75.095 108.707  0.00 97.00      PROA   
ATOM    344  CD2 LEU P  21      -4.968 -74.153 111.223  0.00 97.00      PROA   
ATOM    345 HD21 LEU P  21      -5.099 -73.379 112.006  0.00 97.00      PROA   
ATOM    346 HD22 LEU P  21      -4.301 -74.947 111.620  0.00 97.00      PROA   
ATOM    347 HD23 LEU P  21      -5.957 -74.605 110.999  0.00 97.00      PROA   
ATOM    348  C   LEU P  21      -1.206 -71.191 109.820  0.00 97.00      PROA   
ATOM    349  O   LEU P  21      -0.220 -71.899 109.680  0.00 97.00      PROA   
ATOM    350  N   HSD P  22      -1.108 -69.953 110.352  0.00 97.00      PROA   
ATOM    351  HN  HSD P  22      -1.931 -69.402 110.485  0.00 97.00      PROA   
ATOM    352  CA  HSD P  22       0.150 -69.281 110.619  0.00 97.00      PROA   
ATOM    353  HA  HSD P  22       0.960 -69.830 110.160  0.00 97.00      PROA   
ATOM    354  CB  HSD P  22       0.157 -67.841 110.048  0.00 97.00      PROA   
ATOM    355  HB1 HSD P  22       1.079 -67.308 110.368  0.00 97.00      PROA   
ATOM    356  HB2 HSD P  22      -0.718 -67.270 110.429  0.00 97.00      PROA   
ATOM    357  ND1 HSD P  22      -0.976 -67.797 107.753  0.00 97.00      PROA   
ATOM    358  HD1 HSD P  22      -1.923 -67.792 108.076  0.00 97.00      PROA   
ATOM    359  CG  HSD P  22       0.153 -67.824 108.547  0.00 97.00      PROA   
ATOM    360  CE1 HSD P  22      -0.546 -67.705 106.470  0.00 97.00      PROA   
ATOM    361  HE1 HSD P  22      -1.221 -67.654 105.620  0.00 97.00      PROA   
ATOM    362  NE2 HSD P  22       0.768 -67.654 106.385  0.00 97.00      PROA   
ATOM    363  CD2 HSD P  22       1.206 -67.710 107.696  0.00 97.00      PROA   
ATOM    364  HD2 HSD P  22       2.264 -67.647 107.918  0.00 97.00      PROA   
ATOM    365  C   HSD P  22       0.434 -69.170 112.099  0.00 97.00      PROA   
ATOM    366  O   HSD P  22      -0.395 -68.700 112.866  0.00 97.00      PROA   
ATOM    367  N   CYS P  23       1.652 -69.570 112.529  0.00 97.00      PROA   
ATOM    368  HN  CYS P  23       2.286 -70.003 111.889  0.00 97.00      PROA   
ATOM    369  CA  CYS P  23       2.130 -69.411 113.890  0.00 97.00      PROA   
ATOM    370  HA  CYS P  23       1.292 -69.260 114.556  0.00 97.00      PROA   
ATOM    371  CB  CYS P  23       2.919 -70.648 114.368  0.00 97.00      PROA   
ATOM    372  HB1 CYS P  23       3.373 -70.439 115.356  0.00 97.00      PROA   
ATOM    373  HB2 CYS P  23       3.728 -70.885 113.643  0.00 97.00      PROA   
ATOM    374  SG  CYS P  23       1.824 -72.069 114.541  0.00 97.00      PROA   
ATOM    375  C   CYS P  23       3.036 -68.205 113.998  0.00 97.00      PROA   
ATOM    376  O   CYS P  23       4.206 -68.234 113.625  0.00 97.00      PROA   
ATOM    377  N   GLU P  24       2.501 -67.101 114.551  0.00 97.00      PROA   
ATOM    378  HN  GLU P  24       1.562 -67.099 114.887  0.00 97.00      PROA   
ATOM    379  CA  GLU P  24       3.176 -65.827 114.596  0.00 97.00      PROA   
ATOM    380  HA  GLU P  24       3.899 -65.770 113.794  0.00 97.00      PROA   
ATOM    381  CB  GLU P  24       2.154 -64.678 114.418  0.00 97.00      PROA   
ATOM    382  HB1 GLU P  24       1.568 -64.914 113.498  0.00 97.00      PROA   
ATOM    383  HB2 GLU P  24       2.684 -63.718 114.234  0.00 97.00      PROA   
ATOM    384  CG  GLU P  24       1.207 -64.512 115.625  0.00 97.00      PROA   
ATOM    385  HG1 GLU P  24       1.752 -64.114 116.507  0.00 97.00      PROA   
ATOM    386  HG2 GLU P  24       0.757 -65.491 115.895  0.00 97.00      PROA   
ATOM    387  CD  GLU P  24       0.079 -63.552 115.315  0.00 97.00      PROA   
ATOM    388  OE1 GLU P  24      -0.337 -62.819 116.255  0.00 97.00      PROA   
ATOM    389  OE2 GLU P  24      -0.406 -63.561 114.153  0.00 97.00      PROA   
ATOM    390  C   GLU P  24       3.899 -65.628 115.908  0.00 97.00      PROA   
ATOM    391  O   GLU P  24       3.645 -66.296 116.910  0.00 97.00      PROA   
ATOM    392  N   VAL P  25       4.822 -64.643 115.902  0.00 97.00      PROA   
ATOM    393  HN  VAL P  25       5.059 -64.181 115.051  0.00 97.00      PROA   
ATOM    394  CA  VAL P  25       5.344 -64.000 117.084  0.00 97.00      PROA   
ATOM    395  HA  VAL P  25       4.607 -64.055 117.872  0.00 97.00      PROA   
ATOM    396  CB  VAL P  25       6.700 -64.530 117.566  0.00 97.00      PROA   
ATOM    397  HB  VAL P  25       7.478 -64.363 116.785  0.00 97.00      PROA   
ATOM    398  CG1 VAL P  25       7.109 -63.791 118.857  0.00 97.00      PROA   
ATOM    399 HG11 VAL P  25       6.389 -64.017 119.671  0.00 97.00      PROA   
ATOM    400 HG12 VAL P  25       7.141 -62.694 118.708  0.00 97.00      PROA   
ATOM    401 HG13 VAL P  25       8.118 -64.128 119.175  0.00 97.00      PROA   
ATOM    402  CG2 VAL P  25       6.631 -66.049 117.837  0.00 97.00      PROA   
ATOM    403 HG21 VAL P  25       6.437 -66.613 116.902  0.00 97.00      PROA   
ATOM    404 HG22 VAL P  25       5.821 -66.274 118.563  0.00 97.00      PROA   
ATOM    405 HG23 VAL P  25       7.592 -66.408 118.265  0.00 97.00      PROA   
ATOM    406  C   VAL P  25       5.525 -62.580 116.573  0.00 97.00      PROA   
ATOM    407  O   VAL P  25       6.037 -62.468 115.461  0.00 97.00      PROA   
ATOM    408  N   PRO P  26       5.169 -61.474 117.243  0.00 97.00      PROA   
ATOM    409  CD  PRO P  26       4.095 -61.487 118.249  0.00 97.00      PROA   
ATOM    410  HD1 PRO P  26       4.555 -61.516 119.260  0.00 97.00      PROA   
ATOM    411  HD2 PRO P  26       3.391 -62.341 118.125  0.00 97.00      PROA   
ATOM    412  CA  PRO P  26       5.344 -60.128 116.674  0.00 97.00      PROA   
ATOM    413  HA  PRO P  26       4.961 -60.128 115.663  0.00 97.00      PROA   
ATOM    414  CB  PRO P  26       4.482 -59.238 117.587  0.00 97.00      PROA   
ATOM    415  HB1 PRO P  26       4.103 -58.344 117.051  0.00 97.00      PROA   
ATOM    416  HB2 PRO P  26       5.048 -58.913 118.488  0.00 97.00      PROA   
ATOM    417  CG  PRO P  26       3.353 -60.168 118.034  0.00 97.00      PROA   
ATOM    418  HG1 PRO P  26       2.831 -59.810 118.943  0.00 97.00      PROA   
ATOM    419  HG2 PRO P  26       2.618 -60.286 117.207  0.00 97.00      PROA   
ATOM    420  C   PRO P  26       6.779 -59.600 116.627  0.00 97.00      PROA   
ATOM    421  O   PRO P  26       6.979 -58.400 116.806  0.00 97.00      PROA   
ATOM    422  N   HSD P  27       7.782 -60.451 116.332  0.00 97.00      PROA   
ATOM    423  HN  HSD P  27       7.553 -61.394 116.101  0.00 97.00      PROA   
ATOM    424  CA  HSD P  27       9.162 -60.052 116.165  0.00 97.00      PROA   
ATOM    425  HA  HSD P  27       9.295 -59.019 116.454  0.00 97.00      PROA   
ATOM    426  CB  HSD P  27      10.162 -60.932 116.961  0.00 97.00      PROA   
ATOM    427  HB1 HSD P  27      11.200 -60.738 116.611  0.00 97.00      PROA   
ATOM    428  HB2 HSD P  27       9.945 -62.009 116.786  0.00 97.00      PROA   
ATOM    429  ND1 HSD P  27       9.409 -61.336 119.369  0.00 97.00      PROA   
ATOM    430  HD1 HSD P  27       8.718 -62.032 119.169  0.00 97.00      PROA   
ATOM    431  CG  HSD P  27      10.167 -60.652 118.441  0.00 97.00      PROA   
ATOM    432  CE1 HSD P  27       9.819 -60.925 120.595  0.00 97.00      PROA   
ATOM    433  HE1 HSD P  27       9.395 -61.305 121.524  0.00 97.00      PROA   
ATOM    434  NE2 HSD P  27      10.791 -60.039 120.523  0.00 97.00      PROA   
ATOM    435  CD2 HSD P  27      11.016 -59.874 119.168  0.00 97.00      PROA   
ATOM    436  HD2 HSD P  27      11.806 -59.211 118.835  0.00 97.00      PROA   
ATOM    437  C   HSD P  27       9.492 -60.187 114.702  0.00 97.00      PROA   
ATOM    438  O   HSD P  27       9.354 -61.260 114.124  0.00 97.00      PROA   
ATOM    439  N   LEU P  28       9.947 -59.087 114.060  0.00 97.00      PROA   
ATOM    440  HN  LEU P  28       9.953 -58.198 114.512  0.00 97.00      PROA   
ATOM    441  CA  LEU P  28      10.390 -59.093 112.677  0.00 97.00      PROA   
ATOM    442  HA  LEU P  28       9.556 -59.462 112.096  0.00 97.00      PROA   
ATOM    443  CB  LEU P  28      10.709 -57.661 112.170  0.00 97.00      PROA   
ATOM    444  HB1 LEU P  28      10.951 -57.705 111.086  0.00 97.00      PROA   
ATOM    445  HB2 LEU P  28      11.597 -57.260 112.703  0.00 97.00      PROA   
ATOM    446  CG  LEU P  28       9.559 -56.633 112.347  0.00 97.00      PROA   
ATOM    447  HG  LEU P  28       9.323 -56.540 113.433  0.00 97.00      PROA   
ATOM    448  CD1 LEU P  28      10.001 -55.240 111.860  0.00 97.00      PROA   
ATOM    449 HD11 LEU P  28      10.238 -55.273 110.775  0.00 97.00      PROA   
ATOM    450 HD12 LEU P  28      10.904 -54.901 112.411  0.00 97.00      PROA   
ATOM    451 HD13 LEU P  28       9.189 -54.501 112.021  0.00 97.00      PROA   
ATOM    452  CD2 LEU P  28       8.270 -57.063 111.623  0.00 97.00      PROA   
ATOM    453 HD21 LEU P  28       7.883 -58.018 112.033  0.00 97.00      PROA   
ATOM    454 HD22 LEU P  28       8.467 -57.195 110.538  0.00 97.00      PROA   
ATOM    455 HD23 LEU P  28       7.485 -56.288 111.746  0.00 97.00      PROA   
ATOM    456  C   LEU P  28      11.549 -60.047 112.366  0.00 97.00      PROA   
ATOM    457  O   LEU P  28      11.414 -60.772 111.379  0.00 97.00      PROA   
ATOM    458  N   PRO P  29      12.654 -60.196 113.106  0.00 97.00      PROA   
ATOM    459  CD  PRO P  29      13.160 -59.221 114.084  0.00 97.00      PROA   
ATOM    460  HD1 PRO P  29      12.400 -58.965 114.849  0.00 97.00      PROA   
ATOM    461  HD2 PRO P  29      13.486 -58.304 113.544  0.00 97.00      PROA   
ATOM    462  CA  PRO P  29      13.576 -61.321 112.931  0.00 97.00      PROA   
ATOM    463  HA  PRO P  29      13.729 -61.537 111.882  0.00 97.00      PROA   
ATOM    464  CB  PRO P  29      14.866 -60.801 113.595  0.00 97.00      PROA   
ATOM    465  HB1 PRO P  29      15.411 -60.167 112.858  0.00 97.00      PROA   
ATOM    466  HB2 PRO P  29      15.558 -61.592 113.941  0.00 97.00      PROA   
ATOM    467  CG  PRO P  29      14.366 -59.905 114.728  0.00 97.00      PROA   
ATOM    468  HG1 PRO P  29      14.030 -60.537 115.580  0.00 97.00      PROA   
ATOM    469  HG2 PRO P  29      15.131 -59.185 115.081  0.00 97.00      PROA   
ATOM    470  C   PRO P  29      13.064 -62.596 113.608  0.00 97.00      PROA   
ATOM    471  O   PRO P  29      13.876 -63.330 114.167  0.00 97.00      PROA   
ATOM    472  N   GLY P  30      11.743 -62.902 113.557  0.00 97.00      PROA   
ATOM    473  HN  GLY P  30      11.124 -62.290 113.067  0.00 97.00      PROA   
ATOM    474  CA  GLY P  30      11.113 -64.010 114.265  0.00 97.00      PROA   
ATOM    475  HA1 GLY P  30      10.051 -63.811 114.260  0.00 97.00      PROA   
ATOM    476  HA2 GLY P  30      11.517 -64.059 115.267  0.00 97.00      PROA   
ATOM    477  C   GLY P  30      11.315 -65.350 113.602  0.00 97.00      PROA   
ATOM    478  O   GLY P  30      10.356 -65.985 113.178  0.00 97.00      PROA   
ATOM    479  N   SER P  31      12.595 -65.786 113.541  0.00 97.00      PROA   
ATOM    480  HN  SER P  31      13.262 -65.142 113.913  0.00 97.00      PROA   
ATOM    481  CA  SER P  31      13.201 -66.963 112.918  0.00 97.00      PROA   
ATOM    482  HA  SER P  31      13.563 -66.614 111.962  0.00 97.00      PROA   
ATOM    483  CB  SER P  31      14.435 -67.442 113.742  0.00 97.00      PROA   
ATOM    484  HB1 SER P  31      14.088 -67.776 114.745  0.00 97.00      PROA   
ATOM    485  HB2 SER P  31      15.127 -66.585 113.891  0.00 97.00      PROA   
ATOM    486  OG  SER P  31      15.150 -68.520 113.134  0.00 97.00      PROA   
ATOM    487  HG1 SER P  31      15.917 -68.146 112.693  0.00 97.00      PROA   
ATOM    488  C   SER P  31      12.305 -68.155 112.624  0.00 97.00      PROA   
ATOM    489  O   SER P  31      11.508 -68.568 113.452  0.00 97.00      PROA   
ATOM    490  N   SER P  32      12.447 -68.748 111.416  0.00 97.00      PROA   
ATOM    491  HN  SER P  32      13.169 -68.455 110.794  0.00 97.00      PROA   
ATOM    492  CA  SER P  32      11.555 -69.748 110.860  0.00 97.00      PROA   
ATOM    493  HA  SER P  32      10.546 -69.479 111.138  0.00 97.00      PROA   
ATOM    494  CB  SER P  32      11.639 -69.731 109.311  0.00 97.00      PROA   
ATOM    495  HB1 SER P  32      11.258 -68.750 108.954  0.00 97.00      PROA   
ATOM    496  HB2 SER P  32      11.013 -70.523 108.847  0.00 97.00      PROA   
ATOM    497  OG  SER P  32      12.989 -69.855 108.864  0.00 97.00      PROA   
ATOM    498  HG1 SER P  32      13.256 -70.758 109.061  0.00 97.00      PROA   
ATOM    499  C   SER P  32      11.789 -71.164 111.366  0.00 97.00      PROA   
ATOM    500  O   SER P  32      11.991 -72.092 110.584  0.00 97.00      PROA   
ATOM    501  N   SER P  33      11.721 -71.364 112.699  0.00 97.00      PROA   
ATOM    502  HN  SER P  33      11.625 -70.575 113.302  0.00 97.00      PROA   
ATOM    503  CA  SER P  33      11.775 -72.667 113.336  0.00 97.00      PROA   
ATOM    504  HA  SER P  33      11.847 -73.441 112.584  0.00 97.00      PROA   
ATOM    505  CB  SER P  33      12.976 -72.789 114.313  0.00 97.00      PROA   
ATOM    506  HB1 SER P  33      12.891 -72.021 115.113  0.00 97.00      PROA   
ATOM    507  HB2 SER P  33      13.916 -72.589 113.753  0.00 97.00      PROA   
ATOM    508  OG  SER P  33      13.065 -74.080 114.917  0.00 97.00      PROA   
ATOM    509  HG1 SER P  33      13.486 -74.666 114.282  0.00 97.00      PROA   
ATOM    510  C   SER P  33      10.471 -72.855 114.081  0.00 97.00      PROA   
ATOM    511  O   SER P  33      10.014 -71.963 114.790  0.00 97.00      PROA   
ATOM    512  N   THR P  34       9.819 -74.030 113.909  0.00 97.00      PROA   
ATOM    513  HN  THR P  34      10.214 -74.761 113.358  0.00 97.00      PROA   
ATOM    514  CA  THR P  34       8.497 -74.277 114.459  0.00 97.00      PROA   
ATOM    515  HA  THR P  34       8.380 -73.715 115.376  0.00 97.00      PROA   
ATOM    516  CB  THR P  34       7.349 -73.959 113.497  0.00 97.00      PROA   
ATOM    517  HB  THR P  34       7.300 -74.695 112.662  0.00 97.00      PROA   
ATOM    518  OG1 THR P  34       7.550 -72.694 112.893  0.00 97.00      PROA   
ATOM    519  HG1 THR P  34       8.204 -72.852 112.210  0.00 97.00      PROA   
ATOM    520  CG2 THR P  34       5.992 -73.946 114.228  0.00 97.00      PROA   
ATOM    521 HG21 THR P  34       6.065 -73.385 115.182  0.00 97.00      PROA   
ATOM    522 HG22 THR P  34       5.657 -74.979 114.450  0.00 97.00      PROA   
ATOM    523 HG23 THR P  34       5.213 -73.474 113.593  0.00 97.00      PROA   
ATOM    524  C   THR P  34       8.391 -75.738 114.782  0.00 97.00      PROA   
ATOM    525  O   THR P  34       8.869 -76.586 114.035  0.00 97.00      PROA   
ATOM    526  N   GLN P  35       7.706 -76.065 115.897  0.00 97.00      PROA   
ATOM    527  HN  GLN P  35       7.451 -75.372 116.568  0.00 97.00      PROA   
ATOM    528  CA  GLN P  35       7.227 -77.402 116.151  0.00 97.00      PROA   
ATOM    529  HA  GLN P  35       7.577 -78.092 115.396  0.00 97.00      PROA   
ATOM    530  CB  GLN P  35       7.646 -77.898 117.558  0.00 97.00      PROA   
ATOM    531  HB1 GLN P  35       7.341 -78.962 117.669  0.00 97.00      PROA   
ATOM    532  HB2 GLN P  35       7.108 -77.305 118.331  0.00 97.00      PROA   
ATOM    533  CG  GLN P  35       9.163 -77.752 117.809  0.00 97.00      PROA   
ATOM    534  HG1 GLN P  35       9.459 -76.681 117.764  0.00 97.00      PROA   
ATOM    535  HG2 GLN P  35       9.736 -78.306 117.038  0.00 97.00      PROA   
ATOM    536  CD  GLN P  35       9.521 -78.245 119.211  0.00 97.00      PROA   
ATOM    537  OE1 GLN P  35       9.137 -77.621 120.199  0.00 97.00      PROA   
ATOM    538  NE2 GLN P  35      10.285 -79.364 119.313  0.00 97.00      PROA   
ATOM    539 HE21 GLN P  35      10.546 -79.672 120.226  0.00 97.00      PROA   
ATOM    540 HE22 GLN P  35      10.594 -79.831 118.487  0.00 97.00      PROA   
ATOM    541  C   GLN P  35       5.722 -77.305 116.073  0.00 97.00      PROA   
ATOM    542  O   GLN P  35       5.121 -76.501 116.771  0.00 97.00      PROA   
ATOM    543  N   TRP P  36       5.079 -78.114 115.201  0.00 97.00      PROA   
ATOM    544  HN  TRP P  36       5.595 -78.731 114.614  0.00 97.00      PROA   
ATOM    545  CA  TRP P  36       3.635 -78.179 115.056  0.00 97.00      PROA   
ATOM    546  HA  TRP P  36       3.164 -77.377 115.609  0.00 97.00      PROA   
ATOM    547  CB  TRP P  36       3.176 -78.117 113.575  0.00 97.00      PROA   
ATOM    548  HB1 TRP P  36       2.148 -78.525 113.475  0.00 97.00      PROA   
ATOM    549  HB2 TRP P  36       3.849 -78.774 112.978  0.00 97.00      PROA   
ATOM    550  CG  TRP P  36       3.154 -76.757 112.953  0.00 97.00      PROA   
ATOM    551  CD1 TRP P  36       4.162 -76.159 112.249  0.00 97.00      PROA   
ATOM    552  HD1 TRP P  36       5.168 -76.532 112.191  0.00 97.00      PROA   
ATOM    553  NE1 TRP P  36       3.713 -74.997 111.687  0.00 97.00      PROA   
ATOM    554  HE1 TRP P  36       4.232 -74.417 111.094  0.00 97.00      PROA   
ATOM    555  CE2 TRP P  36       2.410 -74.798 112.030  0.00 97.00      PROA   
ATOM    556  CD2 TRP P  36       2.016 -75.886 112.844  0.00 97.00      PROA   
ATOM    557  CE3 TRP P  36       0.713 -75.936 113.341  0.00 97.00      PROA   
ATOM    558  HE3 TRP P  36       0.383 -76.746 113.976  0.00 97.00      PROA   
ATOM    559  CZ3 TRP P  36      -0.167 -74.899 113.020  0.00 97.00      PROA   
ATOM    560  HZ3 TRP P  36      -1.174 -74.905 113.415  0.00 97.00      PROA   
ATOM    561  CZ2 TRP P  36       1.532 -73.780 111.695  0.00 97.00      PROA   
ATOM    562  HZ2 TRP P  36       1.837 -72.953 111.073  0.00 97.00      PROA   
ATOM    563  CH2 TRP P  36       0.234 -73.847 112.204  0.00 97.00      PROA   
ATOM    564  HH2 TRP P  36      -0.464 -73.050 111.988  0.00 97.00      PROA   
ATOM    565  C   TRP P  36       3.149 -79.480 115.644  0.00 97.00      PROA   
ATOM    566  O   TRP P  36       3.864 -80.473 115.625  0.00 97.00      PROA   
ATOM    567  N   PHE P  37       1.917 -79.499 116.202  0.00 97.00      PROA   
ATOM    568  HN  PHE P  37       1.382 -78.658 116.267  0.00 97.00      PROA   
ATOM    569  CA  PHE P  37       1.354 -80.661 116.856  0.00 97.00      PROA   
ATOM    570  HA  PHE P  37       1.896 -81.542 116.548  0.00 97.00      PROA   
ATOM    571  CB  PHE P  37       1.362 -80.556 118.411  0.00 97.00      PROA   
ATOM    572  HB1 PHE P  37       1.031 -81.516 118.863  0.00 97.00      PROA   
ATOM    573  HB2 PHE P  37       0.674 -79.753 118.749  0.00 97.00      PROA   
ATOM    574  CG  PHE P  37       2.740 -80.227 118.939  0.00 97.00      PROA   
ATOM    575  CD1 PHE P  37       3.604 -81.249 119.370  0.00 97.00      PROA   
ATOM    576  HD1 PHE P  37       3.283 -82.278 119.315  0.00 97.00      PROA   
ATOM    577  CE1 PHE P  37       4.883 -80.948 119.857  0.00 97.00      PROA   
ATOM    578  HE1 PHE P  37       5.538 -81.744 120.177  0.00 97.00      PROA   
ATOM    579  CZ  PHE P  37       5.314 -79.617 119.917  0.00 97.00      PROA   
ATOM    580  HZ  PHE P  37       6.307 -79.384 120.276  0.00 97.00      PROA   
ATOM    581  CD2 PHE P  37       3.176 -78.891 119.038  0.00 97.00      PROA   
ATOM    582  HD2 PHE P  37       2.526 -78.093 118.713  0.00 97.00      PROA   
ATOM    583  CE2 PHE P  37       4.460 -78.588 119.504  0.00 97.00      PROA   
ATOM    584  HE2 PHE P  37       4.794 -77.563 119.526  0.00 97.00      PROA   
ATOM    585  C   PHE P  37      -0.087 -80.818 116.413  0.00 97.00      PROA   
ATOM    586  O   PHE P  37      -0.838 -79.847 116.364  0.00 97.00      PROA   
ATOM    587  N   LEU P  38      -0.505 -82.069 116.097  0.00 97.00      PROA   
ATOM    588  HN  LEU P  38       0.149 -82.823 116.077  0.00 97.00      PROA   
ATOM    589  CA  LEU P  38      -1.883 -82.444 115.843  0.00 97.00      PROA   
ATOM    590  HA  LEU P  38      -2.520 -81.576 115.885  0.00 97.00      PROA   
ATOM    591  CB  LEU P  38      -2.093 -83.185 114.496  0.00 97.00      PROA   
ATOM    592  HB1 LEU P  38      -3.159 -83.482 114.388  0.00 97.00      PROA   
ATOM    593  HB2 LEU P  38      -1.472 -84.109 114.477  0.00 97.00      PROA   
ATOM    594  CG  LEU P  38      -1.713 -82.354 113.256  0.00 97.00      PROA   
ATOM    595  HG  LEU P  38      -0.640 -82.088 113.360  0.00 97.00      PROA   
ATOM    596  CD1 LEU P  38      -1.872 -83.170 111.960  0.00 97.00      PROA   
ATOM    597 HD11 LEU P  38      -2.934 -83.463 111.823  0.00 97.00      PROA   
ATOM    598 HD12 LEU P  38      -1.249 -84.088 111.996  0.00 97.00      PROA   
ATOM    599 HD13 LEU P  38      -1.562 -82.563 111.083  0.00 97.00      PROA   
ATOM    600  CD2 LEU P  38      -2.525 -81.054 113.158  0.00 97.00      PROA   
ATOM    601 HD21 LEU P  38      -2.365 -80.405 114.043  0.00 97.00      PROA   
ATOM    602 HD22 LEU P  38      -3.608 -81.285 113.075  0.00 97.00      PROA   
ATOM    603 HD23 LEU P  38      -2.215 -80.493 112.253  0.00 97.00      PROA   
ATOM    604  C   LEU P  38      -2.289 -83.395 116.935  0.00 97.00      PROA   
ATOM    605  O   LEU P  38      -1.763 -84.500 117.020  0.00 97.00      PROA   
ATOM    606  N   ASN P  39      -3.242 -82.993 117.811  0.00 97.00      PROA   
ATOM    607  HN  ASN P  39      -3.687 -82.105 117.689  0.00 97.00      PROA   
ATOM    608  CA  ASN P  39      -3.746 -83.830 118.897  0.00 97.00      PROA   
ATOM    609  HA  ASN P  39      -4.402 -83.207 119.487  0.00 97.00      PROA   
ATOM    610  CB  ASN P  39      -4.561 -85.050 118.371  0.00 97.00      PROA   
ATOM    611  HB1 ASN P  39      -5.065 -85.569 119.213  0.00 97.00      PROA   
ATOM    612  HB2 ASN P  39      -3.880 -85.769 117.866  0.00 97.00      PROA   
ATOM    613  CG  ASN P  39      -5.644 -84.589 117.387  0.00 97.00      PROA   
ATOM    614  OD1 ASN P  39      -6.247 -83.529 117.555  0.00 97.00      PROA   
ATOM    615  ND2 ASN P  39      -5.872 -85.384 116.305  0.00 97.00      PROA   
ATOM    616 HD21 ASN P  39      -6.529 -85.073 115.620  0.00 97.00      PROA   
ATOM    617 HD22 ASN P  39      -5.353 -86.228 116.185  0.00 97.00      PROA   
ATOM    618  C   ASN P  39      -2.634 -84.311 119.828  0.00 97.00      PROA   
ATOM    619  O   ASN P  39      -2.601 -85.468 120.245  0.00 97.00      PROA   
ATOM    620  N   GLY P  40      -1.667 -83.418 120.143  0.00 97.00      PROA   
ATOM    621  HN  GLY P  40      -1.761 -82.479 119.823  0.00 97.00      PROA   
ATOM    622  CA  GLY P  40      -0.464 -83.745 120.898  0.00 97.00      PROA   
ATOM    623  HA1 GLY P  40      -0.715 -84.475 121.657  0.00 97.00      PROA   
ATOM    624  HA2 GLY P  40      -0.102 -82.824 121.330  0.00 97.00      PROA   
ATOM    625  C   GLY P  40       0.675 -84.320 120.078  0.00 97.00      PROA   
ATOM    626  O   GLY P  40       1.830 -84.226 120.488  0.00 97.00      PROA   
ATOM    627  N   THR P  41       0.404 -84.934 118.903  0.00 97.00      PROA   
ATOM    628  HN  THR P  41      -0.532 -84.956 118.556  0.00 97.00      PROA   
ATOM    629  CA  THR P  41       1.414 -85.617 118.101  0.00 97.00      PROA   
ATOM    630  HA  THR P  41       2.136 -86.064 118.772  0.00 97.00      PROA   
ATOM    631  CB  THR P  41       0.837 -86.738 117.242  0.00 97.00      PROA   
ATOM    632  HB  THR P  41       0.052 -86.338 116.561  0.00 97.00      PROA   
ATOM    633  OG1 THR P  41       0.249 -87.728 118.076  0.00 97.00      PROA   
ATOM    634  HG1 THR P  41      -0.413 -87.281 118.605  0.00 97.00      PROA   
ATOM    635  CG2 THR P  41       1.921 -87.445 116.400  0.00 97.00      PROA   
ATOM    636 HG21 THR P  41       2.730 -87.827 117.058  0.00 97.00      PROA   
ATOM    637 HG22 THR P  41       2.362 -86.768 115.640  0.00 97.00      PROA   
ATOM    638 HG23 THR P  41       1.472 -88.309 115.865  0.00 97.00      PROA   
ATOM    639  C   THR P  41       2.149 -84.641 117.210  0.00 97.00      PROA   
ATOM    640  O   THR P  41       1.546 -83.954 116.396  0.00 97.00      PROA   
ATOM    641  N   ALA P  42       3.492 -84.559 117.338  0.00 97.00      PROA   
ATOM    642  HN  ALA P  42       3.970 -85.118 118.011  0.00 97.00      PROA   
ATOM    643  CA  ALA P  42       4.329 -83.671 116.555  0.00 97.00      PROA   
ATOM    644  HA  ALA P  42       3.935 -82.676 116.696  0.00 97.00      PROA   
ATOM    645  CB  ALA P  42       5.771 -83.681 117.097  0.00 97.00      PROA   
ATOM    646  HB1 ALA P  42       6.223 -84.689 116.981  0.00 97.00      PROA   
ATOM    647  HB2 ALA P  42       5.768 -83.425 118.180  0.00 97.00      PROA   
ATOM    648  HB3 ALA P  42       6.402 -82.938 116.567  0.00 97.00      PROA   
ATOM    649  C   ALA P  42       4.359 -83.951 115.053  0.00 97.00      PROA   
ATOM    650  O   ALA P  42       4.537 -85.084 114.610  0.00 97.00      PROA   
ATOM    651  N   ILE P  43       4.223 -82.884 114.228  0.00 97.00      PROA   
ATOM    652  HN  ILE P  43       4.064 -81.979 114.619  0.00 97.00      PROA   
ATOM    653  CA  ILE P  43       4.375 -82.936 112.784  0.00 97.00      PROA   
ATOM    654  HA  ILE P  43       4.178 -83.948 112.460  0.00 97.00      PROA   
ATOM    655  CB  ILE P  43       3.457 -81.983 111.995  0.00 97.00      PROA   
ATOM    656  HB  ILE P  43       3.930 -80.977 111.907  0.00 97.00      PROA   
ATOM    657  CG2 ILE P  43       3.239 -82.558 110.572  0.00 97.00      PROA   
ATOM    658 HG21 ILE P  43       2.743 -83.550 110.633  0.00 97.00      PROA   
ATOM    659 HG22 ILE P  43       4.189 -82.668 110.014  0.00 97.00      PROA   
ATOM    660 HG23 ILE P  43       2.590 -81.891 109.972  0.00 97.00      PROA   
ATOM    661  CG1 ILE P  43       2.094 -81.742 112.694  0.00 97.00      PROA   
ATOM    662 HG11 ILE P  43       2.258 -81.332 113.710  0.00 97.00      PROA   
ATOM    663 HG12 ILE P  43       1.559 -82.710 112.804  0.00 97.00      PROA   
ATOM    664  CD  ILE P  43       1.208 -80.743 111.933  0.00 97.00      PROA   
ATOM    665  HD1 ILE P  43       1.809 -79.888 111.557  0.00 97.00      PROA   
ATOM    666  HD2 ILE P  43       0.415 -80.338 112.595  0.00 97.00      PROA   
ATOM    667  HD3 ILE P  43       0.714 -81.236 111.070  0.00 97.00      PROA   
ATOM    668  C   ILE P  43       5.827 -82.593 112.490  0.00 97.00      PROA   
ATOM    669  O   ILE P  43       6.491 -81.913 113.270  0.00 97.00      PROA   
ATOM    670  N   GLN P  44       6.362 -83.039 111.332  0.00 97.00      PROA   
ATOM    671  HN  GLN P  44       5.839 -83.633 110.724  0.00 97.00      PROA   
ATOM    672  CA  GLN P  44       7.719 -82.741 110.915  0.00 97.00      PROA   
ATOM    673  HA  GLN P  44       8.362 -82.716 111.784  0.00 97.00      PROA   
ATOM    674  CB  GLN P  44       8.225 -83.840 109.942  0.00 97.00      PROA   
ATOM    675  HB1 GLN P  44       9.286 -83.622 109.687  0.00 97.00      PROA   
ATOM    676  HB2 GLN P  44       7.637 -83.802 108.998  0.00 97.00      PROA   
ATOM    677  CG  GLN P  44       8.156 -85.291 110.490  0.00 97.00      PROA   
ATOM    678  HG1 GLN P  44       8.681 -85.966 109.779  0.00 97.00      PROA   
ATOM    679  HG2 GLN P  44       7.102 -85.634 110.560  0.00 97.00      PROA   
ATOM    680  CD  GLN P  44       8.846 -85.448 111.853  0.00 97.00      PROA   
ATOM    681  OE1 GLN P  44      10.070 -85.606 111.918  0.00 97.00      PROA   
ATOM    682  NE2 GLN P  44       8.063 -85.429 112.967  0.00 97.00      PROA   
ATOM    683 HE21 GLN P  44       8.518 -85.528 113.850  0.00 97.00      PROA   
ATOM    684 HE22 GLN P  44       7.078 -85.278 112.900  0.00 97.00      PROA   
ATOM    685  C   GLN P  44       7.803 -81.370 110.241  0.00 97.00      PROA   
ATOM    686  O   GLN P  44       8.890 -80.868 109.956  0.00 97.00      PROA   
ATOM    687  N   THR P  45       6.641 -80.713 110.000  0.00 97.00      PROA   
ATOM    688  HN  THR P  45       5.779 -81.162 110.216  0.00 97.00      PROA   
ATOM    689  CA  THR P  45       6.517 -79.370 109.445  0.00 97.00      PROA   
ATOM    690  HA  THR P  45       6.978 -79.381 108.468  0.00 97.00      PROA   
ATOM    691  CB  THR P  45       5.053 -78.952 109.293  0.00 97.00      PROA   
ATOM    692  HB  THR P  45       4.556 -78.899 110.290  0.00 97.00      PROA   
ATOM    693  OG1 THR P  45       4.357 -79.908 108.507  0.00 97.00      PROA   
ATOM    694  HG1 THR P  45       3.462 -79.570 108.417  0.00 97.00      PROA   
ATOM    695  CG2 THR P  45       4.925 -77.597 108.573  0.00 97.00      PROA   
ATOM    696 HG21 THR P  45       5.413 -77.655 107.577  0.00 97.00      PROA   
ATOM    697 HG22 THR P  45       5.381 -76.773 109.158  0.00 97.00      PROA   
ATOM    698 HG23 THR P  45       3.857 -77.338 108.417  0.00 97.00      PROA   
ATOM    699  C   THR P  45       7.213 -78.324 110.299  0.00 97.00      PROA   
ATOM    700  O   THR P  45       6.752 -78.010 111.390  0.00 97.00      PROA   
ATOM    701  N   SER P  46       8.345 -77.752 109.825  0.00 97.00      PROA   
ATOM    702  HN  SER P  46       8.781 -78.109 109.002  0.00 97.00      PROA   
ATOM    703  CA  SER P  46       9.085 -76.758 110.593  0.00 97.00      PROA   
ATOM    704  HA  SER P  46       8.801 -76.819 111.633  0.00 97.00      PROA   
ATOM    705  CB  SER P  46      10.609 -77.016 110.515  0.00 97.00      PROA   
ATOM    706  HB1 SER P  46      11.168 -76.215 111.048  0.00 97.00      PROA   
ATOM    707  HB2 SER P  46      10.946 -77.034 109.456  0.00 97.00      PROA   
ATOM    708  OG  SER P  46      10.944 -78.249 111.148  0.00 97.00      PROA   
ATOM    709  HG1 SER P  46      10.375 -78.933 110.784  0.00 97.00      PROA   
ATOM    710  C   SER P  46       8.825 -75.328 110.151  0.00 97.00      PROA   
ATOM    711  O   SER P  46       9.237 -74.381 110.821  0.00 97.00      PROA   
ATOM    712  N   THR P  47       8.098 -75.122 109.028  0.00 97.00      PROA   
ATOM    713  HN  THR P  47       7.760 -75.908 108.520  0.00 97.00      PROA   
ATOM    714  CA  THR P  47       7.682 -73.803 108.556  0.00 97.00      PROA   
ATOM    715  HA  THR P  47       8.584 -73.214 108.543  0.00 97.00      PROA   
ATOM    716  CB  THR P  47       7.180 -73.781 107.099  0.00 97.00      PROA   
ATOM    717  HB  THR P  47       8.049 -73.926 106.418  0.00 97.00      PROA   
ATOM    718  OG1 THR P  47       6.530 -72.565 106.731  0.00 97.00      PROA   
ATOM    719  HG1 THR P  47       6.084 -72.749 105.901  0.00 97.00      PROA   
ATOM    720  CG2 THR P  47       6.178 -74.921 106.861  0.00 97.00      PROA   
ATOM    721 HG21 THR P  47       5.370 -74.886 107.619  0.00 97.00      PROA   
ATOM    722 HG22 THR P  47       6.679 -75.908 106.912  0.00 97.00      PROA   
ATOM    723 HG23 THR P  47       5.712 -74.829 105.856  0.00 97.00      PROA   
ATOM    724  C   THR P  47       6.688 -73.137 109.515  0.00 97.00      PROA   
ATOM    725  O   THR P  47       5.858 -73.845 110.080  0.00 97.00      PROA   
ATOM    726  N   PRO P  48       6.676 -71.812 109.715  0.00 97.00      PROA   
ATOM    727  CD  PRO P  48       7.863 -70.961 109.553  0.00 97.00      PROA   
ATOM    728  HD1 PRO P  48       7.839 -70.515 108.535  0.00 97.00      PROA   
ATOM    729  HD2 PRO P  48       8.814 -71.519 109.706  0.00 97.00      PROA   
ATOM    730  CA  PRO P  48       5.665 -71.165 110.547  0.00 97.00      PROA   
ATOM    731  HA  PRO P  48       5.595 -71.702 111.483  0.00 97.00      PROA   
ATOM    732  CB  PRO P  48       6.195 -69.730 110.716  0.00 97.00      PROA   
ATOM    733  HB1 PRO P  48       5.868 -69.278 111.673  0.00 97.00      PROA   
ATOM    734  HB2 PRO P  48       5.869 -69.076 109.875  0.00 97.00      PROA   
ATOM    735  CG  PRO P  48       7.713 -69.887 110.629  0.00 97.00      PROA   
ATOM    736  HG1 PRO P  48       8.233 -68.941 110.377  0.00 97.00      PROA   
ATOM    737  HG2 PRO P  48       8.102 -70.279 111.595  0.00 97.00      PROA   
ATOM    738  C   PRO P  48       4.278 -71.109 109.934  0.00 97.00      PROA   
ATOM    739  O   PRO P  48       3.398 -70.575 110.597  0.00 97.00      PROA   
ATOM    740  N   THR P  49       4.038 -71.647 108.715  0.00 97.00      PROA   
ATOM    741  HN  THR P  49       4.781 -72.045 108.184  0.00 97.00      PROA   
ATOM    742  CA  THR P  49       2.697 -71.738 108.157  0.00 97.00      PROA   
ATOM    743  HA  THR P  49       1.996 -71.522 108.948  0.00 97.00      PROA   
ATOM    744  CB  THR P  49       2.398 -70.738 107.036  0.00 97.00      PROA   
ATOM    745  HB  THR P  49       2.816 -69.757 107.355  0.00 97.00      PROA   
ATOM    746  OG1 THR P  49       0.998 -70.561 106.861  0.00 97.00      PROA   
ATOM    747  HG1 THR P  49       0.898 -69.667 106.514  0.00 97.00      PROA   
ATOM    748  CG2 THR P  49       3.014 -71.099 105.673  0.00 97.00      PROA   
ATOM    749 HG21 THR P  49       2.547 -72.017 105.256  0.00 97.00      PROA   
ATOM    750 HG22 THR P  49       4.106 -71.256 105.770  0.00 97.00      PROA   
ATOM    751 HG23 THR P  49       2.835 -70.274 104.949  0.00 97.00      PROA   
ATOM    752  C   THR P  49       2.445 -73.166 107.738  0.00 97.00      PROA   
ATOM    753  O   THR P  49       3.236 -73.786 107.033  0.00 97.00      PROA   
ATOM    754  N   TYR P  50       1.306 -73.733 108.185  0.00 97.00      PROA   
ATOM    755  HN  TYR P  50       0.692 -73.214 108.779  0.00 97.00      PROA   
ATOM    756  CA  TYR P  50       0.884 -75.068 107.830  0.00 97.00      PROA   
ATOM    757  HA  TYR P  50       1.725 -75.628 107.446  0.00 97.00      PROA   
ATOM    758  CB  TYR P  50       0.283 -75.815 109.052  0.00 97.00      PROA   
ATOM    759  HB1 TYR P  50      -0.648 -75.329 109.411  0.00 97.00      PROA   
ATOM    760  HB2 TYR P  50       1.019 -75.785 109.883  0.00 97.00      PROA   
ATOM    761  CG  TYR P  50       0.004 -77.264 108.742  0.00 97.00      PROA   
ATOM    762  CD1 TYR P  50      -1.254 -77.678 108.267  0.00 97.00      PROA   
ATOM    763  HD1 TYR P  50      -2.034 -76.950 108.104  0.00 97.00      PROA   
ATOM    764  CE1 TYR P  50      -1.512 -79.034 108.025  0.00 97.00      PROA   
ATOM    765  HE1 TYR P  50      -2.488 -79.350 107.688  0.00 97.00      PROA   
ATOM    766  CZ  TYR P  50      -0.510 -79.985 108.237  0.00 97.00      PROA   
ATOM    767  OH  TYR P  50      -0.769 -81.351 108.000  0.00 97.00      PROA   
ATOM    768  HH  TYR P  50      -1.689 -81.433 107.735  0.00 97.00      PROA   
ATOM    769  CD2 TYR P  50       0.994 -78.234 108.975  0.00 97.00      PROA   
ATOM    770  HD2 TYR P  50       1.949 -77.930 109.376  0.00 97.00      PROA   
ATOM    771  CE2 TYR P  50       0.745 -79.585 108.704  0.00 97.00      PROA   
ATOM    772  HE2 TYR P  50       1.507 -80.327 108.878  0.00 97.00      PROA   
ATOM    773  C   TYR P  50      -0.140 -74.903 106.733  0.00 97.00      PROA   
ATOM    774  O   TYR P  50      -1.231 -74.397 106.968  0.00 97.00      PROA   
ATOM    775  N   HSD P  51       0.203 -75.322 105.495  0.00 97.00      PROA   
ATOM    776  HN  HSD P  51       1.080 -75.767 105.336  0.00 97.00      PROA   
ATOM    777  CA  HSD P  51      -0.593 -75.045 104.318  0.00 97.00      PROA   
ATOM    778  HA  HSD P  51      -1.343 -74.301 104.542  0.00 97.00      PROA   
ATOM    779  CB  HSD P  51       0.292 -74.493 103.167  0.00 97.00      PROA   
ATOM    780  HB1 HSD P  51       1.131 -75.195 102.972  0.00 97.00      PROA   
ATOM    781  HB2 HSD P  51       0.739 -73.538 103.522  0.00 97.00      PROA   
ATOM    782  ND1 HSD P  51      -0.735 -75.184 100.930  0.00 97.00      PROA   
ATOM    783  HD1 HSD P  51      -0.667 -76.174 101.064  0.00 97.00      PROA   
ATOM    784  CG  HSD P  51      -0.418 -74.217 101.862  0.00 97.00      PROA   
ATOM    785  CE1 HSD P  51      -1.220 -74.541  99.841  0.00 97.00      PROA   
ATOM    786  HE1 HSD P  51      -1.559 -75.070  98.950  0.00 97.00      PROA   
ATOM    787  NE2 HSD P  51      -1.226 -73.233  99.999  0.00 97.00      PROA   
ATOM    788  CD2 HSD P  51      -0.714 -73.028 101.269  0.00 97.00      PROA   
ATOM    789  HD2 HSD P  51      -0.585 -72.020 101.644  0.00 97.00      PROA   
ATOM    790  C   HSD P  51      -1.311 -76.284 103.849  0.00 97.00      PROA   
ATOM    791  O   HSD P  51      -0.706 -77.209 103.310  0.00 97.00      PROA   
ATOM    792  N   ILE P  52      -2.653 -76.298 103.999  0.00 97.00      PROA   
ATOM    793  HN  ILE P  52      -3.137 -75.562 104.471  0.00 97.00      PROA   
ATOM    794  CA  ILE P  52      -3.505 -77.333 103.465  0.00 97.00      PROA   
ATOM    795  HA  ILE P  52      -2.939 -78.243 103.325  0.00 97.00      PROA   
ATOM    796  CB  ILE P  52      -4.674 -77.650 104.391  0.00 97.00      PROA   
ATOM    797  HB  ILE P  52      -5.215 -76.709 104.617  0.00 97.00      PROA   
ATOM    798  CG2 ILE P  52      -5.673 -78.615 103.724  0.00 97.00      PROA   
ATOM    799 HG21 ILE P  52      -5.173 -79.562 103.433  0.00 97.00      PROA   
ATOM    800 HG22 ILE P  52      -6.160 -78.165 102.835  0.00 97.00      PROA   
ATOM    801 HG23 ILE P  52      -6.474 -78.867 104.448  0.00 97.00      PROA   
ATOM    802  CG1 ILE P  52      -4.162 -78.234 105.731  0.00 97.00      PROA   
ATOM    803 HG11 ILE P  52      -3.216 -77.740 106.034  0.00 97.00      PROA   
ATOM    804 HG12 ILE P  52      -3.938 -79.313 105.575  0.00 97.00      PROA   
ATOM    805  CD  ILE P  52      -5.158 -78.091 106.886  0.00 97.00      PROA   
ATOM    806  HD1 ILE P  52      -6.124 -78.574 106.633  0.00 97.00      PROA   
ATOM    807  HD2 ILE P  52      -5.339 -77.022 107.124  0.00 97.00      PROA   
ATOM    808  HD3 ILE P  52      -4.757 -78.586 107.793  0.00 97.00      PROA   
ATOM    809  C   ILE P  52      -3.983 -76.840 102.118  0.00 97.00      PROA   
ATOM    810  O   ILE P  52      -4.792 -75.921 102.018  0.00 97.00      PROA   
ATOM    811  N   THR P  53      -3.455 -77.443 101.030  0.00 97.00      PROA   
ATOM    812  HN  THR P  53      -2.740 -78.128 101.146  0.00 97.00      PROA   
ATOM    813  CA  THR P  53      -3.784 -77.091  99.655  0.00 97.00      PROA   
ATOM    814  HA  THR P  53      -3.568 -76.038  99.538  0.00 97.00      PROA   
ATOM    815  CB  THR P  53      -2.956 -77.875  98.642  0.00 97.00      PROA   
ATOM    816  HB  THR P  53      -3.235 -78.954  98.662  0.00 97.00      PROA   
ATOM    817  OG1 THR P  53      -1.577 -77.773  98.965  0.00 97.00      PROA   
ATOM    818  HG1 THR P  53      -1.114 -78.234  98.261  0.00 97.00      PROA   
ATOM    819  CG2 THR P  53      -3.138 -77.315  97.217  0.00 97.00      PROA   
ATOM    820 HG21 THR P  53      -2.880 -76.235  97.194  0.00 97.00      PROA   
ATOM    821 HG22 THR P  53      -4.181 -77.439  96.863  0.00 97.00      PROA   
ATOM    822 HG23 THR P  53      -2.472 -77.850  96.505  0.00 97.00      PROA   
ATOM    823  C   THR P  53      -5.253 -77.283  99.345  0.00 97.00      PROA   
ATOM    824  O   THR P  53      -5.872 -76.435  98.705  0.00 97.00      PROA   
ATOM    825  N   SER P  54      -5.842 -78.403  99.820  0.00 97.00      PROA   
ATOM    826  HN  SER P  54      -5.334 -79.042 100.391  0.00 97.00      PROA   
ATOM    827  CA  SER P  54      -7.214 -78.752  99.536  0.00 97.00      PROA   
ATOM    828  HA  SER P  54      -7.826 -77.867  99.646  0.00 97.00      PROA   
ATOM    829  CB  SER P  54      -7.421 -79.424  98.145  0.00 97.00      PROA   
ATOM    830  HB1 SER P  54      -8.497 -79.634  97.971  0.00 97.00      PROA   
ATOM    831  HB2 SER P  54      -6.868 -80.386  98.096  0.00 97.00      PROA   
ATOM    832  OG  SER P  54      -6.939 -78.613  97.080  0.00 97.00      PROA   
ATOM    833  HG1 SER P  54      -7.340 -77.747  97.197  0.00 97.00      PROA   
ATOM    834  C   SER P  54      -7.602 -79.764 100.586  0.00 97.00      PROA   
ATOM    835  O   SER P  54      -7.118 -80.892 100.567  0.00 97.00      PROA   
ATOM    836  N   ALA P  55      -8.455 -79.370 101.557  0.00 97.00      PROA   
ATOM    837  HN  ALA P  55      -8.829 -78.442 101.547  0.00 97.00      PROA   
ATOM    838  CA  ALA P  55      -8.715 -80.106 102.780  0.00 97.00      PROA   
ATOM    839  HA  ALA P  55      -7.760 -80.203 103.268  0.00 97.00      PROA   
ATOM    840  CB  ALA P  55      -9.630 -79.278 103.704  0.00 97.00      PROA   
ATOM    841  HB1 ALA P  55     -10.629 -79.132 103.241  0.00 97.00      PROA   
ATOM    842  HB2 ALA P  55      -9.182 -78.273 103.870  0.00 97.00      PROA   
ATOM    843  HB3 ALA P  55      -9.751 -79.770 104.691  0.00 97.00      PROA   
ATOM    844  C   ALA P  55      -9.270 -81.521 102.664  0.00 97.00      PROA   
ATOM    845  O   ALA P  55     -10.173 -81.801 101.881  0.00 97.00      PROA   
ATOM    846  N   SER P  56      -8.728 -82.446 103.497  0.00 97.00      PROA   
ATOM    847  HN  SER P  56      -7.952 -82.191 104.075  0.00 97.00      PROA   
ATOM    848  CA  SER P  56      -9.198 -83.810 103.673  0.00 97.00      PROA   
ATOM    849  HA  SER P  56      -9.900 -84.037 102.885  0.00 97.00      PROA   
ATOM    850  CB  SER P  56      -8.066 -84.877 103.617  0.00 97.00      PROA   
ATOM    851  HB1 SER P  56      -7.502 -84.745 102.670  0.00 97.00      PROA   
ATOM    852  HB2 SER P  56      -8.503 -85.900 103.612  0.00 97.00      PROA   
ATOM    853  OG  SER P  56      -7.141 -84.768 104.696  0.00 97.00      PROA   
ATOM    854  HG1 SER P  56      -6.761 -85.650 104.816  0.00 97.00      PROA   
ATOM    855  C   SER P  56      -9.952 -83.913 104.986  0.00 97.00      PROA   
ATOM    856  O   SER P  56      -9.956 -82.992 105.797  0.00 97.00      PROA   
ATOM    857  N   GLU P  57     -10.637 -85.057 105.224  0.00 97.00      PROA   
ATOM    858  HN  GLU P  57     -10.616 -85.810 104.569  0.00 97.00      PROA   
ATOM    859  CA  GLU P  57     -11.337 -85.361 106.461  0.00 97.00      PROA   
ATOM    860  HA  GLU P  57     -12.074 -84.590 106.645  0.00 97.00      PROA   
ATOM    861  CB  GLU P  57     -12.005 -86.761 106.340  0.00 97.00      PROA   
ATOM    862  HB1 GLU P  57     -12.554 -87.003 107.272  0.00 97.00      PROA   
ATOM    863  HB2 GLU P  57     -11.183 -87.511 106.234  0.00 97.00      PROA   
ATOM    864  CG  GLU P  57     -12.924 -86.999 105.105  0.00 97.00      PROA   
ATOM    865  HG1 GLU P  57     -13.130 -88.093 105.058  0.00 97.00      PROA   
ATOM    866  HG2 GLU P  57     -12.405 -86.722 104.166  0.00 97.00      PROA   
ATOM    867  CD  GLU P  57     -14.284 -86.291 105.121  0.00 97.00      PROA   
ATOM    868  OE1 GLU P  57     -15.313 -87.001 105.283  0.00 97.00      PROA   
ATOM    869  OE2 GLU P  57     -14.326 -85.056 104.886  0.00 97.00      PROA   
ATOM    870  C   GLU P  57     -10.346 -85.400 107.629  0.00 97.00      PROA   
ATOM    871  O   GLU P  57     -10.570 -84.877 108.716  0.00 97.00      PROA   
ATOM    872  N   ASP P  58      -9.192 -86.025 107.342  0.00 97.00      PROA   
ATOM    873  HN  ASP P  58      -9.126 -86.449 106.441  0.00 97.00      PROA   
ATOM    874  CA  ASP P  58      -8.048 -86.373 108.144  0.00 97.00      PROA   
ATOM    875  HA  ASP P  58      -8.420 -86.786 109.070  0.00 97.00      PROA   
ATOM    876  CB  ASP P  58      -7.223 -87.496 107.418  0.00 97.00      PROA   
ATOM    877  HB1 ASP P  58      -7.574 -88.477 107.815  0.00 97.00      PROA   
ATOM    878  HB2 ASP P  58      -6.140 -87.414 107.629  0.00 97.00      PROA   
ATOM    879  CG  ASP P  58      -7.438 -87.575 105.893  0.00 97.00      PROA   
ATOM    880  OD1 ASP P  58      -8.584 -87.849 105.443  0.00 97.00      PROA   
ATOM    881  OD2 ASP P  58      -6.439 -87.383 105.154  0.00 97.00      PROA   
ATOM    882  C   ASP P  58      -7.182 -85.190 108.570  0.00 97.00      PROA   
ATOM    883  O   ASP P  58      -6.448 -85.292 109.552  0.00 97.00      PROA   
ATOM    884  N   ASP P  59      -7.306 -84.012 107.910  0.00 97.00      PROA   
ATOM    885  HN  ASP P  59      -7.755 -83.981 107.020  0.00 97.00      PROA   
ATOM    886  CA  ASP P  59      -6.815 -82.728 108.399  0.00 97.00      PROA   
ATOM    887  HA  ASP P  59      -5.744 -82.806 108.539  0.00 97.00      PROA   
ATOM    888  CB  ASP P  59      -7.133 -81.609 107.364  0.00 97.00      PROA   
ATOM    889  HB1 ASP P  59      -7.038 -80.603 107.826  0.00 97.00      PROA   
ATOM    890  HB2 ASP P  59      -8.169 -81.723 106.986  0.00 97.00      PROA   
ATOM    891  CG  ASP P  59      -6.164 -81.599 106.181  0.00 97.00      PROA   
ATOM    892  OD1 ASP P  59      -4.930 -81.695 106.405  0.00 97.00      PROA   
ATOM    893  OD2 ASP P  59      -6.649 -81.349 105.050  0.00 97.00      PROA   
ATOM    894  C   ASP P  59      -7.414 -82.312 109.753  0.00 97.00      PROA   
ATOM    895  O   ASP P  59      -6.822 -81.523 110.482  0.00 97.00      PROA   
ATOM    896  N   SER P  60      -8.609 -82.824 110.129  0.00 97.00      PROA   
ATOM    897  HN  SER P  60      -9.059 -83.467 109.513  0.00 97.00      PROA   
ATOM    898  CA  SER P  60      -9.306 -82.503 111.378  0.00 97.00      PROA   
ATOM    899  HA  SER P  60      -9.468 -81.434 111.371  0.00 97.00      PROA   
ATOM    900  CB  SER P  60     -10.687 -83.197 111.507  0.00 97.00      PROA   
ATOM    901  HB1 SER P  60     -11.197 -82.873 112.441  0.00 97.00      PROA   
ATOM    902  HB2 SER P  60     -10.558 -84.301 111.535  0.00 97.00      PROA   
ATOM    903  OG  SER P  60     -11.541 -82.871 110.420  0.00 97.00      PROA   
ATOM    904  HG1 SER P  60     -11.268 -83.435 109.689  0.00 97.00      PROA   
ATOM    905  C   SER P  60      -8.562 -82.848 112.667  0.00 97.00      PROA   
ATOM    906  O   SER P  60      -7.935 -83.898 112.788  0.00 97.00      PROA   
ATOM    907  N   GLY P  61      -8.664 -81.975 113.700  0.00 97.00      PROA   
ATOM    908  HN  GLY P  61      -9.218 -81.148 113.608  0.00 97.00      PROA   
ATOM    909  CA  GLY P  61      -7.990 -82.195 114.972  0.00 97.00      PROA   
ATOM    910  HA1 GLY P  61      -7.083 -82.760 114.808  0.00 97.00      PROA   
ATOM    911  HA2 GLY P  61      -8.689 -82.672 115.643  0.00 97.00      PROA   
ATOM    912  C   GLY P  61      -7.567 -80.894 115.576  0.00 97.00      PROA   
ATOM    913  O   GLY P  61      -7.812 -79.834 115.017  0.00 97.00      PROA   
ATOM    914  N   GLU P  62      -6.902 -80.935 116.754  0.00 97.00      PROA   
ATOM    915  HN  GLU P  62      -6.708 -81.804 117.209  0.00 97.00      PROA   
ATOM    916  CA  GLU P  62      -6.417 -79.739 117.405  0.00 97.00      PROA   
ATOM    917  HA  GLU P  62      -7.012 -78.913 117.062  0.00 97.00      PROA   
ATOM    918  CB  GLU P  62      -6.592 -79.732 118.943  0.00 97.00      PROA   
ATOM    919  HB1 GLU P  62      -7.652 -80.007 119.145  0.00 97.00      PROA   
ATOM    920  HB2 GLU P  62      -6.444 -78.683 119.284  0.00 97.00      PROA   
ATOM    921  CG  GLU P  62      -5.711 -80.678 119.778  0.00 97.00      PROA   
ATOM    922  HG1 GLU P  62      -4.647 -80.627 119.469  0.00 97.00      PROA   
ATOM    923  HG2 GLU P  62      -6.069 -81.723 119.680  0.00 97.00      PROA   
ATOM    924  CD  GLU P  62      -5.784 -80.284 121.250  0.00 97.00      PROA   
ATOM    925  OE1 GLU P  62      -6.884 -79.939 121.742  0.00 97.00      PROA   
ATOM    926  OE2 GLU P  62      -4.720 -80.333 121.906  0.00 97.00      PROA   
ATOM    927  C   GLU P  62      -5.011 -79.408 116.980  0.00 97.00      PROA   
ATOM    928  O   GLU P  62      -4.076 -80.194 117.099  0.00 97.00      PROA   
ATOM    929  N   TYR P  63      -4.863 -78.182 116.440  0.00 97.00      PROA   
ATOM    930  HN  TYR P  63      -5.657 -77.581 116.357  0.00 97.00      PROA   
ATOM    931  CA  TYR P  63      -3.635 -77.633 115.926  0.00 97.00      PROA   
ATOM    932  HA  TYR P  63      -2.972 -78.440 115.642  0.00 97.00      PROA   
ATOM    933  CB  TYR P  63      -3.881 -76.705 114.704  0.00 97.00      PROA   
ATOM    934  HB1 TYR P  63      -3.019 -76.028 114.525  0.00 97.00      PROA   
ATOM    935  HB2 TYR P  63      -4.785 -76.088 114.884  0.00 97.00      PROA   
ATOM    936  CG  TYR P  63      -4.123 -77.507 113.454  0.00 97.00      PROA   
ATOM    937  CD1 TYR P  63      -5.302 -78.255 113.285  0.00 97.00      PROA   
ATOM    938  HD1 TYR P  63      -6.063 -78.244 114.050  0.00 97.00      PROA   
ATOM    939  CE1 TYR P  63      -5.491 -79.043 112.146  0.00 97.00      PROA   
ATOM    940  HE1 TYR P  63      -6.383 -79.644 112.056  0.00 97.00      PROA   
ATOM    941  CZ  TYR P  63      -4.524 -79.051 111.134  0.00 97.00      PROA   
ATOM    942  OH  TYR P  63      -4.666 -79.874 110.000  0.00 97.00      PROA   
ATOM    943  HH  TYR P  63      -5.415 -80.461 110.149  0.00 97.00      PROA   
ATOM    944  CD2 TYR P  63      -3.174 -77.501 112.415  0.00 97.00      PROA   
ATOM    945  HD2 TYR P  63      -2.271 -76.916 112.511  0.00 97.00      PROA   
ATOM    946  CE2 TYR P  63      -3.378 -78.262 111.261  0.00 97.00      PROA   
ATOM    947  HE2 TYR P  63      -2.628 -78.280 110.489  0.00 97.00      PROA   
ATOM    948  C   TYR P  63      -2.961 -76.846 117.017  0.00 97.00      PROA   
ATOM    949  O   TYR P  63      -3.600 -76.078 117.733  0.00 97.00      PROA   
ATOM    950  N   ARG P  64      -1.636 -77.040 117.192  0.00 97.00      PROA   
ATOM    951  HN  ARG P  64      -1.145 -77.738 116.675  0.00 97.00      PROA   
ATOM    952  CA  ARG P  64      -0.896 -76.313 118.200  0.00 97.00      PROA   
ATOM    953  HA  ARG P  64      -1.342 -75.339 118.351  0.00 97.00      PROA   
ATOM    954  CB  ARG P  64      -0.779 -77.080 119.546  0.00 97.00      PROA   
ATOM    955  HB1 ARG P  64      -0.664 -76.324 120.353  0.00 97.00      PROA   
ATOM    956  HB2 ARG P  64       0.125 -77.729 119.570  0.00 97.00      PROA   
ATOM    957  CG  ARG P  64      -1.974 -78.008 119.845  0.00 97.00      PROA   
ATOM    958  HG1 ARG P  64      -1.975 -78.847 119.116  0.00 97.00      PROA   
ATOM    959  HG2 ARG P  64      -2.933 -77.457 119.715  0.00 97.00      PROA   
ATOM    960  CD  ARG P  64      -1.942 -78.607 121.246  0.00 97.00      PROA   
ATOM    961  HD1 ARG P  64      -0.932 -78.980 121.515  0.00 97.00      PROA   
ATOM    962  HD2 ARG P  64      -2.666 -79.439 121.319  0.00 97.00      PROA   
ATOM    963  NE  ARG P  64      -2.305 -77.487 122.161  0.00 97.00      PROA   
ATOM    964  HE  ARG P  64      -2.264 -76.551 121.812  0.00 97.00      PROA   
ATOM    965  CZ  ARG P  64      -2.930 -77.635 123.341  0.00 97.00      PROA   
ATOM    966  NH1 ARG P  64      -3.572 -78.750 123.700  0.00 97.00      PROA   
ATOM    967 HH11 ARG P  64      -3.828 -79.374 122.959  0.00 97.00      PROA   
ATOM    968 HH12 ARG P  64      -4.215 -78.699 124.455  0.00 97.00      PROA   
ATOM    969  NH2 ARG P  64      -2.953 -76.578 124.164  0.00 97.00      PROA   
ATOM    970 HH21 ARG P  64      -2.414 -75.782 123.891  0.00 97.00      PROA   
ATOM    971 HH22 ARG P  64      -3.365 -76.679 125.062  0.00 97.00      PROA   
ATOM    972  C   ARG P  64       0.496 -76.141 117.656  0.00 97.00      PROA   
ATOM    973  O   ARG P  64       0.957 -76.947 116.857  0.00 97.00      PROA   
ATOM    974  N   CYS P  65       1.219 -75.085 118.086  0.00 97.00      PROA   
ATOM    975  HN  CYS P  65       0.803 -74.335 118.594  0.00 97.00      PROA   
ATOM    976  CA  CYS P  65       2.620 -74.951 117.759  0.00 97.00      PROA   
ATOM    977  HA  CYS P  65       3.015 -75.939 117.594  0.00 97.00      PROA   
ATOM    978  CB  CYS P  65       2.837 -74.117 116.474  0.00 97.00      PROA   
ATOM    979  HB1 CYS P  65       2.440 -74.726 115.630  0.00 97.00      PROA   
ATOM    980  HB2 CYS P  65       3.915 -73.954 116.272  0.00 97.00      PROA   
ATOM    981  SG  CYS P  65       1.929 -72.546 116.501  0.00 97.00      PROA   
ATOM    982  C   CYS P  65       3.426 -74.385 118.906  0.00 97.00      PROA   
ATOM    983  O   CYS P  65       2.908 -73.808 119.856  0.00 97.00      PROA   
ATOM    984  N   GLN P  66       4.760 -74.580 118.831  0.00 97.00      PROA   
ATOM    985  HN  GLN P  66       5.127 -75.128 118.081  0.00 97.00      PROA   
ATOM    986  CA  GLN P  66       5.722 -74.047 119.767  0.00 97.00      PROA   
ATOM    987  HA  GLN P  66       5.243 -73.350 120.440  0.00 97.00      PROA   
ATOM    988  CB  GLN P  66       6.379 -75.221 120.565  0.00 97.00      PROA   
ATOM    989  HB1 GLN P  66       7.109 -75.775 119.942  0.00 97.00      PROA   
ATOM    990  HB2 GLN P  66       5.543 -75.926 120.784  0.00 97.00      PROA   
ATOM    991  CG  GLN P  66       6.994 -74.826 121.927  0.00 97.00      PROA   
ATOM    992  HG1 GLN P  66       6.276 -74.138 122.422  0.00 97.00      PROA   
ATOM    993  HG2 GLN P  66       7.955 -74.292 121.806  0.00 97.00      PROA   
ATOM    994  CD  GLN P  66       7.157 -76.003 122.906  0.00 97.00      PROA   
ATOM    995  OE1 GLN P  66       6.561 -75.962 123.982  0.00 97.00      PROA   
ATOM    996  NE2 GLN P  66       7.945 -77.055 122.575  0.00 97.00      PROA   
ATOM    997 HE21 GLN P  66       7.990 -77.842 123.190  0.00 97.00      PROA   
ATOM    998 HE22 GLN P  66       8.421 -77.083 121.696  0.00 97.00      PROA   
ATOM    999  C   GLN P  66       6.710 -73.296 118.882  0.00 97.00      PROA   
ATOM   1000  O   GLN P  66       7.427 -73.899 118.085  0.00 97.00      PROA   
ATOM   1001  N   ARG P  67       6.748 -71.939 118.976  0.00 97.00      PROA   
ATOM   1002  HN  ARG P  67       6.128 -71.446 119.581  0.00 97.00      PROA   
ATOM   1003  CA  ARG P  67       7.612 -71.102 118.155  0.00 97.00      PROA   
ATOM   1004  HA  ARG P  67       8.069 -71.681 117.364  0.00 97.00      PROA   
ATOM   1005  CB  ARG P  67       6.813 -69.924 117.527  0.00 97.00      PROA   
ATOM   1006  HB1 ARG P  67       7.490 -69.138 117.127  0.00 97.00      PROA   
ATOM   1007  HB2 ARG P  67       6.207 -69.451 118.334  0.00 97.00      PROA   
ATOM   1008  CG  ARG P  67       5.856 -70.340 116.398  0.00 97.00      PROA   
ATOM   1009  HG1 ARG P  67       5.091 -69.537 116.280  0.00 97.00      PROA   
ATOM   1010  HG2 ARG P  67       5.318 -71.264 116.699  0.00 97.00      PROA   
ATOM   1011  CD  ARG P  67       6.538 -70.591 115.046  0.00 97.00      PROA   
ATOM   1012  HD1 ARG P  67       5.861 -71.154 114.371  0.00 97.00      PROA   
ATOM   1013  HD2 ARG P  67       7.480 -71.168 115.161  0.00 97.00      PROA   
ATOM   1014  NE  ARG P  67       6.759 -69.265 114.393  0.00 97.00      PROA   
ATOM   1015  HE  ARG P  67       5.956 -68.742 114.111  0.00 97.00      PROA   
ATOM   1016  CZ  ARG P  67       7.958 -68.697 114.178  0.00 97.00      PROA   
ATOM   1017  NH1 ARG P  67       9.112 -69.303 114.465  0.00 97.00      PROA   
ATOM   1018 HH11 ARG P  67       9.115 -70.270 114.705  0.00 97.00      PROA   
ATOM   1019 HH12 ARG P  67       9.960 -68.851 114.188  0.00 97.00      PROA   
ATOM   1020  NH2 ARG P  67       8.005 -67.475 113.622  0.00 97.00      PROA   
ATOM   1021 HH21 ARG P  67       7.155 -67.008 113.405  0.00 97.00      PROA   
ATOM   1022 HH22 ARG P  67       8.899 -67.048 113.482  0.00 97.00      PROA   
ATOM   1023  C   ARG P  67       8.714 -70.478 118.979  0.00 97.00      PROA   
ATOM   1024  O   ARG P  67       8.487 -69.444 119.600  0.00 97.00      PROA   
ATOM   1025  N   GLY P  68       9.943 -71.065 118.953  0.00 97.00      PROA   
ATOM   1026  HN  GLY P  68      10.054 -71.901 118.418  0.00 97.00      PROA   
ATOM   1027  CA  GLY P  68      11.195 -70.536 119.510  0.00 97.00      PROA   
ATOM   1028  HA1 GLY P  68      11.505 -69.728 118.863  0.00 97.00      PROA   
ATOM   1029  HA2 GLY P  68      11.902 -71.352 119.498  0.00 97.00      PROA   
ATOM   1030  C   GLY P  68      11.222 -69.981 120.922  0.00 97.00      PROA   
ATOM   1031  O   GLY P  68      12.182 -69.312 121.301  0.00 97.00      PROA   
ATOM   1032  N   LEU P  69      10.169 -70.216 121.726  0.00 97.00      PROA   
ATOM   1033  HN  LEU P  69       9.418 -70.771 121.383  0.00 97.00      PROA   
ATOM   1034  CA  LEU P  69       9.914 -69.466 122.934  0.00 97.00      PROA   
ATOM   1035  HA  LEU P  69      10.847 -69.144 123.378  0.00 97.00      PROA   
ATOM   1036  CB  LEU P  69       8.966 -68.265 122.666  0.00 97.00      PROA   
ATOM   1037  HB1 LEU P  69       8.597 -67.831 123.621  0.00 97.00      PROA   
ATOM   1038  HB2 LEU P  69       8.097 -68.649 122.084  0.00 97.00      PROA   
ATOM   1039  CG  LEU P  69       9.541 -67.092 121.842  0.00 97.00      PROA   
ATOM   1040  HG  LEU P  69       9.955 -67.486 120.886  0.00 97.00      PROA   
ATOM   1041  CD1 LEU P  69       8.414 -66.108 121.477  0.00 97.00      PROA   
ATOM   1042 HD11 LEU P  69       7.951 -65.693 122.398  0.00 97.00      PROA   
ATOM   1043 HD12 LEU P  69       7.631 -66.619 120.878  0.00 97.00      PROA   
ATOM   1044 HD13 LEU P  69       8.828 -65.269 120.883  0.00 97.00      PROA   
ATOM   1045  CD2 LEU P  69      10.667 -66.361 122.591  0.00 97.00      PROA   
ATOM   1046 HD21 LEU P  69      11.521 -67.044 122.775  0.00 97.00      PROA   
ATOM   1047 HD22 LEU P  69      10.295 -65.980 123.567  0.00 97.00      PROA   
ATOM   1048 HD23 LEU P  69      11.028 -65.500 121.991  0.00 97.00      PROA   
ATOM   1049  C   LEU P  69       9.205 -70.368 123.914  0.00 97.00      PROA   
ATOM   1050  O   LEU P  69       8.452 -71.256 123.521  0.00 97.00      PROA   
ATOM   1051  N   SER P  70       9.422 -70.137 125.231  0.00 97.00      PROA   
ATOM   1052  HN  SER P  70      10.032 -69.396 125.508  0.00 97.00      PROA   
ATOM   1053  CA  SER P  70       8.811 -70.851 126.347  0.00 97.00      PROA   
ATOM   1054  HA  SER P  70       9.299 -71.814 126.373  0.00 97.00      PROA   
ATOM   1055  CB  SER P  70       9.133 -70.152 127.696  0.00 97.00      PROA   
ATOM   1056  HB1 SER P  70      10.228 -70.247 127.874  0.00 97.00      PROA   
ATOM   1057  HB2 SER P  70       8.606 -70.633 128.548  0.00 97.00      PROA   
ATOM   1058  OG  SER P  70       8.816 -68.761 127.639  0.00 97.00      PROA   
ATOM   1059  HG1 SER P  70       9.123 -68.360 128.457  0.00 97.00      PROA   
ATOM   1060  C   SER P  70       7.311 -71.136 126.246  0.00 97.00      PROA   
ATOM   1061  O   SER P  70       6.495 -70.232 126.113  0.00 97.00      PROA   
ATOM   1062  N   GLY P  71       6.913 -72.428 126.326  0.00 97.00      PROA   
ATOM   1063  HN  GLY P  71       7.601 -73.133 126.483  0.00 97.00      PROA   
ATOM   1064  CA  GLY P  71       5.530 -72.878 126.178  0.00 97.00      PROA   
ATOM   1065  HA1 GLY P  71       4.895 -72.199 126.728  0.00 97.00      PROA   
ATOM   1066  HA2 GLY P  71       5.487 -73.878 126.577  0.00 97.00      PROA   
ATOM   1067  C   GLY P  71       5.002 -72.931 124.755  0.00 97.00      PROA   
ATOM   1068  O   GLY P  71       5.457 -72.228 123.861  0.00 97.00      PROA   
ATOM   1069  N   ARG P  72       3.979 -73.789 124.528  0.00 97.00      PROA   
ATOM   1070  HN  ARG P  72       3.632 -74.347 125.275  0.00 97.00      PROA   
ATOM   1071  CA  ARG P  72       3.309 -74.013 123.260  0.00 97.00      PROA   
ATOM   1072  HA  ARG P  72       3.801 -73.434 122.488  0.00 97.00      PROA   
ATOM   1073  CB  ARG P  72       3.277 -75.508 122.806  0.00 97.00      PROA   
ATOM   1074  HB1 ARG P  72       4.322 -75.876 122.752  0.00 97.00      PROA   
ATOM   1075  HB2 ARG P  72       2.895 -75.546 121.761  0.00 97.00      PROA   
ATOM   1076  CG  ARG P  72       2.411 -76.522 123.606  0.00 97.00      PROA   
ATOM   1077  HG1 ARG P  72       2.607 -77.529 123.170  0.00 97.00      PROA   
ATOM   1078  HG2 ARG P  72       1.339 -76.293 123.421  0.00 97.00      PROA   
ATOM   1079  CD  ARG P  72       2.611 -76.626 125.129  0.00 97.00      PROA   
ATOM   1080  HD1 ARG P  72       2.122 -77.545 125.520  0.00 97.00      PROA   
ATOM   1081  HD2 ARG P  72       2.190 -75.733 125.641  0.00 97.00      PROA   
ATOM   1082  NE  ARG P  72       4.083 -76.705 125.366  0.00 97.00      PROA   
ATOM   1083  HE  ARG P  72       4.690 -76.543 124.591  0.00 97.00      PROA   
ATOM   1084  CZ  ARG P  72       4.690 -76.750 126.568  0.00 97.00      PROA   
ATOM   1085  NH1 ARG P  72       4.057 -76.981 127.721  0.00 97.00      PROA   
ATOM   1086 HH11 ARG P  72       3.095 -77.229 127.698  0.00 97.00      PROA   
ATOM   1087 HH12 ARG P  72       4.597 -77.008 128.559  0.00 97.00      PROA   
ATOM   1088  NH2 ARG P  72       6.021 -76.557 126.582  0.00 97.00      PROA   
ATOM   1089 HH21 ARG P  72       6.456 -76.390 125.697  0.00 97.00      PROA   
ATOM   1090 HH22 ARG P  72       6.542 -76.688 127.418  0.00 97.00      PROA   
ATOM   1091  C   ARG P  72       1.888 -73.512 123.378  0.00 97.00      PROA   
ATOM   1092  O   ARG P  72       1.365 -73.314 124.472  0.00 97.00      PROA   
ATOM   1093  N   SER P  73       1.267 -73.265 122.204  0.00 97.00      PROA   
ATOM   1094  HN  SER P  73       1.791 -73.381 121.361  0.00 97.00      PROA   
ATOM   1095  CA  SER P  73      -0.092 -72.842 121.935  0.00 97.00      PROA   
ATOM   1096  HA  SER P  73      -0.104 -71.790 122.185  0.00 97.00      PROA   
ATOM   1097  CB  SER P  73      -0.398 -72.953 120.416  0.00 97.00      PROA   
ATOM   1098  HB1 SER P  73      -1.460 -73.124 120.147  0.00 97.00      PROA   
ATOM   1099  HB2 SER P  73       0.166 -73.817 120.021  0.00 97.00      PROA   
ATOM   1100  OG  SER P  73       0.006 -71.774 119.737  0.00 97.00      PROA   
ATOM   1101  HG1 SER P  73      -0.721 -71.153 119.872  0.00 97.00      PROA   
ATOM   1102  C   SER P  73      -1.284 -73.410 122.674  0.00 97.00      PROA   
ATOM   1103  O   SER P  73      -1.287 -74.467 123.296  0.00 97.00      PROA   
ATOM   1104  N   ASP P  74      -2.366 -72.640 122.466  0.00 97.00      PROA   
ATOM   1105  HN  ASP P  74      -2.195 -71.750 122.043  0.00 97.00      PROA   
ATOM   1106  CA  ASP P  74      -3.770 -72.926 122.336  0.00 97.00      PROA   
ATOM   1107  HA  ASP P  74      -4.174 -72.850 123.331  0.00 97.00      PROA   
ATOM   1108  CB  ASP P  74      -4.403 -71.786 121.453  0.00 97.00      PROA   
ATOM   1109  HB1 ASP P  74      -4.647 -70.928 122.120  0.00 97.00      PROA   
ATOM   1110  HB2 ASP P  74      -5.342 -72.111 120.968  0.00 97.00      PROA   
ATOM   1111  CG  ASP P  74      -3.452 -71.218 120.374  0.00 97.00      PROA   
ATOM   1112  OD1 ASP P  74      -2.421 -70.592 120.740  0.00 97.00      PROA   
ATOM   1113  OD2 ASP P  74      -3.754 -71.394 119.166  0.00 97.00      PROA   
ATOM   1114  C   ASP P  74      -4.119 -74.307 121.751  0.00 97.00      PROA   
ATOM   1115  O   ASP P  74      -3.337 -74.885 120.996  0.00 97.00      PROA   
ATOM   1116  N   PRO P  75      -5.265 -74.897 122.087  0.00 97.00      PROA   
ATOM   1117  CD  PRO P  75      -6.024 -74.599 123.306  0.00 97.00      PROA   
ATOM   1118  HD1 PRO P  75      -6.534 -73.617 123.195  0.00 97.00      PROA   
ATOM   1119  HD2 PRO P  75      -5.342 -74.579 124.184  0.00 97.00      PROA   
ATOM   1120  CA  PRO P  75      -5.865 -75.975 121.321  0.00 97.00      PROA   
ATOM   1121  HA  PRO P  75      -5.133 -76.584 120.807  0.00 97.00      PROA   
ATOM   1122  CB  PRO P  75      -6.587 -76.779 122.416  0.00 97.00      PROA   
ATOM   1123  HB1 PRO P  75      -5.853 -77.464 122.893  0.00 97.00      PROA   
ATOM   1124  HB2 PRO P  75      -7.423 -77.400 122.040  0.00 97.00      PROA   
ATOM   1125  CG  PRO P  75      -7.044 -75.735 123.449  0.00 97.00      PROA   
ATOM   1126  HG1 PRO P  75      -8.052 -75.363 123.167  0.00 97.00      PROA   
ATOM   1127  HG2 PRO P  75      -7.083 -76.153 124.474  0.00 97.00      PROA   
ATOM   1128  C   PRO P  75      -6.863 -75.441 120.301  0.00 97.00      PROA   
ATOM   1129  O   PRO P  75      -8.063 -75.466 120.571  0.00 97.00      PROA   
ATOM   1130  N   ILE P  76      -6.443 -74.979 119.098  0.00 97.00      PROA   
ATOM   1131  HN  ILE P  76      -5.478 -74.893 118.860  0.00 97.00      PROA   
ATOM   1132  CA  ILE P  76      -7.434 -74.631 118.084  0.00 97.00      PROA   
ATOM   1133  HA  ILE P  76      -8.307 -74.237 118.586  0.00 97.00      PROA   
ATOM   1134  CB  ILE P  76      -7.053 -73.506 117.129  0.00 97.00      PROA   
ATOM   1135  HB  ILE P  76      -7.834 -73.429 116.334  0.00 97.00      PROA   
ATOM   1136  CG2 ILE P  76      -7.081 -72.175 117.915  0.00 97.00      PROA   
ATOM   1137 HG21 ILE P  76      -6.297 -72.174 118.700  0.00 97.00      PROA   
ATOM   1138 HG22 ILE P  76      -8.067 -72.012 118.397  0.00 97.00      PROA   
ATOM   1139 HG23 ILE P  76      -6.879 -71.324 117.230  0.00 97.00      PROA   
ATOM   1140  CG1 ILE P  76      -5.686 -73.715 116.448  0.00 97.00      PROA   
ATOM   1141 HG11 ILE P  76      -5.310 -74.734 116.662  0.00 97.00      PROA   
ATOM   1142 HG12 ILE P  76      -4.958 -72.999 116.888  0.00 97.00      PROA   
ATOM   1143  CD  ILE P  76      -5.747 -73.533 114.929  0.00 97.00      PROA   
ATOM   1144  HD1 ILE P  76      -6.073 -72.505 114.669  0.00 97.00      PROA   
ATOM   1145  HD2 ILE P  76      -6.456 -74.261 114.480  0.00 97.00      PROA   
ATOM   1146  HD3 ILE P  76      -4.746 -73.712 114.488  0.00 97.00      PROA   
ATOM   1147  C   ILE P  76      -7.904 -75.883 117.352  0.00 97.00      PROA   
ATOM   1148  O   ILE P  76      -7.256 -76.418 116.456  0.00 97.00      PROA   
ATOM   1149  N   GLN P  77      -9.082 -76.393 117.771  0.00 97.00      PROA   
ATOM   1150  HN  GLN P  77      -9.534 -75.989 118.563  0.00 97.00      PROA   
ATOM   1151  CA  GLN P  77      -9.635 -77.644 117.303  0.00 97.00      PROA   
ATOM   1152  HA  GLN P  77      -8.831 -78.326 117.097  0.00 97.00      PROA   
ATOM   1153  CB  GLN P  77     -10.511 -78.284 118.416  0.00 97.00      PROA   
ATOM   1154  HB1 GLN P  77     -10.652 -79.357 118.160  0.00 97.00      PROA   
ATOM   1155  HB2 GLN P  77     -11.514 -77.807 118.453  0.00 97.00      PROA   
ATOM   1156  CG  GLN P  77      -9.868 -78.153 119.825  0.00 97.00      PROA   
ATOM   1157  HG1 GLN P  77     -10.015 -77.126 120.220  0.00 97.00      PROA   
ATOM   1158  HG2 GLN P  77      -8.777 -78.333 119.770  0.00 97.00      PROA   
ATOM   1159  CD  GLN P  77     -10.510 -79.116 120.830  0.00 97.00      PROA   
ATOM   1160  OE1 GLN P  77     -11.738 -79.159 120.951  0.00 97.00      PROA   
ATOM   1161  NE2 GLN P  77      -9.676 -79.888 121.584  0.00 97.00      PROA   
ATOM   1162 HE21 GLN P  77      -8.678 -79.801 121.516  0.00 97.00      PROA   
ATOM   1163 HE22 GLN P  77     -10.075 -80.529 122.236  0.00 97.00      PROA   
ATOM   1164  C   GLN P  77     -10.404 -77.420 116.008  0.00 97.00      PROA   
ATOM   1165  O   GLN P  77     -11.462 -76.798 116.005  0.00 97.00      PROA   
ATOM   1166  N   LEU P  78      -9.848 -77.926 114.877  0.00 97.00      PROA   
ATOM   1167  HN  LEU P  78      -9.012 -78.469 114.950  0.00 97.00      PROA   
ATOM   1168  CA  LEU P  78     -10.268 -77.705 113.505  0.00 97.00      PROA   
ATOM   1169  HA  LEU P  78     -10.834 -76.787 113.448  0.00 97.00      PROA   
ATOM   1170  CB  LEU P  78      -9.010 -77.626 112.593  0.00 97.00      PROA   
ATOM   1171  HB1 LEU P  78      -8.484 -78.605 112.647  0.00 97.00      PROA   
ATOM   1172  HB2 LEU P  78      -8.315 -76.867 113.018  0.00 97.00      PROA   
ATOM   1173  CG  LEU P  78      -9.238 -77.284 111.101  0.00 97.00      PROA   
ATOM   1174  HG  LEU P  78     -10.114 -77.857 110.719  0.00 97.00      PROA   
ATOM   1175  CD1 LEU P  78      -9.517 -75.787 110.904  0.00 97.00      PROA   
ATOM   1176 HD11 LEU P  78      -8.623 -75.202 111.204  0.00 97.00      PROA   
ATOM   1177 HD12 LEU P  78     -10.375 -75.462 111.522  0.00 97.00      PROA   
ATOM   1178 HD13 LEU P  78      -9.742 -75.570 109.839  0.00 97.00      PROA   
ATOM   1179  CD2 LEU P  78      -8.027 -77.703 110.246  0.00 97.00      PROA   
ATOM   1180 HD21 LEU P  78      -7.855 -78.797 110.327  0.00 97.00      PROA   
ATOM   1181 HD22 LEU P  78      -7.113 -77.174 110.589  0.00 97.00      PROA   
ATOM   1182 HD23 LEU P  78      -8.201 -77.454 109.179  0.00 97.00      PROA   
ATOM   1183  C   LEU P  78     -11.133 -78.852 113.021  0.00 97.00      PROA   
ATOM   1184  O   LEU P  78     -10.812 -80.016 113.243  0.00 97.00      PROA   
ATOM   1185  N   GLU P  79     -12.263 -78.541 112.340  0.00 97.00      PROA   
ATOM   1186  HN  GLU P  79     -12.534 -77.591 112.201  0.00 97.00      PROA   
ATOM   1187  CA  GLU P  79     -13.224 -79.528 111.898  0.00 97.00      PROA   
ATOM   1188  HA  GLU P  79     -12.878 -80.527 112.126  0.00 97.00      PROA   
ATOM   1189  CB  GLU P  79     -14.601 -79.295 112.574  0.00 97.00      PROA   
ATOM   1190  HB1 GLU P  79     -15.348 -80.012 112.169  0.00 97.00      PROA   
ATOM   1191  HB2 GLU P  79     -14.932 -78.271 112.288  0.00 97.00      PROA   
ATOM   1192  CG  GLU P  79     -14.581 -79.436 114.116  0.00 97.00      PROA   
ATOM   1193  HG1 GLU P  79     -13.575 -79.192 114.516  0.00 97.00      PROA   
ATOM   1194  HG2 GLU P  79     -14.820 -80.479 114.411  0.00 97.00      PROA   
ATOM   1195  CD  GLU P  79     -15.546 -78.468 114.804  0.00 97.00      PROA   
ATOM   1196  OE1 GLU P  79     -15.494 -77.250 114.485  0.00 97.00      PROA   
ATOM   1197  OE2 GLU P  79     -16.297 -78.913 115.711  0.00 97.00      PROA   
ATOM   1198  C   GLU P  79     -13.491 -79.472 110.413  0.00 97.00      PROA   
ATOM   1199  O   GLU P  79     -13.694 -78.410 109.827  0.00 97.00      PROA   
ATOM   1200  N   VAL P  80     -13.685 -80.684 109.840  0.00  0.00      PROA   
ATOM   1201  HN  VAL P  80     -13.477 -81.523 110.338  0.00  0.00      PROA   
ATOM   1202  CA  VAL P  80     -14.389 -80.883 108.597  0.00  0.00      PROA   
ATOM   1203  HA  VAL P  80     -14.714 -79.932 108.218  0.00  0.00      PROA   
ATOM   1204  CB  VAL P  80     -13.569 -81.599 107.526  0.00  0.00      PROA   
ATOM   1205  HB  VAL P  80     -13.210 -82.583 107.904  0.00  0.00      PROA   
ATOM   1206  CG1 VAL P  80     -14.423 -81.840 106.261  0.00  0.00      PROA   
ATOM   1207 HG11 VAL P  80     -14.842 -80.880 105.892  0.00  0.00      PROA   
ATOM   1208 HG12 VAL P  80     -15.260 -82.539 106.466  0.00  0.00      PROA   
ATOM   1209 HG13 VAL P  80     -13.796 -82.282 105.458  0.00  0.00      PROA   
ATOM   1210  CG2 VAL P  80     -12.333 -80.730 107.208  0.00  0.00      PROA   
ATOM   1211 HG21 VAL P  80     -11.663 -80.650 108.090  0.00  0.00      PROA   
ATOM   1212 HG22 VAL P  80     -12.652 -79.710 106.909  0.00  0.00      PROA   
ATOM   1213 HG23 VAL P  80     -11.756 -81.174 106.371  0.00  0.00      PROA   
ATOM   1214  C   VAL P  80     -15.619 -81.674 108.971  0.00  0.00      PROA   
ATOM   1215  O   VAL P  80     -15.514 -82.802 109.449  0.00  0.00      PROA   
ATOM   1216  N   HSD P  81     -16.816 -81.063 108.771  0.00  0.00      PROA   
ATOM   1217  HN  HSD P  81     -16.863 -80.159 108.355  0.00  0.00      PROA   
ATOM   1218  CA  HSD P  81     -18.092 -81.608 109.183  0.00  0.00      PROA   
ATOM   1219  HA  HSD P  81     -18.096 -82.678 109.021  0.00  0.00      PROA   
ATOM   1220  CB  HSD P  81     -18.486 -81.260 110.652  0.00  0.00      PROA   
ATOM   1221  HB1 HSD P  81     -19.542 -81.538 110.857  0.00  0.00      PROA   
ATOM   1222  HB2 HSD P  81     -18.394 -80.162 110.804  0.00  0.00      PROA   
ATOM   1223  ND1 HSD P  81     -17.378 -83.284 111.756  0.00  0.00      PROA   
ATOM   1224  HD1 HSD P  81     -17.569 -83.944 111.028  0.00  0.00      PROA   
ATOM   1225  CG  HSD P  81     -17.706 -81.945 111.737  0.00  0.00      PROA   
ATOM   1226  CE1 HSD P  81     -16.744 -83.514 112.933  0.00  0.00      PROA   
ATOM   1227  HE1 HSD P  81     -16.365 -84.494 113.215  0.00  0.00      PROA   
ATOM   1228  NE2 HSD P  81     -16.652 -82.426 113.673  0.00  0.00      PROA   
ATOM   1229  CD2 HSD P  81     -17.262 -81.441 112.920  0.00  0.00      PROA   
ATOM   1230  HD2 HSD P  81     -17.352 -80.435 113.312  0.00  0.00      PROA   
ATOM   1231  C   HSD P  81     -19.171 -80.990 108.327  0.00  0.00      PROA   
ATOM   1232  O   HSD P  81     -18.939 -79.988 107.653  0.00  0.00      PROA   
ATOM   1233  N   ARG P  82     -20.386 -81.600 108.402  0.00  0.00      PROA   
ATOM   1234  HN  ARG P  82     -20.442 -82.489 108.846  0.00  0.00      PROA   
ATOM   1235  CA  ARG P  82     -21.696 -81.024 108.161  0.00  0.00      PROA   
ATOM   1236  HA  ARG P  82     -22.301 -81.472 108.935  0.00  0.00      PROA   
ATOM   1237  CB  ARG P  82     -21.850 -79.485 108.352  0.00  0.00      PROA   
ATOM   1238  HB1 ARG P  82     -21.131 -79.158 109.132  0.00  0.00      PROA   
ATOM   1239  HB2 ARG P  82     -22.871 -79.306 108.761  0.00  0.00      PROA   
ATOM   1240  CG  ARG P  82     -21.712 -78.586 107.106  0.00  0.00      PROA   
ATOM   1241  HG1 ARG P  82     -22.626 -78.682 106.478  0.00  0.00      PROA   
ATOM   1242  HG2 ARG P  82     -20.853 -78.934 106.496  0.00  0.00      PROA   
ATOM   1243  CD  ARG P  82     -21.468 -77.100 107.433  0.00  0.00      PROA   
ATOM   1244  HD1 ARG P  82     -21.452 -76.503 106.497  0.00  0.00      PROA   
ATOM   1245  HD2 ARG P  82     -20.490 -76.973 107.944  0.00  0.00      PROA   
ATOM   1246  NE  ARG P  82     -22.590 -76.574 108.284  0.00  0.00      PROA   
ATOM   1247  HE  ARG P  82     -23.474 -76.421 107.842  0.00  0.00      PROA   
ATOM   1248  CZ  ARG P  82     -22.491 -76.323 109.619  0.00  0.00      PROA   
ATOM   1249  NH1 ARG P  82     -21.339 -76.508 110.306  0.00  0.00      PROA   
ATOM   1250 HH11 ARG P  82     -21.305 -76.314 111.287  0.00  0.00      PROA   
ATOM   1251 HH12 ARG P  82     -20.522 -76.841 109.836  0.00  0.00      PROA   
ATOM   1252  NH2 ARG P  82     -23.587 -75.878 110.284  0.00  0.00      PROA   
ATOM   1253 HH21 ARG P  82     -23.531 -75.690 111.264  0.00  0.00      PROA   
ATOM   1254 HH22 ARG P  82     -24.448 -75.739 109.796  0.00  0.00      PROA   
ATOM   1255  C   ARG P  82     -22.254 -81.482 106.840  0.00  0.00      PROA   
ATOM   1256  O   ARG P  82     -21.569 -81.480 105.818  0.00  0.00      PROA   
ATOM   1257  N   GLY P  83     -23.546 -81.901 106.870  0.00  0.00      PROA   
ATOM   1258  HN  GLY P  83     -24.045 -81.924 107.732  0.00  0.00      PROA   
ATOM   1259  CA  GLY P  83     -24.337 -82.278 105.720  0.00  0.00      PROA   
ATOM   1260  HA1 GLY P  83     -24.597 -83.319 105.837  0.00  0.00      PROA   
ATOM   1261  HA2 GLY P  83     -23.806 -82.052 104.806  0.00  0.00      PROA   
ATOM   1262  C   GLY P  83     -25.594 -81.459 105.755  0.00  0.00      PROA   
ATOM   1263  O   GLY P  83     -25.656 -80.439 106.441  0.00  0.00      PROA   
ATOM   1264  N   TRP P  84     -26.634 -81.899 104.998  0.00  0.00      PROA   
ATOM   1265  HN  TRP P  84     -26.559 -82.726 104.447  0.00  0.00      PROA   
ATOM   1266  CA  TRP P  84     -27.912 -81.219 104.920  0.00  0.00      PROA   
ATOM   1267  HA  TRP P  84     -27.837 -80.253 105.402  0.00  0.00      PROA   
ATOM   1268  CB  TRP P  84     -28.367 -80.959 103.450  0.00  0.00      PROA   
ATOM   1269  HB1 TRP P  84     -27.713 -80.138 103.082  0.00  0.00      PROA   
ATOM   1270  HB2 TRP P  84     -29.404 -80.561 103.425  0.00  0.00      PROA   
ATOM   1271  CG  TRP P  84     -28.256 -82.098 102.474  0.00  0.00      PROA   
ATOM   1272  CD1 TRP P  84     -28.779 -83.360 102.588  0.00  0.00      PROA   
ATOM   1273  HD1 TRP P  84     -29.324 -83.740 103.436  0.00  0.00      PROA   
ATOM   1274  NE1 TRP P  84     -28.529 -84.074 101.450  0.00  0.00      PROA   
ATOM   1275  HE1 TRP P  84     -28.806 -84.997 101.295  0.00  0.00      PROA   
ATOM   1276  CE2 TRP P  84     -27.840 -83.302 100.565  0.00  0.00      PROA   
ATOM   1277  CD2 TRP P  84     -27.646 -82.040 101.172  0.00  0.00      PROA   
ATOM   1278  CE3 TRP P  84     -26.971 -81.043 100.468  0.00  0.00      PROA   
ATOM   1279  HE3 TRP P  84     -26.807 -80.065 100.894  0.00  0.00      PROA   
ATOM   1280  CZ3 TRP P  84     -26.501 -81.321  99.182  0.00  0.00      PROA   
ATOM   1281  HZ3 TRP P  84     -25.976 -80.554  98.629  0.00  0.00      PROA   
ATOM   1282  CZ2 TRP P  84     -27.374 -83.582  99.286  0.00  0.00      PROA   
ATOM   1283  HZ2 TRP P  84     -27.521 -84.546  98.823  0.00  0.00      PROA   
ATOM   1284  CH2 TRP P  84     -26.700 -82.570  98.601  0.00  0.00      PROA   
ATOM   1285  HH2 TRP P  84     -26.328 -82.760  97.604  0.00  0.00      PROA   
ATOM   1286  C   TRP P  84     -28.985 -81.988 105.656  0.00  0.00      PROA   
ATOM   1287  O   TRP P  84     -30.069 -81.457 105.891  0.00  0.00      PROA   
ATOM   1288  N   LEU P  85     -28.687 -83.238 106.080  0.00  0.00      PROA   
ATOM   1289  HN  LEU P  85     -27.807 -83.657 105.869  0.00  0.00      PROA   
ATOM   1290  CA  LEU P  85     -29.547 -84.029 106.926  0.00  0.00      PROA   
ATOM   1291  HA  LEU P  85     -30.140 -83.375 107.550  0.00  0.00      PROA   
ATOM   1292  CB  LEU P  85     -30.443 -85.089 106.217  0.00  0.00      PROA   
ATOM   1293  HB1 LEU P  85     -30.836 -85.817 106.965  0.00  0.00      PROA   
ATOM   1294  HB2 LEU P  85     -29.815 -85.654 105.495  0.00  0.00      PROA   
ATOM   1295  CG  LEU P  85     -31.688 -84.577 105.451  0.00  0.00      PROA   
ATOM   1296  HG  LEU P  85     -31.336 -83.954 104.599  0.00  0.00      PROA   
ATOM   1297  CD1 LEU P  85     -32.471 -85.776 104.874  0.00  0.00      PROA   
ATOM   1298 HD11 LEU P  85     -32.827 -86.435 105.693  0.00  0.00      PROA   
ATOM   1299 HD12 LEU P  85     -31.821 -86.374 104.204  0.00  0.00      PROA   
ATOM   1300 HD13 LEU P  85     -33.353 -85.428 104.300  0.00  0.00      PROA   
ATOM   1301  CD2 LEU P  85     -32.630 -83.707 106.305  0.00  0.00      PROA   
ATOM   1302 HD21 LEU P  85     -32.107 -82.798 106.661  0.00  0.00      PROA   
ATOM   1303 HD22 LEU P  85     -32.997 -84.279 107.183  0.00  0.00      PROA   
ATOM   1304 HD23 LEU P  85     -33.506 -83.388 105.700  0.00  0.00      PROA   
ATOM   1305  C   LEU P  85     -28.608 -84.778 107.822  0.00  0.00      PROA   
ATOM   1306  O   LEU P  85     -27.420 -84.919 107.535  0.00  0.00      PROA   
ATOM   1307  N   LEU P  86     -29.157 -85.279 108.947  0.00  0.00      PROA   
ATOM   1308  HN  LEU P  86     -30.120 -85.130 109.160  0.00  0.00      PROA   
ATOM   1309  CA  LEU P  86     -28.442 -86.087 109.889  0.00  0.00      PROA   
ATOM   1310  HA  LEU P  86     -27.649 -86.618 109.379  0.00  0.00      PROA   
ATOM   1311  CB  LEU P  86     -27.890 -85.271 111.090  0.00  0.00      PROA   
ATOM   1312  HB1 LEU P  86     -28.728 -84.700 111.549  0.00  0.00      PROA   
ATOM   1313  HB2 LEU P  86     -27.166 -84.526 110.693  0.00  0.00      PROA   
ATOM   1314  CG  LEU P  86     -27.183 -86.084 112.209  0.00  0.00      PROA   
ATOM   1315  HG  LEU P  86     -27.925 -86.793 112.643  0.00  0.00      PROA   
ATOM   1316  CD1 LEU P  86     -25.998 -86.918 111.680  0.00  0.00      PROA   
ATOM   1317 HD11 LEU P  86     -25.242 -86.255 111.207  0.00  0.00      PROA   
ATOM   1318 HD12 LEU P  86     -26.339 -87.661 110.930  0.00  0.00      PROA   
ATOM   1319 HD13 LEU P  86     -25.516 -87.465 112.517  0.00  0.00      PROA   
ATOM   1320  CD2 LEU P  86     -26.733 -85.168 113.365  0.00  0.00      PROA   
ATOM   1321 HD21 LEU P  86     -27.603 -84.630 113.796  0.00  0.00      PROA   
ATOM   1322 HD22 LEU P  86     -25.995 -84.422 113.001  0.00  0.00      PROA   
ATOM   1323 HD23 LEU P  86     -26.261 -85.773 114.167  0.00  0.00      PROA   
ATOM   1324  C   LEU P  86     -29.453 -87.076 110.373  0.00  0.00      PROA   
ATOM   1325  O   LEU P  86     -30.599 -86.729 110.644  0.00  0.00      PROA   
ATOM   1326  N   LEU P  87     -29.022 -88.345 110.498  0.00 97.00      PROA   
ATOM   1327  HN  LEU P  87     -28.072 -88.552 110.290  0.00 97.00      PROA   
ATOM   1328  CA  LEU P  87     -29.775 -89.394 111.137  0.00 97.00      PROA   
ATOM   1329  HA  LEU P  87     -30.818 -89.119 111.212  0.00 97.00      PROA   
ATOM   1330  CB  LEU P  87     -29.669 -90.735 110.376  0.00 97.00      PROA   
ATOM   1331  HB1 LEU P  87     -28.595 -91.003 110.260  0.00 97.00      PROA   
ATOM   1332  HB2 LEU P  87     -30.084 -90.597 109.353  0.00 97.00      PROA   
ATOM   1333  CG  LEU P  87     -30.402 -91.920 111.042  0.00 97.00      PROA   
ATOM   1334  HG  LEU P  87     -30.027 -92.033 112.085  0.00 97.00      PROA   
ATOM   1335  CD1 LEU P  87     -31.924 -91.707 111.113  0.00 97.00      PROA   
ATOM   1336 HD11 LEU P  87     -32.336 -91.550 110.094  0.00 97.00      PROA   
ATOM   1337 HD12 LEU P  87     -32.166 -90.825 111.737  0.00 97.00      PROA   
ATOM   1338 HD13 LEU P  87     -32.413 -92.598 111.559  0.00 97.00      PROA   
ATOM   1339  CD2 LEU P  87     -30.078 -93.229 110.315  0.00 97.00      PROA   
ATOM   1340 HD21 LEU P  87     -28.980 -93.387 110.265  0.00 97.00      PROA   
ATOM   1341 HD22 LEU P  87     -30.484 -93.206 109.282  0.00 97.00      PROA   
ATOM   1342 HD23 LEU P  87     -30.535 -94.076 110.866  0.00 97.00      PROA   
ATOM   1343  C   LEU P  87     -29.219 -89.540 112.534  0.00 97.00      PROA   
ATOM   1344  O   LEU P  87     -28.100 -90.001 112.740  0.00 97.00      PROA   
ATOM   1345  N   GLN P  88     -30.012 -89.140 113.544  0.00 97.00      PROA   
ATOM   1346  HN  GLN P  88     -30.926 -88.776 113.366  0.00 97.00      PROA   
ATOM   1347  CA  GLN P  88     -29.621 -89.173 114.930  0.00 97.00      PROA   
ATOM   1348  HA  GLN P  88     -28.554 -89.006 114.997  0.00 97.00      PROA   
ATOM   1349  CB  GLN P  88     -30.344 -88.065 115.737  0.00 97.00      PROA   
ATOM   1350  HB1 GLN P  88     -29.962 -88.093 116.779  0.00 97.00      PROA   
ATOM   1351  HB2 GLN P  88     -31.435 -88.279 115.754  0.00 97.00      PROA   
ATOM   1352  CG  GLN P  88     -30.120 -86.646 115.169  0.00 97.00      PROA   
ATOM   1353  HG1 GLN P  88     -30.490 -86.581 114.125  0.00 97.00      PROA   
ATOM   1354  HG2 GLN P  88     -29.033 -86.417 115.163  0.00 97.00      PROA   
ATOM   1355  CD  GLN P  88     -30.891 -85.595 115.982  0.00 97.00      PROA   
ATOM   1356  OE1 GLN P  88     -32.123 -85.622 116.054  0.00 97.00      PROA   
ATOM   1357  NE2 GLN P  88     -30.149 -84.612 116.567  0.00 97.00      PROA   
ATOM   1358 HE21 GLN P  88     -30.623 -83.811 116.931  0.00 97.00      PROA   
ATOM   1359 HE22 GLN P  88     -29.155 -84.614 116.473  0.00 97.00      PROA   
ATOM   1360  C   GLN P  88     -29.942 -90.541 115.504  0.00 97.00      PROA   
ATOM   1361  O   GLN P  88     -31.082 -90.991 115.474  0.00 97.00      PROA   
ATOM   1362  N   VAL P  89     -28.916 -91.256 116.018  0.00 97.00      PROA   
ATOM   1363  HN  VAL P  89     -27.993 -90.883 116.010  0.00 97.00      PROA   
ATOM   1364  CA  VAL P  89     -29.035 -92.641 116.442  0.00 97.00      PROA   
ATOM   1365  HA  VAL P  89     -30.062 -92.970 116.347  0.00 97.00      PROA   
ATOM   1366  CB  VAL P  89     -28.158 -93.551 115.584  0.00 97.00      PROA   
ATOM   1367  HB  VAL P  89     -27.099 -93.203 115.629  0.00 97.00      PROA   
ATOM   1368  CG1 VAL P  89     -28.213 -95.016 116.054  0.00 97.00      PROA   
ATOM   1369 HG11 VAL P  89     -29.262 -95.374 116.102  0.00 97.00      PROA   
ATOM   1370 HG12 VAL P  89     -27.734 -95.149 117.044  0.00 97.00      PROA   
ATOM   1371 HG13 VAL P  89     -27.662 -95.644 115.325  0.00 97.00      PROA   
ATOM   1372  CG2 VAL P  89     -28.629 -93.460 114.117  0.00 97.00      PROA   
ATOM   1373 HG21 VAL P  89     -28.408 -92.461 113.689  0.00 97.00      PROA   
ATOM   1374 HG22 VAL P  89     -29.721 -93.643 114.047  0.00 97.00      PROA   
ATOM   1375 HG23 VAL P  89     -28.107 -94.220 113.499  0.00 97.00      PROA   
ATOM   1376  C   VAL P  89     -28.657 -92.760 117.906  0.00 97.00      PROA   
ATOM   1377  O   VAL P  89     -27.685 -92.152 118.352  0.00 97.00      PROA   
ATOM   1378  N   SER P  90     -29.436 -93.558 118.689  0.00 97.00      PROA   
ATOM   1379  HN  SER P  90     -30.262 -93.957 118.296  0.00 97.00      PROA   
ATOM   1380  CA  SER P  90     -29.244 -93.776 120.122  0.00 97.00      PROA   
ATOM   1381  HA  SER P  90     -29.373 -92.819 120.610  0.00 97.00      PROA   
ATOM   1382  CB  SER P  90     -30.279 -94.766 120.720  0.00 97.00      PROA   
ATOM   1383  HB1 SER P  90     -30.096 -94.903 121.809  0.00 97.00      PROA   
ATOM   1384  HB2 SER P  90     -30.207 -95.760 120.234  0.00 97.00      PROA   
ATOM   1385  OG  SER P  90     -31.605 -94.267 120.601  0.00 97.00      PROA   
ATOM   1386  HG1 SER P  90     -31.764 -94.066 119.672  0.00 97.00      PROA   
ATOM   1387  C   SER P  90     -27.878 -94.309 120.530  0.00 97.00      PROA   
ATOM   1388  O   SER P  90     -27.285 -93.807 121.483  0.00 97.00      PROA   
ATOM   1389  N   SER P  91     -27.335 -95.327 119.820  0.00 97.00      PROA   
ATOM   1390  HN  SER P  91     -27.821 -95.740 119.056  0.00 97.00      PROA   
ATOM   1391  CA  SER P  91     -25.992 -95.815 120.081  0.00 97.00      PROA   
ATOM   1392  HA  SER P  91     -25.351 -94.943 120.076  0.00 97.00      PROA   
ATOM   1393  CB  SER P  91     -25.801 -96.543 121.441  0.00 97.00      PROA   
ATOM   1394  HB1 SER P  91     -25.053 -97.361 121.399  0.00 97.00      PROA   
ATOM   1395  HB2 SER P  91     -26.764 -96.987 121.773  0.00 97.00      PROA   
ATOM   1396  OG  SER P  91     -25.344 -95.614 122.418  0.00 97.00      PROA   
ATOM   1397  HG1 SER P  91     -26.019 -94.928 122.469  0.00 97.00      PROA   
ATOM   1398  C   SER P  91     -25.485 -96.652 118.936  0.00 97.00      PROA   
ATOM   1399  O   SER P  91     -26.243 -97.092 118.077  0.00 97.00      PROA   
ATOM   1400  N   ARG P  92     -24.146 -96.858 118.884  0.00 97.00      PROA   
ATOM   1401  HN  ARG P  92     -23.554 -96.488 119.598  0.00 97.00      PROA   
ATOM   1402  CA  ARG P  92     -23.475 -97.523 117.781  0.00 97.00      PROA   
ATOM   1403  HA  ARG P  92     -23.971 -97.251 116.857  0.00 97.00      PROA   
ATOM   1404  CB  ARG P  92     -21.984 -97.085 117.713  0.00 97.00      PROA   
ATOM   1405  HB1 ARG P  92     -21.586 -97.368 116.714  0.00 97.00      PROA   
ATOM   1406  HB2 ARG P  92     -21.390 -97.629 118.482  0.00 97.00      PROA   
ATOM   1407  CG  ARG P  92     -21.755 -95.574 117.954  0.00 97.00      PROA   
ATOM   1408  HG1 ARG P  92     -21.965 -95.344 119.022  0.00 97.00      PROA   
ATOM   1409  HG2 ARG P  92     -22.476 -94.982 117.347  0.00 97.00      PROA   
ATOM   1410  CD  ARG P  92     -20.317 -95.099 117.675  0.00 97.00      PROA   
ATOM   1411  HD1 ARG P  92     -19.575 -95.854 118.006  0.00 97.00      PROA   
ATOM   1412  HD2 ARG P  92     -20.102 -94.144 118.206  0.00 97.00      PROA   
ATOM   1413  NE  ARG P  92     -20.167 -94.903 116.198  0.00 97.00      PROA   
ATOM   1414  HE  ARG P  92     -19.976 -95.683 115.610  0.00 97.00      PROA   
ATOM   1415  CZ  ARG P  92     -20.579 -93.787 115.570  0.00 97.00      PROA   
ATOM   1416  NH1 ARG P  92     -20.901 -92.645 116.197  0.00 97.00      PROA   
ATOM   1417 HH11 ARG P  92     -20.438 -92.428 117.052  0.00 97.00      PROA   
ATOM   1418 HH12 ARG P  92     -21.169 -91.900 115.589  0.00 97.00      PROA   
ATOM   1419  NH2 ARG P  92     -20.603 -93.739 114.225  0.00 97.00      PROA   
ATOM   1420 HH21 ARG P  92     -20.149 -94.454 113.707  0.00 97.00      PROA   
ATOM   1421 HH22 ARG P  92     -20.666 -92.826 113.825  0.00 97.00      PROA   
ATOM   1422  C   ARG P  92     -23.540 -99.040 117.934  0.00 97.00      PROA   
ATOM   1423  O   ARG P  92     -23.377 -99.786 116.969  0.00 97.00      PROA   
ATOM   1424  N   VAL P  93     -23.810 -99.528 119.164  0.00 97.00      PROA   
ATOM   1425  HN  VAL P  93     -23.987 -98.913 119.925  0.00 97.00      PROA   
ATOM   1426  CA  VAL P  93     -23.916-100.931 119.488  0.00 97.00      PROA   
ATOM   1427  HA  VAL P  93     -24.269-101.462 118.617  0.00 97.00      PROA   
ATOM   1428  CB  VAL P  93     -22.633-101.590 120.022  0.00 97.00      PROA   
ATOM   1429  HB  VAL P  93     -22.872-102.627 120.359  0.00 97.00      PROA   
ATOM   1430  CG1 VAL P  93     -21.585-101.703 118.894  0.00 97.00      PROA   
ATOM   1431 HG11 VAL P  93     -21.259-100.694 118.566  0.00 97.00      PROA   
ATOM   1432 HG12 VAL P  93     -22.002-102.236 118.017  0.00 97.00      PROA   
ATOM   1433 HG13 VAL P  93     -20.689-102.252 119.255  0.00 97.00      PROA   
ATOM   1434  CG2 VAL P  93     -22.047-100.819 121.227  0.00 97.00      PROA   
ATOM   1435 HG21 VAL P  93     -22.758-100.793 122.077  0.00 97.00      PROA   
ATOM   1436 HG22 VAL P  93     -21.792 -99.776 120.943  0.00 97.00      PROA   
ATOM   1437 HG23 VAL P  93     -21.117-101.316 121.577  0.00 97.00      PROA   
ATOM   1438  C   VAL P  93     -25.001-101.018 120.528  0.00 97.00      PROA   
ATOM   1439  O   VAL P  93     -25.144-100.125 121.360  0.00 97.00      PROA   
ATOM   1440  N   LEU P  94     -25.808-102.103 120.465  0.00 97.00      PROA   
ATOM   1441  HN  LEU P  94     -25.698-102.781 119.745  0.00 97.00      PROA   
ATOM   1442  CA  LEU P  94     -26.846-102.423 121.415  0.00 97.00      PROA   
ATOM   1443  HA  LEU P  94     -26.563-102.067 122.398  0.00 97.00      PROA   
ATOM   1444  CB  LEU P  94     -28.268-101.904 121.050  0.00 97.00      PROA   
ATOM   1445  HB1 LEU P  94     -28.945-102.202 121.884  0.00 97.00      PROA   
ATOM   1446  HB2 LEU P  94     -28.642-102.391 120.124  0.00 97.00      PROA   
ATOM   1447  CG  LEU P  94     -28.425-100.370 120.891  0.00 97.00      PROA   
ATOM   1448  HG  LEU P  94     -27.703 -99.877 121.583  0.00 97.00      PROA   
ATOM   1449  CD1 LEU P  94     -28.158 -99.872 119.457  0.00 97.00      PROA   
ATOM   1450 HD11 LEU P  94     -28.914-100.295 118.761  0.00 97.00      PROA   
ATOM   1451 HD12 LEU P  94     -27.151-100.163 119.102  0.00 97.00      PROA   
ATOM   1452 HD13 LEU P  94     -28.227 -98.764 119.424  0.00 97.00      PROA   
ATOM   1453  CD2 LEU P  94     -29.834 -99.938 121.341  0.00 97.00      PROA   
ATOM   1454 HD21 LEU P  94     -29.986-100.193 122.410  0.00 97.00      PROA   
ATOM   1455 HD22 LEU P  94     -30.606-100.469 120.746  0.00 97.00      PROA   
ATOM   1456 HD23 LEU P  94     -29.970 -98.844 121.217  0.00 97.00      PROA   
ATOM   1457  C   LEU P  94     -26.893-103.936 121.442  0.00 97.00      PROA   
ATOM   1458  O   LEU P  94     -26.329-104.601 120.577  0.00 97.00      PROA   
ATOM   1459  N   THR P  95     -27.569-104.513 122.458  0.00 97.00      PROA   
ATOM   1460  HN  THR P  95     -27.908-103.954 123.215  0.00 97.00      PROA   
ATOM   1461  CA  THR P  95     -27.867-105.930 122.590  0.00 97.00      PROA   
ATOM   1462  HA  THR P  95     -27.214-106.487 121.936  0.00 97.00      PROA   
ATOM   1463  CB  THR P  95     -27.718-106.464 124.021  0.00 97.00      PROA   
ATOM   1464  HB  THR P  95     -28.664-106.363 124.603  0.00 97.00      PROA   
ATOM   1465  OG1 THR P  95     -26.732-105.740 124.740  0.00 97.00      PROA   
ATOM   1466  HG1 THR P  95     -27.143-104.885 124.912  0.00 97.00      PROA   
ATOM   1467  CG2 THR P  95     -27.269-107.931 124.003  0.00 97.00      PROA   
ATOM   1468 HG21 THR P  95     -26.278-108.017 123.511  0.00 97.00      PROA   
ATOM   1469 HG22 THR P  95     -27.995-108.570 123.465  0.00 97.00      PROA   
ATOM   1470 HG23 THR P  95     -27.173-108.303 125.045  0.00 97.00      PROA   
ATOM   1471  C   THR P  95     -29.306-106.108 122.139  0.00 97.00      PROA   
ATOM   1472  O   THR P  95     -30.070-105.154 122.047  0.00 97.00      PROA   
ATOM   1473  N   GLU P  96     -29.726-107.353 121.828  0.00 97.00      PROA   
ATOM   1474  HN  GLU P  96     -29.075-108.110 121.791  0.00 97.00      PROA   
ATOM   1475  CA  GLU P  96     -31.106-107.691 121.538  0.00 97.00      PROA   
ATOM   1476  HA  GLU P  96     -31.408-107.048 120.725  0.00 97.00      PROA   
ATOM   1477  CB  GLU P  96     -31.260-109.169 121.084  0.00 97.00      PROA   
ATOM   1478  HB1 GLU P  96     -30.546-109.357 120.249  0.00 97.00      PROA   
ATOM   1479  HB2 GLU P  96     -32.286-109.312 120.681  0.00 97.00      PROA   
ATOM   1480  CG  GLU P  96     -30.998-110.182 122.217  0.00 97.00      PROA   
ATOM   1481  HG1 GLU P  96     -31.600-109.932 123.113  0.00 97.00      PROA   
ATOM   1482  HG2 GLU P  96     -29.928-110.138 122.509  0.00 97.00      PROA   
ATOM   1483  CD  GLU P  96     -31.342-111.625 121.863  0.00 97.00      PROA   
ATOM   1484  OE1 GLU P  96     -32.182-111.880 120.963  0.00 97.00      PROA   
ATOM   1485  OE2 GLU P  96     -30.751-112.507 122.536  0.00 97.00      PROA   
ATOM   1486  C   GLU P  96     -32.026-107.405 122.725  0.00 97.00      PROA   
ATOM   1487  O   GLU P  96     -31.635-107.492 123.887  0.00 97.00      PROA   
ATOM   1488  N   GLY P  97     -33.290-107.020 122.446  0.00 97.00      PROA   
ATOM   1489  HN  GLY P  97     -33.577-106.940 121.491  0.00 97.00      PROA   
ATOM   1490  CA  GLY P  97     -34.281-106.714 123.463  0.00 97.00      PROA   
ATOM   1491  HA1 GLY P  97     -34.077-107.291 124.354  0.00 97.00      PROA   
ATOM   1492  HA2 GLY P  97     -35.249-106.943 123.046  0.00 97.00      PROA   
ATOM   1493  C   GLY P  97     -34.293-105.262 123.853  0.00 97.00      PROA   
ATOM   1494  O   GLY P  97     -35.326-104.750 124.277  0.00 97.00      PROA   
ATOM   1495  N   GLU P  98     -33.142-104.563 123.730  0.00 97.00      PROA   
ATOM   1496  HN  GLU P  98     -32.302-105.029 123.461  0.00 97.00      PROA   
ATOM   1497  CA  GLU P  98     -32.994-103.149 124.007  0.00 97.00      PROA   
ATOM   1498  HA  GLU P  98     -33.278-103.021 125.038  0.00 97.00      PROA   
ATOM   1499  CB  GLU P  98     -31.512-102.703 123.899  0.00 97.00      PROA   
ATOM   1500  HB1 GLU P  98     -31.457-101.595 123.990  0.00 97.00      PROA   
ATOM   1501  HB2 GLU P  98     -31.117-102.979 122.898  0.00 97.00      PROA   
ATOM   1502  CG  GLU P  98     -30.617-103.309 125.003  0.00 97.00      PROA   
ATOM   1503  HG1 GLU P  98     -30.582-104.417 124.914  0.00 97.00      PROA   
ATOM   1504  HG2 GLU P  98     -31.023-103.049 126.003  0.00 97.00      PROA   
ATOM   1505  CD  GLU P  98     -29.196-102.755 124.930  0.00 97.00      PROA   
ATOM   1506  OE1 GLU P  98     -28.251-103.574 124.947  0.00 97.00      PROA   
ATOM   1507  OE2 GLU P  98     -29.026-101.510 124.882  0.00 97.00      PROA   
ATOM   1508  C   GLU P  98     -33.851-102.244 123.119  0.00 97.00      PROA   
ATOM   1509  O   GLU P  98     -33.939-102.487 121.920  0.00 97.00      PROA   
ATOM   1510  N   PRO P  99     -34.491-101.188 123.613  0.00 97.00      PROA   
ATOM   1511  CD  PRO P  99     -34.850-101.032 125.023  0.00 97.00      PROA   
ATOM   1512  HD1 PRO P  99     -33.971-100.615 125.560  0.00 97.00      PROA   
ATOM   1513  HD2 PRO P  99     -35.162-101.998 125.479  0.00 97.00      PROA   
ATOM   1514  CA  PRO P  99     -35.020-100.099 122.798  0.00 97.00      PROA   
ATOM   1515  HA  PRO P  99     -35.770-100.529 122.153  0.00 97.00      PROA   
ATOM   1516  CB  PRO P  99     -35.631 -99.129 123.823  0.00 97.00      PROA   
ATOM   1517  HB1 PRO P  99     -36.505 -98.586 123.412  0.00 97.00      PROA   
ATOM   1518  HB2 PRO P  99     -34.873 -98.396 124.178  0.00 97.00      PROA   
ATOM   1519  CG  PRO P  99     -36.007-100.035 125.001  0.00 97.00      PROA   
ATOM   1520  HG1 PRO P  99     -36.116 -99.486 125.956  0.00 97.00      PROA   
ATOM   1521  HG2 PRO P  99     -36.951-100.577 124.768  0.00 97.00      PROA   
ATOM   1522  C   PRO P  99     -33.989 -99.401 121.919  0.00 97.00      PROA   
ATOM   1523  O   PRO P  99     -32.915 -99.064 122.411  0.00 97.00      PROA   
ATOM   1524  N   LEU P 100     -34.302 -99.140 120.631  0.00 97.00      PROA   
ATOM   1525  HN  LEU P 100     -35.168 -99.463 120.252  0.00 97.00      PROA   
ATOM   1526  CA  LEU P 100     -33.436 -98.359 119.766  0.00 97.00      PROA   
ATOM   1527  HA  LEU P 100     -32.657 -97.891 120.352  0.00 97.00      PROA   
ATOM   1528  CB  LEU P 100     -32.755 -99.246 118.689  0.00 97.00      PROA   
ATOM   1529  HB1 LEU P 100     -33.524 -99.896 118.222  0.00 97.00      PROA   
ATOM   1530  HB2 LEU P 100     -32.046 -99.920 119.217  0.00 97.00      PROA   
ATOM   1531  CG  LEU P 100     -31.986 -98.526 117.552  0.00 97.00      PROA   
ATOM   1532  HG  LEU P 100     -32.717 -97.944 116.944  0.00 97.00      PROA   
ATOM   1533  CD1 LEU P 100     -30.923 -97.544 118.073  0.00 97.00      PROA   
ATOM   1534 HD11 LEU P 100     -30.238 -98.063 118.774  0.00 97.00      PROA   
ATOM   1535 HD12 LEU P 100     -31.399 -96.695 118.602  0.00 97.00      PROA   
ATOM   1536 HD13 LEU P 100     -30.326 -97.141 117.229  0.00 97.00      PROA   
ATOM   1537  CD2 LEU P 100     -31.330 -99.557 116.614  0.00 97.00      PROA   
ATOM   1538 HD21 LEU P 100     -32.086-100.272 116.230  0.00 97.00      PROA   
ATOM   1539 HD22 LEU P 100     -30.550-100.127 117.162  0.00 97.00      PROA   
ATOM   1540 HD23 LEU P 100     -30.852 -99.046 115.752  0.00 97.00      PROA   
ATOM   1541  C   LEU P 100     -34.233 -97.241 119.138  0.00 97.00      PROA   
ATOM   1542  O   LEU P 100     -35.123 -97.477 118.332  0.00 97.00      PROA   
ATOM   1543  N   ALA P 101     -33.913 -95.971 119.481  0.00 97.00      PROA   
ATOM   1544  HN  ALA P 101     -33.212 -95.778 120.165  0.00 97.00      PROA   
ATOM   1545  CA  ALA P 101     -34.589 -94.811 118.940  0.00 97.00      PROA   
ATOM   1546  HA  ALA P 101     -35.512 -95.117 118.469  0.00 97.00      PROA   
ATOM   1547  CB  ALA P 101     -34.966 -93.814 120.052  0.00 97.00      PROA   
ATOM   1548  HB1 ALA P 101     -34.066 -93.435 120.578  0.00 97.00      PROA   
ATOM   1549  HB2 ALA P 101     -35.609 -94.325 120.803  0.00 97.00      PROA   
ATOM   1550  HB3 ALA P 101     -35.534 -92.954 119.643  0.00 97.00      PROA   
ATOM   1551  C   ALA P 101     -33.741 -94.135 117.875  0.00 97.00      PROA   
ATOM   1552  O   ALA P 101     -32.541 -93.921 118.027  0.00 97.00      PROA   
ATOM   1553  N   LEU P 102     -34.382 -93.811 116.730  0.00 97.00      PROA   
ATOM   1554  HN  LEU P 102     -35.334 -94.083 116.604  0.00 97.00      PROA   
ATOM   1555  CA  LEU P 102     -33.781 -93.186 115.573  0.00 97.00      PROA   
ATOM   1556  HA  LEU P 102     -32.750 -92.934 115.780  0.00 97.00      PROA   
ATOM   1557  CB  LEU P 102     -33.884 -94.098 114.320  0.00 97.00      PROA   
ATOM   1558  HB1 LEU P 102     -33.320 -93.642 113.478  0.00 97.00      PROA   
ATOM   1559  HB2 LEU P 102     -34.953 -94.172 114.017  0.00 97.00      PROA   
ATOM   1560  CG  LEU P 102     -33.392 -95.553 114.509  0.00 97.00      PROA   
ATOM   1561  HG  LEU P 102     -33.938 -96.013 115.367  0.00 97.00      PROA   
ATOM   1562  CD1 LEU P 102     -33.727 -96.393 113.266  0.00 97.00      PROA   
ATOM   1563 HD11 LEU P 102     -33.177 -95.999 112.385  0.00 97.00      PROA   
ATOM   1564 HD12 LEU P 102     -34.816 -96.360 113.051  0.00 97.00      PROA   
ATOM   1565 HD13 LEU P 102     -33.428 -97.449 113.433  0.00 97.00      PROA   
ATOM   1566  CD2 LEU P 102     -31.885 -95.622 114.801  0.00 97.00      PROA   
ATOM   1567 HD21 LEU P 102     -31.635 -95.037 115.709  0.00 97.00      PROA   
ATOM   1568 HD22 LEU P 102     -31.316 -95.212 113.941  0.00 97.00      PROA   
ATOM   1569 HD23 LEU P 102     -31.571 -96.676 114.959  0.00 97.00      PROA   
ATOM   1570  C   LEU P 102     -34.544 -91.916 115.261  0.00 97.00      PROA   
ATOM   1571  O   LEU P 102     -35.770 -91.903 115.289  0.00 97.00      PROA   
ATOM   1572  N   ARG P 103     -33.847 -90.802 114.938  0.00 97.00      PROA   
ATOM   1573  HN  ARG P 103     -32.853 -90.772 115.027  0.00 97.00      PROA   
ATOM   1574  CA  ARG P 103     -34.513 -89.627 114.415  0.00 97.00      PROA   
ATOM   1575  HA  ARG P 103     -35.503 -89.898 114.084  0.00 97.00      PROA   
ATOM   1576  CB  ARG P 103     -34.689 -88.502 115.470  0.00 97.00      PROA   
ATOM   1577  HB1 ARG P 103     -33.694 -88.172 115.840  0.00 97.00      PROA   
ATOM   1578  HB2 ARG P 103     -35.250 -88.916 116.337  0.00 97.00      PROA   
ATOM   1579  CG  ARG P 103     -35.447 -87.296 114.897  0.00 97.00      PROA   
ATOM   1580  HG1 ARG P 103     -36.452 -87.637 114.556  0.00 97.00      PROA   
ATOM   1581  HG2 ARG P 103     -34.885 -86.923 114.013  0.00 97.00      PROA   
ATOM   1582  CD  ARG P 103     -35.597 -86.086 115.811  0.00 97.00      PROA   
ATOM   1583  HD1 ARG P 103     -34.596 -85.695 116.094  0.00 97.00      PROA   
ATOM   1584  HD2 ARG P 103     -36.189 -86.307 116.723  0.00 97.00      PROA   
ATOM   1585  NE  ARG P 103     -36.345 -85.100 114.969  0.00 97.00      PROA   
ATOM   1586  HE  ARG P 103     -36.961 -85.434 114.258  0.00 97.00      PROA   
ATOM   1587  CZ  ARG P 103     -36.054 -83.797 114.881  0.00 97.00      PROA   
ATOM   1588  NH1 ARG P 103     -35.111 -83.174 115.593  0.00 97.00      PROA   
ATOM   1589 HH11 ARG P 103     -34.427 -83.689 116.093  0.00 97.00      PROA   
ATOM   1590 HH12 ARG P 103     -35.004 -82.201 115.372  0.00 97.00      PROA   
ATOM   1591  NH2 ARG P 103     -36.705 -83.042 113.982  0.00 97.00      PROA   
ATOM   1592 HH21 ARG P 103     -37.378 -83.466 113.378  0.00 97.00      PROA   
ATOM   1593 HH22 ARG P 103     -36.351 -82.119 113.841  0.00 97.00      PROA   
ATOM   1594  C   ARG P 103     -33.811 -89.064 113.195  0.00 97.00      PROA   
ATOM   1595  O   ARG P 103     -32.697 -88.566 113.265  0.00 97.00      PROA   
ATOM   1596  N   CYS P 104     -34.497 -89.052 112.031  0.00 97.00      PROA   
ATOM   1597  HN  CYS P 104     -35.361 -89.550 111.959  0.00 97.00      PROA   
ATOM   1598  CA  CYS P 104     -34.143 -88.230 110.887  0.00 97.00      PROA   
ATOM   1599  HA  CYS P 104     -33.089 -88.379 110.691  0.00 97.00      PROA   
ATOM   1600  CB  CYS P 104     -34.968 -88.641 109.642  0.00 97.00      PROA   
ATOM   1601  HB1 CYS P 104     -36.012 -88.271 109.733  0.00 97.00      PROA   
ATOM   1602  HB2 CYS P 104     -35.029 -89.753 109.634  0.00 97.00      PROA   
ATOM   1603  SG  CYS P 104     -34.229 -88.107 108.069  0.00 97.00      PROA   
ATOM   1604  C   CYS P 104     -34.376 -86.757 111.200  0.00 97.00      PROA   
ATOM   1605  O   CYS P 104     -35.426 -86.391 111.717  0.00 97.00      PROA   
ATOM   1606  N   HSD P 105     -33.391 -85.877 110.924  0.00 97.00      PROA   
ATOM   1607  HN  HSD P 105     -32.539 -86.177 110.501  0.00 97.00      PROA   
ATOM   1608  CA  HSD P 105     -33.370 -84.534 111.471  0.00 97.00      PROA   
ATOM   1609  HA  HSD P 105     -34.380 -84.168 111.605  0.00 97.00      PROA   
ATOM   1610  CB  HSD P 105     -32.671 -84.573 112.854  0.00 97.00      PROA   
ATOM   1611  HB1 HSD P 105     -31.915 -85.388 112.798  0.00 97.00      PROA   
ATOM   1612  HB2 HSD P 105     -33.410 -84.880 113.626  0.00 97.00      PROA   
ATOM   1613  ND1 HSD P 105     -32.485 -82.211 113.818  0.00 97.00      PROA   
ATOM   1614  HD1 HSD P 105     -33.398 -81.861 113.591  0.00 97.00      PROA   
ATOM   1615  CG  HSD P 105     -31.916 -83.374 113.348  0.00 97.00      PROA   
ATOM   1616  CE1 HSD P 105     -31.508 -81.528 114.463  0.00 97.00      PROA   
ATOM   1617  HE1 HSD P 105     -31.679 -80.565 114.944  0.00 97.00      PROA   
ATOM   1618  NE2 HSD P 105     -30.354 -82.163 114.432  0.00 97.00      PROA   
ATOM   1619  CD2 HSD P 105     -30.612 -83.322 113.724  0.00 97.00      PROA   
ATOM   1620  HD2 HSD P 105     -29.831 -84.058 113.581  0.00 97.00      PROA   
ATOM   1621  C   HSD P 105     -32.710 -83.602 110.485  0.00 97.00      PROA   
ATOM   1622  O   HSD P 105     -31.861 -84.014 109.699  0.00 97.00      PROA   
ATOM   1623  N   ALA P 106     -33.133 -82.317 110.461  0.00 97.00      PROA   
ATOM   1624  HN  ALA P 106     -33.743 -81.946 111.164  0.00 97.00      PROA   
ATOM   1625  CA  ALA P 106     -32.873 -81.417 109.362  0.00 97.00      PROA   
ATOM   1626  HA  ALA P 106     -32.308 -81.920 108.595  0.00 97.00      PROA   
ATOM   1627  CB  ALA P 106     -34.209 -80.922 108.774  0.00 97.00      PROA   
ATOM   1628  HB1 ALA P 106     -34.839 -80.485 109.578  0.00 97.00      PROA   
ATOM   1629  HB2 ALA P 106     -34.770 -81.783 108.348  0.00 97.00      PROA   
ATOM   1630  HB3 ALA P 106     -34.059 -80.171 107.973  0.00 97.00      PROA   
ATOM   1631  C   ALA P 106     -32.038 -80.252 109.825  0.00 97.00      PROA   
ATOM   1632  O   ALA P 106     -32.075 -79.868 110.990  0.00 97.00      PROA   
ATOM   1633  N   TRP P 107     -31.206 -79.680 108.917  0.00 97.00      PROA   
ATOM   1634  HN  TRP P 107     -31.112 -80.065 108.000  0.00 97.00      PROA   
ATOM   1635  CA  TRP P 107     -30.336 -78.567 109.254  0.00 97.00      PROA   
ATOM   1636  HA  TRP P 107     -29.782 -78.915 110.113  0.00 97.00      PROA   
ATOM   1637  CB  TRP P 107     -29.236 -78.281 108.184  0.00 97.00      PROA   
ATOM   1638  HB1 TRP P 107     -29.738 -78.194 107.194  0.00 97.00      PROA   
ATOM   1639  HB2 TRP P 107     -28.566 -79.167 108.142  0.00 97.00      PROA   
ATOM   1640  CG  TRP P 107     -28.404 -77.054 108.426  0.00 97.00      PROA   
ATOM   1641  CD1 TRP P 107     -28.286 -75.976 107.590  0.00 97.00      PROA   
ATOM   1642  HD1 TRP P 107     -28.608 -75.970 106.557  0.00 97.00      PROA   
ATOM   1643  NE1 TRP P 107     -27.731 -74.923 108.274  0.00 97.00      PROA   
ATOM   1644  HE1 TRP P 107     -27.426 -74.078 107.894  0.00 97.00      PROA   
ATOM   1645  CE2 TRP P 107     -27.485 -75.293 109.563  0.00 97.00      PROA   
ATOM   1646  CD2 TRP P 107     -27.849 -76.652 109.691  0.00 97.00      PROA   
ATOM   1647  CE3 TRP P 107     -27.661 -77.297 110.915  0.00 97.00      PROA   
ATOM   1648  HE3 TRP P 107     -27.885 -78.346 111.041  0.00 97.00      PROA   
ATOM   1649  CZ3 TRP P 107     -27.210 -76.552 112.007  0.00 97.00      PROA   
ATOM   1650  HZ3 TRP P 107     -27.094 -77.026 112.973  0.00 97.00      PROA   
ATOM   1651  CZ2 TRP P 107     -27.037 -74.551 110.648  0.00 97.00      PROA   
ATOM   1652  HZ2 TRP P 107     -26.812 -73.499 110.563  0.00 97.00      PROA   
ATOM   1653  CH2 TRP P 107     -26.925 -75.197 111.880  0.00 97.00      PROA   
ATOM   1654  HH2 TRP P 107     -26.606 -74.642 112.752  0.00 97.00      PROA   
ATOM   1655  C   TRP P 107     -31.074 -77.317 109.740  0.00 97.00      PROA   
ATOM   1656  O   TRP P 107     -31.756 -76.612 108.995  0.00 97.00      PROA   
ATOM   1657  N   LYS P 108     -30.927 -77.067 111.065  0.00 97.00      PROA   
ATOM   1658  HN  LYS P 108     -30.309 -77.652 111.582  0.00 97.00      PROA   
ATOM   1659  CA  LYS P 108     -31.583 -76.048 111.856  0.00 97.00      PROA   
ATOM   1660  HA  LYS P 108     -31.259 -76.239 112.866  0.00 97.00      PROA   
ATOM   1661  CB  LYS P 108     -31.113 -74.628 111.427  0.00 97.00      PROA   
ATOM   1662  HB1 LYS P 108     -31.590 -74.349 110.466  0.00 97.00      PROA   
ATOM   1663  HB2 LYS P 108     -30.016 -74.706 111.231  0.00 97.00      PROA   
ATOM   1664  CG  LYS P 108     -31.297 -73.509 112.473  0.00 97.00      PROA   
ATOM   1665  HG1 LYS P 108     -32.383 -73.332 112.627  0.00 97.00      PROA   
ATOM   1666  HG2 LYS P 108     -30.858 -72.574 112.057  0.00 97.00      PROA   
ATOM   1667  CD  LYS P 108     -30.638 -73.854 113.828  0.00 97.00      PROA   
ATOM   1668  HD1 LYS P 108     -29.632 -74.296 113.641  0.00 97.00      PROA   
ATOM   1669  HD2 LYS P 108     -31.262 -74.643 114.305  0.00 97.00      PROA   
ATOM   1670  CE  LYS P 108     -30.505 -72.715 114.856  0.00 97.00      PROA   
ATOM   1671  HE1 LYS P 108     -30.225 -73.139 115.848  0.00 97.00      PROA   
ATOM   1672  HE2 LYS P 108     -31.455 -72.157 114.978  0.00 97.00      PROA   
ATOM   1673  NZ  LYS P 108     -29.427 -71.764 114.488  0.00 97.00      PROA   
ATOM   1674  HZ1 LYS P 108     -28.579 -72.286 114.196  0.00 97.00      PROA   
ATOM   1675  HZ2 LYS P 108     -29.120 -71.243 115.329  0.00 97.00      PROA   
ATOM   1676  HZ3 LYS P 108     -29.725 -71.100 113.744  0.00 97.00      PROA   
ATOM   1677  C   LYS P 108     -33.094 -76.265 111.837  0.00 97.00      PROA   
ATOM   1678  O   LYS P 108     -33.874 -75.329 111.695  0.00 97.00      PROA   
ATOM   1679  N   ASP P 109     -33.497 -77.552 112.008  0.00 97.00      PROA   
ATOM   1680  HN  ASP P 109     -32.786 -78.229 112.183  0.00 97.00      PROA   
ATOM   1681  CA  ASP P 109     -34.794 -78.196 111.842  0.00 97.00      PROA   
ATOM   1682  HA  ASP P 109     -34.533 -79.020 111.200  0.00 97.00      PROA   
ATOM   1683  CB  ASP P 109     -35.335 -78.780 113.175  0.00 97.00      PROA   
ATOM   1684  HB1 ASP P 109     -36.432 -78.656 113.288  0.00 97.00      PROA   
ATOM   1685  HB2 ASP P 109     -34.847 -78.244 114.021  0.00 97.00      PROA   
ATOM   1686  CG  ASP P 109     -35.047 -80.267 113.349  0.00 97.00      PROA   
ATOM   1687  OD1 ASP P 109     -34.781 -80.999 112.364  0.00 97.00      PROA   
ATOM   1688  OD2 ASP P 109     -35.211 -80.706 114.511  0.00 97.00      PROA   
ATOM   1689  C   ASP P 109     -35.908 -77.510 111.069  0.00 97.00      PROA   
ATOM   1690  O   ASP P 109     -36.558 -76.577 111.537  0.00 97.00      PROA   
ATOM   1691  N   LYS P 110     -36.163 -78.026 109.844  0.00 97.00      PROA   
ATOM   1692  HN  LYS P 110     -35.677 -78.843 109.546  0.00 97.00      PROA   
ATOM   1693  CA  LYS P 110     -37.178 -77.550 108.933  0.00 97.00      PROA   
ATOM   1694  HA  LYS P 110     -37.789 -76.806 109.425  0.00 97.00      PROA   
ATOM   1695  CB  LYS P 110     -36.564 -76.986 107.620  0.00 97.00      PROA   
ATOM   1696  HB1 LYS P 110     -37.371 -76.539 107.000  0.00 97.00      PROA   
ATOM   1697  HB2 LYS P 110     -36.111 -77.820 107.038  0.00 97.00      PROA   
ATOM   1698  CG  LYS P 110     -35.454 -75.932 107.840  0.00 97.00      PROA   
ATOM   1699  HG1 LYS P 110     -35.100 -75.583 106.844  0.00 97.00      PROA   
ATOM   1700  HG2 LYS P 110     -34.587 -76.422 108.338  0.00 97.00      PROA   
ATOM   1701  CD  LYS P 110     -35.900 -74.727 108.693  0.00 97.00      PROA   
ATOM   1702  HD1 LYS P 110     -36.337 -75.103 109.639  0.00 97.00      PROA   
ATOM   1703  HD2 LYS P 110     -36.708 -74.169 108.174  0.00 97.00      PROA   
ATOM   1704  CE  LYS P 110     -34.765 -73.779 109.106  0.00 97.00      PROA   
ATOM   1705  HE1 LYS P 110     -33.950 -74.337 109.606  0.00 97.00      PROA   
ATOM   1706  HE2 LYS P 110     -35.144 -72.989 109.790  0.00 97.00      PROA   
ATOM   1707  NZ  LYS P 110     -34.160 -73.133 107.928  0.00 97.00      PROA   
ATOM   1708  HZ1 LYS P 110     -34.908 -72.724 107.334  0.00 97.00      PROA   
ATOM   1709  HZ2 LYS P 110     -33.643 -73.863 107.397  0.00 97.00      PROA   
ATOM   1710  HZ3 LYS P 110     -33.499 -72.391 108.235  0.00 97.00      PROA   
ATOM   1711  C   LYS P 110     -38.041 -78.756 108.638  0.00 97.00      PROA   
ATOM   1712  O   LYS P 110     -37.524 -79.864 108.522  0.00 97.00      PROA   
ATOM   1713  N   LEU P 111     -39.384 -78.575 108.556  0.00 97.00      PROA   
ATOM   1714  HN  LEU P 111     -39.782 -77.666 108.664  0.00 97.00      PROA   
ATOM   1715  CA  LEU P 111     -40.367 -79.645 108.518  0.00 97.00      PROA   
ATOM   1716  HA  LEU P 111     -40.102 -80.359 109.286  0.00 97.00      PROA   
ATOM   1717  CB  LEU P 111     -41.803 -79.111 108.810  0.00 97.00      PROA   
ATOM   1718  HB1 LEU P 111     -42.535 -79.939 108.667  0.00 97.00      PROA   
ATOM   1719  HB2 LEU P 111     -42.050 -78.314 108.075  0.00 97.00      PROA   
ATOM   1720  CG  LEU P 111     -42.078 -78.564 110.240  0.00 97.00      PROA   
ATOM   1721  HG  LEU P 111     -43.182 -78.392 110.287  0.00 97.00      PROA   
ATOM   1722  CD1 LEU P 111     -41.738 -79.591 111.335  0.00 97.00      PROA   
ATOM   1723 HD11 LEU P 111     -40.643 -79.769 111.372  0.00 97.00      PROA   
ATOM   1724 HD12 LEU P 111     -42.252 -80.555 111.138  0.00 97.00      PROA   
ATOM   1725 HD13 LEU P 111     -42.062 -79.211 112.327  0.00 97.00      PROA   
ATOM   1726  CD2 LEU P 111     -41.425 -77.202 110.546  0.00 97.00      PROA   
ATOM   1727 HD21 LEU P 111     -41.638 -76.474 109.736  0.00 97.00      PROA   
ATOM   1728 HD22 LEU P 111     -40.327 -77.309 110.665  0.00 97.00      PROA   
ATOM   1729 HD23 LEU P 111     -41.829 -76.798 111.499  0.00 97.00      PROA   
ATOM   1730  C   LEU P 111     -40.411 -80.427 107.209  0.00 97.00      PROA   
ATOM   1731  O   LEU P 111     -41.383 -80.359 106.459  0.00 97.00      PROA   
ATOM   1732  N   VAL P 112     -39.364 -81.238 106.928  0.00 97.00      PROA   
ATOM   1733  HN  VAL P 112     -38.529 -81.152 107.470  0.00 97.00      PROA   
ATOM   1734  CA  VAL P 112     -39.304 -82.150 105.800  0.00 97.00      PROA   
ATOM   1735  HA  VAL P 112     -39.417 -81.528 104.923  0.00 97.00      PROA   
ATOM   1736  CB  VAL P 112     -37.962 -82.872 105.649  0.00 97.00      PROA   
ATOM   1737  HB  VAL P 112     -38.017 -83.578 104.786  0.00 97.00      PROA   
ATOM   1738  CG1 VAL P 112     -36.883 -81.822 105.309  0.00 97.00      PROA   
ATOM   1739 HG11 VAL P 112     -36.726 -81.130 106.163  0.00 97.00      PROA   
ATOM   1740 HG12 VAL P 112     -37.191 -81.232 104.421  0.00 97.00      PROA   
ATOM   1741 HG13 VAL P 112     -35.917 -82.320 105.081  0.00 97.00      PROA   
ATOM   1742  CG2 VAL P 112     -37.587 -83.679 106.913  0.00 97.00      PROA   
ATOM   1743 HG21 VAL P 112     -38.373 -84.419 107.163  0.00 97.00      PROA   
ATOM   1744 HG22 VAL P 112     -37.439 -83.008 107.785  0.00 97.00      PROA   
ATOM   1745 HG23 VAL P 112     -36.637 -84.231 106.740  0.00 97.00      PROA   
ATOM   1746  C   VAL P 112     -40.452 -83.147 105.757  0.00 97.00      PROA   
ATOM   1747  O   VAL P 112     -40.903 -83.679 106.771  0.00 97.00      PROA   
ATOM   1748  N   TYR P 113     -40.956 -83.381 104.528  0.00 97.00      PROA   
ATOM   1749  HN  TYR P 113     -40.555 -82.927 103.735  0.00 97.00      PROA   
ATOM   1750  CA  TYR P 113     -42.093 -84.221 104.242  0.00 97.00      PROA   
ATOM   1751  HA  TYR P 113     -42.500 -84.581 105.174  0.00 97.00      PROA   
ATOM   1752  CB  TYR P 113     -43.255 -83.472 103.514  0.00 97.00      PROA   
ATOM   1753  HB1 TYR P 113     -43.704 -82.758 104.240  0.00 97.00      PROA   
ATOM   1754  HB2 TYR P 113     -44.056 -84.175 103.205  0.00 97.00      PROA   
ATOM   1755  CG  TYR P 113     -42.817 -82.655 102.316  0.00 97.00      PROA   
ATOM   1756  CD1 TYR P 113     -42.253 -81.376 102.486  0.00 97.00      PROA   
ATOM   1757  HD1 TYR P 113     -42.094 -80.989 103.482  0.00 97.00      PROA   
ATOM   1758  CE1 TYR P 113     -41.878 -80.606 101.380  0.00 97.00      PROA   
ATOM   1759  HE1 TYR P 113     -41.424 -79.637 101.528  0.00 97.00      PROA   
ATOM   1760  CZ  TYR P 113     -42.105 -81.087 100.085  0.00 97.00      PROA   
ATOM   1761  OH  TYR P 113     -41.706 -80.324  98.972  0.00 97.00      PROA   
ATOM   1762  HH  TYR P 113     -40.947 -79.801  99.249  0.00 97.00      PROA   
ATOM   1763  CD2 TYR P 113     -43.059 -83.114 101.009  0.00 97.00      PROA   
ATOM   1764  HD2 TYR P 113     -43.519 -84.077 100.858  0.00 97.00      PROA   
ATOM   1765  CE2 TYR P 113     -42.709 -82.334  99.898  0.00 97.00      PROA   
ATOM   1766  HE2 TYR P 113     -42.882 -82.705  98.898  0.00 97.00      PROA   
ATOM   1767  C   TYR P 113     -41.604 -85.446 103.505  0.00 97.00      PROA   
ATOM   1768  O   TYR P 113     -40.487 -85.481 103.008  0.00 97.00      PROA   
ATOM   1769  N   ASN P 114     -42.416 -86.523 103.479  0.00 97.00      PROA   
ATOM   1770  HN  ASN P 114     -43.311 -86.453 103.917  0.00 97.00      PROA   
ATOM   1771  CA  ASN P 114     -42.093 -87.801 102.861  0.00 97.00      PROA   
ATOM   1772  HA  ASN P 114     -42.903 -88.454 103.143  0.00 97.00      PROA   
ATOM   1773  CB  ASN P 114     -42.015 -87.732 101.304  0.00 97.00      PROA   
ATOM   1774  HB1 ASN P 114     -41.794 -88.732 100.875  0.00 97.00      PROA   
ATOM   1775  HB2 ASN P 114     -41.203 -87.037 101.003  0.00 97.00      PROA   
ATOM   1776  CG  ASN P 114     -43.310 -87.222 100.659  0.00 97.00      PROA   
ATOM   1777  OD1 ASN P 114     -43.276 -86.360  99.774  0.00 97.00      PROA   
ATOM   1778  ND2 ASN P 114     -44.482 -87.751 101.099  0.00 97.00      PROA   
ATOM   1779 HD21 ASN P 114     -45.317 -87.445 100.645  0.00 97.00      PROA   
ATOM   1780 HD22 ASN P 114     -44.482 -88.479 101.783  0.00 97.00      PROA   
ATOM   1781  C   ASN P 114     -40.841 -88.465 103.422  0.00 97.00      PROA   
ATOM   1782  O   ASN P 114     -39.929 -88.846 102.689  0.00 97.00      PROA   
ATOM   1783  N   VAL P 115     -40.781 -88.622 104.762  0.00 97.00      PROA   
ATOM   1784  HN  VAL P 115     -41.573 -88.396 105.325  0.00 97.00      PROA   
ATOM   1785  CA  VAL P 115     -39.626 -89.142 105.462  0.00 97.00      PROA   
ATOM   1786  HA  VAL P 115     -38.753 -88.766 104.952  0.00 97.00      PROA   
ATOM   1787  CB  VAL P 115     -39.530 -88.638 106.899  0.00 97.00      PROA   
ATOM   1788  HB  VAL P 115     -40.450 -88.917 107.461  0.00 97.00      PROA   
ATOM   1789  CG1 VAL P 115     -38.299 -89.236 107.619  0.00 97.00      PROA   
ATOM   1790 HG11 VAL P 115     -37.376 -89.025 107.038  0.00 97.00      PROA   
ATOM   1791 HG12 VAL P 115     -38.395 -90.333 107.748  0.00 97.00      PROA   
ATOM   1792 HG13 VAL P 115     -38.189 -88.781 108.626  0.00 97.00      PROA   
ATOM   1793  CG2 VAL P 115     -39.424 -87.098 106.855  0.00 97.00      PROA   
ATOM   1794 HG21 VAL P 115     -40.357 -86.638 106.470  0.00 97.00      PROA   
ATOM   1795 HG22 VAL P 115     -38.580 -86.790 106.202  0.00 97.00      PROA   
ATOM   1796 HG23 VAL P 115     -39.237 -86.696 107.872  0.00 97.00      PROA   
ATOM   1797  C   VAL P 115     -39.571 -90.657 105.388  0.00 97.00      PROA   
ATOM   1798  O   VAL P 115     -40.485 -91.361 105.801  0.00 97.00      PROA   
ATOM   1799  N   LEU P 116     -38.456 -91.183 104.847  0.00 97.00      PROA   
ATOM   1800  HN  LEU P 116     -37.754 -90.565 104.499  0.00 97.00      PROA   
ATOM   1801  CA  LEU P 116     -38.204 -92.593 104.661  0.00 97.00      PROA   
ATOM   1802  HA  LEU P 116     -39.062 -93.172 104.966  0.00 97.00      PROA   
ATOM   1803  CB  LEU P 116     -37.842 -92.910 103.187  0.00 97.00      PROA   
ATOM   1804  HB1 LEU P 116     -37.430 -93.939 103.089  0.00 97.00      PROA   
ATOM   1805  HB2 LEU P 116     -37.051 -92.196 102.869  0.00 97.00      PROA   
ATOM   1806  CG  LEU P 116     -39.018 -92.791 102.192  0.00 97.00      PROA   
ATOM   1807  HG  LEU P 116     -39.567 -91.842 102.398  0.00 97.00      PROA   
ATOM   1808  CD1 LEU P 116     -38.505 -92.727 100.742  0.00 97.00      PROA   
ATOM   1809 HD11 LEU P 116     -37.948 -93.657 100.495  0.00 97.00      PROA   
ATOM   1810 HD12 LEU P 116     -37.828 -91.859 100.608  0.00 97.00      PROA   
ATOM   1811 HD13 LEU P 116     -39.358 -92.627 100.038  0.00 97.00      PROA   
ATOM   1812  CD2 LEU P 116     -39.992 -93.969 102.354  0.00 97.00      PROA   
ATOM   1813 HD21 LEU P 116     -40.377 -94.015 103.392  0.00 97.00      PROA   
ATOM   1814 HD22 LEU P 116     -39.474 -94.925 102.127  0.00 97.00      PROA   
ATOM   1815 HD23 LEU P 116     -40.850 -93.860 101.658  0.00 97.00      PROA   
ATOM   1816  C   LEU P 116     -37.029 -93.008 105.510  0.00 97.00      PROA   
ATOM   1817  O   LEU P 116     -35.956 -92.423 105.432  0.00 97.00      PROA   
ATOM   1818  N   TYR P 117     -37.209 -94.065 106.330  0.00 97.00      PROA   
ATOM   1819  HN  TYR P 117     -38.121 -94.459 106.435  0.00 97.00      PROA   
ATOM   1820  CA  TYR P 117     -36.144 -94.726 107.058  0.00 97.00      PROA   
ATOM   1821  HA  TYR P 117     -35.285 -94.071 107.113  0.00 97.00      PROA   
ATOM   1822  CB  TYR P 117     -36.552 -95.126 108.501  0.00 97.00      PROA   
ATOM   1823  HB1 TYR P 117     -35.812 -95.826 108.945  0.00 97.00      PROA   
ATOM   1824  HB2 TYR P 117     -37.544 -95.628 108.494  0.00 97.00      PROA   
ATOM   1825  CG  TYR P 117     -36.633 -93.911 109.398  0.00 97.00      PROA   
ATOM   1826  CD1 TYR P 117     -35.580 -93.623 110.287  0.00 97.00      PROA   
ATOM   1827  HD1 TYR P 117     -34.698 -94.247 110.297  0.00 97.00      PROA   
ATOM   1828  CE1 TYR P 117     -35.665 -92.542 111.172  0.00 97.00      PROA   
ATOM   1829  HE1 TYR P 117     -34.855 -92.335 111.856  0.00 97.00      PROA   
ATOM   1830  CZ  TYR P 117     -36.807 -91.739 111.179  0.00 97.00      PROA   
ATOM   1831  OH  TYR P 117     -36.878 -90.671 112.087  0.00 97.00      PROA   
ATOM   1832  HH  TYR P 117     -37.775 -90.324 112.090  0.00 97.00      PROA   
ATOM   1833  CD2 TYR P 117     -37.780 -93.094 109.423  0.00 97.00      PROA   
ATOM   1834  HD2 TYR P 117     -38.602 -93.307 108.756  0.00 97.00      PROA   
ATOM   1835  CE2 TYR P 117     -37.865 -92.007 110.304  0.00 97.00      PROA   
ATOM   1836  HE2 TYR P 117     -38.745 -91.380 110.312  0.00 97.00      PROA   
ATOM   1837  C   TYR P 117     -35.710 -95.964 106.301  0.00 97.00      PROA   
ATOM   1838  O   TYR P 117     -36.537 -96.770 105.887  0.00 97.00      PROA   
ATOM   1839  N   TYR P 118     -34.381 -96.125 106.099  0.00 97.00      PROA   
ATOM   1840  HN  TYR P 118     -33.740 -95.441 106.444  0.00 97.00      PROA   
ATOM   1841  CA  TYR P 118     -33.769 -97.176 105.313  0.00 97.00      PROA   
ATOM   1842  HA  TYR P 118     -34.532 -97.830 104.931  0.00 97.00      PROA   
ATOM   1843  CB  TYR P 118     -32.851 -96.671 104.148  0.00 97.00      PROA   
ATOM   1844  HB1 TYR P 118     -32.426 -97.545 103.607  0.00 97.00      PROA   
ATOM   1845  HB2 TYR P 118     -32.007 -96.093 104.579  0.00 97.00      PROA   
ATOM   1846  CG  TYR P 118     -33.508 -95.761 103.126  0.00 97.00      PROA   
ATOM   1847  CD1 TYR P 118     -33.923 -94.465 103.474  0.00 97.00      PROA   
ATOM   1848  HD1 TYR P 118     -33.857 -94.134 104.495  0.00 97.00      PROA   
ATOM   1849  CE1 TYR P 118     -34.392 -93.571 102.509  0.00 97.00      PROA   
ATOM   1850  HE1 TYR P 118     -34.700 -92.586 102.818  0.00 97.00      PROA   
ATOM   1851  CZ  TYR P 118     -34.435 -93.945 101.163  0.00 97.00      PROA   
ATOM   1852  OH  TYR P 118     -34.871 -93.012 100.201  0.00 97.00      PROA   
ATOM   1853  HH  TYR P 118     -35.098 -92.209 100.685  0.00 97.00      PROA   
ATOM   1854  CD2 TYR P 118     -33.554 -96.123 101.764  0.00 97.00      PROA   
ATOM   1855  HD2 TYR P 118     -33.200 -97.095 101.460  0.00 97.00      PROA   
ATOM   1856  CE2 TYR P 118     -34.017 -95.227 100.788  0.00 97.00      PROA   
ATOM   1857  HE2 TYR P 118     -34.033 -95.521  99.749  0.00 97.00      PROA   
ATOM   1858  C   TYR P 118     -32.881 -97.995 106.222  0.00 97.00      PROA   
ATOM   1859  O   TYR P 118     -32.266 -97.470 107.146  0.00 97.00      PROA   
ATOM   1860  N   ARG P 119     -32.795 -99.320 105.965  0.00 97.00      PROA   
ATOM   1861  HN  ARG P 119     -33.348 -99.729 105.241  0.00 97.00      PROA   
ATOM   1862  CA  ARG P 119     -31.823-100.194 106.578  0.00 97.00      PROA   
ATOM   1863  HA  ARG P 119     -31.007 -99.590 106.940  0.00 97.00      PROA   
ATOM   1864  CB  ARG P 119     -32.361-101.005 107.787  0.00 97.00      PROA   
ATOM   1865  HB1 ARG P 119     -33.349-101.441 107.518  0.00 97.00      PROA   
ATOM   1866  HB2 ARG P 119     -32.519-100.280 108.617  0.00 97.00      PROA   
ATOM   1867  CG  ARG P 119     -31.411-102.131 108.250  0.00 97.00      PROA   
ATOM   1868  HG1 ARG P 119     -30.380-101.710 108.269  0.00 97.00      PROA   
ATOM   1869  HG2 ARG P 119     -31.422-102.964 107.514  0.00 97.00      PROA   
ATOM   1870  CD  ARG P 119     -31.656-102.703 109.651  0.00 97.00      PROA   
ATOM   1871  HD1 ARG P 119     -31.768-101.906 110.406  0.00 97.00      PROA   
ATOM   1872  HD2 ARG P 119     -30.787-103.327 109.947  0.00 97.00      PROA   
ATOM   1873  NE  ARG P 119     -32.841-103.612 109.654  0.00 97.00      PROA   
ATOM   1874  HE  ARG P 119     -32.679-104.596 109.642  0.00 97.00      PROA   
ATOM   1875  CZ  ARG P 119     -34.071-103.249 110.074  0.00 97.00      PROA   
ATOM   1876  NH1 ARG P 119     -34.480-101.982 110.126  0.00 97.00      PROA   
ATOM   1877 HH11 ARG P 119     -33.871-101.295 109.745  0.00 97.00      PROA   
ATOM   1878 HH12 ARG P 119     -35.447-101.806 110.289  0.00 97.00      PROA   
ATOM   1879  NH2 ARG P 119     -34.887-104.230 110.486  0.00 97.00      PROA   
ATOM   1880 HH21 ARG P 119     -34.461-105.128 110.584  0.00 97.00      PROA   
ATOM   1881 HH22 ARG P 119     -35.649-104.004 111.090  0.00 97.00      PROA   
ATOM   1882  C   ARG P 119     -31.248-101.111 105.524  0.00 97.00      PROA   
ATOM   1883  O   ARG P 119     -31.982-101.805 104.824  0.00 97.00      PROA   
ATOM   1884  N   ASN P 120     -29.898-101.130 105.395  0.00 97.00      PROA   
ATOM   1885  HN  ASN P 120     -29.342-100.567 106.007  0.00 97.00      PROA   
ATOM   1886  CA  ASN P 120     -29.149-101.989 104.489  0.00 97.00      PROA   
ATOM   1887  HA  ASN P 120     -28.121-101.662 104.550  0.00 97.00      PROA   
ATOM   1888  CB  ASN P 120     -29.198-103.485 104.915  0.00 97.00      PROA   
ATOM   1889  HB1 ASN P 120     -28.589-104.108 104.227  0.00 97.00      PROA   
ATOM   1890  HB2 ASN P 120     -30.248-103.847 104.897  0.00 97.00      PROA   
ATOM   1891  CG  ASN P 120     -28.613-103.635 106.326  0.00 97.00      PROA   
ATOM   1892  OD1 ASN P 120     -27.775-102.839 106.753  0.00 97.00      PROA   
ATOM   1893  ND2 ASN P 120     -29.091-104.659 107.085  0.00 97.00      PROA   
ATOM   1894 HD21 ASN P 120     -28.765-104.746 108.026  0.00 97.00      PROA   
ATOM   1895 HD22 ASN P 120     -29.730-105.316 106.689  0.00 97.00      PROA   
ATOM   1896  C   ASN P 120     -29.551-101.800 103.034  0.00 97.00      PROA   
ATOM   1897  O   ASN P 120     -29.810-102.759 102.309  0.00 97.00      PROA   
ATOM   1898  N   GLY P 121     -29.624-100.524 102.584  0.00 97.00      PROA   
ATOM   1899  HN  GLY P 121     -29.379 -99.776 103.196  0.00 97.00      PROA   
ATOM   1900  CA  GLY P 121     -30.033-100.151 101.238  0.00 97.00      PROA   
ATOM   1901  HA1 GLY P 121     -29.733-100.923 100.542  0.00 97.00      PROA   
ATOM   1902  HA2 GLY P 121     -29.571 -99.200 101.017  0.00 97.00      PROA   
ATOM   1903  C   GLY P 121     -31.521 -99.955 101.094  0.00 97.00      PROA   
ATOM   1904  O   GLY P 121     -31.959 -99.051 100.387  0.00 97.00      PROA   
ATOM   1905  N   LYS P 122     -32.347-100.800 101.742  0.00 97.00      PROA   
ATOM   1906  HN  LYS P 122     -31.973-101.522 102.322  0.00 97.00      PROA   
ATOM   1907  CA  LYS P 122     -33.784-100.778 101.557  0.00 97.00      PROA   
ATOM   1908  HA  LYS P 122     -33.990-100.395 100.567  0.00 97.00      PROA   
ATOM   1909  CB  LYS P 122     -34.393-102.207 101.584  0.00 97.00      PROA   
ATOM   1910  HB1 LYS P 122     -33.957-102.761 102.446  0.00 97.00      PROA   
ATOM   1911  HB2 LYS P 122     -34.081-102.733 100.656  0.00 97.00      PROA   
ATOM   1912  CG  LYS P 122     -35.925-102.228 101.719  0.00 97.00      PROA   
ATOM   1913  HG1 LYS P 122     -36.356-101.488 101.006  0.00 97.00      PROA   
ATOM   1914  HG2 LYS P 122     -36.191-101.910 102.753  0.00 97.00      PROA   
ATOM   1915  CD  LYS P 122     -36.605-103.577 101.467  0.00 97.00      PROA   
ATOM   1916  HD1 LYS P 122     -36.185-104.329 102.172  0.00 97.00      PROA   
ATOM   1917  HD2 LYS P 122     -36.375-103.904 100.428  0.00 97.00      PROA   
ATOM   1918  CE  LYS P 122     -38.123-103.451 101.667  0.00 97.00      PROA   
ATOM   1919  HE1 LYS P 122     -38.538-102.676 100.986  0.00 97.00      PROA   
ATOM   1920  HE2 LYS P 122     -38.351-103.161 102.715  0.00 97.00      PROA   
ATOM   1921  NZ  LYS P 122     -38.815-104.727 101.381  0.00 97.00      PROA   
ATOM   1922  HZ1 LYS P 122     -38.436-105.471 102.000  0.00 97.00      PROA   
ATOM   1923  HZ2 LYS P 122     -38.658-104.988 100.387  0.00 97.00      PROA   
ATOM   1924  HZ3 LYS P 122     -39.835-104.617 101.555  0.00 97.00      PROA   
ATOM   1925  C   LYS P 122     -34.528 -99.872 102.521  0.00 97.00      PROA   
ATOM   1926  O   LYS P 122     -34.386 -99.978 103.733  0.00 97.00      PROA   
ATOM   1927  N   ALA P 123     -35.407 -98.985 101.990  0.00 97.00      PROA   
ATOM   1928  HN  ALA P 123     -35.438 -98.828 101.006  0.00 97.00      PROA   
ATOM   1929  CA  ALA P 123     -36.421 -98.290 102.762  0.00 97.00      PROA   
ATOM   1930  HA  ALA P 123     -35.927 -97.742 103.545  0.00 97.00      PROA   
ATOM   1931  CB  ALA P 123     -37.170 -97.263 101.891  0.00 97.00      PROA   
ATOM   1932  HB1 ALA P 123     -37.707 -97.765 101.059  0.00 97.00      PROA   
ATOM   1933  HB2 ALA P 123     -36.446 -96.545 101.449  0.00 97.00      PROA   
ATOM   1934  HB3 ALA P 123     -37.899 -96.684 102.495  0.00 97.00      PROA   
ATOM   1935  C   ALA P 123     -37.420 -99.249 103.402  0.00 97.00      PROA   
ATOM   1936  O   ALA P 123     -37.979-100.118 102.734  0.00 97.00      PROA   
ATOM   1937  N   PHE P 124     -37.664 -99.115 104.728  0.00 97.00      PROA   
ATOM   1938  HN  PHE P 124     -37.192 -98.413 105.259  0.00 97.00      PROA   
ATOM   1939  CA  PHE P 124     -38.521-100.037 105.451  0.00 97.00      PROA   
ATOM   1940  HA  PHE P 124     -39.027-100.691 104.755  0.00 97.00      PROA   
ATOM   1941  CB  PHE P 124     -37.704-100.943 106.433  0.00 97.00      PROA   
ATOM   1942  HB1 PHE P 124     -36.845-101.382 105.879  0.00 97.00      PROA   
ATOM   1943  HB2 PHE P 124     -38.349-101.783 106.771  0.00 97.00      PROA   
ATOM   1944  CG  PHE P 124     -37.159-100.242 107.662  0.00 97.00      PROA   
ATOM   1945  CD1 PHE P 124     -35.974 -99.492 107.598  0.00 97.00      PROA   
ATOM   1946  HD1 PHE P 124     -35.465 -99.397 106.651  0.00 97.00      PROA   
ATOM   1947  CE1 PHE P 124     -35.468 -98.849 108.735  0.00 97.00      PROA   
ATOM   1948  HE1 PHE P 124     -34.567 -98.258 108.667  0.00 97.00      PROA   
ATOM   1949  CZ  PHE P 124     -36.140 -98.965 109.958  0.00 97.00      PROA   
ATOM   1950  HZ  PHE P 124     -35.765 -98.454 110.833  0.00 97.00      PROA   
ATOM   1951  CD2 PHE P 124     -37.808-100.372 108.904  0.00 97.00      PROA   
ATOM   1952  HD2 PHE P 124     -38.717-100.951 108.972  0.00 97.00      PROA   
ATOM   1953  CE2 PHE P 124     -37.306 -99.735 110.045  0.00 97.00      PROA   
ATOM   1954  HE2 PHE P 124     -37.826 -99.823 110.988  0.00 97.00      PROA   
ATOM   1955  C   PHE P 124     -39.622 -99.299 106.185  0.00 97.00      PROA   
ATOM   1956  O   PHE P 124     -40.598 -99.929 106.591  0.00 97.00      PROA   
ATOM   1957  N   LYS P 125     -39.532 -97.958 106.361  0.00 97.00      PROA   
ATOM   1958  HN  LYS P 125     -38.735 -97.440 106.063  0.00 97.00      PROA   
ATOM   1959  CA  LYS P 125     -40.588 -97.266 107.076  0.00 97.00      PROA   
ATOM   1960  HA  LYS P 125     -41.520 -97.776 106.874  0.00 97.00      PROA   
ATOM   1961  CB  LYS P 125     -40.333 -97.307 108.605  0.00 97.00      PROA   
ATOM   1962  HB1 LYS P 125     -40.049 -96.318 109.015  0.00 97.00      PROA   
ATOM   1963  HB2 LYS P 125     -39.451 -97.967 108.775  0.00 97.00      PROA   
ATOM   1964  CG  LYS P 125     -41.496 -97.938 109.394  0.00 97.00      PROA   
ATOM   1965  HG1 LYS P 125     -41.182 -98.069 110.454  0.00 97.00      PROA   
ATOM   1966  HG2 LYS P 125     -41.698 -98.951 108.981  0.00 97.00      PROA   
ATOM   1967  CD  LYS P 125     -42.797 -97.120 109.355  0.00 97.00      PROA   
ATOM   1968  HD1 LYS P 125     -43.563 -97.658 109.958  0.00 97.00      PROA   
ATOM   1969  HD2 LYS P 125     -43.169 -97.070 108.307  0.00 97.00      PROA   
ATOM   1970  CE  LYS P 125     -42.616 -95.703 109.906  0.00 97.00      PROA   
ATOM   1971  HE1 LYS P 125     -41.889 -95.125 109.295  0.00 97.00      PROA   
ATOM   1972  HE2 LYS P 125     -42.256 -95.743 110.955  0.00 97.00      PROA   
ATOM   1973  NZ  LYS P 125     -43.889 -94.955 109.887  0.00 97.00      PROA   
ATOM   1974  HZ1 LYS P 125     -44.670 -95.532 110.251  0.00 97.00      PROA   
ATOM   1975  HZ2 LYS P 125     -44.090 -94.668 108.904  0.00 97.00      PROA   
ATOM   1976  HZ3 LYS P 125     -43.782 -94.090 110.457  0.00 97.00      PROA   
ATOM   1977  C   LYS P 125     -40.789 -95.844 106.591  0.00 97.00      PROA   
ATOM   1978  O   LYS P 125     -39.908 -94.997 106.689  0.00 97.00      PROA   
ATOM   1979  N   PHE P 126     -42.011 -95.556 106.085  0.00 97.00      PROA   
ATOM   1980  HN  PHE P 126     -42.671 -96.293 105.960  0.00 97.00      PROA   
ATOM   1981  CA  PHE P 126     -42.440 -94.268 105.577  0.00 97.00      PROA   
ATOM   1982  HA  PHE P 126     -41.565 -93.681 105.337  0.00 97.00      PROA   
ATOM   1983  CB  PHE P 126     -43.240 -94.502 104.256  0.00 97.00      PROA   
ATOM   1984  HB1 PHE P 126     -44.013 -95.282 104.437  0.00 97.00      PROA   
ATOM   1985  HB2 PHE P 126     -42.553 -94.896 103.478  0.00 97.00      PROA   
ATOM   1986  CG  PHE P 126     -43.924 -93.281 103.693  0.00 97.00      PROA   
ATOM   1987  CD1 PHE P 126     -43.164 -92.230 103.155  0.00 97.00      PROA   
ATOM   1988  HD1 PHE P 126     -42.086 -92.279 103.174  0.00 97.00      PROA   
ATOM   1989  CE1 PHE P 126     -43.793 -91.121 102.581  0.00 97.00      PROA   
ATOM   1990  HE1 PHE P 126     -43.191 -90.343 102.139  0.00 97.00      PROA   
ATOM   1991  CZ  PHE P 126     -45.191 -91.038 102.562  0.00 97.00      PROA   
ATOM   1992  HZ  PHE P 126     -45.685 -90.186 102.121  0.00 97.00      PROA   
ATOM   1993  CD2 PHE P 126     -45.328 -93.196 103.654  0.00 97.00      PROA   
ATOM   1994  HD2 PHE P 126     -45.928 -94.004 104.046  0.00 97.00      PROA   
ATOM   1995  CE2 PHE P 126     -45.958 -92.076 103.102  0.00 97.00      PROA   
ATOM   1996  HE2 PHE P 126     -47.036 -92.022 103.070  0.00 97.00      PROA   
ATOM   1997  C   PHE P 126     -43.251 -93.464 106.593  0.00 97.00      PROA   
ATOM   1998  O   PHE P 126     -44.058 -94.012 107.332  0.00 97.00      PROA   
ATOM   1999  N   PHE P 127     -43.066 -92.121 106.613  0.00 97.00      PROA   
ATOM   2000  HN  PHE P 127     -42.322 -91.720 106.082  0.00 97.00      PROA   
ATOM   2001  CA  PHE P 127     -43.912 -91.162 107.303  0.00 97.00      PROA   
ATOM   2002  HA  PHE P 127     -44.861 -91.622 107.541  0.00 97.00      PROA   
ATOM   2003  CB  PHE P 127     -43.260 -90.545 108.571  0.00 97.00      PROA   
ATOM   2004  HB1 PHE P 127     -43.909 -89.752 109.002  0.00 97.00      PROA   
ATOM   2005  HB2 PHE P 127     -42.291 -90.071 108.299  0.00 97.00      PROA   
ATOM   2006  CG  PHE P 127     -42.988 -91.540 109.668  0.00 97.00      PROA   
ATOM   2007  CD1 PHE P 127     -43.936 -91.745 110.689  0.00 97.00      PROA   
ATOM   2008  HD1 PHE P 127     -44.901 -91.262 110.627  0.00 97.00      PROA   
ATOM   2009  CE1 PHE P 127     -43.611 -92.492 111.829  0.00 97.00      PROA   
ATOM   2010  HE1 PHE P 127     -44.328 -92.603 112.629  0.00 97.00      PROA   
ATOM   2011  CZ  PHE P 127     -42.331 -93.045 111.957  0.00 97.00      PROA   
ATOM   2012  HZ  PHE P 127     -42.068 -93.597 112.847  0.00 97.00      PROA   
ATOM   2013  CD2 PHE P 127     -41.709 -92.109 109.808  0.00 97.00      PROA   
ATOM   2014  HD2 PHE P 127     -40.958 -91.918 109.054  0.00 97.00      PROA   
ATOM   2015  CE2 PHE P 127     -41.379 -92.852 110.949  0.00 97.00      PROA   
ATOM   2016  HE2 PHE P 127     -40.384 -93.257 111.065  0.00 97.00      PROA   
ATOM   2017  C   PHE P 127     -44.176 -89.992 106.369  0.00 97.00      PROA   
ATOM   2018  O   PHE P 127     -43.297 -89.562 105.634  0.00 97.00      PROA   
ATOM   2019  N   HSD P 128     -45.400 -89.414 106.375  0.00 97.00      PROA   
ATOM   2020  HN  HSD P 128     -46.155 -89.807 106.897  0.00 97.00      PROA   
ATOM   2021  CA  HSD P 128     -45.698 -88.182 105.654  0.00 97.00      PROA   
ATOM   2022  HA  HSD P 128     -45.380 -88.341 104.632  0.00 97.00      PROA   
ATOM   2023  CB  HSD P 128     -47.213 -87.876 105.601  0.00 97.00      PROA   
ATOM   2024  HB1 HSD P 128     -47.420 -86.791 105.472  0.00 97.00      PROA   
ATOM   2025  HB2 HSD P 128     -47.687 -88.194 106.553  0.00 97.00      PROA   
ATOM   2026  ND1 HSD P 128     -47.939 -88.073 103.180  0.00 97.00      PROA   
ATOM   2027  HD1 HSD P 128     -47.620 -87.167 102.899  0.00 97.00      PROA   
ATOM   2028  CG  HSD P 128     -47.859 -88.600 104.453  0.00 97.00      PROA   
ATOM   2029  CE1 HSD P 128     -48.638 -88.961 102.430  0.00 97.00      PROA   
ATOM   2030  HE1 HSD P 128     -48.872 -88.798 101.378  0.00 97.00      PROA   
ATOM   2031  NE2 HSD P 128     -49.024 -90.008 103.132  0.00 97.00      PROA   
ATOM   2032  CD2 HSD P 128     -48.544 -89.775 104.409  0.00 97.00      PROA   
ATOM   2033  HD2 HSD P 128     -48.753 -90.488 105.197  0.00 97.00      PROA   
ATOM   2034  C   HSD P 128     -44.923 -86.954 106.108  0.00 97.00      PROA   
ATOM   2035  O   HSD P 128     -44.578 -86.113 105.283  0.00 97.00      PROA   
ATOM   2036  N   TRP P 129     -44.638 -86.823 107.421  0.00 97.00      PROA   
ATOM   2037  HN  TRP P 129     -44.909 -87.529 108.065  0.00 97.00      PROA   
ATOM   2038  CA  TRP P 129     -43.978 -85.672 108.009  0.00 97.00      PROA   
ATOM   2039  HA  TRP P 129     -43.557 -85.047 107.231  0.00 97.00      PROA   
ATOM   2040  CB  TRP P 129     -44.924 -84.830 108.915  0.00 97.00      PROA   
ATOM   2041  HB1 TRP P 129     -44.407 -83.891 109.213  0.00 97.00      PROA   
ATOM   2042  HB2 TRP P 129     -45.146 -85.393 109.848  0.00 97.00      PROA   
ATOM   2043  CG  TRP P 129     -46.234 -84.479 108.280  0.00 97.00      PROA   
ATOM   2044  CD1 TRP P 129     -46.521 -83.345 107.565  0.00 97.00      PROA   
ATOM   2045  HD1 TRP P 129     -45.822 -82.540 107.390  0.00 97.00      PROA   
ATOM   2046  NE1 TRP P 129     -47.819 -83.397 107.122  0.00 97.00      PROA   
ATOM   2047  HE1 TRP P 129     -48.318 -82.670 106.703  0.00 97.00      PROA   
ATOM   2048  CE2 TRP P 129     -48.400 -84.559 107.536  0.00 97.00      PROA   
ATOM   2049  CD2 TRP P 129     -47.437 -85.270 108.286  0.00 97.00      PROA   
ATOM   2050  CE3 TRP P 129     -47.785 -86.492 108.864  0.00 97.00      PROA   
ATOM   2051  HE3 TRP P 129     -47.083 -87.044 109.472  0.00 97.00      PROA   
ATOM   2052  CZ3 TRP P 129     -49.078 -86.988 108.665  0.00 97.00      PROA   
ATOM   2053  HZ3 TRP P 129     -49.369 -87.927 109.114  0.00 97.00      PROA   
ATOM   2054  CZ2 TRP P 129     -49.679 -85.054 107.328  0.00 97.00      PROA   
ATOM   2055  HZ2 TRP P 129     -50.412 -84.506 106.755  0.00 97.00      PROA   
ATOM   2056  CH2 TRP P 129     -50.005 -86.284 107.901  0.00 97.00      PROA   
ATOM   2057  HH2 TRP P 129     -51.000 -86.685 107.766  0.00 97.00      PROA   
ATOM   2058  C   TRP P 129     -42.846 -86.204 108.855  0.00 97.00      PROA   
ATOM   2059  O   TRP P 129     -42.725 -87.410 109.062  0.00 97.00      PROA   
ATOM   2060  N   ASN P 130     -41.958 -85.313 109.357  0.00 97.00      PROA   
ATOM   2061  HN  ASN P 130     -42.001 -84.348 109.103  0.00 97.00      PROA   
ATOM   2062  CA  ASN P 130     -40.890 -85.686 110.266  0.00 97.00      PROA   
ATOM   2063  HA  ASN P 130     -40.300 -86.422 109.739  0.00 97.00      PROA   
ATOM   2064  CB  ASN P 130     -39.993 -84.456 110.594  0.00 97.00      PROA   
ATOM   2065  HB1 ASN P 130     -40.537 -83.746 111.252  0.00 97.00      PROA   
ATOM   2066  HB2 ASN P 130     -39.729 -83.920 109.656  0.00 97.00      PROA   
ATOM   2067  CG  ASN P 130     -38.701 -84.866 111.297  0.00 97.00      PROA   
ATOM   2068  OD1 ASN P 130     -38.441 -84.469 112.432  0.00 97.00      PROA   
ATOM   2069  ND2 ASN P 130     -37.880 -85.704 110.612  0.00 97.00      PROA   
ATOM   2070 HD21 ASN P 130     -37.010 -85.952 111.040  0.00 97.00      PROA   
ATOM   2071 HD22 ASN P 130     -38.106 -85.983 109.681  0.00 97.00      PROA   
ATOM   2072  C   ASN P 130     -41.393 -86.352 111.553  0.00 97.00      PROA   
ATOM   2073  O   ASN P 130     -42.312 -85.871 112.213  0.00 97.00      PROA   
ATOM   2074  N   SER P 131     -40.780 -87.498 111.925  0.00 97.00      PROA   
ATOM   2075  HN  SER P 131     -40.028 -87.874 111.389  0.00 97.00      PROA   
ATOM   2076  CA  SER P 131     -41.175 -88.282 113.076  0.00 97.00      PROA   
ATOM   2077  HA  SER P 131     -41.413 -87.623 113.899  0.00 97.00      PROA   
ATOM   2078  CB  SER P 131     -42.371 -89.241 112.783  0.00 97.00      PROA   
ATOM   2079  HB1 SER P 131     -42.148 -89.841 111.876  0.00 97.00      PROA   
ATOM   2080  HB2 SER P 131     -43.265 -88.617 112.568  0.00 97.00      PROA   
ATOM   2081  OG  SER P 131     -42.695 -90.121 113.864  0.00 97.00      PROA   
ATOM   2082  HG1 SER P 131     -42.041 -90.830 113.860  0.00 97.00      PROA   
ATOM   2083  C   SER P 131     -39.970 -89.090 113.442  0.00 97.00      PROA   
ATOM   2084  O   SER P 131     -39.098 -89.305 112.611  0.00 97.00      PROA   
ATOM   2085  N   ASN P 132     -39.913 -89.582 114.700  0.00 97.00      PROA   
ATOM   2086  HN  ASN P 132     -40.660 -89.394 115.333  0.00 97.00      PROA   
ATOM   2087  CA  ASN P 132     -38.920 -90.539 115.141  0.00 97.00      PROA   
ATOM   2088  HA  ASN P 132     -37.969 -90.272 114.701  0.00 97.00      PROA   
ATOM   2089  CB  ASN P 132     -38.747 -90.544 116.697  0.00 97.00      PROA   
ATOM   2090  HB1 ASN P 132     -38.631 -89.502 117.062  0.00 97.00      PROA   
ATOM   2091  HB2 ASN P 132     -37.811 -91.091 116.945  0.00 97.00      PROA   
ATOM   2092  CG  ASN P 132     -39.882 -91.253 117.455  0.00 97.00      PROA   
ATOM   2093  OD1 ASN P 132     -39.842 -92.473 117.637  0.00 97.00      PROA   
ATOM   2094  ND2 ASN P 132     -40.899 -90.491 117.935  0.00 97.00      PROA   
ATOM   2095 HD21 ASN P 132     -41.627 -90.959 118.432  0.00 97.00      PROA   
ATOM   2096 HD22 ASN P 132     -40.896 -89.500 117.816  0.00 97.00      PROA   
ATOM   2097  C   ASN P 132     -39.306 -91.914 114.624  0.00 97.00      PROA   
ATOM   2098  O   ASN P 132     -40.434 -92.141 114.193  0.00 97.00      PROA   
ATOM   2099  N   LEU P 133     -38.361 -92.871 114.694  0.00 97.00      PROA   
ATOM   2100  HN  LEU P 133     -37.421 -92.643 114.940  0.00 97.00      PROA   
ATOM   2101  CA  LEU P 133     -38.661 -94.274 114.578  0.00 97.00      PROA   
ATOM   2102  HA  LEU P 133     -39.730 -94.430 114.587  0.00 97.00      PROA   
ATOM   2103  CB  LEU P 133     -38.062 -94.859 113.277  0.00 97.00      PROA   
ATOM   2104  HB1 LEU P 133     -36.954 -94.893 113.319  0.00 97.00      PROA   
ATOM   2105  HB2 LEU P 133     -38.325 -94.136 112.468  0.00 97.00      PROA   
ATOM   2106  CG  LEU P 133     -38.612 -96.234 112.836  0.00 97.00      PROA   
ATOM   2107  HG  LEU P 133     -39.722 -96.221 112.953  0.00 97.00      PROA   
ATOM   2108  CD1 LEU P 133     -38.302 -96.451 111.348  0.00 97.00      PROA   
ATOM   2109 HD11 LEU P 133     -37.203 -96.454 111.190  0.00 97.00      PROA   
ATOM   2110 HD12 LEU P 133     -38.742 -95.636 110.737  0.00 97.00      PROA   
ATOM   2111 HD13 LEU P 133     -38.714 -97.422 111.004  0.00 97.00      PROA   
ATOM   2112  CD2 LEU P 133     -38.051 -97.410 113.652  0.00 97.00      PROA   
ATOM   2113 HD21 LEU P 133     -38.391 -97.367 114.705  0.00 97.00      PROA   
ATOM   2114 HD22 LEU P 133     -36.940 -97.386 113.637  0.00 97.00      PROA   
ATOM   2115 HD23 LEU P 133     -38.389 -98.376 113.223  0.00 97.00      PROA   
ATOM   2116  C   LEU P 133     -38.075 -94.919 115.813  0.00 97.00      PROA   
ATOM   2117  O   LEU P 133     -36.864 -94.939 115.998  0.00 97.00      PROA   
ATOM   2118  N   THR P 134     -38.934 -95.475 116.701  0.00 97.00      PROA   
ATOM   2119  HN  THR P 134     -39.919 -95.416 116.564  0.00 97.00      PROA   
ATOM   2120  CA  THR P 134     -38.486 -96.143 117.912  0.00 97.00      PROA   
ATOM   2121  HA  THR P 134     -37.419 -96.024 118.029  0.00 97.00      PROA   
ATOM   2122  CB  THR P 134     -39.129 -95.621 119.193  0.00 97.00      PROA   
ATOM   2123  HB  THR P 134     -40.239 -95.685 119.128  0.00 97.00      PROA   
ATOM   2124  OG1 THR P 134     -38.760 -94.265 119.407  0.00 97.00      PROA   
ATOM   2125  HG1 THR P 134     -39.159 -93.751 118.700  0.00 97.00      PROA   
ATOM   2126  CG2 THR P 134     -38.634 -96.403 120.427  0.00 97.00      PROA   
ATOM   2127 HG21 THR P 134     -37.523 -96.388 120.464  0.00 97.00      PROA   
ATOM   2128 HG22 THR P 134     -38.981 -97.456 120.417  0.00 97.00      PROA   
ATOM   2129 HG23 THR P 134     -39.019 -95.925 121.353  0.00 97.00      PROA   
ATOM   2130  C   THR P 134     -38.762 -97.618 117.769  0.00 97.00      PROA   
ATOM   2131  O   THR P 134     -39.898 -98.047 117.582  0.00 97.00      PROA   
ATOM   2132  N   ILE P 135     -37.696 -98.438 117.868  0.00 97.00      PROA   
ATOM   2133  HN  ILE P 135     -36.779 -98.054 117.985  0.00 97.00      PROA   
ATOM   2134  CA  ILE P 135     -37.763 -99.881 117.831  0.00 97.00      PROA   
ATOM   2135  HA  ILE P 135     -38.648-100.191 117.293  0.00 97.00      PROA   
ATOM   2136  CB  ILE P 135     -36.524-100.488 117.166  0.00 97.00      PROA   
ATOM   2137  HB  ILE P 135     -35.631-100.130 117.728  0.00 97.00      PROA   
ATOM   2138  CG2 ILE P 135     -36.555-102.031 117.242  0.00 97.00      PROA   
ATOM   2139 HG21 ILE P 135     -37.450-102.431 116.720  0.00 97.00      PROA   
ATOM   2140 HG22 ILE P 135     -36.568-102.382 118.291  0.00 97.00      PROA   
ATOM   2141 HG23 ILE P 135     -35.648-102.457 116.767  0.00 97.00      PROA   
ATOM   2142  CG1 ILE P 135     -36.343-100.009 115.701  0.00 97.00      PROA   
ATOM   2143 HG11 ILE P 135     -36.736 -98.979 115.580  0.00 97.00      PROA   
ATOM   2144 HG12 ILE P 135     -36.938-100.666 115.029  0.00 97.00      PROA   
ATOM   2145  CD  ILE P 135     -34.872 -99.978 115.264  0.00 97.00      PROA   
ATOM   2146  HD1 ILE P 135     -34.355-100.931 115.506  0.00 97.00      PROA   
ATOM   2147  HD2 ILE P 135     -34.346 -99.159 115.798  0.00 97.00      PROA   
ATOM   2148  HD3 ILE P 135     -34.784 -99.790 114.174  0.00 97.00      PROA   
ATOM   2149  C   ILE P 135     -37.865-100.344 119.272  0.00 97.00      PROA   
ATOM   2150  O   ILE P 135     -36.919-100.213 120.038  0.00 97.00      PROA   
ATOM   2151  N   LEU P 136     -39.032-100.891 119.683  0.00 97.00      PROA   
ATOM   2152  HN  LEU P 136     -39.812-100.920 119.062  0.00 97.00      PROA   
ATOM   2153  CA  LEU P 136     -39.320-101.319 121.044  0.00 97.00      PROA   
ATOM   2154  HA  LEU P 136     -39.167-100.458 121.680  0.00 97.00      PROA   
ATOM   2155  CB  LEU P 136     -40.787-101.813 121.200  0.00 97.00      PROA   
ATOM   2156  HB1 LEU P 136     -40.914-102.220 122.229  0.00 97.00      PROA   
ATOM   2157  HB2 LEU P 136     -40.977-102.640 120.483  0.00 97.00      PROA   
ATOM   2158  CG  LEU P 136     -41.908-100.746 121.034  0.00 97.00      PROA   
ATOM   2159  HG  LEU P 136     -42.855-101.253 121.346  0.00 97.00      PROA   
ATOM   2160  CD1 LEU P 136     -41.715 -99.543 121.974  0.00 97.00      PROA   
ATOM   2161 HD11 LEU P 136     -40.824 -98.953 121.672  0.00 97.00      PROA   
ATOM   2162 HD12 LEU P 136     -41.578 -99.885 123.021  0.00 97.00      PROA   
ATOM   2163 HD13 LEU P 136     -42.603 -98.878 121.932  0.00 97.00      PROA   
ATOM   2164  CD2 LEU P 136     -42.139-100.274 119.584  0.00 97.00      PROA   
ATOM   2165 HD21 LEU P 136     -42.227-101.141 118.897  0.00 97.00      PROA   
ATOM   2166 HD22 LEU P 136     -41.308 -99.623 119.246  0.00 97.00      PROA   
ATOM   2167 HD23 LEU P 136     -43.076 -99.681 119.527  0.00 97.00      PROA   
ATOM   2168  C   LEU P 136     -38.389-102.395 121.586  0.00 97.00      PROA   
ATOM   2169  O   LEU P 136     -37.990-102.347 122.749  0.00 97.00      PROA   
ATOM   2170  N   LYS P 137     -38.026-103.392 120.751  0.00 97.00      PROA   
ATOM   2171  HN  LYS P 137     -38.394-103.433 119.828  0.00 97.00      PROA   
ATOM   2172  CA  LYS P 137     -37.019-104.375 121.087  0.00 97.00      PROA   
ATOM   2173  HA  LYS P 137     -36.382-103.990 121.873  0.00 97.00      PROA   
ATOM   2174  CB  LYS P 137     -37.636-105.723 121.545  0.00 97.00      PROA   
ATOM   2175  HB1 LYS P 137     -36.835-106.489 121.627  0.00 97.00      PROA   
ATOM   2176  HB2 LYS P 137     -38.359-106.074 120.776  0.00 97.00      PROA   
ATOM   2177  CG  LYS P 137     -38.358-105.644 122.904  0.00 97.00      PROA   
ATOM   2178  HG1 LYS P 137     -39.201-104.922 122.840  0.00 97.00      PROA   
ATOM   2179  HG2 LYS P 137     -37.641-105.246 123.652  0.00 97.00      PROA   
ATOM   2180  CD  LYS P 137     -38.895-107.010 123.369  0.00 97.00      PROA   
ATOM   2181  HD1 LYS P 137     -38.061-107.748 123.360  0.00 97.00      PROA   
ATOM   2182  HD2 LYS P 137     -39.650-107.359 122.630  0.00 97.00      PROA   
ATOM   2183  CE  LYS P 137     -39.546-107.002 124.760  0.00 97.00      PROA   
ATOM   2184  HE1 LYS P 137     -39.941-108.016 124.995  0.00 97.00      PROA   
ATOM   2185  HE2 LYS P 137     -40.375-106.268 124.819  0.00 97.00      PROA   
ATOM   2186  NZ  LYS P 137     -38.540-106.674 125.796  0.00 97.00      PROA   
ATOM   2187  HZ1 LYS P 137     -38.409-105.645 125.885  0.00 97.00      PROA   
ATOM   2188  HZ2 LYS P 137     -37.640-107.107 125.507  0.00 97.00      PROA   
ATOM   2189  HZ3 LYS P 137     -38.826-107.082 126.709  0.00 97.00      PROA   
ATOM   2190  C   LYS P 137     -36.146-104.606 119.874  0.00 97.00      PROA   
ATOM   2191  O   LYS P 137     -36.603-105.133 118.861  0.00 97.00      PROA   
ATOM   2192  N   THR P 138     -34.846-104.224 119.938  0.00 97.00      PROA   
ATOM   2193  HN  THR P 138     -34.504-103.724 120.736  0.00 97.00      PROA   
ATOM   2194  CA  THR P 138     -33.899-104.426 118.850  0.00 97.00      PROA   
ATOM   2195  HA  THR P 138     -34.450-104.260 117.935  0.00 97.00      PROA   
ATOM   2196  CB  THR P 138     -32.741-103.426 118.838  0.00 97.00      PROA   
ATOM   2197  HB  THR P 138     -33.155-102.419 119.080  0.00 97.00      PROA   
ATOM   2198  OG1 THR P 138     -32.138-103.338 117.552  0.00 97.00      PROA   
ATOM   2199  HG1 THR P 138     -31.413-102.719 117.661  0.00 97.00      PROA   
ATOM   2200  CG2 THR P 138     -31.644-103.769 119.857  0.00 97.00      PROA   
ATOM   2201 HG21 THR P 138     -31.113-104.706 119.586  0.00 97.00      PROA   
ATOM   2202 HG22 THR P 138     -32.075-103.889 120.870  0.00 97.00      PROA   
ATOM   2203 HG23 THR P 138     -30.891-102.953 119.899  0.00 97.00      PROA   
ATOM   2204  C   THR P 138     -33.425-105.869 118.816  0.00 97.00      PROA   
ATOM   2205  O   THR P 138     -33.698-106.661 119.709  0.00 97.00      PROA   
ATOM   2206  N   ASN P 139     -32.758-106.266 117.715  0.00 97.00      PROA   
ATOM   2207  HN  ASN P 139     -32.469-105.597 117.037  0.00 97.00      PROA   
ATOM   2208  CA  ASN P 139     -32.460-107.655 117.451  0.00 97.00      PROA   
ATOM   2209  HA  ASN P 139     -31.978-108.069 118.327  0.00 97.00      PROA   
ATOM   2210  CB  ASN P 139     -33.743-108.481 117.123  0.00 97.00      PROA   
ATOM   2211  HB1 ASN P 139     -34.384-108.526 118.030  0.00 97.00      PROA   
ATOM   2212  HB2 ASN P 139     -33.489-109.527 116.855  0.00 97.00      PROA   
ATOM   2213  CG  ASN P 139     -34.529-107.855 115.962  0.00 97.00      PROA   
ATOM   2214  OD1 ASN P 139     -34.153-108.016 114.798  0.00 97.00      PROA   
ATOM   2215  ND2 ASN P 139     -35.651-107.149 116.272  0.00 97.00      PROA   
ATOM   2216 HD21 ASN P 139     -36.204-106.784 115.524  0.00 97.00      PROA   
ATOM   2217 HD22 ASN P 139     -35.908-106.999 117.226  0.00 97.00      PROA   
ATOM   2218  C   ASN P 139     -31.448-107.686 116.324  0.00 97.00      PROA   
ATOM   2219  O   ASN P 139     -31.110-106.653 115.751  0.00 97.00      PROA   
ATOM   2220  N   MET P 140     -30.932-108.887 115.969  0.00 97.00      PROA   
ATOM   2221  HN  MET P 140     -31.165-109.712 116.482  0.00 97.00      PROA   
ATOM   2222  CA  MET P 140     -29.971-109.083 114.894  0.00 97.00      PROA   
ATOM   2223  HA  MET P 140     -29.091-108.508 115.148  0.00 97.00      PROA   
ATOM   2224  CB  MET P 140     -29.552-110.570 114.800  0.00 97.00      PROA   
ATOM   2225  HB1 MET P 140     -30.440-111.196 114.561  0.00 97.00      PROA   
ATOM   2226  HB2 MET P 140     -29.203-110.870 115.814  0.00 97.00      PROA   
ATOM   2227  CG  MET P 140     -28.436-110.858 113.775  0.00 97.00      PROA   
ATOM   2228  HG1 MET P 140     -27.531-110.285 114.078  0.00 97.00      PROA   
ATOM   2229  HG2 MET P 140     -28.739-110.472 112.780  0.00 97.00      PROA   
ATOM   2230  SD  MET P 140     -28.021-112.620 113.585  0.00 97.00      PROA   
ATOM   2231  CE  MET P 140     -27.452-112.921 115.283  0.00 97.00      PROA   
ATOM   2232  HE1 MET P 140     -28.283-112.822 116.013  0.00 97.00      PROA   
ATOM   2233  HE2 MET P 140     -26.650-112.206 115.565  0.00 97.00      PROA   
ATOM   2234  HE3 MET P 140     -27.051-113.950 115.392  0.00 97.00      PROA   
ATOM   2235  C   MET P 140     -30.444-108.579 113.534  0.00 97.00      PROA   
ATOM   2236  O   MET P 140     -29.667-108.014 112.768  0.00 97.00      PROA   
ATOM   2237  N   SER P 141     -31.752-108.707 113.212  0.00 97.00      PROA   
ATOM   2238  HN  SER P 141     -32.398-109.108 113.857  0.00 97.00      PROA   
ATOM   2239  CA  SER P 141     -32.291-108.306 111.920  0.00 97.00      PROA   
ATOM   2240  HA  SER P 141     -31.568-108.533 111.147  0.00 97.00      PROA   
ATOM   2241  CB  SER P 141     -33.615-109.059 111.609  0.00 97.00      PROA   
ATOM   2242  HB1 SER P 141     -34.430-108.737 112.293  0.00 97.00      PROA   
ATOM   2243  HB2 SER P 141     -33.447-110.145 111.775  0.00 97.00      PROA   
ATOM   2244  OG  SER P 141     -34.026-108.890 110.253  0.00 97.00      PROA   
ATOM   2245  HG1 SER P 141     -34.168-107.948 110.120  0.00 97.00      PROA   
ATOM   2246  C   SER P 141     -32.569-106.810 111.899  0.00 97.00      PROA   
ATOM   2247  O   SER P 141     -33.040-106.284 110.898  0.00 97.00      PROA   
ATOM   2248  N   HSD P 142     -32.238-106.092 112.994  0.00 97.00      PROA   
ATOM   2249  HN  HSD P 142     -31.932-106.574 113.812  0.00 97.00      PROA   
ATOM   2250  CA  HSD P 142     -32.253-104.646 113.087  0.00 97.00      PROA   
ATOM   2251  HA  HSD P 142     -32.690-104.231 112.197  0.00 97.00      PROA   
ATOM   2252  CB  HSD P 142     -33.114-104.153 114.276  0.00 97.00      PROA   
ATOM   2253  HB1 HSD P 142     -32.873-103.096 114.523  0.00 97.00      PROA   
ATOM   2254  HB2 HSD P 142     -32.914-104.763 115.181  0.00 97.00      PROA   
ATOM   2255  ND1 HSD P 142     -35.464-103.172 114.164  0.00 97.00      PROA   
ATOM   2256  HD1 HSD P 142     -35.281-102.358 114.718  0.00 97.00      PROA   
ATOM   2257  CG  HSD P 142     -34.584-104.207 113.930  0.00 97.00      PROA   
ATOM   2258  CE1 HSD P 142     -36.629-103.491 113.552  0.00 97.00      PROA   
ATOM   2259  HE1 HSD P 142     -37.518-102.862 113.595  0.00 97.00      PROA   
ATOM   2260  NE2 HSD P 142     -36.566-104.658 112.946  0.00 97.00      PROA   
ATOM   2261  CD2 HSD P 142     -35.284-105.116 113.196  0.00 97.00      PROA   
ATOM   2262  HD2 HSD P 142     -34.986-106.071 112.785  0.00 97.00      PROA   
ATOM   2263  C   HSD P 142     -30.840-104.094 113.124  0.00 97.00      PROA   
ATOM   2264  O   HSD P 142     -30.626-102.913 113.380  0.00 97.00      PROA   
ATOM   2265  N   SER P 143     -29.827-104.930 112.814  0.00 97.00      PROA   
ATOM   2266  HN  SER P 143     -30.015-105.892 112.631  0.00 97.00      PROA   
ATOM   2267  CA  SER P 143     -28.430-104.536 112.742  0.00 97.00      PROA   
ATOM   2268  HA  SER P 143     -28.262-103.704 113.413  0.00 97.00      PROA   
ATOM   2269  CB  SER P 143     -27.531-105.727 113.158  0.00 97.00      PROA   
ATOM   2270  HB1 SER P 143     -27.521-106.517 112.378  0.00 97.00      PROA   
ATOM   2271  HB2 SER P 143     -27.968-106.177 114.074  0.00 97.00      PROA   
ATOM   2272  OG  SER P 143     -26.199-105.327 113.455  0.00 97.00      PROA   
ATOM   2273  HG1 SER P 143     -25.801-105.036 112.632  0.00 97.00      PROA   
ATOM   2274  C   SER P 143     -28.066-104.107 111.327  0.00 97.00      PROA   
ATOM   2275  O   SER P 143     -28.676-104.554 110.358  0.00 97.00      PROA   
ATOM   2276  N   GLY P 144     -27.038-103.230 111.175  0.00 97.00      PROA   
ATOM   2277  HN  GLY P 144     -26.577-102.837 111.971  0.00 97.00      PROA   
ATOM   2278  CA  GLY P 144     -26.493-102.838 109.884  0.00 97.00      PROA   
ATOM   2279  HA1 GLY P 144     -27.067-103.275 109.084  0.00 97.00      PROA   
ATOM   2280  HA2 GLY P 144     -25.459-103.153 109.873  0.00 97.00      PROA   
ATOM   2281  C   GLY P 144     -26.500-101.348 109.699  0.00 97.00      PROA   
ATOM   2282  O   GLY P 144     -26.440-100.589 110.658  0.00 97.00      PROA   
ATOM   2283  N   THR P 145     -26.539-100.883 108.429  0.00 97.00      PROA   
ATOM   2284  HN  THR P 145     -26.691-101.522 107.675  0.00 97.00      PROA   
ATOM   2285  CA  THR P 145     -26.426 -99.475 108.086  0.00 97.00      PROA   
ATOM   2286  HA  THR P 145     -25.968 -98.962 108.917  0.00 97.00      PROA   
ATOM   2287  CB  THR P 145     -25.506 -99.192 106.892  0.00 97.00      PROA   
ATOM   2288  HB  THR P 145     -24.503 -99.609 107.139  0.00 97.00      PROA   
ATOM   2289  OG1 THR P 145     -25.322 -97.798 106.661  0.00 97.00      PROA   
ATOM   2290  HG1 THR P 145     -25.945 -97.556 105.965  0.00 97.00      PROA   
ATOM   2291  CG2 THR P 145     -25.984 -99.848 105.582  0.00 97.00      PROA   
ATOM   2292 HG21 THR P 145     -26.962 -99.432 105.260  0.00 97.00      PROA   
ATOM   2293 HG22 THR P 145     -26.082-100.945 105.701  0.00 97.00      PROA   
ATOM   2294 HG23 THR P 145     -25.249 -99.648 104.772  0.00 97.00      PROA   
ATOM   2295  C   THR P 145     -27.799 -98.868 107.918  0.00 97.00      PROA   
ATOM   2296  O   THR P 145     -28.634 -99.368 107.178  0.00 97.00      PROA   
ATOM   2297  N   TYR P 146     -28.057 -97.749 108.625  0.00 97.00      PROA   
ATOM   2298  HN  TYR P 146     -27.365 -97.375 109.240  0.00 97.00      PROA   
ATOM   2299  CA  TYR P 146     -29.307 -97.025 108.575  0.00 97.00      PROA   
ATOM   2300  HA  TYR P 146     -30.022 -97.583 107.992  0.00 97.00      PROA   
ATOM   2301  CB  TYR P 146     -29.913 -96.727 109.968  0.00 97.00      PROA   
ATOM   2302  HB1 TYR P 146     -30.704 -95.952 109.886  0.00 97.00      PROA   
ATOM   2303  HB2 TYR P 146     -29.126 -96.352 110.658  0.00 97.00      PROA   
ATOM   2304  CG  TYR P 146     -30.559 -97.932 110.592  0.00 97.00      PROA   
ATOM   2305  CD1 TYR P 146     -29.798 -98.888 111.284  0.00 97.00      PROA   
ATOM   2306  HD1 TYR P 146     -28.720 -98.813 111.288  0.00 97.00      PROA   
ATOM   2307  CE1 TYR P 146     -30.431 -99.909 112.002  0.00 97.00      PROA   
ATOM   2308  HE1 TYR P 146     -29.839-100.640 112.528  0.00 97.00      PROA   
ATOM   2309  CZ  TYR P 146     -31.828 -99.967 112.056  0.00 97.00      PROA   
ATOM   2310  OH  TYR P 146     -32.465-100.977 112.800  0.00 97.00      PROA   
ATOM   2311  HH  TYR P 146     -31.768-101.526 113.174  0.00 97.00      PROA   
ATOM   2312  CD2 TYR P 146     -31.963 -98.033 110.613  0.00 97.00      PROA   
ATOM   2313  HD2 TYR P 146     -32.559 -97.293 110.101  0.00 97.00      PROA   
ATOM   2314  CE2 TYR P 146     -32.594 -99.044 111.345  0.00 97.00      PROA   
ATOM   2315  HE2 TYR P 146     -33.670 -99.095 111.389  0.00 97.00      PROA   
ATOM   2316  C   TYR P 146     -29.102 -95.701 107.884  0.00 97.00      PROA   
ATOM   2317  O   TYR P 146     -28.077 -95.051 108.043  0.00 97.00      PROA   
ATOM   2318  N   HSD P 147     -30.100 -95.266 107.088  0.00 97.00      PROA   
ATOM   2319  HN  HSD P 147     -30.938 -95.799 106.995  0.00 97.00      PROA   
ATOM   2320  CA  HSD P 147     -30.045 -94.005 106.376  0.00 97.00      PROA   
ATOM   2321  HA  HSD P 147     -29.389 -93.318 106.893  0.00 97.00      PROA   
ATOM   2322  CB  HSD P 147     -29.612 -94.162 104.891  0.00 97.00      PROA   
ATOM   2323  HB1 HSD P 147     -29.455 -93.155 104.448  0.00 97.00      PROA   
ATOM   2324  HB2 HSD P 147     -30.405 -94.666 104.302  0.00 97.00      PROA   
ATOM   2325  ND1 HSD P 147     -27.190 -94.519 104.161  0.00 97.00      PROA   
ATOM   2326  HD1 HSD P 147     -26.997 -93.568 103.913  0.00 97.00      PROA   
ATOM   2327  CG  HSD P 147     -28.368 -94.992 104.701  0.00 97.00      PROA   
ATOM   2328  CE1 HSD P 147     -26.360 -95.583 104.031  0.00 97.00      PROA   
ATOM   2329  HE1 HSD P 147     -25.347 -95.503 103.636  0.00 97.00      PROA   
ATOM   2330  NE2 HSD P 147     -26.925 -96.705 104.430  0.00 97.00      PROA   
ATOM   2331  CD2 HSD P 147     -28.189 -96.335 104.847  0.00 97.00      PROA   
ATOM   2332  HD2 HSD P 147     -28.876 -97.088 105.214  0.00 97.00      PROA   
ATOM   2333  C   HSD P 147     -31.446 -93.447 106.408  0.00 97.00      PROA   
ATOM   2334  O   HSD P 147     -32.398 -94.178 106.659  0.00 97.00      PROA   
ATOM   2335  N   CYS P 148     -31.626 -92.131 106.154  0.00 97.00      PROA   
ATOM   2336  HN  CYS P 148     -30.858 -91.495 106.091  0.00 97.00      PROA   
ATOM   2337  CA  CYS P 148     -32.948 -91.577 105.961  0.00 97.00      PROA   
ATOM   2338  HA  CYS P 148     -33.604 -92.379 105.670  0.00 97.00      PROA   
ATOM   2339  CB  CYS P 148     -33.558 -90.932 107.238  0.00 97.00      PROA   
ATOM   2340  HB1 CYS P 148     -33.534 -91.703 108.039  0.00 97.00      PROA   
ATOM   2341  HB2 CYS P 148     -34.631 -90.713 107.048  0.00 97.00      PROA   
ATOM   2342  SG  CYS P 148     -32.710 -89.434 107.845  0.00 97.00      PROA   
ATOM   2343  C   CYS P 148     -32.967 -90.612 104.799  0.00 97.00      PROA   
ATOM   2344  O   CYS P 148     -31.933 -90.141 104.335  0.00 97.00      PROA   
ATOM   2345  N   SER P 149     -34.180 -90.303 104.288  0.00 97.00      PROA   
ATOM   2346  HN  SER P 149     -35.003 -90.747 104.637  0.00 97.00      PROA   
ATOM   2347  CA  SER P 149     -34.354 -89.285 103.273  0.00 97.00      PROA   
ATOM   2348  HA  SER P 149     -33.578 -88.548 103.413  0.00 97.00      PROA   
ATOM   2349  CB  SER P 149     -34.335 -89.796 101.797  0.00 97.00      PROA   
ATOM   2350  HB1 SER P 149     -33.416 -90.403 101.656  0.00 97.00      PROA   
ATOM   2351  HB2 SER P 149     -34.287 -88.934 101.099  0.00 97.00      PROA   
ATOM   2352  OG  SER P 149     -35.466 -90.591 101.441  0.00 97.00      PROA   
ATOM   2353  HG1 SER P 149     -36.247 -90.138 101.767  0.00 97.00      PROA   
ATOM   2354  C   SER P 149     -35.668 -88.601 103.518  0.00 97.00      PROA   
ATOM   2355  O   SER P 149     -36.602 -89.213 104.018  0.00 97.00      PROA   
ATOM   2356  N   GLY P 150     -35.766 -87.308 103.143  0.00 97.00      PROA   
ATOM   2357  HN  GLY P 150     -34.978 -86.850 102.738  0.00 97.00      PROA   
ATOM   2358  CA  GLY P 150     -37.000 -86.548 103.187  0.00 97.00      PROA   
ATOM   2359  HA1 GLY P 150     -37.018 -85.985 104.107  0.00 97.00      PROA   
ATOM   2360  HA2 GLY P 150     -37.849 -87.206 103.055  0.00 97.00      PROA   
ATOM   2361  C   GLY P 150     -36.988 -85.585 102.043  0.00 97.00      PROA   
ATOM   2362  O   GLY P 150     -36.032 -85.534 101.282  0.00 97.00      PROA   
ATOM   2363  N   MET P 151     -38.062 -84.785 101.894  0.00 97.00      PROA   
ATOM   2364  HN  MET P 151     -38.866 -84.908 102.474  0.00 97.00      PROA   
ATOM   2365  CA  MET P 151     -38.236 -83.836 100.820  0.00 97.00      PROA   
ATOM   2366  HA  MET P 151     -37.362 -83.823 100.187  0.00 97.00      PROA   
ATOM   2367  CB  MET P 151     -39.492 -84.223  99.992  0.00 97.00      PROA   
ATOM   2368  HB1 MET P 151     -40.401 -83.721 100.377  0.00 97.00      PROA   
ATOM   2369  HB2 MET P 151     -39.663 -85.316 100.148  0.00 97.00      PROA   
ATOM   2370  CG  MET P 151     -39.371 -84.031  98.468  0.00 97.00      PROA   
ATOM   2371  HG1 MET P 151     -40.291 -84.460  98.010  0.00 97.00      PROA   
ATOM   2372  HG2 MET P 151     -38.512 -84.635  98.101  0.00 97.00      PROA   
ATOM   2373  SD  MET P 151     -39.193 -82.312  97.911  0.00 97.00      PROA   
ATOM   2374  CE  MET P 151     -39.352 -82.698  96.146  0.00 97.00      PROA   
ATOM   2375  HE1 MET P 151     -40.363 -83.101  95.923  0.00 97.00      PROA   
ATOM   2376  HE2 MET P 151     -38.603 -83.456  95.829  0.00 97.00      PROA   
ATOM   2377  HE3 MET P 151     -39.204 -81.787  95.527  0.00 97.00      PROA   
ATOM   2378  C   MET P 151     -38.413 -82.461 101.447  0.00 97.00      PROA   
ATOM   2379  O   MET P 151     -39.096 -82.303 102.455  0.00 97.00      PROA   
ATOM   2380  N   GLY P 152     -37.775 -81.425 100.852  0.00 97.00      PROA   
ATOM   2381  HN  GLY P 152     -37.157 -81.621 100.094  0.00 97.00      PROA   
ATOM   2382  CA  GLY P 152     -38.009 -80.023 101.183  0.00 97.00      PROA   
ATOM   2383  HA1 GLY P 152     -37.130 -79.625 101.660  0.00 97.00      PROA   
ATOM   2384  HA2 GLY P 152     -38.896 -79.933 101.795  0.00 97.00      PROA   
ATOM   2385  C   GLY P 152     -38.273 -79.246  99.924  0.00 97.00      PROA   
ATOM   2386  O   GLY P 152     -39.416 -78.954  99.589  0.00 97.00      PROA   
ATOM   2387  N   LYS P 153     -37.207 -78.867  99.188  0.00 97.00      PROA   
ATOM   2388  HN  LYS P 153     -36.280 -78.963  99.547  0.00 97.00      PROA   
ATOM   2389  CA  LYS P 153     -37.324 -78.366  97.828  0.00 97.00      PROA   
ATOM   2390  HA  LYS P 153     -38.366 -78.326  97.555  0.00 97.00      PROA   
ATOM   2391  CB  LYS P 153     -36.715 -76.948  97.670  0.00 97.00      PROA   
ATOM   2392  HB1 LYS P 153     -36.506 -76.729  96.600  0.00 97.00      PROA   
ATOM   2393  HB2 LYS P 153     -35.747 -76.909  98.214  0.00 97.00      PROA   
ATOM   2394  CG  LYS P 153     -37.637 -75.823  98.185  0.00 97.00      PROA   
ATOM   2395  HG1 LYS P 153     -37.088 -74.857  98.105  0.00 97.00      PROA   
ATOM   2396  HG2 LYS P 153     -37.871 -75.991  99.259  0.00 97.00      PROA   
ATOM   2397  CD  LYS P 153     -38.943 -75.732  97.376  0.00 97.00      PROA   
ATOM   2398  HD1 LYS P 153     -39.542 -76.651  97.562  0.00 97.00      PROA   
ATOM   2399  HD2 LYS P 153     -38.674 -75.710  96.295  0.00 97.00      PROA   
ATOM   2400  CE  LYS P 153     -39.809 -74.512  97.708  0.00 97.00      PROA   
ATOM   2401  HE1 LYS P 153     -39.265 -73.570  97.487  0.00 97.00      PROA   
ATOM   2402  HE2 LYS P 153     -40.107 -74.523  98.778  0.00 97.00      PROA   
ATOM   2403  NZ  LYS P 153     -41.044 -74.537  96.887  0.00 97.00      PROA   
ATOM   2404  HZ1 LYS P 153     -41.570 -75.411  97.091  0.00 97.00      PROA   
ATOM   2405  HZ2 LYS P 153     -40.786 -74.525  95.879  0.00 97.00      PROA   
ATOM   2406  HZ3 LYS P 153     -41.639 -73.714  97.103  0.00 97.00      PROA   
ATOM   2407  C   LYS P 153     -36.745 -79.329  96.817  0.00 97.00      PROA   
ATOM   2408  O   LYS P 153     -36.849 -79.120  95.609  0.00 97.00      PROA   
ATOM   2409  N   HSD P 154     -36.187 -80.452  97.303  0.00 97.00      PROA   
ATOM   2410  HN  HSD P 154     -36.094 -80.583  98.285  0.00 97.00      PROA   
ATOM   2411  CA  HSD P 154     -35.806 -81.592  96.511  0.00 97.00      PROA   
ATOM   2412  HA  HSD P 154     -36.615 -81.833  95.836  0.00 97.00      PROA   
ATOM   2413  CB  HSD P 154     -34.486 -81.398  95.721  0.00 97.00      PROA   
ATOM   2414  HB1 HSD P 154     -33.676 -81.096  96.421  0.00 97.00      PROA   
ATOM   2415  HB2 HSD P 154     -34.630 -80.566  94.998  0.00 97.00      PROA   
ATOM   2416  ND1 HSD P 154     -32.946 -83.368  95.220  0.00 97.00      PROA   
ATOM   2417  HD1 HSD P 154     -32.354 -83.265  96.021  0.00 97.00      PROA   
ATOM   2418  CG  HSD P 154     -34.069 -82.617  94.941  0.00 97.00      PROA   
ATOM   2419  CE1 HSD P 154     -32.918 -84.382  94.322  0.00 97.00      PROA   
ATOM   2420  HE1 HSD P 154     -32.131 -85.135  94.311  0.00 97.00      PROA   
ATOM   2421  NE2 HSD P 154     -33.943 -84.342  93.493  0.00 97.00      PROA   
ATOM   2422  CD2 HSD P 154     -34.659 -83.220  93.872  0.00 97.00      PROA   
ATOM   2423  HD2 HSD P 154     -35.553 -82.943  93.328  0.00 97.00      PROA   
ATOM   2424  C   HSD P 154     -35.687 -82.691  97.536  0.00 97.00      PROA   
ATOM   2425  O   HSD P 154     -35.758 -82.424  98.734  0.00 97.00      PROA   
ATOM   2426  N   ARG P 155     -35.531 -83.971  97.119  0.00 97.00      PROA   
ATOM   2427  HN  ARG P 155     -35.497 -84.199  96.148  0.00 97.00      PROA   
ATOM   2428  CA  ARG P 155     -35.184 -85.025  98.053  0.00 97.00      PROA   
ATOM   2429  HA  ARG P 155     -35.871 -84.937  98.882  0.00 97.00      PROA   
ATOM   2430  CB  ARG P 155     -35.366 -86.464  97.502  0.00 97.00      PROA   
ATOM   2431  HB1 ARG P 155     -36.457 -86.634  97.350  0.00 97.00      PROA   
ATOM   2432  HB2 ARG P 155     -35.036 -87.184  98.283  0.00 97.00      PROA   
ATOM   2433  CG  ARG P 155     -34.639 -86.752  96.169  0.00 97.00      PROA   
ATOM   2434  HG1 ARG P 155     -33.821 -86.016  96.042  0.00 97.00      PROA   
ATOM   2435  HG2 ARG P 155     -35.339 -86.608  95.317  0.00 97.00      PROA   
ATOM   2436  CD  ARG P 155     -33.975 -88.137  96.079  0.00 97.00      PROA   
ATOM   2437  HD1 ARG P 155     -33.154 -88.197  96.830  0.00 97.00      PROA   
ATOM   2438  HD2 ARG P 155     -33.563 -88.313  95.061  0.00 97.00      PROA   
ATOM   2439  NE  ARG P 155     -35.029 -89.162  96.362  0.00 97.00      PROA   
ATOM   2440  HE  ARG P 155     -35.981 -88.912  96.215  0.00 97.00      PROA   
ATOM   2441  CZ  ARG P 155     -34.794 -90.335  96.987  0.00 97.00      PROA   
ATOM   2442  NH1 ARG P 155     -33.560 -90.812  97.200  0.00 97.00      PROA   
ATOM   2443 HH11 ARG P 155     -32.785 -90.330  96.805  0.00 97.00      PROA   
ATOM   2444 HH12 ARG P 155     -33.466 -91.696  97.651  0.00 97.00      PROA   
ATOM   2445  NH2 ARG P 155     -35.834 -91.069  97.425  0.00 97.00      PROA   
ATOM   2446 HH21 ARG P 155     -36.761 -90.732  97.291  0.00 97.00      PROA   
ATOM   2447 HH22 ARG P 155     -35.645 -91.897  97.945  0.00 97.00      PROA   
ATOM   2448  C   ARG P 155     -33.781 -84.861  98.626  0.00 97.00      PROA   
ATOM   2449  O   ARG P 155     -32.820 -84.585  97.912  0.00 97.00      PROA   
ATOM   2450  N   TYR P 156     -33.639 -85.035  99.953  0.00 97.00      PROA   
ATOM   2451  HN  TYR P 156     -34.440 -85.206 100.525  0.00 97.00      PROA   
ATOM   2452  CA  TYR P 156     -32.380 -84.924 100.657  0.00 97.00      PROA   
ATOM   2453  HA  TYR P 156     -31.574 -84.741  99.961  0.00 97.00      PROA   
ATOM   2454  CB  TYR P 156     -32.415 -83.817 101.748  0.00 97.00      PROA   
ATOM   2455  HB1 TYR P 156     -31.417 -83.676 102.207  0.00 97.00      PROA   
ATOM   2456  HB2 TYR P 156     -33.136 -84.110 102.540  0.00 97.00      PROA   
ATOM   2457  CG  TYR P 156     -32.865 -82.485 101.194  0.00 97.00      PROA   
ATOM   2458  CD1 TYR P 156     -32.311 -81.954 100.014  0.00 97.00      PROA   
ATOM   2459  HD1 TYR P 156     -31.548 -82.503  99.482  0.00 97.00      PROA   
ATOM   2460  CE1 TYR P 156     -32.759 -80.730  99.500  0.00 97.00      PROA   
ATOM   2461  HE1 TYR P 156     -32.338 -80.347  98.582  0.00 97.00      PROA   
ATOM   2462  CZ  TYR P 156     -33.755 -80.013 100.173  0.00 97.00      PROA   
ATOM   2463  OH  TYR P 156     -34.208 -78.779  99.665  0.00 97.00      PROA   
ATOM   2464  HH  TYR P 156     -33.549 -78.461  99.045  0.00 97.00      PROA   
ATOM   2465  CD2 TYR P 156     -33.848 -81.739 101.871  0.00 97.00      PROA   
ATOM   2466  HD2 TYR P 156     -34.276 -82.121 102.787  0.00 97.00      PROA   
ATOM   2467  CE2 TYR P 156     -34.289 -80.512 101.365  0.00 97.00      PROA   
ATOM   2468  HE2 TYR P 156     -35.033 -79.946 101.904  0.00 97.00      PROA   
ATOM   2469  C   TYR P 156     -32.134 -86.262 101.312  0.00 97.00      PROA   
ATOM   2470  O   TYR P 156     -33.066 -86.894 101.794  0.00 97.00      PROA   
ATOM   2471  N   THR P 157     -30.865 -86.733 101.323  0.00 97.00      PROA   
ATOM   2472  HN  THR P 157     -30.133 -86.223 100.880  0.00 97.00      PROA   
ATOM   2473  CA  THR P 157     -30.452 -87.999 101.906  0.00 97.00      PROA   
ATOM   2474  HA  THR P 157     -31.305 -88.511 102.333  0.00 97.00      PROA   
ATOM   2475  CB  THR P 157     -29.755 -88.932 100.916  0.00 97.00      PROA   
ATOM   2476  HB  THR P 157     -29.215 -89.758 101.439  0.00 97.00      PROA   
ATOM   2477  OG1 THR P 157     -28.840 -88.224 100.085  0.00 97.00      PROA   
ATOM   2478  HG1 THR P 157     -28.136 -87.916 100.659  0.00 97.00      PROA   
ATOM   2479  CG2 THR P 157     -30.808 -89.570  99.995  0.00 97.00      PROA   
ATOM   2480 HG21 THR P 157     -31.378 -88.784  99.457  0.00 97.00      PROA   
ATOM   2481 HG22 THR P 157     -31.509 -90.195 100.583  0.00 97.00      PROA   
ATOM   2482 HG23 THR P 157     -30.303 -90.218  99.245  0.00 97.00      PROA   
ATOM   2483  C   THR P 157     -29.482 -87.718 103.029  0.00 97.00      PROA   
ATOM   2484  O   THR P 157     -28.621 -86.849 102.913  0.00 97.00      PROA   
ATOM   2485  N   SER P 158     -29.589 -88.462 104.153  0.00 97.00      PROA   
ATOM   2486  HN  SER P 158     -30.316 -89.142 104.256  0.00 97.00      PROA   
ATOM   2487  CA  SER P 158     -28.680 -88.331 105.276  0.00 97.00      PROA   
ATOM   2488  HA  SER P 158     -28.467 -87.281 105.410  0.00 97.00      PROA   
ATOM   2489  CB  SER P 158     -29.288 -88.874 106.604  0.00 97.00      PROA   
ATOM   2490  HB1 SER P 158     -30.297 -88.427 106.723  0.00 97.00      PROA   
ATOM   2491  HB2 SER P 158     -28.675 -88.556 107.472  0.00 97.00      PROA   
ATOM   2492  OG  SER P 158     -29.417 -90.296 106.635  0.00 97.00      PROA   
ATOM   2493  HG1 SER P 158     -28.537 -90.656 106.797  0.00 97.00      PROA   
ATOM   2494  C   SER P 158     -27.369 -89.048 105.031  0.00 97.00      PROA   
ATOM   2495  O   SER P 158     -27.215 -89.832 104.097  0.00 97.00      PROA   
ATOM   2496  N   ALA P 159     -26.398 -88.830 105.945  0.00 97.00      PROA   
ATOM   2497  HN  ALA P 159     -26.479 -88.091 106.611  0.00 97.00      PROA   
ATOM   2498  CA  ALA P 159     -25.298 -89.745 106.165  0.00 97.00      PROA   
ATOM   2499  HA  ALA P 159     -24.771 -89.855 105.226  0.00 97.00      PROA   
ATOM   2500  CB  ALA P 159     -24.331 -89.190 107.230  0.00 97.00      PROA   
ATOM   2501  HB1 ALA P 159     -24.849 -89.069 108.206  0.00 97.00      PROA   
ATOM   2502  HB2 ALA P 159     -23.952 -88.192 106.916  0.00 97.00      PROA   
ATOM   2503  HB3 ALA P 159     -23.461 -89.863 107.373  0.00 97.00      PROA   
ATOM   2504  C   ALA P 159     -25.793 -91.126 106.597  0.00 97.00      PROA   
ATOM   2505  O   ALA P 159     -26.844 -91.253 107.222  0.00 97.00      PROA   
ATOM   2506  N   GLY P 160     -25.052 -92.206 106.247  0.00 97.00      PROA   
ATOM   2507  HN  GLY P 160     -24.201 -92.093 105.741  0.00 97.00      PROA   
ATOM   2508  CA  GLY P 160     -25.355 -93.552 106.708  0.00 97.00      PROA   
ATOM   2509  HA1 GLY P 160     -24.904 -94.247 106.016  0.00 97.00      PROA   
ATOM   2510  HA2 GLY P 160     -26.424 -93.681 106.793  0.00 97.00      PROA   
ATOM   2511  C   GLY P 160     -24.719 -93.794 108.044  0.00 97.00      PROA   
ATOM   2512  O   GLY P 160     -23.546 -93.485 108.234  0.00 97.00      PROA   
ATOM   2513  N   ILE P 161     -25.475 -94.390 108.993  0.00 97.00      PROA   
ATOM   2514  HN  ILE P 161     -26.424 -94.632 108.795  0.00 97.00      PROA   
ATOM   2515  CA  ILE P 161     -24.996 -94.674 110.331  0.00 97.00      PROA   
ATOM   2516  HA  ILE P 161     -23.963 -94.373 110.419  0.00 97.00      PROA   
ATOM   2517  CB  ILE P 161     -25.794 -93.961 111.427  0.00 97.00      PROA   
ATOM   2518  HB  ILE P 161     -26.851 -94.318 111.396  0.00 97.00      PROA   
ATOM   2519  CG2 ILE P 161     -25.208 -94.303 112.818  0.00 97.00      PROA   
ATOM   2520 HG21 ILE P 161     -24.122 -94.074 112.848  0.00 97.00      PROA   
ATOM   2521 HG22 ILE P 161     -25.353 -95.373 113.071  0.00 97.00      PROA   
ATOM   2522 HG23 ILE P 161     -25.710 -93.693 113.598  0.00 97.00      PROA   
ATOM   2523  CG1 ILE P 161     -25.845 -92.422 111.208  0.00 97.00      PROA   
ATOM   2524 HG11 ILE P 161     -26.486 -91.986 112.006  0.00 97.00      PROA   
ATOM   2525 HG12 ILE P 161     -26.343 -92.202 110.239  0.00 97.00      PROA   
ATOM   2526  CD  ILE P 161     -24.483 -91.713 111.244  0.00 97.00      PROA   
ATOM   2527  HD1 ILE P 161     -23.809 -92.102 110.453  0.00 97.00      PROA   
ATOM   2528  HD2 ILE P 161     -23.984 -91.849 112.227  0.00 97.00      PROA   
ATOM   2529  HD3 ILE P 161     -24.614 -90.622 111.080  0.00 97.00      PROA   
ATOM   2530  C   ILE P 161     -25.053 -96.174 110.531  0.00 97.00      PROA   
ATOM   2531  O   ILE P 161     -26.114 -96.788 110.475  0.00 97.00      PROA   
ATOM   2532  N   SER P 162     -23.885 -96.809 110.774  0.00 97.00      PROA   
ATOM   2533  HN  SER P 162     -23.023 -96.307 110.789  0.00 97.00      PROA   
ATOM   2534  CA  SER P 162     -23.787 -98.243 110.964  0.00 97.00      PROA   
ATOM   2535  HA  SER P 162     -24.588 -98.726 110.425  0.00 97.00      PROA   
ATOM   2536  CB  SER P 162     -22.452 -98.813 110.418  0.00 97.00      PROA   
ATOM   2537  HB1 SER P 162     -22.417 -98.642 109.320  0.00 97.00      PROA   
ATOM   2538  HB2 SER P 162     -22.385 -99.908 110.596  0.00 97.00      PROA   
ATOM   2539  OG  SER P 162     -21.326 -98.158 110.999  0.00 97.00      PROA   
ATOM   2540  HG1 SER P 162     -21.457 -98.212 111.951  0.00 97.00      PROA   
ATOM   2541  C   SER P 162     -23.910 -98.630 112.424  0.00 97.00      PROA   
ATOM   2542  O   SER P 162     -23.085 -98.242 113.250  0.00 97.00      PROA   
ATOM   2543  N   VAL P 163     -24.931 -99.449 112.770  0.00 97.00      PROA   
ATOM   2544  HN  VAL P 163     -25.604 -99.742 112.093  0.00 97.00      PROA   
ATOM   2545  CA  VAL P 163     -25.109 -99.964 114.114  0.00 97.00      PROA   
ATOM   2546  HA  VAL P 163     -24.341 -99.550 114.748  0.00 97.00      PROA   
ATOM   2547  CB  VAL P 163     -26.446 -99.617 114.768  0.00 97.00      PROA   
ATOM   2548  HB  VAL P 163     -26.416 -99.929 115.839  0.00 97.00      PROA   
ATOM   2549  CG1 VAL P 163     -26.629 -98.087 114.739  0.00 97.00      PROA   
ATOM   2550 HG11 VAL P 163     -26.738 -97.716 113.697  0.00 97.00      PROA   
ATOM   2551 HG12 VAL P 163     -25.764 -97.577 115.212  0.00 97.00      PROA   
ATOM   2552 HG13 VAL P 163     -27.549 -97.817 115.299  0.00 97.00      PROA   
ATOM   2553  CG2 VAL P 163     -27.638-100.325 114.096  0.00 97.00      PROA   
ATOM   2554 HG21 VAL P 163     -27.605-101.422 114.254  0.00 97.00      PROA   
ATOM   2555 HG22 VAL P 163     -27.641-100.122 113.006  0.00 97.00      PROA   
ATOM   2556 HG23 VAL P 163     -28.592 -99.949 114.525  0.00 97.00      PROA   
ATOM   2557  C   VAL P 163     -24.900-101.460 114.077  0.00 97.00      PROA   
ATOM   2558  O   VAL P 163     -25.357-102.152 113.174  0.00 97.00      PROA   
ATOM   2559  N   THR P 164     -24.162-102.005 115.066  0.00 97.00      PROA   
ATOM   2560  HN  THR P 164     -23.787-101.423 115.787  0.00 97.00      PROA   
ATOM   2561  CA  THR P 164     -23.869-103.430 115.115  0.00 97.00      PROA   
ATOM   2562  HA  THR P 164     -24.320-103.936 114.276  0.00 97.00      PROA   
ATOM   2563  CB  THR P 164     -22.378-103.740 115.062  0.00 97.00      PROA   
ATOM   2564  HB  THR P 164     -21.863-103.375 115.978  0.00 97.00      PROA   
ATOM   2565  OG1 THR P 164     -21.777-103.096 113.946  0.00 97.00      PROA   
ATOM   2566  HG1 THR P 164     -22.155-102.217 113.897  0.00 97.00      PROA   
ATOM   2567  CG2 THR P 164     -22.144-105.252 114.879  0.00 97.00      PROA   
ATOM   2568 HG21 THR P 164     -22.600-105.586 113.922  0.00 97.00      PROA   
ATOM   2569 HG22 THR P 164     -22.581-105.846 115.704  0.00 97.00      PROA   
ATOM   2570 HG23 THR P 164     -21.053-105.461 114.826  0.00 97.00      PROA   
ATOM   2571  C   THR P 164     -24.474-103.969 116.396  0.00 97.00      PROA   
ATOM   2572  O   THR P 164     -24.052-103.597 117.483  0.00 97.00      PROA   
ATOM   2573  N   VAL P 165     -25.493-104.859 116.305  0.00 97.00      PROA   
ATOM   2574  HN  VAL P 165     -25.830-105.113 115.398  0.00 97.00      PROA   
ATOM   2575  CA  VAL P 165     -26.231-105.421 117.440  0.00 97.00      PROA   
ATOM   2576  HA  VAL P 165     -26.240-104.667 118.211  0.00 97.00      PROA   
ATOM   2577  CB  VAL P 165     -27.697-105.688 117.061  0.00 97.00      PROA   
ATOM   2578  HB  VAL P 165     -27.733-106.434 116.237  0.00 97.00      PROA   
ATOM   2579  CG1 VAL P 165     -28.572-106.199 118.229  0.00 97.00      PROA   
ATOM   2580 HG11 VAL P 165     -28.394-105.595 119.143  0.00 97.00      PROA   
ATOM   2581 HG12 VAL P 165     -28.381-107.268 118.447  0.00 97.00      PROA   
ATOM   2582 HG13 VAL P 165     -29.645-106.111 117.965  0.00 97.00      PROA   
ATOM   2583  CG2 VAL P 165     -28.316-104.362 116.565  0.00 97.00      PROA   
ATOM   2584 HG21 VAL P 165     -27.808-103.971 115.662  0.00 97.00      PROA   
ATOM   2585 HG22 VAL P 165     -28.259-103.597 117.369  0.00 97.00      PROA   
ATOM   2586 HG23 VAL P 165     -29.386-104.521 116.314  0.00 97.00      PROA   
ATOM   2587  C   VAL P 165     -25.499-106.667 117.977  0.00 97.00      PROA   
ATOM   2588  O   VAL P 165     -24.480-107.061 117.420  0.00 97.00      PROA   
ATOM   2589  N   LYS P 166     -25.956-107.318 119.084  0.00 97.00      PROA   
ATOM   2590  HN  LYS P 166     -26.756-106.988 119.581  0.00 97.00      PROA   
ATOM   2591  CA  LYS P 166     -25.472-108.623 119.509  0.00 97.00      PROA   
ATOM   2592  HA  LYS P 166     -25.064-109.164 118.666  0.00 97.00      PROA   
ATOM   2593  CB  LYS P 166     -24.505-108.620 120.741  0.00 97.00      PROA   
ATOM   2594  HB1 LYS P 166     -24.075-109.638 120.870  0.00 97.00      PROA   
ATOM   2595  HB2 LYS P 166     -25.088-108.389 121.663  0.00 97.00      PROA   
ATOM   2596  CG  LYS P 166     -23.376-107.571 120.740  0.00 97.00      PROA   
ATOM   2597  HG1 LYS P 166     -22.889-107.578 121.741  0.00 97.00      PROA   
ATOM   2598  HG2 LYS P 166     -23.877-106.585 120.648  0.00 97.00      PROA   
ATOM   2599  CD  LYS P 166     -22.282-107.796 119.673  0.00 97.00      PROA   
ATOM   2600  HD1 LYS P 166     -22.732-108.315 118.798  0.00 97.00      PROA   
ATOM   2601  HD2 LYS P 166     -21.515-108.485 120.089  0.00 97.00      PROA   
ATOM   2602  CE  LYS P 166     -21.574-106.522 119.174  0.00 97.00      PROA   
ATOM   2603  HE1 LYS P 166     -20.977-106.752 118.264  0.00 97.00      PROA   
ATOM   2604  HE2 LYS P 166     -20.916-106.082 119.950  0.00 97.00      PROA   
ATOM   2605  NZ  LYS P 166     -22.590-105.526 118.804  0.00 97.00      PROA   
ATOM   2606  HZ1 LYS P 166     -23.057-105.146 119.652  0.00 97.00      PROA   
ATOM   2607  HZ2 LYS P 166     -23.313-106.039 118.253  0.00 97.00      PROA   
ATOM   2608  HZ3 LYS P 166     -22.237-104.743 118.223  0.00 97.00      PROA   
ATOM   2609  C   LYS P 166     -26.700-109.341 120.010  0.00 97.00      PROA   
ATOM   2610  O   LYS P 166     -27.603-108.703 120.541  0.00 97.00      PROA   
ATOM   2611  N   GLU P 167     -26.690-110.699 119.931  0.00  0.00      PROA   
ATOM   2612  HN  GLU P 167     -25.949-111.182 119.470  0.00  0.00      PROA   
ATOM   2613  CA  GLU P 167     -27.638-111.551 120.617  0.00  0.00      PROA   
ATOM   2614  HA  GLU P 167     -28.351-110.940 121.152  0.00  0.00      PROA   
ATOM   2615  CB  GLU P 167     -28.409-112.547 119.697  0.00  0.00      PROA   
ATOM   2616  HB1 GLU P 167     -28.729-112.002 118.783  0.00  0.00      PROA   
ATOM   2617  HB2 GLU P 167     -29.331-112.828 120.254  0.00  0.00      PROA   
ATOM   2618  CG  GLU P 167     -27.689-113.859 119.305  0.00  0.00      PROA   
ATOM   2619  HG1 GLU P 167     -27.373-114.421 120.209  0.00  0.00      PROA   
ATOM   2620  HG2 GLU P 167     -26.787-113.626 118.701  0.00  0.00      PROA   
ATOM   2621  CD  GLU P 167     -28.631-114.778 118.518  0.00  0.00      PROA   
ATOM   2622  OE1 GLU P 167     -29.755-115.048 119.020  0.00  0.00      PROA   
ATOM   2623  OE2 GLU P 167     -28.231-115.240 117.416  0.00  0.00      PROA   
ATOM   2624  C   GLU P 167     -26.792-112.304 121.609  0.00  0.00      PROA   
ATOM   2625  O   GLU P 167     -25.623-112.590 121.348  0.00  0.00      PROA   
ATOM   2626  N   LEU P 168     -27.364-112.597 122.805  0.00  0.00      PROA   
ATOM   2627  HN  LEU P 168     -28.310-112.344 122.995  0.00  0.00      PROA   
ATOM   2628  CA  LEU P 168     -26.681-113.264 123.895  0.00  0.00      PROA   
ATOM   2629  HA  LEU P 168     -25.779-112.702 124.086  0.00  0.00      PROA   
ATOM   2630  CB  LEU P 168     -27.518-113.323 125.205  0.00  0.00      PROA   
ATOM   2631  HB1 LEU P 168     -26.947-113.917 125.957  0.00  0.00      PROA   
ATOM   2632  HB2 LEU P 168     -28.477-113.853 125.015  0.00  0.00      PROA   
ATOM   2633  CG  LEU P 168     -27.831-111.965 125.896  0.00  0.00      PROA   
ATOM   2634  HG  LEU P 168     -28.187-112.227 126.922  0.00  0.00      PROA   
ATOM   2635  CD1 LEU P 168     -26.580-111.084 126.084  0.00  0.00      PROA   
ATOM   2636 HD11 LEU P 168     -26.198-110.734 125.102  0.00  0.00      PROA   
ATOM   2637 HD12 LEU P 168     -25.778-111.657 126.596  0.00  0.00      PROA   
ATOM   2638 HD13 LEU P 168     -26.827-110.194 126.700  0.00  0.00      PROA   
ATOM   2639  CD2 LEU P 168     -28.988-111.183 125.242  0.00  0.00      PROA   
ATOM   2640 HD21 LEU P 168     -29.884-111.830 125.140  0.00  0.00      PROA   
ATOM   2641 HD22 LEU P 168     -28.694-110.814 124.240  0.00  0.00      PROA   
ATOM   2642 HD23 LEU P 168     -29.258-110.305 125.867  0.00  0.00      PROA   
ATOM   2643  C   LEU P 168     -26.248-114.675 123.558  0.00  0.00      PROA   
ATOM   2644  O   LEU P 168     -25.106-115.047 123.823  0.00  0.00      PROA   
ATOM   2645  N   PHE P 169     -27.147-115.482 122.947  0.00  0.00      PROA   
ATOM   2646  HN  PHE P 169     -28.069-115.174 122.723  0.00  0.00      PROA   
ATOM   2647  CA  PHE P 169     -26.829-116.842 122.578  0.00  0.00      PROA   
ATOM   2648  HA  PHE P 169     -25.847-116.825 122.127  0.00  0.00      PROA   
ATOM   2649  CB  PHE P 169     -26.828-117.850 123.779  0.00  0.00      PROA   
ATOM   2650  HB1 PHE P 169     -26.015-117.560 124.479  0.00  0.00      PROA   
ATOM   2651  HB2 PHE P 169     -26.597-118.875 123.421  0.00  0.00      PROA   
ATOM   2652  CG  PHE P 169     -28.119-117.900 124.578  0.00  0.00      PROA   
ATOM   2653  CD1 PHE P 169     -28.372-116.970 125.604  0.00  0.00      PROA   
ATOM   2654  HD1 PHE P 169     -27.659-116.184 125.798  0.00  0.00      PROA   
ATOM   2655  CE1 PHE P 169     -29.527-117.060 126.390  0.00  0.00      PROA   
ATOM   2656  HE1 PHE P 169     -29.708-116.335 127.170  0.00  0.00      PROA   
ATOM   2657  CZ  PHE P 169     -30.443-118.097 126.171  0.00  0.00      PROA   
ATOM   2658  HZ  PHE P 169     -31.335-118.168 126.775  0.00  0.00      PROA   
ATOM   2659  CD2 PHE P 169     -29.041-118.947 124.385  0.00  0.00      PROA   
ATOM   2660  HD2 PHE P 169     -28.844-119.697 123.637  0.00  0.00      PROA   
ATOM   2661  CE2 PHE P 169     -30.199-119.042 125.167  0.00  0.00      PROA   
ATOM   2662  HE2 PHE P 169     -30.899-119.847 125.000  0.00  0.00      PROA   
ATOM   2663  C   PHE P 169     -27.838-117.236 121.523  0.00  0.00      PROA   
ATOM   2664  O   PHE P 169     -28.933-116.681 121.528  0.00  0.00      PROA   
ATOM   2665  N   PRO P 170     -27.559-118.146 120.588  0.00  0.00      PROA   
ATOM   2666  CD  PRO P 170     -26.245-118.765 120.399  0.00  0.00      PROA   
ATOM   2667  HD1 PRO P 170     -25.789-119.075 121.363  0.00  0.00      PROA   
ATOM   2668  HD2 PRO P 170     -25.587-118.033 119.883  0.00  0.00      PROA   
ATOM   2669  CA  PRO P 170     -28.542-118.663 119.642  0.00  0.00      PROA   
ATOM   2670  HA  PRO P 170     -28.993-117.829 119.122  0.00  0.00      PROA   
ATOM   2671  CB  PRO P 170     -27.733-119.558 118.691  0.00  0.00      PROA   
ATOM   2672  HB1 PRO P 170     -27.392-118.941 117.829  0.00  0.00      PROA   
ATOM   2673  HB2 PRO P 170     -28.301-120.426 118.301  0.00  0.00      PROA   
ATOM   2674  CG  PRO P 170     -26.505-119.978 119.504  0.00  0.00      PROA   
ATOM   2675  HG1 PRO P 170     -26.757-120.859 120.134  0.00  0.00      PROA   
ATOM   2676  HG2 PRO P 170     -25.638-120.217 118.858  0.00  0.00      PROA   
ATOM   2677  C   PRO P 170     -29.646-119.429 120.337  0.00  0.00      PROA   
ATOM   2678  O   PRO P 170     -29.352-120.216 121.235  0.00  0.00      PROA   
ATOM   2679  N   ALA P 171     -30.919-119.202 119.924  0.00  0.00      PROA   
ATOM   2680  HN  ALA P 171     -31.104-118.550 119.193  0.00  0.00      PROA   
ATOM   2681  CA  ALA P 171     -32.095-119.853 120.462  0.00  0.00      PROA   
ATOM   2682  HA  ALA P 171     -32.086-119.631 121.518  0.00  0.00      PROA   
ATOM   2683  CB  ALA P 171     -33.399-119.297 119.854  0.00  0.00      PROA   
ATOM   2684  HB1 ALA P 171     -33.432-119.476 118.758  0.00  0.00      PROA   
ATOM   2685  HB2 ALA P 171     -33.457-118.202 120.028  0.00  0.00      PROA   
ATOM   2686  HB3 ALA P 171     -34.290-119.769 120.321  0.00  0.00      PROA   
ATOM   2687  C   ALA P 171     -32.064-121.354 120.227  0.00  0.00      PROA   
ATOM   2688  O   ALA P 171     -31.558-121.771 119.185  0.00  0.00      PROA   
ATOM   2689  N   PRO P 172     -32.563-122.206 121.125  0.00  0.00      PROA   
ATOM   2690  CD  PRO P 172     -33.025-121.813 122.460  0.00  0.00      PROA   
ATOM   2691  HD1 PRO P 172     -33.910-121.146 122.386  0.00  0.00      PROA   
ATOM   2692  HD2 PRO P 172     -32.195-121.299 122.993  0.00  0.00      PROA   
ATOM   2693  CA  PRO P 172     -32.318-123.635 121.039  0.00  0.00      PROA   
ATOM   2694  HA  PRO P 172     -31.338-123.826 120.623  0.00  0.00      PROA   
ATOM   2695  CB  PRO P 172     -32.428-124.130 122.491  0.00  0.00      PROA   
ATOM   2696  HB1 PRO P 172     -31.424-124.055 122.966  0.00  0.00      PROA   
ATOM   2697  HB2 PRO P 172     -32.783-125.176 122.584  0.00  0.00      PROA   
ATOM   2698  CG  PRO P 172     -33.364-123.125 123.171  0.00  0.00      PROA   
ATOM   2699  HG1 PRO P 172     -34.423-123.398 122.970  0.00  0.00      PROA   
ATOM   2700  HG2 PRO P 172     -33.197-123.072 124.263  0.00  0.00      PROA   
ATOM   2701  C   PRO P 172     -33.367-124.298 120.179  0.00  0.00      PROA   
ATOM   2702  O   PRO P 172     -34.553-124.010 120.338  0.00  0.00      PROA   
ATOM   2703  N   VAL P 173     -32.931-125.196 119.262  0.00 97.00      PROA   
ATOM   2704  HN  VAL P 173     -31.954-125.338 119.115  0.00 97.00      PROA   
ATOM   2705  CA  VAL P 173     -33.807-126.017 118.456  0.00 97.00      PROA   
ATOM   2706  HA  VAL P 173     -34.757-125.511 118.365  0.00 97.00      PROA   
ATOM   2707  CB  VAL P 173     -33.279-126.248 117.040  0.00 97.00      PROA   
ATOM   2708  HB  VAL P 173     -33.976-126.918 116.484  0.00 97.00      PROA   
ATOM   2709  CG1 VAL P 173     -33.250-124.890 116.306  0.00 97.00      PROA   
ATOM   2710 HG11 VAL P 173     -32.542-124.192 116.800  0.00 97.00      PROA   
ATOM   2711 HG12 VAL P 173     -34.258-124.424 116.301  0.00 97.00      PROA   
ATOM   2712 HG13 VAL P 173     -32.918-125.031 115.256  0.00 97.00      PROA   
ATOM   2713  CG2 VAL P 173     -31.880-126.900 117.050  0.00 97.00      PROA   
ATOM   2714 HG21 VAL P 173     -31.894-127.874 117.578  0.00 97.00      PROA   
ATOM   2715 HG22 VAL P 173     -31.135-126.240 117.542  0.00 97.00      PROA   
ATOM   2716 HG23 VAL P 173     -31.539-127.078 116.008  0.00 97.00      PROA   
ATOM   2717  C   VAL P 173     -34.076-127.331 119.162  0.00 97.00      PROA   
ATOM   2718  O   VAL P 173     -33.298-127.780 119.998  0.00 97.00      PROA   
ATOM   2719  N   LEU P 174     -35.216-127.979 118.835  0.00 97.00      PROA   
ATOM   2720  HN  LEU P 174     -35.861-127.585 118.187  0.00 97.00      PROA   
ATOM   2721  CA  LEU P 174     -35.568-129.277 119.367  0.00 97.00      PROA   
ATOM   2722  HA  LEU P 174     -34.949-129.517 120.219  0.00 97.00      PROA   
ATOM   2723  CB  LEU P 174     -37.050-129.287 119.821  0.00 97.00      PROA   
ATOM   2724  HB1 LEU P 174     -37.735-129.166 118.955  0.00 97.00      PROA   
ATOM   2725  HB2 LEU P 174     -37.178-128.380 120.460  0.00 97.00      PROA   
ATOM   2726  CG  LEU P 174     -37.509-130.488 120.684  0.00 97.00      PROA   
ATOM   2727  HG  LEU P 174     -36.746-130.653 121.481  0.00 97.00      PROA   
ATOM   2728  CD1 LEU P 174     -38.840-130.144 121.377  0.00 97.00      PROA   
ATOM   2729 HD11 LEU P 174     -39.626-129.946 120.618  0.00 97.00      PROA   
ATOM   2730 HD12 LEU P 174     -38.727-129.242 122.014  0.00 97.00      PROA   
ATOM   2731 HD13 LEU P 174     -39.169-130.991 122.011  0.00 97.00      PROA   
ATOM   2732  CD2 LEU P 174     -37.665-131.804 119.902  0.00 97.00      PROA   
ATOM   2733 HD21 LEU P 174     -36.681-132.200 119.582  0.00 97.00      PROA   
ATOM   2734 HD22 LEU P 174     -38.301-131.647 119.007  0.00 97.00      PROA   
ATOM   2735 HD23 LEU P 174     -38.149-132.566 120.546  0.00 97.00      PROA   
ATOM   2736  C   LEU P 174     -35.298-130.281 118.266  0.00 97.00      PROA   
ATOM   2737  O   LEU P 174     -36.000-130.331 117.258  0.00 97.00      PROA   
ATOM   2738  N   THR P 175     -34.246-131.114 118.439  0.00 97.00      PROA   
ATOM   2739  HN  THR P 175     -33.672-131.046 119.256  0.00 97.00      PROA   
ATOM   2740  CA  THR P 175     -33.847-132.124 117.476  0.00 97.00      PROA   
ATOM   2741  HA  THR P 175     -34.280-131.873 116.520  0.00 97.00      PROA   
ATOM   2742  CB  THR P 175     -32.342-132.206 117.234  0.00 97.00      PROA   
ATOM   2743  HB  THR P 175     -32.062-133.123 116.666  0.00 97.00      PROA   
ATOM   2744  OG1 THR P 175     -31.635-132.175 118.462  0.00 97.00      PROA   
ATOM   2745  HG1 THR P 175     -30.782-131.758 118.286  0.00 97.00      PROA   
ATOM   2746  CG2 THR P 175     -31.919-130.979 116.406  0.00 97.00      PROA   
ATOM   2747 HG21 THR P 175     -32.133-130.044 116.964  0.00 97.00      PROA   
ATOM   2748 HG22 THR P 175     -32.470-130.955 115.443  0.00 97.00      PROA   
ATOM   2749 HG23 THR P 175     -30.830-131.014 116.185  0.00 97.00      PROA   
ATOM   2750  C   THR P 175     -34.418-133.470 117.869  0.00 97.00      PROA   
ATOM   2751  O   THR P 175     -34.247-133.955 118.984  0.00 97.00      PROA   
ATOM   2752  N   ALA P 176     -35.142-134.098 116.922  0.00 97.00      PROA   
ATOM   2753  HN  ALA P 176     -35.295-133.668 116.037  0.00 97.00      PROA   
ATOM   2754  CA  ALA P 176     -35.735-135.404 117.081  0.00 97.00      PROA   
ATOM   2755  HA  ALA P 176     -35.400-135.857 118.006  0.00 97.00      PROA   
ATOM   2756  CB  ALA P 176     -37.274-135.316 117.076  0.00 97.00      PROA   
ATOM   2757  HB1 ALA P 176     -37.641-134.860 116.132  0.00 97.00      PROA   
ATOM   2758  HB2 ALA P 176     -37.608-134.669 117.919  0.00 97.00      PROA   
ATOM   2759  HB3 ALA P 176     -37.738-136.315 117.202  0.00 97.00      PROA   
ATOM   2760  C   ALA P 176     -35.228-136.245 115.928  0.00 97.00      PROA   
ATOM   2761  O   ALA P 176     -35.023-135.739 114.827  0.00 97.00      PROA   
ATOM   2762  N   SER P 177     -34.961-137.554 116.156  0.00 97.00      PROA   
ATOM   2763  HN  SER P 177     -35.112-137.971 117.050  0.00 97.00      PROA   
ATOM   2764  CA  SER P 177     -34.224-138.365 115.199  0.00 97.00      PROA   
ATOM   2765  HA  SER P 177     -33.598-137.723 114.593  0.00 97.00      PROA   
ATOM   2766  CB  SER P 177     -33.288-139.357 115.939  0.00 97.00      PROA   
ATOM   2767  HB1 SER P 177     -32.567-138.759 116.538  0.00 97.00      PROA   
ATOM   2768  HB2 SER P 177     -32.700-139.973 115.225  0.00 97.00      PROA   
ATOM   2769  OG  SER P 177     -34.004-140.205 116.837  0.00 97.00      PROA   
ATOM   2770  HG1 SER P 177     -34.412-140.891 116.301  0.00 97.00      PROA   
ATOM   2771  C   SER P 177     -35.096-139.153 114.240  0.00 97.00      PROA   
ATOM   2772  O   SER P 177     -34.571-139.868 113.387  0.00 97.00      PROA   
ATOM   2773  N   VAL P 178     -36.440-139.031 114.333  0.00 97.00      PROA   
ATOM   2774  HN  VAL P 178     -36.846-138.438 115.021  0.00 97.00      PROA   
ATOM   2775  CA  VAL P 178     -37.363-139.691 113.427  0.00 97.00      PROA   
ATOM   2776  HA  VAL P 178     -36.871-139.870 112.480  0.00 97.00      PROA   
ATOM   2777  CB  VAL P 178     -37.935-141.012 113.965  0.00 97.00      PROA   
ATOM   2778  HB  VAL P 178     -38.519-140.817 114.894  0.00 97.00      PROA   
ATOM   2779  CG1 VAL P 178     -38.859-141.670 112.918  0.00 97.00      PROA   
ATOM   2780 HG11 VAL P 178     -38.316-141.818 111.961  0.00 97.00      PROA   
ATOM   2781 HG12 VAL P 178     -39.758-141.057 112.727  0.00 97.00      PROA   
ATOM   2782 HG13 VAL P 178     -39.201-142.662 113.281  0.00 97.00      PROA   
ATOM   2783  CG2 VAL P 178     -36.800-141.997 114.317  0.00 97.00      PROA   
ATOM   2784 HG21 VAL P 178     -36.181-141.615 115.153  0.00 97.00      PROA   
ATOM   2785 HG22 VAL P 178     -36.149-142.162 113.432  0.00 97.00      PROA   
ATOM   2786 HG23 VAL P 178     -37.228-142.976 114.623  0.00 97.00      PROA   
ATOM   2787  C   VAL P 178     -38.494-138.706 113.199  0.00 97.00      PROA   
ATOM   2788  O   VAL P 178     -39.000-138.104 114.143  0.00 97.00      PROA   
ATOM   2789  N   THR P 179     -38.916-138.507 111.923  0.00 97.00      PROA   
ATOM   2790  HN  THR P 179     -38.466-138.955 111.154  0.00 97.00      PROA   
ATOM   2791  CA  THR P 179     -40.102-137.747 111.555  0.00 97.00      PROA   
ATOM   2792  HA  THR P 179     -40.047-136.793 112.063  0.00 97.00      PROA   
ATOM   2793  CB  THR P 179     -40.203-137.486 110.056  0.00 97.00      PROA   
ATOM   2794  HB  THR P 179     -41.199-137.065 109.776  0.00 97.00      PROA   
ATOM   2795  OG1 THR P 179     -39.974-138.680 109.316  0.00 97.00      PROA   
ATOM   2796  HG1 THR P 179     -40.683-139.278 109.563  0.00 97.00      PROA   
ATOM   2797  CG2 THR P 179     -39.130-136.464 109.648  0.00 97.00      PROA   
ATOM   2798 HG21 THR P 179     -38.115-136.849 109.879  0.00 97.00      PROA   
ATOM   2799 HG22 THR P 179     -39.284-135.505 110.183  0.00 97.00      PROA   
ATOM   2800 HG23 THR P 179     -39.191-136.273 108.555  0.00 97.00      PROA   
ATOM   2801  C   THR P 179     -41.396-138.415 111.984  0.00 97.00      PROA   
ATOM   2802  O   THR P 179     -41.543-139.631 111.901  0.00 97.00      PROA   
ATOM   2803  N   SER P 180     -42.400-137.611 112.395  0.00 97.00      PROA   
ATOM   2804  HN  SER P 180     -42.283-136.624 112.487  0.00 97.00      PROA   
ATOM   2805  CA  SER P 180     -43.770-138.035 112.592  0.00 97.00      PROA   
ATOM   2806  HA  SER P 180     -43.728-138.866 113.276  0.00 97.00      PROA   
ATOM   2807  CB  SER P 180     -44.589-136.907 113.257  0.00 97.00      PROA   
ATOM   2808  HB1 SER P 180     -44.268-136.815 114.317  0.00 97.00      PROA   
ATOM   2809  HB2 SER P 180     -45.677-137.111 113.248  0.00 97.00      PROA   
ATOM   2810  OG  SER P 180     -44.339-135.657 112.625  0.00 97.00      PROA   
ATOM   2811  HG1 SER P 180     -44.965-135.042 113.029  0.00 97.00      PROA   
ATOM   2812  C   SER P 180     -44.447-138.542 111.318  0.00 97.00      PROA   
ATOM   2813  O   SER P 180     -44.057-138.129 110.225  0.00 97.00      PROA   
ATOM   2814  N   PRO P 181     -45.428-139.449 111.360  0.00 97.00      PROA   
ATOM   2815  CD  PRO P 181     -46.189-139.744 110.140  0.00 97.00      PROA   
ATOM   2816  HD1 PRO P 181     -45.532-140.218 109.379  0.00 97.00      PROA   
ATOM   2817  HD2 PRO P 181     -46.623-138.802 109.732  0.00 97.00      PROA   
ATOM   2818  CA  PRO P 181     -46.104-139.939 112.555  0.00 97.00      PROA   
ATOM   2819  HA  PRO P 181     -46.163-139.170 113.306  0.00 97.00      PROA   
ATOM   2820  CB  PRO P 181     -47.510-140.304 112.053  0.00 97.00      PROA   
ATOM   2821  HB1 PRO P 181     -48.155-139.396 112.098  0.00 97.00      PROA   
ATOM   2822  HB2 PRO P 181     -47.991-141.110 112.640  0.00 97.00      PROA   
ATOM   2823  CG  PRO P 181     -47.307-140.689 110.583  0.00 97.00      PROA   
ATOM   2824  HG1 PRO P 181     -46.947-141.740 110.524  0.00 97.00      PROA   
ATOM   2825  HG2 PRO P 181     -48.229-140.583 109.978  0.00 97.00      PROA   
ATOM   2826  C   PRO P 181     -45.399-141.149 113.151  0.00 97.00      PROA   
ATOM   2827  O   PRO P 181     -45.231-142.166 112.480  0.00 97.00      PROA   
ATOM   2828  N   LEU P 182     -44.989-141.064 114.437  0.00 97.00      PROA   
ATOM   2829  HN  LEU P 182     -45.171-140.234 114.964  0.00 97.00      PROA   
ATOM   2830  CA  LEU P 182     -44.367-142.149 115.174  0.00 97.00      PROA   
ATOM   2831  HA  LEU P 182     -43.611-142.578 114.533  0.00 97.00      PROA   
ATOM   2832  CB  LEU P 182     -43.698-141.696 116.504  0.00 97.00      PROA   
ATOM   2833  HB1 LEU P 182     -43.213-142.587 116.962  0.00 97.00      PROA   
ATOM   2834  HB2 LEU P 182     -44.477-141.343 117.211  0.00 97.00      PROA   
ATOM   2835  CG  LEU P 182     -42.606-140.591 116.406  0.00 97.00      PROA   
ATOM   2836  HG  LEU P 182     -42.000-140.676 117.342  0.00 97.00      PROA   
ATOM   2837  CD1 LEU P 182     -41.640-140.795 115.225  0.00 97.00      PROA   
ATOM   2838 HD11 LEU P 182     -42.177-140.682 114.260  0.00 97.00      PROA   
ATOM   2839 HD12 LEU P 182     -41.183-141.805 115.263  0.00 97.00      PROA   
ATOM   2840 HD13 LEU P 182     -40.830-140.036 115.255  0.00 97.00      PROA   
ATOM   2841  CD2 LEU P 182     -43.174-139.157 116.406  0.00 97.00      PROA   
ATOM   2842 HD21 LEU P 182     -43.840-138.998 117.280  0.00 97.00      PROA   
ATOM   2843 HD22 LEU P 182     -43.752-138.962 115.482  0.00 97.00      PROA   
ATOM   2844 HD23 LEU P 182     -42.346-138.419 116.452  0.00 97.00      PROA   
ATOM   2845  C   LEU P 182     -45.370-143.249 115.481  0.00 97.00      PROA   
ATOM   2846  O   LEU P 182     -46.546-142.988 115.684  0.00 97.00      PROA   
ATOM   2847  N   LEU P 183     -44.944-144.529 115.524  0.00 97.00      PROA   
ATOM   2848  HN  LEU P 183     -43.998-144.769 115.328  0.00 97.00      PROA   
ATOM   2849  CA  LEU P 183     -45.818-145.613 115.938  0.00 97.00      PROA   
ATOM   2850  HA  LEU P 183     -46.773-145.473 115.453  0.00 97.00      PROA   
ATOM   2851  CB  LEU P 183     -45.279-147.002 115.521  0.00 97.00      PROA   
ATOM   2852  HB1 LEU P 183     -45.971-147.793 115.887  0.00 97.00      PROA   
ATOM   2853  HB2 LEU P 183     -44.289-147.165 116.002  0.00 97.00      PROA   
ATOM   2854  CG  LEU P 183     -45.121-147.200 113.993  0.00 97.00      PROA   
ATOM   2855  HG  LEU P 183     -44.386-146.453 113.611  0.00 97.00      PROA   
ATOM   2856  CD1 LEU P 183     -44.555-148.600 113.696  0.00 97.00      PROA   
ATOM   2857 HD11 LEU P 183     -45.261-149.379 114.058  0.00 97.00      PROA   
ATOM   2858 HD12 LEU P 183     -43.580-148.742 114.206  0.00 97.00      PROA   
ATOM   2859 HD13 LEU P 183     -44.410-148.735 112.603  0.00 97.00      PROA   
ATOM   2860  CD2 LEU P 183     -46.444-146.988 113.232  0.00 97.00      PROA   
ATOM   2861 HD21 LEU P 183     -46.795-145.941 113.333  0.00 97.00      PROA   
ATOM   2862 HD22 LEU P 183     -47.228-147.667 113.633  0.00 97.00      PROA   
ATOM   2863 HD23 LEU P 183     -46.306-147.204 112.152  0.00 97.00      PROA   
ATOM   2864  C   LEU P 183     -46.081-145.606 117.437  0.00 97.00      PROA   
ATOM   2865  O   LEU P 183     -45.194-145.334 118.241  0.00 97.00      PROA   
ATOM   2866  N   GLU P 184     -47.330-145.925 117.850  0.00 97.00      PROA   
ATOM   2867  HN  GLU P 184     -48.064-146.033 117.180  0.00 97.00      PROA   
ATOM   2868  CA  GLU P 184     -47.718-146.094 119.238  0.00 97.00      PROA   
ATOM   2869  HA  GLU P 184     -47.476-145.166 119.736  0.00 97.00      PROA   
ATOM   2870  CB  GLU P 184     -49.261-146.280 119.358  0.00 97.00      PROA   
ATOM   2871  HB1 GLU P 184     -49.554-147.096 118.661  0.00 97.00      PROA   
ATOM   2872  HB2 GLU P 184     -49.722-145.334 118.989  0.00 97.00      PROA   
ATOM   2873  CG  GLU P 184     -49.813-146.609 120.763  0.00 97.00      PROA   
ATOM   2874  HG1 GLU P 184     -49.377-145.915 121.503  0.00 97.00      PROA   
ATOM   2875  HG2 GLU P 184     -49.534-147.644 121.049  0.00 97.00      PROA   
ATOM   2876  CD  GLU P 184     -51.331-146.454 120.883  0.00 97.00      PROA   
ATOM   2877  OE1 GLU P 184     -51.856-145.340 120.637  0.00 97.00      PROA   
ATOM   2878  OE2 GLU P 184     -51.986-147.445 121.290  0.00 97.00      PROA   
ATOM   2879  C   GLU P 184     -46.918-147.192 119.939  0.00 97.00      PROA   
ATOM   2880  O   GLU P 184     -46.759-148.297 119.424  0.00 97.00      PROA   
ATOM   2881  N   GLY P 185     -46.359-146.870 121.130  0.00 97.00      PROA   
ATOM   2882  HN  GLY P 185     -46.607-145.990 121.536  0.00 97.00      PROA   
ATOM   2883  CA  GLY P 185     -45.487-147.731 121.914  0.00 97.00      PROA   
ATOM   2884  HA1 GLY P 185     -45.401-148.696 121.435  0.00 97.00      PROA   
ATOM   2885  HA2 GLY P 185     -45.906-147.811 122.901  0.00 97.00      PROA   
ATOM   2886  C   GLY P 185     -44.084-147.209 122.093  0.00 97.00      PROA   
ATOM   2887  O   GLY P 185     -43.388-147.650 123.005  0.00 97.00      PROA   
ATOM   2888  N   THR P 186     -43.603-146.268 121.250  0.00 97.00      PROA   
ATOM   2889  HN  THR P 186     -44.166-145.903 120.511  0.00 97.00      PROA   
ATOM   2890  CA  THR P 186     -42.192-145.883 121.257  0.00 97.00      PROA   
ATOM   2891  HA  THR P 186     -41.631-146.802 121.295  0.00 97.00      PROA   
ATOM   2892  CB  THR P 186     -41.745-145.178 119.977  0.00 97.00      PROA   
ATOM   2893  HB  THR P 186     -40.676-144.863 120.056  0.00 97.00      PROA   
ATOM   2894  OG1 THR P 186     -42.544-144.034 119.690  0.00 97.00      PROA   
ATOM   2895  HG1 THR P 186     -42.601-143.545 120.516  0.00 97.00      PROA   
ATOM   2896  CG2 THR P 186     -41.860-146.143 118.786  0.00 97.00      PROA   
ATOM   2897 HG21 THR P 186     -42.917-146.439 118.625  0.00 97.00      PROA   
ATOM   2898 HG22 THR P 186     -41.256-147.057 118.959  0.00 97.00      PROA   
ATOM   2899 HG23 THR P 186     -41.497-145.643 117.863  0.00 97.00      PROA   
ATOM   2900  C   THR P 186     -41.767-144.985 122.424  0.00 97.00      PROA   
ATOM   2901  O   THR P 186     -42.330-143.901 122.537  0.00 97.00      PROA   
ATOM   2902  N   PRO P 187     -40.788-145.274 123.294  0.00 97.00      PROA   
ATOM   2903  CD  PRO P 187     -40.200-146.606 123.492  0.00 97.00      PROA   
ATOM   2904  HD1 PRO P 187     -40.086-147.171 122.544  0.00 97.00      PROA   
ATOM   2905  HD2 PRO P 187     -40.846-147.175 124.198  0.00 97.00      PROA   
ATOM   2906  CA  PRO P 187     -39.983-144.230 123.941  0.00 97.00      PROA   
ATOM   2907  HA  PRO P 187     -40.641-143.583 124.502  0.00 97.00      PROA   
ATOM   2908  CB  PRO P 187     -39.023-145.016 124.846  0.00 97.00      PROA   
ATOM   2909  HB1 PRO P 187     -39.531-145.219 125.816  0.00 97.00      PROA   
ATOM   2910  HB2 PRO P 187     -38.074-144.485 125.053  0.00 97.00      PROA   
ATOM   2911  CG  PRO P 187     -38.824-146.346 124.114  0.00 97.00      PROA   
ATOM   2912  HG1 PRO P 187     -38.074-146.210 123.304  0.00 97.00      PROA   
ATOM   2913  HG2 PRO P 187     -38.500-147.165 124.787  0.00 97.00      PROA   
ATOM   2914  C   PRO P 187     -39.253-143.354 122.921  0.00 97.00      PROA   
ATOM   2915  O   PRO P 187     -38.942-143.838 121.833  0.00 97.00      PROA   
ATOM   2916  N   VAL P 188     -39.000-142.056 123.233  0.00 97.00      PROA   
ATOM   2917  HN  VAL P 188     -39.207-141.694 124.139  0.00 97.00      PROA   
ATOM   2918  CA  VAL P 188     -38.441-141.099 122.286  0.00 97.00      PROA   
ATOM   2919  HA  VAL P 188     -37.826-141.620 121.565  0.00 97.00      PROA   
ATOM   2920  CB  VAL P 188     -39.513-140.256 121.569  0.00 97.00      PROA   
ATOM   2921  HB  VAL P 188     -40.083-139.658 122.318  0.00 97.00      PROA   
ATOM   2922  CG1 VAL P 188     -38.875-139.287 120.549  0.00 97.00      PROA   
ATOM   2923 HG11 VAL P 188     -38.246-139.846 119.825  0.00 97.00      PROA   
ATOM   2924 HG12 VAL P 188     -38.251-138.522 121.052  0.00 97.00      PROA   
ATOM   2925 HG13 VAL P 188     -39.670-138.755 119.985  0.00 97.00      PROA   
ATOM   2926  CG2 VAL P 188     -40.520-141.169 120.836  0.00 97.00      PROA   
ATOM   2927 HG21 VAL P 188     -41.109-141.770 121.557  0.00 97.00      PROA   
ATOM   2928 HG22 VAL P 188     -39.986-141.855 120.145  0.00 97.00      PROA   
ATOM   2929 HG23 VAL P 188     -41.232-140.556 120.243  0.00 97.00      PROA   
ATOM   2930  C   VAL P 188     -37.557-140.171 123.095  0.00 97.00      PROA   
ATOM   2931  O   VAL P 188     -37.935-139.804 124.201  0.00 97.00      PROA   
ATOM   2932  N   THR P 189     -36.374-139.749 122.561  0.00 97.00      PROA   
ATOM   2933  HN  THR P 189     -36.091-140.050 121.655  0.00 97.00      PROA   
ATOM   2934  CA  THR P 189     -35.493-138.759 123.177  0.00 97.00      PROA   
ATOM   2935  HA  THR P 189     -35.908-138.509 124.140  0.00 97.00      PROA   
ATOM   2936  CB  THR P 189     -34.041-139.224 123.445  0.00 97.00      PROA   
ATOM   2937  HB  THR P 189     -34.025-139.816 124.388  0.00 97.00      PROA   
ATOM   2938  OG1 THR P 189     -33.080-138.173 123.563  0.00 97.00      PROA   
ATOM   2939  HG1 THR P 189     -33.186-137.778 124.436  0.00 97.00      PROA   
ATOM   2940  CG2 THR P 189     -33.547-140.104 122.288  0.00 97.00      PROA   
ATOM   2941 HG21 THR P 189     -33.597-139.535 121.335  0.00 97.00      PROA   
ATOM   2942 HG22 THR P 189     -34.141-141.034 122.200  0.00 97.00      PROA   
ATOM   2943 HG23 THR P 189     -32.486-140.388 122.467  0.00 97.00      PROA   
ATOM   2944  C   THR P 189     -35.568-137.486 122.357  0.00 97.00      PROA   
ATOM   2945  O   THR P 189     -35.600-137.525 121.129  0.00 97.00      PROA   
ATOM   2946  N   LEU P 190     -35.643-136.326 123.055  0.00 97.00      PROA   
ATOM   2947  HN  LEU P 190     -35.564-136.361 124.053  0.00 97.00      PROA   
ATOM   2948  CA  LEU P 190     -35.887-135.027 122.460  0.00 97.00      PROA   
ATOM   2949  HA  LEU P 190     -35.869-135.114 121.383  0.00 97.00      PROA   
ATOM   2950  CB  LEU P 190     -37.245-134.411 122.915  0.00 97.00      PROA   
ATOM   2951  HB1 LEU P 190     -37.322-133.392 122.478  0.00 97.00      PROA   
ATOM   2952  HB2 LEU P 190     -37.244-134.306 124.022  0.00 97.00      PROA   
ATOM   2953  CG  LEU P 190     -38.545-135.172 122.521  0.00 97.00      PROA   
ATOM   2954  HG  LEU P 190     -39.383-134.445 122.673  0.00 97.00      PROA   
ATOM   2955  CD1 LEU P 190     -38.579-135.593 121.040  0.00 97.00      PROA   
ATOM   2956 HD11 LEU P 190     -37.754-136.299 120.821  0.00 97.00      PROA   
ATOM   2957 HD12 LEU P 190     -38.475-134.714 120.373  0.00 97.00      PROA   
ATOM   2958 HD13 LEU P 190     -39.536-136.106 120.813  0.00 97.00      PROA   
ATOM   2959  CD2 LEU P 190     -38.865-136.367 123.443  0.00 97.00      PROA   
ATOM   2960 HD21 LEU P 190     -38.816-136.059 124.508  0.00 97.00      PROA   
ATOM   2961 HD22 LEU P 190     -38.147-137.194 123.285  0.00 97.00      PROA   
ATOM   2962 HD23 LEU P 190     -39.884-136.754 123.233  0.00 97.00      PROA   
ATOM   2963  C   LEU P 190     -34.779-134.064 122.852  0.00 97.00      PROA   
ATOM   2964  O   LEU P 190     -34.725-133.559 123.972  0.00 97.00      PROA   
ATOM   2965  N   SER P 191     -33.871-133.743 121.905  0.00 97.00      PROA   
ATOM   2966  HN  SER P 191     -33.945-134.112 120.979  0.00 97.00      PROA   
ATOM   2967  CA  SER P 191     -32.694-132.939 122.188  0.00 97.00      PROA   
ATOM   2968  HA  SER P 191     -32.428-133.078 123.226  0.00 97.00      PROA   
ATOM   2969  CB  SER P 191     -31.459-133.469 121.392  0.00 97.00      PROA   
ATOM   2970  HB1 SER P 191     -31.792-133.770 120.378  0.00 97.00      PROA   
ATOM   2971  HB2 SER P 191     -31.083-134.384 121.900  0.00 97.00      PROA   
ATOM   2972  OG  SER P 191     -30.382-132.543 121.256  0.00 97.00      PROA   
ATOM   2973  HG1 SER P 191     -30.619-131.986 120.507  0.00 97.00      PROA   
ATOM   2974  C   SER P 191     -32.951-131.449 122.015  0.00 97.00      PROA   
ATOM   2975  O   SER P 191     -32.953-130.920 120.911  0.00 97.00      PROA   
ATOM   2976  N   CYS P 192     -33.138-130.713 123.135  0.00 97.00      PROA   
ATOM   2977  HN  CYS P 192     -33.223-131.169 124.018  0.00 97.00      PROA   
ATOM   2978  CA  CYS P 192     -33.248-129.260 123.120  0.00 97.00      PROA   
ATOM   2979  HA  CYS P 192     -33.670-128.947 122.175  0.00 97.00      PROA   
ATOM   2980  CB  CYS P 192     -34.176-128.732 124.245  0.00 97.00      PROA   
ATOM   2981  HB1 CYS P 192     -34.157-127.621 124.252  0.00 97.00      PROA   
ATOM   2982  HB2 CYS P 192     -33.807-129.089 125.231  0.00 97.00      PROA   
ATOM   2983  SG  CYS P 192     -35.883-129.317 123.983  0.00 97.00      PROA   
ATOM   2984  C   CYS P 192     -31.862-128.644 123.235  0.00 97.00      PROA   
ATOM   2985  O   CYS P 192     -31.274-128.596 124.313  0.00 97.00      PROA   
ATOM   2986  N   GLU P 193     -31.293-128.188 122.090  0.00 97.00      PROA   
ATOM   2987  HN  GLU P 193     -31.826-128.160 121.245  0.00 97.00      PROA   
ATOM   2988  CA  GLU P 193     -29.858-128.022 121.936  0.00 97.00      PROA   
ATOM   2989  HA  GLU P 193     -29.382-128.263 122.875  0.00 97.00      PROA   
ATOM   2990  CB  GLU P 193     -29.322-129.031 120.886  0.00 97.00      PROA   
ATOM   2991  HB1 GLU P 193     -29.536-130.051 121.277  0.00 97.00      PROA   
ATOM   2992  HB2 GLU P 193     -28.217-128.925 120.816  0.00 97.00      PROA   
ATOM   2993  CG  GLU P 193     -29.962-128.907 119.484  0.00 97.00      PROA   
ATOM   2994  HG1 GLU P 193     -29.929-127.853 119.141  0.00 97.00      PROA   
ATOM   2995  HG2 GLU P 193     -31.018-129.248 119.488  0.00 97.00      PROA   
ATOM   2996  CD  GLU P 193     -29.174-129.733 118.482  0.00 97.00      PROA   
ATOM   2997  OE1 GLU P 193     -28.395-129.125 117.700  0.00 97.00      PROA   
ATOM   2998  OE2 GLU P 193     -29.286-130.985 118.512  0.00 97.00      PROA   
ATOM   2999  C   GLU P 193     -29.382-126.622 121.570  0.00 97.00      PROA   
ATOM   3000  O   GLU P 193     -29.980-125.929 120.751  0.00 97.00      PROA   
ATOM   3001  N   THR P 194     -28.246-126.182 122.179  0.00 97.00      PROA   
ATOM   3002  HN  THR P 194     -27.855-126.694 122.940  0.00 97.00      PROA   
ATOM   3003  CA  THR P 194     -27.566-124.937 121.832  0.00 97.00      PROA   
ATOM   3004  HA  THR P 194     -28.222-124.321 121.231  0.00 97.00      PROA   
ATOM   3005  CB  THR P 194     -27.125-124.121 123.058  0.00 97.00      PROA   
ATOM   3006  HB  THR P 194     -26.567-123.210 122.731  0.00 97.00      PROA   
ATOM   3007  OG1 THR P 194     -26.299-124.868 123.951  0.00 97.00      PROA   
ATOM   3008  HG1 THR P 194     -25.581-124.282 124.207  0.00 97.00      PROA   
ATOM   3009  CG2 THR P 194     -28.360-123.654 123.846  0.00 97.00      PROA   
ATOM   3010 HG21 THR P 194     -28.949-124.525 124.203  0.00 97.00      PROA   
ATOM   3011 HG22 THR P 194     -29.008-123.016 123.212  0.00 97.00      PROA   
ATOM   3012 HG23 THR P 194     -28.042-123.063 124.733  0.00 97.00      PROA   
ATOM   3013  C   THR P 194     -26.305-125.172 121.011  0.00 97.00      PROA   
ATOM   3014  O   THR P 194     -26.012-124.399 120.101  0.00 97.00      PROA   
ATOM   3015  N   LYS P 195     -25.499-126.199 121.376  0.00 97.00      PROA   
ATOM   3016  HN  LYS P 195     -25.818-126.796 122.105  0.00 97.00      PROA   
ATOM   3017  CA  LYS P 195     -24.120-126.430 120.944  0.00 97.00      PROA   
ATOM   3018  HA  LYS P 195     -23.815-127.321 121.472  0.00 97.00      PROA   
ATOM   3019  CB  LYS P 195     -23.946-126.760 119.428  0.00 97.00      PROA   
ATOM   3020  HB1 LYS P 195     -22.966-126.372 119.068  0.00 97.00      PROA   
ATOM   3021  HB2 LYS P 195     -24.727-126.238 118.835  0.00 97.00      PROA   
ATOM   3022  CG  LYS P 195     -23.944-128.260 119.061  0.00 97.00      PROA   
ATOM   3023  HG1 LYS P 195     -23.231-128.800 119.722  0.00 97.00      PROA   
ATOM   3024  HG2 LYS P 195     -23.545-128.332 118.021  0.00 97.00      PROA   
ATOM   3025  CD  LYS P 195     -25.310-128.968 119.066  0.00 97.00      PROA   
ATOM   3026  HD1 LYS P 195     -26.010-128.351 118.457  0.00 97.00      PROA   
ATOM   3027  HD2 LYS P 195     -25.715-129.018 120.099  0.00 97.00      PROA   
ATOM   3028  CE  LYS P 195     -25.213-130.381 118.457  0.00 97.00      PROA   
ATOM   3029  HE1 LYS P 195     -24.591-131.046 119.090  0.00 97.00      PROA   
ATOM   3030  HE2 LYS P 195     -24.766-130.317 117.441  0.00 97.00      PROA   
ATOM   3031  NZ  LYS P 195     -26.539-131.002 118.311  0.00 97.00      PROA   
ATOM   3032  HZ1 LYS P 195     -27.192-130.281 117.924  0.00 97.00      PROA   
ATOM   3033  HZ2 LYS P 195     -26.957-131.273 119.221  0.00 97.00      PROA   
ATOM   3034  HZ3 LYS P 195     -26.558-131.810 117.663  0.00 97.00      PROA   
ATOM   3035  C   LYS P 195     -23.096-125.384 121.394  0.00 97.00      PROA   
ATOM   3036  O   LYS P 195     -21.940-125.719 121.647  0.00 97.00      PROA   
ATOM   3037  N   LEU P 196     -23.500-124.106 121.551  0.00 97.00      PROA   
ATOM   3038  HN  LEU P 196     -24.417-123.856 121.251  0.00 97.00      PROA   
ATOM   3039  CA  LEU P 196     -22.655-123.009 121.972  0.00 97.00      PROA   
ATOM   3040  HA  LEU P 196     -21.628-123.244 121.726  0.00 97.00      PROA   
ATOM   3041  CB  LEU P 196     -23.048-121.668 121.286  0.00 97.00      PROA   
ATOM   3042  HB1 LEU P 196     -22.503-120.838 121.783  0.00 97.00      PROA   
ATOM   3043  HB2 LEU P 196     -24.137-121.493 121.428  0.00 97.00      PROA   
ATOM   3044  CG  LEU P 196     -22.715-121.516 119.776  0.00 97.00      PROA   
ATOM   3045  HG  LEU P 196     -22.964-120.456 119.515  0.00 97.00      PROA   
ATOM   3046  CD1 LEU P 196     -21.213-121.702 119.490  0.00 97.00      PROA   
ATOM   3047 HD11 LEU P 196     -20.910-122.752 119.687  0.00 97.00      PROA   
ATOM   3048 HD12 LEU P 196     -20.609-121.028 120.133  0.00 97.00      PROA   
ATOM   3049 HD13 LEU P 196     -20.995-121.469 118.427  0.00 97.00      PROA   
ATOM   3050  CD2 LEU P 196     -23.567-122.398 118.845  0.00 97.00      PROA   
ATOM   3051 HD21 LEU P 196     -24.647-122.253 119.051  0.00 97.00      PROA   
ATOM   3052 HD22 LEU P 196     -23.318-123.469 118.985  0.00 97.00      PROA   
ATOM   3053 HD23 LEU P 196     -23.370-122.136 117.784  0.00 97.00      PROA   
ATOM   3054  C   LEU P 196     -22.718-122.799 123.475  0.00 97.00      PROA   
ATOM   3055  O   LEU P 196     -23.760-122.974 124.106  0.00 97.00      PROA   
ATOM   3056  N   LEU P 197     -21.574-122.376 124.069  0.00 97.00      PROA   
ATOM   3057  HN  LEU P 197     -20.722-122.321 123.557  0.00 97.00      PROA   
ATOM   3058  CA  LEU P 197     -21.508-121.842 125.413  0.00 97.00      PROA   
ATOM   3059  HA  LEU P 197     -22.510-121.631 125.758  0.00 97.00      PROA   
ATOM   3060  CB  LEU P 197     -20.800-122.794 126.410  0.00 97.00      PROA   
ATOM   3061  HB1 LEU P 197     -19.774-123.009 126.039  0.00 97.00      PROA   
ATOM   3062  HB2 LEU P 197     -21.358-123.757 126.415  0.00 97.00      PROA   
ATOM   3063  CG  LEU P 197     -20.701-122.292 127.873  0.00 97.00      PROA   
ATOM   3064  HG  LEU P 197     -20.122-121.339 127.884  0.00 97.00      PROA   
ATOM   3065  CD1 LEU P 197     -22.081-122.016 128.498  0.00 97.00      PROA   
ATOM   3066 HD11 LEU P 197     -22.700-122.938 128.464  0.00 97.00      PROA   
ATOM   3067 HD12 LEU P 197     -22.609-121.207 127.953  0.00 97.00      PROA   
ATOM   3068 HD13 LEU P 197     -21.963-121.706 129.558  0.00 97.00      PROA   
ATOM   3069  CD2 LEU P 197     -19.924-123.300 128.738  0.00 97.00      PROA   
ATOM   3070 HD21 LEU P 197     -18.908-123.462 128.322  0.00 97.00      PROA   
ATOM   3071 HD22 LEU P 197     -20.458-124.274 128.761  0.00 97.00      PROA   
ATOM   3072 HD23 LEU P 197     -19.826-122.923 129.777  0.00 97.00      PROA   
ATOM   3073  C   LEU P 197     -20.764-120.528 125.321  0.00 97.00      PROA   
ATOM   3074  O   LEU P 197     -19.739-120.430 124.651  0.00 97.00      PROA   
ATOM   3075  N   LEU P 198     -21.296-119.475 125.983  0.00 97.00      PROA   
ATOM   3076  HN  LEU P 198     -22.109-119.589 126.546  0.00 97.00      PROA   
ATOM   3077  CA  LEU P 198     -20.761-118.130 125.982  0.00 97.00      PROA   
ATOM   3078  HA  LEU P 198     -19.731-118.143 125.649  0.00 97.00      PROA   
ATOM   3079  CB  LEU P 198     -21.595-117.095 125.165  0.00 97.00      PROA   
ATOM   3080  HB1 LEU P 198     -21.169-116.080 125.333  0.00 97.00      PROA   
ATOM   3081  HB2 LEU P 198     -22.642-117.085 125.541  0.00 97.00      PROA   
ATOM   3082  CG  LEU P 198     -21.656-117.271 123.621  0.00 97.00      PROA   
ATOM   3083  HG  LEU P 198     -22.130-116.335 123.230  0.00 97.00      PROA   
ATOM   3084  CD1 LEU P 198     -20.266-117.373 122.967  0.00 97.00      PROA   
ATOM   3085 HD11 LEU P 198     -19.763-118.314 123.269  0.00 97.00      PROA   
ATOM   3086 HD12 LEU P 198     -19.628-116.517 123.269  0.00 97.00      PROA   
ATOM   3087 HD13 LEU P 198     -20.363-117.373 121.861  0.00 97.00      PROA   
ATOM   3088  CD2 LEU P 198     -22.571-118.420 123.163  0.00 97.00      PROA   
ATOM   3089 HD21 LEU P 198     -23.537-118.389 123.707  0.00 97.00      PROA   
ATOM   3090 HD22 LEU P 198     -22.086-119.397 123.347  0.00 97.00      PROA   
ATOM   3091 HD23 LEU P 198     -22.773-118.338 122.074  0.00 97.00      PROA   
ATOM   3092  C   LEU P 198     -20.782-117.718 127.436  0.00 97.00      PROA   
ATOM   3093  O   LEU P 198     -21.385-118.397 128.266  0.00 97.00      PROA   
ATOM   3094  N   GLN P 199     -20.101-116.598 127.792  0.00 97.00      PROA   
ATOM   3095  HN  GLN P 199     -19.572-116.095 127.111  0.00 97.00      PROA   
ATOM   3096  CA  GLN P 199     -20.039-116.068 129.147  0.00 97.00      PROA   
ATOM   3097  HA  GLN P 199     -19.539-116.814 129.750  0.00 97.00      PROA   
ATOM   3098  CB  GLN P 199     -19.236-114.739 129.213  0.00 97.00      PROA   
ATOM   3099  HB1 GLN P 199     -19.184-114.412 130.275  0.00 97.00      PROA   
ATOM   3100  HB2 GLN P 199     -19.786-113.951 128.649  0.00 97.00      PROA   
ATOM   3101  CG  GLN P 199     -17.788-114.793 128.656  0.00 97.00      PROA   
ATOM   3102  HG1 GLN P 199     -17.203-113.918 129.008  0.00 97.00      PROA   
ATOM   3103  HG2 GLN P 199     -17.832-114.740 127.546  0.00 97.00      PROA   
ATOM   3104  CD  GLN P 199     -17.037-116.087 128.991  0.00 97.00      PROA   
ATOM   3105  OE1 GLN P 199     -16.773-116.908 128.105  0.00 97.00      PROA   
ATOM   3106  NE2 GLN P 199     -16.664-116.274 130.286  0.00 97.00      PROA   
ATOM   3107 HE21 GLN P 199     -16.147-117.101 130.500  0.00 97.00      PROA   
ATOM   3108 HE22 GLN P 199     -16.878-115.589 130.980  0.00 97.00      PROA   
ATOM   3109  C   GLN P 199     -21.419-115.841 129.761  0.00 97.00      PROA   
ATOM   3110  O   GLN P 199     -22.336-115.334 129.116  0.00 97.00      PROA   
ATOM   3111  N   ARG P 200     -21.599-116.266 131.031  0.00 97.00      PROA   
ATOM   3112  HN  ARG P 200     -20.851-116.632 131.576  0.00 97.00      PROA   
ATOM   3113  CA  ARG P 200     -22.911-116.444 131.601  0.00 97.00      PROA   
ATOM   3114  HA  ARG P 200     -23.628-115.804 131.109  0.00 97.00      PROA   
ATOM   3115  CB  ARG P 200     -23.292-117.940 131.448  0.00 97.00      PROA   
ATOM   3116  HB1 ARG P 200     -22.543-118.549 132.005  0.00 97.00      PROA   
ATOM   3117  HB2 ARG P 200     -23.189-118.226 130.377  0.00 97.00      PROA   
ATOM   3118  CG  ARG P 200     -24.695-118.321 131.938  0.00 97.00      PROA   
ATOM   3119  HG1 ARG P 200     -25.068-117.568 132.662  0.00 97.00      PROA   
ATOM   3120  HG2 ARG P 200     -24.583-119.268 132.506  0.00 97.00      PROA   
ATOM   3121  CD  ARG P 200     -25.758-118.504 130.845  0.00 97.00      PROA   
ATOM   3122  HD1 ARG P 200     -25.610-117.786 130.013  0.00 97.00      PROA   
ATOM   3123  HD2 ARG P 200     -26.777-118.339 131.267  0.00 97.00      PROA   
ATOM   3124  NE  ARG P 200     -25.640-119.898 130.301  0.00 97.00      PROA   
ATOM   3125  HE  ARG P 200     -24.988-120.098 129.576  0.00 97.00      PROA   
ATOM   3126  CZ  ARG P 200     -26.346-120.934 130.795  0.00 97.00      PROA   
ATOM   3127  NH1 ARG P 200     -27.200-120.794 131.817  0.00 97.00      PROA   
ATOM   3128 HH11 ARG P 200     -26.972-120.104 132.500  0.00 97.00      PROA   
ATOM   3129 HH12 ARG P 200     -27.654-121.612 132.170  0.00 97.00      PROA   
ATOM   3130  NH2 ARG P 200     -26.157-122.181 130.337  0.00 97.00      PROA   
ATOM   3131 HH21 ARG P 200     -25.397-122.364 129.724  0.00 97.00      PROA   
ATOM   3132 HH22 ARG P 200     -26.543-122.906 130.903  0.00 97.00      PROA   
ATOM   3133  C   ARG P 200     -22.799-116.107 133.076  0.00 97.00      PROA   
ATOM   3134  O   ARG P 200     -21.790-116.483 133.672  0.00 97.00      PROA   
ATOM   3135  N   PRO P 201     -23.744-115.427 133.738  0.00 97.00      PROA   
ATOM   3136  CD  PRO P 201     -24.766-114.582 133.107  0.00 97.00      PROA   
ATOM   3137  HD1 PRO P 201     -25.386-115.168 132.394  0.00 97.00      PROA   
ATOM   3138  HD2 PRO P 201     -24.268-113.740 132.576  0.00 97.00      PROA   
ATOM   3139  CA  PRO P 201     -23.774-115.353 135.194  0.00 97.00      PROA   
ATOM   3140  HA  PRO P 201     -22.782-115.173 135.587  0.00 97.00      PROA   
ATOM   3141  CB  PRO P 201     -24.705-114.160 135.487  0.00 97.00      PROA   
ATOM   3142  HB1 PRO P 201     -24.085-113.237 135.547  0.00 97.00      PROA   
ATOM   3143  HB2 PRO P 201     -25.275-114.260 136.431  0.00 97.00      PROA   
ATOM   3144  CG  PRO P 201     -25.624-114.046 134.258  0.00 97.00      PROA   
ATOM   3145  HG1 PRO P 201     -26.508-114.703 134.390  0.00 97.00      PROA   
ATOM   3146  HG2 PRO P 201     -25.978-113.011 134.084  0.00 97.00      PROA   
ATOM   3147  C   PRO P 201     -24.265-116.659 135.807  0.00 97.00      PROA   
ATOM   3148  O   PRO P 201     -23.473-117.344 136.450  0.00 97.00      PROA   
ATOM   3149  N   GLY P 202     -25.546-117.041 135.606  0.00 97.00      PROA   
ATOM   3150  HN  GLY P 202     -26.197-116.413 135.183  0.00 97.00      PROA   
ATOM   3151  CA  GLY P 202     -26.083-118.315 136.036  0.00 97.00      PROA   
ATOM   3152  HA1 GLY P 202     -27.145-118.183 136.017  0.00 97.00      PROA   
ATOM   3153  HA2 GLY P 202     -25.704-118.581 137.013  0.00 97.00      PROA   
ATOM   3154  C   GLY P 202     -25.788-119.413 135.064  0.00 97.00      PROA   
ATOM   3155  O   GLY P 202     -26.445-119.491 134.040  0.00 97.00      PROA   
ATOM   3156  N   LEU P 203     -24.812-120.291 135.376  0.00 97.00      PROA   
ATOM   3157  HN  LEU P 203     -24.324-120.165 136.236  0.00 97.00      PROA   
ATOM   3158  CA  LEU P 203     -24.314-121.370 134.534  0.00 97.00      PROA   
ATOM   3159  HA  LEU P 203     -24.033-120.918 133.598  0.00 97.00      PROA   
ATOM   3160  CB  LEU P 203     -23.017-122.003 135.120  0.00 97.00      PROA   
ATOM   3161  HB1 LEU P 203     -22.912-123.063 134.803  0.00 97.00      PROA   
ATOM   3162  HB2 LEU P 203     -23.098-121.996 136.229  0.00 97.00      PROA   
ATOM   3163  CG  LEU P 203     -21.691-121.299 134.708  0.00 97.00      PROA   
ATOM   3164  HG  LEU P 203     -20.876-121.801 135.286  0.00 97.00      PROA   
ATOM   3165  CD1 LEU P 203     -21.361-121.508 133.215  0.00 97.00      PROA   
ATOM   3166 HD11 LEU P 203     -22.122-121.018 132.573  0.00 97.00      PROA   
ATOM   3167 HD12 LEU P 203     -21.333-122.591 132.972  0.00 97.00      PROA   
ATOM   3168 HD13 LEU P 203     -20.369-121.069 132.978  0.00 97.00      PROA   
ATOM   3169  CD2 LEU P 203     -21.638-119.803 135.073  0.00 97.00      PROA   
ATOM   3170 HD21 LEU P 203     -21.842-119.660 136.154  0.00 97.00      PROA   
ATOM   3171 HD22 LEU P 203     -22.391-119.230 134.492  0.00 97.00      PROA   
ATOM   3172 HD23 LEU P 203     -20.635-119.384 134.844  0.00 97.00      PROA   
ATOM   3173  C   LEU P 203     -25.307-122.460 134.134  0.00 97.00      PROA   
ATOM   3174  O   LEU P 203     -25.195-123.004 133.037  0.00 97.00      PROA   
ATOM   3175  N   GLN P 204     -26.283-122.833 134.994  0.00 97.00      PROA   
ATOM   3176  HN  GLN P 204     -26.470-122.301 135.820  0.00 97.00      PROA   
ATOM   3177  CA  GLN P 204     -27.121-124.016 134.829  0.00 97.00      PROA   
ATOM   3178  HA  GLN P 204     -26.460-124.852 134.654  0.00 97.00      PROA   
ATOM   3179  CB  GLN P 204     -27.939-124.247 136.129  0.00 97.00      PROA   
ATOM   3180  HB1 GLN P 204     -28.695-123.437 136.227  0.00 97.00      PROA   
ATOM   3181  HB2 GLN P 204     -27.233-124.114 136.982  0.00 97.00      PROA   
ATOM   3182  CG  GLN P 204     -28.652-125.607 136.314  0.00 97.00      PROA   
ATOM   3183  HG1 GLN P 204     -29.572-125.632 135.694  0.00 97.00      PROA   
ATOM   3184  HG2 GLN P 204     -28.967-125.707 137.373  0.00 97.00      PROA   
ATOM   3185  CD  GLN P 204     -27.781-126.804 135.911  0.00 97.00      PROA   
ATOM   3186  OE1 GLN P 204     -27.662-127.172 134.739  0.00 97.00      PROA   
ATOM   3187  NE2 GLN P 204     -27.152-127.456 136.924  0.00 97.00      PROA   
ATOM   3188 HE21 GLN P 204     -26.595-128.249 136.687  0.00 97.00      PROA   
ATOM   3189 HE22 GLN P 204     -27.249-127.127 137.862  0.00 97.00      PROA   
ATOM   3190  C   GLN P 204     -28.089-123.913 133.656  0.00 97.00      PROA   
ATOM   3191  O   GLN P 204     -28.345-122.839 133.133  0.00 97.00      PROA   
ATOM   3192  N   LEU P 205     -28.676-125.041 133.203  0.00 97.00      PROA   
ATOM   3193  HN  LEU P 205     -28.407-125.933 133.561  0.00 97.00      PROA   
ATOM   3194  CA  LEU P 205     -29.885-124.995 132.410  0.00 97.00      PROA   
ATOM   3195  HA  LEU P 205     -30.300-123.998 132.435  0.00 97.00      PROA   
ATOM   3196  CB  LEU P 205     -29.693-125.397 130.927  0.00 97.00      PROA   
ATOM   3197  HB1 LEU P 205     -30.685-125.468 130.427  0.00 97.00      PROA   
ATOM   3198  HB2 LEU P 205     -29.207-126.397 130.890  0.00 97.00      PROA   
ATOM   3199  CG  LEU P 205     -28.844-124.405 130.098  0.00 97.00      PROA   
ATOM   3200  HG  LEU P 205     -27.900-124.223 130.658  0.00 97.00      PROA   
ATOM   3201  CD1 LEU P 205     -28.461-125.009 128.735  0.00 97.00      PROA   
ATOM   3202 HD11 LEU P 205     -29.376-125.229 128.145  0.00 97.00      PROA   
ATOM   3203 HD12 LEU P 205     -27.893-125.952 128.875  0.00 97.00      PROA   
ATOM   3204 HD13 LEU P 205     -27.834-124.296 128.159  0.00 97.00      PROA   
ATOM   3205  CD2 LEU P 205     -29.570-123.061 129.895  0.00 97.00      PROA   
ATOM   3206 HD21 LEU P 205     -29.771-122.564 130.866  0.00 97.00      PROA   
ATOM   3207 HD22 LEU P 205     -30.539-123.230 129.378  0.00 97.00      PROA   
ATOM   3208 HD23 LEU P 205     -28.954-122.378 129.272  0.00 97.00      PROA   
ATOM   3209  C   LEU P 205     -30.921-125.888 133.049  0.00 97.00      PROA   
ATOM   3210  O   LEU P 205     -30.810-127.113 133.057  0.00 97.00      PROA   
ATOM   3211  N   TYR P 206     -31.997-125.264 133.577  0.00 97.00      PROA   
ATOM   3212  HN  TYR P 206     -32.033-124.269 133.617  0.00 97.00      PROA   
ATOM   3213  CA  TYR P 206     -33.210-125.948 133.978  0.00 97.00      PROA   
ATOM   3214  HA  TYR P 206     -32.983-126.978 134.221  0.00 97.00      PROA   
ATOM   3215  CB  TYR P 206     -33.961-125.279 135.162  0.00 97.00      PROA   
ATOM   3216  HB1 TYR P 206     -34.797-125.917 135.520  0.00 97.00      PROA   
ATOM   3217  HB2 TYR P 206     -34.374-124.293 134.855  0.00 97.00      PROA   
ATOM   3218  CG  TYR P 206     -33.015-125.040 136.305  0.00 97.00      PROA   
ATOM   3219  CD1 TYR P 206     -32.787-126.017 137.295  0.00 97.00      PROA   
ATOM   3220  HD1 TYR P 206     -33.309-126.962 137.245  0.00 97.00      PROA   
ATOM   3221  CE1 TYR P 206     -31.880-125.771 138.338  0.00 97.00      PROA   
ATOM   3222  HE1 TYR P 206     -31.696-126.527 139.089  0.00 97.00      PROA   
ATOM   3223  CZ  TYR P 206     -31.190-124.550 138.389  0.00 97.00      PROA   
ATOM   3224  OH  TYR P 206     -30.205-124.316 139.370  0.00 97.00      PROA   
ATOM   3225  HH  TYR P 206     -29.707-123.532 139.103  0.00 97.00      PROA   
ATOM   3226  CD2 TYR P 206     -32.362-123.800 136.409  0.00 97.00      PROA   
ATOM   3227  HD2 TYR P 206     -32.545-123.023 135.681  0.00 97.00      PROA   
ATOM   3228  CE2 TYR P 206     -31.445-123.565 137.430  0.00 97.00      PROA   
ATOM   3229  HE2 TYR P 206     -30.930-122.619 137.455  0.00 97.00      PROA   
ATOM   3230  C   TYR P 206     -34.099-125.913 132.761  0.00 97.00      PROA   
ATOM   3231  O   TYR P 206     -33.991-125.010 131.932  0.00 97.00      PROA   
ATOM   3232  N   PHE P 207     -34.986-126.915 132.606  0.00 97.00      PROA   
ATOM   3233  HN  PHE P 207     -35.094-127.632 133.294  0.00 97.00      PROA   
ATOM   3234  CA  PHE P 207     -35.790-127.034 131.409  0.00 97.00      PROA   
ATOM   3235  HA  PHE P 207     -35.818-126.095 130.875  0.00 97.00      PROA   
ATOM   3236  CB  PHE P 207     -35.318-128.169 130.461  0.00 97.00      PROA   
ATOM   3237  HB1 PHE P 207     -36.036-128.327 129.628  0.00 97.00      PROA   
ATOM   3238  HB2 PHE P 207     -35.252-129.114 131.038  0.00 97.00      PROA   
ATOM   3239  CG  PHE P 207     -33.960-127.899 129.855  0.00 97.00      PROA   
ATOM   3240  CD1 PHE P 207     -32.781-128.191 130.565  0.00 97.00      PROA   
ATOM   3241  HD1 PHE P 207     -32.842-128.534 131.588  0.00 97.00      PROA   
ATOM   3242  CE1 PHE P 207     -31.528-128.059 129.958  0.00 97.00      PROA   
ATOM   3243  HE1 PHE P 207     -30.632-128.275 130.522  0.00 97.00      PROA   
ATOM   3244  CZ  PHE P 207     -31.435-127.637 128.626  0.00 97.00      PROA   
ATOM   3245  HZ  PHE P 207     -30.467-127.531 128.158  0.00 97.00      PROA   
ATOM   3246  CD2 PHE P 207     -33.852-127.472 128.518  0.00 97.00      PROA   
ATOM   3247  HD2 PHE P 207     -34.747-127.259 127.953  0.00 97.00      PROA   
ATOM   3248  CE2 PHE P 207     -32.599-127.343 127.906  0.00 97.00      PROA   
ATOM   3249  HE2 PHE P 207     -32.529-127.021 126.877  0.00 97.00      PROA   
ATOM   3250  C   PHE P 207     -37.200-127.337 131.809  0.00 97.00      PROA   
ATOM   3251  O   PHE P 207     -37.464-127.765 132.923  0.00 97.00      PROA   
ATOM   3252  N   SER P 208     -38.149-127.117 130.882  0.00 97.00      PROA   
ATOM   3253  HN  SER P 208     -37.928-126.675 130.018  0.00 97.00      PROA   
ATOM   3254  CA  SER P 208     -39.523-127.517 131.052  0.00 97.00      PROA   
ATOM   3255  HA  SER P 208     -39.559-128.396 131.682  0.00 97.00      PROA   
ATOM   3256  CB  SER P 208     -40.431-126.421 131.670  0.00 97.00      PROA   
ATOM   3257  HB1 SER P 208     -40.115-126.259 132.723  0.00 97.00      PROA   
ATOM   3258  HB2 SER P 208     -41.497-126.738 131.673  0.00 97.00      PROA   
ATOM   3259  OG  SER P 208     -40.291-125.186 130.974  0.00 97.00      PROA   
ATOM   3260  HG1 SER P 208     -41.085-124.666 131.132  0.00 97.00      PROA   
ATOM   3261  C   SER P 208     -40.024-127.937 129.697  0.00 97.00      PROA   
ATOM   3262  O   SER P 208     -39.489-127.531 128.668  0.00 97.00      PROA   
ATOM   3263  N   PHE P 209     -41.052-128.811 129.691  0.00 97.00      PROA   
ATOM   3264  HN  PHE P 209     -41.470-129.104 130.546  0.00 97.00      PROA   
ATOM   3265  CA  PHE P 209     -41.620-129.399 128.503  0.00 97.00      PROA   
ATOM   3266  HA  PHE P 209     -41.301-128.830 127.639  0.00 97.00      PROA   
ATOM   3267  CB  PHE P 209     -41.237-130.901 128.362  0.00 97.00      PROA   
ATOM   3268  HB1 PHE P 209     -42.112-131.563 128.200  0.00 97.00      PROA   
ATOM   3269  HB2 PHE P 209     -40.717-131.247 129.283  0.00 97.00      PROA   
ATOM   3270  CG  PHE P 209     -40.315-131.094 127.188  0.00 97.00      PROA   
ATOM   3271  CD1 PHE P 209     -40.852-131.115 125.889  0.00 97.00      PROA   
ATOM   3272  HD1 PHE P 209     -41.911-130.957 125.745  0.00 97.00      PROA   
ATOM   3273  CE1 PHE P 209     -40.029-131.348 124.782  0.00 97.00      PROA   
ATOM   3274  HE1 PHE P 209     -40.459-131.371 123.792  0.00 97.00      PROA   
ATOM   3275  CZ  PHE P 209     -38.658-131.568 124.964  0.00 97.00      PROA   
ATOM   3276  HZ  PHE P 209     -38.019-131.752 124.114  0.00 97.00      PROA   
ATOM   3277  CD2 PHE P 209     -38.936-131.313 127.360  0.00 97.00      PROA   
ATOM   3278  HD2 PHE P 209     -38.507-131.309 128.352  0.00 97.00      PROA   
ATOM   3279  CE2 PHE P 209     -38.111-131.549 126.253  0.00 97.00      PROA   
ATOM   3280  HE2 PHE P 209     -37.054-131.721 126.389  0.00 97.00      PROA   
ATOM   3281  C   PHE P 209     -43.115-129.228 128.599  0.00 97.00      PROA   
ATOM   3282  O   PHE P 209     -43.700-129.327 129.676  0.00 97.00      PROA   
ATOM   3283  N   TYR P 210     -43.762-128.922 127.454  0.00 97.00      PROA   
ATOM   3284  HN  TYR P 210     -43.265-128.826 126.595  0.00 97.00      PROA   
ATOM   3285  CA  TYR P 210     -45.164-128.579 127.396  0.00 97.00      PROA   
ATOM   3286  HA  TYR P 210     -45.679-128.924 128.283  0.00 97.00      PROA   
ATOM   3287  CB  TYR P 210     -45.397-127.054 127.170  0.00 97.00      PROA   
ATOM   3288  HB1 TYR P 210     -46.478-126.803 127.233  0.00 97.00      PROA   
ATOM   3289  HB2 TYR P 210     -45.039-126.782 126.155  0.00 97.00      PROA   
ATOM   3290  CG  TYR P 210     -44.628-126.174 128.136  0.00 97.00      PROA   
ATOM   3291  CD1 TYR P 210     -43.278-125.857 127.892  0.00 97.00      PROA   
ATOM   3292  HD1 TYR P 210     -42.778-126.290 127.040  0.00 97.00      PROA   
ATOM   3293  CE1 TYR P 210     -42.586-124.958 128.711  0.00 97.00      PROA   
ATOM   3294  HE1 TYR P 210     -41.553-124.724 128.499  0.00 97.00      PROA   
ATOM   3295  CZ  TYR P 210     -43.244-124.344 129.783  0.00 97.00      PROA   
ATOM   3296  OH  TYR P 210     -42.582-123.394 130.591  0.00 97.00      PROA   
ATOM   3297  HH  TYR P 210     -42.034-122.840 130.021  0.00 97.00      PROA   
ATOM   3298  CD2 TYR P 210     -45.276-125.545 129.215  0.00 97.00      PROA   
ATOM   3299  HD2 TYR P 210     -46.325-125.732 129.386  0.00 97.00      PROA   
ATOM   3300  CE2 TYR P 210     -44.586-124.645 130.040  0.00 97.00      PROA   
ATOM   3301  HE2 TYR P 210     -45.096-124.152 130.854  0.00 97.00      PROA   
ATOM   3302  C   TYR P 210     -45.725-129.310 126.197  0.00 97.00      PROA   
ATOM   3303  O   TYR P 210     -44.980-129.736 125.316  0.00 97.00      PROA   
ATOM   3304  N   MET P 211     -47.069-129.463 126.138  0.00 97.00      PROA   
ATOM   3305  HN  MET P 211     -47.655-129.158 126.886  0.00 97.00      PROA   
ATOM   3306  CA  MET P 211     -47.754-129.952 124.960  0.00 97.00      PROA   
ATOM   3307  HA  MET P 211     -47.058-130.081 124.146  0.00 97.00      PROA   
ATOM   3308  CB  MET P 211     -48.482-131.296 125.224  0.00 97.00      PROA   
ATOM   3309  HB1 MET P 211     -49.153-131.528 124.368  0.00 97.00      PROA   
ATOM   3310  HB2 MET P 211     -49.108-131.193 126.139  0.00 97.00      PROA   
ATOM   3311  CG  MET P 211     -47.521-132.486 125.406  0.00 97.00      PROA   
ATOM   3312  HG1 MET P 211     -46.699-132.190 126.091  0.00 97.00      PROA   
ATOM   3313  HG2 MET P 211     -47.060-132.690 124.416  0.00 97.00      PROA   
ATOM   3314  SD  MET P 211     -48.296-134.006 126.049  0.00 97.00      PROA   
ATOM   3315  CE  MET P 211     -49.404-134.342 124.651  0.00 97.00      PROA   
ATOM   3316  HE1 MET P 211     -48.836-134.384 123.698  0.00 97.00      PROA   
ATOM   3317  HE2 MET P 211     -50.186-133.560 124.555  0.00 97.00      PROA   
ATOM   3318  HE3 MET P 211     -49.915-135.319 124.785  0.00 97.00      PROA   
ATOM   3319  C   MET P 211     -48.772-128.914 124.553  0.00 97.00      PROA   
ATOM   3320  O   MET P 211     -49.836-128.836 125.161  0.00 97.00      PROA   
ATOM   3321  N   GLY P 212     -48.484-128.104 123.495  0.00 97.00      PROA   
ATOM   3322  HN  GLY P 212     -47.665-128.263 122.944  0.00 97.00      PROA   
ATOM   3323  CA  GLY P 212     -49.292-126.967 123.063  0.00 97.00      PROA   
ATOM   3324  HA1 GLY P 212     -50.098-127.349 122.454  0.00 97.00      PROA   
ATOM   3325  HA2 GLY P 212     -48.634-126.322 122.506  0.00 97.00      PROA   
ATOM   3326  C   GLY P 212     -49.863-126.120 124.181  0.00 97.00      PROA   
ATOM   3327  O   GLY P 212     -49.141-125.556 125.000  0.00 97.00      PROA   
ATOM   3328  N   SER P 213     -51.209-126.027 124.228  0.00 97.00      PROA   
ATOM   3329  HN  SER P 213     -51.744-126.463 123.508  0.00 97.00      PROA   
ATOM   3330  CA  SER P 213     -51.950-125.290 125.240  0.00 97.00      PROA   
ATOM   3331  HA  SER P 213     -51.405-124.377 125.444  0.00 97.00      PROA   
ATOM   3332  CB  SER P 213     -53.356-124.887 124.701  0.00 97.00      PROA   
ATOM   3333  HB1 SER P 213     -53.963-125.797 124.503  0.00 97.00      PROA   
ATOM   3334  HB2 SER P 213     -53.224-124.347 123.739  0.00 97.00      PROA   
ATOM   3335  OG  SER P 213     -54.068-124.022 125.585  0.00 97.00      PROA   
ATOM   3336  HG1 SER P 213     -54.082-124.479 126.434  0.00 97.00      PROA   
ATOM   3337  C   SER P 213     -52.098-126.040 126.574  0.00 97.00      PROA   
ATOM   3338  O   SER P 213     -53.081-125.857 127.291  0.00 97.00      PROA   
ATOM   3339  N   LYS P 214     -51.127-126.890 126.983  0.00 97.00      PROA   
ATOM   3340  HN  LYS P 214     -50.362-127.128 126.391  0.00 97.00      PROA   
ATOM   3341  CA  LYS P 214     -51.117-127.386 128.348  0.00 97.00      PROA   
ATOM   3342  HA  LYS P 214     -51.503-126.592 128.975  0.00 97.00      PROA   
ATOM   3343  CB  LYS P 214     -52.040-128.606 128.608  0.00 97.00      PROA   
ATOM   3344  HB1 LYS P 214     -53.088-128.238 128.521  0.00 97.00      PROA   
ATOM   3345  HB2 LYS P 214     -51.907-128.966 129.652  0.00 97.00      PROA   
ATOM   3346  CG  LYS P 214     -51.860-129.778 127.630  0.00 97.00      PROA   
ATOM   3347  HG1 LYS P 214     -50.778-130.032 127.571  0.00 97.00      PROA   
ATOM   3348  HG2 LYS P 214     -52.184-129.469 126.612  0.00 97.00      PROA   
ATOM   3349  CD  LYS P 214     -52.619-131.047 128.062  0.00 97.00      PROA   
ATOM   3350  HD1 LYS P 214     -52.183-131.385 129.030  0.00 97.00      PROA   
ATOM   3351  HD2 LYS P 214     -52.422-131.843 127.308  0.00 97.00      PROA   
ATOM   3352  CE  LYS P 214     -54.135-130.850 128.224  0.00 97.00      PROA   
ATOM   3353  HE1 LYS P 214     -54.599-130.575 127.254  0.00 97.00      PROA   
ATOM   3354  HE2 LYS P 214     -54.361-130.059 128.969  0.00 97.00      PROA   
ATOM   3355  NZ  LYS P 214     -54.773-132.100 128.703  0.00 97.00      PROA   
ATOM   3356  HZ1 LYS P 214     -54.373-132.349 129.630  0.00 97.00      PROA   
ATOM   3357  HZ2 LYS P 214     -54.579-132.867 128.028  0.00 97.00      PROA   
ATOM   3358  HZ3 LYS P 214     -55.800-131.964 128.795  0.00 97.00      PROA   
ATOM   3359  C   LYS P 214     -49.734-127.657 128.907  0.00 97.00      PROA   
ATOM   3360  O   LYS P 214     -48.857-128.233 128.267  0.00 97.00      PROA   
ATOM   3361  N   THR P 215     -49.534-127.242 130.179  0.00 97.00      PROA   
ATOM   3362  HN  THR P 215     -50.233-126.713 130.655  0.00 97.00      PROA   
ATOM   3363  CA  THR P 215     -48.407-127.587 131.023  0.00 97.00      PROA   
ATOM   3364  HA  THR P 215     -47.502-127.318 130.496  0.00 97.00      PROA   
ATOM   3365  CB  THR P 215     -48.457-126.843 132.357  0.00 97.00      PROA   
ATOM   3366  HB  THR P 215     -47.748-127.272 133.104  0.00 97.00      PROA   
ATOM   3367  OG1 THR P 215     -49.775-126.866 132.899  0.00 97.00      PROA   
ATOM   3368  HG1 THR P 215     -49.970-127.786 133.085  0.00 97.00      PROA   
ATOM   3369  CG2 THR P 215     -48.075-125.369 132.144  0.00 97.00      PROA   
ATOM   3370 HG21 THR P 215     -48.724-124.899 131.377  0.00 97.00      PROA   
ATOM   3371 HG22 THR P 215     -47.016-125.281 131.827  0.00 97.00      PROA   
ATOM   3372 HG23 THR P 215     -48.204-124.810 133.097  0.00 97.00      PROA   
ATOM   3373  C   THR P 215     -48.327-129.068 131.341  0.00 97.00      PROA   
ATOM   3374  O   THR P 215     -49.329-129.703 131.664  0.00 97.00      PROA   
ATOM   3375  N   LEU P 216     -47.097-129.628 131.329  0.00 97.00      PROA   
ATOM   3376  HN  LEU P 216     -46.311-129.137 130.961  0.00 97.00      PROA   
ATOM   3377  CA  LEU P 216     -46.794-130.893 131.970  0.00 97.00      PROA   
ATOM   3378  HA  LEU P 216     -47.695-131.485 132.028  0.00 97.00      PROA   
ATOM   3379  CB  LEU P 216     -45.722-131.695 131.195  0.00 97.00      PROA   
ATOM   3380  HB1 LEU P 216     -45.466-132.632 131.734  0.00 97.00      PROA   
ATOM   3381  HB2 LEU P 216     -44.798-131.084 131.117  0.00 97.00      PROA   
ATOM   3382  CG  LEU P 216     -46.164-132.095 129.764  0.00 97.00      PROA   
ATOM   3383  HG  LEU P 216     -46.370-131.165 129.183  0.00 97.00      PROA   
ATOM   3384  CD1 LEU P 216     -45.042-132.851 129.033  0.00 97.00      PROA   
ATOM   3385 HD11 LEU P 216     -44.810-133.800 129.562  0.00 97.00      PROA   
ATOM   3386 HD12 LEU P 216     -44.124-132.231 128.990  0.00 97.00      PROA   
ATOM   3387 HD13 LEU P 216     -45.357-133.095 127.996  0.00 97.00      PROA   
ATOM   3388  CD2 LEU P 216     -47.450-132.942 129.771  0.00 97.00      PROA   
ATOM   3389 HD21 LEU P 216     -48.305-132.370 130.185  0.00 97.00      PROA   
ATOM   3390 HD22 LEU P 216     -47.300-133.861 130.377  0.00 97.00      PROA   
ATOM   3391 HD23 LEU P 216     -47.707-133.245 128.737  0.00 97.00      PROA   
ATOM   3392  C   LEU P 216     -46.375-130.618 133.403  0.00 97.00      PROA   
ATOM   3393  O   LEU P 216     -46.349-129.466 133.831  0.00 97.00      PROA   
ATOM   3394  N   ARG P 217     -46.082-131.674 134.207  0.00 97.00      PROA   
ATOM   3395  HN  ARG P 217     -46.137-132.605 133.855  0.00 97.00      PROA   
ATOM   3396  CA  ARG P 217     -45.690-131.532 135.603  0.00 97.00      PROA   
ATOM   3397  HA  ARG P 217     -46.374-130.828 136.060  0.00 97.00      PROA   
ATOM   3398  CB  ARG P 217     -45.782-132.855 136.410  0.00 97.00      PROA   
ATOM   3399  HB1 ARG P 217     -45.367-132.685 137.431  0.00 97.00      PROA   
ATOM   3400  HB2 ARG P 217     -45.155-133.625 135.911  0.00 97.00      PROA   
ATOM   3401  CG  ARG P 217     -47.206-133.408 136.611  0.00 97.00      PROA   
ATOM   3402  HG1 ARG P 217     -47.680-133.597 135.623  0.00 97.00      PROA   
ATOM   3403  HG2 ARG P 217     -47.816-132.640 137.138  0.00 97.00      PROA   
ATOM   3404  CD  ARG P 217     -47.193-134.716 137.419  0.00 97.00      PROA   
ATOM   3405  HD1 ARG P 217     -46.661-134.596 138.389  0.00 97.00      PROA   
ATOM   3406  HD2 ARG P 217     -46.678-135.512 136.838  0.00 97.00      PROA   
ATOM   3407  NE  ARG P 217     -48.601-135.172 137.648  0.00 97.00      PROA   
ATOM   3408  HE  ARG P 217     -49.000-135.837 137.024  0.00 97.00      PROA   
ATOM   3409  CZ  ARG P 217     -49.368-134.781 138.688  0.00 97.00      PROA   
ATOM   3410  NH1 ARG P 217     -48.962-133.871 139.586  0.00 97.00      PROA   
ATOM   3411 HH11 ARG P 217     -48.082-133.428 139.449  0.00 97.00      PROA   
ATOM   3412 HH12 ARG P 217     -49.573-133.618 140.332  0.00 97.00      PROA   
ATOM   3413  NH2 ARG P 217     -50.590-135.327 138.834  0.00 97.00      PROA   
ATOM   3414 HH21 ARG P 217     -50.900-136.006 138.175  0.00 97.00      PROA   
ATOM   3415 HH22 ARG P 217     -51.147-135.063 139.616  0.00 97.00      PROA   
ATOM   3416  C   ARG P 217     -44.293-130.958 135.797  0.00 97.00      PROA   
ATOM   3417  O   ARG P 217     -43.348-131.664 136.148  0.00 97.00      PROA   
ATOM   3418  N   GLY P 218     -44.159-129.629 135.585  0.00 97.00      PROA   
ATOM   3419  HN  GLY P 218     -44.936-129.149 135.181  0.00 97.00      PROA   
ATOM   3420  CA  GLY P 218     -43.010-128.809 135.919  0.00 97.00      PROA   
ATOM   3421  HA1 GLY P 218     -43.273-127.792 135.668  0.00 97.00      PROA   
ATOM   3422  HA2 GLY P 218     -42.163-129.180 135.360  0.00 97.00      PROA   
ATOM   3423  C   GLY P 218     -42.646-128.804 137.377  0.00 97.00      PROA   
ATOM   3424  O   GLY P 218     -43.440-129.179 138.238  0.00 97.00      PROA   
ATOM   3425  N   ARG P 219     -41.420-128.315 137.662  0.00 97.00      PROA   
ATOM   3426  HN  ARG P 219     -40.821-128.008 136.925  0.00 97.00      PROA   
ATOM   3427  CA  ARG P 219     -40.864-128.178 138.985  0.00 97.00      PROA   
ATOM   3428  HA  ARG P 219     -41.399-127.374 139.471  0.00 97.00      PROA   
ATOM   3429  CB  ARG P 219     -40.933-129.466 139.882  0.00 97.00      PROA   
ATOM   3430  HB1 ARG P 219     -42.003-129.636 140.130  0.00 97.00      PROA   
ATOM   3431  HB2 ARG P 219     -40.435-129.286 140.855  0.00 97.00      PROA   
ATOM   3432  CG  ARG P 219     -40.425-130.777 139.235  0.00 97.00      PROA   
ATOM   3433  HG1 ARG P 219     -39.374-130.659 138.895  0.00 97.00      PROA   
ATOM   3434  HG2 ARG P 219     -41.043-130.983 138.336  0.00 97.00      PROA   
ATOM   3435  CD  ARG P 219     -40.515-132.023 140.133  0.00 97.00      PROA   
ATOM   3436  HD1 ARG P 219     -40.331-132.936 139.519  0.00 97.00      PROA   
ATOM   3437  HD2 ARG P 219     -41.508-132.091 140.625  0.00 97.00      PROA   
ATOM   3438  NE  ARG P 219     -39.441-131.891 141.166  0.00 97.00      PROA   
ATOM   3439  HE  ARG P 219     -38.941-131.027 141.240  0.00 97.00      PROA   
ATOM   3440  CZ  ARG P 219     -38.825-132.928 141.762  0.00 97.00      PROA   
ATOM   3441  NH1 ARG P 219     -39.459-134.085 141.931  0.00 97.00      PROA   
ATOM   3442 HH11 ARG P 219     -40.435-134.039 141.760  0.00 97.00      PROA   
ATOM   3443 HH12 ARG P 219     -39.045-134.756 142.539  0.00 97.00      PROA   
ATOM   3444  NH2 ARG P 219     -37.572-132.769 142.218  0.00 97.00      PROA   
ATOM   3445 HH21 ARG P 219     -37.010-133.567 142.400  0.00 97.00      PROA   
ATOM   3446 HH22 ARG P 219     -37.128-131.881 142.066  0.00 97.00      PROA   
ATOM   3447  C   ARG P 219     -39.458-127.683 138.737  0.00 97.00      PROA   
ATOM   3448  O   ARG P 219     -39.231-126.840 137.872  0.00 97.00      PROA   
ATOM   3449  N   ASP P 220     -38.470-128.223 139.470  0.00 97.00      PROA   
ATOM   3450  HN  ASP P 220     -38.683-128.806 140.254  0.00 97.00      PROA   
ATOM   3451  CA  ASP P 220     -37.049-128.181 139.224  0.00 97.00      PROA   
ATOM   3452  HA  ASP P 220     -36.771-127.191 138.887  0.00 97.00      PROA   
ATOM   3453  CB  ASP P 220     -36.297-128.497 140.561  0.00 97.00      PROA   
ATOM   3454  HB1 ASP P 220     -36.430-127.618 141.231  0.00 97.00      PROA   
ATOM   3455  HB2 ASP P 220     -35.210-128.628 140.404  0.00 97.00      PROA   
ATOM   3456  CG  ASP P 220     -36.863-129.690 141.345  0.00 97.00      PROA   
ATOM   3457  OD1 ASP P 220     -36.070-130.604 141.676  0.00 97.00      PROA   
ATOM   3458  OD2 ASP P 220     -38.069-129.662 141.697  0.00 97.00      PROA   
ATOM   3459  C   ASP P 220     -36.702-129.187 138.118  0.00 97.00      PROA   
ATOM   3460  O   ASP P 220     -35.914-130.115 138.296  0.00 97.00      PROA   
ATOM   3461  N   THR P 221     -37.322-129.036 136.922  0.00 97.00      PROA   
ATOM   3462  HN  THR P 221     -37.966-128.286 136.779  0.00 97.00      PROA   
ATOM   3463  CA  THR P 221     -37.267-130.037 135.868  0.00 97.00      PROA   
ATOM   3464  HA  THR P 221     -37.293-130.987 136.383  0.00 97.00      PROA   
ATOM   3465  CB  THR P 221     -38.504-130.057 134.968  0.00 97.00      PROA   
ATOM   3466  HB  THR P 221     -38.300-130.511 133.970  0.00 97.00      PROA   
ATOM   3467  OG1 THR P 221     -39.050-128.756 134.800  0.00 97.00      PROA   
ATOM   3468  HG1 THR P 221     -38.418-128.283 134.248  0.00 97.00      PROA   
ATOM   3469  CG2 THR P 221     -39.592-130.893 135.661  0.00 97.00      PROA   
ATOM   3470 HG21 THR P 221     -39.861-130.421 136.626  0.00 97.00      PROA   
ATOM   3471 HG22 THR P 221     -39.239-131.926 135.857  0.00 97.00      PROA   
ATOM   3472 HG23 THR P 221     -40.506-130.936 135.032  0.00 97.00      PROA   
ATOM   3473  C   THR P 221     -35.985-130.085 135.046  0.00 97.00      PROA   
ATOM   3474  O   THR P 221     -35.400-129.078 134.653  0.00 97.00      PROA   
ATOM   3475  N   SER P 222     -35.537-131.329 134.758  0.00 97.00      PROA   
ATOM   3476  HN  SER P 222     -35.982-132.119 135.174  0.00 97.00      PROA   
ATOM   3477  CA  SER P 222     -34.394-131.662 133.930  0.00 97.00      PROA   
ATOM   3478  HA  SER P 222     -33.606-130.952 134.143  0.00 97.00      PROA   
ATOM   3479  CB  SER P 222     -33.901-133.098 134.232  0.00 97.00      PROA   
ATOM   3480  HB1 SER P 222     -32.926-133.307 133.742  0.00 97.00      PROA   
ATOM   3481  HB2 SER P 222     -34.647-133.836 133.859  0.00 97.00      PROA   
ATOM   3482  OG  SER P 222     -33.776-133.298 135.639  0.00 97.00      PROA   
ATOM   3483  HG1 SER P 222     -33.363-132.511 136.006  0.00 97.00      PROA   
ATOM   3484  C   SER P 222     -34.744-131.573 132.452  0.00 97.00      PROA   
ATOM   3485  O   SER P 222     -35.894-131.348 132.085  0.00 97.00      PROA   
ATOM   3486  N   SER P 223     -33.733-131.741 131.562  0.00 97.00      PROA   
ATOM   3487  HN  SER P 223     -32.793-131.877 131.872  0.00 97.00      PROA   
ATOM   3488  CA  SER P 223     -33.815-131.565 130.120  0.00 97.00      PROA   
ATOM   3489  HA  SER P 223     -34.053-130.535 129.930  0.00 97.00      PROA   
ATOM   3490  CB  SER P 223     -32.451-131.892 129.471  0.00 97.00      PROA   
ATOM   3491  HB1 SER P 223     -32.443-131.599 128.398  0.00 97.00      PROA   
ATOM   3492  HB2 SER P 223     -32.243-132.981 129.542  0.00 97.00      PROA   
ATOM   3493  OG  SER P 223     -31.403-131.204 130.146  0.00 97.00      PROA   
ATOM   3494  HG1 SER P 223     -31.494-130.273 129.923  0.00 97.00      PROA   
ATOM   3495  C   SER P 223     -34.859-132.386 129.393  0.00 97.00      PROA   
ATOM   3496  O   SER P 223     -35.496-131.884 128.468  0.00 97.00      PROA   
ATOM   3497  N   GLU P 224     -35.052-133.662 129.788  0.00 97.00      PROA   
ATOM   3498  HN  GLU P 224     -34.581-134.018 130.588  0.00 97.00      PROA   
ATOM   3499  CA  GLU P 224     -35.888-134.601 129.074  0.00 97.00      PROA   
ATOM   3500  HA  GLU P 224     -36.420-134.092 128.281  0.00 97.00      PROA   
ATOM   3501  CB  GLU P 224     -35.081-135.762 128.426  0.00 97.00      PROA   
ATOM   3502  HB1 GLU P 224     -35.804-136.554 128.120  0.00 97.00      PROA   
ATOM   3503  HB2 GLU P 224     -34.398-136.222 129.172  0.00 97.00      PROA   
ATOM   3504  CG  GLU P 224     -34.276-135.355 127.170  0.00 97.00      PROA   
ATOM   3505  HG1 GLU P 224     -33.262-134.994 127.437  0.00 97.00      PROA   
ATOM   3506  HG2 GLU P 224     -34.806-134.552 126.613  0.00 97.00      PROA   
ATOM   3507  CD  GLU P 224     -34.166-136.550 126.231  0.00 97.00      PROA   
ATOM   3508  OE1 GLU P 224     -35.238-136.994 125.747  0.00 97.00      PROA   
ATOM   3509  OE2 GLU P 224     -33.032-137.043 126.005  0.00 97.00      PROA   
ATOM   3510  C   GLU P 224     -36.939-135.192 129.987  0.00 97.00      PROA   
ATOM   3511  O   GLU P 224     -36.869-135.106 131.212  0.00 97.00      PROA   
ATOM   3512  N   TYR P 225     -37.952-135.829 129.358  0.00 97.00      PROA   
ATOM   3513  HN  TYR P 225     -37.956-135.884 128.363  0.00 97.00      PROA   
ATOM   3514  CA  TYR P 225     -39.004-136.583 129.999  0.00 97.00      PROA   
ATOM   3515  HA  TYR P 225     -38.759-136.736 131.041  0.00 97.00      PROA   
ATOM   3516  CB  TYR P 225     -40.400-135.886 129.858  0.00 97.00      PROA   
ATOM   3517  HB1 TYR P 225     -40.316-134.842 130.231  0.00 97.00      PROA   
ATOM   3518  HB2 TYR P 225     -41.143-136.414 130.494  0.00 97.00      PROA   
ATOM   3519  CG  TYR P 225     -40.934-135.834 128.437  0.00 97.00      PROA   
ATOM   3520  CD1 TYR P 225     -41.943-136.722 128.015  0.00 97.00      PROA   
ATOM   3521  HD1 TYR P 225     -42.337-137.452 128.706  0.00 97.00      PROA   
ATOM   3522  CE1 TYR P 225     -42.423-136.688 126.699  0.00 97.00      PROA   
ATOM   3523  HE1 TYR P 225     -43.190-137.381 126.387  0.00 97.00      PROA   
ATOM   3524  CZ  TYR P 225     -41.890-135.772 125.784  0.00 97.00      PROA   
ATOM   3525  OH  TYR P 225     -42.331-135.763 124.444  0.00 97.00      PROA   
ATOM   3526  HH  TYR P 225     -43.084-136.355 124.375  0.00 97.00      PROA   
ATOM   3527  CD2 TYR P 225     -40.443-134.888 127.518  0.00 97.00      PROA   
ATOM   3528  HD2 TYR P 225     -39.681-134.187 127.822  0.00 97.00      PROA   
ATOM   3529  CE2 TYR P 225     -40.906-134.867 126.196  0.00 97.00      PROA   
ATOM   3530  HE2 TYR P 225     -40.495-134.161 125.490  0.00 97.00      PROA   
ATOM   3531  C   TYR P 225     -38.945-137.918 129.275  0.00 97.00      PROA   
ATOM   3532  O   TYR P 225     -38.369-137.998 128.192  0.00 97.00      PROA   
ATOM   3533  N   GLN P 226     -39.518-139.010 129.841  0.00 97.00      PROA   
ATOM   3534  HN  GLN P 226     -39.972-138.976 130.729  0.00 97.00      PROA   
ATOM   3535  CA  GLN P 226     -39.535-140.286 129.143  0.00 97.00      PROA   
ATOM   3536  HA  GLN P 226     -39.376-140.073 128.098  0.00 97.00      PROA   
ATOM   3537  CB  GLN P 226     -38.428-141.291 129.583  0.00 97.00      PROA   
ATOM   3538  HB1 GLN P 226     -38.760-142.340 129.414  0.00 97.00      PROA   
ATOM   3539  HB2 GLN P 226     -38.256-141.182 130.677  0.00 97.00      PROA   
ATOM   3540  CG  GLN P 226     -37.085-141.128 128.829  0.00 97.00      PROA   
ATOM   3541  HG1 GLN P 226     -36.387-141.946 129.099  0.00 97.00      PROA   
ATOM   3542  HG2 GLN P 226     -36.626-140.155 129.109  0.00 97.00      PROA   
ATOM   3543  CD  GLN P 226     -37.311-141.170 127.311  0.00 97.00      PROA   
ATOM   3544  OE1 GLN P 226     -38.184-141.895 126.817  0.00 97.00      PROA   
ATOM   3545  NE2 GLN P 226     -36.540-140.340 126.556  0.00 97.00      PROA   
ATOM   3546 HE21 GLN P 226     -36.836-140.170 125.616  0.00 97.00      PROA   
ATOM   3547 HE22 GLN P 226     -35.881-139.723 126.981  0.00 97.00      PROA   
ATOM   3548  C   GLN P 226     -40.895-140.921 129.100  0.00 97.00      PROA   
ATOM   3549  O   GLN P 226     -41.771-140.644 129.916  0.00 97.00      PROA   
ATOM   3550  N   ILE P 227     -41.095-141.767 128.059  0.00 97.00      PROA   
ATOM   3551  HN  ILE P 227     -40.332-142.002 127.459  0.00 97.00      PROA   
ATOM   3552  CA  ILE P 227     -42.401-142.214 127.630  0.00 97.00      PROA   
ATOM   3553  HA  ILE P 227     -43.144-141.838 128.319  0.00 97.00      PROA   
ATOM   3554  CB  ILE P 227     -42.772-141.735 126.224  0.00 97.00      PROA   
ATOM   3555  HB  ILE P 227     -42.362-142.422 125.448  0.00 97.00      PROA   
ATOM   3556  CG2 ILE P 227     -44.313-141.732 126.133  0.00 97.00      PROA   
ATOM   3557 HG21 ILE P 227     -44.743-141.008 126.857  0.00 97.00      PROA   
ATOM   3558 HG22 ILE P 227     -44.733-142.735 126.347  0.00 97.00      PROA   
ATOM   3559 HG23 ILE P 227     -44.646-141.432 125.120  0.00 97.00      PROA   
ATOM   3560  CG1 ILE P 227     -42.185-140.330 125.910  0.00 97.00      PROA   
ATOM   3561 HG11 ILE P 227     -41.074-140.357 125.971  0.00 97.00      PROA   
ATOM   3562 HG12 ILE P 227     -42.553-139.613 126.675  0.00 97.00      PROA   
ATOM   3563  CD  ILE P 227     -42.542-139.819 124.508  0.00 97.00      PROA   
ATOM   3564  HD1 ILE P 227     -43.625-139.584 124.433  0.00 97.00      PROA   
ATOM   3565  HD2 ILE P 227     -42.296-140.588 123.745  0.00 97.00      PROA   
ATOM   3566  HD3 ILE P 227     -41.968-138.897 124.275  0.00 97.00      PROA   
ATOM   3567  C   ILE P 227     -42.418-143.726 127.694  0.00 97.00      PROA   
ATOM   3568  O   ILE P 227     -41.555-144.402 127.141  0.00 97.00      PROA   
ATOM   3569  N   LEU P 228     -43.415-144.301 128.398  0.00 97.00      PROA   
ATOM   3570  HN  LEU P 228     -44.117-143.738 128.828  0.00 97.00      PROA   
ATOM   3571  CA  LEU P 228     -43.433-145.703 128.768  0.00 97.00      PROA   
ATOM   3572  HA  LEU P 228     -42.428-146.102 128.741  0.00 97.00      PROA   
ATOM   3573  CB  LEU P 228     -43.989-145.865 130.211  0.00 97.00      PROA   
ATOM   3574  HB1 LEU P 228     -44.089-146.951 130.430  0.00 97.00      PROA   
ATOM   3575  HB2 LEU P 228     -45.001-145.411 130.281  0.00 97.00      PROA   
ATOM   3576  CG  LEU P 228     -43.099-145.270 131.342  0.00 97.00      PROA   
ATOM   3577  HG  LEU P 228     -42.045-145.573 131.138  0.00 97.00      PROA   
ATOM   3578  CD1 LEU P 228     -43.138-143.732 131.466  0.00 97.00      PROA   
ATOM   3579 HD11 LEU P 228     -44.188-143.381 131.559  0.00 97.00      PROA   
ATOM   3580 HD12 LEU P 228     -42.668-143.238 130.595  0.00 97.00      PROA   
ATOM   3581 HD13 LEU P 228     -42.582-143.409 132.371  0.00 97.00      PROA   
ATOM   3582  CD2 LEU P 228     -43.493-145.878 132.702  0.00 97.00      PROA   
ATOM   3583 HD21 LEU P 228     -43.415-146.984 132.673  0.00 97.00      PROA   
ATOM   3584 HD22 LEU P 228     -44.538-145.598 132.954  0.00 97.00      PROA   
ATOM   3585 HD23 LEU P 228     -42.823-145.496 133.501  0.00 97.00      PROA   
ATOM   3586  C   LEU P 228     -44.265-146.511 127.785  0.00 97.00      PROA   
ATOM   3587  O   LEU P 228     -44.537-147.689 128.009  0.00 97.00      PROA   
ATOM   3588  N   THR P 229     -44.654-145.856 126.670  0.00 97.00      PROA   
ATOM   3589  HN  THR P 229     -44.302-144.930 126.569  0.00 97.00      PROA   
ATOM   3590  CA  THR P 229     -45.554-146.279 125.610  0.00 97.00      PROA   
ATOM   3591  HA  THR P 229     -44.976-146.755 124.833  0.00 97.00      PROA   
ATOM   3592  CB  THR P 229     -46.748-147.168 126.017  0.00 97.00      PROA   
ATOM   3593  HB  THR P 229     -47.149-146.810 126.993  0.00 97.00      PROA   
ATOM   3594  OG1 THR P 229     -46.325-148.516 126.158  0.00 97.00      PROA   
ATOM   3595  HG1 THR P 229     -45.633-148.493 126.825  0.00 97.00      PROA   
ATOM   3596  CG2 THR P 229     -47.915-147.208 125.002  0.00 97.00      PROA   
ATOM   3597 HG21 THR P 229     -47.582-147.588 124.018  0.00 97.00      PROA   
ATOM   3598 HG22 THR P 229     -48.378-146.216 124.857  0.00 97.00      PROA   
ATOM   3599 HG23 THR P 229     -48.706-147.893 125.377  0.00 97.00      PROA   
ATOM   3600  C   THR P 229     -46.063-144.961 125.102  0.00 97.00      PROA   
ATOM   3601  O   THR P 229     -46.972-144.392 125.702  0.00 97.00      PROA   
ATOM   3602  N   ALA P 230     -45.484-144.390 124.014  0.00 97.00      PROA   
ATOM   3603  HN  ALA P 230     -44.672-144.764 123.571  0.00 97.00      PROA   
ATOM   3604  CA  ALA P 230     -46.060-143.210 123.390  0.00 97.00      PROA   
ATOM   3605  HA  ALA P 230     -46.262-142.499 124.175  0.00 97.00      PROA   
ATOM   3606  CB  ALA P 230     -45.117-142.544 122.372  0.00 97.00      PROA   
ATOM   3607  HB1 ALA P 230     -44.887-143.236 121.533  0.00 97.00      PROA   
ATOM   3608  HB2 ALA P 230     -44.165-142.264 122.873  0.00 97.00      PROA   
ATOM   3609  HB3 ALA P 230     -45.570-141.616 121.967  0.00 97.00      PROA   
ATOM   3610  C   ALA P 230     -47.382-143.539 122.734  0.00 97.00      PROA   
ATOM   3611  O   ALA P 230     -47.537-144.611 122.173  0.00 97.00      PROA   
ATOM   3612  N   ARG P 231     -48.379-142.639 122.821  0.00 97.00      PROA   
ATOM   3613  HN  ARG P 231     -48.216-141.780 123.307  0.00 97.00      PROA   
ATOM   3614  CA  ARG P 231     -49.762-142.949 122.530  0.00 97.00      PROA   
ATOM   3615  HA  ARG P 231     -49.838-143.952 122.140  0.00 97.00      PROA   
ATOM   3616  CB  ARG P 231     -50.614-142.886 123.824  0.00 97.00      PROA   
ATOM   3617  HB1 ARG P 231     -51.684-142.949 123.556  0.00 97.00      PROA   
ATOM   3618  HB2 ARG P 231     -50.460-141.911 124.333  0.00 97.00      PROA   
ATOM   3619  CG  ARG P 231     -50.288-144.029 124.806  0.00 97.00      PROA   
ATOM   3620  HG1 ARG P 231     -49.372-143.743 125.363  0.00 97.00      PROA   
ATOM   3621  HG2 ARG P 231     -50.037-144.935 124.215  0.00 97.00      PROA   
ATOM   3622  CD  ARG P 231     -51.389-144.370 125.838  0.00 97.00      PROA   
ATOM   3623  HD1 ARG P 231     -51.597-143.464 126.450  0.00 97.00      PROA   
ATOM   3624  HD2 ARG P 231     -51.075-145.198 126.506  0.00 97.00      PROA   
ATOM   3625  NE  ARG P 231     -52.682-144.744 125.180  0.00 97.00      PROA   
ATOM   3626  HE  ARG P 231     -53.398-144.044 125.219  0.00 97.00      PROA   
ATOM   3627  CZ  ARG P 231     -52.736-145.480 124.058  0.00 97.00      PROA   
ATOM   3628  NH1 ARG P 231     -52.050-146.610 123.901  0.00 97.00      PROA   
ATOM   3629 HH11 ARG P 231     -51.497-146.943 124.651  0.00 97.00      PROA   
ATOM   3630 HH12 ARG P 231     -52.085-147.025 122.988  0.00 97.00      PROA   
ATOM   3631  NH2 ARG P 231     -53.435-145.016 123.011  0.00 97.00      PROA   
ATOM   3632 HH21 ARG P 231     -53.800-144.088 123.112  0.00 97.00      PROA   
ATOM   3633 HH22 ARG P 231     -53.126-145.324 122.112  0.00 97.00      PROA   
ATOM   3634  C   ARG P 231     -50.398-142.054 121.491  0.00 97.00      PROA   
ATOM   3635  O   ARG P 231     -49.935-140.967 121.179  0.00 97.00      PROA   
ATOM   3636  N   ARG P 232     -51.542-142.502 120.940  0.00 97.00      PROA   
ATOM   3637  HN  ARG P 232     -51.807-143.459 121.073  0.00 97.00      PROA   
ATOM   3638  CA  ARG P 232     -52.448-141.723 120.117  0.00 97.00      PROA   
ATOM   3639  HA  ARG P 232     -51.945-141.522 119.183  0.00 97.00      PROA   
ATOM   3640  CB  ARG P 232     -53.709-142.584 119.864  0.00 97.00      PROA   
ATOM   3641  HB1 ARG P 232     -54.628-141.968 119.790  0.00 97.00      PROA   
ATOM   3642  HB2 ARG P 232     -53.847-143.237 120.757  0.00 97.00      PROA   
ATOM   3643  CG  ARG P 232     -53.565-143.481 118.622  0.00 97.00      PROA   
ATOM   3644  HG1 ARG P 232     -54.097-144.445 118.795  0.00 97.00      PROA   
ATOM   3645  HG2 ARG P 232     -52.492-143.733 118.503  0.00 97.00      PROA   
ATOM   3646  CD  ARG P 232     -54.090-142.812 117.347  0.00 97.00      PROA   
ATOM   3647  HD1 ARG P 232     -53.838-143.392 116.437  0.00 97.00      PROA   
ATOM   3648  HD2 ARG P 232     -53.686-141.780 117.250  0.00 97.00      PROA   
ATOM   3649  NE  ARG P 232     -55.578-142.834 117.497  0.00 97.00      PROA   
ATOM   3650  HE  ARG P 232     -55.970-143.670 117.870  0.00 97.00      PROA   
ATOM   3651  CZ  ARG P 232     -56.370-141.743 117.548  0.00 97.00      PROA   
ATOM   3652  NH1 ARG P 232     -55.972-140.533 117.130  0.00 97.00      PROA   
ATOM   3653 HH11 ARG P 232     -55.041-140.422 116.800  0.00 97.00      PROA   
ATOM   3654 HH12 ARG P 232     -56.595-139.760 117.215  0.00 97.00      PROA   
ATOM   3655  NH2 ARG P 232     -57.599-141.882 118.078  0.00 97.00      PROA   
ATOM   3656 HH21 ARG P 232     -57.841-142.755 118.493  0.00 97.00      PROA   
ATOM   3657 HH22 ARG P 232     -58.167-141.073 118.191  0.00 97.00      PROA   
ATOM   3658  C   ARG P 232     -52.863-140.368 120.671  0.00 97.00      PROA   
ATOM   3659  O   ARG P 232     -52.909-139.378 119.949  0.00 97.00      PROA   
ATOM   3660  N   GLU P 233     -53.147-140.294 121.979  0.00 97.00      PROA   
ATOM   3661  HN  GLU P 233     -53.251-141.141 122.501  0.00 97.00      PROA   
ATOM   3662  CA  GLU P 233     -53.460-139.109 122.737  0.00 97.00      PROA   
ATOM   3663  HA  GLU P 233     -54.125-138.504 122.137  0.00 97.00      PROA   
ATOM   3664  CB  GLU P 233     -54.235-139.508 124.025  0.00 97.00      PROA   
ATOM   3665  HB1 GLU P 233     -55.277-139.777 123.741  0.00 97.00      PROA   
ATOM   3666  HB2 GLU P 233     -54.300-138.619 124.690  0.00 97.00      PROA   
ATOM   3667  CG  GLU P 233     -53.611-140.680 124.829  0.00 97.00      PROA   
ATOM   3668  HG1 GLU P 233     -53.840-140.525 125.906  0.00 97.00      PROA   
ATOM   3669  HG2 GLU P 233     -52.509-140.680 124.716  0.00 97.00      PROA   
ATOM   3670  CD  GLU P 233     -54.159-142.063 124.458  0.00 97.00      PROA   
ATOM   3671  OE1 GLU P 233     -54.151-142.426 123.258  0.00 97.00      PROA   
ATOM   3672  OE2 GLU P 233     -54.569-142.801 125.391  0.00 97.00      PROA   
ATOM   3673  C   GLU P 233     -52.259-138.210 123.017  0.00 97.00      PROA   
ATOM   3674  O   GLU P 233     -52.426-137.034 123.340  0.00 97.00      PROA   
ATOM   3675  N   ASP P 234     -51.017-138.719 122.831  0.00 97.00      PROA   
ATOM   3676  HN  ASP P 234     -50.884-139.693 122.672  0.00 97.00      PROA   
ATOM   3677  CA  ASP P 234     -49.790-137.940 122.875  0.00 97.00      PROA   
ATOM   3678  HA  ASP P 234     -49.848-137.259 123.713  0.00 97.00      PROA   
ATOM   3679  CB  ASP P 234     -48.522-138.833 123.041  0.00 97.00      PROA   
ATOM   3680  HB1 ASP P 234     -47.616-138.201 123.123  0.00 97.00      PROA   
ATOM   3681  HB2 ASP P 234     -48.389-139.479 122.151  0.00 97.00      PROA   
ATOM   3682  CG  ASP P 234     -48.519-139.738 124.275  0.00 97.00      PROA   
ATOM   3683  OD1 ASP P 234     -49.455-139.691 125.111  0.00 97.00      PROA   
ATOM   3684  OD2 ASP P 234     -47.520-140.497 124.393  0.00 97.00      PROA   
ATOM   3685  C   ASP P 234     -49.592-137.127 121.592  0.00 97.00      PROA   
ATOM   3686  O   ASP P 234     -48.746-136.238 121.539  0.00 97.00      PROA   
ATOM   3687  N   SER P 235     -50.353-137.420 120.507  0.00 97.00      PROA   
ATOM   3688  HN  SER P 235     -51.052-138.127 120.587  0.00 97.00      PROA   
ATOM   3689  CA  SER P 235     -50.174-136.814 119.188  0.00 97.00      PROA   
ATOM   3690  HA  SER P 235     -49.143-136.999 118.917  0.00 97.00      PROA   
ATOM   3691  CB  SER P 235     -51.073-137.449 118.078  0.00 97.00      PROA   
ATOM   3692  HB1 SER P 235     -50.990-138.553 118.149  0.00 97.00      PROA   
ATOM   3693  HB2 SER P 235     -50.713-137.141 117.075  0.00 97.00      PROA   
ATOM   3694  OG  SER P 235     -52.458-137.116 118.186  0.00 97.00      PROA   
ATOM   3695  HG1 SER P 235     -52.483-136.235 118.576  0.00 97.00      PROA   
ATOM   3696  C   SER P 235     -50.391-135.304 119.163  0.00 97.00      PROA   
ATOM   3697  O   SER P 235     -51.512-134.818 119.304  0.00 97.00      PROA   
ATOM   3698  N   GLY P 236     -49.325-134.501 118.960  0.00 97.00      PROA   
ATOM   3699  HN  GLY P 236     -48.396-134.852 118.869  0.00 97.00      PROA   
ATOM   3700  CA  GLY P 236     -49.545-133.071 118.927  0.00 97.00      PROA   
ATOM   3701  HA1 GLY P 236     -50.018-132.781 119.856  0.00 97.00      PROA   
ATOM   3702  HA2 GLY P 236     -50.134-132.840 118.049  0.00 97.00      PROA   
ATOM   3703  C   GLY P 236     -48.276-132.301 118.814  0.00 97.00      PROA   
ATOM   3704  O   GLY P 236     -47.342-132.700 118.131  0.00 97.00      PROA   
ATOM   3705  N   LEU P 237     -48.238-131.135 119.489  0.00 97.00      PROA   
ATOM   3706  HN  LEU P 237     -48.991-130.858 120.079  0.00 97.00      PROA   
ATOM   3707  CA  LEU P 237     -47.178-130.170 119.372  0.00 97.00      PROA   
ATOM   3708  HA  LEU P 237     -46.463-130.486 118.626  0.00 97.00      PROA   
ATOM   3709  CB  LEU P 237     -47.724-128.774 118.996  0.00 97.00      PROA   
ATOM   3710  HB1 LEU P 237     -46.868-128.077 118.920  0.00 97.00      PROA   
ATOM   3711  HB2 LEU P 237     -48.398-128.405 119.800  0.00 97.00      PROA   
ATOM   3712  CG  LEU P 237     -48.481-128.670 117.652  0.00 97.00      PROA   
ATOM   3713  HG  LEU P 237     -49.361-129.354 117.672  0.00 97.00      PROA   
ATOM   3714  CD1 LEU P 237     -49.000-127.232 117.468  0.00 97.00      PROA   
ATOM   3715 HD11 LEU P 237     -48.146-126.522 117.475  0.00 97.00      PROA   
ATOM   3716 HD12 LEU P 237     -49.679-126.957 118.301  0.00 97.00      PROA   
ATOM   3717 HD13 LEU P 237     -49.544-127.126 116.506  0.00 97.00      PROA   
ATOM   3718  CD2 LEU P 237     -47.585-129.067 116.468  0.00 97.00      PROA   
ATOM   3719 HD21 LEU P 237     -47.274-130.125 116.561  0.00 97.00      PROA   
ATOM   3720 HD22 LEU P 237     -46.677-128.427 116.449  0.00 97.00      PROA   
ATOM   3721 HD23 LEU P 237     -48.124-128.945 115.505  0.00 97.00      PROA   
ATOM   3722  C   LEU P 237     -46.455-130.096 120.696  0.00 97.00      PROA   
ATOM   3723  O   LEU P 237     -47.065-130.148 121.759  0.00 97.00      PROA   
ATOM   3724  N   TYR P 238     -45.107-130.032 120.638  0.00 97.00      PROA   
ATOM   3725  HN  TYR P 238     -44.654-130.032 119.747  0.00 97.00      PROA   
ATOM   3726  CA  TYR P 238     -44.216-130.099 121.776  0.00 97.00      PROA   
ATOM   3727  HA  TYR P 238     -44.785-130.013 122.692  0.00 97.00      PROA   
ATOM   3728  CB  TYR P 238     -43.375-131.403 121.777  0.00 97.00      PROA   
ATOM   3729  HB1 TYR P 238     -42.544-131.354 122.513  0.00 97.00      PROA   
ATOM   3730  HB2 TYR P 238     -42.940-131.580 120.769  0.00 97.00      PROA   
ATOM   3731  CG  TYR P 238     -44.242-132.579 122.130  0.00 97.00      PROA   
ATOM   3732  CD1 TYR P 238     -45.058-133.199 121.166  0.00 97.00      PROA   
ATOM   3733  HD1 TYR P 238     -45.077-132.818 120.155  0.00 97.00      PROA   
ATOM   3734  CE1 TYR P 238     -45.847-134.305 121.505  0.00 97.00      PROA   
ATOM   3735  HE1 TYR P 238     -46.472-134.772 120.758  0.00 97.00      PROA   
ATOM   3736  CZ  TYR P 238     -45.797-134.816 122.808  0.00 97.00      PROA   
ATOM   3737  OH  TYR P 238     -46.571-135.927 123.179  0.00 97.00      PROA   
ATOM   3738  HH  TYR P 238     -47.257-136.045 122.514  0.00 97.00      PROA   
ATOM   3739  CD2 TYR P 238     -44.207-133.103 123.433  0.00 97.00      PROA   
ATOM   3740  HD2 TYR P 238     -43.577-132.647 124.182  0.00 97.00      PROA   
ATOM   3741  CE2 TYR P 238     -44.978-134.220 123.768  0.00 97.00      PROA   
ATOM   3742  HE2 TYR P 238     -44.955-134.615 124.774  0.00 97.00      PROA   
ATOM   3743  C   TYR P 238     -43.237-128.955 121.744  0.00 97.00      PROA   
ATOM   3744  O   TYR P 238     -42.669-128.645 120.704  0.00 97.00      PROA   
ATOM   3745  N   TRP P 239     -42.977-128.310 122.904  0.00 97.00      PROA   
ATOM   3746  HN  TRP P 239     -43.467-128.524 123.745  0.00 97.00      PROA   
ATOM   3747  CA  TRP P 239     -41.956-127.287 122.975  0.00 97.00      PROA   
ATOM   3748  HA  TRP P 239     -41.196-127.501 122.234  0.00 97.00      PROA   
ATOM   3749  CB  TRP P 239     -42.494-125.852 122.700  0.00 97.00      PROA   
ATOM   3750  HB1 TRP P 239     -42.902-125.864 121.668  0.00 97.00      PROA   
ATOM   3751  HB2 TRP P 239     -41.652-125.127 122.688  0.00 97.00      PROA   
ATOM   3752  CG  TRP P 239     -43.578-125.335 123.596  0.00 97.00      PROA   
ATOM   3753  CD1 TRP P 239     -44.906-125.644 123.490  0.00 97.00      PROA   
ATOM   3754  HD1 TRP P 239     -45.305-126.347 122.779  0.00 97.00      PROA   
ATOM   3755  NE1 TRP P 239     -45.633-124.912 124.386  0.00 97.00      PROA   
ATOM   3756  HE1 TRP P 239     -46.607-124.894 124.451  0.00 97.00      PROA   
ATOM   3757  CE2 TRP P 239     -44.791-124.119 125.109  0.00 97.00      PROA   
ATOM   3758  CD2 TRP P 239     -43.477-124.353 124.640  0.00 97.00      PROA   
ATOM   3759  CE3 TRP P 239     -42.412-123.650 125.200  0.00 97.00      PROA   
ATOM   3760  HE3 TRP P 239     -41.399-123.802 124.856  0.00 97.00      PROA   
ATOM   3761  CZ3 TRP P 239     -42.677-122.759 126.242  0.00 97.00      PROA   
ATOM   3762  HZ3 TRP P 239     -41.862-122.243 126.725  0.00 97.00      PROA   
ATOM   3763  CZ2 TRP P 239     -45.054-123.222 126.133  0.00 97.00      PROA   
ATOM   3764  HZ2 TRP P 239     -46.058-123.071 126.500  0.00 97.00      PROA   
ATOM   3765  CH2 TRP P 239     -43.974-122.548 126.702  0.00 97.00      PROA   
ATOM   3766  HH2 TRP P 239     -44.139-121.875 127.533  0.00 97.00      PROA   
ATOM   3767  C   TRP P 239     -41.257-127.360 124.307  0.00 97.00      PROA   
ATOM   3768  O   TRP P 239     -41.766-127.920 125.275  0.00 97.00      PROA   
ATOM   3769  N   CYS P 240     -40.032-126.793 124.353  0.00 97.00      PROA   
ATOM   3770  HN  CYS P 240     -39.648-126.393 123.523  0.00 97.00      PROA   
ATOM   3771  CA  CYS P 240     -39.203-126.732 125.537  0.00 97.00      PROA   
ATOM   3772  HA  CYS P 240     -39.816-126.971 126.391  0.00 97.00      PROA   
ATOM   3773  CB  CYS P 240     -38.005-127.725 125.494  0.00 97.00      PROA   
ATOM   3774  HB1 CYS P 240     -38.443-128.745 125.565  0.00 97.00      PROA   
ATOM   3775  HB2 CYS P 240     -37.356-127.595 126.386  0.00 97.00      PROA   
ATOM   3776  SG  CYS P 240     -37.028-127.636 123.954  0.00 97.00      PROA   
ATOM   3777  C   CYS P 240     -38.708-125.318 125.754  0.00 97.00      PROA   
ATOM   3778  O   CYS P 240     -38.641-124.496 124.847  0.00 97.00      PROA   
ATOM   3779  N   GLU P 241     -38.375-124.985 127.015  0.00 97.00      PROA   
ATOM   3780  HN  GLU P 241     -38.466-125.646 127.755  0.00 97.00      PROA   
ATOM   3781  CA  GLU P 241     -38.003-123.646 127.406  0.00 97.00      PROA   
ATOM   3782  HA  GLU P 241     -37.931-123.009 126.535  0.00 97.00      PROA   
ATOM   3783  CB  GLU P 241     -39.097-123.043 128.314  0.00 97.00      PROA   
ATOM   3784  HB1 GLU P 241     -39.323-123.759 129.132  0.00 97.00      PROA   
ATOM   3785  HB2 GLU P 241     -40.003-122.987 127.668  0.00 97.00      PROA   
ATOM   3786  CG  GLU P 241     -38.784-121.667 128.932  0.00 97.00      PROA   
ATOM   3787  HG1 GLU P 241     -38.306-121.008 128.175  0.00 97.00      PROA   
ATOM   3788  HG2 GLU P 241     -38.105-121.773 129.803  0.00 97.00      PROA   
ATOM   3789  CD  GLU P 241     -40.050-120.961 129.393  0.00 97.00      PROA   
ATOM   3790  OE1 GLU P 241     -41.157-121.538 129.260  0.00 97.00      PROA   
ATOM   3791  OE2 GLU P 241     -39.921-119.793 129.843  0.00 97.00      PROA   
ATOM   3792  C   GLU P 241     -36.635-123.639 128.044  0.00 97.00      PROA   
ATOM   3793  O   GLU P 241     -36.257-124.574 128.748  0.00 97.00      PROA   
ATOM   3794  N   ALA P 242     -35.842-122.574 127.769  0.00 97.00      PROA   
ATOM   3795  HN  ALA P 242     -36.155-121.843 127.169  0.00 97.00      PROA   
ATOM   3796  CA  ALA P 242     -34.496-122.435 128.271  0.00 97.00      PROA   
ATOM   3797  HA  ALA P 242     -34.393-123.002 129.187  0.00 97.00      PROA   
ATOM   3798  CB  ALA P 242     -33.462-122.918 127.236  0.00 97.00      PROA   
ATOM   3799  HB1 ALA P 242     -33.550-122.332 126.296  0.00 97.00      PROA   
ATOM   3800  HB2 ALA P 242     -33.650-123.987 126.994  0.00 97.00      PROA   
ATOM   3801  HB3 ALA P 242     -32.427-122.828 127.625  0.00 97.00      PROA   
ATOM   3802  C   ALA P 242     -34.244-120.979 128.597  0.00 97.00      PROA   
ATOM   3803  O   ALA P 242     -34.707-120.079 127.901  0.00 97.00      PROA   
ATOM   3804  N   ALA P 243     -33.513-120.714 129.706  0.00 97.00      PROA   
ATOM   3805  HN  ALA P 243     -33.147-121.443 130.275  0.00 97.00      PROA   
ATOM   3806  CA  ALA P 243     -33.362-119.378 130.228  0.00 97.00      PROA   
ATOM   3807  HA  ALA P 243     -33.296-118.674 129.408  0.00 97.00      PROA   
ATOM   3808  CB  ALA P 243     -34.554-119.025 131.147  0.00 97.00      PROA   
ATOM   3809  HB1 ALA P 243     -34.619-119.743 131.993  0.00 97.00      PROA   
ATOM   3810  HB2 ALA P 243     -35.504-119.091 130.574  0.00 97.00      PROA   
ATOM   3811  HB3 ALA P 243     -34.468-117.998 131.558  0.00 97.00      PROA   
ATOM   3812  C   ALA P 243     -32.085-119.271 131.034  0.00 97.00      PROA   
ATOM   3813  O   ALA P 243     -31.476-120.265 131.424  0.00 97.00      PROA   
ATOM   3814  N   THR P 244     -31.649-118.018 131.302  0.00 97.00      PROA   
ATOM   3815  HN  THR P 244     -32.109-117.239 130.878  0.00 97.00      PROA   
ATOM   3816  CA  THR P 244     -30.712-117.657 132.353  0.00 97.00      PROA   
ATOM   3817  HA  THR P 244     -29.820-118.262 132.252  0.00 97.00      PROA   
ATOM   3818  CB  THR P 244     -30.341-116.184 132.294  0.00 97.00      PROA   
ATOM   3819  HB  THR P 244     -29.740-115.895 133.178  0.00 97.00      PROA   
ATOM   3820  OG1 THR P 244     -31.520-115.398 132.265  0.00 97.00      PROA   
ATOM   3821  HG1 THR P 244     -32.112-115.805 132.902  0.00 97.00      PROA   
ATOM   3822  CG2 THR P 244     -29.505-115.846 131.047  0.00 97.00      PROA   
ATOM   3823 HG21 THR P 244     -30.034-116.133 130.116  0.00 97.00      PROA   
ATOM   3824 HG22 THR P 244     -28.528-116.369 131.083  0.00 97.00      PROA   
ATOM   3825 HG23 THR P 244     -29.313-114.750 131.017  0.00 97.00      PROA   
ATOM   3826  C   THR P 244     -31.322-117.912 133.731  0.00 97.00      PROA   
ATOM   3827  O   THR P 244     -32.503-117.648 133.941  0.00 97.00      PROA   
ATOM   3828  N   GLU P 245     -30.505-118.375 134.705  0.00 97.00      PROA   
ATOM   3829  HN  GLU P 245     -29.535-118.504 134.510  0.00 97.00      PROA   
ATOM   3830  CA  GLU P 245     -30.849-118.755 136.072  0.00 97.00      PROA   
ATOM   3831  HA  GLU P 245     -31.528-119.596 136.051  0.00 97.00      PROA   
ATOM   3832  CB  GLU P 245     -29.474-119.130 136.703  0.00 97.00      PROA   
ATOM   3833  HB1 GLU P 245     -28.925-118.198 136.959  0.00 97.00      PROA   
ATOM   3834  HB2 GLU P 245     -28.903-119.622 135.878  0.00 97.00      PROA   
ATOM   3835  CG  GLU P 245     -29.463-120.057 137.936  0.00 97.00      PROA   
ATOM   3836  HG1 GLU P 245     -30.473-120.483 138.093  0.00 97.00      PROA   
ATOM   3837  HG2 GLU P 245     -29.187-119.468 138.837  0.00 97.00      PROA   
ATOM   3838  CD  GLU P 245     -28.465-121.221 137.837  0.00 97.00      PROA   
ATOM   3839  OE1 GLU P 245     -27.474-121.142 137.068  0.00 97.00      PROA   
ATOM   3840  OE2 GLU P 245     -28.694-122.222 138.561  0.00 97.00      PROA   
ATOM   3841  C   GLU P 245     -31.498-117.592 136.826  0.00 97.00      PROA   
ATOM   3842  O   GLU P 245     -32.523-117.713 137.495  0.00 97.00      PROA   
ATOM   3843  N   ASP P 246     -30.901-116.413 136.630  0.00 97.00      PROA   
ATOM   3844  HN  ASP P 246     -30.032-116.421 136.135  0.00 97.00      PROA   
ATOM   3845  CA  ASP P 246     -31.214-115.082 137.081  0.00 97.00      PROA   
ATOM   3846  HA  ASP P 246     -31.393-115.120 138.148  0.00 97.00      PROA   
ATOM   3847  CB  ASP P 246     -29.939-114.214 136.802  0.00 97.00      PROA   
ATOM   3848  HB1 ASP P 246     -29.197-114.391 137.613  0.00 97.00      PROA   
ATOM   3849  HB2 ASP P 246     -30.172-113.132 136.797  0.00 97.00      PROA   
ATOM   3850  CG  ASP P 246     -29.246-114.597 135.480  0.00 97.00      PROA   
ATOM   3851  OD1 ASP P 246     -28.576-115.665 135.418  0.00 97.00      PROA   
ATOM   3852  OD2 ASP P 246     -29.433-113.854 134.489  0.00 97.00      PROA   
ATOM   3853  C   ASP P 246     -32.470-114.459 136.446  0.00 97.00      PROA   
ATOM   3854  O   ASP P 246     -32.993-113.467 136.953  0.00 97.00      PROA   
ATOM   3855  N   GLY P 247     -33.015-115.020 135.338  0.00 97.00      PROA   
ATOM   3856  HN  GLY P 247     -32.637-115.881 135.002  0.00 97.00      PROA   
ATOM   3857  CA  GLY P 247     -34.245-114.539 134.701  0.00 97.00      PROA   
ATOM   3858  HA1 GLY P 247     -34.977-114.326 135.468  0.00 97.00      PROA   
ATOM   3859  HA2 GLY P 247     -34.580-115.315 134.027  0.00 97.00      PROA   
ATOM   3860  C   GLY P 247     -34.086-113.286 133.872  0.00 97.00      PROA   
ATOM   3861  O   GLY P 247     -35.064-112.637 133.498  0.00 97.00      PROA   
ATOM   3862  N   ASN P 248     -32.835-112.921 133.540  0.00 97.00      PROA   
ATOM   3863  HN  ASN P 248     -32.059-113.421 133.917  0.00 97.00      PROA   
ATOM   3864  CA  ASN P 248     -32.517-111.870 132.597  0.00 97.00      PROA   
ATOM   3865  HA  ASN P 248     -33.035-110.975 132.911  0.00 97.00      PROA   
ATOM   3866  CB  ASN P 248     -30.989-111.627 132.584  0.00 97.00      PROA   
ATOM   3867  HB1 ASN P 248     -30.665-111.063 131.685  0.00 97.00      PROA   
ATOM   3868  HB2 ASN P 248     -30.450-112.598 132.607  0.00 97.00      PROA   
ATOM   3869  CG  ASN P 248     -30.651-110.764 133.805  0.00 97.00      PROA   
ATOM   3870  OD1 ASN P 248     -31.369-109.804 134.108  0.00 97.00      PROA   
ATOM   3871  ND2 ASN P 248     -29.575-111.124 134.550  0.00 97.00      PROA   
ATOM   3872 HD21 ASN P 248     -29.377-110.597 135.373  0.00 97.00      PROA   
ATOM   3873 HD22 ASN P 248     -29.194-112.043 134.424  0.00 97.00      PROA   
ATOM   3874  C   ASN P 248     -33.019-112.158 131.195  0.00 97.00      PROA   
ATOM   3875  O   ASN P 248     -33.627-111.298 130.560  0.00 97.00      PROA   
ATOM   3876  N   VAL P 249     -32.804-113.397 130.708  0.00 97.00      PROA   
ATOM   3877  HN  VAL P 249     -32.305-114.064 131.258  0.00 97.00      PROA   
ATOM   3878  CA  VAL P 249     -33.139-113.816 129.366  0.00 97.00      PROA   
ATOM   3879  HA  VAL P 249     -33.781-113.084 128.898  0.00 97.00      PROA   
ATOM   3880  CB  VAL P 249     -31.898-114.023 128.502  0.00 97.00      PROA   
ATOM   3881  HB  VAL P 249     -31.287-114.861 128.904  0.00 97.00      PROA   
ATOM   3882  CG1 VAL P 249     -32.302-114.362 127.049  0.00 97.00      PROA   
ATOM   3883 HG11 VAL P 249     -32.935-113.553 126.626  0.00 97.00      PROA   
ATOM   3884 HG12 VAL P 249     -32.857-115.320 126.987  0.00 97.00      PROA   
ATOM   3885 HG13 VAL P 249     -31.392-114.453 126.420  0.00 97.00      PROA   
ATOM   3886  CG2 VAL P 249     -31.021-112.754 128.544  0.00 97.00      PROA   
ATOM   3887 HG21 VAL P 249     -30.703-112.496 129.574  0.00 97.00      PROA   
ATOM   3888 HG22 VAL P 249     -31.570-111.891 128.111  0.00 97.00      PROA   
ATOM   3889 HG23 VAL P 249     -30.099-112.923 127.952  0.00 97.00      PROA   
ATOM   3890  C   VAL P 249     -33.884-115.129 129.446  0.00 97.00      PROA   
ATOM   3891  O   VAL P 249     -33.396-116.098 130.016  0.00 97.00      PROA   
ATOM   3892  N   LEU P 250     -35.084-115.203 128.831  0.00 97.00      PROA   
ATOM   3893  HN  LEU P 250     -35.492-114.405 128.400  0.00 97.00      PROA   
ATOM   3894  CA  LEU P 250     -35.784-116.449 128.617  0.00 97.00      PROA   
ATOM   3895  HA  LEU P 250     -35.118-117.268 128.852  0.00 97.00      PROA   
ATOM   3896  CB  LEU P 250     -37.065-116.693 129.474  0.00 97.00      PROA   
ATOM   3897  HB1 LEU P 250     -36.704-116.884 130.511  0.00 97.00      PROA   
ATOM   3898  HB2 LEU P 250     -37.548-117.634 129.132  0.00 97.00      PROA   
ATOM   3899  CG  LEU P 250     -38.172-115.603 129.600  0.00 97.00      PROA   
ATOM   3900  HG  LEU P 250     -38.898-116.036 130.336  0.00 97.00      PROA   
ATOM   3901  CD1 LEU P 250     -37.706-114.267 130.211  0.00 97.00      PROA   
ATOM   3902 HD11 LEU P 250     -37.111-113.689 129.474  0.00 97.00      PROA   
ATOM   3903 HD12 LEU P 250     -37.086-114.448 131.114  0.00 97.00      PROA   
ATOM   3904 HD13 LEU P 250     -38.587-113.653 130.496  0.00 97.00      PROA   
ATOM   3905  CD2 LEU P 250     -38.982-115.368 128.313  0.00 97.00      PROA   
ATOM   3906 HD21 LEU P 250     -39.283-116.336 127.862  0.00 97.00      PROA   
ATOM   3907 HD22 LEU P 250     -38.386-114.795 127.575  0.00 97.00      PROA   
ATOM   3908 HD23 LEU P 250     -39.896-114.779 128.540  0.00 97.00      PROA   
ATOM   3909  C   LEU P 250     -36.016-116.552 127.135  0.00 97.00      PROA   
ATOM   3910  O   LEU P 250     -36.392-115.586 126.476  0.00 97.00      PROA   
ATOM   3911  N   LYS P 251     -35.712-117.731 126.552  0.00 97.00      PROA   
ATOM   3912  HN  LYS P 251     -35.378-118.509 127.081  0.00 97.00      PROA   
ATOM   3913  CA  LYS P 251     -35.663-117.864 125.120  0.00 97.00      PROA   
ATOM   3914  HA  LYS P 251     -36.239-117.080 124.649  0.00 97.00      PROA   
ATOM   3915  CB  LYS P 251     -34.212-117.747 124.625  0.00 97.00      PROA   
ATOM   3916  HB1 LYS P 251     -33.586-118.601 124.959  0.00 97.00      PROA   
ATOM   3917  HB2 LYS P 251     -33.805-116.839 125.131  0.00 97.00      PROA   
ATOM   3918  CG  LYS P 251     -34.110-117.527 123.110  0.00 97.00      PROA   
ATOM   3919  HG1 LYS P 251     -35.127-117.389 122.677  0.00 97.00      PROA   
ATOM   3920  HG2 LYS P 251     -33.682-118.443 122.654  0.00 97.00      PROA   
ATOM   3921  CD  LYS P 251     -33.264-116.292 122.754  0.00 97.00      PROA   
ATOM   3922  HD1 LYS P 251     -33.770-115.392 123.173  0.00 97.00      PROA   
ATOM   3923  HD2 LYS P 251     -33.233-116.181 121.647  0.00 97.00      PROA   
ATOM   3924  CE  LYS P 251     -31.830-116.374 123.299  0.00 97.00      PROA   
ATOM   3925  HE1 LYS P 251     -31.338-117.282 122.893  0.00 97.00      PROA   
ATOM   3926  HE2 LYS P 251     -31.813-116.420 124.408  0.00 97.00      PROA   
ATOM   3927  NZ  LYS P 251     -31.033-115.196 122.899  0.00 97.00      PROA   
ATOM   3928  HZ1 LYS P 251     -31.524-114.312 123.141  0.00 97.00      PROA   
ATOM   3929  HZ2 LYS P 251     -30.844-115.200 121.873  0.00 97.00      PROA   
ATOM   3930  HZ3 LYS P 251     -30.130-115.165 123.409  0.00 97.00      PROA   
ATOM   3931  C   LYS P 251     -36.291-119.179 124.745  0.00 97.00      PROA   
ATOM   3932  O   LYS P 251     -35.638-120.210 124.593  0.00 97.00      PROA   
ATOM   3933  N   ARG P 252     -37.631-119.151 124.608  0.00 97.00      PROA   
ATOM   3934  HN  ARG P 252     -38.120-118.290 124.732  0.00 97.00      PROA   
ATOM   3935  CA  ARG P 252     -38.455-120.290 124.270  0.00 97.00      PROA   
ATOM   3936  HA  ARG P 252     -38.209-121.068 124.979  0.00 97.00      PROA   
ATOM   3937  CB  ARG P 252     -39.953-119.939 124.458  0.00 97.00      PROA   
ATOM   3938  HB1 ARG P 252     -40.588-120.754 124.046  0.00 97.00      PROA   
ATOM   3939  HB2 ARG P 252     -40.184-119.009 123.893  0.00 97.00      PROA   
ATOM   3940  CG  ARG P 252     -40.341-119.748 125.938  0.00 97.00      PROA   
ATOM   3941  HG1 ARG P 252     -39.721-118.953 126.411  0.00 97.00      PROA   
ATOM   3942  HG2 ARG P 252     -40.112-120.702 126.466  0.00 97.00      PROA   
ATOM   3943  CD  ARG P 252     -41.825-119.393 126.135  0.00 97.00      PROA   
ATOM   3944  HD1 ARG P 252     -42.468-120.092 125.563  0.00 97.00      PROA   
ATOM   3945  HD2 ARG P 252     -42.018-118.345 125.821  0.00 97.00      PROA   
ATOM   3946  NE  ARG P 252     -42.120-119.581 127.587  0.00 97.00      PROA   
ATOM   3947  HE  ARG P 252     -41.611-120.284 128.086  0.00 97.00      PROA   
ATOM   3948  CZ  ARG P 252     -42.758-118.716 128.395  0.00 97.00      PROA   
ATOM   3949  NH1 ARG P 252     -43.692-117.877 127.958  0.00 97.00      PROA   
ATOM   3950 HH11 ARG P 252     -44.021-118.031 127.034  0.00 97.00      PROA   
ATOM   3951 HH12 ARG P 252     -44.245-117.430 128.654  0.00 97.00      PROA   
ATOM   3952  NH2 ARG P 252     -42.429-118.756 129.697  0.00 97.00      PROA   
ATOM   3953 HH21 ARG P 252     -41.611-119.299 129.904  0.00 97.00      PROA   
ATOM   3954 HH22 ARG P 252     -42.723-118.038 130.317  0.00 97.00      PROA   
ATOM   3955  C   ARG P 252     -38.198-120.882 122.891  0.00 97.00      PROA   
ATOM   3956  O   ARG P 252     -37.922-120.161 121.933  0.00 97.00      PROA   
ATOM   3957  N   SER P 253     -38.297-122.232 122.750  0.00 97.00      PROA   
ATOM   3958  HN  SER P 253     -38.461-122.829 123.534  0.00 97.00      PROA   
ATOM   3959  CA  SER P 253     -38.309-122.862 121.438  0.00 97.00      PROA   
ATOM   3960  HA  SER P 253     -37.551-122.372 120.848  0.00 97.00      PROA   
ATOM   3961  CB  SER P 253     -37.911-124.365 121.421  0.00 97.00      PROA   
ATOM   3962  HB1 SER P 253     -36.857-124.468 121.756  0.00 97.00      PROA   
ATOM   3963  HB2 SER P 253     -37.980-124.767 120.387  0.00 97.00      PROA   
ATOM   3964  OG  SER P 253     -38.736-125.160 122.258  0.00 97.00      PROA   
ATOM   3965  HG1 SER P 253     -38.603-124.830 123.155  0.00 97.00      PROA   
ATOM   3966  C   SER P 253     -39.678-122.691 120.781  0.00 97.00      PROA   
ATOM   3967  O   SER P 253     -40.690-122.786 121.475  0.00 97.00      PROA   
ATOM   3968  N   PRO P 254     -39.792-122.445 119.476  0.00 97.00      PROA   
ATOM   3969  CD  PRO P 254     -38.741-121.811 118.674  0.00 97.00      PROA   
ATOM   3970  HD1 PRO P 254     -37.999-122.588 118.386  0.00 97.00      PROA   
ATOM   3971  HD2 PRO P 254     -38.239-120.986 119.229  0.00 97.00      PROA   
ATOM   3972  CA  PRO P 254     -40.998-122.706 118.685  0.00 97.00      PROA   
ATOM   3973  HA  PRO P 254     -41.773-122.061 119.074  0.00 97.00      PROA   
ATOM   3974  CB  PRO P 254     -40.576-122.336 117.250  0.00 97.00      PROA   
ATOM   3975  HB1 PRO P 254     -41.426-121.952 116.651  0.00 97.00      PROA   
ATOM   3976  HB2 PRO P 254     -40.130-123.215 116.734  0.00 97.00      PROA   
ATOM   3977  CG  PRO P 254     -39.477-121.283 117.445  0.00 97.00      PROA   
ATOM   3978  HG1 PRO P 254     -38.814-121.179 116.563  0.00 97.00      PROA   
ATOM   3979  HG2 PRO P 254     -39.935-120.298 117.684  0.00 97.00      PROA   
ATOM   3980  C   PRO P 254     -41.516-124.140 118.782  0.00 97.00      PROA   
ATOM   3981  O   PRO P 254     -40.707-125.052 118.947  0.00 97.00      PROA   
ATOM   3982  N   GLU P 255     -42.854-124.367 118.680  0.00 97.00      PROA   
ATOM   3983  HN  GLU P 255     -43.504-123.615 118.603  0.00 97.00      PROA   
ATOM   3984  CA  GLU P 255     -43.454-125.692 118.718  0.00 97.00      PROA   
ATOM   3985  HA  GLU P 255     -43.159-126.137 119.655  0.00 97.00      PROA   
ATOM   3986  CB  GLU P 255     -45.010-125.660 118.697  0.00 97.00      PROA   
ATOM   3987  HB1 GLU P 255     -45.342-126.720 118.710  0.00 97.00      PROA   
ATOM   3988  HB2 GLU P 255     -45.371-125.212 117.746  0.00 97.00      PROA   
ATOM   3989  CG  GLU P 255     -45.666-124.921 119.895  0.00 97.00      PROA   
ATOM   3990  HG1 GLU P 255     -45.959-123.894 119.591  0.00 97.00      PROA   
ATOM   3991  HG2 GLU P 255     -44.944-124.843 120.734  0.00 97.00      PROA   
ATOM   3992  CD  GLU P 255     -46.903-125.643 120.440  0.00 97.00      PROA   
ATOM   3993  OE1 GLU P 255     -48.025-125.077 120.353  0.00 97.00      PROA   
ATOM   3994  OE2 GLU P 255     -46.730-126.768 120.978  0.00 97.00      PROA   
ATOM   3995  C   GLU P 255     -42.977-126.642 117.621  0.00 97.00      PROA   
ATOM   3996  O   GLU P 255     -42.802-126.265 116.464  0.00 97.00      PROA   
ATOM   3997  N   LEU P 256     -42.769-127.925 117.995  0.00 97.00      PROA   
ATOM   3998  HN  LEU P 256     -42.867-128.184 118.955  0.00 97.00      PROA   
ATOM   3999  CA  LEU P 256     -42.292-128.981 117.129  0.00 97.00      PROA   
ATOM   4000  HA  LEU P 256     -42.187-128.600 116.124  0.00 97.00      PROA   
ATOM   4001  CB  LEU P 256     -40.924-129.487 117.669  0.00 97.00      PROA   
ATOM   4002  HB1 LEU P 256     -41.057-129.928 118.679  0.00 97.00      PROA   
ATOM   4003  HB2 LEU P 256     -40.299-128.571 117.801  0.00 97.00      PROA   
ATOM   4004  CG  LEU P 256     -40.093-130.454 116.786  0.00 97.00      PROA   
ATOM   4005  HG  LEU P 256     -39.047-130.405 117.180  0.00 97.00      PROA   
ATOM   4006  CD1 LEU P 256     -40.522-131.926 116.921  0.00 97.00      PROA   
ATOM   4007 HD11 LEU P 256     -41.520-132.086 116.472  0.00 97.00      PROA   
ATOM   4008 HD12 LEU P 256     -40.563-132.223 117.989  0.00 97.00      PROA   
ATOM   4009 HD13 LEU P 256     -39.800-132.586 116.396  0.00 97.00      PROA   
ATOM   4010  CD2 LEU P 256     -40.027-130.018 115.311  0.00 97.00      PROA   
ATOM   4011 HD21 LEU P 256     -39.679-128.966 115.237  0.00 97.00      PROA   
ATOM   4012 HD22 LEU P 256     -41.026-130.100 114.834  0.00 97.00      PROA   
ATOM   4013 HD23 LEU P 256     -39.320-130.667 114.753  0.00 97.00      PROA   
ATOM   4014  C   LEU P 256     -43.346-130.071 117.126  0.00 97.00      PROA   
ATOM   4015  O   LEU P 256     -43.840-130.474 118.172  0.00 97.00      PROA   
ATOM   4016  N   GLU P 257     -43.747-130.574 115.933  0.00 97.00      PROA   
ATOM   4017  HN  GLU P 257     -43.332-130.275 115.078  0.00 97.00      PROA   
ATOM   4018  CA  GLU P 257     -44.839-131.522 115.812  0.00 97.00      PROA   
ATOM   4019  HA  GLU P 257     -45.553-131.326 116.598  0.00 97.00      PROA   
ATOM   4020  CB  GLU P 257     -45.579-131.388 114.455  0.00 97.00      PROA   
ATOM   4021  HB1 GLU P 257     -44.912-131.667 113.612  0.00 97.00      PROA   
ATOM   4022  HB2 GLU P 257     -45.805-130.302 114.329  0.00 97.00      PROA   
ATOM   4023  CG  GLU P 257     -46.935-132.130 114.388  0.00 97.00      PROA   
ATOM   4024  HG1 GLU P 257     -47.692-131.453 113.937  0.00 97.00      PROA   
ATOM   4025  HG2 GLU P 257     -47.287-132.407 115.403  0.00 97.00      PROA   
ATOM   4026  CD  GLU P 257     -46.894-133.389 113.531  0.00 97.00      PROA   
ATOM   4027  OE1 GLU P 257     -46.215-134.355 113.938  0.00 97.00      PROA   
ATOM   4028  OE2 GLU P 257     -47.575-133.415 112.477  0.00 97.00      PROA   
ATOM   4029  C   GLU P 257     -44.348-132.942 115.983  0.00 97.00      PROA   
ATOM   4030  O   GLU P 257     -43.361-133.359 115.381  0.00 97.00      PROA   
ATOM   4031  N   LEU P 258     -45.061-133.722 116.828  0.00 97.00      PROA   
ATOM   4032  HN  LEU P 258     -45.837-133.334 117.323  0.00 97.00      PROA   
ATOM   4033  CA  LEU P 258     -44.801-135.125 117.053  0.00 97.00      PROA   
ATOM   4034  HA  LEU P 258     -44.278-135.522 116.196  0.00 97.00      PROA   
ATOM   4035  CB  LEU P 258     -43.965-135.412 118.329  0.00 97.00      PROA   
ATOM   4036  HB1 LEU P 258     -43.864-136.508 118.486  0.00 97.00      PROA   
ATOM   4037  HB2 LEU P 258     -44.507-134.994 119.201  0.00 97.00      PROA   
ATOM   4038  CG  LEU P 258     -42.541-134.802 118.324  0.00 97.00      PROA   
ATOM   4039  HG  LEU P 258     -42.620-133.729 118.037  0.00 97.00      PROA   
ATOM   4040  CD1 LEU P 258     -41.921-134.840 119.730  0.00 97.00      PROA   
ATOM   4041 HD11 LEU P 258     -41.799-135.892 120.064  0.00 97.00      PROA   
ATOM   4042 HD12 LEU P 258     -42.569-134.309 120.456  0.00 97.00      PROA   
ATOM   4043 HD13 LEU P 258     -40.925-134.348 119.718  0.00 97.00      PROA   
ATOM   4044  CD2 LEU P 258     -41.606-135.502 117.319  0.00 97.00      PROA   
ATOM   4045 HD21 LEU P 258     -42.006-135.428 116.287  0.00 97.00      PROA   
ATOM   4046 HD22 LEU P 258     -41.494-136.574 117.584  0.00 97.00      PROA   
ATOM   4047 HD23 LEU P 258     -40.602-135.027 117.340  0.00 97.00      PROA   
ATOM   4048  C   LEU P 258     -46.125-135.860 117.139  0.00 97.00      PROA   
ATOM   4049  O   LEU P 258     -46.574-136.270 118.207  0.00 97.00      PROA   
ATOM   4050  N   GLN P 259     -46.797-136.056 115.984  0.00 97.00      PROA   
ATOM   4051  HN  GLN P 259     -46.525-135.559 115.157  0.00 97.00      PROA   
ATOM   4052  CA  GLN P 259     -47.882-137.002 115.831  0.00 97.00      PROA   
ATOM   4053  HA  GLN P 259     -48.607-136.742 116.586  0.00 97.00      PROA   
ATOM   4054  CB  GLN P 259     -48.594-136.913 114.455  0.00 97.00      PROA   
ATOM   4055  HB1 GLN P 259     -49.172-137.845 114.262  0.00 97.00      PROA   
ATOM   4056  HB2 GLN P 259     -47.817-136.829 113.663  0.00 97.00      PROA   
ATOM   4057  CG  GLN P 259     -49.568-135.724 114.328  0.00 97.00      PROA   
ATOM   4058  HG1 GLN P 259     -49.029-134.761 114.429  0.00 97.00      PROA   
ATOM   4059  HG2 GLN P 259     -50.346-135.768 115.119  0.00 97.00      PROA   
ATOM   4060  CD  GLN P 259     -50.279-135.797 112.970  0.00 97.00      PROA   
ATOM   4061  OE1 GLN P 259     -51.283-136.501 112.817  0.00 97.00      PROA   
ATOM   4062  NE2 GLN P 259     -49.739-135.064 111.959  0.00 97.00      PROA   
ATOM   4063 HE21 GLN P 259     -50.172-135.079 111.062  0.00 97.00      PROA   
ATOM   4064 HE22 GLN P 259     -48.916-134.517 112.130  0.00 97.00      PROA   
ATOM   4065  C   GLN P 259     -47.472-138.438 116.107  0.00 97.00      PROA   
ATOM   4066  O   GLN P 259     -46.402-138.884 115.706  0.00 97.00      PROA   
ATOM   4067  N   VAL P 260     -48.338-139.188 116.824  0.00 97.00      PROA   
ATOM   4068  HN  VAL P 260     -49.190-138.799 117.157  0.00 97.00      PROA   
ATOM   4069  CA  VAL P 260     -48.103-140.564 117.200  0.00 97.00      PROA   
ATOM   4070  HA  VAL P 260     -47.277-140.957 116.631  0.00 97.00      PROA   
ATOM   4071  CB  VAL P 260     -47.800-140.726 118.688  0.00 97.00      PROA   
ATOM   4072  HB  VAL P 260     -48.666-140.356 119.275  0.00 97.00      PROA   
ATOM   4073  CG1 VAL P 260     -47.537-142.208 119.029  0.00 97.00      PROA   
ATOM   4074 HG11 VAL P 260     -46.713-142.612 118.404  0.00 97.00      PROA   
ATOM   4075 HG12 VAL P 260     -48.444-142.828 118.879  0.00 97.00      PROA   
ATOM   4076 HG13 VAL P 260     -47.240-142.298 120.094  0.00 97.00      PROA   
ATOM   4077  CG2 VAL P 260     -46.583-139.859 119.085  0.00 97.00      PROA   
ATOM   4078 HG21 VAL P 260     -46.801-138.779 118.966  0.00 97.00      PROA   
ATOM   4079 HG22 VAL P 260     -45.703-140.114 118.461  0.00 97.00      PROA   
ATOM   4080 HG23 VAL P 260     -46.324-140.036 120.150  0.00 97.00      PROA   
ATOM   4081  C   VAL P 260     -49.364-141.317 116.820  0.00 97.00      PROA   
ATOM   4082  O   VAL P 260     -50.469-140.887 117.140  0.00 97.00      PROA   
ATOM   4083  N   LEU P 261     -49.231-142.450 116.089  0.00 97.00      PROA   
ATOM   4084  HN  LEU P 261     -48.319-142.785 115.850  0.00 97.00      PROA   
ATOM   4085  CA  LEU P 261     -50.355-143.201 115.567  0.00 97.00      PROA   
ATOM   4086  HA  LEU P 261     -51.263-142.804 115.991  0.00 97.00      PROA   
ATOM   4087  CB  LEU P 261     -50.474-143.120 114.025  0.00 97.00      PROA   
ATOM   4088  HB1 LEU P 261     -51.269-143.814 113.669  0.00 97.00      PROA   
ATOM   4089  HB2 LEU P 261     -49.511-143.443 113.570  0.00 97.00      PROA   
ATOM   4090  CG  LEU P 261     -50.829-141.715 113.478  0.00 97.00      PROA   
ATOM   4091  HG  LEU P 261     -50.016-141.010 113.768  0.00 97.00      PROA   
ATOM   4092  CD1 LEU P 261     -50.907-141.748 111.941  0.00 97.00      PROA   
ATOM   4093 HD11 LEU P 261     -51.729-142.422 111.617  0.00 97.00      PROA   
ATOM   4094 HD12 LEU P 261     -49.955-142.123 111.513  0.00 97.00      PROA   
ATOM   4095 HD13 LEU P 261     -51.103-140.731 111.542  0.00 97.00      PROA   
ATOM   4096  CD2 LEU P 261     -52.150-141.164 114.049  0.00 97.00      PROA   
ATOM   4097 HD21 LEU P 261     -52.386-140.186 113.580  0.00 97.00      PROA   
ATOM   4098 HD22 LEU P 261     -52.076-141.010 115.144  0.00 97.00      PROA   
ATOM   4099 HD23 LEU P 261     -52.981-141.868 113.837  0.00 97.00      PROA   
ATOM   4100  C   LEU P 261     -50.326-144.651 115.991  0.00 97.00      PROA   
ATOM   4101  O   LEU P 261     -49.321-145.348 115.893  0.00 97.00      PROA   
ATOM   4102  N   GLY P 262     -51.492-145.130 116.473  0.00 97.00      PROA   
ATOM   4103  HN  GLY P 262     -52.298-144.547 116.491  0.00 97.00      PROA   
ATOM   4104  CA  GLY P 262     -51.724-146.479 116.922  0.00 97.00      PROA   
ATOM   4105  HA1 GLY P 262     -51.624-146.498 117.996  0.00 97.00      PROA   
ATOM   4106  HA2 GLY P 262     -51.077-147.170 116.399  0.00 97.00      PROA   
ATOM   4107  C   GLY P 262     -53.143-146.809 116.605  0.00 97.00      PROA   
ATOM   4108  O   GLY P 262     -53.966-145.930 116.361  0.00 97.00      PROA   
ATOM   4109  N   HSD P 263     -53.467-148.114 116.631  0.00 97.00      PROA   
ATOM   4110  HN  HSD P 263     -52.790-148.801 116.880  0.00 97.00      PROA   
ATOM   4111  CA  HSD P 263     -54.799-148.616 116.403  0.00 97.00      PROA   
ATOM   4112  HA  HSD P 263     -55.515-147.805 116.396  0.00 97.00      PROA   
ATOM   4113  CB  HSD P 263     -54.903-149.416 115.083  0.00 97.00      PROA   
ATOM   4114  HB1 HSD P 263     -55.895-149.910 115.001  0.00 97.00      PROA   
ATOM   4115  HB2 HSD P 263     -54.124-150.208 115.072  0.00 97.00      PROA   
ATOM   4116  ND1 HSD P 263     -55.689-148.067 113.052  0.00 97.00      PROA   
ATOM   4117  HD1 HSD P 263     -56.668-148.246 113.153  0.00 97.00      PROA   
ATOM   4118  CG  HSD P 263     -54.684-148.525 113.882  0.00 97.00      PROA   
ATOM   4119  CE1 HSD P 263     -55.090-147.370 112.054  0.00 97.00      PROA   
ATOM   4120  HE1 HSD P 263     -55.643-146.889 111.247  0.00 97.00      PROA   
ATOM   4121  NE2 HSD P 263     -53.777-147.356 112.176  0.00 97.00      PROA   
ATOM   4122  CD2 HSD P 263     -53.522-148.092 113.320  0.00 97.00      PROA   
ATOM   4123  HD2 HSD P 263     -52.499-148.242 113.641  0.00 97.00      PROA   
ATOM   4124  C   HSD P 263     -55.079-149.485 117.596  0.00 97.00      PROA   
ATOM   4125  O   HSD P 263     -54.200-150.221 118.038  0.00 97.00      PROA   
ATOM   4126  N   GLN P 264     -56.295-149.376 118.186  0.00 97.00      PROA   
ATOM   4127  HN  GLN P 264     -57.003-148.790 117.799  0.00 97.00      PROA   
ATOM   4128  CA  GLN P 264     -56.635-149.987 119.458  0.00 97.00      PROA   
ATOM   4129  HA  GLN P 264     -55.939-149.573 120.176  0.00 97.00      PROA   
ATOM   4130  CB  GLN P 264     -58.048-149.563 119.932  0.00 97.00      PROA   
ATOM   4131  HB1 GLN P 264     -58.391-150.210 120.768  0.00 97.00      PROA   
ATOM   4132  HB2 GLN P 264     -58.743-149.715 119.075  0.00 97.00      PROA   
ATOM   4133  CG  GLN P 264     -58.086-148.091 120.412  0.00 97.00      PROA   
ATOM   4134  HG1 GLN P 264     -57.444-147.460 119.762  0.00 97.00      PROA   
ATOM   4135  HG2 GLN P 264     -57.694-148.016 121.449  0.00 97.00      PROA   
ATOM   4136  CD  GLN P 264     -59.494-147.486 120.349  0.00 97.00      PROA   
ATOM   4137  OE1 GLN P 264     -59.729-146.514 119.620  0.00 97.00      PROA   
ATOM   4138  NE2 GLN P 264     -60.447-148.061 121.130  0.00 97.00      PROA   
ATOM   4139 HE21 GLN P 264     -61.371-147.683 121.096  0.00 97.00      PROA   
ATOM   4140 HE22 GLN P 264     -60.211-148.833 121.717  0.00 97.00      PROA   
ATOM   4141  C   GLN P 264     -56.445-151.495 119.531  0.00 97.00      PROA   
ATOM   4142  O   GLN P 264     -56.832-152.249 118.641  0.00 97.00      PROA   
ATOM   4143  N   GLN P 265     -55.789-151.941 120.621  0.00 97.00      PROA   
ATOM   4144  HN  GLN P 265     -55.532-151.298 121.341  0.00 97.00      PROA   
ATOM   4145  CA  GLN P 265     -55.211-153.253 120.769  0.00 97.00      PROA   
ATOM   4146  HA  GLN P 265     -55.172-153.694 119.786  0.00 97.00      PROA   
ATOM   4147  CB  GLN P 265     -53.745-153.187 121.305  0.00 97.00      PROA   
ATOM   4148  HB1 GLN P 265     -53.104-152.802 120.480  0.00 97.00      PROA   
ATOM   4149  HB2 GLN P 265     -53.390-154.218 121.527  0.00 97.00      PROA   
ATOM   4150  CG  GLN P 265     -53.493-152.315 122.567  0.00 97.00      PROA   
ATOM   4151  HG1 GLN P 265     -52.490-152.559 122.981  0.00 97.00      PROA   
ATOM   4152  HG2 GLN P 265     -54.244-152.563 123.345  0.00 97.00      PROA   
ATOM   4153  CD  GLN P 265     -53.568-150.798 122.312  0.00 97.00      PROA   
ATOM   4154  OE1 GLN P 265     -54.619-150.173 122.494  0.00 97.00      PROA   
ATOM   4155  NE2 GLN P 265     -52.427-150.186 121.891  0.00 97.00      PROA   
ATOM   4156 HE21 GLN P 265     -52.454-149.205 121.688  0.00 97.00      PROA   
ATOM   4157 HE22 GLN P 265     -51.583-150.706 121.782  0.00 97.00      PROA   
ATOM   4158  C   GLN P 265     -56.048-154.144 121.673  0.00 97.00      PROA   
ATOM   4159  O   GLN P 265     -56.748-153.637 122.550  0.00 97.00      PROA   
ATOM   4160  N   PRO P 266     -56.017-155.474 121.526  0.00 97.00      PROA   
ATOM   4161  CD  PRO P 266     -55.497-156.156 120.336  0.00 97.00      PROA   
ATOM   4162  HD1 PRO P 266     -54.388-156.060 120.330  0.00 97.00      PROA   
ATOM   4163  HD2 PRO P 266     -55.929-155.738 119.401  0.00 97.00      PROA   
ATOM   4164  CA  PRO P 266     -56.270-156.425 122.608  0.00 97.00      PROA   
ATOM   4165  HA  PRO P 266     -57.337-156.414 122.781  0.00 97.00      PROA   
ATOM   4166  CB  PRO P 266     -55.773-157.774 122.054  0.00 97.00      PROA   
ATOM   4167  HB1 PRO P 266     -56.354-158.633 122.443  0.00 97.00      PROA   
ATOM   4168  HB2 PRO P 266     -54.697-157.924 122.295  0.00 97.00      PROA   
ATOM   4169  CG  PRO P 266     -55.895-157.617 120.535  0.00 97.00      PROA   
ATOM   4170  HG1 PRO P 266     -55.243-158.318 119.977  0.00 97.00      PROA   
ATOM   4171  HG2 PRO P 266     -56.953-157.760 120.220  0.00 97.00      PROA   
ATOM   4172  C   PRO P 266     -55.608-156.078 123.936  0.00 97.00      PROA   
ATOM   4173  O   PRO P 266     -54.448-155.672 123.944  0.00 97.00      PROA   
ATOM   4174  N   THR P 267     -56.327-156.230 125.069  0.00 97.00      PROA   
ATOM   4175  HN  THR P 267     -57.304-156.428 125.029  0.00 97.00      PROA   
ATOM   4176  CA  THR P 267     -55.762-156.159 126.412  0.00 97.00      PROA   
ATOM   4177  HA  THR P 267     -55.238-155.213 126.449  0.00 97.00      PROA   
ATOM   4178  CB  THR P 267     -56.820-156.141 127.511  0.00 97.00      PROA   
ATOM   4179  HB  THR P 267     -57.087-157.169 127.839  0.00 97.00      PROA   
ATOM   4180  OG1 THR P 267     -58.021-155.537 127.050  0.00 97.00      PROA   
ATOM   4181  HG1 THR P 267     -57.767-154.660 126.752  0.00 97.00      PROA   
ATOM   4182  CG2 THR P 267     -56.314-155.337 128.722  0.00 97.00      PROA   
ATOM   4183 HG21 THR P 267     -56.085-154.291 128.424  0.00 97.00      PROA   
ATOM   4184 HG22 THR P 267     -55.394-155.792 129.143  0.00 97.00      PROA   
ATOM   4185 HG23 THR P 267     -57.092-155.315 129.514  0.00 97.00      PROA   
ATOM   4186  C   THR P 267     -54.716-157.232 126.731  0.00 97.00      PROA   
ATOM   4187  O   THR P 267     -53.707-156.859 127.330  0.00 97.00      PROA   
ATOM   4188  N   PRO P 268     -54.821-158.525 126.392  0.00 97.00      PROA   
ATOM   4189  CD  PRO P 268     -56.074-159.232 126.083  0.00 97.00      PROA   
ATOM   4190  HD1 PRO P 268     -56.642-158.733 125.274  0.00 97.00      PROA   
ATOM   4191  HD2 PRO P 268     -56.697-159.303 127.003  0.00 97.00      PROA   
ATOM   4192  CA  PRO P 268     -53.689-159.445 126.461  0.00 97.00      PROA   
ATOM   4193  HA  PRO P 268     -53.121-159.281 127.366  0.00 97.00      PROA   
ATOM   4194  CB  PRO P 268     -54.340-160.839 126.425  0.00 97.00      PROA   
ATOM   4195  HB1 PRO P 268     -54.593-161.145 127.465  0.00 97.00      PROA   
ATOM   4196  HB2 PRO P 268     -53.691-161.618 125.977  0.00 97.00      PROA   
ATOM   4197  CG  PRO P 268     -55.634-160.627 125.634  0.00 97.00      PROA   
ATOM   4198  HG1 PRO P 268     -55.394-160.601 124.548  0.00 97.00      PROA   
ATOM   4199  HG2 PRO P 268     -56.397-161.407 125.827  0.00 97.00      PROA   
ATOM   4200  C   PRO P 268     -52.754-159.253 125.280  0.00 97.00      PROA   
ATOM   4201  O   PRO P 268     -53.201-158.889 124.193  0.00 97.00      PROA   
ATOM   4202  N   VAL P 269     -51.445-159.498 125.505  0.00 97.00      PROA   
ATOM   4203  HN  VAL P 269     -51.107-159.826 126.382  0.00 97.00      PROA   
ATOM   4204  CA  VAL P 269     -50.393-159.491 124.524  0.00 97.00      PROA   
ATOM   4205  HA  VAL P 269     -50.801-159.806 123.574  0.00 97.00      PROA   
ATOM   4206  CB  VAL P 269     -49.731-158.115 124.385  0.00 97.00      PROA   
ATOM   4207  HB  VAL P 269     -50.534-157.380 124.138  0.00 97.00      PROA   
ATOM   4208  CG1 VAL P 269     -49.069-157.675 125.708  0.00 97.00      PROA   
ATOM   4209 HG11 VAL P 269     -48.267-158.390 125.988  0.00 97.00      PROA   
ATOM   4210 HG12 VAL P 269     -49.812-157.633 126.530  0.00 97.00      PROA   
ATOM   4211 HG13 VAL P 269     -48.610-156.670 125.594  0.00 97.00      PROA   
ATOM   4212  CG2 VAL P 269     -48.720-158.121 123.222  0.00 97.00      PROA   
ATOM   4213 HG21 VAL P 269     -49.213-158.436 122.279  0.00 97.00      PROA   
ATOM   4214 HG22 VAL P 269     -47.893-158.827 123.443  0.00 97.00      PROA   
ATOM   4215 HG23 VAL P 269     -48.283-157.109 123.080  0.00 97.00      PROA   
ATOM   4216  C   VAL P 269     -49.418-160.595 125.006  0.00 97.00      PROA   
ATOM   4217  OT1 VAL P 269     -49.450-160.939 126.221  0.00 97.00      PROA   
ATOM   4218  OT2 VAL P 269     -48.651-161.130 124.162  0.00 97.00      PROA   
END
