# Supplementary material for: The solution structure of the unbound IgG Fc receptor CD64 resembles its crystal structure: Implications for function
Source: PLoS One. 2023 Sep 21;18(9):e0288351. doi: 10.1371/journal.pone.0288351 (PMC10513344; doi:10.1371/journal.pone.0288351)
Supplement: S1 File — (ZIP) [file pone.0288351.s003.zip › CD64V03 E11/Top100/EM_done_ready_for_EM_top100_0p11_E11.dcd_121449.pdb.pdb]

REMARK  FINAL COORDINATES WRITTEN BY NAMD AT TIMESTEP 2000
ATOM      1  N   LYS P   1       6.028 -69.486 123.533  0.00 97.00      PROA   
ATOM      2  HT1 LYS P   1       6.337 -70.439 123.244  0.00 97.00      PROA   
ATOM      3  HT2 LYS P   1       6.176 -69.429 124.564  0.00 97.00      PROA   
ATOM      4  HT3 LYS P   1       6.620 -68.783 123.050  0.00 97.00      PROA   
ATOM      5  CA  LYS P   1       4.595 -69.317 123.193  0.00 97.00      PROA   
ATOM      6  HA  LYS P   1       4.096 -70.239 123.450  0.00 97.00      PROA   
ATOM      7  CB  LYS P   1       3.947 -68.159 124.010  0.00 97.00      PROA   
ATOM      8  HB1 LYS P   1       2.964 -67.913 123.552  0.00 97.00      PROA   
ATOM      9  HB2 LYS P   1       4.569 -67.241 123.951  0.00 97.00      PROA   
ATOM     10  CG  LYS P   1       3.682 -68.510 125.491  0.00 97.00      PROA   
ATOM     11  HG1 LYS P   1       4.653 -68.502 126.034  0.00 97.00      PROA   
ATOM     12  HG2 LYS P   1       3.269 -69.541 125.569  0.00 97.00      PROA   
ATOM     13  CD  LYS P   1       2.725 -67.540 126.216  0.00 97.00      PROA   
ATOM     14  HD1 LYS P   1       3.098 -66.501 126.078  0.00 97.00      PROA   
ATOM     15  HD2 LYS P   1       2.772 -67.774 127.305  0.00 97.00      PROA   
ATOM     16  CE  LYS P   1       1.264 -67.633 125.742  0.00 97.00      PROA   
ATOM     17  HE1 LYS P   1       0.906 -68.683 125.813  0.00 97.00      PROA   
ATOM     18  HE2 LYS P   1       1.166 -67.289 124.691  0.00 97.00      PROA   
ATOM     19  NZ  LYS P   1       0.364 -66.793 126.574  0.00 97.00      PROA   
ATOM     20  HZ1 LYS P   1       0.675 -65.801 126.539  0.00 97.00      PROA   
ATOM     21  HZ2 LYS P   1       0.384 -67.124 127.560  0.00 97.00      PROA   
ATOM     22  HZ3 LYS P   1      -0.608 -66.860 126.211  0.00 97.00      PROA   
ATOM     23  C   LYS P   1       4.417 -69.121 121.712  0.00 97.00      PROA   
ATOM     24  O   LYS P   1       5.380 -68.893 120.982  0.00 97.00      PROA   
ATOM     25  N   ALA P   2       3.160 -69.212 121.233  0.00 97.00      PROA   
ATOM     26  HN  ALA P   2       2.373 -69.454 121.795  0.00 97.00      PROA   
ATOM     27  CA  ALA P   2       2.781 -68.921 119.883  0.00 97.00      PROA   
ATOM     28  HA  ALA P   2       3.289 -68.029 119.539  0.00 97.00      PROA   
ATOM     29  CB  ALA P   2       3.025 -70.117 118.938  0.00 97.00      PROA   
ATOM     30  HB1 ALA P   2       2.509 -71.024 119.319  0.00 97.00      PROA   
ATOM     31  HB2 ALA P   2       4.112 -70.341 118.885  0.00 97.00      PROA   
ATOM     32  HB3 ALA P   2       2.663 -69.902 117.912  0.00 97.00      PROA   
ATOM     33  C   ALA P   2       1.309 -68.628 120.023  0.00 97.00      PROA   
ATOM     34  O   ALA P   2       0.764 -68.762 121.120  0.00 97.00      PROA   
ATOM     35  N   VAL P   3       0.646 -68.203 118.920  0.00 97.00      PROA   
ATOM     36  HN  VAL P   3       1.133 -68.009 118.074  0.00 97.00      PROA   
ATOM     37  CA  VAL P   3      -0.796 -68.175 118.774  0.00 97.00      PROA   
ATOM     38  HA  VAL P   3      -1.216 -68.993 119.342  0.00 97.00      PROA   
ATOM     39  CB  VAL P   3      -1.511 -66.867 119.151  0.00 97.00      PROA   
ATOM     40  HB  VAL P   3      -2.595 -66.976 118.906  0.00 97.00      PROA   
ATOM     41  CG1 VAL P   3      -1.426 -66.620 120.671  0.00 97.00      PROA   
ATOM     42 HG11 VAL P   3      -0.380 -66.393 120.966  0.00 97.00      PROA   
ATOM     43 HG12 VAL P   3      -1.774 -67.515 121.227  0.00 97.00      PROA   
ATOM     44 HG13 VAL P   3      -2.063 -65.754 120.951  0.00 97.00      PROA   
ATOM     45  CG2 VAL P   3      -0.955 -65.657 118.370  0.00 97.00      PROA   
ATOM     46 HG21 VAL P   3      -1.136 -65.764 117.282  0.00 97.00      PROA   
ATOM     47 HG22 VAL P   3       0.136 -65.545 118.541  0.00 97.00      PROA   
ATOM     48 HG23 VAL P   3      -1.453 -64.724 118.711  0.00 97.00      PROA   
ATOM     49  C   VAL P   3      -1.007 -68.476 117.306  0.00 97.00      PROA   
ATOM     50  O   VAL P   3      -0.159 -68.140 116.479  0.00 97.00      PROA   
ATOM     51  N   ILE P   4      -2.124 -69.155 116.941  0.00 97.00      PROA   
ATOM     52  HN  ILE P   4      -2.765 -69.503 117.624  0.00 97.00      PROA   
ATOM     53  CA  ILE P   4      -2.354 -69.583 115.567  0.00 97.00      PROA   
ATOM     54  HA  ILE P   4      -1.432 -69.483 115.013  0.00 97.00      PROA   
ATOM     55  CB  ILE P   4      -2.728 -71.064 115.464  0.00 97.00      PROA   
ATOM     56  HB  ILE P   4      -3.662 -71.245 116.041  0.00 97.00      PROA   
ATOM     57  CG2 ILE P   4      -2.947 -71.443 113.978  0.00 97.00      PROA   
ATOM     58 HG21 ILE P   4      -2.083 -71.102 113.368  0.00 97.00      PROA   
ATOM     59 HG22 ILE P   4      -3.876 -70.987 113.579  0.00 97.00      PROA   
ATOM     60 HG23 ILE P   4      -3.033 -72.540 113.856  0.00 97.00      PROA   
ATOM     61  CG1 ILE P   4      -1.615 -71.948 116.080  0.00 97.00      PROA   
ATOM     62 HG11 ILE P   4      -1.275 -71.541 117.056  0.00 97.00      PROA   
ATOM     63 HG12 ILE P   4      -0.751 -71.920 115.386  0.00 97.00      PROA   
ATOM     64  CD  ILE P   4      -2.026 -73.402 116.323  0.00 97.00      PROA   
ATOM     65  HD1 ILE P   4      -2.497 -73.858 115.429  0.00 97.00      PROA   
ATOM     66  HD2 ILE P   4      -2.747 -73.456 117.167  0.00 97.00      PROA   
ATOM     67  HD3 ILE P   4      -1.133 -74.005 116.586  0.00 97.00      PROA   
ATOM     68  C   ILE P   4      -3.391 -68.709 114.871  0.00 97.00      PROA   
ATOM     69  O   ILE P   4      -4.464 -68.428 115.399  0.00 97.00      PROA   
ATOM     70  N   LYS P   5      -3.083 -68.266 113.627  0.00 97.00      PROA   
ATOM     71  HN  LYS P   5      -2.164 -68.418 113.264  0.00 97.00      PROA   
ATOM     72  CA  LYS P   5      -4.007 -67.537 112.780  0.00 97.00      PROA   
ATOM     73  HA  LYS P   5      -4.927 -67.344 113.312  0.00 97.00      PROA   
ATOM     74  CB  LYS P   5      -3.411 -66.192 112.290  0.00 97.00      PROA   
ATOM     75  HB1 LYS P   5      -4.162 -65.652 111.672  0.00 97.00      PROA   
ATOM     76  HB2 LYS P   5      -2.521 -66.391 111.650  0.00 97.00      PROA   
ATOM     77  CG  LYS P   5      -2.944 -65.256 113.418  0.00 97.00      PROA   
ATOM     78  HG1 LYS P   5      -2.481 -64.367 112.933  0.00 97.00      PROA   
ATOM     79  HG2 LYS P   5      -2.148 -65.762 114.008  0.00 97.00      PROA   
ATOM     80  CD  LYS P   5      -4.067 -64.794 114.367  0.00 97.00      PROA   
ATOM     81  HD1 LYS P   5      -4.598 -65.687 114.761  0.00 97.00      PROA   
ATOM     82  HD2 LYS P   5      -4.803 -64.188 113.795  0.00 97.00      PROA   
ATOM     83  CE  LYS P   5      -3.561 -64.001 115.580  0.00 97.00      PROA   
ATOM     84  HE1 LYS P   5      -2.884 -64.647 116.185  0.00 97.00      PROA   
ATOM     85  HE2 LYS P   5      -4.393 -63.649 116.222  0.00 97.00      PROA   
ATOM     86  NZ  LYS P   5      -2.782 -62.826 115.156  0.00 97.00      PROA   
ATOM     87  HZ1 LYS P   5      -3.326 -62.023 114.799  0.00 97.00      PROA   
ATOM     88  HZ2 LYS P   5      -2.095 -63.140 114.433  0.00 97.00      PROA   
ATOM     89  HZ3 LYS P   5      -2.150 -62.539 115.935  0.00 97.00      PROA   
ATOM     90  C   LYS P   5      -4.348 -68.350 111.547  0.00 97.00      PROA   
ATOM     91  O   LYS P   5      -3.507 -68.592 110.691  0.00 97.00      PROA   
ATOM     92  N   LEU P   6      -5.627 -68.761 111.393  0.00 97.00      PROA   
ATOM     93  HN  LEU P   6      -6.308 -68.628 112.109  0.00 97.00      PROA   
ATOM     94  CA  LEU P   6      -6.125 -69.353 110.166  0.00 97.00      PROA   
ATOM     95  HA  LEU P   6      -5.380 -70.039 109.786  0.00 97.00      PROA   
ATOM     96  CB  LEU P   6      -7.437 -70.151 110.388  0.00 97.00      PROA   
ATOM     97  HB1 LEU P   6      -7.659 -70.703 109.448  0.00 97.00      PROA   
ATOM     98  HB2 LEU P   6      -8.288 -69.462 110.580  0.00 97.00      PROA   
ATOM     99  CG  LEU P   6      -7.404 -71.180 111.549  0.00 97.00      PROA   
ATOM    100  HG  LEU P   6      -6.355 -71.531 111.679  0.00 97.00      PROA   
ATOM    101  CD1 LEU P   6      -7.894 -70.594 112.889  0.00 97.00      PROA   
ATOM    102 HD11 LEU P   6      -8.927 -70.201 112.774  0.00 97.00      PROA   
ATOM    103 HD12 LEU P   6      -7.239 -69.774 113.242  0.00 97.00      PROA   
ATOM    104 HD13 LEU P   6      -7.910 -71.384 113.669  0.00 97.00      PROA   
ATOM    105  CD2 LEU P   6      -8.261 -72.409 111.200  0.00 97.00      PROA   
ATOM    106 HD21 LEU P   6      -7.889 -72.901 110.278  0.00 97.00      PROA   
ATOM    107 HD22 LEU P   6      -9.316 -72.103 111.038  0.00 97.00      PROA   
ATOM    108 HD23 LEU P   6      -8.232 -73.143 112.033  0.00 97.00      PROA   
ATOM    109  C   LEU P   6      -6.350 -68.251 109.134  0.00 97.00      PROA   
ATOM    110  O   LEU P   6      -7.045 -67.276 109.406  0.00 97.00      PROA   
ATOM    111  N   GLN P   7      -5.723 -68.346 107.936  0.00 97.00      PROA   
ATOM    112  HN  GLN P   7      -5.116 -69.115 107.735  0.00 97.00      PROA   
ATOM    113  CA  GLN P   7      -5.832 -67.334 106.892  0.00 97.00      PROA   
ATOM    114  HA  GLN P   7      -5.602 -66.395 107.378  0.00 97.00      PROA   
ATOM    115  CB  GLN P   7      -4.717 -67.515 105.827  0.00 97.00      PROA   
ATOM    116  HB1 GLN P   7      -4.685 -68.591 105.552  0.00 97.00      PROA   
ATOM    117  HB2 GLN P   7      -3.755 -67.283 106.340  0.00 97.00      PROA   
ATOM    118  CG  GLN P   7      -4.846 -66.674 104.538  0.00 97.00      PROA   
ATOM    119  HG1 GLN P   7      -4.952 -65.601 104.805  0.00 97.00      PROA   
ATOM    120  HG2 GLN P   7      -5.736 -66.987 103.953  0.00 97.00      PROA   
ATOM    121  CD  GLN P   7      -3.571 -66.819 103.698  0.00 97.00      PROA   
ATOM    122  OE1 GLN P   7      -2.460 -66.660 104.214  0.00 97.00      PROA   
ATOM    123  NE2 GLN P   7      -3.706 -67.124 102.379  0.00 97.00      PROA   
ATOM    124 HE21 GLN P   7      -2.869 -67.234 101.845  0.00 97.00      PROA   
ATOM    125 HE22 GLN P   7      -4.610 -67.238 101.970  0.00 97.00      PROA   
ATOM    126  C   GLN P   7      -7.224 -67.102 106.305  0.00 97.00      PROA   
ATOM    127  O   GLN P   7      -7.651 -65.948 106.262  0.00 97.00      PROA   
ATOM    128  N   PRO P   8      -8.021 -68.094 105.913  0.00 97.00      PROA   
ATOM    129  CD  PRO P   8      -7.563 -69.362 105.360  0.00 97.00      PROA   
ATOM    130  HD1 PRO P   8      -7.350 -70.044 106.208  0.00 97.00      PROA   
ATOM    131  HD2 PRO P   8      -6.664 -69.243 104.718  0.00 97.00      PROA   
ATOM    132  CA  PRO P   8      -9.469 -68.070 106.086  0.00 97.00      PROA   
ATOM    133  HA  PRO P   8      -9.860 -67.153 105.675  0.00 97.00      PROA   
ATOM    134  CB  PRO P   8      -9.974 -69.316 105.319  0.00 97.00      PROA   
ATOM    135  HB1 PRO P   8     -10.798 -69.050 104.625  0.00 97.00      PROA   
ATOM    136  HB2 PRO P   8     -10.333 -70.118 105.999  0.00 97.00      PROA   
ATOM    137  CG  PRO P   8      -8.758 -69.845 104.540  0.00 97.00      PROA   
ATOM    138  HG1 PRO P   8      -8.787 -70.946 104.424  0.00 97.00      PROA   
ATOM    139  HG2 PRO P   8      -8.731 -69.375 103.532  0.00 97.00      PROA   
ATOM    140  C   PRO P   8      -9.782 -68.171 107.578  0.00 97.00      PROA   
ATOM    141  O   PRO P   8      -9.311 -69.162 108.132  0.00 97.00      PROA   
ATOM    142  N   PRO P   9     -10.500 -67.292 108.281  0.00 97.00      PROA   
ATOM    143  CD  PRO P   9     -11.141 -66.109 107.698  0.00 97.00      PROA   
ATOM    144  HD1 PRO P   9     -11.815 -66.391 106.860  0.00 97.00      PROA   
ATOM    145  HD2 PRO P   9     -10.353 -65.406 107.345  0.00 97.00      PROA   
ATOM    146  CA  PRO P   9     -10.639 -67.336 109.741  0.00 97.00      PROA   
ATOM    147  HA  PRO P   9      -9.693 -67.573 110.206  0.00 97.00      PROA   
ATOM    148  CB  PRO P   9     -11.089 -65.898 110.066  0.00 97.00      PROA   
ATOM    149  HB1 PRO P   9     -10.184 -65.248 110.104  0.00 97.00      PROA   
ATOM    150  HB2 PRO P   9     -11.632 -65.790 111.024  0.00 97.00      PROA   
ATOM    151  CG  PRO P   9     -11.927 -65.487 108.853  0.00 97.00      PROA   
ATOM    152  HG1 PRO P   9     -12.930 -65.961 108.921  0.00 97.00      PROA   
ATOM    153  HG2 PRO P   9     -12.044 -64.390 108.758  0.00 97.00      PROA   
ATOM    154  C   PRO P   9     -11.666 -68.368 110.200  0.00 97.00      PROA   
ATOM    155  O   PRO P   9     -12.439 -68.089 111.114  0.00 97.00      PROA   
ATOM    156  N   TRP P  10     -11.692 -69.572 109.595  0.00 97.00      PROA   
ATOM    157  HN  TRP P  10     -10.987 -69.796 108.925  0.00 97.00      PROA   
ATOM    158  CA  TRP P  10     -12.786 -70.504 109.737  0.00 97.00      PROA   
ATOM    159  HA  TRP P  10     -13.539 -70.093 110.394  0.00 97.00      PROA   
ATOM    160  CB  TRP P  10     -13.431 -70.805 108.359  0.00 97.00      PROA   
ATOM    161  HB1 TRP P  10     -14.348 -71.413 108.506  0.00 97.00      PROA   
ATOM    162  HB2 TRP P  10     -12.719 -71.418 107.761  0.00 97.00      PROA   
ATOM    163  CG  TRP P  10     -13.783 -69.593 107.545  0.00 97.00      PROA   
ATOM    164  CD1 TRP P  10     -13.482 -69.437 106.216  0.00 97.00      PROA   
ATOM    165  HD1 TRP P  10     -12.964 -70.174 105.618  0.00 97.00      PROA   
ATOM    166  NE1 TRP P  10     -14.004 -68.258 105.756  0.00 97.00      PROA   
ATOM    167  HE1 TRP P  10     -14.084 -68.001 104.817  0.00 97.00      PROA   
ATOM    168  CE2 TRP P  10     -14.634 -67.606 106.774  0.00 97.00      PROA   
ATOM    169  CD2 TRP P  10     -14.510 -68.408 107.932  0.00 97.00      PROA   
ATOM    170  CE3 TRP P  10     -15.072 -67.959 109.131  0.00 97.00      PROA   
ATOM    171  HE3 TRP P  10     -14.981 -68.522 110.046  0.00 97.00      PROA   
ATOM    172  CZ3 TRP P  10     -15.766 -66.746 109.143  0.00 97.00      PROA   
ATOM    173  HZ3 TRP P  10     -16.210 -66.395 110.065  0.00 97.00      PROA   
ATOM    174  CZ2 TRP P  10     -15.317 -66.397 106.786  0.00 97.00      PROA   
ATOM    175  HZ2 TRP P  10     -15.407 -65.794 105.895  0.00 97.00      PROA   
ATOM    176  CH2 TRP P  10     -15.888 -65.979 107.988  0.00 97.00      PROA   
ATOM    177  HH2 TRP P  10     -16.424 -65.040 108.031  0.00 97.00      PROA   
ATOM    178  C   TRP P  10     -12.299 -71.793 110.353  0.00 97.00      PROA   
ATOM    179  O   TRP P  10     -11.556 -72.563 109.748  0.00 97.00      PROA   
ATOM    180  N   VAL P  11     -12.738 -72.068 111.601  0.00 97.00      PROA   
ATOM    181  HN  VAL P  11     -13.292 -71.402 112.099  0.00 97.00      PROA   
ATOM    182  CA  VAL P  11     -12.325 -73.240 112.352  0.00 97.00      PROA   
ATOM    183  HA  VAL P  11     -11.291 -73.445 112.113  0.00 97.00      PROA   
ATOM    184  CB  VAL P  11     -12.410 -72.944 113.851  0.00 97.00      PROA   
ATOM    185  HB  VAL P  11     -13.475 -72.830 114.156  0.00 97.00      PROA   
ATOM    186  CG1 VAL P  11     -11.770 -74.085 114.659  0.00 97.00      PROA   
ATOM    187 HG11 VAL P  11     -10.722 -74.255 114.333  0.00 97.00      PROA   
ATOM    188 HG12 VAL P  11     -12.341 -75.024 114.525  0.00 97.00      PROA   
ATOM    189 HG13 VAL P  11     -11.764 -73.836 115.742  0.00 97.00      PROA   
ATOM    190  CG2 VAL P  11     -11.671 -71.619 114.165  0.00 97.00      PROA   
ATOM    191 HG21 VAL P  11     -12.186 -70.740 113.727  0.00 97.00      PROA   
ATOM    192 HG22 VAL P  11     -10.631 -71.654 113.779  0.00 97.00      PROA   
ATOM    193 HG23 VAL P  11     -11.624 -71.463 115.265  0.00 97.00      PROA   
ATOM    194  C   VAL P  11     -13.143 -74.473 111.935  0.00 97.00      PROA   
ATOM    195  O   VAL P  11     -12.755 -75.615 112.169  0.00 97.00      PROA   
ATOM    196  N   SER P  12     -14.275 -74.249 111.233  0.00 97.00      PROA   
ATOM    197  HN  SER P  12     -14.523 -73.308 111.031  0.00 97.00      PROA   
ATOM    198  CA  SER P  12     -15.144 -75.265 110.662  0.00 97.00      PROA   
ATOM    199  HA  SER P  12     -14.740 -76.249 110.850  0.00 97.00      PROA   
ATOM    200  CB  SER P  12     -16.577 -75.200 111.281  0.00 97.00      PROA   
ATOM    201  HB1 SER P  12     -16.909 -74.141 111.328  0.00 97.00      PROA   
ATOM    202  HB2 SER P  12     -16.527 -75.589 112.322  0.00 97.00      PROA   
ATOM    203  OG  SER P  12     -17.559 -75.949 110.566  0.00 97.00      PROA   
ATOM    204  HG1 SER P  12     -17.422 -76.873 110.793  0.00 97.00      PROA   
ATOM    205  C   SER P  12     -15.153 -75.041 109.157  0.00 97.00      PROA   
ATOM    206  O   SER P  12     -15.417 -73.932 108.693  0.00 97.00      PROA   
ATOM    207  N   VAL P  13     -14.821 -76.088 108.353  0.00 97.00      PROA   
ATOM    208  HN  VAL P  13     -14.588 -76.975 108.749  0.00 97.00      PROA   
ATOM    209  CA  VAL P  13     -14.559 -75.913 106.928  0.00 97.00      PROA   
ATOM    210  HA  VAL P  13     -15.178 -75.103 106.570  0.00 97.00      PROA   
ATOM    211  CB  VAL P  13     -13.084 -75.547 106.708  0.00 97.00      PROA   
ATOM    212  HB  VAL P  13     -12.833 -74.743 107.443  0.00 97.00      PROA   
ATOM    213  CG1 VAL P  13     -12.144 -76.740 106.989  0.00 97.00      PROA   
ATOM    214 HG11 VAL P  13     -12.303 -77.552 106.249  0.00 97.00      PROA   
ATOM    215 HG12 VAL P  13     -12.308 -77.147 108.007  0.00 97.00      PROA   
ATOM    216 HG13 VAL P  13     -11.085 -76.415 106.911  0.00 97.00      PROA   
ATOM    217  CG2 VAL P  13     -12.850 -74.956 105.305  0.00 97.00      PROA   
ATOM    218 HG21 VAL P  13     -13.557 -74.125 105.099  0.00 97.00      PROA   
ATOM    219 HG22 VAL P  13     -12.970 -75.733 104.523  0.00 97.00      PROA   
ATOM    220 HG23 VAL P  13     -11.815 -74.563 105.227  0.00 97.00      PROA   
ATOM    221  C   VAL P  13     -14.967 -77.154 106.136  0.00 97.00      PROA   
ATOM    222  O   VAL P  13     -15.076 -78.247 106.677  0.00 97.00      PROA   
ATOM    223  N   PHE P  14     -15.238 -77.025 104.811  0.00 97.00      PROA   
ATOM    224  HN  PHE P  14     -15.217 -76.133 104.362  0.00 97.00      PROA   
ATOM    225  CA  PHE P  14     -15.497 -78.166 103.944  0.00 97.00      PROA   
ATOM    226  HA  PHE P  14     -16.071 -78.887 104.507  0.00 97.00      PROA   
ATOM    227  CB  PHE P  14     -16.285 -77.794 102.658  0.00 97.00      PROA   
ATOM    228  HB1 PHE P  14     -16.371 -78.659 101.966  0.00 97.00      PROA   
ATOM    229  HB2 PHE P  14     -15.763 -76.971 102.121  0.00 97.00      PROA   
ATOM    230  CG  PHE P  14     -17.697 -77.378 102.961  0.00 97.00      PROA   
ATOM    231  CD1 PHE P  14     -18.579 -78.251 103.624  0.00 97.00      PROA   
ATOM    232  HD1 PHE P  14     -18.223 -79.205 103.981  0.00 97.00      PROA   
ATOM    233  CE1 PHE P  14     -19.926 -77.907 103.795  0.00 97.00      PROA   
ATOM    234  HE1 PHE P  14     -20.599 -78.588 104.292  0.00 97.00      PROA   
ATOM    235  CZ  PHE P  14     -20.401 -76.680 103.318  0.00 97.00      PROA   
ATOM    236  HZ  PHE P  14     -21.440 -76.415 103.447  0.00 97.00      PROA   
ATOM    237  CD2 PHE P  14     -18.190 -76.156 102.477  0.00 97.00      PROA   
ATOM    238  HD2 PHE P  14     -17.532 -75.493 101.936  0.00 97.00      PROA   
ATOM    239  CE2 PHE P  14     -19.528 -75.797 102.672  0.00 97.00      PROA   
ATOM    240  HE2 PHE P  14     -19.882 -74.841 102.315  0.00 97.00      PROA   
ATOM    241  C   PHE P  14     -14.239 -78.880 103.481  0.00 97.00      PROA   
ATOM    242  O   PHE P  14     -13.148 -78.316 103.442  0.00 97.00      PROA   
ATOM    243  N   GLN P  15     -14.394 -80.158 103.053  0.00 97.00      PROA   
ATOM    244  HN  GLN P  15     -15.230 -80.660 103.272  0.00 97.00      PROA   
ATOM    245  CA  GLN P  15     -13.449 -80.850 102.188  0.00 97.00      PROA   
ATOM    246  HA  GLN P  15     -12.514 -80.924 102.728  0.00 97.00      PROA   
ATOM    247  CB  GLN P  15     -13.940 -82.281 101.829  0.00 97.00      PROA   
ATOM    248  HB1 GLN P  15     -13.954 -82.879 102.770  0.00 97.00      PROA   
ATOM    249  HB2 GLN P  15     -13.195 -82.764 101.161  0.00 97.00      PROA   
ATOM    250  CG  GLN P  15     -15.365 -82.311 101.211  0.00 97.00      PROA   
ATOM    251  HG1 GLN P  15     -15.695 -81.282 100.956  0.00 97.00      PROA   
ATOM    252  HG2 GLN P  15     -16.089 -82.701 101.954  0.00 97.00      PROA   
ATOM    253  CD  GLN P  15     -15.443 -83.189  99.949  0.00 97.00      PROA   
ATOM    254  OE1 GLN P  15     -15.290 -84.413 100.005  0.00 97.00      PROA   
ATOM    255  NE2 GLN P  15     -15.695 -82.539  98.775  0.00 97.00      PROA   
ATOM    256 HE21 GLN P  15     -15.835 -81.550  98.773  0.00 97.00      PROA   
ATOM    257 HE22 GLN P  15     -15.681 -83.060  97.923  0.00 97.00      PROA   
ATOM    258  C   GLN P  15     -13.182 -80.097 100.881  0.00 97.00      PROA   
ATOM    259  O   GLN P  15     -14.072 -79.427 100.362  0.00 97.00      PROA   
ATOM    260  N   GLU P  16     -11.932 -80.173 100.355  0.00 97.00      PROA   
ATOM    261  HN  GLU P  16     -11.242 -80.709 100.842  0.00 97.00      PROA   
ATOM    262  CA  GLU P  16     -11.469 -79.583  99.102  0.00 97.00      PROA   
ATOM    263  HA  GLU P  16     -10.587 -80.151  98.842  0.00 97.00      PROA   
ATOM    264  CB  GLU P  16     -12.443 -79.749  97.886  0.00 97.00      PROA   
ATOM    265  HB1 GLU P  16     -13.361 -79.165  98.103  0.00 97.00      PROA   
ATOM    266  HB2 GLU P  16     -12.735 -80.820  97.805  0.00 97.00      PROA   
ATOM    267  CG  GLU P  16     -11.897 -79.282  96.513  0.00 97.00      PROA   
ATOM    268  HG1 GLU P  16     -11.175 -80.030  96.123  0.00 97.00      PROA   
ATOM    269  HG2 GLU P  16     -11.360 -78.317  96.610  0.00 97.00      PROA   
ATOM    270  CD  GLU P  16     -12.982 -79.059  95.451  0.00 97.00      PROA   
ATOM    271  OE1 GLU P  16     -14.193 -79.272  95.717  0.00 97.00      PROA   
ATOM    272  OE2 GLU P  16     -12.590 -78.628  94.332  0.00 97.00      PROA   
ATOM    273  C   GLU P  16     -10.977 -78.146  99.278  0.00 97.00      PROA   
ATOM    274  O   GLU P  16     -10.033 -77.724  98.614  0.00 97.00      PROA   
ATOM    275  N   GLU P  17     -11.577 -77.360 100.201  0.00 97.00      PROA   
ATOM    276  HN  GLU P  17     -12.358 -77.714 100.710  0.00 97.00      PROA   
ATOM    277  CA  GLU P  17     -11.208 -75.985 100.515  0.00 97.00      PROA   
ATOM    278  HA  GLU P  17     -11.295 -75.424  99.594  0.00 97.00      PROA   
ATOM    279  CB  GLU P  17     -12.234 -75.380 101.511  0.00 97.00      PROA   
ATOM    280  HB1 GLU P  17     -12.283 -76.079 102.378  0.00 97.00      PROA   
ATOM    281  HB2 GLU P  17     -13.238 -75.398 101.028  0.00 97.00      PROA   
ATOM    282  CG  GLU P  17     -11.953 -73.961 102.062  0.00 97.00      PROA   
ATOM    283  HG1 GLU P  17     -10.966 -73.907 102.562  0.00 97.00      PROA   
ATOM    284  HG2 GLU P  17     -12.725 -73.721 102.824  0.00 97.00      PROA   
ATOM    285  CD  GLU P  17     -12.029 -72.874 100.984  0.00 97.00      PROA   
ATOM    286  OE1 GLU P  17     -11.200 -72.891 100.039  0.00 97.00      PROA   
ATOM    287  OE2 GLU P  17     -12.919 -71.991 101.108  0.00 97.00      PROA   
ATOM    288  C   GLU P  17      -9.769 -75.792 101.000  0.00 97.00      PROA   
ATOM    289  O   GLU P  17      -9.196 -76.645 101.668  0.00 97.00      PROA   
ATOM    290  N   SER P  18      -9.141 -74.644 100.656  0.00 97.00      PROA   
ATOM    291  HN  SER P  18      -9.677 -73.922 100.215  0.00 97.00      PROA   
ATOM    292  CA  SER P  18      -7.750 -74.348 100.955  0.00 97.00      PROA   
ATOM    293  HA  SER P  18      -7.221 -75.281 101.090  0.00 97.00      PROA   
ATOM    294  CB  SER P  18      -7.056 -73.561  99.814  0.00 97.00      PROA   
ATOM    295  HB1 SER P  18      -7.540 -72.567  99.694  0.00 97.00      PROA   
ATOM    296  HB2 SER P  18      -7.189 -74.120  98.863  0.00 97.00      PROA   
ATOM    297  OG  SER P  18      -5.658 -73.385 100.052  0.00 97.00      PROA   
ATOM    298  HG1 SER P  18      -5.273 -74.266 100.071  0.00 97.00      PROA   
ATOM    299  C   SER P  18      -7.642 -73.546 102.235  0.00 97.00      PROA   
ATOM    300  O   SER P  18      -8.295 -72.520 102.408  0.00 97.00      PROA   
ATOM    301  N   VAL P  19      -6.784 -74.000 103.173  0.00 97.00      PROA   
ATOM    302  HN  VAL P  19      -6.236 -74.819 103.010  0.00 97.00      PROA   
ATOM    303  CA  VAL P  19      -6.635 -73.325 104.446  0.00 97.00      PROA   
ATOM    304  HA  VAL P  19      -6.849 -72.277 104.301  0.00 97.00      PROA   
ATOM    305  CB  VAL P  19      -7.632 -73.842 105.493  0.00 97.00      PROA   
ATOM    306  HB  VAL P  19      -8.654 -73.570 105.130  0.00 97.00      PROA   
ATOM    307  CG1 VAL P  19      -7.592 -75.379 105.613  0.00 97.00      PROA   
ATOM    308 HG11 VAL P  19      -6.595 -75.707 105.964  0.00 97.00      PROA   
ATOM    309 HG12 VAL P  19      -7.815 -75.874 104.646  0.00 97.00      PROA   
ATOM    310 HG13 VAL P  19      -8.346 -75.725 106.352  0.00 97.00      PROA   
ATOM    311  CG2 VAL P  19      -7.427 -73.172 106.868  0.00 97.00      PROA   
ATOM    312 HG21 VAL P  19      -7.481 -72.071 106.784  0.00 97.00      PROA   
ATOM    313 HG22 VAL P  19      -6.446 -73.456 107.301  0.00 97.00      PROA   
ATOM    314 HG23 VAL P  19      -8.221 -73.506 107.569  0.00 97.00      PROA   
ATOM    315  C   VAL P  19      -5.187 -73.366 104.886  0.00 97.00      PROA   
ATOM    316  O   VAL P  19      -4.565 -74.418 104.948  0.00 97.00      PROA   
ATOM    317  N   THR P  20      -4.590 -72.193 105.206  0.00 97.00      PROA   
ATOM    318  HN  THR P  20      -5.088 -71.332 105.142  0.00 97.00      PROA   
ATOM    319  CA  THR P  20      -3.215 -72.130 105.678  0.00 97.00      PROA   
ATOM    320  HA  THR P  20      -2.866 -73.135 105.847  0.00 97.00      PROA   
ATOM    321  CB  THR P  20      -2.233 -71.504 104.682  0.00 97.00      PROA   
ATOM    322  HB  THR P  20      -2.444 -71.963 103.688  0.00 97.00      PROA   
ATOM    323  OG1 THR P  20      -0.874 -71.822 104.974  0.00 97.00      PROA   
ATOM    324  HG1 THR P  20      -0.612 -71.335 105.760  0.00 97.00      PROA   
ATOM    325  CG2 THR P  20      -2.372 -69.983 104.535  0.00 97.00      PROA   
ATOM    326 HG21 THR P  20      -2.205 -69.466 105.502  0.00 97.00      PROA   
ATOM    327 HG22 THR P  20      -3.380 -69.725 104.155  0.00 97.00      PROA   
ATOM    328 HG23 THR P  20      -1.622 -69.600 103.809  0.00 97.00      PROA   
ATOM    329  C   THR P  20      -3.244 -71.462 107.028  0.00 97.00      PROA   
ATOM    330  O   THR P  20      -3.957 -70.490 107.248  0.00 97.00      PROA   
ATOM    331  N   LEU P  21      -2.497 -72.035 107.994  0.00 97.00      PROA   
ATOM    332  HN  LEU P  21      -1.939 -72.833 107.774  0.00 97.00      PROA   
ATOM    333  CA  LEU P  21      -2.570 -71.682 109.392  0.00 97.00      PROA   
ATOM    334  HA  LEU P  21      -3.280 -70.882 109.539  0.00 97.00      PROA   
ATOM    335  CB  LEU P  21      -2.981 -72.890 110.279  0.00 97.00      PROA   
ATOM    336  HB1 LEU P  21      -3.029 -72.534 111.331  0.00 97.00      PROA   
ATOM    337  HB2 LEU P  21      -2.210 -73.689 110.229  0.00 97.00      PROA   
ATOM    338  CG  LEU P  21      -4.352 -73.544 109.949  0.00 97.00      PROA   
ATOM    339  HG  LEU P  21      -5.043 -72.746 109.587  0.00 97.00      PROA   
ATOM    340  CD1 LEU P  21      -4.266 -74.651 108.878  0.00 97.00      PROA   
ATOM    341 HD11 LEU P  21      -3.588 -75.459 109.224  0.00 97.00      PROA   
ATOM    342 HD12 LEU P  21      -3.891 -74.265 107.910  0.00 97.00      PROA   
ATOM    343 HD13 LEU P  21      -5.270 -75.095 108.707  0.00 97.00      PROA   
ATOM    344  CD2 LEU P  21      -4.968 -74.153 111.223  0.00 97.00      PROA   
ATOM    345 HD21 LEU P  21      -5.099 -73.379 112.006  0.00 97.00      PROA   
ATOM    346 HD22 LEU P  21      -4.301 -74.947 111.620  0.00 97.00      PROA   
ATOM    347 HD23 LEU P  21      -5.957 -74.605 110.999  0.00 97.00      PROA   
ATOM    348  C   LEU P  21      -1.206 -71.191 109.820  0.00 97.00      PROA   
ATOM    349  O   LEU P  21      -0.220 -71.899 109.680  0.00 97.00      PROA   
ATOM    350  N   HSD P  22      -1.108 -69.953 110.352  0.00 97.00      PROA   
ATOM    351  HN  HSD P  22      -1.931 -69.402 110.485  0.00 97.00      PROA   
ATOM    352  CA  HSD P  22       0.150 -69.281 110.619  0.00 97.00      PROA   
ATOM    353  HA  HSD P  22       0.960 -69.830 110.160  0.00 97.00      PROA   
ATOM    354  CB  HSD P  22       0.157 -67.841 110.048  0.00 97.00      PROA   
ATOM    355  HB1 HSD P  22       1.079 -67.308 110.368  0.00 97.00      PROA   
ATOM    356  HB2 HSD P  22      -0.718 -67.270 110.429  0.00 97.00      PROA   
ATOM    357  ND1 HSD P  22      -0.976 -67.797 107.753  0.00 97.00      PROA   
ATOM    358  HD1 HSD P  22      -1.923 -67.792 108.076  0.00 97.00      PROA   
ATOM    359  CG  HSD P  22       0.153 -67.824 108.547  0.00 97.00      PROA   
ATOM    360  CE1 HSD P  22      -0.546 -67.705 106.470  0.00 97.00      PROA   
ATOM    361  HE1 HSD P  22      -1.221 -67.654 105.620  0.00 97.00      PROA   
ATOM    362  NE2 HSD P  22       0.768 -67.654 106.385  0.00 97.00      PROA   
ATOM    363  CD2 HSD P  22       1.206 -67.710 107.696  0.00 97.00      PROA   
ATOM    364  HD2 HSD P  22       2.264 -67.647 107.918  0.00 97.00      PROA   
ATOM    365  C   HSD P  22       0.434 -69.170 112.099  0.00 97.00      PROA   
ATOM    366  O   HSD P  22      -0.395 -68.700 112.866  0.00 97.00      PROA   
ATOM    367  N   CYS P  23       1.652 -69.570 112.529  0.00 97.00      PROA   
ATOM    368  HN  CYS P  23       2.286 -70.003 111.889  0.00 97.00      PROA   
ATOM    369  CA  CYS P  23       2.130 -69.411 113.890  0.00 97.00      PROA   
ATOM    370  HA  CYS P  23       1.292 -69.260 114.557  0.00 97.00      PROA   
ATOM    371  CB  CYS P  23       2.919 -70.648 114.368  0.00 97.00      PROA   
ATOM    372  HB1 CYS P  23       3.373 -70.439 115.356  0.00 97.00      PROA   
ATOM    373  HB2 CYS P  23       3.728 -70.885 113.643  0.00 97.00      PROA   
ATOM    374  SG  CYS P  23       1.824 -72.069 114.541  0.00 97.00      PROA   
ATOM    375  C   CYS P  23       3.036 -68.205 113.998  0.00 97.00      PROA   
ATOM    376  O   CYS P  23       4.206 -68.234 113.625  0.00 97.00      PROA   
ATOM    377  N   GLU P  24       2.501 -67.101 114.551  0.00 97.00      PROA   
ATOM    378  HN  GLU P  24       1.562 -67.099 114.887  0.00 97.00      PROA   
ATOM    379  CA  GLU P  24       3.176 -65.827 114.596  0.00 97.00      PROA   
ATOM    380  HA  GLU P  24       3.899 -65.770 113.794  0.00 97.00      PROA   
ATOM    381  CB  GLU P  24       2.154 -64.678 114.418  0.00 97.00      PROA   
ATOM    382  HB1 GLU P  24       1.568 -64.914 113.498  0.00 97.00      PROA   
ATOM    383  HB2 GLU P  24       2.684 -63.718 114.234  0.00 97.00      PROA   
ATOM    384  CG  GLU P  24       1.207 -64.512 115.625  0.00 97.00      PROA   
ATOM    385  HG1 GLU P  24       1.752 -64.114 116.507  0.00 97.00      PROA   
ATOM    386  HG2 GLU P  24       0.757 -65.491 115.895  0.00 97.00      PROA   
ATOM    387  CD  GLU P  24       0.079 -63.552 115.315  0.00 97.00      PROA   
ATOM    388  OE1 GLU P  24      -0.337 -62.819 116.255  0.00 97.00      PROA   
ATOM    389  OE2 GLU P  24      -0.406 -63.561 114.153  0.00 97.00      PROA   
ATOM    390  C   GLU P  24       3.899 -65.628 115.908  0.00 97.00      PROA   
ATOM    391  O   GLU P  24       3.645 -66.296 116.910  0.00 97.00      PROA   
ATOM    392  N   VAL P  25       4.822 -64.643 115.902  0.00 97.00      PROA   
ATOM    393  HN  VAL P  25       5.059 -64.181 115.051  0.00 97.00      PROA   
ATOM    394  CA  VAL P  25       5.344 -64.000 117.084  0.00 97.00      PROA   
ATOM    395  HA  VAL P  25       4.607 -64.055 117.872  0.00 97.00      PROA   
ATOM    396  CB  VAL P  25       6.700 -64.530 117.566  0.00 97.00      PROA   
ATOM    397  HB  VAL P  25       7.478 -64.363 116.785  0.00 97.00      PROA   
ATOM    398  CG1 VAL P  25       7.109 -63.791 118.857  0.00 97.00      PROA   
ATOM    399 HG11 VAL P  25       6.389 -64.017 119.671  0.00 97.00      PROA   
ATOM    400 HG12 VAL P  25       7.141 -62.694 118.708  0.00 97.00      PROA   
ATOM    401 HG13 VAL P  25       8.118 -64.128 119.175  0.00 97.00      PROA   
ATOM    402  CG2 VAL P  25       6.631 -66.049 117.837  0.00 97.00      PROA   
ATOM    403 HG21 VAL P  25       6.437 -66.613 116.902  0.00 97.00      PROA   
ATOM    404 HG22 VAL P  25       5.821 -66.274 118.563  0.00 97.00      PROA   
ATOM    405 HG23 VAL P  25       7.592 -66.408 118.265  0.00 97.00      PROA   
ATOM    406  C   VAL P  25       5.525 -62.580 116.573  0.00 97.00      PROA   
ATOM    407  O   VAL P  25       6.037 -62.468 115.461  0.00 97.00      PROA   
ATOM    408  N   PRO P  26       5.169 -61.474 117.243  0.00 97.00      PROA   
ATOM    409  CD  PRO P  26       4.095 -61.487 118.249  0.00 97.00      PROA   
ATOM    410  HD1 PRO P  26       4.555 -61.516 119.260  0.00 97.00      PROA   
ATOM    411  HD2 PRO P  26       3.391 -62.341 118.125  0.00 97.00      PROA   
ATOM    412  CA  PRO P  26       5.344 -60.128 116.674  0.00 97.00      PROA   
ATOM    413  HA  PRO P  26       4.961 -60.128 115.663  0.00 97.00      PROA   
ATOM    414  CB  PRO P  26       4.482 -59.238 117.587  0.00 97.00      PROA   
ATOM    415  HB1 PRO P  26       4.103 -58.344 117.051  0.00 97.00      PROA   
ATOM    416  HB2 PRO P  26       5.048 -58.913 118.488  0.00 97.00      PROA   
ATOM    417  CG  PRO P  26       3.353 -60.168 118.034  0.00 97.00      PROA   
ATOM    418  HG1 PRO P  26       2.831 -59.810 118.943  0.00 97.00      PROA   
ATOM    419  HG2 PRO P  26       2.618 -60.286 117.207  0.00 97.00      PROA   
ATOM    420  C   PRO P  26       6.779 -59.600 116.627  0.00 97.00      PROA   
ATOM    421  O   PRO P  26       6.979 -58.400 116.806  0.00 97.00      PROA   
ATOM    422  N   HSD P  27       7.782 -60.451 116.332  0.00 97.00      PROA   
ATOM    423  HN  HSD P  27       7.553 -61.394 116.101  0.00 97.00      PROA   
ATOM    424  CA  HSD P  27       9.162 -60.052 116.165  0.00 97.00      PROA   
ATOM    425  HA  HSD P  27       9.295 -59.019 116.454  0.00 97.00      PROA   
ATOM    426  CB  HSD P  27      10.162 -60.932 116.961  0.00 97.00      PROA   
ATOM    427  HB1 HSD P  27      11.200 -60.738 116.611  0.00 97.00      PROA   
ATOM    428  HB2 HSD P  27       9.945 -62.009 116.786  0.00 97.00      PROA   
ATOM    429  ND1 HSD P  27       9.409 -61.336 119.369  0.00 97.00      PROA   
ATOM    430  HD1 HSD P  27       8.718 -62.032 119.169  0.00 97.00      PROA   
ATOM    431  CG  HSD P  27      10.167 -60.652 118.441  0.00 97.00      PROA   
ATOM    432  CE1 HSD P  27       9.819 -60.925 120.595  0.00 97.00      PROA   
ATOM    433  HE1 HSD P  27       9.395 -61.305 121.524  0.00 97.00      PROA   
ATOM    434  NE2 HSD P  27      10.791 -60.039 120.523  0.00 97.00      PROA   
ATOM    435  CD2 HSD P  27      11.016 -59.874 119.168  0.00 97.00      PROA   
ATOM    436  HD2 HSD P  27      11.806 -59.211 118.835  0.00 97.00      PROA   
ATOM    437  C   HSD P  27       9.492 -60.187 114.702  0.00 97.00      PROA   
ATOM    438  O   HSD P  27       9.354 -61.260 114.124  0.00 97.00      PROA   
ATOM    439  N   LEU P  28       9.947 -59.087 114.060  0.00 97.00      PROA   
ATOM    440  HN  LEU P  28       9.953 -58.198 114.512  0.00 97.00      PROA   
ATOM    441  CA  LEU P  28      10.390 -59.093 112.677  0.00 97.00      PROA   
ATOM    442  HA  LEU P  28       9.556 -59.462 112.096  0.00 97.00      PROA   
ATOM    443  CB  LEU P  28      10.709 -57.661 112.170  0.00 97.00      PROA   
ATOM    444  HB1 LEU P  28      10.951 -57.705 111.086  0.00 97.00      PROA   
ATOM    445  HB2 LEU P  28      11.597 -57.260 112.703  0.00 97.00      PROA   
ATOM    446  CG  LEU P  28       9.559 -56.633 112.347  0.00 97.00      PROA   
ATOM    447  HG  LEU P  28       9.323 -56.540 113.433  0.00 97.00      PROA   
ATOM    448  CD1 LEU P  28      10.001 -55.240 111.860  0.00 97.00      PROA   
ATOM    449 HD11 LEU P  28      10.238 -55.273 110.775  0.00 97.00      PROA   
ATOM    450 HD12 LEU P  28      10.904 -54.901 112.411  0.00 97.00      PROA   
ATOM    451 HD13 LEU P  28       9.189 -54.501 112.021  0.00 97.00      PROA   
ATOM    452  CD2 LEU P  28       8.270 -57.063 111.623  0.00 97.00      PROA   
ATOM    453 HD21 LEU P  28       7.883 -58.018 112.033  0.00 97.00      PROA   
ATOM    454 HD22 LEU P  28       8.467 -57.195 110.538  0.00 97.00      PROA   
ATOM    455 HD23 LEU P  28       7.485 -56.288 111.746  0.00 97.00      PROA   
ATOM    456  C   LEU P  28      11.549 -60.047 112.366  0.00 97.00      PROA   
ATOM    457  O   LEU P  28      11.414 -60.772 111.379  0.00 97.00      PROA   
ATOM    458  N   PRO P  29      12.654 -60.196 113.106  0.00 97.00      PROA   
ATOM    459  CD  PRO P  29      13.160 -59.221 114.084  0.00 97.00      PROA   
ATOM    460  HD1 PRO P  29      12.400 -58.965 114.849  0.00 97.00      PROA   
ATOM    461  HD2 PRO P  29      13.486 -58.304 113.544  0.00 97.00      PROA   
ATOM    462  CA  PRO P  29      13.576 -61.321 112.931  0.00 97.00      PROA   
ATOM    463  HA  PRO P  29      13.729 -61.537 111.882  0.00 97.00      PROA   
ATOM    464  CB  PRO P  29      14.866 -60.801 113.595  0.00 97.00      PROA   
ATOM    465  HB1 PRO P  29      15.411 -60.167 112.858  0.00 97.00      PROA   
ATOM    466  HB2 PRO P  29      15.558 -61.592 113.941  0.00 97.00      PROA   
ATOM    467  CG  PRO P  29      14.366 -59.905 114.728  0.00 97.00      PROA   
ATOM    468  HG1 PRO P  29      14.030 -60.537 115.580  0.00 97.00      PROA   
ATOM    469  HG2 PRO P  29      15.131 -59.185 115.081  0.00 97.00      PROA   
ATOM    470  C   PRO P  29      13.064 -62.596 113.608  0.00 97.00      PROA   
ATOM    471  O   PRO P  29      13.876 -63.330 114.167  0.00 97.00      PROA   
ATOM    472  N   GLY P  30      11.743 -62.902 113.557  0.00 97.00      PROA   
ATOM    473  HN  GLY P  30      11.124 -62.290 113.067  0.00 97.00      PROA   
ATOM    474  CA  GLY P  30      11.113 -64.010 114.265  0.00 97.00      PROA   
ATOM    475  HA1 GLY P  30      10.051 -63.811 114.260  0.00 97.00      PROA   
ATOM    476  HA2 GLY P  30      11.517 -64.059 115.267  0.00 97.00      PROA   
ATOM    477  C   GLY P  30      11.315 -65.350 113.602  0.00 97.00      PROA   
ATOM    478  O   GLY P  30      10.356 -65.985 113.178  0.00 97.00      PROA   
ATOM    479  N   SER P  31      12.595 -65.786 113.541  0.00 97.00      PROA   
ATOM    480  HN  SER P  31      13.262 -65.142 113.913  0.00 97.00      PROA   
ATOM    481  CA  SER P  31      13.201 -66.963 112.918  0.00 97.00      PROA   
ATOM    482  HA  SER P  31      13.563 -66.614 111.962  0.00 97.00      PROA   
ATOM    483  CB  SER P  31      14.435 -67.442 113.742  0.00 97.00      PROA   
ATOM    484  HB1 SER P  31      14.088 -67.776 114.745  0.00 97.00      PROA   
ATOM    485  HB2 SER P  31      15.127 -66.585 113.891  0.00 97.00      PROA   
ATOM    486  OG  SER P  31      15.150 -68.520 113.134  0.00 97.00      PROA   
ATOM    487  HG1 SER P  31      15.917 -68.146 112.693  0.00 97.00      PROA   
ATOM    488  C   SER P  31      12.305 -68.155 112.624  0.00 97.00      PROA   
ATOM    489  O   SER P  31      11.508 -68.568 113.452  0.00 97.00      PROA   
ATOM    490  N   SER P  32      12.447 -68.748 111.416  0.00 97.00      PROA   
ATOM    491  HN  SER P  32      13.169 -68.455 110.794  0.00 97.00      PROA   
ATOM    492  CA  SER P  32      11.555 -69.748 110.860  0.00 97.00      PROA   
ATOM    493  HA  SER P  32      10.546 -69.479 111.138  0.00 97.00      PROA   
ATOM    494  CB  SER P  32      11.639 -69.731 109.311  0.00 97.00      PROA   
ATOM    495  HB1 SER P  32      11.258 -68.750 108.954  0.00 97.00      PROA   
ATOM    496  HB2 SER P  32      11.013 -70.523 108.847  0.00 97.00      PROA   
ATOM    497  OG  SER P  32      12.989 -69.855 108.864  0.00 97.00      PROA   
ATOM    498  HG1 SER P  32      13.256 -70.758 109.061  0.00 97.00      PROA   
ATOM    499  C   SER P  32      11.789 -71.164 111.366  0.00 97.00      PROA   
ATOM    500  O   SER P  32      11.991 -72.092 110.584  0.00 97.00      PROA   
ATOM    501  N   SER P  33      11.721 -71.364 112.699  0.00 97.00      PROA   
ATOM    502  HN  SER P  33      11.625 -70.575 113.302  0.00 97.00      PROA   
ATOM    503  CA  SER P  33      11.775 -72.667 113.336  0.00 97.00      PROA   
ATOM    504  HA  SER P  33      11.847 -73.441 112.584  0.00 97.00      PROA   
ATOM    505  CB  SER P  33      12.976 -72.789 114.313  0.00 97.00      PROA   
ATOM    506  HB1 SER P  33      12.891 -72.021 115.113  0.00 97.00      PROA   
ATOM    507  HB2 SER P  33      13.916 -72.589 113.753  0.00 97.00      PROA   
ATOM    508  OG  SER P  33      13.065 -74.080 114.917  0.00 97.00      PROA   
ATOM    509  HG1 SER P  33      13.486 -74.666 114.282  0.00 97.00      PROA   
ATOM    510  C   SER P  33      10.471 -72.855 114.081  0.00 97.00      PROA   
ATOM    511  O   SER P  33      10.014 -71.963 114.790  0.00 97.00      PROA   
ATOM    512  N   THR P  34       9.819 -74.030 113.909  0.00 97.00      PROA   
ATOM    513  HN  THR P  34      10.214 -74.761 113.358  0.00 97.00      PROA   
ATOM    514  CA  THR P  34       8.497 -74.277 114.459  0.00 97.00      PROA   
ATOM    515  HA  THR P  34       8.380 -73.715 115.376  0.00 97.00      PROA   
ATOM    516  CB  THR P  34       7.349 -73.959 113.497  0.00 97.00      PROA   
ATOM    517  HB  THR P  34       7.300 -74.695 112.662  0.00 97.00      PROA   
ATOM    518  OG1 THR P  34       7.550 -72.694 112.893  0.00 97.00      PROA   
ATOM    519  HG1 THR P  34       8.204 -72.852 112.210  0.00 97.00      PROA   
ATOM    520  CG2 THR P  34       5.992 -73.946 114.228  0.00 97.00      PROA   
ATOM    521 HG21 THR P  34       6.065 -73.385 115.182  0.00 97.00      PROA   
ATOM    522 HG22 THR P  34       5.657 -74.979 114.450  0.00 97.00      PROA   
ATOM    523 HG23 THR P  34       5.213 -73.474 113.593  0.00 97.00      PROA   
ATOM    524  C   THR P  34       8.391 -75.738 114.782  0.00 97.00      PROA   
ATOM    525  O   THR P  34       8.869 -76.586 114.035  0.00 97.00      PROA   
ATOM    526  N   GLN P  35       7.706 -76.065 115.897  0.00 97.00      PROA   
ATOM    527  HN  GLN P  35       7.451 -75.372 116.568  0.00 97.00      PROA   
ATOM    528  CA  GLN P  35       7.227 -77.402 116.151  0.00 97.00      PROA   
ATOM    529  HA  GLN P  35       7.577 -78.092 115.396  0.00 97.00      PROA   
ATOM    530  CB  GLN P  35       7.646 -77.898 117.558  0.00 97.00      PROA   
ATOM    531  HB1 GLN P  35       7.341 -78.962 117.669  0.00 97.00      PROA   
ATOM    532  HB2 GLN P  35       7.108 -77.305 118.331  0.00 97.00      PROA   
ATOM    533  CG  GLN P  35       9.163 -77.752 117.809  0.00 97.00      PROA   
ATOM    534  HG1 GLN P  35       9.459 -76.681 117.764  0.00 97.00      PROA   
ATOM    535  HG2 GLN P  35       9.736 -78.306 117.038  0.00 97.00      PROA   
ATOM    536  CD  GLN P  35       9.521 -78.244 119.211  0.00 97.00      PROA   
ATOM    537  OE1 GLN P  35       9.137 -77.621 120.199  0.00 97.00      PROA   
ATOM    538  NE2 GLN P  35      10.285 -79.364 119.313  0.00 97.00      PROA   
ATOM    539 HE21 GLN P  35      10.546 -79.672 120.226  0.00 97.00      PROA   
ATOM    540 HE22 GLN P  35      10.594 -79.831 118.487  0.00 97.00      PROA   
ATOM    541  C   GLN P  35       5.722 -77.305 116.073  0.00 97.00      PROA   
ATOM    542  O   GLN P  35       5.121 -76.501 116.771  0.00 97.00      PROA   
ATOM    543  N   TRP P  36       5.079 -78.114 115.201  0.00 97.00      PROA   
ATOM    544  HN  TRP P  36       5.595 -78.731 114.614  0.00 97.00      PROA   
ATOM    545  CA  TRP P  36       3.635 -78.179 115.056  0.00 97.00      PROA   
ATOM    546  HA  TRP P  36       3.164 -77.377 115.609  0.00 97.00      PROA   
ATOM    547  CB  TRP P  36       3.176 -78.117 113.575  0.00 97.00      PROA   
ATOM    548  HB1 TRP P  36       2.148 -78.525 113.475  0.00 97.00      PROA   
ATOM    549  HB2 TRP P  36       3.849 -78.774 112.978  0.00 97.00      PROA   
ATOM    550  CG  TRP P  36       3.154 -76.757 112.953  0.00 97.00      PROA   
ATOM    551  CD1 TRP P  36       4.162 -76.159 112.249  0.00 97.00      PROA   
ATOM    552  HD1 TRP P  36       5.168 -76.532 112.191  0.00 97.00      PROA   
ATOM    553  NE1 TRP P  36       3.713 -74.997 111.687  0.00 97.00      PROA   
ATOM    554  HE1 TRP P  36       4.232 -74.417 111.094  0.00 97.00      PROA   
ATOM    555  CE2 TRP P  36       2.410 -74.798 112.030  0.00 97.00      PROA   
ATOM    556  CD2 TRP P  36       2.016 -75.886 112.844  0.00 97.00      PROA   
ATOM    557  CE3 TRP P  36       0.713 -75.936 113.341  0.00 97.00      PROA   
ATOM    558  HE3 TRP P  36       0.383 -76.746 113.976  0.00 97.00      PROA   
ATOM    559  CZ3 TRP P  36      -0.167 -74.899 113.020  0.00 97.00      PROA   
ATOM    560  HZ3 TRP P  36      -1.174 -74.905 113.415  0.00 97.00      PROA   
ATOM    561  CZ2 TRP P  36       1.532 -73.780 111.695  0.00 97.00      PROA   
ATOM    562  HZ2 TRP P  36       1.837 -72.953 111.073  0.00 97.00      PROA   
ATOM    563  CH2 TRP P  36       0.234 -73.847 112.204  0.00 97.00      PROA   
ATOM    564  HH2 TRP P  36      -0.464 -73.050 111.988  0.00 97.00      PROA   
ATOM    565  C   TRP P  36       3.149 -79.480 115.644  0.00 97.00      PROA   
ATOM    566  O   TRP P  36       3.864 -80.473 115.625  0.00 97.00      PROA   
ATOM    567  N   PHE P  37       1.917 -79.499 116.202  0.00 97.00      PROA   
ATOM    568  HN  PHE P  37       1.382 -78.658 116.267  0.00 97.00      PROA   
ATOM    569  CA  PHE P  37       1.354 -80.661 116.856  0.00 97.00      PROA   
ATOM    570  HA  PHE P  37       1.897 -81.542 116.548  0.00 97.00      PROA   
ATOM    571  CB  PHE P  37       1.362 -80.556 118.411  0.00 97.00      PROA   
ATOM    572  HB1 PHE P  37       1.031 -81.516 118.863  0.00 97.00      PROA   
ATOM    573  HB2 PHE P  37       0.674 -79.753 118.749  0.00 97.00      PROA   
ATOM    574  CG  PHE P  37       2.740 -80.227 118.939  0.00 97.00      PROA   
ATOM    575  CD1 PHE P  37       3.604 -81.249 119.370  0.00 97.00      PROA   
ATOM    576  HD1 PHE P  37       3.283 -82.278 119.315  0.00 97.00      PROA   
ATOM    577  CE1 PHE P  37       4.883 -80.948 119.857  0.00 97.00      PROA   
ATOM    578  HE1 PHE P  37       5.538 -81.744 120.177  0.00 97.00      PROA   
ATOM    579  CZ  PHE P  37       5.314 -79.617 119.917  0.00 97.00      PROA   
ATOM    580  HZ  PHE P  37       6.307 -79.384 120.276  0.00 97.00      PROA   
ATOM    581  CD2 PHE P  37       3.176 -78.891 119.038  0.00 97.00      PROA   
ATOM    582  HD2 PHE P  37       2.526 -78.093 118.713  0.00 97.00      PROA   
ATOM    583  CE2 PHE P  37       4.460 -78.588 119.504  0.00 97.00      PROA   
ATOM    584  HE2 PHE P  37       4.794 -77.563 119.526  0.00 97.00      PROA   
ATOM    585  C   PHE P  37      -0.087 -80.818 116.413  0.00 97.00      PROA   
ATOM    586  O   PHE P  37      -0.838 -79.847 116.364  0.00 97.00      PROA   
ATOM    587  N   LEU P  38      -0.505 -82.069 116.097  0.00 97.00      PROA   
ATOM    588  HN  LEU P  38       0.149 -82.823 116.077  0.00 97.00      PROA   
ATOM    589  CA  LEU P  38      -1.883 -82.444 115.843  0.00 97.00      PROA   
ATOM    590  HA  LEU P  38      -2.520 -81.576 115.885  0.00 97.00      PROA   
ATOM    591  CB  LEU P  38      -2.093 -83.185 114.496  0.00 97.00      PROA   
ATOM    592  HB1 LEU P  38      -3.159 -83.482 114.388  0.00 97.00      PROA   
ATOM    593  HB2 LEU P  38      -1.472 -84.109 114.477  0.00 97.00      PROA   
ATOM    594  CG  LEU P  38      -1.713 -82.354 113.256  0.00 97.00      PROA   
ATOM    595  HG  LEU P  38      -0.640 -82.088 113.360  0.00 97.00      PROA   
ATOM    596  CD1 LEU P  38      -1.872 -83.170 111.960  0.00 97.00      PROA   
ATOM    597 HD11 LEU P  38      -2.934 -83.463 111.823  0.00 97.00      PROA   
ATOM    598 HD12 LEU P  38      -1.249 -84.088 111.996  0.00 97.00      PROA   
ATOM    599 HD13 LEU P  38      -1.562 -82.563 111.083  0.00 97.00      PROA   
ATOM    600  CD2 LEU P  38      -2.525 -81.054 113.158  0.00 97.00      PROA   
ATOM    601 HD21 LEU P  38      -2.365 -80.405 114.043  0.00 97.00      PROA   
ATOM    602 HD22 LEU P  38      -3.608 -81.285 113.075  0.00 97.00      PROA   
ATOM    603 HD23 LEU P  38      -2.215 -80.493 112.253  0.00 97.00      PROA   
ATOM    604  C   LEU P  38      -2.289 -83.395 116.935  0.00 97.00      PROA   
ATOM    605  O   LEU P  38      -1.763 -84.500 117.020  0.00 97.00      PROA   
ATOM    606  N   ASN P  39      -3.242 -82.993 117.811  0.00 97.00      PROA   
ATOM    607  HN  ASN P  39      -3.687 -82.105 117.689  0.00 97.00      PROA   
ATOM    608  CA  ASN P  39      -3.746 -83.830 118.897  0.00 97.00      PROA   
ATOM    609  HA  ASN P  39      -4.402 -83.207 119.487  0.00 97.00      PROA   
ATOM    610  CB  ASN P  39      -4.561 -85.050 118.371  0.00 97.00      PROA   
ATOM    611  HB1 ASN P  39      -5.065 -85.569 119.213  0.00 97.00      PROA   
ATOM    612  HB2 ASN P  39      -3.880 -85.769 117.866  0.00 97.00      PROA   
ATOM    613  CG  ASN P  39      -5.643 -84.589 117.387  0.00 97.00      PROA   
ATOM    614  OD1 ASN P  39      -6.247 -83.528 117.555  0.00 97.00      PROA   
ATOM    615  ND2 ASN P  39      -5.872 -85.384 116.305  0.00 97.00      PROA   
ATOM    616 HD21 ASN P  39      -6.529 -85.073 115.620  0.00 97.00      PROA   
ATOM    617 HD22 ASN P  39      -5.353 -86.228 116.185  0.00 97.00      PROA   
ATOM    618  C   ASN P  39      -2.634 -84.311 119.828  0.00 97.00      PROA   
ATOM    619  O   ASN P  39      -2.601 -85.468 120.245  0.00 97.00      PROA   
ATOM    620  N   GLY P  40      -1.667 -83.418 120.143  0.00 97.00      PROA   
ATOM    621  HN  GLY P  40      -1.761 -82.479 119.823  0.00 97.00      PROA   
ATOM    622  CA  GLY P  40      -0.464 -83.745 120.898  0.00 97.00      PROA   
ATOM    623  HA1 GLY P  40      -0.715 -84.475 121.657  0.00 97.00      PROA   
ATOM    624  HA2 GLY P  40      -0.102 -82.824 121.330  0.00 97.00      PROA   
ATOM    625  C   GLY P  40       0.675 -84.320 120.078  0.00 97.00      PROA   
ATOM    626  O   GLY P  40       1.830 -84.226 120.488  0.00 97.00      PROA   
ATOM    627  N   THR P  41       0.404 -84.934 118.903  0.00 97.00      PROA   
ATOM    628  HN  THR P  41      -0.532 -84.956 118.556  0.00 97.00      PROA   
ATOM    629  CA  THR P  41       1.414 -85.617 118.101  0.00 97.00      PROA   
ATOM    630  HA  THR P  41       2.136 -86.064 118.772  0.00 97.00      PROA   
ATOM    631  CB  THR P  41       0.837 -86.738 117.242  0.00 97.00      PROA   
ATOM    632  HB  THR P  41       0.052 -86.338 116.561  0.00 97.00      PROA   
ATOM    633  OG1 THR P  41       0.249 -87.728 118.076  0.00 97.00      PROA   
ATOM    634  HG1 THR P  41      -0.413 -87.281 118.605  0.00 97.00      PROA   
ATOM    635  CG2 THR P  41       1.921 -87.445 116.400  0.00 97.00      PROA   
ATOM    636 HG21 THR P  41       2.730 -87.827 117.058  0.00 97.00      PROA   
ATOM    637 HG22 THR P  41       2.362 -86.768 115.640  0.00 97.00      PROA   
ATOM    638 HG23 THR P  41       1.472 -88.309 115.865  0.00 97.00      PROA   
ATOM    639  C   THR P  41       2.149 -84.641 117.210  0.00 97.00      PROA   
ATOM    640  O   THR P  41       1.546 -83.954 116.396  0.00 97.00      PROA   
ATOM    641  N   ALA P  42       3.492 -84.559 117.338  0.00 97.00      PROA   
ATOM    642  HN  ALA P  42       3.970 -85.118 118.011  0.00 97.00      PROA   
ATOM    643  CA  ALA P  42       4.329 -83.671 116.555  0.00 97.00      PROA   
ATOM    644  HA  ALA P  42       3.935 -82.676 116.696  0.00 97.00      PROA   
ATOM    645  CB  ALA P  42       5.771 -83.681 117.097  0.00 97.00      PROA   
ATOM    646  HB1 ALA P  42       6.223 -84.689 116.981  0.00 97.00      PROA   
ATOM    647  HB2 ALA P  42       5.768 -83.425 118.180  0.00 97.00      PROA   
ATOM    648  HB3 ALA P  42       6.402 -82.938 116.567  0.00 97.00      PROA   
ATOM    649  C   ALA P  42       4.359 -83.951 115.053  0.00 97.00      PROA   
ATOM    650  O   ALA P  42       4.537 -85.084 114.610  0.00 97.00      PROA   
ATOM    651  N   ILE P  43       4.223 -82.884 114.228  0.00 97.00      PROA   
ATOM    652  HN  ILE P  43       4.064 -81.979 114.619  0.00 97.00      PROA   
ATOM    653  CA  ILE P  43       4.375 -82.936 112.784  0.00 97.00      PROA   
ATOM    654  HA  ILE P  43       4.178 -83.948 112.460  0.00 97.00      PROA   
ATOM    655  CB  ILE P  43       3.457 -81.983 111.995  0.00 97.00      PROA   
ATOM    656  HB  ILE P  43       3.930 -80.977 111.907  0.00 97.00      PROA   
ATOM    657  CG2 ILE P  43       3.239 -82.558 110.572  0.00 97.00      PROA   
ATOM    658 HG21 ILE P  43       2.743 -83.550 110.633  0.00 97.00      PROA   
ATOM    659 HG22 ILE P  43       4.189 -82.668 110.014  0.00 97.00      PROA   
ATOM    660 HG23 ILE P  43       2.590 -81.891 109.972  0.00 97.00      PROA   
ATOM    661  CG1 ILE P  43       2.094 -81.742 112.694  0.00 97.00      PROA   
ATOM    662 HG11 ILE P  43       2.258 -81.332 113.710  0.00 97.00      PROA   
ATOM    663 HG12 ILE P  43       1.559 -82.710 112.804  0.00 97.00      PROA   
ATOM    664  CD  ILE P  43       1.208 -80.743 111.933  0.00 97.00      PROA   
ATOM    665  HD1 ILE P  43       1.809 -79.888 111.557  0.00 97.00      PROA   
ATOM    666  HD2 ILE P  43       0.415 -80.338 112.595  0.00 97.00      PROA   
ATOM    667  HD3 ILE P  43       0.714 -81.236 111.070  0.00 97.00      PROA   
ATOM    668  C   ILE P  43       5.827 -82.593 112.490  0.00 97.00      PROA   
ATOM    669  O   ILE P  43       6.491 -81.913 113.270  0.00 97.00      PROA   
ATOM    670  N   GLN P  44       6.362 -83.039 111.332  0.00 97.00      PROA   
ATOM    671  HN  GLN P  44       5.839 -83.633 110.724  0.00 97.00      PROA   
ATOM    672  CA  GLN P  44       7.719 -82.741 110.915  0.00 97.00      PROA   
ATOM    673  HA  GLN P  44       8.362 -82.716 111.784  0.00 97.00      PROA   
ATOM    674  CB  GLN P  44       8.225 -83.840 109.942  0.00 97.00      PROA   
ATOM    675  HB1 GLN P  44       9.286 -83.622 109.687  0.00 97.00      PROA   
ATOM    676  HB2 GLN P  44       7.637 -83.802 108.998  0.00 97.00      PROA   
ATOM    677  CG  GLN P  44       8.156 -85.291 110.490  0.00 97.00      PROA   
ATOM    678  HG1 GLN P  44       8.681 -85.966 109.779  0.00 97.00      PROA   
ATOM    679  HG2 GLN P  44       7.102 -85.634 110.560  0.00 97.00      PROA   
ATOM    680  CD  GLN P  44       8.846 -85.448 111.853  0.00 97.00      PROA   
ATOM    681  OE1 GLN P  44      10.070 -85.606 111.918  0.00 97.00      PROA   
ATOM    682  NE2 GLN P  44       8.063 -85.429 112.967  0.00 97.00      PROA   
ATOM    683 HE21 GLN P  44       8.518 -85.528 113.850  0.00 97.00      PROA   
ATOM    684 HE22 GLN P  44       7.078 -85.278 112.900  0.00 97.00      PROA   
ATOM    685  C   GLN P  44       7.803 -81.370 110.241  0.00 97.00      PROA   
ATOM    686  O   GLN P  44       8.890 -80.868 109.956  0.00 97.00      PROA   
ATOM    687  N   THR P  45       6.641 -80.713 110.000  0.00 97.00      PROA   
ATOM    688  HN  THR P  45       5.779 -81.162 110.216  0.00 97.00      PROA   
ATOM    689  CA  THR P  45       6.517 -79.370 109.445  0.00 97.00      PROA   
ATOM    690  HA  THR P  45       6.978 -79.381 108.468  0.00 97.00      PROA   
ATOM    691  CB  THR P  45       5.053 -78.952 109.293  0.00 97.00      PROA   
ATOM    692  HB  THR P  45       4.556 -78.899 110.290  0.00 97.00      PROA   
ATOM    693  OG1 THR P  45       4.357 -79.908 108.507  0.00 97.00      PROA   
ATOM    694  HG1 THR P  45       3.462 -79.570 108.417  0.00 97.00      PROA   
ATOM    695  CG2 THR P  45       4.925 -77.597 108.573  0.00 97.00      PROA   
ATOM    696 HG21 THR P  45       5.413 -77.655 107.577  0.00 97.00      PROA   
ATOM    697 HG22 THR P  45       5.381 -76.773 109.158  0.00 97.00      PROA   
ATOM    698 HG23 THR P  45       3.857 -77.338 108.417  0.00 97.00      PROA   
ATOM    699  C   THR P  45       7.213 -78.324 110.299  0.00 97.00      PROA   
ATOM    700  O   THR P  45       6.752 -78.010 111.390  0.00 97.00      PROA   
ATOM    701  N   SER P  46       8.345 -77.752 109.825  0.00 97.00      PROA   
ATOM    702  HN  SER P  46       8.781 -78.109 109.002  0.00 97.00      PROA   
ATOM    703  CA  SER P  46       9.085 -76.758 110.593  0.00 97.00      PROA   
ATOM    704  HA  SER P  46       8.801 -76.819 111.633  0.00 97.00      PROA   
ATOM    705  CB  SER P  46      10.609 -77.016 110.515  0.00 97.00      PROA   
ATOM    706  HB1 SER P  46      11.168 -76.215 111.048  0.00 97.00      PROA   
ATOM    707  HB2 SER P  46      10.946 -77.034 109.456  0.00 97.00      PROA   
ATOM    708  OG  SER P  46      10.944 -78.249 111.148  0.00 97.00      PROA   
ATOM    709  HG1 SER P  46      10.375 -78.933 110.784  0.00 97.00      PROA   
ATOM    710  C   SER P  46       8.825 -75.328 110.151  0.00 97.00      PROA   
ATOM    711  O   SER P  46       9.237 -74.381 110.821  0.00 97.00      PROA   
ATOM    712  N   THR P  47       8.098 -75.122 109.028  0.00 97.00      PROA   
ATOM    713  HN  THR P  47       7.760 -75.908 108.520  0.00 97.00      PROA   
ATOM    714  CA  THR P  47       7.682 -73.803 108.556  0.00 97.00      PROA   
ATOM    715  HA  THR P  47       8.584 -73.214 108.543  0.00 97.00      PROA   
ATOM    716  CB  THR P  47       7.180 -73.781 107.099  0.00 97.00      PROA   
ATOM    717  HB  THR P  47       8.049 -73.926 106.418  0.00 97.00      PROA   
ATOM    718  OG1 THR P  47       6.530 -72.565 106.731  0.00 97.00      PROA   
ATOM    719  HG1 THR P  47       6.084 -72.749 105.901  0.00 97.00      PROA   
ATOM    720  CG2 THR P  47       6.178 -74.921 106.861  0.00 97.00      PROA   
ATOM    721 HG21 THR P  47       5.370 -74.886 107.619  0.00 97.00      PROA   
ATOM    722 HG22 THR P  47       6.679 -75.908 106.912  0.00 97.00      PROA   
ATOM    723 HG23 THR P  47       5.712 -74.829 105.856  0.00 97.00      PROA   
ATOM    724  C   THR P  47       6.688 -73.137 109.515  0.00 97.00      PROA   
ATOM    725  O   THR P  47       5.858 -73.845 110.080  0.00 97.00      PROA   
ATOM    726  N   PRO P  48       6.676 -71.812 109.715  0.00 97.00      PROA   
ATOM    727  CD  PRO P  48       7.863 -70.961 109.553  0.00 97.00      PROA   
ATOM    728  HD1 PRO P  48       7.839 -70.515 108.535  0.00 97.00      PROA   
ATOM    729  HD2 PRO P  48       8.814 -71.519 109.706  0.00 97.00      PROA   
ATOM    730  CA  PRO P  48       5.665 -71.165 110.547  0.00 97.00      PROA   
ATOM    731  HA  PRO P  48       5.595 -71.702 111.483  0.00 97.00      PROA   
ATOM    732  CB  PRO P  48       6.195 -69.730 110.716  0.00 97.00      PROA   
ATOM    733  HB1 PRO P  48       5.868 -69.278 111.673  0.00 97.00      PROA   
ATOM    734  HB2 PRO P  48       5.869 -69.076 109.875  0.00 97.00      PROA   
ATOM    735  CG  PRO P  48       7.713 -69.887 110.629  0.00 97.00      PROA   
ATOM    736  HG1 PRO P  48       8.233 -68.941 110.377  0.00 97.00      PROA   
ATOM    737  HG2 PRO P  48       8.102 -70.279 111.595  0.00 97.00      PROA   
ATOM    738  C   PRO P  48       4.278 -71.109 109.934  0.00 97.00      PROA   
ATOM    739  O   PRO P  48       3.398 -70.575 110.597  0.00 97.00      PROA   
ATOM    740  N   THR P  49       4.038 -71.647 108.715  0.00 97.00      PROA   
ATOM    741  HN  THR P  49       4.781 -72.045 108.184  0.00 97.00      PROA   
ATOM    742  CA  THR P  49       2.697 -71.738 108.157  0.00 97.00      PROA   
ATOM    743  HA  THR P  49       1.996 -71.522 108.948  0.00 97.00      PROA   
ATOM    744  CB  THR P  49       2.398 -70.738 107.036  0.00 97.00      PROA   
ATOM    745  HB  THR P  49       2.816 -69.757 107.355  0.00 97.00      PROA   
ATOM    746  OG1 THR P  49       0.998 -70.561 106.861  0.00 97.00      PROA   
ATOM    747  HG1 THR P  49       0.898 -69.667 106.514  0.00 97.00      PROA   
ATOM    748  CG2 THR P  49       3.014 -71.099 105.673  0.00 97.00      PROA   
ATOM    749 HG21 THR P  49       2.547 -72.017 105.256  0.00 97.00      PROA   
ATOM    750 HG22 THR P  49       4.106 -71.256 105.770  0.00 97.00      PROA   
ATOM    751 HG23 THR P  49       2.835 -70.274 104.949  0.00 97.00      PROA   
ATOM    752  C   THR P  49       2.445 -73.166 107.738  0.00 97.00      PROA   
ATOM    753  O   THR P  49       3.236 -73.786 107.033  0.00 97.00      PROA   
ATOM    754  N   TYR P  50       1.306 -73.733 108.185  0.00 97.00      PROA   
ATOM    755  HN  TYR P  50       0.692 -73.214 108.779  0.00 97.00      PROA   
ATOM    756  CA  TYR P  50       0.884 -75.068 107.830  0.00 97.00      PROA   
ATOM    757  HA  TYR P  50       1.725 -75.628 107.446  0.00 97.00      PROA   
ATOM    758  CB  TYR P  50       0.283 -75.815 109.052  0.00 97.00      PROA   
ATOM    759  HB1 TYR P  50      -0.648 -75.329 109.411  0.00 97.00      PROA   
ATOM    760  HB2 TYR P  50       1.019 -75.785 109.883  0.00 97.00      PROA   
ATOM    761  CG  TYR P  50       0.004 -77.264 108.742  0.00 97.00      PROA   
ATOM    762  CD1 TYR P  50      -1.254 -77.678 108.267  0.00 97.00      PROA   
ATOM    763  HD1 TYR P  50      -2.034 -76.950 108.104  0.00 97.00      PROA   
ATOM    764  CE1 TYR P  50      -1.512 -79.034 108.025  0.00 97.00      PROA   
ATOM    765  HE1 TYR P  50      -2.488 -79.350 107.688  0.00 97.00      PROA   
ATOM    766  CZ  TYR P  50      -0.510 -79.985 108.237  0.00 97.00      PROA   
ATOM    767  OH  TYR P  50      -0.769 -81.351 108.000  0.00 97.00      PROA   
ATOM    768  HH  TYR P  50      -1.689 -81.433 107.735  0.00 97.00      PROA   
ATOM    769  CD2 TYR P  50       0.994 -78.234 108.975  0.00 97.00      PROA   
ATOM    770  HD2 TYR P  50       1.949 -77.930 109.376  0.00 97.00      PROA   
ATOM    771  CE2 TYR P  50       0.745 -79.585 108.704  0.00 97.00      PROA   
ATOM    772  HE2 TYR P  50       1.507 -80.327 108.878  0.00 97.00      PROA   
ATOM    773  C   TYR P  50      -0.140 -74.903 106.733  0.00 97.00      PROA   
ATOM    774  O   TYR P  50      -1.231 -74.397 106.968  0.00 97.00      PROA   
ATOM    775  N   HSD P  51       0.203 -75.322 105.495  0.00 97.00      PROA   
ATOM    776  HN  HSD P  51       1.080 -75.767 105.336  0.00 97.00      PROA   
ATOM    777  CA  HSD P  51      -0.593 -75.045 104.318  0.00 97.00      PROA   
ATOM    778  HA  HSD P  51      -1.343 -74.301 104.542  0.00 97.00      PROA   
ATOM    779  CB  HSD P  51       0.292 -74.493 103.167  0.00 97.00      PROA   
ATOM    780  HB1 HSD P  51       1.131 -75.195 102.972  0.00 97.00      PROA   
ATOM    781  HB2 HSD P  51       0.739 -73.538 103.522  0.00 97.00      PROA   
ATOM    782  ND1 HSD P  51      -0.735 -75.184 100.930  0.00 97.00      PROA   
ATOM    783  HD1 HSD P  51      -0.667 -76.174 101.064  0.00 97.00      PROA   
ATOM    784  CG  HSD P  51      -0.418 -74.217 101.862  0.00 97.00      PROA   
ATOM    785  CE1 HSD P  51      -1.220 -74.541  99.841  0.00 97.00      PROA   
ATOM    786  HE1 HSD P  51      -1.559 -75.070  98.950  0.00 97.00      PROA   
ATOM    787  NE2 HSD P  51      -1.226 -73.233  99.999  0.00 97.00      PROA   
ATOM    788  CD2 HSD P  51      -0.714 -73.028 101.269  0.00 97.00      PROA   
ATOM    789  HD2 HSD P  51      -0.585 -72.020 101.644  0.00 97.00      PROA   
ATOM    790  C   HSD P  51      -1.311 -76.284 103.849  0.00 97.00      PROA   
ATOM    791  O   HSD P  51      -0.706 -77.209 103.310  0.00 97.00      PROA   
ATOM    792  N   ILE P  52      -2.653 -76.298 103.999  0.00 97.00      PROA   
ATOM    793  HN  ILE P  52      -3.137 -75.562 104.471  0.00 97.00      PROA   
ATOM    794  CA  ILE P  52      -3.505 -77.333 103.465  0.00 97.00      PROA   
ATOM    795  HA  ILE P  52      -2.939 -78.243 103.325  0.00 97.00      PROA   
ATOM    796  CB  ILE P  52      -4.674 -77.650 104.391  0.00 97.00      PROA   
ATOM    797  HB  ILE P  52      -5.215 -76.709 104.617  0.00 97.00      PROA   
ATOM    798  CG2 ILE P  52      -5.673 -78.615 103.724  0.00 97.00      PROA   
ATOM    799 HG21 ILE P  52      -5.173 -79.562 103.433  0.00 97.00      PROA   
ATOM    800 HG22 ILE P  52      -6.160 -78.165 102.835  0.00 97.00      PROA   
ATOM    801 HG23 ILE P  52      -6.474 -78.867 104.448  0.00 97.00      PROA   
ATOM    802  CG1 ILE P  52      -4.162 -78.234 105.731  0.00 97.00      PROA   
ATOM    803 HG11 ILE P  52      -3.216 -77.740 106.034  0.00 97.00      PROA   
ATOM    804 HG12 ILE P  52      -3.938 -79.313 105.575  0.00 97.00      PROA   
ATOM    805  CD  ILE P  52      -5.158 -78.091 106.886  0.00 97.00      PROA   
ATOM    806  HD1 ILE P  52      -6.124 -78.574 106.633  0.00 97.00      PROA   
ATOM    807  HD2 ILE P  52      -5.339 -77.022 107.124  0.00 97.00      PROA   
ATOM    808  HD3 ILE P  52      -4.757 -78.586 107.793  0.00 97.00      PROA   
ATOM    809  C   ILE P  52      -3.983 -76.840 102.118  0.00 97.00      PROA   
ATOM    810  O   ILE P  52      -4.792 -75.921 102.018  0.00 97.00      PROA   
ATOM    811  N   THR P  53      -3.455 -77.443 101.030  0.00 97.00      PROA   
ATOM    812  HN  THR P  53      -2.740 -78.128 101.146  0.00 97.00      PROA   
ATOM    813  CA  THR P  53      -3.784 -77.091  99.655  0.00 97.00      PROA   
ATOM    814  HA  THR P  53      -3.568 -76.038  99.538  0.00 97.00      PROA   
ATOM    815  CB  THR P  53      -2.956 -77.875  98.642  0.00 97.00      PROA   
ATOM    816  HB  THR P  53      -3.235 -78.954  98.662  0.00 97.00      PROA   
ATOM    817  OG1 THR P  53      -1.577 -77.773  98.965  0.00 97.00      PROA   
ATOM    818  HG1 THR P  53      -1.114 -78.234  98.261  0.00 97.00      PROA   
ATOM    819  CG2 THR P  53      -3.138 -77.315  97.217  0.00 97.00      PROA   
ATOM    820 HG21 THR P  53      -2.880 -76.235  97.194  0.00 97.00      PROA   
ATOM    821 HG22 THR P  53      -4.181 -77.439  96.863  0.00 97.00      PROA   
ATOM    822 HG23 THR P  53      -2.472 -77.850  96.505  0.00 97.00      PROA   
ATOM    823  C   THR P  53      -5.253 -77.283  99.345  0.00 97.00      PROA   
ATOM    824  O   THR P  53      -5.872 -76.435  98.705  0.00 97.00      PROA   
ATOM    825  N   SER P  54      -5.842 -78.403  99.820  0.00 97.00      PROA   
ATOM    826  HN  SER P  54      -5.334 -79.042 100.391  0.00 97.00      PROA   
ATOM    827  CA  SER P  54      -7.214 -78.752  99.536  0.00 97.00      PROA   
ATOM    828  HA  SER P  54      -7.826 -77.867  99.646  0.00 97.00      PROA   
ATOM    829  CB  SER P  54      -7.421 -79.424  98.145  0.00 97.00      PROA   
ATOM    830  HB1 SER P  54      -8.497 -79.634  97.971  0.00 97.00      PROA   
ATOM    831  HB2 SER P  54      -6.868 -80.386  98.096  0.00 97.00      PROA   
ATOM    832  OG  SER P  54      -6.939 -78.613  97.080  0.00 97.00      PROA   
ATOM    833  HG1 SER P  54      -7.340 -77.747  97.197  0.00 97.00      PROA   
ATOM    834  C   SER P  54      -7.602 -79.764 100.586  0.00 97.00      PROA   
ATOM    835  O   SER P  54      -7.118 -80.892 100.567  0.00 97.00      PROA   
ATOM    836  N   ALA P  55      -8.455 -79.370 101.557  0.00 97.00      PROA   
ATOM    837  HN  ALA P  55      -8.829 -78.442 101.547  0.00 97.00      PROA   
ATOM    838  CA  ALA P  55      -8.715 -80.106 102.780  0.00 97.00      PROA   
ATOM    839  HA  ALA P  55      -7.760 -80.203 103.268  0.00 97.00      PROA   
ATOM    840  CB  ALA P  55      -9.630 -79.278 103.704  0.00 97.00      PROA   
ATOM    841  HB1 ALA P  55     -10.629 -79.132 103.241  0.00 97.00      PROA   
ATOM    842  HB2 ALA P  55      -9.182 -78.273 103.870  0.00 97.00      PROA   
ATOM    843  HB3 ALA P  55      -9.751 -79.770 104.691  0.00 97.00      PROA   
ATOM    844  C   ALA P  55      -9.270 -81.521 102.664  0.00 97.00      PROA   
ATOM    845  O   ALA P  55     -10.173 -81.801 101.881  0.00 97.00      PROA   
ATOM    846  N   SER P  56      -8.728 -82.446 103.497  0.00 97.00      PROA   
ATOM    847  HN  SER P  56      -7.952 -82.191 104.075  0.00 97.00      PROA   
ATOM    848  CA  SER P  56      -9.198 -83.810 103.673  0.00 97.00      PROA   
ATOM    849  HA  SER P  56      -9.900 -84.037 102.885  0.00 97.00      PROA   
ATOM    850  CB  SER P  56      -8.066 -84.878 103.617  0.00 97.00      PROA   
ATOM    851  HB1 SER P  56      -7.502 -84.745 102.670  0.00 97.00      PROA   
ATOM    852  HB2 SER P  56      -8.503 -85.900 103.612  0.00 97.00      PROA   
ATOM    853  OG  SER P  56      -7.141 -84.768 104.696  0.00 97.00      PROA   
ATOM    854  HG1 SER P  56      -6.761 -85.650 104.816  0.00 97.00      PROA   
ATOM    855  C   SER P  56      -9.952 -83.913 104.986  0.00 97.00      PROA   
ATOM    856  O   SER P  56      -9.956 -82.993 105.797  0.00 97.00      PROA   
ATOM    857  N   GLU P  57     -10.637 -85.057 105.224  0.00 97.00      PROA   
ATOM    858  HN  GLU P  57     -10.616 -85.810 104.569  0.00 97.00      PROA   
ATOM    859  CA  GLU P  57     -11.337 -85.361 106.461  0.00 97.00      PROA   
ATOM    860  HA  GLU P  57     -12.074 -84.590 106.645  0.00 97.00      PROA   
ATOM    861  CB  GLU P  57     -12.005 -86.761 106.340  0.00 97.00      PROA   
ATOM    862  HB1 GLU P  57     -12.554 -87.003 107.273  0.00 97.00      PROA   
ATOM    863  HB2 GLU P  57     -11.183 -87.511 106.234  0.00 97.00      PROA   
ATOM    864  CG  GLU P  57     -12.924 -86.999 105.105  0.00 97.00      PROA   
ATOM    865  HG1 GLU P  57     -13.130 -88.093 105.058  0.00 97.00      PROA   
ATOM    866  HG2 GLU P  57     -12.405 -86.722 104.166  0.00 97.00      PROA   
ATOM    867  CD  GLU P  57     -14.284 -86.291 105.121  0.00 97.00      PROA   
ATOM    868  OE1 GLU P  57     -15.313 -87.001 105.283  0.00 97.00      PROA   
ATOM    869  OE2 GLU P  57     -14.326 -85.056 104.886  0.00 97.00      PROA   
ATOM    870  C   GLU P  57     -10.346 -85.400 107.629  0.00 97.00      PROA   
ATOM    871  O   GLU P  57     -10.570 -84.877 108.716  0.00 97.00      PROA   
ATOM    872  N   ASP P  58      -9.192 -86.025 107.342  0.00 97.00      PROA   
ATOM    873  HN  ASP P  58      -9.126 -86.449 106.441  0.00 97.00      PROA   
ATOM    874  CA  ASP P  58      -8.048 -86.373 108.144  0.00 97.00      PROA   
ATOM    875  HA  ASP P  58      -8.420 -86.786 109.070  0.00 97.00      PROA   
ATOM    876  CB  ASP P  58      -7.223 -87.496 107.418  0.00 97.00      PROA   
ATOM    877  HB1 ASP P  58      -7.574 -88.477 107.815  0.00 97.00      PROA   
ATOM    878  HB2 ASP P  58      -6.140 -87.414 107.629  0.00 97.00      PROA   
ATOM    879  CG  ASP P  58      -7.438 -87.575 105.893  0.00 97.00      PROA   
ATOM    880  OD1 ASP P  58      -8.584 -87.849 105.443  0.00 97.00      PROA   
ATOM    881  OD2 ASP P  58      -6.439 -87.383 105.154  0.00 97.00      PROA   
ATOM    882  C   ASP P  58      -7.182 -85.190 108.570  0.00 97.00      PROA   
ATOM    883  O   ASP P  58      -6.448 -85.292 109.552  0.00 97.00      PROA   
ATOM    884  N   ASP P  59      -7.306 -84.012 107.910  0.00 97.00      PROA   
ATOM    885  HN  ASP P  59      -7.755 -83.981 107.020  0.00 97.00      PROA   
ATOM    886  CA  ASP P  59      -6.815 -82.728 108.398  0.00 97.00      PROA   
ATOM    887  HA  ASP P  59      -5.744 -82.806 108.539  0.00 97.00      PROA   
ATOM    888  CB  ASP P  59      -7.133 -81.609 107.364  0.00 97.00      PROA   
ATOM    889  HB1 ASP P  59      -7.038 -80.603 107.826  0.00 97.00      PROA   
ATOM    890  HB2 ASP P  59      -8.169 -81.723 106.986  0.00 97.00      PROA   
ATOM    891  CG  ASP P  59      -6.164 -81.599 106.181  0.00 97.00      PROA   
ATOM    892  OD1 ASP P  59      -4.930 -81.695 106.405  0.00 97.00      PROA   
ATOM    893  OD2 ASP P  59      -6.649 -81.349 105.050  0.00 97.00      PROA   
ATOM    894  C   ASP P  59      -7.414 -82.312 109.753  0.00 97.00      PROA   
ATOM    895  O   ASP P  59      -6.823 -81.523 110.482  0.00 97.00      PROA   
ATOM    896  N   SER P  60      -8.609 -82.824 110.129  0.00 97.00      PROA   
ATOM    897  HN  SER P  60      -9.059 -83.467 109.513  0.00 97.00      PROA   
ATOM    898  CA  SER P  60      -9.306 -82.503 111.378  0.00 97.00      PROA   
ATOM    899  HA  SER P  60      -9.468 -81.434 111.371  0.00 97.00      PROA   
ATOM    900  CB  SER P  60     -10.686 -83.197 111.508  0.00 97.00      PROA   
ATOM    901  HB1 SER P  60     -11.197 -82.873 112.441  0.00 97.00      PROA   
ATOM    902  HB2 SER P  60     -10.558 -84.301 111.535  0.00 97.00      PROA   
ATOM    903  OG  SER P  60     -11.541 -82.871 110.420  0.00 97.00      PROA   
ATOM    904  HG1 SER P  60     -11.268 -83.435 109.689  0.00 97.00      PROA   
ATOM    905  C   SER P  60      -8.562 -82.848 112.667  0.00 97.00      PROA   
ATOM    906  O   SER P  60      -7.935 -83.898 112.789  0.00 97.00      PROA   
ATOM    907  N   GLY P  61      -8.664 -81.975 113.700  0.00 97.00      PROA   
ATOM    908  HN  GLY P  61      -9.218 -81.148 113.608  0.00 97.00      PROA   
ATOM    909  CA  GLY P  61      -7.990 -82.195 114.972  0.00 97.00      PROA   
ATOM    910  HA1 GLY P  61      -7.083 -82.760 114.808  0.00 97.00      PROA   
ATOM    911  HA2 GLY P  61      -8.689 -82.672 115.643  0.00 97.00      PROA   
ATOM    912  C   GLY P  61      -7.567 -80.894 115.576  0.00 97.00      PROA   
ATOM    913  O   GLY P  61      -7.812 -79.834 115.017  0.00 97.00      PROA   
ATOM    914  N   GLU P  62      -6.902 -80.935 116.754  0.00 97.00      PROA   
ATOM    915  HN  GLU P  62      -6.709 -81.804 117.209  0.00 97.00      PROA   
ATOM    916  CA  GLU P  62      -6.417 -79.739 117.405  0.00 97.00      PROA   
ATOM    917  HA  GLU P  62      -7.012 -78.913 117.062  0.00 97.00      PROA   
ATOM    918  CB  GLU P  62      -6.592 -79.732 118.943  0.00 97.00      PROA   
ATOM    919  HB1 GLU P  62      -7.652 -80.006 119.145  0.00 97.00      PROA   
ATOM    920  HB2 GLU P  62      -6.444 -78.683 119.284  0.00 97.00      PROA   
ATOM    921  CG  GLU P  62      -5.711 -80.678 119.778  0.00 97.00      PROA   
ATOM    922  HG1 GLU P  62      -4.647 -80.627 119.469  0.00 97.00      PROA   
ATOM    923  HG2 GLU P  62      -6.069 -81.723 119.680  0.00 97.00      PROA   
ATOM    924  CD  GLU P  62      -5.784 -80.284 121.250  0.00 97.00      PROA   
ATOM    925  OE1 GLU P  62      -6.884 -79.939 121.742  0.00 97.00      PROA   
ATOM    926  OE2 GLU P  62      -4.720 -80.333 121.906  0.00 97.00      PROA   
ATOM    927  C   GLU P  62      -5.011 -79.408 116.980  0.00 97.00      PROA   
ATOM    928  O   GLU P  62      -4.076 -80.194 117.099  0.00 97.00      PROA   
ATOM    929  N   TYR P  63      -4.863 -78.182 116.440  0.00 97.00      PROA   
ATOM    930  HN  TYR P  63      -5.657 -77.581 116.357  0.00 97.00      PROA   
ATOM    931  CA  TYR P  63      -3.635 -77.633 115.926  0.00 97.00      PROA   
ATOM    932  HA  TYR P  63      -2.972 -78.440 115.642  0.00 97.00      PROA   
ATOM    933  CB  TYR P  63      -3.881 -76.705 114.704  0.00 97.00      PROA   
ATOM    934  HB1 TYR P  63      -3.019 -76.028 114.525  0.00 97.00      PROA   
ATOM    935  HB2 TYR P  63      -4.785 -76.088 114.884  0.00 97.00      PROA   
ATOM    936  CG  TYR P  63      -4.123 -77.507 113.454  0.00 97.00      PROA   
ATOM    937  CD1 TYR P  63      -5.302 -78.255 113.285  0.00 97.00      PROA   
ATOM    938  HD1 TYR P  63      -6.063 -78.244 114.050  0.00 97.00      PROA   
ATOM    939  CE1 TYR P  63      -5.491 -79.043 112.146  0.00 97.00      PROA   
ATOM    940  HE1 TYR P  63      -6.383 -79.644 112.056  0.00 97.00      PROA   
ATOM    941  CZ  TYR P  63      -4.524 -79.051 111.134  0.00 97.00      PROA   
ATOM    942  OH  TYR P  63      -4.666 -79.874 110.000  0.00 97.00      PROA   
ATOM    943  HH  TYR P  63      -5.415 -80.461 110.149  0.00 97.00      PROA   
ATOM    944  CD2 TYR P  63      -3.174 -77.500 112.415  0.00 97.00      PROA   
ATOM    945  HD2 TYR P  63      -2.271 -76.916 112.511  0.00 97.00      PROA   
ATOM    946  CE2 TYR P  63      -3.378 -78.262 111.261  0.00 97.00      PROA   
ATOM    947  HE2 TYR P  63      -2.628 -78.280 110.489  0.00 97.00      PROA   
ATOM    948  C   TYR P  63      -2.961 -76.846 117.017  0.00 97.00      PROA   
ATOM    949  O   TYR P  63      -3.600 -76.078 117.733  0.00 97.00      PROA   
ATOM    950  N   ARG P  64      -1.636 -77.040 117.192  0.00 97.00      PROA   
ATOM    951  HN  ARG P  64      -1.145 -77.738 116.675  0.00 97.00      PROA   
ATOM    952  CA  ARG P  64      -0.896 -76.313 118.200  0.00 97.00      PROA   
ATOM    953  HA  ARG P  64      -1.342 -75.339 118.351  0.00 97.00      PROA   
ATOM    954  CB  ARG P  64      -0.779 -77.080 119.546  0.00 97.00      PROA   
ATOM    955  HB1 ARG P  64      -0.664 -76.324 120.353  0.00 97.00      PROA   
ATOM    956  HB2 ARG P  64       0.125 -77.729 119.570  0.00 97.00      PROA   
ATOM    957  CG  ARG P  64      -1.974 -78.008 119.845  0.00 97.00      PROA   
ATOM    958  HG1 ARG P  64      -1.975 -78.847 119.116  0.00 97.00      PROA   
ATOM    959  HG2 ARG P  64      -2.933 -77.457 119.715  0.00 97.00      PROA   
ATOM    960  CD  ARG P  64      -1.942 -78.606 121.246  0.00 97.00      PROA   
ATOM    961  HD1 ARG P  64      -0.932 -78.980 121.515  0.00 97.00      PROA   
ATOM    962  HD2 ARG P  64      -2.666 -79.439 121.319  0.00 97.00      PROA   
ATOM    963  NE  ARG P  64      -2.305 -77.487 122.161  0.00 97.00      PROA   
ATOM    964  HE  ARG P  64      -2.264 -76.551 121.812  0.00 97.00      PROA   
ATOM    965  CZ  ARG P  64      -2.930 -77.635 123.341  0.00 97.00      PROA   
ATOM    966  NH1 ARG P  64      -3.572 -78.750 123.700  0.00 97.00      PROA   
ATOM    967 HH11 ARG P  64      -3.828 -79.373 122.959  0.00 97.00      PROA   
ATOM    968 HH12 ARG P  64      -4.215 -78.699 124.456  0.00 97.00      PROA   
ATOM    969  NH2 ARG P  64      -2.953 -76.578 124.164  0.00 97.00      PROA   
ATOM    970 HH21 ARG P  64      -2.414 -75.782 123.891  0.00 97.00      PROA   
ATOM    971 HH22 ARG P  64      -3.365 -76.679 125.062  0.00 97.00      PROA   
ATOM    972  C   ARG P  64       0.496 -76.141 117.656  0.00 97.00      PROA   
ATOM    973  O   ARG P  64       0.957 -76.947 116.857  0.00 97.00      PROA   
ATOM    974  N   CYS P  65       1.219 -75.085 118.086  0.00 97.00      PROA   
ATOM    975  HN  CYS P  65       0.803 -74.335 118.594  0.00 97.00      PROA   
ATOM    976  CA  CYS P  65       2.620 -74.951 117.759  0.00 97.00      PROA   
ATOM    977  HA  CYS P  65       3.015 -75.939 117.594  0.00 97.00      PROA   
ATOM    978  CB  CYS P  65       2.837 -74.117 116.474  0.00 97.00      PROA   
ATOM    979  HB1 CYS P  65       2.440 -74.726 115.630  0.00 97.00      PROA   
ATOM    980  HB2 CYS P  65       3.915 -73.954 116.272  0.00 97.00      PROA   
ATOM    981  SG  CYS P  65       1.929 -72.546 116.501  0.00 97.00      PROA   
ATOM    982  C   CYS P  65       3.426 -74.385 118.906  0.00 97.00      PROA   
ATOM    983  O   CYS P  65       2.908 -73.808 119.856  0.00 97.00      PROA   
ATOM    984  N   GLN P  66       4.760 -74.580 118.831  0.00 97.00      PROA   
ATOM    985  HN  GLN P  66       5.127 -75.128 118.081  0.00 97.00      PROA   
ATOM    986  CA  GLN P  66       5.722 -74.047 119.767  0.00 97.00      PROA   
ATOM    987  HA  GLN P  66       5.243 -73.350 120.440  0.00 97.00      PROA   
ATOM    988  CB  GLN P  66       6.379 -75.221 120.565  0.00 97.00      PROA   
ATOM    989  HB1 GLN P  66       7.109 -75.775 119.942  0.00 97.00      PROA   
ATOM    990  HB2 GLN P  66       5.543 -75.926 120.784  0.00 97.00      PROA   
ATOM    991  CG  GLN P  66       6.994 -74.826 121.927  0.00 97.00      PROA   
ATOM    992  HG1 GLN P  66       6.276 -74.138 122.422  0.00 97.00      PROA   
ATOM    993  HG2 GLN P  66       7.955 -74.292 121.806  0.00 97.00      PROA   
ATOM    994  CD  GLN P  66       7.157 -76.003 122.906  0.00 97.00      PROA   
ATOM    995  OE1 GLN P  66       6.561 -75.962 123.982  0.00 97.00      PROA   
ATOM    996  NE2 GLN P  66       7.945 -77.055 122.575  0.00 97.00      PROA   
ATOM    997 HE21 GLN P  66       7.990 -77.842 123.190  0.00 97.00      PROA   
ATOM    998 HE22 GLN P  66       8.421 -77.083 121.696  0.00 97.00      PROA   
ATOM    999  C   GLN P  66       6.710 -73.296 118.882  0.00 97.00      PROA   
ATOM   1000  O   GLN P  66       7.427 -73.899 118.085  0.00 97.00      PROA   
ATOM   1001  N   ARG P  67       6.748 -71.939 118.976  0.00 97.00      PROA   
ATOM   1002  HN  ARG P  67       6.128 -71.446 119.581  0.00 97.00      PROA   
ATOM   1003  CA  ARG P  67       7.612 -71.102 118.155  0.00 97.00      PROA   
ATOM   1004  HA  ARG P  67       8.069 -71.681 117.364  0.00 97.00      PROA   
ATOM   1005  CB  ARG P  67       6.813 -69.924 117.527  0.00 97.00      PROA   
ATOM   1006  HB1 ARG P  67       7.490 -69.138 117.127  0.00 97.00      PROA   
ATOM   1007  HB2 ARG P  67       6.207 -69.451 118.334  0.00 97.00      PROA   
ATOM   1008  CG  ARG P  67       5.856 -70.340 116.398  0.00 97.00      PROA   
ATOM   1009  HG1 ARG P  67       5.091 -69.537 116.280  0.00 97.00      PROA   
ATOM   1010  HG2 ARG P  67       5.318 -71.264 116.699  0.00 97.00      PROA   
ATOM   1011  CD  ARG P  67       6.538 -70.591 115.046  0.00 97.00      PROA   
ATOM   1012  HD1 ARG P  67       5.861 -71.154 114.371  0.00 97.00      PROA   
ATOM   1013  HD2 ARG P  67       7.480 -71.168 115.161  0.00 97.00      PROA   
ATOM   1014  NE  ARG P  67       6.759 -69.265 114.393  0.00 97.00      PROA   
ATOM   1015  HE  ARG P  67       5.956 -68.742 114.111  0.00 97.00      PROA   
ATOM   1016  CZ  ARG P  67       7.958 -68.697 114.178  0.00 97.00      PROA   
ATOM   1017  NH1 ARG P  67       9.112 -69.303 114.465  0.00 97.00      PROA   
ATOM   1018 HH11 ARG P  67       9.115 -70.270 114.705  0.00 97.00      PROA   
ATOM   1019 HH12 ARG P  67       9.960 -68.851 114.188  0.00 97.00      PROA   
ATOM   1020  NH2 ARG P  67       8.005 -67.475 113.622  0.00 97.00      PROA   
ATOM   1021 HH21 ARG P  67       7.155 -67.008 113.405  0.00 97.00      PROA   
ATOM   1022 HH22 ARG P  67       8.899 -67.048 113.482  0.00 97.00      PROA   
ATOM   1023  C   ARG P  67       8.714 -70.478 118.979  0.00 97.00      PROA   
ATOM   1024  O   ARG P  67       8.487 -69.444 119.600  0.00 97.00      PROA   
ATOM   1025  N   GLY P  68       9.943 -71.065 118.953  0.00 97.00      PROA   
ATOM   1026  HN  GLY P  68      10.054 -71.901 118.418  0.00 97.00      PROA   
ATOM   1027  CA  GLY P  68      11.195 -70.536 119.510  0.00 97.00      PROA   
ATOM   1028  HA1 GLY P  68      11.505 -69.728 118.863  0.00 97.00      PROA   
ATOM   1029  HA2 GLY P  68      11.902 -71.352 119.498  0.00 97.00      PROA   
ATOM   1030  C   GLY P  68      11.222 -69.981 120.922  0.00 97.00      PROA   
ATOM   1031  O   GLY P  68      12.182 -69.312 121.301  0.00 97.00      PROA   
ATOM   1032  N   LEU P  69      10.169 -70.216 121.726  0.00 97.00      PROA   
ATOM   1033  HN  LEU P  69       9.418 -70.771 121.383  0.00 97.00      PROA   
ATOM   1034  CA  LEU P  69       9.914 -69.466 122.934  0.00 97.00      PROA   
ATOM   1035  HA  LEU P  69      10.847 -69.144 123.378  0.00 97.00      PROA   
ATOM   1036  CB  LEU P  69       8.966 -68.265 122.666  0.00 97.00      PROA   
ATOM   1037  HB1 LEU P  69       8.597 -67.831 123.621  0.00 97.00      PROA   
ATOM   1038  HB2 LEU P  69       8.097 -68.649 122.084  0.00 97.00      PROA   
ATOM   1039  CG  LEU P  69       9.541 -67.092 121.842  0.00 97.00      PROA   
ATOM   1040  HG  LEU P  69       9.955 -67.486 120.886  0.00 97.00      PROA   
ATOM   1041  CD1 LEU P  69       8.414 -66.108 121.477  0.00 97.00      PROA   
ATOM   1042 HD11 LEU P  69       7.951 -65.693 122.398  0.00 97.00      PROA   
ATOM   1043 HD12 LEU P  69       7.631 -66.619 120.878  0.00 97.00      PROA   
ATOM   1044 HD13 LEU P  69       8.828 -65.269 120.883  0.00 97.00      PROA   
ATOM   1045  CD2 LEU P  69      10.667 -66.361 122.591  0.00 97.00      PROA   
ATOM   1046 HD21 LEU P  69      11.521 -67.044 122.775  0.00 97.00      PROA   
ATOM   1047 HD22 LEU P  69      10.295 -65.980 123.566  0.00 97.00      PROA   
ATOM   1048 HD23 LEU P  69      11.028 -65.500 121.991  0.00 97.00      PROA   
ATOM   1049  C   LEU P  69       9.205 -70.368 123.914  0.00 97.00      PROA   
ATOM   1050  O   LEU P  69       8.452 -71.256 123.521  0.00 97.00      PROA   
ATOM   1051  N   SER P  70       9.422 -70.137 125.231  0.00 97.00      PROA   
ATOM   1052  HN  SER P  70      10.032 -69.396 125.508  0.00 97.00      PROA   
ATOM   1053  CA  SER P  70       8.811 -70.851 126.347  0.00 97.00      PROA   
ATOM   1054  HA  SER P  70       9.299 -71.814 126.373  0.00 97.00      PROA   
ATOM   1055  CB  SER P  70       9.133 -70.152 127.696  0.00 97.00      PROA   
ATOM   1056  HB1 SER P  70      10.228 -70.247 127.874  0.00 97.00      PROA   
ATOM   1057  HB2 SER P  70       8.606 -70.633 128.548  0.00 97.00      PROA   
ATOM   1058  OG  SER P  70       8.816 -68.761 127.639  0.00 97.00      PROA   
ATOM   1059  HG1 SER P  70       9.123 -68.360 128.457  0.00 97.00      PROA   
ATOM   1060  C   SER P  70       7.311 -71.136 126.246  0.00 97.00      PROA   
ATOM   1061  O   SER P  70       6.495 -70.232 126.113  0.00 97.00      PROA   
ATOM   1062  N   GLY P  71       6.913 -72.428 126.326  0.00 97.00      PROA   
ATOM   1063  HN  GLY P  71       7.601 -73.133 126.483  0.00 97.00      PROA   
ATOM   1064  CA  GLY P  71       5.530 -72.878 126.178  0.00 97.00      PROA   
ATOM   1065  HA1 GLY P  71       4.895 -72.199 126.728  0.00 97.00      PROA   
ATOM   1066  HA2 GLY P  71       5.487 -73.878 126.577  0.00 97.00      PROA   
ATOM   1067  C   GLY P  71       5.002 -72.931 124.755  0.00 97.00      PROA   
ATOM   1068  O   GLY P  71       5.457 -72.228 123.861  0.00 97.00      PROA   
ATOM   1069  N   ARG P  72       3.978 -73.789 124.528  0.00 97.00      PROA   
ATOM   1070  HN  ARG P  72       3.632 -74.347 125.275  0.00 97.00      PROA   
ATOM   1071  CA  ARG P  72       3.309 -74.013 123.260  0.00 97.00      PROA   
ATOM   1072  HA  ARG P  72       3.801 -73.434 122.488  0.00 97.00      PROA   
ATOM   1073  CB  ARG P  72       3.277 -75.508 122.806  0.00 97.00      PROA   
ATOM   1074  HB1 ARG P  72       4.322 -75.876 122.752  0.00 97.00      PROA   
ATOM   1075  HB2 ARG P  72       2.895 -75.546 121.761  0.00 97.00      PROA   
ATOM   1076  CG  ARG P  72       2.411 -76.522 123.606  0.00 97.00      PROA   
ATOM   1077  HG1 ARG P  72       2.607 -77.529 123.170  0.00 97.00      PROA   
ATOM   1078  HG2 ARG P  72       1.339 -76.293 123.421  0.00 97.00      PROA   
ATOM   1079  CD  ARG P  72       2.611 -76.626 125.129  0.00 97.00      PROA   
ATOM   1080  HD1 ARG P  72       2.122 -77.545 125.520  0.00 97.00      PROA   
ATOM   1081  HD2 ARG P  72       2.190 -75.733 125.641  0.00 97.00      PROA   
ATOM   1082  NE  ARG P  72       4.083 -76.705 125.366  0.00 97.00      PROA   
ATOM   1083  HE  ARG P  72       4.690 -76.543 124.591  0.00 97.00      PROA   
ATOM   1084  CZ  ARG P  72       4.690 -76.750 126.568  0.00 97.00      PROA   
ATOM   1085  NH1 ARG P  72       4.057 -76.981 127.721  0.00 97.00      PROA   
ATOM   1086 HH11 ARG P  72       3.095 -77.229 127.698  0.00 97.00      PROA   
ATOM   1087 HH12 ARG P  72       4.597 -77.008 128.559  0.00 97.00      PROA   
ATOM   1088  NH2 ARG P  72       6.021 -76.557 126.582  0.00 97.00      PROA   
ATOM   1089 HH21 ARG P  72       6.456 -76.390 125.697  0.00 97.00      PROA   
ATOM   1090 HH22 ARG P  72       6.542 -76.688 127.418  0.00 97.00      PROA   
ATOM   1091  C   ARG P  72       1.888 -73.512 123.378  0.00 97.00      PROA   
ATOM   1092  O   ARG P  72       1.365 -73.314 124.472  0.00 97.00      PROA   
ATOM   1093  N   SER P  73       1.267 -73.265 122.204  0.00 97.00      PROA   
ATOM   1094  HN  SER P  73       1.791 -73.381 121.361  0.00 97.00      PROA   
ATOM   1095  CA  SER P  73      -0.092 -72.842 121.935  0.00 97.00      PROA   
ATOM   1096  HA  SER P  73      -0.104 -71.790 122.185  0.00 97.00      PROA   
ATOM   1097  CB  SER P  73      -0.398 -72.953 120.416  0.00 97.00      PROA   
ATOM   1098  HB1 SER P  73      -1.460 -73.124 120.147  0.00 97.00      PROA   
ATOM   1099  HB2 SER P  73       0.166 -73.817 120.021  0.00 97.00      PROA   
ATOM   1100  OG  SER P  73       0.006 -71.774 119.737  0.00 97.00      PROA   
ATOM   1101  HG1 SER P  73      -0.721 -71.153 119.872  0.00 97.00      PROA   
ATOM   1102  C   SER P  73      -1.284 -73.410 122.674  0.00 97.00      PROA   
ATOM   1103  O   SER P  73      -1.287 -74.467 123.296  0.00 97.00      PROA   
ATOM   1104  N   ASP P  74      -2.366 -72.640 122.466  0.00 97.00      PROA   
ATOM   1105  HN  ASP P  74      -2.195 -71.750 122.043  0.00 97.00      PROA   
ATOM   1106  CA  ASP P  74      -3.770 -72.926 122.336  0.00 97.00      PROA   
ATOM   1107  HA  ASP P  74      -4.174 -72.850 123.331  0.00 97.00      PROA   
ATOM   1108  CB  ASP P  74      -4.403 -71.786 121.453  0.00 97.00      PROA   
ATOM   1109  HB1 ASP P  74      -4.647 -70.928 122.120  0.00 97.00      PROA   
ATOM   1110  HB2 ASP P  74      -5.342 -72.111 120.968  0.00 97.00      PROA   
ATOM   1111  CG  ASP P  74      -3.452 -71.218 120.374  0.00 97.00      PROA   
ATOM   1112  OD1 ASP P  74      -2.420 -70.592 120.740  0.00 97.00      PROA   
ATOM   1113  OD2 ASP P  74      -3.754 -71.394 119.166  0.00 97.00      PROA   
ATOM   1114  C   ASP P  74      -4.119 -74.307 121.751  0.00 97.00      PROA   
ATOM   1115  O   ASP P  74      -3.337 -74.885 120.996  0.00 97.00      PROA   
ATOM   1116  N   PRO P  75      -5.265 -74.897 122.087  0.00 97.00      PROA   
ATOM   1117  CD  PRO P  75      -6.024 -74.599 123.306  0.00 97.00      PROA   
ATOM   1118  HD1 PRO P  75      -6.534 -73.617 123.195  0.00 97.00      PROA   
ATOM   1119  HD2 PRO P  75      -5.342 -74.579 124.184  0.00 97.00      PROA   
ATOM   1120  CA  PRO P  75      -5.865 -75.975 121.321  0.00 97.00      PROA   
ATOM   1121  HA  PRO P  75      -5.133 -76.584 120.807  0.00 97.00      PROA   
ATOM   1122  CB  PRO P  75      -6.587 -76.779 122.416  0.00 97.00      PROA   
ATOM   1123  HB1 PRO P  75      -5.853 -77.464 122.893  0.00 97.00      PROA   
ATOM   1124  HB2 PRO P  75      -7.423 -77.400 122.040  0.00 97.00      PROA   
ATOM   1125  CG  PRO P  75      -7.044 -75.735 123.449  0.00 97.00      PROA   
ATOM   1126  HG1 PRO P  75      -8.052 -75.363 123.167  0.00 97.00      PROA   
ATOM   1127  HG2 PRO P  75      -7.084 -76.153 124.474  0.00 97.00      PROA   
ATOM   1128  C   PRO P  75      -6.863 -75.441 120.301  0.00 97.00      PROA   
ATOM   1129  O   PRO P  75      -8.063 -75.466 120.571  0.00 97.00      PROA   
ATOM   1130  N   ILE P  76      -6.443 -74.980 119.098  0.00 97.00      PROA   
ATOM   1131  HN  ILE P  76      -5.478 -74.893 118.860  0.00 97.00      PROA   
ATOM   1132  CA  ILE P  76      -7.434 -74.632 118.084  0.00 97.00      PROA   
ATOM   1133  HA  ILE P  76      -8.307 -74.237 118.586  0.00 97.00      PROA   
ATOM   1134  CB  ILE P  76      -7.053 -73.506 117.129  0.00 97.00      PROA   
ATOM   1135  HB  ILE P  76      -7.834 -73.429 116.334  0.00 97.00      PROA   
ATOM   1136  CG2 ILE P  76      -7.081 -72.175 117.915  0.00 97.00      PROA   
ATOM   1137 HG21 ILE P  76      -6.297 -72.174 118.700  0.00 97.00      PROA   
ATOM   1138 HG22 ILE P  76      -8.067 -72.012 118.397  0.00 97.00      PROA   
ATOM   1139 HG23 ILE P  76      -6.879 -71.324 117.230  0.00 97.00      PROA   
ATOM   1140  CG1 ILE P  76      -5.686 -73.715 116.448  0.00 97.00      PROA   
ATOM   1141 HG11 ILE P  76      -5.310 -74.734 116.662  0.00 97.00      PROA   
ATOM   1142 HG12 ILE P  76      -4.958 -72.999 116.888  0.00 97.00      PROA   
ATOM   1143  CD  ILE P  76      -5.747 -73.533 114.929  0.00 97.00      PROA   
ATOM   1144  HD1 ILE P  76      -6.073 -72.505 114.669  0.00 97.00      PROA   
ATOM   1145  HD2 ILE P  76      -6.456 -74.261 114.480  0.00 97.00      PROA   
ATOM   1146  HD3 ILE P  76      -4.746 -73.712 114.488  0.00 97.00      PROA   
ATOM   1147  C   ILE P  76      -7.905 -75.883 117.352  0.00 97.00      PROA   
ATOM   1148  O   ILE P  76      -7.256 -76.418 116.457  0.00 97.00      PROA   
ATOM   1149  N   GLN P  77      -9.082 -76.393 117.771  0.00 97.00      PROA   
ATOM   1150  HN  GLN P  77      -9.533 -75.989 118.563  0.00 97.00      PROA   
ATOM   1151  CA  GLN P  77      -9.635 -77.645 117.303  0.00 97.00      PROA   
ATOM   1152  HA  GLN P  77      -8.831 -78.326 117.096  0.00 97.00      PROA   
ATOM   1153  CB  GLN P  77     -10.511 -78.284 118.415  0.00 97.00      PROA   
ATOM   1154  HB1 GLN P  77     -10.652 -79.357 118.160  0.00 97.00      PROA   
ATOM   1155  HB2 GLN P  77     -11.514 -77.807 118.453  0.00 97.00      PROA   
ATOM   1156  CG  GLN P  77      -9.868 -78.153 119.825  0.00 97.00      PROA   
ATOM   1157  HG1 GLN P  77     -10.015 -77.126 120.220  0.00 97.00      PROA   
ATOM   1158  HG2 GLN P  77      -8.777 -78.333 119.770  0.00 97.00      PROA   
ATOM   1159  CD  GLN P  77     -10.510 -79.117 120.830  0.00 97.00      PROA   
ATOM   1160  OE1 GLN P  77     -11.738 -79.159 120.951  0.00 97.00      PROA   
ATOM   1161  NE2 GLN P  77      -9.676 -79.888 121.585  0.00 97.00      PROA   
ATOM   1162 HE21 GLN P  77      -8.678 -79.801 121.515  0.00 97.00      PROA   
ATOM   1163 HE22 GLN P  77     -10.075 -80.528 122.236  0.00 97.00      PROA   
ATOM   1164  C   GLN P  77     -10.404 -77.420 116.009  0.00 97.00      PROA   
ATOM   1165  O   GLN P  77     -11.461 -76.798 116.005  0.00 97.00      PROA   
ATOM   1166  N   LEU P  78      -9.848 -77.926 114.877  0.00 97.00      PROA   
ATOM   1167  HN  LEU P  78      -9.012 -78.469 114.949  0.00 97.00      PROA   
ATOM   1168  CA  LEU P  78     -10.267 -77.705 113.505  0.00 97.00      PROA   
ATOM   1169  HA  LEU P  78     -10.834 -76.788 113.448  0.00 97.00      PROA   
ATOM   1170  CB  LEU P  78      -9.010 -77.626 112.593  0.00 97.00      PROA   
ATOM   1171  HB1 LEU P  78      -8.484 -78.605 112.647  0.00 97.00      PROA   
ATOM   1172  HB2 LEU P  78      -8.314 -76.867 113.018  0.00 97.00      PROA   
ATOM   1173  CG  LEU P  78      -9.238 -77.284 111.101  0.00 97.00      PROA   
ATOM   1174  HG  LEU P  78     -10.113 -77.857 110.719  0.00 97.00      PROA   
ATOM   1175  CD1 LEU P  78      -9.517 -75.787 110.904  0.00 97.00      PROA   
ATOM   1176 HD11 LEU P  78      -8.623 -75.202 111.203  0.00 97.00      PROA   
ATOM   1177 HD12 LEU P  78     -10.375 -75.462 111.522  0.00 97.00      PROA   
ATOM   1178 HD13 LEU P  78      -9.742 -75.570 109.839  0.00 97.00      PROA   
ATOM   1179  CD2 LEU P  78      -8.027 -77.703 110.246  0.00 97.00      PROA   
ATOM   1180 HD21 LEU P  78      -7.855 -78.797 110.327  0.00 97.00      PROA   
ATOM   1181 HD22 LEU P  78      -7.113 -77.173 110.589  0.00 97.00      PROA   
ATOM   1182 HD23 LEU P  78      -8.201 -77.454 109.179  0.00 97.00      PROA   
ATOM   1183  C   LEU P  78     -11.132 -78.852 113.021  0.00 97.00      PROA   
ATOM   1184  O   LEU P  78     -10.812 -80.016 113.243  0.00 97.00      PROA   
ATOM   1185  N   GLU P  79     -12.263 -78.540 112.341  0.00 97.00      PROA   
ATOM   1186  HN  GLU P  79     -12.535 -77.591 112.201  0.00 97.00      PROA   
ATOM   1187  CA  GLU P  79     -13.224 -79.527 111.900  0.00 97.00      PROA   
ATOM   1188  HA  GLU P  79     -12.878 -80.527 112.126  0.00 97.00      PROA   
ATOM   1189  CB  GLU P  79     -14.603 -79.296 112.575  0.00 97.00      PROA   
ATOM   1190  HB1 GLU P  79     -15.350 -80.014 112.171  0.00 97.00      PROA   
ATOM   1191  HB2 GLU P  79     -14.932 -78.272 112.288  0.00 97.00      PROA   
ATOM   1192  CG  GLU P  79     -14.581 -79.436 114.116  0.00 97.00      PROA   
ATOM   1193  HG1 GLU P  79     -13.575 -79.192 114.516  0.00 97.00      PROA   
ATOM   1194  HG2 GLU P  79     -14.818 -80.479 114.410  0.00 97.00      PROA   
ATOM   1195  CD  GLU P  79     -15.546 -78.467 114.804  0.00 97.00      PROA   
ATOM   1196  OE1 GLU P  79     -15.494 -77.250 114.485  0.00 97.00      PROA   
ATOM   1197  OE2 GLU P  79     -16.297 -78.913 115.711  0.00 97.00      PROA   
ATOM   1198  C   GLU P  79     -13.485 -79.467 110.415  0.00 97.00      PROA   
ATOM   1199  O   GLU P  79     -13.696 -78.406 109.830  0.00 97.00      PROA   
ATOM   1200  N   VAL P  80     -13.657 -80.678 109.835  0.00  0.00      PROA   
ATOM   1201  HN  VAL P  80     -13.441 -81.518 110.326  0.00  0.00      PROA   
ATOM   1202  CA  VAL P  80     -14.352 -80.873 108.590  0.00  0.00      PROA   
ATOM   1203  HA  VAL P  80     -14.659 -79.919 108.202  0.00  0.00      PROA   
ATOM   1204  CB  VAL P  80     -13.529 -81.596 107.529  0.00  0.00      PROA   
ATOM   1205  HB  VAL P  80     -13.173 -82.577 107.919  0.00  0.00      PROA   
ATOM   1206  CG1 VAL P  80     -14.374 -81.846 106.260  0.00  0.00      PROA   
ATOM   1207 HG11 VAL P  80     -14.806 -80.893 105.889  0.00  0.00      PROA   
ATOM   1208 HG12 VAL P  80     -15.200 -82.559 106.462  0.00  0.00      PROA   
ATOM   1209 HG13 VAL P  80     -13.734 -82.278 105.462  0.00  0.00      PROA   
ATOM   1210  CG2 VAL P  80     -12.293 -80.726 107.209  0.00  0.00      PROA   
ATOM   1211 HG21 VAL P  80     -11.636 -80.619 108.096  0.00  0.00      PROA   
ATOM   1212 HG22 VAL P  80     -12.612 -79.717 106.877  0.00  0.00      PROA   
ATOM   1213 HG23 VAL P  80     -11.702 -81.189 106.393  0.00  0.00      PROA   
ATOM   1214  C   VAL P  80     -15.596 -81.637 108.967  0.00  0.00      PROA   
ATOM   1215  O   VAL P  80     -15.514 -82.745 109.495  0.00  0.00      PROA   
ATOM   1216  N   HSD P  81     -16.780 -81.019 108.729  0.00  0.00      PROA   
ATOM   1217  HN  HSD P  81     -16.813 -80.130 108.278  0.00  0.00      PROA   
ATOM   1218  CA  HSD P  81     -18.063 -81.517 109.170  0.00  0.00      PROA   
ATOM   1219  HA  HSD P  81     -18.066 -82.599 109.148  0.00  0.00      PROA   
ATOM   1220  CB  HSD P  81     -18.501 -80.974 110.568  0.00  0.00      PROA   
ATOM   1221  HB1 HSD P  81     -19.581 -81.161 110.746  0.00  0.00      PROA   
ATOM   1222  HB2 HSD P  81     -18.341 -79.874 110.594  0.00  0.00      PROA   
ATOM   1223  ND1 HSD P  81     -17.487 -82.909 111.904  0.00  0.00      PROA   
ATOM   1224  HD1 HSD P  81     -17.568 -83.612 111.196  0.00  0.00      PROA   
ATOM   1225  CG  HSD P  81     -17.842 -81.583 111.772  0.00  0.00      PROA   
ATOM   1226  CE1 HSD P  81     -17.031 -83.067 113.172  0.00  0.00      PROA   
ATOM   1227  HE1 HSD P  81     -16.678 -84.022 113.558  0.00  0.00      PROA   
ATOM   1228  NE2 HSD P  81     -17.075 -81.945 113.862  0.00  0.00      PROA   
ATOM   1229  CD2 HSD P  81     -17.584 -81.011 112.979  0.00  0.00      PROA   
ATOM   1230  HD2 HSD P  81     -17.748 -79.991 113.304  0.00  0.00      PROA   
ATOM   1231  C   HSD P  81     -19.115 -81.008 108.220  0.00  0.00      PROA   
ATOM   1232  O   HSD P  81     -18.889 -80.042 107.494  0.00  0.00      PROA   
ATOM   1233  N   ARG P  82     -20.311 -81.654 108.289  0.00  0.00      PROA   
ATOM   1234  HN  ARG P  82     -20.351 -82.542 108.739  0.00  0.00      PROA   
ATOM   1235  CA  ARG P  82     -21.627 -81.077 108.073  0.00  0.00      PROA   
ATOM   1236  HA  ARG P  82     -22.226 -81.552 108.837  0.00  0.00      PROA   
ATOM   1237  CB  ARG P  82     -21.771 -79.542 108.309  0.00  0.00      PROA   
ATOM   1238  HB1 ARG P  82     -21.009 -79.237 109.057  0.00  0.00      PROA   
ATOM   1239  HB2 ARG P  82     -22.767 -79.364 108.774  0.00  0.00      PROA   
ATOM   1240  CG  ARG P  82     -21.680 -78.623 107.073  0.00  0.00      PROA   
ATOM   1241  HG1 ARG P  82     -22.626 -78.696 106.494  0.00  0.00      PROA   
ATOM   1242  HG2 ARG P  82     -20.860 -78.978 106.415  0.00  0.00      PROA   
ATOM   1243  CD  ARG P  82     -21.385 -77.146 107.394  0.00  0.00      PROA   
ATOM   1244  HD1 ARG P  82     -21.367 -76.551 106.456  0.00  0.00      PROA   
ATOM   1245  HD2 ARG P  82     -20.400 -77.039 107.896  0.00  0.00      PROA   
ATOM   1246  NE  ARG P  82     -22.478 -76.581 108.250  0.00  0.00      PROA   
ATOM   1247  HE  ARG P  82     -23.336 -76.328 107.805  0.00  0.00      PROA   
ATOM   1248  CZ  ARG P  82     -22.376 -76.387 109.592  0.00  0.00      PROA   
ATOM   1249  NH1 ARG P  82     -21.249 -76.682 110.283  0.00  0.00      PROA   
ATOM   1250 HH11 ARG P  82     -21.211 -76.530 111.270  0.00  0.00      PROA   
ATOM   1251 HH12 ARG P  82     -20.451 -77.046 109.802  0.00  0.00      PROA   
ATOM   1252  NH2 ARG P  82     -23.447 -75.884 110.255  0.00  0.00      PROA   
ATOM   1253 HH21 ARG P  82     -23.401 -75.740 111.243  0.00  0.00      PROA   
ATOM   1254 HH22 ARG P  82     -24.283 -75.667 109.751  0.00  0.00      PROA   
ATOM   1255  C   ARG P  82     -22.191 -81.498 106.744  0.00  0.00      PROA   
ATOM   1256  O   ARG P  82     -21.499 -81.514 105.727  0.00  0.00      PROA   
ATOM   1257  N   GLY P  83     -23.496 -81.877 106.769  0.00  0.00      PROA   
ATOM   1258  HN  GLY P  83     -23.999 -81.864 107.629  0.00  0.00      PROA   
ATOM   1259  CA  GLY P  83     -24.281 -82.306 105.634  0.00  0.00      PROA   
ATOM   1260  HA1 GLY P  83     -24.619 -83.309 105.848  0.00  0.00      PROA   
ATOM   1261  HA2 GLY P  83     -23.704 -82.220 104.723  0.00  0.00      PROA   
ATOM   1262  C   GLY P  83     -25.473 -81.400 105.530  0.00  0.00      PROA   
ATOM   1263  O   GLY P  83     -25.388 -80.217 105.860  0.00  0.00      PROA   
ATOM   1264  N   TRP P  84     -26.622 -81.950 105.056  0.00  0.00      PROA   
ATOM   1265  HN  TRP P  84     -26.665 -82.909 104.787  0.00  0.00      PROA   
ATOM   1266  CA  TRP P  84     -27.871 -81.224 104.952  0.00  0.00      PROA   
ATOM   1267  HA  TRP P  84     -27.769 -80.263 105.437  0.00  0.00      PROA   
ATOM   1268  CB  TRP P  84     -28.329 -80.970 103.483  0.00  0.00      PROA   
ATOM   1269  HB1 TRP P  84     -27.685 -80.141 103.113  0.00  0.00      PROA   
ATOM   1270  HB2 TRP P  84     -29.371 -80.582 103.462  0.00  0.00      PROA   
ATOM   1271  CG  TRP P  84     -28.214 -82.104 102.502  0.00  0.00      PROA   
ATOM   1272  CD1 TRP P  84     -28.780 -83.349 102.580  0.00  0.00      PROA   
ATOM   1273  HD1 TRP P  84     -29.350 -83.728 103.414  0.00  0.00      PROA   
ATOM   1274  NE1 TRP P  84     -28.535 -84.047 101.430  0.00  0.00      PROA   
ATOM   1275  HE1 TRP P  84     -28.837 -84.958 101.248  0.00  0.00      PROA   
ATOM   1276  CE2 TRP P  84     -27.805 -83.279 100.574  0.00  0.00      PROA   
ATOM   1277  CD2 TRP P  84     -27.582 -82.038 101.211  0.00  0.00      PROA   
ATOM   1278  CE3 TRP P  84     -26.864 -81.047 100.544  0.00  0.00      PROA   
ATOM   1279  HE3 TRP P  84     -26.676 -80.084 100.995  0.00  0.00      PROA   
ATOM   1280  CZ3 TRP P  84     -26.383 -81.310  99.259  0.00  0.00      PROA   
ATOM   1281  HZ3 TRP P  84     -25.828 -80.547  98.733  0.00  0.00      PROA   
ATOM   1282  CZ2 TRP P  84     -27.334 -83.540  99.293  0.00  0.00      PROA   
ATOM   1283  HZ2 TRP P  84     -27.515 -84.484  98.799  0.00  0.00      PROA   
ATOM   1284  CH2 TRP P  84     -26.616 -82.536  98.644  0.00  0.00      PROA   
ATOM   1285  HH2 TRP P  84     -26.239 -82.710  97.646  0.00  0.00      PROA   
ATOM   1286  C   TRP P  84     -28.956 -81.962 105.697  0.00  0.00      PROA   
ATOM   1287  O   TRP P  84     -29.995 -81.377 106.002  0.00  0.00      PROA   
ATOM   1288  N   LEU P  85     -28.709 -83.244 106.052  0.00  0.00      PROA   
ATOM   1289  HN  LEU P  85     -27.868 -83.700 105.766  0.00  0.00      PROA   
ATOM   1290  CA  LEU P  85     -29.555 -84.027 106.916  0.00  0.00      PROA   
ATOM   1291  HA  LEU P  85     -30.143 -83.370 107.542  0.00  0.00      PROA   
ATOM   1292  CB  LEU P  85     -30.457 -85.088 106.220  0.00  0.00      PROA   
ATOM   1293  HB1 LEU P  85     -30.861 -85.799 106.977  0.00  0.00      PROA   
ATOM   1294  HB2 LEU P  85     -29.835 -85.673 105.510  0.00  0.00      PROA   
ATOM   1295  CG  LEU P  85     -31.694 -84.571 105.445  0.00  0.00      PROA   
ATOM   1296  HG  LEU P  85     -31.332 -83.980 104.574  0.00  0.00      PROA   
ATOM   1297  CD1 LEU P  85     -32.503 -85.771 104.909  0.00  0.00      PROA   
ATOM   1298 HD11 LEU P  85     -32.873 -86.390 105.754  0.00  0.00      PROA   
ATOM   1299 HD12 LEU P  85     -31.866 -86.407 104.260  0.00  0.00      PROA   
ATOM   1300 HD13 LEU P  85     -33.377 -85.421 104.322  0.00  0.00      PROA   
ATOM   1301  CD2 LEU P  85     -32.606 -83.654 106.283  0.00  0.00      PROA   
ATOM   1302 HD21 LEU P  85     -32.067 -82.737 106.591  0.00  0.00      PROA   
ATOM   1303 HD22 LEU P  85     -32.959 -84.185 107.192  0.00  0.00      PROA   
ATOM   1304 HD23 LEU P  85     -33.492 -83.351 105.687  0.00  0.00      PROA   
ATOM   1305  C   LEU P  85     -28.613 -84.774 107.810  0.00  0.00      PROA   
ATOM   1306  O   LEU P  85     -27.421 -84.902 107.528  0.00  0.00      PROA   
ATOM   1307  N   LEU P  86     -29.163 -85.285 108.929  0.00  0.00      PROA   
ATOM   1308  HN  LEU P  86     -30.129 -85.149 109.136  0.00  0.00      PROA   
ATOM   1309  CA  LEU P  86     -28.448 -86.089 109.873  0.00  0.00      PROA   
ATOM   1310  HA  LEU P  86     -27.654 -86.623 109.367  0.00  0.00      PROA   
ATOM   1311  CB  LEU P  86     -27.890 -85.258 111.060  0.00  0.00      PROA   
ATOM   1312  HB1 LEU P  86     -28.722 -84.677 111.515  0.00  0.00      PROA   
ATOM   1313  HB2 LEU P  86     -27.167 -84.522 110.644  0.00  0.00      PROA   
ATOM   1314  CG  LEU P  86     -27.173 -86.050 112.185  0.00  0.00      PROA   
ATOM   1315  HG  LEU P  86     -27.908 -86.761 112.628  0.00  0.00      PROA   
ATOM   1316  CD1 LEU P  86     -25.980 -86.879 111.666  0.00  0.00      PROA   
ATOM   1317 HD11 LEU P  86     -25.214 -86.213 111.214  0.00  0.00      PROA   
ATOM   1318 HD12 LEU P  86     -26.309 -87.612 110.902  0.00  0.00      PROA   
ATOM   1319 HD13 LEU P  86     -25.512 -87.438 112.503  0.00  0.00      PROA   
ATOM   1320  CD2 LEU P  86     -26.733 -85.113 113.329  0.00  0.00      PROA   
ATOM   1321 HD21 LEU P  86     -27.605 -84.561 113.736  0.00  0.00      PROA   
ATOM   1322 HD22 LEU P  86     -25.987 -84.376 112.963  0.00  0.00      PROA   
ATOM   1323 HD23 LEU P  86     -26.275 -85.701 114.153  0.00  0.00      PROA   
ATOM   1324  C   LEU P  86     -29.456 -87.078 110.366  0.00  0.00      PROA   
ATOM   1325  O   LEU P  86     -30.603 -86.734 110.635  0.00  0.00      PROA   
ATOM   1326  N   LEU P  87     -29.020 -88.345 110.500  0.00 97.00      PROA   
ATOM   1327  HN  LEU P  87     -28.071 -88.551 110.289  0.00 97.00      PROA   
ATOM   1328  CA  LEU P  87     -29.775 -89.394 111.138  0.00 97.00      PROA   
ATOM   1329  HA  LEU P  87     -30.818 -89.119 111.211  0.00 97.00      PROA   
ATOM   1330  CB  LEU P  87     -29.669 -90.735 110.376  0.00 97.00      PROA   
ATOM   1331  HB1 LEU P  87     -28.595 -91.003 110.261  0.00 97.00      PROA   
ATOM   1332  HB2 LEU P  87     -30.085 -90.597 109.353  0.00 97.00      PROA   
ATOM   1333  CG  LEU P  87     -30.402 -91.919 111.043  0.00 97.00      PROA   
ATOM   1334  HG  LEU P  87     -30.027 -92.033 112.085  0.00 97.00      PROA   
ATOM   1335  CD1 LEU P  87     -31.924 -91.708 111.113  0.00 97.00      PROA   
ATOM   1336 HD11 LEU P  87     -32.336 -91.550 110.094  0.00 97.00      PROA   
ATOM   1337 HD12 LEU P  87     -32.165 -90.825 111.737  0.00 97.00      PROA   
ATOM   1338 HD13 LEU P  87     -32.414 -92.598 111.560  0.00 97.00      PROA   
ATOM   1339  CD2 LEU P  87     -30.078 -93.228 110.316  0.00 97.00      PROA   
ATOM   1340 HD21 LEU P  87     -28.981 -93.387 110.265  0.00 97.00      PROA   
ATOM   1341 HD22 LEU P  87     -30.483 -93.206 109.283  0.00 97.00      PROA   
ATOM   1342 HD23 LEU P  87     -30.534 -94.076 110.866  0.00 97.00      PROA   
ATOM   1343  C   LEU P  87     -29.219 -89.540 112.534  0.00 97.00      PROA   
ATOM   1344  O   LEU P  87     -28.099 -90.001 112.740  0.00 97.00      PROA   
ATOM   1345  N   GLN P  88     -30.011 -89.140 113.545  0.00 97.00      PROA   
ATOM   1346  HN  GLN P  88     -30.926 -88.776 113.366  0.00 97.00      PROA   
ATOM   1347  CA  GLN P  88     -29.620 -89.173 114.931  0.00 97.00      PROA   
ATOM   1348  HA  GLN P  88     -28.554 -89.006 114.997  0.00 97.00      PROA   
ATOM   1349  CB  GLN P  88     -30.343 -88.065 115.737  0.00 97.00      PROA   
ATOM   1350  HB1 GLN P  88     -29.963 -88.093 116.779  0.00 97.00      PROA   
ATOM   1351  HB2 GLN P  88     -31.435 -88.279 115.754  0.00 97.00      PROA   
ATOM   1352  CG  GLN P  88     -30.119 -86.646 115.169  0.00 97.00      PROA   
ATOM   1353  HG1 GLN P  88     -30.490 -86.581 114.125  0.00 97.00      PROA   
ATOM   1354  HG2 GLN P  88     -29.033 -86.417 115.163  0.00 97.00      PROA   
ATOM   1355  CD  GLN P  88     -30.890 -85.595 115.982  0.00 97.00      PROA   
ATOM   1356  OE1 GLN P  88     -32.123 -85.622 116.054  0.00 97.00      PROA   
ATOM   1357  NE2 GLN P  88     -30.149 -84.612 116.567  0.00 97.00      PROA   
ATOM   1358 HE21 GLN P  88     -30.623 -83.812 116.931  0.00 97.00      PROA   
ATOM   1359 HE22 GLN P  88     -29.155 -84.614 116.473  0.00 97.00      PROA   
ATOM   1360  C   GLN P  88     -29.942 -90.541 115.505  0.00 97.00      PROA   
ATOM   1361  O   GLN P  88     -31.082 -90.991 115.473  0.00 97.00      PROA   
ATOM   1362  N   VAL P  89     -28.916 -91.257 116.018  0.00 97.00      PROA   
ATOM   1363  HN  VAL P  89     -27.993 -90.883 116.010  0.00 97.00      PROA   
ATOM   1364  CA  VAL P  89     -29.035 -92.641 116.442  0.00 97.00      PROA   
ATOM   1365  HA  VAL P  89     -30.062 -92.970 116.346  0.00 97.00      PROA   
ATOM   1366  CB  VAL P  89     -28.158 -93.551 115.584  0.00 97.00      PROA   
ATOM   1367  HB  VAL P  89     -27.099 -93.203 115.629  0.00 97.00      PROA   
ATOM   1368  CG1 VAL P  89     -28.213 -95.016 116.054  0.00 97.00      PROA   
ATOM   1369 HG11 VAL P  89     -29.262 -95.374 116.102  0.00 97.00      PROA   
ATOM   1370 HG12 VAL P  89     -27.734 -95.149 117.043  0.00 97.00      PROA   
ATOM   1371 HG13 VAL P  89     -27.662 -95.644 115.326  0.00 97.00      PROA   
ATOM   1372  CG2 VAL P  89     -28.629 -93.460 114.117  0.00 97.00      PROA   
ATOM   1373 HG21 VAL P  89     -28.408 -92.461 113.689  0.00 97.00      PROA   
ATOM   1374 HG22 VAL P  89     -29.721 -93.643 114.047  0.00 97.00      PROA   
ATOM   1375 HG23 VAL P  89     -28.107 -94.220 113.499  0.00 97.00      PROA   
ATOM   1376  C   VAL P  89     -28.657 -92.760 117.906  0.00 97.00      PROA   
ATOM   1377  O   VAL P  89     -27.685 -92.152 118.352  0.00 97.00      PROA   
ATOM   1378  N   SER P  90     -29.436 -93.558 118.689  0.00 97.00      PROA   
ATOM   1379  HN  SER P  90     -30.262 -93.957 118.296  0.00 97.00      PROA   
ATOM   1380  CA  SER P  90     -29.244 -93.775 120.122  0.00 97.00      PROA   
ATOM   1381  HA  SER P  90     -29.373 -92.819 120.610  0.00 97.00      PROA   
ATOM   1382  CB  SER P  90     -30.279 -94.766 120.720  0.00 97.00      PROA   
ATOM   1383  HB1 SER P  90     -30.096 -94.903 121.809  0.00 97.00      PROA   
ATOM   1384  HB2 SER P  90     -30.207 -95.760 120.234  0.00 97.00      PROA   
ATOM   1385  OG  SER P  90     -31.604 -94.267 120.601  0.00 97.00      PROA   
ATOM   1386  HG1 SER P  90     -31.764 -94.066 119.671  0.00 97.00      PROA   
ATOM   1387  C   SER P  90     -27.878 -94.309 120.530  0.00 97.00      PROA   
ATOM   1388  O   SER P  90     -27.285 -93.807 121.483  0.00 97.00      PROA   
ATOM   1389  N   SER P  91     -27.336 -95.327 119.820  0.00 97.00      PROA   
ATOM   1390  HN  SER P  91     -27.821 -95.740 119.056  0.00 97.00      PROA   
ATOM   1391  CA  SER P  91     -25.992 -95.815 120.081  0.00 97.00      PROA   
ATOM   1392  HA  SER P  91     -25.351 -94.943 120.076  0.00 97.00      PROA   
ATOM   1393  CB  SER P  91     -25.801 -96.543 121.441  0.00 97.00      PROA   
ATOM   1394  HB1 SER P  91     -25.053 -97.362 121.399  0.00 97.00      PROA   
ATOM   1395  HB2 SER P  91     -26.764 -96.987 121.773  0.00 97.00      PROA   
ATOM   1396  OG  SER P  91     -25.344 -95.613 122.418  0.00 97.00      PROA   
ATOM   1397  HG1 SER P  91     -26.019 -94.928 122.469  0.00 97.00      PROA   
ATOM   1398  C   SER P  91     -25.485 -96.652 118.936  0.00 97.00      PROA   
ATOM   1399  O   SER P  91     -26.243 -97.092 118.077  0.00 97.00      PROA   
ATOM   1400  N   ARG P  92     -24.146 -96.858 118.885  0.00 97.00      PROA   
ATOM   1401  HN  ARG P  92     -23.554 -96.488 119.598  0.00 97.00      PROA   
ATOM   1402  CA  ARG P  92     -23.475 -97.523 117.781  0.00 97.00      PROA   
ATOM   1403  HA  ARG P  92     -23.971 -97.251 116.857  0.00 97.00      PROA   
ATOM   1404  CB  ARG P  92     -21.984 -97.085 117.713  0.00 97.00      PROA   
ATOM   1405  HB1 ARG P  92     -21.586 -97.368 116.714  0.00 97.00      PROA   
ATOM   1406  HB2 ARG P  92     -21.390 -97.629 118.482  0.00 97.00      PROA   
ATOM   1407  CG  ARG P  92     -21.755 -95.574 117.954  0.00 97.00      PROA   
ATOM   1408  HG1 ARG P  92     -21.965 -95.344 119.022  0.00 97.00      PROA   
ATOM   1409  HG2 ARG P  92     -22.476 -94.982 117.347  0.00 97.00      PROA   
ATOM   1410  CD  ARG P  92     -20.317 -95.099 117.675  0.00 97.00      PROA   
ATOM   1411  HD1 ARG P  92     -19.575 -95.854 118.006  0.00 97.00      PROA   
ATOM   1412  HD2 ARG P  92     -20.102 -94.144 118.206  0.00 97.00      PROA   
ATOM   1413  NE  ARG P  92     -20.167 -94.903 116.198  0.00 97.00      PROA   
ATOM   1414  HE  ARG P  92     -19.976 -95.683 115.610  0.00 97.00      PROA   
ATOM   1415  CZ  ARG P  92     -20.579 -93.787 115.570  0.00 97.00      PROA   
ATOM   1416  NH1 ARG P  92     -20.901 -92.645 116.197  0.00 97.00      PROA   
ATOM   1417 HH11 ARG P  92     -20.438 -92.428 117.052  0.00 97.00      PROA   
ATOM   1418 HH12 ARG P  92     -21.169 -91.900 115.589  0.00 97.00      PROA   
ATOM   1419  NH2 ARG P  92     -20.603 -93.739 114.225  0.00 97.00      PROA   
ATOM   1420 HH21 ARG P  92     -20.149 -94.454 113.707  0.00 97.00      PROA   
ATOM   1421 HH22 ARG P  92     -20.666 -92.826 113.825  0.00 97.00      PROA   
ATOM   1422  C   ARG P  92     -23.540 -99.040 117.934  0.00 97.00      PROA   
ATOM   1423  O   ARG P  92     -23.377 -99.785 116.969  0.00 97.00      PROA   
ATOM   1424  N   VAL P  93     -23.811 -99.528 119.164  0.00 97.00      PROA   
ATOM   1425  HN  VAL P  93     -23.987 -98.913 119.924  0.00 97.00      PROA   
ATOM   1426  CA  VAL P  93     -23.916-100.931 119.488  0.00 97.00      PROA   
ATOM   1427  HA  VAL P  93     -24.269-101.462 118.617  0.00 97.00      PROA   
ATOM   1428  CB  VAL P  93     -22.633-101.590 120.022  0.00 97.00      PROA   
ATOM   1429  HB  VAL P  93     -22.872-102.627 120.359  0.00 97.00      PROA   
ATOM   1430  CG1 VAL P  93     -21.585-101.703 118.894  0.00 97.00      PROA   
ATOM   1431 HG11 VAL P  93     -21.259-100.694 118.566  0.00 97.00      PROA   
ATOM   1432 HG12 VAL P  93     -22.002-102.236 118.017  0.00 97.00      PROA   
ATOM   1433 HG13 VAL P  93     -20.689-102.252 119.255  0.00 97.00      PROA   
ATOM   1434  CG2 VAL P  93     -22.047-100.819 121.227  0.00 97.00      PROA   
ATOM   1435 HG21 VAL P  93     -22.758-100.793 122.077  0.00 97.00      PROA   
ATOM   1436 HG22 VAL P  93     -21.792 -99.776 120.943  0.00 97.00      PROA   
ATOM   1437 HG23 VAL P  93     -21.117-101.316 121.577  0.00 97.00      PROA   
ATOM   1438  C   VAL P  93     -25.001-101.018 120.528  0.00 97.00      PROA   
ATOM   1439  O   VAL P  93     -25.144-100.125 121.360  0.00 97.00      PROA   
ATOM   1440  N   LEU P  94     -25.808-102.103 120.465  0.00 97.00      PROA   
ATOM   1441  HN  LEU P  94     -25.698-102.781 119.745  0.00 97.00      PROA   
ATOM   1442  CA  LEU P  94     -26.846-102.423 121.415  0.00 97.00      PROA   
ATOM   1443  HA  LEU P  94     -26.563-102.067 122.398  0.00 97.00      PROA   
ATOM   1444  CB  LEU P  94     -28.268-101.904 121.050  0.00 97.00      PROA   
ATOM   1445  HB1 LEU P  94     -28.945-102.202 121.884  0.00 97.00      PROA   
ATOM   1446  HB2 LEU P  94     -28.642-102.391 120.124  0.00 97.00      PROA   
ATOM   1447  CG  LEU P  94     -28.425-100.370 120.891  0.00 97.00      PROA   
ATOM   1448  HG  LEU P  94     -27.703 -99.877 121.583  0.00 97.00      PROA   
ATOM   1449  CD1 LEU P  94     -28.158 -99.872 119.457  0.00 97.00      PROA   
ATOM   1450 HD11 LEU P  94     -28.914-100.295 118.761  0.00 97.00      PROA   
ATOM   1451 HD12 LEU P  94     -27.151-100.163 119.102  0.00 97.00      PROA   
ATOM   1452 HD13 LEU P  94     -28.227 -98.764 119.424  0.00 97.00      PROA   
ATOM   1453  CD2 LEU P  94     -29.834 -99.938 121.341  0.00 97.00      PROA   
ATOM   1454 HD21 LEU P  94     -29.986-100.193 122.410  0.00 97.00      PROA   
ATOM   1455 HD22 LEU P  94     -30.606-100.469 120.746  0.00 97.00      PROA   
ATOM   1456 HD23 LEU P  94     -29.970 -98.844 121.217  0.00 97.00      PROA   
ATOM   1457  C   LEU P  94     -26.893-103.936 121.442  0.00 97.00      PROA   
ATOM   1458  O   LEU P  94     -26.329-104.601 120.577  0.00 97.00      PROA   
ATOM   1459  N   THR P  95     -27.569-104.514 122.458  0.00 97.00      PROA   
ATOM   1460  HN  THR P  95     -27.908-103.954 123.215  0.00 97.00      PROA   
ATOM   1461  CA  THR P  95     -27.867-105.930 122.590  0.00 97.00      PROA   
ATOM   1462  HA  THR P  95     -27.214-106.487 121.936  0.00 97.00      PROA   
ATOM   1463  CB  THR P  95     -27.718-106.464 124.021  0.00 97.00      PROA   
ATOM   1464  HB  THR P  95     -28.664-106.363 124.603  0.00 97.00      PROA   
ATOM   1465  OG1 THR P  95     -26.731-105.740 124.740  0.00 97.00      PROA   
ATOM   1466  HG1 THR P  95     -27.143-104.885 124.912  0.00 97.00      PROA   
ATOM   1467  CG2 THR P  95     -27.267-107.930 124.002  0.00 97.00      PROA   
ATOM   1468 HG21 THR P  95     -26.276-108.016 123.510  0.00 97.00      PROA   
ATOM   1469 HG22 THR P  95     -27.993-108.567 123.462  0.00 97.00      PROA   
ATOM   1470 HG23 THR P  95     -27.173-108.303 125.045  0.00 97.00      PROA   
ATOM   1471  C   THR P  95     -29.306-106.109 122.139  0.00 97.00      PROA   
ATOM   1472  O   THR P  95     -30.070-105.154 122.047  0.00 97.00      PROA   
ATOM   1473  N   GLU P  96     -29.727-107.353 121.829  0.00 97.00      PROA   
ATOM   1474  HN  GLU P  96     -29.075-108.110 121.792  0.00 97.00      PROA   
ATOM   1475  CA  GLU P  96     -31.106-107.692 121.539  0.00 97.00      PROA   
ATOM   1476  HA  GLU P  96     -31.408-107.049 120.726  0.00 97.00      PROA   
ATOM   1477  CB  GLU P  96     -31.260-109.171 121.084  0.00 97.00      PROA   
ATOM   1478  HB1 GLU P  96     -30.546-109.357 120.249  0.00 97.00      PROA   
ATOM   1479  HB2 GLU P  96     -32.287-109.312 120.681  0.00 97.00      PROA   
ATOM   1480  CG  GLU P  96     -30.999-110.188 122.216  0.00 97.00      PROA   
ATOM   1481  HG1 GLU P  96     -31.600-109.934 123.111  0.00 97.00      PROA   
ATOM   1482  HG2 GLU P  96     -29.929-110.141 122.504  0.00 97.00      PROA   
ATOM   1483  CD  GLU P  96     -31.344-111.635 121.865  0.00 97.00      PROA   
ATOM   1484  OE1 GLU P  96     -32.183-111.880 120.960  0.00 97.00      PROA   
ATOM   1485  OE2 GLU P  96     -30.768-112.531 122.538  0.00 97.00      PROA   
ATOM   1486  C   GLU P  96     -32.027-107.406 122.725  0.00 97.00      PROA   
ATOM   1487  O   GLU P  96     -31.635-107.493 123.887  0.00 97.00      PROA   
ATOM   1488  N   GLY P  97     -33.289-107.020 122.446  0.00 97.00      PROA   
ATOM   1489  HN  GLY P  97     -33.577-106.940 121.491  0.00 97.00      PROA   
ATOM   1490  CA  GLY P  97     -34.281-106.714 123.463  0.00 97.00      PROA   
ATOM   1491  HA1 GLY P  97     -34.077-107.291 124.354  0.00 97.00      PROA   
ATOM   1492  HA2 GLY P  97     -35.249-106.943 123.046  0.00 97.00      PROA   
ATOM   1493  C   GLY P  97     -34.293-105.263 123.853  0.00 97.00      PROA   
ATOM   1494  O   GLY P  97     -35.326-104.750 124.277  0.00 97.00      PROA   
ATOM   1495  N   GLU P  98     -33.142-104.563 123.730  0.00 97.00      PROA   
ATOM   1496  HN  GLU P  98     -32.302-105.029 123.461  0.00 97.00      PROA   
ATOM   1497  CA  GLU P  98     -32.994-103.149 124.007  0.00 97.00      PROA   
ATOM   1498  HA  GLU P  98     -33.278-103.021 125.038  0.00 97.00      PROA   
ATOM   1499  CB  GLU P  98     -31.512-102.703 123.899  0.00 97.00      PROA   
ATOM   1500  HB1 GLU P  98     -31.457-101.595 123.990  0.00 97.00      PROA   
ATOM   1501  HB2 GLU P  98     -31.117-102.979 122.898  0.00 97.00      PROA   
ATOM   1502  CG  GLU P  98     -30.617-103.309 125.003  0.00 97.00      PROA   
ATOM   1503  HG1 GLU P  98     -30.582-104.417 124.914  0.00 97.00      PROA   
ATOM   1504  HG2 GLU P  98     -31.023-103.049 126.003  0.00 97.00      PROA   
ATOM   1505  CD  GLU P  98     -29.196-102.755 124.930  0.00 97.00      PROA   
ATOM   1506  OE1 GLU P  98     -28.251-103.574 124.947  0.00 97.00      PROA   
ATOM   1507  OE2 GLU P  98     -29.026-101.510 124.882  0.00 97.00      PROA   
ATOM   1508  C   GLU P  98     -33.851-102.244 123.119  0.00 97.00      PROA   
ATOM   1509  O   GLU P  98     -33.939-102.487 121.920  0.00 97.00      PROA   
ATOM   1510  N   PRO P  99     -34.491-101.188 123.613  0.00 97.00      PROA   
ATOM   1511  CD  PRO P  99     -34.850-101.032 125.023  0.00 97.00      PROA   
ATOM   1512  HD1 PRO P  99     -33.971-100.615 125.560  0.00 97.00      PROA   
ATOM   1513  HD2 PRO P  99     -35.162-101.998 125.479  0.00 97.00      PROA   
ATOM   1514  CA  PRO P  99     -35.020-100.099 122.798  0.00 97.00      PROA   
ATOM   1515  HA  PRO P  99     -35.770-100.529 122.153  0.00 97.00      PROA   
ATOM   1516  CB  PRO P  99     -35.631 -99.129 123.823  0.00 97.00      PROA   
ATOM   1517  HB1 PRO P  99     -36.505 -98.586 123.412  0.00 97.00      PROA   
ATOM   1518  HB2 PRO P  99     -34.873 -98.396 124.178  0.00 97.00      PROA   
ATOM   1519  CG  PRO P  99     -36.007-100.035 125.001  0.00 97.00      PROA   
ATOM   1520  HG1 PRO P  99     -36.116 -99.486 125.956  0.00 97.00      PROA   
ATOM   1521  HG2 PRO P  99     -36.951-100.577 124.768  0.00 97.00      PROA   
ATOM   1522  C   PRO P  99     -33.989 -99.401 121.919  0.00 97.00      PROA   
ATOM   1523  O   PRO P  99     -32.915 -99.064 122.411  0.00 97.00      PROA   
ATOM   1524  N   LEU P 100     -34.302 -99.140 120.631  0.00 97.00      PROA   
ATOM   1525  HN  LEU P 100     -35.168 -99.463 120.252  0.00 97.00      PROA   
ATOM   1526  CA  LEU P 100     -33.436 -98.359 119.766  0.00 97.00      PROA   
ATOM   1527  HA  LEU P 100     -32.657 -97.891 120.352  0.00 97.00      PROA   
ATOM   1528  CB  LEU P 100     -32.755 -99.246 118.689  0.00 97.00      PROA   
ATOM   1529  HB1 LEU P 100     -33.524 -99.896 118.222  0.00 97.00      PROA   
ATOM   1530  HB2 LEU P 100     -32.046 -99.920 119.217  0.00 97.00      PROA   
ATOM   1531  CG  LEU P 100     -31.986 -98.526 117.552  0.00 97.00      PROA   
ATOM   1532  HG  LEU P 100     -32.717 -97.944 116.944  0.00 97.00      PROA   
ATOM   1533  CD1 LEU P 100     -30.923 -97.544 118.073  0.00 97.00      PROA   
ATOM   1534 HD11 LEU P 100     -30.238 -98.063 118.774  0.00 97.00      PROA   
ATOM   1535 HD12 LEU P 100     -31.399 -96.695 118.602  0.00 97.00      PROA   
ATOM   1536 HD13 LEU P 100     -30.326 -97.141 117.229  0.00 97.00      PROA   
ATOM   1537  CD2 LEU P 100     -31.330 -99.557 116.614  0.00 97.00      PROA   
ATOM   1538 HD21 LEU P 100     -32.086-100.272 116.230  0.00 97.00      PROA   
ATOM   1539 HD22 LEU P 100     -30.550-100.127 117.162  0.00 97.00      PROA   
ATOM   1540 HD23 LEU P 100     -30.852 -99.046 115.752  0.00 97.00      PROA   
ATOM   1541  C   LEU P 100     -34.233 -97.241 119.139  0.00 97.00      PROA   
ATOM   1542  O   LEU P 100     -35.124 -97.477 118.332  0.00 97.00      PROA   
ATOM   1543  N   ALA P 101     -33.913 -95.971 119.481  0.00 97.00      PROA   
ATOM   1544  HN  ALA P 101     -33.212 -95.778 120.165  0.00 97.00      PROA   
ATOM   1545  CA  ALA P 101     -34.589 -94.811 118.940  0.00 97.00      PROA   
ATOM   1546  HA  ALA P 101     -35.512 -95.117 118.469  0.00 97.00      PROA   
ATOM   1547  CB  ALA P 101     -34.966 -93.814 120.052  0.00 97.00      PROA   
ATOM   1548  HB1 ALA P 101     -34.066 -93.435 120.578  0.00 97.00      PROA   
ATOM   1549  HB2 ALA P 101     -35.609 -94.325 120.803  0.00 97.00      PROA   
ATOM   1550  HB3 ALA P 101     -35.534 -92.954 119.643  0.00 97.00      PROA   
ATOM   1551  C   ALA P 101     -33.741 -94.135 117.874  0.00 97.00      PROA   
ATOM   1552  O   ALA P 101     -32.541 -93.921 118.027  0.00 97.00      PROA   
ATOM   1553  N   LEU P 102     -34.382 -93.811 116.730  0.00 97.00      PROA   
ATOM   1554  HN  LEU P 102     -35.334 -94.083 116.604  0.00 97.00      PROA   
ATOM   1555  CA  LEU P 102     -33.781 -93.186 115.573  0.00 97.00      PROA   
ATOM   1556  HA  LEU P 102     -32.750 -92.934 115.780  0.00 97.00      PROA   
ATOM   1557  CB  LEU P 102     -33.884 -94.098 114.320  0.00 97.00      PROA   
ATOM   1558  HB1 LEU P 102     -33.320 -93.642 113.478  0.00 97.00      PROA   
ATOM   1559  HB2 LEU P 102     -34.953 -94.172 114.017  0.00 97.00      PROA   
ATOM   1560  CG  LEU P 102     -33.392 -95.553 114.509  0.00 97.00      PROA   
ATOM   1561  HG  LEU P 102     -33.938 -96.013 115.367  0.00 97.00      PROA   
ATOM   1562  CD1 LEU P 102     -33.727 -96.393 113.266  0.00 97.00      PROA   
ATOM   1563 HD11 LEU P 102     -33.177 -95.999 112.385  0.00 97.00      PROA   
ATOM   1564 HD12 LEU P 102     -34.816 -96.359 113.051  0.00 97.00      PROA   
ATOM   1565 HD13 LEU P 102     -33.428 -97.449 113.433  0.00 97.00      PROA   
ATOM   1566  CD2 LEU P 102     -31.885 -95.622 114.801  0.00 97.00      PROA   
ATOM   1567 HD21 LEU P 102     -31.635 -95.037 115.709  0.00 97.00      PROA   
ATOM   1568 HD22 LEU P 102     -31.316 -95.212 113.941  0.00 97.00      PROA   
ATOM   1569 HD23 LEU P 102     -31.571 -96.676 114.959  0.00 97.00      PROA   
ATOM   1570  C   LEU P 102     -34.544 -91.916 115.261  0.00 97.00      PROA   
ATOM   1571  O   LEU P 102     -35.770 -91.903 115.289  0.00 97.00      PROA   
ATOM   1572  N   ARG P 103     -33.847 -90.802 114.938  0.00 97.00      PROA   
ATOM   1573  HN  ARG P 103     -32.853 -90.772 115.027  0.00 97.00      PROA   
ATOM   1574  CA  ARG P 103     -34.513 -89.627 114.415  0.00 97.00      PROA   
ATOM   1575  HA  ARG P 103     -35.504 -89.898 114.084  0.00 97.00      PROA   
ATOM   1576  CB  ARG P 103     -34.689 -88.502 115.470  0.00 97.00      PROA   
ATOM   1577  HB1 ARG P 103     -33.694 -88.172 115.840  0.00 97.00      PROA   
ATOM   1578  HB2 ARG P 103     -35.250 -88.916 116.337  0.00 97.00      PROA   
ATOM   1579  CG  ARG P 103     -35.447 -87.296 114.897  0.00 97.00      PROA   
ATOM   1580  HG1 ARG P 103     -36.452 -87.637 114.556  0.00 97.00      PROA   
ATOM   1581  HG2 ARG P 103     -34.885 -86.923 114.013  0.00 97.00      PROA   
ATOM   1582  CD  ARG P 103     -35.597 -86.086 115.811  0.00 97.00      PROA   
ATOM   1583  HD1 ARG P 103     -34.596 -85.695 116.094  0.00 97.00      PROA   
ATOM   1584  HD2 ARG P 103     -36.189 -86.307 116.723  0.00 97.00      PROA   
ATOM   1585  NE  ARG P 103     -36.346 -85.100 114.969  0.00 97.00      PROA   
ATOM   1586  HE  ARG P 103     -36.961 -85.434 114.258  0.00 97.00      PROA   
ATOM   1587  CZ  ARG P 103     -36.054 -83.797 114.882  0.00 97.00      PROA   
ATOM   1588  NH1 ARG P 103     -35.111 -83.174 115.593  0.00 97.00      PROA   
ATOM   1589 HH11 ARG P 103     -34.427 -83.689 116.093  0.00 97.00      PROA   
ATOM   1590 HH12 ARG P 103     -35.003 -82.201 115.372  0.00 97.00      PROA   
ATOM   1591  NH2 ARG P 103     -36.705 -83.042 113.982  0.00 97.00      PROA   
ATOM   1592 HH21 ARG P 103     -37.378 -83.466 113.378  0.00 97.00      PROA   
ATOM   1593 HH22 ARG P 103     -36.351 -82.119 113.841  0.00 97.00      PROA   
ATOM   1594  C   ARG P 103     -33.811 -89.064 113.195  0.00 97.00      PROA   
ATOM   1595  O   ARG P 103     -32.696 -88.566 113.265  0.00 97.00      PROA   
ATOM   1596  N   CYS P 104     -34.497 -89.052 112.031  0.00 97.00      PROA   
ATOM   1597  HN  CYS P 104     -35.361 -89.550 111.959  0.00 97.00      PROA   
ATOM   1598  CA  CYS P 104     -34.143 -88.230 110.887  0.00 97.00      PROA   
ATOM   1599  HA  CYS P 104     -33.089 -88.379 110.691  0.00 97.00      PROA   
ATOM   1600  CB  CYS P 104     -34.968 -88.641 109.642  0.00 97.00      PROA   
ATOM   1601  HB1 CYS P 104     -36.012 -88.272 109.733  0.00 97.00      PROA   
ATOM   1602  HB2 CYS P 104     -35.029 -89.753 109.634  0.00 97.00      PROA   
ATOM   1603  SG  CYS P 104     -34.229 -88.107 108.069  0.00 97.00      PROA   
ATOM   1604  C   CYS P 104     -34.376 -86.757 111.200  0.00 97.00      PROA   
ATOM   1605  O   CYS P 104     -35.425 -86.391 111.717  0.00 97.00      PROA   
ATOM   1606  N   HSD P 105     -33.391 -85.877 110.924  0.00 97.00      PROA   
ATOM   1607  HN  HSD P 105     -32.539 -86.177 110.502  0.00 97.00      PROA   
ATOM   1608  CA  HSD P 105     -33.370 -84.534 111.471  0.00 97.00      PROA   
ATOM   1609  HA  HSD P 105     -34.380 -84.167 111.605  0.00 97.00      PROA   
ATOM   1610  CB  HSD P 105     -32.671 -84.573 112.854  0.00 97.00      PROA   
ATOM   1611  HB1 HSD P 105     -31.915 -85.388 112.798  0.00 97.00      PROA   
ATOM   1612  HB2 HSD P 105     -33.410 -84.880 113.626  0.00 97.00      PROA   
ATOM   1613  ND1 HSD P 105     -32.485 -82.210 113.818  0.00 97.00      PROA   
ATOM   1614  HD1 HSD P 105     -33.398 -81.861 113.591  0.00 97.00      PROA   
ATOM   1615  CG  HSD P 105     -31.916 -83.374 113.348  0.00 97.00      PROA   
ATOM   1616  CE1 HSD P 105     -31.508 -81.528 114.463  0.00 97.00      PROA   
ATOM   1617  HE1 HSD P 105     -31.679 -80.565 114.944  0.00 97.00      PROA   
ATOM   1618  NE2 HSD P 105     -30.354 -82.163 114.432  0.00 97.00      PROA   
ATOM   1619  CD2 HSD P 105     -30.612 -83.322 113.724  0.00 97.00      PROA   
ATOM   1620  HD2 HSD P 105     -29.831 -84.058 113.581  0.00 97.00      PROA   
ATOM   1621  C   HSD P 105     -32.710 -83.602 110.485  0.00 97.00      PROA   
ATOM   1622  O   HSD P 105     -31.861 -84.014 109.700  0.00 97.00      PROA   
ATOM   1623  N   ALA P 106     -33.133 -82.317 110.461  0.00 97.00      PROA   
ATOM   1624  HN  ALA P 106     -33.743 -81.946 111.164  0.00 97.00      PROA   
ATOM   1625  CA  ALA P 106     -32.872 -81.417 109.362  0.00 97.00      PROA   
ATOM   1626  HA  ALA P 106     -32.308 -81.921 108.594  0.00 97.00      PROA   
ATOM   1627  CB  ALA P 106     -34.209 -80.922 108.774  0.00 97.00      PROA   
ATOM   1628  HB1 ALA P 106     -34.839 -80.485 109.578  0.00 97.00      PROA   
ATOM   1629  HB2 ALA P 106     -34.770 -81.783 108.348  0.00 97.00      PROA   
ATOM   1630  HB3 ALA P 106     -34.059 -80.171 107.973  0.00 97.00      PROA   
ATOM   1631  C   ALA P 106     -32.038 -80.252 109.824  0.00 97.00      PROA   
ATOM   1632  O   ALA P 106     -32.075 -79.868 110.990  0.00 97.00      PROA   
ATOM   1633  N   TRP P 107     -31.206 -79.680 108.917  0.00 97.00      PROA   
ATOM   1634  HN  TRP P 107     -31.112 -80.065 108.000  0.00 97.00      PROA   
ATOM   1635  CA  TRP P 107     -30.336 -78.567 109.254  0.00 97.00      PROA   
ATOM   1636  HA  TRP P 107     -29.782 -78.915 110.114  0.00 97.00      PROA   
ATOM   1637  CB  TRP P 107     -29.236 -78.281 108.184  0.00 97.00      PROA   
ATOM   1638  HB1 TRP P 107     -29.738 -78.194 107.194  0.00 97.00      PROA   
ATOM   1639  HB2 TRP P 107     -28.566 -79.167 108.142  0.00 97.00      PROA   
ATOM   1640  CG  TRP P 107     -28.405 -77.054 108.426  0.00 97.00      PROA   
ATOM   1641  CD1 TRP P 107     -28.286 -75.976 107.590  0.00 97.00      PROA   
ATOM   1642  HD1 TRP P 107     -28.608 -75.970 106.557  0.00 97.00      PROA   
ATOM   1643  NE1 TRP P 107     -27.732 -74.923 108.274  0.00 97.00      PROA   
ATOM   1644  HE1 TRP P 107     -27.426 -74.078 107.894  0.00 97.00      PROA   
ATOM   1645  CE2 TRP P 107     -27.485 -75.293 109.564  0.00 97.00      PROA   
ATOM   1646  CD2 TRP P 107     -27.849 -76.651 109.691  0.00 97.00      PROA   
ATOM   1647  CE3 TRP P 107     -27.661 -77.297 110.916  0.00 97.00      PROA   
ATOM   1648  HE3 TRP P 107     -27.885 -78.346 111.041  0.00 97.00      PROA   
ATOM   1649  CZ3 TRP P 107     -27.210 -76.552 112.007  0.00 97.00      PROA   
ATOM   1650  HZ3 TRP P 107     -27.094 -77.026 112.973  0.00 97.00      PROA   
ATOM   1651  CZ2 TRP P 107     -27.037 -74.551 110.648  0.00 97.00      PROA   
ATOM   1652  HZ2 TRP P 107     -26.812 -73.499 110.563  0.00 97.00      PROA   
ATOM   1653  CH2 TRP P 107     -26.924 -75.197 111.880  0.00 97.00      PROA   
ATOM   1654  HH2 TRP P 107     -26.606 -74.642 112.752  0.00 97.00      PROA   
ATOM   1655  C   TRP P 107     -31.074 -77.317 109.740  0.00 97.00      PROA   
ATOM   1656  O   TRP P 107     -31.756 -76.612 108.995  0.00 97.00      PROA   
ATOM   1657  N   LYS P 108     -30.927 -77.066 111.065  0.00 97.00      PROA   
ATOM   1658  HN  LYS P 108     -30.309 -77.652 111.582  0.00 97.00      PROA   
ATOM   1659  CA  LYS P 108     -31.583 -76.048 111.856  0.00 97.00      PROA   
ATOM   1660  HA  LYS P 108     -31.259 -76.239 112.866  0.00 97.00      PROA   
ATOM   1661  CB  LYS P 108     -31.113 -74.628 111.427  0.00 97.00      PROA   
ATOM   1662  HB1 LYS P 108     -31.590 -74.349 110.466  0.00 97.00      PROA   
ATOM   1663  HB2 LYS P 108     -30.016 -74.706 111.231  0.00 97.00      PROA   
ATOM   1664  CG  LYS P 108     -31.297 -73.509 112.473  0.00 97.00      PROA   
ATOM   1665  HG1 LYS P 108     -32.383 -73.332 112.627  0.00 97.00      PROA   
ATOM   1666  HG2 LYS P 108     -30.858 -72.574 112.057  0.00 97.00      PROA   
ATOM   1667  CD  LYS P 108     -30.638 -73.854 113.828  0.00 97.00      PROA   
ATOM   1668  HD1 LYS P 108     -29.632 -74.296 113.641  0.00 97.00      PROA   
ATOM   1669  HD2 LYS P 108     -31.262 -74.643 114.305  0.00 97.00      PROA   
ATOM   1670  CE  LYS P 108     -30.505 -72.715 114.856  0.00 97.00      PROA   
ATOM   1671  HE1 LYS P 108     -30.225 -73.139 115.848  0.00 97.00      PROA   
ATOM   1672  HE2 LYS P 108     -31.455 -72.157 114.978  0.00 97.00      PROA   
ATOM   1673  NZ  LYS P 108     -29.427 -71.764 114.488  0.00 97.00      PROA   
ATOM   1674  HZ1 LYS P 108     -28.579 -72.286 114.196  0.00 97.00      PROA   
ATOM   1675  HZ2 LYS P 108     -29.120 -71.243 115.329  0.00 97.00      PROA   
ATOM   1676  HZ3 LYS P 108     -29.725 -71.100 113.744  0.00 97.00      PROA   
ATOM   1677  C   LYS P 108     -33.094 -76.265 111.837  0.00 97.00      PROA   
ATOM   1678  O   LYS P 108     -33.874 -75.329 111.695  0.00 97.00      PROA   
ATOM   1679  N   ASP P 109     -33.497 -77.552 112.008  0.00 97.00      PROA   
ATOM   1680  HN  ASP P 109     -32.786 -78.229 112.183  0.00 97.00      PROA   
ATOM   1681  CA  ASP P 109     -34.794 -78.196 111.842  0.00 97.00      PROA   
ATOM   1682  HA  ASP P 109     -34.533 -79.020 111.200  0.00 97.00      PROA   
ATOM   1683  CB  ASP P 109     -35.335 -78.780 113.175  0.00 97.00      PROA   
ATOM   1684  HB1 ASP P 109     -36.432 -78.656 113.288  0.00 97.00      PROA   
ATOM   1685  HB2 ASP P 109     -34.847 -78.244 114.021  0.00 97.00      PROA   
ATOM   1686  CG  ASP P 109     -35.047 -80.267 113.349  0.00 97.00      PROA   
ATOM   1687  OD1 ASP P 109     -34.781 -80.999 112.364  0.00 97.00      PROA   
ATOM   1688  OD2 ASP P 109     -35.211 -80.706 114.511  0.00 97.00      PROA   
ATOM   1689  C   ASP P 109     -35.908 -77.510 111.069  0.00 97.00      PROA   
ATOM   1690  O   ASP P 109     -36.558 -76.577 111.537  0.00 97.00      PROA   
ATOM   1691  N   LYS P 110     -36.163 -78.026 109.844  0.00 97.00      PROA   
ATOM   1692  HN  LYS P 110     -35.677 -78.843 109.546  0.00 97.00      PROA   
ATOM   1693  CA  LYS P 110     -37.178 -77.550 108.933  0.00 97.00      PROA   
ATOM   1694  HA  LYS P 110     -37.789 -76.806 109.425  0.00 97.00      PROA   
ATOM   1695  CB  LYS P 110     -36.564 -76.986 107.620  0.00 97.00      PROA   
ATOM   1696  HB1 LYS P 110     -37.371 -76.539 107.000  0.00 97.00      PROA   
ATOM   1697  HB2 LYS P 110     -36.111 -77.820 107.038  0.00 97.00      PROA   
ATOM   1698  CG  LYS P 110     -35.454 -75.932 107.840  0.00 97.00      PROA   
ATOM   1699  HG1 LYS P 110     -35.100 -75.583 106.844  0.00 97.00      PROA   
ATOM   1700  HG2 LYS P 110     -34.587 -76.422 108.338  0.00 97.00      PROA   
ATOM   1701  CD  LYS P 110     -35.900 -74.727 108.693  0.00 97.00      PROA   
ATOM   1702  HD1 LYS P 110     -36.337 -75.103 109.639  0.00 97.00      PROA   
ATOM   1703  HD2 LYS P 110     -36.708 -74.169 108.174  0.00 97.00      PROA   
ATOM   1704  CE  LYS P 110     -34.765 -73.779 109.106  0.00 97.00      PROA   
ATOM   1705  HE1 LYS P 110     -33.950 -74.337 109.606  0.00 97.00      PROA   
ATOM   1706  HE2 LYS P 110     -35.144 -72.989 109.790  0.00 97.00      PROA   
ATOM   1707  NZ  LYS P 110     -34.160 -73.133 107.928  0.00 97.00      PROA   
ATOM   1708  HZ1 LYS P 110     -34.908 -72.724 107.334  0.00 97.00      PROA   
ATOM   1709  HZ2 LYS P 110     -33.643 -73.863 107.397  0.00 97.00      PROA   
ATOM   1710  HZ3 LYS P 110     -33.499 -72.391 108.235  0.00 97.00      PROA   
ATOM   1711  C   LYS P 110     -38.041 -78.756 108.638  0.00 97.00      PROA   
ATOM   1712  O   LYS P 110     -37.524 -79.864 108.522  0.00 97.00      PROA   
ATOM   1713  N   LEU P 111     -39.384 -78.575 108.556  0.00 97.00      PROA   
ATOM   1714  HN  LEU P 111     -39.782 -77.666 108.664  0.00 97.00      PROA   
ATOM   1715  CA  LEU P 111     -40.367 -79.645 108.518  0.00 97.00      PROA   
ATOM   1716  HA  LEU P 111     -40.102 -80.359 109.286  0.00 97.00      PROA   
ATOM   1717  CB  LEU P 111     -41.803 -79.111 108.810  0.00 97.00      PROA   
ATOM   1718  HB1 LEU P 111     -42.535 -79.939 108.667  0.00 97.00      PROA   
ATOM   1719  HB2 LEU P 111     -42.050 -78.314 108.075  0.00 97.00      PROA   
ATOM   1720  CG  LEU P 111     -42.078 -78.564 110.240  0.00 97.00      PROA   
ATOM   1721  HG  LEU P 111     -43.182 -78.392 110.287  0.00 97.00      PROA   
ATOM   1722  CD1 LEU P 111     -41.738 -79.591 111.335  0.00 97.00      PROA   
ATOM   1723 HD11 LEU P 111     -40.643 -79.769 111.372  0.00 97.00      PROA   
ATOM   1724 HD12 LEU P 111     -42.252 -80.555 111.138  0.00 97.00      PROA   
ATOM   1725 HD13 LEU P 111     -42.062 -79.211 112.327  0.00 97.00      PROA   
ATOM   1726  CD2 LEU P 111     -41.425 -77.202 110.546  0.00 97.00      PROA   
ATOM   1727 HD21 LEU P 111     -41.638 -76.474 109.736  0.00 97.00      PROA   
ATOM   1728 HD22 LEU P 111     -40.327 -77.309 110.665  0.00 97.00      PROA   
ATOM   1729 HD23 LEU P 111     -41.829 -76.798 111.499  0.00 97.00      PROA   
ATOM   1730  C   LEU P 111     -40.411 -80.427 107.209  0.00 97.00      PROA   
ATOM   1731  O   LEU P 111     -41.383 -80.359 106.459  0.00 97.00      PROA   
ATOM   1732  N   VAL P 112     -39.364 -81.238 106.928  0.00 97.00      PROA   
ATOM   1733  HN  VAL P 112     -38.529 -81.152 107.470  0.00 97.00      PROA   
ATOM   1734  CA  VAL P 112     -39.304 -82.150 105.800  0.00 97.00      PROA   
ATOM   1735  HA  VAL P 112     -39.417 -81.528 104.923  0.00 97.00      PROA   
ATOM   1736  CB  VAL P 112     -37.962 -82.872 105.649  0.00 97.00      PROA   
ATOM   1737  HB  VAL P 112     -38.017 -83.578 104.786  0.00 97.00      PROA   
ATOM   1738  CG1 VAL P 112     -36.883 -81.822 105.309  0.00 97.00      PROA   
ATOM   1739 HG11 VAL P 112     -36.726 -81.130 106.163  0.00 97.00      PROA   
ATOM   1740 HG12 VAL P 112     -37.191 -81.232 104.421  0.00 97.00      PROA   
ATOM   1741 HG13 VAL P 112     -35.917 -82.320 105.081  0.00 97.00      PROA   
ATOM   1742  CG2 VAL P 112     -37.587 -83.679 106.913  0.00 97.00      PROA   
ATOM   1743 HG21 VAL P 112     -38.373 -84.419 107.163  0.00 97.00      PROA   
ATOM   1744 HG22 VAL P 112     -37.439 -83.008 107.785  0.00 97.00      PROA   
ATOM   1745 HG23 VAL P 112     -36.637 -84.231 106.740  0.00 97.00      PROA   
ATOM   1746  C   VAL P 112     -40.452 -83.147 105.757  0.00 97.00      PROA   
ATOM   1747  O   VAL P 112     -40.903 -83.679 106.771  0.00 97.00      PROA   
ATOM   1748  N   TYR P 113     -40.956 -83.381 104.528  0.00 97.00      PROA   
ATOM   1749  HN  TYR P 113     -40.555 -82.927 103.735  0.00 97.00      PROA   
ATOM   1750  CA  TYR P 113     -42.093 -84.221 104.242  0.00 97.00      PROA   
ATOM   1751  HA  TYR P 113     -42.500 -84.581 105.174  0.00 97.00      PROA   
ATOM   1752  CB  TYR P 113     -43.255 -83.472 103.514  0.00 97.00      PROA   
ATOM   1753  HB1 TYR P 113     -43.704 -82.758 104.240  0.00 97.00      PROA   
ATOM   1754  HB2 TYR P 113     -44.056 -84.175 103.205  0.00 97.00      PROA   
ATOM   1755  CG  TYR P 113     -42.817 -82.655 102.316  0.00 97.00      PROA   
ATOM   1756  CD1 TYR P 113     -42.253 -81.376 102.486  0.00 97.00      PROA   
ATOM   1757  HD1 TYR P 113     -42.094 -80.989 103.482  0.00 97.00      PROA   
ATOM   1758  CE1 TYR P 113     -41.878 -80.606 101.380  0.00 97.00      PROA   
ATOM   1759  HE1 TYR P 113     -41.424 -79.637 101.528  0.00 97.00      PROA   
ATOM   1760  CZ  TYR P 113     -42.105 -81.087 100.085  0.00 97.00      PROA   
ATOM   1761  OH  TYR P 113     -41.706 -80.324  98.972  0.00 97.00      PROA   
ATOM   1762  HH  TYR P 113     -40.947 -79.801  99.249  0.00 97.00      PROA   
ATOM   1763  CD2 TYR P 113     -43.059 -83.114 101.009  0.00 97.00      PROA   
ATOM   1764  HD2 TYR P 113     -43.519 -84.077 100.858  0.00 97.00      PROA   
ATOM   1765  CE2 TYR P 113     -42.709 -82.334  99.898  0.00 97.00      PROA   
ATOM   1766  HE2 TYR P 113     -42.882 -82.705  98.898  0.00 97.00      PROA   
ATOM   1767  C   TYR P 113     -41.604 -85.446 103.505  0.00 97.00      PROA   
ATOM   1768  O   TYR P 113     -40.487 -85.481 103.008  0.00 97.00      PROA   
ATOM   1769  N   ASN P 114     -42.416 -86.523 103.479  0.00 97.00      PROA   
ATOM   1770  HN  ASN P 114     -43.311 -86.453 103.917  0.00 97.00      PROA   
ATOM   1771  CA  ASN P 114     -42.093 -87.801 102.861  0.00 97.00      PROA   
ATOM   1772  HA  ASN P 114     -42.903 -88.454 103.143  0.00 97.00      PROA   
ATOM   1773  CB  ASN P 114     -42.015 -87.732 101.304  0.00 97.00      PROA   
ATOM   1774  HB1 ASN P 114     -41.794 -88.732 100.875  0.00 97.00      PROA   
ATOM   1775  HB2 ASN P 114     -41.203 -87.037 101.003  0.00 97.00      PROA   
ATOM   1776  CG  ASN P 114     -43.310 -87.222 100.659  0.00 97.00      PROA   
ATOM   1777  OD1 ASN P 114     -43.276 -86.360  99.774  0.00 97.00      PROA   
ATOM   1778  ND2 ASN P 114     -44.482 -87.751 101.099  0.00 97.00      PROA   
ATOM   1779 HD21 ASN P 114     -45.317 -87.445 100.645  0.00 97.00      PROA   
ATOM   1780 HD22 ASN P 114     -44.482 -88.479 101.783  0.00 97.00      PROA   
ATOM   1781  C   ASN P 114     -40.841 -88.465 103.422  0.00 97.00      PROA   
ATOM   1782  O   ASN P 114     -39.929 -88.846 102.689  0.00 97.00      PROA   
ATOM   1783  N   VAL P 115     -40.781 -88.622 104.762  0.00 97.00      PROA   
ATOM   1784  HN  VAL P 115     -41.573 -88.396 105.325  0.00 97.00      PROA   
ATOM   1785  CA  VAL P 115     -39.626 -89.142 105.462  0.00 97.00      PROA   
ATOM   1786  HA  VAL P 115     -38.753 -88.766 104.952  0.00 97.00      PROA   
ATOM   1787  CB  VAL P 115     -39.530 -88.638 106.899  0.00 97.00      PROA   
ATOM   1788  HB  VAL P 115     -40.450 -88.917 107.461  0.00 97.00      PROA   
ATOM   1789  CG1 VAL P 115     -38.299 -89.236 107.619  0.00 97.00      PROA   
ATOM   1790 HG11 VAL P 115     -37.376 -89.025 107.038  0.00 97.00      PROA   
ATOM   1791 HG12 VAL P 115     -38.395 -90.333 107.748  0.00 97.00      PROA   
ATOM   1792 HG13 VAL P 115     -38.189 -88.781 108.626  0.00 97.00      PROA   
ATOM   1793  CG2 VAL P 115     -39.424 -87.098 106.855  0.00 97.00      PROA   
ATOM   1794 HG21 VAL P 115     -40.357 -86.638 106.470  0.00 97.00      PROA   
ATOM   1795 HG22 VAL P 115     -38.580 -86.790 106.202  0.00 97.00      PROA   
ATOM   1796 HG23 VAL P 115     -39.237 -86.696 107.873  0.00 97.00      PROA   
ATOM   1797  C   VAL P 115     -39.571 -90.657 105.388  0.00 97.00      PROA   
ATOM   1798  O   VAL P 115     -40.485 -91.361 105.801  0.00 97.00      PROA   
ATOM   1799  N   LEU P 116     -38.456 -91.183 104.847  0.00 97.00      PROA   
ATOM   1800  HN  LEU P 116     -37.754 -90.565 104.499  0.00 97.00      PROA   
ATOM   1801  CA  LEU P 116     -38.204 -92.593 104.661  0.00 97.00      PROA   
ATOM   1802  HA  LEU P 116     -39.062 -93.172 104.966  0.00 97.00      PROA   
ATOM   1803  CB  LEU P 116     -37.842 -92.910 103.187  0.00 97.00      PROA   
ATOM   1804  HB1 LEU P 116     -37.430 -93.939 103.089  0.00 97.00      PROA   
ATOM   1805  HB2 LEU P 116     -37.051 -92.196 102.869  0.00 97.00      PROA   
ATOM   1806  CG  LEU P 116     -39.018 -92.791 102.192  0.00 97.00      PROA   
ATOM   1807  HG  LEU P 116     -39.567 -91.842 102.398  0.00 97.00      PROA   
ATOM   1808  CD1 LEU P 116     -38.505 -92.727 100.742  0.00 97.00      PROA   
ATOM   1809 HD11 LEU P 116     -37.948 -93.657 100.495  0.00 97.00      PROA   
ATOM   1810 HD12 LEU P 116     -37.828 -91.859 100.608  0.00 97.00      PROA   
ATOM   1811 HD13 LEU P 116     -39.358 -92.627 100.038  0.00 97.00      PROA   
ATOM   1812  CD2 LEU P 116     -39.992 -93.969 102.354  0.00 97.00      PROA   
ATOM   1813 HD21 LEU P 116     -40.377 -94.015 103.392  0.00 97.00      PROA   
ATOM   1814 HD22 LEU P 116     -39.474 -94.925 102.127  0.00 97.00      PROA   
ATOM   1815 HD23 LEU P 116     -40.850 -93.860 101.658  0.00 97.00      PROA   
ATOM   1816  C   LEU P 116     -37.029 -93.008 105.510  0.00 97.00      PROA   
ATOM   1817  O   LEU P 116     -35.956 -92.423 105.432  0.00 97.00      PROA   
ATOM   1818  N   TYR P 117     -37.209 -94.065 106.330  0.00 97.00      PROA   
ATOM   1819  HN  TYR P 117     -38.121 -94.459 106.435  0.00 97.00      PROA   
ATOM   1820  CA  TYR P 117     -36.144 -94.726 107.058  0.00 97.00      PROA   
ATOM   1821  HA  TYR P 117     -35.285 -94.071 107.113  0.00 97.00      PROA   
ATOM   1822  CB  TYR P 117     -36.552 -95.126 108.501  0.00 97.00      PROA   
ATOM   1823  HB1 TYR P 117     -35.812 -95.826 108.945  0.00 97.00      PROA   
ATOM   1824  HB2 TYR P 117     -37.544 -95.628 108.494  0.00 97.00      PROA   
ATOM   1825  CG  TYR P 117     -36.633 -93.911 109.398  0.00 97.00      PROA   
ATOM   1826  CD1 TYR P 117     -35.580 -93.623 110.287  0.00 97.00      PROA   
ATOM   1827  HD1 TYR P 117     -34.698 -94.247 110.297  0.00 97.00      PROA   
ATOM   1828  CE1 TYR P 117     -35.665 -92.542 111.171  0.00 97.00      PROA   
ATOM   1829  HE1 TYR P 117     -34.855 -92.335 111.856  0.00 97.00      PROA   
ATOM   1830  CZ  TYR P 117     -36.807 -91.739 111.179  0.00 97.00      PROA   
ATOM   1831  OH  TYR P 117     -36.878 -90.671 112.087  0.00 97.00      PROA   
ATOM   1832  HH  TYR P 117     -37.775 -90.324 112.090  0.00 97.00      PROA   
ATOM   1833  CD2 TYR P 117     -37.780 -93.094 109.423  0.00 97.00      PROA   
ATOM   1834  HD2 TYR P 117     -38.602 -93.307 108.756  0.00 97.00      PROA   
ATOM   1835  CE2 TYR P 117     -37.865 -92.007 110.304  0.00 97.00      PROA   
ATOM   1836  HE2 TYR P 117     -38.745 -91.380 110.312  0.00 97.00      PROA   
ATOM   1837  C   TYR P 117     -35.710 -95.964 106.301  0.00 97.00      PROA   
ATOM   1838  O   TYR P 117     -36.537 -96.770 105.887  0.00 97.00      PROA   
ATOM   1839  N   TYR P 118     -34.381 -96.125 106.099  0.00 97.00      PROA   
ATOM   1840  HN  TYR P 118     -33.740 -95.441 106.444  0.00 97.00      PROA   
ATOM   1841  CA  TYR P 118     -33.769 -97.176 105.313  0.00 97.00      PROA   
ATOM   1842  HA  TYR P 118     -34.532 -97.830 104.931  0.00 97.00      PROA   
ATOM   1843  CB  TYR P 118     -32.851 -96.671 104.148  0.00 97.00      PROA   
ATOM   1844  HB1 TYR P 118     -32.426 -97.545 103.607  0.00 97.00      PROA   
ATOM   1845  HB2 TYR P 118     -32.007 -96.093 104.579  0.00 97.00      PROA   
ATOM   1846  CG  TYR P 118     -33.508 -95.761 103.126  0.00 97.00      PROA   
ATOM   1847  CD1 TYR P 118     -33.923 -94.465 103.474  0.00 97.00      PROA   
ATOM   1848  HD1 TYR P 118     -33.857 -94.134 104.495  0.00 97.00      PROA   
ATOM   1849  CE1 TYR P 118     -34.392 -93.571 102.509  0.00 97.00      PROA   
ATOM   1850  HE1 TYR P 118     -34.700 -92.586 102.818  0.00 97.00      PROA   
ATOM   1851  CZ  TYR P 118     -34.435 -93.945 101.163  0.00 97.00      PROA   
ATOM   1852  OH  TYR P 118     -34.871 -93.012 100.201  0.00 97.00      PROA   
ATOM   1853  HH  TYR P 118     -35.098 -92.209 100.685  0.00 97.00      PROA   
ATOM   1854  CD2 TYR P 118     -33.554 -96.123 101.764  0.00 97.00      PROA   
ATOM   1855  HD2 TYR P 118     -33.200 -97.095 101.460  0.00 97.00      PROA   
ATOM   1856  CE2 TYR P 118     -34.017 -95.227 100.788  0.00 97.00      PROA   
ATOM   1857  HE2 TYR P 118     -34.033 -95.521  99.749  0.00 97.00      PROA   
ATOM   1858  C   TYR P 118     -32.881 -97.995 106.222  0.00 97.00      PROA   
ATOM   1859  O   TYR P 118     -32.266 -97.470 107.146  0.00 97.00      PROA   
ATOM   1860  N   ARG P 119     -32.795 -99.320 105.965  0.00 97.00      PROA   
ATOM   1861  HN  ARG P 119     -33.348 -99.729 105.241  0.00 97.00      PROA   
ATOM   1862  CA  ARG P 119     -31.823-100.194 106.578  0.00 97.00      PROA   
ATOM   1863  HA  ARG P 119     -31.007 -99.590 106.940  0.00 97.00      PROA   
ATOM   1864  CB  ARG P 119     -32.361-101.005 107.787  0.00 97.00      PROA   
ATOM   1865  HB1 ARG P 119     -33.349-101.441 107.518  0.00 97.00      PROA   
ATOM   1866  HB2 ARG P 119     -32.519-100.280 108.617  0.00 97.00      PROA   
ATOM   1867  CG  ARG P 119     -31.411-102.131 108.250  0.00 97.00      PROA   
ATOM   1868  HG1 ARG P 119     -30.380-101.710 108.269  0.00 97.00      PROA   
ATOM   1869  HG2 ARG P 119     -31.422-102.964 107.514  0.00 97.00      PROA   
ATOM   1870  CD  ARG P 119     -31.656-102.703 109.651  0.00 97.00      PROA   
ATOM   1871  HD1 ARG P 119     -31.768-101.906 110.406  0.00 97.00      PROA   
ATOM   1872  HD2 ARG P 119     -30.787-103.327 109.947  0.00 97.00      PROA   
ATOM   1873  NE  ARG P 119     -32.841-103.612 109.654  0.00 97.00      PROA   
ATOM   1874  HE  ARG P 119     -32.679-104.596 109.642  0.00 97.00      PROA   
ATOM   1875  CZ  ARG P 119     -34.071-103.249 110.074  0.00 97.00      PROA   
ATOM   1876  NH1 ARG P 119     -34.480-101.982 110.126  0.00 97.00      PROA   
ATOM   1877 HH11 ARG P 119     -33.871-101.295 109.745  0.00 97.00      PROA   
ATOM   1878 HH12 ARG P 119     -35.447-101.806 110.289  0.00 97.00      PROA   
ATOM   1879  NH2 ARG P 119     -34.887-104.230 110.486  0.00 97.00      PROA   
ATOM   1880 HH21 ARG P 119     -34.461-105.128 110.584  0.00 97.00      PROA   
ATOM   1881 HH22 ARG P 119     -35.649-104.004 111.090  0.00 97.00      PROA   
ATOM   1882  C   ARG P 119     -31.248-101.111 105.524  0.00 97.00      PROA   
ATOM   1883  O   ARG P 119     -31.982-101.805 104.824  0.00 97.00      PROA   
ATOM   1884  N   ASN P 120     -29.898-101.130 105.395  0.00 97.00      PROA   
ATOM   1885  HN  ASN P 120     -29.342-100.567 106.007  0.00 97.00      PROA   
ATOM   1886  CA  ASN P 120     -29.149-101.989 104.489  0.00 97.00      PROA   
ATOM   1887  HA  ASN P 120     -28.121-101.662 104.550  0.00 97.00      PROA   
ATOM   1888  CB  ASN P 120     -29.198-103.485 104.915  0.00 97.00      PROA   
ATOM   1889  HB1 ASN P 120     -28.589-104.108 104.227  0.00 97.00      PROA   
ATOM   1890  HB2 ASN P 120     -30.248-103.847 104.897  0.00 97.00      PROA   
ATOM   1891  CG  ASN P 120     -28.613-103.635 106.326  0.00 97.00      PROA   
ATOM   1892  OD1 ASN P 120     -27.775-102.839 106.753  0.00 97.00      PROA   
ATOM   1893  ND2 ASN P 120     -29.091-104.659 107.085  0.00 97.00      PROA   
ATOM   1894 HD21 ASN P 120     -28.765-104.746 108.026  0.00 97.00      PROA   
ATOM   1895 HD22 ASN P 120     -29.730-105.316 106.689  0.00 97.00      PROA   
ATOM   1896  C   ASN P 120     -29.551-101.800 103.034  0.00 97.00      PROA   
ATOM   1897  O   ASN P 120     -29.810-102.759 102.309  0.00 97.00      PROA   
ATOM   1898  N   GLY P 121     -29.624-100.524 102.584  0.00 97.00      PROA   
ATOM   1899  HN  GLY P 121     -29.379 -99.776 103.196  0.00 97.00      PROA   
ATOM   1900  CA  GLY P 121     -30.033-100.151 101.238  0.00 97.00      PROA   
ATOM   1901  HA1 GLY P 121     -29.733-100.923 100.542  0.00 97.00      PROA   
ATOM   1902  HA2 GLY P 121     -29.571 -99.200 101.017  0.00 97.00      PROA   
ATOM   1903  C   GLY P 121     -31.521 -99.955 101.094  0.00 97.00      PROA   
ATOM   1904  O   GLY P 121     -31.959 -99.051 100.387  0.00 97.00      PROA   
ATOM   1905  N   LYS P 122     -32.347-100.800 101.742  0.00 97.00      PROA   
ATOM   1906  HN  LYS P 122     -31.973-101.522 102.322  0.00 97.00      PROA   
ATOM   1907  CA  LYS P 122     -33.784-100.778 101.557  0.00 97.00      PROA   
ATOM   1908  HA  LYS P 122     -33.990-100.395 100.567  0.00 97.00      PROA   
ATOM   1909  CB  LYS P 122     -34.393-102.207 101.584  0.00 97.00      PROA   
ATOM   1910  HB1 LYS P 122     -33.957-102.761 102.446  0.00 97.00      PROA   
ATOM   1911  HB2 LYS P 122     -34.081-102.733 100.656  0.00 97.00      PROA   
ATOM   1912  CG  LYS P 122     -35.925-102.228 101.719  0.00 97.00      PROA   
ATOM   1913  HG1 LYS P 122     -36.356-101.488 101.006  0.00 97.00      PROA   
ATOM   1914  HG2 LYS P 122     -36.191-101.910 102.753  0.00 97.00      PROA   
ATOM   1915  CD  LYS P 122     -36.605-103.577 101.467  0.00 97.00      PROA   
ATOM   1916  HD1 LYS P 122     -36.185-104.329 102.172  0.00 97.00      PROA   
ATOM   1917  HD2 LYS P 122     -36.375-103.904 100.428  0.00 97.00      PROA   
ATOM   1918  CE  LYS P 122     -38.123-103.451 101.667  0.00 97.00      PROA   
ATOM   1919  HE1 LYS P 122     -38.538-102.676 100.986  0.00 97.00      PROA   
ATOM   1920  HE2 LYS P 122     -38.351-103.161 102.715  0.00 97.00      PROA   
ATOM   1921  NZ  LYS P 122     -38.815-104.727 101.381  0.00 97.00      PROA   
ATOM   1922  HZ1 LYS P 122     -38.436-105.471 102.000  0.00 97.00      PROA   
ATOM   1923  HZ2 LYS P 122     -38.658-104.988 100.387  0.00 97.00      PROA   
ATOM   1924  HZ3 LYS P 122     -39.835-104.617 101.555  0.00 97.00      PROA   
ATOM   1925  C   LYS P 122     -34.528 -99.872 102.521  0.00 97.00      PROA   
ATOM   1926  O   LYS P 122     -34.386 -99.978 103.733  0.00 97.00      PROA   
ATOM   1927  N   ALA P 123     -35.407 -98.985 101.990  0.00 97.00      PROA   
ATOM   1928  HN  ALA P 123     -35.438 -98.828 101.006  0.00 97.00      PROA   
ATOM   1929  CA  ALA P 123     -36.421 -98.290 102.762  0.00 97.00      PROA   
ATOM   1930  HA  ALA P 123     -35.927 -97.742 103.545  0.00 97.00      PROA   
ATOM   1931  CB  ALA P 123     -37.170 -97.263 101.891  0.00 97.00      PROA   
ATOM   1932  HB1 ALA P 123     -37.707 -97.765 101.059  0.00 97.00      PROA   
ATOM   1933  HB2 ALA P 123     -36.446 -96.545 101.449  0.00 97.00      PROA   
ATOM   1934  HB3 ALA P 123     -37.899 -96.684 102.495  0.00 97.00      PROA   
ATOM   1935  C   ALA P 123     -37.420 -99.249 103.402  0.00 97.00      PROA   
ATOM   1936  O   ALA P 123     -37.979-100.118 102.734  0.00 97.00      PROA   
ATOM   1937  N   PHE P 124     -37.664 -99.115 104.728  0.00 97.00      PROA   
ATOM   1938  HN  PHE P 124     -37.192 -98.413 105.259  0.00 97.00      PROA   
ATOM   1939  CA  PHE P 124     -38.521-100.037 105.451  0.00 97.00      PROA   
ATOM   1940  HA  PHE P 124     -39.027-100.691 104.755  0.00 97.00      PROA   
ATOM   1941  CB  PHE P 124     -37.704-100.943 106.433  0.00 97.00      PROA   
ATOM   1942  HB1 PHE P 124     -36.845-101.382 105.879  0.00 97.00      PROA   
ATOM   1943  HB2 PHE P 124     -38.349-101.783 106.771  0.00 97.00      PROA   
ATOM   1944  CG  PHE P 124     -37.159-100.242 107.662  0.00 97.00      PROA   
ATOM   1945  CD1 PHE P 124     -35.974 -99.492 107.598  0.00 97.00      PROA   
ATOM   1946  HD1 PHE P 124     -35.465 -99.397 106.651  0.00 97.00      PROA   
ATOM   1947  CE1 PHE P 124     -35.468 -98.849 108.735  0.00 97.00      PROA   
ATOM   1948  HE1 PHE P 124     -34.567 -98.258 108.667  0.00 97.00      PROA   
ATOM   1949  CZ  PHE P 124     -36.140 -98.965 109.958  0.00 97.00      PROA   
ATOM   1950  HZ  PHE P 124     -35.765 -98.454 110.833  0.00 97.00      PROA   
ATOM   1951  CD2 PHE P 124     -37.808-100.372 108.904  0.00 97.00      PROA   
ATOM   1952  HD2 PHE P 124     -38.717-100.951 108.972  0.00 97.00      PROA   
ATOM   1953  CE2 PHE P 124     -37.306 -99.735 110.045  0.00 97.00      PROA   
ATOM   1954  HE2 PHE P 124     -37.826 -99.823 110.988  0.00 97.00      PROA   
ATOM   1955  C   PHE P 124     -39.622 -99.299 106.185  0.00 97.00      PROA   
ATOM   1956  O   PHE P 124     -40.598 -99.929 106.591  0.00 97.00      PROA   
ATOM   1957  N   LYS P 125     -39.532 -97.958 106.361  0.00 97.00      PROA   
ATOM   1958  HN  LYS P 125     -38.735 -97.440 106.063  0.00 97.00      PROA   
ATOM   1959  CA  LYS P 125     -40.588 -97.266 107.076  0.00 97.00      PROA   
ATOM   1960  HA  LYS P 125     -41.520 -97.776 106.874  0.00 97.00      PROA   
ATOM   1961  CB  LYS P 125     -40.333 -97.307 108.605  0.00 97.00      PROA   
ATOM   1962  HB1 LYS P 125     -40.049 -96.318 109.015  0.00 97.00      PROA   
ATOM   1963  HB2 LYS P 125     -39.451 -97.967 108.775  0.00 97.00      PROA   
ATOM   1964  CG  LYS P 125     -41.496 -97.938 109.394  0.00 97.00      PROA   
ATOM   1965  HG1 LYS P 125     -41.182 -98.069 110.454  0.00 97.00      PROA   
ATOM   1966  HG2 LYS P 125     -41.698 -98.951 108.981  0.00 97.00      PROA   
ATOM   1967  CD  LYS P 125     -42.797 -97.120 109.355  0.00 97.00      PROA   
ATOM   1968  HD1 LYS P 125     -43.563 -97.658 109.958  0.00 97.00      PROA   
ATOM   1969  HD2 LYS P 125     -43.169 -97.070 108.307  0.00 97.00      PROA   
ATOM   1970  CE  LYS P 125     -42.616 -95.703 109.906  0.00 97.00      PROA   
ATOM   1971  HE1 LYS P 125     -41.889 -95.125 109.295  0.00 97.00      PROA   
ATOM   1972  HE2 LYS P 125     -42.256 -95.743 110.955  0.00 97.00      PROA   
ATOM   1973  NZ  LYS P 125     -43.889 -94.955 109.887  0.00 97.00      PROA   
ATOM   1974  HZ1 LYS P 125     -44.670 -95.532 110.251  0.00 97.00      PROA   
ATOM   1975  HZ2 LYS P 125     -44.090 -94.668 108.904  0.00 97.00      PROA   
ATOM   1976  HZ3 LYS P 125     -43.782 -94.090 110.457  0.00 97.00      PROA   
ATOM   1977  C   LYS P 125     -40.789 -95.844 106.591  0.00 97.00      PROA   
ATOM   1978  O   LYS P 125     -39.908 -94.997 106.689  0.00 97.00      PROA   
ATOM   1979  N   PHE P 126     -42.011 -95.556 106.085  0.00 97.00      PROA   
ATOM   1980  HN  PHE P 126     -42.671 -96.293 105.960  0.00 97.00      PROA   
ATOM   1981  CA  PHE P 126     -42.440 -94.268 105.577  0.00 97.00      PROA   
ATOM   1982  HA  PHE P 126     -41.565 -93.681 105.337  0.00 97.00      PROA   
ATOM   1983  CB  PHE P 126     -43.240 -94.502 104.256  0.00 97.00      PROA   
ATOM   1984  HB1 PHE P 126     -44.013 -95.282 104.437  0.00 97.00      PROA   
ATOM   1985  HB2 PHE P 126     -42.553 -94.896 103.478  0.00 97.00      PROA   
ATOM   1986  CG  PHE P 126     -43.924 -93.281 103.693  0.00 97.00      PROA   
ATOM   1987  CD1 PHE P 126     -43.164 -92.230 103.155  0.00 97.00      PROA   
ATOM   1988  HD1 PHE P 126     -42.086 -92.279 103.174  0.00 97.00      PROA   
ATOM   1989  CE1 PHE P 126     -43.793 -91.121 102.581  0.00 97.00      PROA   
ATOM   1990  HE1 PHE P 126     -43.191 -90.343 102.139  0.00 97.00      PROA   
ATOM   1991  CZ  PHE P 126     -45.191 -91.038 102.562  0.00 97.00      PROA   
ATOM   1992  HZ  PHE P 126     -45.685 -90.186 102.121  0.00 97.00      PROA   
ATOM   1993  CD2 PHE P 126     -45.328 -93.196 103.654  0.00 97.00      PROA   
ATOM   1994  HD2 PHE P 126     -45.928 -94.004 104.046  0.00 97.00      PROA   
ATOM   1995  CE2 PHE P 126     -45.958 -92.076 103.102  0.00 97.00      PROA   
ATOM   1996  HE2 PHE P 126     -47.036 -92.022 103.070  0.00 97.00      PROA   
ATOM   1997  C   PHE P 126     -43.251 -93.464 106.593  0.00 97.00      PROA   
ATOM   1998  O   PHE P 126     -44.058 -94.012 107.332  0.00 97.00      PROA   
ATOM   1999  N   PHE P 127     -43.066 -92.121 106.613  0.00 97.00      PROA   
ATOM   2000  HN  PHE P 127     -42.322 -91.720 106.082  0.00 97.00      PROA   
ATOM   2001  CA  PHE P 127     -43.912 -91.162 107.303  0.00 97.00      PROA   
ATOM   2002  HA  PHE P 127     -44.861 -91.622 107.541  0.00 97.00      PROA   
ATOM   2003  CB  PHE P 127     -43.260 -90.545 108.571  0.00 97.00      PROA   
ATOM   2004  HB1 PHE P 127     -43.909 -89.752 109.002  0.00 97.00      PROA   
ATOM   2005  HB2 PHE P 127     -42.291 -90.071 108.299  0.00 97.00      PROA   
ATOM   2006  CG  PHE P 127     -42.988 -91.540 109.668  0.00 97.00      PROA   
ATOM   2007  CD1 PHE P 127     -43.936 -91.745 110.689  0.00 97.00      PROA   
ATOM   2008  HD1 PHE P 127     -44.901 -91.262 110.627  0.00 97.00      PROA   
ATOM   2009  CE1 PHE P 127     -43.611 -92.492 111.829  0.00 97.00      PROA   
ATOM   2010  HE1 PHE P 127     -44.328 -92.603 112.629  0.00 97.00      PROA   
ATOM   2011  CZ  PHE P 127     -42.331 -93.045 111.957  0.00 97.00      PROA   
ATOM   2012  HZ  PHE P 127     -42.068 -93.597 112.847  0.00 97.00      PROA   
ATOM   2013  CD2 PHE P 127     -41.709 -92.109 109.808  0.00 97.00      PROA   
ATOM   2014  HD2 PHE P 127     -40.958 -91.918 109.054  0.00 97.00      PROA   
ATOM   2015  CE2 PHE P 127     -41.379 -92.852 110.949  0.00 97.00      PROA   
ATOM   2016  HE2 PHE P 127     -40.384 -93.257 111.065  0.00 97.00      PROA   
ATOM   2017  C   PHE P 127     -44.176 -89.992 106.369  0.00 97.00      PROA   
ATOM   2018  O   PHE P 127     -43.297 -89.562 105.634  0.00 97.00      PROA   
ATOM   2019  N   HSD P 128     -45.400 -89.414 106.375  0.00 97.00      PROA   
ATOM   2020  HN  HSD P 128     -46.155 -89.807 106.897  0.00 97.00      PROA   
ATOM   2021  CA  HSD P 128     -45.698 -88.182 105.654  0.00 97.00      PROA   
ATOM   2022  HA  HSD P 128     -45.380 -88.341 104.632  0.00 97.00      PROA   
ATOM   2023  CB  HSD P 128     -47.213 -87.876 105.601  0.00 97.00      PROA   
ATOM   2024  HB1 HSD P 128     -47.420 -86.791 105.472  0.00 97.00      PROA   
ATOM   2025  HB2 HSD P 128     -47.687 -88.194 106.553  0.00 97.00      PROA   
ATOM   2026  ND1 HSD P 128     -47.939 -88.073 103.180  0.00 97.00      PROA   
ATOM   2027  HD1 HSD P 128     -47.620 -87.167 102.899  0.00 97.00      PROA   
ATOM   2028  CG  HSD P 128     -47.859 -88.600 104.453  0.00 97.00      PROA   
ATOM   2029  CE1 HSD P 128     -48.638 -88.961 102.430  0.00 97.00      PROA   
ATOM   2030  HE1 HSD P 128     -48.872 -88.798 101.378  0.00 97.00      PROA   
ATOM   2031  NE2 HSD P 128     -49.024 -90.008 103.132  0.00 97.00      PROA   
ATOM   2032  CD2 HSD P 128     -48.544 -89.775 104.409  0.00 97.00      PROA   
ATOM   2033  HD2 HSD P 128     -48.753 -90.488 105.197  0.00 97.00      PROA   
ATOM   2034  C   HSD P 128     -44.923 -86.954 106.108  0.00 97.00      PROA   
ATOM   2035  O   HSD P 128     -44.578 -86.113 105.283  0.00 97.00      PROA   
ATOM   2036  N   TRP P 129     -44.638 -86.823 107.421  0.00 97.00      PROA   
ATOM   2037  HN  TRP P 129     -44.909 -87.529 108.065  0.00 97.00      PROA   
ATOM   2038  CA  TRP P 129     -43.978 -85.672 108.009  0.00 97.00      PROA   
ATOM   2039  HA  TRP P 129     -43.557 -85.047 107.231  0.00 97.00      PROA   
ATOM   2040  CB  TRP P 129     -44.924 -84.830 108.915  0.00 97.00      PROA   
ATOM   2041  HB1 TRP P 129     -44.407 -83.891 109.213  0.00 97.00      PROA   
ATOM   2042  HB2 TRP P 129     -45.146 -85.393 109.848  0.00 97.00      PROA   
ATOM   2043  CG  TRP P 129     -46.234 -84.479 108.280  0.00 97.00      PROA   
ATOM   2044  CD1 TRP P 129     -46.521 -83.345 107.565  0.00 97.00      PROA   
ATOM   2045  HD1 TRP P 129     -45.822 -82.540 107.390  0.00 97.00      PROA   
ATOM   2046  NE1 TRP P 129     -47.819 -83.397 107.122  0.00 97.00      PROA   
ATOM   2047  HE1 TRP P 129     -48.318 -82.670 106.703  0.00 97.00      PROA   
ATOM   2048  CE2 TRP P 129     -48.400 -84.559 107.536  0.00 97.00      PROA   
ATOM   2049  CD2 TRP P 129     -47.437 -85.270 108.286  0.00 97.00      PROA   
ATOM   2050  CE3 TRP P 129     -47.785 -86.492 108.864  0.00 97.00      PROA   
ATOM   2051  HE3 TRP P 129     -47.083 -87.044 109.472  0.00 97.00      PROA   
ATOM   2052  CZ3 TRP P 129     -49.078 -86.988 108.665  0.00 97.00      PROA   
ATOM   2053  HZ3 TRP P 129     -49.369 -87.927 109.114  0.00 97.00      PROA   
ATOM   2054  CZ2 TRP P 129     -49.679 -85.054 107.328  0.00 97.00      PROA   
ATOM   2055  HZ2 TRP P 129     -50.412 -84.506 106.755  0.00 97.00      PROA   
ATOM   2056  CH2 TRP P 129     -50.005 -86.284 107.901  0.00 97.00      PROA   
ATOM   2057  HH2 TRP P 129     -51.000 -86.685 107.766  0.00 97.00      PROA   
ATOM   2058  C   TRP P 129     -42.846 -86.204 108.855  0.00 97.00      PROA   
ATOM   2059  O   TRP P 129     -42.725 -87.410 109.062  0.00 97.00      PROA   
ATOM   2060  N   ASN P 130     -41.958 -85.313 109.357  0.00 97.00      PROA   
ATOM   2061  HN  ASN P 130     -42.001 -84.348 109.103  0.00 97.00      PROA   
ATOM   2062  CA  ASN P 130     -40.890 -85.686 110.266  0.00 97.00      PROA   
ATOM   2063  HA  ASN P 130     -40.300 -86.422 109.739  0.00 97.00      PROA   
ATOM   2064  CB  ASN P 130     -39.993 -84.456 110.594  0.00 97.00      PROA   
ATOM   2065  HB1 ASN P 130     -40.537 -83.746 111.252  0.00 97.00      PROA   
ATOM   2066  HB2 ASN P 130     -39.729 -83.920 109.656  0.00 97.00      PROA   
ATOM   2067  CG  ASN P 130     -38.701 -84.866 111.297  0.00 97.00      PROA   
ATOM   2068  OD1 ASN P 130     -38.441 -84.469 112.432  0.00 97.00      PROA   
ATOM   2069  ND2 ASN P 130     -37.880 -85.704 110.612  0.00 97.00      PROA   
ATOM   2070 HD21 ASN P 130     -37.010 -85.952 111.040  0.00 97.00      PROA   
ATOM   2071 HD22 ASN P 130     -38.106 -85.983 109.681  0.00 97.00      PROA   
ATOM   2072  C   ASN P 130     -41.393 -86.352 111.553  0.00 97.00      PROA   
ATOM   2073  O   ASN P 130     -42.312 -85.871 112.213  0.00 97.00      PROA   
ATOM   2074  N   SER P 131     -40.780 -87.498 111.925  0.00 97.00      PROA   
ATOM   2075  HN  SER P 131     -40.028 -87.874 111.389  0.00 97.00      PROA   
ATOM   2076  CA  SER P 131     -41.175 -88.282 113.076  0.00 97.00      PROA   
ATOM   2077  HA  SER P 131     -41.413 -87.623 113.899  0.00 97.00      PROA   
ATOM   2078  CB  SER P 131     -42.371 -89.241 112.783  0.00 97.00      PROA   
ATOM   2079  HB1 SER P 131     -42.148 -89.841 111.876  0.00 97.00      PROA   
ATOM   2080  HB2 SER P 131     -43.265 -88.617 112.568  0.00 97.00      PROA   
ATOM   2081  OG  SER P 131     -42.695 -90.121 113.864  0.00 97.00      PROA   
ATOM   2082  HG1 SER P 131     -42.041 -90.830 113.860  0.00 97.00      PROA   
ATOM   2083  C   SER P 131     -39.970 -89.090 113.442  0.00 97.00      PROA   
ATOM   2084  O   SER P 131     -39.098 -89.305 112.611  0.00 97.00      PROA   
ATOM   2085  N   ASN P 132     -39.913 -89.582 114.700  0.00 97.00      PROA   
ATOM   2086  HN  ASN P 132     -40.660 -89.394 115.333  0.00 97.00      PROA   
ATOM   2087  CA  ASN P 132     -38.920 -90.539 115.141  0.00 97.00      PROA   
ATOM   2088  HA  ASN P 132     -37.969 -90.272 114.701  0.00 97.00      PROA   
ATOM   2089  CB  ASN P 132     -38.747 -90.544 116.697  0.00 97.00      PROA   
ATOM   2090  HB1 ASN P 132     -38.631 -89.502 117.062  0.00 97.00      PROA   
ATOM   2091  HB2 ASN P 132     -37.811 -91.091 116.945  0.00 97.00      PROA   
ATOM   2092  CG  ASN P 132     -39.882 -91.253 117.455  0.00 97.00      PROA   
ATOM   2093  OD1 ASN P 132     -39.842 -92.473 117.637  0.00 97.00      PROA   
ATOM   2094  ND2 ASN P 132     -40.899 -90.491 117.935  0.00 97.00      PROA   
ATOM   2095 HD21 ASN P 132     -41.627 -90.959 118.432  0.00 97.00      PROA   
ATOM   2096 HD22 ASN P 132     -40.896 -89.500 117.816  0.00 97.00      PROA   
ATOM   2097  C   ASN P 132     -39.306 -91.914 114.624  0.00 97.00      PROA   
ATOM   2098  O   ASN P 132     -40.434 -92.141 114.193  0.00 97.00      PROA   
ATOM   2099  N   LEU P 133     -38.361 -92.871 114.694  0.00 97.00      PROA   
ATOM   2100  HN  LEU P 133     -37.421 -92.643 114.940  0.00 97.00      PROA   
ATOM   2101  CA  LEU P 133     -38.661 -94.274 114.578  0.00 97.00      PROA   
ATOM   2102  HA  LEU P 133     -39.730 -94.430 114.587  0.00 97.00      PROA   
ATOM   2103  CB  LEU P 133     -38.062 -94.859 113.277  0.00 97.00      PROA   
ATOM   2104  HB1 LEU P 133     -36.954 -94.893 113.319  0.00 97.00      PROA   
ATOM   2105  HB2 LEU P 133     -38.325 -94.136 112.468  0.00 97.00      PROA   
ATOM   2106  CG  LEU P 133     -38.612 -96.234 112.836  0.00 97.00      PROA   
ATOM   2107  HG  LEU P 133     -39.722 -96.221 112.953  0.00 97.00      PROA   
ATOM   2108  CD1 LEU P 133     -38.302 -96.451 111.348  0.00 97.00      PROA   
ATOM   2109 HD11 LEU P 133     -37.203 -96.454 111.190  0.00 97.00      PROA   
ATOM   2110 HD12 LEU P 133     -38.742 -95.636 110.737  0.00 97.00      PROA   
ATOM   2111 HD13 LEU P 133     -38.714 -97.422 111.004  0.00 97.00      PROA   
ATOM   2112  CD2 LEU P 133     -38.051 -97.410 113.652  0.00 97.00      PROA   
ATOM   2113 HD21 LEU P 133     -38.391 -97.367 114.705  0.00 97.00      PROA   
ATOM   2114 HD22 LEU P 133     -36.940 -97.386 113.637  0.00 97.00      PROA   
ATOM   2115 HD23 LEU P 133     -38.389 -98.376 113.223  0.00 97.00      PROA   
ATOM   2116  C   LEU P 133     -38.075 -94.919 115.813  0.00 97.00      PROA   
ATOM   2117  O   LEU P 133     -36.864 -94.939 115.998  0.00 97.00      PROA   
ATOM   2118  N   THR P 134     -38.934 -95.474 116.701  0.00 97.00      PROA   
ATOM   2119  HN  THR P 134     -39.919 -95.416 116.564  0.00 97.00      PROA   
ATOM   2120  CA  THR P 134     -38.486 -96.143 117.912  0.00 97.00      PROA   
ATOM   2121  HA  THR P 134     -37.418 -96.024 118.029  0.00 97.00      PROA   
ATOM   2122  CB  THR P 134     -39.129 -95.621 119.193  0.00 97.00      PROA   
ATOM   2123  HB  THR P 134     -40.239 -95.685 119.128  0.00 97.00      PROA   
ATOM   2124  OG1 THR P 134     -38.760 -94.265 119.407  0.00 97.00      PROA   
ATOM   2125  HG1 THR P 134     -39.159 -93.751 118.700  0.00 97.00      PROA   
ATOM   2126  CG2 THR P 134     -38.634 -96.403 120.427  0.00 97.00      PROA   
ATOM   2127 HG21 THR P 134     -37.523 -96.388 120.464  0.00 97.00      PROA   
ATOM   2128 HG22 THR P 134     -38.981 -97.456 120.417  0.00 97.00      PROA   
ATOM   2129 HG23 THR P 134     -39.019 -95.925 121.353  0.00 97.00      PROA   
ATOM   2130  C   THR P 134     -38.762 -97.618 117.769  0.00 97.00      PROA   
ATOM   2131  O   THR P 134     -39.898 -98.047 117.582  0.00 97.00      PROA   
ATOM   2132  N   ILE P 135     -37.696 -98.438 117.868  0.00 97.00      PROA   
ATOM   2133  HN  ILE P 135     -36.779 -98.054 117.985  0.00 97.00      PROA   
ATOM   2134  CA  ILE P 135     -37.764 -99.881 117.831  0.00 97.00      PROA   
ATOM   2135  HA  ILE P 135     -38.648-100.191 117.293  0.00 97.00      PROA   
ATOM   2136  CB  ILE P 135     -36.524-100.488 117.166  0.00 97.00      PROA   
ATOM   2137  HB  ILE P 135     -35.631-100.130 117.728  0.00 97.00      PROA   
ATOM   2138  CG2 ILE P 135     -36.555-102.031 117.242  0.00 97.00      PROA   
ATOM   2139 HG21 ILE P 135     -37.450-102.431 116.720  0.00 97.00      PROA   
ATOM   2140 HG22 ILE P 135     -36.568-102.382 118.291  0.00 97.00      PROA   
ATOM   2141 HG23 ILE P 135     -35.648-102.457 116.767  0.00 97.00      PROA   
ATOM   2142  CG1 ILE P 135     -36.343-100.009 115.701  0.00 97.00      PROA   
ATOM   2143 HG11 ILE P 135     -36.736 -98.979 115.580  0.00 97.00      PROA   
ATOM   2144 HG12 ILE P 135     -36.938-100.666 115.029  0.00 97.00      PROA   
ATOM   2145  CD  ILE P 135     -34.872 -99.978 115.264  0.00 97.00      PROA   
ATOM   2146  HD1 ILE P 135     -34.355-100.931 115.506  0.00 97.00      PROA   
ATOM   2147  HD2 ILE P 135     -34.346 -99.159 115.798  0.00 97.00      PROA   
ATOM   2148  HD3 ILE P 135     -34.784 -99.790 114.174  0.00 97.00      PROA   
ATOM   2149  C   ILE P 135     -37.865-100.344 119.272  0.00 97.00      PROA   
ATOM   2150  O   ILE P 135     -36.919-100.213 120.038  0.00 97.00      PROA   
ATOM   2151  N   LEU P 136     -39.032-100.891 119.683  0.00 97.00      PROA   
ATOM   2152  HN  LEU P 136     -39.812-100.920 119.062  0.00 97.00      PROA   
ATOM   2153  CA  LEU P 136     -39.320-101.319 121.044  0.00 97.00      PROA   
ATOM   2154  HA  LEU P 136     -39.167-100.458 121.680  0.00 97.00      PROA   
ATOM   2155  CB  LEU P 136     -40.787-101.813 121.200  0.00 97.00      PROA   
ATOM   2156  HB1 LEU P 136     -40.914-102.220 122.229  0.00 97.00      PROA   
ATOM   2157  HB2 LEU P 136     -40.977-102.640 120.483  0.00 97.00      PROA   
ATOM   2158  CG  LEU P 136     -41.908-100.746 121.034  0.00 97.00      PROA   
ATOM   2159  HG  LEU P 136     -42.855-101.253 121.346  0.00 97.00      PROA   
ATOM   2160  CD1 LEU P 136     -41.715 -99.543 121.974  0.00 97.00      PROA   
ATOM   2161 HD11 LEU P 136     -40.824 -98.953 121.672  0.00 97.00      PROA   
ATOM   2162 HD12 LEU P 136     -41.578 -99.885 123.021  0.00 97.00      PROA   
ATOM   2163 HD13 LEU P 136     -42.603 -98.878 121.932  0.00 97.00      PROA   
ATOM   2164  CD2 LEU P 136     -42.139-100.274 119.584  0.00 97.00      PROA   
ATOM   2165 HD21 LEU P 136     -42.227-101.141 118.897  0.00 97.00      PROA   
ATOM   2166 HD22 LEU P 136     -41.308 -99.623 119.246  0.00 97.00      PROA   
ATOM   2167 HD23 LEU P 136     -43.076 -99.681 119.527  0.00 97.00      PROA   
ATOM   2168  C   LEU P 136     -38.389-102.395 121.586  0.00 97.00      PROA   
ATOM   2169  O   LEU P 136     -37.990-102.347 122.749  0.00 97.00      PROA   
ATOM   2170  N   LYS P 137     -38.026-103.392 120.751  0.00 97.00      PROA   
ATOM   2171  HN  LYS P 137     -38.394-103.433 119.828  0.00 97.00      PROA   
ATOM   2172  CA  LYS P 137     -37.019-104.375 121.087  0.00 97.00      PROA   
ATOM   2173  HA  LYS P 137     -36.382-103.990 121.873  0.00 97.00      PROA   
ATOM   2174  CB  LYS P 137     -37.636-105.723 121.545  0.00 97.00      PROA   
ATOM   2175  HB1 LYS P 137     -36.835-106.489 121.627  0.00 97.00      PROA   
ATOM   2176  HB2 LYS P 137     -38.359-106.074 120.776  0.00 97.00      PROA   
ATOM   2177  CG  LYS P 137     -38.358-105.644 122.904  0.00 97.00      PROA   
ATOM   2178  HG1 LYS P 137     -39.201-104.923 122.840  0.00 97.00      PROA   
ATOM   2179  HG2 LYS P 137     -37.641-105.246 123.652  0.00 97.00      PROA   
ATOM   2180  CD  LYS P 137     -38.895-107.010 123.369  0.00 97.00      PROA   
ATOM   2181  HD1 LYS P 137     -38.061-107.748 123.360  0.00 97.00      PROA   
ATOM   2182  HD2 LYS P 137     -39.650-107.359 122.631  0.00 97.00      PROA   
ATOM   2183  CE  LYS P 137     -39.546-107.003 124.760  0.00 97.00      PROA   
ATOM   2184  HE1 LYS P 137     -39.941-108.016 124.995  0.00 97.00      PROA   
ATOM   2185  HE2 LYS P 137     -40.375-106.268 124.819  0.00 97.00      PROA   
ATOM   2186  NZ  LYS P 137     -38.540-106.674 125.796  0.00 97.00      PROA   
ATOM   2187  HZ1 LYS P 137     -38.409-105.645 125.885  0.00 97.00      PROA   
ATOM   2188  HZ2 LYS P 137     -37.640-107.107 125.507  0.00 97.00      PROA   
ATOM   2189  HZ3 LYS P 137     -38.826-107.082 126.709  0.00 97.00      PROA   
ATOM   2190  C   LYS P 137     -36.146-104.606 119.874  0.00 97.00      PROA   
ATOM   2191  O   LYS P 137     -36.603-105.133 118.861  0.00 97.00      PROA   
ATOM   2192  N   THR P 138     -34.846-104.224 119.938  0.00 97.00      PROA   
ATOM   2193  HN  THR P 138     -34.504-103.724 120.736  0.00 97.00      PROA   
ATOM   2194  CA  THR P 138     -33.899-104.426 118.850  0.00 97.00      PROA   
ATOM   2195  HA  THR P 138     -34.450-104.260 117.935  0.00 97.00      PROA   
ATOM   2196  CB  THR P 138     -32.741-103.426 118.838  0.00 97.00      PROA   
ATOM   2197  HB  THR P 138     -33.155-102.419 119.080  0.00 97.00      PROA   
ATOM   2198  OG1 THR P 138     -32.138-103.338 117.552  0.00 97.00      PROA   
ATOM   2199  HG1 THR P 138     -31.413-102.719 117.661  0.00 97.00      PROA   
ATOM   2200  CG2 THR P 138     -31.644-103.769 119.857  0.00 97.00      PROA   
ATOM   2201 HG21 THR P 138     -31.113-104.706 119.586  0.00 97.00      PROA   
ATOM   2202 HG22 THR P 138     -32.075-103.889 120.870  0.00 97.00      PROA   
ATOM   2203 HG23 THR P 138     -30.891-102.953 119.899  0.00 97.00      PROA   
ATOM   2204  C   THR P 138     -33.425-105.869 118.816  0.00 97.00      PROA   
ATOM   2205  O   THR P 138     -33.698-106.661 119.709  0.00 97.00      PROA   
ATOM   2206  N   ASN P 139     -32.758-106.266 117.715  0.00 97.00      PROA   
ATOM   2207  HN  ASN P 139     -32.469-105.597 117.037  0.00 97.00      PROA   
ATOM   2208  CA  ASN P 139     -32.460-107.655 117.451  0.00 97.00      PROA   
ATOM   2209  HA  ASN P 139     -31.978-108.069 118.327  0.00 97.00      PROA   
ATOM   2210  CB  ASN P 139     -33.743-108.481 117.123  0.00 97.00      PROA   
ATOM   2211  HB1 ASN P 139     -34.384-108.526 118.030  0.00 97.00      PROA   
ATOM   2212  HB2 ASN P 139     -33.489-109.527 116.855  0.00 97.00      PROA   
ATOM   2213  CG  ASN P 139     -34.529-107.855 115.962  0.00 97.00      PROA   
ATOM   2214  OD1 ASN P 139     -34.153-108.016 114.798  0.00 97.00      PROA   
ATOM   2215  ND2 ASN P 139     -35.651-107.149 116.272  0.00 97.00      PROA   
ATOM   2216 HD21 ASN P 139     -36.204-106.784 115.524  0.00 97.00      PROA   
ATOM   2217 HD22 ASN P 139     -35.908-106.999 117.226  0.00 97.00      PROA   
ATOM   2218  C   ASN P 139     -31.448-107.686 116.324  0.00 97.00      PROA   
ATOM   2219  O   ASN P 139     -31.110-106.653 115.751  0.00 97.00      PROA   
ATOM   2220  N   MET P 140     -30.932-108.887 115.969  0.00 97.00      PROA   
ATOM   2221  HN  MET P 140     -31.165-109.712 116.482  0.00 97.00      PROA   
ATOM   2222  CA  MET P 140     -29.971-109.083 114.894  0.00 97.00      PROA   
ATOM   2223  HA  MET P 140     -29.091-108.508 115.148  0.00 97.00      PROA   
ATOM   2224  CB  MET P 140     -29.552-110.570 114.800  0.00 97.00      PROA   
ATOM   2225  HB1 MET P 140     -30.440-111.196 114.561  0.00 97.00      PROA   
ATOM   2226  HB2 MET P 140     -29.203-110.870 115.814  0.00 97.00      PROA   
ATOM   2227  CG  MET P 140     -28.436-110.858 113.775  0.00 97.00      PROA   
ATOM   2228  HG1 MET P 140     -27.531-110.285 114.078  0.00 97.00      PROA   
ATOM   2229  HG2 MET P 140     -28.739-110.472 112.780  0.00 97.00      PROA   
ATOM   2230  SD  MET P 140     -28.021-112.620 113.585  0.00 97.00      PROA   
ATOM   2231  CE  MET P 140     -27.452-112.922 115.284  0.00 97.00      PROA   
ATOM   2232  HE1 MET P 140     -28.283-112.824 116.014  0.00 97.00      PROA   
ATOM   2233  HE2 MET P 140     -26.650-112.207 115.565  0.00 97.00      PROA   
ATOM   2234  HE3 MET P 140     -27.051-113.951 115.392  0.00 97.00      PROA   
ATOM   2235  C   MET P 140     -30.444-108.579 113.534  0.00 97.00      PROA   
ATOM   2236  O   MET P 140     -29.667-108.014 112.768  0.00 97.00      PROA   
ATOM   2237  N   SER P 141     -31.752-108.707 113.212  0.00 97.00      PROA   
ATOM   2238  HN  SER P 141     -32.398-109.108 113.857  0.00 97.00      PROA   
ATOM   2239  CA  SER P 141     -32.291-108.306 111.920  0.00 97.00      PROA   
ATOM   2240  HA  SER P 141     -31.568-108.533 111.147  0.00 97.00      PROA   
ATOM   2241  CB  SER P 141     -33.615-109.059 111.609  0.00 97.00      PROA   
ATOM   2242  HB1 SER P 141     -34.430-108.737 112.293  0.00 97.00      PROA   
ATOM   2243  HB2 SER P 141     -33.447-110.145 111.775  0.00 97.00      PROA   
ATOM   2244  OG  SER P 141     -34.026-108.890 110.253  0.00 97.00      PROA   
ATOM   2245  HG1 SER P 141     -34.168-107.948 110.120  0.00 97.00      PROA   
ATOM   2246  C   SER P 141     -32.569-106.810 111.899  0.00 97.00      PROA   
ATOM   2247  O   SER P 141     -33.040-106.284 110.898  0.00 97.00      PROA   
ATOM   2248  N   HSD P 142     -32.238-106.092 112.994  0.00 97.00      PROA   
ATOM   2249  HN  HSD P 142     -31.932-106.574 113.812  0.00 97.00      PROA   
ATOM   2250  CA  HSD P 142     -32.253-104.646 113.087  0.00 97.00      PROA   
ATOM   2251  HA  HSD P 142     -32.690-104.231 112.197  0.00 97.00      PROA   
ATOM   2252  CB  HSD P 142     -33.114-104.153 114.276  0.00 97.00      PROA   
ATOM   2253  HB1 HSD P 142     -32.873-103.096 114.523  0.00 97.00      PROA   
ATOM   2254  HB2 HSD P 142     -32.914-104.763 115.181  0.00 97.00      PROA   
ATOM   2255  ND1 HSD P 142     -35.464-103.172 114.164  0.00 97.00      PROA   
ATOM   2256  HD1 HSD P 142     -35.281-102.358 114.718  0.00 97.00      PROA   
ATOM   2257  CG  HSD P 142     -34.584-104.207 113.930  0.00 97.00      PROA   
ATOM   2258  CE1 HSD P 142     -36.629-103.491 113.552  0.00 97.00      PROA   
ATOM   2259  HE1 HSD P 142     -37.518-102.862 113.595  0.00 97.00      PROA   
ATOM   2260  NE2 HSD P 142     -36.566-104.658 112.946  0.00 97.00      PROA   
ATOM   2261  CD2 HSD P 142     -35.284-105.116 113.196  0.00 97.00      PROA   
ATOM   2262  HD2 HSD P 142     -34.986-106.071 112.785  0.00 97.00      PROA   
ATOM   2263  C   HSD P 142     -30.840-104.094 113.124  0.00 97.00      PROA   
ATOM   2264  O   HSD P 142     -30.626-102.913 113.380  0.00 97.00      PROA   
ATOM   2265  N   SER P 143     -29.827-104.930 112.814  0.00 97.00      PROA   
ATOM   2266  HN  SER P 143     -30.015-105.892 112.631  0.00 97.00      PROA   
ATOM   2267  CA  SER P 143     -28.430-104.536 112.742  0.00 97.00      PROA   
ATOM   2268  HA  SER P 143     -28.262-103.704 113.413  0.00 97.00      PROA   
ATOM   2269  CB  SER P 143     -27.531-105.727 113.158  0.00 97.00      PROA   
ATOM   2270  HB1 SER P 143     -27.521-106.517 112.378  0.00 97.00      PROA   
ATOM   2271  HB2 SER P 143     -27.968-106.177 114.074  0.00 97.00      PROA   
ATOM   2272  OG  SER P 143     -26.199-105.327 113.455  0.00 97.00      PROA   
ATOM   2273  HG1 SER P 143     -25.801-105.036 112.632  0.00 97.00      PROA   
ATOM   2274  C   SER P 143     -28.066-104.107 111.327  0.00 97.00      PROA   
ATOM   2275  O   SER P 143     -28.676-104.554 110.358  0.00 97.00      PROA   
ATOM   2276  N   GLY P 144     -27.038-103.230 111.175  0.00 97.00      PROA   
ATOM   2277  HN  GLY P 144     -26.577-102.837 111.971  0.00 97.00      PROA   
ATOM   2278  CA  GLY P 144     -26.493-102.838 109.884  0.00 97.00      PROA   
ATOM   2279  HA1 GLY P 144     -27.067-103.275 109.084  0.00 97.00      PROA   
ATOM   2280  HA2 GLY P 144     -25.459-103.153 109.873  0.00 97.00      PROA   
ATOM   2281  C   GLY P 144     -26.500-101.348 109.699  0.00 97.00      PROA   
ATOM   2282  O   GLY P 144     -26.440-100.589 110.658  0.00 97.00      PROA   
ATOM   2283  N   THR P 145     -26.539-100.883 108.429  0.00 97.00      PROA   
ATOM   2284  HN  THR P 145     -26.691-101.522 107.675  0.00 97.00      PROA   
ATOM   2285  CA  THR P 145     -26.426 -99.475 108.086  0.00 97.00      PROA   
ATOM   2286  HA  THR P 145     -25.968 -98.962 108.917  0.00 97.00      PROA   
ATOM   2287  CB  THR P 145     -25.506 -99.192 106.892  0.00 97.00      PROA   
ATOM   2288  HB  THR P 145     -24.503 -99.609 107.139  0.00 97.00      PROA   
ATOM   2289  OG1 THR P 145     -25.322 -97.798 106.661  0.00 97.00      PROA   
ATOM   2290  HG1 THR P 145     -25.945 -97.556 105.965  0.00 97.00      PROA   
ATOM   2291  CG2 THR P 145     -25.984 -99.848 105.582  0.00 97.00      PROA   
ATOM   2292 HG21 THR P 145     -26.962 -99.432 105.260  0.00 97.00      PROA   
ATOM   2293 HG22 THR P 145     -26.082-100.945 105.701  0.00 97.00      PROA   
ATOM   2294 HG23 THR P 145     -25.249 -99.648 104.772  0.00 97.00      PROA   
ATOM   2295  C   THR P 145     -27.799 -98.868 107.918  0.00 97.00      PROA   
ATOM   2296  O   THR P 145     -28.634 -99.368 107.178  0.00 97.00      PROA   
ATOM   2297  N   TYR P 146     -28.057 -97.749 108.625  0.00 97.00      PROA   
ATOM   2298  HN  TYR P 146     -27.365 -97.375 109.240  0.00 97.00      PROA   
ATOM   2299  CA  TYR P 146     -29.307 -97.025 108.575  0.00 97.00      PROA   
ATOM   2300  HA  TYR P 146     -30.022 -97.583 107.992  0.00 97.00      PROA   
ATOM   2301  CB  TYR P 146     -29.913 -96.727 109.968  0.00 97.00      PROA   
ATOM   2302  HB1 TYR P 146     -30.704 -95.952 109.886  0.00 97.00      PROA   
ATOM   2303  HB2 TYR P 146     -29.126 -96.352 110.658  0.00 97.00      PROA   
ATOM   2304  CG  TYR P 146     -30.559 -97.932 110.592  0.00 97.00      PROA   
ATOM   2305  CD1 TYR P 146     -29.798 -98.888 111.284  0.00 97.00      PROA   
ATOM   2306  HD1 TYR P 146     -28.720 -98.813 111.288  0.00 97.00      PROA   
ATOM   2307  CE1 TYR P 146     -30.431 -99.909 112.002  0.00 97.00      PROA   
ATOM   2308  HE1 TYR P 146     -29.839-100.640 112.528  0.00 97.00      PROA   
ATOM   2309  CZ  TYR P 146     -31.828 -99.967 112.056  0.00 97.00      PROA   
ATOM   2310  OH  TYR P 146     -32.465-100.977 112.800  0.00 97.00      PROA   
ATOM   2311  HH  TYR P 146     -31.768-101.526 113.174  0.00 97.00      PROA   
ATOM   2312  CD2 TYR P 146     -31.963 -98.033 110.613  0.00 97.00      PROA   
ATOM   2313  HD2 TYR P 146     -32.559 -97.293 110.101  0.00 97.00      PROA   
ATOM   2314  CE2 TYR P 146     -32.594 -99.044 111.345  0.00 97.00      PROA   
ATOM   2315  HE2 TYR P 146     -33.670 -99.095 111.389  0.00 97.00      PROA   
ATOM   2316  C   TYR P 146     -29.102 -95.701 107.884  0.00 97.00      PROA   
ATOM   2317  O   TYR P 146     -28.077 -95.051 108.043  0.00 97.00      PROA   
ATOM   2318  N   HSD P 147     -30.100 -95.266 107.088  0.00 97.00      PROA   
ATOM   2319  HN  HSD P 147     -30.938 -95.799 106.995  0.00 97.00      PROA   
ATOM   2320  CA  HSD P 147     -30.045 -94.005 106.376  0.00 97.00      PROA   
ATOM   2321  HA  HSD P 147     -29.389 -93.317 106.893  0.00 97.00      PROA   
ATOM   2322  CB  HSD P 147     -29.612 -94.162 104.891  0.00 97.00      PROA   
ATOM   2323  HB1 HSD P 147     -29.455 -93.155 104.448  0.00 97.00      PROA   
ATOM   2324  HB2 HSD P 147     -30.405 -94.666 104.302  0.00 97.00      PROA   
ATOM   2325  ND1 HSD P 147     -27.190 -94.519 104.161  0.00 97.00      PROA   
ATOM   2326  HD1 HSD P 147     -26.997 -93.568 103.913  0.00 97.00      PROA   
ATOM   2327  CG  HSD P 147     -28.368 -94.992 104.701  0.00 97.00      PROA   
ATOM   2328  CE1 HSD P 147     -26.360 -95.583 104.031  0.00 97.00      PROA   
ATOM   2329  HE1 HSD P 147     -25.347 -95.503 103.636  0.00 97.00      PROA   
ATOM   2330  NE2 HSD P 147     -26.925 -96.705 104.430  0.00 97.00      PROA   
ATOM   2331  CD2 HSD P 147     -28.189 -96.335 104.847  0.00 97.00      PROA   
ATOM   2332  HD2 HSD P 147     -28.876 -97.088 105.214  0.00 97.00      PROA   
ATOM   2333  C   HSD P 147     -31.446 -93.447 106.408  0.00 97.00      PROA   
ATOM   2334  O   HSD P 147     -32.398 -94.178 106.659  0.00 97.00      PROA   
ATOM   2335  N   CYS P 148     -31.626 -92.131 106.155  0.00 97.00      PROA   
ATOM   2336  HN  CYS P 148     -30.858 -91.495 106.091  0.00 97.00      PROA   
ATOM   2337  CA  CYS P 148     -32.948 -91.577 105.961  0.00 97.00      PROA   
ATOM   2338  HA  CYS P 148     -33.604 -92.379 105.670  0.00 97.00      PROA   
ATOM   2339  CB  CYS P 148     -33.558 -90.932 107.238  0.00 97.00      PROA   
ATOM   2340  HB1 CYS P 148     -33.534 -91.703 108.039  0.00 97.00      PROA   
ATOM   2341  HB2 CYS P 148     -34.631 -90.713 107.048  0.00 97.00      PROA   
ATOM   2342  SG  CYS P 148     -32.710 -89.434 107.845  0.00 97.00      PROA   
ATOM   2343  C   CYS P 148     -32.967 -90.612 104.799  0.00 97.00      PROA   
ATOM   2344  O   CYS P 148     -31.933 -90.141 104.335  0.00 97.00      PROA   
ATOM   2345  N   SER P 149     -34.180 -90.303 104.288  0.00 97.00      PROA   
ATOM   2346  HN  SER P 149     -35.003 -90.747 104.637  0.00 97.00      PROA   
ATOM   2347  CA  SER P 149     -34.354 -89.285 103.273  0.00 97.00      PROA   
ATOM   2348  HA  SER P 149     -33.578 -88.548 103.414  0.00 97.00      PROA   
ATOM   2349  CB  SER P 149     -34.335 -89.796 101.797  0.00 97.00      PROA   
ATOM   2350  HB1 SER P 149     -33.416 -90.403 101.656  0.00 97.00      PROA   
ATOM   2351  HB2 SER P 149     -34.287 -88.934 101.099  0.00 97.00      PROA   
ATOM   2352  OG  SER P 149     -35.466 -90.590 101.441  0.00 97.00      PROA   
ATOM   2353  HG1 SER P 149     -36.247 -90.138 101.767  0.00 97.00      PROA   
ATOM   2354  C   SER P 149     -35.668 -88.601 103.518  0.00 97.00      PROA   
ATOM   2355  O   SER P 149     -36.602 -89.213 104.018  0.00 97.00      PROA   
ATOM   2356  N   GLY P 150     -35.766 -87.308 103.143  0.00 97.00      PROA   
ATOM   2357  HN  GLY P 150     -34.978 -86.850 102.738  0.00 97.00      PROA   
ATOM   2358  CA  GLY P 150     -37.000 -86.548 103.187  0.00 97.00      PROA   
ATOM   2359  HA1 GLY P 150     -37.018 -85.985 104.107  0.00 97.00      PROA   
ATOM   2360  HA2 GLY P 150     -37.849 -87.206 103.055  0.00 97.00      PROA   
ATOM   2361  C   GLY P 150     -36.988 -85.585 102.043  0.00 97.00      PROA   
ATOM   2362  O   GLY P 150     -36.032 -85.534 101.282  0.00 97.00      PROA   
ATOM   2363  N   MET P 151     -38.062 -84.785 101.894  0.00 97.00      PROA   
ATOM   2364  HN  MET P 151     -38.866 -84.908 102.474  0.00 97.00      PROA   
ATOM   2365  CA  MET P 151     -38.236 -83.836 100.820  0.00 97.00      PROA   
ATOM   2366  HA  MET P 151     -37.362 -83.823 100.187  0.00 97.00      PROA   
ATOM   2367  CB  MET P 151     -39.492 -84.223  99.992  0.00 97.00      PROA   
ATOM   2368  HB1 MET P 151     -40.401 -83.721 100.377  0.00 97.00      PROA   
ATOM   2369  HB2 MET P 151     -39.663 -85.316 100.148  0.00 97.00      PROA   
ATOM   2370  CG  MET P 151     -39.371 -84.031  98.468  0.00 97.00      PROA   
ATOM   2371  HG1 MET P 151     -40.291 -84.460  98.010  0.00 97.00      PROA   
ATOM   2372  HG2 MET P 151     -38.512 -84.635  98.101  0.00 97.00      PROA   
ATOM   2373  SD  MET P 151     -39.193 -82.312  97.911  0.00 97.00      PROA   
ATOM   2374  CE  MET P 151     -39.352 -82.698  96.146  0.00 97.00      PROA   
ATOM   2375  HE1 MET P 151     -40.363 -83.101  95.923  0.00 97.00      PROA   
ATOM   2376  HE2 MET P 151     -38.603 -83.456  95.829  0.00 97.00      PROA   
ATOM   2377  HE3 MET P 151     -39.204 -81.787  95.527  0.00 97.00      PROA   
ATOM   2378  C   MET P 151     -38.413 -82.461 101.447  0.00 97.00      PROA   
ATOM   2379  O   MET P 151     -39.096 -82.303 102.455  0.00 97.00      PROA   
ATOM   2380  N   GLY P 152     -37.775 -81.425 100.852  0.00 97.00      PROA   
ATOM   2381  HN  GLY P 152     -37.157 -81.621 100.094  0.00 97.00      PROA   
ATOM   2382  CA  GLY P 152     -38.009 -80.023 101.183  0.00 97.00      PROA   
ATOM   2383  HA1 GLY P 152     -37.130 -79.625 101.660  0.00 97.00      PROA   
ATOM   2384  HA2 GLY P 152     -38.896 -79.933 101.795  0.00 97.00      PROA   
ATOM   2385  C   GLY P 152     -38.273 -79.246  99.924  0.00 97.00      PROA   
ATOM   2386  O   GLY P 152     -39.416 -78.954  99.589  0.00 97.00      PROA   
ATOM   2387  N   LYS P 153     -37.207 -78.867  99.188  0.00 97.00      PROA   
ATOM   2388  HN  LYS P 153     -36.280 -78.963  99.547  0.00 97.00      PROA   
ATOM   2389  CA  LYS P 153     -37.324 -78.366  97.828  0.00 97.00      PROA   
ATOM   2390  HA  LYS P 153     -38.366 -78.326  97.555  0.00 97.00      PROA   
ATOM   2391  CB  LYS P 153     -36.715 -76.948  97.670  0.00 97.00      PROA   
ATOM   2392  HB1 LYS P 153     -36.506 -76.729  96.600  0.00 97.00      PROA   
ATOM   2393  HB2 LYS P 153     -35.747 -76.909  98.214  0.00 97.00      PROA   
ATOM   2394  CG  LYS P 153     -37.637 -75.823  98.185  0.00 97.00      PROA   
ATOM   2395  HG1 LYS P 153     -37.088 -74.857  98.105  0.00 97.00      PROA   
ATOM   2396  HG2 LYS P 153     -37.871 -75.991  99.259  0.00 97.00      PROA   
ATOM   2397  CD  LYS P 153     -38.943 -75.732  97.376  0.00 97.00      PROA   
ATOM   2398  HD1 LYS P 153     -39.542 -76.651  97.562  0.00 97.00      PROA   
ATOM   2399  HD2 LYS P 153     -38.674 -75.710  96.295  0.00 97.00      PROA   
ATOM   2400  CE  LYS P 153     -39.809 -74.512  97.708  0.00 97.00      PROA   
ATOM   2401  HE1 LYS P 153     -39.265 -73.570  97.487  0.00 97.00      PROA   
ATOM   2402  HE2 LYS P 153     -40.107 -74.523  98.778  0.00 97.00      PROA   
ATOM   2403  NZ  LYS P 153     -41.044 -74.537  96.887  0.00 97.00      PROA   
ATOM   2404  HZ1 LYS P 153     -41.570 -75.411  97.091  0.00 97.00      PROA   
ATOM   2405  HZ2 LYS P 153     -40.786 -74.525  95.879  0.00 97.00      PROA   
ATOM   2406  HZ3 LYS P 153     -41.639 -73.714  97.103  0.00 97.00      PROA   
ATOM   2407  C   LYS P 153     -36.745 -79.329  96.817  0.00 97.00      PROA   
ATOM   2408  O   LYS P 153     -36.849 -79.120  95.609  0.00 97.00      PROA   
ATOM   2409  N   HSD P 154     -36.187 -80.452  97.303  0.00 97.00      PROA   
ATOM   2410  HN  HSD P 154     -36.094 -80.583  98.285  0.00 97.00      PROA   
ATOM   2411  CA  HSD P 154     -35.806 -81.592  96.511  0.00 97.00      PROA   
ATOM   2412  HA  HSD P 154     -36.615 -81.833  95.836  0.00 97.00      PROA   
ATOM   2413  CB  HSD P 154     -34.486 -81.398  95.721  0.00 97.00      PROA   
ATOM   2414  HB1 HSD P 154     -33.676 -81.096  96.421  0.00 97.00      PROA   
ATOM   2415  HB2 HSD P 154     -34.630 -80.566  94.998  0.00 97.00      PROA   
ATOM   2416  ND1 HSD P 154     -32.946 -83.368  95.220  0.00 97.00      PROA   
ATOM   2417  HD1 HSD P 154     -32.354 -83.265  96.021  0.00 97.00      PROA   
ATOM   2418  CG  HSD P 154     -34.069 -82.617  94.941  0.00 97.00      PROA   
ATOM   2419  CE1 HSD P 154     -32.918 -84.382  94.322  0.00 97.00      PROA   
ATOM   2420  HE1 HSD P 154     -32.131 -85.135  94.311  0.00 97.00      PROA   
ATOM   2421  NE2 HSD P 154     -33.943 -84.342  93.493  0.00 97.00      PROA   
ATOM   2422  CD2 HSD P 154     -34.659 -83.220  93.872  0.00 97.00      PROA   
ATOM   2423  HD2 HSD P 154     -35.553 -82.943  93.328  0.00 97.00      PROA   
ATOM   2424  C   HSD P 154     -35.687 -82.691  97.536  0.00 97.00      PROA   
ATOM   2425  O   HSD P 154     -35.758 -82.424  98.734  0.00 97.00      PROA   
ATOM   2426  N   ARG P 155     -35.531 -83.971  97.119  0.00 97.00      PROA   
ATOM   2427  HN  ARG P 155     -35.497 -84.199  96.148  0.00 97.00      PROA   
ATOM   2428  CA  ARG P 155     -35.184 -85.025  98.053  0.00 97.00      PROA   
ATOM   2429  HA  ARG P 155     -35.871 -84.937  98.882  0.00 97.00      PROA   
ATOM   2430  CB  ARG P 155     -35.366 -86.464  97.502  0.00 97.00      PROA   
ATOM   2431  HB1 ARG P 155     -36.457 -86.634  97.350  0.00 97.00      PROA   
ATOM   2432  HB2 ARG P 155     -35.036 -87.184  98.283  0.00 97.00      PROA   
ATOM   2433  CG  ARG P 155     -34.639 -86.753  96.169  0.00 97.00      PROA   
ATOM   2434  HG1 ARG P 155     -33.821 -86.016  96.042  0.00 97.00      PROA   
ATOM   2435  HG2 ARG P 155     -35.339 -86.608  95.317  0.00 97.00      PROA   
ATOM   2436  CD  ARG P 155     -33.975 -88.137  96.079  0.00 97.00      PROA   
ATOM   2437  HD1 ARG P 155     -33.154 -88.197  96.830  0.00 97.00      PROA   
ATOM   2438  HD2 ARG P 155     -33.563 -88.313  95.061  0.00 97.00      PROA   
ATOM   2439  NE  ARG P 155     -35.029 -89.162  96.362  0.00 97.00      PROA   
ATOM   2440  HE  ARG P 155     -35.981 -88.912  96.215  0.00 97.00      PROA   
ATOM   2441  CZ  ARG P 155     -34.794 -90.335  96.987  0.00 97.00      PROA   
ATOM   2442  NH1 ARG P 155     -33.560 -90.812  97.200  0.00 97.00      PROA   
ATOM   2443 HH11 ARG P 155     -32.785 -90.330  96.805  0.00 97.00      PROA   
ATOM   2444 HH12 ARG P 155     -33.466 -91.696  97.651  0.00 97.00      PROA   
ATOM   2445  NH2 ARG P 155     -35.834 -91.068  97.425  0.00 97.00      PROA   
ATOM   2446 HH21 ARG P 155     -36.761 -90.732  97.291  0.00 97.00      PROA   
ATOM   2447 HH22 ARG P 155     -35.645 -91.897  97.945  0.00 97.00      PROA   
ATOM   2448  C   ARG P 155     -33.781 -84.861  98.626  0.00 97.00      PROA   
ATOM   2449  O   ARG P 155     -32.820 -84.585  97.912  0.00 97.00      PROA   
ATOM   2450  N   TYR P 156     -33.639 -85.035  99.953  0.00 97.00      PROA   
ATOM   2451  HN  TYR P 156     -34.440 -85.206 100.525  0.00 97.00      PROA   
ATOM   2452  CA  TYR P 156     -32.380 -84.924 100.657  0.00 97.00      PROA   
ATOM   2453  HA  TYR P 156     -31.574 -84.741  99.961  0.00 97.00      PROA   
ATOM   2454  CB  TYR P 156     -32.415 -83.818 101.748  0.00 97.00      PROA   
ATOM   2455  HB1 TYR P 156     -31.417 -83.676 102.207  0.00 97.00      PROA   
ATOM   2456  HB2 TYR P 156     -33.136 -84.110 102.540  0.00 97.00      PROA   
ATOM   2457  CG  TYR P 156     -32.865 -82.485 101.194  0.00 97.00      PROA   
ATOM   2458  CD1 TYR P 156     -32.311 -81.954 100.014  0.00 97.00      PROA   
ATOM   2459  HD1 TYR P 156     -31.548 -82.503  99.482  0.00 97.00      PROA   
ATOM   2460  CE1 TYR P 156     -32.759 -80.730  99.500  0.00 97.00      PROA   
ATOM   2461  HE1 TYR P 156     -32.338 -80.347  98.582  0.00 97.00      PROA   
ATOM   2462  CZ  TYR P 156     -33.755 -80.013 100.173  0.00 97.00      PROA   
ATOM   2463  OH  TYR P 156     -34.208 -78.779  99.665  0.00 97.00      PROA   
ATOM   2464  HH  TYR P 156     -33.549 -78.461  99.045  0.00 97.00      PROA   
ATOM   2465  CD2 TYR P 156     -33.848 -81.739 101.871  0.00 97.00      PROA   
ATOM   2466  HD2 TYR P 156     -34.276 -82.121 102.786  0.00 97.00      PROA   
ATOM   2467  CE2 TYR P 156     -34.289 -80.512 101.365  0.00 97.00      PROA   
ATOM   2468  HE2 TYR P 156     -35.033 -79.946 101.904  0.00 97.00      PROA   
ATOM   2469  C   TYR P 156     -32.134 -86.261 101.313  0.00 97.00      PROA   
ATOM   2470  O   TYR P 156     -33.066 -86.894 101.795  0.00 97.00      PROA   
ATOM   2471  N   THR P 157     -30.865 -86.733 101.323  0.00 97.00      PROA   
ATOM   2472  HN  THR P 157     -30.133 -86.223 100.880  0.00 97.00      PROA   
ATOM   2473  CA  THR P 157     -30.452 -87.999 101.906  0.00 97.00      PROA   
ATOM   2474  HA  THR P 157     -31.305 -88.511 102.333  0.00 97.00      PROA   
ATOM   2475  CB  THR P 157     -29.756 -88.932 100.916  0.00 97.00      PROA   
ATOM   2476  HB  THR P 157     -29.215 -89.758 101.439  0.00 97.00      PROA   
ATOM   2477  OG1 THR P 157     -28.840 -88.224 100.085  0.00 97.00      PROA   
ATOM   2478  HG1 THR P 157     -28.136 -87.916 100.659  0.00 97.00      PROA   
ATOM   2479  CG2 THR P 157     -30.808 -89.570  99.995  0.00 97.00      PROA   
ATOM   2480 HG21 THR P 157     -31.378 -88.784  99.457  0.00 97.00      PROA   
ATOM   2481 HG22 THR P 157     -31.509 -90.195 100.583  0.00 97.00      PROA   
ATOM   2482 HG23 THR P 157     -30.303 -90.218  99.246  0.00 97.00      PROA   
ATOM   2483  C   THR P 157     -29.482 -87.717 103.029  0.00 97.00      PROA   
ATOM   2484  O   THR P 157     -28.622 -86.849 102.912  0.00 97.00      PROA   
ATOM   2485  N   SER P 158     -29.589 -88.462 104.153  0.00 97.00      PROA   
ATOM   2486  HN  SER P 158     -30.316 -89.142 104.256  0.00 97.00      PROA   
ATOM   2487  CA  SER P 158     -28.680 -88.331 105.276  0.00 97.00      PROA   
ATOM   2488  HA  SER P 158     -28.467 -87.281 105.410  0.00 97.00      PROA   
ATOM   2489  CB  SER P 158     -29.288 -88.874 106.604  0.00 97.00      PROA   
ATOM   2490  HB1 SER P 158     -30.297 -88.427 106.723  0.00 97.00      PROA   
ATOM   2491  HB2 SER P 158     -28.675 -88.556 107.472  0.00 97.00      PROA   
ATOM   2492  OG  SER P 158     -29.417 -90.296 106.635  0.00 97.00      PROA   
ATOM   2493  HG1 SER P 158     -28.537 -90.656 106.797  0.00 97.00      PROA   
ATOM   2494  C   SER P 158     -27.369 -89.048 105.031  0.00 97.00      PROA   
ATOM   2495  O   SER P 158     -27.215 -89.832 104.097  0.00 97.00      PROA   
ATOM   2496  N   ALA P 159     -26.398 -88.830 105.945  0.00 97.00      PROA   
ATOM   2497  HN  ALA P 159     -26.479 -88.091 106.611  0.00 97.00      PROA   
ATOM   2498  CA  ALA P 159     -25.298 -89.746 106.165  0.00 97.00      PROA   
ATOM   2499  HA  ALA P 159     -24.771 -89.855 105.226  0.00 97.00      PROA   
ATOM   2500  CB  ALA P 159     -24.331 -89.190 107.230  0.00 97.00      PROA   
ATOM   2501  HB1 ALA P 159     -24.849 -89.069 108.206  0.00 97.00      PROA   
ATOM   2502  HB2 ALA P 159     -23.952 -88.192 106.916  0.00 97.00      PROA   
ATOM   2503  HB3 ALA P 159     -23.461 -89.863 107.373  0.00 97.00      PROA   
ATOM   2504  C   ALA P 159     -25.793 -91.126 106.598  0.00 97.00      PROA   
ATOM   2505  O   ALA P 159     -26.844 -91.253 107.222  0.00 97.00      PROA   
ATOM   2506  N   GLY P 160     -25.052 -92.206 106.247  0.00 97.00      PROA   
ATOM   2507  HN  GLY P 160     -24.201 -92.093 105.741  0.00 97.00      PROA   
ATOM   2508  CA  GLY P 160     -25.355 -93.552 106.708  0.00 97.00      PROA   
ATOM   2509  HA1 GLY P 160     -24.904 -94.247 106.016  0.00 97.00      PROA   
ATOM   2510  HA2 GLY P 160     -26.424 -93.681 106.793  0.00 97.00      PROA   
ATOM   2511  C   GLY P 160     -24.719 -93.794 108.044  0.00 97.00      PROA   
ATOM   2512  O   GLY P 160     -23.546 -93.485 108.234  0.00 97.00      PROA   
ATOM   2513  N   ILE P 161     -25.475 -94.390 108.993  0.00 97.00      PROA   
ATOM   2514  HN  ILE P 161     -26.424 -94.632 108.795  0.00 97.00      PROA   
ATOM   2515  CA  ILE P 161     -24.996 -94.674 110.331  0.00 97.00      PROA   
ATOM   2516  HA  ILE P 161     -23.963 -94.373 110.419  0.00 97.00      PROA   
ATOM   2517  CB  ILE P 161     -25.794 -93.961 111.427  0.00 97.00      PROA   
ATOM   2518  HB  ILE P 161     -26.851 -94.318 111.396  0.00 97.00      PROA   
ATOM   2519  CG2 ILE P 161     -25.208 -94.303 112.818  0.00 97.00      PROA   
ATOM   2520 HG21 ILE P 161     -24.122 -94.074 112.848  0.00 97.00      PROA   
ATOM   2521 HG22 ILE P 161     -25.353 -95.373 113.071  0.00 97.00      PROA   
ATOM   2522 HG23 ILE P 161     -25.710 -93.693 113.598  0.00 97.00      PROA   
ATOM   2523  CG1 ILE P 161     -25.845 -92.422 111.207  0.00 97.00      PROA   
ATOM   2524 HG11 ILE P 161     -26.486 -91.986 112.006  0.00 97.00      PROA   
ATOM   2525 HG12 ILE P 161     -26.343 -92.202 110.239  0.00 97.00      PROA   
ATOM   2526  CD  ILE P 161     -24.483 -91.713 111.244  0.00 97.00      PROA   
ATOM   2527  HD1 ILE P 161     -23.809 -92.102 110.453  0.00 97.00      PROA   
ATOM   2528  HD2 ILE P 161     -23.984 -91.849 112.227  0.00 97.00      PROA   
ATOM   2529  HD3 ILE P 161     -24.614 -90.622 111.080  0.00 97.00      PROA   
ATOM   2530  C   ILE P 161     -25.053 -96.174 110.530  0.00 97.00      PROA   
ATOM   2531  O   ILE P 161     -26.114 -96.788 110.475  0.00 97.00      PROA   
ATOM   2532  N   SER P 162     -23.885 -96.809 110.774  0.00 97.00      PROA   
ATOM   2533  HN  SER P 162     -23.023 -96.307 110.789  0.00 97.00      PROA   
ATOM   2534  CA  SER P 162     -23.787 -98.243 110.964  0.00 97.00      PROA   
ATOM   2535  HA  SER P 162     -24.588 -98.726 110.425  0.00 97.00      PROA   
ATOM   2536  CB  SER P 162     -22.452 -98.813 110.418  0.00 97.00      PROA   
ATOM   2537  HB1 SER P 162     -22.417 -98.642 109.320  0.00 97.00      PROA   
ATOM   2538  HB2 SER P 162     -22.385 -99.908 110.596  0.00 97.00      PROA   
ATOM   2539  OG  SER P 162     -21.326 -98.158 110.999  0.00 97.00      PROA   
ATOM   2540  HG1 SER P 162     -21.457 -98.212 111.951  0.00 97.00      PROA   
ATOM   2541  C   SER P 162     -23.910 -98.630 112.424  0.00 97.00      PROA   
ATOM   2542  O   SER P 162     -23.085 -98.242 113.250  0.00 97.00      PROA   
ATOM   2543  N   VAL P 163     -24.931 -99.449 112.770  0.00 97.00      PROA   
ATOM   2544  HN  VAL P 163     -25.604 -99.742 112.093  0.00 97.00      PROA   
ATOM   2545  CA  VAL P 163     -25.108 -99.964 114.114  0.00 97.00      PROA   
ATOM   2546  HA  VAL P 163     -24.341 -99.550 114.748  0.00 97.00      PROA   
ATOM   2547  CB  VAL P 163     -26.446 -99.617 114.768  0.00 97.00      PROA   
ATOM   2548  HB  VAL P 163     -26.416 -99.929 115.839  0.00 97.00      PROA   
ATOM   2549  CG1 VAL P 163     -26.629 -98.087 114.739  0.00 97.00      PROA   
ATOM   2550 HG11 VAL P 163     -26.738 -97.716 113.697  0.00 97.00      PROA   
ATOM   2551 HG12 VAL P 163     -25.764 -97.577 115.212  0.00 97.00      PROA   
ATOM   2552 HG13 VAL P 163     -27.549 -97.817 115.299  0.00 97.00      PROA   
ATOM   2553  CG2 VAL P 163     -27.638-100.325 114.096  0.00 97.00      PROA   
ATOM   2554 HG21 VAL P 163     -27.605-101.422 114.254  0.00 97.00      PROA   
ATOM   2555 HG22 VAL P 163     -27.641-100.122 113.006  0.00 97.00      PROA   
ATOM   2556 HG23 VAL P 163     -28.592 -99.949 114.525  0.00 97.00      PROA   
ATOM   2557  C   VAL P 163     -24.900-101.460 114.077  0.00 97.00      PROA   
ATOM   2558  O   VAL P 163     -25.357-102.152 113.174  0.00 97.00      PROA   
ATOM   2559  N   THR P 164     -24.162-102.005 115.066  0.00 97.00      PROA   
ATOM   2560  HN  THR P 164     -23.787-101.423 115.787  0.00 97.00      PROA   
ATOM   2561  CA  THR P 164     -23.869-103.430 115.115  0.00 97.00      PROA   
ATOM   2562  HA  THR P 164     -24.320-103.936 114.276  0.00 97.00      PROA   
ATOM   2563  CB  THR P 164     -22.378-103.740 115.062  0.00 97.00      PROA   
ATOM   2564  HB  THR P 164     -21.863-103.375 115.978  0.00 97.00      PROA   
ATOM   2565  OG1 THR P 164     -21.777-103.096 113.946  0.00 97.00      PROA   
ATOM   2566  HG1 THR P 164     -22.155-102.217 113.897  0.00 97.00      PROA   
ATOM   2567  CG2 THR P 164     -22.144-105.252 114.879  0.00 97.00      PROA   
ATOM   2568 HG21 THR P 164     -22.600-105.586 113.922  0.00 97.00      PROA   
ATOM   2569 HG22 THR P 164     -22.581-105.846 115.704  0.00 97.00      PROA   
ATOM   2570 HG23 THR P 164     -21.053-105.461 114.826  0.00 97.00      PROA   
ATOM   2571  C   THR P 164     -24.474-103.969 116.396  0.00 97.00      PROA   
ATOM   2572  O   THR P 164     -24.052-103.597 117.483  0.00 97.00      PROA   
ATOM   2573  N   VAL P 165     -25.493-104.859 116.305  0.00 97.00      PROA   
ATOM   2574  HN  VAL P 165     -25.830-105.113 115.398  0.00 97.00      PROA   
ATOM   2575  CA  VAL P 165     -26.231-105.421 117.440  0.00 97.00      PROA   
ATOM   2576  HA  VAL P 165     -26.240-104.667 118.211  0.00 97.00      PROA   
ATOM   2577  CB  VAL P 165     -27.697-105.688 117.061  0.00 97.00      PROA   
ATOM   2578  HB  VAL P 165     -27.733-106.434 116.237  0.00 97.00      PROA   
ATOM   2579  CG1 VAL P 165     -28.572-106.199 118.229  0.00 97.00      PROA   
ATOM   2580 HG11 VAL P 165     -28.394-105.595 119.143  0.00 97.00      PROA   
ATOM   2581 HG12 VAL P 165     -28.381-107.268 118.447  0.00 97.00      PROA   
ATOM   2582 HG13 VAL P 165     -29.645-106.111 117.965  0.00 97.00      PROA   
ATOM   2583  CG2 VAL P 165     -28.316-104.362 116.565  0.00 97.00      PROA   
ATOM   2584 HG21 VAL P 165     -27.808-103.971 115.662  0.00 97.00      PROA   
ATOM   2585 HG22 VAL P 165     -28.259-103.597 117.369  0.00 97.00      PROA   
ATOM   2586 HG23 VAL P 165     -29.386-104.521 116.314  0.00 97.00      PROA   
ATOM   2587  C   VAL P 165     -25.499-106.668 117.977  0.00 97.00      PROA   
ATOM   2588  O   VAL P 165     -24.480-107.062 117.419  0.00 97.00      PROA   
ATOM   2589  N   LYS P 166     -25.955-107.319 119.085  0.00 97.00      PROA   
ATOM   2590  HN  LYS P 166     -26.755-106.988 119.581  0.00 97.00      PROA   
ATOM   2591  CA  LYS P 166     -25.472-108.625 119.511  0.00 97.00      PROA   
ATOM   2592  HA  LYS P 166     -25.067-109.167 118.667  0.00 97.00      PROA   
ATOM   2593  CB  LYS P 166     -24.504-108.620 120.741  0.00 97.00      PROA   
ATOM   2594  HB1 LYS P 166     -24.074-109.638 120.870  0.00 97.00      PROA   
ATOM   2595  HB2 LYS P 166     -25.086-108.389 121.664  0.00 97.00      PROA   
ATOM   2596  CG  LYS P 166     -23.376-107.571 120.740  0.00 97.00      PROA   
ATOM   2597  HG1 LYS P 166     -22.889-107.578 121.741  0.00 97.00      PROA   
ATOM   2598  HG2 LYS P 166     -23.877-106.585 120.648  0.00 97.00      PROA   
ATOM   2599  CD  LYS P 166     -22.282-107.796 119.673  0.00 97.00      PROA   
ATOM   2600  HD1 LYS P 166     -22.732-108.315 118.798  0.00 97.00      PROA   
ATOM   2601  HD2 LYS P 166     -21.515-108.485 120.089  0.00 97.00      PROA   
ATOM   2602  CE  LYS P 166     -21.574-106.522 119.174  0.00 97.00      PROA   
ATOM   2603  HE1 LYS P 166     -20.977-106.752 118.264  0.00 97.00      PROA   
ATOM   2604  HE2 LYS P 166     -20.916-106.082 119.950  0.00 97.00      PROA   
ATOM   2605  NZ  LYS P 166     -22.590-105.526 118.804  0.00 97.00      PROA   
ATOM   2606  HZ1 LYS P 166     -23.057-105.146 119.652  0.00 97.00      PROA   
ATOM   2607  HZ2 LYS P 166     -23.314-106.039 118.253  0.00 97.00      PROA   
ATOM   2608  HZ3 LYS P 166     -22.237-104.743 118.223  0.00 97.00      PROA   
ATOM   2609  C   LYS P 166     -26.699-109.335 120.027  0.00 97.00      PROA   
ATOM   2610  O   LYS P 166     -27.606-108.686 120.535  0.00 97.00      PROA   
ATOM   2611  N   GLU P 167     -26.699-110.691 120.006  0.00  0.00      PROA   
ATOM   2612  HN  GLU P 167     -25.956-111.206 119.586  0.00  0.00      PROA   
ATOM   2613  CA  GLU P 167     -27.700-111.487 120.687  0.00  0.00      PROA   
ATOM   2614  HA  GLU P 167     -28.528-110.857 120.974  0.00  0.00      PROA   
ATOM   2615  CB  GLU P 167     -28.256-112.648 119.820  0.00  0.00      PROA   
ATOM   2616  HB1 GLU P 167     -28.568-112.214 118.844  0.00  0.00      PROA   
ATOM   2617  HB2 GLU P 167     -29.170-113.036 120.322  0.00  0.00      PROA   
ATOM   2618  CG  GLU P 167     -27.297-113.833 119.578  0.00  0.00      PROA   
ATOM   2619  HG1 GLU P 167     -27.085-114.360 120.532  0.00  0.00      PROA   
ATOM   2620  HG2 GLU P 167     -26.337-113.461 119.160  0.00  0.00      PROA   
ATOM   2621  CD  GLU P 167     -27.928-114.833 118.607  0.00  0.00      PROA   
ATOM   2622  OE1 GLU P 167     -29.143-115.130 118.764  0.00  0.00      PROA   
ATOM   2623  OE2 GLU P 167     -27.202-115.321 117.701  0.00  0.00      PROA   
ATOM   2624  C   GLU P 167     -27.045-112.037 121.931  0.00  0.00      PROA   
ATOM   2625  O   GLU P 167     -25.835-112.263 121.951  0.00  0.00      PROA   
ATOM   2626  N   LEU P 168     -27.842-112.238 123.018  0.00  0.00      PROA   
ATOM   2627  HN  LEU P 168     -28.812-112.009 122.989  0.00  0.00      PROA   
ATOM   2628  CA  LEU P 168     -27.398-112.858 124.254  0.00  0.00      PROA   
ATOM   2629  HA  LEU P 168     -26.520-112.318 124.577  0.00  0.00      PROA   
ATOM   2630  CB  LEU P 168     -28.452-112.856 125.405  0.00  0.00      PROA   
ATOM   2631  HB1 LEU P 168     -28.104-113.547 126.208  0.00  0.00      PROA   
ATOM   2632  HB2 LEU P 168     -29.420-113.247 125.025  0.00  0.00      PROA   
ATOM   2633  CG  LEU P 168     -28.698-111.510 126.141  0.00  0.00      PROA   
ATOM   2634  HG  LEU P 168     -29.301-111.764 127.047  0.00  0.00      PROA   
ATOM   2635  CD1 LEU P 168     -27.396-110.862 126.653  0.00  0.00      PROA   
ATOM   2636 HD11 LEU P 168     -26.764-110.532 125.803  0.00  0.00      PROA   
ATOM   2637 HD12 LEU P 168     -26.819-111.587 127.266  0.00  0.00      PROA   
ATOM   2638 HD13 LEU P 168     -27.629-109.975 127.279  0.00  0.00      PROA   
ATOM   2639  CD2 LEU P 168     -29.555-110.516 125.339  0.00  0.00      PROA   
ATOM   2640 HD21 LEU P 168     -30.516-110.986 125.042  0.00  0.00      PROA   
ATOM   2641 HD22 LEU P 168     -29.012-110.201 124.428  0.00  0.00      PROA   
ATOM   2642 HD23 LEU P 168     -29.774-109.613 125.947  0.00  0.00      PROA   
ATOM   2643  C   LEU P 168     -26.972-114.291 124.049  0.00  0.00      PROA   
ATOM   2644  O   LEU P 168     -25.915-114.682 124.535  0.00  0.00      PROA   
ATOM   2645  N   PHE P 169     -27.771-115.100 123.313  0.00  0.00      PROA   
ATOM   2646  HN  PHE P 169     -28.629-114.782 122.918  0.00  0.00      PROA   
ATOM   2647  CA  PHE P 169     -27.396-116.462 123.010  0.00  0.00      PROA   
ATOM   2648  HA  PHE P 169     -26.357-116.439 122.713  0.00  0.00      PROA   
ATOM   2649  CB  PHE P 169     -27.562-117.464 124.203  0.00  0.00      PROA   
ATOM   2650  HB1 PHE P 169     -26.815-117.207 124.985  0.00  0.00      PROA   
ATOM   2651  HB2 PHE P 169     -27.339-118.501 123.872  0.00  0.00      PROA   
ATOM   2652  CG  PHE P 169     -28.931-117.444 124.858  0.00  0.00      PROA   
ATOM   2653  CD1 PHE P 169     -29.235-116.506 125.864  0.00  0.00      PROA   
ATOM   2654  HD1 PHE P 169     -28.494-115.777 126.154  0.00  0.00      PROA   
ATOM   2655  CE1 PHE P 169     -30.484-116.508 126.497  0.00  0.00      PROA   
ATOM   2656  HE1 PHE P 169     -30.707-115.772 127.256  0.00  0.00      PROA   
ATOM   2657  CZ  PHE P 169     -31.441-117.470 126.152  0.00  0.00      PROA   
ATOM   2658  HZ  PHE P 169     -32.405-117.474 126.639  0.00  0.00      PROA   
ATOM   2659  CD2 PHE P 169     -29.895-118.419 124.542  0.00  0.00      PROA   
ATOM   2660  HD2 PHE P 169     -29.671-119.173 123.805  0.00  0.00      PROA   
ATOM   2661  CE2 PHE P 169     -31.142-118.433 125.180  0.00  0.00      PROA   
ATOM   2662  HE2 PHE P 169     -31.874-119.182 124.917  0.00  0.00      PROA   
ATOM   2663  C   PHE P 169     -28.232-116.889 121.824  0.00  0.00      PROA   
ATOM   2664  O   PHE P 169     -29.353-116.403 121.691  0.00  0.00      PROA   
ATOM   2665  N   PRO P 170     -27.767-117.771 120.933  0.00  0.00      PROA   
ATOM   2666  CD  PRO P 170     -26.392-118.278 120.909  0.00  0.00      PROA   
ATOM   2667  HD1 PRO P 170     -26.062-118.604 121.918  0.00  0.00      PROA   
ATOM   2668  HD2 PRO P 170     -25.730-117.469 120.529  0.00  0.00      PROA   
ATOM   2669  CA  PRO P 170     -28.582-118.377 119.889  0.00  0.00      PROA   
ATOM   2670  HA  PRO P 170     -29.100-117.599 119.346  0.00  0.00      PROA   
ATOM   2671  CB  PRO P 170     -27.581-119.128 119.002  0.00  0.00      PROA   
ATOM   2672  HB1 PRO P 170     -27.218-118.433 118.212  0.00  0.00      PROA   
ATOM   2673  HB2 PRO P 170     -28.002-120.030 118.513  0.00  0.00      PROA   
ATOM   2674  CG  PRO P 170     -26.412-119.459 119.935  0.00  0.00      PROA   
ATOM   2675  HG1 PRO P 170     -26.629-120.398 120.489  0.00  0.00      PROA   
ATOM   2676  HG2 PRO P 170     -25.458-119.565 119.382  0.00  0.00      PROA   
ATOM   2677  C   PRO P 170     -29.620-119.306 120.468  0.00  0.00      PROA   
ATOM   2678  O   PRO P 170     -29.337-119.976 121.460  0.00  0.00      PROA   
ATOM   2679  N   ALA P 171     -30.829-119.346 119.851  0.00  0.00      PROA   
ATOM   2680  HN  ALA P 171     -31.008-118.776 119.054  0.00  0.00      PROA   
ATOM   2681  CA  ALA P 171     -31.929-120.199 120.245  0.00  0.00      PROA   
ATOM   2682  HA  ALA P 171     -32.146-119.932 121.267  0.00  0.00      PROA   
ATOM   2683  CB  ALA P 171     -33.189-119.964 119.387  0.00  0.00      PROA   
ATOM   2684  HB1 ALA P 171     -32.993-120.204 118.320  0.00  0.00      PROA   
ATOM   2685  HB2 ALA P 171     -33.494-118.897 119.449  0.00  0.00      PROA   
ATOM   2686  HB3 ALA P 171     -34.036-120.587 119.744  0.00  0.00      PROA   
ATOM   2687  C   ALA P 171     -31.554-121.666 120.136  0.00  0.00      PROA   
ATOM   2688  O   ALA P 171     -30.835-122.015 119.199  0.00  0.00      PROA   
ATOM   2689  N   PRO P 172     -31.980-122.559 121.029  0.00  0.00      PROA   
ATOM   2690  CD  PRO P 172     -32.705-122.214 122.256  0.00  0.00      PROA   
ATOM   2691  HD1 PRO P 172     -33.685-121.752 122.012  0.00  0.00      PROA   
ATOM   2692  HD2 PRO P 172     -32.085-121.513 122.857  0.00  0.00      PROA   
ATOM   2693  CA  PRO P 172     -31.416-123.894 121.095  0.00  0.00      PROA   
ATOM   2694  HA  PRO P 172     -30.365-123.877 120.842  0.00  0.00      PROA   
ATOM   2695  CB  PRO P 172     -31.649-124.339 122.549  0.00  0.00      PROA   
ATOM   2696  HB1 PRO P 172     -30.771-124.024 123.157  0.00  0.00      PROA   
ATOM   2697  HB2 PRO P 172     -31.784-125.432 122.670  0.00  0.00      PROA   
ATOM   2698  CG  PRO P 172     -32.870-123.535 123.009  0.00  0.00      PROA   
ATOM   2699  HG1 PRO P 172     -33.804-124.041 122.683  0.00  0.00      PROA   
ATOM   2700  HG2 PRO P 172     -32.885-123.400 124.106  0.00  0.00      PROA   
ATOM   2701  C   PRO P 172     -32.147-124.807 120.145  0.00  0.00      PROA   
ATOM   2702  O   PRO P 172     -33.377-124.792 120.116  0.00  0.00      PROA   
ATOM   2703  N   VAL P 173     -31.389-125.610 119.361  0.00 97.00      PROA   
ATOM   2704  HN  VAL P 173     -30.393-125.546 119.368  0.00 97.00      PROA   
ATOM   2705  CA  VAL P 173     -31.943-126.636 118.508  0.00 97.00      PROA   
ATOM   2706  HA  VAL P 173     -32.946-126.342 118.233  0.00 97.00      PROA   
ATOM   2707  CB  VAL P 173     -31.159-126.832 117.212  0.00 97.00      PROA   
ATOM   2708  HB  VAL P 173     -31.612-127.662 116.621  0.00 97.00      PROA   
ATOM   2709  CG1 VAL P 173     -31.276-125.541 116.372  0.00 97.00      PROA   
ATOM   2710 HG11 VAL P 173     -30.806-124.685 116.902  0.00 97.00      PROA   
ATOM   2711 HG12 VAL P 173     -32.340-125.294 116.178  0.00 97.00      PROA   
ATOM   2712 HG13 VAL P 173     -30.757-125.671 115.399  0.00 97.00      PROA   
ATOM   2713  CG2 VAL P 173     -29.680-127.180 117.486  0.00 97.00      PROA   
ATOM   2714 HG21 VAL P 173     -29.590-128.104 118.091  0.00 97.00      PROA   
ATOM   2715 HG22 VAL P 173     -29.167-126.354 118.021  0.00 97.00      PROA   
ATOM   2716 HG23 VAL P 173     -29.146-127.344 116.525  0.00 97.00      PROA   
ATOM   2717  C   VAL P 173     -32.063-127.933 119.281  0.00 97.00      PROA   
ATOM   2718  O   VAL P 173     -31.358-128.163 120.260  0.00 97.00      PROA   
ATOM   2719  N   LEU P 174     -32.987-128.819 118.850  0.00 97.00      PROA   
ATOM   2720  HN  LEU P 174     -33.583-128.603 118.082  0.00 97.00      PROA   
ATOM   2721  CA  LEU P 174     -33.161-130.128 119.437  0.00 97.00      PROA   
ATOM   2722  HA  LEU P 174     -32.654-130.186 120.390  0.00 97.00      PROA   
ATOM   2723  CB  LEU P 174     -34.667-130.417 119.668  0.00 97.00      PROA   
ATOM   2724  HB1 LEU P 174     -35.212-130.490 118.703  0.00 97.00      PROA   
ATOM   2725  HB2 LEU P 174     -35.071-129.520 120.198  0.00 97.00      PROA   
ATOM   2726  CG  LEU P 174     -35.016-131.634 120.558  0.00 97.00      PROA   
ATOM   2727  HG  LEU P 174     -34.376-131.592 121.470  0.00 97.00      PROA   
ATOM   2728  CD1 LEU P 174     -36.483-131.532 121.014  0.00 97.00      PROA   
ATOM   2729 HD11 LEU P 174     -37.160-131.545 120.133  0.00 97.00      PROA   
ATOM   2730 HD12 LEU P 174     -36.653-130.592 121.578  0.00 97.00      PROA   
ATOM   2731 HD13 LEU P 174     -36.740-132.391 121.666  0.00 97.00      PROA   
ATOM   2732  CD2 LEU P 174     -34.785-132.997 119.882  0.00 97.00      PROA   
ATOM   2733 HD21 LEU P 174     -33.704-133.200 119.747  0.00 97.00      PROA   
ATOM   2734 HD22 LEU P 174     -35.286-133.027 118.893  0.00 97.00      PROA   
ATOM   2735 HD23 LEU P 174     -35.209-133.805 120.513  0.00 97.00      PROA   
ATOM   2736  C   LEU P 174     -32.527-131.117 118.483  0.00 97.00      PROA   
ATOM   2737  O   LEU P 174     -33.032-131.368 117.391  0.00 97.00      PROA   
ATOM   2738  N   THR P 175     -31.374-131.704 118.882  0.00 97.00      PROA   
ATOM   2739  HN  THR P 175     -30.965-131.471 119.765  0.00 97.00      PROA   
ATOM   2740  CA  THR P 175     -30.636-132.663 118.083  0.00 97.00      PROA   
ATOM   2741  HA  THR P 175     -30.948-132.563 117.055  0.00 97.00      PROA   
ATOM   2742  CB  THR P 175     -29.125-132.448 118.072  0.00 97.00      PROA   
ATOM   2743  HB  THR P 175     -28.583-133.318 117.636  0.00 97.00      PROA   
ATOM   2744  OG1 THR P 175     -28.646-132.201 119.383  0.00 97.00      PROA   
ATOM   2745  HG1 THR P 175     -27.873-131.628 119.298  0.00 97.00      PROA   
ATOM   2746  CG2 THR P 175     -28.820-131.209 117.209  0.00 97.00      PROA   
ATOM   2747 HG21 THR P 175     -29.300-130.308 117.644  0.00 97.00      PROA   
ATOM   2748 HG22 THR P 175     -29.201-131.355 116.178  0.00 97.00      PROA   
ATOM   2749 HG23 THR P 175     -27.724-131.032 117.156  0.00 97.00      PROA   
ATOM   2750  C   THR P 175     -30.990-134.073 118.506  0.00 97.00      PROA   
ATOM   2751  O   THR P 175     -30.910-134.448 119.673  0.00 97.00      PROA   
ATOM   2752  N   ALA P 176     -31.415-134.891 117.523  0.00 97.00      PROA   
ATOM   2753  HN  ALA P 176     -31.503-134.553 116.590  0.00 97.00      PROA   
ATOM   2754  CA  ALA P 176     -31.760-136.279 117.709  0.00 97.00      PROA   
ATOM   2755  HA  ALA P 176     -31.498-136.599 118.709  0.00 97.00      PROA   
ATOM   2756  CB  ALA P 176     -33.266-136.511 117.470  0.00 97.00      PROA   
ATOM   2757  HB1 ALA P 176     -33.557-136.196 116.445  0.00 97.00      PROA   
ATOM   2758  HB2 ALA P 176     -33.851-135.899 118.193  0.00 97.00      PROA   
ATOM   2759  HB3 ALA P 176     -33.541-137.575 117.614  0.00 97.00      PROA   
ATOM   2760  C   ALA P 176     -30.920-137.063 116.723  0.00 97.00      PROA   
ATOM   2761  O   ALA P 176     -30.641-136.590 115.623  0.00 97.00      PROA   
ATOM   2762  N   SER P 177     -30.444-138.273 117.103  0.00 97.00      PROA   
ATOM   2763  HN  SER P 177     -30.653-138.660 117.999  0.00 97.00      PROA   
ATOM   2764  CA  SER P 177     -29.418-138.970 116.341  0.00 97.00      PROA   
ATOM   2765  HA  SER P 177     -28.839-138.248 115.778  0.00 97.00      PROA   
ATOM   2766  CB  SER P 177     -28.440-139.703 117.296  0.00 97.00      PROA   
ATOM   2767  HB1 SER P 177     -27.956-138.935 117.939  0.00 97.00      PROA   
ATOM   2768  HB2 SER P 177     -27.635-140.224 116.734  0.00 97.00      PROA   
ATOM   2769  OG  SER P 177     -29.112-140.627 118.151  0.00 97.00      PROA   
ATOM   2770  HG1 SER P 177     -29.288-141.412 117.625  0.00 97.00      PROA   
ATOM   2771  C   SER P 177     -29.953-139.974 115.338  0.00 97.00      PROA   
ATOM   2772  O   SER P 177     -29.168-140.614 114.639  0.00 97.00      PROA   
ATOM   2773  N   VAL P 178     -31.292-140.126 115.222  0.00 97.00      PROA   
ATOM   2774  HN  VAL P 178     -31.911-139.590 115.787  0.00 97.00      PROA   
ATOM   2775  CA  VAL P 178     -31.909-141.013 114.252  0.00 97.00      PROA   
ATOM   2776  HA  VAL P 178     -31.246-141.141 113.407  0.00 97.00      PROA   
ATOM   2777  CB  VAL P 178     -32.294-142.390 114.816  0.00 97.00      PROA   
ATOM   2778  HB  VAL P 178     -33.047-142.267 115.628  0.00 97.00      PROA   
ATOM   2779  CG1 VAL P 178     -32.889-143.284 113.707  0.00 97.00      PROA   
ATOM   2780 HG11 VAL P 178     -32.180-143.373 112.857  0.00 97.00      PROA   
ATOM   2781 HG12 VAL P 178     -33.847-142.881 113.331  0.00 97.00      PROA   
ATOM   2782 HG13 VAL P 178     -33.087-144.302 114.103  0.00 97.00      PROA   
ATOM   2783  CG2 VAL P 178     -31.061-143.099 115.417  0.00 97.00      PROA   
ATOM   2784 HG21 VAL P 178     -30.672-142.550 116.298  0.00 97.00      PROA   
ATOM   2785 HG22 VAL P 178     -30.256-143.177 114.656  0.00 97.00      PROA   
ATOM   2786 HG23 VAL P 178     -31.334-144.126 115.743  0.00 97.00      PROA   
ATOM   2787  C   VAL P 178     -33.158-140.298 113.773  0.00 97.00      PROA   
ATOM   2788  O   VAL P 178     -33.918-139.759 114.576  0.00 97.00      PROA   
ATOM   2789  N   THR P 179     -33.399-140.263 112.437  0.00 97.00      PROA   
ATOM   2790  HN  THR P 179     -32.751-140.653 111.785  0.00 97.00      PROA   
ATOM   2791  CA  THR P 179     -34.634-139.787 111.832  0.00 97.00      PROA   
ATOM   2792  HA  THR P 179     -34.849-138.814 112.254  0.00 97.00      PROA   
ATOM   2793  CB  THR P 179     -34.540-139.639 110.317  0.00 97.00      PROA   
ATOM   2794  HB  THR P 179     -35.540-139.449 109.857  0.00 97.00      PROA   
ATOM   2795  OG1 THR P 179     -33.966-140.802 109.727  0.00 97.00      PROA   
ATOM   2796  HG1 THR P 179     -34.576-141.517 109.921  0.00 97.00      PROA   
ATOM   2797  CG2 THR P 179     -33.634-138.444 109.981  0.00 97.00      PROA   
ATOM   2798 HG21 THR P 179     -32.615-138.597 110.393  0.00 97.00      PROA   
ATOM   2799 HG22 THR P 179     -34.056-137.508 110.401  0.00 97.00      PROA   
ATOM   2800 HG23 THR P 179     -33.552-138.333 108.878  0.00 97.00      PROA   
ATOM   2801  C   THR P 179     -35.826-140.681 112.124  0.00 97.00      PROA   
ATOM   2802  O   THR P 179     -35.718-141.904 112.128  0.00 97.00      PROA   
ATOM   2803  N   SER P 180     -37.020-140.079 112.308  0.00 97.00      PROA   
ATOM   2804  HN  SER P 180     -37.114-139.085 112.329  0.00 97.00      PROA   
ATOM   2805  CA  SER P 180     -38.294-140.764 112.339  0.00 97.00      PROA   
ATOM   2806  HA  SER P 180     -38.204-141.528 113.093  0.00 97.00      PROA   
ATOM   2807  CB  SER P 180     -39.414-139.793 112.773  0.00 97.00      PROA   
ATOM   2808  HB1 SER P 180     -39.293-139.575 113.857  0.00 97.00      PROA   
ATOM   2809  HB2 SER P 180     -40.426-140.216 112.622  0.00 97.00      PROA   
ATOM   2810  OG  SER P 180     -39.314-138.557 112.076  0.00 97.00      PROA   
ATOM   2811  HG1 SER P 180     -40.104-138.060 112.327  0.00 97.00      PROA   
ATOM   2812  C   SER P 180     -38.645-141.473 111.030  0.00 97.00      PROA   
ATOM   2813  O   SER P 180     -38.171-141.052 109.974  0.00 97.00      PROA   
ATOM   2814  N   PRO P 181     -39.424-142.558 111.008  0.00 97.00      PROA   
ATOM   2815  CD  PRO P 181     -39.905-143.073 109.721  0.00 97.00      PROA   
ATOM   2816  HD1 PRO P 181     -39.054-143.445 109.110  0.00 97.00      PROA   
ATOM   2817  HD2 PRO P 181     -40.442-142.266 109.171  0.00 97.00      PROA   
ATOM   2818  CA  PRO P 181     -40.177-143.107 112.130  0.00 97.00      PROA   
ATOM   2819  HA  PRO P 181     -40.506-142.325 112.792  0.00 97.00      PROA   
ATOM   2820  CB  PRO P 181     -41.385-143.782 111.461  0.00 97.00      PROA   
ATOM   2821  HB1 PRO P 181     -42.192-143.025 111.329  0.00 97.00      PROA   
ATOM   2822  HB2 PRO P 181     -41.789-144.635 112.040  0.00 97.00      PROA   
ATOM   2823  CG  PRO P 181     -40.875-144.201 110.077  0.00 97.00      PROA   
ATOM   2824  HG1 PRO P 181     -40.313-145.156 110.165  0.00 97.00      PROA   
ATOM   2825  HG2 PRO P 181     -41.689-144.323 109.336  0.00 97.00      PROA   
ATOM   2826  C   PRO P 181     -39.356-144.109 112.928  0.00 97.00      PROA   
ATOM   2827  O   PRO P 181     -38.888-145.107 112.383  0.00 97.00      PROA   
ATOM   2828  N   LEU P 182     -39.184-143.867 114.248  0.00 97.00      PROA   
ATOM   2829  HN  LEU P 182     -39.607-143.064 114.666  0.00 97.00      PROA   
ATOM   2830  CA  LEU P 182     -38.491-144.757 115.162  0.00 97.00      PROA   
ATOM   2831  HA  LEU P 182     -37.572-145.057 114.679  0.00 97.00      PROA   
ATOM   2832  CB  LEU P 182     -38.147-144.099 116.530  0.00 97.00      PROA   
ATOM   2833  HB1 LEU P 182     -37.579-144.843 117.132  0.00 97.00      PROA   
ATOM   2834  HB2 LEU P 182     -39.084-143.874 117.080  0.00 97.00      PROA   
ATOM   2835  CG  LEU P 182     -37.290-142.801 116.495  0.00 97.00      PROA   
ATOM   2836  HG  LEU P 182     -36.839-142.705 117.515  0.00 97.00      PROA   
ATOM   2837  CD1 LEU P 182     -36.124-142.869 115.493  0.00 97.00      PROA   
ATOM   2838 HD11 LEU P 182     -36.509-142.925 114.453  0.00 97.00      PROA   
ATOM   2839 HD12 LEU P 182     -35.492-143.759 115.688  0.00 97.00      PROA   
ATOM   2840 HD13 LEU P 182     -35.493-141.959 115.573  0.00 97.00      PROA   
ATOM   2841  CD2 LEU P 182     -38.119-141.517 116.284  0.00 97.00      PROA   
ATOM   2842 HD21 LEU P 182     -38.936-141.449 117.032  0.00 97.00      PROA   
ATOM   2843 HD22 LEU P 182     -38.566-141.499 115.272  0.00 97.00      PROA   
ATOM   2844 HD23 LEU P 182     -37.468-140.623 116.385  0.00 97.00      PROA   
ATOM   2845  C   LEU P 182     -39.297-146.020 115.415  0.00 97.00      PROA   
ATOM   2846  O   LEU P 182     -40.518-145.996 115.418  0.00 97.00      PROA   
ATOM   2847  N   LEU P 183     -38.643-147.180 115.634  0.00 97.00      PROA   
ATOM   2848  HN  LEU P 183     -37.649-147.231 115.602  0.00 97.00      PROA   
ATOM   2849  CA  LEU P 183     -39.345-148.395 116.011  0.00 97.00      PROA   
ATOM   2850  HA  LEU P 183     -40.218-148.483 115.379  0.00 97.00      PROA   
ATOM   2851  CB  LEU P 183     -38.486-149.665 115.803  0.00 97.00      PROA   
ATOM   2852  HB1 LEU P 183     -39.061-150.559 116.132  0.00 97.00      PROA   
ATOM   2853  HB2 LEU P 183     -37.575-149.593 116.436  0.00 97.00      PROA   
ATOM   2854  CG  LEU P 183     -38.047-149.914 114.339  0.00 97.00      PROA   
ATOM   2855  HG  LEU P 183     -37.420-149.055 114.004  0.00 97.00      PROA   
ATOM   2856  CD1 LEU P 183     -37.179-151.182 114.254  0.00 97.00      PROA   
ATOM   2857 HD11 LEU P 183     -37.769-152.067 114.576  0.00 97.00      PROA   
ATOM   2858 HD12 LEU P 183     -36.291-151.090 114.912  0.00 97.00      PROA   
ATOM   2859 HD13 LEU P 183     -36.836-151.347 113.211  0.00 97.00      PROA   
ATOM   2860  CD2 LEU P 183     -39.245-150.024 113.376  0.00 97.00      PROA   
ATOM   2861 HD21 LEU P 183     -39.804-149.067 113.330  0.00 97.00      PROA   
ATOM   2862 HD22 LEU P 183     -39.936-150.825 113.715  0.00 97.00      PROA   
ATOM   2863 HD23 LEU P 183     -38.894-150.269 112.351  0.00 97.00      PROA   
ATOM   2864  C   LEU P 183     -39.844-148.356 117.448  0.00 97.00      PROA   
ATOM   2865  O   LEU P 183     -39.169-147.861 118.346  0.00 97.00      PROA   
ATOM   2866  N   GLU P 184     -41.057-148.901 117.699  0.00 97.00      PROA   
ATOM   2867  HN  GLU P 184     -41.637-149.197 116.941  0.00 97.00      PROA   
ATOM   2868  CA  GLU P 184     -41.625-149.066 119.025  0.00 97.00      PROA   
ATOM   2869  HA  GLU P 184     -41.652-148.081 119.468  0.00 97.00      PROA   
ATOM   2870  CB  GLU P 184     -43.101-149.559 118.932  0.00 97.00      PROA   
ATOM   2871  HB1 GLU P 184     -43.112-150.457 118.275  0.00 97.00      PROA   
ATOM   2872  HB2 GLU P 184     -43.671-148.752 118.416  0.00 97.00      PROA   
ATOM   2873  CG  GLU P 184     -43.798-149.913 120.265  0.00 97.00      PROA   
ATOM   2874  HG1 GLU P 184     -43.631-149.103 120.995  0.00 97.00      PROA   
ATOM   2875  HG2 GLU P 184     -43.373-150.849 120.680  0.00 97.00      PROA   
ATOM   2876  CD  GLU P 184     -45.316-150.067 120.145  0.00 97.00      PROA   
ATOM   2877  OE1 GLU P 184     -46.001-149.102 119.727  0.00 97.00      PROA   
ATOM   2878  OE2 GLU P 184     -45.824-151.147 120.539  0.00 97.00      PROA   
ATOM   2879  C   GLU P 184     -40.750-149.933 119.931  0.00 97.00      PROA   
ATOM   2880  O   GLU P 184     -40.298-151.009 119.545  0.00 97.00      PROA   
ATOM   2881  N   GLY P 185     -40.465-149.435 121.157  0.00 97.00      PROA   
ATOM   2882  HN  GLY P 185     -40.942-148.604 121.443  0.00 97.00      PROA   
ATOM   2883  CA  GLY P 185     -39.581-150.051 122.135  0.00 97.00      PROA   
ATOM   2884  HA1 GLY P 185     -39.232-151.003 121.761  0.00 97.00      PROA   
ATOM   2885  HA2 GLY P 185     -40.131-150.159 123.052  0.00 97.00      PROA   
ATOM   2886  C   GLY P 185     -38.354-149.242 122.471  0.00 97.00      PROA   
ATOM   2887  O   GLY P 185     -37.743-149.477 123.511  0.00 97.00      PROA   
ATOM   2888  N   THR P 186     -37.935-148.272 121.627  0.00 97.00      PROA   
ATOM   2889  HN  THR P 186     -38.431-148.075 120.784  0.00 97.00      PROA   
ATOM   2890  CA  THR P 186     -36.647-147.605 121.807  0.00 97.00      PROA   
ATOM   2891  HA  THR P 186     -35.932-148.385 122.009  0.00 97.00      PROA   
ATOM   2892  CB  THR P 186     -36.144-146.898 120.549  0.00 97.00      PROA   
ATOM   2893  HB  THR P 186     -35.184-146.365 120.757  0.00 97.00      PROA   
ATOM   2894  OG1 THR P 186     -37.093-145.962 120.047  0.00 97.00      PROA   
ATOM   2895  HG1 THR P 186     -37.376-145.448 120.808  0.00 97.00      PROA   
ATOM   2896  CG2 THR P 186     -35.875-147.933 119.446  0.00 97.00      PROA   
ATOM   2897 HG21 THR P 186     -36.814-148.449 119.157  0.00 97.00      PROA   
ATOM   2898 HG22 THR P 186     -35.141-148.692 119.786  0.00 97.00      PROA   
ATOM   2899 HG23 THR P 186     -35.471-147.423 118.545  0.00 97.00      PROA   
ATOM   2900  C   THR P 186     -36.599-146.573 122.940  0.00 97.00      PROA   
ATOM   2901  O   THR P 186     -37.373-145.623 122.871  0.00 97.00      PROA   
ATOM   2902  N   PRO P 187     -35.738-146.603 123.966  0.00 97.00      PROA   
ATOM   2903  CD  PRO P 187     -34.942-147.772 124.367  0.00 97.00      PROA   
ATOM   2904  HD1 PRO P 187     -34.567-148.355 123.500  0.00 97.00      PROA   
ATOM   2905  HD2 PRO P 187     -35.570-148.421 125.018  0.00 97.00      PROA   
ATOM   2906  CA  PRO P 187     -35.266-145.381 124.629  0.00 97.00      PROA   
ATOM   2907  HA  PRO P 187     -36.120-144.851 125.026  0.00 97.00      PROA   
ATOM   2908  CB  PRO P 187     -34.331-145.898 125.732  0.00 97.00      PROA   
ATOM   2909  HB1 PRO P 187     -34.940-146.145 126.631  0.00 97.00      PROA   
ATOM   2910  HB2 PRO P 187     -33.549-145.172 126.028  0.00 97.00      PROA   
ATOM   2911  CG  PRO P 187     -33.762-147.199 125.159  0.00 97.00      PROA   
ATOM   2912  HG1 PRO P 187     -32.931-146.958 124.459  0.00 97.00      PROA   
ATOM   2913  HG2 PRO P 187     -33.398-147.892 125.943  0.00 97.00      PROA   
ATOM   2914  C   PRO P 187     -34.564-144.433 123.653  0.00 97.00      PROA   
ATOM   2915  O   PRO P 187     -33.993-144.905 122.671  0.00 97.00      PROA   
ATOM   2916  N   VAL P 188     -34.623-143.095 123.882  0.00 97.00      PROA   
ATOM   2917  HN  VAL P 188     -35.040-142.732 124.711  0.00 97.00      PROA   
ATOM   2918  CA  VAL P 188     -34.115-142.100 122.946  0.00 97.00      PROA   
ATOM   2919  HA  VAL P 188     -33.302-142.524 122.372  0.00 97.00      PROA   
ATOM   2920  CB  VAL P 188     -35.199-141.538 122.007  0.00 97.00      PROA   
ATOM   2921  HB  VAL P 188     -35.989-141.028 122.607  0.00 97.00      PROA   
ATOM   2922  CG1 VAL P 188     -34.605-140.518 121.010  0.00 97.00      PROA   
ATOM   2923 HG11 VAL P 188     -33.771-140.977 120.438  0.00 97.00      PROA   
ATOM   2924 HG12 VAL P 188     -34.232-139.614 121.528  0.00 97.00      PROA   
ATOM   2925 HG13 VAL P 188     -35.387-140.196 120.289  0.00 97.00      PROA   
ATOM   2926  CG2 VAL P 188     -35.877-142.679 121.218  0.00 97.00      PROA   
ATOM   2927 HG21 VAL P 188     -36.447-143.346 121.895  0.00 97.00      PROA   
ATOM   2928 HG22 VAL P 188     -35.115-143.280 120.677  0.00 97.00      PROA   
ATOM   2929 HG23 VAL P 188     -36.589-142.262 120.475  0.00 97.00      PROA   
ATOM   2930  C   VAL P 188     -33.571-140.964 123.790  0.00 97.00      PROA   
ATOM   2931  O   VAL P 188     -34.188-140.619 124.792  0.00 97.00      PROA   
ATOM   2932  N   THR P 189     -32.423-140.339 123.400  0.00 97.00      PROA   
ATOM   2933  HN  THR P 189     -31.943-140.628 122.577  0.00 97.00      PROA   
ATOM   2934  CA  THR P 189     -31.862-139.155 124.048  0.00 97.00      PROA   
ATOM   2935  HA  THR P 189     -32.468-138.940 124.913  0.00 97.00      PROA   
ATOM   2936  CB  THR P 189     -30.411-139.294 124.568  0.00 97.00      PROA   
ATOM   2937  HB  THR P 189     -30.433-139.815 125.552  0.00 97.00      PROA   
ATOM   2938  OG1 THR P 189     -29.704-138.063 124.731  0.00 97.00      PROA   
ATOM   2939  HG1 THR P 189     -30.025-137.649 125.540  0.00 97.00      PROA   
ATOM   2940  CG2 THR P 189     -29.574-140.119 123.580  0.00 97.00      PROA   
ATOM   2941 HG21 THR P 189     -29.579-139.629 122.582  0.00 97.00      PROA   
ATOM   2942 HG22 THR P 189     -29.954-141.156 123.488  0.00 97.00      PROA   
ATOM   2943 HG23 THR P 189     -28.522-140.167 123.937  0.00 97.00      PROA   
ATOM   2944  C   THR P 189     -32.049-137.974 123.116  0.00 97.00      PROA   
ATOM   2945  O   THR P 189     -31.874-138.090 121.905  0.00 97.00      PROA   
ATOM   2946  N   LEU P 190     -32.461-136.816 123.689  0.00 97.00      PROA   
ATOM   2947  HN  LEU P 190     -32.539-136.776 124.687  0.00 97.00      PROA   
ATOM   2948  CA  LEU P 190     -32.853-135.632 122.951  0.00 97.00      PROA   
ATOM   2949  HA  LEU P 190     -32.644-135.775 121.901  0.00 97.00      PROA   
ATOM   2950  CB  LEU P 190     -34.360-135.284 123.144  0.00 97.00      PROA   
ATOM   2951  HB1 LEU P 190     -34.562-134.329 122.612  0.00 97.00      PROA   
ATOM   2952  HB2 LEU P 190     -34.559-135.117 124.226  0.00 97.00      PROA   
ATOM   2953  CG  LEU P 190     -35.406-136.318 122.633  0.00 97.00      PROA   
ATOM   2954  HG  LEU P 190     -36.382-135.772 122.595  0.00 97.00      PROA   
ATOM   2955  CD1 LEU P 190     -35.117-136.822 121.207  0.00 97.00      PROA   
ATOM   2956 HD11 LEU P 190     -34.147-137.354 121.175  0.00 97.00      PROA   
ATOM   2957 HD12 LEU P 190     -35.079-135.980 120.487  0.00 97.00      PROA   
ATOM   2958 HD13 LEU P 190     -35.907-137.533 120.888  0.00 97.00      PROA   
ATOM   2959  CD2 LEU P 190     -35.633-137.497 123.601  0.00 97.00      PROA   
ATOM   2960 HD21 LEU P 190     -35.818-137.125 124.630  0.00 97.00      PROA   
ATOM   2961 HD22 LEU P 190     -34.752-138.167 123.625  0.00 97.00      PROA   
ATOM   2962 HD23 LEU P 190     -36.510-138.097 123.279  0.00 97.00      PROA   
ATOM   2963  C   LEU P 190     -32.031-134.440 123.415  0.00 97.00      PROA   
ATOM   2964  O   LEU P 190     -32.259-133.871 124.481  0.00 97.00      PROA   
ATOM   2965  N   SER P 191     -31.062-133.994 122.587  0.00 97.00      PROA   
ATOM   2966  HN  SER P 191     -30.912-134.423 121.696  0.00 97.00      PROA   
ATOM   2967  CA  SER P 191     -30.126-132.950 122.967  0.00 97.00      PROA   
ATOM   2968  HA  SER P 191     -30.010-132.972 124.041  0.00 97.00      PROA   
ATOM   2969  CB  SER P 191     -28.699-133.260 122.412  0.00 97.00      PROA   
ATOM   2970  HB1 SER P 191     -28.798-133.681 121.391  0.00 97.00      PROA   
ATOM   2971  HB2 SER P 191     -28.240-134.047 123.049  0.00 97.00      PROA   
ATOM   2972  OG  SER P 191     -27.815-132.141 122.353  0.00 97.00      PROA   
ATOM   2973  HG1 SER P 191     -28.032-131.689 121.531  0.00 97.00      PROA   
ATOM   2974  C   SER P 191     -30.636-131.557 122.626  0.00 97.00      PROA   
ATOM   2975  O   SER P 191     -30.562-131.105 121.491  0.00 97.00      PROA   
ATOM   2976  N   CYS P 192     -31.142-130.813 123.635  0.00 97.00      PROA   
ATOM   2977  HN  CYS P 192     -31.279-131.224 124.533  0.00 97.00      PROA   
ATOM   2978  CA  CYS P 192     -31.528-129.416 123.474  0.00 97.00      PROA   
ATOM   2979  HA  CYS P 192     -31.845-129.252 122.454  0.00 97.00      PROA   
ATOM   2980  CB  CYS P 192     -32.711-129.027 124.399  0.00 97.00      PROA   
ATOM   2981  HB1 CYS P 192     -32.909-127.937 124.310  0.00 97.00      PROA   
ATOM   2982  HB2 CYS P 192     -32.444-129.243 125.456  0.00 97.00      PROA   
ATOM   2983  SG  CYS P 192     -34.207-129.965 123.943  0.00 97.00      PROA   
ATOM   2984  C   CYS P 192     -30.326-128.523 123.737  0.00 97.00      PROA   
ATOM   2985  O   CYS P 192     -29.941-128.293 124.881  0.00 97.00      PROA   
ATOM   2986  N   GLU P 193     -29.678-128.026 122.652  0.00 97.00      PROA   
ATOM   2987  HN  GLU P 193     -30.062-128.158 121.739  0.00 97.00      PROA   
ATOM   2988  CA  GLU P 193     -28.298-127.577 122.696  0.00 97.00      PROA   
ATOM   2989  HA  GLU P 193     -27.942-127.660 123.714  0.00 97.00      PROA   
ATOM   2990  CB  GLU P 193     -27.413-128.513 121.831  0.00 97.00      PROA   
ATOM   2991  HB1 GLU P 193     -27.485-129.531 122.276  0.00 97.00      PROA   
ATOM   2992  HB2 GLU P 193     -26.353-128.187 121.915  0.00 97.00      PROA   
ATOM   2993  CG  GLU P 193     -27.828-128.605 120.345  0.00 97.00      PROA   
ATOM   2994  HG1 GLU P 193     -27.947-127.588 119.917  0.00 97.00      PROA   
ATOM   2995  HG2 GLU P 193     -28.785-129.156 120.224  0.00 97.00      PROA   
ATOM   2996  CD  GLU P 193     -26.743-129.307 119.548  0.00 97.00      PROA   
ATOM   2997  OE1 GLU P 193     -25.981-128.598 118.838  0.00 97.00      PROA   
ATOM   2998  OE2 GLU P 193     -26.613-130.551 119.672  0.00 97.00      PROA   
ATOM   2999  C   GLU P 193     -28.050-126.133 122.281  0.00 97.00      PROA   
ATOM   3000  O   GLU P 193     -28.630-125.626 121.324  0.00 97.00      PROA   
ATOM   3001  N   THR P 194     -27.135-125.434 123.009  0.00 97.00      PROA   
ATOM   3002  HN  THR P 194     -26.780-125.809 123.862  0.00 97.00      PROA   
ATOM   3003  CA  THR P 194     -26.663-124.098 122.656  0.00 97.00      PROA   
ATOM   3004  HA  THR P 194     -27.321-123.665 121.913  0.00 97.00      PROA   
ATOM   3005  CB  THR P 194     -26.594-123.139 123.856  0.00 97.00      PROA   
ATOM   3006  HB  THR P 194     -26.179-122.153 123.535  0.00 97.00      PROA   
ATOM   3007  OG1 THR P 194     -25.794-123.647 124.924  0.00 97.00      PROA   
ATOM   3008  HG1 THR P 194     -25.255-122.912 125.230  0.00 97.00      PROA   
ATOM   3009  CG2 THR P 194     -28.008-122.892 124.409  0.00 97.00      PROA   
ATOM   3010 HG21 THR P 194     -28.465-123.844 124.751  0.00 97.00      PROA   
ATOM   3011 HG22 THR P 194     -28.656-122.439 123.632  0.00 97.00      PROA   
ATOM   3012 HG23 THR P 194     -27.959-122.197 125.276  0.00 97.00      PROA   
ATOM   3013  C   THR P 194     -25.265-124.114 122.054  0.00 97.00      PROA   
ATOM   3014  O   THR P 194     -24.983-123.352 121.132  0.00 97.00      PROA   
ATOM   3015  N   LYS P 195     -24.344-124.931 122.624  0.00 97.00      PROA   
ATOM   3016  HN  LYS P 195     -24.655-125.538 123.348  0.00 97.00      PROA   
ATOM   3017  CA  LYS P 195     -22.896-124.898 122.421  0.00 97.00      PROA   
ATOM   3018  HA  LYS P 195     -22.513-125.674 123.066  0.00 97.00      PROA   
ATOM   3019  CB  LYS P 195     -22.417-125.271 120.983  0.00 97.00      PROA   
ATOM   3020  HB1 LYS P 195     -21.486-124.711 120.739  0.00 97.00      PROA   
ATOM   3021  HB2 LYS P 195     -23.178-124.956 120.238  0.00 97.00      PROA   
ATOM   3022  CG  LYS P 195     -22.064-126.758 120.755  0.00 97.00      PROA   
ATOM   3023  HG1 LYS P 195     -21.377-127.100 121.560  0.00 97.00      PROA   
ATOM   3024  HG2 LYS P 195     -21.495-126.806 119.797  0.00 97.00      PROA   
ATOM   3025  CD  LYS P 195     -23.248-127.730 120.623  0.00 97.00      PROA   
ATOM   3026  HD1 LYS P 195     -23.947-127.307 119.866  0.00 97.00      PROA   
ATOM   3027  HD2 LYS P 195     -23.798-127.803 121.586  0.00 97.00      PROA   
ATOM   3028  CE  LYS P 195     -22.781-129.126 120.163  0.00 97.00      PROA   
ATOM   3029  HE1 LYS P 195     -22.152-129.610 120.938  0.00 97.00      PROA   
ATOM   3030  HE2 LYS P 195     -22.196-129.029 119.222  0.00 97.00      PROA   
ATOM   3031  NZ  LYS P 195     -23.920-130.014 119.880  0.00 97.00      PROA   
ATOM   3032  HZ1 LYS P 195     -24.629-129.466 119.338  0.00 97.00      PROA   
ATOM   3033  HZ2 LYS P 195     -24.419-130.312 120.739  0.00 97.00      PROA   
ATOM   3034  HZ3 LYS P 195     -23.676-130.844 119.311  0.00 97.00      PROA   
ATOM   3035  C   LYS P 195     -22.181-123.638 122.922  0.00 97.00      PROA   
ATOM   3036  O   LYS P 195     -21.038-123.713 123.371  0.00 97.00      PROA   
ATOM   3037  N   LEU P 196     -22.846-122.464 122.904  0.00 97.00      PROA   
ATOM   3038  HN  LEU P 196     -23.733-122.427 122.450  0.00 97.00      PROA   
ATOM   3039  CA  LEU P 196     -22.309-121.194 123.344  0.00 97.00      PROA   
ATOM   3040  HA  LEU P 196     -21.231-121.226 123.274  0.00 97.00      PROA   
ATOM   3041  CB  LEU P 196     -22.840-120.004 122.491  0.00 97.00      PROA   
ATOM   3042  HB1 LEU P 196     -22.554-119.053 122.987  0.00 97.00      PROA   
ATOM   3043  HB2 LEU P 196     -23.950-120.051 122.456  0.00 97.00      PROA   
ATOM   3044  CG  LEU P 196     -22.302-119.875 121.039  0.00 97.00      PROA   
ATOM   3045  HG  LEU P 196     -22.707-118.907 120.651  0.00 97.00      PROA   
ATOM   3046  CD1 LEU P 196     -20.767-119.764 120.995  0.00 97.00      PROA   
ATOM   3047 HD11 LEU P 196     -20.301-120.716 121.327  0.00 97.00      PROA   
ATOM   3048 HD12 LEU P 196     -20.417-118.944 121.657  0.00 97.00      PROA   
ATOM   3049 HD13 LEU P 196     -20.428-119.553 119.959  0.00 97.00      PROA   
ATOM   3050  CD2 LEU P 196     -22.804-120.966 120.075  0.00 97.00      PROA   
ATOM   3051 HD21 LEU P 196     -23.910-121.035 120.106  0.00 97.00      PROA   
ATOM   3052 HD22 LEU P 196     -22.377-121.953 120.346  0.00 97.00      PROA   
ATOM   3053 HD23 LEU P 196     -22.492-120.730 119.036  0.00 97.00      PROA   
ATOM   3054  C   LEU P 196     -22.655-120.915 124.797  0.00 97.00      PROA   
ATOM   3055  O   LEU P 196     -23.731-121.265 125.281  0.00 97.00      PROA   
ATOM   3056  N   LEU P 197     -21.727-120.232 125.513  0.00 97.00      PROA   
ATOM   3057  HN  LEU P 197     -20.830-120.033 125.129  0.00 97.00      PROA   
ATOM   3058  CA  LEU P 197     -21.984-119.619 126.798  0.00 97.00      PROA   
ATOM   3059  HA  LEU P 197     -23.050-119.600 126.973  0.00 97.00      PROA   
ATOM   3060  CB  LEU P 197     -21.276-120.346 127.970  0.00 97.00      PROA   
ATOM   3061  HB1 LEU P 197     -20.182-120.366 127.775  0.00 97.00      PROA   
ATOM   3062  HB2 LEU P 197     -21.630-121.402 127.979  0.00 97.00      PROA   
ATOM   3063  CG  LEU P 197     -21.515-119.751 129.381  0.00 97.00      PROA   
ATOM   3064  HG  LEU P 197     -21.142-118.700 129.392  0.00 97.00      PROA   
ATOM   3065  CD1 LEU P 197     -23.006-119.729 129.769  0.00 97.00      PROA   
ATOM   3066 HD11 LEU P 197     -23.420-120.759 129.727  0.00 97.00      PROA   
ATOM   3067 HD12 LEU P 197     -23.585-119.080 129.082  0.00 97.00      PROA   
ATOM   3068 HD13 LEU P 197     -23.123-119.340 130.803  0.00 97.00      PROA   
ATOM   3069  CD2 LEU P 197     -20.707-120.525 130.437  0.00 97.00      PROA   
ATOM   3070 HD21 LEU P 197     -19.626-120.498 130.191  0.00 97.00      PROA   
ATOM   3071 HD22 LEU P 197     -21.038-121.585 130.469  0.00 97.00      PROA   
ATOM   3072 HD23 LEU P 197     -20.855-120.077 131.442  0.00 97.00      PROA   
ATOM   3073  C   LEU P 197     -21.505-118.188 126.701  0.00 97.00      PROA   
ATOM   3074  O   LEU P 197     -20.424-117.920 126.182  0.00 97.00      PROA   
ATOM   3075  N   LEU P 198     -22.332-117.230 127.180  0.00 97.00      PROA   
ATOM   3076  HN  LEU P 198     -23.188-117.477 127.626  0.00 97.00      PROA   
ATOM   3077  CA  LEU P 198     -22.075-115.807 127.138  0.00 97.00      PROA   
ATOM   3078  HA  LEU P 198     -21.022-115.627 126.963  0.00 97.00      PROA   
ATOM   3079  CB  LEU P 198     -22.951-115.015 126.118  0.00 97.00      PROA   
ATOM   3080  HB1 LEU P 198     -22.765-113.926 126.256  0.00 97.00      PROA   
ATOM   3081  HB2 LEU P 198     -24.026-115.200 126.336  0.00 97.00      PROA   
ATOM   3082  CG  LEU P 198     -22.725-115.289 124.604  0.00 97.00      PROA   
ATOM   3083  HG  LEU P 198     -23.301-114.495 124.065  0.00 97.00      PROA   
ATOM   3084  CD1 LEU P 198     -21.255-115.139 124.173  0.00 97.00      PROA   
ATOM   3085 HD11 LEU P 198     -20.634-115.938 124.628  0.00 97.00      PROA   
ATOM   3086 HD12 LEU P 198     -20.854-114.154 124.488  0.00 97.00      PROA   
ATOM   3087 HD13 LEU P 198     -21.170-115.223 123.069  0.00 97.00      PROA   
ATOM   3088  CD2 LEU P 198     -23.312-116.627 124.120  0.00 97.00      PROA   
ATOM   3089 HD21 LEU P 198     -24.340-116.765 124.511  0.00 97.00      PROA   
ATOM   3090 HD22 LEU P 198     -22.683-117.470 124.461  0.00 97.00      PROA   
ATOM   3091 HD23 LEU P 198     -23.347-116.650 123.011  0.00 97.00      PROA   
ATOM   3092  C   LEU P 198     -22.412-115.324 128.531  0.00 97.00      PROA   
ATOM   3093  O   LEU P 198     -22.999-116.064 129.320  0.00 97.00      PROA   
ATOM   3094  N   GLN P 199     -22.029-114.069 128.881  0.00 97.00      PROA   
ATOM   3095  HN  GLN P 199     -21.505-113.508 128.244  0.00 97.00      PROA   
ATOM   3096  CA  GLN P 199     -22.292-113.461 130.178  0.00 97.00      PROA   
ATOM   3097  HA  GLN P 199     -21.761-114.052 130.912  0.00 97.00      PROA   
ATOM   3098  CB  GLN P 199     -21.784-111.994 130.242  0.00 97.00      PROA   
ATOM   3099  HB1 GLN P 199     -21.969-111.602 131.268  0.00 97.00      PROA   
ATOM   3100  HB2 GLN P 199     -22.378-111.370 129.536  0.00 97.00      PROA   
ATOM   3101  CG  GLN P 199     -20.283-111.780 129.912  0.00 97.00      PROA   
ATOM   3102  HG1 GLN P 199     -19.943-110.785 130.266  0.00 97.00      PROA   
ATOM   3103  HG2 GLN P 199     -20.155-111.802 128.807  0.00 97.00      PROA   
ATOM   3104  CD  GLN P 199     -19.358-112.871 130.467  0.00 97.00      PROA   
ATOM   3105  OE1 GLN P 199     -18.799-113.669 129.707  0.00 97.00      PROA   
ATOM   3106  NE2 GLN P 199     -19.171-112.902 131.814  0.00 97.00      PROA   
ATOM   3107 HE21 GLN P 199     -18.545-113.591 132.176  0.00 97.00      PROA   
ATOM   3108 HE22 GLN P 199     -19.624-112.236 132.405  0.00 97.00      PROA   
ATOM   3109  C   GLN P 199     -23.771-113.488 130.559  0.00 97.00      PROA   
ATOM   3110  O   GLN P 199     -24.651-113.218 129.744  0.00 97.00      PROA   
ATOM   3111  N   ARG P 200     -24.068-113.867 131.821  0.00 97.00      PROA   
ATOM   3112  HN  ARG P 200     -23.361-114.039 132.502  0.00 97.00      PROA   
ATOM   3113  CA  ARG P 200     -25.395-114.278 132.206  0.00 97.00      PROA   
ATOM   3114  HA  ARG P 200     -26.133-113.829 131.559  0.00 97.00      PROA   
ATOM   3115  CB  ARG P 200     -25.448-115.826 132.133  0.00 97.00      PROA   
ATOM   3116  HB1 ARG P 200     -24.694-116.235 132.846  0.00 97.00      PROA   
ATOM   3117  HB2 ARG P 200     -25.120-116.147 131.119  0.00 97.00      PROA   
ATOM   3118  CG  ARG P 200     -26.810-116.459 132.444  0.00 97.00      PROA   
ATOM   3119  HG1 ARG P 200     -27.435-115.760 133.034  0.00 97.00      PROA   
ATOM   3120  HG2 ARG P 200     -26.610-117.329 133.104  0.00 97.00      PROA   
ATOM   3121  CD  ARG P 200     -27.626-116.920 131.227  0.00 97.00      PROA   
ATOM   3122  HD1 ARG P 200     -27.487-116.237 130.365  0.00 97.00      PROA   
ATOM   3123  HD2 ARG P 200     -28.712-116.945 131.478  0.00 97.00      PROA   
ATOM   3124  NE  ARG P 200     -27.152-118.290 130.833  0.00 97.00      PROA   
ATOM   3125  HE  ARG P 200     -26.366-118.393 130.232  0.00 97.00      PROA   
ATOM   3126  CZ  ARG P 200     -27.714-119.419 131.308  0.00 97.00      PROA   
ATOM   3127  NH1 ARG P 200     -28.733-119.399 132.176  0.00 97.00      PROA   
ATOM   3128 HH11 ARG P 200     -28.758-118.638 132.821  0.00 97.00      PROA   
ATOM   3129 HH12 ARG P 200     -29.070-120.272 132.530  0.00 97.00      PROA   
ATOM   3130  NH2 ARG P 200     -27.214-120.624 130.996  0.00 97.00      PROA   
ATOM   3131 HH21 ARG P 200     -26.344-120.682 130.520  0.00 97.00      PROA   
ATOM   3132 HH22 ARG P 200     -27.538-121.379 131.561  0.00 97.00      PROA   
ATOM   3133  C   ARG P 200     -25.591-113.841 133.646  0.00 97.00      PROA   
ATOM   3134  O   ARG P 200     -24.639-113.966 134.414  0.00 97.00      PROA   
ATOM   3135  N   PRO P 201     -26.745-113.333 134.098  0.00 97.00      PROA   
ATOM   3136  CD  PRO P 201     -27.796-112.754 133.251  0.00 97.00      PROA   
ATOM   3137  HD1 PRO P 201     -28.166-113.496 132.509  0.00 97.00      PROA   
ATOM   3138  HD2 PRO P 201     -27.391-111.860 132.726  0.00 97.00      PROA   
ATOM   3139  CA  PRO P 201     -27.024-113.184 135.522  0.00 97.00      PROA   
ATOM   3140  HA  PRO P 201     -26.163-112.780 136.039  0.00 97.00      PROA   
ATOM   3141  CB  PRO P 201     -28.204-112.193 135.567  0.00 97.00      PROA   
ATOM   3142  HB1 PRO P 201     -27.794-111.160 135.634  0.00 97.00      PROA   
ATOM   3143  HB2 PRO P 201     -28.889-112.354 136.423  0.00 97.00      PROA   
ATOM   3144  CG  PRO P 201     -28.917-112.342 134.211  0.00 97.00      PROA   
ATOM   3145  HG1 PRO P 201     -29.665-113.158 134.270  0.00 97.00      PROA   
ATOM   3146  HG2 PRO P 201     -29.431-111.413 133.894  0.00 97.00      PROA   
ATOM   3147  C   PRO P 201     -27.345-114.525 136.169  0.00 97.00      PROA   
ATOM   3148  O   PRO P 201     -26.549-114.993 136.982  0.00 97.00      PROA   
ATOM   3149  N   GLY P 202     -28.477-115.173 135.818  0.00 97.00      PROA   
ATOM   3150  HN  GLY P 202     -29.160-114.718 135.249  0.00 97.00      PROA   
ATOM   3151  CA  GLY P 202     -28.818-116.503 136.276  0.00 97.00      PROA   
ATOM   3152  HA1 GLY P 202     -29.868-116.594 136.089  0.00 97.00      PROA   
ATOM   3153  HA2 GLY P 202     -28.558-116.629 137.317  0.00 97.00      PROA   
ATOM   3154  C   GLY P 202     -28.162-117.571 135.460  0.00 97.00      PROA   
ATOM   3155  O   GLY P 202     -28.617-117.842 134.361  0.00 97.00      PROA   
ATOM   3156  N   LEU P 203     -27.097-118.209 135.989  0.00 97.00      PROA   
ATOM   3157  HN  LEU P 203     -26.790-117.937 136.897  0.00 97.00      PROA   
ATOM   3158  CA  LEU P 203     -26.269-119.210 135.329  0.00 97.00      PROA   
ATOM   3159  HA  LEU P 203     -25.933-118.765 134.408  0.00 97.00      PROA   
ATOM   3160  CB  LEU P 203     -24.987-119.527 136.153  0.00 97.00      PROA   
ATOM   3161  HB1 LEU P 203     -24.628-120.560 135.951  0.00 97.00      PROA   
ATOM   3162  HB2 LEU P 203     -25.246-119.473 137.233  0.00 97.00      PROA   
ATOM   3163  CG  LEU P 203     -23.774-118.590 135.880  0.00 97.00      PROA   
ATOM   3164  HG  LEU P 203     -22.981-118.879 136.614  0.00 97.00      PROA   
ATOM   3165  CD1 LEU P 203     -23.172-118.813 134.477  0.00 97.00      PROA   
ATOM   3166 HD11 LEU P 203     -23.899-118.528 133.689  0.00 97.00      PROA   
ATOM   3167 HD12 LEU P 203     -22.895-119.879 134.337  0.00 97.00      PROA   
ATOM   3168 HD13 LEU P 203     -22.259-118.193 134.350  0.00 97.00      PROA   
ATOM   3169  CD2 LEU P 203     -24.073-117.097 136.113  0.00 97.00      PROA   
ATOM   3170 HD21 LEU P 203     -24.473-116.937 137.135  0.00 97.00      PROA   
ATOM   3171 HD22 LEU P 203     -24.819-116.726 135.379  0.00 97.00      PROA   
ATOM   3172 HD23 LEU P 203     -23.148-116.494 135.999  0.00 97.00      PROA   
ATOM   3173  C   LEU P 203     -26.953-120.502 134.886  0.00 97.00      PROA   
ATOM   3174  O   LEU P 203     -26.561-121.074 133.871  0.00 97.00      PROA   
ATOM   3175  N   GLN P 204     -27.964-121.018 135.623  0.00 97.00      PROA   
ATOM   3176  HN  GLN P 204     -28.383-120.489 136.362  0.00 97.00      PROA   
ATOM   3177  CA  GLN P 204     -28.518-122.355 135.443  0.00 97.00      PROA   
ATOM   3178  HA  GLN P 204     -27.688-123.046 135.442  0.00 97.00      PROA   
ATOM   3179  CB  GLN P 204     -29.475-122.675 136.623  0.00 97.00      PROA   
ATOM   3180  HB1 GLN P 204     -30.380-122.034 136.536  0.00 97.00      PROA   
ATOM   3181  HB2 GLN P 204     -28.957-122.351 137.556  0.00 97.00      PROA   
ATOM   3182  CG  GLN P 204     -29.930-124.140 136.822  0.00 97.00      PROA   
ATOM   3183  HG1 GLN P 204     -30.716-124.389 136.078  0.00 97.00      PROA   
ATOM   3184  HG2 GLN P 204     -30.388-124.241 137.828  0.00 97.00      PROA   
ATOM   3185  CD  GLN P 204     -28.791-125.153 136.660  0.00 97.00      PROA   
ATOM   3186  OE1 GLN P 204     -28.414-125.556 135.556  0.00 97.00      PROA   
ATOM   3187  NE2 GLN P 204     -28.219-125.601 137.809  0.00 97.00      PROA   
ATOM   3188 HE21 GLN P 204     -27.488-126.275 137.728  0.00 97.00      PROA   
ATOM   3189 HE22 GLN P 204     -28.529-125.246 138.689  0.00 97.00      PROA   
ATOM   3190  C   GLN P 204     -29.284-122.522 134.136  0.00 97.00      PROA   
ATOM   3191  O   GLN P 204     -29.656-121.556 133.487  0.00 97.00      PROA   
ATOM   3192  N   LEU P 205     -29.560-123.771 133.704  0.00 97.00      PROA   
ATOM   3193  HN  LEU P 205     -29.184-124.567 134.175  0.00 97.00      PROA   
ATOM   3194  CA  LEU P 205     -30.610-124.021 132.740  0.00 97.00      PROA   
ATOM   3195  HA  LEU P 205     -31.209-123.131 132.615  0.00 97.00      PROA   
ATOM   3196  CB  LEU P 205     -30.106-124.460 131.343  0.00 97.00      PROA   
ATOM   3197  HB1 LEU P 205     -30.970-124.763 130.712  0.00 97.00      PROA   
ATOM   3198  HB2 LEU P 205     -29.436-125.339 131.468  0.00 97.00      PROA   
ATOM   3199  CG  LEU P 205     -29.343-123.364 130.564  0.00 97.00      PROA   
ATOM   3200  HG  LEU P 205     -28.555-122.959 131.238  0.00 97.00      PROA   
ATOM   3201  CD1 LEU P 205     -28.634-123.953 129.331  0.00 97.00      PROA   
ATOM   3202 HD11 LEU P 205     -29.380-124.391 128.635  0.00 97.00      PROA   
ATOM   3203 HD12 LEU P 205     -27.923-124.749 129.637  0.00 97.00      PROA   
ATOM   3204 HD13 LEU P 205     -28.072-123.161 128.793  0.00 97.00      PROA   
ATOM   3205  CD2 LEU P 205     -30.273-122.212 130.137  0.00 97.00      PROA   
ATOM   3206 HD21 LEU P 205     -30.722-121.713 131.019  0.00 97.00      PROA   
ATOM   3207 HD22 LEU P 205     -31.094-122.607 129.501  0.00 97.00      PROA   
ATOM   3208 HD23 LEU P 205     -29.710-121.455 129.553  0.00 97.00      PROA   
ATOM   3209  C   LEU P 205     -31.542-125.071 133.297  0.00 97.00      PROA   
ATOM   3210  O   LEU P 205     -31.198-126.243 133.431  0.00 97.00      PROA   
ATOM   3211  N   TYR P 206     -32.790-124.651 133.603  0.00 97.00      PROA   
ATOM   3212  HN  TYR P 206     -33.025-123.685 133.549  0.00 97.00      PROA   
ATOM   3213  CA  TYR P 206     -33.895-125.546 133.881  0.00 97.00      PROA   
ATOM   3214  HA  TYR P 206     -33.515-126.492 134.246  0.00 97.00      PROA   
ATOM   3215  CB  TYR P 206     -34.944-124.980 134.877  0.00 97.00      PROA   
ATOM   3216  HB1 TYR P 206     -35.687-125.754 135.164  0.00 97.00      PROA   
ATOM   3217  HB2 TYR P 206     -35.486-124.119 134.426  0.00 97.00      PROA   
ATOM   3218  CG  TYR P 206     -34.261-124.485 136.122  0.00 97.00      PROA   
ATOM   3219  CD1 TYR P 206     -34.011-125.335 137.217  0.00 97.00      PROA   
ATOM   3220  HD1 TYR P 206     -34.323-126.369 137.175  0.00 97.00      PROA   
ATOM   3221  CE1 TYR P 206     -33.350-124.848 138.356  0.00 97.00      PROA   
ATOM   3222  HE1 TYR P 206     -33.146-125.505 139.190  0.00 97.00      PROA   
ATOM   3223  CZ  TYR P 206     -32.928-123.510 138.398  0.00 97.00      PROA   
ATOM   3224  OH  TYR P 206     -32.179-123.022 139.489  0.00 97.00      PROA   
ATOM   3225  HH  TYR P 206     -31.807-122.168 139.229  0.00 97.00      PROA   
ATOM   3226  CD2 TYR P 206     -33.887-123.134 136.209  0.00 97.00      PROA   
ATOM   3227  HD2 TYR P 206     -34.097-122.454 135.396  0.00 97.00      PROA   
ATOM   3228  CE2 TYR P 206     -33.210-122.656 137.328  0.00 97.00      PROA   
ATOM   3229  HE2 TYR P 206     -32.901-121.624 137.344  0.00 97.00      PROA   
ATOM   3230  C   TYR P 206     -34.565-125.766 132.548  0.00 97.00      PROA   
ATOM   3231  O   TYR P 206     -34.501-124.910 131.667  0.00 97.00      PROA   
ATOM   3232  N   PHE P 207     -35.203-126.937 132.355  0.00 97.00      PROA   
ATOM   3233  HN  PHE P 207     -35.280-127.620 133.081  0.00 97.00      PROA   
ATOM   3234  CA  PHE P 207     -35.763-127.288 131.068  0.00 97.00      PROA   
ATOM   3235  HA  PHE P 207     -35.887-126.407 130.454  0.00 97.00      PROA   
ATOM   3236  CB  PHE P 207     -34.933-128.353 130.305  0.00 97.00      PROA   
ATOM   3237  HB1 PHE P 207     -35.462-128.704 129.392  0.00 97.00      PROA   
ATOM   3238  HB2 PHE P 207     -34.779-129.230 130.967  0.00 97.00      PROA   
ATOM   3239  CG  PHE P 207     -33.574-127.845 129.883  0.00 97.00      PROA   
ATOM   3240  CD1 PHE P 207     -32.491-127.847 130.782  0.00 97.00      PROA   
ATOM   3241  HD1 PHE P 207     -32.649-128.135 131.811  0.00 97.00      PROA   
ATOM   3242  CE1 PHE P 207     -31.206-127.494 130.356  0.00 97.00      PROA   
ATOM   3243  HE1 PHE P 207     -30.389-127.489 131.064  0.00 97.00      PROA   
ATOM   3244  CZ  PHE P 207     -30.983-127.141 129.021  0.00 97.00      PROA   
ATOM   3245  HZ  PHE P 207     -29.991-126.864 128.692  0.00 97.00      PROA   
ATOM   3246  CD2 PHE P 207     -33.335-127.483 128.544  0.00 97.00      PROA   
ATOM   3247  HD2 PHE P 207     -34.151-127.492 127.836  0.00 97.00      PROA   
ATOM   3248  CE2 PHE P 207     -32.049-127.134 128.114  0.00 97.00      PROA   
ATOM   3249  HE2 PHE P 207     -31.877-126.865 127.082  0.00 97.00      PROA   
ATOM   3250  C   PHE P 207     -37.133-127.851 131.282  0.00 97.00      PROA   
ATOM   3251  O   PHE P 207     -37.487-128.258 132.378  0.00 97.00      PROA   
ATOM   3252  N   SER P 208     -37.944-127.885 130.209  0.00 97.00      PROA   
ATOM   3253  HN  SER P 208     -37.677-127.458 129.351  0.00 97.00      PROA   
ATOM   3254  CA  SER P 208     -39.224-128.549 130.210  0.00 97.00      PROA   
ATOM   3255  HA  SER P 208     -39.190-129.378 130.904  0.00 97.00      PROA   
ATOM   3256  CB  SER P 208     -40.415-127.629 130.587  0.00 97.00      PROA   
ATOM   3257  HB1 SER P 208     -40.312-127.346 131.657  0.00 97.00      PROA   
ATOM   3258  HB2 SER P 208     -41.385-128.158 130.462  0.00 97.00      PROA   
ATOM   3259  OG  SER P 208     -40.407-126.435 129.813  0.00 97.00      PROA   
ATOM   3260  HG1 SER P 208     -41.302-126.081 129.804  0.00 97.00      PROA   
ATOM   3261  C   SER P 208     -39.407-129.140 128.839  0.00 97.00      PROA   
ATOM   3262  O   SER P 208     -38.802-128.693 127.868  0.00 97.00      PROA   
ATOM   3263  N   PHE P 209     -40.231-130.206 128.760  0.00 97.00      PROA   
ATOM   3264  HN  PHE P 209     -40.716-130.529 129.567  0.00 97.00      PROA   
ATOM   3265  CA  PHE P 209     -40.473-130.966 127.559  0.00 97.00      PROA   
ATOM   3266  HA  PHE P 209     -40.135-130.394 126.704  0.00 97.00      PROA   
ATOM   3267  CB  PHE P 209     -39.787-132.362 127.610  0.00 97.00      PROA   
ATOM   3268  HB1 PHE P 209     -40.479-133.199 127.381  0.00 97.00      PROA   
ATOM   3269  HB2 PHE P 209     -39.367-132.540 128.625  0.00 97.00      PROA   
ATOM   3270  CG  PHE P 209     -38.668-132.429 126.606  0.00 97.00      PROA   
ATOM   3271  CD1 PHE P 209     -38.972-132.635 125.250  0.00 97.00      PROA   
ATOM   3272  HD1 PHE P 209     -40.005-132.707 124.938  0.00 97.00      PROA   
ATOM   3273  CE1 PHE P 209     -37.952-132.758 124.301  0.00 97.00      PROA   
ATOM   3274  HE1 PHE P 209     -38.203-132.926 123.264  0.00 97.00      PROA   
ATOM   3275  CZ  PHE P 209     -36.612-132.679 124.701  0.00 97.00      PROA   
ATOM   3276  HZ  PHE P 209     -35.820-132.777 123.974  0.00 97.00      PROA   
ATOM   3277  CD2 PHE P 209     -37.319-132.349 126.998  0.00 97.00      PROA   
ATOM   3278  HD2 PHE P 209     -37.066-132.199 128.038  0.00 97.00      PROA   
ATOM   3279  CE2 PHE P 209     -36.296-132.474 126.049  0.00 97.00      PROA   
ATOM   3280  HE2 PHE P 209     -35.262-132.417 126.355  0.00 97.00      PROA   
ATOM   3281  C   PHE P 209     -41.968-131.102 127.418  0.00 97.00      PROA   
ATOM   3282  O   PHE P 209     -42.689-131.257 128.401  0.00 97.00      PROA   
ATOM   3283  N   TYR P 210     -42.468-131.002 126.167  0.00 97.00      PROA   
ATOM   3284  HN  TYR P 210     -41.866-130.856 125.386  0.00 97.00      PROA   
ATOM   3285  CA  TYR P 210     -43.882-130.960 125.873  0.00 97.00      PROA   
ATOM   3286  HA  TYR P 210     -44.456-131.351 126.703  0.00 97.00      PROA   
ATOM   3287  CB  TYR P 210     -44.367-129.531 125.480  0.00 97.00      PROA   
ATOM   3288  HB1 TYR P 210     -45.471-129.505 125.361  0.00 97.00      PROA   
ATOM   3289  HB2 TYR P 210     -43.909-129.250 124.509  0.00 97.00      PROA   
ATOM   3290  CG  TYR P 210     -43.951-128.457 126.467  0.00 97.00      PROA   
ATOM   3291  CD1 TYR P 210     -42.667-127.883 126.396  0.00 97.00      PROA   
ATOM   3292  HD1 TYR P 210     -41.961-128.252 125.669  0.00 97.00      PROA   
ATOM   3293  CE1 TYR P 210     -42.305-126.816 127.225  0.00 97.00      PROA   
ATOM   3294  HE1 TYR P 210     -41.317-126.386 127.147  0.00 97.00      PROA   
ATOM   3295  CZ  TYR P 210     -43.234-126.289 128.130  0.00 97.00      PROA   
ATOM   3296  OH  TYR P 210     -42.910-125.178 128.938  0.00 97.00      PROA   
ATOM   3297  HH  TYR P 210     -42.395-124.556 128.408  0.00 97.00      PROA   
ATOM   3298  CD2 TYR P 210     -44.874-127.914 127.379  0.00 97.00      PROA   
ATOM   3299  HD2 TYR P 210     -45.881-128.303 127.409  0.00 97.00      PROA   
ATOM   3300  CE2 TYR P 210     -44.516-126.845 128.212  0.00 97.00      PROA   
ATOM   3301  HE2 TYR P 210     -45.238-126.422 128.895  0.00 97.00      PROA   
ATOM   3302  C   TYR P 210     -44.087-131.858 124.675  0.00 97.00      PROA   
ATOM   3303  O   TYR P 210     -43.141-132.171 123.954  0.00 97.00      PROA   
ATOM   3304  N   MET P 211     -45.349-132.288 124.433  0.00 97.00      PROA   
ATOM   3305  HN  MET P 211     -46.096-132.068 125.057  0.00 97.00      PROA   
ATOM   3306  CA  MET P 211     -45.725-132.974 123.215  0.00 97.00      PROA   
ATOM   3307  HA  MET P 211     -44.895-133.004 122.528  0.00 97.00      PROA   
ATOM   3308  CB  MET P 211     -46.211-134.422 123.489  0.00 97.00      PROA   
ATOM   3309  HB1 MET P 211     -46.676-134.836 122.567  0.00 97.00      PROA   
ATOM   3310  HB2 MET P 211     -46.985-134.398 124.288  0.00 97.00      PROA   
ATOM   3311  CG  MET P 211     -45.080-135.377 123.915  0.00 97.00      PROA   
ATOM   3312  HG1 MET P 211     -44.453-134.878 124.684  0.00 97.00      PROA   
ATOM   3313  HG2 MET P 211     -44.433-135.537 123.026  0.00 97.00      PROA   
ATOM   3314  SD  MET P 211     -45.637-136.984 124.570  0.00 97.00      PROA   
ATOM   3315  CE  MET P 211     -46.418-137.621 123.060  0.00 97.00      PROA   
ATOM   3316  HE1 MET P 211     -45.706-137.600 122.209  0.00 97.00      PROA   
ATOM   3317  HE2 MET P 211     -47.311-137.024 122.780  0.00 97.00      PROA   
ATOM   3318  HE3 MET P 211     -46.744-138.673 123.204  0.00 97.00      PROA   
ATOM   3319  C   MET P 211     -46.846-132.194 122.573  0.00 97.00      PROA   
ATOM   3320  O   MET P 211     -47.990-132.302 123.008  0.00 97.00      PROA   
ATOM   3321  N   GLY P 212     -46.554-131.405 121.500  0.00 97.00      PROA   
ATOM   3322  HN  GLY P 212     -45.641-131.423 121.092  0.00 97.00      PROA   
ATOM   3323  CA  GLY P 212     -47.487-130.485 120.854  0.00 97.00      PROA   
ATOM   3324  HA1 GLY P 212     -48.094-131.059 120.170  0.00 97.00      PROA   
ATOM   3325  HA2 GLY P 212     -46.885-129.752 120.344  0.00 97.00      PROA   
ATOM   3326  C   GLY P 212     -48.385-129.712 121.795  0.00 97.00      PROA   
ATOM   3327  O   GLY P 212     -47.929-128.964 122.659  0.00 97.00      PROA   
ATOM   3328  N   SER P 213     -49.713-129.895 121.636  0.00 97.00      PROA   
ATOM   3329  HN  SER P 213     -50.029-130.473 120.886  0.00 97.00      PROA   
ATOM   3330  CA  SER P 213     -50.737-129.269 122.457  0.00 97.00      PROA   
ATOM   3331  HA  SER P 213     -50.421-128.253 122.657  0.00 97.00      PROA   
ATOM   3332  CB  SER P 213     -52.088-129.197 121.684  0.00 97.00      PROA   
ATOM   3333  HB1 SER P 213     -52.466-130.221 121.480  0.00 97.00      PROA   
ATOM   3334  HB2 SER P 213     -51.909-128.697 120.708  0.00 97.00      PROA   
ATOM   3335  OG  SER P 213     -53.088-128.447 122.373  0.00 97.00      PROA   
ATOM   3336  HG1 SER P 213     -53.150-128.846 123.248  0.00 97.00      PROA   
ATOM   3337  C   SER P 213     -50.951-129.955 123.816  0.00 97.00      PROA   
ATOM   3338  O   SER P 213     -52.053-129.937 124.363  0.00 97.00      PROA   
ATOM   3339  N   LYS P 214     -49.912-130.562 124.439  0.00 97.00      PROA   
ATOM   3340  HN  LYS P 214     -49.030-130.671 123.989  0.00 97.00      PROA   
ATOM   3341  CA  LYS P 214     -50.027-130.966 125.829  0.00 97.00      PROA   
ATOM   3342  HA  LYS P 214     -50.656-130.233 126.318  0.00 97.00      PROA   
ATOM   3343  CB  LYS P 214     -50.725-132.332 126.058  0.00 97.00      PROA   
ATOM   3344  HB1 LYS P 214     -51.797-132.194 125.786  0.00 97.00      PROA   
ATOM   3345  HB2 LYS P 214     -50.695-132.596 127.138  0.00 97.00      PROA   
ATOM   3346  CG  LYS P 214     -50.164-133.497 125.226  0.00 97.00      PROA   
ATOM   3347  HG1 LYS P 214     -49.058-133.525 125.349  0.00 97.00      PROA   
ATOM   3348  HG2 LYS P 214     -50.373-133.321 124.148  0.00 97.00      PROA   
ATOM   3349  CD  LYS P 214     -50.722-134.868 125.653  0.00 97.00      PROA   
ATOM   3350  HD1 LYS P 214     -50.392-135.052 126.701  0.00 97.00      PROA   
ATOM   3351  HD2 LYS P 214     -50.255-135.648 125.010  0.00 97.00      PROA   
ATOM   3352  CE  LYS P 214     -52.253-134.978 125.572  0.00 97.00      PROA   
ATOM   3353  HE1 LYS P 214     -52.599-134.862 124.523  0.00 97.00      PROA   
ATOM   3354  HE2 LYS P 214     -52.746-134.208 126.202  0.00 97.00      PROA   
ATOM   3355  NZ  LYS P 214     -52.705-136.303 126.062  0.00 97.00      PROA   
ATOM   3356  HZ1 LYS P 214     -52.420-136.410 127.056  0.00 97.00      PROA   
ATOM   3357  HZ2 LYS P 214     -52.259-137.052 125.495  0.00 97.00      PROA   
ATOM   3358  HZ3 LYS P 214     -53.740-136.376 125.989  0.00 97.00      PROA   
ATOM   3359  C   LYS P 214     -48.727-130.913 126.607  0.00 97.00      PROA   
ATOM   3360  O   LYS P 214     -47.663-131.333 126.157  0.00 97.00      PROA   
ATOM   3361  N   THR P 215     -48.820-130.393 127.853  0.00 97.00      PROA   
ATOM   3362  HN  THR P 215     -49.677-129.993 128.171  0.00 97.00      PROA   
ATOM   3363  CA  THR P 215     -47.800-130.449 128.881  0.00 97.00      PROA   
ATOM   3364  HA  THR P 215     -46.892-130.030 128.471  0.00 97.00      PROA   
ATOM   3365  CB  THR P 215     -48.209-129.655 130.121  0.00 97.00      PROA   
ATOM   3366  HB  THR P 215     -47.561-129.886 130.999  0.00 97.00      PROA   
ATOM   3367  OG1 THR P 215     -49.567-129.917 130.462  0.00 97.00      PROA   
ATOM   3368  HG1 THR P 215     -49.608-130.846 130.700  0.00 97.00      PROA   
ATOM   3369  CG2 THR P 215     -48.091-128.149 129.836  0.00 97.00      PROA   
ATOM   3370 HG21 THR P 215     -48.687-127.868 128.943  0.00 97.00      PROA   
ATOM   3371 HG22 THR P 215     -47.033-127.863 129.672  0.00 97.00      PROA   
ATOM   3372 HG23 THR P 215     -48.479-127.575 130.706  0.00 97.00      PROA   
ATOM   3373  C   THR P 215     -47.486-131.861 129.338  0.00 97.00      PROA   
ATOM   3374  O   THR P 215     -48.384-132.669 129.565  0.00 97.00      PROA   
ATOM   3375  N   LEU P 216     -46.185-132.155 129.557  0.00 97.00      PROA   
ATOM   3376  HN  LEU P 216     -45.460-131.535 129.266  0.00 97.00      PROA   
ATOM   3377  CA  LEU P 216     -45.751-133.291 130.346  0.00 97.00      PROA   
ATOM   3378  HA  LEU P 216     -46.517-134.052 130.323  0.00 97.00      PROA   
ATOM   3379  CB  LEU P 216     -44.432-133.899 129.812  0.00 97.00      PROA   
ATOM   3380  HB1 LEU P 216     -44.090-134.730 130.465  0.00 97.00      PROA   
ATOM   3381  HB2 LEU P 216     -43.643-133.116 129.816  0.00 97.00      PROA   
ATOM   3382  CG  LEU P 216     -44.550-134.463 128.373  0.00 97.00      PROA   
ATOM   3383  HG  LEU P 216     -44.835-133.631 127.688  0.00 97.00      PROA   
ATOM   3384  CD1 LEU P 216     -43.198-135.013 127.885  0.00 97.00      PROA   
ATOM   3385 HD11 LEU P 216     -42.875-135.861 128.525  0.00 97.00      PROA   
ATOM   3386 HD12 LEU P 216     -42.424-134.220 127.923  0.00 97.00      PROA   
ATOM   3387 HD13 LEU P 216     -43.287-135.376 126.840  0.00 97.00      PROA   
ATOM   3388  CD2 LEU P 216     -45.630-135.555 128.266  0.00 97.00      PROA   
ATOM   3389 HD21 LEU P 216     -46.635-135.149 128.497  0.00 97.00      PROA   
ATOM   3390 HD22 LEU P 216     -45.404-136.387 128.966  0.00 97.00      PROA   
ATOM   3391 HD23 LEU P 216     -45.652-135.964 127.237  0.00 97.00      PROA   
ATOM   3392  C   LEU P 216     -45.631-132.854 131.795  0.00 97.00      PROA   
ATOM   3393  O   LEU P 216     -45.898-131.699 132.117  0.00 97.00      PROA   
ATOM   3394  N   ARG P 217     -45.272-133.779 132.723  0.00 97.00      PROA   
ATOM   3395  HN  ARG P 217     -45.087-134.720 132.452  0.00 97.00      PROA   
ATOM   3396  CA  ARG P 217     -45.147-133.479 134.144  0.00 97.00      PROA   
ATOM   3397  HA  ARG P 217     -46.018-132.905 134.431  0.00 97.00      PROA   
ATOM   3398  CB  ARG P 217     -45.110-134.744 135.044  0.00 97.00      PROA   
ATOM   3399  HB1 ARG P 217     -44.906-134.433 136.095  0.00 97.00      PROA   
ATOM   3400  HB2 ARG P 217     -44.271-135.396 134.713  0.00 97.00      PROA   
ATOM   3401  CG  ARG P 217     -46.412-135.565 135.081  0.00 97.00      PROA   
ATOM   3402  HG1 ARG P 217     -46.673-135.905 134.055  0.00 97.00      PROA   
ATOM   3403  HG2 ARG P 217     -47.237-134.911 135.442  0.00 97.00      PROA   
ATOM   3404  CD  ARG P 217     -46.276-136.794 135.997  0.00 97.00      PROA   
ATOM   3405  HD1 ARG P 217     -45.942-136.511 137.020  0.00 97.00      PROA   
ATOM   3406  HD2 ARG P 217     -45.528-137.498 135.572  0.00 97.00      PROA   
ATOM   3407  NE  ARG P 217     -47.587-137.516 136.056  0.00 97.00      PROA   
ATOM   3408  HE  ARG P 217     -47.743-138.285 135.442  0.00 97.00      PROA   
ATOM   3409  CZ  ARG P 217     -48.573-137.232 136.932  0.00 97.00      PROA   
ATOM   3410  NH1 ARG P 217     -48.502-136.207 137.795  0.00 97.00      PROA   
ATOM   3411 HH11 ARG P 217     -47.715-135.602 137.750  0.00 97.00      PROA   
ATOM   3412 HH12 ARG P 217     -49.264-136.043 138.417  0.00 97.00      PROA   
ATOM   3413  NH2 ARG P 217     -49.673-138.008 136.945  0.00 97.00      PROA   
ATOM   3414 HH21 ARG P 217     -49.733-138.773 136.311  0.00 97.00      PROA   
ATOM   3415 HH22 ARG P 217     -50.390-137.820 137.610  0.00 97.00      PROA   
ATOM   3416  C   ARG P 217     -43.938-132.619 134.489  0.00 97.00      PROA   
ATOM   3417  O   ARG P 217     -42.944-133.094 135.038  0.00 97.00      PROA   
ATOM   3418  N   GLY P 218     -44.032-131.305 134.182  0.00 97.00      PROA   
ATOM   3419  HN  GLY P 218     -44.812-131.020 133.627  0.00 97.00      PROA   
ATOM   3420  CA  GLY P 218     -43.134-130.248 134.606  0.00 97.00      PROA   
ATOM   3421  HA1 GLY P 218     -43.546-129.324 134.230  0.00 97.00      PROA   
ATOM   3422  HA2 GLY P 218     -42.152-130.469 134.214  0.00 97.00      PROA   
ATOM   3423  C   GLY P 218     -43.020-130.084 136.096  0.00 97.00      PROA   
ATOM   3424  O   GLY P 218     -43.855-130.565 136.861  0.00 97.00      PROA   
ATOM   3425  N   ARG P 219     -41.975-129.338 136.513  0.00 97.00      PROA   
ATOM   3426  HN  ARG P 219     -41.336-128.958 135.848  0.00 97.00      PROA   
ATOM   3427  CA  ARG P 219     -41.678-129.013 137.886  0.00 97.00      PROA   
ATOM   3428  HA  ARG P 219     -42.430-128.310 138.214  0.00 97.00      PROA   
ATOM   3429  CB  ARG P 219     -41.640-130.234 138.875  0.00 97.00      PROA   
ATOM   3430  HB1 ARG P 219     -42.683-130.605 138.977  0.00 97.00      PROA   
ATOM   3431  HB2 ARG P 219     -41.351-129.898 139.891  0.00 97.00      PROA   
ATOM   3432  CG  ARG P 219     -40.789-131.447 138.430  0.00 97.00      PROA   
ATOM   3433  HG1 ARG P 219     -39.739-131.135 138.238  0.00 97.00      PROA   
ATOM   3434  HG2 ARG P 219     -41.201-131.828 137.471  0.00 97.00      PROA   
ATOM   3435  CD  ARG P 219     -40.779-132.630 139.411  0.00 97.00      PROA   
ATOM   3436  HD1 ARG P 219     -40.324-133.520 138.915  0.00 97.00      PROA   
ATOM   3437  HD2 ARG P 219     -41.806-132.873 139.756  0.00 97.00      PROA   
ATOM   3438  NE  ARG P 219     -39.933-132.222 140.576  0.00 97.00      PROA   
ATOM   3439  HE  ARG P 219     -39.629-131.270 140.645  0.00 97.00      PROA   
ATOM   3440  CZ  ARG P 219     -39.232-133.072 141.346  0.00 97.00      PROA   
ATOM   3441  NH1 ARG P 219     -39.648-134.324 141.522  0.00 97.00      PROA   
ATOM   3442 HH11 ARG P 219     -40.574-134.489 141.207  0.00 97.00      PROA   
ATOM   3443 HH12 ARG P 219     -39.215-134.858 142.242  0.00 97.00      PROA   
ATOM   3444  NH2 ARG P 219     -38.125-132.633 141.965  0.00 97.00      PROA   
ATOM   3445 HH21 ARG P 219     -37.455-133.285 142.299  0.00 97.00      PROA   
ATOM   3446 HH22 ARG P 219     -37.843-131.682 141.801  0.00 97.00      PROA   
ATOM   3447  C   ARG P 219     -40.373-128.254 137.805  0.00 97.00      PROA   
ATOM   3448  O   ARG P 219     -40.178-127.433 136.910  0.00 97.00      PROA   
ATOM   3449  N   ASP P 220     -39.432-128.535 138.721  0.00 97.00      PROA   
ATOM   3450  HN  ASP P 220     -39.652-129.103 139.514  0.00 97.00      PROA   
ATOM   3451  CA  ASP P 220     -38.025-128.216 138.683  0.00 97.00      PROA   
ATOM   3452  HA  ASP P 220     -37.894-127.211 138.303  0.00 97.00      PROA   
ATOM   3453  CB  ASP P 220     -37.453-128.292 140.139  0.00 97.00      PROA   
ATOM   3454  HB1 ASP P 220     -37.862-127.423 140.701  0.00 97.00      PROA   
ATOM   3455  HB2 ASP P 220     -36.351-128.206 140.156  0.00 97.00      PROA   
ATOM   3456  CG  ASP P 220     -37.896-129.529 140.934  0.00 97.00      PROA   
ATOM   3457  OD1 ASP P 220     -37.004-130.240 141.459  0.00 97.00      PROA   
ATOM   3458  OD2 ASP P 220     -39.125-129.731 141.101  0.00 97.00      PROA   
ATOM   3459  C   ASP P 220     -37.315-129.191 137.734  0.00 97.00      PROA   
ATOM   3460  O   ASP P 220     -36.401-129.925 138.109  0.00 97.00      PROA   
ATOM   3461  N   THR P 221     -37.750-129.241 136.452  0.00 97.00      PROA   
ATOM   3462  HN  THR P 221     -38.496-128.649 136.149  0.00 97.00      PROA   
ATOM   3463  CA  THR P 221     -37.332-130.269 135.511  0.00 97.00      PROA   
ATOM   3464  HA  THR P 221     -37.256-131.172 136.099  0.00 97.00      PROA   
ATOM   3465  CB  THR P 221     -38.379-130.594 134.444  0.00 97.00      PROA   
ATOM   3466  HB  THR P 221     -37.931-131.053 133.532  0.00 97.00      PROA   
ATOM   3467  OG1 THR P 221     -39.132-129.445 134.082  0.00 97.00      PROA   
ATOM   3468  HG1 THR P 221     -38.524-128.885 133.589  0.00 97.00      PROA   
ATOM   3469  CG2 THR P 221     -39.381-131.595 135.041  0.00 97.00      PROA   
ATOM   3470 HG21 THR P 221     -39.889-131.133 135.910  0.00 97.00      PROA   
ATOM   3471 HG22 THR P 221     -38.870-132.519 135.379  0.00 97.00      PROA   
ATOM   3472 HG23 THR P 221     -40.154-131.861 134.291  0.00 97.00      PROA   
ATOM   3473  C   THR P 221     -35.948-130.098 134.894  0.00 97.00      PROA   
ATOM   3474  O   THR P 221     -35.515-129.016 134.503  0.00 97.00      PROA   
ATOM   3475  N   SER P 222     -35.227-131.238 134.788  0.00 97.00      PROA   
ATOM   3476  HN  SER P 222     -35.571-132.077 135.202  0.00 97.00      PROA   
ATOM   3477  CA  SER P 222     -33.922-131.375 134.170  0.00 97.00      PROA   
ATOM   3478  HA  SER P 222     -33.332-130.507 134.432  0.00 97.00      PROA   
ATOM   3479  CB  SER P 222     -33.214-132.659 134.668  0.00 97.00      PROA   
ATOM   3480  HB1 SER P 222     -32.151-132.690 134.348  0.00 97.00      PROA   
ATOM   3481  HB2 SER P 222     -33.733-133.555 134.257  0.00 97.00      PROA   
ATOM   3482  OG  SER P 222     -33.282-132.748 136.090  0.00 97.00      PROA   
ATOM   3483  HG1 SER P 222     -33.096-131.873 136.442  0.00 97.00      PROA   
ATOM   3484  C   SER P 222     -34.038-131.446 132.655  0.00 97.00      PROA   
ATOM   3485  O   SER P 222     -35.135-131.483 132.103  0.00 97.00      PROA   
ATOM   3486  N   SER P 223     -32.883-131.452 131.941  0.00 97.00      PROA   
ATOM   3487  HN  SER P 223     -31.998-131.373 132.397  0.00 97.00      PROA   
ATOM   3488  CA  SER P 223     -32.763-131.381 130.493  0.00 97.00      PROA   
ATOM   3489  HA  SER P 223     -33.162-130.434 130.178  0.00 97.00      PROA   
ATOM   3490  CB  SER P 223     -31.275-131.457 130.083  0.00 97.00      PROA   
ATOM   3491  HB1 SER P 223     -31.150-131.232 129.002  0.00 97.00      PROA   
ATOM   3492  HB2 SER P 223     -30.873-132.474 130.281  0.00 97.00      PROA   
ATOM   3493  OG  SER P 223     -30.505-130.530 130.842  0.00 97.00      PROA   
ATOM   3494  HG1 SER P 223     -30.737-129.652 130.525  0.00 97.00      PROA   
ATOM   3495  C   SER P 223     -33.496-132.440 129.696  0.00 97.00      PROA   
ATOM   3496  O   SER P 223     -34.059-132.134 128.646  0.00 97.00      PROA   
ATOM   3497  N   GLU P 224     -33.498-133.703 130.171  0.00 97.00      PROA   
ATOM   3498  HN  GLU P 224     -33.103-133.908 131.060  0.00 97.00      PROA   
ATOM   3499  CA  GLU P 224     -34.008-134.835 129.428  0.00 97.00      PROA   
ATOM   3500  HA  GLU P 224     -34.494-134.493 128.524  0.00 97.00      PROA   
ATOM   3501  CB  GLU P 224     -32.898-135.840 129.012  0.00 97.00      PROA   
ATOM   3502  HB1 GLU P 224     -33.393-136.779 128.675  0.00 97.00      PROA   
ATOM   3503  HB2 GLU P 224     -32.268-136.105 129.889  0.00 97.00      PROA   
ATOM   3504  CG  GLU P 224     -31.994-135.348 127.858  0.00 97.00      PROA   
ATOM   3505  HG1 GLU P 224     -31.126-134.772 128.237  0.00 97.00      PROA   
ATOM   3506  HG2 GLU P 224     -32.572-134.705 127.159  0.00 97.00      PROA   
ATOM   3507  CD  GLU P 224     -31.503-136.548 127.055  0.00 97.00      PROA   
ATOM   3508  OE1 GLU P 224     -32.375-137.230 126.461  0.00 97.00      PROA   
ATOM   3509  OE2 GLU P 224     -30.274-136.809 127.043  0.00 97.00      PROA   
ATOM   3510  C   GLU P 224     -35.059-135.575 130.226  0.00 97.00      PROA   
ATOM   3511  O   GLU P 224     -35.206-135.406 131.435  0.00 97.00      PROA   
ATOM   3512  N   TYR P 225     -35.813-136.443 129.514  0.00 97.00      PROA   
ATOM   3513  HN  TYR P 225     -35.644-136.555 128.538  0.00 97.00      PROA   
ATOM   3514  CA  TYR P 225     -36.787-137.359 130.058  0.00 97.00      PROA   
ATOM   3515  HA  TYR P 225     -36.690-137.398 131.134  0.00 97.00      PROA   
ATOM   3516  CB  TYR P 225     -38.251-136.974 129.652  0.00 97.00      PROA   
ATOM   3517  HB1 TYR P 225     -38.434-135.915 129.938  0.00 97.00      PROA   
ATOM   3518  HB2 TYR P 225     -38.970-137.606 130.216  0.00 97.00      PROA   
ATOM   3519  CG  TYR P 225     -38.548-137.115 128.169  0.00 97.00      PROA   
ATOM   3520  CD1 TYR P 225     -39.283-138.214 127.684  0.00 97.00      PROA   
ATOM   3521  HD1 TYR P 225     -39.635-138.969 128.372  0.00 97.00      PROA   
ATOM   3522  CE1 TYR P 225     -39.540-138.355 126.314  0.00 97.00      PROA   
ATOM   3523  HE1 TYR P 225     -40.096-139.209 125.955  0.00 97.00      PROA   
ATOM   3524  CZ  TYR P 225     -39.054-137.404 125.409  0.00 97.00      PROA   
ATOM   3525  OH  TYR P 225     -39.265-137.565 124.023  0.00 97.00      PROA   
ATOM   3526  HH  TYR P 225     -39.867-138.302 123.897  0.00 97.00      PROA   
ATOM   3527  CD2 TYR P 225     -38.108-136.143 127.251  0.00 97.00      PROA   
ATOM   3528  HD2 TYR P 225     -37.555-135.283 127.600  0.00 97.00      PROA   
ATOM   3529  CE2 TYR P 225     -38.345-136.294 125.880  0.00 97.00      PROA   
ATOM   3530  HE2 TYR P 225     -37.971-135.560 125.181  0.00 97.00      PROA   
ATOM   3531  C   TYR P 225     -36.354-138.692 129.473  0.00 97.00      PROA   
ATOM   3532  O   TYR P 225     -35.606-138.714 128.497  0.00 97.00      PROA   
ATOM   3533  N   GLN P 226     -36.788-139.845 130.044  0.00 97.00      PROA   
ATOM   3534  HN  GLN P 226     -37.377-139.853 130.848  0.00 97.00      PROA   
ATOM   3535  CA  GLN P 226     -36.443-141.134 129.467  0.00 97.00      PROA   
ATOM   3536  HA  GLN P 226     -36.161-140.954 128.442  0.00 97.00      PROA   
ATOM   3537  CB  GLN P 226     -35.247-141.863 130.153  0.00 97.00      PROA   
ATOM   3538  HB1 GLN P 226     -35.337-142.966 130.031  0.00 97.00      PROA   
ATOM   3539  HB2 GLN P 226     -35.280-141.657 131.246  0.00 97.00      PROA   
ATOM   3540  CG  GLN P 226     -33.858-141.470 129.593  0.00 97.00      PROA   
ATOM   3541  HG1 GLN P 226     -33.068-142.110 130.035  0.00 97.00      PROA   
ATOM   3542  HG2 GLN P 226     -33.649-140.410 129.850  0.00 97.00      PROA   
ATOM   3543  CD  GLN P 226     -33.823-141.646 128.068  0.00 97.00      PROA   
ATOM   3544  OE1 GLN P 226     -34.445-142.563 127.518  0.00 97.00      PROA   
ATOM   3545  NE2 GLN P 226     -33.115-140.720 127.364  0.00 97.00      PROA   
ATOM   3546 HE21 GLN P 226     -33.283-140.669 126.380  0.00 97.00      PROA   
ATOM   3547 HE22 GLN P 226     -32.667-139.957 127.826  0.00 97.00      PROA   
ATOM   3548  C   GLN P 226     -37.628-142.038 129.282  0.00 97.00      PROA   
ATOM   3549  O   GLN P 226     -38.662-141.901 129.932  0.00 97.00      PROA   
ATOM   3550  N   ILE P 227     -37.488-142.965 128.302  0.00 97.00      PROA   
ATOM   3551  HN  ILE P 227     -36.607-143.073 127.845  0.00 97.00      PROA   
ATOM   3552  CA  ILE P 227     -38.595-143.696 127.728  0.00 97.00      PROA   
ATOM   3553  HA  ILE P 227     -39.499-143.442 128.264  0.00 97.00      PROA   
ATOM   3554  CB  ILE P 227     -38.819-143.385 126.245  0.00 97.00      PROA   
ATOM   3555  HB  ILE P 227     -38.163-144.017 125.602  0.00 97.00      PROA   
ATOM   3556  CG2 ILE P 227     -40.296-143.706 125.928  0.00 97.00      PROA   
ATOM   3557 HG21 ILE P 227     -40.970-143.045 126.513  0.00 97.00      PROA   
ATOM   3558 HG22 ILE P 227     -40.542-144.759 126.167  0.00 97.00      PROA   
ATOM   3559 HG23 ILE P 227     -40.512-143.540 124.855  0.00 97.00      PROA   
ATOM   3560  CG1 ILE P 227     -38.473-141.910 125.897  0.00 97.00      PROA   
ATOM   3561 HG11 ILE P 227     -37.404-141.704 126.122  0.00 97.00      PROA   
ATOM   3562 HG12 ILE P 227     -39.094-141.241 126.532  0.00 97.00      PROA   
ATOM   3563  CD  ILE P 227     -38.691-141.566 124.417  0.00 97.00      PROA   
ATOM   3564  HD1 ILE P 227     -39.772-141.563 124.163  0.00 97.00      PROA   
ATOM   3565  HD2 ILE P 227     -38.179-142.310 123.771  0.00 97.00      PROA   
ATOM   3566  HD3 ILE P 227     -38.278-140.560 124.190  0.00 97.00      PROA   
ATOM   3567  C   ILE P 227     -38.328-145.173 127.923  0.00 97.00      PROA   
ATOM   3568  O   ILE P 227     -37.273-145.687 127.565  0.00 97.00      PROA   
ATOM   3569  N   LEU P 228     -39.295-145.899 128.521  0.00 97.00      PROA   
ATOM   3570  HN  LEU P 228     -40.153-145.469 128.791  0.00 97.00      PROA   
ATOM   3571  CA  LEU P 228     -39.100-147.251 129.008  0.00 97.00      PROA   
ATOM   3572  HA  LEU P 228     -38.046-147.435 129.165  0.00 97.00      PROA   
ATOM   3573  CB  LEU P 228     -39.839-147.441 130.361  0.00 97.00      PROA   
ATOM   3574  HB1 LEU P 228     -39.761-148.510 130.660  0.00 97.00      PROA   
ATOM   3575  HB2 LEU P 228     -40.918-147.202 130.242  0.00 97.00      PROA   
ATOM   3576  CG  LEU P 228     -39.278-146.611 131.554  0.00 97.00      PROA   
ATOM   3577  HG  LEU P 228     -38.166-146.702 131.535  0.00 97.00      PROA   
ATOM   3578  CD1 LEU P 228     -39.635-145.110 131.533  0.00 97.00      PROA   
ATOM   3579 HD11 LEU P 228     -40.734-144.977 131.439  0.00 97.00      PROA   
ATOM   3580 HD12 LEU P 228     -39.135-144.580 130.700  0.00 97.00      PROA   
ATOM   3581 HD13 LEU P 228     -39.306-144.627 132.477  0.00 97.00      PROA   
ATOM   3582  CD2 LEU P 228     -39.761-147.207 132.890  0.00 97.00      PROA   
ATOM   3583 HD21 LEU P 228     -39.466-148.274 132.972  0.00 97.00      PROA   
ATOM   3584 HD22 LEU P 228     -40.867-147.135 132.959  0.00 97.00      PROA   
ATOM   3585 HD23 LEU P 228     -39.318-146.650 133.742  0.00 97.00      PROA   
ATOM   3586  C   LEU P 228     -39.588-148.269 127.989  0.00 97.00      PROA   
ATOM   3587  O   LEU P 228     -39.659-149.462 128.275  0.00 97.00      PROA   
ATOM   3588  N   THR P 229     -39.911-147.773 126.775  0.00 97.00      PROA   
ATOM   3589  HN  THR P 229     -39.733-146.802 126.645  0.00 97.00      PROA   
ATOM   3590  CA  THR P 229     -40.527-148.433 125.637  0.00 97.00      PROA   
ATOM   3591  HA  THR P 229     -39.750-148.824 124.998  0.00 97.00      PROA   
ATOM   3592  CB  THR P 229     -41.576-149.524 125.941  0.00 97.00      PROA   
ATOM   3593  HB  THR P 229     -42.191-149.201 126.811  0.00 97.00      PROA   
ATOM   3594  OG1 THR P 229     -40.927-150.745 126.263  0.00 97.00      PROA   
ATOM   3595  HG1 THR P 229     -40.371-150.543 127.019  0.00 97.00      PROA   
ATOM   3596  CG2 THR P 229     -42.532-149.862 124.772  0.00 97.00      PROA   
ATOM   3597 HG21 THR P 229     -41.977-150.222 123.886  0.00 97.00      PROA   
ATOM   3598 HG22 THR P 229     -43.151-148.997 124.474  0.00 97.00      PROA   
ATOM   3599 HG23 THR P 229     -43.225-150.673 125.087  0.00 97.00      PROA   
ATOM   3600  C   THR P 229     -41.195-147.279 124.943  0.00 97.00      PROA   
ATOM   3601  O   THR P 229     -42.281-146.876 125.349  0.00 97.00      PROA   
ATOM   3602  N   ALA P 230     -40.569-146.665 123.906  0.00 97.00      PROA   
ATOM   3603  HN  ALA P 230     -39.638-146.889 123.622  0.00 97.00      PROA   
ATOM   3604  CA  ALA P 230     -41.254-145.668 123.101  0.00 97.00      PROA   
ATOM   3605  HA  ALA P 230     -41.715-144.969 123.782  0.00 97.00      PROA   
ATOM   3606  CB  ALA P 230     -40.306-144.882 122.178  0.00 97.00      PROA   
ATOM   3607  HB1 ALA P 230     -39.813-145.558 121.447  0.00 97.00      PROA   
ATOM   3608  HB2 ALA P 230     -39.521-144.382 122.787  0.00 97.00      PROA   
ATOM   3609  HB3 ALA P 230     -40.859-144.092 121.629  0.00 97.00      PROA   
ATOM   3610  C   ALA P 230     -42.363-146.299 122.290  0.00 97.00      PROA   
ATOM   3611  O   ALA P 230     -42.213-147.410 121.810  0.00 97.00      PROA   
ATOM   3612  N   ARG P 231     -43.517-145.620 122.149  0.00 97.00      PROA   
ATOM   3613  HN  ARG P 231     -43.604-144.720 122.575  0.00 97.00      PROA   
ATOM   3614  CA  ARG P 231     -44.747-146.225 121.686  0.00 97.00      PROA   
ATOM   3615  HA  ARG P 231     -44.562-147.243 121.381  0.00 97.00      PROA   
ATOM   3616  CB  ARG P 231     -45.793-146.264 122.829  0.00 97.00      PROA   
ATOM   3617  HB1 ARG P 231     -46.773-146.561 122.414  0.00 97.00      PROA   
ATOM   3618  HB2 ARG P 231     -45.916-145.250 123.267  0.00 97.00      PROA   
ATOM   3619  CG  ARG P 231     -45.415-147.257 123.947  0.00 97.00      PROA   
ATOM   3620  HG1 ARG P 231     -44.674-146.757 124.606  0.00 97.00      PROA   
ATOM   3621  HG2 ARG P 231     -44.900-148.124 123.483  0.00 97.00      PROA   
ATOM   3622  CD  ARG P 231     -46.581-147.756 124.832  0.00 97.00      PROA   
ATOM   3623  HD1 ARG P 231     -47.057-146.880 125.324  0.00 97.00      PROA   
ATOM   3624  HD2 ARG P 231     -46.224-148.462 125.610  0.00 97.00      PROA   
ATOM   3625  NE  ARG P 231     -47.652-148.426 124.027  0.00 97.00      PROA   
ATOM   3626  HE  ARG P 231     -48.488-147.889 123.898  0.00 97.00      PROA   
ATOM   3627  CZ  ARG P 231     -47.380-149.222 122.979  0.00 97.00      PROA   
ATOM   3628  NH1 ARG P 231     -46.471-150.193 123.026  0.00 97.00      PROA   
ATOM   3629 HH11 ARG P 231     -45.992-150.362 123.876  0.00 97.00      PROA   
ATOM   3630 HH12 ARG P 231     -46.275-150.659 122.159  0.00 97.00      PROA   
ATOM   3631  NH2 ARG P 231     -47.977-148.973 121.804  0.00 97.00      PROA   
ATOM   3632 HH21 ARG P 231     -48.527-148.136 121.767  0.00 97.00      PROA   
ATOM   3633 HH22 ARG P 231     -47.472-149.263 120.992  0.00 97.00      PROA   
ATOM   3634  C   ARG P 231     -45.368-145.542 120.489  0.00 97.00      PROA   
ATOM   3635  O   ARG P 231     -45.081-144.403 120.153  0.00 97.00      PROA   
ATOM   3636  N   ARG P 232     -46.299-146.246 119.818  0.00 97.00      PROA   
ATOM   3637  HN  ARG P 232     -46.390-147.228 119.995  0.00 97.00      PROA   
ATOM   3638  CA  ARG P 232     -47.193-145.720 118.804  0.00 97.00      PROA   
ATOM   3639  HA  ARG P 232     -46.594-145.473 117.941  0.00 97.00      PROA   
ATOM   3640  CB  ARG P 232     -48.204-146.835 118.447  0.00 97.00      PROA   
ATOM   3641  HB1 ARG P 232     -49.202-146.427 118.183  0.00 97.00      PROA   
ATOM   3642  HB2 ARG P 232     -48.355-147.450 119.364  0.00 97.00      PROA   
ATOM   3643  CG  ARG P 232     -47.690-147.754 117.324  0.00 97.00      PROA   
ATOM   3644  HG1 ARG P 232     -48.044-148.795 117.503  0.00 97.00      PROA   
ATOM   3645  HG2 ARG P 232     -46.583-147.786 117.387  0.00 97.00      PROA   
ATOM   3646  CD  ARG P 232     -48.121-147.282 115.932  0.00 97.00      PROA   
ATOM   3647  HD1 ARG P 232     -47.617-147.849 115.123  0.00 97.00      PROA   
ATOM   3648  HD2 ARG P 232     -47.915-146.196 115.803  0.00 97.00      PROA   
ATOM   3649  NE  ARG P 232     -49.580-147.601 115.863  0.00 97.00      PROA   
ATOM   3650  HE  ARG P 232     -49.857-148.477 116.247  0.00 97.00      PROA   
ATOM   3651  CZ  ARG P 232     -50.566-146.696 115.698  0.00 97.00      PROA   
ATOM   3652  NH1 ARG P 232     -50.349-145.456 115.237  0.00 97.00      PROA   
ATOM   3653 HH11 ARG P 232     -49.416-145.174 115.039  0.00 97.00      PROA   
ATOM   3654 HH12 ARG P 232     -51.116-144.824 115.160  0.00 97.00      PROA   
ATOM   3655  NH2 ARG P 232     -51.814-147.054 116.052  0.00 97.00      PROA   
ATOM   3656 HH21 ARG P 232     -51.946-147.933 116.503  0.00 97.00      PROA   
ATOM   3657 HH22 ARG P 232     -52.540-146.374 116.007  0.00 97.00      PROA   
ATOM   3658  C   ARG P 232     -47.948-144.449 119.169  0.00 97.00      PROA   
ATOM   3659  O   ARG P 232     -48.068-143.534 118.362  0.00 97.00      PROA   
ATOM   3660  N   GLU P 233     -48.449-144.361 120.408  0.00 97.00      PROA   
ATOM   3661  HN  GLU P 233     -48.469-145.179 120.984  0.00 97.00      PROA   
ATOM   3662  CA  GLU P 233     -49.104-143.224 121.003  0.00 97.00      PROA   
ATOM   3663  HA  GLU P 233     -49.769-142.805 120.261  0.00 97.00      PROA   
ATOM   3664  CB  GLU P 233     -49.985-143.699 122.194  0.00 97.00      PROA   
ATOM   3665  HB1 GLU P 233     -50.896-144.193 121.785  0.00 97.00      PROA   
ATOM   3666  HB2 GLU P 233     -50.330-142.806 122.760  0.00 97.00      PROA   
ATOM   3667  CG  GLU P 233     -49.284-144.668 123.182  0.00 97.00      PROA   
ATOM   3668  HG1 GLU P 233     -49.711-144.502 124.195  0.00 97.00      PROA   
ATOM   3669  HG2 GLU P 233     -48.200-144.448 123.233  0.00 97.00      PROA   
ATOM   3670  CD  GLU P 233     -49.485-146.154 122.859  0.00 97.00      PROA   
ATOM   3671  OE1 GLU P 233     -49.213-146.576 121.710  0.00 97.00      PROA   
ATOM   3672  OE2 GLU P 233     -49.890-146.905 123.784  0.00 97.00      PROA   
ATOM   3673  C   GLU P 233     -48.163-142.082 121.375  0.00 97.00      PROA   
ATOM   3674  O   GLU P 233     -48.605-140.949 121.565  0.00 97.00      PROA   
ATOM   3675  N   ASP P 234     -46.832-142.334 121.421  0.00 97.00      PROA   
ATOM   3676  HN  ASP P 234     -46.488-143.268 121.370  0.00 97.00      PROA   
ATOM   3677  CA  ASP P 234     -45.804-141.318 121.575  0.00 97.00      PROA   
ATOM   3678  HA  ASP P 234     -46.128-140.616 122.331  0.00 97.00      PROA   
ATOM   3679  CB  ASP P 234     -44.430-141.919 122.005  0.00 97.00      PROA   
ATOM   3680  HB1 ASP P 234     -43.690-141.110 122.162  0.00 97.00      PROA   
ATOM   3681  HB2 ASP P 234     -44.032-142.574 121.205  0.00 97.00      PROA   
ATOM   3682  CG  ASP P 234     -44.451-142.732 123.302  0.00 97.00      PROA   
ATOM   3683  OD1 ASP P 234     -45.502-142.830 123.983  0.00 97.00      PROA   
ATOM   3684  OD2 ASP P 234     -43.357-143.260 123.632  0.00 97.00      PROA   
ATOM   3685  C   ASP P 234     -45.562-140.557 120.267  0.00 97.00      PROA   
ATOM   3686  O   ASP P 234     -44.908-139.518 120.260  0.00 97.00      PROA   
ATOM   3687  N   SER P 235     -46.066-141.063 119.113  0.00 97.00      PROA   
ATOM   3688  HN  SER P 235     -46.618-141.892 119.152  0.00 97.00      PROA   
ATOM   3689  CA  SER P 235     -45.796-140.510 117.786  0.00 97.00      PROA   
ATOM   3690  HA  SER P 235     -44.719-140.494 117.687  0.00 97.00      PROA   
ATOM   3691  CB  SER P 235     -46.363-141.380 116.617  0.00 97.00      PROA   
ATOM   3692  HB1 SER P 235     -46.080-142.437 116.797  0.00 97.00      PROA   
ATOM   3693  HB2 SER P 235     -45.913-141.062 115.654  0.00 97.00      PROA   
ATOM   3694  OG  SER P 235     -47.785-141.334 116.490  0.00 97.00      PROA   
ATOM   3695  HG1 SER P 235     -48.044-140.455 116.791  0.00 97.00      PROA   
ATOM   3696  C   SER P 235     -46.296-139.081 117.595  0.00 97.00      PROA   
ATOM   3697  O   SER P 235     -47.498-138.829 117.526  0.00 97.00      PROA   
ATOM   3698  N   GLY P 236     -45.388-138.088 117.480  0.00 97.00      PROA   
ATOM   3699  HN  GLY P 236     -44.406-138.245 117.558  0.00 97.00      PROA   
ATOM   3700  CA  GLY P 236     -45.874-136.739 117.287  0.00 97.00      PROA   
ATOM   3701  HA1 GLY P 236     -46.539-136.501 118.107  0.00 97.00      PROA   
ATOM   3702  HA2 GLY P 236     -46.346-136.685 116.315  0.00 97.00      PROA   
ATOM   3703  C   GLY P 236     -44.777-135.732 117.294  0.00 97.00      PROA   
ATOM   3704  O   GLY P 236     -43.685-135.968 116.793  0.00 97.00      PROA   
ATOM   3705  N   LEU P 237     -45.077-134.546 117.860  0.00 97.00      PROA   
ATOM   3706  HN  LEU P 237     -45.955-134.397 118.306  0.00 97.00      PROA   
ATOM   3707  CA  LEU P 237     -44.220-133.392 117.815  0.00 97.00      PROA   
ATOM   3708  HA  LEU P 237     -43.347-133.596 117.213  0.00 97.00      PROA   
ATOM   3709  CB  LEU P 237     -44.958-132.163 117.239  0.00 97.00      PROA   
ATOM   3710  HB1 LEU P 237     -44.254-131.310 117.228  0.00 97.00      PROA   
ATOM   3711  HB2 LEU P 237     -45.813-131.894 117.900  0.00 97.00      PROA   
ATOM   3712  CG  LEU P 237     -45.494-132.295 115.795  0.00 97.00      PROA   
ATOM   3713  HG  LEU P 237     -46.215-133.143 115.746  0.00 97.00      PROA   
ATOM   3714  CD1 LEU P 237     -46.246-131.008 115.409  0.00 97.00      PROA   
ATOM   3715 HD11 LEU P 237     -45.558-130.138 115.478  0.00 97.00      PROA   
ATOM   3716 HD12 LEU P 237     -47.091-130.830 116.105  0.00 97.00      PROA   
ATOM   3717 HD13 LEU P 237     -46.637-131.072 114.372  0.00 97.00      PROA   
ATOM   3718  CD2 LEU P 237     -44.358-132.565 114.795  0.00 97.00      PROA   
ATOM   3719 HD21 LEU P 237     -43.866-133.529 115.027  0.00 97.00      PROA   
ATOM   3720 HD22 LEU P 237     -43.601-131.755 114.853  0.00 97.00      PROA   
ATOM   3721 HD23 LEU P 237     -44.747-132.613 113.757  0.00 97.00      PROA   
ATOM   3722  C   LEU P 237     -43.749-133.094 119.219  0.00 97.00      PROA   
ATOM   3723  O   LEU P 237     -44.502-133.209 120.180  0.00 97.00      PROA   
ATOM   3724  N   TYR P 238     -42.448-132.757 119.354  0.00 97.00      PROA   
ATOM   3725  HN  TYR P 238     -41.866-132.715 118.544  0.00 97.00      PROA   
ATOM   3726  CA  TYR P 238     -41.758-132.573 120.613  0.00 97.00      PROA   
ATOM   3727  HA  TYR P 238     -42.474-132.554 121.424  0.00 97.00      PROA   
ATOM   3728  CB  TYR P 238     -40.691-133.674 120.854  0.00 97.00      PROA   
ATOM   3729  HB1 TYR P 238     -40.015-133.412 121.697  0.00 97.00      PROA   
ATOM   3730  HB2 TYR P 238     -40.072-133.815 119.940  0.00 97.00      PROA   
ATOM   3731  CG  TYR P 238     -41.358-134.981 121.179  0.00 97.00      PROA   
ATOM   3732  CD1 TYR P 238     -41.872-135.810 120.164  0.00 97.00      PROA   
ATOM   3733  HD1 TYR P 238     -41.799-135.500 119.131  0.00 97.00      PROA   
ATOM   3734  CE1 TYR P 238     -42.474-137.033 120.481  0.00 97.00      PROA   
ATOM   3735  HE1 TYR P 238     -42.867-137.662 119.695  0.00 97.00      PROA   
ATOM   3736  CZ  TYR P 238     -42.538-137.447 121.817  0.00 97.00      PROA   
ATOM   3737  OH  TYR P 238     -43.130-138.670 122.168  0.00 97.00      PROA   
ATOM   3738  HH  TYR P 238     -43.663-138.966 121.423  0.00 97.00      PROA   
ATOM   3739  CD2 TYR P 238     -41.434-135.411 122.514  0.00 97.00      PROA   
ATOM   3740  HD2 TYR P 238     -41.034-134.792 123.304  0.00 97.00      PROA   
ATOM   3741  CE2 TYR P 238     -42.017-136.641 122.830  0.00 97.00      PROA   
ATOM   3742  HE2 TYR P 238     -42.080-136.964 123.859  0.00 97.00      PROA   
ATOM   3743  C   TYR P 238     -41.028-131.256 120.623  0.00 97.00      PROA   
ATOM   3744  O   TYR P 238     -40.371-130.896 119.654  0.00 97.00      PROA   
ATOM   3745  N   TRP P 239     -41.090-130.506 121.746  0.00 97.00      PROA   
ATOM   3746  HN  TRP P 239     -41.658-130.767 122.521  0.00 97.00      PROA   
ATOM   3747  CA  TRP P 239     -40.312-129.291 121.875  0.00 97.00      PROA   
ATOM   3748  HA  TRP P 239     -39.416-129.386 121.276  0.00 97.00      PROA   
ATOM   3749  CB  TRP P 239     -41.067-128.016 121.397  0.00 97.00      PROA   
ATOM   3750  HB1 TRP P 239     -41.293-128.172 120.321  0.00 97.00      PROA   
ATOM   3751  HB2 TRP P 239     -40.393-127.135 121.444  0.00 97.00      PROA   
ATOM   3752  CG  TRP P 239     -42.362-127.683 122.074  0.00 97.00      PROA   
ATOM   3753  CD1 TRP P 239     -43.570-128.264 121.801  0.00 97.00      PROA   
ATOM   3754  HD1 TRP P 239     -43.703-129.074 121.105  0.00 97.00      PROA   
ATOM   3755  NE1 TRP P 239     -44.560-127.647 122.512  0.00 97.00      PROA   
ATOM   3756  HE1 TRP P 239     -45.517-127.827 122.431  0.00 97.00      PROA   
ATOM   3757  CE2 TRP P 239     -44.017-126.658 123.278  0.00 97.00      PROA   
ATOM   3758  CD2 TRP P 239     -42.624-126.643 123.030  0.00 97.00      PROA   
ATOM   3759  CE3 TRP P 239     -41.822-125.704 123.675  0.00 97.00      PROA   
ATOM   3760  HE3 TRP P 239     -40.757-125.664 123.499  0.00 97.00      PROA   
ATOM   3761  CZ3 TRP P 239     -42.421-124.829 124.583  0.00 97.00      PROA   
ATOM   3762  HZ3 TRP P 239     -41.810-124.129 125.132  0.00 97.00      PROA   
ATOM   3763  CZ2 TRP P 239     -44.613-125.777 124.168  0.00 97.00      PROA   
ATOM   3764  HZ2 TRP P 239     -45.672-125.815 124.368  0.00 97.00      PROA   
ATOM   3765  CH2 TRP P 239     -43.791-124.863 124.827  0.00 97.00      PROA   
ATOM   3766  HH2 TRP P 239     -44.216-124.191 125.561  0.00 97.00      PROA   
ATOM   3767  C   TRP P 239     -39.838-129.142 123.297  0.00 97.00      PROA   
ATOM   3768  O   TRP P 239     -40.379-129.738 124.225  0.00 97.00      PROA   
ATOM   3769  N   CYS P 240     -38.771-128.333 123.472  0.00 97.00      PROA   
ATOM   3770  HN  CYS P 240     -38.342-127.911 122.675  0.00 97.00      PROA   
ATOM   3771  CA  CYS P 240     -38.173-128.034 124.755  0.00 97.00      PROA   
ATOM   3772  HA  CYS P 240     -38.858-128.345 125.527  0.00 97.00      PROA   
ATOM   3773  CB  CYS P 240     -36.814-128.761 124.976  0.00 97.00      PROA   
ATOM   3774  HB1 CYS P 240     -37.050-129.843 125.073  0.00 97.00      PROA   
ATOM   3775  HB2 CYS P 240     -36.356-128.447 125.939  0.00 97.00      PROA   
ATOM   3776  SG  CYS P 240     -35.636-128.561 123.596  0.00 97.00      PROA   
ATOM   3777  C   CYS P 240     -38.004-126.539 124.915  0.00 97.00      PROA   
ATOM   3778  O   CYS P 240     -37.951-125.774 123.958  0.00 97.00      PROA   
ATOM   3779  N   GLU P 241     -37.951-126.072 126.176  0.00 97.00      PROA   
ATOM   3780  HN  GLU P 241     -38.030-126.694 126.951  0.00 97.00      PROA   
ATOM   3781  CA  GLU P 241     -37.914-124.665 126.497  0.00 97.00      PROA   
ATOM   3782  HA  GLU P 241     -37.828-124.078 125.593  0.00 97.00      PROA   
ATOM   3783  CB  GLU P 241     -39.237-124.249 127.176  0.00 97.00      PROA   
ATOM   3784  HB1 GLU P 241     -39.450-124.948 128.012  0.00 97.00      PROA   
ATOM   3785  HB2 GLU P 241     -40.020-124.418 126.401  0.00 97.00      PROA   
ATOM   3786  CG  GLU P 241     -39.302-122.805 127.707  0.00 97.00      PROA   
ATOM   3787  HG1 GLU P 241     -38.845-122.106 126.974  0.00 97.00      PROA   
ATOM   3788  HG2 GLU P 241     -38.766-122.718 128.675  0.00 97.00      PROA   
ATOM   3789  CD  GLU P 241     -40.739-122.349 127.912  0.00 97.00      PROA   
ATOM   3790  OE1 GLU P 241     -41.676-123.149 127.670  0.00 97.00      PROA   
ATOM   3791  OE2 GLU P 241     -40.914-121.155 128.271  0.00 97.00      PROA   
ATOM   3792  C   GLU P 241     -36.696-124.339 127.326  0.00 97.00      PROA   
ATOM   3793  O   GLU P 241     -36.262-125.134 128.158  0.00 97.00      PROA   
ATOM   3794  N   ALA P 242     -36.092-123.151 127.076  0.00 97.00      PROA   
ATOM   3795  HN  ALA P 242     -36.439-122.537 126.374  0.00 97.00      PROA   
ATOM   3796  CA  ALA P 242     -34.898-122.709 127.757  0.00 97.00      PROA   
ATOM   3797  HA  ALA P 242     -34.837-123.190 128.724  0.00 97.00      PROA   
ATOM   3798  CB  ALA P 242     -33.635-123.028 126.933  0.00 97.00      PROA   
ATOM   3799  HB1 ALA P 242     -33.682-122.528 125.942  0.00 97.00      PROA   
ATOM   3800  HB2 ALA P 242     -33.570-124.125 126.761  0.00 97.00      PROA   
ATOM   3801  HB3 ALA P 242     -32.715-122.704 127.460  0.00 97.00      PROA   
ATOM   3802  C   ALA P 242     -34.990-121.216 127.985  0.00 97.00      PROA   
ATOM   3803  O   ALA P 242     -35.500-120.473 127.151  0.00 97.00      PROA   
ATOM   3804  N   ALA P 243     -34.514-120.743 129.161  0.00 97.00      PROA   
ATOM   3805  HN  ALA P 243     -34.110-121.347 129.841  0.00 97.00      PROA   
ATOM   3806  CA  ALA P 243     -34.712-119.377 129.578  0.00 97.00      PROA   
ATOM   3807  HA  ALA P 243     -34.652-118.723 128.717  0.00 97.00      PROA   
ATOM   3808  CB  ALA P 243     -36.083-119.224 130.277  0.00 97.00      PROA   
ATOM   3809  HB1 ALA P 243     -36.144-119.891 131.164  0.00 97.00      PROA   
ATOM   3810  HB2 ALA P 243     -36.897-119.518 129.578  0.00 97.00      PROA   
ATOM   3811  HB3 ALA P 243     -36.266-118.180 130.603  0.00 97.00      PROA   
ATOM   3812  C   ALA P 243     -33.628-118.963 130.551  0.00 97.00      PROA   
ATOM   3813  O   ALA P 243     -32.909-119.786 131.113  0.00 97.00      PROA   
ATOM   3814  N   THR P 244     -33.493-117.633 130.767  0.00 97.00      PROA   
ATOM   3815  HN  THR P 244     -34.022-116.991 130.212  0.00 97.00      PROA   
ATOM   3816  CA  THR P 244     -32.827-117.026 131.908  0.00 97.00      PROA   
ATOM   3817  HA  THR P 244     -31.831-117.440 131.994  0.00 97.00      PROA   
ATOM   3818  CB  THR P 244     -32.745-115.515 131.773  0.00 97.00      PROA   
ATOM   3819  HB  THR P 244     -32.364-115.057 132.707  0.00 97.00      PROA   
ATOM   3820  OG1 THR P 244     -34.033-114.991 131.501  0.00 97.00      PROA   
ATOM   3821  HG1 THR P 244     -34.630-115.475 132.077  0.00 97.00      PROA   
ATOM   3822  CG2 THR P 244     -31.800-115.085 130.637  0.00 97.00      PROA   
ATOM   3823 HG21 THR P 244     -32.105-115.528 129.668  0.00 97.00      PROA   
ATOM   3824 HG22 THR P 244     -30.759-115.392 130.862  0.00 97.00      PROA   
ATOM   3825 HG23 THR P 244     -31.823-113.977 130.538  0.00 97.00      PROA   
ATOM   3826  C   THR P 244     -33.592-117.322 133.198  0.00 97.00      PROA   
ATOM   3827  O   THR P 244     -34.820-117.295 133.208  0.00 97.00      PROA   
ATOM   3828  N   GLU P 245     -32.869-117.550 134.320  0.00 97.00      PROA   
ATOM   3829  HN  GLU P 245     -31.874-117.488 134.281  0.00 97.00      PROA   
ATOM   3830  CA  GLU P 245     -33.349-117.913 135.650  0.00 97.00      PROA   
ATOM   3831  HA  GLU P 245     -33.839-118.876 135.604  0.00 97.00      PROA   
ATOM   3832  CB  GLU P 245     -32.048-117.960 136.506  0.00 97.00      PROA   
ATOM   3833  HB1 GLU P 245     -31.740-116.922 136.757  0.00 97.00      PROA   
ATOM   3834  HB2 GLU P 245     -31.266-118.370 135.822  0.00 97.00      PROA   
ATOM   3835  CG  GLU P 245     -32.057-118.791 137.806  0.00 97.00      PROA   
ATOM   3836  HG1 GLU P 245     -32.977-119.406 137.850  0.00 97.00      PROA   
ATOM   3837  HG2 GLU P 245     -32.051-118.108 138.681  0.00 97.00      PROA   
ATOM   3838  CD  GLU P 245     -30.849-119.729 137.959  0.00 97.00      PROA   
ATOM   3839  OE1 GLU P 245     -29.782-119.492 137.340  0.00 97.00      PROA   
ATOM   3840  OE2 GLU P 245     -30.994-120.712 138.728  0.00 97.00      PROA   
ATOM   3841  C   GLU P 245     -34.326-116.867 136.192  0.00 97.00      PROA   
ATOM   3842  O   GLU P 245     -35.402-117.158 136.711  0.00 97.00      PROA   
ATOM   3843  N   ASP P 246     -33.946-115.604 135.982  0.00 97.00      PROA   
ATOM   3844  HN  ASP P 246     -33.023-115.461 135.624  0.00 97.00      PROA   
ATOM   3845  CA  ASP P 246     -34.580-114.342 136.262  0.00 97.00      PROA   
ATOM   3846  HA  ASP P 246     -34.919-114.354 137.290  0.00 97.00      PROA   
ATOM   3847  CB  ASP P 246     -33.470-113.247 136.096  0.00 97.00      PROA   
ATOM   3848  HB1 ASP P 246     -32.850-113.221 137.021  0.00 97.00      PROA   
ATOM   3849  HB2 ASP P 246     -33.905-112.239 135.961  0.00 97.00      PROA   
ATOM   3850  CG  ASP P 246     -32.511-113.556 134.931  0.00 97.00      PROA   
ATOM   3851  OD1 ASP P 246     -31.645-114.464 135.063  0.00 97.00      PROA   
ATOM   3852  OD2 ASP P 246     -32.676-112.926 133.861  0.00 97.00      PROA   
ATOM   3853  C   ASP P 246     -35.814-114.029 135.396  0.00 97.00      PROA   
ATOM   3854  O   ASP P 246     -36.594-113.138 135.730  0.00 97.00      PROA   
ATOM   3855  N   GLY P 247     -36.052-114.753 134.274  0.00 97.00      PROA   
ATOM   3856  HN  GLY P 247     -35.465-115.535 134.075  0.00 97.00      PROA   
ATOM   3857  CA  GLY P 247     -37.233-114.573 133.423  0.00 97.00      PROA   
ATOM   3858  HA1 GLY P 247     -38.107-114.472 134.052  0.00 97.00      PROA   
ATOM   3859  HA2 GLY P 247     -37.297-115.439 132.779  0.00 97.00      PROA   
ATOM   3860  C   GLY P 247     -37.188-113.365 132.518  0.00 97.00      PROA   
ATOM   3861  O   GLY P 247     -38.200-112.954 131.948  0.00 97.00      PROA   
ATOM   3862  N   ASN P 248     -35.995-112.769 132.343  0.00 97.00      PROA   
ATOM   3863  HN  ASN P 248     -35.208-113.076 132.873  0.00 97.00      PROA   
ATOM   3864  CA  ASN P 248     -35.739-111.732 131.366  0.00 97.00      PROA   
ATOM   3865  HA  ASN P 248     -36.464-110.946 131.520  0.00 97.00      PROA   
ATOM   3866  CB  ASN P 248     -34.305-111.180 131.556  0.00 97.00      PROA   
ATOM   3867  HB1 ASN P 248     -33.956-110.614 130.668  0.00 97.00      PROA   
ATOM   3868  HB2 ASN P 248     -33.599-112.016 131.746  0.00 97.00      PROA   
ATOM   3869  CG  ASN P 248     -34.344-110.196 132.732  0.00 97.00      PROA   
ATOM   3870  OD1 ASN P 248     -35.274-109.389 132.839  0.00 97.00      PROA   
ATOM   3871  ND2 ASN P 248     -33.354-110.284 133.656  0.00 97.00      PROA   
ATOM   3872 HD21 ASN P 248     -33.398-109.680 134.448  0.00 97.00      PROA   
ATOM   3873 HD22 ASN P 248     -32.787-111.110 133.670  0.00 97.00      PROA   
ATOM   3874  C   ASN P 248     -35.940-112.197 129.937  0.00 97.00      PROA   
ATOM   3875  O   ASN P 248     -36.594-111.519 129.146  0.00 97.00      PROA   
ATOM   3876  N   VAL P 249     -35.413-113.391 129.599  0.00 97.00      PROA   
ATOM   3877  HN  VAL P 249     -34.890-113.908 130.275  0.00 97.00      PROA   
ATOM   3878  CA  VAL P 249     -35.438-113.948 128.265  0.00 97.00      PROA   
ATOM   3879  HA  VAL P 249     -36.126-113.391 127.645  0.00 97.00      PROA   
ATOM   3880  CB  VAL P 249     -34.057-113.944 127.615  0.00 97.00      PROA   
ATOM   3881  HB  VAL P 249     -33.367-114.613 128.176  0.00 97.00      PROA   
ATOM   3882  CG1 VAL P 249     -34.147-114.442 126.155  0.00 97.00      PROA   
ATOM   3883 HG11 VAL P 249     -34.848-113.807 125.573  0.00 97.00      PROA   
ATOM   3884 HG12 VAL P 249     -34.487-115.496 126.098  0.00 97.00      PROA   
ATOM   3885 HG13 VAL P 249     -33.147-114.380 125.678  0.00 97.00      PROA   
ATOM   3886  CG2 VAL P 249     -33.462-112.521 127.672  0.00 97.00      PROA   
ATOM   3887 HG21 VAL P 249     -33.372-112.145 128.711  0.00 97.00      PROA   
ATOM   3888 HG22 VAL P 249     -34.091-111.817 127.088  0.00 97.00      PROA   
ATOM   3889 HG23 VAL P 249     -32.441-112.529 127.240  0.00 97.00      PROA   
ATOM   3890  C   VAL P 249     -35.916-115.378 128.352  0.00 97.00      PROA   
ATOM   3891  O   VAL P 249     -35.349-116.192 129.072  0.00 97.00      PROA   
ATOM   3892  N   LEU P 250     -36.963-115.734 127.577  0.00 97.00      PROA   
ATOM   3893  HN  LEU P 250     -37.444-115.063 127.021  0.00 97.00      PROA   
ATOM   3894  CA  LEU P 250     -37.364-117.107 127.374  0.00 97.00      PROA   
ATOM   3895  HA  LEU P 250     -36.599-117.756 127.776  0.00 97.00      PROA   
ATOM   3896  CB  LEU P 250     -38.695-117.560 128.051  0.00 97.00      PROA   
ATOM   3897  HB1 LEU P 250     -38.476-117.612 129.143  0.00 97.00      PROA   
ATOM   3898  HB2 LEU P 250     -38.923-118.599 127.727  0.00 97.00      PROA   
ATOM   3899  CG  LEU P 250     -39.998-116.716 127.915  0.00 97.00      PROA   
ATOM   3900  HG  LEU P 250     -40.735-117.246 128.572  0.00 97.00      PROA   
ATOM   3901  CD1 LEU P 250     -39.906-115.279 128.466  0.00 97.00      PROA   
ATOM   3902 HD11 LEU P 250     -39.324-114.635 127.776  0.00 97.00      PROA   
ATOM   3903 HD12 LEU P 250     -39.417-115.277 129.463  0.00 97.00      PROA   
ATOM   3904 HD13 LEU P 250     -40.924-114.845 128.562  0.00 97.00      PROA   
ATOM   3905  CD2 LEU P 250     -40.618-116.728 126.506  0.00 97.00      PROA   
ATOM   3906 HD21 LEU P 250     -40.649-117.762 126.105  0.00 97.00      PROA   
ATOM   3907 HD22 LEU P 250     -40.034-116.088 125.817  0.00 97.00      PROA   
ATOM   3908 HD23 LEU P 250     -41.654-116.328 126.544  0.00 97.00      PROA   
ATOM   3909  C   LEU P 250     -37.328-117.341 125.889  0.00 97.00      PROA   
ATOM   3910  O   LEU P 250     -37.773-116.513 125.098  0.00 97.00      PROA   
ATOM   3911  N   LYS P 251     -36.710-118.464 125.464  0.00 97.00      PROA   
ATOM   3912  HN  LYS P 251     -36.322-119.124 126.104  0.00 97.00      PROA   
ATOM   3913  CA  LYS P 251     -36.404-118.666 124.073  0.00 97.00      PROA   
ATOM   3914  HA  LYS P 251     -37.039-118.047 123.454  0.00 97.00      PROA   
ATOM   3915  CB  LYS P 251     -34.944-118.281 123.789  0.00 97.00      PROA   
ATOM   3916  HB1 LYS P 251     -34.227-118.968 124.285  0.00 97.00      PROA   
ATOM   3917  HB2 LYS P 251     -34.808-117.281 124.266  0.00 97.00      PROA   
ATOM   3918  CG  LYS P 251     -34.642-118.133 122.292  0.00 97.00      PROA   
ATOM   3919  HG1 LYS P 251     -35.582-118.233 121.703  0.00 97.00      PROA   
ATOM   3920  HG2 LYS P 251     -33.977-118.966 121.988  0.00 97.00      PROA   
ATOM   3921  CD  LYS P 251     -34.006-116.773 121.955  0.00 97.00      PROA   
ATOM   3922  HD1 LYS P 251     -34.739-115.974 122.213  0.00 97.00      PROA   
ATOM   3923  HD2 LYS P 251     -33.819-116.722 120.859  0.00 97.00      PROA   
ATOM   3924  CE  LYS P 251     -32.690-116.521 122.708  0.00 97.00      PROA   
ATOM   3925  HE1 LYS P 251     -31.973-117.331 122.462  0.00 97.00      PROA   
ATOM   3926  HE2 LYS P 251     -32.844-116.501 123.807  0.00 97.00      PROA   
ATOM   3927  NZ  LYS P 251     -32.085-115.223 122.323  0.00 97.00      PROA   
ATOM   3928  HZ1 LYS P 251     -32.773-114.451 122.414  0.00 97.00      PROA   
ATOM   3929  HZ2 LYS P 251     -31.734-115.253 121.342  0.00 97.00      PROA   
ATOM   3930  HZ3 LYS P 251     -31.300-114.984 122.958  0.00 97.00      PROA   
ATOM   3931  C   LYS P 251     -36.695-120.103 123.729  0.00 97.00      PROA   
ATOM   3932  O   LYS P 251     -35.839-120.984 123.767  0.00 97.00      PROA   
ATOM   3933  N   ARG P 252     -37.975-120.359 123.395  0.00 97.00      PROA   
ATOM   3934  HN  ARG P 252     -38.636-119.611 123.367  0.00 97.00      PROA   
ATOM   3935  CA  ARG P 252     -38.496-121.660 123.041  0.00 97.00      PROA   
ATOM   3936  HA  ARG P 252     -38.221-122.329 123.845  0.00 97.00      PROA   
ATOM   3937  CB  ARG P 252     -40.044-121.616 122.974  0.00 97.00      PROA   
ATOM   3938  HB1 ARG P 252     -40.433-122.566 122.548  0.00 97.00      PROA   
ATOM   3939  HB2 ARG P 252     -40.357-120.787 122.302  0.00 97.00      PROA   
ATOM   3940  CG  ARG P 252     -40.697-121.424 124.359  0.00 97.00      PROA   
ATOM   3941  HG1 ARG P 252     -40.327-120.492 124.845  0.00 97.00      PROA   
ATOM   3942  HG2 ARG P 252     -40.375-122.279 124.997  0.00 97.00      PROA   
ATOM   3943  CD  ARG P 252     -42.233-121.371 124.303  0.00 97.00      PROA   
ATOM   3944  HD1 ARG P 252     -42.626-122.218 123.706  0.00 97.00      PROA   
ATOM   3945  HD2 ARG P 252     -42.572-120.405 123.872  0.00 97.00      PROA   
ATOM   3946  NE  ARG P 252     -42.717-121.531 125.707  0.00 97.00      PROA   
ATOM   3947  HE  ARG P 252     -42.169-122.085 126.336  0.00 97.00      PROA   
ATOM   3948  CZ  ARG P 252     -43.634-120.772 126.331  0.00 97.00      PROA   
ATOM   3949  NH1 ARG P 252     -44.630-120.170 125.689  0.00 97.00      PROA   
ATOM   3950 HH11 ARG P 252     -44.767-120.442 124.743  0.00 97.00      PROA   
ATOM   3951 HH12 ARG P 252     -45.364-119.807 126.253  0.00 97.00      PROA   
ATOM   3952  NH2 ARG P 252     -43.519-120.668 127.667  0.00 97.00      PROA   
ATOM   3953 HH21 ARG P 252     -42.655-121.018 128.039  0.00 97.00      PROA   
ATOM   3954 HH22 ARG P 252     -44.044-119.992 128.170  0.00 97.00      PROA   
ATOM   3955  C   ARG P 252     -37.909-122.266 121.773  0.00 97.00      PROA   
ATOM   3956  O   ARG P 252     -37.627-121.560 120.806  0.00 97.00      PROA   
ATOM   3957  N   SER P 253     -37.719-123.613 121.741  0.00 97.00      PROA   
ATOM   3958  HN  SER P 253     -37.889-124.184 122.542  0.00 97.00      PROA   
ATOM   3959  CA  SER P 253     -37.395-124.307 120.502  0.00 97.00      PROA   
ATOM   3960  HA  SER P 253     -36.662-123.706 119.990  0.00 97.00      PROA   
ATOM   3961  CB  SER P 253     -36.716-125.694 120.678  0.00 97.00      PROA   
ATOM   3962  HB1 SER P 253     -35.731-125.558 121.173  0.00 97.00      PROA   
ATOM   3963  HB2 SER P 253     -36.536-126.160 119.686  0.00 97.00      PROA   
ATOM   3964  OG  SER P 253     -37.495-126.592 121.453  0.00 97.00      PROA   
ATOM   3965  HG1 SER P 253     -37.575-126.191 122.327  0.00 97.00      PROA   
ATOM   3966  C   SER P 253     -38.647-124.460 119.639  0.00 97.00      PROA   
ATOM   3967  O   SER P 253     -39.719-124.721 120.183  0.00 97.00      PROA   
ATOM   3968  N   PRO P 254     -38.593-124.318 118.315  0.00 97.00      PROA   
ATOM   3969  CD  PRO P 254     -37.570-123.528 117.623  0.00 97.00      PROA   
ATOM   3970  HD1 PRO P 254     -36.655-124.151 117.518  0.00 97.00      PROA   
ATOM   3971  HD2 PRO P 254     -37.335-122.587 118.170  0.00 97.00      PROA   
ATOM   3972  CA  PRO P 254     -39.581-124.867 117.382  0.00 97.00      PROA   
ATOM   3973  HA  PRO P 254     -40.519-124.374 117.593  0.00 97.00      PROA   
ATOM   3974  CB  PRO P 254     -39.013-124.501 115.997  0.00 97.00      PROA   
ATOM   3975  HB1 PRO P 254     -39.812-124.336 115.248  0.00 97.00      PROA   
ATOM   3976  HB2 PRO P 254     -38.326-125.298 115.632  0.00 97.00      PROA   
ATOM   3977  CG  PRO P 254     -38.185-123.235 116.256  0.00 97.00      PROA   
ATOM   3978  HG1 PRO P 254     -37.421-123.047 115.476  0.00 97.00      PROA   
ATOM   3979  HG2 PRO P 254     -38.859-122.353 116.337  0.00 97.00      PROA   
ATOM   3980  C   PRO P 254     -39.820-126.370 117.529  0.00 97.00      PROA   
ATOM   3981  O   PRO P 254     -38.886-127.084 117.891  0.00 97.00      PROA   
ATOM   3982  N   GLU P 255     -41.053-126.872 117.252  0.00 97.00      PROA   
ATOM   3983  HN  GLU P 255     -41.816-126.276 117.012  0.00 97.00      PROA   
ATOM   3984  CA  GLU P 255     -41.383-128.288 117.319  0.00 97.00      PROA   
ATOM   3985  HA  GLU P 255     -41.162-128.608 118.325  0.00 97.00      PROA   
ATOM   3986  CB  GLU P 255     -42.891-128.579 117.066  0.00 97.00      PROA   
ATOM   3987  HB1 GLU P 255     -43.008-129.681 117.125  0.00 97.00      PROA   
ATOM   3988  HB2 GLU P 255     -43.172-128.270 116.036  0.00 97.00      PROA   
ATOM   3989  CG  GLU P 255     -43.862-127.923 118.084  0.00 97.00      PROA   
ATOM   3990  HG1 GLU P 255     -44.296-126.997 117.650  0.00 97.00      PROA   
ATOM   3991  HG2 GLU P 255     -43.316-127.649 119.010  0.00 97.00      PROA   
ATOM   3992  CD  GLU P 255     -45.008-128.851 118.504  0.00 97.00      PROA   
ATOM   3993  OE1 GLU P 255     -46.188-128.534 118.202  0.00 97.00      PROA   
ATOM   3994  OE2 GLU P 255     -44.708-129.883 119.159  0.00 97.00      PROA   
ATOM   3995  C   GLU P 255     -40.558-129.181 116.393  0.00 97.00      PROA   
ATOM   3996  O   GLU P 255     -40.275-128.844 115.245  0.00 97.00      PROA   
ATOM   3997  N   LEU P 256     -40.168-130.370 116.906  0.00 97.00      PROA   
ATOM   3998  HN  LEU P 256     -40.368-130.587 117.861  0.00 97.00      PROA   
ATOM   3999  CA  LEU P 256     -39.361-131.353 116.218  0.00 97.00      PROA   
ATOM   4000  HA  LEU P 256     -39.171-131.017 115.209  0.00 97.00      PROA   
ATOM   4001  CB  LEU P 256     -38.026-131.535 116.996  0.00 97.00      PROA   
ATOM   4002  HB1 LEU P 256     -38.234-131.935 118.011  0.00 97.00      PROA   
ATOM   4003  HB2 LEU P 256     -37.621-130.504 117.136  0.00 97.00      PROA   
ATOM   4004  CG  LEU P 256     -36.891-132.359 116.335  0.00 97.00      PROA   
ATOM   4005  HG  LEU P 256     -35.953-132.073 116.873  0.00 97.00      PROA   
ATOM   4006  CD1 LEU P 256     -37.042-133.877 116.537  0.00 97.00      PROA   
ATOM   4007 HD11 LEU P 256     -37.904-134.265 115.962  0.00 97.00      PROA   
ATOM   4008 HD12 LEU P 256     -37.197-134.115 117.610  0.00 97.00      PROA   
ATOM   4009 HD13 LEU P 256     -36.130-134.404 116.184  0.00 97.00      PROA   
ATOM   4010  CD2 LEU P 256     -36.673-132.004 114.853  0.00 97.00      PROA   
ATOM   4011 HD21 LEU P 256     -36.529-130.909 114.737  0.00 97.00      PROA   
ATOM   4012 HD22 LEU P 256     -37.547-132.318 114.243  0.00 97.00      PROA   
ATOM   4013 HD23 LEU P 256     -35.772-132.525 114.465  0.00 97.00      PROA   
ATOM   4014  C   LEU P 256     -40.168-132.635 116.157  0.00 97.00      PROA   
ATOM   4015  O   LEU P 256     -40.737-133.070 117.150  0.00 97.00      PROA   
ATOM   4016  N   GLU P 257     -40.265-133.277 114.968  0.00 97.00      PROA   
ATOM   4017  HN  GLU P 257     -39.783-132.950 114.160  0.00 97.00      PROA   
ATOM   4018  CA  GLU P 257     -41.117-134.436 114.773  0.00 97.00      PROA   
ATOM   4019  HA  GLU P 257     -41.973-134.347 115.424  0.00 97.00      PROA   
ATOM   4020  CB  GLU P 257     -41.639-134.536 113.315  0.00 97.00      PROA   
ATOM   4021  HB1 GLU P 257     -40.803-134.721 112.608  0.00 97.00      PROA   
ATOM   4022  HB2 GLU P 257     -42.048-133.529 113.060  0.00 97.00      PROA   
ATOM   4023  CG  GLU P 257     -42.796-135.545 113.116  0.00 97.00      PROA   
ATOM   4024  HG1 GLU P 257     -43.586-135.065 112.499  0.00 97.00      PROA   
ATOM   4025  HG2 GLU P 257     -43.248-135.828 114.088  0.00 97.00      PROA   
ATOM   4026  CD  GLU P 257     -42.372-136.815 112.390  0.00 97.00      PROA   
ATOM   4027  OE1 GLU P 257     -41.594-137.596 112.977  0.00 97.00      PROA   
ATOM   4028  OE2 GLU P 257     -42.855-137.041 111.254  0.00 97.00      PROA   
ATOM   4029  C   GLU P 257     -40.394-135.713 115.140  0.00 97.00      PROA   
ATOM   4030  O   GLU P 257     -39.260-135.951 114.730  0.00 97.00      PROA   
ATOM   4031  N   LEU P 258     -41.069-136.573 115.937  0.00 97.00      PROA   
ATOM   4032  HN  LEU P 258     -41.975-136.325 116.276  0.00 97.00      PROA   
ATOM   4033  CA  LEU P 258     -40.581-137.876 116.323  0.00 97.00      PROA   
ATOM   4034  HA  LEU P 258     -39.859-138.206 115.590  0.00 97.00      PROA   
ATOM   4035  CB  LEU P 258     -39.923-137.910 117.728  0.00 97.00      PROA   
ATOM   4036  HB1 LEU P 258     -39.638-138.952 117.995  0.00 97.00      PROA   
ATOM   4037  HB2 LEU P 258     -40.671-137.564 118.470  0.00 97.00      PROA   
ATOM   4038  CG  LEU P 258     -38.663-137.022 117.878  0.00 97.00      PROA   
ATOM   4039  HG  LEU P 258     -38.901-136.007 117.488  0.00 97.00      PROA   
ATOM   4040  CD1 LEU P 258     -38.284-136.850 119.357  0.00 97.00      PROA   
ATOM   4041 HD11 LEU P 258     -38.016-137.833 119.798  0.00 97.00      PROA   
ATOM   4042 HD12 LEU P 258     -39.132-136.423 119.930  0.00 97.00      PROA   
ATOM   4043 HD13 LEU P 258     -37.414-136.165 119.448  0.00 97.00      PROA   
ATOM   4044  CD2 LEU P 258     -37.460-137.571 117.088  0.00 97.00      PROA   
ATOM   4045 HD21 LEU P 258     -37.694-137.641 116.006  0.00 97.00      PROA   
ATOM   4046 HD22 LEU P 258     -37.186-138.580 117.461  0.00 97.00      PROA   
ATOM   4047 HD23 LEU P 258     -36.585-136.899 117.214  0.00 97.00      PROA   
ATOM   4048  C   LEU P 258     -41.733-138.861 116.278  0.00 97.00      PROA   
ATOM   4049  O   LEU P 258     -42.261-139.293 117.300  0.00 97.00      PROA   
ATOM   4050  N   GLN P 259     -42.157-139.258 115.059  0.00 97.00      PROA   
ATOM   4051  HN  GLN P 259     -41.856-138.765 114.239  0.00 97.00      PROA   
ATOM   4052  CA  GLN P 259     -42.999-140.415 114.833  0.00 97.00      PROA   
ATOM   4053  HA  GLN P 259     -43.873-140.267 115.446  0.00 97.00      PROA   
ATOM   4054  CB  GLN P 259     -43.482-140.554 113.364  0.00 97.00      PROA   
ATOM   4055  HB1 GLN P 259     -43.829-141.594 113.173  0.00 97.00      PROA   
ATOM   4056  HB2 GLN P 259     -42.618-140.359 112.691  0.00 97.00      PROA   
ATOM   4057  CG  GLN P 259     -44.635-139.600 112.990  0.00 97.00      PROA   
ATOM   4058  HG1 GLN P 259     -44.316-138.544 113.083  0.00 97.00      PROA   
ATOM   4059  HG2 GLN P 259     -45.506-139.758 113.659  0.00 97.00      PROA   
ATOM   4060  CD  GLN P 259     -45.088-139.896 111.555  0.00 97.00      PROA   
ATOM   4061  OE1 GLN P 259     -45.897-140.800 111.319  0.00 97.00      PROA   
ATOM   4062  NE2 GLN P 259     -44.545-139.128 110.573  0.00 97.00      PROA   
ATOM   4063 HE21 GLN P 259     -44.815-139.284 109.626  0.00 97.00      PROA   
ATOM   4064 HE22 GLN P 259     -43.883-138.413 110.813  0.00 97.00      PROA   
ATOM   4065  C   GLN P 259     -42.368-141.718 115.293  0.00 97.00      PROA   
ATOM   4066  O   GLN P 259     -41.181-141.956 115.095  0.00 97.00      PROA   
ATOM   4067  N   VAL P 260     -43.175-142.587 115.939  0.00 97.00      PROA   
ATOM   4068  HN  VAL P 260     -44.130-142.363 116.107  0.00 97.00      PROA   
ATOM   4069  CA  VAL P 260     -42.742-143.861 116.467  0.00 97.00      PROA   
ATOM   4070  HA  VAL P 260     -41.774-144.108 116.063  0.00 97.00      PROA   
ATOM   4071  CB  VAL P 260     -42.658-143.870 117.991  0.00 97.00      PROA   
ATOM   4072  HB  VAL P 260     -43.664-143.654 118.409  0.00 97.00      PROA   
ATOM   4073  CG1 VAL P 260     -42.171-145.245 118.499  0.00 97.00      PROA   
ATOM   4074 HG11 VAL P 260     -41.194-145.506 118.039  0.00 97.00      PROA   
ATOM   4075 HG12 VAL P 260     -42.904-146.046 118.272  0.00 97.00      PROA   
ATOM   4076 HG13 VAL P 260     -42.039-145.209 119.599  0.00 97.00      PROA   
ATOM   4077  CG2 VAL P 260     -41.714-142.750 118.484  0.00 97.00      PROA   
ATOM   4078 HG21 VAL P 260     -42.116-141.747 118.238  0.00 97.00      PROA   
ATOM   4079 HG22 VAL P 260     -40.712-142.854 118.022  0.00 97.00      PROA   
ATOM   4080 HG23 VAL P 260     -41.601-142.809 119.588  0.00 97.00      PROA   
ATOM   4081  C   VAL P 260     -43.753-144.879 115.974  0.00 97.00      PROA   
ATOM   4082  O   VAL P 260     -44.958-144.668 116.089  0.00 97.00      PROA   
ATOM   4083  N   LEU P 261     -43.286-146.000 115.375  0.00 97.00      PROA   
ATOM   4084  HN  LEU P 261     -42.301-146.153 115.304  0.00 97.00      PROA   
ATOM   4085  CA  LEU P 261     -44.143-146.995 114.762  0.00 97.00      PROA   
ATOM   4086  HA  LEU P 261     -45.168-146.770 115.011  0.00 97.00      PROA   
ATOM   4087  CB  LEU P 261     -44.024-147.030 113.218  0.00 97.00      PROA   
ATOM   4088  HB1 LEU P 261     -44.600-147.891 112.812  0.00 97.00      PROA   
ATOM   4089  HB2 LEU P 261     -42.956-147.173 112.941  0.00 97.00      PROA   
ATOM   4090  CG  LEU P 261     -44.552-145.762 112.502  0.00 97.00      PROA   
ATOM   4091  HG  LEU P 261     -43.949-144.889 112.844  0.00 97.00      PROA   
ATOM   4092  CD1 LEU P 261     -44.372-145.899 110.979  0.00 97.00      PROA   
ATOM   4093 HD11 LEU P 261     -44.983-146.746 110.600  0.00 97.00      PROA   
ATOM   4094 HD12 LEU P 261     -43.308-146.095 110.731  0.00 97.00      PROA   
ATOM   4095 HD13 LEU P 261     -44.695-144.969 110.466  0.00 97.00      PROA   
ATOM   4096  CD2 LEU P 261     -46.029-145.462 112.821  0.00 97.00      PROA   
ATOM   4097 HD21 LEU P 261     -46.372-144.583 112.237  0.00 97.00      PROA   
ATOM   4098 HD22 LEU P 261     -46.166-145.233 113.897  0.00 97.00      PROA   
ATOM   4099 HD23 LEU P 261     -46.662-146.335 112.553  0.00 97.00      PROA   
ATOM   4100  C   LEU P 261     -43.902-148.382 115.313  0.00 97.00      PROA   
ATOM   4101  O   LEU P 261     -42.778-148.861 115.427  0.00 97.00      PROA   
ATOM   4102  N   GLY P 262     -45.015-149.062 115.659  0.00 97.00      PROA   
ATOM   4103  HN  GLY P 262     -45.911-148.657 115.507  0.00 97.00      PROA   
ATOM   4104  CA  GLY P 262     -45.049-150.401 116.188  0.00 97.00      PROA   
ATOM   4105  HA1 GLY P 262     -45.124-150.336 117.262  0.00 97.00      PROA   
ATOM   4106  HA2 GLY P 262     -44.204-150.973 115.830  0.00 97.00      PROA   
ATOM   4107  C   GLY P 262     -46.307-151.034 115.696  0.00 97.00      PROA   
ATOM   4108  O   GLY P 262     -47.235-150.359 115.256  0.00 97.00      PROA   
ATOM   4109  N   HSD P 263     -46.371-152.374 115.791  0.00 97.00      PROA   
ATOM   4110  HN  HSD P 263     -45.622-152.891 116.197  0.00 97.00      PROA   
ATOM   4111  CA  HSD P 263     -47.525-153.153 115.415  0.00 97.00      PROA   
ATOM   4112  HA  HSD P 263     -48.374-152.508 115.231  0.00 97.00      PROA   
ATOM   4113  CB  HSD P 263     -47.257-154.031 114.171  0.00 97.00      PROA   
ATOM   4114  HB1 HSD P 263     -48.107-154.723 113.987  0.00 97.00      PROA   
ATOM   4115  HB2 HSD P 263     -46.346-154.646 114.345  0.00 97.00      PROA   
ATOM   4116  ND1 HSD P 263     -47.950-152.992 111.935  0.00 97.00      PROA   
ATOM   4117  HD1 HSD P 263     -48.879-153.363 111.906  0.00 97.00      PROA   
ATOM   4118  CG  HSD P 263     -47.023-153.185 112.941  0.00 97.00      PROA   
ATOM   4119  CE1 HSD P 263     -47.344-152.245 110.978  0.00 97.00      PROA   
ATOM   4120  HE1 HSD P 263     -47.841-151.937 110.058  0.00 97.00      PROA   
ATOM   4121  NE2 HSD P 263     -46.096-151.955 111.289  0.00 97.00      PROA   
ATOM   4122  CD2 HSD P 263     -45.891-152.554 112.519  0.00 97.00      PROA   
ATOM   4123  HD2 HSD P 263     -44.924-152.473 112.999  0.00 97.00      PROA   
ATOM   4124  C   HSD P 263     -47.820-153.990 116.627  0.00 97.00      PROA   
ATOM   4125  O   HSD P 263     -46.899-154.502 117.258  0.00 97.00      PROA   
ATOM   4126  N   GLN P 264     -49.113-154.100 117.019  0.00 97.00      PROA   
ATOM   4127  HN  GLN P 264     -49.850-153.695 116.481  0.00 97.00      PROA   
ATOM   4128  CA  GLN P 264     -49.529-154.694 118.277  0.00 97.00      PROA   
ATOM   4129  HA  GLN P 264     -49.053-154.104 119.049  0.00 97.00      PROA   
ATOM   4130  CB  GLN P 264     -51.056-154.543 118.498  0.00 97.00      PROA   
ATOM   4131  HB1 GLN P 264     -51.398-155.197 119.329  0.00 97.00      PROA   
ATOM   4132  HB2 GLN P 264     -51.560-154.884 117.565  0.00 97.00      PROA   
ATOM   4133  CG  GLN P 264     -51.457-153.085 118.834  0.00 97.00      PROA   
ATOM   4134  HG1 GLN P 264     -50.853-152.374 118.231  0.00 97.00      PROA   
ATOM   4135  HG2 GLN P 264     -51.260-152.870 119.906  0.00 97.00      PROA   
ATOM   4136  CD  GLN P 264     -52.926-152.787 118.511  0.00 97.00      PROA   
ATOM   4137  OE1 GLN P 264     -53.224-151.929 117.672  0.00 97.00      PROA   
ATOM   4138  NE2 GLN P 264     -53.863-153.500 119.191  0.00 97.00      PROA   
ATOM   4139 HE21 GLN P 264     -54.824-153.323 118.989  0.00 97.00      PROA   
ATOM   4140 HE22 GLN P 264     -53.580-154.172 119.874  0.00 97.00      PROA   
ATOM   4141  C   GLN P 264     -49.065-156.123 118.511  0.00 97.00      PROA   
ATOM   4142  O   GLN P 264     -49.148-156.990 117.645  0.00 97.00      PROA   
ATOM   4143  N   GLN P 265     -48.519-156.361 119.722  0.00 97.00      PROA   
ATOM   4144  HN  GLN P 265     -48.513-155.638 120.411  0.00 97.00      PROA   
ATOM   4145  CA  GLN P 265     -47.729-157.515 120.069  0.00 97.00      PROA   
ATOM   4146  HA  GLN P 265     -47.446-157.994 119.146  0.00 97.00      PROA   
ATOM   4147  CB  GLN P 265     -46.410-157.117 120.807  0.00 97.00      PROA   
ATOM   4148  HB1 GLN P 265     -45.731-156.657 120.054  0.00 97.00      PROA   
ATOM   4149  HB2 GLN P 265     -45.903-158.039 121.169  0.00 97.00      PROA   
ATOM   4150  CG  GLN P 265     -46.541-156.140 122.009  0.00 97.00      PROA   
ATOM   4151  HG1 GLN P 265     -45.590-156.149 122.586  0.00 97.00      PROA   
ATOM   4152  HG2 GLN P 265     -47.345-156.493 122.688  0.00 97.00      PROA   
ATOM   4153  CD  GLN P 265     -46.867-154.689 121.612  0.00 97.00      PROA   
ATOM   4154  OE1 GLN P 265     -48.035-154.285 121.581  0.00 97.00      PROA   
ATOM   4155  NE2 GLN P 265     -45.814-153.881 121.310  0.00 97.00      PROA   
ATOM   4156 HE21 GLN P 265     -45.999-152.939 121.020  0.00 97.00      PROA   
ATOM   4157 HE22 GLN P 265     -44.879-154.221 121.374  0.00 97.00      PROA   
ATOM   4158  C   GLN P 265     -48.512-158.505 120.916  0.00 97.00      PROA   
ATOM   4159  O   GLN P 265     -49.430-158.103 121.632  0.00 97.00      PROA   
ATOM   4160  N   PRO P 266     -48.200-159.806 120.894  0.00 97.00      PROA   
ATOM   4161  CD  PRO P 266     -47.371-160.434 119.860  0.00 97.00      PROA   
ATOM   4162  HD1 PRO P 266     -46.317-160.112 120.008  0.00 97.00      PROA   
ATOM   4163  HD2 PRO P 266     -47.719-160.169 118.837  0.00 97.00      PROA   
ATOM   4164  CA  PRO P 266     -48.436-160.725 122.008  0.00 97.00      PROA   
ATOM   4165  HA  PRO P 266     -49.497-160.925 122.020  0.00 97.00      PROA   
ATOM   4166  CB  PRO P 266     -47.602-161.972 121.656  0.00 97.00      PROA   
ATOM   4167  HB1 PRO P 266     -48.061-162.908 122.031  0.00 97.00      PROA   
ATOM   4168  HB2 PRO P 266     -46.571-161.883 122.065  0.00 97.00      PROA   
ATOM   4169  CG  PRO P 266     -47.505-161.932 120.127  0.00 97.00      PROA   
ATOM   4170  HG1 PRO P 266     -46.647-162.515 119.737  0.00 97.00      PROA   
ATOM   4171  HG2 PRO P 266     -48.449-162.307 119.675  0.00 97.00      PROA   
ATOM   4172  C   PRO P 266     -48.078-160.173 123.383  0.00 97.00      PROA   
ATOM   4173  O   PRO P 266     -47.035-159.537 123.525  0.00 97.00      PROA   
ATOM   4174  N   THR P 267     -48.927-160.405 124.407  0.00 97.00      PROA   
ATOM   4175  HN  THR P 267     -49.827-160.802 124.241  0.00 97.00      PROA   
ATOM   4176  CA  THR P 267     -48.612-160.141 125.806  0.00 97.00      PROA   
ATOM   4177  HA  THR P 267     -48.296-159.107 125.835  0.00 97.00      PROA   
ATOM   4178  CB  THR P 267     -49.817-160.278 126.732  0.00 97.00      PROA   
ATOM   4179  HB  THR P 267     -49.929-161.318 127.107  0.00 97.00      PROA   
ATOM   4180  OG1 THR P 267     -51.021-159.962 126.048  0.00 97.00      PROA   
ATOM   4181  HG1 THR P 267     -50.898-159.070 125.713  0.00 97.00      PROA   
ATOM   4182  CG2 THR P 267     -49.680-159.318 127.928  0.00 97.00      PROA   
ATOM   4183 HG21 THR P 267     -49.614-158.266 127.575  0.00 97.00      PROA   
ATOM   4184 HG22 THR P 267     -48.771-159.548 128.518  0.00 97.00      PROA   
ATOM   4185 HG23 THR P 267     -50.566-159.411 128.591  0.00 97.00      PROA   
ATOM   4186  C   THR P 267     -47.443-160.956 126.370  0.00 97.00      PROA   
ATOM   4187  O   THR P 267     -46.637-160.348 127.076  0.00 97.00      PROA   
ATOM   4188  N   PRO P 268     -47.239-162.260 126.137  0.00 97.00      PROA   
ATOM   4189  CD  PRO P 268     -48.263-163.227 125.711  0.00 97.00      PROA   
ATOM   4190  HD1 PRO P 268     -48.779-162.903 124.785  0.00 97.00      PROA   
ATOM   4191  HD2 PRO P 268     -49.001-163.371 126.531  0.00 97.00      PROA   
ATOM   4192  CA  PRO P 268     -45.976-162.921 126.453  0.00 97.00      PROA   
ATOM   4193  HA  PRO P 268     -45.604-162.592 127.413  0.00 97.00      PROA   
ATOM   4194  CB  PRO P 268     -46.329-164.419 126.446  0.00 97.00      PROA   
ATOM   4195  HB1 PRO P 268     -46.682-164.710 127.461  0.00 97.00      PROA   
ATOM   4196  HB2 PRO P 268     -45.476-165.072 126.170  0.00 97.00      PROA   
ATOM   4197  CG  PRO P 268     -47.493-164.524 125.458  0.00 97.00      PROA   
ATOM   4198  HG1 PRO P 268     -47.090-164.512 124.421  0.00 97.00      PROA   
ATOM   4199  HG2 PRO P 268     -48.111-165.432 125.605  0.00 97.00      PROA   
ATOM   4200  C   PRO P 268     -44.917-162.609 125.409  0.00 97.00      PROA   
ATOM   4201  O   PRO P 268     -45.244-162.408 124.241  0.00 97.00      PROA   
ATOM   4202  N   VAL P 269     -43.639-162.566 125.846  0.00 97.00      PROA   
ATOM   4203  HN  VAL P 269     -43.391-162.766 126.789  0.00 97.00      PROA   
ATOM   4204  CA  VAL P 269     -42.465-162.399 125.034  0.00 97.00      PROA   
ATOM   4205  HA  VAL P 269     -42.644-162.845 124.066  0.00 97.00      PROA   
ATOM   4206  CB  VAL P 269     -42.069-160.927 124.871  0.00 97.00      PROA   
ATOM   4207  HB  VAL P 269     -42.949-160.388 124.445  0.00 97.00      PROA   
ATOM   4208  CG1 VAL P 269     -41.728-160.284 126.233  0.00 97.00      PROA   
ATOM   4209 HG11 VAL P 269     -40.859-160.801 126.690  0.00 97.00      PROA   
ATOM   4210 HG12 VAL P 269     -42.588-160.348 126.930  0.00 97.00      PROA   
ATOM   4211 HG13 VAL P 269     -41.461-159.214 126.098  0.00 97.00      PROA   
ATOM   4212  CG2 VAL P 269     -40.901-160.791 123.875  0.00 97.00      PROA   
ATOM   4213 HG21 VAL P 269     -41.164-161.255 122.902  0.00 97.00      PROA   
ATOM   4214 HG22 VAL P 269     -40.000-161.297 124.277  0.00 97.00      PROA   
ATOM   4215 HG23 VAL P 269     -40.652-159.720 123.710  0.00 97.00      PROA   
ATOM   4216  C   VAL P 269     -41.385-163.248 125.750  0.00 97.00      PROA   
ATOM   4217  OT1 VAL P 269     -41.546-163.520 126.973  0.00 97.00      PROA   
ATOM   4218  OT2 VAL P 269     -40.402-163.662 125.080  0.00 97.00      PROA   
END
