# Supplementary material for: The solution structure of the unbound IgG Fc receptor CD64 resembles its crystal structure: Implications for function
Source: PLoS One. 2023 Sep 21;18(9):e0288351. doi: 10.1371/journal.pone.0288351 (PMC10513344; doi:10.1371/journal.pone.0288351)
Supplement: S1 File — (ZIP) [file pone.0288351.s003.zip › CD64V03 E11/Top100/EM_done_ready_for_EM_top100_0p11_E11.dcd_142221.pdb.pdb]

REMARK  FINAL COORDINATES WRITTEN BY NAMD AT TIMESTEP 2000
ATOM      1  N   LYS P   1      12.525 -78.293  97.064  0.00 97.00      PROA   
ATOM      2  HT1 LYS P   1      12.365 -79.313  96.921  0.00 97.00      PROA   
ATOM      3  HT2 LYS P   1      13.324 -78.210  97.729  0.00 97.00      PROA   
ATOM      4  HT3 LYS P   1      12.775 -77.863  96.153  0.00 97.00      PROA   
ATOM      5  CA  LYS P   1      11.298 -77.685  97.634  0.00 97.00      PROA   
ATOM      6  HA  LYS P   1      10.921 -78.368  98.379  0.00 97.00      PROA   
ATOM      7  CB  LYS P   1      11.602 -76.320  98.321  0.00 97.00      PROA   
ATOM      8  HB1 LYS P   1      10.639 -75.798  98.508  0.00 97.00      PROA   
ATOM      9  HB2 LYS P   1      12.199 -75.667  97.649  0.00 97.00      PROA   
ATOM     10  CG  LYS P   1      12.319 -76.452  99.683  0.00 97.00      PROA   
ATOM     11  HG1 LYS P   1      13.381 -76.724  99.497  0.00 97.00      PROA   
ATOM     12  HG2 LYS P   1      11.865 -77.279 100.273  0.00 97.00      PROA   
ATOM     13  CD  LYS P   1      12.302 -75.168 100.540  0.00 97.00      PROA   
ATOM     14  HD1 LYS P   1      12.690 -74.324  99.928  0.00 97.00      PROA   
ATOM     15  HD2 LYS P   1      13.008 -75.322 101.389  0.00 97.00      PROA   
ATOM     16  CE  LYS P   1      10.913 -74.808 101.098  0.00 97.00      PROA   
ATOM     17  HE1 LYS P   1      10.489 -75.671 101.654  0.00 97.00      PROA   
ATOM     18  HE2 LYS P   1      10.217 -74.530 100.278  0.00 97.00      PROA   
ATOM     19  NZ  LYS P   1      10.982 -73.657 102.035  0.00 97.00      PROA   
ATOM     20  HZ1 LYS P   1      11.383 -72.830 101.550  0.00 97.00      PROA   
ATOM     21  HZ2 LYS P   1      11.581 -73.902 102.850  0.00 97.00      PROA   
ATOM     22  HZ3 LYS P   1      10.025 -73.426 102.372  0.00 97.00      PROA   
ATOM     23  C   LYS P   1      10.231 -77.553  96.582  0.00 97.00      PROA   
ATOM     24  O   LYS P   1      10.491 -77.712  95.390  0.00 97.00      PROA   
ATOM     25  N   ALA P   2       8.986 -77.259  97.011  0.00 97.00      PROA   
ATOM     26  HN  ALA P   2       8.740 -77.185  97.975  0.00 97.00      PROA   
ATOM     27  CA  ALA P   2       7.880 -76.962  96.153  0.00 97.00      PROA   
ATOM     28  HA  ALA P   2       8.199 -76.316  95.345  0.00 97.00      PROA   
ATOM     29  CB  ALA P   2       7.191 -78.238  95.627  0.00 97.00      PROA   
ATOM     30  HB1 ALA P   2       6.887 -78.892  96.471  0.00 97.00      PROA   
ATOM     31  HB2 ALA P   2       7.897 -78.813  94.988  0.00 97.00      PROA   
ATOM     32  HB3 ALA P   2       6.295 -77.994  95.021  0.00 97.00      PROA   
ATOM     33  C   ALA P   2       6.966 -76.189  97.071  0.00 97.00      PROA   
ATOM     34  O   ALA P   2       7.270 -76.051  98.257  0.00 97.00      PROA   
ATOM     35  N   VAL P   3       5.844 -75.652  96.533  0.00 97.00      PROA   
ATOM     36  HN  VAL P   3       5.676 -75.694  95.553  0.00 97.00      PROA   
ATOM     37  CA  VAL P   3       4.711 -75.159  97.291  0.00 97.00      PROA   
ATOM     38  HA  VAL P   3       4.618 -75.747  98.192  0.00 97.00      PROA   
ATOM     39  CB  VAL P   3       4.706 -73.664  97.648  0.00 97.00      PROA   
ATOM     40  HB  VAL P   3       3.739 -73.427  98.153  0.00 97.00      PROA   
ATOM     41  CG1 VAL P   3       5.822 -73.346  98.664  0.00 97.00      PROA   
ATOM     42 HG11 VAL P   3       6.819 -73.456  98.189  0.00 97.00      PROA   
ATOM     43 HG12 VAL P   3       5.758 -74.031  99.536  0.00 97.00      PROA   
ATOM     44 HG13 VAL P   3       5.721 -72.300  99.024  0.00 97.00      PROA   
ATOM     45  CG2 VAL P   3       4.836 -72.769  96.398  0.00 97.00      PROA   
ATOM     46 HG21 VAL P   3       3.965 -72.891  95.724  0.00 97.00      PROA   
ATOM     47 HG22 VAL P   3       5.760 -73.011  95.833  0.00 97.00      PROA   
ATOM     48 HG23 VAL P   3       4.889 -71.701  96.700  0.00 97.00      PROA   
ATOM     49  C   VAL P   3       3.528 -75.483  96.404  0.00 97.00      PROA   
ATOM     50  O   VAL P   3       3.662 -75.509  95.181  0.00 97.00      PROA   
ATOM     51  N   ILE P   4       2.341 -75.780  96.994  0.00 97.00      PROA   
ATOM     52  HN  ILE P   4       2.259 -75.843  97.988  0.00 97.00      PROA   
ATOM     53  CA  ILE P   4       1.182 -76.210  96.224  0.00 97.00      PROA   
ATOM     54  HA  ILE P   4       1.502 -76.462  95.224  0.00 97.00      PROA   
ATOM     55  CB  ILE P   4       0.544 -77.487  96.777  0.00 97.00      PROA   
ATOM     56  HB  ILE P   4       0.214 -77.304  97.825  0.00 97.00      PROA   
ATOM     57  CG2 ILE P   4      -0.672 -77.883  95.905  0.00 97.00      PROA   
ATOM     58 HG21 ILE P   4      -0.382 -77.894  94.832  0.00 97.00      PROA   
ATOM     59 HG22 ILE P   4      -1.516 -77.176  96.045  0.00 97.00      PROA   
ATOM     60 HG23 ILE P   4      -1.037 -78.895  96.165  0.00 97.00      PROA   
ATOM     61  CG1 ILE P   4       1.579 -78.640  96.805  0.00 97.00      PROA   
ATOM     62 HG11 ILE P   4       2.551 -78.296  97.216  0.00 97.00      PROA   
ATOM     63 HG12 ILE P   4       1.750 -78.952  95.755  0.00 97.00      PROA   
ATOM     64  CD  ILE P   4       1.148 -79.854  97.633  0.00 97.00      PROA   
ATOM     65  HD1 ILE P   4       0.126 -80.193  97.374  0.00 97.00      PROA   
ATOM     66  HD2 ILE P   4       1.173 -79.603  98.715  0.00 97.00      PROA   
ATOM     67  HD3 ILE P   4       1.846 -80.697  97.452  0.00 97.00      PROA   
ATOM     68  C   ILE P   4       0.148 -75.096  96.095  0.00 97.00      PROA   
ATOM     69  O   ILE P   4      -0.222 -74.437  97.063  0.00 97.00      PROA   
ATOM     70  N   LYS P   5      -0.362 -74.875  94.858  0.00 97.00      PROA   
ATOM     71  HN  LYS P   5       0.032 -75.350  94.071  0.00 97.00      PROA   
ATOM     72  CA  LYS P   5      -1.443 -73.947  94.586  0.00 97.00      PROA   
ATOM     73  HA  LYS P   5      -1.718 -73.421  95.489  0.00 97.00      PROA   
ATOM     74  CB  LYS P   5      -1.065 -72.916  93.492  0.00 97.00      PROA   
ATOM     75  HB1 LYS P   5      -1.907 -72.206  93.338  0.00 97.00      PROA   
ATOM     76  HB2 LYS P   5      -0.885 -73.446  92.529  0.00 97.00      PROA   
ATOM     77  CG  LYS P   5       0.207 -72.105  93.796  0.00 97.00      PROA   
ATOM     78  HG1 LYS P   5       0.400 -71.459  92.911  0.00 97.00      PROA   
ATOM     79  HG2 LYS P   5       1.070 -72.800  93.892  0.00 97.00      PROA   
ATOM     80  CD  LYS P   5       0.116 -71.228  95.060  0.00 97.00      PROA   
ATOM     81  HD1 LYS P   5      -0.189 -71.862  95.920  0.00 97.00      PROA   
ATOM     82  HD2 LYS P   5      -0.672 -70.458  94.914  0.00 97.00      PROA   
ATOM     83  CE  LYS P   5       1.442 -70.558  95.443  0.00 97.00      PROA   
ATOM     84  HE1 LYS P   5       2.201 -71.344  95.660  0.00 97.00      PROA   
ATOM     85  HE2 LYS P   5       1.335 -69.904  96.331  0.00 97.00      PROA   
ATOM     86  NZ  LYS P   5       1.962 -69.743  94.333  0.00 97.00      PROA   
ATOM     87  HZ1 LYS P   5       1.495 -68.834  94.177  0.00 97.00      PROA   
ATOM     88  HZ2 LYS P   5       1.918 -70.321  93.462  0.00 97.00      PROA   
ATOM     89  HZ3 LYS P   5       2.992 -69.623  94.452  0.00 97.00      PROA   
ATOM     90  C   LYS P   5      -2.668 -74.692  94.095  0.00 97.00      PROA   
ATOM     91  O   LYS P   5      -2.674 -75.262  93.011  0.00 97.00      PROA   
ATOM     92  N   LEU P   6      -3.778 -74.668  94.867  0.00 97.00      PROA   
ATOM     93  HN  LEU P   6      -3.770 -74.263  95.778  0.00 97.00      PROA   
ATOM     94  CA  LEU P   6      -5.067 -75.152  94.414  0.00 97.00      PROA   
ATOM     95  HA  LEU P   6      -4.918 -76.072  93.866  0.00 97.00      PROA   
ATOM     96  CB  LEU P   6      -6.030 -75.451  95.593  0.00 97.00      PROA   
ATOM     97  HB1 LEU P   6      -6.923 -75.968  95.177  0.00 97.00      PROA   
ATOM     98  HB2 LEU P   6      -6.380 -74.507  96.065  0.00 97.00      PROA   
ATOM     99  CG  LEU P   6      -5.447 -76.343  96.721  0.00 97.00      PROA   
ATOM    100  HG  LEU P   6      -4.673 -77.011  96.278  0.00 97.00      PROA   
ATOM    101  CD1 LEU P   6      -4.798 -75.529  97.860  0.00 97.00      PROA   
ATOM    102 HD11 LEU P   6      -5.541 -74.826  98.292  0.00 97.00      PROA   
ATOM    103 HD12 LEU P   6      -3.925 -74.948  97.502  0.00 97.00      PROA   
ATOM    104 HD13 LEU P   6      -4.453 -76.209  98.667  0.00 97.00      PROA   
ATOM    105  CD2 LEU P   6      -6.544 -77.242  97.316  0.00 97.00      PROA   
ATOM    106 HD21 LEU P   6      -6.984 -77.897  96.536  0.00 97.00      PROA   
ATOM    107 HD22 LEU P   6      -7.353 -76.617  97.751  0.00 97.00      PROA   
ATOM    108 HD23 LEU P   6      -6.121 -77.879  98.121  0.00 97.00      PROA   
ATOM    109  C   LEU P   6      -5.690 -74.118  93.480  0.00 97.00      PROA   
ATOM    110  O   LEU P   6      -5.817 -72.950  93.838  0.00 97.00      PROA   
ATOM    111  N   GLN P   7      -6.047 -74.505  92.230  0.00 97.00      PROA   
ATOM    112  HN  GLN P   7      -5.896 -75.445  91.922  0.00 97.00      PROA   
ATOM    113  CA  GLN P   7      -6.611 -73.595  91.241  0.00 97.00      PROA   
ATOM    114  HA  GLN P   7      -5.935 -72.751  91.207  0.00 97.00      PROA   
ATOM    115  CB  GLN P   7      -6.546 -74.214  89.818  0.00 97.00      PROA   
ATOM    116  HB1 GLN P   7      -6.921 -75.258  89.887  0.00 97.00      PROA   
ATOM    117  HB2 GLN P   7      -5.465 -74.276  89.555  0.00 97.00      PROA   
ATOM    118  CG  GLN P   7      -7.322 -73.477  88.704  0.00 97.00      PROA   
ATOM    119  HG1 GLN P   7      -7.005 -72.413  88.674  0.00 97.00      PROA   
ATOM    120  HG2 GLN P   7      -8.415 -73.521  88.892  0.00 97.00      PROA   
ATOM    121  CD  GLN P   7      -6.983 -74.098  87.343  0.00 97.00      PROA   
ATOM    122  OE1 GLN P   7      -5.807 -74.278  87.012  0.00 97.00      PROA   
ATOM    123  NE2 GLN P   7      -8.014 -74.441  86.523  0.00 97.00      PROA   
ATOM    124 HE21 GLN P   7      -7.784 -74.861  85.647  0.00 97.00      PROA   
ATOM    125 HE22 GLN P   7      -8.961 -74.280  86.797  0.00 97.00      PROA   
ATOM    126  C   GLN P   7      -7.959 -72.961  91.583  0.00 97.00      PROA   
ATOM    127  O   GLN P   7      -8.064 -71.737  91.494  0.00 97.00      PROA   
ATOM    128  N   PRO P   8      -8.994 -73.659  92.044  0.00 97.00      PROA   
ATOM    129  CD  PRO P   8      -9.284 -75.046  91.699  0.00 97.00      PROA   
ATOM    130  HD1 PRO P   8      -8.708 -75.694  92.389  0.00 97.00      PROA   
ATOM    131  HD2 PRO P   8      -9.034 -75.279  90.642  0.00 97.00      PROA   
ATOM    132  CA  PRO P   8      -9.923 -73.145  93.045  0.00 97.00      PROA   
ATOM    133  HA  PRO P   8     -10.293 -72.184  92.724  0.00 97.00      PROA   
ATOM    134  CB  PRO P   8     -11.046 -74.208  93.118  0.00 97.00      PROA   
ATOM    135  HB1 PRO P   8     -12.047 -73.738  93.027  0.00 97.00      PROA   
ATOM    136  HB2 PRO P   8     -11.018 -74.793  94.063  0.00 97.00      PROA   
ATOM    137  CG  PRO P   8     -10.788 -75.166  91.943  0.00 97.00      PROA   
ATOM    138  HG1 PRO P   8     -11.108 -76.201  92.174  0.00 97.00      PROA   
ATOM    139  HG2 PRO P   8     -11.339 -74.809  91.045  0.00 97.00      PROA   
ATOM    140  C   PRO P   8      -9.184 -73.025  94.377  0.00 97.00      PROA   
ATOM    141  O   PRO P   8      -8.677 -74.071  94.775  0.00 97.00      PROA   
ATOM    142  N   PRO P   9      -9.061 -71.907  95.097  0.00 97.00      PROA   
ATOM    143  CD  PRO P   9      -9.671 -70.626  94.727  0.00 97.00      PROA   
ATOM    144  HD1 PRO P   9     -10.769 -70.731  94.587  0.00 97.00      PROA   
ATOM    145  HD2 PRO P   9      -9.193 -70.253  93.794  0.00 97.00      PROA   
ATOM    146  CA  PRO P   9      -8.206 -71.793  96.283  0.00 97.00      PROA   
ATOM    147  HA  PRO P   9      -7.262 -72.295  96.122  0.00 97.00      PROA   
ATOM    148  CB  PRO P   9      -8.027 -70.267  96.406  0.00 97.00      PROA   
ATOM    149  HB1 PRO P   9      -7.216 -69.953  95.709  0.00 97.00      PROA   
ATOM    150  HB2 PRO P   9      -7.765 -69.914  97.421  0.00 97.00      PROA   
ATOM    151  CG  PRO P   9      -9.351 -69.694  95.896  0.00 97.00      PROA   
ATOM    152  HG1 PRO P   9     -10.127 -69.804  96.684  0.00 97.00      PROA   
ATOM    153  HG2 PRO P   9      -9.278 -68.630  95.597  0.00 97.00      PROA   
ATOM    154  C   PRO P   9      -8.853 -72.390  97.530  0.00 97.00      PROA   
ATOM    155  O   PRO P   9      -8.752 -71.803  98.606  0.00 97.00      PROA   
ATOM    156  N   TRP P  10      -9.515 -73.559  97.423  0.00 97.00      PROA   
ATOM    157  HN  TRP P  10      -9.492 -74.053  96.557  0.00 97.00      PROA   
ATOM    158  CA  TRP P  10     -10.399 -74.063  98.446  0.00 97.00      PROA   
ATOM    159  HA  TRP P  10     -10.427 -73.378  99.282  0.00 97.00      PROA   
ATOM    160  CB  TRP P  10     -11.837 -74.236  97.892  0.00 97.00      PROA   
ATOM    161  HB1 TRP P  10     -12.526 -74.494  98.723  0.00 97.00      PROA   
ATOM    162  HB2 TRP P  10     -11.841 -75.094  97.180  0.00 97.00      PROA   
ATOM    163  CG  TRP P  10     -12.385 -73.040  97.166  0.00 97.00      PROA   
ATOM    164  CD1 TRP P  10     -13.014 -73.093  95.949  0.00 97.00      PROA   
ATOM    165  HD1 TRP P  10     -13.183 -74.003  95.389  0.00 97.00      PROA   
ATOM    166  NE1 TRP P  10     -13.458 -71.847  95.599  0.00 97.00      PROA   
ATOM    167  HE1 TRP P  10     -14.084 -71.649  94.877  0.00 97.00      PROA   
ATOM    168  CE2 TRP P  10     -13.110 -70.949  96.564  0.00 97.00      PROA   
ATOM    169  CD2 TRP P  10     -12.416 -71.656  97.573  0.00 97.00      PROA   
ATOM    170  CE3 TRP P  10     -11.940 -70.959  98.686  0.00 97.00      PROA   
ATOM    171  HE3 TRP P  10     -11.382 -71.449  99.468  0.00 97.00      PROA   
ATOM    172  CZ3 TRP P  10     -12.189 -69.587  98.784  0.00 97.00      PROA   
ATOM    173  HZ3 TRP P  10     -11.830 -69.041  99.646  0.00 97.00      PROA   
ATOM    174  CZ2 TRP P  10     -13.352 -69.584  96.657  0.00 97.00      PROA   
ATOM    175  HZ2 TRP P  10     -13.883 -69.054  95.881  0.00 97.00      PROA   
ATOM    176  CH2 TRP P  10     -12.886 -68.912  97.787  0.00 97.00      PROA   
ATOM    177  HH2 TRP P  10     -13.056 -67.848  97.888  0.00 97.00      PROA   
ATOM    178  C   TRP P  10      -9.900 -75.390  98.964  0.00 97.00      PROA   
ATOM    179  O   TRP P  10      -9.918 -76.406  98.272  0.00 97.00      PROA   
ATOM    180  N   VAL P  11      -9.448 -75.410 100.237  0.00 97.00      PROA   
ATOM    181  HN  VAL P  11      -9.386 -74.563 100.763  0.00 97.00      PROA   
ATOM    182  CA  VAL P  11      -8.890 -76.593 100.868  0.00 97.00      PROA   
ATOM    183  HA  VAL P  11      -8.341 -77.146 100.117  0.00 97.00      PROA   
ATOM    184  CB  VAL P  11      -7.901 -76.174 101.958  0.00 97.00      PROA   
ATOM    185  HB  VAL P  11      -8.447 -75.691 102.800  0.00 97.00      PROA   
ATOM    186  CG1 VAL P  11      -7.134 -77.398 102.484  0.00 97.00      PROA   
ATOM    187 HG11 VAL P  11      -6.626 -77.929 101.652  0.00 97.00      PROA   
ATOM    188 HG12 VAL P  11      -7.825 -78.102 102.987  0.00 97.00      PROA   
ATOM    189 HG13 VAL P  11      -6.365 -77.084 103.222  0.00 97.00      PROA   
ATOM    190  CG2 VAL P  11      -6.892 -75.148 101.383  0.00 97.00      PROA   
ATOM    191 HG21 VAL P  11      -7.377 -74.184 101.128  0.00 97.00      PROA   
ATOM    192 HG22 VAL P  11      -6.402 -75.554 100.473  0.00 97.00      PROA   
ATOM    193 HG23 VAL P  11      -6.100 -74.934 102.132  0.00 97.00      PROA   
ATOM    194  C   VAL P  11     -10.005 -77.513 101.388  0.00 97.00      PROA   
ATOM    195  O   VAL P  11      -9.799 -78.699 101.640  0.00 97.00      PROA   
ATOM    196  N   SER P  12     -11.242 -76.981 101.489  0.00 97.00      PROA   
ATOM    197  HN  SER P  12     -11.365 -76.029 101.233  0.00 97.00      PROA   
ATOM    198  CA  SER P  12     -12.453 -77.692 101.867  0.00 97.00      PROA   
ATOM    199  HA  SER P  12     -12.235 -78.738 102.031  0.00 97.00      PROA   
ATOM    200  CB  SER P  12     -13.067 -77.111 103.180  0.00 97.00      PROA   
ATOM    201  HB1 SER P  12     -13.062 -76.001 103.128  0.00 97.00      PROA   
ATOM    202  HB2 SER P  12     -12.421 -77.415 104.034  0.00 97.00      PROA   
ATOM    203  OG  SER P  12     -14.401 -77.545 103.445  0.00 97.00      PROA   
ATOM    204  HG1 SER P  12     -14.338 -78.441 103.785  0.00 97.00      PROA   
ATOM    205  C   SER P  12     -13.408 -77.591 100.687  0.00 97.00      PROA   
ATOM    206  O   SER P  12     -13.682 -76.496 100.199  0.00 97.00      PROA   
ATOM    207  N   VAL P  13     -13.911 -78.747 100.171  0.00 97.00      PROA   
ATOM    208  HN  VAL P  13     -13.659 -79.629 100.568  0.00 97.00      PROA   
ATOM    209  CA  VAL P  13     -14.627 -78.776  98.900  0.00 97.00      PROA   
ATOM    210  HA  VAL P  13     -15.148 -77.836  98.786  0.00 97.00      PROA   
ATOM    211  CB  VAL P  13     -13.632 -78.937  97.742  0.00 97.00      PROA   
ATOM    212  HB  VAL P  13     -12.803 -78.209  97.919  0.00 97.00      PROA   
ATOM    213  CG1 VAL P  13     -13.008 -80.350  97.708  0.00 97.00      PROA   
ATOM    214 HG11 VAL P  13     -13.775 -81.117  97.474  0.00 97.00      PROA   
ATOM    215 HG12 VAL P  13     -12.535 -80.600  98.678  0.00 97.00      PROA   
ATOM    216 HG13 VAL P  13     -12.228 -80.399  96.918  0.00 97.00      PROA   
ATOM    217  CG2 VAL P  13     -14.271 -78.563  96.391  0.00 97.00      PROA   
ATOM    218 HG21 VAL P  13     -14.751 -77.563  96.439  0.00 97.00      PROA   
ATOM    219 HG22 VAL P  13     -15.030 -79.314  96.092  0.00 97.00      PROA   
ATOM    220 HG23 VAL P  13     -13.495 -78.542  95.598  0.00 97.00      PROA   
ATOM    221  C   VAL P  13     -15.697 -79.866  98.893  0.00 97.00      PROA   
ATOM    222  O   VAL P  13     -15.642 -80.816  99.664  0.00 97.00      PROA   
ATOM    223  N   PHE P  14     -16.741 -79.755  98.033  0.00 97.00      PROA   
ATOM    224  HN  PHE P  14     -16.842 -78.958  97.441  0.00 97.00      PROA   
ATOM    225  CA  PHE P  14     -17.730 -80.809  97.855  0.00 97.00      PROA   
ATOM    226  HA  PHE P  14     -17.920 -81.255  98.821  0.00 97.00      PROA   
ATOM    227  CB  PHE P  14     -19.075 -80.296  97.271  0.00 97.00      PROA   
ATOM    228  HB1 PHE P  14     -19.769 -81.133  97.043  0.00 97.00      PROA   
ATOM    229  HB2 PHE P  14     -18.887 -79.734  96.329  0.00 97.00      PROA   
ATOM    230  CG  PHE P  14     -19.814 -79.415  98.240  0.00 97.00      PROA   
ATOM    231  CD1 PHE P  14     -20.189 -79.894  99.509  0.00 97.00      PROA   
ATOM    232  HD1 PHE P  14     -19.887 -80.882  99.820  0.00 97.00      PROA   
ATOM    233  CE1 PHE P  14     -20.979 -79.112 100.361  0.00 97.00      PROA   
ATOM    234  HE1 PHE P  14     -21.270 -79.492 101.329  0.00 97.00      PROA   
ATOM    235  CZ  PHE P  14     -21.392 -77.836  99.957  0.00 97.00      PROA   
ATOM    236  HZ  PHE P  14     -22.004 -77.233 100.610  0.00 97.00      PROA   
ATOM    237  CD2 PHE P  14     -20.243 -78.138  97.845  0.00 97.00      PROA   
ATOM    238  HD2 PHE P  14     -19.990 -77.772  96.861  0.00 97.00      PROA   
ATOM    239  CE2 PHE P  14     -21.010 -77.343  98.703  0.00 97.00      PROA   
ATOM    240  HE2 PHE P  14     -21.308 -76.354  98.390  0.00 97.00      PROA   
ATOM    241  C   PHE P  14     -17.271 -81.932  96.942  0.00 97.00      PROA   
ATOM    242  O   PHE P  14     -16.394 -81.765  96.098  0.00 97.00      PROA   
ATOM    243  N   GLN P  15     -17.923 -83.115  97.065  0.00 97.00      PROA   
ATOM    244  HN  GLN P  15     -18.485 -83.295  97.872  0.00 97.00      PROA   
ATOM    245  CA  GLN P  15     -17.951 -84.144  96.034  0.00 97.00      PROA   
ATOM    246  HA  GLN P  15     -16.934 -84.482  95.891  0.00 97.00      PROA   
ATOM    247  CB  GLN P  15     -18.832 -85.355  96.455  0.00 97.00      PROA   
ATOM    248  HB1 GLN P  15     -18.340 -85.841  97.329  0.00 97.00      PROA   
ATOM    249  HB2 GLN P  15     -18.832 -86.105  95.636  0.00 97.00      PROA   
ATOM    250  CG  GLN P  15     -20.277 -84.957  96.865  0.00 97.00      PROA   
ATOM    251  HG1 GLN P  15     -20.476 -83.899  96.595  0.00 97.00      PROA   
ATOM    252  HG2 GLN P  15     -20.388 -85.029  97.966  0.00 97.00      PROA   
ATOM    253  CD  GLN P  15     -21.343 -85.852  96.210  0.00 97.00      PROA   
ATOM    254  OE1 GLN P  15     -21.442 -87.051  96.493  0.00 97.00      PROA   
ATOM    255  NE2 GLN P  15     -22.170 -85.247  95.309  0.00 97.00      PROA   
ATOM    256 HE21 GLN P  15     -22.075 -84.269  95.122  0.00 97.00      PROA   
ATOM    257 HE22 GLN P  15     -22.828 -85.805  94.806  0.00 97.00      PROA   
ATOM    258  C   GLN P  15     -18.470 -83.622  94.691  0.00 97.00      PROA   
ATOM    259  O   GLN P  15     -19.321 -82.736  94.660  0.00 97.00      PROA   
ATOM    260  N   GLU P  16     -17.929 -84.147  93.561  0.00 97.00      PROA   
ATOM    261  HN  GLU P  16     -17.216 -84.842  93.652  0.00 97.00      PROA   
ATOM    262  CA  GLU P  16     -18.303 -83.838  92.183  0.00 97.00      PROA   
ATOM    263  HA  GLU P  16     -17.952 -84.684  91.610  0.00 97.00      PROA   
ATOM    264  CB  GLU P  16     -19.844 -83.764  91.911  0.00 97.00      PROA   
ATOM    265  HB1 GLU P  16     -20.247 -82.894  92.470  0.00 97.00      PROA   
ATOM    266  HB2 GLU P  16     -20.324 -84.681  92.320  0.00 97.00      PROA   
ATOM    267  CG  GLU P  16     -20.262 -83.609  90.427  0.00 97.00      PROA   
ATOM    268  HG1 GLU P  16     -20.149 -84.581  89.903  0.00 97.00      PROA   
ATOM    269  HG2 GLU P  16     -19.616 -82.872  89.911  0.00 97.00      PROA   
ATOM    270  CD  GLU P  16     -21.704 -83.119  90.230  0.00 97.00      PROA   
ATOM    271  OE1 GLU P  16     -22.447 -82.899  91.222  0.00 97.00      PROA   
ATOM    272  OE2 GLU P  16     -22.073 -82.928  89.040  0.00 97.00      PROA   
ATOM    273  C   GLU P  16     -17.542 -82.637  91.624  0.00 97.00      PROA   
ATOM    274  O   GLU P  16     -17.212 -82.602  90.441  0.00 97.00      PROA   
ATOM    275  N   GLU P  17     -17.207 -81.630  92.463  0.00 97.00      PROA   
ATOM    276  HN  GLU P  17     -17.507 -81.666  93.413  0.00 97.00      PROA   
ATOM    277  CA  GLU P  17     -16.456 -80.434  92.098  0.00 97.00      PROA   
ATOM    278  HA  GLU P  17     -17.015 -79.946  91.310  0.00 97.00      PROA   
ATOM    279  CB  GLU P  17     -16.418 -79.450  93.299  0.00 97.00      PROA   
ATOM    280  HB1 GLU P  17     -16.022 -80.027  94.167  0.00 97.00      PROA   
ATOM    281  HB2 GLU P  17     -17.466 -79.172  93.552  0.00 97.00      PROA   
ATOM    282  CG  GLU P  17     -15.565 -78.167  93.153  0.00 97.00      PROA   
ATOM    283  HG1 GLU P  17     -14.510 -78.406  92.914  0.00 97.00      PROA   
ATOM    284  HG2 GLU P  17     -15.571 -77.629  94.125  0.00 97.00      PROA   
ATOM    285  CD  GLU P  17     -16.113 -77.201  92.098  0.00 97.00      PROA   
ATOM    286  OE1 GLU P  17     -16.140 -77.562  90.894  0.00 97.00      PROA   
ATOM    287  OE2 GLU P  17     -16.496 -76.066  92.488  0.00 97.00      PROA   
ATOM    288  C   GLU P  17     -15.056 -80.692  91.536  0.00 97.00      PROA   
ATOM    289  O   GLU P  17     -14.372 -81.633  91.921  0.00 97.00      PROA   
ATOM    290  N   SER P  18     -14.597 -79.846  90.584  0.00 97.00      PROA   
ATOM    291  HN  SER P  18     -15.131 -79.023  90.383  0.00 97.00      PROA   
ATOM    292  CA  SER P  18     -13.335 -80.005  89.883  0.00 97.00      PROA   
ATOM    293  HA  SER P  18     -13.052 -81.047  89.917  0.00 97.00      PROA   
ATOM    294  CB  SER P  18     -13.428 -79.580  88.395  0.00 97.00      PROA   
ATOM    295  HB1 SER P  18     -13.658 -78.494  88.328  0.00 97.00      PROA   
ATOM    296  HB2 SER P  18     -14.265 -80.134  87.918  0.00 97.00      PROA   
ATOM    297  OG  SER P  18     -12.225 -79.859  87.677  0.00 97.00      PROA   
ATOM    298  HG1 SER P  18     -12.111 -80.814  87.700  0.00 97.00      PROA   
ATOM    299  C   SER P  18     -12.249 -79.191  90.555  0.00 97.00      PROA   
ATOM    300  O   SER P  18     -12.400 -77.996  90.800  0.00 97.00      PROA   
ATOM    301  N   VAL P  19     -11.100 -79.831  90.860  0.00 97.00      PROA   
ATOM    302  HN  VAL P  19     -10.977 -80.795  90.629  0.00 97.00      PROA   
ATOM    303  CA  VAL P  19     -10.016 -79.150  91.535  0.00 97.00      PROA   
ATOM    304  HA  VAL P  19     -10.055 -78.104  91.271  0.00 97.00      PROA   
ATOM    305  CB  VAL P  19     -10.149 -79.227  93.063  0.00 97.00      PROA   
ATOM    306  HB  VAL P  19     -11.073 -78.661  93.337  0.00 97.00      PROA   
ATOM    307  CG1 VAL P  19     -10.351 -80.677  93.548  0.00 97.00      PROA   
ATOM    308 HG11 VAL P  19      -9.464 -81.289  93.295  0.00 97.00      PROA   
ATOM    309 HG12 VAL P  19     -11.251 -81.141  93.096  0.00 97.00      PROA   
ATOM    310 HG13 VAL P  19     -10.477 -80.697  94.652  0.00 97.00      PROA   
ATOM    311  CG2 VAL P  19      -8.958 -78.562  93.782  0.00 97.00      PROA   
ATOM    312 HG21 VAL P  19      -8.831 -77.514  93.452  0.00 97.00      PROA   
ATOM    313 HG22 VAL P  19      -8.019 -79.120  93.589  0.00 97.00      PROA   
ATOM    314 HG23 VAL P  19      -9.136 -78.560  94.879  0.00 97.00      PROA   
ATOM    315  C   VAL P  19      -8.687 -79.634  90.997  0.00 97.00      PROA   
ATOM    316  O   VAL P  19      -8.408 -80.825  90.953  0.00 97.00      PROA   
ATOM    317  N   THR P  20      -7.807 -78.704  90.554  0.00 97.00      PROA   
ATOM    318  HN  THR P  20      -8.036 -77.734  90.574  0.00 97.00      PROA   
ATOM    319  CA  THR P  20      -6.488 -79.064  90.056  0.00 97.00      PROA   
ATOM    320  HA  THR P  20      -6.327 -80.112  90.245  0.00 97.00      PROA   
ATOM    321  CB  THR P  20      -6.309 -78.875  88.546  0.00 97.00      PROA   
ATOM    322  HB  THR P  20      -7.212 -79.311  88.057  0.00 97.00      PROA   
ATOM    323  OG1 THR P  20      -5.199 -79.602  88.027  0.00 97.00      PROA   
ATOM    324  HG1 THR P  20      -4.391 -79.171  88.322  0.00 97.00      PROA   
ATOM    325  CG2 THR P  20      -6.201 -77.409  88.104  0.00 97.00      PROA   
ATOM    326 HG21 THR P  20      -5.337 -76.906  88.584  0.00 97.00      PROA   
ATOM    327 HG22 THR P  20      -7.129 -76.861  88.362  0.00 97.00      PROA   
ATOM    328 HG23 THR P  20      -6.062 -77.352  87.003  0.00 97.00      PROA   
ATOM    329  C   THR P  20      -5.482 -78.324  90.900  0.00 97.00      PROA   
ATOM    330  O   THR P  20      -5.657 -77.157  91.231  0.00 97.00      PROA   
ATOM    331  N   LEU P  21      -4.420 -79.038  91.324  0.00 97.00      PROA   
ATOM    332  HN  LEU P  21      -4.322 -79.990  91.039  0.00 97.00      PROA   
ATOM    333  CA  LEU P  21      -3.477 -78.577  92.316  0.00 97.00      PROA   
ATOM    334  HA  LEU P  21      -3.732 -77.578  92.638  0.00 97.00      PROA   
ATOM    335  CB  LEU P  21      -3.432 -79.511  93.558  0.00 97.00      PROA   
ATOM    336  HB1 LEU P  21      -2.700 -79.080  94.275  0.00 97.00      PROA   
ATOM    337  HB2 LEU P  21      -3.068 -80.521  93.271  0.00 97.00      PROA   
ATOM    338  CG  LEU P  21      -4.773 -79.697  94.321  0.00 97.00      PROA   
ATOM    339  HG  LEU P  21      -5.351 -78.745  94.251  0.00 97.00      PROA   
ATOM    340  CD1 LEU P  21      -5.642 -80.847  93.771  0.00 97.00      PROA   
ATOM    341 HD11 LEU P  21      -5.086 -81.806  93.839  0.00 97.00      PROA   
ATOM    342 HD12 LEU P  21      -5.932 -80.681  92.715  0.00 97.00      PROA   
ATOM    343 HD13 LEU P  21      -6.570 -80.946  94.373  0.00 97.00      PROA   
ATOM    344  CD2 LEU P  21      -4.499 -79.971  95.812  0.00 97.00      PROA   
ATOM    345 HD21 LEU P  21      -3.921 -79.140  96.265  0.00 97.00      PROA   
ATOM    346 HD22 LEU P  21      -3.915 -80.908  95.920  0.00 97.00      PROA   
ATOM    347 HD23 LEU P  21      -5.454 -80.086  96.367  0.00 97.00      PROA   
ATOM    348  C   LEU P  21      -2.109 -78.534  91.674  0.00 97.00      PROA   
ATOM    349  O   LEU P  21      -1.631 -79.536  91.165  0.00 97.00      PROA   
ATOM    350  N   HSD P  22      -1.437 -77.362  91.675  0.00 97.00      PROA   
ATOM    351  HN  HSD P  22      -1.834 -76.562  92.123  0.00 97.00      PROA   
ATOM    352  CA  HSD P  22      -0.216 -77.126  90.928  0.00 97.00      PROA   
ATOM    353  HA  HSD P  22      -0.045 -77.944  90.243  0.00 97.00      PROA   
ATOM    354  CB  HSD P  22      -0.298 -75.816  90.104  0.00 97.00      PROA   
ATOM    355  HB1 HSD P  22       0.687 -75.596  89.639  0.00 97.00      PROA   
ATOM    356  HB2 HSD P  22      -0.564 -74.961  90.763  0.00 97.00      PROA   
ATOM    357  ND1 HSD P  22      -2.624 -75.573  89.065  0.00 97.00      PROA   
ATOM    358  HD1 HSD P  22      -3.096 -75.230  89.879  0.00 97.00      PROA   
ATOM    359  CG  HSD P  22      -1.289 -75.911  88.981  0.00 97.00      PROA   
ATOM    360  CE1 HSD P  22      -3.143 -75.725  87.821  0.00 97.00      PROA   
ATOM    361  HE1 HSD P  22      -4.183 -75.518  87.581  0.00 97.00      PROA   
ATOM    362  NE2 HSD P  22      -2.239 -76.118  86.947  0.00 97.00      PROA   
ATOM    363  CD2 HSD P  22      -1.068 -76.217  87.676  0.00 97.00      PROA   
ATOM    364  HD2 HSD P  22      -0.143 -76.491  87.183  0.00 97.00      PROA   
ATOM    365  C   HSD P  22       0.990 -77.004  91.831  0.00 97.00      PROA   
ATOM    366  O   HSD P  22       0.991 -76.229  92.778  0.00 97.00      PROA   
ATOM    367  N   CYS P  23       2.074 -77.752  91.523  0.00 97.00      PROA   
ATOM    368  HN  CYS P  23       2.021 -78.416  90.778  0.00 97.00      PROA   
ATOM    369  CA  CYS P  23       3.350 -77.657  92.206  0.00 97.00      PROA   
ATOM    370  HA  CYS P  23       3.216 -77.188  93.170  0.00 97.00      PROA   
ATOM    371  CB  CYS P  23       3.988 -79.046  92.421  0.00 97.00      PROA   
ATOM    372  HB1 CYS P  23       5.011 -78.925  92.828  0.00 97.00      PROA   
ATOM    373  HB2 CYS P  23       4.046 -79.591  91.454  0.00 97.00      PROA   
ATOM    374  SG  CYS P  23       3.024 -80.008  93.602  0.00 97.00      PROA   
ATOM    375  C   CYS P  23       4.319 -76.815  91.407  0.00 97.00      PROA   
ATOM    376  O   CYS P  23       4.913 -77.257  90.427  0.00 97.00      PROA   
ATOM    377  N   GLU P  24       4.521 -75.557  91.844  0.00 97.00      PROA   
ATOM    378  HN  GLU P  24       4.065 -75.220  92.664  0.00 97.00      PROA   
ATOM    379  CA  GLU P  24       5.296 -74.578  91.121  0.00 97.00      PROA   
ATOM    380  HA  GLU P  24       5.299 -74.825  90.068  0.00 97.00      PROA   
ATOM    381  CB  GLU P  24       4.670 -73.173  91.294  0.00 97.00      PROA   
ATOM    382  HB1 GLU P  24       3.592 -73.270  91.027  0.00 97.00      PROA   
ATOM    383  HB2 GLU P  24       5.126 -72.460  90.573  0.00 97.00      PROA   
ATOM    384  CG  GLU P  24       4.817 -72.613  92.724  0.00 97.00      PROA   
ATOM    385  HG1 GLU P  24       5.874 -72.352  92.944  0.00 97.00      PROA   
ATOM    386  HG2 GLU P  24       4.473 -73.364  93.466  0.00 97.00      PROA   
ATOM    387  CD  GLU P  24       3.989 -71.359  92.915  0.00 97.00      PROA   
ATOM    388  OE1 GLU P  24       4.458 -70.463  93.669  0.00 97.00      PROA   
ATOM    389  OE2 GLU P  24       2.869 -71.295  92.344  0.00 97.00      PROA   
ATOM    390  C   GLU P  24       6.725 -74.532  91.608  0.00 97.00      PROA   
ATOM    391  O   GLU P  24       7.069 -75.001  92.693  0.00 97.00      PROA   
ATOM    392  N   VAL P  25       7.587 -73.911  90.775  0.00 97.00      PROA   
ATOM    393  HN  VAL P  25       7.289 -73.619  89.870  0.00 97.00      PROA   
ATOM    394  CA  VAL P  25       8.875 -73.391  91.166  0.00 97.00      PROA   
ATOM    395  HA  VAL P  25       8.852 -73.139  92.216  0.00 97.00      PROA   
ATOM    396  CB  VAL P  25      10.067 -74.301  90.848  0.00 97.00      PROA   
ATOM    397  HB  VAL P  25      10.148 -74.461  89.748  0.00 97.00      PROA   
ATOM    398  CG1 VAL P  25      11.365 -73.644  91.362  0.00 97.00      PROA   
ATOM    399 HG11 VAL P  25      11.337 -73.557  92.469  0.00 97.00      PROA   
ATOM    400 HG12 VAL P  25      11.511 -72.634  90.933  0.00 97.00      PROA   
ATOM    401 HG13 VAL P  25      12.236 -74.271  91.080  0.00 97.00      PROA   
ATOM    402  CG2 VAL P  25       9.891 -75.687  91.507  0.00 97.00      PROA   
ATOM    403 HG21 VAL P  25       9.019 -76.223  91.080  0.00 97.00      PROA   
ATOM    404 HG22 VAL P  25       9.738 -75.576  92.602  0.00 97.00      PROA   
ATOM    405 HG23 VAL P  25      10.796 -76.310  91.342  0.00 97.00      PROA   
ATOM    406  C   VAL P  25       8.954 -72.152  90.287  0.00 97.00      PROA   
ATOM    407  O   VAL P  25       8.612 -72.300  89.115  0.00 97.00      PROA   
ATOM    408  N   PRO P  26       9.363 -70.944  90.701  0.00 97.00      PROA   
ATOM    409  CD  PRO P  26       9.248 -70.526  92.107  0.00 97.00      PROA   
ATOM    410  HD1 PRO P  26      10.243 -70.629  92.591  0.00 97.00      PROA   
ATOM    411  HD2 PRO P  26       8.485 -71.106  92.675  0.00 97.00      PROA   
ATOM    412  CA  PRO P  26       9.385 -69.779  89.803  0.00 97.00      PROA   
ATOM    413  HA  PRO P  26       8.440 -69.728  89.280  0.00 97.00      PROA   
ATOM    414  CB  PRO P  26       9.544 -68.588  90.764  0.00 97.00      PROA   
ATOM    415  HB1 PRO P  26       9.096 -67.662  90.351  0.00 97.00      PROA   
ATOM    416  HB2 PRO P  26      10.614 -68.402  91.006  0.00 97.00      PROA   
ATOM    417  CG  PRO P  26       8.835 -69.056  92.036  0.00 97.00      PROA   
ATOM    418  HG1 PRO P  26       9.130 -68.479  92.934  0.00 97.00      PROA   
ATOM    419  HG2 PRO P  26       7.733 -68.985  91.896  0.00 97.00      PROA   
ATOM    420  C   PRO P  26      10.498 -69.760  88.753  0.00 97.00      PROA   
ATOM    421  O   PRO P  26      11.002 -68.684  88.437  0.00 97.00      PROA   
ATOM    422  N   HSD P  27      10.857 -70.914  88.157  0.00 97.00      PROA   
ATOM    423  HN  HSD P  27      10.348 -71.743  88.381  0.00 97.00      PROA   
ATOM    424  CA  HSD P  27      11.824 -71.009  87.087  0.00 97.00      PROA   
ATOM    425  HA  HSD P  27      12.320 -70.059  86.940  0.00 97.00      PROA   
ATOM    426  CB  HSD P  27      12.896 -72.107  87.315  0.00 97.00      PROA   
ATOM    427  HB1 HSD P  27      13.455 -72.294  86.371  0.00 97.00      PROA   
ATOM    428  HB2 HSD P  27      12.406 -73.061  87.610  0.00 97.00      PROA   
ATOM    429  ND1 HSD P  27      13.862 -72.058  89.680  0.00 97.00      PROA   
ATOM    430  HD1 HSD P  27      13.089 -72.498  90.140  0.00 97.00      PROA   
ATOM    431  CG  HSD P  27      13.934 -71.734  88.342  0.00 97.00      PROA   
ATOM    432  CE1 HSD P  27      15.050 -71.714  90.236  0.00 97.00      PROA   
ATOM    433  HE1 HSD P  27      15.281 -71.862  91.290  0.00 97.00      PROA   
ATOM    434  NE2 HSD P  27      15.884 -71.208  89.350  0.00 97.00      PROA   
ATOM    435  CD2 HSD P  27      15.185 -71.229  88.156  0.00 97.00      PROA   
ATOM    436  HD2 HSD P  27      15.669 -70.892  87.248  0.00 97.00      PROA   
ATOM    437  C   HSD P  27      11.070 -71.354  85.831  0.00 97.00      PROA   
ATOM    438  O   HSD P  27      10.371 -72.361  85.776  0.00 97.00      PROA   
ATOM    439  N   LEU P  28      11.196 -70.519  84.775  0.00 97.00      PROA   
ATOM    440  HN  LEU P  28      11.678 -69.650  84.867  0.00 97.00      PROA   
ATOM    441  CA  LEU P  28      10.601 -70.774  83.475  0.00 97.00      PROA   
ATOM    442  HA  LEU P  28       9.540 -70.890  83.648  0.00 97.00      PROA   
ATOM    443  CB  LEU P  28      10.785 -69.571  82.513  0.00 97.00      PROA   
ATOM    444  HB1 LEU P  28      10.235 -69.774  81.568  0.00 97.00      PROA   
ATOM    445  HB2 LEU P  28      11.860 -69.447  82.263  0.00 97.00      PROA   
ATOM    446  CG  LEU P  28      10.278 -68.211  83.061  0.00 97.00      PROA   
ATOM    447  HG  LEU P  28      10.844 -67.963  83.990  0.00 97.00      PROA   
ATOM    448  CD1 LEU P  28      10.556 -67.083  82.049  0.00 97.00      PROA   
ATOM    449 HD11 LEU P  28      10.004 -67.274  81.105  0.00 97.00      PROA   
ATOM    450 HD12 LEU P  28      11.641 -67.022  81.820  0.00 97.00      PROA   
ATOM    451 HD13 LEU P  28      10.224 -66.107  82.460  0.00 97.00      PROA   
ATOM    452  CD2 LEU P  28       8.780 -68.243  83.420  0.00 97.00      PROA   
ATOM    453 HD21 LEU P  28       8.579 -68.983  84.221  0.00 97.00      PROA   
ATOM    454 HD22 LEU P  28       8.179 -68.514  82.525  0.00 97.00      PROA   
ATOM    455 HD23 LEU P  28       8.450 -67.245  83.777  0.00 97.00      PROA   
ATOM    456  C   LEU P  28      11.041 -72.079  82.801  0.00 97.00      PROA   
ATOM    457  O   LEU P  28      10.146 -72.790  82.343  0.00 97.00      PROA   
ATOM    458  N   PRO P  29      12.299 -72.529  82.724  0.00 97.00      PROA   
ATOM    459  CD  PRO P  29      13.507 -71.706  82.881  0.00 97.00      PROA   
ATOM    460  HD1 PRO P  29      13.515 -71.156  83.844  0.00 97.00      PROA   
ATOM    461  HD2 PRO P  29      13.571 -70.992  82.030  0.00 97.00      PROA   
ATOM    462  CA  PRO P  29      12.624 -73.905  82.342  0.00 97.00      PROA   
ATOM    463  HA  PRO P  29      11.998 -74.238  81.524  0.00 97.00      PROA   
ATOM    464  CB  PRO P  29      14.100 -73.793  81.913  0.00 97.00      PROA   
ATOM    465  HB1 PRO P  29      14.135 -73.433  80.859  0.00 97.00      PROA   
ATOM    466  HB2 PRO P  29      14.669 -74.740  81.968  0.00 97.00      PROA   
ATOM    467  CG  PRO P  29      14.668 -72.699  82.818  0.00 97.00      PROA   
ATOM    468  HG1 PRO P  29      14.860 -73.119  83.830  0.00 97.00      PROA   
ATOM    469  HG2 PRO P  29      15.599 -72.249  82.421  0.00 97.00      PROA   
ATOM    470  C   PRO P  29      12.444 -74.884  83.505  0.00 97.00      PROA   
ATOM    471  O   PRO P  29      13.252 -75.802  83.631  0.00 97.00      PROA   
ATOM    472  N   GLY P  30      11.394 -74.739  84.351  0.00 97.00      PROA   
ATOM    473  HN  GLY P  30      10.746 -73.995  84.194  0.00 97.00      PROA   
ATOM    474  CA  GLY P  30      11.183 -75.520  85.565  0.00 97.00      PROA   
ATOM    475  HA1 GLY P  30      10.451 -74.982  86.152  0.00 97.00      PROA   
ATOM    476  HA2 GLY P  30      12.126 -75.624  86.082  0.00 97.00      PROA   
ATOM    477  C   GLY P  30      10.621 -76.897  85.313  0.00 97.00      PROA   
ATOM    478  O   GLY P  30       9.519 -77.210  85.750  0.00 97.00      PROA   
ATOM    479  N   SER P  31      11.417 -77.736  84.610  0.00 97.00      PROA   
ATOM    480  HN  SER P  31      12.276 -77.322  84.308  0.00 97.00      PROA   
ATOM    481  CA  SER P  31      11.207 -79.090  84.098  0.00 97.00      PROA   
ATOM    482  HA  SER P  31      10.908 -78.953  83.070  0.00 97.00      PROA   
ATOM    483  CB  SER P  31      12.547 -79.887  84.097  0.00 97.00      PROA   
ATOM    484  HB1 SER P  31      12.892 -80.011  85.147  0.00 97.00      PROA   
ATOM    485  HB2 SER P  31      13.318 -79.298  83.554  0.00 97.00      PROA   
ATOM    486  OG  SER P  31      12.446 -81.183  83.503  0.00 97.00      PROA   
ATOM    487  HG1 SER P  31      12.784 -81.118  82.606  0.00 97.00      PROA   
ATOM    488  C   SER P  31      10.125 -79.937  84.747  0.00 97.00      PROA   
ATOM    489  O   SER P  31      10.013 -80.000  85.962  0.00 97.00      PROA   
ATOM    490  N   SER P  32       9.310 -80.632  83.921  0.00 97.00      PROA   
ATOM    491  HN  SER P  32       9.480 -80.642  82.939  0.00 97.00      PROA   
ATOM    492  CA  SER P  32       8.096 -81.320  84.319  0.00 97.00      PROA   
ATOM    493  HA  SER P  32       7.604 -80.713  85.066  0.00 97.00      PROA   
ATOM    494  CB  SER P  32       7.137 -81.449  83.107  0.00 97.00      PROA   
ATOM    495  HB1 SER P  32       6.823 -80.426  82.804  0.00 97.00      PROA   
ATOM    496  HB2 SER P  32       6.218 -82.020  83.356  0.00 97.00      PROA   
ATOM    497  OG  SER P  32       7.792 -82.045  81.989  0.00 97.00      PROA   
ATOM    498  HG1 SER P  32       7.933 -82.968  82.219  0.00 97.00      PROA   
ATOM    499  C   SER P  32       8.315 -82.691  84.942  0.00 97.00      PROA   
ATOM    500  O   SER P  32       7.757 -83.689  84.488  0.00 97.00      PROA   
ATOM    501  N   SER P  33       9.105 -82.757  86.034  0.00 97.00      PROA   
ATOM    502  HN  SER P  33       9.594 -81.938  86.327  0.00 97.00      PROA   
ATOM    503  CA  SER P  33       9.303 -83.952  86.831  0.00 97.00      PROA   
ATOM    504  HA  SER P  33       8.702 -84.761  86.438  0.00 97.00      PROA   
ATOM    505  CB  SER P  33      10.792 -84.390  86.867  0.00 97.00      PROA   
ATOM    506  HB1 SER P  33      11.414 -83.580  87.307  0.00 97.00      PROA   
ATOM    507  HB2 SER P  33      11.142 -84.556  85.824  0.00 97.00      PROA   
ATOM    508  OG  SER P  33      10.996 -85.589  87.616  0.00 97.00      PROA   
ATOM    509  HG1 SER P  33      10.763 -86.327  87.047  0.00 97.00      PROA   
ATOM    510  C   SER P  33       8.814 -83.641  88.230  0.00 97.00      PROA   
ATOM    511  O   SER P  33       9.131 -82.598  88.794  0.00 97.00      PROA   
ATOM    512  N   THR P  34       7.992 -84.544  88.818  0.00 97.00      PROA   
ATOM    513  HN  THR P  34       7.767 -85.404  88.366  0.00 97.00      PROA   
ATOM    514  CA  THR P  34       7.350 -84.298  90.098  0.00 97.00      PROA   
ATOM    515  HA  THR P  34       7.985 -83.662  90.700  0.00 97.00      PROA   
ATOM    516  CB  THR P  34       5.948 -83.692  89.989  0.00 97.00      PROA   
ATOM    517  HB  THR P  34       5.213 -84.431  89.595  0.00 97.00      PROA   
ATOM    518  OG1 THR P  34       5.950 -82.614  89.070  0.00 97.00      PROA   
ATOM    519  HG1 THR P  34       5.939 -83.030  88.206  0.00 97.00      PROA   
ATOM    520  CG2 THR P  34       5.453 -83.176  91.354  0.00 97.00      PROA   
ATOM    521 HG21 THR P  34       6.249 -82.600  91.870  0.00 97.00      PROA   
ATOM    522 HG22 THR P  34       5.150 -84.020  92.005  0.00 97.00      PROA   
ATOM    523 HG23 THR P  34       4.565 -82.522  91.223  0.00 97.00      PROA   
ATOM    524  C   THR P  34       7.192 -85.613  90.802  0.00 97.00      PROA   
ATOM    525  O   THR P  34       6.873 -86.626  90.186  0.00 97.00      PROA   
ATOM    526  N   GLN P  35       7.367 -85.611  92.140  0.00 97.00      PROA   
ATOM    527  HN  GLN P  35       7.766 -84.823  92.606  0.00 97.00      PROA   
ATOM    528  CA  GLN P  35       6.920 -86.690  92.985  0.00 97.00      PROA   
ATOM    529  HA  GLN P  35       6.535 -87.512  92.396  0.00 97.00      PROA   
ATOM    530  CB  GLN P  35       8.052 -87.190  93.917  0.00 97.00      PROA   
ATOM    531  HB1 GLN P  35       7.690 -88.081  94.475  0.00 97.00      PROA   
ATOM    532  HB2 GLN P  35       8.294 -86.396  94.658  0.00 97.00      PROA   
ATOM    533  CG  GLN P  35       9.344 -87.536  93.145  0.00 97.00      PROA   
ATOM    534  HG1 GLN P  35       9.744 -86.630  92.639  0.00 97.00      PROA   
ATOM    535  HG2 GLN P  35       9.138 -88.304  92.372  0.00 97.00      PROA   
ATOM    536  CD  GLN P  35      10.430 -88.012  94.109  0.00 97.00      PROA   
ATOM    537  OE1 GLN P  35      10.931 -87.223  94.909  0.00 97.00      PROA   
ATOM    538  NE2 GLN P  35      10.824 -89.310  94.027  0.00 97.00      PROA   
ATOM    539 HE21 GLN P  35      11.554 -89.618  94.635  0.00 97.00      PROA   
ATOM    540 HE22 GLN P  35      10.408 -89.914  93.350  0.00 97.00      PROA   
ATOM    541  C   GLN P  35       5.799 -86.107  93.812  0.00 97.00      PROA   
ATOM    542  O   GLN P  35       5.988 -85.100  94.480  0.00 97.00      PROA   
ATOM    543  N   TRP P  36       4.595 -86.721  93.772  0.00 97.00      PROA   
ATOM    544  HN  TRP P  36       4.457 -87.517  93.189  0.00 97.00      PROA   
ATOM    545  CA  TRP P  36       3.442 -86.315  94.557  0.00 97.00      PROA   
ATOM    546  HA  TRP P  36       3.629 -85.364  95.036  0.00 97.00      PROA   
ATOM    547  CB  TRP P  36       2.144 -86.217  93.713  0.00 97.00      PROA   
ATOM    548  HB1 TRP P  36       1.253 -86.269  94.372  0.00 97.00      PROA   
ATOM    549  HB2 TRP P  36       2.104 -87.103  93.038  0.00 97.00      PROA   
ATOM    550  CG  TRP P  36       1.991 -84.977  92.890  0.00 97.00      PROA   
ATOM    551  CD1 TRP P  36       2.376 -84.800  91.590  0.00 97.00      PROA   
ATOM    552  HD1 TRP P  36       2.990 -85.488  91.038  0.00 97.00      PROA   
ATOM    553  NE1 TRP P  36       1.914 -83.601  91.125  0.00 97.00      PROA   
ATOM    554  HE1 TRP P  36       2.014 -83.271  90.210  0.00 97.00      PROA   
ATOM    555  CE2 TRP P  36       1.238 -82.958  92.117  0.00 97.00      PROA   
ATOM    556  CD2 TRP P  36       1.272 -83.789  93.261  0.00 97.00      PROA   
ATOM    557  CE3 TRP P  36       0.648 -83.368  94.436  0.00 97.00      PROA   
ATOM    558  HE3 TRP P  36       0.666 -83.973  95.332  0.00 97.00      PROA   
ATOM    559  CZ3 TRP P  36       0.009 -82.125  94.447  0.00 97.00      PROA   
ATOM    560  HZ3 TRP P  36      -0.459 -81.768  95.354  0.00 97.00      PROA   
ATOM    561  CZ2 TRP P  36       0.587 -81.735  92.122  0.00 97.00      PROA   
ATOM    562  HZ2 TRP P  36       0.563 -81.104  91.246  0.00 97.00      PROA   
ATOM    563  CH2 TRP P  36      -0.029 -81.329  93.307  0.00 97.00      PROA   
ATOM    564  HH2 TRP P  36      -0.515 -80.366  93.351  0.00 97.00      PROA   
ATOM    565  C   TRP P  36       3.218 -87.335  95.646  0.00 97.00      PROA   
ATOM    566  O   TRP P  36       3.522 -88.507  95.469  0.00 97.00      PROA   
ATOM    567  N   PHE P  37       2.691 -86.903  96.815  0.00 97.00      PROA   
ATOM    568  HN  PHE P  37       2.517 -85.930  96.959  0.00 97.00      PROA   
ATOM    569  CA  PHE P  37       2.482 -87.761  97.962  0.00 97.00      PROA   
ATOM    570  HA  PHE P  37       2.494 -88.792  97.644  0.00 97.00      PROA   
ATOM    571  CB  PHE P  37       3.536 -87.547  99.090  0.00 97.00      PROA   
ATOM    572  HB1 PHE P  37       3.403 -88.307  99.890  0.00 97.00      PROA   
ATOM    573  HB2 PHE P  37       3.424 -86.539  99.540  0.00 97.00      PROA   
ATOM    574  CG  PHE P  37       4.948 -87.654  98.559  0.00 97.00      PROA   
ATOM    575  CD1 PHE P  37       5.652 -88.869  98.636  0.00 97.00      PROA   
ATOM    576  HD1 PHE P  37       5.176 -89.735  99.070  0.00 97.00      PROA   
ATOM    577  CE1 PHE P  37       6.959 -88.972  98.142  0.00 97.00      PROA   
ATOM    578  HE1 PHE P  37       7.483 -89.914  98.200  0.00 97.00      PROA   
ATOM    579  CZ  PHE P  37       7.579 -87.858  97.562  0.00 97.00      PROA   
ATOM    580  HZ  PHE P  37       8.580 -87.941  97.165  0.00 97.00      PROA   
ATOM    581  CD2 PHE P  37       5.598 -86.534  98.004  0.00 97.00      PROA   
ATOM    582  HD2 PHE P  37       5.074 -85.593  97.938  0.00 97.00      PROA   
ATOM    583  CE2 PHE P  37       6.895 -86.639  97.490  0.00 97.00      PROA   
ATOM    584  HE2 PHE P  37       7.358 -85.783  97.025  0.00 97.00      PROA   
ATOM    585  C   PHE P  37       1.116 -87.464  98.547  0.00 97.00      PROA   
ATOM    586  O   PHE P  37       0.736 -86.307  98.701  0.00 97.00      PROA   
ATOM    587  N   LEU P  38       0.353 -88.526  98.907  0.00 97.00      PROA   
ATOM    588  HN  LEU P  38       0.661 -89.454  98.701  0.00 97.00      PROA   
ATOM    589  CA  LEU P  38      -0.887 -88.443  99.655  0.00 97.00      PROA   
ATOM    590  HA  LEU P  38      -1.146 -87.413  99.836  0.00 97.00      PROA   
ATOM    591  CB  LEU P  38      -2.078 -89.172  98.978  0.00 97.00      PROA   
ATOM    592  HB1 LEU P  38      -2.981 -89.107  99.625  0.00 97.00      PROA   
ATOM    593  HB2 LEU P  38      -1.828 -90.248  98.839  0.00 97.00      PROA   
ATOM    594  CG  LEU P  38      -2.456 -88.609  97.595  0.00 97.00      PROA   
ATOM    595  HG  LEU P  38      -1.557 -88.705  96.950  0.00 97.00      PROA   
ATOM    596  CD1 LEU P  38      -3.591 -89.422  96.946  0.00 97.00      PROA   
ATOM    597 HD11 LEU P  38      -4.509 -89.356  97.567  0.00 97.00      PROA   
ATOM    598 HD12 LEU P  38      -3.303 -90.488  96.846  0.00 97.00      PROA   
ATOM    599 HD13 LEU P  38      -3.823 -89.018  95.937  0.00 97.00      PROA   
ATOM    600  CD2 LEU P  38      -2.845 -87.125  97.659  0.00 97.00      PROA   
ATOM    601 HD21 LEU P  38      -2.014 -86.501  98.046  0.00 97.00      PROA   
ATOM    602 HD22 LEU P  38      -3.730 -86.990  98.316  0.00 97.00      PROA   
ATOM    603 HD23 LEU P  38      -3.106 -86.768  96.642  0.00 97.00      PROA   
ATOM    604  C   LEU P  38      -0.651 -89.121 100.976  0.00 97.00      PROA   
ATOM    605  O   LEU P  38      -0.436 -90.329 101.022  0.00 97.00      PROA   
ATOM    606  N   ASN P  39      -0.680 -88.362 102.098  0.00 97.00      PROA   
ATOM    607  HN  ASN P  39      -0.904 -87.389 102.035  0.00 97.00      PROA   
ATOM    608  CA  ASN P  39      -0.496 -88.901 103.443  0.00 97.00      PROA   
ATOM    609  HA  ASN P  39      -0.455 -88.054 104.112  0.00 97.00      PROA   
ATOM    610  CB  ASN P  39      -1.679 -89.819 103.878  0.00 97.00      PROA   
ATOM    611  HB1 ASN P  39      -1.591 -90.077 104.954  0.00 97.00      PROA   
ATOM    612  HB2 ASN P  39      -1.665 -90.758 103.284  0.00 97.00      PROA   
ATOM    613  CG  ASN P  39      -3.019 -89.101 103.673  0.00 97.00      PROA   
ATOM    614  OD1 ASN P  39      -3.130 -87.891 103.876  0.00 97.00      PROA   
ATOM    615  ND2 ASN P  39      -4.059 -89.854 103.221  0.00 97.00      PROA   
ATOM    616 HD21 ASN P  39      -4.924 -89.396 103.023  0.00 97.00      PROA   
ATOM    617 HD22 ASN P  39      -3.933 -90.829 103.047  0.00 97.00      PROA   
ATOM    618  C   ASN P  39       0.827 -89.652 103.596  0.00 97.00      PROA   
ATOM    619  O   ASN P  39       0.893 -90.719 104.203  0.00 97.00      PROA   
ATOM    620  N   GLY P  40       1.914 -89.108 103.001  0.00 97.00      PROA   
ATOM    621  HN  GLY P  40       1.823 -88.217 102.562  0.00 97.00      PROA   
ATOM    622  CA  GLY P  40       3.216 -89.757 102.925  0.00 97.00      PROA   
ATOM    623  HA1 GLY P  40       3.390 -90.304 103.843  0.00 97.00      PROA   
ATOM    624  HA2 GLY P  40       3.949 -88.978 102.777  0.00 97.00      PROA   
ATOM    625  C   GLY P  40       3.383 -90.736 101.779  0.00 97.00      PROA   
ATOM    626  O   GLY P  40       4.508 -90.999 101.359  0.00 97.00      PROA   
ATOM    627  N   THR P  41       2.287 -91.312 101.233  0.00 97.00      PROA   
ATOM    628  HN  THR P  41       1.376 -91.049 101.548  0.00 97.00      PROA   
ATOM    629  CA  THR P  41       2.350 -92.349 100.208  0.00 97.00      PROA   
ATOM    630  HA  THR P  41       3.225 -92.958 100.393  0.00 97.00      PROA   
ATOM    631  CB  THR P  41       1.139 -93.277 100.222  0.00 97.00      PROA   
ATOM    632  HB  THR P  41       0.202 -92.691 100.080  0.00 97.00      PROA   
ATOM    633  OG1 THR P  41       1.065 -93.951 101.471  0.00 97.00      PROA   
ATOM    634  HG1 THR P  41       1.025 -93.272 102.146  0.00 97.00      PROA   
ATOM    635  CG2 THR P  41       1.224 -94.364  99.129  0.00 97.00      PROA   
ATOM    636 HG21 THR P  41       2.167 -94.942  99.234  0.00 97.00      PROA   
ATOM    637 HG22 THR P  41       1.177 -93.930  98.109  0.00 97.00      PROA   
ATOM    638 HG23 THR P  41       0.372 -95.069  99.237  0.00 97.00      PROA   
ATOM    639  C   THR P  41       2.489 -91.741  98.830  0.00 97.00      PROA   
ATOM    640  O   THR P  41       1.653 -90.956  98.400  0.00 97.00      PROA   
ATOM    641  N   ALA P  42       3.561 -92.098  98.090  0.00 97.00      PROA   
ATOM    642  HN  ALA P  42       4.239 -92.732  98.454  0.00 97.00      PROA   
ATOM    643  CA  ALA P  42       3.828 -91.599  96.755  0.00 97.00      PROA   
ATOM    644  HA  ALA P  42       3.837 -90.522  96.827  0.00 97.00      PROA   
ATOM    645  CB  ALA P  42       5.227 -92.044  96.288  0.00 97.00      PROA   
ATOM    646  HB1 ALA P  42       5.275 -93.152  96.203  0.00 97.00      PROA   
ATOM    647  HB2 ALA P  42       5.992 -91.722  97.029  0.00 97.00      PROA   
ATOM    648  HB3 ALA P  42       5.483 -91.594  95.307  0.00 97.00      PROA   
ATOM    649  C   ALA P  42       2.801 -91.985  95.691  0.00 97.00      PROA   
ATOM    650  O   ALA P  42       2.408 -93.143  95.561  0.00 97.00      PROA   
ATOM    651  N   ILE P  43       2.373 -90.998  94.866  0.00 97.00      PROA   
ATOM    652  HN  ILE P  43       2.699 -90.065  95.007  0.00 97.00      PROA   
ATOM    653  CA  ILE P  43       1.518 -91.206  93.710  0.00 97.00      PROA   
ATOM    654  HA  ILE P  43       0.957 -92.117  93.863  0.00 97.00      PROA   
ATOM    655  CB  ILE P  43       0.524 -90.066  93.417  0.00 97.00      PROA   
ATOM    656  HB  ILE P  43       1.012 -89.282  92.790  0.00 97.00      PROA   
ATOM    657  CG2 ILE P  43      -0.689 -90.641  92.643  0.00 97.00      PROA   
ATOM    658 HG21 ILE P  43      -1.207 -91.405  93.259  0.00 97.00      PROA   
ATOM    659 HG22 ILE P  43      -0.392 -91.100  91.680  0.00 97.00      PROA   
ATOM    660 HG23 ILE P  43      -1.420 -89.845  92.406  0.00 97.00      PROA   
ATOM    661  CG1 ILE P  43       0.049 -89.335  94.700  0.00 97.00      PROA   
ATOM    662 HG11 ILE P  43       0.922 -88.927  95.247  0.00 97.00      PROA   
ATOM    663 HG12 ILE P  43      -0.461 -90.060  95.370  0.00 97.00      PROA   
ATOM    664  CD  ILE P  43      -0.893 -88.159  94.396  0.00 97.00      PROA   
ATOM    665  HD1 ILE P  43      -0.534 -87.582  93.518  0.00 97.00      PROA   
ATOM    666  HD2 ILE P  43      -0.947 -87.466  95.261  0.00 97.00      PROA   
ATOM    667  HD3 ILE P  43      -1.920 -88.525  94.186  0.00 97.00      PROA   
ATOM    668  C   ILE P  43       2.443 -91.386  92.516  0.00 97.00      PROA   
ATOM    669  O   ILE P  43       3.575 -90.907  92.511  0.00 97.00      PROA   
ATOM    670  N   GLN P  44       1.975 -92.069  91.449  0.00 97.00      PROA   
ATOM    671  HN  GLN P  44       1.075 -92.501  91.474  0.00 97.00      PROA   
ATOM    672  CA  GLN P  44       2.740 -92.269  90.233  0.00 97.00      PROA   
ATOM    673  HA  GLN P  44       3.785 -92.393  90.485  0.00 97.00      PROA   
ATOM    674  CB  GLN P  44       2.242 -93.543  89.499  0.00 97.00      PROA   
ATOM    675  HB1 GLN P  44       2.884 -93.709  88.606  0.00 97.00      PROA   
ATOM    676  HB2 GLN P  44       1.200 -93.384  89.140  0.00 97.00      PROA   
ATOM    677  CG  GLN P  44       2.262 -94.845  90.346  0.00 97.00      PROA   
ATOM    678  HG1 GLN P  44       2.036 -95.706  89.681  0.00 97.00      PROA   
ATOM    679  HG2 GLN P  44       1.477 -94.814  91.131  0.00 97.00      PROA   
ATOM    680  CD  GLN P  44       3.630 -95.118  90.988  0.00 97.00      PROA   
ATOM    681  OE1 GLN P  44       4.526 -95.667  90.338  0.00 97.00      PROA   
ATOM    682  NE2 GLN P  44       3.803 -94.758  92.290  0.00 97.00      PROA   
ATOM    683 HE21 GLN P  44       4.696 -94.934  92.701  0.00 97.00      PROA   
ATOM    684 HE22 GLN P  44       3.077 -94.295  92.796  0.00 97.00      PROA   
ATOM    685  C   GLN P  44       2.631 -91.057  89.304  0.00 97.00      PROA   
ATOM    686  O   GLN P  44       3.330 -90.967  88.295  0.00 97.00      PROA   
ATOM    687  N   THR P  45       1.765 -90.073  89.649  0.00 97.00      PROA   
ATOM    688  HN  THR P  45       1.194 -90.194  90.457  0.00 97.00      PROA   
ATOM    689  CA  THR P  45       1.579 -88.811  88.944  0.00 97.00      PROA   
ATOM    690  HA  THR P  45       1.265 -89.047  87.937  0.00 97.00      PROA   
ATOM    691  CB  THR P  45       0.505 -87.945  89.603  0.00 97.00      PROA   
ATOM    692  HB  THR P  45       0.814 -87.656  90.635  0.00 97.00      PROA   
ATOM    693  OG1 THR P  45      -0.711 -88.672  89.699  0.00 97.00      PROA   
ATOM    694  HG1 THR P  45      -1.349 -88.065  90.083  0.00 97.00      PROA   
ATOM    695  CG2 THR P  45       0.209 -86.681  88.774  0.00 97.00      PROA   
ATOM    696 HG21 THR P  45      -0.108 -86.972  87.750  0.00 97.00      PROA   
ATOM    697 HG22 THR P  45       1.092 -86.014  88.709  0.00 97.00      PROA   
ATOM    698 HG23 THR P  45      -0.614 -86.097  89.234  0.00 97.00      PROA   
ATOM    699  C   THR P  45       2.857 -87.993  88.874  0.00 97.00      PROA   
ATOM    700  O   THR P  45       3.308 -87.463  89.882  0.00 97.00      PROA   
ATOM    701  N   SER P  46       3.478 -87.865  87.677  0.00 97.00      PROA   
ATOM    702  HN  SER P  46       3.178 -88.407  86.895  0.00 97.00      PROA   
ATOM    703  CA  SER P  46       4.721 -87.117  87.531  0.00 97.00      PROA   
ATOM    704  HA  SER P  46       5.191 -87.002  88.496  0.00 97.00      PROA   
ATOM    705  CB  SER P  46       5.719 -87.869  86.619  0.00 97.00      PROA   
ATOM    706  HB1 SER P  46       6.637 -87.261  86.460  0.00 97.00      PROA   
ATOM    707  HB2 SER P  46       5.260 -88.078  85.629  0.00 97.00      PROA   
ATOM    708  OG  SER P  46       6.131 -89.093  87.225  0.00 97.00      PROA   
ATOM    709  HG1 SER P  46       5.341 -89.576  87.486  0.00 97.00      PROA   
ATOM    710  C   SER P  46       4.529 -85.719  86.968  0.00 97.00      PROA   
ATOM    711  O   SER P  46       5.460 -84.914  86.961  0.00 97.00      PROA   
ATOM    712  N   THR P  47       3.304 -85.369  86.514  0.00 97.00      PROA   
ATOM    713  HN  THR P  47       2.564 -86.035  86.554  0.00 97.00      PROA   
ATOM    714  CA  THR P  47       2.956 -84.026  86.054  0.00 97.00      PROA   
ATOM    715  HA  THR P  47       3.718 -83.771  85.337  0.00 97.00      PROA   
ATOM    716  CB  THR P  47       1.635 -83.950  85.264  0.00 97.00      PROA   
ATOM    717  HB  THR P  47       1.784 -84.425  84.268  0.00 97.00      PROA   
ATOM    718  OG1 THR P  47       1.167 -82.618  85.051  0.00 97.00      PROA   
ATOM    719  HG1 THR P  47       0.258 -82.706  84.752  0.00 97.00      PROA   
ATOM    720  CG2 THR P  47       0.524 -84.708  86.005  0.00 97.00      PROA   
ATOM    721 HG21 THR P  47       0.447 -84.350  87.052  0.00 97.00      PROA   
ATOM    722 HG22 THR P  47       0.720 -85.798  86.009  0.00 97.00      PROA   
ATOM    723 HG23 THR P  47      -0.460 -84.543  85.512  0.00 97.00      PROA   
ATOM    724  C   THR P  47       3.005 -82.999  87.191  0.00 97.00      PROA   
ATOM    725  O   THR P  47       2.636 -83.348  88.309  0.00 97.00      PROA   
ATOM    726  N   PRO P  48       3.395 -81.734  86.986  0.00 97.00      PROA   
ATOM    727  CD  PRO P  48       4.318 -81.338  85.913  0.00 97.00      PROA   
ATOM    728  HD1 PRO P  48       3.718 -80.987  85.046  0.00 97.00      PROA   
ATOM    729  HD2 PRO P  48       4.995 -82.166  85.603  0.00 97.00      PROA   
ATOM    730  CA  PRO P  48       3.344 -80.728  88.044  0.00 97.00      PROA   
ATOM    731  HA  PRO P  48       3.804 -81.140  88.932  0.00 97.00      PROA   
ATOM    732  CB  PRO P  48       4.129 -79.540  87.457  0.00 97.00      PROA   
ATOM    733  HB1 PRO P  48       4.614 -78.935  88.247  0.00 97.00      PROA   
ATOM    734  HB2 PRO P  48       3.469 -78.881  86.848  0.00 97.00      PROA   
ATOM    735  CG  PRO P  48       5.137 -80.197  86.515  0.00 97.00      PROA   
ATOM    736  HG1 PRO P  48       5.537 -79.498  85.753  0.00 97.00      PROA   
ATOM    737  HG2 PRO P  48       5.978 -80.621  87.108  0.00 97.00      PROA   
ATOM    738  C   PRO P  48       1.948 -80.263  88.413  0.00 97.00      PROA   
ATOM    739  O   PRO P  48       1.856 -79.419  89.295  0.00 97.00      PROA   
ATOM    740  N   THR P  49       0.860 -80.781  87.794  0.00 97.00      PROA   
ATOM    741  HN  THR P  49       0.967 -81.441  87.056  0.00 97.00      PROA   
ATOM    742  CA  THR P  49      -0.496 -80.464  88.215  0.00 97.00      PROA   
ATOM    743  HA  THR P  49      -0.437 -79.970  89.172  0.00 97.00      PROA   
ATOM    744  CB  THR P  49      -1.251 -79.509  87.286  0.00 97.00      PROA   
ATOM    745  HB  THR P  49      -0.541 -78.701  87.003  0.00 97.00      PROA   
ATOM    746  OG1 THR P  49      -2.344 -78.894  87.956  0.00 97.00      PROA   
ATOM    747  HG1 THR P  49      -2.465 -78.045  87.514  0.00 97.00      PROA   
ATOM    748  CG2 THR P  49      -1.780 -80.155  85.993  0.00 97.00      PROA   
ATOM    749 HG21 THR P  49      -2.578 -80.895  86.216  0.00 97.00      PROA   
ATOM    750 HG22 THR P  49      -0.957 -80.657  85.446  0.00 97.00      PROA   
ATOM    751 HG23 THR P  49      -2.220 -79.374  85.336  0.00 97.00      PROA   
ATOM    752  C   THR P  49      -1.243 -81.756  88.444  0.00 97.00      PROA   
ATOM    753  O   THR P  49      -1.262 -82.654  87.608  0.00 97.00      PROA   
ATOM    754  N   TYR P  50      -1.886 -81.879  89.624  0.00 97.00      PROA   
ATOM    755  HN  TYR P  50      -1.833 -81.143  90.298  0.00 97.00      PROA   
ATOM    756  CA  TYR P  50      -2.694 -83.022  89.979  0.00 97.00      PROA   
ATOM    757  HA  TYR P  50      -2.453 -83.856  89.335  0.00 97.00      PROA   
ATOM    758  CB  TYR P  50      -2.472 -83.435  91.460  0.00 97.00      PROA   
ATOM    759  HB1 TYR P  50      -2.810 -82.642  92.160  0.00 97.00      PROA   
ATOM    760  HB2 TYR P  50      -1.384 -83.587  91.626  0.00 97.00      PROA   
ATOM    761  CG  TYR P  50      -3.171 -84.728  91.793  0.00 97.00      PROA   
ATOM    762  CD1 TYR P  50      -4.477 -84.738  92.314  0.00 97.00      PROA   
ATOM    763  HD1 TYR P  50      -5.002 -83.806  92.466  0.00 97.00      PROA   
ATOM    764  CE1 TYR P  50      -5.097 -85.946  92.660  0.00 97.00      PROA   
ATOM    765  HE1 TYR P  50      -6.089 -85.945  93.087  0.00 97.00      PROA   
ATOM    766  CZ  TYR P  50      -4.424 -87.156  92.470  0.00 97.00      PROA   
ATOM    767  OH  TYR P  50      -5.043 -88.373  92.824  0.00 97.00      PROA   
ATOM    768  HH  TYR P  50      -5.900 -88.165  93.206  0.00 97.00      PROA   
ATOM    769  CD2 TYR P  50      -2.496 -85.951  91.632  0.00 97.00      PROA   
ATOM    770  HD2 TYR P  50      -1.479 -85.950  91.269  0.00 97.00      PROA   
ATOM    771  CE2 TYR P  50      -3.127 -87.159  91.949  0.00 97.00      PROA   
ATOM    772  HE2 TYR P  50      -2.611 -88.097  91.819  0.00 97.00      PROA   
ATOM    773  C   TYR P  50      -4.127 -82.611  89.735  0.00 97.00      PROA   
ATOM    774  O   TYR P  50      -4.658 -81.756  90.434  0.00 97.00      PROA   
ATOM    775  N   HSD P  51      -4.781 -83.212  88.717  0.00 97.00      PROA   
ATOM    776  HN  HSD P  51      -4.341 -83.932  88.188  0.00 97.00      PROA   
ATOM    777  CA  HSD P  51      -6.078 -82.776  88.245  0.00 97.00      PROA   
ATOM    778  HA  HSD P  51      -6.322 -81.810  88.664  0.00 97.00      PROA   
ATOM    779  CB  HSD P  51      -6.087 -82.635  86.698  0.00 97.00      PROA   
ATOM    780  HB1 HSD P  51      -5.750 -83.588  86.235  0.00 97.00      PROA   
ATOM    781  HB2 HSD P  51      -5.337 -81.858  86.431  0.00 97.00      PROA   
ATOM    782  ND1 HSD P  51      -8.448 -83.114  85.839  0.00 97.00      PROA   
ATOM    783  HD1 HSD P  51      -8.510 -84.058  86.168  0.00 97.00      PROA   
ATOM    784  CG  HSD P  51      -7.407 -82.239  86.079  0.00 97.00      PROA   
ATOM    785  CE1 HSD P  51      -9.388 -82.431  85.144  0.00 97.00      PROA   
ATOM    786  HE1 HSD P  51     -10.329 -82.883  84.829  0.00 97.00      PROA   
ATOM    787  NE2 HSD P  51      -9.025 -81.186  84.909  0.00 97.00      PROA   
ATOM    788  CD2 HSD P  51      -7.774 -81.067  85.492  0.00 97.00      PROA   
ATOM    789  HD2 HSD P  51      -7.229 -80.134  85.418  0.00 97.00      PROA   
ATOM    790  C   HSD P  51      -7.156 -83.739  88.669  0.00 97.00      PROA   
ATOM    791  O   HSD P  51      -7.262 -84.849  88.152  0.00 97.00      PROA   
ATOM    792  N   ILE P  52      -8.031 -83.297  89.598  0.00 97.00      PROA   
ATOM    793  HN  ILE P  52      -7.921 -82.409  90.044  0.00 97.00      PROA   
ATOM    794  CA  ILE P  52      -9.209 -84.029  89.999  0.00 97.00      PROA   
ATOM    795  HA  ILE P  52      -9.075 -85.083  89.799  0.00 97.00      PROA   
ATOM    796  CB  ILE P  52      -9.505 -83.871  91.485  0.00 97.00      PROA   
ATOM    797  HB  ILE P  52      -9.558 -82.789  91.725  0.00 97.00      PROA   
ATOM    798  CG2 ILE P  52     -10.863 -84.497  91.857  0.00 97.00      PROA   
ATOM    799 HG21 ILE P  52     -10.884 -85.576  91.594  0.00 97.00      PROA   
ATOM    800 HG22 ILE P  52     -11.712 -83.980  91.365  0.00 97.00      PROA   
ATOM    801 HG23 ILE P  52     -11.015 -84.416  92.952  0.00 97.00      PROA   
ATOM    802  CG1 ILE P  52      -8.368 -84.489  92.335  0.00 97.00      PROA   
ATOM    803 HG11 ILE P  52      -7.383 -84.314  91.853  0.00 97.00      PROA   
ATOM    804 HG12 ILE P  52      -8.526 -85.589  92.378  0.00 97.00      PROA   
ATOM    805  CD  ILE P  52      -8.296 -83.937  93.763  0.00 97.00      PROA   
ATOM    806  HD1 ILE P  52      -9.259 -84.091  94.291  0.00 97.00      PROA   
ATOM    807  HD2 ILE P  52      -8.055 -82.854  93.759  0.00 97.00      PROA   
ATOM    808  HD3 ILE P  52      -7.507 -84.468  94.332  0.00 97.00      PROA   
ATOM    809  C   ILE P  52     -10.344 -83.508  89.148  0.00 97.00      PROA   
ATOM    810  O   ILE P  52     -10.811 -82.383  89.313  0.00 97.00      PROA   
ATOM    811  N   THR P  53     -10.803 -84.332  88.180  0.00 97.00      PROA   
ATOM    812  HN  THR P  53     -10.348 -85.205  88.019  0.00 97.00      PROA   
ATOM    813  CA  THR P  53     -11.878 -83.995  87.256  0.00 97.00      PROA   
ATOM    814  HA  THR P  53     -11.587 -83.085  86.750  0.00 97.00      PROA   
ATOM    815  CB  THR P  53     -12.107 -85.083  86.212  0.00 97.00      PROA   
ATOM    816  HB  THR P  53     -12.513 -86.004  86.690  0.00 97.00      PROA   
ATOM    817  OG1 THR P  53     -10.876 -85.419  85.588  0.00 97.00      PROA   
ATOM    818  HG1 THR P  53     -11.099 -86.059  84.908  0.00 97.00      PROA   
ATOM    819  CG2 THR P  53     -13.067 -84.603  85.105  0.00 97.00      PROA   
ATOM    820 HG21 THR P  53     -12.678 -83.673  84.637  0.00 97.00      PROA   
ATOM    821 HG22 THR P  53     -14.080 -84.401  85.507  0.00 97.00      PROA   
ATOM    822 HG23 THR P  53     -13.164 -85.379  84.315  0.00 97.00      PROA   
ATOM    823  C   THR P  53     -13.184 -83.713  87.968  0.00 97.00      PROA   
ATOM    824  O   THR P  53     -13.884 -82.759  87.634  0.00 97.00      PROA   
ATOM    825  N   SER P  54     -13.522 -84.536  88.985  0.00 97.00      PROA   
ATOM    826  HN  SER P  54     -12.907 -85.263  89.278  0.00 97.00      PROA   
ATOM    827  CA  SER P  54     -14.772 -84.432  89.700  0.00 97.00      PROA   
ATOM    828  HA  SER P  54     -14.964 -83.388  89.912  0.00 97.00      PROA   
ATOM    829  CB  SER P  54     -15.976 -85.101  88.970  0.00 97.00      PROA   
ATOM    830  HB1 SER P  54     -16.911 -84.955  89.550  0.00 97.00      PROA   
ATOM    831  HB2 SER P  54     -15.802 -86.192  88.861  0.00 97.00      PROA   
ATOM    832  OG  SER P  54     -16.168 -84.576  87.661  0.00 97.00      PROA   
ATOM    833  HG1 SER P  54     -16.206 -83.621  87.757  0.00 97.00      PROA   
ATOM    834  C   SER P  54     -14.563 -85.177  90.996  0.00 97.00      PROA   
ATOM    835  O   SER P  54     -14.452 -86.399  90.996  0.00 97.00      PROA   
ATOM    836  N   ALA P  55     -14.459 -84.451  92.131  0.00 97.00      PROA   
ATOM    837  HN  ALA P  55     -14.549 -83.455  92.097  0.00 97.00      PROA   
ATOM    838  CA  ALA P  55     -13.986 -84.965  93.403  0.00 97.00      PROA   
ATOM    839  HA  ALA P  55     -12.994 -85.336  93.215  0.00 97.00      PROA   
ATOM    840  CB  ALA P  55     -13.871 -83.815  94.422  0.00 97.00      PROA   
ATOM    841  HB1 ALA P  55     -14.870 -83.382  94.642  0.00 97.00      PROA   
ATOM    842  HB2 ALA P  55     -13.235 -83.004  94.000  0.00 97.00      PROA   
ATOM    843  HB3 ALA P  55     -13.406 -84.163  95.367  0.00 97.00      PROA   
ATOM    844  C   ALA P  55     -14.750 -86.121  94.039  0.00 97.00      PROA   
ATOM    845  O   ALA P  55     -15.976 -86.145  94.078  0.00 97.00      PROA   
ATOM    846  N   SER P  56     -13.994 -87.109  94.584  0.00 97.00      PROA   
ATOM    847  HN  SER P  56     -12.999 -87.082  94.476  0.00 97.00      PROA   
ATOM    848  CA  SER P  56     -14.493 -88.223  95.373  0.00 97.00      PROA   
ATOM    849  HA  SER P  56     -15.567 -88.264  95.272  0.00 97.00      PROA   
ATOM    850  CB  SER P  56     -13.926 -89.606  94.937  0.00 97.00      PROA   
ATOM    851  HB1 SER P  56     -14.117 -89.739  93.851  0.00 97.00      PROA   
ATOM    852  HB2 SER P  56     -14.452 -90.424  95.477  0.00 97.00      PROA   
ATOM    853  OG  SER P  56     -12.522 -89.728  95.152  0.00 97.00      PROA   
ATOM    854  HG1 SER P  56     -12.347 -90.674  95.252  0.00 97.00      PROA   
ATOM    855  C   SER P  56     -14.191 -87.974  96.838  0.00 97.00      PROA   
ATOM    856  O   SER P  56     -13.467 -87.050  97.193  0.00 97.00      PROA   
ATOM    857  N   GLU P  57     -14.760 -88.803  97.745  0.00 97.00      PROA   
ATOM    858  HN  GLU P  57     -15.329 -89.568  97.449  0.00 97.00      PROA   
ATOM    859  CA  GLU P  57     -14.510 -88.764  99.176  0.00 97.00      PROA   
ATOM    860  HA  GLU P  57     -14.766 -87.782  99.550  0.00 97.00      PROA   
ATOM    861  CB  GLU P  57     -15.356 -89.870  99.873  0.00 97.00      PROA   
ATOM    862  HB1 GLU P  57     -15.185 -89.846 100.968  0.00 97.00      PROA   
ATOM    863  HB2 GLU P  57     -14.982 -90.855  99.500  0.00 97.00      PROA   
ATOM    864  CG  GLU P  57     -16.883 -89.883  99.573  0.00 97.00      PROA   
ATOM    865  HG1 GLU P  57     -17.284 -90.848  99.962  0.00 97.00      PROA   
ATOM    866  HG2 GLU P  57     -17.073 -89.865  98.480  0.00 97.00      PROA   
ATOM    867  CD  GLU P  57     -17.714 -88.766 100.216  0.00 97.00      PROA   
ATOM    868  OE1 GLU P  57     -18.494 -89.081 101.155  0.00 97.00      PROA   
ATOM    869  OE2 GLU P  57     -17.651 -87.608  99.729  0.00 97.00      PROA   
ATOM    870  C   GLU P  57     -13.029 -89.041  99.458  0.00 97.00      PROA   
ATOM    871  O   GLU P  57     -12.368 -88.393 100.264  0.00 97.00      PROA   
ATOM    872  N   ASP P  58     -12.511 -90.033  98.715  0.00 97.00      PROA   
ATOM    873  HN  ASP P  58     -13.144 -90.522  98.117  0.00 97.00      PROA   
ATOM    874  CA  ASP P  58     -11.223 -90.678  98.715  0.00 97.00      PROA   
ATOM    875  HA  ASP P  58     -10.964 -90.875  99.745  0.00 97.00      PROA   
ATOM    876  CB  ASP P  58     -11.332 -92.062  97.979  0.00 97.00      PROA   
ATOM    877  HB1 ASP P  58     -11.522 -92.839  98.755  0.00 97.00      PROA   
ATOM    878  HB2 ASP P  58     -10.393 -92.327  97.458  0.00 97.00      PROA   
ATOM    879  CG  ASP P  58     -12.512 -92.180  96.992  0.00 97.00      PROA   
ATOM    880  OD1 ASP P  58     -13.693 -92.092  97.426  0.00 97.00      PROA   
ATOM    881  OD2 ASP P  58     -12.239 -92.385  95.781  0.00 97.00      PROA   
ATOM    882  C   ASP P  58     -10.078 -89.819  98.185  0.00 97.00      PROA   
ATOM    883  O   ASP P  58      -8.919 -90.085  98.502  0.00 97.00      PROA   
ATOM    884  N   ASP P  59     -10.366 -88.721  97.446  0.00 97.00      PROA   
ATOM    885  HN  ASP P  59     -11.273 -88.610  97.045  0.00 97.00      PROA   
ATOM    886  CA  ASP P  59      -9.429 -87.638  97.163  0.00 97.00      PROA   
ATOM    887  HA  ASP P  59      -8.578 -88.056  96.639  0.00 97.00      PROA   
ATOM    888  CB  ASP P  59     -10.117 -86.558  96.277  0.00 97.00      PROA   
ATOM    889  HB1 ASP P  59      -9.540 -85.608  96.290  0.00 97.00      PROA   
ATOM    890  HB2 ASP P  59     -11.138 -86.351  96.655  0.00 97.00      PROA   
ATOM    891  CG  ASP P  59     -10.196 -86.959  94.804  0.00 97.00      PROA   
ATOM    892  OD1 ASP P  59      -9.175 -87.441  94.249  0.00 97.00      PROA   
ATOM    893  OD2 ASP P  59     -11.243 -86.648  94.184  0.00 97.00      PROA   
ATOM    894  C   ASP P  59      -8.883 -86.947  98.425  0.00 97.00      PROA   
ATOM    895  O   ASP P  59      -7.815 -86.345  98.394  0.00 97.00      PROA   
ATOM    896  N   SER P  60      -9.603 -87.005  99.569  0.00 97.00      PROA   
ATOM    897  HN  SER P  60     -10.464 -87.507  99.558  0.00 97.00      PROA   
ATOM    898  CA  SER P  60      -9.216 -86.379 100.837  0.00 97.00      PROA   
ATOM    899  HA  SER P  60      -9.123 -85.320 100.638  0.00 97.00      PROA   
ATOM    900  CB  SER P  60     -10.269 -86.565 101.960  0.00 97.00      PROA   
ATOM    901  HB1 SER P  60      -9.956 -86.022 102.879  0.00 97.00      PROA   
ATOM    902  HB2 SER P  60     -10.380 -87.644 102.204  0.00 97.00      PROA   
ATOM    903  OG  SER P  60     -11.539 -86.057 101.577  0.00 97.00      PROA   
ATOM    904  HG1 SER P  60     -11.939 -86.733 101.020  0.00 97.00      PROA   
ATOM    905  C   SER P  60      -7.896 -86.852 101.443  0.00 97.00      PROA   
ATOM    906  O   SER P  60      -7.574 -88.039 101.441  0.00 97.00      PROA   
ATOM    907  N   GLY P  61      -7.112 -85.920 102.038  0.00 97.00      PROA   
ATOM    908  HN  GLY P  61      -7.407 -84.965 102.080  0.00 97.00      PROA   
ATOM    909  CA  GLY P  61      -5.829 -86.254 102.639  0.00 97.00      PROA   
ATOM    910  HA1 GLY P  61      -5.395 -87.098 102.122  0.00 97.00      PROA   
ATOM    911  HA2 GLY P  61      -5.986 -86.421 103.695  0.00 97.00      PROA   
ATOM    912  C   GLY P  61      -4.862 -85.125 102.479  0.00 97.00      PROA   
ATOM    913  O   GLY P  61      -5.194 -84.088 101.921  0.00 97.00      PROA   
ATOM    914  N   GLU P  62      -3.611 -85.295 102.967  0.00 97.00      PROA   
ATOM    915  HN  GLU P  62      -3.345 -86.142 103.426  0.00 97.00      PROA   
ATOM    916  CA  GLU P  62      -2.589 -84.281 102.832  0.00 97.00      PROA   
ATOM    917  HA  GLU P  62      -3.079 -83.333 102.712  0.00 97.00      PROA   
ATOM    918  CB  GLU P  62      -1.698 -84.102 104.085  0.00 97.00      PROA   
ATOM    919  HB1 GLU P  62      -2.386 -83.994 104.954  0.00 97.00      PROA   
ATOM    920  HB2 GLU P  62      -1.154 -83.137 103.964  0.00 97.00      PROA   
ATOM    921  CG  GLU P  62      -0.699 -85.220 104.433  0.00 97.00      PROA   
ATOM    922  HG1 GLU P  62      -0.123 -85.546 103.543  0.00 97.00      PROA   
ATOM    923  HG2 GLU P  62      -1.233 -86.092 104.862  0.00 97.00      PROA   
ATOM    924  CD  GLU P  62       0.300 -84.715 105.469  0.00 97.00      PROA   
ATOM    925  OE1 GLU P  62      -0.101 -83.989 106.409  0.00 97.00      PROA   
ATOM    926  OE2 GLU P  62       1.492 -85.063 105.327  0.00 97.00      PROA   
ATOM    927  C   GLU P  62      -1.786 -84.467 101.572  0.00 97.00      PROA   
ATOM    928  O   GLU P  62      -1.190 -85.507 101.309  0.00 97.00      PROA   
ATOM    929  N   TYR P  63      -1.789 -83.404 100.744  0.00 97.00      PROA   
ATOM    930  HN  TYR P  63      -2.296 -82.582 100.999  0.00 97.00      PROA   
ATOM    931  CA  TYR P  63      -1.130 -83.332  99.466  0.00 97.00      PROA   
ATOM    932  HA  TYR P  63      -1.000 -84.332  99.072  0.00 97.00      PROA   
ATOM    933  CB  TYR P  63      -1.927 -82.469  98.449  0.00 97.00      PROA   
ATOM    934  HB1 TYR P  63      -1.287 -82.130  97.608  0.00 97.00      PROA   
ATOM    935  HB2 TYR P  63      -2.338 -81.576  98.963  0.00 97.00      PROA   
ATOM    936  CG  TYR P  63      -3.090 -83.238  97.881  0.00 97.00      PROA   
ATOM    937  CD1 TYR P  63      -4.205 -83.564  98.674  0.00 97.00      PROA   
ATOM    938  HD1 TYR P  63      -4.247 -83.245  99.704  0.00 97.00      PROA   
ATOM    939  CE1 TYR P  63      -5.254 -84.329  98.153  0.00 97.00      PROA   
ATOM    940  HE1 TYR P  63      -6.079 -84.605  98.790  0.00 97.00      PROA   
ATOM    941  CZ  TYR P  63      -5.224 -84.732  96.813  0.00 97.00      PROA   
ATOM    942  OH  TYR P  63      -6.243 -85.544  96.277  0.00 97.00      PROA   
ATOM    943  HH  TYR P  63      -6.804 -85.837  97.002  0.00 97.00      PROA   
ATOM    944  CD2 TYR P  63      -3.089 -83.623  96.528  0.00 97.00      PROA   
ATOM    945  HD2 TYR P  63      -2.255 -83.365  95.893  0.00 97.00      PROA   
ATOM    946  CE2 TYR P  63      -4.153 -84.359  95.997  0.00 97.00      PROA   
ATOM    947  HE2 TYR P  63      -4.125 -84.682  94.971  0.00 97.00      PROA   
ATOM    948  C   TYR P  63       0.237 -82.733  99.657  0.00 97.00      PROA   
ATOM    949  O   TYR P  63       0.403 -81.745 100.370  0.00 97.00      PROA   
ATOM    950  N   ARG P  64       1.271 -83.340  99.038  0.00 97.00      PROA   
ATOM    951  HN  ARG P  64       1.144 -84.198  98.544  0.00 97.00      PROA   
ATOM    952  CA  ARG P  64       2.619 -82.825  99.144  0.00 97.00      PROA   
ATOM    953  HA  ARG P  64       2.593 -81.750  99.261  0.00 97.00      PROA   
ATOM    954  CB  ARG P  64       3.438 -83.484 100.287  0.00 97.00      PROA   
ATOM    955  HB1 ARG P  64       4.208 -82.750 100.614  0.00 97.00      PROA   
ATOM    956  HB2 ARG P  64       3.977 -84.392  99.934  0.00 97.00      PROA   
ATOM    957  CG  ARG P  64       2.585 -83.939 101.488  0.00 97.00      PROA   
ATOM    958  HG1 ARG P  64       1.934 -84.783 101.173  0.00 97.00      PROA   
ATOM    959  HG2 ARG P  64       1.917 -83.114 101.822  0.00 97.00      PROA   
ATOM    960  CD  ARG P  64       3.413 -84.408 102.679  0.00 97.00      PROA   
ATOM    961  HD1 ARG P  64       4.246 -85.073 102.370  0.00 97.00      PROA   
ATOM    962  HD2 ARG P  64       2.770 -84.946 103.399  0.00 97.00      PROA   
ATOM    963  NE  ARG P  64       3.981 -83.165 103.277  0.00 97.00      PROA   
ATOM    964  HE  ARG P  64       3.970 -82.326 102.736  0.00 97.00      PROA   
ATOM    965  CZ  ARG P  64       4.279 -83.009 104.578  0.00 97.00      PROA   
ATOM    966  NH1 ARG P  64       3.827 -83.819 105.540  0.00 97.00      PROA   
ATOM    967 HH11 ARG P  64       3.027 -84.377 105.311  0.00 97.00      PROA   
ATOM    968 HH12 ARG P  64       3.872 -83.502 106.479  0.00 97.00      PROA   
ATOM    969  NH2 ARG P  64       5.019 -81.946 104.917  0.00 97.00      PROA   
ATOM    970 HH21 ARG P  64       5.389 -81.396 104.169  0.00 97.00      PROA   
ATOM    971 HH22 ARG P  64       5.294 -81.837 105.865  0.00 97.00      PROA   
ATOM    972  C   ARG P  64       3.301 -83.165  97.846  0.00 97.00      PROA   
ATOM    973  O   ARG P  64       2.944 -84.136  97.191  0.00 97.00      PROA   
ATOM    974  N   CYS P  65       4.320 -82.378  97.440  0.00 97.00      PROA   
ATOM    975  HN  CYS P  65       4.506 -81.497  97.867  0.00 97.00      PROA   
ATOM    976  CA  CYS P  65       5.144 -82.739  96.310  0.00 97.00      PROA   
ATOM    977  HA  CYS P  65       5.123 -83.813  96.218  0.00 97.00      PROA   
ATOM    978  CB  CYS P  65       4.620 -82.124  94.991  0.00 97.00      PROA   
ATOM    979  HB1 CYS P  65       3.653 -82.628  94.768  0.00 97.00      PROA   
ATOM    980  HB2 CYS P  65       5.299 -82.342  94.142  0.00 97.00      PROA   
ATOM    981  SG  CYS P  65       4.298 -80.343  95.134  0.00 97.00      PROA   
ATOM    982  C   CYS P  65       6.600 -82.388  96.524  0.00 97.00      PROA   
ATOM    983  O   CYS P  65       6.968 -81.602  97.390  0.00 97.00      PROA   
ATOM    984  N   GLN P  66       7.475 -83.018  95.712  0.00 97.00      PROA   
ATOM    985  HN  GLN P  66       7.135 -83.712  95.080  0.00 97.00      PROA   
ATOM    986  CA  GLN P  66       8.896 -82.765  95.682  0.00 97.00      PROA   
ATOM    987  HA  GLN P  66       9.135 -81.899  96.284  0.00 97.00      PROA   
ATOM    988  CB  GLN P  66       9.663 -84.027  96.200  0.00 97.00      PROA   
ATOM    989  HB1 GLN P  66       9.667 -84.836  95.443  0.00 97.00      PROA   
ATOM    990  HB2 GLN P  66       9.060 -84.397  97.063  0.00 97.00      PROA   
ATOM    991  CG  GLN P  66      11.087 -83.756  96.736  0.00 97.00      PROA   
ATOM    992  HG1 GLN P  66      11.034 -82.834  97.354  0.00 97.00      PROA   
ATOM    993  HG2 GLN P  66      11.809 -83.581  95.917  0.00 97.00      PROA   
ATOM    994  CD  GLN P  66      11.615 -84.844  97.690  0.00 97.00      PROA   
ATOM    995  OE1 GLN P  66      11.902 -84.527  98.844  0.00 97.00      PROA   
ATOM    996  NE2 GLN P  66      11.754 -86.119  97.253  0.00 97.00      PROA   
ATOM    997 HE21 GLN P  66      12.034 -86.828  97.899  0.00 97.00      PROA   
ATOM    998 HE22 GLN P  66      11.511 -86.370  96.315  0.00 97.00      PROA   
ATOM    999  C   GLN P  66       9.177 -82.452  94.217  0.00 97.00      PROA   
ATOM   1000  O   GLN P  66       9.048 -83.316  93.352  0.00 97.00      PROA   
ATOM   1001  N   ARG P  67       9.540 -81.181  93.893  0.00 97.00      PROA   
ATOM   1002  HN  ARG P  67       9.592 -80.467  94.587  0.00 97.00      PROA   
ATOM   1003  CA  ARG P  67       9.792 -80.741  92.528  0.00 97.00      PROA   
ATOM   1004  HA  ARG P  67       9.483 -81.496  91.818  0.00 97.00      PROA   
ATOM   1005  CB  ARG P  67       9.036 -79.415  92.222  0.00 97.00      PROA   
ATOM   1006  HB1 ARG P  67       9.420 -78.930  91.298  0.00 97.00      PROA   
ATOM   1007  HB2 ARG P  67       9.226 -78.709  93.064  0.00 97.00      PROA   
ATOM   1008  CG  ARG P  67       7.514 -79.576  92.073  0.00 97.00      PROA   
ATOM   1009  HG1 ARG P  67       7.045 -78.576  92.230  0.00 97.00      PROA   
ATOM   1010  HG2 ARG P  67       7.139 -80.245  92.877  0.00 97.00      PROA   
ATOM   1011  CD  ARG P  67       7.064 -80.138  90.718  0.00 97.00      PROA   
ATOM   1012  HD1 ARG P  67       6.015 -80.494  90.778  0.00 97.00      PROA   
ATOM   1013  HD2 ARG P  67       7.705 -80.984  90.391  0.00 97.00      PROA   
ATOM   1014  NE  ARG P  67       7.060 -79.014  89.735  0.00 97.00      PROA   
ATOM   1015  HE  ARG P  67       6.397 -78.277  89.868  0.00 97.00      PROA   
ATOM   1016  CZ  ARG P  67       7.899 -78.892  88.692  0.00 97.00      PROA   
ATOM   1017  NH1 ARG P  67       8.801 -79.823  88.372  0.00 97.00      PROA   
ATOM   1018 HH11 ARG P  67       8.767 -80.716  88.813  0.00 97.00      PROA   
ATOM   1019 HH12 ARG P  67       9.323 -79.699  87.528  0.00 97.00      PROA   
ATOM   1020  NH2 ARG P  67       7.812 -77.799  87.915  0.00 97.00      PROA   
ATOM   1021 HH21 ARG P  67       7.148 -77.096  88.140  0.00 97.00      PROA   
ATOM   1022 HH22 ARG P  67       8.452 -77.704  87.151  0.00 97.00      PROA   
ATOM   1023  C   ARG P  67      11.259 -80.457  92.305  0.00 97.00      PROA   
ATOM   1024  O   ARG P  67      11.713 -79.362  92.625  0.00 97.00      PROA   
ATOM   1025  N   GLY P  68      12.012 -81.418  91.701  0.00 97.00      PROA   
ATOM   1026  HN  GLY P  68      11.571 -82.281  91.462  0.00 97.00      PROA   
ATOM   1027  CA  GLY P  68      13.392 -81.292  91.213  0.00 97.00      PROA   
ATOM   1028  HA1 GLY P  68      13.351 -80.683  90.322  0.00 97.00      PROA   
ATOM   1029  HA2 GLY P  68      13.731 -82.295  90.999  0.00 97.00      PROA   
ATOM   1030  C   GLY P  68      14.456 -80.673  92.100  0.00 97.00      PROA   
ATOM   1031  O   GLY P  68      15.536 -80.332  91.619  0.00 97.00      PROA   
ATOM   1032  N   LEU P  69      14.178 -80.485  93.403  0.00 97.00      PROA   
ATOM   1033  HN  LEU P  69      13.297 -80.784  93.753  0.00 97.00      PROA   
ATOM   1034  CA  LEU P  69      14.943 -79.605  94.255  0.00 97.00      PROA   
ATOM   1035  HA  LEU P  69      15.976 -79.576  93.934  0.00 97.00      PROA   
ATOM   1036  CB  LEU P  69      14.322 -78.181  94.302  0.00 97.00      PROA   
ATOM   1037  HB1 LEU P  69      14.775 -77.579  95.121  0.00 97.00      PROA   
ATOM   1038  HB2 LEU P  69      13.232 -78.299  94.499  0.00 97.00      PROA   
ATOM   1039  CG  LEU P  69      14.431 -77.330  93.019  0.00 97.00      PROA   
ATOM   1040  HG  LEU P  69      14.019 -77.910  92.161  0.00 97.00      PROA   
ATOM   1041  CD1 LEU P  69      13.573 -76.059  93.161  0.00 97.00      PROA   
ATOM   1042 HD11 LEU P  69      13.930 -75.446  94.016  0.00 97.00      PROA   
ATOM   1043 HD12 LEU P  69      12.508 -76.325  93.327  0.00 97.00      PROA   
ATOM   1044 HD13 LEU P  69      13.648 -75.452  92.236  0.00 97.00      PROA   
ATOM   1045  CD2 LEU P  69      15.887 -76.959  92.696  0.00 97.00      PROA   
ATOM   1046 HD21 LEU P  69      16.488 -77.870  92.501  0.00 97.00      PROA   
ATOM   1047 HD22 LEU P  69      16.339 -76.403  93.546  0.00 97.00      PROA   
ATOM   1048 HD23 LEU P  69      15.924 -76.314  91.793  0.00 97.00      PROA   
ATOM   1049  C   LEU P  69      14.896 -80.145  95.664  0.00 97.00      PROA   
ATOM   1050  O   LEU P  69      13.913 -80.761  96.069  0.00 97.00      PROA   
ATOM   1051  N   SER P  70      15.970 -79.900  96.453  0.00 97.00      PROA   
ATOM   1052  HN  SER P  70      16.743 -79.384  96.087  0.00 97.00      PROA   
ATOM   1053  CA  SER P  70      16.122 -80.286  97.851  0.00 97.00      PROA   
ATOM   1054  HA  SER P  70      16.298 -81.351  97.838  0.00 97.00      PROA   
ATOM   1055  CB  SER P  70      17.386 -79.634  98.473  0.00 97.00      PROA   
ATOM   1056  HB1 SER P  70      18.277 -80.072  97.969  0.00 97.00      PROA   
ATOM   1057  HB2 SER P  70      17.471 -79.847  99.560  0.00 97.00      PROA   
ATOM   1058  OG  SER P  70      17.400 -78.225  98.242  0.00 97.00      PROA   
ATOM   1059  HG1 SER P  70      18.243 -77.887  98.558  0.00 97.00      PROA   
ATOM   1060  C   SER P  70      14.913 -80.065  98.763  0.00 97.00      PROA   
ATOM   1061  O   SER P  70      14.417 -78.955  98.911  0.00 97.00      PROA   
ATOM   1062  N   GLY P  71      14.418 -81.143  99.417  0.00 97.00      PROA   
ATOM   1063  HN  GLY P  71      14.877 -82.022  99.310  0.00 97.00      PROA   
ATOM   1064  CA  GLY P  71      13.229 -81.120 100.267  0.00 97.00      PROA   
ATOM   1065  HA1 GLY P  71      13.270 -80.229 100.879  0.00 97.00      PROA   
ATOM   1066  HA2 GLY P  71      13.260 -82.017 100.865  0.00 97.00      PROA   
ATOM   1067  C   GLY P  71      11.896 -81.102  99.540  0.00 97.00      PROA   
ATOM   1068  O   GLY P  71      11.777 -80.659  98.403  0.00 97.00      PROA   
ATOM   1069  N   ARG P  72      10.834 -81.588 100.225  0.00 97.00      PROA   
ATOM   1070  HN  ARG P  72      10.964 -81.942 101.146  0.00 97.00      PROA   
ATOM   1071  CA  ARG P  72       9.466 -81.673  99.745  0.00 97.00      PROA   
ATOM   1072  HA  ARG P  72       9.429 -81.349  98.712  0.00 97.00      PROA   
ATOM   1073  CB  ARG P  72       8.842 -83.102  99.834  0.00 97.00      PROA   
ATOM   1074  HB1 ARG P  72       9.488 -83.798  99.260  0.00 97.00      PROA   
ATOM   1075  HB2 ARG P  72       7.867 -83.090  99.296  0.00 97.00      PROA   
ATOM   1076  CG  ARG P  72       8.540 -83.709 101.233  0.00 97.00      PROA   
ATOM   1077  HG1 ARG P  72       8.191 -84.755 101.064  0.00 97.00      PROA   
ATOM   1078  HG2 ARG P  72       7.689 -83.154 101.682  0.00 97.00      PROA   
ATOM   1079  CD  ARG P  72       9.670 -83.759 102.277  0.00 97.00      PROA   
ATOM   1080  HD1 ARG P  72       9.390 -84.433 103.117  0.00 97.00      PROA   
ATOM   1081  HD2 ARG P  72       9.885 -82.741 102.670  0.00 97.00      PROA   
ATOM   1082  NE  ARG P  72      10.875 -84.302 101.584  0.00 97.00      PROA   
ATOM   1083  HE  ARG P  72      10.835 -84.409 100.592  0.00 97.00      PROA   
ATOM   1084  CZ  ARG P  72      12.099 -84.455 102.126  0.00 97.00      PROA   
ATOM   1085  NH1 ARG P  72      12.356 -84.377 103.434  0.00 97.00      PROA   
ATOM   1086 HH11 ARG P  72      11.596 -84.293 104.067  0.00 97.00      PROA   
ATOM   1087 HH12 ARG P  72      13.295 -84.518 103.740  0.00 97.00      PROA   
ATOM   1088  NH2 ARG P  72      13.109 -84.713 101.276  0.00 97.00      PROA   
ATOM   1089 HH21 ARG P  72      12.873 -84.766 100.305  0.00 97.00      PROA   
ATOM   1090 HH22 ARG P  72      14.012 -84.945 101.621  0.00 97.00      PROA   
ATOM   1091  C   ARG P  72       8.618 -80.722 100.558  0.00 97.00      PROA   
ATOM   1092  O   ARG P  72       9.003 -80.280 101.638  0.00 97.00      PROA   
ATOM   1093  N   SER P  73       7.443 -80.373  99.991  0.00 97.00      PROA   
ATOM   1094  HN  SER P  73       7.242 -80.718  99.075  0.00 97.00      PROA   
ATOM   1095  CA  SER P  73       6.368 -79.545 100.499  0.00 97.00      PROA   
ATOM   1096  HA  SER P  73       6.736 -78.533 100.405  0.00 97.00      PROA   
ATOM   1097  CB  SER P  73       5.121 -79.663  99.579  0.00 97.00      PROA   
ATOM   1098  HB1 SER P  73       4.141 -79.493 100.069  0.00 97.00      PROA   
ATOM   1099  HB2 SER P  73       5.094 -80.691  99.178  0.00 97.00      PROA   
ATOM   1100  OG  SER P  73       5.202 -78.738  98.506  0.00 97.00      PROA   
ATOM   1101  HG1 SER P  73       4.890 -77.904  98.878  0.00 97.00      PROA   
ATOM   1102  C   SER P  73       5.880 -79.629 101.928  0.00 97.00      PROA   
ATOM   1103  O   SER P  73       6.076 -80.576 102.683  0.00 97.00      PROA   
ATOM   1104  N   ASP P  74       5.115 -78.564 102.219  0.00 97.00      PROA   
ATOM   1105  HN  ASP P  74       5.139 -77.814 101.555  0.00 97.00      PROA   
ATOM   1106  CA  ASP P  74       3.956 -78.377 103.051  0.00 97.00      PROA   
ATOM   1107  HA  ASP P  74       4.337 -78.098 104.018  0.00 97.00      PROA   
ATOM   1108  CB  ASP P  74       3.145 -77.162 102.464  0.00 97.00      PROA   
ATOM   1109  HB1 ASP P  74       3.582 -76.224 102.876  0.00 97.00      PROA   
ATOM   1110  HB2 ASP P  74       2.080 -77.194 102.760  0.00 97.00      PROA   
ATOM   1111  CG  ASP P  74       3.234 -77.023 100.927  0.00 97.00      PROA   
ATOM   1112  OD1 ASP P  74       4.348 -76.749 100.403  0.00 97.00      PROA   
ATOM   1113  OD2 ASP P  74       2.182 -77.179 100.256  0.00 97.00      PROA   
ATOM   1114  C   ASP P  74       3.040 -79.605 103.203  0.00 97.00      PROA   
ATOM   1115  O   ASP P  74       2.990 -80.464 102.322  0.00 97.00      PROA   
ATOM   1116  N   PRO P  75       2.314 -79.755 104.309  0.00 97.00      PROA   
ATOM   1117  CD  PRO P  75       2.630 -79.132 105.598  0.00 97.00      PROA   
ATOM   1118  HD1 PRO P  75       2.386 -78.048 105.557  0.00 97.00      PROA   
ATOM   1119  HD2 PRO P  75       3.707 -79.273 105.836  0.00 97.00      PROA   
ATOM   1120  CA  PRO P  75       1.156 -80.629 104.395  0.00 97.00      PROA   
ATOM   1121  HA  PRO P  75       1.224 -81.482 103.733  0.00 97.00      PROA   
ATOM   1122  CB  PRO P  75       1.197 -81.064 105.870  0.00 97.00      PROA   
ATOM   1123  HB1 PRO P  75       1.903 -81.915 105.968  0.00 97.00      PROA   
ATOM   1124  HB2 PRO P  75       0.218 -81.400 106.265  0.00 97.00      PROA   
ATOM   1125  CG  PRO P  75       1.758 -79.853 106.634  0.00 97.00      PROA   
ATOM   1126  HG1 PRO P  75       0.918 -79.190 106.934  0.00 97.00      PROA   
ATOM   1127  HG2 PRO P  75       2.322 -80.156 107.537  0.00 97.00      PROA   
ATOM   1128  C   PRO P  75      -0.132 -79.873 104.093  0.00 97.00      PROA   
ATOM   1129  O   PRO P  75      -0.826 -79.480 105.029  0.00 97.00      PROA   
ATOM   1130  N   ILE P  76      -0.530 -79.668 102.814  0.00 97.00      PROA   
ATOM   1131  HN  ILE P  76       0.028 -79.925 102.027  0.00 97.00      PROA   
ATOM   1132  CA  ILE P  76      -1.847 -79.089 102.563  0.00 97.00      PROA   
ATOM   1133  HA  ILE P  76      -2.067 -78.392 103.359  0.00 97.00      PROA   
ATOM   1134  CB  ILE P  76      -1.975 -78.228 101.311  0.00 97.00      PROA   
ATOM   1135  HB  ILE P  76      -3.049 -77.957 101.170  0.00 97.00      PROA   
ATOM   1136  CG2 ILE P  76      -1.208 -76.907 101.552  0.00 97.00      PROA   
ATOM   1137 HG21 ILE P  76      -0.122 -77.107 101.663  0.00 97.00      PROA   
ATOM   1138 HG22 ILE P  76      -1.570 -76.392 102.465  0.00 97.00      PROA   
ATOM   1139 HG23 ILE P  76      -1.343 -76.225 100.686  0.00 97.00      PROA   
ATOM   1140  CG1 ILE P  76      -1.479 -78.928 100.030  0.00 97.00      PROA   
ATOM   1141 HG11 ILE P  76      -1.271 -79.995 100.240  0.00 97.00      PROA   
ATOM   1142 HG12 ILE P  76      -0.518 -78.462  99.722  0.00 97.00      PROA   
ATOM   1143  CD  ILE P  76      -2.489 -78.851  98.883  0.00 97.00      PROA   
ATOM   1144  HD1 ILE P  76      -2.690 -77.796  98.605  0.00 97.00      PROA   
ATOM   1145  HD2 ILE P  76      -3.446 -79.335  99.177  0.00 97.00      PROA   
ATOM   1146  HD3 ILE P  76      -2.093 -79.384  97.995  0.00 97.00      PROA   
ATOM   1147  C   ILE P  76      -2.922 -80.166 102.643  0.00 97.00      PROA   
ATOM   1148  O   ILE P  76      -3.153 -80.951 101.727  0.00 97.00      PROA   
ATOM   1149  N   GLN P  77      -3.599 -80.225 103.809  0.00 97.00      PROA   
ATOM   1150  HN  GLN P  77      -3.321 -79.636 104.564  0.00 97.00      PROA   
ATOM   1151  CA  GLN P  77      -4.561 -81.254 104.136  0.00 97.00      PROA   
ATOM   1152  HA  GLN P  77      -4.253 -82.176 103.679  0.00 97.00      PROA   
ATOM   1153  CB  GLN P  77      -4.588 -81.482 105.672  0.00 97.00      PROA   
ATOM   1154  HB1 GLN P  77      -5.075 -82.464 105.861  0.00 97.00      PROA   
ATOM   1155  HB2 GLN P  77      -5.193 -80.699 106.178  0.00 97.00      PROA   
ATOM   1156  CG  GLN P  77      -3.166 -81.465 106.300  0.00 97.00      PROA   
ATOM   1157  HG1 GLN P  77      -2.804 -80.421 106.404  0.00 97.00      PROA   
ATOM   1158  HG2 GLN P  77      -2.450 -82.000 105.646  0.00 97.00      PROA   
ATOM   1159  CD  GLN P  77      -3.159 -82.084 107.702  0.00 97.00      PROA   
ATOM   1160  OE1 GLN P  77      -3.976 -81.709 108.549  0.00 97.00      PROA   
ATOM   1161  NE2 GLN P  77      -2.214 -83.029 107.971  0.00 97.00      PROA   
ATOM   1162 HE21 GLN P  77      -1.520 -83.282 107.291  0.00 97.00      PROA   
ATOM   1163 HE22 GLN P  77      -2.201 -83.451 108.874  0.00 97.00      PROA   
ATOM   1164  C   GLN P  77      -5.927 -80.886 103.574  0.00 97.00      PROA   
ATOM   1165  O   GLN P  77      -6.569 -79.952 104.043  0.00 97.00      PROA   
ATOM   1166  N   LEU P  78      -6.374 -81.630 102.530  0.00 97.00      PROA   
ATOM   1167  HN  LEU P  78      -5.831 -82.413 102.225  0.00 97.00      PROA   
ATOM   1168  CA  LEU P  78      -7.540 -81.387 101.699  0.00 97.00      PROA   
ATOM   1169  HA  LEU P  78      -7.802 -80.341 101.750  0.00 97.00      PROA   
ATOM   1170  CB  LEU P  78      -7.216 -81.797 100.234  0.00 97.00      PROA   
ATOM   1171  HB1 LEU P  78      -6.998 -82.888 100.222  0.00 97.00      PROA   
ATOM   1172  HB2 LEU P  78      -6.281 -81.281  99.923  0.00 97.00      PROA   
ATOM   1173  CG  LEU P  78      -8.299 -81.512  99.165  0.00 97.00      PROA   
ATOM   1174  HG  LEU P  78      -9.300 -81.790  99.567  0.00 97.00      PROA   
ATOM   1175  CD1 LEU P  78      -8.329 -80.026  98.778  0.00 97.00      PROA   
ATOM   1176 HD11 LEU P  78      -7.367 -79.749  98.300  0.00 97.00      PROA   
ATOM   1177 HD12 LEU P  78      -8.475 -79.390  99.671  0.00 97.00      PROA   
ATOM   1178 HD13 LEU P  78      -9.152 -79.828  98.060  0.00 97.00      PROA   
ATOM   1179  CD2 LEU P  78      -8.072 -82.372  97.907  0.00 97.00      PROA   
ATOM   1180 HD21 LEU P  78      -8.114 -83.451  98.161  0.00 97.00      PROA   
ATOM   1181 HD22 LEU P  78      -7.078 -82.150  97.464  0.00 97.00      PROA   
ATOM   1182 HD23 LEU P  78      -8.852 -82.160  97.146  0.00 97.00      PROA   
ATOM   1183  C   LEU P  78      -8.716 -82.216 102.175  0.00 97.00      PROA   
ATOM   1184  O   LEU P  78      -8.573 -83.401 102.464  0.00 97.00      PROA   
ATOM   1185  N   GLU P  79      -9.921 -81.601 102.269  0.00 97.00      PROA   
ATOM   1186  HN  GLU P  79     -10.018 -80.628 102.070  0.00 97.00      PROA   
ATOM   1187  CA  GLU P  79     -11.107 -82.246 102.789  0.00 97.00      PROA   
ATOM   1188  HA  GLU P  79     -10.908 -83.284 103.022  0.00 97.00      PROA   
ATOM   1189  CB  GLU P  79     -11.610 -81.522 104.066  0.00 97.00      PROA   
ATOM   1190  HB1 GLU P  79     -12.561 -81.981 104.415  0.00 97.00      PROA   
ATOM   1191  HB2 GLU P  79     -11.831 -80.470 103.774  0.00 97.00      PROA   
ATOM   1192  CG  GLU P  79     -10.605 -81.544 105.244  0.00 97.00      PROA   
ATOM   1193  HG1 GLU P  79      -9.564 -81.617 104.866  0.00 97.00      PROA   
ATOM   1194  HG2 GLU P  79     -10.795 -82.423 105.894  0.00 97.00      PROA   
ATOM   1195  CD  GLU P  79     -10.648 -80.260 106.078  0.00 97.00      PROA   
ATOM   1196  OE1 GLU P  79     -10.579 -79.157 105.475  0.00 97.00      PROA   
ATOM   1197  OE2 GLU P  79     -10.678 -80.361 107.333  0.00 97.00      PROA   
ATOM   1198  C   GLU P  79     -12.260 -82.211 101.813  0.00 97.00      PROA   
ATOM   1199  O   GLU P  79     -12.587 -81.179 101.233  0.00 97.00      PROA   
ATOM   1200  N   VAL P  80     -13.005 -83.342 101.757  0.00  0.00      PROA   
ATOM   1201  HN  VAL P  80     -12.696 -84.184 102.191  0.00  0.00      PROA   
ATOM   1202  CA  VAL P  80     -14.374 -83.356 101.297  0.00  0.00      PROA   
ATOM   1203  HA  VAL P  80     -14.561 -82.444 100.769  0.00  0.00      PROA   
ATOM   1204  CB  VAL P  80     -14.707 -84.498 100.346  0.00  0.00      PROA   
ATOM   1205  HB  VAL P  80     -14.440 -85.477 100.803  0.00  0.00      PROA   
ATOM   1206  CG1 VAL P  80     -16.212 -84.514  99.993  0.00  0.00      PROA   
ATOM   1207 HG11 VAL P  80     -16.535 -83.516  99.630  0.00  0.00      PROA   
ATOM   1208 HG12 VAL P  80     -16.828 -84.793 100.873  0.00  0.00      PROA   
ATOM   1209 HG13 VAL P  80     -16.404 -85.256  99.189  0.00  0.00      PROA   
ATOM   1210  CG2 VAL P  80     -13.855 -84.293  99.077  0.00  0.00      PROA   
ATOM   1211 HG21 VAL P  80     -12.774 -84.425  99.293  0.00  0.00      PROA   
ATOM   1212 HG22 VAL P  80     -14.016 -83.276  98.661  0.00  0.00      PROA   
ATOM   1213 HG23 VAL P  80     -14.153 -85.027  98.303  0.00  0.00      PROA   
ATOM   1214  C   VAL P  80     -15.224 -83.342 102.544  0.00  0.00      PROA   
ATOM   1215  O   VAL P  80     -14.912 -84.029 103.516  0.00  0.00      PROA   
ATOM   1216  N   HSD P  81     -16.292 -82.499 102.560  0.00  0.00      PROA   
ATOM   1217  HN  HSD P  81     -16.558 -81.977 101.754  0.00  0.00      PROA   
ATOM   1218  CA  HSD P  81     -17.055 -82.239 103.758  0.00  0.00      PROA   
ATOM   1219  HA  HSD P  81     -16.966 -83.083 104.428  0.00  0.00      PROA   
ATOM   1220  CB  HSD P  81     -16.610 -80.944 104.494  0.00  0.00      PROA   
ATOM   1221  HB1 HSD P  81     -17.444 -80.469 105.055  0.00  0.00      PROA   
ATOM   1222  HB2 HSD P  81     -16.254 -80.205 103.743  0.00  0.00      PROA   
ATOM   1223  ND1 HSD P  81     -15.694 -81.975 106.626  0.00  0.00      PROA   
ATOM   1224  HD1 HSD P  81     -16.484 -82.560 106.818  0.00  0.00      PROA   
ATOM   1225  CG  HSD P  81     -15.540 -81.160 105.522  0.00  0.00      PROA   
ATOM   1226  CE1 HSD P  81     -14.595 -81.797 107.399  0.00  0.00      PROA   
ATOM   1227  HE1 HSD P  81     -14.450 -82.312 108.347  0.00  0.00      PROA   
ATOM   1228  NE2 HSD P  81     -13.756 -80.924 106.878  0.00  0.00      PROA   
ATOM   1229  CD2 HSD P  81     -14.352 -80.524 105.697  0.00  0.00      PROA   
ATOM   1230  HD2 HSD P  81     -13.870 -79.778 105.077  0.00  0.00      PROA   
ATOM   1231  C   HSD P  81     -18.518 -82.077 103.461  0.00  0.00      PROA   
ATOM   1232  O   HSD P  81     -18.913 -81.310 102.585  0.00  0.00      PROA   
ATOM   1233  N   ARG P  82     -19.326 -82.762 104.307  0.00  0.00      PROA   
ATOM   1234  HN  ARG P  82     -18.921 -83.445 104.912  0.00  0.00      PROA   
ATOM   1235  CA  ARG P  82     -20.714 -82.505 104.611  0.00  0.00      PROA   
ATOM   1236  HA  ARG P  82     -20.981 -83.301 105.291  0.00  0.00      PROA   
ATOM   1237  CB  ARG P  82     -20.898 -81.192 105.421  0.00  0.00      PROA   
ATOM   1238  HB1 ARG P  82     -21.973 -81.007 105.637  0.00  0.00      PROA   
ATOM   1239  HB2 ARG P  82     -20.521 -80.336 104.820  0.00  0.00      PROA   
ATOM   1240  CG  ARG P  82     -20.179 -81.231 106.784  0.00  0.00      PROA   
ATOM   1241  HG1 ARG P  82     -19.079 -81.285 106.628  0.00  0.00      PROA   
ATOM   1242  HG2 ARG P  82     -20.489 -82.158 107.316  0.00  0.00      PROA   
ATOM   1243  CD  ARG P  82     -20.505 -80.038 107.697  0.00  0.00      PROA   
ATOM   1244  HD1 ARG P  82     -19.959 -80.135 108.661  0.00  0.00      PROA   
ATOM   1245  HD2 ARG P  82     -21.598 -79.982 107.887  0.00  0.00      PROA   
ATOM   1246  NE  ARG P  82     -20.069 -78.772 107.025  0.00  0.00      PROA   
ATOM   1247  HE  ARG P  82     -19.698 -78.829 106.099  0.00  0.00      PROA   
ATOM   1248  CZ  ARG P  82     -20.171 -77.553 107.616  0.00  0.00      PROA   
ATOM   1249  NH1 ARG P  82     -20.682 -77.412 108.861  0.00  0.00      PROA   
ATOM   1250 HH11 ARG P  82     -20.744 -76.505 109.277  0.00  0.00      PROA   
ATOM   1251 HH12 ARG P  82     -20.998 -78.218 109.363  0.00  0.00      PROA   
ATOM   1252  NH2 ARG P  82     -19.750 -76.455 106.938  0.00  0.00      PROA   
ATOM   1253 HH21 ARG P  82     -19.814 -75.552 107.362  0.00  0.00      PROA   
ATOM   1254 HH22 ARG P  82     -19.373 -76.552 106.018  0.00  0.00      PROA   
ATOM   1255  C   ARG P  82     -21.713 -82.605 103.481  0.00  0.00      PROA   
ATOM   1256  O   ARG P  82     -21.373 -82.738 102.306  0.00  0.00      PROA   
ATOM   1257  N   GLY P  83     -23.010 -82.583 103.868  0.00  0.00      PROA   
ATOM   1258  HN  GLY P  83     -23.246 -82.487 104.832  0.00  0.00      PROA   
ATOM   1259  CA  GLY P  83     -24.133 -82.665 102.978  0.00  0.00      PROA   
ATOM   1260  HA1 GLY P  83     -24.254 -83.699 102.689  0.00  0.00      PROA   
ATOM   1261  HA2 GLY P  83     -23.987 -81.978 102.156  0.00  0.00      PROA   
ATOM   1262  C   GLY P  83     -25.325 -82.226 103.776  0.00  0.00      PROA   
ATOM   1263  O   GLY P  83     -25.192 -81.467 104.737  0.00  0.00      PROA   
ATOM   1264  N   TRP P  84     -26.529 -82.709 103.373  0.00  0.00      PROA   
ATOM   1265  HN  TRP P  84     -26.581 -83.285 102.562  0.00  0.00      PROA   
ATOM   1266  CA  TRP P  84     -27.810 -82.515 104.023  0.00  0.00      PROA   
ATOM   1267  HA  TRP P  84     -28.501 -83.033 103.373  0.00  0.00      PROA   
ATOM   1268  CB  TRP P  84     -28.331 -81.049 104.124  0.00  0.00      PROA   
ATOM   1269  HB1 TRP P  84     -27.524 -80.387 104.496  0.00  0.00      PROA   
ATOM   1270  HB2 TRP P  84     -29.149 -80.996 104.876  0.00  0.00      PROA   
ATOM   1271  CG  TRP P  84     -28.878 -80.478 102.848  0.00  0.00      PROA   
ATOM   1272  CD1 TRP P  84     -30.206 -80.288 102.572  0.00  0.00      PROA   
ATOM   1273  HD1 TRP P  84     -31.025 -80.571 103.216  0.00  0.00      PROA   
ATOM   1274  NE1 TRP P  84     -30.347 -79.693 101.349  0.00  0.00      PROA   
ATOM   1275  HE1 TRP P  84     -31.195 -79.506 100.910  0.00  0.00      PROA   
ATOM   1276  CE2 TRP P  84     -29.123 -79.498 100.788  0.00  0.00      PROA   
ATOM   1277  CD2 TRP P  84     -28.160 -79.986 101.702  0.00  0.00      PROA   
ATOM   1278  CE3 TRP P  84     -26.808 -79.905 101.368  0.00  0.00      PROA   
ATOM   1279  HE3 TRP P  84     -26.036 -80.251 102.035  0.00  0.00      PROA   
ATOM   1280  CZ3 TRP P  84     -26.442 -79.353 100.140  0.00  0.00      PROA   
ATOM   1281  HZ3 TRP P  84     -25.398 -79.298  99.869  0.00  0.00      PROA   
ATOM   1282  CZ2 TRP P  84     -28.763 -78.929  99.574  0.00  0.00      PROA   
ATOM   1283  HZ2 TRP P  84     -29.500 -78.543  98.885  0.00  0.00      PROA   
ATOM   1284  CH2 TRP P  84     -27.405 -78.866  99.260  0.00  0.00      PROA   
ATOM   1285  HH2 TRP P  84     -27.099 -78.432  98.318  0.00  0.00      PROA   
ATOM   1286  C   TRP P  84     -27.945 -83.216 105.351  0.00  0.00      PROA   
ATOM   1287  O   TRP P  84     -26.985 -83.365 106.107  0.00  0.00      PROA   
ATOM   1288  N   LEU P  85     -29.208 -83.648 105.610  0.00  0.00      PROA   
ATOM   1289  HN  LEU P  85     -29.903 -83.430 104.931  0.00  0.00      PROA   
ATOM   1290  CA  LEU P  85     -29.779 -84.347 106.744  0.00  0.00      PROA   
ATOM   1291  HA  LEU P  85     -30.188 -83.578 107.384  0.00  0.00      PROA   
ATOM   1292  CB  LEU P  85     -30.930 -85.292 106.311  0.00  0.00      PROA   
ATOM   1293  HB1 LEU P  85     -31.411 -85.746 107.206  0.00  0.00      PROA   
ATOM   1294  HB2 LEU P  85     -30.498 -86.118 105.700  0.00  0.00      PROA   
ATOM   1295  CG  LEU P  85     -32.054 -84.663 105.451  0.00  0.00      PROA   
ATOM   1296  HG  LEU P  85     -31.605 -84.334 104.486  0.00  0.00      PROA   
ATOM   1297  CD1 LEU P  85     -33.100 -85.746 105.123  0.00  0.00      PROA   
ATOM   1298 HD11 LEU P  85     -33.620 -86.062 106.050  0.00  0.00      PROA   
ATOM   1299 HD12 LEU P  85     -32.603 -86.634 104.677  0.00  0.00      PROA   
ATOM   1300 HD13 LEU P  85     -33.854 -85.363 104.406  0.00  0.00      PROA   
ATOM   1301  CD2 LEU P  85     -32.705 -83.426 106.102  0.00  0.00      PROA   
ATOM   1302 HD21 LEU P  85     -31.977 -82.591 106.173  0.00  0.00      PROA   
ATOM   1303 HD22 LEU P  85     -33.067 -83.672 107.122  0.00  0.00      PROA   
ATOM   1304 HD23 LEU P  85     -33.570 -83.083 105.495  0.00  0.00      PROA   
ATOM   1305  C   LEU P  85     -28.855 -85.194 107.582  0.00  0.00      PROA   
ATOM   1306  O   LEU P  85     -27.893 -85.792 107.103  0.00  0.00      PROA   
ATOM   1307  N   LEU P  86     -29.173 -85.265 108.889  0.00  0.00      PROA   
ATOM   1308  HN  LEU P  86     -29.941 -84.749 109.256  0.00  0.00      PROA   
ATOM   1309  CA  LEU P  86     -28.475 -86.080 109.844  0.00  0.00      PROA   
ATOM   1310  HA  LEU P  86     -27.664 -86.607 109.362  0.00  0.00      PROA   
ATOM   1311  CB  LEU P  86     -27.939 -85.234 111.027  0.00  0.00      PROA   
ATOM   1312  HB1 LEU P  86     -28.781 -84.651 111.460  0.00  0.00      PROA   
ATOM   1313  HB2 LEU P  86     -27.213 -84.502 110.609  0.00  0.00      PROA   
ATOM   1314  CG  LEU P  86     -27.233 -86.005 112.170  0.00  0.00      PROA   
ATOM   1315  HG  LEU P  86     -27.967 -86.709 112.624  0.00  0.00      PROA   
ATOM   1316  CD1 LEU P  86     -26.032 -86.832 111.669  0.00  0.00      PROA   
ATOM   1317 HD11 LEU P  86     -25.273 -86.162 111.213  0.00  0.00      PROA   
ATOM   1318 HD12 LEU P  86     -26.348 -87.577 110.911  0.00  0.00      PROA   
ATOM   1319 HD13 LEU P  86     -25.561 -87.376 112.516  0.00  0.00      PROA   
ATOM   1320  CD2 LEU P  86     -26.795 -85.039 113.288  0.00  0.00      PROA   
ATOM   1321 HD21 LEU P  86     -27.664 -84.463 113.669  0.00  0.00      PROA   
ATOM   1322 HD22 LEU P  86     -26.040 -84.322 112.900  0.00  0.00      PROA   
ATOM   1323 HD23 LEU P  86     -26.347 -85.602 114.134  0.00  0.00      PROA   
ATOM   1324  C   LEU P  86     -29.476 -87.082 110.338  0.00  0.00      PROA   
ATOM   1325  O   LEU P  86     -30.633 -86.753 110.581  0.00  0.00      PROA   
ATOM   1326  N   LEU P  87     -29.025 -88.342 110.495  0.00 97.00      PROA   
ATOM   1327  HN  LEU P  87     -28.072 -88.547 110.292  0.00 97.00      PROA   
ATOM   1328  CA  LEU P  87     -29.775 -89.392 111.137  0.00 97.00      PROA   
ATOM   1329  HA  LEU P  87     -30.818 -89.120 111.212  0.00 97.00      PROA   
ATOM   1330  CB  LEU P  87     -29.669 -90.734 110.376  0.00 97.00      PROA   
ATOM   1331  HB1 LEU P  87     -28.595 -91.003 110.260  0.00 97.00      PROA   
ATOM   1332  HB2 LEU P  87     -30.084 -90.597 109.353  0.00 97.00      PROA   
ATOM   1333  CG  LEU P  87     -30.402 -91.920 111.043  0.00 97.00      PROA   
ATOM   1334  HG  LEU P  87     -30.027 -92.032 112.085  0.00 97.00      PROA   
ATOM   1335  CD1 LEU P  87     -31.924 -91.707 111.113  0.00 97.00      PROA   
ATOM   1336 HD11 LEU P  87     -32.336 -91.550 110.094  0.00 97.00      PROA   
ATOM   1337 HD12 LEU P  87     -32.166 -90.825 111.737  0.00 97.00      PROA   
ATOM   1338 HD13 LEU P  87     -32.413 -92.598 111.559  0.00 97.00      PROA   
ATOM   1339  CD2 LEU P  87     -30.078 -93.229 110.315  0.00 97.00      PROA   
ATOM   1340 HD21 LEU P  87     -28.980 -93.387 110.265  0.00 97.00      PROA   
ATOM   1341 HD22 LEU P  87     -30.484 -93.206 109.282  0.00 97.00      PROA   
ATOM   1342 HD23 LEU P  87     -30.535 -94.076 110.867  0.00 97.00      PROA   
ATOM   1343  C   LEU P  87     -29.218 -89.538 112.533  0.00 97.00      PROA   
ATOM   1344  O   LEU P  87     -28.099 -90.000 112.739  0.00 97.00      PROA   
ATOM   1345  N   GLN P  88     -30.011 -89.140 113.544  0.00 97.00      PROA   
ATOM   1346  HN  GLN P  88     -30.926 -88.776 113.366  0.00 97.00      PROA   
ATOM   1347  CA  GLN P  88     -29.620 -89.173 114.930  0.00 97.00      PROA   
ATOM   1348  HA  GLN P  88     -28.554 -89.006 114.997  0.00 97.00      PROA   
ATOM   1349  CB  GLN P  88     -30.344 -88.065 115.737  0.00 97.00      PROA   
ATOM   1350  HB1 GLN P  88     -29.963 -88.093 116.779  0.00 97.00      PROA   
ATOM   1351  HB2 GLN P  88     -31.435 -88.279 115.754  0.00 97.00      PROA   
ATOM   1352  CG  GLN P  88     -30.119 -86.645 115.169  0.00 97.00      PROA   
ATOM   1353  HG1 GLN P  88     -30.490 -86.581 114.125  0.00 97.00      PROA   
ATOM   1354  HG2 GLN P  88     -29.033 -86.417 115.163  0.00 97.00      PROA   
ATOM   1355  CD  GLN P  88     -30.891 -85.594 115.983  0.00 97.00      PROA   
ATOM   1356  OE1 GLN P  88     -32.123 -85.622 116.053  0.00 97.00      PROA   
ATOM   1357  NE2 GLN P  88     -30.149 -84.612 116.567  0.00 97.00      PROA   
ATOM   1358 HE21 GLN P  88     -30.623 -83.812 116.931  0.00 97.00      PROA   
ATOM   1359 HE22 GLN P  88     -29.155 -84.614 116.473  0.00 97.00      PROA   
ATOM   1360  C   GLN P  88     -29.942 -90.541 115.505  0.00 97.00      PROA   
ATOM   1361  O   GLN P  88     -31.082 -90.991 115.473  0.00 97.00      PROA   
ATOM   1362  N   VAL P  89     -28.916 -91.257 116.018  0.00 97.00      PROA   
ATOM   1363  HN  VAL P  89     -27.993 -90.883 116.010  0.00 97.00      PROA   
ATOM   1364  CA  VAL P  89     -29.036 -92.641 116.442  0.00 97.00      PROA   
ATOM   1365  HA  VAL P  89     -30.062 -92.970 116.346  0.00 97.00      PROA   
ATOM   1366  CB  VAL P  89     -28.158 -93.551 115.584  0.00 97.00      PROA   
ATOM   1367  HB  VAL P  89     -27.099 -93.203 115.629  0.00 97.00      PROA   
ATOM   1368  CG1 VAL P  89     -28.213 -95.016 116.054  0.00 97.00      PROA   
ATOM   1369 HG11 VAL P  89     -29.262 -95.374 116.102  0.00 97.00      PROA   
ATOM   1370 HG12 VAL P  89     -27.734 -95.149 117.044  0.00 97.00      PROA   
ATOM   1371 HG13 VAL P  89     -27.662 -95.644 115.325  0.00 97.00      PROA   
ATOM   1372  CG2 VAL P  89     -28.629 -93.460 114.117  0.00 97.00      PROA   
ATOM   1373 HG21 VAL P  89     -28.408 -92.461 113.689  0.00 97.00      PROA   
ATOM   1374 HG22 VAL P  89     -29.721 -93.643 114.047  0.00 97.00      PROA   
ATOM   1375 HG23 VAL P  89     -28.107 -94.220 113.499  0.00 97.00      PROA   
ATOM   1376  C   VAL P  89     -28.657 -92.759 117.906  0.00 97.00      PROA   
ATOM   1377  O   VAL P  89     -27.685 -92.152 118.352  0.00 97.00      PROA   
ATOM   1378  N   SER P  90     -29.436 -93.558 118.689  0.00 97.00      PROA   
ATOM   1379  HN  SER P  90     -30.262 -93.957 118.296  0.00 97.00      PROA   
ATOM   1380  CA  SER P  90     -29.244 -93.776 120.122  0.00 97.00      PROA   
ATOM   1381  HA  SER P  90     -29.373 -92.819 120.610  0.00 97.00      PROA   
ATOM   1382  CB  SER P  90     -30.279 -94.766 120.720  0.00 97.00      PROA   
ATOM   1383  HB1 SER P  90     -30.096 -94.903 121.809  0.00 97.00      PROA   
ATOM   1384  HB2 SER P  90     -30.207 -95.760 120.234  0.00 97.00      PROA   
ATOM   1385  OG  SER P  90     -31.604 -94.267 120.601  0.00 97.00      PROA   
ATOM   1386  HG1 SER P  90     -31.764 -94.066 119.671  0.00 97.00      PROA   
ATOM   1387  C   SER P  90     -27.878 -94.309 120.530  0.00 97.00      PROA   
ATOM   1388  O   SER P  90     -27.285 -93.807 121.483  0.00 97.00      PROA   
ATOM   1389  N   SER P  91     -27.336 -95.327 119.820  0.00 97.00      PROA   
ATOM   1390  HN  SER P  91     -27.821 -95.740 119.056  0.00 97.00      PROA   
ATOM   1391  CA  SER P  91     -25.992 -95.815 120.080  0.00 97.00      PROA   
ATOM   1392  HA  SER P  91     -25.351 -94.943 120.076  0.00 97.00      PROA   
ATOM   1393  CB  SER P  91     -25.801 -96.543 121.441  0.00 97.00      PROA   
ATOM   1394  HB1 SER P  91     -25.053 -97.361 121.400  0.00 97.00      PROA   
ATOM   1395  HB2 SER P  91     -26.764 -96.987 121.773  0.00 97.00      PROA   
ATOM   1396  OG  SER P  91     -25.344 -95.613 122.418  0.00 97.00      PROA   
ATOM   1397  HG1 SER P  91     -26.019 -94.928 122.469  0.00 97.00      PROA   
ATOM   1398  C   SER P  91     -25.485 -96.652 118.936  0.00 97.00      PROA   
ATOM   1399  O   SER P  91     -26.243 -97.092 118.077  0.00 97.00      PROA   
ATOM   1400  N   ARG P  92     -24.146 -96.858 118.885  0.00 97.00      PROA   
ATOM   1401  HN  ARG P  92     -23.554 -96.488 119.598  0.00 97.00      PROA   
ATOM   1402  CA  ARG P  92     -23.475 -97.523 117.781  0.00 97.00      PROA   
ATOM   1403  HA  ARG P  92     -23.971 -97.251 116.857  0.00 97.00      PROA   
ATOM   1404  CB  ARG P  92     -21.984 -97.085 117.713  0.00 97.00      PROA   
ATOM   1405  HB1 ARG P  92     -21.586 -97.368 116.714  0.00 97.00      PROA   
ATOM   1406  HB2 ARG P  92     -21.390 -97.629 118.482  0.00 97.00      PROA   
ATOM   1407  CG  ARG P  92     -21.755 -95.574 117.954  0.00 97.00      PROA   
ATOM   1408  HG1 ARG P  92     -21.965 -95.344 119.022  0.00 97.00      PROA   
ATOM   1409  HG2 ARG P  92     -22.476 -94.982 117.347  0.00 97.00      PROA   
ATOM   1410  CD  ARG P  92     -20.317 -95.099 117.675  0.00 97.00      PROA   
ATOM   1411  HD1 ARG P  92     -19.575 -95.854 118.006  0.00 97.00      PROA   
ATOM   1412  HD2 ARG P  92     -20.102 -94.144 118.206  0.00 97.00      PROA   
ATOM   1413  NE  ARG P  92     -20.167 -94.903 116.198  0.00 97.00      PROA   
ATOM   1414  HE  ARG P  92     -19.976 -95.683 115.609  0.00 97.00      PROA   
ATOM   1415  CZ  ARG P  92     -20.579 -93.787 115.570  0.00 97.00      PROA   
ATOM   1416  NH1 ARG P  92     -20.901 -92.645 116.197  0.00 97.00      PROA   
ATOM   1417 HH11 ARG P  92     -20.438 -92.428 117.052  0.00 97.00      PROA   
ATOM   1418 HH12 ARG P  92     -21.169 -91.900 115.589  0.00 97.00      PROA   
ATOM   1419  NH2 ARG P  92     -20.603 -93.739 114.225  0.00 97.00      PROA   
ATOM   1420 HH21 ARG P  92     -20.149 -94.454 113.707  0.00 97.00      PROA   
ATOM   1421 HH22 ARG P  92     -20.666 -92.827 113.825  0.00 97.00      PROA   
ATOM   1422  C   ARG P  92     -23.540 -99.040 117.934  0.00 97.00      PROA   
ATOM   1423  O   ARG P  92     -23.377 -99.786 116.969  0.00 97.00      PROA   
ATOM   1424  N   VAL P  93     -23.810 -99.528 119.164  0.00 97.00      PROA   
ATOM   1425  HN  VAL P  93     -23.987 -98.913 119.925  0.00 97.00      PROA   
ATOM   1426  CA  VAL P  93     -23.916-100.931 119.488  0.00 97.00      PROA   
ATOM   1427  HA  VAL P  93     -24.269-101.462 118.617  0.00 97.00      PROA   
ATOM   1428  CB  VAL P  93     -22.633-101.590 120.022  0.00 97.00      PROA   
ATOM   1429  HB  VAL P  93     -22.872-102.627 120.359  0.00 97.00      PROA   
ATOM   1430  CG1 VAL P  93     -21.585-101.703 118.894  0.00 97.00      PROA   
ATOM   1431 HG11 VAL P  93     -21.259-100.694 118.566  0.00 97.00      PROA   
ATOM   1432 HG12 VAL P  93     -22.002-102.236 118.017  0.00 97.00      PROA   
ATOM   1433 HG13 VAL P  93     -20.689-102.252 119.255  0.00 97.00      PROA   
ATOM   1434  CG2 VAL P  93     -22.047-100.819 121.227  0.00 97.00      PROA   
ATOM   1435 HG21 VAL P  93     -22.758-100.793 122.077  0.00 97.00      PROA   
ATOM   1436 HG22 VAL P  93     -21.792 -99.776 120.943  0.00 97.00      PROA   
ATOM   1437 HG23 VAL P  93     -21.117-101.316 121.578  0.00 97.00      PROA   
ATOM   1438  C   VAL P  93     -25.001-101.018 120.528  0.00 97.00      PROA   
ATOM   1439  O   VAL P  93     -25.144-100.124 121.360  0.00 97.00      PROA   
ATOM   1440  N   LEU P  94     -25.808-102.102 120.464  0.00 97.00      PROA   
ATOM   1441  HN  LEU P  94     -25.698-102.781 119.745  0.00 97.00      PROA   
ATOM   1442  CA  LEU P  94     -26.846-102.422 121.414  0.00 97.00      PROA   
ATOM   1443  HA  LEU P  94     -26.563-102.067 122.398  0.00 97.00      PROA   
ATOM   1444  CB  LEU P  94     -28.268-101.904 121.050  0.00 97.00      PROA   
ATOM   1445  HB1 LEU P  94     -28.945-102.201 121.884  0.00 97.00      PROA   
ATOM   1446  HB2 LEU P  94     -28.642-102.391 120.124  0.00 97.00      PROA   
ATOM   1447  CG  LEU P  94     -28.425-100.370 120.891  0.00 97.00      PROA   
ATOM   1448  HG  LEU P  94     -27.703 -99.877 121.583  0.00 97.00      PROA   
ATOM   1449  CD1 LEU P  94     -28.158 -99.872 119.457  0.00 97.00      PROA   
ATOM   1450 HD11 LEU P  94     -28.914-100.295 118.761  0.00 97.00      PROA   
ATOM   1451 HD12 LEU P  94     -27.151-100.163 119.102  0.00 97.00      PROA   
ATOM   1452 HD13 LEU P  94     -28.227 -98.764 119.424  0.00 97.00      PROA   
ATOM   1453  CD2 LEU P  94     -29.834 -99.938 121.341  0.00 97.00      PROA   
ATOM   1454 HD21 LEU P  94     -29.986-100.193 122.411  0.00 97.00      PROA   
ATOM   1455 HD22 LEU P  94     -30.606-100.469 120.746  0.00 97.00      PROA   
ATOM   1456 HD23 LEU P  94     -29.970 -98.844 121.217  0.00 97.00      PROA   
ATOM   1457  C   LEU P  94     -26.893-103.933 121.439  0.00 97.00      PROA   
ATOM   1458  O   LEU P  94     -26.329-104.599 120.577  0.00 97.00      PROA   
ATOM   1459  N   THR P  95     -27.571-104.507 122.453  0.00 97.00      PROA   
ATOM   1460  HN  THR P  95     -27.908-103.951 123.214  0.00 97.00      PROA   
ATOM   1461  CA  THR P  95     -27.873-105.919 122.578  0.00 97.00      PROA   
ATOM   1462  HA  THR P  95     -27.217-106.482 121.931  0.00 97.00      PROA   
ATOM   1463  CB  THR P  95     -27.730-106.445 123.994  0.00 97.00      PROA   
ATOM   1464  HB  THR P  95     -28.667-106.362 124.595  0.00 97.00      PROA   
ATOM   1465  OG1 THR P  95     -26.741-105.732 124.713  0.00 97.00      PROA   
ATOM   1466  HG1 THR P  95     -27.148-104.882 124.911  0.00 97.00      PROA   
ATOM   1467  CG2 THR P  95     -27.273-107.889 123.912  0.00 97.00      PROA   
ATOM   1468 HG21 THR P  95     -26.269-108.001 123.470  0.00 97.00      PROA   
ATOM   1469 HG22 THR P  95     -28.003-108.563 123.435  0.00 97.00      PROA   
ATOM   1470 HG23 THR P  95     -27.169-108.202 124.911  0.00 97.00      PROA   
ATOM   1471  C   THR P  95     -29.309-106.105 122.133  0.00 97.00      PROA   
ATOM   1472  O   THR P  95     -30.075-105.153 122.046  0.00 97.00      PROA   
ATOM   1473  N   GLU P  96     -29.727-107.352 121.825  0.00 97.00      PROA   
ATOM   1474  HN  GLU P  96     -29.075-108.109 121.791  0.00 97.00      PROA   
ATOM   1475  CA  GLU P  96     -31.106-107.692 121.538  0.00 97.00      PROA   
ATOM   1476  HA  GLU P  96     -31.409-107.049 120.725  0.00 97.00      PROA   
ATOM   1477  CB  GLU P  96     -31.259-109.172 121.085  0.00 97.00      PROA   
ATOM   1478  HB1 GLU P  96     -30.546-109.358 120.249  0.00 97.00      PROA   
ATOM   1479  HB2 GLU P  96     -32.286-109.313 120.683  0.00 97.00      PROA   
ATOM   1480  CG  GLU P  96     -30.995-110.189 122.218  0.00 97.00      PROA   
ATOM   1481  HG1 GLU P  96     -31.598-109.935 123.112  0.00 97.00      PROA   
ATOM   1482  HG2 GLU P  96     -29.925-110.143 122.509  0.00 97.00      PROA   
ATOM   1483  CD  GLU P  96     -31.340-111.636 121.865  0.00 97.00      PROA   
ATOM   1484  OE1 GLU P  96     -32.181-111.878 120.962  0.00 97.00      PROA   
ATOM   1485  OE2 GLU P  96     -30.762-112.535 122.535  0.00 97.00      PROA   
ATOM   1486  C   GLU P  96     -32.026-107.406 122.724  0.00 97.00      PROA   
ATOM   1487  O   GLU P  96     -31.634-107.492 123.887  0.00 97.00      PROA   
ATOM   1488  N   GLY P  97     -33.289-107.020 122.446  0.00 97.00      PROA   
ATOM   1489  HN  GLY P  97     -33.577-106.940 121.491  0.00 97.00      PROA   
ATOM   1490  CA  GLY P  97     -34.281-106.714 123.463  0.00 97.00      PROA   
ATOM   1491  HA1 GLY P  97     -34.077-107.291 124.354  0.00 97.00      PROA   
ATOM   1492  HA2 GLY P  97     -35.249-106.943 123.046  0.00 97.00      PROA   
ATOM   1493  C   GLY P  97     -34.293-105.262 123.853  0.00 97.00      PROA   
ATOM   1494  O   GLY P  97     -35.326-104.750 124.277  0.00 97.00      PROA   
ATOM   1495  N   GLU P  98     -33.142-104.563 123.730  0.00 97.00      PROA   
ATOM   1496  HN  GLU P  98     -32.302-105.029 123.461  0.00 97.00      PROA   
ATOM   1497  CA  GLU P  98     -32.994-103.149 124.007  0.00 97.00      PROA   
ATOM   1498  HA  GLU P  98     -33.278-103.021 125.038  0.00 97.00      PROA   
ATOM   1499  CB  GLU P  98     -31.512-102.703 123.899  0.00 97.00      PROA   
ATOM   1500  HB1 GLU P  98     -31.457-101.595 123.990  0.00 97.00      PROA   
ATOM   1501  HB2 GLU P  98     -31.117-102.979 122.898  0.00 97.00      PROA   
ATOM   1502  CG  GLU P  98     -30.617-103.309 125.003  0.00 97.00      PROA   
ATOM   1503  HG1 GLU P  98     -30.582-104.417 124.914  0.00 97.00      PROA   
ATOM   1504  HG2 GLU P  98     -31.023-103.049 126.003  0.00 97.00      PROA   
ATOM   1505  CD  GLU P  98     -29.196-102.755 124.930  0.00 97.00      PROA   
ATOM   1506  OE1 GLU P  98     -28.250-103.573 124.948  0.00 97.00      PROA   
ATOM   1507  OE2 GLU P  98     -29.026-101.510 124.882  0.00 97.00      PROA   
ATOM   1508  C   GLU P  98     -33.851-102.244 123.119  0.00 97.00      PROA   
ATOM   1509  O   GLU P  98     -33.939-102.487 121.921  0.00 97.00      PROA   
ATOM   1510  N   PRO P  99     -34.491-101.188 123.613  0.00 97.00      PROA   
ATOM   1511  CD  PRO P  99     -34.850-101.032 125.023  0.00 97.00      PROA   
ATOM   1512  HD1 PRO P  99     -33.971-100.615 125.560  0.00 97.00      PROA   
ATOM   1513  HD2 PRO P  99     -35.162-101.998 125.479  0.00 97.00      PROA   
ATOM   1514  CA  PRO P  99     -35.020-100.099 122.798  0.00 97.00      PROA   
ATOM   1515  HA  PRO P  99     -35.770-100.529 122.153  0.00 97.00      PROA   
ATOM   1516  CB  PRO P  99     -35.631 -99.129 123.823  0.00 97.00      PROA   
ATOM   1517  HB1 PRO P  99     -36.505 -98.586 123.412  0.00 97.00      PROA   
ATOM   1518  HB2 PRO P  99     -34.873 -98.396 124.178  0.00 97.00      PROA   
ATOM   1519  CG  PRO P  99     -36.007-100.035 125.001  0.00 97.00      PROA   
ATOM   1520  HG1 PRO P  99     -36.116 -99.486 125.956  0.00 97.00      PROA   
ATOM   1521  HG2 PRO P  99     -36.951-100.577 124.768  0.00 97.00      PROA   
ATOM   1522  C   PRO P  99     -33.989 -99.401 121.919  0.00 97.00      PROA   
ATOM   1523  O   PRO P  99     -32.915 -99.064 122.411  0.00 97.00      PROA   
ATOM   1524  N   LEU P 100     -34.302 -99.140 120.631  0.00 97.00      PROA   
ATOM   1525  HN  LEU P 100     -35.168 -99.463 120.252  0.00 97.00      PROA   
ATOM   1526  CA  LEU P 100     -33.436 -98.359 119.766  0.00 97.00      PROA   
ATOM   1527  HA  LEU P 100     -32.657 -97.891 120.352  0.00 97.00      PROA   
ATOM   1528  CB  LEU P 100     -32.755 -99.246 118.689  0.00 97.00      PROA   
ATOM   1529  HB1 LEU P 100     -33.524 -99.896 118.222  0.00 97.00      PROA   
ATOM   1530  HB2 LEU P 100     -32.046 -99.920 119.217  0.00 97.00      PROA   
ATOM   1531  CG  LEU P 100     -31.986 -98.526 117.552  0.00 97.00      PROA   
ATOM   1532  HG  LEU P 100     -32.717 -97.944 116.944  0.00 97.00      PROA   
ATOM   1533  CD1 LEU P 100     -30.923 -97.544 118.073  0.00 97.00      PROA   
ATOM   1534 HD11 LEU P 100     -30.238 -98.063 118.774  0.00 97.00      PROA   
ATOM   1535 HD12 LEU P 100     -31.399 -96.695 118.602  0.00 97.00      PROA   
ATOM   1536 HD13 LEU P 100     -30.326 -97.141 117.229  0.00 97.00      PROA   
ATOM   1537  CD2 LEU P 100     -31.330 -99.557 116.614  0.00 97.00      PROA   
ATOM   1538 HD21 LEU P 100     -32.086-100.272 116.230  0.00 97.00      PROA   
ATOM   1539 HD22 LEU P 100     -30.550-100.127 117.162  0.00 97.00      PROA   
ATOM   1540 HD23 LEU P 100     -30.852 -99.046 115.752  0.00 97.00      PROA   
ATOM   1541  C   LEU P 100     -34.233 -97.241 119.139  0.00 97.00      PROA   
ATOM   1542  O   LEU P 100     -35.123 -97.477 118.332  0.00 97.00      PROA   
ATOM   1543  N   ALA P 101     -33.913 -95.971 119.481  0.00 97.00      PROA   
ATOM   1544  HN  ALA P 101     -33.212 -95.778 120.165  0.00 97.00      PROA   
ATOM   1545  CA  ALA P 101     -34.589 -94.811 118.940  0.00 97.00      PROA   
ATOM   1546  HA  ALA P 101     -35.512 -95.117 118.469  0.00 97.00      PROA   
ATOM   1547  CB  ALA P 101     -34.966 -93.814 120.052  0.00 97.00      PROA   
ATOM   1548  HB1 ALA P 101     -34.066 -93.435 120.578  0.00 97.00      PROA   
ATOM   1549  HB2 ALA P 101     -35.609 -94.325 120.803  0.00 97.00      PROA   
ATOM   1550  HB3 ALA P 101     -35.534 -92.954 119.643  0.00 97.00      PROA   
ATOM   1551  C   ALA P 101     -33.741 -94.135 117.874  0.00 97.00      PROA   
ATOM   1552  O   ALA P 101     -32.541 -93.921 118.027  0.00 97.00      PROA   
ATOM   1553  N   LEU P 102     -34.382 -93.811 116.730  0.00 97.00      PROA   
ATOM   1554  HN  LEU P 102     -35.334 -94.083 116.604  0.00 97.00      PROA   
ATOM   1555  CA  LEU P 102     -33.781 -93.186 115.573  0.00 97.00      PROA   
ATOM   1556  HA  LEU P 102     -32.750 -92.934 115.780  0.00 97.00      PROA   
ATOM   1557  CB  LEU P 102     -33.884 -94.098 114.320  0.00 97.00      PROA   
ATOM   1558  HB1 LEU P 102     -33.320 -93.642 113.478  0.00 97.00      PROA   
ATOM   1559  HB2 LEU P 102     -34.953 -94.172 114.017  0.00 97.00      PROA   
ATOM   1560  CG  LEU P 102     -33.392 -95.553 114.509  0.00 97.00      PROA   
ATOM   1561  HG  LEU P 102     -33.938 -96.013 115.367  0.00 97.00      PROA   
ATOM   1562  CD1 LEU P 102     -33.727 -96.393 113.266  0.00 97.00      PROA   
ATOM   1563 HD11 LEU P 102     -33.177 -95.999 112.385  0.00 97.00      PROA   
ATOM   1564 HD12 LEU P 102     -34.816 -96.359 113.051  0.00 97.00      PROA   
ATOM   1565 HD13 LEU P 102     -33.428 -97.449 113.433  0.00 97.00      PROA   
ATOM   1566  CD2 LEU P 102     -31.885 -95.622 114.801  0.00 97.00      PROA   
ATOM   1567 HD21 LEU P 102     -31.635 -95.037 115.709  0.00 97.00      PROA   
ATOM   1568 HD22 LEU P 102     -31.316 -95.212 113.941  0.00 97.00      PROA   
ATOM   1569 HD23 LEU P 102     -31.571 -96.676 114.959  0.00 97.00      PROA   
ATOM   1570  C   LEU P 102     -34.544 -91.916 115.261  0.00 97.00      PROA   
ATOM   1571  O   LEU P 102     -35.770 -91.903 115.289  0.00 97.00      PROA   
ATOM   1572  N   ARG P 103     -33.847 -90.802 114.938  0.00 97.00      PROA   
ATOM   1573  HN  ARG P 103     -32.852 -90.772 115.027  0.00 97.00      PROA   
ATOM   1574  CA  ARG P 103     -34.513 -89.627 114.415  0.00 97.00      PROA   
ATOM   1575  HA  ARG P 103     -35.503 -89.898 114.084  0.00 97.00      PROA   
ATOM   1576  CB  ARG P 103     -34.689 -88.502 115.470  0.00 97.00      PROA   
ATOM   1577  HB1 ARG P 103     -33.694 -88.172 115.840  0.00 97.00      PROA   
ATOM   1578  HB2 ARG P 103     -35.250 -88.916 116.337  0.00 97.00      PROA   
ATOM   1579  CG  ARG P 103     -35.447 -87.296 114.897  0.00 97.00      PROA   
ATOM   1580  HG1 ARG P 103     -36.452 -87.637 114.556  0.00 97.00      PROA   
ATOM   1581  HG2 ARG P 103     -34.885 -86.923 114.013  0.00 97.00      PROA   
ATOM   1582  CD  ARG P 103     -35.597 -86.086 115.811  0.00 97.00      PROA   
ATOM   1583  HD1 ARG P 103     -34.596 -85.695 116.094  0.00 97.00      PROA   
ATOM   1584  HD2 ARG P 103     -36.189 -86.307 116.723  0.00 97.00      PROA   
ATOM   1585  NE  ARG P 103     -36.346 -85.100 114.969  0.00 97.00      PROA   
ATOM   1586  HE  ARG P 103     -36.961 -85.434 114.258  0.00 97.00      PROA   
ATOM   1587  CZ  ARG P 103     -36.054 -83.797 114.882  0.00 97.00      PROA   
ATOM   1588  NH1 ARG P 103     -35.111 -83.174 115.593  0.00 97.00      PROA   
ATOM   1589 HH11 ARG P 103     -34.427 -83.689 116.093  0.00 97.00      PROA   
ATOM   1590 HH12 ARG P 103     -35.003 -82.201 115.372  0.00 97.00      PROA   
ATOM   1591  NH2 ARG P 103     -36.705 -83.042 113.982  0.00 97.00      PROA   
ATOM   1592 HH21 ARG P 103     -37.378 -83.466 113.378  0.00 97.00      PROA   
ATOM   1593 HH22 ARG P 103     -36.351 -82.119 113.841  0.00 97.00      PROA   
ATOM   1594  C   ARG P 103     -33.811 -89.064 113.195  0.00 97.00      PROA   
ATOM   1595  O   ARG P 103     -32.697 -88.566 113.265  0.00 97.00      PROA   
ATOM   1596  N   CYS P 104     -34.497 -89.052 112.031  0.00 97.00      PROA   
ATOM   1597  HN  CYS P 104     -35.361 -89.550 111.959  0.00 97.00      PROA   
ATOM   1598  CA  CYS P 104     -34.143 -88.230 110.887  0.00 97.00      PROA   
ATOM   1599  HA  CYS P 104     -33.090 -88.379 110.691  0.00 97.00      PROA   
ATOM   1600  CB  CYS P 104     -34.968 -88.641 109.642  0.00 97.00      PROA   
ATOM   1601  HB1 CYS P 104     -36.012 -88.271 109.734  0.00 97.00      PROA   
ATOM   1602  HB2 CYS P 104     -35.029 -89.753 109.634  0.00 97.00      PROA   
ATOM   1603  SG  CYS P 104     -34.230 -88.108 108.070  0.00 97.00      PROA   
ATOM   1604  C   CYS P 104     -34.377 -86.757 111.200  0.00 97.00      PROA   
ATOM   1605  O   CYS P 104     -35.426 -86.391 111.717  0.00 97.00      PROA   
ATOM   1606  N   HSD P 105     -33.391 -85.876 110.925  0.00 97.00      PROA   
ATOM   1607  HN  HSD P 105     -32.539 -86.177 110.502  0.00 97.00      PROA   
ATOM   1608  CA  HSD P 105     -33.370 -84.534 111.471  0.00 97.00      PROA   
ATOM   1609  HA  HSD P 105     -34.380 -84.168 111.605  0.00 97.00      PROA   
ATOM   1610  CB  HSD P 105     -32.671 -84.573 112.854  0.00 97.00      PROA   
ATOM   1611  HB1 HSD P 105     -31.915 -85.388 112.797  0.00 97.00      PROA   
ATOM   1612  HB2 HSD P 105     -33.410 -84.880 113.626  0.00 97.00      PROA   
ATOM   1613  ND1 HSD P 105     -32.485 -82.210 113.818  0.00 97.00      PROA   
ATOM   1614  HD1 HSD P 105     -33.399 -81.861 113.591  0.00 97.00      PROA   
ATOM   1615  CG  HSD P 105     -31.916 -83.374 113.348  0.00 97.00      PROA   
ATOM   1616  CE1 HSD P 105     -31.508 -81.528 114.463  0.00 97.00      PROA   
ATOM   1617  HE1 HSD P 105     -31.679 -80.565 114.944  0.00 97.00      PROA   
ATOM   1618  NE2 HSD P 105     -30.354 -82.164 114.432  0.00 97.00      PROA   
ATOM   1619  CD2 HSD P 105     -30.612 -83.322 113.724  0.00 97.00      PROA   
ATOM   1620  HD2 HSD P 105     -29.832 -84.058 113.581  0.00 97.00      PROA   
ATOM   1621  C   HSD P 105     -32.710 -83.602 110.484  0.00 97.00      PROA   
ATOM   1622  O   HSD P 105     -31.862 -84.014 109.698  0.00 97.00      PROA   
ATOM   1623  N   ALA P 106     -33.133 -82.317 110.461  0.00 97.00      PROA   
ATOM   1624  HN  ALA P 106     -33.743 -81.946 111.164  0.00 97.00      PROA   
ATOM   1625  CA  ALA P 106     -32.872 -81.417 109.361  0.00 97.00      PROA   
ATOM   1626  HA  ALA P 106     -32.308 -81.921 108.592  0.00 97.00      PROA   
ATOM   1627  CB  ALA P 106     -34.209 -80.922 108.774  0.00 97.00      PROA   
ATOM   1628  HB1 ALA P 106     -34.839 -80.485 109.578  0.00 97.00      PROA   
ATOM   1629  HB2 ALA P 106     -34.770 -81.783 108.348  0.00 97.00      PROA   
ATOM   1630  HB3 ALA P 106     -34.059 -80.171 107.973  0.00 97.00      PROA   
ATOM   1631  C   ALA P 106     -32.038 -80.252 109.824  0.00 97.00      PROA   
ATOM   1632  O   ALA P 106     -32.075 -79.868 110.990  0.00 97.00      PROA   
ATOM   1633  N   TRP P 107     -31.206 -79.680 108.917  0.00 97.00      PROA   
ATOM   1634  HN  TRP P 107     -31.113 -80.065 108.000  0.00 97.00      PROA   
ATOM   1635  CA  TRP P 107     -30.336 -78.567 109.254  0.00 97.00      PROA   
ATOM   1636  HA  TRP P 107     -29.782 -78.915 110.114  0.00 97.00      PROA   
ATOM   1637  CB  TRP P 107     -29.236 -78.280 108.184  0.00 97.00      PROA   
ATOM   1638  HB1 TRP P 107     -29.738 -78.193 107.194  0.00 97.00      PROA   
ATOM   1639  HB2 TRP P 107     -28.567 -79.166 108.142  0.00 97.00      PROA   
ATOM   1640  CG  TRP P 107     -28.405 -77.054 108.426  0.00 97.00      PROA   
ATOM   1641  CD1 TRP P 107     -28.287 -75.976 107.590  0.00 97.00      PROA   
ATOM   1642  HD1 TRP P 107     -28.608 -75.970 106.557  0.00 97.00      PROA   
ATOM   1643  NE1 TRP P 107     -27.732 -74.923 108.274  0.00 97.00      PROA   
ATOM   1644  HE1 TRP P 107     -27.426 -74.078 107.894  0.00 97.00      PROA   
ATOM   1645  CE2 TRP P 107     -27.486 -75.293 109.563  0.00 97.00      PROA   
ATOM   1646  CD2 TRP P 107     -27.849 -76.651 109.692  0.00 97.00      PROA   
ATOM   1647  CE3 TRP P 107     -27.661 -77.297 110.915  0.00 97.00      PROA   
ATOM   1648  HE3 TRP P 107     -27.885 -78.346 111.041  0.00 97.00      PROA   
ATOM   1649  CZ3 TRP P 107     -27.211 -76.552 112.008  0.00 97.00      PROA   
ATOM   1650  HZ3 TRP P 107     -27.094 -77.026 112.973  0.00 97.00      PROA   
ATOM   1651  CZ2 TRP P 107     -27.037 -74.551 110.649  0.00 97.00      PROA   
ATOM   1652  HZ2 TRP P 107     -26.812 -73.499 110.563  0.00 97.00      PROA   
ATOM   1653  CH2 TRP P 107     -26.925 -75.197 111.880  0.00 97.00      PROA   
ATOM   1654  HH2 TRP P 107     -26.606 -74.642 112.753  0.00 97.00      PROA   
ATOM   1655  C   TRP P 107     -31.074 -77.317 109.740  0.00 97.00      PROA   
ATOM   1656  O   TRP P 107     -31.757 -76.612 108.995  0.00 97.00      PROA   
ATOM   1657  N   LYS P 108     -30.927 -77.066 111.065  0.00 97.00      PROA   
ATOM   1658  HN  LYS P 108     -30.309 -77.652 111.582  0.00 97.00      PROA   
ATOM   1659  CA  LYS P 108     -31.583 -76.048 111.856  0.00 97.00      PROA   
ATOM   1660  HA  LYS P 108     -31.259 -76.239 112.866  0.00 97.00      PROA   
ATOM   1661  CB  LYS P 108     -31.113 -74.628 111.427  0.00 97.00      PROA   
ATOM   1662  HB1 LYS P 108     -31.590 -74.349 110.466  0.00 97.00      PROA   
ATOM   1663  HB2 LYS P 108     -30.016 -74.706 111.231  0.00 97.00      PROA   
ATOM   1664  CG  LYS P 108     -31.297 -73.509 112.473  0.00 97.00      PROA   
ATOM   1665  HG1 LYS P 108     -32.383 -73.332 112.627  0.00 97.00      PROA   
ATOM   1666  HG2 LYS P 108     -30.858 -72.574 112.057  0.00 97.00      PROA   
ATOM   1667  CD  LYS P 108     -30.638 -73.854 113.828  0.00 97.00      PROA   
ATOM   1668  HD1 LYS P 108     -29.632 -74.296 113.641  0.00 97.00      PROA   
ATOM   1669  HD2 LYS P 108     -31.262 -74.643 114.305  0.00 97.00      PROA   
ATOM   1670  CE  LYS P 108     -30.505 -72.715 114.856  0.00 97.00      PROA   
ATOM   1671  HE1 LYS P 108     -30.225 -73.139 115.848  0.00 97.00      PROA   
ATOM   1672  HE2 LYS P 108     -31.455 -72.157 114.978  0.00 97.00      PROA   
ATOM   1673  NZ  LYS P 108     -29.427 -71.764 114.488  0.00 97.00      PROA   
ATOM   1674  HZ1 LYS P 108     -28.579 -72.286 114.196  0.00 97.00      PROA   
ATOM   1675  HZ2 LYS P 108     -29.120 -71.243 115.329  0.00 97.00      PROA   
ATOM   1676  HZ3 LYS P 108     -29.725 -71.100 113.744  0.00 97.00      PROA   
ATOM   1677  C   LYS P 108     -33.094 -76.265 111.837  0.00 97.00      PROA   
ATOM   1678  O   LYS P 108     -33.874 -75.329 111.695  0.00 97.00      PROA   
ATOM   1679  N   ASP P 109     -33.497 -77.552 112.008  0.00 97.00      PROA   
ATOM   1680  HN  ASP P 109     -32.786 -78.229 112.183  0.00 97.00      PROA   
ATOM   1681  CA  ASP P 109     -34.794 -78.196 111.842  0.00 97.00      PROA   
ATOM   1682  HA  ASP P 109     -34.533 -79.020 111.200  0.00 97.00      PROA   
ATOM   1683  CB  ASP P 109     -35.335 -78.780 113.175  0.00 97.00      PROA   
ATOM   1684  HB1 ASP P 109     -36.432 -78.656 113.288  0.00 97.00      PROA   
ATOM   1685  HB2 ASP P 109     -34.847 -78.244 114.021  0.00 97.00      PROA   
ATOM   1686  CG  ASP P 109     -35.047 -80.267 113.349  0.00 97.00      PROA   
ATOM   1687  OD1 ASP P 109     -34.781 -80.999 112.364  0.00 97.00      PROA   
ATOM   1688  OD2 ASP P 109     -35.211 -80.706 114.511  0.00 97.00      PROA   
ATOM   1689  C   ASP P 109     -35.908 -77.510 111.069  0.00 97.00      PROA   
ATOM   1690  O   ASP P 109     -36.558 -76.577 111.537  0.00 97.00      PROA   
ATOM   1691  N   LYS P 110     -36.163 -78.026 109.844  0.00 97.00      PROA   
ATOM   1692  HN  LYS P 110     -35.677 -78.843 109.546  0.00 97.00      PROA   
ATOM   1693  CA  LYS P 110     -37.178 -77.550 108.933  0.00 97.00      PROA   
ATOM   1694  HA  LYS P 110     -37.789 -76.806 109.425  0.00 97.00      PROA   
ATOM   1695  CB  LYS P 110     -36.564 -76.986 107.620  0.00 97.00      PROA   
ATOM   1696  HB1 LYS P 110     -37.371 -76.539 107.000  0.00 97.00      PROA   
ATOM   1697  HB2 LYS P 110     -36.111 -77.820 107.038  0.00 97.00      PROA   
ATOM   1698  CG  LYS P 110     -35.454 -75.932 107.840  0.00 97.00      PROA   
ATOM   1699  HG1 LYS P 110     -35.100 -75.583 106.844  0.00 97.00      PROA   
ATOM   1700  HG2 LYS P 110     -34.587 -76.422 108.338  0.00 97.00      PROA   
ATOM   1701  CD  LYS P 110     -35.900 -74.727 108.693  0.00 97.00      PROA   
ATOM   1702  HD1 LYS P 110     -36.337 -75.103 109.639  0.00 97.00      PROA   
ATOM   1703  HD2 LYS P 110     -36.708 -74.169 108.174  0.00 97.00      PROA   
ATOM   1704  CE  LYS P 110     -34.765 -73.779 109.106  0.00 97.00      PROA   
ATOM   1705  HE1 LYS P 110     -33.950 -74.337 109.606  0.00 97.00      PROA   
ATOM   1706  HE2 LYS P 110     -35.144 -72.989 109.790  0.00 97.00      PROA   
ATOM   1707  NZ  LYS P 110     -34.160 -73.133 107.928  0.00 97.00      PROA   
ATOM   1708  HZ1 LYS P 110     -34.908 -72.724 107.334  0.00 97.00      PROA   
ATOM   1709  HZ2 LYS P 110     -33.643 -73.863 107.397  0.00 97.00      PROA   
ATOM   1710  HZ3 LYS P 110     -33.499 -72.391 108.235  0.00 97.00      PROA   
ATOM   1711  C   LYS P 110     -38.041 -78.756 108.638  0.00 97.00      PROA   
ATOM   1712  O   LYS P 110     -37.524 -79.864 108.522  0.00 97.00      PROA   
ATOM   1713  N   LEU P 111     -39.384 -78.575 108.556  0.00 97.00      PROA   
ATOM   1714  HN  LEU P 111     -39.782 -77.666 108.664  0.00 97.00      PROA   
ATOM   1715  CA  LEU P 111     -40.367 -79.645 108.518  0.00 97.00      PROA   
ATOM   1716  HA  LEU P 111     -40.102 -80.359 109.286  0.00 97.00      PROA   
ATOM   1717  CB  LEU P 111     -41.803 -79.111 108.810  0.00 97.00      PROA   
ATOM   1718  HB1 LEU P 111     -42.535 -79.939 108.667  0.00 97.00      PROA   
ATOM   1719  HB2 LEU P 111     -42.050 -78.314 108.075  0.00 97.00      PROA   
ATOM   1720  CG  LEU P 111     -42.078 -78.564 110.240  0.00 97.00      PROA   
ATOM   1721  HG  LEU P 111     -43.182 -78.392 110.287  0.00 97.00      PROA   
ATOM   1722  CD1 LEU P 111     -41.738 -79.591 111.335  0.00 97.00      PROA   
ATOM   1723 HD11 LEU P 111     -40.643 -79.769 111.372  0.00 97.00      PROA   
ATOM   1724 HD12 LEU P 111     -42.252 -80.555 111.138  0.00 97.00      PROA   
ATOM   1725 HD13 LEU P 111     -42.062 -79.211 112.327  0.00 97.00      PROA   
ATOM   1726  CD2 LEU P 111     -41.425 -77.202 110.546  0.00 97.00      PROA   
ATOM   1727 HD21 LEU P 111     -41.638 -76.474 109.736  0.00 97.00      PROA   
ATOM   1728 HD22 LEU P 111     -40.327 -77.309 110.665  0.00 97.00      PROA   
ATOM   1729 HD23 LEU P 111     -41.829 -76.798 111.499  0.00 97.00      PROA   
ATOM   1730  C   LEU P 111     -40.411 -80.427 107.209  0.00 97.00      PROA   
ATOM   1731  O   LEU P 111     -41.383 -80.359 106.459  0.00 97.00      PROA   
ATOM   1732  N   VAL P 112     -39.364 -81.238 106.928  0.00 97.00      PROA   
ATOM   1733  HN  VAL P 112     -38.529 -81.152 107.470  0.00 97.00      PROA   
ATOM   1734  CA  VAL P 112     -39.304 -82.150 105.800  0.00 97.00      PROA   
ATOM   1735  HA  VAL P 112     -39.417 -81.528 104.923  0.00 97.00      PROA   
ATOM   1736  CB  VAL P 112     -37.962 -82.872 105.649  0.00 97.00      PROA   
ATOM   1737  HB  VAL P 112     -38.017 -83.578 104.786  0.00 97.00      PROA   
ATOM   1738  CG1 VAL P 112     -36.883 -81.822 105.309  0.00 97.00      PROA   
ATOM   1739 HG11 VAL P 112     -36.726 -81.130 106.163  0.00 97.00      PROA   
ATOM   1740 HG12 VAL P 112     -37.191 -81.232 104.421  0.00 97.00      PROA   
ATOM   1741 HG13 VAL P 112     -35.917 -82.320 105.081  0.00 97.00      PROA   
ATOM   1742  CG2 VAL P 112     -37.587 -83.679 106.913  0.00 97.00      PROA   
ATOM   1743 HG21 VAL P 112     -38.373 -84.419 107.163  0.00 97.00      PROA   
ATOM   1744 HG22 VAL P 112     -37.439 -83.008 107.785  0.00 97.00      PROA   
ATOM   1745 HG23 VAL P 112     -36.637 -84.231 106.740  0.00 97.00      PROA   
ATOM   1746  C   VAL P 112     -40.452 -83.147 105.757  0.00 97.00      PROA   
ATOM   1747  O   VAL P 112     -40.903 -83.679 106.771  0.00 97.00      PROA   
ATOM   1748  N   TYR P 113     -40.956 -83.381 104.528  0.00 97.00      PROA   
ATOM   1749  HN  TYR P 113     -40.555 -82.927 103.735  0.00 97.00      PROA   
ATOM   1750  CA  TYR P 113     -42.093 -84.221 104.242  0.00 97.00      PROA   
ATOM   1751  HA  TYR P 113     -42.500 -84.581 105.174  0.00 97.00      PROA   
ATOM   1752  CB  TYR P 113     -43.255 -83.472 103.514  0.00 97.00      PROA   
ATOM   1753  HB1 TYR P 113     -43.704 -82.758 104.240  0.00 97.00      PROA   
ATOM   1754  HB2 TYR P 113     -44.056 -84.175 103.205  0.00 97.00      PROA   
ATOM   1755  CG  TYR P 113     -42.817 -82.655 102.316  0.00 97.00      PROA   
ATOM   1756  CD1 TYR P 113     -42.253 -81.376 102.486  0.00 97.00      PROA   
ATOM   1757  HD1 TYR P 113     -42.094 -80.989 103.482  0.00 97.00      PROA   
ATOM   1758  CE1 TYR P 113     -41.878 -80.606 101.380  0.00 97.00      PROA   
ATOM   1759  HE1 TYR P 113     -41.424 -79.637 101.528  0.00 97.00      PROA   
ATOM   1760  CZ  TYR P 113     -42.105 -81.087 100.085  0.00 97.00      PROA   
ATOM   1761  OH  TYR P 113     -41.706 -80.324  98.972  0.00 97.00      PROA   
ATOM   1762  HH  TYR P 113     -40.947 -79.801  99.249  0.00 97.00      PROA   
ATOM   1763  CD2 TYR P 113     -43.059 -83.114 101.009  0.00 97.00      PROA   
ATOM   1764  HD2 TYR P 113     -43.519 -84.077 100.858  0.00 97.00      PROA   
ATOM   1765  CE2 TYR P 113     -42.709 -82.334  99.898  0.00 97.00      PROA   
ATOM   1766  HE2 TYR P 113     -42.882 -82.705  98.898  0.00 97.00      PROA   
ATOM   1767  C   TYR P 113     -41.604 -85.446 103.505  0.00 97.00      PROA   
ATOM   1768  O   TYR P 113     -40.487 -85.480 103.008  0.00 97.00      PROA   
ATOM   1769  N   ASN P 114     -42.416 -86.523 103.479  0.00 97.00      PROA   
ATOM   1770  HN  ASN P 114     -43.311 -86.453 103.917  0.00 97.00      PROA   
ATOM   1771  CA  ASN P 114     -42.093 -87.801 102.861  0.00 97.00      PROA   
ATOM   1772  HA  ASN P 114     -42.903 -88.454 103.143  0.00 97.00      PROA   
ATOM   1773  CB  ASN P 114     -42.015 -87.732 101.304  0.00 97.00      PROA   
ATOM   1774  HB1 ASN P 114     -41.794 -88.732 100.875  0.00 97.00      PROA   
ATOM   1775  HB2 ASN P 114     -41.203 -87.037 101.003  0.00 97.00      PROA   
ATOM   1776  CG  ASN P 114     -43.310 -87.222 100.659  0.00 97.00      PROA   
ATOM   1777  OD1 ASN P 114     -43.276 -86.360  99.774  0.00 97.00      PROA   
ATOM   1778  ND2 ASN P 114     -44.482 -87.751 101.099  0.00 97.00      PROA   
ATOM   1779 HD21 ASN P 114     -45.317 -87.445 100.645  0.00 97.00      PROA   
ATOM   1780 HD22 ASN P 114     -44.482 -88.479 101.783  0.00 97.00      PROA   
ATOM   1781  C   ASN P 114     -40.841 -88.465 103.422  0.00 97.00      PROA   
ATOM   1782  O   ASN P 114     -39.929 -88.846 102.689  0.00 97.00      PROA   
ATOM   1783  N   VAL P 115     -40.781 -88.622 104.762  0.00 97.00      PROA   
ATOM   1784  HN  VAL P 115     -41.573 -88.396 105.325  0.00 97.00      PROA   
ATOM   1785  CA  VAL P 115     -39.626 -89.142 105.462  0.00 97.00      PROA   
ATOM   1786  HA  VAL P 115     -38.753 -88.766 104.952  0.00 97.00      PROA   
ATOM   1787  CB  VAL P 115     -39.530 -88.638 106.899  0.00 97.00      PROA   
ATOM   1788  HB  VAL P 115     -40.450 -88.917 107.461  0.00 97.00      PROA   
ATOM   1789  CG1 VAL P 115     -38.299 -89.236 107.619  0.00 97.00      PROA   
ATOM   1790 HG11 VAL P 115     -37.376 -89.025 107.038  0.00 97.00      PROA   
ATOM   1791 HG12 VAL P 115     -38.395 -90.333 107.748  0.00 97.00      PROA   
ATOM   1792 HG13 VAL P 115     -38.189 -88.781 108.626  0.00 97.00      PROA   
ATOM   1793  CG2 VAL P 115     -39.424 -87.098 106.855  0.00 97.00      PROA   
ATOM   1794 HG21 VAL P 115     -40.357 -86.638 106.470  0.00 97.00      PROA   
ATOM   1795 HG22 VAL P 115     -38.580 -86.790 106.202  0.00 97.00      PROA   
ATOM   1796 HG23 VAL P 115     -39.237 -86.696 107.872  0.00 97.00      PROA   
ATOM   1797  C   VAL P 115     -39.571 -90.657 105.388  0.00 97.00      PROA   
ATOM   1798  O   VAL P 115     -40.485 -91.361 105.801  0.00 97.00      PROA   
ATOM   1799  N   LEU P 116     -38.456 -91.183 104.847  0.00 97.00      PROA   
ATOM   1800  HN  LEU P 116     -37.754 -90.565 104.499  0.00 97.00      PROA   
ATOM   1801  CA  LEU P 116     -38.204 -92.593 104.661  0.00 97.00      PROA   
ATOM   1802  HA  LEU P 116     -39.062 -93.172 104.966  0.00 97.00      PROA   
ATOM   1803  CB  LEU P 116     -37.842 -92.910 103.187  0.00 97.00      PROA   
ATOM   1804  HB1 LEU P 116     -37.430 -93.939 103.089  0.00 97.00      PROA   
ATOM   1805  HB2 LEU P 116     -37.051 -92.196 102.869  0.00 97.00      PROA   
ATOM   1806  CG  LEU P 116     -39.018 -92.791 102.192  0.00 97.00      PROA   
ATOM   1807  HG  LEU P 116     -39.567 -91.842 102.398  0.00 97.00      PROA   
ATOM   1808  CD1 LEU P 116     -38.505 -92.727 100.742  0.00 97.00      PROA   
ATOM   1809 HD11 LEU P 116     -37.948 -93.657 100.495  0.00 97.00      PROA   
ATOM   1810 HD12 LEU P 116     -37.828 -91.859 100.608  0.00 97.00      PROA   
ATOM   1811 HD13 LEU P 116     -39.358 -92.627 100.038  0.00 97.00      PROA   
ATOM   1812  CD2 LEU P 116     -39.992 -93.969 102.354  0.00 97.00      PROA   
ATOM   1813 HD21 LEU P 116     -40.377 -94.015 103.392  0.00 97.00      PROA   
ATOM   1814 HD22 LEU P 116     -39.474 -94.925 102.127  0.00 97.00      PROA   
ATOM   1815 HD23 LEU P 116     -40.850 -93.860 101.658  0.00 97.00      PROA   
ATOM   1816  C   LEU P 116     -37.029 -93.008 105.510  0.00 97.00      PROA   
ATOM   1817  O   LEU P 116     -35.956 -92.423 105.432  0.00 97.00      PROA   
ATOM   1818  N   TYR P 117     -37.209 -94.065 106.330  0.00 97.00      PROA   
ATOM   1819  HN  TYR P 117     -38.121 -94.459 106.435  0.00 97.00      PROA   
ATOM   1820  CA  TYR P 117     -36.144 -94.726 107.058  0.00 97.00      PROA   
ATOM   1821  HA  TYR P 117     -35.285 -94.071 107.113  0.00 97.00      PROA   
ATOM   1822  CB  TYR P 117     -36.552 -95.126 108.501  0.00 97.00      PROA   
ATOM   1823  HB1 TYR P 117     -35.812 -95.826 108.945  0.00 97.00      PROA   
ATOM   1824  HB2 TYR P 117     -37.544 -95.628 108.494  0.00 97.00      PROA   
ATOM   1825  CG  TYR P 117     -36.633 -93.911 109.398  0.00 97.00      PROA   
ATOM   1826  CD1 TYR P 117     -35.580 -93.623 110.287  0.00 97.00      PROA   
ATOM   1827  HD1 TYR P 117     -34.698 -94.247 110.297  0.00 97.00      PROA   
ATOM   1828  CE1 TYR P 117     -35.665 -92.542 111.172  0.00 97.00      PROA   
ATOM   1829  HE1 TYR P 117     -34.855 -92.335 111.856  0.00 97.00      PROA   
ATOM   1830  CZ  TYR P 117     -36.807 -91.739 111.179  0.00 97.00      PROA   
ATOM   1831  OH  TYR P 117     -36.878 -90.671 112.087  0.00 97.00      PROA   
ATOM   1832  HH  TYR P 117     -37.775 -90.324 112.090  0.00 97.00      PROA   
ATOM   1833  CD2 TYR P 117     -37.780 -93.094 109.423  0.00 97.00      PROA   
ATOM   1834  HD2 TYR P 117     -38.602 -93.307 108.756  0.00 97.00      PROA   
ATOM   1835  CE2 TYR P 117     -37.865 -92.007 110.304  0.00 97.00      PROA   
ATOM   1836  HE2 TYR P 117     -38.745 -91.380 110.312  0.00 97.00      PROA   
ATOM   1837  C   TYR P 117     -35.710 -95.964 106.301  0.00 97.00      PROA   
ATOM   1838  O   TYR P 117     -36.537 -96.770 105.887  0.00 97.00      PROA   
ATOM   1839  N   TYR P 118     -34.381 -96.125 106.099  0.00 97.00      PROA   
ATOM   1840  HN  TYR P 118     -33.740 -95.441 106.444  0.00 97.00      PROA   
ATOM   1841  CA  TYR P 118     -33.769 -97.176 105.313  0.00 97.00      PROA   
ATOM   1842  HA  TYR P 118     -34.532 -97.830 104.931  0.00 97.00      PROA   
ATOM   1843  CB  TYR P 118     -32.851 -96.671 104.148  0.00 97.00      PROA   
ATOM   1844  HB1 TYR P 118     -32.426 -97.545 103.607  0.00 97.00      PROA   
ATOM   1845  HB2 TYR P 118     -32.007 -96.093 104.579  0.00 97.00      PROA   
ATOM   1846  CG  TYR P 118     -33.508 -95.761 103.126  0.00 97.00      PROA   
ATOM   1847  CD1 TYR P 118     -33.923 -94.465 103.474  0.00 97.00      PROA   
ATOM   1848  HD1 TYR P 118     -33.857 -94.134 104.495  0.00 97.00      PROA   
ATOM   1849  CE1 TYR P 118     -34.392 -93.571 102.509  0.00 97.00      PROA   
ATOM   1850  HE1 TYR P 118     -34.700 -92.586 102.818  0.00 97.00      PROA   
ATOM   1851  CZ  TYR P 118     -34.435 -93.945 101.163  0.00 97.00      PROA   
ATOM   1852  OH  TYR P 118     -34.871 -93.012 100.201  0.00 97.00      PROA   
ATOM   1853  HH  TYR P 118     -35.098 -92.209 100.685  0.00 97.00      PROA   
ATOM   1854  CD2 TYR P 118     -33.554 -96.123 101.764  0.00 97.00      PROA   
ATOM   1855  HD2 TYR P 118     -33.200 -97.095 101.460  0.00 97.00      PROA   
ATOM   1856  CE2 TYR P 118     -34.017 -95.227 100.788  0.00 97.00      PROA   
ATOM   1857  HE2 TYR P 118     -34.033 -95.521  99.749  0.00 97.00      PROA   
ATOM   1858  C   TYR P 118     -32.881 -97.995 106.222  0.00 97.00      PROA   
ATOM   1859  O   TYR P 118     -32.266 -97.470 107.146  0.00 97.00      PROA   
ATOM   1860  N   ARG P 119     -32.795 -99.320 105.965  0.00 97.00      PROA   
ATOM   1861  HN  ARG P 119     -33.348 -99.729 105.241  0.00 97.00      PROA   
ATOM   1862  CA  ARG P 119     -31.823-100.194 106.578  0.00 97.00      PROA   
ATOM   1863  HA  ARG P 119     -31.007 -99.590 106.940  0.00 97.00      PROA   
ATOM   1864  CB  ARG P 119     -32.361-101.005 107.787  0.00 97.00      PROA   
ATOM   1865  HB1 ARG P 119     -33.349-101.441 107.518  0.00 97.00      PROA   
ATOM   1866  HB2 ARG P 119     -32.519-100.280 108.617  0.00 97.00      PROA   
ATOM   1867  CG  ARG P 119     -31.411-102.131 108.250  0.00 97.00      PROA   
ATOM   1868  HG1 ARG P 119     -30.380-101.710 108.269  0.00 97.00      PROA   
ATOM   1869  HG2 ARG P 119     -31.422-102.964 107.514  0.00 97.00      PROA   
ATOM   1870  CD  ARG P 119     -31.656-102.703 109.651  0.00 97.00      PROA   
ATOM   1871  HD1 ARG P 119     -31.768-101.906 110.406  0.00 97.00      PROA   
ATOM   1872  HD2 ARG P 119     -30.787-103.327 109.947  0.00 97.00      PROA   
ATOM   1873  NE  ARG P 119     -32.841-103.612 109.654  0.00 97.00      PROA   
ATOM   1874  HE  ARG P 119     -32.679-104.596 109.642  0.00 97.00      PROA   
ATOM   1875  CZ  ARG P 119     -34.071-103.249 110.074  0.00 97.00      PROA   
ATOM   1876  NH1 ARG P 119     -34.480-101.982 110.126  0.00 97.00      PROA   
ATOM   1877 HH11 ARG P 119     -33.871-101.295 109.745  0.00 97.00      PROA   
ATOM   1878 HH12 ARG P 119     -35.447-101.806 110.289  0.00 97.00      PROA   
ATOM   1879  NH2 ARG P 119     -34.887-104.230 110.486  0.00 97.00      PROA   
ATOM   1880 HH21 ARG P 119     -34.461-105.128 110.584  0.00 97.00      PROA   
ATOM   1881 HH22 ARG P 119     -35.649-104.004 111.090  0.00 97.00      PROA   
ATOM   1882  C   ARG P 119     -31.248-101.111 105.524  0.00 97.00      PROA   
ATOM   1883  O   ARG P 119     -31.982-101.805 104.824  0.00 97.00      PROA   
ATOM   1884  N   ASN P 120     -29.898-101.130 105.395  0.00 97.00      PROA   
ATOM   1885  HN  ASN P 120     -29.342-100.567 106.007  0.00 97.00      PROA   
ATOM   1886  CA  ASN P 120     -29.149-101.989 104.489  0.00 97.00      PROA   
ATOM   1887  HA  ASN P 120     -28.121-101.662 104.550  0.00 97.00      PROA   
ATOM   1888  CB  ASN P 120     -29.198-103.485 104.915  0.00 97.00      PROA   
ATOM   1889  HB1 ASN P 120     -28.589-104.108 104.227  0.00 97.00      PROA   
ATOM   1890  HB2 ASN P 120     -30.248-103.847 104.897  0.00 97.00      PROA   
ATOM   1891  CG  ASN P 120     -28.614-103.635 106.326  0.00 97.00      PROA   
ATOM   1892  OD1 ASN P 120     -27.775-102.839 106.753  0.00 97.00      PROA   
ATOM   1893  ND2 ASN P 120     -29.091-104.659 107.085  0.00 97.00      PROA   
ATOM   1894 HD21 ASN P 120     -28.765-104.746 108.026  0.00 97.00      PROA   
ATOM   1895 HD22 ASN P 120     -29.730-105.316 106.689  0.00 97.00      PROA   
ATOM   1896  C   ASN P 120     -29.551-101.800 103.034  0.00 97.00      PROA   
ATOM   1897  O   ASN P 120     -29.810-102.759 102.309  0.00 97.00      PROA   
ATOM   1898  N   GLY P 121     -29.623-100.524 102.584  0.00 97.00      PROA   
ATOM   1899  HN  GLY P 121     -29.379 -99.776 103.196  0.00 97.00      PROA   
ATOM   1900  CA  GLY P 121     -30.033-100.151 101.238  0.00 97.00      PROA   
ATOM   1901  HA1 GLY P 121     -29.733-100.923 100.542  0.00 97.00      PROA   
ATOM   1902  HA2 GLY P 121     -29.571 -99.200 101.017  0.00 97.00      PROA   
ATOM   1903  C   GLY P 121     -31.521 -99.955 101.094  0.00 97.00      PROA   
ATOM   1904  O   GLY P 121     -31.959 -99.051 100.387  0.00 97.00      PROA   
ATOM   1905  N   LYS P 122     -32.347-100.800 101.742  0.00 97.00      PROA   
ATOM   1906  HN  LYS P 122     -31.973-101.522 102.322  0.00 97.00      PROA   
ATOM   1907  CA  LYS P 122     -33.784-100.778 101.557  0.00 97.00      PROA   
ATOM   1908  HA  LYS P 122     -33.990-100.395 100.567  0.00 97.00      PROA   
ATOM   1909  CB  LYS P 122     -34.393-102.207 101.584  0.00 97.00      PROA   
ATOM   1910  HB1 LYS P 122     -33.957-102.761 102.446  0.00 97.00      PROA   
ATOM   1911  HB2 LYS P 122     -34.081-102.733 100.656  0.00 97.00      PROA   
ATOM   1912  CG  LYS P 122     -35.925-102.228 101.719  0.00 97.00      PROA   
ATOM   1913  HG1 LYS P 122     -36.356-101.488 101.006  0.00 97.00      PROA   
ATOM   1914  HG2 LYS P 122     -36.191-101.910 102.753  0.00 97.00      PROA   
ATOM   1915  CD  LYS P 122     -36.605-103.577 101.467  0.00 97.00      PROA   
ATOM   1916  HD1 LYS P 122     -36.185-104.329 102.172  0.00 97.00      PROA   
ATOM   1917  HD2 LYS P 122     -36.375-103.904 100.428  0.00 97.00      PROA   
ATOM   1918  CE  LYS P 122     -38.123-103.451 101.667  0.00 97.00      PROA   
ATOM   1919  HE1 LYS P 122     -38.538-102.676 100.986  0.00 97.00      PROA   
ATOM   1920  HE2 LYS P 122     -38.351-103.161 102.715  0.00 97.00      PROA   
ATOM   1921  NZ  LYS P 122     -38.815-104.727 101.381  0.00 97.00      PROA   
ATOM   1922  HZ1 LYS P 122     -38.436-105.471 102.000  0.00 97.00      PROA   
ATOM   1923  HZ2 LYS P 122     -38.658-104.988 100.387  0.00 97.00      PROA   
ATOM   1924  HZ3 LYS P 122     -39.835-104.617 101.555  0.00 97.00      PROA   
ATOM   1925  C   LYS P 122     -34.528 -99.872 102.521  0.00 97.00      PROA   
ATOM   1926  O   LYS P 122     -34.386 -99.978 103.733  0.00 97.00      PROA   
ATOM   1927  N   ALA P 123     -35.407 -98.985 101.990  0.00 97.00      PROA   
ATOM   1928  HN  ALA P 123     -35.438 -98.828 101.006  0.00 97.00      PROA   
ATOM   1929  CA  ALA P 123     -36.421 -98.290 102.762  0.00 97.00      PROA   
ATOM   1930  HA  ALA P 123     -35.927 -97.742 103.545  0.00 97.00      PROA   
ATOM   1931  CB  ALA P 123     -37.170 -97.263 101.891  0.00 97.00      PROA   
ATOM   1932  HB1 ALA P 123     -37.707 -97.765 101.059  0.00 97.00      PROA   
ATOM   1933  HB2 ALA P 123     -36.446 -96.545 101.449  0.00 97.00      PROA   
ATOM   1934  HB3 ALA P 123     -37.899 -96.684 102.495  0.00 97.00      PROA   
ATOM   1935  C   ALA P 123     -37.420 -99.249 103.402  0.00 97.00      PROA   
ATOM   1936  O   ALA P 123     -37.979-100.118 102.734  0.00 97.00      PROA   
ATOM   1937  N   PHE P 124     -37.664 -99.115 104.728  0.00 97.00      PROA   
ATOM   1938  HN  PHE P 124     -37.192 -98.413 105.259  0.00 97.00      PROA   
ATOM   1939  CA  PHE P 124     -38.521-100.037 105.451  0.00 97.00      PROA   
ATOM   1940  HA  PHE P 124     -39.027-100.691 104.755  0.00 97.00      PROA   
ATOM   1941  CB  PHE P 124     -37.704-100.943 106.433  0.00 97.00      PROA   
ATOM   1942  HB1 PHE P 124     -36.845-101.382 105.879  0.00 97.00      PROA   
ATOM   1943  HB2 PHE P 124     -38.349-101.783 106.771  0.00 97.00      PROA   
ATOM   1944  CG  PHE P 124     -37.159-100.242 107.662  0.00 97.00      PROA   
ATOM   1945  CD1 PHE P 124     -35.974 -99.492 107.598  0.00 97.00      PROA   
ATOM   1946  HD1 PHE P 124     -35.465 -99.397 106.651  0.00 97.00      PROA   
ATOM   1947  CE1 PHE P 124     -35.468 -98.849 108.735  0.00 97.00      PROA   
ATOM   1948  HE1 PHE P 124     -34.567 -98.258 108.667  0.00 97.00      PROA   
ATOM   1949  CZ  PHE P 124     -36.140 -98.965 109.958  0.00 97.00      PROA   
ATOM   1950  HZ  PHE P 124     -35.765 -98.454 110.833  0.00 97.00      PROA   
ATOM   1951  CD2 PHE P 124     -37.808-100.372 108.904  0.00 97.00      PROA   
ATOM   1952  HD2 PHE P 124     -38.717-100.951 108.972  0.00 97.00      PROA   
ATOM   1953  CE2 PHE P 124     -37.306 -99.735 110.045  0.00 97.00      PROA   
ATOM   1954  HE2 PHE P 124     -37.826 -99.823 110.988  0.00 97.00      PROA   
ATOM   1955  C   PHE P 124     -39.622 -99.299 106.185  0.00 97.00      PROA   
ATOM   1956  O   PHE P 124     -40.598 -99.929 106.591  0.00 97.00      PROA   
ATOM   1957  N   LYS P 125     -39.532 -97.958 106.361  0.00 97.00      PROA   
ATOM   1958  HN  LYS P 125     -38.735 -97.440 106.063  0.00 97.00      PROA   
ATOM   1959  CA  LYS P 125     -40.588 -97.266 107.076  0.00 97.00      PROA   
ATOM   1960  HA  LYS P 125     -41.520 -97.776 106.874  0.00 97.00      PROA   
ATOM   1961  CB  LYS P 125     -40.333 -97.307 108.605  0.00 97.00      PROA   
ATOM   1962  HB1 LYS P 125     -40.049 -96.318 109.015  0.00 97.00      PROA   
ATOM   1963  HB2 LYS P 125     -39.451 -97.967 108.775  0.00 97.00      PROA   
ATOM   1964  CG  LYS P 125     -41.496 -97.938 109.394  0.00 97.00      PROA   
ATOM   1965  HG1 LYS P 125     -41.182 -98.069 110.454  0.00 97.00      PROA   
ATOM   1966  HG2 LYS P 125     -41.698 -98.951 108.981  0.00 97.00      PROA   
ATOM   1967  CD  LYS P 125     -42.797 -97.120 109.355  0.00 97.00      PROA   
ATOM   1968  HD1 LYS P 125     -43.563 -97.658 109.958  0.00 97.00      PROA   
ATOM   1969  HD2 LYS P 125     -43.169 -97.070 108.307  0.00 97.00      PROA   
ATOM   1970  CE  LYS P 125     -42.616 -95.703 109.906  0.00 97.00      PROA   
ATOM   1971  HE1 LYS P 125     -41.889 -95.125 109.295  0.00 97.00      PROA   
ATOM   1972  HE2 LYS P 125     -42.256 -95.743 110.955  0.00 97.00      PROA   
ATOM   1973  NZ  LYS P 125     -43.889 -94.955 109.887  0.00 97.00      PROA   
ATOM   1974  HZ1 LYS P 125     -44.670 -95.532 110.251  0.00 97.00      PROA   
ATOM   1975  HZ2 LYS P 125     -44.090 -94.668 108.904  0.00 97.00      PROA   
ATOM   1976  HZ3 LYS P 125     -43.782 -94.090 110.457  0.00 97.00      PROA   
ATOM   1977  C   LYS P 125     -40.789 -95.844 106.591  0.00 97.00      PROA   
ATOM   1978  O   LYS P 125     -39.908 -94.997 106.689  0.00 97.00      PROA   
ATOM   1979  N   PHE P 126     -42.011 -95.556 106.085  0.00 97.00      PROA   
ATOM   1980  HN  PHE P 126     -42.671 -96.293 105.960  0.00 97.00      PROA   
ATOM   1981  CA  PHE P 126     -42.440 -94.268 105.577  0.00 97.00      PROA   
ATOM   1982  HA  PHE P 126     -41.565 -93.681 105.337  0.00 97.00      PROA   
ATOM   1983  CB  PHE P 126     -43.240 -94.502 104.256  0.00 97.00      PROA   
ATOM   1984  HB1 PHE P 126     -44.013 -95.282 104.437  0.00 97.00      PROA   
ATOM   1985  HB2 PHE P 126     -42.553 -94.896 103.478  0.00 97.00      PROA   
ATOM   1986  CG  PHE P 126     -43.924 -93.281 103.693  0.00 97.00      PROA   
ATOM   1987  CD1 PHE P 126     -43.164 -92.230 103.155  0.00 97.00      PROA   
ATOM   1988  HD1 PHE P 126     -42.086 -92.279 103.174  0.00 97.00      PROA   
ATOM   1989  CE1 PHE P 126     -43.793 -91.121 102.581  0.00 97.00      PROA   
ATOM   1990  HE1 PHE P 126     -43.191 -90.343 102.139  0.00 97.00      PROA   
ATOM   1991  CZ  PHE P 126     -45.191 -91.038 102.562  0.00 97.00      PROA   
ATOM   1992  HZ  PHE P 126     -45.685 -90.186 102.121  0.00 97.00      PROA   
ATOM   1993  CD2 PHE P 126     -45.328 -93.196 103.654  0.00 97.00      PROA   
ATOM   1994  HD2 PHE P 126     -45.928 -94.004 104.046  0.00 97.00      PROA   
ATOM   1995  CE2 PHE P 126     -45.958 -92.076 103.102  0.00 97.00      PROA   
ATOM   1996  HE2 PHE P 126     -47.036 -92.022 103.070  0.00 97.00      PROA   
ATOM   1997  C   PHE P 126     -43.251 -93.464 106.593  0.00 97.00      PROA   
ATOM   1998  O   PHE P 126     -44.058 -94.012 107.332  0.00 97.00      PROA   
ATOM   1999  N   PHE P 127     -43.066 -92.121 106.613  0.00 97.00      PROA   
ATOM   2000  HN  PHE P 127     -42.322 -91.720 106.082  0.00 97.00      PROA   
ATOM   2001  CA  PHE P 127     -43.912 -91.162 107.303  0.00 97.00      PROA   
ATOM   2002  HA  PHE P 127     -44.861 -91.622 107.541  0.00 97.00      PROA   
ATOM   2003  CB  PHE P 127     -43.260 -90.545 108.571  0.00 97.00      PROA   
ATOM   2004  HB1 PHE P 127     -43.909 -89.752 109.002  0.00 97.00      PROA   
ATOM   2005  HB2 PHE P 127     -42.291 -90.071 108.299  0.00 97.00      PROA   
ATOM   2006  CG  PHE P 127     -42.988 -91.540 109.668  0.00 97.00      PROA   
ATOM   2007  CD1 PHE P 127     -43.936 -91.745 110.689  0.00 97.00      PROA   
ATOM   2008  HD1 PHE P 127     -44.901 -91.262 110.627  0.00 97.00      PROA   
ATOM   2009  CE1 PHE P 127     -43.611 -92.492 111.829  0.00 97.00      PROA   
ATOM   2010  HE1 PHE P 127     -44.328 -92.603 112.629  0.00 97.00      PROA   
ATOM   2011  CZ  PHE P 127     -42.331 -93.045 111.957  0.00 97.00      PROA   
ATOM   2012  HZ  PHE P 127     -42.068 -93.597 112.847  0.00 97.00      PROA   
ATOM   2013  CD2 PHE P 127     -41.709 -92.109 109.808  0.00 97.00      PROA   
ATOM   2014  HD2 PHE P 127     -40.958 -91.918 109.054  0.00 97.00      PROA   
ATOM   2015  CE2 PHE P 127     -41.379 -92.852 110.949  0.00 97.00      PROA   
ATOM   2016  HE2 PHE P 127     -40.384 -93.257 111.065  0.00 97.00      PROA   
ATOM   2017  C   PHE P 127     -44.176 -89.992 106.369  0.00 97.00      PROA   
ATOM   2018  O   PHE P 127     -43.297 -89.562 105.634  0.00 97.00      PROA   
ATOM   2019  N   HSD P 128     -45.400 -89.414 106.375  0.00 97.00      PROA   
ATOM   2020  HN  HSD P 128     -46.155 -89.807 106.897  0.00 97.00      PROA   
ATOM   2021  CA  HSD P 128     -45.698 -88.182 105.654  0.00 97.00      PROA   
ATOM   2022  HA  HSD P 128     -45.380 -88.341 104.632  0.00 97.00      PROA   
ATOM   2023  CB  HSD P 128     -47.213 -87.876 105.601  0.00 97.00      PROA   
ATOM   2024  HB1 HSD P 128     -47.420 -86.791 105.472  0.00 97.00      PROA   
ATOM   2025  HB2 HSD P 128     -47.687 -88.194 106.553  0.00 97.00      PROA   
ATOM   2026  ND1 HSD P 128     -47.939 -88.073 103.180  0.00 97.00      PROA   
ATOM   2027  HD1 HSD P 128     -47.620 -87.167 102.899  0.00 97.00      PROA   
ATOM   2028  CG  HSD P 128     -47.859 -88.600 104.453  0.00 97.00      PROA   
ATOM   2029  CE1 HSD P 128     -48.638 -88.961 102.430  0.00 97.00      PROA   
ATOM   2030  HE1 HSD P 128     -48.872 -88.798 101.378  0.00 97.00      PROA   
ATOM   2031  NE2 HSD P 128     -49.024 -90.008 103.132  0.00 97.00      PROA   
ATOM   2032  CD2 HSD P 128     -48.544 -89.775 104.409  0.00 97.00      PROA   
ATOM   2033  HD2 HSD P 128     -48.753 -90.488 105.197  0.00 97.00      PROA   
ATOM   2034  C   HSD P 128     -44.923 -86.954 106.108  0.00 97.00      PROA   
ATOM   2035  O   HSD P 128     -44.578 -86.113 105.283  0.00 97.00      PROA   
ATOM   2036  N   TRP P 129     -44.638 -86.823 107.421  0.00 97.00      PROA   
ATOM   2037  HN  TRP P 129     -44.909 -87.529 108.065  0.00 97.00      PROA   
ATOM   2038  CA  TRP P 129     -43.978 -85.672 108.009  0.00 97.00      PROA   
ATOM   2039  HA  TRP P 129     -43.557 -85.047 107.231  0.00 97.00      PROA   
ATOM   2040  CB  TRP P 129     -44.924 -84.830 108.915  0.00 97.00      PROA   
ATOM   2041  HB1 TRP P 129     -44.407 -83.891 109.213  0.00 97.00      PROA   
ATOM   2042  HB2 TRP P 129     -45.146 -85.393 109.848  0.00 97.00      PROA   
ATOM   2043  CG  TRP P 129     -46.234 -84.479 108.280  0.00 97.00      PROA   
ATOM   2044  CD1 TRP P 129     -46.521 -83.345 107.565  0.00 97.00      PROA   
ATOM   2045  HD1 TRP P 129     -45.822 -82.540 107.390  0.00 97.00      PROA   
ATOM   2046  NE1 TRP P 129     -47.819 -83.397 107.122  0.00 97.00      PROA   
ATOM   2047  HE1 TRP P 129     -48.318 -82.670 106.703  0.00 97.00      PROA   
ATOM   2048  CE2 TRP P 129     -48.400 -84.559 107.536  0.00 97.00      PROA   
ATOM   2049  CD2 TRP P 129     -47.437 -85.270 108.286  0.00 97.00      PROA   
ATOM   2050  CE3 TRP P 129     -47.785 -86.492 108.864  0.00 97.00      PROA   
ATOM   2051  HE3 TRP P 129     -47.083 -87.044 109.472  0.00 97.00      PROA   
ATOM   2052  CZ3 TRP P 129     -49.078 -86.988 108.665  0.00 97.00      PROA   
ATOM   2053  HZ3 TRP P 129     -49.369 -87.927 109.114  0.00 97.00      PROA   
ATOM   2054  CZ2 TRP P 129     -49.679 -85.054 107.328  0.00 97.00      PROA   
ATOM   2055  HZ2 TRP P 129     -50.412 -84.506 106.755  0.00 97.00      PROA   
ATOM   2056  CH2 TRP P 129     -50.005 -86.284 107.901  0.00 97.00      PROA   
ATOM   2057  HH2 TRP P 129     -51.000 -86.685 107.766  0.00 97.00      PROA   
ATOM   2058  C   TRP P 129     -42.846 -86.204 108.855  0.00 97.00      PROA   
ATOM   2059  O   TRP P 129     -42.725 -87.410 109.062  0.00 97.00      PROA   
ATOM   2060  N   ASN P 130     -41.958 -85.313 109.357  0.00 97.00      PROA   
ATOM   2061  HN  ASN P 130     -42.001 -84.348 109.103  0.00 97.00      PROA   
ATOM   2062  CA  ASN P 130     -40.890 -85.686 110.266  0.00 97.00      PROA   
ATOM   2063  HA  ASN P 130     -40.300 -86.422 109.739  0.00 97.00      PROA   
ATOM   2064  CB  ASN P 130     -39.993 -84.456 110.594  0.00 97.00      PROA   
ATOM   2065  HB1 ASN P 130     -40.537 -83.746 111.252  0.00 97.00      PROA   
ATOM   2066  HB2 ASN P 130     -39.729 -83.920 109.656  0.00 97.00      PROA   
ATOM   2067  CG  ASN P 130     -38.701 -84.866 111.297  0.00 97.00      PROA   
ATOM   2068  OD1 ASN P 130     -38.441 -84.469 112.432  0.00 97.00      PROA   
ATOM   2069  ND2 ASN P 130     -37.880 -85.704 110.612  0.00 97.00      PROA   
ATOM   2070 HD21 ASN P 130     -37.010 -85.952 111.040  0.00 97.00      PROA   
ATOM   2071 HD22 ASN P 130     -38.106 -85.983 109.681  0.00 97.00      PROA   
ATOM   2072  C   ASN P 130     -41.393 -86.352 111.553  0.00 97.00      PROA   
ATOM   2073  O   ASN P 130     -42.312 -85.871 112.213  0.00 97.00      PROA   
ATOM   2074  N   SER P 131     -40.780 -87.498 111.925  0.00 97.00      PROA   
ATOM   2075  HN  SER P 131     -40.028 -87.874 111.389  0.00 97.00      PROA   
ATOM   2076  CA  SER P 131     -41.175 -88.282 113.076  0.00 97.00      PROA   
ATOM   2077  HA  SER P 131     -41.413 -87.623 113.899  0.00 97.00      PROA   
ATOM   2078  CB  SER P 131     -42.371 -89.241 112.783  0.00 97.00      PROA   
ATOM   2079  HB1 SER P 131     -42.148 -89.841 111.876  0.00 97.00      PROA   
ATOM   2080  HB2 SER P 131     -43.265 -88.617 112.568  0.00 97.00      PROA   
ATOM   2081  OG  SER P 131     -42.695 -90.121 113.864  0.00 97.00      PROA   
ATOM   2082  HG1 SER P 131     -42.041 -90.830 113.860  0.00 97.00      PROA   
ATOM   2083  C   SER P 131     -39.970 -89.090 113.442  0.00 97.00      PROA   
ATOM   2084  O   SER P 131     -39.098 -89.305 112.611  0.00 97.00      PROA   
ATOM   2085  N   ASN P 132     -39.913 -89.582 114.700  0.00 97.00      PROA   
ATOM   2086  HN  ASN P 132     -40.660 -89.394 115.333  0.00 97.00      PROA   
ATOM   2087  CA  ASN P 132     -38.920 -90.539 115.141  0.00 97.00      PROA   
ATOM   2088  HA  ASN P 132     -37.969 -90.272 114.701  0.00 97.00      PROA   
ATOM   2089  CB  ASN P 132     -38.747 -90.544 116.697  0.00 97.00      PROA   
ATOM   2090  HB1 ASN P 132     -38.631 -89.502 117.062  0.00 97.00      PROA   
ATOM   2091  HB2 ASN P 132     -37.811 -91.091 116.945  0.00 97.00      PROA   
ATOM   2092  CG  ASN P 132     -39.882 -91.253 117.455  0.00 97.00      PROA   
ATOM   2093  OD1 ASN P 132     -39.842 -92.473 117.637  0.00 97.00      PROA   
ATOM   2094  ND2 ASN P 132     -40.899 -90.491 117.935  0.00 97.00      PROA   
ATOM   2095 HD21 ASN P 132     -41.627 -90.959 118.432  0.00 97.00      PROA   
ATOM   2096 HD22 ASN P 132     -40.896 -89.500 117.816  0.00 97.00      PROA   
ATOM   2097  C   ASN P 132     -39.306 -91.914 114.624  0.00 97.00      PROA   
ATOM   2098  O   ASN P 132     -40.434 -92.141 114.193  0.00 97.00      PROA   
ATOM   2099  N   LEU P 133     -38.361 -92.871 114.694  0.00 97.00      PROA   
ATOM   2100  HN  LEU P 133     -37.421 -92.643 114.940  0.00 97.00      PROA   
ATOM   2101  CA  LEU P 133     -38.661 -94.274 114.578  0.00 97.00      PROA   
ATOM   2102  HA  LEU P 133     -39.730 -94.430 114.587  0.00 97.00      PROA   
ATOM   2103  CB  LEU P 133     -38.062 -94.859 113.277  0.00 97.00      PROA   
ATOM   2104  HB1 LEU P 133     -36.954 -94.893 113.319  0.00 97.00      PROA   
ATOM   2105  HB2 LEU P 133     -38.325 -94.136 112.468  0.00 97.00      PROA   
ATOM   2106  CG  LEU P 133     -38.612 -96.234 112.836  0.00 97.00      PROA   
ATOM   2107  HG  LEU P 133     -39.722 -96.221 112.953  0.00 97.00      PROA   
ATOM   2108  CD1 LEU P 133     -38.302 -96.451 111.348  0.00 97.00      PROA   
ATOM   2109 HD11 LEU P 133     -37.203 -96.454 111.190  0.00 97.00      PROA   
ATOM   2110 HD12 LEU P 133     -38.742 -95.636 110.737  0.00 97.00      PROA   
ATOM   2111 HD13 LEU P 133     -38.714 -97.422 111.004  0.00 97.00      PROA   
ATOM   2112  CD2 LEU P 133     -38.051 -97.410 113.652  0.00 97.00      PROA   
ATOM   2113 HD21 LEU P 133     -38.391 -97.367 114.705  0.00 97.00      PROA   
ATOM   2114 HD22 LEU P 133     -36.940 -97.386 113.637  0.00 97.00      PROA   
ATOM   2115 HD23 LEU P 133     -38.389 -98.376 113.223  0.00 97.00      PROA   
ATOM   2116  C   LEU P 133     -38.075 -94.919 115.813  0.00 97.00      PROA   
ATOM   2117  O   LEU P 133     -36.864 -94.939 115.998  0.00 97.00      PROA   
ATOM   2118  N   THR P 134     -38.934 -95.475 116.701  0.00 97.00      PROA   
ATOM   2119  HN  THR P 134     -39.919 -95.416 116.564  0.00 97.00      PROA   
ATOM   2120  CA  THR P 134     -38.486 -96.143 117.912  0.00 97.00      PROA   
ATOM   2121  HA  THR P 134     -37.419 -96.024 118.029  0.00 97.00      PROA   
ATOM   2122  CB  THR P 134     -39.129 -95.621 119.193  0.00 97.00      PROA   
ATOM   2123  HB  THR P 134     -40.239 -95.685 119.128  0.00 97.00      PROA   
ATOM   2124  OG1 THR P 134     -38.760 -94.265 119.407  0.00 97.00      PROA   
ATOM   2125  HG1 THR P 134     -39.159 -93.751 118.700  0.00 97.00      PROA   
ATOM   2126  CG2 THR P 134     -38.634 -96.403 120.427  0.00 97.00      PROA   
ATOM   2127 HG21 THR P 134     -37.523 -96.388 120.464  0.00 97.00      PROA   
ATOM   2128 HG22 THR P 134     -38.981 -97.456 120.417  0.00 97.00      PROA   
ATOM   2129 HG23 THR P 134     -39.019 -95.925 121.353  0.00 97.00      PROA   
ATOM   2130  C   THR P 134     -38.762 -97.618 117.769  0.00 97.00      PROA   
ATOM   2131  O   THR P 134     -39.898 -98.047 117.582  0.00 97.00      PROA   
ATOM   2132  N   ILE P 135     -37.696 -98.438 117.868  0.00 97.00      PROA   
ATOM   2133  HN  ILE P 135     -36.779 -98.054 117.985  0.00 97.00      PROA   
ATOM   2134  CA  ILE P 135     -37.764 -99.881 117.831  0.00 97.00      PROA   
ATOM   2135  HA  ILE P 135     -38.648-100.191 117.293  0.00 97.00      PROA   
ATOM   2136  CB  ILE P 135     -36.524-100.488 117.166  0.00 97.00      PROA   
ATOM   2137  HB  ILE P 135     -35.631-100.130 117.728  0.00 97.00      PROA   
ATOM   2138  CG2 ILE P 135     -36.555-102.031 117.242  0.00 97.00      PROA   
ATOM   2139 HG21 ILE P 135     -37.450-102.431 116.720  0.00 97.00      PROA   
ATOM   2140 HG22 ILE P 135     -36.568-102.382 118.291  0.00 97.00      PROA   
ATOM   2141 HG23 ILE P 135     -35.648-102.457 116.767  0.00 97.00      PROA   
ATOM   2142  CG1 ILE P 135     -36.343-100.009 115.701  0.00 97.00      PROA   
ATOM   2143 HG11 ILE P 135     -36.736 -98.979 115.580  0.00 97.00      PROA   
ATOM   2144 HG12 ILE P 135     -36.938-100.666 115.029  0.00 97.00      PROA   
ATOM   2145  CD  ILE P 135     -34.872 -99.978 115.264  0.00 97.00      PROA   
ATOM   2146  HD1 ILE P 135     -34.355-100.931 115.506  0.00 97.00      PROA   
ATOM   2147  HD2 ILE P 135     -34.346 -99.159 115.798  0.00 97.00      PROA   
ATOM   2148  HD3 ILE P 135     -34.784 -99.790 114.174  0.00 97.00      PROA   
ATOM   2149  C   ILE P 135     -37.865-100.344 119.272  0.00 97.00      PROA   
ATOM   2150  O   ILE P 135     -36.919-100.213 120.038  0.00 97.00      PROA   
ATOM   2151  N   LEU P 136     -39.032-100.891 119.683  0.00 97.00      PROA   
ATOM   2152  HN  LEU P 136     -39.812-100.920 119.062  0.00 97.00      PROA   
ATOM   2153  CA  LEU P 136     -39.320-101.319 121.044  0.00 97.00      PROA   
ATOM   2154  HA  LEU P 136     -39.167-100.458 121.680  0.00 97.00      PROA   
ATOM   2155  CB  LEU P 136     -40.787-101.813 121.200  0.00 97.00      PROA   
ATOM   2156  HB1 LEU P 136     -40.914-102.220 122.229  0.00 97.00      PROA   
ATOM   2157  HB2 LEU P 136     -40.977-102.640 120.483  0.00 97.00      PROA   
ATOM   2158  CG  LEU P 136     -41.908-100.746 121.034  0.00 97.00      PROA   
ATOM   2159  HG  LEU P 136     -42.855-101.253 121.346  0.00 97.00      PROA   
ATOM   2160  CD1 LEU P 136     -41.715 -99.543 121.974  0.00 97.00      PROA   
ATOM   2161 HD11 LEU P 136     -40.824 -98.953 121.672  0.00 97.00      PROA   
ATOM   2162 HD12 LEU P 136     -41.578 -99.885 123.021  0.00 97.00      PROA   
ATOM   2163 HD13 LEU P 136     -42.603 -98.878 121.932  0.00 97.00      PROA   
ATOM   2164  CD2 LEU P 136     -42.139-100.274 119.584  0.00 97.00      PROA   
ATOM   2165 HD21 LEU P 136     -42.227-101.141 118.897  0.00 97.00      PROA   
ATOM   2166 HD22 LEU P 136     -41.308 -99.623 119.246  0.00 97.00      PROA   
ATOM   2167 HD23 LEU P 136     -43.076 -99.681 119.527  0.00 97.00      PROA   
ATOM   2168  C   LEU P 136     -38.389-102.395 121.586  0.00 97.00      PROA   
ATOM   2169  O   LEU P 136     -37.990-102.347 122.749  0.00 97.00      PROA   
ATOM   2170  N   LYS P 137     -38.026-103.392 120.751  0.00 97.00      PROA   
ATOM   2171  HN  LYS P 137     -38.394-103.433 119.828  0.00 97.00      PROA   
ATOM   2172  CA  LYS P 137     -37.019-104.375 121.087  0.00 97.00      PROA   
ATOM   2173  HA  LYS P 137     -36.382-103.990 121.873  0.00 97.00      PROA   
ATOM   2174  CB  LYS P 137     -37.636-105.723 121.545  0.00 97.00      PROA   
ATOM   2175  HB1 LYS P 137     -36.835-106.489 121.627  0.00 97.00      PROA   
ATOM   2176  HB2 LYS P 137     -38.359-106.074 120.776  0.00 97.00      PROA   
ATOM   2177  CG  LYS P 137     -38.358-105.644 122.904  0.00 97.00      PROA   
ATOM   2178  HG1 LYS P 137     -39.201-104.922 122.840  0.00 97.00      PROA   
ATOM   2179  HG2 LYS P 137     -37.641-105.246 123.652  0.00 97.00      PROA   
ATOM   2180  CD  LYS P 137     -38.895-107.010 123.369  0.00 97.00      PROA   
ATOM   2181  HD1 LYS P 137     -38.061-107.748 123.359  0.00 97.00      PROA   
ATOM   2182  HD2 LYS P 137     -39.650-107.359 122.630  0.00 97.00      PROA   
ATOM   2183  CE  LYS P 137     -39.546-107.002 124.760  0.00 97.00      PROA   
ATOM   2184  HE1 LYS P 137     -39.941-108.016 124.995  0.00 97.00      PROA   
ATOM   2185  HE2 LYS P 137     -40.375-106.268 124.819  0.00 97.00      PROA   
ATOM   2186  NZ  LYS P 137     -38.540-106.674 125.796  0.00 97.00      PROA   
ATOM   2187  HZ1 LYS P 137     -38.409-105.645 125.885  0.00 97.00      PROA   
ATOM   2188  HZ2 LYS P 137     -37.640-107.107 125.506  0.00 97.00      PROA   
ATOM   2189  HZ3 LYS P 137     -38.826-107.082 126.709  0.00 97.00      PROA   
ATOM   2190  C   LYS P 137     -36.146-104.606 119.873  0.00 97.00      PROA   
ATOM   2191  O   LYS P 137     -36.603-105.133 118.861  0.00 97.00      PROA   
ATOM   2192  N   THR P 138     -34.846-104.224 119.938  0.00 97.00      PROA   
ATOM   2193  HN  THR P 138     -34.504-103.724 120.736  0.00 97.00      PROA   
ATOM   2194  CA  THR P 138     -33.899-104.426 118.850  0.00 97.00      PROA   
ATOM   2195  HA  THR P 138     -34.450-104.260 117.935  0.00 97.00      PROA   
ATOM   2196  CB  THR P 138     -32.741-103.426 118.838  0.00 97.00      PROA   
ATOM   2197  HB  THR P 138     -33.155-102.419 119.080  0.00 97.00      PROA   
ATOM   2198  OG1 THR P 138     -32.138-103.338 117.552  0.00 97.00      PROA   
ATOM   2199  HG1 THR P 138     -31.413-102.720 117.661  0.00 97.00      PROA   
ATOM   2200  CG2 THR P 138     -31.644-103.769 119.857  0.00 97.00      PROA   
ATOM   2201 HG21 THR P 138     -31.113-104.706 119.586  0.00 97.00      PROA   
ATOM   2202 HG22 THR P 138     -32.075-103.889 120.870  0.00 97.00      PROA   
ATOM   2203 HG23 THR P 138     -30.891-102.953 119.899  0.00 97.00      PROA   
ATOM   2204  C   THR P 138     -33.425-105.869 118.816  0.00 97.00      PROA   
ATOM   2205  O   THR P 138     -33.698-106.661 119.709  0.00 97.00      PROA   
ATOM   2206  N   ASN P 139     -32.758-106.266 117.715  0.00 97.00      PROA   
ATOM   2207  HN  ASN P 139     -32.468-105.597 117.037  0.00 97.00      PROA   
ATOM   2208  CA  ASN P 139     -32.460-107.655 117.451  0.00 97.00      PROA   
ATOM   2209  HA  ASN P 139     -31.978-108.069 118.327  0.00 97.00      PROA   
ATOM   2210  CB  ASN P 139     -33.743-108.481 117.123  0.00 97.00      PROA   
ATOM   2211  HB1 ASN P 139     -34.384-108.526 118.030  0.00 97.00      PROA   
ATOM   2212  HB2 ASN P 139     -33.489-109.527 116.855  0.00 97.00      PROA   
ATOM   2213  CG  ASN P 139     -34.529-107.855 115.962  0.00 97.00      PROA   
ATOM   2214  OD1 ASN P 139     -34.153-108.016 114.798  0.00 97.00      PROA   
ATOM   2215  ND2 ASN P 139     -35.651-107.149 116.272  0.00 97.00      PROA   
ATOM   2216 HD21 ASN P 139     -36.204-106.784 115.524  0.00 97.00      PROA   
ATOM   2217 HD22 ASN P 139     -35.908-106.999 117.226  0.00 97.00      PROA   
ATOM   2218  C   ASN P 139     -31.448-107.686 116.324  0.00 97.00      PROA   
ATOM   2219  O   ASN P 139     -31.110-106.653 115.751  0.00 97.00      PROA   
ATOM   2220  N   MET P 140     -30.931-108.888 115.969  0.00 97.00      PROA   
ATOM   2221  HN  MET P 140     -31.165-109.713 116.482  0.00 97.00      PROA   
ATOM   2222  CA  MET P 140     -29.971-109.083 114.894  0.00 97.00      PROA   
ATOM   2223  HA  MET P 140     -29.091-108.508 115.148  0.00 97.00      PROA   
ATOM   2224  CB  MET P 140     -29.552-110.570 114.800  0.00 97.00      PROA   
ATOM   2225  HB1 MET P 140     -30.440-111.196 114.561  0.00 97.00      PROA   
ATOM   2226  HB2 MET P 140     -29.203-110.870 115.814  0.00 97.00      PROA   
ATOM   2227  CG  MET P 140     -28.436-110.858 113.775  0.00 97.00      PROA   
ATOM   2228  HG1 MET P 140     -27.531-110.286 114.078  0.00 97.00      PROA   
ATOM   2229  HG2 MET P 140     -28.739-110.472 112.780  0.00 97.00      PROA   
ATOM   2230  SD  MET P 140     -28.020-112.620 113.583  0.00 97.00      PROA   
ATOM   2231  CE  MET P 140     -27.451-112.923 115.280  0.00 97.00      PROA   
ATOM   2232  HE1 MET P 140     -28.285-112.824 116.005  0.00 97.00      PROA   
ATOM   2233  HE2 MET P 140     -26.651-112.207 115.564  0.00 97.00      PROA   
ATOM   2234  HE3 MET P 140     -27.052-113.952 115.393  0.00 97.00      PROA   
ATOM   2235  C   MET P 140     -30.444-108.579 113.534  0.00 97.00      PROA   
ATOM   2236  O   MET P 140     -29.667-108.014 112.768  0.00 97.00      PROA   
ATOM   2237  N   SER P 141     -31.752-108.707 113.212  0.00 97.00      PROA   
ATOM   2238  HN  SER P 141     -32.398-109.108 113.857  0.00 97.00      PROA   
ATOM   2239  CA  SER P 141     -32.291-108.306 111.921  0.00 97.00      PROA   
ATOM   2240  HA  SER P 141     -31.568-108.533 111.147  0.00 97.00      PROA   
ATOM   2241  CB  SER P 141     -33.615-109.059 111.609  0.00 97.00      PROA   
ATOM   2242  HB1 SER P 141     -34.430-108.737 112.293  0.00 97.00      PROA   
ATOM   2243  HB2 SER P 141     -33.447-110.145 111.775  0.00 97.00      PROA   
ATOM   2244  OG  SER P 141     -34.026-108.890 110.253  0.00 97.00      PROA   
ATOM   2245  HG1 SER P 141     -34.168-107.948 110.120  0.00 97.00      PROA   
ATOM   2246  C   SER P 141     -32.569-106.810 111.899  0.00 97.00      PROA   
ATOM   2247  O   SER P 141     -33.040-106.284 110.898  0.00 97.00      PROA   
ATOM   2248  N   HSD P 142     -32.238-106.092 112.994  0.00 97.00      PROA   
ATOM   2249  HN  HSD P 142     -31.932-106.574 113.812  0.00 97.00      PROA   
ATOM   2250  CA  HSD P 142     -32.253-104.647 113.087  0.00 97.00      PROA   
ATOM   2251  HA  HSD P 142     -32.690-104.231 112.197  0.00 97.00      PROA   
ATOM   2252  CB  HSD P 142     -33.114-104.153 114.276  0.00 97.00      PROA   
ATOM   2253  HB1 HSD P 142     -32.873-103.096 114.523  0.00 97.00      PROA   
ATOM   2254  HB2 HSD P 142     -32.914-104.763 115.181  0.00 97.00      PROA   
ATOM   2255  ND1 HSD P 142     -35.464-103.172 114.164  0.00 97.00      PROA   
ATOM   2256  HD1 HSD P 142     -35.281-102.358 114.718  0.00 97.00      PROA   
ATOM   2257  CG  HSD P 142     -34.584-104.207 113.930  0.00 97.00      PROA   
ATOM   2258  CE1 HSD P 142     -36.629-103.491 113.552  0.00 97.00      PROA   
ATOM   2259  HE1 HSD P 142     -37.518-102.862 113.595  0.00 97.00      PROA   
ATOM   2260  NE2 HSD P 142     -36.566-104.658 112.946  0.00 97.00      PROA   
ATOM   2261  CD2 HSD P 142     -35.284-105.116 113.196  0.00 97.00      PROA   
ATOM   2262  HD2 HSD P 142     -34.986-106.071 112.785  0.00 97.00      PROA   
ATOM   2263  C   HSD P 142     -30.840-104.094 113.124  0.00 97.00      PROA   
ATOM   2264  O   HSD P 142     -30.626-102.914 113.380  0.00 97.00      PROA   
ATOM   2265  N   SER P 143     -29.827-104.930 112.814  0.00 97.00      PROA   
ATOM   2266  HN  SER P 143     -30.015-105.892 112.631  0.00 97.00      PROA   
ATOM   2267  CA  SER P 143     -28.430-104.536 112.743  0.00 97.00      PROA   
ATOM   2268  HA  SER P 143     -28.262-103.704 113.414  0.00 97.00      PROA   
ATOM   2269  CB  SER P 143     -27.531-105.727 113.158  0.00 97.00      PROA   
ATOM   2270  HB1 SER P 143     -27.521-106.517 112.378  0.00 97.00      PROA   
ATOM   2271  HB2 SER P 143     -27.968-106.177 114.074  0.00 97.00      PROA   
ATOM   2272  OG  SER P 143     -26.199-105.327 113.455  0.00 97.00      PROA   
ATOM   2273  HG1 SER P 143     -25.801-105.036 112.632  0.00 97.00      PROA   
ATOM   2274  C   SER P 143     -28.066-104.107 111.327  0.00 97.00      PROA   
ATOM   2275  O   SER P 143     -28.676-104.554 110.358  0.00 97.00      PROA   
ATOM   2276  N   GLY P 144     -27.038-103.230 111.175  0.00 97.00      PROA   
ATOM   2277  HN  GLY P 144     -26.577-102.837 111.971  0.00 97.00      PROA   
ATOM   2278  CA  GLY P 144     -26.493-102.838 109.884  0.00 97.00      PROA   
ATOM   2279  HA1 GLY P 144     -27.067-103.275 109.084  0.00 97.00      PROA   
ATOM   2280  HA2 GLY P 144     -25.459-103.153 109.873  0.00 97.00      PROA   
ATOM   2281  C   GLY P 144     -26.500-101.348 109.699  0.00 97.00      PROA   
ATOM   2282  O   GLY P 144     -26.440-100.589 110.658  0.00 97.00      PROA   
ATOM   2283  N   THR P 145     -26.539-100.883 108.429  0.00 97.00      PROA   
ATOM   2284  HN  THR P 145     -26.690-101.522 107.675  0.00 97.00      PROA   
ATOM   2285  CA  THR P 145     -26.426 -99.474 108.086  0.00 97.00      PROA   
ATOM   2286  HA  THR P 145     -25.968 -98.962 108.917  0.00 97.00      PROA   
ATOM   2287  CB  THR P 145     -25.506 -99.192 106.892  0.00 97.00      PROA   
ATOM   2288  HB  THR P 145     -24.503 -99.609 107.139  0.00 97.00      PROA   
ATOM   2289  OG1 THR P 145     -25.322 -97.798 106.661  0.00 97.00      PROA   
ATOM   2290  HG1 THR P 145     -25.945 -97.556 105.965  0.00 97.00      PROA   
ATOM   2291  CG2 THR P 145     -25.984 -99.848 105.582  0.00 97.00      PROA   
ATOM   2292 HG21 THR P 145     -26.962 -99.432 105.260  0.00 97.00      PROA   
ATOM   2293 HG22 THR P 145     -26.082-100.945 105.701  0.00 97.00      PROA   
ATOM   2294 HG23 THR P 145     -25.249 -99.648 104.772  0.00 97.00      PROA   
ATOM   2295  C   THR P 145     -27.799 -98.868 107.918  0.00 97.00      PROA   
ATOM   2296  O   THR P 145     -28.634 -99.368 107.178  0.00 97.00      PROA   
ATOM   2297  N   TYR P 146     -28.057 -97.749 108.625  0.00 97.00      PROA   
ATOM   2298  HN  TYR P 146     -27.365 -97.375 109.240  0.00 97.00      PROA   
ATOM   2299  CA  TYR P 146     -29.307 -97.025 108.575  0.00 97.00      PROA   
ATOM   2300  HA  TYR P 146     -30.022 -97.583 107.992  0.00 97.00      PROA   
ATOM   2301  CB  TYR P 146     -29.913 -96.727 109.968  0.00 97.00      PROA   
ATOM   2302  HB1 TYR P 146     -30.704 -95.952 109.886  0.00 97.00      PROA   
ATOM   2303  HB2 TYR P 146     -29.126 -96.352 110.658  0.00 97.00      PROA   
ATOM   2304  CG  TYR P 146     -30.559 -97.932 110.592  0.00 97.00      PROA   
ATOM   2305  CD1 TYR P 146     -29.798 -98.888 111.284  0.00 97.00      PROA   
ATOM   2306  HD1 TYR P 146     -28.720 -98.813 111.288  0.00 97.00      PROA   
ATOM   2307  CE1 TYR P 146     -30.431 -99.909 112.002  0.00 97.00      PROA   
ATOM   2308  HE1 TYR P 146     -29.839-100.640 112.528  0.00 97.00      PROA   
ATOM   2309  CZ  TYR P 146     -31.828 -99.967 112.056  0.00 97.00      PROA   
ATOM   2310  OH  TYR P 146     -32.465-100.977 112.800  0.00 97.00      PROA   
ATOM   2311  HH  TYR P 146     -31.768-101.526 113.174  0.00 97.00      PROA   
ATOM   2312  CD2 TYR P 146     -31.963 -98.033 110.613  0.00 97.00      PROA   
ATOM   2313  HD2 TYR P 146     -32.559 -97.293 110.100  0.00 97.00      PROA   
ATOM   2314  CE2 TYR P 146     -32.594 -99.044 111.345  0.00 97.00      PROA   
ATOM   2315  HE2 TYR P 146     -33.670 -99.095 111.389  0.00 97.00      PROA   
ATOM   2316  C   TYR P 146     -29.102 -95.701 107.884  0.00 97.00      PROA   
ATOM   2317  O   TYR P 146     -28.077 -95.051 108.043  0.00 97.00      PROA   
ATOM   2318  N   HSD P 147     -30.100 -95.266 107.088  0.00 97.00      PROA   
ATOM   2319  HN  HSD P 147     -30.938 -95.799 106.995  0.00 97.00      PROA   
ATOM   2320  CA  HSD P 147     -30.045 -94.005 106.376  0.00 97.00      PROA   
ATOM   2321  HA  HSD P 147     -29.389 -93.318 106.893  0.00 97.00      PROA   
ATOM   2322  CB  HSD P 147     -29.612 -94.162 104.891  0.00 97.00      PROA   
ATOM   2323  HB1 HSD P 147     -29.455 -93.155 104.448  0.00 97.00      PROA   
ATOM   2324  HB2 HSD P 147     -30.405 -94.666 104.302  0.00 97.00      PROA   
ATOM   2325  ND1 HSD P 147     -27.190 -94.519 104.161  0.00 97.00      PROA   
ATOM   2326  HD1 HSD P 147     -26.997 -93.568 103.913  0.00 97.00      PROA   
ATOM   2327  CG  HSD P 147     -28.368 -94.992 104.701  0.00 97.00      PROA   
ATOM   2328  CE1 HSD P 147     -26.360 -95.583 104.031  0.00 97.00      PROA   
ATOM   2329  HE1 HSD P 147     -25.347 -95.503 103.636  0.00 97.00      PROA   
ATOM   2330  NE2 HSD P 147     -26.925 -96.705 104.430  0.00 97.00      PROA   
ATOM   2331  CD2 HSD P 147     -28.189 -96.335 104.847  0.00 97.00      PROA   
ATOM   2332  HD2 HSD P 147     -28.876 -97.088 105.214  0.00 97.00      PROA   
ATOM   2333  C   HSD P 147     -31.446 -93.447 106.408  0.00 97.00      PROA   
ATOM   2334  O   HSD P 147     -32.398 -94.178 106.659  0.00 97.00      PROA   
ATOM   2335  N   CYS P 148     -31.626 -92.131 106.154  0.00 97.00      PROA   
ATOM   2336  HN  CYS P 148     -30.858 -91.495 106.091  0.00 97.00      PROA   
ATOM   2337  CA  CYS P 148     -32.948 -91.577 105.961  0.00 97.00      PROA   
ATOM   2338  HA  CYS P 148     -33.604 -92.379 105.670  0.00 97.00      PROA   
ATOM   2339  CB  CYS P 148     -33.558 -90.932 107.238  0.00 97.00      PROA   
ATOM   2340  HB1 CYS P 148     -33.534 -91.703 108.039  0.00 97.00      PROA   
ATOM   2341  HB2 CYS P 148     -34.631 -90.713 107.048  0.00 97.00      PROA   
ATOM   2342  SG  CYS P 148     -32.710 -89.434 107.845  0.00 97.00      PROA   
ATOM   2343  C   CYS P 148     -32.967 -90.612 104.799  0.00 97.00      PROA   
ATOM   2344  O   CYS P 148     -31.933 -90.141 104.335  0.00 97.00      PROA   
ATOM   2345  N   SER P 149     -34.181 -90.303 104.288  0.00 97.00      PROA   
ATOM   2346  HN  SER P 149     -35.003 -90.747 104.637  0.00 97.00      PROA   
ATOM   2347  CA  SER P 149     -34.354 -89.285 103.273  0.00 97.00      PROA   
ATOM   2348  HA  SER P 149     -33.578 -88.549 103.413  0.00 97.00      PROA   
ATOM   2349  CB  SER P 149     -34.335 -89.796 101.797  0.00 97.00      PROA   
ATOM   2350  HB1 SER P 149     -33.416 -90.403 101.656  0.00 97.00      PROA   
ATOM   2351  HB2 SER P 149     -34.287 -88.934 101.099  0.00 97.00      PROA   
ATOM   2352  OG  SER P 149     -35.466 -90.591 101.441  0.00 97.00      PROA   
ATOM   2353  HG1 SER P 149     -36.247 -90.138 101.767  0.00 97.00      PROA   
ATOM   2354  C   SER P 149     -35.669 -88.602 103.518  0.00 97.00      PROA   
ATOM   2355  O   SER P 149     -36.602 -89.213 104.018  0.00 97.00      PROA   
ATOM   2356  N   GLY P 150     -35.767 -87.309 103.142  0.00 97.00      PROA   
ATOM   2357  HN  GLY P 150     -34.978 -86.851 102.738  0.00 97.00      PROA   
ATOM   2358  CA  GLY P 150     -37.000 -86.548 103.187  0.00 97.00      PROA   
ATOM   2359  HA1 GLY P 150     -37.018 -85.985 104.107  0.00 97.00      PROA   
ATOM   2360  HA2 GLY P 150     -37.849 -87.206 103.055  0.00 97.00      PROA   
ATOM   2361  C   GLY P 150     -36.988 -85.585 102.043  0.00 97.00      PROA   
ATOM   2362  O   GLY P 150     -36.032 -85.534 101.282  0.00 97.00      PROA   
ATOM   2363  N   MET P 151     -38.062 -84.785 101.894  0.00 97.00      PROA   
ATOM   2364  HN  MET P 151     -38.866 -84.908 102.474  0.00 97.00      PROA   
ATOM   2365  CA  MET P 151     -38.236 -83.836 100.820  0.00 97.00      PROA   
ATOM   2366  HA  MET P 151     -37.362 -83.823 100.187  0.00 97.00      PROA   
ATOM   2367  CB  MET P 151     -39.492 -84.223  99.992  0.00 97.00      PROA   
ATOM   2368  HB1 MET P 151     -40.401 -83.721 100.377  0.00 97.00      PROA   
ATOM   2369  HB2 MET P 151     -39.663 -85.316 100.148  0.00 97.00      PROA   
ATOM   2370  CG  MET P 151     -39.371 -84.031  98.468  0.00 97.00      PROA   
ATOM   2371  HG1 MET P 151     -40.291 -84.460  98.010  0.00 97.00      PROA   
ATOM   2372  HG2 MET P 151     -38.512 -84.635  98.101  0.00 97.00      PROA   
ATOM   2373  SD  MET P 151     -39.193 -82.312  97.911  0.00 97.00      PROA   
ATOM   2374  CE  MET P 151     -39.352 -82.698  96.146  0.00 97.00      PROA   
ATOM   2375  HE1 MET P 151     -40.363 -83.101  95.923  0.00 97.00      PROA   
ATOM   2376  HE2 MET P 151     -38.603 -83.456  95.829  0.00 97.00      PROA   
ATOM   2377  HE3 MET P 151     -39.204 -81.787  95.527  0.00 97.00      PROA   
ATOM   2378  C   MET P 151     -38.413 -82.461 101.447  0.00 97.00      PROA   
ATOM   2379  O   MET P 151     -39.096 -82.303 102.455  0.00 97.00      PROA   
ATOM   2380  N   GLY P 152     -37.775 -81.425 100.852  0.00 97.00      PROA   
ATOM   2381  HN  GLY P 152     -37.157 -81.621 100.094  0.00 97.00      PROA   
ATOM   2382  CA  GLY P 152     -38.009 -80.023 101.183  0.00 97.00      PROA   
ATOM   2383  HA1 GLY P 152     -37.130 -79.625 101.660  0.00 97.00      PROA   
ATOM   2384  HA2 GLY P 152     -38.896 -79.933 101.795  0.00 97.00      PROA   
ATOM   2385  C   GLY P 152     -38.273 -79.246  99.924  0.00 97.00      PROA   
ATOM   2386  O   GLY P 152     -39.416 -78.954  99.589  0.00 97.00      PROA   
ATOM   2387  N   LYS P 153     -37.207 -78.867  99.188  0.00 97.00      PROA   
ATOM   2388  HN  LYS P 153     -36.280 -78.963  99.547  0.00 97.00      PROA   
ATOM   2389  CA  LYS P 153     -37.324 -78.366  97.828  0.00 97.00      PROA   
ATOM   2390  HA  LYS P 153     -38.366 -78.326  97.555  0.00 97.00      PROA   
ATOM   2391  CB  LYS P 153     -36.715 -76.948  97.670  0.00 97.00      PROA   
ATOM   2392  HB1 LYS P 153     -36.506 -76.729  96.600  0.00 97.00      PROA   
ATOM   2393  HB2 LYS P 153     -35.747 -76.909  98.214  0.00 97.00      PROA   
ATOM   2394  CG  LYS P 153     -37.637 -75.823  98.185  0.00 97.00      PROA   
ATOM   2395  HG1 LYS P 153     -37.088 -74.858  98.105  0.00 97.00      PROA   
ATOM   2396  HG2 LYS P 153     -37.871 -75.991  99.259  0.00 97.00      PROA   
ATOM   2397  CD  LYS P 153     -38.943 -75.732  97.376  0.00 97.00      PROA   
ATOM   2398  HD1 LYS P 153     -39.542 -76.651  97.562  0.00 97.00      PROA   
ATOM   2399  HD2 LYS P 153     -38.674 -75.711  96.295  0.00 97.00      PROA   
ATOM   2400  CE  LYS P 153     -39.809 -74.512  97.708  0.00 97.00      PROA   
ATOM   2401  HE1 LYS P 153     -39.265 -73.570  97.487  0.00 97.00      PROA   
ATOM   2402  HE2 LYS P 153     -40.107 -74.523  98.778  0.00 97.00      PROA   
ATOM   2403  NZ  LYS P 153     -41.044 -74.537  96.887  0.00 97.00      PROA   
ATOM   2404  HZ1 LYS P 153     -41.570 -75.411  97.091  0.00 97.00      PROA   
ATOM   2405  HZ2 LYS P 153     -40.786 -74.525  95.879  0.00 97.00      PROA   
ATOM   2406  HZ3 LYS P 153     -41.639 -73.714  97.103  0.00 97.00      PROA   
ATOM   2407  C   LYS P 153     -36.745 -79.329  96.817  0.00 97.00      PROA   
ATOM   2408  O   LYS P 153     -36.849 -79.120  95.609  0.00 97.00      PROA   
ATOM   2409  N   HSD P 154     -36.187 -80.452  97.303  0.00 97.00      PROA   
ATOM   2410  HN  HSD P 154     -36.094 -80.583  98.285  0.00 97.00      PROA   
ATOM   2411  CA  HSD P 154     -35.806 -81.592  96.511  0.00 97.00      PROA   
ATOM   2412  HA  HSD P 154     -36.615 -81.833  95.836  0.00 97.00      PROA   
ATOM   2413  CB  HSD P 154     -34.486 -81.398  95.721  0.00 97.00      PROA   
ATOM   2414  HB1 HSD P 154     -33.676 -81.096  96.421  0.00 97.00      PROA   
ATOM   2415  HB2 HSD P 154     -34.630 -80.566  94.998  0.00 97.00      PROA   
ATOM   2416  ND1 HSD P 154     -32.946 -83.368  95.220  0.00 97.00      PROA   
ATOM   2417  HD1 HSD P 154     -32.354 -83.265  96.021  0.00 97.00      PROA   
ATOM   2418  CG  HSD P 154     -34.069 -82.617  94.941  0.00 97.00      PROA   
ATOM   2419  CE1 HSD P 154     -32.918 -84.382  94.323  0.00 97.00      PROA   
ATOM   2420  HE1 HSD P 154     -32.131 -85.135  94.311  0.00 97.00      PROA   
ATOM   2421  NE2 HSD P 154     -33.943 -84.342  93.493  0.00 97.00      PROA   
ATOM   2422  CD2 HSD P 154     -34.658 -83.220  93.872  0.00 97.00      PROA   
ATOM   2423  HD2 HSD P 154     -35.553 -82.943  93.328  0.00 97.00      PROA   
ATOM   2424  C   HSD P 154     -35.687 -82.691  97.536  0.00 97.00      PROA   
ATOM   2425  O   HSD P 154     -35.758 -82.424  98.734  0.00 97.00      PROA   
ATOM   2426  N   ARG P 155     -35.531 -83.971  97.119  0.00 97.00      PROA   
ATOM   2427  HN  ARG P 155     -35.497 -84.199  96.148  0.00 97.00      PROA   
ATOM   2428  CA  ARG P 155     -35.184 -85.025  98.053  0.00 97.00      PROA   
ATOM   2429  HA  ARG P 155     -35.871 -84.937  98.882  0.00 97.00      PROA   
ATOM   2430  CB  ARG P 155     -35.366 -86.464  97.502  0.00 97.00      PROA   
ATOM   2431  HB1 ARG P 155     -36.457 -86.634  97.350  0.00 97.00      PROA   
ATOM   2432  HB2 ARG P 155     -35.036 -87.184  98.283  0.00 97.00      PROA   
ATOM   2433  CG  ARG P 155     -34.639 -86.752  96.169  0.00 97.00      PROA   
ATOM   2434  HG1 ARG P 155     -33.821 -86.016  96.042  0.00 97.00      PROA   
ATOM   2435  HG2 ARG P 155     -35.339 -86.608  95.317  0.00 97.00      PROA   
ATOM   2436  CD  ARG P 155     -33.975 -88.137  96.079  0.00 97.00      PROA   
ATOM   2437  HD1 ARG P 155     -33.154 -88.197  96.830  0.00 97.00      PROA   
ATOM   2438  HD2 ARG P 155     -33.563 -88.313  95.061  0.00 97.00      PROA   
ATOM   2439  NE  ARG P 155     -35.029 -89.162  96.362  0.00 97.00      PROA   
ATOM   2440  HE  ARG P 155     -35.981 -88.912  96.215  0.00 97.00      PROA   
ATOM   2441  CZ  ARG P 155     -34.794 -90.335  96.987  0.00 97.00      PROA   
ATOM   2442  NH1 ARG P 155     -33.560 -90.812  97.200  0.00 97.00      PROA   
ATOM   2443 HH11 ARG P 155     -32.785 -90.330  96.805  0.00 97.00      PROA   
ATOM   2444 HH12 ARG P 155     -33.466 -91.696  97.651  0.00 97.00      PROA   
ATOM   2445  NH2 ARG P 155     -35.834 -91.069  97.425  0.00 97.00      PROA   
ATOM   2446 HH21 ARG P 155     -36.761 -90.732  97.291  0.00 97.00      PROA   
ATOM   2447 HH22 ARG P 155     -35.645 -91.897  97.945  0.00 97.00      PROA   
ATOM   2448  C   ARG P 155     -33.781 -84.861  98.626  0.00 97.00      PROA   
ATOM   2449  O   ARG P 155     -32.820 -84.585  97.912  0.00 97.00      PROA   
ATOM   2450  N   TYR P 156     -33.639 -85.035  99.954  0.00 97.00      PROA   
ATOM   2451  HN  TYR P 156     -34.441 -85.206 100.525  0.00 97.00      PROA   
ATOM   2452  CA  TYR P 156     -32.381 -84.924 100.658  0.00 97.00      PROA   
ATOM   2453  HA  TYR P 156     -31.574 -84.742  99.962  0.00 97.00      PROA   
ATOM   2454  CB  TYR P 156     -32.413 -83.817 101.749  0.00 97.00      PROA   
ATOM   2455  HB1 TYR P 156     -31.412 -83.675 102.206  0.00 97.00      PROA   
ATOM   2456  HB2 TYR P 156     -33.134 -84.111 102.542  0.00 97.00      PROA   
ATOM   2457  CG  TYR P 156     -32.867 -82.486 101.193  0.00 97.00      PROA   
ATOM   2458  CD1 TYR P 156     -32.316 -81.956 100.011  0.00 97.00      PROA   
ATOM   2459  HD1 TYR P 156     -31.550 -82.503  99.481  0.00 97.00      PROA   
ATOM   2460  CE1 TYR P 156     -32.764 -80.733  99.496  0.00 97.00      PROA   
ATOM   2461  HE1 TYR P 156     -32.339 -80.347  98.581  0.00 97.00      PROA   
ATOM   2462  CZ  TYR P 156     -33.757 -80.014 100.172  0.00 97.00      PROA   
ATOM   2463  OH  TYR P 156     -34.207 -78.779  99.666  0.00 97.00      PROA   
ATOM   2464  HH  TYR P 156     -33.549 -78.461  99.045  0.00 97.00      PROA   
ATOM   2465  CD2 TYR P 156     -33.848 -81.739 101.871  0.00 97.00      PROA   
ATOM   2466  HD2 TYR P 156     -34.275 -82.120 102.787  0.00 97.00      PROA   
ATOM   2467  CE2 TYR P 156     -34.289 -80.512 101.365  0.00 97.00      PROA   
ATOM   2468  HE2 TYR P 156     -35.033 -79.946 101.904  0.00 97.00      PROA   
ATOM   2469  C   TYR P 156     -32.134 -86.261 101.315  0.00 97.00      PROA   
ATOM   2470  O   TYR P 156     -33.065 -86.893 101.798  0.00 97.00      PROA   
ATOM   2471  N   THR P 157     -30.866 -86.733 101.323  0.00 97.00      PROA   
ATOM   2472  HN  THR P 157     -30.133 -86.224 100.880  0.00 97.00      PROA   
ATOM   2473  CA  THR P 157     -30.452 -87.999 101.906  0.00 97.00      PROA   
ATOM   2474  HA  THR P 157     -31.305 -88.511 102.333  0.00 97.00      PROA   
ATOM   2475  CB  THR P 157     -29.756 -88.933 100.916  0.00 97.00      PROA   
ATOM   2476  HB  THR P 157     -29.215 -89.759 101.439  0.00 97.00      PROA   
ATOM   2477  OG1 THR P 157     -28.840 -88.225 100.085  0.00 97.00      PROA   
ATOM   2478  HG1 THR P 157     -28.136 -87.916 100.659  0.00 97.00      PROA   
ATOM   2479  CG2 THR P 157     -30.808 -89.570  99.995  0.00 97.00      PROA   
ATOM   2480 HG21 THR P 157     -31.378 -88.784  99.457  0.00 97.00      PROA   
ATOM   2481 HG22 THR P 157     -31.509 -90.195 100.583  0.00 97.00      PROA   
ATOM   2482 HG23 THR P 157     -30.303 -90.218  99.245  0.00 97.00      PROA   
ATOM   2483  C   THR P 157     -29.483 -87.717 103.028  0.00 97.00      PROA   
ATOM   2484  O   THR P 157     -28.624 -86.846 102.912  0.00 97.00      PROA   
ATOM   2485  N   SER P 158     -29.590 -88.463 104.152  0.00 97.00      PROA   
ATOM   2486  HN  SER P 158     -30.317 -89.143 104.255  0.00 97.00      PROA   
ATOM   2487  CA  SER P 158     -28.682 -88.334 105.273  0.00 97.00      PROA   
ATOM   2488  HA  SER P 158     -28.473 -87.284 105.399  0.00 97.00      PROA   
ATOM   2489  CB  SER P 158     -29.288 -88.875 106.603  0.00 97.00      PROA   
ATOM   2490  HB1 SER P 158     -30.297 -88.428 106.723  0.00 97.00      PROA   
ATOM   2491  HB2 SER P 158     -28.675 -88.557 107.471  0.00 97.00      PROA   
ATOM   2492  OG  SER P 158     -29.418 -90.296 106.635  0.00 97.00      PROA   
ATOM   2493  HG1 SER P 158     -28.537 -90.656 106.797  0.00 97.00      PROA   
ATOM   2494  C   SER P 158     -27.369 -89.048 105.030  0.00 97.00      PROA   
ATOM   2495  O   SER P 158     -27.214 -89.833 104.097  0.00 97.00      PROA   
ATOM   2496  N   ALA P 159     -26.399 -88.830 105.945  0.00 97.00      PROA   
ATOM   2497  HN  ALA P 159     -26.480 -88.091 106.610  0.00 97.00      PROA   
ATOM   2498  CA  ALA P 159     -25.298 -89.746 106.165  0.00 97.00      PROA   
ATOM   2499  HA  ALA P 159     -24.771 -89.855 105.227  0.00 97.00      PROA   
ATOM   2500  CB  ALA P 159     -24.331 -89.190 107.230  0.00 97.00      PROA   
ATOM   2501  HB1 ALA P 159     -24.849 -89.069 108.206  0.00 97.00      PROA   
ATOM   2502  HB2 ALA P 159     -23.952 -88.192 106.916  0.00 97.00      PROA   
ATOM   2503  HB3 ALA P 159     -23.461 -89.863 107.373  0.00 97.00      PROA   
ATOM   2504  C   ALA P 159     -25.793 -91.126 106.597  0.00 97.00      PROA   
ATOM   2505  O   ALA P 159     -26.844 -91.253 107.223  0.00 97.00      PROA   
ATOM   2506  N   GLY P 160     -25.052 -92.206 106.247  0.00 97.00      PROA   
ATOM   2507  HN  GLY P 160     -24.202 -92.093 105.741  0.00 97.00      PROA   
ATOM   2508  CA  GLY P 160     -25.355 -93.551 106.708  0.00 97.00      PROA   
ATOM   2509  HA1 GLY P 160     -24.904 -94.247 106.016  0.00 97.00      PROA   
ATOM   2510  HA2 GLY P 160     -26.424 -93.681 106.793  0.00 97.00      PROA   
ATOM   2511  C   GLY P 160     -24.719 -93.793 108.044  0.00 97.00      PROA   
ATOM   2512  O   GLY P 160     -23.546 -93.485 108.234  0.00 97.00      PROA   
ATOM   2513  N   ILE P 161     -25.475 -94.390 108.993  0.00 97.00      PROA   
ATOM   2514  HN  ILE P 161     -26.424 -94.632 108.795  0.00 97.00      PROA   
ATOM   2515  CA  ILE P 161     -24.996 -94.674 110.331  0.00 97.00      PROA   
ATOM   2516  HA  ILE P 161     -23.963 -94.373 110.419  0.00 97.00      PROA   
ATOM   2517  CB  ILE P 161     -25.794 -93.961 111.426  0.00 97.00      PROA   
ATOM   2518  HB  ILE P 161     -26.851 -94.318 111.396  0.00 97.00      PROA   
ATOM   2519  CG2 ILE P 161     -25.208 -94.303 112.818  0.00 97.00      PROA   
ATOM   2520 HG21 ILE P 161     -24.122 -94.074 112.848  0.00 97.00      PROA   
ATOM   2521 HG22 ILE P 161     -25.353 -95.373 113.071  0.00 97.00      PROA   
ATOM   2522 HG23 ILE P 161     -25.710 -93.693 113.598  0.00 97.00      PROA   
ATOM   2523  CG1 ILE P 161     -25.845 -92.422 111.207  0.00 97.00      PROA   
ATOM   2524 HG11 ILE P 161     -26.486 -91.986 112.006  0.00 97.00      PROA   
ATOM   2525 HG12 ILE P 161     -26.343 -92.202 110.239  0.00 97.00      PROA   
ATOM   2526  CD  ILE P 161     -24.483 -91.713 111.244  0.00 97.00      PROA   
ATOM   2527  HD1 ILE P 161     -23.809 -92.102 110.453  0.00 97.00      PROA   
ATOM   2528  HD2 ILE P 161     -23.984 -91.849 112.227  0.00 97.00      PROA   
ATOM   2529  HD3 ILE P 161     -24.614 -90.622 111.080  0.00 97.00      PROA   
ATOM   2530  C   ILE P 161     -25.053 -96.174 110.531  0.00 97.00      PROA   
ATOM   2531  O   ILE P 161     -26.114 -96.788 110.475  0.00 97.00      PROA   
ATOM   2532  N   SER P 162     -23.885 -96.809 110.774  0.00 97.00      PROA   
ATOM   2533  HN  SER P 162     -23.024 -96.307 110.789  0.00 97.00      PROA   
ATOM   2534  CA  SER P 162     -23.787 -98.243 110.964  0.00 97.00      PROA   
ATOM   2535  HA  SER P 162     -24.588 -98.725 110.425  0.00 97.00      PROA   
ATOM   2536  CB  SER P 162     -22.452 -98.813 110.418  0.00 97.00      PROA   
ATOM   2537  HB1 SER P 162     -22.417 -98.642 109.320  0.00 97.00      PROA   
ATOM   2538  HB2 SER P 162     -22.385 -99.908 110.596  0.00 97.00      PROA   
ATOM   2539  OG  SER P 162     -21.326 -98.158 110.999  0.00 97.00      PROA   
ATOM   2540  HG1 SER P 162     -21.457 -98.212 111.951  0.00 97.00      PROA   
ATOM   2541  C   SER P 162     -23.910 -98.630 112.424  0.00 97.00      PROA   
ATOM   2542  O   SER P 162     -23.085 -98.242 113.250  0.00 97.00      PROA   
ATOM   2543  N   VAL P 163     -24.931 -99.449 112.771  0.00 97.00      PROA   
ATOM   2544  HN  VAL P 163     -25.604 -99.742 112.093  0.00 97.00      PROA   
ATOM   2545  CA  VAL P 163     -25.108 -99.964 114.114  0.00 97.00      PROA   
ATOM   2546  HA  VAL P 163     -24.341 -99.550 114.748  0.00 97.00      PROA   
ATOM   2547  CB  VAL P 163     -26.446 -99.617 114.768  0.00 97.00      PROA   
ATOM   2548  HB  VAL P 163     -26.416 -99.929 115.839  0.00 97.00      PROA   
ATOM   2549  CG1 VAL P 163     -26.629 -98.088 114.739  0.00 97.00      PROA   
ATOM   2550 HG11 VAL P 163     -26.738 -97.716 113.697  0.00 97.00      PROA   
ATOM   2551 HG12 VAL P 163     -25.764 -97.577 115.212  0.00 97.00      PROA   
ATOM   2552 HG13 VAL P 163     -27.549 -97.816 115.299  0.00 97.00      PROA   
ATOM   2553  CG2 VAL P 163     -27.638-100.325 114.096  0.00 97.00      PROA   
ATOM   2554 HG21 VAL P 163     -27.605-101.422 114.254  0.00 97.00      PROA   
ATOM   2555 HG22 VAL P 163     -27.641-100.122 113.006  0.00 97.00      PROA   
ATOM   2556 HG23 VAL P 163     -28.592 -99.949 114.525  0.00 97.00      PROA   
ATOM   2557  C   VAL P 163     -24.900-101.460 114.077  0.00 97.00      PROA   
ATOM   2558  O   VAL P 163     -25.357-102.153 113.174  0.00 97.00      PROA   
ATOM   2559  N   THR P 164     -24.162-102.005 115.066  0.00 97.00      PROA   
ATOM   2560  HN  THR P 164     -23.787-101.423 115.787  0.00 97.00      PROA   
ATOM   2561  CA  THR P 164     -23.870-103.430 115.115  0.00 97.00      PROA   
ATOM   2562  HA  THR P 164     -24.320-103.937 114.276  0.00 97.00      PROA   
ATOM   2563  CB  THR P 164     -22.378-103.741 115.063  0.00 97.00      PROA   
ATOM   2564  HB  THR P 164     -21.862-103.375 115.978  0.00 97.00      PROA   
ATOM   2565  OG1 THR P 164     -21.777-103.096 113.946  0.00 97.00      PROA   
ATOM   2566  HG1 THR P 164     -22.155-102.217 113.897  0.00 97.00      PROA   
ATOM   2567  CG2 THR P 164     -22.144-105.252 114.879  0.00 97.00      PROA   
ATOM   2568 HG21 THR P 164     -22.601-105.586 113.922  0.00 97.00      PROA   
ATOM   2569 HG22 THR P 164     -22.581-105.846 115.704  0.00 97.00      PROA   
ATOM   2570 HG23 THR P 164     -21.053-105.461 114.826  0.00 97.00      PROA   
ATOM   2571  C   THR P 164     -24.474-103.968 116.396  0.00 97.00      PROA   
ATOM   2572  O   THR P 164     -24.053-103.598 117.482  0.00 97.00      PROA   
ATOM   2573  N   VAL P 165     -25.492-104.858 116.305  0.00 97.00      PROA   
ATOM   2574  HN  VAL P 165     -25.830-105.112 115.399  0.00 97.00      PROA   
ATOM   2575  CA  VAL P 165     -26.231-105.420 117.439  0.00 97.00      PROA   
ATOM   2576  HA  VAL P 165     -26.239-104.667 118.211  0.00 97.00      PROA   
ATOM   2577  CB  VAL P 165     -27.698-105.688 117.061  0.00 97.00      PROA   
ATOM   2578  HB  VAL P 165     -27.733-106.434 116.236  0.00 97.00      PROA   
ATOM   2579  CG1 VAL P 165     -28.572-106.200 118.229  0.00 97.00      PROA   
ATOM   2580 HG11 VAL P 165     -28.394-105.595 119.143  0.00 97.00      PROA   
ATOM   2581 HG12 VAL P 165     -28.381-107.268 118.447  0.00 97.00      PROA   
ATOM   2582 HG13 VAL P 165     -29.644-106.111 117.965  0.00 97.00      PROA   
ATOM   2583  CG2 VAL P 165     -28.316-104.362 116.566  0.00 97.00      PROA   
ATOM   2584 HG21 VAL P 165     -27.809-103.971 115.662  0.00 97.00      PROA   
ATOM   2585 HG22 VAL P 165     -28.259-103.597 117.369  0.00 97.00      PROA   
ATOM   2586 HG23 VAL P 165     -29.386-104.521 116.314  0.00 97.00      PROA   
ATOM   2587  C   VAL P 165     -25.500-106.664 117.977  0.00 97.00      PROA   
ATOM   2588  O   VAL P 165     -24.481-107.061 117.420  0.00 97.00      PROA   
ATOM   2589  N   LYS P 166     -25.956-107.311 119.085  0.00 97.00      PROA   
ATOM   2590  HN  LYS P 166     -26.757-106.986 119.581  0.00 97.00      PROA   
ATOM   2591  CA  LYS P 166     -25.468-108.607 119.513  0.00 97.00      PROA   
ATOM   2592  HA  LYS P 166     -25.057-109.150 118.669  0.00 97.00      PROA   
ATOM   2593  CB  LYS P 166     -24.506-108.618 120.744  0.00 97.00      PROA   
ATOM   2594  HB1 LYS P 166     -24.077-109.637 120.869  0.00 97.00      PROA   
ATOM   2595  HB2 LYS P 166     -25.091-108.390 121.665  0.00 97.00      PROA   
ATOM   2596  CG  LYS P 166     -23.375-107.571 120.741  0.00 97.00      PROA   
ATOM   2597  HG1 LYS P 166     -22.889-107.579 121.742  0.00 97.00      PROA   
ATOM   2598  HG2 LYS P 166     -23.877-106.585 120.649  0.00 97.00      PROA   
ATOM   2599  CD  LYS P 166     -22.281-107.796 119.673  0.00 97.00      PROA   
ATOM   2600  HD1 LYS P 166     -22.732-108.315 118.799  0.00 97.00      PROA   
ATOM   2601  HD2 LYS P 166     -21.515-108.486 120.089  0.00 97.00      PROA   
ATOM   2602  CE  LYS P 166     -21.574-106.522 119.175  0.00 97.00      PROA   
ATOM   2603  HE1 LYS P 166     -20.977-106.752 118.264  0.00 97.00      PROA   
ATOM   2604  HE2 LYS P 166     -20.916-106.082 119.950  0.00 97.00      PROA   
ATOM   2605  NZ  LYS P 166     -22.590-105.526 118.804  0.00 97.00      PROA   
ATOM   2606  HZ1 LYS P 166     -23.057-105.146 119.652  0.00 97.00      PROA   
ATOM   2607  HZ2 LYS P 166     -23.314-106.040 118.253  0.00 97.00      PROA   
ATOM   2608  HZ3 LYS P 166     -22.237-104.742 118.223  0.00 97.00      PROA   
ATOM   2609  C   LYS P 166     -26.696-109.335 119.967  0.00 97.00      PROA   
ATOM   2610  O   LYS P 166     -27.594-108.745 120.563  0.00 97.00      PROA   
ATOM   2611  N   GLU P 167     -26.673-110.650 119.646  0.00  0.00      PROA   
ATOM   2612  HN  GLU P 167     -25.910-110.985 119.096  0.00  0.00      PROA   
ATOM   2613  CA  GLU P 167     -27.543-111.715 120.062  0.00  0.00      PROA   
ATOM   2614  HA  GLU P 167     -28.194-111.368 120.856  0.00  0.00      PROA   
ATOM   2615  CB  GLU P 167     -28.355-112.271 118.867  0.00  0.00      PROA   
ATOM   2616  HB1 GLU P 167     -27.647-112.488 118.041  0.00  0.00      PROA   
ATOM   2617  HB2 GLU P 167     -29.019-111.441 118.532  0.00  0.00      PROA   
ATOM   2618  CG  GLU P 167     -29.198-113.523 119.156  0.00  0.00      PROA   
ATOM   2619  HG1 GLU P 167     -29.830-113.354 120.052  0.00  0.00      PROA   
ATOM   2620  HG2 GLU P 167     -28.530-114.388 119.355  0.00  0.00      PROA   
ATOM   2621  CD  GLU P 167     -30.103-113.841 117.962  0.00  0.00      PROA   
ATOM   2622  OE1 GLU P 167     -30.800-112.909 117.477  0.00  0.00      PROA   
ATOM   2623  OE2 GLU P 167     -30.114-115.023 117.523  0.00  0.00      PROA   
ATOM   2624  C   GLU P 167     -26.570-112.739 120.597  0.00  0.00      PROA   
ATOM   2625  O   GLU P 167     -25.449-112.832 120.098  0.00  0.00      PROA   
ATOM   2626  N   LEU P 168     -26.940-113.478 121.673  0.00  0.00      PROA   
ATOM   2627  HN  LEU P 168     -27.881-113.482 122.001  0.00  0.00      PROA   
ATOM   2628  CA  LEU P 168     -25.969-114.039 122.590  0.00  0.00      PROA   
ATOM   2629  HA  LEU P 168     -24.974-113.727 122.298  0.00  0.00      PROA   
ATOM   2630  CB  LEU P 168     -26.181-113.606 124.072  0.00  0.00      PROA   
ATOM   2631  HB1 LEU P 168     -25.273-113.869 124.659  0.00  0.00      PROA   
ATOM   2632  HB2 LEU P 168     -27.054-114.134 124.517  0.00  0.00      PROA   
ATOM   2633  CG  LEU P 168     -26.363-112.101 124.349  0.00  0.00      PROA   
ATOM   2634  HG  LEU P 168     -26.209-112.016 125.453  0.00  0.00      PROA   
ATOM   2635  CD1 LEU P 168     -25.264-111.230 123.703  0.00  0.00      PROA   
ATOM   2636 HD11 LEU P 168     -25.184-111.411 122.616  0.00  0.00      PROA   
ATOM   2637 HD12 LEU P 168     -24.286-111.469 124.171  0.00  0.00      PROA   
ATOM   2638 HD13 LEU P 168     -25.470-110.155 123.865  0.00  0.00      PROA   
ATOM   2639  CD2 LEU P 168     -27.812-111.610 124.113  0.00  0.00      PROA   
ATOM   2640 HD21 LEU P 168     -28.507-112.128 124.811  0.00  0.00      PROA   
ATOM   2641 HD22 LEU P 168     -28.159-111.795 123.079  0.00  0.00      PROA   
ATOM   2642 HD23 LEU P 168     -27.892-110.523 124.307  0.00  0.00      PROA   
ATOM   2643  C   LEU P 168     -25.996-115.544 122.596  0.00  0.00      PROA   
ATOM   2644  O   LEU P 168     -26.609-116.197 121.753  0.00  0.00      PROA   
ATOM   2645  N   PHE P 169     -25.260-116.092 123.596  0.00  0.00      PROA   
ATOM   2646  HN  PHE P 169     -24.762-115.474 124.196  0.00  0.00      PROA   
ATOM   2647  CA  PHE P 169     -25.097-117.464 123.989  0.00  0.00      PROA   
ATOM   2648  HA  PHE P 169     -24.692-117.951 123.118  0.00  0.00      PROA   
ATOM   2649  CB  PHE P 169     -24.072-117.577 125.170  0.00  0.00      PROA   
ATOM   2650  HB1 PHE P 169     -23.115-117.122 124.834  0.00  0.00      PROA   
ATOM   2651  HB2 PHE P 169     -23.871-118.644 125.407  0.00  0.00      PROA   
ATOM   2652  CG  PHE P 169     -24.473-116.852 126.448  0.00  0.00      PROA   
ATOM   2653  CD1 PHE P 169     -24.204-115.478 126.617  0.00  0.00      PROA   
ATOM   2654  HD1 PHE P 169     -23.735-114.922 125.820  0.00  0.00      PROA   
ATOM   2655  CE1 PHE P 169     -24.535-114.822 127.809  0.00  0.00      PROA   
ATOM   2656  HE1 PHE P 169     -24.333-113.766 127.922  0.00  0.00      PROA   
ATOM   2657  CZ  PHE P 169     -25.116-115.541 128.861  0.00  0.00      PROA   
ATOM   2658  HZ  PHE P 169     -25.356-115.041 129.790  0.00  0.00      PROA   
ATOM   2659  CD2 PHE P 169     -25.041-117.558 127.523  0.00  0.00      PROA   
ATOM   2660  HD2 PHE P 169     -25.220-118.616 127.423  0.00  0.00      PROA   
ATOM   2661  CE2 PHE P 169     -25.368-116.911 128.719  0.00  0.00      PROA   
ATOM   2662  HE2 PHE P 169     -25.805-117.464 129.535  0.00  0.00      PROA   
ATOM   2663  C   PHE P 169     -26.407-118.108 124.404  0.00  0.00      PROA   
ATOM   2664  O   PHE P 169     -27.239-117.431 125.011  0.00  0.00      PROA   
ATOM   2665  N   PRO P 170     -26.651-119.394 124.126  0.00  0.00      PROA   
ATOM   2666  CD  PRO P 170     -25.778-120.230 123.303  0.00  0.00      PROA   
ATOM   2667  HD1 PRO P 170     -24.725-120.129 123.638  0.00  0.00      PROA   
ATOM   2668  HD2 PRO P 170     -25.875-119.923 122.241  0.00  0.00      PROA   
ATOM   2669  CA  PRO P 170     -27.614-120.201 124.862  0.00  0.00      PROA   
ATOM   2670  HA  PRO P 170     -28.586-119.723 124.845  0.00  0.00      PROA   
ATOM   2671  CB  PRO P 170     -27.651-121.535 124.098  0.00  0.00      PROA   
ATOM   2672  HB1 PRO P 170     -28.386-121.451 123.267  0.00  0.00      PROA   
ATOM   2673  HB2 PRO P 170     -27.937-122.398 124.732  0.00  0.00      PROA   
ATOM   2674  CG  PRO P 170     -26.251-121.672 123.506  0.00  0.00      PROA   
ATOM   2675  HG1 PRO P 170     -25.595-122.153 124.254  0.00  0.00      PROA   
ATOM   2676  HG2 PRO P 170     -26.238-122.259 122.573  0.00  0.00      PROA   
ATOM   2677  C   PRO P 170     -27.205-120.377 126.313  0.00  0.00      PROA   
ATOM   2678  O   PRO P 170     -26.277-121.131 126.608  0.00  0.00      PROA   
ATOM   2679  N   ALA P 171     -27.926-119.685 127.216  0.00  0.00      PROA   
ATOM   2680  HN  ALA P 171     -28.642-119.075 126.896  0.00  0.00      PROA   
ATOM   2681  CA  ALA P 171     -27.829-119.758 128.650  0.00  0.00      PROA   
ATOM   2682  HA  ALA P 171     -26.848-119.406 128.917  0.00  0.00      PROA   
ATOM   2683  CB  ALA P 171     -28.857-118.806 129.281  0.00  0.00      PROA   
ATOM   2684  HB1 ALA P 171     -29.905-119.166 129.205  0.00  0.00      PROA   
ATOM   2685  HB2 ALA P 171     -28.818-117.855 128.719  0.00  0.00      PROA   
ATOM   2686  HB3 ALA P 171     -28.638-118.597 130.348  0.00  0.00      PROA   
ATOM   2687  C   ALA P 171     -28.031-121.111 129.300  0.00  0.00      PROA   
ATOM   2688  O   ALA P 171     -27.098-121.665 129.876  0.00  0.00      PROA   
ATOM   2689  N   PRO P 172     -29.249-121.618 129.290  0.00  0.00      PROA   
ATOM   2690  CD  PRO P 172     -30.043-121.695 128.043  0.00  0.00      PROA   
ATOM   2691  HD1 PRO P 172     -30.332-120.683 127.689  0.00  0.00      PROA   
ATOM   2692  HD2 PRO P 172     -29.460-122.228 127.255  0.00  0.00      PROA   
ATOM   2693  CA  PRO P 172     -29.743-122.619 130.201  0.00  0.00      PROA   
ATOM   2694  HA  PRO P 172     -29.312-123.551 129.864  0.00  0.00      PROA   
ATOM   2695  CB  PRO P 172     -31.244-122.458 129.908  0.00  0.00      PROA   
ATOM   2696  HB1 PRO P 172     -31.589-121.453 130.247  0.00  0.00      PROA   
ATOM   2697  HB2 PRO P 172     -31.903-123.218 130.360  0.00  0.00      PROA   
ATOM   2698  CG  PRO P 172     -31.297-122.495 128.389  0.00  0.00      PROA   
ATOM   2699  HG1 PRO P 172     -31.204-123.543 128.030  0.00  0.00      PROA   
ATOM   2700  HG2 PRO P 172     -32.225-122.041 127.986  0.00  0.00      PROA   
ATOM   2701  C   PRO P 172     -29.562-122.582 131.721  0.00  0.00      PROA   
ATOM   2702  O   PRO P 172     -30.072-121.672 132.375  0.00  0.00      PROA   
ATOM   2703  N   VAL P 173     -28.969-123.685 132.277  0.00 97.00      PROA   
ATOM   2704  HN  VAL P 173     -28.298-124.156 131.720  0.00 97.00      PROA   
ATOM   2705  CA  VAL P 173     -29.723-124.577 133.159  0.00 97.00      PROA   
ATOM   2706  HA  VAL P 173     -30.633-124.081 133.465  0.00 97.00      PROA   
ATOM   2707  CB  VAL P 173     -30.140-125.871 132.439  0.00 97.00      PROA   
ATOM   2708  HB  VAL P 173     -30.697-126.540 133.133  0.00 97.00      PROA   
ATOM   2709  CG1 VAL P 173     -31.103-125.514 131.294  0.00 97.00      PROA   
ATOM   2710 HG11 VAL P 173     -30.585-124.909 130.538  0.00 97.00      PROA   
ATOM   2711 HG12 VAL P 173     -31.971-124.937 131.671  0.00 97.00      PROA   
ATOM   2712 HG13 VAL P 173     -31.465-126.415 130.764  0.00 97.00      PROA   
ATOM   2713  CG2 VAL P 173     -28.919-126.644 131.895  0.00 97.00      PROA   
ATOM   2714 HG21 VAL P 173     -28.224-126.925 132.710  0.00 97.00      PROA   
ATOM   2715 HG22 VAL P 173     -28.360-126.039 131.148  0.00 97.00      PROA   
ATOM   2716 HG23 VAL P 173     -29.251-127.577 131.388  0.00 97.00      PROA   
ATOM   2717  C   VAL P 173     -28.969-124.912 134.430  0.00 97.00      PROA   
ATOM   2718  O   VAL P 173     -27.749-124.819 134.496  0.00 97.00      PROA   
ATOM   2719  N   LEU P 174     -29.701-125.303 135.500  0.00 97.00      PROA   
ATOM   2720  HN  LEU P 174     -30.697-125.335 135.453  0.00 97.00      PROA   
ATOM   2721  CA  LEU P 174     -29.123-125.716 136.757  0.00 97.00      PROA   
ATOM   2722  HA  LEU P 174     -28.083-125.432 136.805  0.00 97.00      PROA   
ATOM   2723  CB  LEU P 174     -29.861-125.043 137.946  0.00 97.00      PROA   
ATOM   2724  HB1 LEU P 174     -30.906-125.401 138.013  0.00 97.00      PROA   
ATOM   2725  HB2 LEU P 174     -29.910-123.957 137.693  0.00 97.00      PROA   
ATOM   2726  CG  LEU P 174     -29.184-125.134 139.334  0.00 97.00      PROA   
ATOM   2727  HG  LEU P 174     -28.109-124.874 139.209  0.00 97.00      PROA   
ATOM   2728  CD1 LEU P 174     -29.813-124.091 140.278  0.00 97.00      PROA   
ATOM   2729 HD11 LEU P 174     -30.895-124.299 140.410  0.00 97.00      PROA   
ATOM   2730 HD12 LEU P 174     -29.692-123.069 139.864  0.00 97.00      PROA   
ATOM   2731 HD13 LEU P 174     -29.320-124.139 141.272  0.00 97.00      PROA   
ATOM   2732  CD2 LEU P 174     -29.261-126.526 139.983  0.00 97.00      PROA   
ATOM   2733 HD21 LEU P 174     -28.624-127.257 139.444  0.00 97.00      PROA   
ATOM   2734 HD22 LEU P 174     -30.308-126.891 139.990  0.00 97.00      PROA   
ATOM   2735 HD23 LEU P 174     -28.908-126.468 141.032  0.00 97.00      PROA   
ATOM   2736  C   LEU P 174     -29.223-127.227 136.802  0.00 97.00      PROA   
ATOM   2737  O   LEU P 174     -30.304-127.795 136.943  0.00 97.00      PROA   
ATOM   2738  N   THR P 175     -28.066-127.924 136.681  0.00 97.00      PROA   
ATOM   2739  HN  THR P 175     -27.196-127.447 136.542  0.00 97.00      PROA   
ATOM   2740  CA  THR P 175     -27.990-129.372 136.691  0.00 97.00      PROA   
ATOM   2741  HA  THR P 175     -28.972-129.766 136.473  0.00 97.00      PROA   
ATOM   2742  CB  THR P 175     -27.071-129.965 135.627  0.00 97.00      PROA   
ATOM   2743  HB  THR P 175     -26.869-131.045 135.805  0.00 97.00      PROA   
ATOM   2744  OG1 THR P 175     -25.842-129.257 135.576  0.00 97.00      PROA   
ATOM   2745  HG1 THR P 175     -25.523-129.309 134.667  0.00 97.00      PROA   
ATOM   2746  CG2 THR P 175     -27.759-129.824 134.257  0.00 97.00      PROA   
ATOM   2747 HG21 THR P 175     -27.927-128.754 134.019  0.00 97.00      PROA   
ATOM   2748 HG22 THR P 175     -28.738-130.346 134.262  0.00 97.00      PROA   
ATOM   2749 HG23 THR P 175     -27.131-130.268 133.456  0.00 97.00      PROA   
ATOM   2750  C   THR P 175     -27.620-129.863 138.075  0.00 97.00      PROA   
ATOM   2751  O   THR P 175     -26.633-129.447 138.675  0.00 97.00      PROA   
ATOM   2752  N   ALA P 176     -28.459-130.768 138.619  0.00 97.00      PROA   
ATOM   2753  HN  ALA P 176     -29.272-131.061 138.122  0.00 97.00      PROA   
ATOM   2754  CA  ALA P 176     -28.265-131.387 139.904  0.00 97.00      PROA   
ATOM   2755  HA  ALA P 176     -27.292-131.127 140.303  0.00 97.00      PROA   
ATOM   2756  CB  ALA P 176     -29.362-130.956 140.896  0.00 97.00      PROA   
ATOM   2757  HB1 ALA P 176     -30.371-131.220 140.513  0.00 97.00      PROA   
ATOM   2758  HB2 ALA P 176     -29.327-129.851 141.026  0.00 97.00      PROA   
ATOM   2759  HB3 ALA P 176     -29.220-131.426 141.890  0.00 97.00      PROA   
ATOM   2760  C   ALA P 176     -28.296-132.882 139.666  0.00 97.00      PROA   
ATOM   2761  O   ALA P 176     -29.024-133.365 138.802  0.00 97.00      PROA   
ATOM   2762  N   SER P 177     -27.467-133.666 140.395  0.00 97.00      PROA   
ATOM   2763  HN  SER P 177     -26.861-133.286 141.092  0.00 97.00      PROA   
ATOM   2764  CA  SER P 177     -27.230-135.062 140.054  0.00 97.00      PROA   
ATOM   2765  HA  SER P 177     -27.418-135.209 138.998  0.00 97.00      PROA   
ATOM   2766  CB  SER P 177     -25.747-135.440 140.315  0.00 97.00      PROA   
ATOM   2767  HB1 SER P 177     -25.115-134.795 139.667  0.00 97.00      PROA   
ATOM   2768  HB2 SER P 177     -25.541-136.497 140.041  0.00 97.00      PROA   
ATOM   2769  OG  SER P 177     -25.363-135.205 141.670  0.00 97.00      PROA   
ATOM   2770  HG1 SER P 177     -25.707-135.940 142.185  0.00 97.00      PROA   
ATOM   2771  C   SER P 177     -28.113-136.050 140.793  0.00 97.00      PROA   
ATOM   2772  O   SER P 177     -27.997-137.255 140.573  0.00 97.00      PROA   
ATOM   2773  N   VAL P 178     -29.030-135.572 141.666  0.00 97.00      PROA   
ATOM   2774  HN  VAL P 178     -29.118-134.594 141.822  0.00 97.00      PROA   
ATOM   2775  CA  VAL P 178     -29.965-136.424 142.380  0.00 97.00      PROA   
ATOM   2776  HA  VAL P 178     -30.139-137.327 141.809  0.00 97.00      PROA   
ATOM   2777  CB  VAL P 178     -29.519-136.795 143.803  0.00 97.00      PROA   
ATOM   2778  HB  VAL P 178     -29.428-135.871 144.420  0.00 97.00      PROA   
ATOM   2779  CG1 VAL P 178     -30.543-137.744 144.463  0.00 97.00      PROA   
ATOM   2780 HG11 VAL P 178     -30.697-138.645 143.834  0.00 97.00      PROA   
ATOM   2781 HG12 VAL P 178     -31.517-137.246 144.617  0.00 97.00      PROA   
ATOM   2782 HG13 VAL P 178     -30.173-138.071 145.457  0.00 97.00      PROA   
ATOM   2783  CG2 VAL P 178     -28.140-137.488 143.781  0.00 97.00      PROA   
ATOM   2784 HG21 VAL P 178     -27.350-136.797 143.426  0.00 97.00      PROA   
ATOM   2785 HG22 VAL P 178     -28.169-138.376 143.116  0.00 97.00      PROA   
ATOM   2786 HG23 VAL P 178     -27.869-137.826 144.804  0.00 97.00      PROA   
ATOM   2787  C   VAL P 178     -31.265-135.647 142.444  0.00 97.00      PROA   
ATOM   2788  O   VAL P 178     -31.270-134.458 142.757  0.00 97.00      PROA   
ATOM   2789  N   THR P 179     -32.415-136.302 142.136  0.00 97.00      PROA   
ATOM   2790  HN  THR P 179     -32.402-137.251 141.829  0.00 97.00      PROA   
ATOM   2791  CA  THR P 179     -33.752-135.760 142.329  0.00 97.00      PROA   
ATOM   2792  HA  THR P 179     -33.773-134.777 141.875  0.00 97.00      PROA   
ATOM   2793  CB  THR P 179     -34.841-136.609 141.681  0.00 97.00      PROA   
ATOM   2794  HB  THR P 179     -35.862-136.278 141.991  0.00 97.00      PROA   
ATOM   2795  OG1 THR P 179     -34.674-137.984 142.007  0.00 97.00      PROA   
ATOM   2796  HG1 THR P 179     -34.780-138.038 142.960  0.00 97.00      PROA   
ATOM   2797  CG2 THR P 179     -34.746-136.471 140.153  0.00 97.00      PROA   
ATOM   2798 HG21 THR P 179     -33.756-136.816 139.790  0.00 97.00      PROA   
ATOM   2799 HG22 THR P 179     -34.896-135.415 139.849  0.00 97.00      PROA   
ATOM   2800 HG23 THR P 179     -35.531-137.093 139.671  0.00 97.00      PROA   
ATOM   2801  C   THR P 179     -34.124-135.591 143.791  0.00 97.00      PROA   
ATOM   2802  O   THR P 179     -33.805-136.430 144.630  0.00 97.00      PROA   
ATOM   2803  N   SER P 180     -34.875-134.519 144.119  0.00 97.00      PROA   
ATOM   2804  HN  SER P 180     -35.120-133.821 143.449  0.00 97.00      PROA   
ATOM   2805  CA  SER P 180     -35.534-134.331 145.393  0.00 97.00      PROA   
ATOM   2806  HA  SER P 180     -34.766-134.419 146.143  0.00 97.00      PROA   
ATOM   2807  CB  SER P 180     -36.129-132.908 145.484  0.00 97.00      PROA   
ATOM   2808  HB1 SER P 180     -35.294-132.182 145.597  0.00 97.00      PROA   
ATOM   2809  HB2 SER P 180     -36.806-132.784 146.351  0.00 97.00      PROA   
ATOM   2810  OG  SER P 180     -36.828-132.572 144.291  0.00 97.00      PROA   
ATOM   2811  HG1 SER P 180     -37.250-131.722 144.477  0.00 97.00      PROA   
ATOM   2812  C   SER P 180     -36.586-135.397 145.707  0.00 97.00      PROA   
ATOM   2813  O   SER P 180     -37.146-135.979 144.777  0.00 97.00      PROA   
ATOM   2814  N   PRO P 181     -36.885-135.735 146.963  0.00 97.00      PROA   
ATOM   2815  CD  PRO P 181     -38.043-136.601 147.220  0.00 97.00      PROA   
ATOM   2816  HD1 PRO P 181     -37.873-137.612 146.792  0.00 97.00      PROA   
ATOM   2817  HD2 PRO P 181     -38.957-136.148 146.771  0.00 97.00      PROA   
ATOM   2818  CA  PRO P 181     -36.430-135.063 148.175  0.00 97.00      PROA   
ATOM   2819  HA  PRO P 181     -36.309-134.008 148.005  0.00 97.00      PROA   
ATOM   2820  CB  PRO P 181     -37.566-135.315 149.179  0.00 97.00      PROA   
ATOM   2821  HB1 PRO P 181     -38.334-134.517 149.061  0.00 97.00      PROA   
ATOM   2822  HB2 PRO P 181     -37.226-135.327 150.233  0.00 97.00      PROA   
ATOM   2823  CG  PRO P 181     -38.177-136.652 148.743  0.00 97.00      PROA   
ATOM   2824  HG1 PRO P 181     -37.558-137.487 149.140  0.00 97.00      PROA   
ATOM   2825  HG2 PRO P 181     -39.223-136.779 149.083  0.00 97.00      PROA   
ATOM   2826  C   PRO P 181     -35.111-135.631 148.678  0.00 97.00      PROA   
ATOM   2827  O   PRO P 181     -35.013-136.823 148.960  0.00 97.00      PROA   
ATOM   2828  N   LEU P 182     -34.073-134.774 148.819  0.00 97.00      PROA   
ATOM   2829  HN  LEU P 182     -34.198-133.804 148.612  0.00 97.00      PROA   
ATOM   2830  CA  LEU P 182     -32.775-135.139 149.352  0.00 97.00      PROA   
ATOM   2831  HA  LEU P 182     -32.480-136.061 148.872  0.00 97.00      PROA   
ATOM   2832  CB  LEU P 182     -31.674-134.068 149.099  0.00 97.00      PROA   
ATOM   2833  HB1 LEU P 182     -30.714-134.465 149.500  0.00 97.00      PROA   
ATOM   2834  HB2 LEU P 182     -31.915-133.146 149.668  0.00 97.00      PROA   
ATOM   2835  CG  LEU P 182     -31.409-133.662 147.620  0.00 97.00      PROA   
ATOM   2836  HG  LEU P 182     -30.384-133.213 147.605  0.00 97.00      PROA   
ATOM   2837  CD1 LEU P 182     -31.386-134.862 146.655  0.00 97.00      PROA   
ATOM   2838 HD11 LEU P 182     -32.391-135.329 146.595  0.00 97.00      PROA   
ATOM   2839 HD12 LEU P 182     -30.657-135.625 146.996  0.00 97.00      PROA   
ATOM   2840 HD13 LEU P 182     -31.103-134.529 145.635  0.00 97.00      PROA   
ATOM   2841  CD2 LEU P 182     -32.355-132.560 147.101  0.00 97.00      PROA   
ATOM   2842 HD21 LEU P 182     -32.341-131.680 147.777  0.00 97.00      PROA   
ATOM   2843 HD22 LEU P 182     -33.395-132.935 147.032  0.00 97.00      PROA   
ATOM   2844 HD23 LEU P 182     -32.042-132.236 146.087  0.00 97.00      PROA   
ATOM   2845  C   LEU P 182     -32.852-135.417 150.844  0.00 97.00      PROA   
ATOM   2846  O   LEU P 182     -33.640-134.813 151.555  0.00 97.00      PROA   
ATOM   2847  N   LEU P 183     -32.037-136.350 151.379  0.00 97.00      PROA   
ATOM   2848  HN  LEU P 183     -31.411-136.880 150.813  0.00 97.00      PROA   
ATOM   2849  CA  LEU P 183     -31.966-136.575 152.812  0.00 97.00      PROA   
ATOM   2850  HA  LEU P 183     -32.976-136.586 153.196  0.00 97.00      PROA   
ATOM   2851  CB  LEU P 183     -31.312-137.930 153.170  0.00 97.00      PROA   
ATOM   2852  HB1 LEU P 183     -31.259-138.036 154.276  0.00 97.00      PROA   
ATOM   2853  HB2 LEU P 183     -30.273-137.946 152.774  0.00 97.00      PROA   
ATOM   2854  CG  LEU P 183     -32.062-139.171 152.624  0.00 97.00      PROA   
ATOM   2855  HG  LEU P 183     -32.079-139.117 151.511  0.00 97.00      PROA   
ATOM   2856  CD1 LEU P 183     -31.312-140.458 153.014  0.00 97.00      PROA   
ATOM   2857 HD11 LEU P 183     -31.276-140.555 154.121  0.00 97.00      PROA   
ATOM   2858 HD12 LEU P 183     -30.273-140.434 152.627  0.00 97.00      PROA   
ATOM   2859 HD13 LEU P 183     -31.829-141.348 152.598  0.00 97.00      PROA   
ATOM   2860  CD2 LEU P 183     -33.522-139.238 153.113  0.00 97.00      PROA   
ATOM   2861 HD21 LEU P 183     -34.107-138.379 152.726  0.00 97.00      PROA   
ATOM   2862 HD22 LEU P 183     -33.555-139.222 154.223  0.00 97.00      PROA   
ATOM   2863 HD23 LEU P 183     -34.004-140.173 152.757  0.00 97.00      PROA   
ATOM   2864  C   LEU P 183     -31.232-135.457 153.540  0.00 97.00      PROA   
ATOM   2865  O   LEU P 183     -30.233-134.929 153.058  0.00 97.00      PROA   
ATOM   2866  N   GLU P 184     -31.717-135.077 154.744  0.00 97.00      PROA   
ATOM   2867  HN  GLU P 184     -32.591-135.439 155.067  0.00 97.00      PROA   
ATOM   2868  CA  GLU P 184     -31.070-134.124 155.627  0.00 97.00      PROA   
ATOM   2869  HA  GLU P 184     -30.956-133.212 155.059  0.00 97.00      PROA   
ATOM   2870  CB  GLU P 184     -31.988-133.787 156.841  0.00 97.00      PROA   
ATOM   2871  HB1 GLU P 184     -32.301-134.752 157.300  0.00 97.00      PROA   
ATOM   2872  HB2 GLU P 184     -32.897-133.298 156.421  0.00 97.00      PROA   
ATOM   2873  CG  GLU P 184     -31.381-132.891 157.942  0.00 97.00      PROA   
ATOM   2874  HG1 GLU P 184     -30.896-132.014 157.479  0.00 97.00      PROA   
ATOM   2875  HG2 GLU P 184     -30.613-133.453 158.511  0.00 97.00      PROA   
ATOM   2876  CD  GLU P 184     -32.414-132.331 158.923  0.00 97.00      PROA   
ATOM   2877  OE1 GLU P 184     -33.358-131.627 158.486  0.00 97.00      PROA   
ATOM   2878  OE2 GLU P 184     -32.233-132.551 160.147  0.00 97.00      PROA   
ATOM   2879  C   GLU P 184     -29.663-134.566 156.033  0.00 97.00      PROA   
ATOM   2880  O   GLU P 184     -29.442-135.708 156.433  0.00 97.00      PROA   
ATOM   2881  N   GLY P 185     -28.674-133.654 155.887  0.00 97.00      PROA   
ATOM   2882  HN  GLY P 185     -28.936-132.718 155.650  0.00 97.00      PROA   
ATOM   2883  CA  GLY P 185     -27.258-133.897 156.126  0.00 97.00      PROA   
ATOM   2884  HA1 GLY P 185     -27.120-134.900 156.501  0.00 97.00      PROA   
ATOM   2885  HA2 GLY P 185     -26.913-133.157 156.825  0.00 97.00      PROA   
ATOM   2886  C   GLY P 185     -26.384-133.764 154.905  0.00 97.00      PROA   
ATOM   2887  O   GLY P 185     -25.175-133.592 155.045  0.00 97.00      PROA   
ATOM   2888  N   THR P 186     -26.933-133.839 153.672  0.00 97.00      PROA   
ATOM   2889  HN  THR P 186     -27.914-133.974 153.553  0.00 97.00      PROA   
ATOM   2890  CA  THR P 186     -26.105-133.921 152.469  0.00 97.00      PROA   
ATOM   2891  HA  THR P 186     -25.340-134.649 152.682  0.00 97.00      PROA   
ATOM   2892  CB  THR P 186     -26.853-134.453 151.247  0.00 97.00      PROA   
ATOM   2893  HB  THR P 186     -26.190-134.448 150.349  0.00 97.00      PROA   
ATOM   2894  OG1 THR P 186     -28.022-133.690 150.964  0.00 97.00      PROA   
ATOM   2895  HG1 THR P 186     -27.745-132.771 150.997  0.00 97.00      PROA   
ATOM   2896  CG2 THR P 186     -27.288-135.906 151.498  0.00 97.00      PROA   
ATOM   2897 HG21 THR P 186     -28.002-135.959 152.346  0.00 97.00      PROA   
ATOM   2898 HG22 THR P 186     -26.412-136.546 151.727  0.00 97.00      PROA   
ATOM   2899 HG23 THR P 186     -27.797-136.304 150.594  0.00 97.00      PROA   
ATOM   2900  C   THR P 186     -25.445-132.606 152.042  0.00 97.00      PROA   
ATOM   2901  O   THR P 186     -26.184-131.662 151.781  0.00 97.00      PROA   
ATOM   2902  N   PRO P 187     -24.126-132.431 151.877  0.00 97.00      PROA   
ATOM   2903  CD  PRO P 187     -23.083-133.330 152.392  0.00 97.00      PROA   
ATOM   2904  HD1 PRO P 187     -23.367-134.401 152.322  0.00 97.00      PROA   
ATOM   2905  HD2 PRO P 187     -22.876-133.061 153.451  0.00 97.00      PROA   
ATOM   2906  CA  PRO P 187     -23.578-131.475 150.907  0.00 97.00      PROA   
ATOM   2907  HA  PRO P 187     -23.939-130.487 151.153  0.00 97.00      PROA   
ATOM   2908  CB  PRO P 187     -22.058-131.603 151.082  0.00 97.00      PROA   
ATOM   2909  HB1 PRO P 187     -21.736-130.937 151.914  0.00 97.00      PROA   
ATOM   2910  HB2 PRO P 187     -21.482-131.334 150.175  0.00 97.00      PROA   
ATOM   2911  CG  PRO P 187     -21.854-133.057 151.518  0.00 97.00      PROA   
ATOM   2912  HG1 PRO P 187     -21.885-133.715 150.622  0.00 97.00      PROA   
ATOM   2913  HG2 PRO P 187     -20.902-133.215 152.062  0.00 97.00      PROA   
ATOM   2914  C   PRO P 187     -24.038-131.778 149.479  0.00 97.00      PROA   
ATOM   2915  O   PRO P 187     -24.303-132.941 149.173  0.00 97.00      PROA   
ATOM   2916  N   VAL P 188     -24.176-130.751 148.601  0.00 97.00      PROA   
ATOM   2917  HN  VAL P 188     -23.902-129.824 148.847  0.00 97.00      PROA   
ATOM   2918  CA  VAL P 188     -24.740-130.907 147.267  0.00 97.00      PROA   
ATOM   2919  HA  VAL P 188     -24.556-131.912 146.911  0.00 97.00      PROA   
ATOM   2920  CB  VAL P 188     -26.244-130.581 147.200  0.00 97.00      PROA   
ATOM   2921  HB  VAL P 188     -26.410-129.516 147.487  0.00 97.00      PROA   
ATOM   2922  CG1 VAL P 188     -26.803-130.800 145.777  0.00 97.00      PROA   
ATOM   2923 HG11 VAL P 188     -26.598-131.836 145.435  0.00 97.00      PROA   
ATOM   2924 HG12 VAL P 188     -26.362-130.088 145.053  0.00 97.00      PROA   
ATOM   2925 HG13 VAL P 188     -27.903-130.643 145.776  0.00 97.00      PROA   
ATOM   2926  CG2 VAL P 188     -27.034-131.460 148.193  0.00 97.00      PROA   
ATOM   2927 HG21 VAL P 188     -26.766-131.216 149.240  0.00 97.00      PROA   
ATOM   2928 HG22 VAL P 188     -26.824-132.535 148.009  0.00 97.00      PROA   
ATOM   2929 HG23 VAL P 188     -28.125-131.289 148.073  0.00 97.00      PROA   
ATOM   2930  C   VAL P 188     -23.994-129.935 146.375  0.00 97.00      PROA   
ATOM   2931  O   VAL P 188     -23.720-128.821 146.809  0.00 97.00      PROA   
ATOM   2932  N   THR P 189     -23.669-130.314 145.106  0.00 97.00      PROA   
ATOM   2933  HN  THR P 189     -23.911-131.220 144.769  0.00 97.00      PROA   
ATOM   2934  CA  THR P 189     -23.067-129.435 144.105  0.00 97.00      PROA   
ATOM   2935  HA  THR P 189     -22.861-128.492 144.584  0.00 97.00      PROA   
ATOM   2936  CB  THR P 189     -21.723-129.914 143.508  0.00 97.00      PROA   
ATOM   2937  HB  THR P 189     -20.905-129.655 144.219  0.00 97.00      PROA   
ATOM   2938  OG1 THR P 189     -21.393-129.361 142.232  0.00 97.00      PROA   
ATOM   2939  HG1 THR P 189     -21.085-128.459 142.376  0.00 97.00      PROA   
ATOM   2940  CG2 THR P 189     -21.749-131.435 143.301  0.00 97.00      PROA   
ATOM   2941 HG21 THR P 189     -22.587-131.708 142.625  0.00 97.00      PROA   
ATOM   2942 HG22 THR P 189     -21.853-131.976 144.263  0.00 97.00      PROA   
ATOM   2943 HG23 THR P 189     -20.799-131.760 142.823  0.00 97.00      PROA   
ATOM   2944  C   THR P 189     -24.113-129.135 143.050  0.00 97.00      PROA   
ATOM   2945  O   THR P 189     -24.873-130.014 142.644  0.00 97.00      PROA   
ATOM   2946  N   LEU P 190     -24.187-127.850 142.624  0.00 97.00      PROA   
ATOM   2947  HN  LEU P 190     -23.508-127.195 142.960  0.00 97.00      PROA   
ATOM   2948  CA  LEU P 190     -25.222-127.335 141.751  0.00 97.00      PROA   
ATOM   2949  HA  LEU P 190     -25.835-128.151 141.396  0.00 97.00      PROA   
ATOM   2950  CB  LEU P 190     -26.118-126.271 142.454  0.00 97.00      PROA   
ATOM   2951  HB1 LEU P 190     -26.833-125.874 141.702  0.00 97.00      PROA   
ATOM   2952  HB2 LEU P 190     -25.481-125.425 142.795  0.00 97.00      PROA   
ATOM   2953  CG  LEU P 190     -26.962-126.739 143.677  0.00 97.00      PROA   
ATOM   2954  HG  LEU P 190     -27.727-125.940 143.845  0.00 97.00      PROA   
ATOM   2955  CD1 LEU P 190     -27.728-128.049 143.421  0.00 97.00      PROA   
ATOM   2956 HD11 LEU P 190     -27.021-128.878 143.224  0.00 97.00      PROA   
ATOM   2957 HD12 LEU P 190     -28.406-127.952 142.550  0.00 97.00      PROA   
ATOM   2958 HD13 LEU P 190     -28.329-128.319 144.315  0.00 97.00      PROA   
ATOM   2959  CD2 LEU P 190     -26.155-126.817 144.990  0.00 97.00      PROA   
ATOM   2960 HD21 LEU P 190     -25.588-125.878 145.154  0.00 97.00      PROA   
ATOM   2961 HD22 LEU P 190     -25.437-127.659 144.965  0.00 97.00      PROA   
ATOM   2962 HD23 LEU P 190     -26.836-126.975 145.852  0.00 97.00      PROA   
ATOM   2963  C   LEU P 190     -24.590-126.685 140.531  0.00 97.00      PROA   
ATOM   2964  O   LEU P 190     -24.063-125.575 140.587  0.00 97.00      PROA   
ATOM   2965  N   SER P 191     -24.668-127.354 139.360  0.00 97.00      PROA   
ATOM   2966  HN  SER P 191     -25.144-128.232 139.303  0.00 97.00      PROA   
ATOM   2967  CA  SER P 191     -23.995-126.904 138.154  0.00 97.00      PROA   
ATOM   2968  HA  SER P 191     -23.122-126.335 138.443  0.00 97.00      PROA   
ATOM   2969  CB  SER P 191     -23.426-128.119 137.354  0.00 97.00      PROA   
ATOM   2970  HB1 SER P 191     -24.160-128.950 137.397  0.00 97.00      PROA   
ATOM   2971  HB2 SER P 191     -22.502-128.470 137.864  0.00 97.00      PROA   
ATOM   2972  OG  SER P 191     -23.126-127.856 135.984  0.00 97.00      PROA   
ATOM   2973  HG1 SER P 191     -23.963-127.948 135.518  0.00 97.00      PROA   
ATOM   2974  C   SER P 191     -24.855-125.962 137.324  0.00 97.00      PROA   
ATOM   2975  O   SER P 191     -25.737-126.379 136.584  0.00 97.00      PROA   
ATOM   2976  N   CYS P 192     -24.583-124.639 137.398  0.00 97.00      PROA   
ATOM   2977  HN  CYS P 192     -23.924-124.306 138.070  0.00 97.00      PROA   
ATOM   2978  CA  CYS P 192     -25.230-123.647 136.549  0.00 97.00      PROA   
ATOM   2979  HA  CYS P 192     -26.221-123.994 136.291  0.00 97.00      PROA   
ATOM   2980  CB  CYS P 192     -25.386-122.279 137.262  0.00 97.00      PROA   
ATOM   2981  HB1 CYS P 192     -25.798-121.533 136.549  0.00 97.00      PROA   
ATOM   2982  HB2 CYS P 192     -24.389-121.919 137.599  0.00 97.00      PROA   
ATOM   2983  SG  CYS P 192     -26.497-122.436 138.699  0.00 97.00      PROA   
ATOM   2984  C   CYS P 192     -24.442-123.493 135.257  0.00 97.00      PROA   
ATOM   2985  O   CYS P 192     -23.395-122.849 135.223  0.00 97.00      PROA   
ATOM   2986  N   GLU P 193     -24.927-124.127 134.160  0.00 97.00      PROA   
ATOM   2987  HN  GLU P 193     -25.823-124.569 134.194  0.00 97.00      PROA   
ATOM   2988  CA  GLU P 193     -24.098-124.474 133.019  0.00 97.00      PROA   
ATOM   2989  HA  GLU P 193     -23.101-124.094 133.191  0.00 97.00      PROA   
ATOM   2990  CB  GLU P 193     -23.980-126.016 132.904  0.00 97.00      PROA   
ATOM   2991  HB1 GLU P 193     -23.494-126.375 133.839  0.00 97.00      PROA   
ATOM   2992  HB2 GLU P 193     -23.302-126.265 132.059  0.00 97.00      PROA   
ATOM   2993  CG  GLU P 193     -25.327-126.758 132.747  0.00 97.00      PROA   
ATOM   2994  HG1 GLU P 193     -25.924-126.298 131.932  0.00 97.00      PROA   
ATOM   2995  HG2 GLU P 193     -25.921-126.727 133.684  0.00 97.00      PROA   
ATOM   2996  CD  GLU P 193     -25.078-128.206 132.363  0.00 97.00      PROA   
ATOM   2997  OE1 GLU P 193     -25.254-128.537 131.160  0.00 97.00      PROA   
ATOM   2998  OE2 GLU P 193     -24.654-128.998 133.242  0.00 97.00      PROA   
ATOM   2999  C   GLU P 193     -24.536-123.905 131.675  0.00 97.00      PROA   
ATOM   3000  O   GLU P 193     -25.720-123.864 131.346  0.00 97.00      PROA   
ATOM   3001  N   THR P 194     -23.549-123.463 130.846  0.00 97.00      PROA   
ATOM   3002  HN  THR P 194     -22.615-123.371 131.183  0.00 97.00      PROA   
ATOM   3003  CA  THR P 194     -23.774-123.037 129.467  0.00 97.00      PROA   
ATOM   3004  HA  THR P 194     -24.832-122.884 129.303  0.00 97.00      PROA   
ATOM   3005  CB  THR P 194     -23.035-121.738 129.103  0.00 97.00      PROA   
ATOM   3006  HB  THR P 194     -23.204-121.492 128.026  0.00 97.00      PROA   
ATOM   3007  OG1 THR P 194     -21.629-121.817 129.340  0.00 97.00      PROA   
ATOM   3008  HG1 THR P 194     -21.205-121.420 128.575  0.00 97.00      PROA   
ATOM   3009  CG2 THR P 194     -23.584-120.571 129.940  0.00 97.00      PROA   
ATOM   3010 HG21 THR P 194     -23.435-120.762 131.023  0.00 97.00      PROA   
ATOM   3011 HG22 THR P 194     -24.666-120.427 129.744  0.00 97.00      PROA   
ATOM   3012 HG23 THR P 194     -23.052-119.631 129.676  0.00 97.00      PROA   
ATOM   3013  C   THR P 194     -23.316-124.076 128.454  0.00 97.00      PROA   
ATOM   3014  O   THR P 194     -23.970-124.266 127.431  0.00 97.00      PROA   
ATOM   3015  N   LYS P 195     -22.140-124.708 128.688  0.00 97.00      PROA   
ATOM   3016  HN  LYS P 195     -21.682-124.521 129.552  0.00 97.00      PROA   
ATOM   3017  CA  LYS P 195     -21.364-125.503 127.736  0.00 97.00      PROA   
ATOM   3018  HA  LYS P 195     -20.486-125.806 128.285  0.00 97.00      PROA   
ATOM   3019  CB  LYS P 195     -22.045-126.827 127.267  0.00 97.00      PROA   
ATOM   3020  HB1 LYS P 195     -21.739-127.058 126.221  0.00 97.00      PROA   
ATOM   3021  HB2 LYS P 195     -23.147-126.700 127.251  0.00 97.00      PROA   
ATOM   3022  CG  LYS P 195     -21.688-128.092 128.079  0.00 97.00      PROA   
ATOM   3023  HG1 LYS P 195     -20.583-128.166 128.178  0.00 97.00      PROA   
ATOM   3024  HG2 LYS P 195     -22.021-128.965 127.469  0.00 97.00      PROA   
ATOM   3025  CD  LYS P 195     -22.353-128.229 129.459  0.00 97.00      PROA   
ATOM   3026  HD1 LYS P 195     -23.446-128.070 129.323  0.00 97.00      PROA   
ATOM   3027  HD2 LYS P 195     -21.980-127.441 130.147  0.00 97.00      PROA   
ATOM   3028  CE  LYS P 195     -22.112-129.628 130.063  0.00 97.00      PROA   
ATOM   3029  HE1 LYS P 195     -21.038-129.783 130.292  0.00 97.00      PROA   
ATOM   3030  HE2 LYS P 195     -22.451-130.405 129.343  0.00 97.00      PROA   
ATOM   3031  NZ  LYS P 195     -22.875-129.822 131.306  0.00 97.00      PROA   
ATOM   3032  HZ1 LYS P 195     -23.842-129.449 131.152  0.00 97.00      PROA   
ATOM   3033  HZ2 LYS P 195     -22.501-129.264 132.097  0.00 97.00      PROA   
ATOM   3034  HZ3 LYS P 195     -22.973-130.813 131.590  0.00 97.00      PROA   
ATOM   3035  C   LYS P 195     -20.787-124.736 126.541  0.00 97.00      PROA   
ATOM   3036  O   LYS P 195     -19.706-125.067 126.059  0.00 97.00      PROA   
ATOM   3037  N   LEU P 196     -21.464-123.669 126.067  0.00 97.00      PROA   
ATOM   3038  HN  LEU P 196     -22.377-123.487 126.424  0.00 97.00      PROA   
ATOM   3039  CA  LEU P 196     -21.048-122.845 124.952  0.00 97.00      PROA   
ATOM   3040  HA  LEU P 196     -20.401-123.426 124.310  0.00 97.00      PROA   
ATOM   3041  CB  LEU P 196     -22.259-122.329 124.120  0.00 97.00      PROA   
ATOM   3042  HB1 LEU P 196     -21.900-121.557 123.407  0.00 97.00      PROA   
ATOM   3043  HB2 LEU P 196     -22.990-121.846 124.805  0.00 97.00      PROA   
ATOM   3044  CG  LEU P 196     -23.010-123.366 123.241  0.00 97.00      PROA   
ATOM   3045  HG  LEU P 196     -23.749-122.777 122.643  0.00 97.00      PROA   
ATOM   3046  CD1 LEU P 196     -22.079-124.057 122.230  0.00 97.00      PROA   
ATOM   3047 HD11 LEU P 196     -21.343-124.699 122.759  0.00 97.00      PROA   
ATOM   3048 HD12 LEU P 196     -21.530-123.302 121.628  0.00 97.00      PROA   
ATOM   3049 HD13 LEU P 196     -22.670-124.698 121.542  0.00 97.00      PROA   
ATOM   3050  CD2 LEU P 196     -23.827-124.402 124.036  0.00 97.00      PROA   
ATOM   3051 HD21 LEU P 196     -24.502-123.898 124.759  0.00 97.00      PROA   
ATOM   3052 HD22 LEU P 196     -23.155-125.083 124.596  0.00 97.00      PROA   
ATOM   3053 HD23 LEU P 196     -24.443-125.015 123.345  0.00 97.00      PROA   
ATOM   3054  C   LEU P 196     -20.253-121.637 125.416  0.00 97.00      PROA   
ATOM   3055  O   LEU P 196     -20.517-121.058 126.469  0.00 97.00      PROA   
ATOM   3056  N   LEU P 197     -19.264-121.217 124.587  0.00 97.00      PROA   
ATOM   3057  HN  LEU P 197     -19.011-121.748 123.784  0.00 97.00      PROA   
ATOM   3058  CA  LEU P 197     -18.603-119.935 124.699  0.00 97.00      PROA   
ATOM   3059  HA  LEU P 197     -19.163-119.306 125.376  0.00 97.00      PROA   
ATOM   3060  CB  LEU P 197     -17.136-120.049 125.186  0.00 97.00      PROA   
ATOM   3061  HB1 LEU P 197     -16.572-120.703 124.486  0.00 97.00      PROA   
ATOM   3062  HB2 LEU P 197     -17.145-120.556 126.177  0.00 97.00      PROA   
ATOM   3063  CG  LEU P 197     -16.366-118.712 125.339  0.00 97.00      PROA   
ATOM   3064  HG  LEU P 197     -16.328-118.207 124.346  0.00 97.00      PROA   
ATOM   3065  CD1 LEU P 197     -17.042-117.752 126.336  0.00 97.00      PROA   
ATOM   3066 HD11 LEU P 197     -17.132-118.243 127.329  0.00 97.00      PROA   
ATOM   3067 HD12 LEU P 197     -18.053-117.462 125.985  0.00 97.00      PROA   
ATOM   3068 HD13 LEU P 197     -16.431-116.831 126.450  0.00 97.00      PROA   
ATOM   3069  CD2 LEU P 197     -14.911-118.974 125.766  0.00 97.00      PROA   
ATOM   3070 HD21 LEU P 197     -14.402-119.622 125.022  0.00 97.00      PROA   
ATOM   3071 HD22 LEU P 197     -14.887-119.482 126.753  0.00 97.00      PROA   
ATOM   3072 HD23 LEU P 197     -14.353-118.017 125.844  0.00 97.00      PROA   
ATOM   3073  C   LEU P 197     -18.654-119.299 123.328  0.00 97.00      PROA   
ATOM   3074  O   LEU P 197     -18.396-119.953 122.320  0.00 97.00      PROA   
ATOM   3075  N   LEU P 198     -19.024-117.998 123.268  0.00 97.00      PROA   
ATOM   3076  HN  LEU P 198     -19.194-117.483 124.103  0.00 97.00      PROA   
ATOM   3077  CA  LEU P 198     -19.175-117.228 122.053  0.00 97.00      PROA   
ATOM   3078  HA  LEU P 198     -18.664-117.721 121.237  0.00 97.00      PROA   
ATOM   3079  CB  LEU P 198     -20.652-116.900 121.667  0.00 97.00      PROA   
ATOM   3080  HB1 LEU P 198     -20.648-116.205 120.797  0.00 97.00      PROA   
ATOM   3081  HB2 LEU P 198     -21.147-116.374 122.513  0.00 97.00      PROA   
ATOM   3082  CG  LEU P 198     -21.570-118.084 121.250  0.00 97.00      PROA   
ATOM   3083  HG  LEU P 198     -22.499-117.614 120.839  0.00 97.00      PROA   
ATOM   3084  CD1 LEU P 198     -20.973-118.950 120.126  0.00 97.00      PROA   
ATOM   3085 HD11 LEU P 198     -20.077-119.493 120.490  0.00 97.00      PROA   
ATOM   3086 HD12 LEU P 198     -20.680-118.320 119.261  0.00 97.00      PROA   
ATOM   3087 HD13 LEU P 198     -21.717-119.700 119.786  0.00 97.00      PROA   
ATOM   3088  CD2 LEU P 198     -22.034-118.955 122.428  0.00 97.00      PROA   
ATOM   3089 HD21 LEU P 198     -22.375-118.318 123.265  0.00 97.00      PROA   
ATOM   3090 HD22 LEU P 198     -21.209-119.599 122.786  0.00 97.00      PROA   
ATOM   3091 HD23 LEU P 198     -22.873-119.610 122.115  0.00 97.00      PROA   
ATOM   3092  C   LEU P 198     -18.459-115.928 122.342  0.00 97.00      PROA   
ATOM   3093  O   LEU P 198     -18.105-115.655 123.489  0.00 97.00      PROA   
ATOM   3094  N   GLN P 199     -18.205-115.094 121.301  0.00 97.00      PROA   
ATOM   3095  HN  GLN P 199     -18.452-115.362 120.372  0.00 97.00      PROA   
ATOM   3096  CA  GLN P 199     -17.538-113.806 121.423  0.00 97.00      PROA   
ATOM   3097  HA  GLN P 199     -16.536-114.006 121.776  0.00 97.00      PROA   
ATOM   3098  CB  GLN P 199     -17.458-113.064 120.059  0.00 97.00      PROA   
ATOM   3099  HB1 GLN P 199     -16.898-112.113 120.208  0.00 97.00      PROA   
ATOM   3100  HB2 GLN P 199     -18.487-112.795 119.729  0.00 97.00      PROA   
ATOM   3101  CG  GLN P 199     -16.780-113.843 118.902  0.00 97.00      PROA   
ATOM   3102  HG1 GLN P 199     -16.499-113.153 118.079  0.00 97.00      PROA   
ATOM   3103  HG2 GLN P 199     -17.510-114.574 118.489  0.00 97.00      PROA   
ATOM   3104  CD  GLN P 199     -15.556-114.662 119.331  0.00 97.00      PROA   
ATOM   3105  OE1 GLN P 199     -15.599-115.897 119.343  0.00 97.00      PROA   
ATOM   3106  NE2 GLN P 199     -14.434-113.973 119.671  0.00 97.00      PROA   
ATOM   3107 HE21 GLN P 199     -13.626-114.503 119.921  0.00 97.00      PROA   
ATOM   3108 HE22 GLN P 199     -14.422-112.974 119.640  0.00 97.00      PROA   
ATOM   3109  C   GLN P 199     -18.202-112.886 122.446  0.00 97.00      PROA   
ATOM   3110  O   GLN P 199     -19.424-112.772 122.513  0.00 97.00      PROA   
ATOM   3111  N   ARG P 200     -17.384-112.238 123.305  0.00 97.00      PROA   
ATOM   3112  HN  ARG P 200     -16.392-112.285 123.227  0.00 97.00      PROA   
ATOM   3113  CA  ARG P 200     -17.870-111.638 124.522  0.00 97.00      PROA   
ATOM   3114  HA  ARG P 200     -18.913-111.377 124.425  0.00 97.00      PROA   
ATOM   3115  CB  ARG P 200     -17.648-112.656 125.671  0.00 97.00      PROA   
ATOM   3116  HB1 ARG P 200     -16.554-112.858 125.750  0.00 97.00      PROA   
ATOM   3117  HB2 ARG P 200     -18.121-113.623 125.388  0.00 97.00      PROA   
ATOM   3118  CG  ARG P 200     -18.167-112.225 127.049  0.00 97.00      PROA   
ATOM   3119  HG1 ARG P 200     -18.273-111.123 127.094  0.00 97.00      PROA   
ATOM   3120  HG2 ARG P 200     -17.376-112.491 127.780  0.00 97.00      PROA   
ATOM   3121  CD  ARG P 200     -19.498-112.853 127.487  0.00 97.00      PROA   
ATOM   3122  HD1 ARG P 200     -20.183-112.990 126.626  0.00 97.00      PROA   
ATOM   3123  HD2 ARG P 200     -20.007-112.199 128.233  0.00 97.00      PROA   
ATOM   3124  NE  ARG P 200     -19.210-114.198 128.087  0.00 97.00      PROA   
ATOM   3125  HE  ARG P 200     -19.128-115.000 127.502  0.00 97.00      PROA   
ATOM   3126  CZ  ARG P 200     -18.995-114.376 129.406  0.00 97.00      PROA   
ATOM   3127  NH1 ARG P 200     -19.012-113.358 130.275  0.00 97.00      PROA   
ATOM   3128 HH11 ARG P 200     -18.704-112.473 129.935  0.00 97.00      PROA   
ATOM   3129 HH12 ARG P 200     -18.792-113.549 131.232  0.00 97.00      PROA   
ATOM   3130  NH2 ARG P 200     -18.662-115.579 129.896  0.00 97.00      PROA   
ATOM   3131 HH21 ARG P 200     -18.443-116.317 129.268  0.00 97.00      PROA   
ATOM   3132 HH22 ARG P 200     -18.301-115.576 130.826  0.00 97.00      PROA   
ATOM   3133  C   ARG P 200     -17.020-110.407 124.775  0.00 97.00      PROA   
ATOM   3134  O   ARG P 200     -15.814-110.490 124.545  0.00 97.00      PROA   
ATOM   3135  N   PRO P 201     -17.530-109.257 125.234  0.00 97.00      PROA   
ATOM   3136  CD  PRO P 201     -18.948-108.880 125.164  0.00 97.00      PROA   
ATOM   3137  HD1 PRO P 201     -19.585-109.621 125.695  0.00 97.00      PROA   
ATOM   3138  HD2 PRO P 201     -19.255-108.809 124.097  0.00 97.00      PROA   
ATOM   3139  CA  PRO P 201     -16.686-108.181 125.744  0.00 97.00      PROA   
ATOM   3140  HA  PRO P 201     -15.832-108.028 125.098  0.00 97.00      PROA   
ATOM   3141  CB  PRO P 201     -17.612-106.947 125.732  0.00 97.00      PROA   
ATOM   3142  HB1 PRO P 201     -17.504-106.438 124.747  0.00 97.00      PROA   
ATOM   3143  HB2 PRO P 201     -17.387-106.214 126.531  0.00 97.00      PROA   
ATOM   3144  CG  PRO P 201     -19.042-107.506 125.834  0.00 97.00      PROA   
ATOM   3145  HG1 PRO P 201     -19.316-107.638 126.901  0.00 97.00      PROA   
ATOM   3146  HG2 PRO P 201     -19.793-106.847 125.357  0.00 97.00      PROA   
ATOM   3147  C   PRO P 201     -16.147-108.508 127.130  0.00 97.00      PROA   
ATOM   3148  O   PRO P 201     -14.939-108.712 127.259  0.00 97.00      PROA   
ATOM   3149  N   GLY P 202     -17.003-108.592 128.170  0.00 97.00      PROA   
ATOM   3150  HN  GLY P 202     -17.954-108.308 128.061  0.00 97.00      PROA   
ATOM   3151  CA  GLY P 202     -16.617-109.015 129.500  0.00 97.00      PROA   
ATOM   3152  HA1 GLY P 202     -17.412-108.681 130.134  0.00 97.00      PROA   
ATOM   3153  HA2 GLY P 202     -15.655-108.603 129.769  0.00 97.00      PROA   
ATOM   3154  C   GLY P 202     -16.584-110.504 129.635  0.00 97.00      PROA   
ATOM   3155  O   GLY P 202     -17.634-111.113 129.755  0.00 97.00      PROA   
ATOM   3156  N   LEU P 203     -15.380-111.114 129.639  0.00 97.00      PROA   
ATOM   3157  HN  LEU P 203     -14.567-110.547 129.544  0.00 97.00      PROA   
ATOM   3158  CA  LEU P 203     -15.135-112.550 129.672  0.00 97.00      PROA   
ATOM   3159  HA  LEU P 203     -15.689-112.970 128.850  0.00 97.00      PROA   
ATOM   3160  CB  LEU P 203     -13.638-112.882 129.404  0.00 97.00      PROA   
ATOM   3161  HB1 LEU P 203     -13.349-113.841 129.886  0.00 97.00      PROA   
ATOM   3162  HB2 LEU P 203     -13.017-112.081 129.863  0.00 97.00      PROA   
ATOM   3163  CG  LEU P 203     -13.247-113.022 127.903  0.00 97.00      PROA   
ATOM   3164  HG  LEU P 203     -12.137-113.154 127.877  0.00 97.00      PROA   
ATOM   3165  CD1 LEU P 203     -13.853-114.287 127.261  0.00 97.00      PROA   
ATOM   3166 HD11 LEU P 203     -14.961-114.221 127.234  0.00 97.00      PROA   
ATOM   3167 HD12 LEU P 203     -13.564-115.191 127.837  0.00 97.00      PROA   
ATOM   3168 HD13 LEU P 203     -13.484-114.401 126.219  0.00 97.00      PROA   
ATOM   3169  CD2 LEU P 203     -13.567-111.775 127.056  0.00 97.00      PROA   
ATOM   3170 HD21 LEU P 203     -13.101-110.873 127.502  0.00 97.00      PROA   
ATOM   3171 HD22 LEU P 203     -14.663-111.613 126.994  0.00 97.00      PROA   
ATOM   3172 HD23 LEU P 203     -13.178-111.898 126.023  0.00 97.00      PROA   
ATOM   3173  C   LEU P 203     -15.643-113.318 130.891  0.00 97.00      PROA   
ATOM   3174  O   LEU P 203     -16.026-114.478 130.755  0.00 97.00      PROA   
ATOM   3175  N   GLN P 204     -15.645-112.729 132.108  0.00 97.00      PROA   
ATOM   3176  HN  GLN P 204     -15.474-111.747 132.203  0.00 97.00      PROA   
ATOM   3177  CA  GLN P 204     -15.865-113.432 133.367  0.00 97.00      PROA   
ATOM   3178  HA  GLN P 204     -15.194-114.278 133.381  0.00 97.00      PROA   
ATOM   3179  CB  GLN P 204     -15.545-112.478 134.549  0.00 97.00      PROA   
ATOM   3180  HB1 GLN P 204     -16.319-111.682 134.590  0.00 97.00      PROA   
ATOM   3181  HB2 GLN P 204     -14.587-111.965 134.299  0.00 97.00      PROA   
ATOM   3182  CG  GLN P 204     -15.396-113.088 135.964  0.00 97.00      PROA   
ATOM   3183  HG1 GLN P 204     -16.401-113.313 136.379  0.00 97.00      PROA   
ATOM   3184  HG2 GLN P 204     -14.927-112.337 136.632  0.00 97.00      PROA   
ATOM   3185  CD  GLN P 204     -14.580-114.386 135.978  0.00 97.00      PROA   
ATOM   3186  OE1 GLN P 204     -15.073-115.482 135.698  0.00 97.00      PROA   
ATOM   3187  NE2 GLN P 204     -13.273-114.268 136.334  0.00 97.00      PROA   
ATOM   3188 HE21 GLN P 204     -12.728-115.103 136.369  0.00 97.00      PROA   
ATOM   3189 HE22 GLN P 204     -12.894-113.368 136.538  0.00 97.00      PROA   
ATOM   3190  C   GLN P 204     -17.291-113.947 133.530  0.00 97.00      PROA   
ATOM   3191  O   GLN P 204     -18.203-113.530 132.833  0.00 97.00      PROA   
ATOM   3192  N   LEU P 205     -17.537-114.878 134.477  0.00 97.00      PROA   
ATOM   3193  HN  LEU P 205     -16.787-115.293 134.989  0.00 97.00      PROA   
ATOM   3194  CA  LEU P 205     -18.874-115.107 134.980  0.00 97.00      PROA   
ATOM   3195  HA  LEU P 205     -19.531-114.318 134.642  0.00 97.00      PROA   
ATOM   3196  CB  LEU P 205     -19.494-116.461 134.557  0.00 97.00      PROA   
ATOM   3197  HB1 LEU P 205     -20.456-116.616 135.094  0.00 97.00      PROA   
ATOM   3198  HB2 LEU P 205     -18.795-117.276 134.845  0.00 97.00      PROA   
ATOM   3199  CG  LEU P 205     -19.800-116.583 133.047  0.00 97.00      PROA   
ATOM   3200  HG  LEU P 205     -18.877-116.300 132.494  0.00 97.00      PROA   
ATOM   3201  CD1 LEU P 205     -20.137-118.035 132.665  0.00 97.00      PROA   
ATOM   3202 HD11 LEU P 205     -21.043-118.372 133.211  0.00 97.00      PROA   
ATOM   3203 HD12 LEU P 205     -19.294-118.709 132.925  0.00 97.00      PROA   
ATOM   3204 HD13 LEU P 205     -20.333-118.113 131.574  0.00 97.00      PROA   
ATOM   3205  CD2 LEU P 205     -20.945-115.645 132.616  0.00 97.00      PROA   
ATOM   3206 HD21 LEU P 205     -20.682-114.583 132.798  0.00 97.00      PROA   
ATOM   3207 HD22 LEU P 205     -21.864-115.882 133.194  0.00 97.00      PROA   
ATOM   3208 HD23 LEU P 205     -21.166-115.773 131.536  0.00 97.00      PROA   
ATOM   3209  C   LEU P 205     -18.851-115.006 136.486  0.00 97.00      PROA   
ATOM   3210  O   LEU P 205     -18.296-115.849 137.188  0.00 97.00      PROA   
ATOM   3211  N   TYR P 206     -19.511-113.954 137.019  0.00 97.00      PROA   
ATOM   3212  HN  TYR P 206     -19.897-113.249 136.430  0.00 97.00      PROA   
ATOM   3213  CA  TYR P 206     -19.837-113.835 138.426  0.00 97.00      PROA   
ATOM   3214  HA  TYR P 206     -19.133-114.412 139.013  0.00 97.00      PROA   
ATOM   3215  CB  TYR P 206     -19.889-112.374 138.952  0.00 97.00      PROA   
ATOM   3216  HB1 TYR P 206     -20.000-112.348 140.057  0.00 97.00      PROA   
ATOM   3217  HB2 TYR P 206     -20.744-111.827 138.497  0.00 97.00      PROA   
ATOM   3218  CG  TYR P 206     -18.629-111.645 138.577  0.00 97.00      PROA   
ATOM   3219  CD1 TYR P 206     -17.489-111.664 139.403  0.00 97.00      PROA   
ATOM   3220  HD1 TYR P 206     -17.513-112.207 140.338  0.00 97.00      PROA   
ATOM   3221  CE1 TYR P 206     -16.319-110.992 139.014  0.00 97.00      PROA   
ATOM   3222  HE1 TYR P 206     -15.440-111.019 139.642  0.00 97.00      PROA   
ATOM   3223  CZ  TYR P 206     -16.285-110.305 137.790  0.00 97.00      PROA   
ATOM   3224  OH  TYR P 206     -15.095-109.703 137.331  0.00 97.00      PROA   
ATOM   3225  HH  TYR P 206     -15.220-109.485 136.398  0.00 97.00      PROA   
ATOM   3226  CD2 TYR P 206     -18.596-110.901 137.386  0.00 97.00      PROA   
ATOM   3227  HD2 TYR P 206     -19.468-110.844 136.752  0.00 97.00      PROA   
ATOM   3228  CE2 TYR P 206     -17.429-110.253 136.987  0.00 97.00      PROA   
ATOM   3229  HE2 TYR P 206     -17.425-109.726 136.048  0.00 97.00      PROA   
ATOM   3230  C   TYR P 206     -21.209-114.446 138.562  0.00 97.00      PROA   
ATOM   3231  O   TYR P 206     -21.991-114.447 137.613  0.00 97.00      PROA   
ATOM   3232  N   PHE P 207     -21.528-115.011 139.744  0.00 97.00      PROA   
ATOM   3233  HN  PHE P 207     -20.903-114.984 140.524  0.00 97.00      PROA   
ATOM   3234  CA  PHE P 207     -22.768-115.731 139.927  0.00 97.00      PROA   
ATOM   3235  HA  PHE P 207     -23.478-115.469 139.155  0.00 97.00      PROA   
ATOM   3236  CB  PHE P 207     -22.585-117.271 139.973  0.00 97.00      PROA   
ATOM   3237  HB1 PHE P 207     -23.529-117.785 140.255  0.00 97.00      PROA   
ATOM   3238  HB2 PHE P 207     -21.820-117.518 140.738  0.00 97.00      PROA   
ATOM   3239  CG  PHE P 207     -22.124-117.846 138.653  0.00 97.00      PROA   
ATOM   3240  CD1 PHE P 207     -20.763-117.834 138.296  0.00 97.00      PROA   
ATOM   3241  HD1 PHE P 207     -20.047-117.334 138.931  0.00 97.00      PROA   
ATOM   3242  CE1 PHE P 207     -20.322-118.477 137.134  0.00 97.00      PROA   
ATOM   3243  HE1 PHE P 207     -19.275-118.446 136.868  0.00 97.00      PROA   
ATOM   3244  CZ  PHE P 207     -21.237-119.148 136.315  0.00 97.00      PROA   
ATOM   3245  HZ  PHE P 207     -20.897-119.641 135.415  0.00 97.00      PROA   
ATOM   3246  CD2 PHE P 207     -23.033-118.522 137.818  0.00 97.00      PROA   
ATOM   3247  HD2 PHE P 207     -24.079-118.556 138.085  0.00 97.00      PROA   
ATOM   3248  CE2 PHE P 207     -22.594-119.170 136.657  0.00 97.00      PROA   
ATOM   3249  HE2 PHE P 207     -23.300-119.691 136.027  0.00 97.00      PROA   
ATOM   3250  C   PHE P 207     -23.378-115.310 141.227  0.00 97.00      PROA   
ATOM   3251  O   PHE P 207     -22.714-114.753 142.087  0.00 97.00      PROA   
ATOM   3252  N   SER P 208     -24.686-115.578 141.393  0.00 97.00      PROA   
ATOM   3253  HN  SER P 208     -25.234-115.941 140.645  0.00 97.00      PROA   
ATOM   3254  CA  SER P 208     -25.375-115.392 142.645  0.00 97.00      PROA   
ATOM   3255  HA  SER P 208     -24.674-115.532 143.457  0.00 97.00      PROA   
ATOM   3256  CB  SER P 208     -26.047-114.002 142.799  0.00 97.00      PROA   
ATOM   3257  HB1 SER P 208     -25.246-113.234 142.869  0.00 97.00      PROA   
ATOM   3258  HB2 SER P 208     -26.657-113.952 143.727  0.00 97.00      PROA   
ATOM   3259  OG  SER P 208     -26.853-113.694 141.667  0.00 97.00      PROA   
ATOM   3260  HG1 SER P 208     -27.507-113.041 141.938  0.00 97.00      PROA   
ATOM   3261  C   SER P 208     -26.387-116.499 142.754  0.00 97.00      PROA   
ATOM   3262  O   SER P 208     -26.806-117.077 141.754  0.00 97.00      PROA   
ATOM   3263  N   PHE P 209     -26.762-116.839 144.005  0.00 97.00      PROA   
ATOM   3264  HN  PHE P 209     -26.412-116.335 144.790  0.00 97.00      PROA   
ATOM   3265  CA  PHE P 209     -27.652-117.926 144.326  0.00 97.00      PROA   
ATOM   3266  HA  PHE P 209     -28.182-118.227 143.431  0.00 97.00      PROA   
ATOM   3267  CB  PHE P 209     -26.894-119.126 144.962  0.00 97.00      PROA   
ATOM   3268  HB1 PHE P 209     -27.340-119.470 145.918  0.00 97.00      PROA   
ATOM   3269  HB2 PHE P 209     -25.838-118.841 145.166  0.00 97.00      PROA   
ATOM   3270  CG  PHE P 209     -26.903-120.303 144.024  0.00 97.00      PROA   
ATOM   3271  CD1 PHE P 209     -28.060-121.094 143.925  0.00 97.00      PROA   
ATOM   3272  HD1 PHE P 209     -28.939-120.831 144.494  0.00 97.00      PROA   
ATOM   3273  CE1 PHE P 209     -28.080-122.227 143.104  0.00 97.00      PROA   
ATOM   3274  HE1 PHE P 209     -28.973-122.830 143.047  0.00 97.00      PROA   
ATOM   3275  CZ  PHE P 209     -26.938-122.583 142.375  0.00 97.00      PROA   
ATOM   3276  HZ  PHE P 209     -26.947-123.458 141.743  0.00 97.00      PROA   
ATOM   3277  CD2 PHE P 209     -25.762-120.667 143.285  0.00 97.00      PROA   
ATOM   3278  HD2 PHE P 209     -24.860-120.075 143.356  0.00 97.00      PROA   
ATOM   3279  CE2 PHE P 209     -25.780-121.803 142.465  0.00 97.00      PROA   
ATOM   3280  HE2 PHE P 209     -24.900-122.081 141.904  0.00 97.00      PROA   
ATOM   3281  C   PHE P 209     -28.691-117.379 145.273  0.00 97.00      PROA   
ATOM   3282  O   PHE P 209     -28.397-116.549 146.130  0.00 97.00      PROA   
ATOM   3283  N   TYR P 210     -29.957-117.816 145.098  0.00 97.00      PROA   
ATOM   3284  HN  TYR P 210     -30.177-118.475 144.383  0.00 97.00      PROA   
ATOM   3285  CA  TYR P 210     -31.092-117.283 145.817  0.00 97.00      PROA   
ATOM   3286  HA  TYR P 210     -30.770-116.769 146.712  0.00 97.00      PROA   
ATOM   3287  CB  TYR P 210     -31.980-116.361 144.928  0.00 97.00      PROA   
ATOM   3288  HB1 TYR P 210     -32.784-115.884 145.530  0.00 97.00      PROA   
ATOM   3289  HB2 TYR P 210     -32.460-116.975 144.139  0.00 97.00      PROA   
ATOM   3290  CG  TYR P 210     -31.199-115.282 144.204  0.00 97.00      PROA   
ATOM   3291  CD1 TYR P 210     -30.541-115.570 142.992  0.00 97.00      PROA   
ATOM   3292  HD1 TYR P 210     -30.550-116.580 142.612  0.00 97.00      PROA   
ATOM   3293  CE1 TYR P 210     -29.910-114.563 142.254  0.00 97.00      PROA   
ATOM   3294  HE1 TYR P 210     -29.419-114.807 141.324  0.00 97.00      PROA   
ATOM   3295  CZ  TYR P 210     -29.944-113.240 142.709  0.00 97.00      PROA   
ATOM   3296  OH  TYR P 210     -29.362-112.198 141.955  0.00 97.00      PROA   
ATOM   3297  HH  TYR P 210     -29.547-112.359 141.021  0.00 97.00      PROA   
ATOM   3298  CD2 TYR P 210     -31.228-113.947 144.645  0.00 97.00      PROA   
ATOM   3299  HD2 TYR P 210     -31.775-113.696 145.541  0.00 97.00      PROA   
ATOM   3300  CE2 TYR P 210     -30.596-112.934 143.909  0.00 97.00      PROA   
ATOM   3301  HE2 TYR P 210     -30.640-111.909 144.245  0.00 97.00      PROA   
ATOM   3302  C   TYR P 210     -31.929-118.476 146.219  0.00 97.00      PROA   
ATOM   3303  O   TYR P 210     -31.790-119.561 145.656  0.00 97.00      PROA   
ATOM   3304  N   MET P 211     -32.832-118.291 147.211  0.00 97.00      PROA   
ATOM   3305  HN  MET P 211     -32.896-117.420 147.694  0.00 97.00      PROA   
ATOM   3306  CA  MET P 211     -33.837-119.276 147.553  0.00 97.00      PROA   
ATOM   3307  HA  MET P 211     -33.805-120.102 146.861  0.00 97.00      PROA   
ATOM   3308  CB  MET P 211     -33.658-119.815 148.997  0.00 97.00      PROA   
ATOM   3309  HB1 MET P 211     -34.555-120.406 149.285  0.00 97.00      PROA   
ATOM   3310  HB2 MET P 211     -33.569-118.952 149.695  0.00 97.00      PROA   
ATOM   3311  CG  MET P 211     -32.423-120.722 149.161  0.00 97.00      PROA   
ATOM   3312  HG1 MET P 211     -31.551-120.245 148.665  0.00 97.00      PROA   
ATOM   3313  HG2 MET P 211     -32.632-121.664 148.611  0.00 97.00      PROA   
ATOM   3314  SD  MET P 211     -31.975-121.104 150.886  0.00 97.00      PROA   
ATOM   3315  CE  MET P 211     -33.465-122.036 151.340  0.00 97.00      PROA   
ATOM   3316  HE1 MET P 211     -33.641-122.869 150.628  0.00 97.00      PROA   
ATOM   3317  HE2 MET P 211     -34.366-121.386 151.343  0.00 97.00      PROA   
ATOM   3318  HE3 MET P 211     -33.358-122.473 152.355  0.00 97.00      PROA   
ATOM   3319  C   MET P 211     -35.190-118.615 147.441  0.00 97.00      PROA   
ATOM   3320  O   MET P 211     -35.582-117.877 148.341  0.00 97.00      PROA   
ATOM   3321  N   GLY P 212     -35.953-118.882 146.343  0.00 97.00      PROA   
ATOM   3322  HN  GLY P 212     -35.663-119.574 145.682  0.00 97.00      PROA   
ATOM   3323  CA  GLY P 212     -37.215-118.223 146.017  0.00 97.00      PROA   
ATOM   3324  HA1 GLY P 212     -37.995-118.708 146.583  0.00 97.00      PROA   
ATOM   3325  HA2 GLY P 212     -37.352-118.341 144.955  0.00 97.00      PROA   
ATOM   3326  C   GLY P 212     -37.252-116.734 146.282  0.00 97.00      PROA   
ATOM   3327  O   GLY P 212     -36.470-115.958 145.735  0.00 97.00      PROA   
ATOM   3328  N   SER P 213     -38.187-116.308 147.159  0.00 97.00      PROA   
ATOM   3329  HN  SER P 213     -38.828-116.974 147.533  0.00 97.00      PROA   
ATOM   3330  CA  SER P 213     -38.364-114.924 147.569  0.00 97.00      PROA   
ATOM   3331  HA  SER P 213     -38.216-114.302 146.696  0.00 97.00      PROA   
ATOM   3332  CB  SER P 213     -39.818-114.687 148.076  0.00 97.00      PROA   
ATOM   3333  HB1 SER P 213     -40.006-115.288 148.991  0.00 97.00      PROA   
ATOM   3334  HB2 SER P 213     -40.525-115.030 147.290  0.00 97.00      PROA   
ATOM   3335  OG  SER P 213     -40.102-113.313 148.340  0.00 97.00      PROA   
ATOM   3336  HG1 SER P 213     -39.416-113.022 148.950  0.00 97.00      PROA   
ATOM   3337  C   SER P 213     -37.358-114.458 148.636  0.00 97.00      PROA   
ATOM   3338  O   SER P 213     -37.667-113.593 149.455  0.00 97.00      PROA   
ATOM   3339  N   LYS P 214     -36.109-114.979 148.662  0.00 97.00      PROA   
ATOM   3340  HN  LYS P 214     -35.852-115.741 148.073  0.00 97.00      PROA   
ATOM   3341  CA  LYS P 214     -35.074-114.360 149.471  0.00 97.00      PROA   
ATOM   3342  HA  LYS P 214     -35.264-113.295 149.464  0.00 97.00      PROA   
ATOM   3343  CB  LYS P 214     -35.080-114.772 150.967  0.00 97.00      PROA   
ATOM   3344  HB1 LYS P 214     -35.998-114.329 151.418  0.00 97.00      PROA   
ATOM   3345  HB2 LYS P 214     -34.209-114.316 151.488  0.00 97.00      PROA   
ATOM   3346  CG  LYS P 214     -35.101-116.287 151.226  0.00 97.00      PROA   
ATOM   3347  HG1 LYS P 214     -34.292-116.763 150.627  0.00 97.00      PROA   
ATOM   3348  HG2 LYS P 214     -36.067-116.712 150.876  0.00 97.00      PROA   
ATOM   3349  CD  LYS P 214     -34.869-116.651 152.704  0.00 97.00      PROA   
ATOM   3350  HD1 LYS P 214     -33.845-116.306 152.978  0.00 97.00      PROA   
ATOM   3351  HD2 LYS P 214     -34.886-117.761 152.796  0.00 97.00      PROA   
ATOM   3352  CE  LYS P 214     -35.891-116.034 153.673  0.00 97.00      PROA   
ATOM   3353  HE1 LYS P 214     -36.912-116.415 153.459  0.00 97.00      PROA   
ATOM   3354  HE2 LYS P 214     -35.896-114.926 153.601  0.00 97.00      PROA   
ATOM   3355  NZ  LYS P 214     -35.554-116.382 155.074  0.00 97.00      PROA   
ATOM   3356  HZ1 LYS P 214     -34.614-115.998 155.302  0.00 97.00      PROA   
ATOM   3357  HZ2 LYS P 214     -35.536-117.417 155.179  0.00 97.00      PROA   
ATOM   3358  HZ3 LYS P 214     -36.258-115.976 155.722  0.00 97.00      PROA   
ATOM   3359  C   LYS P 214     -33.674-114.490 148.906  0.00 97.00      PROA   
ATOM   3360  O   LYS P 214     -33.239-115.539 148.436  0.00 97.00      PROA   
ATOM   3361  N   THR P 215     -32.917-113.370 148.975  0.00 97.00      PROA   
ATOM   3362  HN  THR P 215     -33.313-112.511 149.292  0.00 97.00      PROA   
ATOM   3363  CA  THR P 215     -31.490-113.286 148.736  0.00 97.00      PROA   
ATOM   3364  HA  THR P 215     -31.293-113.695 147.755  0.00 97.00      PROA   
ATOM   3365  CB  THR P 215     -30.996-111.842 148.790  0.00 97.00      PROA   
ATOM   3366  HB  THR P 215     -29.884-111.781 148.854  0.00 97.00      PROA   
ATOM   3367  OG1 THR P 215     -31.564-111.155 149.902  0.00 97.00      PROA   
ATOM   3368  HG1 THR P 215     -31.229-111.595 150.686  0.00 97.00      PROA   
ATOM   3369  CG2 THR P 215     -31.433-111.094 147.520  0.00 97.00      PROA   
ATOM   3370 HG21 THR P 215     -32.533-111.157 147.383  0.00 97.00      PROA   
ATOM   3371 HG22 THR P 215     -30.931-111.516 146.626  0.00 97.00      PROA   
ATOM   3372 HG23 THR P 215     -31.155-110.021 147.605  0.00 97.00      PROA   
ATOM   3373  C   THR P 215     -30.667-114.078 149.735  0.00 97.00      PROA   
ATOM   3374  O   THR P 215     -30.915-114.033 150.938  0.00 97.00      PROA   
ATOM   3375  N   LEU P 216     -29.610-114.763 149.246  0.00 97.00      PROA   
ATOM   3376  HN  LEU P 216     -29.484-114.883 148.264  0.00 97.00      PROA   
ATOM   3377  CA  LEU P 216     -28.519-115.237 150.075  0.00 97.00      PROA   
ATOM   3378  HA  LEU P 216     -28.876-115.374 151.085  0.00 97.00      PROA   
ATOM   3379  CB  LEU P 216     -27.944-116.581 149.566  0.00 97.00      PROA   
ATOM   3380  HB1 LEU P 216     -27.076-116.894 150.182  0.00 97.00      PROA   
ATOM   3381  HB2 LEU P 216     -27.591-116.451 148.521  0.00 97.00      PROA   
ATOM   3382  CG  LEU P 216     -28.970-117.742 149.593  0.00 97.00      PROA   
ATOM   3383  HG  LEU P 216     -29.828-117.473 148.932  0.00 97.00      PROA   
ATOM   3384  CD1 LEU P 216     -28.352-119.035 149.036  0.00 97.00      PROA   
ATOM   3385 HD11 LEU P 216     -27.501-119.359 149.673  0.00 97.00      PROA   
ATOM   3386 HD12 LEU P 216     -27.986-118.873 148.003  0.00 97.00      PROA   
ATOM   3387 HD13 LEU P 216     -29.109-119.847 149.024  0.00 97.00      PROA   
ATOM   3388  CD2 LEU P 216     -29.525-117.991 151.008  0.00 97.00      PROA   
ATOM   3389 HD21 LEU P 216     -30.083-117.109 151.382  0.00 97.00      PROA   
ATOM   3390 HD22 LEU P 216     -28.695-118.221 151.710  0.00 97.00      PROA   
ATOM   3391 HD23 LEU P 216     -30.218-118.855 150.994  0.00 97.00      PROA   
ATOM   3392  C   LEU P 216     -27.459-114.153 150.143  0.00 97.00      PROA   
ATOM   3393  O   LEU P 216     -27.625-113.087 149.555  0.00 97.00      PROA   
ATOM   3394  N   ARG P 217     -26.357-114.371 150.906  0.00 97.00      PROA   
ATOM   3395  HN  ARG P 217     -26.250-115.229 151.403  0.00 97.00      PROA   
ATOM   3396  CA  ARG P 217     -25.286-113.395 151.064  0.00 97.00      PROA   
ATOM   3397  HA  ARG P 217     -25.750-112.435 151.252  0.00 97.00      PROA   
ATOM   3398  CB  ARG P 217     -24.344-113.696 152.260  0.00 97.00      PROA   
ATOM   3399  HB1 ARG P 217     -23.499-112.969 152.245  0.00 97.00      PROA   
ATOM   3400  HB2 ARG P 217     -23.918-114.715 152.135  0.00 97.00      PROA   
ATOM   3401  CG  ARG P 217     -24.989-113.578 153.654  0.00 97.00      PROA   
ATOM   3402  HG1 ARG P 217     -25.847-114.281 153.733  0.00 97.00      PROA   
ATOM   3403  HG2 ARG P 217     -25.384-112.545 153.779  0.00 97.00      PROA   
ATOM   3404  CD  ARG P 217     -23.979-113.894 154.770  0.00 97.00      PROA   
ATOM   3405  HD1 ARG P 217     -23.064-113.264 154.688  0.00 97.00      PROA   
ATOM   3406  HD2 ARG P 217     -23.671-114.960 154.708  0.00 97.00      PROA   
ATOM   3407  NE  ARG P 217     -24.633-113.695 156.103  0.00 97.00      PROA   
ATOM   3408  HE  ARG P 217     -25.032-114.481 156.566  0.00 97.00      PROA   
ATOM   3409  CZ  ARG P 217     -24.676-112.517 156.761  0.00 97.00      PROA   
ATOM   3410  NH1 ARG P 217     -24.199-111.378 156.239  0.00 97.00      PROA   
ATOM   3411 HH11 ARG P 217     -23.848-111.392 155.309  0.00 97.00      PROA   
ATOM   3412 HH12 ARG P 217     -24.260-110.537 156.771  0.00 97.00      PROA   
ATOM   3413  NH2 ARG P 217     -25.218-112.483 157.993  0.00 97.00      PROA   
ATOM   3414 HH21 ARG P 217     -25.572-113.323 158.390  0.00 97.00      PROA   
ATOM   3415 HH22 ARG P 217     -25.225-111.622 158.494  0.00 97.00      PROA   
ATOM   3416  C   ARG P 217     -24.427-113.215 149.819  0.00 97.00      PROA   
ATOM   3417  O   ARG P 217     -23.287-113.674 149.751  0.00 97.00      PROA   
ATOM   3418  N   GLY P 218     -24.978-112.504 148.810  0.00 97.00      PROA   
ATOM   3419  HN  GLY P 218     -25.947-112.275 148.887  0.00 97.00      PROA   
ATOM   3420  CA  GLY P 218     -24.299-112.001 147.631  0.00 97.00      PROA   
ATOM   3421  HA1 GLY P 218     -25.027-111.430 147.075  0.00 97.00      PROA   
ATOM   3422  HA2 GLY P 218     -23.913-112.849 147.083  0.00 97.00      PROA   
ATOM   3423  C   GLY P 218     -23.157-111.067 147.917  0.00 97.00      PROA   
ATOM   3424  O   GLY P 218     -23.032-110.522 149.012  0.00 97.00      PROA   
ATOM   3425  N   ARG P 219     -22.327-110.840 146.877  0.00 97.00      PROA   
ATOM   3426  HN  ARG P 219     -22.483-111.295 146.003  0.00 97.00      PROA   
ATOM   3427  CA  ARG P 219     -21.186-109.957 146.898  0.00 97.00      PROA   
ATOM   3428  HA  ARG P 219     -21.568-108.947 146.934  0.00 97.00      PROA   
ATOM   3429  CB  ARG P 219     -20.185-110.178 148.090  0.00 97.00      PROA   
ATOM   3430  HB1 ARG P 219     -20.707-109.856 149.018  0.00 97.00      PROA   
ATOM   3431  HB2 ARG P 219     -19.317-109.497 147.994  0.00 97.00      PROA   
ATOM   3432  CG  ARG P 219     -19.724-111.634 148.334  0.00 97.00      PROA   
ATOM   3433  HG1 ARG P 219     -19.254-112.050 147.417  0.00 97.00      PROA   
ATOM   3434  HG2 ARG P 219     -20.622-112.250 148.555  0.00 97.00      PROA   
ATOM   3435  CD  ARG P 219     -18.755-111.820 149.513  0.00 97.00      PROA   
ATOM   3436  HD1 ARG P 219     -18.650-112.908 149.739  0.00 97.00      PROA   
ATOM   3437  HD2 ARG P 219     -19.112-111.279 150.415  0.00 97.00      PROA   
ATOM   3438  NE  ARG P 219     -17.433-111.272 149.079  0.00 97.00      PROA   
ATOM   3439  HE  ARG P 219     -17.377-110.762 148.219  0.00 97.00      PROA   
ATOM   3440  CZ  ARG P 219     -16.242-111.701 149.533  0.00 97.00      PROA   
ATOM   3441  NH1 ARG P 219     -16.128-112.206 150.759  0.00 97.00      PROA   
ATOM   3442 HH11 ARG P 219     -16.923-112.055 151.333  0.00 97.00      PROA   
ATOM   3443 HH12 ARG P 219     -15.210-112.331 151.125  0.00 97.00      PROA   
ATOM   3444  NH2 ARG P 219     -15.161-111.582 148.746  0.00 97.00      PROA   
ATOM   3445 HH21 ARG P 219     -14.352-112.127 148.935  0.00 97.00      PROA   
ATOM   3446 HH22 ARG P 219     -15.292-111.200 147.826  0.00 97.00      PROA   
ATOM   3447  C   ARG P 219     -20.560-110.143 145.535  0.00 97.00      PROA   
ATOM   3448  O   ARG P 219     -21.260-110.237 144.529  0.00 97.00      PROA   
ATOM   3449  N   ASP P 220     -19.221-110.233 145.473  0.00 97.00      PROA   
ATOM   3450  HN  ASP P 220     -18.662-110.024 146.276  0.00 97.00      PROA   
ATOM   3451  CA  ASP P 220     -18.408-110.725 144.387  0.00 97.00      PROA   
ATOM   3452  HA  ASP P 220     -18.807-110.365 143.447  0.00 97.00      PROA   
ATOM   3453  CB  ASP P 220     -16.949-110.186 144.566  0.00 97.00      PROA   
ATOM   3454  HB1 ASP P 220     -16.971-109.094 144.348  0.00 97.00      PROA   
ATOM   3455  HB2 ASP P 220     -16.245-110.650 143.851  0.00 97.00      PROA   
ATOM   3456  CG  ASP P 220     -16.398-110.299 145.995  0.00 97.00      PROA   
ATOM   3457  OD1 ASP P 220     -15.294-110.876 146.154  0.00 97.00      PROA   
ATOM   3458  OD2 ASP P 220     -17.024-109.740 146.929  0.00 97.00      PROA   
ATOM   3459  C   ASP P 220     -18.457-112.259 144.379  0.00 97.00      PROA   
ATOM   3460  O   ASP P 220     -17.446-112.950 144.494  0.00 97.00      PROA   
ATOM   3461  N   THR P 221     -19.674-112.843 144.266  0.00 97.00      PROA   
ATOM   3462  HN  THR P 221     -20.497-112.282 144.178  0.00 97.00      PROA   
ATOM   3463  CA  THR P 221     -19.895-114.266 144.474  0.00 97.00      PROA   
ATOM   3464  HA  THR P 221     -19.230-114.537 145.282  0.00 97.00      PROA   
ATOM   3465  CB  THR P 221     -21.291-114.607 144.998  0.00 97.00      PROA   
ATOM   3466  HB  THR P 221     -21.586-115.659 144.779  0.00 97.00      PROA   
ATOM   3467  OG1 THR P 221     -22.274-113.718 144.485  0.00 97.00      PROA   
ATOM   3468  HG1 THR P 221     -22.360-113.941 143.553  0.00 97.00      PROA   
ATOM   3469  CG2 THR P 221     -21.294-114.416 146.523  0.00 97.00      PROA   
ATOM   3470 HG21 THR P 221     -21.071-113.359 146.763  0.00 97.00      PROA   
ATOM   3471 HG22 THR P 221     -20.531-115.059 147.008  0.00 97.00      PROA   
ATOM   3472 HG23 THR P 221     -22.293-114.662 146.942  0.00 97.00      PROA   
ATOM   3473  C   THR P 221     -19.496-115.187 143.327  0.00 97.00      PROA   
ATOM   3474  O   THR P 221     -19.723-114.928 142.147  0.00 97.00      PROA   
ATOM   3475  N   SER P 222     -18.882-116.333 143.702  0.00 97.00      PROA   
ATOM   3476  HN  SER P 222     -18.629-116.464 144.658  0.00 97.00      PROA   
ATOM   3477  CA  SER P 222     -18.472-117.415 142.829  0.00 97.00      PROA   
ATOM   3478  HA  SER P 222     -18.073-116.983 141.921  0.00 97.00      PROA   
ATOM   3479  CB  SER P 222     -17.391-118.289 143.511  0.00 97.00      PROA   
ATOM   3480  HB1 SER P 222     -16.938-119.010 142.798  0.00 97.00      PROA   
ATOM   3481  HB2 SER P 222     -17.848-118.862 144.349  0.00 97.00      PROA   
ATOM   3482  OG  SER P 222     -16.367-117.469 144.070  0.00 97.00      PROA   
ATOM   3483  HG1 SER P 222     -16.161-116.785 143.427  0.00 97.00      PROA   
ATOM   3484  C   SER P 222     -19.652-118.304 142.467  0.00 97.00      PROA   
ATOM   3485  O   SER P 222     -20.758-118.128 142.973  0.00 97.00      PROA   
ATOM   3486  N   SER P 223     -19.436-119.287 141.556  0.00 97.00      PROA   
ATOM   3487  HN  SER P 223     -18.545-119.390 141.115  0.00 97.00      PROA   
ATOM   3488  CA  SER P 223     -20.443-120.158 140.970  0.00 97.00      PROA   
ATOM   3489  HA  SER P 223     -21.123-119.541 140.410  0.00 97.00      PROA   
ATOM   3490  CB  SER P 223     -19.774-121.164 140.008  0.00 97.00      PROA   
ATOM   3491  HB1 SER P 223     -20.538-121.721 139.422  0.00 97.00      PROA   
ATOM   3492  HB2 SER P 223     -19.166-121.898 140.580  0.00 97.00      PROA   
ATOM   3493  OG  SER P 223     -18.904-120.487 139.107  0.00 97.00      PROA   
ATOM   3494  HG1 SER P 223     -19.464-119.996 138.498  0.00 97.00      PROA   
ATOM   3495  C   SER P 223     -21.291-120.962 141.933  0.00 97.00      PROA   
ATOM   3496  O   SER P 223     -22.490-121.117 141.709  0.00 97.00      PROA   
ATOM   3497  N   GLU P 224     -20.688-121.495 143.016  0.00 97.00      PROA   
ATOM   3498  HN  GLU P 224     -19.736-121.290 143.215  0.00 97.00      PROA   
ATOM   3499  CA  GLU P 224     -21.338-122.421 143.917  0.00 97.00      PROA   
ATOM   3500  HA  GLU P 224     -22.387-122.504 143.667  0.00 97.00      PROA   
ATOM   3501  CB  GLU P 224     -20.729-123.851 143.863  0.00 97.00      PROA   
ATOM   3502  HB1 GLU P 224     -21.109-124.419 144.743  0.00 97.00      PROA   
ATOM   3503  HB2 GLU P 224     -19.623-123.804 143.962  0.00 97.00      PROA   
ATOM   3504  CG  GLU P 224     -21.101-124.653 142.594  0.00 97.00      PROA   
ATOM   3505  HG1 GLU P 224     -20.377-124.472 141.773  0.00 97.00      PROA   
ATOM   3506  HG2 GLU P 224     -22.117-124.375 142.242  0.00 97.00      PROA   
ATOM   3507  CD  GLU P 224     -21.137-126.140 142.929  0.00 97.00      PROA   
ATOM   3508  OE1 GLU P 224     -22.001-126.514 143.762  0.00 97.00      PROA   
ATOM   3509  OE2 GLU P 224     -20.303-126.906 142.385  0.00 97.00      PROA   
ATOM   3510  C   GLU P 224     -21.275-121.921 145.344  0.00 97.00      PROA   
ATOM   3511  O   GLU P 224     -20.510-121.023 145.692  0.00 97.00      PROA   
ATOM   3512  N   TYR P 225     -22.112-122.541 146.205  0.00 97.00      PROA   
ATOM   3513  HN  TYR P 225     -22.703-123.273 145.876  0.00 97.00      PROA   
ATOM   3514  CA  TYR P 225     -22.153-122.342 147.635  0.00 97.00      PROA   
ATOM   3515  HA  TYR P 225     -21.287-121.775 147.949  0.00 97.00      PROA   
ATOM   3516  CB  TYR P 225     -23.472-121.631 148.095  0.00 97.00      PROA   
ATOM   3517  HB1 TYR P 225     -23.590-120.689 147.514  0.00 97.00      PROA   
ATOM   3518  HB2 TYR P 225     -23.389-121.359 149.169  0.00 97.00      PROA   
ATOM   3519  CG  TYR P 225     -24.731-122.459 147.903  0.00 97.00      PROA   
ATOM   3520  CD1 TYR P 225     -25.340-123.104 148.996  0.00 97.00      PROA   
ATOM   3521  HD1 TYR P 225     -24.907-123.014 149.981  0.00 97.00      PROA   
ATOM   3522  CE1 TYR P 225     -26.490-123.885 148.817  0.00 97.00      PROA   
ATOM   3523  HE1 TYR P 225     -26.942-124.381 149.663  0.00 97.00      PROA   
ATOM   3524  CZ  TYR P 225     -27.038-124.040 147.538  0.00 97.00      PROA   
ATOM   3525  OH  TYR P 225     -28.165-124.865 147.340  0.00 97.00      PROA   
ATOM   3526  HH  TYR P 225     -28.497-125.127 148.202  0.00 97.00      PROA   
ATOM   3527  CD2 TYR P 225     -25.321-122.588 146.631  0.00 97.00      PROA   
ATOM   3528  HD2 TYR P 225     -24.880-122.091 145.780  0.00 97.00      PROA   
ATOM   3529  CE2 TYR P 225     -26.457-123.385 146.447  0.00 97.00      PROA   
ATOM   3530  HE2 TYR P 225     -26.879-123.505 145.461  0.00 97.00      PROA   
ATOM   3531  C   TYR P 225     -22.039-123.758 148.172  0.00 97.00      PROA   
ATOM   3532  O   TYR P 225     -22.275-124.711 147.431  0.00 97.00      PROA   
ATOM   3533  N   GLN P 226     -21.665-123.955 149.462  0.00 97.00      PROA   
ATOM   3534  HN  GLN P 226     -21.447-123.200 150.076  0.00 97.00      PROA   
ATOM   3535  CA  GLN P 226     -21.610-125.296 150.022  0.00 97.00      PROA   
ATOM   3536  HA  GLN P 226     -22.223-125.923 149.395  0.00 97.00      PROA   
ATOM   3537  CB  GLN P 226     -20.188-125.934 150.065  0.00 97.00      PROA   
ATOM   3538  HB1 GLN P 226     -20.116-126.675 150.893  0.00 97.00      PROA   
ATOM   3539  HB2 GLN P 226     -19.443-125.138 150.282  0.00 97.00      PROA   
ATOM   3540  CG  GLN P 226     -19.788-126.680 148.769  0.00 97.00      PROA   
ATOM   3541  HG1 GLN P 226     -18.825-127.211 148.910  0.00 97.00      PROA   
ATOM   3542  HG2 GLN P 226     -19.676-125.943 147.945  0.00 97.00      PROA   
ATOM   3543  CD  GLN P 226     -20.857-127.716 148.391  0.00 97.00      PROA   
ATOM   3544  OE1 GLN P 226     -21.480-128.334 149.263  0.00 97.00      PROA   
ATOM   3545  NE2 GLN P 226     -21.108-127.875 147.062  0.00 97.00      PROA   
ATOM   3546 HE21 GLN P 226     -21.954-128.346 146.811  0.00 97.00      PROA   
ATOM   3547 HE22 GLN P 226     -20.632-127.324 146.381  0.00 97.00      PROA   
ATOM   3548  C   GLN P 226     -22.328-125.420 151.336  0.00 97.00      PROA   
ATOM   3549  O   GLN P 226     -22.540-124.449 152.059  0.00 97.00      PROA   
ATOM   3550  N   ILE P 227     -22.776-126.668 151.623  0.00 97.00      PROA   
ATOM   3551  HN  ILE P 227     -22.526-127.432 151.031  0.00 97.00      PROA   
ATOM   3552  CA  ILE P 227     -23.767-126.948 152.639  0.00 97.00      PROA   
ATOM   3553  HA  ILE P 227     -24.002-126.032 153.162  0.00 97.00      PROA   
ATOM   3554  CB  ILE P 227     -25.069-127.520 152.071  0.00 97.00      PROA   
ATOM   3555  HB  ILE P 227     -24.994-128.624 151.940  0.00 97.00      PROA   
ATOM   3556  CG2 ILE P 227     -26.188-127.205 153.086  0.00 97.00      PROA   
ATOM   3557 HG21 ILE P 227     -26.321-126.107 153.188  0.00 97.00      PROA   
ATOM   3558 HG22 ILE P 227     -25.959-127.625 154.086  0.00 97.00      PROA   
ATOM   3559 HG23 ILE P 227     -27.153-127.631 152.750  0.00 97.00      PROA   
ATOM   3560  CG1 ILE P 227     -25.400-126.940 150.667  0.00 97.00      PROA   
ATOM   3561 HG11 ILE P 227     -24.587-127.187 149.949  0.00 97.00      PROA   
ATOM   3562 HG12 ILE P 227     -25.463-125.833 150.746  0.00 97.00      PROA   
ATOM   3563  CD  ILE P 227     -26.702-127.491 150.072  0.00 97.00      PROA   
ATOM   3564  HD1 ILE P 227     -27.586-127.120 150.633  0.00 97.00      PROA   
ATOM   3565  HD2 ILE P 227     -26.702-128.601 150.108  0.00 97.00      PROA   
ATOM   3566  HD3 ILE P 227     -26.806-127.175 149.012  0.00 97.00      PROA   
ATOM   3567  C   ILE P 227     -23.154-127.915 153.629  0.00 97.00      PROA   
ATOM   3568  O   ILE P 227     -22.637-128.966 153.265  0.00 97.00      PROA   
ATOM   3569  N   LEU P 228     -23.188-127.564 154.932  0.00 97.00      PROA   
ATOM   3570  HN  LEU P 228     -23.627-126.713 155.213  0.00 97.00      PROA   
ATOM   3571  CA  LEU P 228     -22.431-128.241 155.967  0.00 97.00      PROA   
ATOM   3572  HA  LEU P 228     -21.601-128.774 155.524  0.00 97.00      PROA   
ATOM   3573  CB  LEU P 228     -21.869-127.205 156.980  0.00 97.00      PROA   
ATOM   3574  HB1 LEU P 228     -21.383-127.756 157.815  0.00 97.00      PROA   
ATOM   3575  HB2 LEU P 228     -22.699-126.604 157.408  0.00 97.00      PROA   
ATOM   3576  CG  LEU P 228     -20.793-126.231 156.414  0.00 97.00      PROA   
ATOM   3577  HG  LEU P 228     -20.074-126.836 155.811  0.00 97.00      PROA   
ATOM   3578  CD1 LEU P 228     -21.339-125.103 155.514  0.00 97.00      PROA   
ATOM   3579 HD11 LEU P 228     -22.142-124.545 156.041  0.00 97.00      PROA   
ATOM   3580 HD12 LEU P 228     -21.739-125.496 154.559  0.00 97.00      PROA   
ATOM   3581 HD13 LEU P 228     -20.526-124.389 155.263  0.00 97.00      PROA   
ATOM   3582  CD2 LEU P 228     -19.996-125.592 157.567  0.00 97.00      PROA   
ATOM   3583 HD21 LEU P 228     -19.532-126.374 158.203  0.00 97.00      PROA   
ATOM   3584 HD22 LEU P 228     -20.671-124.973 158.195  0.00 97.00      PROA   
ATOM   3585 HD23 LEU P 228     -19.193-124.940 157.163  0.00 97.00      PROA   
ATOM   3586  C   LEU P 228     -23.294-129.268 156.684  0.00 97.00      PROA   
ATOM   3587  O   LEU P 228     -22.888-129.835 157.696  0.00 97.00      PROA   
ATOM   3588  N   THR P 229     -24.499-129.514 156.124  0.00 97.00      PROA   
ATOM   3589  HN  THR P 229     -24.675-129.050 155.261  0.00 97.00      PROA   
ATOM   3590  CA  THR P 229     -25.604-130.319 156.614  0.00 97.00      PROA   
ATOM   3591  HA  THR P 229     -25.497-131.324 156.234  0.00 97.00      PROA   
ATOM   3592  CB  THR P 229     -25.834-130.339 158.140  0.00 97.00      PROA   
ATOM   3593  HB  THR P 229     -25.652-129.318 158.547  0.00 97.00      PROA   
ATOM   3594  OG1 THR P 229     -24.934-131.248 158.756  0.00 97.00      PROA   
ATOM   3595  HG1 THR P 229     -24.058-130.936 158.515  0.00 97.00      PROA   
ATOM   3596  CG2 THR P 229     -27.245-130.791 158.587  0.00 97.00      PROA   
ATOM   3597 HG21 THR P 229     -27.471-131.816 158.239  0.00 97.00      PROA   
ATOM   3598 HG22 THR P 229     -28.037-130.112 158.223  0.00 97.00      PROA   
ATOM   3599 HG23 THR P 229     -27.296-130.794 159.698  0.00 97.00      PROA   
ATOM   3600  C   THR P 229     -26.776-129.665 155.941  0.00 97.00      PROA   
ATOM   3601  O   THR P 229     -27.256-128.641 156.422  0.00 97.00      PROA   
ATOM   3602  N   ALA P 230     -27.264-130.185 154.785  0.00 97.00      PROA   
ATOM   3603  HN  ALA P 230     -26.830-130.945 154.305  0.00 97.00      PROA   
ATOM   3604  CA  ALA P 230     -28.500-129.689 154.202  0.00 97.00      PROA   
ATOM   3605  HA  ALA P 230     -28.433-128.613 154.179  0.00 97.00      PROA   
ATOM   3606  CB  ALA P 230     -28.731-130.185 152.764  0.00 97.00      PROA   
ATOM   3607  HB1 ALA P 230     -28.819-131.292 152.734  0.00 97.00      PROA   
ATOM   3608  HB2 ALA P 230     -27.876-129.879 152.121  0.00 97.00      PROA   
ATOM   3609  HB3 ALA P 230     -29.651-129.734 152.337  0.00 97.00      PROA   
ATOM   3610  C   ALA P 230     -29.686-130.045 155.070  0.00 97.00      PROA   
ATOM   3611  O   ALA P 230     -29.722-131.119 155.646  0.00 97.00      PROA   
ATOM   3612  N   ARG P 231     -30.669-129.136 155.213  0.00 97.00      PROA   
ATOM   3613  HN  ARG P 231     -30.591-128.259 154.737  0.00 97.00      PROA   
ATOM   3614  CA  ARG P 231     -31.680-129.209 156.244  0.00 97.00      PROA   
ATOM   3615  HA  ARG P 231     -31.583-130.137 156.787  0.00 97.00      PROA   
ATOM   3616  CB  ARG P 231     -31.500-128.053 157.261  0.00 97.00      PROA   
ATOM   3617  HB1 ARG P 231     -32.377-128.022 157.932  0.00 97.00      PROA   
ATOM   3618  HB2 ARG P 231     -31.459-127.080 156.728  0.00 97.00      PROA   
ATOM   3619  CG  ARG P 231     -30.231-128.214 158.124  0.00 97.00      PROA   
ATOM   3620  HG1 ARG P 231     -29.369-127.856 157.524  0.00 97.00      PROA   
ATOM   3621  HG2 ARG P 231     -30.069-129.297 158.308  0.00 97.00      PROA   
ATOM   3622  CD  ARG P 231     -30.226-127.450 159.469  0.00 97.00      PROA   
ATOM   3623  HD1 ARG P 231     -30.345-126.364 159.264  0.00 97.00      PROA   
ATOM   3624  HD2 ARG P 231     -29.281-127.616 160.024  0.00 97.00      PROA   
ATOM   3625  NE  ARG P 231     -31.376-127.846 160.345  0.00 97.00      PROA   
ATOM   3626  HE  ARG P 231     -32.117-127.174 160.406  0.00 97.00      PROA   
ATOM   3627  CZ  ARG P 231     -31.816-129.112 160.434  0.00 97.00      PROA   
ATOM   3628  NH1 ARG P 231     -31.002-130.148 160.623  0.00 97.00      PROA   
ATOM   3629 HH11 ARG P 231     -30.032-129.983 160.732  0.00 97.00      PROA   
ATOM   3630 HH12 ARG P 231     -31.424-131.057 160.573  0.00 97.00      PROA   
ATOM   3631  NH2 ARG P 231     -33.119-129.362 160.233  0.00 97.00      PROA   
ATOM   3632 HH21 ARG P 231     -33.667-128.579 159.932  0.00 97.00      PROA   
ATOM   3633 HH22 ARG P 231     -33.336-130.273 159.885  0.00 97.00      PROA   
ATOM   3634  C   ARG P 231     -33.102-129.180 155.730  0.00 97.00      PROA   
ATOM   3635  O   ARG P 231     -33.394-128.783 154.612  0.00 97.00      PROA   
ATOM   3636  N   ARG P 232     -34.054-129.586 156.590  0.00 97.00      PROA   
ATOM   3637  HN  ARG P 232     -33.785-130.071 157.424  0.00 97.00      PROA   
ATOM   3638  CA  ARG P 232     -35.484-129.418 156.412  0.00 97.00      PROA   
ATOM   3639  HA  ARG P 232     -35.786-130.059 155.597  0.00 97.00      PROA   
ATOM   3640  CB  ARG P 232     -36.175-129.864 157.723  0.00 97.00      PROA   
ATOM   3641  HB1 ARG P 232     -37.093-129.278 157.933  0.00 97.00      PROA   
ATOM   3642  HB2 ARG P 232     -35.471-129.645 158.558  0.00 97.00      PROA   
ATOM   3643  CG  ARG P 232     -36.489-131.371 157.735  0.00 97.00      PROA   
ATOM   3644  HG1 ARG P 232     -36.377-131.767 158.771  0.00 97.00      PROA   
ATOM   3645  HG2 ARG P 232     -35.725-131.886 157.119  0.00 97.00      PROA   
ATOM   3646  CD  ARG P 232     -37.891-131.685 157.200  0.00 97.00      PROA   
ATOM   3647  HD1 ARG P 232     -38.050-132.773 157.060  0.00 97.00      PROA   
ATOM   3648  HD2 ARG P 232     -38.071-131.159 156.237  0.00 97.00      PROA   
ATOM   3649  NE  ARG P 232     -38.816-131.231 158.284  0.00 97.00      PROA   
ATOM   3650  HE  ARG P 232     -38.534-131.436 159.217  0.00 97.00      PROA   
ATOM   3651  CZ  ARG P 232     -39.753-130.270 158.152  0.00 97.00      PROA   
ATOM   3652  NH1 ARG P 232     -40.203-129.847 156.963  0.00 97.00      PROA   
ATOM   3653 HH11 ARG P 232     -39.807-130.231 156.136  0.00 97.00      PROA   
ATOM   3654 HH12 ARG P 232     -40.879-129.116 156.930  0.00 97.00      PROA   
ATOM   3655  NH2 ARG P 232     -40.222-129.692 159.274  0.00 97.00      PROA   
ATOM   3656 HH21 ARG P 232     -39.798-129.928 160.144  0.00 97.00      PROA   
ATOM   3657 HH22 ARG P 232     -40.858-128.930 159.191  0.00 97.00      PROA   
ATOM   3658  C   ARG P 232     -35.955-128.019 156.042  0.00 97.00      PROA   
ATOM   3659  O   ARG P 232     -36.812-127.848 155.182  0.00 97.00      PROA   
ATOM   3660  N   GLU P 233     -35.379-126.985 156.671  0.00 97.00      PROA   
ATOM   3661  HN  GLU P 233     -34.803-127.163 157.469  0.00 97.00      PROA   
ATOM   3662  CA  GLU P 233     -35.588-125.583 156.414  0.00 97.00      PROA   
ATOM   3663  HA  GLU P 233     -36.648-125.433 156.264  0.00 97.00      PROA   
ATOM   3664  CB  GLU P 233     -35.180-124.760 157.668  0.00 97.00      PROA   
ATOM   3665  HB1 GLU P 233     -35.969-124.884 158.445  0.00 97.00      PROA   
ATOM   3666  HB2 GLU P 233     -35.162-123.682 157.396  0.00 97.00      PROA   
ATOM   3667  CG  GLU P 233     -33.804-125.137 158.279  0.00 97.00      PROA   
ATOM   3668  HG1 GLU P 233     -33.363-124.223 158.735  0.00 97.00      PROA   
ATOM   3669  HG2 GLU P 233     -33.113-125.485 157.487  0.00 97.00      PROA   
ATOM   3670  CD  GLU P 233     -33.874-126.191 159.391  0.00 97.00      PROA   
ATOM   3671  OE1 GLU P 233     -34.463-127.276 159.173  0.00 97.00      PROA   
ATOM   3672  OE2 GLU P 233     -33.300-125.933 160.481  0.00 97.00      PROA   
ATOM   3673  C   GLU P 233     -34.937-125.077 155.130  0.00 97.00      PROA   
ATOM   3674  O   GLU P 233     -35.309-124.020 154.619  0.00 97.00      PROA   
ATOM   3675  N   ASP P 234     -33.997-125.852 154.536  0.00 97.00      PROA   
ATOM   3676  HN  ASP P 234     -33.627-126.650 155.003  0.00 97.00      PROA   
ATOM   3677  CA  ASP P 234     -33.427-125.599 153.224  0.00 97.00      PROA   
ATOM   3678  HA  ASP P 234     -33.217-124.541 153.141  0.00 97.00      PROA   
ATOM   3679  CB  ASP P 234     -32.105-126.392 152.985  0.00 97.00      PROA   
ATOM   3680  HB1 ASP P 234     -31.674-126.133 151.998  0.00 97.00      PROA   
ATOM   3681  HB2 ASP P 234     -32.308-127.481 152.975  0.00 97.00      PROA   
ATOM   3682  CG  ASP P 234     -30.997-126.137 154.010  0.00 97.00      PROA   
ATOM   3683  OD1 ASP P 234     -31.149-125.291 154.925  0.00 97.00      PROA   
ATOM   3684  OD2 ASP P 234     -29.943-126.808 153.852  0.00 97.00      PROA   
ATOM   3685  C   ASP P 234     -34.390-126.000 152.102  0.00 97.00      PROA   
ATOM   3686  O   ASP P 234     -34.183-125.647 150.944  0.00 97.00      PROA   
ATOM   3687  N   SER P 235     -35.466-126.769 152.407  0.00 97.00      PROA   
ATOM   3688  HN  SER P 235     -35.625-127.016 153.360  0.00 97.00      PROA   
ATOM   3689  CA  SER P 235     -36.384-127.329 151.416  0.00 97.00      PROA   
ATOM   3690  HA  SER P 235     -35.768-127.896 150.731  0.00 97.00      PROA   
ATOM   3691  CB  SER P 235     -37.438-128.312 152.022  0.00 97.00      PROA   
ATOM   3692  HB1 SER P 235     -36.910-129.024 152.690  0.00 97.00      PROA   
ATOM   3693  HB2 SER P 235     -37.924-128.894 151.212  0.00 97.00      PROA   
ATOM   3694  OG  SER P 235     -38.455-127.674 152.796  0.00 97.00      PROA   
ATOM   3695  HG1 SER P 235     -38.575-126.804 152.398  0.00 97.00      PROA   
ATOM   3696  C   SER P 235     -37.133-126.280 150.600  0.00 97.00      PROA   
ATOM   3697  O   SER P 235     -38.008-125.581 151.109  0.00 97.00      PROA   
ATOM   3698  N   GLY P 236     -36.833-126.143 149.291  0.00 97.00      PROA   
ATOM   3699  HN  GLY P 236     -36.113-126.670 148.846  0.00 97.00      PROA   
ATOM   3700  CA  GLY P 236     -37.559-125.153 148.525  0.00 97.00      PROA   
ATOM   3701  HA1 GLY P 236     -37.428-124.193 149.007  0.00 97.00      PROA   
ATOM   3702  HA2 GLY P 236     -38.592-125.468 148.457  0.00 97.00      PROA   
ATOM   3703  C   GLY P 236     -37.051-125.025 147.132  0.00 97.00      PROA   
ATOM   3704  O   GLY P 236     -36.671-126.000 146.495  0.00 97.00      PROA   
ATOM   3705  N   LEU P 237     -37.063-123.779 146.617  0.00 97.00      PROA   
ATOM   3706  HN  LEU P 237     -37.329-122.997 147.172  0.00 97.00      PROA   
ATOM   3707  CA  LEU P 237     -36.777-123.473 145.241  0.00 97.00      PROA   
ATOM   3708  HA  LEU P 237     -36.619-124.382 144.679  0.00 97.00      PROA   
ATOM   3709  CB  LEU P 237     -37.924-122.666 144.592  0.00 97.00      PROA   
ATOM   3710  HB1 LEU P 237     -37.650-122.461 143.540  0.00 97.00      PROA   
ATOM   3711  HB2 LEU P 237     -38.039-121.690 145.114  0.00 97.00      PROA   
ATOM   3712  CG  LEU P 237     -39.309-123.351 144.548  0.00 97.00      PROA   
ATOM   3713  HG  LEU P 237     -39.639-123.581 145.587  0.00 97.00      PROA   
ATOM   3714  CD1 LEU P 237     -40.336-122.388 143.926  0.00 97.00      PROA   
ATOM   3715 HD11 LEU P 237     -40.018-122.116 142.897  0.00 97.00      PROA   
ATOM   3716 HD12 LEU P 237     -40.401-121.454 144.521  0.00 97.00      PROA   
ATOM   3717 HD13 LEU P 237     -41.341-122.856 143.876  0.00 97.00      PROA   
ATOM   3718  CD2 LEU P 237     -39.263-124.665 143.752  0.00 97.00      PROA   
ATOM   3719 HD21 LEU P 237     -38.582-125.386 144.243  0.00 97.00      PROA   
ATOM   3720 HD22 LEU P 237     -38.896-124.471 142.722  0.00 97.00      PROA   
ATOM   3721 HD23 LEU P 237     -40.271-125.125 143.688  0.00 97.00      PROA   
ATOM   3722  C   LEU P 237     -35.497-122.674 145.188  0.00 97.00      PROA   
ATOM   3723  O   LEU P 237     -35.247-121.816 146.029  0.00 97.00      PROA   
ATOM   3724  N   TYR P 238     -34.627-123.002 144.208  0.00 97.00      PROA   
ATOM   3725  HN  TYR P 238     -34.861-123.736 143.572  0.00 97.00      PROA   
ATOM   3726  CA  TYR P 238     -33.290-122.467 144.062  0.00 97.00      PROA   
ATOM   3727  HA  TYR P 238     -33.155-121.630 144.733  0.00 97.00      PROA   
ATOM   3728  CB  TYR P 238     -32.205-123.548 144.314  0.00 97.00      PROA   
ATOM   3729  HB1 TYR P 238     -31.200-123.204 143.987  0.00 97.00      PROA   
ATOM   3730  HB2 TYR P 238     -32.454-124.479 143.758  0.00 97.00      PROA   
ATOM   3731  CG  TYR P 238     -32.131-123.878 145.778  0.00 97.00      PROA   
ATOM   3732  CD1 TYR P 238     -33.045-124.769 146.371  0.00 97.00      PROA   
ATOM   3733  HD1 TYR P 238     -33.824-125.216 145.770  0.00 97.00      PROA   
ATOM   3734  CE1 TYR P 238     -32.953-125.081 147.733  0.00 97.00      PROA   
ATOM   3735  HE1 TYR P 238     -33.661-125.765 148.180  0.00 97.00      PROA   
ATOM   3736  CZ  TYR P 238     -31.924-124.526 148.502  0.00 97.00      PROA   
ATOM   3737  OH  TYR P 238     -31.800-124.822 149.868  0.00 97.00      PROA   
ATOM   3738  HH  TYR P 238     -32.635-125.199 150.166  0.00 97.00      PROA   
ATOM   3739  CD2 TYR P 238     -31.107-123.327 146.566  0.00 97.00      PROA   
ATOM   3740  HD2 TYR P 238     -30.390-122.651 146.123  0.00 97.00      PROA   
ATOM   3741  CE2 TYR P 238     -31.002-123.654 147.920  0.00 97.00      PROA   
ATOM   3742  HE2 TYR P 238     -30.217-123.221 148.525  0.00 97.00      PROA   
ATOM   3743  C   TYR P 238     -33.078-121.961 142.660  0.00 97.00      PROA   
ATOM   3744  O   TYR P 238     -33.443-122.620 141.693  0.00 97.00      PROA   
ATOM   3745  N   TRP P 239     -32.439-120.781 142.502  0.00 97.00      PROA   
ATOM   3746  HN  TRP P 239     -32.179-120.216 143.281  0.00 97.00      PROA   
ATOM   3747  CA  TRP P 239     -32.086-120.294 141.185  0.00 97.00      PROA   
ATOM   3748  HA  TRP P 239     -31.933-121.142 140.529  0.00 97.00      PROA   
ATOM   3749  CB  TRP P 239     -33.181-119.392 140.543  0.00 97.00      PROA   
ATOM   3750  HB1 TRP P 239     -34.089-120.022 140.449  0.00 97.00      PROA   
ATOM   3751  HB2 TRP P 239     -32.889-119.119 139.507  0.00 97.00      PROA   
ATOM   3752  CG  TRP P 239     -33.580-118.152 141.285  0.00 97.00      PROA   
ATOM   3753  CD1 TRP P 239     -34.442-118.109 142.347  0.00 97.00      PROA   
ATOM   3754  HD1 TRP P 239     -34.879-118.981 142.801  0.00 97.00      PROA   
ATOM   3755  NE1 TRP P 239     -34.677-116.813 142.709  0.00 97.00      PROA   
ATOM   3756  HE1 TRP P 239     -35.316-116.517 143.387  0.00 97.00      PROA   
ATOM   3757  CE2 TRP P 239     -33.961-115.981 141.901  0.00 97.00      PROA   
ATOM   3758  CD2 TRP P 239     -33.251-116.788 140.980  0.00 97.00      PROA   
ATOM   3759  CE3 TRP P 239     -32.446-116.184 140.016  0.00 97.00      PROA   
ATOM   3760  HE3 TRP P 239     -31.899-116.775 139.295  0.00 97.00      PROA   
ATOM   3761  CZ3 TRP P 239     -32.335-114.792 140.018  0.00 97.00      PROA   
ATOM   3762  HZ3 TRP P 239     -31.677-114.308 139.313  0.00 97.00      PROA   
ATOM   3763  CZ2 TRP P 239     -33.862-114.598 141.890  0.00 97.00      PROA   
ATOM   3764  HZ2 TRP P 239     -34.388-113.994 142.614  0.00 97.00      PROA   
ATOM   3765  CH2 TRP P 239     -33.030-114.011 140.937  0.00 97.00      PROA   
ATOM   3766  HH2 TRP P 239     -32.896-112.938 140.930  0.00 97.00      PROA   
ATOM   3767  C   TRP P 239     -30.760-119.581 141.245  0.00 97.00      PROA   
ATOM   3768  O   TRP P 239     -30.303-119.156 142.302  0.00 97.00      PROA   
ATOM   3769  N   CYS P 240     -30.107-119.468 140.068  0.00 97.00      PROA   
ATOM   3770  HN  CYS P 240     -30.506-119.875 139.248  0.00 97.00      PROA   
ATOM   3771  CA  CYS P 240     -28.834-118.802 139.900  0.00 97.00      PROA   
ATOM   3772  HA  CYS P 240     -28.642-118.215 140.784  0.00 97.00      PROA   
ATOM   3773  CB  CYS P 240     -27.650-119.792 139.696  0.00 97.00      PROA   
ATOM   3774  HB1 CYS P 240     -27.514-120.320 140.665  0.00 97.00      PROA   
ATOM   3775  HB2 CYS P 240     -26.707-119.239 139.499  0.00 97.00      PROA   
ATOM   3776  SG  CYS P 240     -27.954-121.049 138.407  0.00 97.00      PROA   
ATOM   3777  C   CYS P 240     -28.907-117.822 138.749  0.00 97.00      PROA   
ATOM   3778  O   CYS P 240     -29.734-117.922 137.849  0.00 97.00      PROA   
ATOM   3779  N   GLU P 241     -28.034-116.798 138.776  0.00 97.00      PROA   
ATOM   3780  HN  GLU P 241     -27.389-116.701 139.528  0.00 97.00      PROA   
ATOM   3781  CA  GLU P 241     -28.056-115.717 137.819  0.00 97.00      PROA   
ATOM   3782  HA  GLU P 241     -28.787-115.915 137.047  0.00 97.00      PROA   
ATOM   3783  CB  GLU P 241     -28.488-114.409 138.518  0.00 97.00      PROA   
ATOM   3784  HB1 GLU P 241     -27.866-114.262 139.426  0.00 97.00      PROA   
ATOM   3785  HB2 GLU P 241     -29.531-114.602 138.862  0.00 97.00      PROA   
ATOM   3786  CG  GLU P 241     -28.427-113.130 137.663  0.00 97.00      PROA   
ATOM   3787  HG1 GLU P 241     -28.815-113.334 136.641  0.00 97.00      PROA   
ATOM   3788  HG2 GLU P 241     -27.385-112.758 137.588  0.00 97.00      PROA   
ATOM   3789  CD  GLU P 241     -29.291-112.023 138.249  0.00 97.00      PROA   
ATOM   3790  OE1 GLU P 241     -29.912-112.234 139.320  0.00 97.00      PROA   
ATOM   3791  OE2 GLU P 241     -29.378-110.956 137.588  0.00 97.00      PROA   
ATOM   3792  C   GLU P 241     -26.725-115.600 137.118  0.00 97.00      PROA   
ATOM   3793  O   GLU P 241     -25.672-115.828 137.709  0.00 97.00      PROA   
ATOM   3794  N   ALA P 242     -26.760-115.271 135.802  0.00 97.00      PROA   
ATOM   3795  HN  ALA P 242     -27.626-115.124 135.333  0.00 97.00      PROA   
ATOM   3796  CA  ALA P 242     -25.578-115.156 134.981  0.00 97.00      PROA   
ATOM   3797  HA  ALA P 242     -24.727-114.921 135.607  0.00 97.00      PROA   
ATOM   3798  CB  ALA P 242     -25.312-116.458 134.200  0.00 97.00      PROA   
ATOM   3799  HB1 ALA P 242     -26.175-116.704 133.544  0.00 97.00      PROA   
ATOM   3800  HB2 ALA P 242     -25.176-117.298 134.916  0.00 97.00      PROA   
ATOM   3801  HB3 ALA P 242     -24.395-116.378 133.582  0.00 97.00      PROA   
ATOM   3802  C   ALA P 242     -25.768-114.012 134.009  0.00 97.00      PROA   
ATOM   3803  O   ALA P 242     -26.862-113.781 133.500  0.00 97.00      PROA   
ATOM   3804  N   ALA P 243     -24.688-113.238 133.752  0.00 97.00      PROA   
ATOM   3805  HN  ALA P 243     -23.804-113.418 134.172  0.00 97.00      PROA   
ATOM   3806  CA  ALA P 243     -24.781-112.012 132.996  0.00 97.00      PROA   
ATOM   3807  HA  ALA P 243     -25.510-112.129 132.205  0.00 97.00      PROA   
ATOM   3808  CB  ALA P 243     -25.176-110.841 133.924  0.00 97.00      PROA   
ATOM   3809  HB1 ALA P 243     -24.426-110.715 134.734  0.00 97.00      PROA   
ATOM   3810  HB2 ALA P 243     -26.157-111.053 134.403  0.00 97.00      PROA   
ATOM   3811  HB3 ALA P 243     -25.263-109.885 133.368  0.00 97.00      PROA   
ATOM   3812  C   ALA P 243     -23.448-111.689 132.355  0.00 97.00      PROA   
ATOM   3813  O   ALA P 243     -22.405-112.232 132.712  0.00 97.00      PROA   
ATOM   3814  N   THR P 244     -23.468-110.767 131.364  0.00 97.00      PROA   
ATOM   3815  HN  THR P 244     -24.347-110.427 131.029  0.00 97.00      PROA   
ATOM   3816  CA  THR P 244     -22.318-110.018 130.884  0.00 97.00      PROA   
ATOM   3817  HA  THR P 244     -21.531-110.713 130.622  0.00 97.00      PROA   
ATOM   3818  CB  THR P 244     -22.669-109.161 129.678  0.00 97.00      PROA   
ATOM   3819  HB  THR P 244     -21.825-108.495 129.411  0.00 97.00      PROA   
ATOM   3820  OG1 THR P 244     -23.803-108.366 129.974  0.00 97.00      PROA   
ATOM   3821  HG1 THR P 244     -23.664-108.049 130.870  0.00 97.00      PROA   
ATOM   3822  CG2 THR P 244     -22.986-110.012 128.435  0.00 97.00      PROA   
ATOM   3823 HG21 THR P 244     -23.809-110.727 128.635  0.00 97.00      PROA   
ATOM   3824 HG22 THR P 244     -22.089-110.577 128.113  0.00 97.00      PROA   
ATOM   3825 HG23 THR P 244     -23.297-109.344 127.601  0.00 97.00      PROA   
ATOM   3826  C   THR P 244     -21.797-109.076 131.969  0.00 97.00      PROA   
ATOM   3827  O   THR P 244     -22.585-108.463 132.684  0.00 97.00      PROA   
ATOM   3828  N   GLU P 245     -20.458-108.905 132.063  0.00 97.00      PROA   
ATOM   3829  HN  GLU P 245     -19.859-109.366 131.411  0.00 97.00      PROA   
ATOM   3830  CA  GLU P 245     -19.711-108.120 133.041  0.00 97.00      PROA   
ATOM   3831  HA  GLU P 245     -19.867-108.533 134.028  0.00 97.00      PROA   
ATOM   3832  CB  GLU P 245     -18.232-108.267 132.573  0.00 97.00      PROA   
ATOM   3833  HB1 GLU P 245     -18.057-107.596 131.704  0.00 97.00      PROA   
ATOM   3834  HB2 GLU P 245     -18.152-109.314 132.191  0.00 97.00      PROA   
ATOM   3835  CG  GLU P 245     -17.110-108.028 133.605  0.00 97.00      PROA   
ATOM   3836  HG1 GLU P 245     -17.545-107.957 134.621  0.00 97.00      PROA   
ATOM   3837  HG2 GLU P 245     -16.596-107.070 133.377  0.00 97.00      PROA   
ATOM   3838  CD  GLU P 245     -16.032-109.123 133.624  0.00 97.00      PROA   
ATOM   3839  OE1 GLU P 245     -15.851-109.851 132.616  0.00 97.00      PROA   
ATOM   3840  OE2 GLU P 245     -15.359-109.233 134.680  0.00 97.00      PROA   
ATOM   3841  C   GLU P 245     -20.147-106.653 133.026  0.00 97.00      PROA   
ATOM   3842  O   GLU P 245     -20.398-106.016 134.048  0.00 97.00      PROA   
ATOM   3843  N   ASP P 246     -20.312-106.144 131.801  0.00 97.00      PROA   
ATOM   3844  HN  ASP P 246     -20.012-106.708 131.032  0.00 97.00      PROA   
ATOM   3845  CA  ASP P 246     -20.766-104.859 131.340  0.00 97.00      PROA   
ATOM   3846  HA  ASP P 246     -20.222-104.093 131.877  0.00 97.00      PROA   
ATOM   3847  CB  ASP P 246     -20.394-104.783 129.818  0.00 97.00      PROA   
ATOM   3848  HB1 ASP P 246     -19.318-104.516 129.723  0.00 97.00      PROA   
ATOM   3849  HB2 ASP P 246     -20.976-104.003 129.291  0.00 97.00      PROA   
ATOM   3850  CG  ASP P 246     -20.578-106.135 129.102  0.00 97.00      PROA   
ATOM   3851  OD1 ASP P 246     -19.740-107.059 129.297  0.00 97.00      PROA   
ATOM   3852  OD2 ASP P 246     -21.600-106.284 128.394  0.00 97.00      PROA   
ATOM   3853  C   ASP P 246     -22.263-104.577 131.568  0.00 97.00      PROA   
ATOM   3854  O   ASP P 246     -22.697-103.429 131.483  0.00 97.00      PROA   
ATOM   3855  N   GLY P 247     -23.099-105.596 131.886  0.00 97.00      PROA   
ATOM   3856  HN  GLY P 247     -22.712-106.501 132.049  0.00 97.00      PROA   
ATOM   3857  CA  GLY P 247     -24.524-105.418 132.187  0.00 97.00      PROA   
ATOM   3858  HA1 GLY P 247     -24.641-104.559 132.833  0.00 97.00      PROA   
ATOM   3859  HA2 GLY P 247     -24.867-106.328 132.657  0.00 97.00      PROA   
ATOM   3860  C   GLY P 247     -25.407-105.196 130.982  0.00 97.00      PROA   
ATOM   3861  O   GLY P 247     -26.561-104.782 131.099  0.00 97.00      PROA   
ATOM   3862  N   ASN P 248     -24.889-105.488 129.776  0.00 97.00      PROA   
ATOM   3863  HN  ASN P 248     -23.929-105.750 129.701  0.00 97.00      PROA   
ATOM   3864  CA  ASN P 248     -25.654-105.521 128.548  0.00 97.00      PROA   
ATOM   3865  HA  ASN P 248     -26.164-104.574 128.449  0.00 97.00      PROA   
ATOM   3866  CB  ASN P 248     -24.696-105.741 127.354  0.00 97.00      PROA   
ATOM   3867  HB1 ASN P 248     -25.230-106.081 126.453  0.00 97.00      PROA   
ATOM   3868  HB2 ASN P 248     -23.935-106.508 127.607  0.00 97.00      PROA   
ATOM   3869  CG  ASN P 248     -24.054-104.390 127.020  0.00 97.00      PROA   
ATOM   3870  OD1 ASN P 248     -24.736-103.359 127.012  0.00 97.00      PROA   
ATOM   3871  ND2 ASN P 248     -22.717-104.373 126.786  0.00 97.00      PROA   
ATOM   3872 HD21 ASN P 248     -22.282-103.492 126.622  0.00 97.00      PROA   
ATOM   3873 HD22 ASN P 248     -22.177-105.171 127.063  0.00 97.00      PROA   
ATOM   3874  C   ASN P 248     -26.745-106.573 128.554  0.00 97.00      PROA   
ATOM   3875  O   ASN P 248     -27.886-106.292 128.190  0.00 97.00      PROA   
ATOM   3876  N   VAL P 249     -26.417-107.798 129.014  0.00 97.00      PROA   
ATOM   3877  HN  VAL P 249     -25.477-107.981 129.296  0.00 97.00      PROA   
ATOM   3878  CA  VAL P 249     -27.307-108.938 129.022  0.00 97.00      PROA   
ATOM   3879  HA  VAL P 249     -28.318-108.618 128.814  0.00 97.00      PROA   
ATOM   3880  CB  VAL P 249     -26.891-110.005 128.021  0.00 97.00      PROA   
ATOM   3881  HB  VAL P 249     -25.898-110.430 128.266  0.00 97.00      PROA   
ATOM   3882  CG1 VAL P 249     -27.938-111.134 127.943  0.00 97.00      PROA   
ATOM   3883 HG11 VAL P 249     -28.943-110.725 127.701  0.00 97.00      PROA   
ATOM   3884 HG12 VAL P 249     -27.994-111.688 128.900  0.00 97.00      PROA   
ATOM   3885 HG13 VAL P 249     -27.661-111.853 127.145  0.00 97.00      PROA   
ATOM   3886  CG2 VAL P 249     -26.745-109.355 126.678  0.00 97.00      PROA   
ATOM   3887 HG21 VAL P 249     -26.015-108.515 126.628  0.00 97.00      PROA   
ATOM   3888 HG22 VAL P 249     -27.752-108.964 126.374  0.00 97.00      PROA   
ATOM   3889 HG23 VAL P 249     -26.419-110.062 125.895  0.00 97.00      PROA   
ATOM   3890  C   VAL P 249     -27.264-109.577 130.385  0.00 97.00      PROA   
ATOM   3891  O   VAL P 249     -26.204-109.949 130.873  0.00 97.00      PROA   
ATOM   3892  N   LEU P 250     -28.439-109.766 131.020  0.00 97.00      PROA   
ATOM   3893  HN  LEU P 250     -29.294-109.431 130.632  0.00 97.00      PROA   
ATOM   3894  CA  LEU P 250     -28.572-110.581 132.205  0.00 97.00      PROA   
ATOM   3895  HA  LEU P 250     -27.652-111.129 132.353  0.00 97.00      PROA   
ATOM   3896  CB  LEU P 250     -28.835-109.831 133.546  0.00 97.00      PROA   
ATOM   3897  HB1 LEU P 250     -27.877-109.322 133.803  0.00 97.00      PROA   
ATOM   3898  HB2 LEU P 250     -29.013-110.585 134.344  0.00 97.00      PROA   
ATOM   3899  CG  LEU P 250     -29.942-108.741 133.658  0.00 97.00      PROA   
ATOM   3900  HG  LEU P 250     -29.825-108.340 134.697  0.00 97.00      PROA   
ATOM   3901  CD1 LEU P 250     -29.764-107.530 132.721  0.00 97.00      PROA   
ATOM   3902 HD11 LEU P 250     -30.029-107.804 131.678  0.00 97.00      PROA   
ATOM   3903 HD12 LEU P 250     -28.714-107.172 132.745  0.00 97.00      PROA   
ATOM   3904 HD13 LEU P 250     -30.435-106.704 133.038  0.00 97.00      PROA   
ATOM   3905  CD2 LEU P 250     -31.380-109.287 133.588  0.00 97.00      PROA   
ATOM   3906 HD21 LEU P 250     -31.489-110.177 134.240  0.00 97.00      PROA   
ATOM   3907 HD22 LEU P 250     -31.643-109.563 132.547  0.00 97.00      PROA   
ATOM   3908 HD23 LEU P 250     -32.099-108.508 133.922  0.00 97.00      PROA   
ATOM   3909  C   LEU P 250     -29.598-111.630 131.882  0.00 97.00      PROA   
ATOM   3910  O   LEU P 250     -30.635-111.351 131.283  0.00 97.00      PROA   
ATOM   3911  N   LYS P 251     -29.289-112.903 132.204  0.00 97.00      PROA   
ATOM   3912  HN  LYS P 251     -28.433-113.137 132.663  0.00 97.00      PROA   
ATOM   3913  CA  LYS P 251     -30.081-114.007 131.728  0.00 97.00      PROA   
ATOM   3914  HA  LYS P 251     -31.070-113.668 131.453  0.00 97.00      PROA   
ATOM   3915  CB  LYS P 251     -29.430-114.627 130.482  0.00 97.00      PROA   
ATOM   3916  HB1 LYS P 251     -28.464-115.122 130.717  0.00 97.00      PROA   
ATOM   3917  HB2 LYS P 251     -29.190-113.764 129.817  0.00 97.00      PROA   
ATOM   3918  CG  LYS P 251     -30.375-115.559 129.716  0.00 97.00      PROA   
ATOM   3919  HG1 LYS P 251     -31.394-115.521 130.161  0.00 97.00      PROA   
ATOM   3920  HG2 LYS P 251     -30.016-116.595 129.846  0.00 97.00      PROA   
ATOM   3921  CD  LYS P 251     -30.484-115.192 128.226  0.00 97.00      PROA   
ATOM   3922  HD1 LYS P 251     -30.925-114.172 128.156  0.00 97.00      PROA   
ATOM   3923  HD2 LYS P 251     -31.183-115.900 127.728  0.00 97.00      PROA   
ATOM   3924  CE  LYS P 251     -29.130-115.212 127.494  0.00 97.00      PROA   
ATOM   3925  HE1 LYS P 251     -28.685-116.222 127.580  0.00 97.00      PROA   
ATOM   3926  HE2 LYS P 251     -28.419-114.476 127.923  0.00 97.00      PROA   
ATOM   3927  NZ  LYS P 251     -29.287-114.897 126.053  0.00 97.00      PROA   
ATOM   3928  HZ1 LYS P 251     -29.817-114.013 125.925  0.00 97.00      PROA   
ATOM   3929  HZ2 LYS P 251     -29.781-115.667 125.557  0.00 97.00      PROA   
ATOM   3930  HZ3 LYS P 251     -28.360-114.742 125.613  0.00 97.00      PROA   
ATOM   3931  C   LYS P 251     -30.234-114.998 132.849  0.00 97.00      PROA   
ATOM   3932  O   LYS P 251     -29.478-115.957 132.999  0.00 97.00      PROA   
ATOM   3933  N   ARG P 252     -31.253-114.748 133.694  0.00 97.00      PROA   
ATOM   3934  HN  ARG P 252     -31.848-113.964 133.528  0.00 97.00      PROA   
ATOM   3935  CA  ARG P 252     -31.588-115.547 134.851  0.00 97.00      PROA   
ATOM   3936  HA  ARG P 252     -30.683-115.634 135.436  0.00 97.00      PROA   
ATOM   3937  CB  ARG P 252     -32.641-114.814 135.720  0.00 97.00      PROA   
ATOM   3938  HB1 ARG P 252     -33.016-115.493 136.517  0.00 97.00      PROA   
ATOM   3939  HB2 ARG P 252     -33.506-114.528 135.082  0.00 97.00      PROA   
ATOM   3940  CG  ARG P 252     -32.076-113.555 136.410  0.00 97.00      PROA   
ATOM   3941  HG1 ARG P 252     -31.666-112.843 135.658  0.00 97.00      PROA   
ATOM   3942  HG2 ARG P 252     -31.226-113.882 137.051  0.00 97.00      PROA   
ATOM   3943  CD  ARG P 252     -33.116-112.816 137.269  0.00 97.00      PROA   
ATOM   3944  HD1 ARG P 252     -33.640-113.528 137.938  0.00 97.00      PROA   
ATOM   3945  HD2 ARG P 252     -33.847-112.285 136.621  0.00 97.00      PROA   
ATOM   3946  NE  ARG P 252     -32.358-111.854 138.123  0.00 97.00      PROA   
ATOM   3947  HE  ARG P 252     -31.429-112.101 138.404  0.00 97.00      PROA   
ATOM   3948  CZ  ARG P 252     -32.638-110.552 138.309  0.00 97.00      PROA   
ATOM   3949  NH1 ARG P 252     -33.874-110.066 138.255  0.00 97.00      PROA   
ATOM   3950 HH11 ARG P 252     -34.607-110.736 138.235  0.00 97.00      PROA   
ATOM   3951 HH12 ARG P 252     -34.002-109.144 138.605  0.00 97.00      PROA   
ATOM   3952  NH2 ARG P 252     -31.598-109.748 138.589  0.00 97.00      PROA   
ATOM   3953 HH21 ARG P 252     -30.697-110.168 138.452  0.00 97.00      PROA   
ATOM   3954 HH22 ARG P 252     -31.699-108.761 138.564  0.00 97.00      PROA   
ATOM   3955  C   ARG P 252     -32.026-116.973 134.543  0.00 97.00      PROA   
ATOM   3956  O   ARG P 252     -32.701-117.227 133.547  0.00 97.00      PROA   
ATOM   3957  N   SER P 253     -31.658-117.953 135.413  0.00 97.00      PROA   
ATOM   3958  HN  SER P 253     -31.059-117.765 136.190  0.00 97.00      PROA   
ATOM   3959  CA  SER P 253     -32.225-119.291 135.336  0.00 97.00      PROA   
ATOM   3960  HA  SER P 253     -32.253-119.560 134.292  0.00 97.00      PROA   
ATOM   3961  CB  SER P 253     -31.380-120.410 136.008  0.00 97.00      PROA   
ATOM   3962  HB1 SER P 253     -30.408-120.503 135.477  0.00 97.00      PROA   
ATOM   3963  HB2 SER P 253     -31.904-121.386 135.928  0.00 97.00      PROA   
ATOM   3964  OG  SER P 253     -31.128-120.155 137.381  0.00 97.00      PROA   
ATOM   3965  HG1 SER P 253     -30.614-119.339 137.412  0.00 97.00      PROA   
ATOM   3966  C   SER P 253     -33.638-119.302 135.919  0.00 97.00      PROA   
ATOM   3967  O   SER P 253     -33.874-118.632 136.925  0.00 97.00      PROA   
ATOM   3968  N   PRO P 254     -34.610-120.021 135.361  0.00 97.00      PROA   
ATOM   3969  CD  PRO P 254     -34.622-120.414 133.948  0.00 97.00      PROA   
ATOM   3970  HD1 PRO P 254     -33.986-121.318 133.828  0.00 97.00      PROA   
ATOM   3971  HD2 PRO P 254     -34.256-119.595 133.289  0.00 97.00      PROA   
ATOM   3972  CA  PRO P 254     -35.825-120.455 136.057  0.00 97.00      PROA   
ATOM   3973  HA  PRO P 254     -36.371-119.561 136.320  0.00 97.00      PROA   
ATOM   3974  CB  PRO P 254     -36.556-121.313 135.007  0.00 97.00      PROA   
ATOM   3975  HB1 PRO P 254     -37.657-121.268 135.123  0.00 97.00      PROA   
ATOM   3976  HB2 PRO P 254     -36.225-122.374 135.068  0.00 97.00      PROA   
ATOM   3977  CG  PRO P 254     -36.086-120.740 133.663  0.00 97.00      PROA   
ATOM   3978  HG1 PRO P 254     -36.210-121.449 132.821  0.00 97.00      PROA   
ATOM   3979  HG2 PRO P 254     -36.637-119.799 133.441  0.00 97.00      PROA   
ATOM   3980  C   PRO P 254     -35.568-121.223 137.353  0.00 97.00      PROA   
ATOM   3981  O   PRO P 254     -34.556-121.918 137.438  0.00 97.00      PROA   
ATOM   3982  N   GLU P 255     -36.465-121.119 138.370  0.00 97.00      PROA   
ATOM   3983  HN  GLU P 255     -37.252-120.509 138.309  0.00 97.00      PROA   
ATOM   3984  CA  GLU P 255     -36.343-121.835 139.631  0.00 97.00      PROA   
ATOM   3985  HA  GLU P 255     -35.394-121.551 140.055  0.00 97.00      PROA   
ATOM   3986  CB  GLU P 255     -37.441-121.448 140.664  0.00 97.00      PROA   
ATOM   3987  HB1 GLU P 255     -37.251-122.069 141.564  0.00 97.00      PROA   
ATOM   3988  HB2 GLU P 255     -38.446-121.725 140.276  0.00 97.00      PROA   
ATOM   3989  CG  GLU P 255     -37.446-119.954 141.084  0.00 97.00      PROA   
ATOM   3990  HG1 GLU P 255     -38.231-119.405 140.523  0.00 97.00      PROA   
ATOM   3991  HG2 GLU P 255     -36.465-119.490 140.852  0.00 97.00      PROA   
ATOM   3992  CD  GLU P 255     -37.686-119.754 142.585  0.00 97.00      PROA   
ATOM   3993  OE1 GLU P 255     -38.732-119.161 142.959  0.00 97.00      PROA   
ATOM   3994  OE2 GLU P 255     -36.802-120.176 143.377  0.00 97.00      PROA   
ATOM   3995  C   GLU P 255     -36.318-123.357 139.502  0.00 97.00      PROA   
ATOM   3996  O   GLU P 255     -37.051-123.957 138.718  0.00 97.00      PROA   
ATOM   3997  N   LEU P 256     -35.449-124.009 140.309  0.00 97.00      PROA   
ATOM   3998  HN  LEU P 256     -34.829-123.485 140.892  0.00 97.00      PROA   
ATOM   3999  CA  LEU P 256     -35.242-125.439 140.332  0.00 97.00      PROA   
ATOM   4000  HA  LEU P 256     -35.933-125.912 139.650  0.00 97.00      PROA   
ATOM   4001  CB  LEU P 256     -33.772-125.736 139.919  0.00 97.00      PROA   
ATOM   4002  HB1 LEU P 256     -33.075-125.293 140.660  0.00 97.00      PROA   
ATOM   4003  HB2 LEU P 256     -33.615-125.182 138.962  0.00 97.00      PROA   
ATOM   4004  CG  LEU P 256     -33.366-127.206 139.638  0.00 97.00      PROA   
ATOM   4005  HG  LEU P 256     -32.422-127.153 139.040  0.00 97.00      PROA   
ATOM   4006  CD1 LEU P 256     -33.009-127.995 140.911  0.00 97.00      PROA   
ATOM   4007 HD11 LEU P 256     -33.910-128.172 141.528  0.00 97.00      PROA   
ATOM   4008 HD12 LEU P 256     -32.268-127.436 141.520  0.00 97.00      PROA   
ATOM   4009 HD13 LEU P 256     -32.578-128.982 140.643  0.00 97.00      PROA   
ATOM   4010  CD2 LEU P 256     -34.392-127.961 138.775  0.00 97.00      PROA   
ATOM   4011 HD21 LEU P 256     -34.604-127.393 137.845  0.00 97.00      PROA   
ATOM   4012 HD22 LEU P 256     -35.341-128.106 139.332  0.00 97.00      PROA   
ATOM   4013 HD23 LEU P 256     -33.994-128.960 138.497  0.00 97.00      PROA   
ATOM   4014  C   LEU P 256     -35.549-125.915 141.738  0.00 97.00      PROA   
ATOM   4015  O   LEU P 256     -35.094-125.333 142.715  0.00 97.00      PROA   
ATOM   4016  N   GLU P 257     -36.361-126.990 141.891  0.00 97.00      PROA   
ATOM   4017  HN  GLU P 257     -36.714-127.489 141.104  0.00 97.00      PROA   
ATOM   4018  CA  GLU P 257     -36.820-127.444 143.190  0.00 97.00      PROA   
ATOM   4019  HA  GLU P 257     -36.907-126.588 143.842  0.00 97.00      PROA   
ATOM   4020  CB  GLU P 257     -38.214-128.122 143.110  0.00 97.00      PROA   
ATOM   4021  HB1 GLU P 257     -38.161-129.063 142.522  0.00 97.00      PROA   
ATOM   4022  HB2 GLU P 257     -38.867-127.426 142.531  0.00 97.00      PROA   
ATOM   4023  CG  GLU P 257     -38.903-128.336 144.480  0.00 97.00      PROA   
ATOM   4024  HG1 GLU P 257     -39.963-128.011 144.401  0.00 97.00      PROA   
ATOM   4025  HG2 GLU P 257     -38.417-127.725 145.268  0.00 97.00      PROA   
ATOM   4026  CD  GLU P 257     -38.912-129.790 144.932  0.00 97.00      PROA   
ATOM   4027  OE1 GLU P 257     -37.821-130.320 145.230  0.00 97.00      PROA   
ATOM   4028  OE2 GLU P 257     -40.017-130.379 145.024  0.00 97.00      PROA   
ATOM   4029  C   GLU P 257     -35.828-128.397 143.817  0.00 97.00      PROA   
ATOM   4030  O   GLU P 257     -35.355-129.340 143.185  0.00 97.00      PROA   
ATOM   4031  N   LEU P 258     -35.500-128.156 145.107  0.00 97.00      PROA   
ATOM   4032  HN  LEU P 258     -35.882-127.359 145.572  0.00 97.00      PROA   
ATOM   4033  CA  LEU P 258     -34.641-129.003 145.900  0.00 97.00      PROA   
ATOM   4034  HA  LEU P 258     -34.651-129.998 145.478  0.00 97.00      PROA   
ATOM   4035  CB  LEU P 258     -33.172-128.507 145.980  0.00 97.00      PROA   
ATOM   4036  HB1 LEU P 258     -32.582-129.158 146.662  0.00 97.00      PROA   
ATOM   4037  HB2 LEU P 258     -33.174-127.484 146.407  0.00 97.00      PROA   
ATOM   4038  CG  LEU P 258     -32.429-128.450 144.623  0.00 97.00      PROA   
ATOM   4039  HG  LEU P 258     -33.074-127.911 143.892  0.00 97.00      PROA   
ATOM   4040  CD1 LEU P 258     -31.126-127.643 144.741  0.00 97.00      PROA   
ATOM   4041 HD11 LEU P 258     -30.430-128.145 145.445  0.00 97.00      PROA   
ATOM   4042 HD12 LEU P 258     -31.334-126.620 145.114  0.00 97.00      PROA   
ATOM   4043 HD13 LEU P 258     -30.637-127.565 143.747  0.00 97.00      PROA   
ATOM   4044  CD2 LEU P 258     -32.129-129.851 144.057  0.00 97.00      PROA   
ATOM   4045 HD21 LEU P 258     -33.065-130.426 143.903  0.00 97.00      PROA   
ATOM   4046 HD22 LEU P 258     -31.475-130.413 144.757  0.00 97.00      PROA   
ATOM   4047 HD23 LEU P 258     -31.608-129.764 143.081  0.00 97.00      PROA   
ATOM   4048  C   LEU P 258     -35.216-129.113 147.298  0.00 97.00      PROA   
ATOM   4049  O   LEU P 258     -34.713-128.531 148.257  0.00 97.00      PROA   
ATOM   4050  N   GLN P 259     -36.311-129.888 147.455  0.00 97.00      PROA   
ATOM   4051  HN  GLN P 259     -36.822-130.200 146.651  0.00 97.00      PROA   
ATOM   4052  CA  GLN P 259     -36.786-130.364 148.737  0.00 97.00      PROA   
ATOM   4053  HA  GLN P 259     -36.925-129.485 149.345  0.00 97.00      PROA   
ATOM   4054  CB  GLN P 259     -38.155-131.093 148.659  0.00 97.00      PROA   
ATOM   4055  HB1 GLN P 259     -38.311-131.712 149.572  0.00 97.00      PROA   
ATOM   4056  HB2 GLN P 259     -38.136-131.782 147.785  0.00 97.00      PROA   
ATOM   4057  CG  GLN P 259     -39.364-130.146 148.524  0.00 97.00      PROA   
ATOM   4058  HG1 GLN P 259     -39.303-129.561 147.586  0.00 97.00      PROA   
ATOM   4059  HG2 GLN P 259     -39.399-129.432 149.374  0.00 97.00      PROA   
ATOM   4060  CD  GLN P 259     -40.657-130.971 148.556  0.00 97.00      PROA   
ATOM   4061  OE1 GLN P 259     -41.171-131.305 149.628  0.00 97.00      PROA   
ATOM   4062  NE2 GLN P 259     -41.187-131.319 147.352  0.00 97.00      PROA   
ATOM   4063 HE21 GLN P 259     -42.030-131.851 147.327  0.00 97.00      PROA   
ATOM   4064 HE22 GLN P 259     -40.728-131.033 146.508  0.00 97.00      PROA   
ATOM   4065  C   GLN P 259     -35.779-131.236 149.466  0.00 97.00      PROA   
ATOM   4066  O   GLN P 259     -35.114-132.077 148.871  0.00 97.00      PROA   
ATOM   4067  N   VAL P 260     -35.647-131.026 150.795  0.00 97.00      PROA   
ATOM   4068  HN  VAL P 260     -36.182-130.323 151.252  0.00 97.00      PROA   
ATOM   4069  CA  VAL P 260     -34.722-131.744 151.643  0.00 97.00      PROA   
ATOM   4070  HA  VAL P 260     -34.349-132.608 151.119  0.00 97.00      PROA   
ATOM   4071  CB  VAL P 260     -33.540-130.886 152.086  0.00 97.00      PROA   
ATOM   4072  HB  VAL P 260     -33.921-130.015 152.659  0.00 97.00      PROA   
ATOM   4073  CG1 VAL P 260     -32.576-131.706 152.970  0.00 97.00      PROA   
ATOM   4074 HG11 VAL P 260     -32.235-132.617 152.433  0.00 97.00      PROA   
ATOM   4075 HG12 VAL P 260     -33.053-132.005 153.925  0.00 97.00      PROA   
ATOM   4076 HG13 VAL P 260     -31.684-131.094 153.215  0.00 97.00      PROA   
ATOM   4077  CG2 VAL P 260     -32.794-130.323 150.855  0.00 97.00      PROA   
ATOM   4078 HG21 VAL P 260     -33.435-129.628 150.276  0.00 97.00      PROA   
ATOM   4079 HG22 VAL P 260     -32.470-131.146 150.187  0.00 97.00      PROA   
ATOM   4080 HG23 VAL P 260     -31.894-129.760 151.182  0.00 97.00      PROA   
ATOM   4081  C   VAL P 260     -35.533-132.207 152.839  0.00 97.00      PROA   
ATOM   4082  O   VAL P 260     -36.265-131.424 153.438  0.00 97.00      PROA   
ATOM   4083  N   LEU P 261     -35.450-133.511 153.195  0.00 97.00      PROA   
ATOM   4084  HN  LEU P 261     -34.839-134.126 152.697  0.00 97.00      PROA   
ATOM   4085  CA  LEU P 261     -36.255-134.106 154.244  0.00 97.00      PROA   
ATOM   4086  HA  LEU P 261     -36.775-133.321 154.769  0.00 97.00      PROA   
ATOM   4087  CB  LEU P 261     -37.313-135.102 153.707  0.00 97.00      PROA   
ATOM   4088  HB1 LEU P 261     -37.810-135.622 154.556  0.00 97.00      PROA   
ATOM   4089  HB2 LEU P 261     -36.802-135.872 153.087  0.00 97.00      PROA   
ATOM   4090  CG  LEU P 261     -38.436-134.454 152.859  0.00 97.00      PROA   
ATOM   4091  HG  LEU P 261     -37.970-133.977 151.965  0.00 97.00      PROA   
ATOM   4092  CD1 LEU P 261     -39.417-135.533 152.367  0.00 97.00      PROA   
ATOM   4093 HD11 LEU P 261     -39.922-136.011 153.234  0.00 97.00      PROA   
ATOM   4094 HD12 LEU P 261     -38.878-136.317 151.797  0.00 97.00      PROA   
ATOM   4095 HD13 LEU P 261     -40.191-135.081 151.711  0.00 97.00      PROA   
ATOM   4096  CD2 LEU P 261     -39.210-133.361 153.620  0.00 97.00      PROA   
ATOM   4097 HD21 LEU P 261     -40.039-132.975 152.991  0.00 97.00      PROA   
ATOM   4098 HD22 LEU P 261     -38.549-132.510 153.876  0.00 97.00      PROA   
ATOM   4099 HD23 LEU P 261     -39.640-133.780 154.555  0.00 97.00      PROA   
ATOM   4100  C   LEU P 261     -35.414-134.790 155.297  0.00 97.00      PROA   
ATOM   4101  O   LEU P 261     -34.511-135.572 155.017  0.00 97.00      PROA   
ATOM   4102  N   GLY P 262     -35.738-134.489 156.573  0.00 97.00      PROA   
ATOM   4103  HN  GLY P 262     -36.508-133.887 156.760  0.00 97.00      PROA   
ATOM   4104  CA  GLY P 262     -35.100-135.023 157.749  0.00 97.00      PROA   
ATOM   4105  HA1 GLY P 262     -34.367-134.308 158.088  0.00 97.00      PROA   
ATOM   4106  HA2 GLY P 262     -34.707-136.011 157.552  0.00 97.00      PROA   
ATOM   4107  C   GLY P 262     -36.145-135.120 158.808  0.00 97.00      PROA   
ATOM   4108  O   GLY P 262     -37.202-134.499 158.724  0.00 97.00      PROA   
ATOM   4109  N   HSD P 263     -35.848-135.898 159.864  0.00 97.00      PROA   
ATOM   4110  HN  HSD P 263     -34.962-136.351 159.927  0.00 97.00      PROA   
ATOM   4111  CA  HSD P 263     -36.711-136.069 161.006  0.00 97.00      PROA   
ATOM   4112  HA  HSD P 263     -37.524-135.355 160.978  0.00 97.00      PROA   
ATOM   4113  CB  HSD P 263     -37.282-137.504 161.096  0.00 97.00      PROA   
ATOM   4114  HB1 HSD P 263     -37.825-137.650 162.054  0.00 97.00      PROA   
ATOM   4115  HB2 HSD P 263     -36.445-138.234 161.061  0.00 97.00      PROA   
ATOM   4116  ND1 HSD P 263     -39.589-137.826 160.031  0.00 97.00      PROA   
ATOM   4117  HD1 HSD P 263     -40.134-137.636 160.849  0.00 97.00      PROA   
ATOM   4118  CG  HSD P 263     -38.211-137.799 159.941  0.00 97.00      PROA   
ATOM   4119  CE1 HSD P 263     -40.057-138.203 158.814  0.00 97.00      PROA   
ATOM   4120  HE1 HSD P 263     -41.118-138.310 158.590  0.00 97.00      PROA   
ATOM   4121  NE2 HSD P 263     -39.082-138.431 157.956  0.00 97.00      PROA   
ATOM   4122  CD2 HSD P 263     -37.921-138.186 158.668  0.00 97.00      PROA   
ATOM   4123  HD2 HSD P 263     -36.961-138.313 158.183  0.00 97.00      PROA   
ATOM   4124  C   HSD P 263     -35.838-135.748 162.185  0.00 97.00      PROA   
ATOM   4125  O   HSD P 263     -34.676-136.149 162.214  0.00 97.00      PROA   
ATOM   4126  N   GLN P 264     -36.357-134.966 163.162  0.00 97.00      PROA   
ATOM   4127  HN  GLN P 264     -37.310-134.670 163.131  0.00 97.00      PROA   
ATOM   4128  CA  GLN P 264     -35.576-134.403 164.248  0.00 97.00      PROA   
ATOM   4129  HA  GLN P 264     -34.817-133.792 163.776  0.00 97.00      PROA   
ATOM   4130  CB  GLN P 264     -36.425-133.441 165.118  0.00 97.00      PROA   
ATOM   4131  HB1 GLN P 264     -35.899-133.206 166.069  0.00 97.00      PROA   
ATOM   4132  HB2 GLN P 264     -37.369-133.973 165.372  0.00 97.00      PROA   
ATOM   4133  CG  GLN P 264     -36.727-132.107 164.390  0.00 97.00      PROA   
ATOM   4134  HG1 GLN P 264     -36.926-132.296 163.313  0.00 97.00      PROA   
ATOM   4135  HG2 GLN P 264     -35.851-131.427 164.457  0.00 97.00      PROA   
ATOM   4136  CD  GLN P 264     -37.970-131.401 164.944  0.00 97.00      PROA   
ATOM   4137  OE1 GLN P 264     -38.953-131.201 164.221  0.00 97.00      PROA   
ATOM   4138  NE2 GLN P 264     -37.926-131.007 166.245  0.00 97.00      PROA   
ATOM   4139 HE21 GLN P 264     -38.730-130.551 166.623  0.00 97.00      PROA   
ATOM   4140 HE22 GLN P 264     -37.105-131.172 166.788  0.00 97.00      PROA   
ATOM   4141  C   GLN P 264     -34.817-135.410 165.099  0.00 97.00      PROA   
ATOM   4142  O   GLN P 264     -35.337-136.444 165.512  0.00 97.00      PROA   
ATOM   4143  N   GLN P 265     -33.524-135.107 165.335  0.00 97.00      PROA   
ATOM   4144  HN  GLN P 265     -33.155-134.234 165.018  0.00 97.00      PROA   
ATOM   4145  CA  GLN P 265     -32.528-136.026 165.824  0.00 97.00      PROA   
ATOM   4146  HA  GLN P 265     -32.932-137.019 165.715  0.00 97.00      PROA   
ATOM   4147  CB  GLN P 265     -31.215-135.965 164.980  0.00 97.00      PROA   
ATOM   4148  HB1 GLN P 265     -31.427-136.441 163.996  0.00 97.00      PROA   
ATOM   4149  HB2 GLN P 265     -30.435-136.589 165.472  0.00 97.00      PROA   
ATOM   4150  CG  GLN P 265     -30.605-134.558 164.722  0.00 97.00      PROA   
ATOM   4151  HG1 GLN P 265     -29.566-134.678 164.345  0.00 97.00      PROA   
ATOM   4152  HG2 GLN P 265     -30.550-133.997 165.678  0.00 97.00      PROA   
ATOM   4153  CD  GLN P 265     -31.400-133.700 163.720  0.00 97.00      PROA   
ATOM   4154  OE1 GLN P 265     -32.255-132.896 164.110  0.00 97.00      PROA   
ATOM   4155  NE2 GLN P 265     -31.108-133.863 162.401  0.00 97.00      PROA   
ATOM   4156 HE21 GLN P 265     -31.631-133.339 161.725  0.00 97.00      PROA   
ATOM   4157 HE22 GLN P 265     -30.391-134.494 162.114  0.00 97.00      PROA   
ATOM   4158  C   GLN P 265     -32.207-135.787 167.291  0.00 97.00      PROA   
ATOM   4159  O   GLN P 265     -32.349-134.661 167.771  0.00 97.00      PROA   
ATOM   4160  N   PRO P 266     -31.761-136.790 168.057  0.00 97.00      PROA   
ATOM   4161  CD  PRO P 266     -31.866-138.208 167.696  0.00 97.00      PROA   
ATOM   4162  HD1 PRO P 266     -31.143-138.418 166.877  0.00 97.00      PROA   
ATOM   4163  HD2 PRO P 266     -32.899-138.476 167.382  0.00 97.00      PROA   
ATOM   4164  CA  PRO P 266     -30.905-136.609 169.230  0.00 97.00      PROA   
ATOM   4165  HA  PRO P 266     -31.538-136.221 170.013  0.00 97.00      PROA   
ATOM   4166  CB  PRO P 266     -30.379-138.024 169.539  0.00 97.00      PROA   
ATOM   4167  HB1 PRO P 266     -30.209-138.186 170.621  0.00 97.00      PROA   
ATOM   4168  HB2 PRO P 266     -29.431-138.219 168.989  0.00 97.00      PROA   
ATOM   4169  CG  PRO P 266     -31.454-138.952 168.964  0.00 97.00      PROA   
ATOM   4170  HG1 PRO P 266     -31.074-139.972 168.757  0.00 97.00      PROA   
ATOM   4171  HG2 PRO P 266     -32.321-139.009 169.659  0.00 97.00      PROA   
ATOM   4172  C   PRO P 266     -29.769-135.609 169.048  0.00 97.00      PROA   
ATOM   4173  O   PRO P 266     -29.121-135.615 168.003  0.00 97.00      PROA   
ATOM   4174  N   THR P 267     -29.512-134.742 170.051  0.00 97.00      PROA   
ATOM   4175  HN  THR P 267     -30.134-134.665 170.828  0.00 97.00      PROA   
ATOM   4176  CA  THR P 267     -28.328-133.894 170.115  0.00 97.00      PROA   
ATOM   4177  HA  THR P 267     -28.311-133.360 169.173  0.00 97.00      PROA   
ATOM   4178  CB  THR P 267     -28.392-132.854 171.229  0.00 97.00      PROA   
ATOM   4179  HB  THR P 267     -27.978-133.249 172.182  0.00 97.00      PROA   
ATOM   4180  OG1 THR P 267     -29.735-132.477 171.496  0.00 97.00      PROA   
ATOM   4181  HG1 THR P 267     -30.082-132.159 170.659  0.00 97.00      PROA   
ATOM   4182  CG2 THR P 267     -27.612-131.590 170.822  0.00 97.00      PROA   
ATOM   4183 HG21 THR P 267     -28.042-131.152 169.895  0.00 97.00      PROA   
ATOM   4184 HG22 THR P 267     -26.545-131.825 170.638  0.00 97.00      PROA   
ATOM   4185 HG23 THR P 267     -27.673-130.830 171.630  0.00 97.00      PROA   
ATOM   4186  C   THR P 267     -26.996-134.646 170.198  0.00 97.00      PROA   
ATOM   4187  O   THR P 267     -26.078-134.223 169.494  0.00 97.00      PROA   
ATOM   4188  N   PRO P 268     -26.776-135.725 170.962  0.00 97.00      PROA   
ATOM   4189  CD  PRO P 268     -27.555-136.110 172.149  0.00 97.00      PROA   
ATOM   4190  HD1 PRO P 268     -28.636-136.203 171.923  0.00 97.00      PROA   
ATOM   4191  HD2 PRO P 268     -27.394-135.362 172.957  0.00 97.00      PROA   
ATOM   4192  CA  PRO P 268     -25.597-136.571 170.797  0.00 97.00      PROA   
ATOM   4193  HA  PRO P 268     -24.715-135.967 170.640  0.00 97.00      PROA   
ATOM   4194  CB  PRO P 268     -25.529-137.374 172.109  0.00 97.00      PROA   
ATOM   4195  HB1 PRO P 268     -24.947-136.790 172.858  0.00 97.00      PROA   
ATOM   4196  HB2 PRO P 268     -25.054-138.369 171.993  0.00 97.00      PROA   
ATOM   4197  CG  PRO P 268     -26.987-137.468 172.566  0.00 97.00      PROA   
ATOM   4198  HG1 PRO P 268     -27.496-138.269 171.985  0.00 97.00      PROA   
ATOM   4199  HG2 PRO P 268     -27.093-137.671 173.650  0.00 97.00      PROA   
ATOM   4200  C   PRO P 268     -25.750-137.498 169.604  0.00 97.00      PROA   
ATOM   4201  O   PRO P 268     -26.865-137.905 169.278  0.00 97.00      PROA   
ATOM   4202  N   VAL P 269     -24.615-137.825 168.949  0.00 97.00      PROA   
ATOM   4203  HN  VAL P 269     -23.718-137.515 169.249  0.00 97.00      PROA   
ATOM   4204  CA  VAL P 269     -24.493-138.764 167.866  0.00 97.00      PROA   
ATOM   4205  HA  VAL P 269     -25.235-139.540 167.994  0.00 97.00      PROA   
ATOM   4206  CB  VAL P 269     -24.654-138.100 166.494  0.00 97.00      PROA   
ATOM   4207  HB  VAL P 269     -25.644-137.582 166.485  0.00 97.00      PROA   
ATOM   4208  CG1 VAL P 269     -23.558-137.041 166.251  0.00 97.00      PROA   
ATOM   4209 HG11 VAL P 269     -22.557-137.521 166.260  0.00 97.00      PROA   
ATOM   4210 HG12 VAL P 269     -23.583-136.256 167.034  0.00 97.00      PROA   
ATOM   4211 HG13 VAL P 269     -23.700-136.558 165.261  0.00 97.00      PROA   
ATOM   4212  CG2 VAL P 269     -24.667-139.165 165.379  0.00 97.00      PROA   
ATOM   4213 HG21 VAL P 269     -25.462-139.916 165.568  0.00 97.00      PROA   
ATOM   4214 HG22 VAL P 269     -23.688-139.686 165.344  0.00 97.00      PROA   
ATOM   4215 HG23 VAL P 269     -24.844-138.692 164.390  0.00 97.00      PROA   
ATOM   4216  C   VAL P 269     -23.099-139.406 168.076  0.00 97.00      PROA   
ATOM   4217  OT1 VAL P 269     -22.244-138.780 168.763  0.00 97.00      PROA   
ATOM   4218  OT2 VAL P 269     -22.879-140.544 167.581  0.00 97.00      PROA   
END
