# Supplementary material for: The solution structure of the unbound IgG Fc receptor CD64 resembles its crystal structure: Implications for function
Source: PLoS One. 2023 Sep 21;18(9):e0288351. doi: 10.1371/journal.pone.0288351 (PMC10513344; doi:10.1371/journal.pone.0288351)
Supplement: S1 File — (ZIP) [file pone.0288351.s003.zip › CD64V03 E11/Top100/EM_done_ready_for_EM_top100_0p11_E11.dcd_156574.pdb.pdb]

REMARK  FINAL COORDINATES WRITTEN BY NAMD AT TIMESTEP 2000
ATOM      1  N   LYS P   1      -3.500 -68.968 133.797  0.00 97.00      PROA   
ATOM      2  HT1 LYS P   1      -2.834 -69.656 133.386  0.00 97.00      PROA   
ATOM      3  HT2 LYS P   1      -3.597 -69.218 134.806  0.00 97.00      PROA   
ATOM      4  HT3 LYS P   1      -3.097 -68.016 133.705  0.00 97.00      PROA   
ATOM      5  CA  LYS P   1      -4.803 -69.077 133.098  0.00 97.00      PROA   
ATOM      6  HA  LYS P   1      -5.001 -70.128 132.956  0.00 97.00      PROA   
ATOM      7  CB  LYS P   1      -5.960 -68.465 133.945  0.00 97.00      PROA   
ATOM      8  HB1 LYS P   1      -6.851 -68.347 133.291  0.00 97.00      PROA   
ATOM      9  HB2 LYS P   1      -5.688 -67.450 134.306  0.00 97.00      PROA   
ATOM     10  CG  LYS P   1      -6.389 -69.341 135.143  0.00 97.00      PROA   
ATOM     11  HG1 LYS P   1      -5.612 -69.260 135.935  0.00 97.00      PROA   
ATOM     12  HG2 LYS P   1      -6.434 -70.410 134.835  0.00 97.00      PROA   
ATOM     13  CD  LYS P   1      -7.746 -68.951 135.766  0.00 97.00      PROA   
ATOM     14  HD1 LYS P   1      -7.728 -67.865 136.010  0.00 97.00      PROA   
ATOM     15  HD2 LYS P   1      -7.848 -69.510 136.725  0.00 97.00      PROA   
ATOM     16  CE  LYS P   1      -8.958 -69.261 134.869  0.00 97.00      PROA   
ATOM     17  HE1 LYS P   1      -8.945 -70.330 134.566  0.00 97.00      PROA   
ATOM     18  HE2 LYS P   1      -8.948 -68.627 133.958  0.00 97.00      PROA   
ATOM     19  NZ  LYS P   1     -10.240 -69.008 135.576  0.00 97.00      PROA   
ATOM     20  HZ1 LYS P   1     -10.284 -68.016 135.884  0.00 97.00      PROA   
ATOM     21  HZ2 LYS P   1     -10.313 -69.629 136.407  0.00 97.00      PROA   
ATOM     22  HZ3 LYS P   1     -11.035 -69.203 134.934  0.00 97.00      PROA   
ATOM     23  C   LYS P   1      -4.727 -68.456 131.729  0.00 97.00      PROA   
ATOM     24  O   LYS P   1      -3.770 -67.757 131.402  0.00 97.00      PROA   
ATOM     25  N   ALA P   2      -5.752 -68.710 130.889  0.00 97.00      PROA   
ATOM     26  HN  ALA P   2      -6.507 -69.320 131.111  0.00 97.00      PROA   
ATOM     27  CA  ALA P   2      -5.919 -68.098 129.606  0.00 97.00      PROA   
ATOM     28  HA  ALA P   2      -5.686 -67.043 129.663  0.00 97.00      PROA   
ATOM     29  CB  ALA P   2      -5.095 -68.808 128.510  0.00 97.00      PROA   
ATOM     30  HB1 ALA P   2      -5.340 -69.890 128.481  0.00 97.00      PROA   
ATOM     31  HB2 ALA P   2      -4.010 -68.710 128.731  0.00 97.00      PROA   
ATOM     32  HB3 ALA P   2      -5.288 -68.369 127.510  0.00 97.00      PROA   
ATOM     33  C   ALA P   2      -7.399 -68.264 129.367  0.00 97.00      PROA   
ATOM     34  O   ALA P   2      -8.080 -68.889 130.181  0.00 97.00      PROA   
ATOM     35  N   VAL P   3      -7.924 -67.687 128.258  0.00 97.00      PROA   
ATOM     36  HN  VAL P   3      -7.369 -67.104 127.673  0.00 97.00      PROA   
ATOM     37  CA  VAL P   3      -9.227 -67.989 127.700  0.00 97.00      PROA   
ATOM     38  HA  VAL P   3      -9.452 -69.028 127.894  0.00 97.00      PROA   
ATOM     39  CB  VAL P   3     -10.405 -67.114 128.159  0.00 97.00      PROA   
ATOM     40  HB  VAL P   3     -11.312 -67.416 127.582  0.00 97.00      PROA   
ATOM     41  CG1 VAL P   3     -10.723 -67.370 129.646  0.00 97.00      PROA   
ATOM     42 HG11 VAL P   3      -9.902 -66.988 130.287  0.00 97.00      PROA   
ATOM     43 HG12 VAL P   3     -10.854 -68.456 129.832  0.00 97.00      PROA   
ATOM     44 HG13 VAL P   3     -11.660 -66.843 129.929  0.00 97.00      PROA   
ATOM     45  CG2 VAL P   3     -10.144 -65.614 127.908  0.00 97.00      PROA   
ATOM     46 HG21 VAL P   3     -10.049 -65.399 126.825  0.00 97.00      PROA   
ATOM     47 HG22 VAL P   3      -9.216 -65.284 128.419  0.00 97.00      PROA   
ATOM     48 HG23 VAL P   3     -10.988 -65.010 128.305  0.00 97.00      PROA   
ATOM     49  C   VAL P   3      -9.016 -67.833 126.210  0.00 97.00      PROA   
ATOM     50  O   VAL P   3      -8.181 -67.034 125.785  0.00 97.00      PROA   
ATOM     51  N   ILE P   4      -9.735 -68.621 125.370  0.00 97.00      PROA   
ATOM     52  HN  ILE P   4     -10.347 -69.328 125.721  0.00 97.00      PROA   
ATOM     53  CA  ILE P   4      -9.517 -68.615 123.930  0.00 97.00      PROA   
ATOM     54  HA  ILE P   4      -8.592 -68.101 123.720  0.00 97.00      PROA   
ATOM     55  CB  ILE P   4      -9.337 -70.021 123.353  0.00 97.00      PROA   
ATOM     56  HB  ILE P   4     -10.253 -70.621 123.560  0.00 97.00      PROA   
ATOM     57  CG2 ILE P   4      -9.104 -69.933 121.825  0.00 97.00      PROA   
ATOM     58 HG21 ILE P   4      -8.300 -69.197 121.606  0.00 97.00      PROA   
ATOM     59 HG22 ILE P   4     -10.029 -69.630 121.292  0.00 97.00      PROA   
ATOM     60 HG23 ILE P   4      -8.785 -70.909 121.413  0.00 97.00      PROA   
ATOM     61  CG1 ILE P   4      -8.143 -70.736 124.034  0.00 97.00      PROA   
ATOM     62 HG11 ILE P   4      -8.171 -70.600 125.136  0.00 97.00      PROA   
ATOM     63 HG12 ILE P   4      -7.217 -70.256 123.659  0.00 97.00      PROA   
ATOM     64  CD  ILE P   4      -8.078 -72.243 123.772  0.00 97.00      PROA   
ATOM     65  HD1 ILE P   4      -8.171 -72.484 122.694  0.00 97.00      PROA   
ATOM     66  HD2 ILE P   4      -8.895 -72.759 124.320  0.00 97.00      PROA   
ATOM     67  HD3 ILE P   4      -7.108 -72.644 124.132  0.00 97.00      PROA   
ATOM     68  C   ILE P   4     -10.622 -67.863 123.195  0.00 97.00      PROA   
ATOM     69  O   ILE P   4     -11.812 -68.062 123.431  0.00 97.00      PROA   
ATOM     70  N   LYS P   5     -10.234 -66.970 122.252  0.00 97.00      PROA   
ATOM     71  HN  LYS P   5      -9.264 -66.749 122.155  0.00 97.00      PROA   
ATOM     72  CA  LYS P   5     -11.154 -66.270 121.377  0.00 97.00      PROA   
ATOM     73  HA  LYS P   5     -12.174 -66.511 121.639  0.00 97.00      PROA   
ATOM     74  CB  LYS P   5     -10.962 -64.733 121.439  0.00 97.00      PROA   
ATOM     75  HB1 LYS P   5     -11.707 -64.235 120.780  0.00 97.00      PROA   
ATOM     76  HB2 LYS P   5      -9.946 -64.471 121.066  0.00 97.00      PROA   
ATOM     77  CG  LYS P   5     -11.085 -64.135 122.851  0.00 97.00      PROA   
ATOM     78  HG1 LYS P   5     -10.861 -63.048 122.765  0.00 97.00      PROA   
ATOM     79  HG2 LYS P   5     -10.304 -64.581 123.506  0.00 97.00      PROA   
ATOM     80  CD  LYS P   5     -12.467 -64.322 123.505  0.00 97.00      PROA   
ATOM     81  HD1 LYS P   5     -12.734 -65.401 123.486  0.00 97.00      PROA   
ATOM     82  HD2 LYS P   5     -13.230 -63.776 122.909  0.00 97.00      PROA   
ATOM     83  CE  LYS P   5     -12.522 -63.871 124.971  0.00 97.00      PROA   
ATOM     84  HE1 LYS P   5     -11.807 -64.480 125.570  0.00 97.00      PROA   
ATOM     85  HE2 LYS P   5     -13.538 -63.981 125.400  0.00 97.00      PROA   
ATOM     86  NZ  LYS P   5     -12.119 -62.462 125.106  0.00 97.00      PROA   
ATOM     87  HZ1 LYS P   5     -12.817 -61.758 124.815  0.00 97.00      PROA   
ATOM     88  HZ2 LYS P   5     -11.232 -62.329 124.567  0.00 97.00      PROA   
ATOM     89  HZ3 LYS P   5     -11.796 -62.293 126.084  0.00 97.00      PROA   
ATOM     90  C   LYS P   5     -10.938 -66.690 119.937  0.00 97.00      PROA   
ATOM     91  O   LYS P   5      -9.906 -66.407 119.339  0.00 97.00      PROA   
ATOM     92  N   LEU P   6     -11.940 -67.346 119.310  0.00 97.00      PROA   
ATOM     93  HN  LEU P   6     -12.757 -67.640 119.799  0.00 97.00      PROA   
ATOM     94  CA  LEU P   6     -11.943 -67.608 117.884  0.00 97.00      PROA   
ATOM     95  HA  LEU P   6     -10.948 -67.910 117.585  0.00 97.00      PROA   
ATOM     96  CB  LEU P   6     -12.922 -68.747 117.497  0.00 97.00      PROA   
ATOM     97  HB1 LEU P   6     -12.745 -68.996 116.427  0.00 97.00      PROA   
ATOM     98  HB2 LEU P   6     -13.976 -68.408 117.590  0.00 97.00      PROA   
ATOM     99  CG  LEU P   6     -12.783 -70.055 118.319  0.00 97.00      PROA   
ATOM    100  HG  LEU P   6     -11.727 -70.143 118.665  0.00 97.00      PROA   
ATOM    101  CD1 LEU P   6     -13.707 -70.095 119.553  0.00 97.00      PROA   
ATOM    102 HD11 LEU P   6     -14.765 -69.969 119.237  0.00 97.00      PROA   
ATOM    103 HD12 LEU P   6     -13.457 -69.297 120.279  0.00 97.00      PROA   
ATOM    104 HD13 LEU P   6     -13.614 -71.073 120.070  0.00 97.00      PROA   
ATOM    105  CD2 LEU P   6     -13.080 -71.280 117.436  0.00 97.00      PROA   
ATOM    106 HD21 LEU P   6     -12.381 -71.324 116.575  0.00 97.00      PROA   
ATOM    107 HD22 LEU P   6     -14.118 -71.224 117.048  0.00 97.00      PROA   
ATOM    108 HD23 LEU P   6     -12.976 -72.213 118.029  0.00 97.00      PROA   
ATOM    109  C   LEU P   6     -12.311 -66.327 117.140  0.00 97.00      PROA   
ATOM    110  O   LEU P   6     -13.336 -65.713 117.426  0.00 97.00      PROA   
ATOM    111  N   GLN P   7     -11.456 -65.853 116.201  0.00 97.00      PROA   
ATOM    112  HN  GLN P   7     -10.596 -66.326 116.005  0.00 97.00      PROA   
ATOM    113  CA  GLN P   7     -11.684 -64.619 115.459  0.00 97.00      PROA   
ATOM    114  HA  GLN P   7     -11.892 -63.867 116.209  0.00 97.00      PROA   
ATOM    115  CB  GLN P   7     -10.379 -64.140 114.766  0.00 97.00      PROA   
ATOM    116  HB1 GLN P   7      -9.928 -65.017 114.253  0.00 97.00      PROA   
ATOM    117  HB2 GLN P   7      -9.681 -63.849 115.583  0.00 97.00      PROA   
ATOM    118  CG  GLN P   7     -10.518 -62.986 113.749  0.00 97.00      PROA   
ATOM    119  HG1 GLN P   7     -11.033 -62.127 114.230  0.00 97.00      PROA   
ATOM    120  HG2 GLN P   7     -11.108 -63.309 112.866  0.00 97.00      PROA   
ATOM    121  CD  GLN P   7      -9.124 -62.507 113.321  0.00 97.00      PROA   
ATOM    122  OE1 GLN P   7      -8.265 -62.244 114.168  0.00 97.00      PROA   
ATOM    123  NE2 GLN P   7      -8.873 -62.384 111.989  0.00 97.00      PROA   
ATOM    124 HE21 GLN P   7      -7.958 -62.088 111.720  0.00 97.00      PROA   
ATOM    125 HE22 GLN P   7      -9.579 -62.589 111.314  0.00 97.00      PROA   
ATOM    126  C   GLN P   7     -12.919 -64.579 114.559  0.00 97.00      PROA   
ATOM    127  O   GLN P   7     -13.694 -63.629 114.680  0.00 97.00      PROA   
ATOM    128  N   PRO P   8     -13.234 -65.557 113.713  0.00 97.00      PROA   
ATOM    129  CD  PRO P   8     -12.268 -66.405 113.024  0.00 97.00      PROA   
ATOM    130  HD1 PRO P   8     -12.016 -67.248 113.698  0.00 97.00      PROA   
ATOM    131  HD2 PRO P   8     -11.351 -65.850 112.731  0.00 97.00      PROA   
ATOM    132  CA  PRO P   8     -14.606 -65.971 113.445  0.00 97.00      PROA   
ATOM    133  HA  PRO P   8     -15.192 -65.105 113.177  0.00 97.00      PROA   
ATOM    134  CB  PRO P   8     -14.489 -66.980 112.277  0.00 97.00      PROA   
ATOM    135  HB1 PRO P   8     -15.192 -66.725 111.457  0.00 97.00      PROA   
ATOM    136  HB2 PRO P   8     -14.686 -68.026 112.596  0.00 97.00      PROA   
ATOM    137  CG  PRO P   8     -13.032 -66.885 111.791  0.00 97.00      PROA   
ATOM    138  HG1 PRO P   8     -12.661 -67.853 111.401  0.00 97.00      PROA   
ATOM    139  HG2 PRO P   8     -12.959 -66.119 110.988  0.00 97.00      PROA   
ATOM    140  C   PRO P   8     -15.167 -66.637 114.700  0.00 97.00      PROA   
ATOM    141  O   PRO P   8     -14.513 -67.596 115.104  0.00 97.00      PROA   
ATOM    142  N   PRO P   9     -16.269 -66.259 115.352  0.00 97.00      PROA   
ATOM    143  CD  PRO P   9     -17.138 -65.160 114.918  0.00 97.00      PROA   
ATOM    144  HD1 PRO P   9     -17.488 -65.315 113.874  0.00 97.00      PROA   
ATOM    145  HD2 PRO P   9     -16.580 -64.201 115.004  0.00 97.00      PROA   
ATOM    146  CA  PRO P   9     -16.682 -66.816 116.645  0.00 97.00      PROA   
ATOM    147  HA  PRO P   9     -15.830 -66.939 117.297  0.00 97.00      PROA   
ATOM    148  CB  PRO P   9     -17.650 -65.737 117.167  0.00 97.00      PROA   
ATOM    149  HB1 PRO P   9     -17.049 -64.924 117.634  0.00 97.00      PROA   
ATOM    150  HB2 PRO P   9     -18.382 -66.097 117.914  0.00 97.00      PROA   
ATOM    151  CG  PRO P   9     -18.309 -65.183 115.901  0.00 97.00      PROA   
ATOM    152  HG1 PRO P   9     -19.082 -65.897 115.546  0.00 97.00      PROA   
ATOM    153  HG2 PRO P   9     -18.769 -64.187 116.052  0.00 97.00      PROA   
ATOM    154  C   PRO P   9     -17.369 -68.173 116.503  0.00 97.00      PROA   
ATOM    155  O   PRO P   9     -18.362 -68.423 117.183  0.00 97.00      PROA   
ATOM    156  N   TRP P  10     -16.860 -69.071 115.637  0.00 97.00      PROA   
ATOM    157  HN  TRP P  10     -15.999 -68.869 115.176  0.00 97.00      PROA   
ATOM    158  CA  TRP P  10     -17.577 -70.250 115.209  0.00 97.00      PROA   
ATOM    159  HA  TRP P  10     -18.543 -70.291 115.691  0.00 97.00      PROA   
ATOM    160  CB  TRP P  10     -17.784 -70.237 113.672  0.00 97.00      PROA   
ATOM    161  HB1 TRP P  10     -18.449 -71.076 113.381  0.00 97.00      PROA   
ATOM    162  HB2 TRP P  10     -16.798 -70.410 113.182  0.00 97.00      PROA   
ATOM    163  CG  TRP P  10     -18.350 -68.960 113.119  0.00 97.00      PROA   
ATOM    164  CD1 TRP P  10     -17.853 -68.301 112.024  0.00 97.00      PROA   
ATOM    165  HD1 TRP P  10     -17.004 -68.637 111.444  0.00 97.00      PROA   
ATOM    166  NE1 TRP P  10     -18.636 -67.217 111.737  0.00 97.00      PROA   
ATOM    167  HE1 TRP P  10     -18.603 -66.694 110.913  0.00 97.00      PROA   
ATOM    168  CE2 TRP P  10     -19.646 -67.126 112.649  0.00 97.00      PROA   
ATOM    169  CD2 TRP P  10     -19.499 -68.203 113.554  0.00 97.00      PROA   
ATOM    170  CE3 TRP P  10     -20.414 -68.339 114.600  0.00 97.00      PROA   
ATOM    171  HE3 TRP P  10     -20.328 -69.127 115.331  0.00 97.00      PROA   
ATOM    172  CZ3 TRP P  10     -21.465 -67.423 114.707  0.00 97.00      PROA   
ATOM    173  HZ3 TRP P  10     -22.181 -67.524 115.511  0.00 97.00      PROA   
ATOM    174  CZ2 TRP P  10     -20.685 -66.211 112.756  0.00 97.00      PROA   
ATOM    175  HZ2 TRP P  10     -20.789 -65.393 112.060  0.00 97.00      PROA   
ATOM    176  CH2 TRP P  10     -21.599 -66.378 113.798  0.00 97.00      PROA   
ATOM    177  HH2 TRP P  10     -22.418 -65.681 113.911  0.00 97.00      PROA   
ATOM    178  C   TRP P  10     -16.820 -71.496 115.601  0.00 97.00      PROA   
ATOM    179  O   TRP P  10     -15.752 -71.800 115.074  0.00 97.00      PROA   
ATOM    180  N   VAL P  11     -17.387 -72.271 116.551  0.00 97.00      PROA   
ATOM    181  HN  VAL P  11     -18.225 -71.977 117.010  0.00 97.00      PROA   
ATOM    182  CA  VAL P  11     -16.766 -73.475 117.075  0.00 97.00      PROA   
ATOM    183  HA  VAL P  11     -15.698 -73.311 117.112  0.00 97.00      PROA   
ATOM    184  CB  VAL P  11     -17.253 -73.723 118.504  0.00 97.00      PROA   
ATOM    185  HB  VAL P  11     -18.332 -73.999 118.494  0.00 97.00      PROA   
ATOM    186  CG1 VAL P  11     -16.445 -74.858 119.155  0.00 97.00      PROA   
ATOM    187 HG11 VAL P  11     -15.358 -74.631 119.125  0.00 97.00      PROA   
ATOM    188 HG12 VAL P  11     -16.623 -75.814 118.627  0.00 97.00      PROA   
ATOM    189 HG13 VAL P  11     -16.747 -74.988 120.216  0.00 97.00      PROA   
ATOM    190  CG2 VAL P  11     -17.089 -72.432 119.344  0.00 97.00      PROA   
ATOM    191 HG21 VAL P  11     -17.770 -71.625 119.005  0.00 97.00      PROA   
ATOM    192 HG22 VAL P  11     -16.043 -72.064 119.291  0.00 97.00      PROA   
ATOM    193 HG23 VAL P  11     -17.325 -72.641 120.409  0.00 97.00      PROA   
ATOM    194  C   VAL P  11     -17.012 -74.669 116.139  0.00 97.00      PROA   
ATOM    195  O   VAL P  11     -16.316 -75.681 116.186  0.00 97.00      PROA   
ATOM    196  N   SER P  12     -17.981 -74.529 115.209  0.00 97.00      PROA   
ATOM    197  HN  SER P  12     -18.487 -73.674 115.183  0.00 97.00      PROA   
ATOM    198  CA  SER P  12     -18.317 -75.489 114.170  0.00 97.00      PROA   
ATOM    199  HA  SER P  12     -17.651 -76.339 114.218  0.00 97.00      PROA   
ATOM    200  CB  SER P  12     -19.780 -76.008 114.331  0.00 97.00      PROA   
ATOM    201  HB1 SER P  12     -20.456 -75.151 114.536  0.00 97.00      PROA   
ATOM    202  HB2 SER P  12     -19.819 -76.692 115.207  0.00 97.00      PROA   
ATOM    203  OG  SER P  12     -20.280 -76.709 113.194  0.00 97.00      PROA   
ATOM    204  HG1 SER P  12     -19.888 -77.586 113.210  0.00 97.00      PROA   
ATOM    205  C   SER P  12     -18.092 -74.792 112.836  0.00 97.00      PROA   
ATOM    206  O   SER P  12     -18.616 -73.703 112.605  0.00 97.00      PROA   
ATOM    207  N   VAL P  13     -17.266 -75.390 111.934  0.00 97.00      PROA   
ATOM    208  HN  VAL P  13     -16.832 -76.264 112.148  0.00 97.00      PROA   
ATOM    209  CA  VAL P  13     -16.789 -74.693 110.744  0.00 97.00      PROA   
ATOM    210  HA  VAL P  13     -17.556 -74.000 110.432  0.00 97.00      PROA   
ATOM    211  CB  VAL P  13     -15.516 -73.903 111.074  0.00 97.00      PROA   
ATOM    212  HB  VAL P  13     -15.709 -73.350 112.026  0.00 97.00      PROA   
ATOM    213  CG1 VAL P  13     -14.306 -74.832 111.316  0.00 97.00      PROA   
ATOM    214 HG11 VAL P  13     -14.024 -75.365 110.385  0.00 97.00      PROA   
ATOM    215 HG12 VAL P  13     -14.528 -75.580 112.104  0.00 97.00      PROA   
ATOM    216 HG13 VAL P  13     -13.428 -74.234 111.642  0.00 97.00      PROA   
ATOM    217  CG2 VAL P  13     -15.212 -72.842 109.999  0.00 97.00      PROA   
ATOM    218 HG21 VAL P  13     -16.100 -72.205 109.804  0.00 97.00      PROA   
ATOM    219 HG22 VAL P  13     -14.896 -73.321 109.050  0.00 97.00      PROA   
ATOM    220 HG23 VAL P  13     -14.379 -72.190 110.334  0.00 97.00      PROA   
ATOM    221  C   VAL P  13     -16.580 -75.662 109.583  0.00 97.00      PROA   
ATOM    222  O   VAL P  13     -16.427 -76.862 109.774  0.00 97.00      PROA   
ATOM    223  N   PHE P  14     -16.598 -75.178 108.314  0.00 97.00      PROA   
ATOM    224  HN  PHE P  14     -16.788 -74.216 108.129  0.00 97.00      PROA   
ATOM    225  CA  PHE P  14     -16.271 -75.995 107.154  0.00 97.00      PROA   
ATOM    226  HA  PHE P  14     -16.670 -76.986 107.321  0.00 97.00      PROA   
ATOM    227  CB  PHE P  14     -16.855 -75.440 105.826  0.00 97.00      PROA   
ATOM    228  HB1 PHE P  14     -16.499 -76.018 104.948  0.00 97.00      PROA   
ATOM    229  HB2 PHE P  14     -16.544 -74.379 105.692  0.00 97.00      PROA   
ATOM    230  CG  PHE P  14     -18.356 -75.531 105.786  0.00 97.00      PROA   
ATOM    231  CD1 PHE P  14     -19.005 -76.772 105.916  0.00 97.00      PROA   
ATOM    232  HD1 PHE P  14     -18.428 -77.662 106.115  0.00 97.00      PROA   
ATOM    233  CE1 PHE P  14     -20.393 -76.868 105.756  0.00 97.00      PROA   
ATOM    234  HE1 PHE P  14     -20.883 -77.827 105.846  0.00 97.00      PROA   
ATOM    235  CZ  PHE P  14     -21.148 -75.722 105.481  0.00 97.00      PROA   
ATOM    236  HZ  PHE P  14     -22.217 -75.794 105.355  0.00 97.00      PROA   
ATOM    237  CD2 PHE P  14     -19.122 -74.392 105.497  0.00 97.00      PROA   
ATOM    238  HD2 PHE P  14     -18.632 -73.440 105.362  0.00 97.00      PROA   
ATOM    239  CE2 PHE P  14     -20.512 -74.480 105.365  0.00 97.00      PROA   
ATOM    240  HE2 PHE P  14     -21.087 -73.587 105.169  0.00 97.00      PROA   
ATOM    241  C   PHE P  14     -14.779 -76.161 106.924  0.00 97.00      PROA   
ATOM    242  O   PHE P  14     -13.961 -75.353 107.356  0.00 97.00      PROA   
ATOM    243  N   GLN P  15     -14.400 -77.219 106.164  0.00 97.00      PROA   
ATOM    244  HN  GLN P  15     -15.041 -77.966 105.992  0.00 97.00      PROA   
ATOM    245  CA  GLN P  15     -13.118 -77.315 105.479  0.00 97.00      PROA   
ATOM    246  HA  GLN P  15     -12.348 -77.317 106.238  0.00 97.00      PROA   
ATOM    247  CB  GLN P  15     -13.010 -78.624 104.646  0.00 97.00      PROA   
ATOM    248  HB1 GLN P  15     -13.014 -79.480 105.360  0.00 97.00      PROA   
ATOM    249  HB2 GLN P  15     -12.025 -78.647 104.133  0.00 97.00      PROA   
ATOM    250  CG  GLN P  15     -14.180 -78.818 103.642  0.00 97.00      PROA   
ATOM    251  HG1 GLN P  15     -14.779 -77.887 103.566  0.00 97.00      PROA   
ATOM    252  HG2 GLN P  15     -14.866 -79.607 104.014  0.00 97.00      PROA   
ATOM    253  CD  GLN P  15     -13.694 -79.219 102.238  0.00 97.00      PROA   
ATOM    254  OE1 GLN P  15     -13.149 -80.309 102.031  0.00 97.00      PROA   
ATOM    255  NE2 GLN P  15     -13.903 -78.308 101.244  0.00 97.00      PROA   
ATOM    256 HE21 GLN P  15     -14.367 -77.447 101.445  0.00 97.00      PROA   
ATOM    257 HE22 GLN P  15     -13.538 -78.496 100.333  0.00 97.00      PROA   
ATOM    258  C   GLN P  15     -12.860 -76.132 104.543  0.00 97.00      PROA   
ATOM    259  O   GLN P  15     -13.796 -75.584 103.966  0.00 97.00      PROA   
ATOM    260  N   GLU P  16     -11.578 -75.701 104.413  0.00 97.00      PROA   
ATOM    261  HN  GLU P  16     -10.863 -76.167 104.935  0.00 97.00      PROA   
ATOM    262  CA  GLU P  16     -11.095 -74.630 103.545  0.00 97.00      PROA   
ATOM    263  HA  GLU P  16     -10.040 -74.830 103.428  0.00 97.00      PROA   
ATOM    264  CB  GLU P  16     -11.682 -74.634 102.093  0.00 97.00      PROA   
ATOM    265  HB1 GLU P  16     -12.767 -74.415 102.163  0.00 97.00      PROA   
ATOM    266  HB2 GLU P  16     -11.570 -75.655 101.664  0.00 97.00      PROA   
ATOM    267  CG  GLU P  16     -11.056 -73.615 101.108  0.00 97.00      PROA   
ATOM    268  HG1 GLU P  16     -10.059 -73.976 100.778  0.00 97.00      PROA   
ATOM    269  HG2 GLU P  16     -10.910 -72.632 101.598  0.00 97.00      PROA   
ATOM    270  CD  GLU P  16     -11.908 -73.345  99.860  0.00 97.00      PROA   
ATOM    271  OE1 GLU P  16     -13.002 -73.942  99.690  0.00 97.00      PROA   
ATOM    272  OE2 GLU P  16     -11.464 -72.482  99.054  0.00 97.00      PROA   
ATOM    273  C   GLU P  16     -11.167 -73.256 104.212  0.00 97.00      PROA   
ATOM    274  O   GLU P  16     -10.307 -72.408 103.989  0.00 97.00      PROA   
ATOM    275  N   GLU P  17     -12.175 -73.005 105.079  0.00 97.00      PROA   
ATOM    276  HN  GLU P  17     -12.876 -73.698 105.226  0.00 97.00      PROA   
ATOM    277  CA  GLU P  17     -12.368 -71.765 105.821  0.00 97.00      PROA   
ATOM    278  HA  GLU P  17     -12.448 -70.974 105.086  0.00 97.00      PROA   
ATOM    279  CB  GLU P  17     -13.720 -71.813 106.582  0.00 97.00      PROA   
ATOM    280  HB1 GLU P  17     -13.707 -72.746 107.192  0.00 97.00      PROA   
ATOM    281  HB2 GLU P  17     -14.535 -71.933 105.833  0.00 97.00      PROA   
ATOM    282  CG  GLU P  17     -14.058 -70.634 107.527  0.00 97.00      PROA   
ATOM    283  HG1 GLU P  17     -13.273 -70.493 108.296  0.00 97.00      PROA   
ATOM    284  HG2 GLU P  17     -15.004 -70.870 108.058  0.00 97.00      PROA   
ATOM    285  CD  GLU P  17     -14.273 -69.313 106.782  0.00 97.00      PROA   
ATOM    286  OE1 GLU P  17     -13.312 -68.799 106.156  0.00 97.00      PROA   
ATOM    287  OE2 GLU P  17     -15.415 -68.785 106.851  0.00 97.00      PROA   
ATOM    288  C   GLU P  17     -11.213 -71.374 106.747  0.00 97.00      PROA   
ATOM    289  O   GLU P  17     -10.536 -72.219 107.321  0.00 97.00      PROA   
ATOM    290  N   SER P  18     -10.955 -70.055 106.904  0.00 97.00      PROA   
ATOM    291  HN  SER P  18     -11.601 -69.396 106.517  0.00 97.00      PROA   
ATOM    292  CA  SER P  18      -9.840 -69.523 107.669  0.00 97.00      PROA   
ATOM    293  HA  SER P  18      -9.066 -70.275 107.718  0.00 97.00      PROA   
ATOM    294  CB  SER P  18      -9.234 -68.250 107.021  0.00 97.00      PROA   
ATOM    295  HB1 SER P  18      -9.991 -67.435 107.013  0.00 97.00      PROA   
ATOM    296  HB2 SER P  18      -8.970 -68.478 105.967  0.00 97.00      PROA   
ATOM    297  OG  SER P  18      -8.060 -67.805 107.702  0.00 97.00      PROA   
ATOM    298  HG1 SER P  18      -7.412 -68.510 107.616  0.00 97.00      PROA   
ATOM    299  C   SER P  18     -10.276 -69.190 109.080  0.00 97.00      PROA   
ATOM    300  O   SER P  18     -11.260 -68.486 109.300  0.00 97.00      PROA   
ATOM    301  N   VAL P  19      -9.528 -69.687 110.087  0.00 97.00      PROA   
ATOM    302  HN  VAL P  19      -8.714 -70.233 109.897  0.00 97.00      PROA   
ATOM    303  CA  VAL P  19      -9.883 -69.456 111.472  0.00 97.00      PROA   
ATOM    304  HA  VAL P  19     -10.406 -68.514 111.536  0.00 97.00      PROA   
ATOM    305  CB  VAL P  19     -10.840 -70.531 112.010  0.00 97.00      PROA   
ATOM    306  HB  VAL P  19     -11.794 -70.431 111.438  0.00 97.00      PROA   
ATOM    307  CG1 VAL P  19     -10.306 -71.955 111.750  0.00 97.00      PROA   
ATOM    308 HG11 VAL P  19      -9.352 -72.107 112.289  0.00 97.00      PROA   
ATOM    309 HG12 VAL P  19     -10.144 -72.142 110.669  0.00 97.00      PROA   
ATOM    310 HG13 VAL P  19     -11.033 -72.709 112.120  0.00 97.00      PROA   
ATOM    311  CG2 VAL P  19     -11.161 -70.324 113.504  0.00 97.00      PROA   
ATOM    312 HG21 VAL P  19     -11.568 -69.311 113.685  0.00 97.00      PROA   
ATOM    313 HG22 VAL P  19     -10.254 -70.468 114.127  0.00 97.00      PROA   
ATOM    314 HG23 VAL P  19     -11.922 -71.065 113.829  0.00 97.00      PROA   
ATOM    315  C   VAL P  19      -8.632 -69.260 112.300  0.00 97.00      PROA   
ATOM    316  O   VAL P  19      -7.716 -70.072 112.281  0.00 97.00      PROA   
ATOM    317  N   THR P  20      -8.548 -68.146 113.066  0.00 97.00      PROA   
ATOM    318  HN  THR P  20      -9.284 -67.474 113.073  0.00 97.00      PROA   
ATOM    319  CA  THR P  20      -7.405 -67.886 113.928  0.00 97.00      PROA   
ATOM    320  HA  THR P  20      -6.778 -68.762 113.938  0.00 97.00      PROA   
ATOM    321  CB  THR P  20      -6.510 -66.733 113.461  0.00 97.00      PROA   
ATOM    322  HB  THR P  20      -6.343 -66.876 112.367  0.00 97.00      PROA   
ATOM    323  OG1 THR P  20      -5.215 -66.763 114.056  0.00 97.00      PROA   
ATOM    324  HG1 THR P  20      -5.303 -66.512 114.981  0.00 97.00      PROA   
ATOM    325  CG2 THR P  20      -7.123 -65.340 113.662  0.00 97.00      PROA   
ATOM    326 HG21 THR P  20      -7.345 -65.147 114.732  0.00 97.00      PROA   
ATOM    327 HG22 THR P  20      -8.057 -65.244 113.074  0.00 97.00      PROA   
ATOM    328 HG23 THR P  20      -6.415 -64.558 113.313  0.00 97.00      PROA   
ATOM    329  C   THR P  20      -7.936 -67.733 115.330  0.00 97.00      PROA   
ATOM    330  O   THR P  20      -8.966 -67.110 115.561  0.00 97.00      PROA   
ATOM    331  N   LEU P  21      -7.256 -68.376 116.300  0.00 97.00      PROA   
ATOM    332  HN  LEU P  21      -6.427 -68.882 116.065  0.00 97.00      PROA   
ATOM    333  CA  LEU P  21      -7.730 -68.537 117.654  0.00 97.00      PROA   
ATOM    334  HA  LEU P  21      -8.684 -68.045 117.776  0.00 97.00      PROA   
ATOM    335  CB  LEU P  21      -7.881 -70.033 118.047  0.00 97.00      PROA   
ATOM    336  HB1 LEU P  21      -8.263 -70.069 119.090  0.00 97.00      PROA   
ATOM    337  HB2 LEU P  21      -6.892 -70.540 118.033  0.00 97.00      PROA   
ATOM    338  CG  LEU P  21      -8.849 -70.875 117.170  0.00 97.00      PROA   
ATOM    339  HG  LEU P  21      -9.679 -70.212 116.828  0.00 97.00      PROA   
ATOM    340  CD1 LEU P  21      -8.174 -71.503 115.933  0.00 97.00      PROA   
ATOM    341 HD11 LEU P  21      -7.348 -72.173 116.253  0.00 97.00      PROA   
ATOM    342 HD12 LEU P  21      -7.761 -70.735 115.251  0.00 97.00      PROA   
ATOM    343 HD13 LEU P  21      -8.909 -72.112 115.364  0.00 97.00      PROA   
ATOM    344  CD2 LEU P  21      -9.471 -72.009 118.007  0.00 97.00      PROA   
ATOM    345 HD21 LEU P  21     -10.015 -71.600 118.882  0.00 97.00      PROA   
ATOM    346 HD22 LEU P  21      -8.671 -72.686 118.375  0.00 97.00      PROA   
ATOM    347 HD23 LEU P  21     -10.178 -72.603 117.392  0.00 97.00      PROA   
ATOM    348  C   LEU P  21      -6.733 -67.876 118.578  0.00 97.00      PROA   
ATOM    349  O   LEU P  21      -5.559 -68.214 118.568  0.00 97.00      PROA   
ATOM    350  N   HSD P  22      -7.173 -66.904 119.406  0.00 97.00      PROA   
ATOM    351  HN  HSD P  22      -8.143 -66.663 119.419  0.00 97.00      PROA   
ATOM    352  CA  HSD P  22      -6.301 -66.054 120.195  0.00 97.00      PROA   
ATOM    353  HA  HSD P  22      -5.277 -66.188 119.878  0.00 97.00      PROA   
ATOM    354  CB  HSD P  22      -6.666 -64.557 120.030  0.00 97.00      PROA   
ATOM    355  HB1 HSD P  22      -6.067 -63.938 120.733  0.00 97.00      PROA   
ATOM    356  HB2 HSD P  22      -7.741 -64.394 120.262  0.00 97.00      PROA   
ATOM    357  ND1 HSD P  22      -7.247 -64.056 117.589  0.00 97.00      PROA   
ATOM    358  HD1 HSD P  22      -8.185 -64.405 117.604  0.00 97.00      PROA   
ATOM    359  CG  HSD P  22      -6.366 -64.047 118.651  0.00 97.00      PROA   
ATOM    360  CE1 HSD P  22      -6.620 -63.436 116.558  0.00 97.00      PROA   
ATOM    361  HE1 HSD P  22      -7.081 -63.286 115.585  0.00 97.00      PROA   
ATOM    362  NE2 HSD P  22      -5.413 -63.019 116.885  0.00 97.00      PROA   
ATOM    363  CD2 HSD P  22      -5.263 -63.388 118.209  0.00 97.00      PROA   
ATOM    364  HD2 HSD P  22      -4.359 -63.128 118.746  0.00 97.00      PROA   
ATOM    365  C   HSD P  22      -6.384 -66.367 121.671  0.00 97.00      PROA   
ATOM    366  O   HSD P  22      -7.463 -66.410 122.247  0.00 97.00      PROA   
ATOM    367  N   CYS P  23      -5.219 -66.555 122.332  0.00 97.00      PROA   
ATOM    368  HN  CYS P  23      -4.358 -66.570 121.824  0.00 97.00      PROA   
ATOM    369  CA  CYS P  23      -5.115 -66.734 123.768  0.00 97.00      PROA   
ATOM    370  HA  CYS P  23      -6.073 -67.036 124.169  0.00 97.00      PROA   
ATOM    371  CB  CYS P  23      -4.069 -67.807 124.136  0.00 97.00      PROA   
ATOM    372  HB1 CYS P  23      -3.928 -67.827 125.234  0.00 97.00      PROA   
ATOM    373  HB2 CYS P  23      -3.097 -67.573 123.651  0.00 97.00      PROA   
ATOM    374  SG  CYS P  23      -4.627 -69.440 123.614  0.00 97.00      PROA   
ATOM    375  C   CYS P  23      -4.715 -65.440 124.439  0.00 97.00      PROA   
ATOM    376  O   CYS P  23      -3.554 -65.037 124.438  0.00 97.00      PROA   
ATOM    377  N   GLU P  24      -5.695 -64.761 125.064  0.00 97.00      PROA   
ATOM    378  HN  GLU P  24      -6.626 -65.115 125.093  0.00 97.00      PROA   
ATOM    379  CA  GLU P  24      -5.517 -63.443 125.625  0.00 97.00      PROA   
ATOM    380  HA  GLU P  24      -4.707 -62.938 125.116  0.00 97.00      PROA   
ATOM    381  CB  GLU P  24      -6.808 -62.609 125.441  0.00 97.00      PROA   
ATOM    382  HB1 GLU P  24      -7.076 -62.672 124.360  0.00 97.00      PROA   
ATOM    383  HB2 GLU P  24      -6.608 -61.539 125.670  0.00 97.00      PROA   
ATOM    384  CG  GLU P  24      -7.982 -63.104 126.311  0.00 97.00      PROA   
ATOM    385  HG1 GLU P  24      -7.799 -62.892 127.385  0.00 97.00      PROA   
ATOM    386  HG2 GLU P  24      -8.119 -64.199 126.182  0.00 97.00      PROA   
ATOM    387  CD  GLU P  24      -9.279 -62.425 125.927  0.00 97.00      PROA   
ATOM    388  OE1 GLU P  24     -10.103 -62.180 126.851  0.00 97.00      PROA   
ATOM    389  OE2 GLU P  24      -9.482 -62.177 124.709  0.00 97.00      PROA   
ATOM    390  C   GLU P  24      -5.192 -63.507 127.099  0.00 97.00      PROA   
ATOM    391  O   GLU P  24      -5.405 -64.510 127.779  0.00 97.00      PROA   
ATOM    392  N   VAL P  25      -4.677 -62.371 127.615  0.00 97.00      PROA   
ATOM    393  HN  VAL P  25      -4.441 -61.609 127.017  0.00 97.00      PROA   
ATOM    394  CA  VAL P  25      -4.660 -62.042 129.020  0.00 97.00      PROA   
ATOM    395  HA  VAL P  25      -5.480 -62.544 129.511  0.00 97.00      PROA   
ATOM    396  CB  VAL P  25      -3.335 -62.327 129.737  0.00 97.00      PROA   
ATOM    397  HB  VAL P  25      -2.517 -61.715 129.292  0.00 97.00      PROA   
ATOM    398  CG1 VAL P  25      -3.476 -61.976 131.232  0.00 97.00      PROA   
ATOM    399 HG11 VAL P  25      -4.229 -62.637 131.711  0.00 97.00      PROA   
ATOM    400 HG12 VAL P  25      -3.788 -60.923 131.379  0.00 97.00      PROA   
ATOM    401 HG13 VAL P  25      -2.502 -62.124 131.743  0.00 97.00      PROA   
ATOM    402  CG2 VAL P  25      -2.939 -63.812 129.588  0.00 97.00      PROA   
ATOM    403 HG21 VAL P  25      -2.733 -64.066 128.529  0.00 97.00      PROA   
ATOM    404 HG22 VAL P  25      -3.755 -64.468 129.958  0.00 97.00      PROA   
ATOM    405 HG23 VAL P  25      -2.023 -64.028 130.180  0.00 97.00      PROA   
ATOM    406  C   VAL P  25      -4.871 -60.537 128.957  0.00 97.00      PROA   
ATOM    407  O   VAL P  25      -4.209 -59.935 128.113  0.00 97.00      PROA   
ATOM    408  N   PRO P  26      -5.710 -59.848 129.743  0.00 97.00      PROA   
ATOM    409  CD  PRO P  26      -6.899 -60.473 130.345  0.00 97.00      PROA   
ATOM    410  HD1 PRO P  26      -6.676 -60.712 131.408  0.00 97.00      PROA   
ATOM    411  HD2 PRO P  26      -7.230 -61.390 129.808  0.00 97.00      PROA   
ATOM    412  CA  PRO P  26      -5.889 -58.394 129.607  0.00 97.00      PROA   
ATOM    413  HA  PRO P  26      -6.032 -58.160 128.561  0.00 97.00      PROA   
ATOM    414  CB  PRO P  26      -7.170 -58.113 130.411  0.00 97.00      PROA   
ATOM    415  HB1 PRO P  26      -7.711 -57.224 130.028  0.00 97.00      PROA   
ATOM    416  HB2 PRO P  26      -6.948 -57.968 131.492  0.00 97.00      PROA   
ATOM    417  CG  PRO P  26      -7.983 -59.398 130.254  0.00 97.00      PROA   
ATOM    418  HG1 PRO P  26      -8.771 -59.511 131.024  0.00 97.00      PROA   
ATOM    419  HG2 PRO P  26      -8.447 -59.424 129.242  0.00 97.00      PROA   
ATOM    420  C   PRO P  26      -4.741 -57.524 130.124  0.00 97.00      PROA   
ATOM    421  O   PRO P  26      -5.002 -56.442 130.648  0.00 97.00      PROA   
ATOM    422  N   HSD P  27      -3.471 -57.937 129.941  0.00 97.00      PROA   
ATOM    423  HN  HSD P  27      -3.314 -58.776 129.424  0.00 97.00      PROA   
ATOM    424  CA  HSD P  27      -2.306 -57.160 130.298  0.00 97.00      PROA   
ATOM    425  HA  HSD P  27      -2.593 -56.283 130.863  0.00 97.00      PROA   
ATOM    426  CB  HSD P  27      -1.253 -57.959 131.112  0.00 97.00      PROA   
ATOM    427  HB1 HSD P  27      -0.294 -57.397 131.149  0.00 97.00      PROA   
ATOM    428  HB2 HSD P  27      -1.051 -58.935 130.618  0.00 97.00      PROA   
ATOM    429  ND1 HSD P  27      -2.304 -59.317 133.004  0.00 97.00      PROA   
ATOM    430  HD1 HSD P  27      -2.661 -60.063 132.440  0.00 97.00      PROA   
ATOM    431  CG  HSD P  27      -1.650 -58.192 132.546  0.00 97.00      PROA   
ATOM    432  CE1 HSD P  27      -2.320 -59.242 134.358  0.00 97.00      PROA   
ATOM    433  HE1 HSD P  27      -2.772 -60.005 134.992  0.00 97.00      PROA   
ATOM    434  NE2 HSD P  27      -1.713 -58.161 134.803  0.00 97.00      PROA   
ATOM    435  CD2 HSD P  27      -1.284 -57.505 133.664  0.00 97.00      PROA   
ATOM    436  HD2 HSD P  27      -0.715 -56.588 133.758  0.00 97.00      PROA   
ATOM    437  C   HSD P  27      -1.655 -56.712 129.017  0.00 97.00      PROA   
ATOM    438  O   HSD P  27      -1.299 -57.531 128.176  0.00 97.00      PROA   
ATOM    439  N   LEU P  28      -1.478 -55.384 128.835  0.00 97.00      PROA   
ATOM    440  HN  LEU P  28      -1.868 -54.726 129.475  0.00 97.00      PROA   
ATOM    441  CA  LEU P  28      -0.785 -54.817 127.692  0.00 97.00      PROA   
ATOM    442  HA  LEU P  28      -1.305 -55.178 126.816  0.00 97.00      PROA   
ATOM    443  CB  LEU P  28      -0.873 -53.268 127.677  0.00 97.00      PROA   
ATOM    444  HB1 LEU P  28      -0.413 -52.887 126.739  0.00 97.00      PROA   
ATOM    445  HB2 LEU P  28      -0.304 -52.848 128.533  0.00 97.00      PROA   
ATOM    446  CG  LEU P  28      -2.313 -52.694 127.752  0.00 97.00      PROA   
ATOM    447  HG  LEU P  28      -2.785 -53.029 128.705  0.00 97.00      PROA   
ATOM    448  CD1 LEU P  28      -2.279 -51.154 127.783  0.00 97.00      PROA   
ATOM    449 HD11 LEU P  28      -1.828 -50.764 126.846  0.00 97.00      PROA   
ATOM    450 HD12 LEU P  28      -1.680 -50.793 128.644  0.00 97.00      PROA   
ATOM    451 HD13 LEU P  28      -3.309 -50.749 127.873  0.00 97.00      PROA   
ATOM    452  CD2 LEU P  28      -3.201 -53.182 126.592  0.00 97.00      PROA   
ATOM    453 HD21 LEU P  28      -3.317 -54.285 126.616  0.00 97.00      PROA   
ATOM    454 HD22 LEU P  28      -2.752 -52.891 125.619  0.00 97.00      PROA   
ATOM    455 HD23 LEU P  28      -4.211 -52.725 126.664  0.00 97.00      PROA   
ATOM    456  C   LEU P  28       0.667 -55.278 127.514  0.00 97.00      PROA   
ATOM    457  O   LEU P  28       0.993 -55.645 126.384  0.00 97.00      PROA   
ATOM    458  N   PRO P  29       1.579 -55.368 128.489  0.00 97.00      PROA   
ATOM    459  CD  PRO P  29       1.511 -54.675 129.784  0.00 97.00      PROA   
ATOM    460  HD1 PRO P  29       0.568 -54.894 130.325  0.00 97.00      PROA   
ATOM    461  HD2 PRO P  29       1.610 -53.580 129.612  0.00 97.00      PROA   
ATOM    462  CA  PRO P  29       2.843 -56.091 128.324  0.00 97.00      PROA   
ATOM    463  HA  PRO P  29       3.273 -55.900 127.350  0.00 97.00      PROA   
ATOM    464  CB  PRO P  29       3.714 -55.501 129.451  0.00 97.00      PROA   
ATOM    465  HB1 PRO P  29       4.151 -54.541 129.093  0.00 97.00      PROA   
ATOM    466  HB2 PRO P  29       4.545 -56.152 129.779  0.00 97.00      PROA   
ATOM    467  CG  PRO P  29       2.716 -55.193 130.568  0.00 97.00      PROA   
ATOM    468  HG1 PRO P  29       2.448 -56.135 131.095  0.00 97.00      PROA   
ATOM    469  HG2 PRO P  29       3.103 -54.456 131.301  0.00 97.00      PROA   
ATOM    470  C   PRO P  29       2.666 -57.604 128.477  0.00 97.00      PROA   
ATOM    471  O   PRO P  29       3.545 -58.243 129.051  0.00 97.00      PROA   
ATOM    472  N   GLY P  30       1.568 -58.209 127.959  0.00 97.00      PROA   
ATOM    473  HN  GLY P  30       0.893 -57.655 127.475  0.00 97.00      PROA   
ATOM    474  CA  GLY P  30       1.220 -59.613 128.147  0.00 97.00      PROA   
ATOM    475  HA1 GLY P  30       0.178 -59.709 127.874  0.00 97.00      PROA   
ATOM    476  HA2 GLY P  30       1.401 -59.882 129.178  0.00 97.00      PROA   
ATOM    477  C   GLY P  30       1.997 -60.557 127.262  0.00 97.00      PROA   
ATOM    478  O   GLY P  30       1.420 -61.243 126.426  0.00 97.00      PROA   
ATOM    479  N   SER P  31       3.332 -60.598 127.480  0.00 97.00      PROA   
ATOM    480  HN  SER P  31       3.649 -59.963 128.183  0.00 97.00      PROA   
ATOM    481  CA  SER P  31       4.416 -61.301 126.794  0.00 97.00      PROA   
ATOM    482  HA  SER P  31       4.827 -60.576 126.109  0.00 97.00      PROA   
ATOM    483  CB  SER P  31       5.540 -61.687 127.802  0.00 97.00      PROA   
ATOM    484  HB1 SER P  31       5.129 -62.410 128.540  0.00 97.00      PROA   
ATOM    485  HB2 SER P  31       5.854 -60.778 128.360  0.00 97.00      PROA   
ATOM    486  OG  SER P  31       6.689 -62.277 127.189  0.00 97.00      PROA   
ATOM    487  HG1 SER P  31       7.356 -61.591 127.104  0.00 97.00      PROA   
ATOM    488  C   SER P  31       4.059 -62.520 125.958  0.00 97.00      PROA   
ATOM    489  O   SER P  31       3.297 -63.376 126.380  0.00 97.00      PROA   
ATOM    490  N   SER P  32       4.639 -62.621 124.741  0.00 97.00      PROA   
ATOM    491  HN  SER P  32       5.331 -61.963 124.457  0.00 97.00      PROA   
ATOM    492  CA  SER P  32       4.275 -63.578 123.713  0.00 97.00      PROA   
ATOM    493  HA  SER P  32       3.200 -63.690 123.733  0.00 97.00      PROA   
ATOM    494  CB  SER P  32       4.666 -63.030 122.315  0.00 97.00      PROA   
ATOM    495  HB1 SER P  32       4.057 -62.121 122.116  0.00 97.00      PROA   
ATOM    496  HB2 SER P  32       4.455 -63.758 121.503  0.00 97.00      PROA   
ATOM    497  OG  SER P  32       6.039 -62.642 122.276  0.00 97.00      PROA   
ATOM    498  HG1 SER P  32       6.550 -63.456 122.312  0.00 97.00      PROA   
ATOM    499  C   SER P  32       4.866 -64.968 123.896  0.00 97.00      PROA   
ATOM    500  O   SER P  32       5.528 -65.499 123.005  0.00 97.00      PROA   
ATOM    501  N   SER P  33       4.596 -65.608 125.054  0.00 97.00      PROA   
ATOM    502  HN  SER P  33       4.116 -65.116 125.777  0.00 97.00      PROA   
ATOM    503  CA  SER P  33       4.956 -66.986 125.332  0.00 97.00      PROA   
ATOM    504  HA  SER P  33       5.440 -67.421 124.468  0.00 97.00      PROA   
ATOM    505  CB  SER P  33       5.898 -67.106 126.561  0.00 97.00      PROA   
ATOM    506  HB1 SER P  33       5.395 -66.696 127.464  0.00 97.00      PROA   
ATOM    507  HB2 SER P  33       6.808 -66.494 126.375  0.00 97.00      PROA   
ATOM    508  OG  SER P  33       6.294 -68.452 126.822  0.00 97.00      PROA   
ATOM    509  HG1 SER P  33       7.010 -68.665 126.217  0.00 97.00      PROA   
ATOM    510  C   SER P  33       3.669 -67.743 125.581  0.00 97.00      PROA   
ATOM    511  O   SER P  33       2.801 -67.287 126.320  0.00 97.00      PROA   
ATOM    512  N   THR P  34       3.505 -68.922 124.934  0.00 97.00      PROA   
ATOM    513  HN  THR P  34       4.230 -69.300 124.364  0.00 97.00      PROA   
ATOM    514  CA  THR P  34       2.262 -69.673 124.985  0.00 97.00      PROA   
ATOM    515  HA  THR P  34       1.775 -69.497 125.934  0.00 97.00      PROA   
ATOM    516  CB  THR P  34       1.299 -69.368 123.834  0.00 97.00      PROA   
ATOM    517  HB  THR P  34       1.677 -69.772 122.867  0.00 97.00      PROA   
ATOM    518  OG1 THR P  34       1.179 -67.968 123.653  0.00 97.00      PROA   
ATOM    519  HG1 THR P  34       1.974 -67.715 123.180  0.00 97.00      PROA   
ATOM    520  CG2 THR P  34      -0.101 -69.952 124.105  0.00 97.00      PROA   
ATOM    521 HG21 THR P  34      -0.422 -69.738 125.145  0.00 97.00      PROA   
ATOM    522 HG22 THR P  34      -0.104 -71.049 123.953  0.00 97.00      PROA   
ATOM    523 HG23 THR P  34      -0.845 -69.516 123.404  0.00 97.00      PROA   
ATOM    524  C   THR P  34       2.594 -71.133 124.886  0.00 97.00      PROA   
ATOM    525  O   THR P  34       3.475 -71.531 124.130  0.00 97.00      PROA   
ATOM    526  N   GLN P  35       1.846 -71.977 125.626  0.00 97.00      PROA   
ATOM    527  HN  GLN P  35       1.239 -71.635 126.341  0.00 97.00      PROA   
ATOM    528  CA  GLN P  35       1.808 -73.398 125.385  0.00 97.00      PROA   
ATOM    529  HA  GLN P  35       2.519 -73.683 124.622  0.00 97.00      PROA   
ATOM    530  CB  GLN P  35       2.070 -74.203 126.682  0.00 97.00      PROA   
ATOM    531  HB1 GLN P  35       2.129 -75.284 126.428  0.00 97.00      PROA   
ATOM    532  HB2 GLN P  35       1.216 -74.061 127.382  0.00 97.00      PROA   
ATOM    533  CG  GLN P  35       3.361 -73.758 127.404  0.00 97.00      PROA   
ATOM    534  HG1 GLN P  35       3.279 -72.694 127.718  0.00 97.00      PROA   
ATOM    535  HG2 GLN P  35       4.234 -73.855 126.727  0.00 97.00      PROA   
ATOM    536  CD  GLN P  35       3.568 -74.574 128.679  0.00 97.00      PROA   
ATOM    537  OE1 GLN P  35       2.799 -74.434 129.630  0.00 97.00      PROA   
ATOM    538  NE2 GLN P  35       4.628 -75.423 128.723  0.00 97.00      PROA   
ATOM    539 HE21 GLN P  35       4.784 -75.936 129.565  0.00 97.00      PROA   
ATOM    540 HE22 GLN P  35       5.240 -75.494 127.938  0.00 97.00      PROA   
ATOM    541  C   GLN P  35       0.410 -73.677 124.886  0.00 97.00      PROA   
ATOM    542  O   GLN P  35      -0.559 -73.336 125.551  0.00 97.00      PROA   
ATOM    543  N   TRP P  36       0.273 -74.291 123.690  0.00 97.00      PROA   
ATOM    544  HN  TRP P  36       1.078 -74.523 123.150  0.00 97.00      PROA   
ATOM    545  CA  TRP P  36      -1.000 -74.680 123.108  0.00 97.00      PROA   
ATOM    546  HA  TRP P  36      -1.817 -74.258 123.676  0.00 97.00      PROA   
ATOM    547  CB  TRP P  36      -1.136 -74.255 121.622  0.00 97.00      PROA   
ATOM    548  HB1 TRP P  36      -1.921 -74.860 121.121  0.00 97.00      PROA   
ATOM    549  HB2 TRP P  36      -0.173 -74.478 121.109  0.00 97.00      PROA   
ATOM    550  CG  TRP P  36      -1.490 -72.822 121.381  0.00 97.00      PROA   
ATOM    551  CD1 TRP P  36      -0.623 -71.783 121.184  0.00 97.00      PROA   
ATOM    552  HD1 TRP P  36       0.439 -71.839 121.338  0.00 97.00      PROA   
ATOM    553  NE1 TRP P  36      -1.313 -70.661 120.821  0.00 97.00      PROA   
ATOM    554  HE1 TRP P  36      -0.912 -69.803 120.575  0.00 97.00      PROA   
ATOM    555  CE2 TRP P  36      -2.647 -70.934 120.796  0.00 97.00      PROA   
ATOM    556  CD2 TRP P  36      -2.807 -72.292 121.157  0.00 97.00      PROA   
ATOM    557  CE3 TRP P  36      -4.089 -72.842 121.214  0.00 97.00      PROA   
ATOM    558  HE3 TRP P  36      -4.248 -73.872 121.498  0.00 97.00      PROA   
ATOM    559  CZ3 TRP P  36      -5.182 -72.025 120.913  0.00 97.00      PROA   
ATOM    560  HZ3 TRP P  36      -6.185 -72.424 120.974  0.00 97.00      PROA   
ATOM    561  CZ2 TRP P  36      -3.729 -70.130 120.478  0.00 97.00      PROA   
ATOM    562  HZ2 TRP P  36      -3.601 -69.094 120.203  0.00 97.00      PROA   
ATOM    563  CH2 TRP P  36      -5.003 -70.697 120.543  0.00 97.00      PROA   
ATOM    564  HH2 TRP P  36      -5.868 -70.085 120.334  0.00 97.00      PROA   
ATOM    565  C   TRP P  36      -1.125 -76.181 123.181  0.00 97.00      PROA   
ATOM    566  O   TRP P  36      -0.128 -76.889 123.129  0.00 97.00      PROA   
ATOM    567  N   PHE P  37      -2.364 -76.704 123.321  0.00 97.00      PROA   
ATOM    568  HN  PHE P  37      -3.154 -76.103 123.430  0.00 97.00      PROA   
ATOM    569  CA  PHE P  37      -2.622 -78.122 123.466  0.00 97.00      PROA   
ATOM    570  HA  PHE P  37      -1.762 -78.677 123.125  0.00 97.00      PROA   
ATOM    571  CB  PHE P  37      -2.971 -78.537 124.926  0.00 97.00      PROA   
ATOM    572  HB1 PHE P  37      -3.043 -79.643 125.005  0.00 97.00      PROA   
ATOM    573  HB2 PHE P  37      -3.945 -78.100 125.232  0.00 97.00      PROA   
ATOM    574  CG  PHE P  37      -1.927 -78.053 125.907  0.00 97.00      PROA   
ATOM    575  CD1 PHE P  37      -0.877 -78.896 126.308  0.00 97.00      PROA   
ATOM    576  HD1 PHE P  37      -0.811 -79.896 125.905  0.00 97.00      PROA   
ATOM    577  CE1 PHE P  37       0.095 -78.450 127.214  0.00 97.00      PROA   
ATOM    578  HE1 PHE P  37       0.900 -79.108 127.506  0.00 97.00      PROA   
ATOM    579  CZ  PHE P  37       0.027 -77.150 127.730  0.00 97.00      PROA   
ATOM    580  HZ  PHE P  37       0.785 -76.799 128.415  0.00 97.00      PROA   
ATOM    581  CD2 PHE P  37      -2.001 -76.760 126.461  0.00 97.00      PROA   
ATOM    582  HD2 PHE P  37      -2.801 -76.099 126.166  0.00 97.00      PROA   
ATOM    583  CE2 PHE P  37      -1.021 -76.304 127.350  0.00 97.00      PROA   
ATOM    584  HE2 PHE P  37      -1.067 -75.294 127.726  0.00 97.00      PROA   
ATOM    585  C   PHE P  37      -3.800 -78.493 122.588  0.00 97.00      PROA   
ATOM    586  O   PHE P  37      -4.808 -77.793 122.560  0.00 97.00      PROA   
ATOM    587  N   LEU P  38      -3.695 -79.633 121.860  0.00 97.00      PROA   
ATOM    588  HN  LEU P  38      -2.834 -80.140 121.849  0.00 97.00      PROA   
ATOM    589  CA  LEU P  38      -4.779 -80.249 121.120  0.00 97.00      PROA   
ATOM    590  HA  LEU P  38      -5.667 -79.642 121.184  0.00 97.00      PROA   
ATOM    591  CB  LEU P  38      -4.442 -80.531 119.632  0.00 97.00      PROA   
ATOM    592  HB1 LEU P  38      -5.298 -81.044 119.139  0.00 97.00      PROA   
ATOM    593  HB2 LEU P  38      -3.555 -81.201 119.570  0.00 97.00      PROA   
ATOM    594  CG  LEU P  38      -4.120 -79.269 118.810  0.00 97.00      PROA   
ATOM    595  HG  LEU P  38      -3.247 -78.782 119.293  0.00 97.00      PROA   
ATOM    596  CD1 LEU P  38      -3.721 -79.623 117.366  0.00 97.00      PROA   
ATOM    597 HD11 LEU P  38      -4.569 -80.120 116.848  0.00 97.00      PROA   
ATOM    598 HD12 LEU P  38      -2.846 -80.305 117.356  0.00 97.00      PROA   
ATOM    599 HD13 LEU P  38      -3.462 -78.701 116.802  0.00 97.00      PROA   
ATOM    600  CD2 LEU P  38      -5.286 -78.269 118.802  0.00 97.00      PROA   
ATOM    601 HD21 LEU P  38      -5.542 -77.932 119.826  0.00 97.00      PROA   
ATOM    602 HD22 LEU P  38      -6.184 -78.734 118.343  0.00 97.00      PROA   
ATOM    603 HD23 LEU P  38      -5.005 -77.381 118.200  0.00 97.00      PROA   
ATOM    604  C   LEU P  38      -5.054 -81.578 121.767  0.00 97.00      PROA   
ATOM    605  O   LEU P  38      -4.213 -82.471 121.728  0.00 97.00      PROA   
ATOM    606  N   ASN P  39      -6.246 -81.752 122.390  0.00 97.00      PROA   
ATOM    607  HN  ASN P  39      -6.930 -81.023 122.365  0.00 97.00      PROA   
ATOM    608  CA  ASN P  39      -6.648 -83.001 123.030  0.00 97.00      PROA   
ATOM    609  HA  ASN P  39      -7.584 -82.802 123.534  0.00 97.00      PROA   
ATOM    610  CB  ASN P  39      -6.874 -84.147 121.998  0.00 97.00      PROA   
ATOM    611  HB1 ASN P  39      -7.334 -85.027 122.494  0.00 97.00      PROA   
ATOM    612  HB2 ASN P  39      -5.901 -84.454 121.558  0.00 97.00      PROA   
ATOM    613  CG  ASN P  39      -7.821 -83.687 120.882  0.00 97.00      PROA   
ATOM    614  OD1 ASN P  39      -8.770 -82.938 121.122  0.00 97.00      PROA   
ATOM    615  ND2 ASN P  39      -7.538 -84.110 119.620  0.00 97.00      PROA   
ATOM    616 HD21 ASN P  39      -8.105 -83.774 118.870  0.00 97.00      PROA   
ATOM    617 HD22 ASN P  39      -6.750 -84.701 119.455  0.00 97.00      PROA   
ATOM    618  C   ASN P  39      -5.657 -83.455 124.101  0.00 97.00      PROA   
ATOM    619  O   ASN P  39      -5.320 -84.633 124.207  0.00 97.00      PROA   
ATOM    620  N   GLY P  40      -5.137 -82.496 124.903  0.00 97.00      PROA   
ATOM    621  HN  GLY P  40      -5.476 -81.563 124.814  0.00 97.00      PROA   
ATOM    622  CA  GLY P  40      -4.078 -82.728 125.876  0.00 97.00      PROA   
ATOM    623  HA1 GLY P  40      -4.217 -83.706 126.319  0.00 97.00      PROA   
ATOM    624  HA2 GLY P  40      -4.148 -81.941 126.612  0.00 97.00      PROA   
ATOM    625  C   GLY P  40      -2.668 -82.681 125.319  0.00 97.00      PROA   
ATOM    626  O   GLY P  40      -1.725 -82.429 126.066  0.00 97.00      PROA   
ATOM    627  N   THR P  41      -2.467 -82.921 124.003  0.00 97.00      PROA   
ATOM    628  HN  THR P  41      -3.247 -83.071 123.398  0.00 97.00      PROA   
ATOM    629  CA  THR P  41      -1.142 -83.013 123.396  0.00 97.00      PROA   
ATOM    630  HA  THR P  41      -0.467 -83.450 124.119  0.00 97.00      PROA   
ATOM    631  CB  THR P  41      -1.114 -83.896 122.152  0.00 97.00      PROA   
ATOM    632  HB  THR P  41      -1.831 -83.513 121.390  0.00 97.00      PROA   
ATOM    633  OG1 THR P  41      -1.490 -85.223 122.498  0.00 97.00      PROA   
ATOM    634  HG1 THR P  41      -2.358 -85.165 122.898  0.00 97.00      PROA   
ATOM    635  CG2 THR P  41       0.294 -83.976 121.525  0.00 97.00      PROA   
ATOM    636 HG21 THR P  41       1.031 -84.328 122.278  0.00 97.00      PROA   
ATOM    637 HG22 THR P  41       0.625 -82.996 121.125  0.00 97.00      PROA   
ATOM    638 HG23 THR P  41       0.286 -84.701 120.682  0.00 97.00      PROA   
ATOM    639  C   THR P  41      -0.615 -81.640 123.038  0.00 97.00      PROA   
ATOM    640  O   THR P  41      -1.234 -80.906 122.278  0.00 97.00      PROA   
ATOM    641  N   ALA P  42       0.563 -81.258 123.578  0.00 97.00      PROA   
ATOM    642  HN  ALA P  42       1.053 -81.862 124.202  0.00 97.00      PROA   
ATOM    643  CA  ALA P  42       1.192 -79.976 123.329  0.00 97.00      PROA   
ATOM    644  HA  ALA P  42       0.464 -79.222 123.588  0.00 97.00      PROA   
ATOM    645  CB  ALA P  42       2.406 -79.787 124.256  0.00 97.00      PROA   
ATOM    646  HB1 ALA P  42       3.188 -80.545 124.034  0.00 97.00      PROA   
ATOM    647  HB2 ALA P  42       2.094 -79.913 125.317  0.00 97.00      PROA   
ATOM    648  HB3 ALA P  42       2.843 -78.773 124.142  0.00 97.00      PROA   
ATOM    649  C   ALA P  42       1.624 -79.726 121.884  0.00 97.00      PROA   
ATOM    650  O   ALA P  42       2.264 -80.560 121.247  0.00 97.00      PROA   
ATOM    651  N   ILE P  43       1.307 -78.521 121.350  0.00 97.00      PROA   
ATOM    652  HN  ILE P  43       0.774 -77.870 121.888  0.00 97.00      PROA   
ATOM    653  CA  ILE P  43       1.762 -78.052 120.052  0.00 97.00      PROA   
ATOM    654  HA  ILE P  43       1.992 -78.914 119.442  0.00 97.00      PROA   
ATOM    655  CB  ILE P  43       0.759 -77.167 119.287  0.00 97.00      PROA   
ATOM    656  HB  ILE P  43       0.869 -76.101 119.599  0.00 97.00      PROA   
ATOM    657  CG2 ILE P  43       1.048 -77.275 117.768  0.00 97.00      PROA   
ATOM    658 HG21 ILE P  43       0.917 -78.324 117.429  0.00 97.00      PROA   
ATOM    659 HG22 ILE P  43       2.072 -76.942 117.512  0.00 97.00      PROA   
ATOM    660 HG23 ILE P  43       0.350 -76.641 117.187  0.00 97.00      PROA   
ATOM    661  CG1 ILE P  43      -0.718 -77.535 119.583  0.00 97.00      PROA   
ATOM    662 HG11 ILE P  43      -0.916 -77.455 120.671  0.00 97.00      PROA   
ATOM    663 HG12 ILE P  43      -0.903 -78.589 119.283  0.00 97.00      PROA   
ATOM    664  CD  ILE P  43      -1.713 -76.608 118.867  0.00 97.00      PROA   
ATOM    665  HD1 ILE P  43      -1.374 -75.552 118.914  0.00 97.00      PROA   
ATOM    666  HD2 ILE P  43      -2.715 -76.667 119.340  0.00 97.00      PROA   
ATOM    667  HD3 ILE P  43      -1.821 -76.900 117.801  0.00 97.00      PROA   
ATOM    668  C   ILE P  43       3.039 -77.264 120.301  0.00 97.00      PROA   
ATOM    669  O   ILE P  43       3.257 -76.731 121.387  0.00 97.00      PROA   
ATOM    670  N   GLN P  44       3.920 -77.147 119.283  0.00 97.00      PROA   
ATOM    671  HN  GLN P  44       3.768 -77.621 118.419  0.00 97.00      PROA   
ATOM    672  CA  GLN P  44       5.151 -76.384 119.378  0.00 97.00      PROA   
ATOM    673  HA  GLN P  44       5.554 -76.480 120.378  0.00 97.00      PROA   
ATOM    674  CB  GLN P  44       6.189 -76.928 118.360  0.00 97.00      PROA   
ATOM    675  HB1 GLN P  44       7.141 -76.369 118.497  0.00 97.00      PROA   
ATOM    676  HB2 GLN P  44       5.831 -76.735 117.324  0.00 97.00      PROA   
ATOM    677  CG  GLN P  44       6.505 -78.443 118.483  0.00 97.00      PROA   
ATOM    678  HG1 GLN P  44       7.362 -78.683 117.817  0.00 97.00      PROA   
ATOM    679  HG2 GLN P  44       5.640 -79.052 118.147  0.00 97.00      PROA   
ATOM    680  CD  GLN P  44       6.910 -78.855 119.906  0.00 97.00      PROA   
ATOM    681  OE1 GLN P  44       8.074 -78.701 120.293  0.00 97.00      PROA   
ATOM    682  NE2 GLN P  44       5.955 -79.410 120.702  0.00 97.00      PROA   
ATOM    683 HE21 GLN P  44       6.224 -79.673 121.627  0.00 97.00      PROA   
ATOM    684 HE22 GLN P  44       5.013 -79.508 120.383  0.00 97.00      PROA   
ATOM    685  C   GLN P  44       4.901 -74.896 119.124  0.00 97.00      PROA   
ATOM    686  O   GLN P  44       5.788 -74.063 119.312  0.00 97.00      PROA   
ATOM    687  N   THR P  45       3.662 -74.524 118.719  0.00 97.00      PROA   
ATOM    688  HN  THR P  45       2.978 -75.228 118.549  0.00 97.00      PROA   
ATOM    689  CA  THR P  45       3.207 -73.155 118.505  0.00 97.00      PROA   
ATOM    690  HA  THR P  45       3.836 -72.722 117.741  0.00 97.00      PROA   
ATOM    691  CB  THR P  45       1.753 -73.108 118.031  0.00 97.00      PROA   
ATOM    692  HB  THR P  45       1.073 -73.519 118.814  0.00 97.00      PROA   
ATOM    693  OG1 THR P  45       1.600 -73.897 116.861  0.00 97.00      PROA   
ATOM    694  HG1 THR P  45       0.682 -73.795 116.595  0.00 97.00      PROA   
ATOM    695  CG2 THR P  45       1.324 -71.674 117.668  0.00 97.00      PROA   
ATOM    696 HG21 THR P  45       1.997 -71.271 116.882  0.00 97.00      PROA   
ATOM    697 HG22 THR P  45       1.343 -71.001 118.548  0.00 97.00      PROA   
ATOM    698 HG23 THR P  45       0.288 -71.667 117.268  0.00 97.00      PROA   
ATOM    699  C   THR P  45       3.315 -72.306 119.760  0.00 97.00      PROA   
ATOM    700  O   THR P  45       2.560 -72.502 120.705  0.00 97.00      PROA   
ATOM    701  N   SER P  46       4.258 -71.335 119.805  0.00 97.00      PROA   
ATOM    702  HN  SER P  46       4.949 -71.274 119.088  0.00 97.00      PROA   
ATOM    703  CA  SER P  46       4.441 -70.494 120.981  0.00 97.00      PROA   
ATOM    704  HA  SER P  46       3.987 -70.967 121.839  0.00 97.00      PROA   
ATOM    705  CB  SER P  46       5.943 -70.305 121.301  0.00 97.00      PROA   
ATOM    706  HB1 SER P  46       6.074 -69.608 122.158  0.00 97.00      PROA   
ATOM    707  HB2 SER P  46       6.477 -69.884 120.422  0.00 97.00      PROA   
ATOM    708  OG  SER P  46       6.539 -71.544 121.677  0.00 97.00      PROA   
ATOM    709  HG1 SER P  46       6.323 -72.194 121.002  0.00 97.00      PROA   
ATOM    710  C   SER P  46       3.808 -69.118 120.852  0.00 97.00      PROA   
ATOM    711  O   SER P  46       3.726 -68.374 121.829  0.00 97.00      PROA   
ATOM    712  N   THR P  47       3.303 -68.751 119.652  0.00 97.00      PROA   
ATOM    713  HN  THR P  47       3.364 -69.384 118.887  0.00 97.00      PROA   
ATOM    714  CA  THR P  47       2.571 -67.508 119.422  0.00 97.00      PROA   
ATOM    715  HA  THR P  47       3.202 -66.733 119.826  0.00 97.00      PROA   
ATOM    716  CB  THR P  47       2.403 -67.138 117.935  0.00 97.00      PROA   
ATOM    717  HB  THR P  47       3.390 -66.818 117.531  0.00 97.00      PROA   
ATOM    718  OG1 THR P  47       1.470 -66.083 117.704  0.00 97.00      PROA   
ATOM    719  HG1 THR P  47       1.294 -66.092 116.760  0.00 97.00      PROA   
ATOM    720  CG2 THR P  47       1.920 -68.355 117.132  0.00 97.00      PROA   
ATOM    721 HG21 THR P  47       1.009 -68.784 117.598  0.00 97.00      PROA   
ATOM    722 HG22 THR P  47       2.703 -69.136 117.083  0.00 97.00      PROA   
ATOM    723 HG23 THR P  47       1.668 -68.062 116.089  0.00 97.00      PROA   
ATOM    724  C   THR P  47       1.235 -67.480 120.173  0.00 97.00      PROA   
ATOM    725  O   THR P  47       0.597 -68.525 120.269  0.00 97.00      PROA   
ATOM    726  N   PRO P  48       0.733 -66.347 120.684  0.00 97.00      PROA   
ATOM    727  CD  PRO P  48       1.567 -65.212 121.102  0.00 97.00      PROA   
ATOM    728  HD1 PRO P  48       1.603 -64.477 120.268  0.00 97.00      PROA   
ATOM    729  HD2 PRO P  48       2.597 -65.521 121.388  0.00 97.00      PROA   
ATOM    730  CA  PRO P  48      -0.586 -66.299 121.308  0.00 97.00      PROA   
ATOM    731  HA  PRO P  48      -0.661 -67.112 122.017  0.00 97.00      PROA   
ATOM    732  CB  PRO P  48      -0.621 -64.914 121.981  0.00 97.00      PROA   
ATOM    733  HB1 PRO P  48      -1.272 -64.906 122.877  0.00 97.00      PROA   
ATOM    734  HB2 PRO P  48      -0.968 -64.129 121.272  0.00 97.00      PROA   
ATOM    735  CG  PRO P  48       0.843 -64.632 122.316  0.00 97.00      PROA   
ATOM    736  HG1 PRO P  48       1.051 -63.555 122.474  0.00 97.00      PROA   
ATOM    737  HG2 PRO P  48       1.134 -65.205 123.224  0.00 97.00      PROA   
ATOM    738  C   PRO P  48      -1.751 -66.408 120.344  0.00 97.00      PROA   
ATOM    739  O   PRO P  48      -2.877 -66.372 120.824  0.00 97.00      PROA   
ATOM    740  N   THR P  49      -1.538 -66.556 119.014  0.00 97.00      PROA   
ATOM    741  HN  THR P  49      -0.611 -66.548 118.649  0.00 97.00      PROA   
ATOM    742  CA  THR P  49      -2.623 -66.804 118.078  0.00 97.00      PROA   
ATOM    743  HA  THR P  49      -3.502 -67.053 118.650  0.00 97.00      PROA   
ATOM    744  CB  THR P  49      -3.005 -65.605 117.205  0.00 97.00      PROA   
ATOM    745  HB  THR P  49      -3.020 -64.712 117.868  0.00 97.00      PROA   
ATOM    746  OG1 THR P  49      -4.314 -65.753 116.669  0.00 97.00      PROA   
ATOM    747  HG1 THR P  49      -4.637 -64.854 116.542  0.00 97.00      PROA   
ATOM    748  CG2 THR P  49      -2.036 -65.322 116.043  0.00 97.00      PROA   
ATOM    749 HG21 THR P  49      -2.068 -66.140 115.291  0.00 97.00      PROA   
ATOM    750 HG22 THR P  49      -1.000 -65.211 116.420  0.00 97.00      PROA   
ATOM    751 HG23 THR P  49      -2.331 -64.381 115.529  0.00 97.00      PROA   
ATOM    752  C   THR P  49      -2.283 -68.027 117.260  0.00 97.00      PROA   
ATOM    753  O   THR P  49      -1.201 -68.151 116.693  0.00 97.00      PROA   
ATOM    754  N   TYR P  50      -3.228 -68.987 117.190  0.00 97.00      PROA   
ATOM    755  HN  TYR P  50      -4.091 -68.872 117.683  0.00 97.00      PROA   
ATOM    756  CA  TYR P  50      -3.089 -70.190 116.405  0.00 97.00      PROA   
ATOM    757  HA  TYR P  50      -2.048 -70.352 116.162  0.00 97.00      PROA   
ATOM    758  CB  TYR P  50      -3.639 -71.429 117.164  0.00 97.00      PROA   
ATOM    759  HB1 TYR P  50      -4.733 -71.349 117.338  0.00 97.00      PROA   
ATOM    760  HB2 TYR P  50      -3.146 -71.484 118.158  0.00 97.00      PROA   
ATOM    761  CG  TYR P  50      -3.340 -72.714 116.434  0.00 97.00      PROA   
ATOM    762  CD1 TYR P  50      -4.256 -73.261 115.518  0.00 97.00      PROA   
ATOM    763  HD1 TYR P  50      -5.185 -72.750 115.316  0.00 97.00      PROA   
ATOM    764  CE1 TYR P  50      -3.983 -74.479 114.880  0.00 97.00      PROA   
ATOM    765  HE1 TYR P  50      -4.702 -74.908 114.198  0.00 97.00      PROA   
ATOM    766  CZ  TYR P  50      -2.784 -75.150 115.137  0.00 97.00      PROA   
ATOM    767  OH  TYR P  50      -2.510 -76.378 114.501  0.00 97.00      PROA   
ATOM    768  HH  TYR P  50      -3.271 -76.605 113.962  0.00 97.00      PROA   
ATOM    769  CD2 TYR P  50      -2.150 -73.412 116.704  0.00 97.00      PROA   
ATOM    770  HD2 TYR P  50      -1.460 -73.019 117.434  0.00 97.00      PROA   
ATOM    771  CE2 TYR P  50      -1.865 -74.612 116.043  0.00 97.00      PROA   
ATOM    772  HE2 TYR P  50      -0.949 -75.144 116.246  0.00 97.00      PROA   
ATOM    773  C   TYR P  50      -3.859 -69.946 115.128  0.00 97.00      PROA   
ATOM    774  O   TYR P  50      -5.080 -69.849 115.145  0.00 97.00      PROA   
ATOM    775  N   HSD P  51      -3.146 -69.828 113.986  0.00 97.00      PROA   
ATOM    776  HN  HSD P  51      -2.158 -69.950 113.992  0.00 97.00      PROA   
ATOM    777  CA  HSD P  51      -3.728 -69.396 112.733  0.00 97.00      PROA   
ATOM    778  HA  HSD P  51      -4.716 -68.990 112.901  0.00 97.00      PROA   
ATOM    779  CB  HSD P  51      -2.866 -68.284 112.075  0.00 97.00      PROA   
ATOM    780  HB1 HSD P  51      -1.817 -68.637 111.971  0.00 97.00      PROA   
ATOM    781  HB2 HSD P  51      -2.853 -67.418 112.773  0.00 97.00      PROA   
ATOM    782  ND1 HSD P  51      -3.113 -68.441 109.535  0.00 97.00      PROA   
ATOM    783  HD1 HSD P  51      -2.742 -69.365 109.432  0.00 97.00      PROA   
ATOM    784  CG  HSD P  51      -3.342 -67.788 110.730  0.00 97.00      PROA   
ATOM    785  CE1 HSD P  51      -3.551 -67.625 108.547  0.00 97.00      PROA   
ATOM    786  HE1 HSD P  51      -3.500 -67.899 107.493  0.00 97.00      PROA   
ATOM    787  NE2 HSD P  51      -4.034 -66.492 109.017  0.00 97.00      PROA   
ATOM    788  CD2 HSD P  51      -3.895 -66.592 110.391  0.00 97.00      PROA   
ATOM    789  HD2 HSD P  51      -4.195 -65.767 111.026  0.00 97.00      PROA   
ATOM    790  C   HSD P  51      -3.870 -70.552 111.778  0.00 97.00      PROA   
ATOM    791  O   HSD P  51      -2.890 -71.055 111.232  0.00 97.00      PROA   
ATOM    792  N   ILE P  52      -5.128 -70.965 111.511  0.00 97.00      PROA   
ATOM    793  HN  ILE P  52      -5.920 -70.581 111.985  0.00 97.00      PROA   
ATOM    794  CA  ILE P  52      -5.449 -71.950 110.506  0.00 97.00      PROA   
ATOM    795  HA  ILE P  52      -4.591 -72.582 110.320  0.00 97.00      PROA   
ATOM    796  CB  ILE P  52      -6.604 -72.849 110.931  0.00 97.00      PROA   
ATOM    797  HB  ILE P  52      -7.467 -72.211 111.212  0.00 97.00      PROA   
ATOM    798  CG2 ILE P  52      -7.057 -73.764 109.777  0.00 97.00      PROA   
ATOM    799 HG21 ILE P  52      -6.217 -74.397 109.423  0.00 97.00      PROA   
ATOM    800 HG22 ILE P  52      -7.473 -73.190 108.925  0.00 97.00      PROA   
ATOM    801 HG23 ILE P  52      -7.856 -74.442 110.142  0.00 97.00      PROA   
ATOM    802  CG1 ILE P  52      -6.213 -73.687 112.173  0.00 97.00      PROA   
ATOM    803 HG11 ILE P  52      -5.575 -73.092 112.858  0.00 97.00      PROA   
ATOM    804 HG12 ILE P  52      -5.610 -74.556 111.828  0.00 97.00      PROA   
ATOM    805  CD  ILE P  52      -7.415 -74.199 112.975  0.00 97.00      PROA   
ATOM    806  HD1 ILE P  52      -8.085 -74.806 112.332  0.00 97.00      PROA   
ATOM    807  HD2 ILE P  52      -7.993 -73.355 113.406  0.00 97.00      PROA   
ATOM    808  HD3 ILE P  52      -7.066 -74.843 113.806  0.00 97.00      PROA   
ATOM    809  C   ILE P  52      -5.777 -71.183 109.246  0.00 97.00      PROA   
ATOM    810  O   ILE P  52      -6.811 -70.528 109.140  0.00 97.00      PROA   
ATOM    811  N   THR P  53      -4.863 -71.233 108.251  0.00 97.00      PROA   
ATOM    812  HN  THR P  53      -3.998 -71.707 108.400  0.00 97.00      PROA   
ATOM    813  CA  THR P  53      -5.001 -70.546 106.974  0.00 97.00      PROA   
ATOM    814  HA  THR P  53      -5.135 -69.496 107.192  0.00 97.00      PROA   
ATOM    815  CB  THR P  53      -3.767 -70.707 106.093  0.00 97.00      PROA   
ATOM    816  HB  THR P  53      -3.660 -71.764 105.759  0.00 97.00      PROA   
ATOM    817  OG1 THR P  53      -2.602 -70.360 106.828  0.00 97.00      PROA   
ATOM    818  HG1 THR P  53      -1.875 -70.425 106.204  0.00 97.00      PROA   
ATOM    819  CG2 THR P  53      -3.829 -69.776 104.866  0.00 97.00      PROA   
ATOM    820 HG21 THR P  53      -3.955 -68.721 105.191  0.00 97.00      PROA   
ATOM    821 HG22 THR P  53      -4.671 -70.043 104.197  0.00 97.00      PROA   
ATOM    822 HG23 THR P  53      -2.890 -69.851 104.276  0.00 97.00      PROA   
ATOM    823  C   THR P  53      -6.220 -71.002 106.201  0.00 97.00      PROA   
ATOM    824  O   THR P  53      -6.944 -70.182 105.637  0.00 97.00      PROA   
ATOM    825  N   SER P  54      -6.479 -72.328 106.184  0.00 97.00      PROA   
ATOM    826  HN  SER P  54      -5.914 -72.964 106.701  0.00 97.00      PROA   
ATOM    827  CA  SER P  54      -7.562 -72.909 105.425  0.00 97.00      PROA   
ATOM    828  HA  SER P  54      -8.446 -72.302 105.564  0.00 97.00      PROA   
ATOM    829  CB  SER P  54      -7.236 -73.114 103.914  0.00 97.00      PROA   
ATOM    830  HB1 SER P  54      -8.117 -73.528 103.380  0.00 97.00      PROA   
ATOM    831  HB2 SER P  54      -6.392 -73.825 103.795  0.00 97.00      PROA   
ATOM    832  OG  SER P  54      -6.850 -71.900 103.279  0.00 97.00      PROA   
ATOM    833  HG1 SER P  54      -7.536 -71.259 103.483  0.00 97.00      PROA   
ATOM    834  C   SER P  54      -7.790 -74.275 106.023  0.00 97.00      PROA   
ATOM    835  O   SER P  54      -6.959 -75.165 105.870  0.00 97.00      PROA   
ATOM    836  N   ALA P  55      -8.907 -74.461 106.761  0.00 97.00      PROA   
ATOM    837  HN  ALA P  55      -9.563 -73.713 106.872  0.00 97.00      PROA   
ATOM    838  CA  ALA P  55      -9.148 -75.600 107.627  0.00 97.00      PROA   
ATOM    839  HA  ALA P  55      -8.340 -75.600 108.337  0.00 97.00      PROA   
ATOM    840  CB  ALA P  55     -10.459 -75.393 108.411  0.00 97.00      PROA   
ATOM    841  HB1 ALA P  55     -11.330 -75.369 107.721  0.00 97.00      PROA   
ATOM    842  HB2 ALA P  55     -10.424 -74.419 108.947  0.00 97.00      PROA   
ATOM    843  HB3 ALA P  55     -10.607 -76.197 109.160  0.00 97.00      PROA   
ATOM    844  C   ALA P  55      -9.154 -76.990 107.001  0.00 97.00      PROA   
ATOM    845  O   ALA P  55      -9.725 -77.221 105.940  0.00 97.00      PROA   
ATOM    846  N   SER P  56      -8.514 -77.963 107.700  0.00 97.00      PROA   
ATOM    847  HN  SER P  56      -8.008 -77.719 108.529  0.00 97.00      PROA   
ATOM    848  CA  SER P  56      -8.519 -79.381 107.381  0.00 97.00      PROA   
ATOM    849  HA  SER P  56      -8.924 -79.510 106.389  0.00 97.00      PROA   
ATOM    850  CB  SER P  56      -7.106 -80.035 107.403  0.00 97.00      PROA   
ATOM    851  HB1 SER P  56      -6.439 -79.455 106.732  0.00 97.00      PROA   
ATOM    852  HB2 SER P  56      -7.159 -81.075 107.013  0.00 97.00      PROA   
ATOM    853  OG  SER P  56      -6.517 -80.051 108.701  0.00 97.00      PROA   
ATOM    854  HG1 SER P  56      -5.895 -80.791 108.705  0.00 97.00      PROA   
ATOM    855  C   SER P  56      -9.445 -80.106 108.338  0.00 97.00      PROA   
ATOM    856  O   SER P  56      -9.925 -79.542 109.315  0.00 97.00      PROA   
ATOM    857  N   GLU P  57      -9.737 -81.400 108.068  0.00 97.00      PROA   
ATOM    858  HN  GLU P  57      -9.327 -81.862 107.284  0.00 97.00      PROA   
ATOM    859  CA  GLU P  57     -10.532 -82.267 108.923  0.00 97.00      PROA   
ATOM    860  HA  GLU P  57     -11.507 -81.821 109.064  0.00 97.00      PROA   
ATOM    861  CB  GLU P  57     -10.644 -83.671 108.263  0.00 97.00      PROA   
ATOM    862  HB1 GLU P  57     -11.259 -84.342 108.898  0.00 97.00      PROA   
ATOM    863  HB2 GLU P  57      -9.614 -84.103 108.225  0.00 97.00      PROA   
ATOM    864  CG  GLU P  57     -11.152 -83.720 106.792  0.00 97.00      PROA   
ATOM    865  HG1 GLU P  57     -10.961 -84.751 106.414  0.00 97.00      PROA   
ATOM    866  HG2 GLU P  57     -10.575 -83.022 106.151  0.00 97.00      PROA   
ATOM    867  CD  GLU P  57     -12.643 -83.437 106.576  0.00 97.00      PROA   
ATOM    868  OE1 GLU P  57     -13.381 -84.403 106.240  0.00 97.00      PROA   
ATOM    869  OE2 GLU P  57     -13.053 -82.250 106.655  0.00 97.00      PROA   
ATOM    870  C   GLU P  57      -9.849 -82.428 110.286  0.00 97.00      PROA   
ATOM    871  O   GLU P  57     -10.457 -82.372 111.351  0.00 97.00      PROA   
ATOM    872  N   ASP P  58      -8.519 -82.599 110.211  0.00 97.00      PROA   
ATOM    873  HN  ASP P  58      -8.128 -82.670 109.295  0.00 97.00      PROA   
ATOM    874  CA  ASP P  58      -7.516 -82.882 111.206  0.00 97.00      PROA   
ATOM    875  HA  ASP P  58      -7.908 -83.660 111.844  0.00 97.00      PROA   
ATOM    876  CB  ASP P  58      -6.228 -83.445 110.504  0.00 97.00      PROA   
ATOM    877  HB1 ASP P  58      -6.299 -84.557 110.520  0.00 97.00      PROA   
ATOM    878  HB2 ASP P  58      -5.305 -83.157 111.043  0.00 97.00      PROA   
ATOM    879  CG  ASP P  58      -6.085 -83.070 109.015  0.00 97.00      PROA   
ATOM    880  OD1 ASP P  58      -6.951 -83.469 108.190  0.00 97.00      PROA   
ATOM    881  OD2 ASP P  58      -5.080 -82.390 108.681  0.00 97.00      PROA   
ATOM    882  C   ASP P  58      -7.211 -81.723 112.151  0.00 97.00      PROA   
ATOM    883  O   ASP P  58      -6.705 -81.948 113.250  0.00 97.00      PROA   
ATOM    884  N   ASP P  59      -7.588 -80.469 111.800  0.00 97.00      PROA   
ATOM    885  HN  ASP P  59      -7.828 -80.264 110.853  0.00 97.00      PROA   
ATOM    886  CA  ASP P  59      -7.674 -79.337 112.717  0.00 97.00      PROA   
ATOM    887  HA  ASP P  59      -6.693 -79.175 113.147  0.00 97.00      PROA   
ATOM    888  CB  ASP P  59      -8.132 -78.063 111.948  0.00 97.00      PROA   
ATOM    889  HB1 ASP P  59      -8.481 -77.279 112.652  0.00 97.00      PROA   
ATOM    890  HB2 ASP P  59      -8.966 -78.313 111.261  0.00 97.00      PROA   
ATOM    891  CG  ASP P  59      -7.002 -77.412 111.151  0.00 97.00      PROA   
ATOM    892  OD1 ASP P  59      -5.883 -77.250 111.702  0.00 97.00      PROA   
ATOM    893  OD2 ASP P  59      -7.299 -76.938 110.026  0.00 97.00      PROA   
ATOM    894  C   ASP P  59      -8.644 -79.564 113.889  0.00 97.00      PROA   
ATOM    895  O   ASP P  59      -8.520 -78.933 114.934  0.00 97.00      PROA   
ATOM    896  N   SER P  60      -9.645 -80.464 113.750  0.00 97.00      PROA   
ATOM    897  HN  SER P  60      -9.713 -80.961 112.888  0.00 97.00      PROA   
ATOM    898  CA  SER P  60     -10.650 -80.768 114.772  0.00 97.00      PROA   
ATOM    899  HA  SER P  60     -11.161 -79.837 114.984  0.00 97.00      PROA   
ATOM    900  CB  SER P  60     -11.708 -81.801 114.307  0.00 97.00      PROA   
ATOM    901  HB1 SER P  60     -12.479 -81.947 115.095  0.00 97.00      PROA   
ATOM    902  HB2 SER P  60     -11.222 -82.778 114.096  0.00 97.00      PROA   
ATOM    903  OG  SER P  60     -12.378 -81.371 113.132  0.00 97.00      PROA   
ATOM    904  HG1 SER P  60     -11.786 -81.568 112.398  0.00 97.00      PROA   
ATOM    905  C   SER P  60     -10.116 -81.311 116.097  0.00 97.00      PROA   
ATOM    906  O   SER P  60      -9.210 -82.141 116.134  0.00 97.00      PROA   
ATOM    907  N   GLY P  61     -10.720 -80.887 117.235  0.00 97.00      PROA   
ATOM    908  HN  GLY P  61     -11.490 -80.252 117.190  0.00 97.00      PROA   
ATOM    909  CA  GLY P  61     -10.289 -81.330 118.553  0.00 97.00      PROA   
ATOM    910  HA1 GLY P  61      -9.231 -81.553 118.533  0.00 97.00      PROA   
ATOM    911  HA2 GLY P  61     -10.907 -82.168 118.843  0.00 97.00      PROA   
ATOM    912  C   GLY P  61     -10.467 -80.239 119.560  0.00 97.00      PROA   
ATOM    913  O   GLY P  61     -10.936 -79.157 119.236  0.00 97.00      PROA   
ATOM    914  N   GLU P  62     -10.086 -80.492 120.834  0.00 97.00      PROA   
ATOM    915  HN  GLU P  62      -9.707 -81.379 121.094  0.00 97.00      PROA   
ATOM    916  CA  GLU P  62     -10.180 -79.495 121.876  0.00 97.00      PROA   
ATOM    917  HA  GLU P  62     -10.936 -78.788 121.589  0.00 97.00      PROA   
ATOM    918  CB  GLU P  62     -10.660 -80.043 123.243  0.00 97.00      PROA   
ATOM    919  HB1 GLU P  62     -11.582 -80.635 123.043  0.00 97.00      PROA   
ATOM    920  HB2 GLU P  62     -10.951 -79.164 123.863  0.00 97.00      PROA   
ATOM    921  CG  GLU P  62      -9.703 -80.946 124.040  0.00 97.00      PROA   
ATOM    922  HG1 GLU P  62      -8.680 -80.519 124.086  0.00 97.00      PROA   
ATOM    923  HG2 GLU P  62      -9.657 -81.955 123.582  0.00 97.00      PROA   
ATOM    924  CD  GLU P  62     -10.207 -81.094 125.472  0.00 97.00      PROA   
ATOM    925  OE1 GLU P  62     -11.436 -81.230 125.682  0.00 97.00      PROA   
ATOM    926  OE2 GLU P  62      -9.350 -81.077 126.382  0.00 97.00      PROA   
ATOM    927  C   GLU P  62      -8.915 -78.687 121.988  0.00 97.00      PROA   
ATOM    928  O   GLU P  62      -7.815 -79.196 122.181  0.00 97.00      PROA   
ATOM    929  N   TYR P  63      -9.083 -77.359 121.840  0.00 97.00      PROA   
ATOM    930  HN  TYR P  63      -9.998 -76.993 121.676  0.00 97.00      PROA   
ATOM    931  CA  TYR P  63      -8.036 -76.370 121.870  0.00 97.00      PROA   
ATOM    932  HA  TYR P  63      -7.095 -76.836 121.607  0.00 97.00      PROA   
ATOM    933  CB  TYR P  63      -8.325 -75.189 120.903  0.00 97.00      PROA   
ATOM    934  HB1 TYR P  63      -7.727 -74.291 121.164  0.00 97.00      PROA   
ATOM    935  HB2 TYR P  63      -9.401 -74.925 120.952  0.00 97.00      PROA   
ATOM    936  CG  TYR P  63      -8.017 -75.567 119.479  0.00 97.00      PROA   
ATOM    937  CD1 TYR P  63      -8.811 -76.498 118.785  0.00 97.00      PROA   
ATOM    938  HD1 TYR P  63      -9.670 -76.939 119.265  0.00 97.00      PROA   
ATOM    939  CE1 TYR P  63      -8.482 -76.886 117.482  0.00 97.00      PROA   
ATOM    940  HE1 TYR P  63      -9.077 -77.634 116.983  0.00 97.00      PROA   
ATOM    941  CZ  TYR P  63      -7.382 -76.307 116.838  0.00 97.00      PROA   
ATOM    942  OH  TYR P  63      -7.000 -76.716 115.546  0.00 97.00      PROA   
ATOM    943  HH  TYR P  63      -7.519 -77.492 115.313  0.00 97.00      PROA   
ATOM    944  CD2 TYR P  63      -6.934 -74.971 118.808  0.00 97.00      PROA   
ATOM    945  HD2 TYR P  63      -6.323 -74.237 119.312  0.00 97.00      PROA   
ATOM    946  CE2 TYR P  63      -6.625 -75.333 117.494  0.00 97.00      PROA   
ATOM    947  HE2 TYR P  63      -5.772 -74.899 117.002  0.00 97.00      PROA   
ATOM    948  C   TYR P  63      -7.910 -75.841 123.273  0.00 97.00      PROA   
ATOM    949  O   TYR P  63      -8.904 -75.547 123.933  0.00 97.00      PROA   
ATOM    950  N   ARG P  64      -6.664 -75.728 123.783  0.00 97.00      PROA   
ATOM    951  HN  ARG P  64      -5.870 -76.063 123.279  0.00 97.00      PROA   
ATOM    952  CA  ARG P  64      -6.440 -75.209 125.113  0.00 97.00      PROA   
ATOM    953  HA  ARG P  64      -7.210 -74.491 125.362  0.00 97.00      PROA   
ATOM    954  CB  ARG P  64      -6.350 -76.318 126.197  0.00 97.00      PROA   
ATOM    955  HB1 ARG P  64      -6.667 -75.868 127.164  0.00 97.00      PROA   
ATOM    956  HB2 ARG P  64      -5.305 -76.678 126.328  0.00 97.00      PROA   
ATOM    957  CG  ARG P  64      -7.193 -77.570 125.885  0.00 97.00      PROA   
ATOM    958  HG1 ARG P  64      -6.759 -78.091 125.004  0.00 97.00      PROA   
ATOM    959  HG2 ARG P  64      -8.233 -77.278 125.615  0.00 97.00      PROA   
ATOM    960  CD  ARG P  64      -7.250 -78.567 127.035  0.00 97.00      PROA   
ATOM    961  HD1 ARG P  64      -6.252 -78.731 127.493  0.00 97.00      PROA   
ATOM    962  HD2 ARG P  64      -7.647 -79.536 126.679  0.00 97.00      PROA   
ATOM    963  NE  ARG P  64      -8.152 -77.949 128.049  0.00 97.00      PROA   
ATOM    964  HE  ARG P  64      -8.358 -76.974 127.973  0.00 97.00      PROA   
ATOM    965  CZ  ARG P  64      -8.919 -78.636 128.912  0.00 97.00      PROA   
ATOM    966  NH1 ARG P  64      -9.204 -79.934 128.773  0.00 97.00      PROA   
ATOM    967 HH11 ARG P  64      -9.073 -80.321 127.858  0.00 97.00      PROA   
ATOM    968 HH12 ARG P  64      -9.966 -80.305 129.289  0.00 97.00      PROA   
ATOM    969  NH2 ARG P  64      -9.468 -77.955 129.926  0.00 97.00      PROA   
ATOM    970 HH21 ARG P  64      -9.186 -77.002 130.034  0.00 97.00      PROA   
ATOM    971 HH22 ARG P  64      -9.996 -78.451 130.605  0.00 97.00      PROA   
ATOM    972  C   ARG P  64      -5.108 -74.509 125.072  0.00 97.00      PROA   
ATOM    973  O   ARG P  64      -4.247 -74.857 124.273  0.00 97.00      PROA   
ATOM    974  N   CYS P  65      -4.891 -73.504 125.947  0.00 97.00      PROA   
ATOM    975  HN  CYS P  65      -5.633 -73.100 126.477  0.00 97.00      PROA   
ATOM    976  CA  CYS P  65      -3.584 -72.909 126.098  0.00 97.00      PROA   
ATOM    977  HA  CYS P  65      -2.852 -73.648 125.819  0.00 97.00      PROA   
ATOM    978  CB  CYS P  65      -3.403 -71.672 125.187  0.00 97.00      PROA   
ATOM    979  HB1 CYS P  65      -3.386 -72.049 124.139  0.00 97.00      PROA   
ATOM    980  HB2 CYS P  65      -2.427 -71.176 125.364  0.00 97.00      PROA   
ATOM    981  SG  CYS P  65      -4.775 -70.493 125.332  0.00 97.00      PROA   
ATOM    982  C   CYS P  65      -3.272 -72.563 127.537  0.00 97.00      PROA   
ATOM    983  O   CYS P  65      -4.140 -72.490 128.401  0.00 97.00      PROA   
ATOM    984  N   GLN P  66      -1.967 -72.367 127.819  0.00 97.00      PROA   
ATOM    985  HN  GLN P  66      -1.289 -72.522 127.102  0.00 97.00      PROA   
ATOM    986  CA  GLN P  66      -1.457 -71.942 129.101  0.00 97.00      PROA   
ATOM    987  HA  GLN P  66      -2.272 -71.656 129.752  0.00 97.00      PROA   
ATOM    988  CB  GLN P  66      -0.620 -73.099 129.740  0.00 97.00      PROA   
ATOM    989  HB1 GLN P  66       0.366 -73.205 129.247  0.00 97.00      PROA   
ATOM    990  HB2 GLN P  66      -1.194 -74.029 129.516  0.00 97.00      PROA   
ATOM    991  CG  GLN P  66      -0.471 -73.029 131.277  0.00 97.00      PROA   
ATOM    992  HG1 GLN P  66      -1.466 -72.756 131.690  0.00 97.00      PROA   
ATOM    993  HG2 GLN P  66       0.254 -72.254 131.586  0.00 97.00      PROA   
ATOM    994  CD  GLN P  66      -0.125 -74.378 131.935  0.00 97.00      PROA   
ATOM    995  OE1 GLN P  66      -0.907 -74.851 132.757  0.00 97.00      PROA   
ATOM    996  NE2 GLN P  66       1.024 -75.017 131.603  0.00 97.00      PROA   
ATOM    997 HE21 GLN P  66       1.206 -75.921 131.987  0.00 97.00      PROA   
ATOM    998 HE22 GLN P  66       1.652 -74.628 130.928  0.00 97.00      PROA   
ATOM    999  C   GLN P  66      -0.623 -70.711 128.768  0.00 97.00      PROA   
ATOM   1000  O   GLN P  66       0.404 -70.808 128.099  0.00 97.00      PROA   
ATOM   1001  N   ARG P  67      -1.068 -69.501 129.204  0.00 97.00      PROA   
ATOM   1002  HN  ARG P  67      -1.929 -69.415 129.699  0.00 97.00      PROA   
ATOM   1003  CA  ARG P  67      -0.389 -68.245 128.915  0.00 97.00      PROA   
ATOM   1004  HA  ARG P  67       0.390 -68.389 128.179  0.00 97.00      PROA   
ATOM   1005  CB  ARG P  67      -1.393 -67.177 128.391  0.00 97.00      PROA   
ATOM   1006  HB1 ARG P  67      -0.955 -66.155 128.421  0.00 97.00      PROA   
ATOM   1007  HB2 ARG P  67      -2.276 -67.174 129.071  0.00 97.00      PROA   
ATOM   1008  CG  ARG P  67      -1.897 -67.432 126.961  0.00 97.00      PROA   
ATOM   1009  HG1 ARG P  67      -2.847 -66.865 126.824  0.00 97.00      PROA   
ATOM   1010  HG2 ARG P  67      -2.139 -68.510 126.848  0.00 97.00      PROA   
ATOM   1011  CD  ARG P  67      -0.908 -67.035 125.858  0.00 97.00      PROA   
ATOM   1012  HD1 ARG P  67      -1.199 -67.500 124.894  0.00 97.00      PROA   
ATOM   1013  HD2 ARG P  67       0.129 -67.351 126.102  0.00 97.00      PROA   
ATOM   1014  NE  ARG P  67      -1.020 -65.559 125.653  0.00 97.00      PROA   
ATOM   1015  HE  ARG P  67      -1.876 -65.201 125.282  0.00 97.00      PROA   
ATOM   1016  CZ  ARG P  67      -0.068 -64.659 125.954  0.00 97.00      PROA   
ATOM   1017  NH1 ARG P  67       1.138 -65.003 126.413  0.00 97.00      PROA   
ATOM   1018 HH11 ARG P  67       1.420 -65.959 126.394  0.00 97.00      PROA   
ATOM   1019 HH12 ARG P  67       1.821 -64.280 126.525  0.00 97.00      PROA   
ATOM   1020  NH2 ARG P  67      -0.324 -63.355 125.761  0.00 97.00      PROA   
ATOM   1021 HH21 ARG P  67      -1.218 -63.082 125.423  0.00 97.00      PROA   
ATOM   1022 HH22 ARG P  67       0.380 -62.688 126.006  0.00 97.00      PROA   
ATOM   1023  C   ARG P  67       0.241 -67.663 130.160  0.00 97.00      PROA   
ATOM   1024  O   ARG P  67      -0.447 -66.990 130.921  0.00 97.00      PROA   
ATOM   1025  N   GLY P  68       1.573 -67.866 130.357  0.00 97.00      PROA   
ATOM   1026  HN  GLY P  68       2.069 -68.419 129.689  0.00 97.00      PROA   
ATOM   1027  CA  GLY P  68       2.427 -67.243 131.376  0.00 97.00      PROA   
ATOM   1028  HA1 GLY P  68       2.571 -66.216 131.074  0.00 97.00      PROA   
ATOM   1029  HA2 GLY P  68       3.356 -67.795 131.373  0.00 97.00      PROA   
ATOM   1030  C   GLY P  68       1.973 -67.198 132.823  0.00 97.00      PROA   
ATOM   1031  O   GLY P  68       2.548 -66.466 133.627  0.00 97.00      PROA   
ATOM   1032  N   LEU P  69       0.920 -67.952 133.190  0.00 97.00      PROA   
ATOM   1033  HN  LEU P  69       0.490 -68.538 132.511  0.00 97.00      PROA   
ATOM   1034  CA  LEU P  69       0.182 -67.737 134.413  0.00 97.00      PROA   
ATOM   1035  HA  LEU P  69       0.837 -67.348 135.182  0.00 97.00      PROA   
ATOM   1036  CB  LEU P  69      -1.040 -66.807 134.182  0.00 97.00      PROA   
ATOM   1037  HB1 LEU P  69      -1.723 -66.825 135.060  0.00 97.00      PROA   
ATOM   1038  HB2 LEU P  69      -1.587 -67.190 133.290  0.00 97.00      PROA   
ATOM   1039  CG  LEU P  69      -0.740 -65.321 133.888  0.00 97.00      PROA   
ATOM   1040  HG  LEU P  69      -0.030 -65.255 133.032  0.00 97.00      PROA   
ATOM   1041  CD1 LEU P  69      -2.033 -64.602 133.460  0.00 97.00      PROA   
ATOM   1042 HD11 LEU P  69      -2.789 -64.651 134.272  0.00 97.00      PROA   
ATOM   1043 HD12 LEU P  69      -2.455 -65.072 132.546  0.00 97.00      PROA   
ATOM   1044 HD13 LEU P  69      -1.815 -63.537 133.245  0.00 97.00      PROA   
ATOM   1045  CD2 LEU P  69      -0.110 -64.612 135.097  0.00 97.00      PROA   
ATOM   1046 HD21 LEU P  69       0.869 -65.068 135.351  0.00 97.00      PROA   
ATOM   1047 HD22 LEU P  69      -0.781 -64.685 135.978  0.00 97.00      PROA   
ATOM   1048 HD23 LEU P  69       0.053 -63.538 134.866  0.00 97.00      PROA   
ATOM   1049  C   LEU P  69      -0.364 -69.065 134.879  0.00 97.00      PROA   
ATOM   1050  O   LEU P  69      -0.674 -69.937 134.070  0.00 97.00      PROA   
ATOM   1051  N   SER P  70      -0.516 -69.233 136.215  0.00 97.00      PROA   
ATOM   1052  HN  SER P  70      -0.264 -68.493 136.837  0.00 97.00      PROA   
ATOM   1053  CA  SER P  70      -1.064 -70.408 136.882  0.00 97.00      PROA   
ATOM   1054  HA  SER P  70      -0.295 -71.163 136.812  0.00 97.00      PROA   
ATOM   1055  CB  SER P  70      -1.284 -70.136 138.395  0.00 97.00      PROA   
ATOM   1056  HB1 SER P  70      -0.284 -69.995 138.863  0.00 97.00      PROA   
ATOM   1057  HB2 SER P  70      -1.780 -70.991 138.902  0.00 97.00      PROA   
ATOM   1058  OG  SER P  70      -2.035 -68.938 138.595  0.00 97.00      PROA   
ATOM   1059  HG1 SER P  70      -2.058 -68.764 139.540  0.00 97.00      PROA   
ATOM   1060  C   SER P  70      -2.323 -71.025 136.269  0.00 97.00      PROA   
ATOM   1061  O   SER P  70      -3.351 -70.374 136.128  0.00 97.00      PROA   
ATOM   1062  N   GLY P  71      -2.266 -72.327 135.902  0.00 97.00      PROA   
ATOM   1063  HN  GLY P  71      -1.428 -72.839 136.077  0.00 97.00      PROA   
ATOM   1064  CA  GLY P  71      -3.352 -73.048 135.240  0.00 97.00      PROA   
ATOM   1065  HA1 GLY P  71      -4.280 -72.779 135.726  0.00 97.00      PROA   
ATOM   1066  HA2 GLY P  71      -3.134 -74.099 135.346  0.00 97.00      PROA   
ATOM   1067  C   GLY P  71      -3.526 -72.764 133.758  0.00 97.00      PROA   
ATOM   1068  O   GLY P  71      -3.161 -71.712 133.246  0.00 97.00      PROA   
ATOM   1069  N   ARG P  72      -4.127 -73.735 133.029  0.00 97.00      PROA   
ATOM   1070  HN  ARG P  72      -4.410 -74.578 133.475  0.00 97.00      PROA   
ATOM   1071  CA  ARG P  72      -4.404 -73.695 131.605  0.00 97.00      PROA   
ATOM   1072  HA  ARG P  72      -3.990 -72.786 131.186  0.00 97.00      PROA   
ATOM   1073  CB  ARG P  72      -3.833 -74.909 130.805  0.00 97.00      PROA   
ATOM   1074  HB1 ARG P  72      -2.738 -74.952 130.977  0.00 97.00      PROA   
ATOM   1075  HB2 ARG P  72      -3.956 -74.698 129.719  0.00 97.00      PROA   
ATOM   1076  CG  ARG P  72      -4.449 -76.319 131.030  0.00 97.00      PROA   
ATOM   1077  HG1 ARG P  72      -3.837 -77.038 130.437  0.00 97.00      PROA   
ATOM   1078  HG2 ARG P  72      -5.471 -76.330 130.596  0.00 97.00      PROA   
ATOM   1079  CD  ARG P  72      -4.543 -76.863 132.467  0.00 97.00      PROA   
ATOM   1080  HD1 ARG P  72      -4.760 -77.954 132.451  0.00 97.00      PROA   
ATOM   1081  HD2 ARG P  72      -5.338 -76.333 133.036  0.00 97.00      PROA   
ATOM   1082  NE  ARG P  72      -3.215 -76.629 133.106  0.00 97.00      PROA   
ATOM   1083  HE  ARG P  72      -2.552 -76.068 132.614  0.00 97.00      PROA   
ATOM   1084  CZ  ARG P  72      -2.891 -76.908 134.384  0.00 97.00      PROA   
ATOM   1085  NH1 ARG P  72      -3.631 -77.664 135.198  0.00 97.00      PROA   
ATOM   1086 HH11 ARG P  72      -4.425 -78.132 134.828  0.00 97.00      PROA   
ATOM   1087 HH12 ARG P  72      -3.299 -77.824 136.125  0.00 97.00      PROA   
ATOM   1088  NH2 ARG P  72      -1.737 -76.391 134.843  0.00 97.00      PROA   
ATOM   1089 HH21 ARG P  72      -1.212 -75.832 134.200  0.00 97.00      PROA   
ATOM   1090 HH22 ARG P  72      -1.388 -76.649 135.736  0.00 97.00      PROA   
ATOM   1091  C   ARG P  72      -5.903 -73.650 131.414  0.00 97.00      PROA   
ATOM   1092  O   ARG P  72      -6.676 -73.968 132.315  0.00 97.00      PROA   
ATOM   1093  N   SER P  73      -6.314 -73.201 130.208  0.00 97.00      PROA   
ATOM   1094  HN  SER P  73      -5.620 -72.890 129.560  0.00 97.00      PROA   
ATOM   1095  CA  SER P  73      -7.650 -73.083 129.660  0.00 97.00      PROA   
ATOM   1096  HA  SER P  73      -8.069 -72.214 130.149  0.00 97.00      PROA   
ATOM   1097  CB  SER P  73      -7.579 -72.761 128.141  0.00 97.00      PROA   
ATOM   1098  HB1 SER P  73      -8.440 -73.106 127.533  0.00 97.00      PROA   
ATOM   1099  HB2 SER P  73      -6.687 -73.267 127.731  0.00 97.00      PROA   
ATOM   1100  OG  SER P  73      -7.469 -71.362 127.930  0.00 97.00      PROA   
ATOM   1101  HG1 SER P  73      -8.374 -71.034 127.991  0.00 97.00      PROA   
ATOM   1102  C   SER P  73      -8.703 -74.153 129.843  0.00 97.00      PROA   
ATOM   1103  O   SER P  73      -8.475 -75.318 130.151  0.00 97.00      PROA   
ATOM   1104  N   ASP P  74      -9.914 -73.669 129.519  0.00 97.00      PROA   
ATOM   1105  HN  ASP P  74      -9.972 -72.677 129.402  0.00 97.00      PROA   
ATOM   1106  CA  ASP P  74     -11.079 -74.252 128.907  0.00 97.00      PROA   
ATOM   1107  HA  ASP P  74     -11.681 -74.617 129.722  0.00 97.00      PROA   
ATOM   1108  CB  ASP P  74     -11.865 -73.091 128.189  0.00 97.00      PROA   
ATOM   1109  HB1 ASP P  74     -12.518 -72.597 128.944  0.00 97.00      PROA   
ATOM   1110  HB2 ASP P  74     -12.517 -73.472 127.380  0.00 97.00      PROA   
ATOM   1111  CG  ASP P  74     -10.963 -71.972 127.621  0.00 97.00      PROA   
ATOM   1112  OD1 ASP P  74     -10.303 -71.255 128.422  0.00 97.00      PROA   
ATOM   1113  OD2 ASP P  74     -10.931 -71.811 126.374  0.00 97.00      PROA   
ATOM   1114  C   ASP P  74     -10.811 -75.402 127.921  0.00 97.00      PROA   
ATOM   1115  O   ASP P  74      -9.741 -75.473 127.315  0.00 97.00      PROA   
ATOM   1116  N   PRO P  75     -11.731 -76.347 127.741  0.00 97.00      PROA   
ATOM   1117  CD  PRO P  75     -12.781 -76.677 128.710  0.00 97.00      PROA   
ATOM   1118  HD1 PRO P  75     -13.559 -75.884 128.700  0.00 97.00      PROA   
ATOM   1119  HD2 PRO P  75     -12.343 -76.772 129.728  0.00 97.00      PROA   
ATOM   1120  CA  PRO P  75     -11.758 -77.230 126.586  0.00 97.00      PROA   
ATOM   1121  HA  PRO P  75     -10.774 -77.421 126.181  0.00 97.00      PROA   
ATOM   1122  CB  PRO P  75     -12.374 -78.509 127.180  0.00 97.00      PROA   
ATOM   1123  HB1 PRO P  75     -11.567 -79.096 127.667  0.00 97.00      PROA   
ATOM   1124  HB2 PRO P  75     -12.853 -79.166 126.428  0.00 97.00      PROA   
ATOM   1125  CG  PRO P  75     -13.361 -78.022 128.254  0.00 97.00      PROA   
ATOM   1126  HG1 PRO P  75     -14.355 -77.855 127.786  0.00 97.00      PROA   
ATOM   1127  HG2 PRO P  75     -13.466 -78.750 129.082  0.00 97.00      PROA   
ATOM   1128  C   PRO P  75     -12.645 -76.669 125.481  0.00 97.00      PROA   
ATOM   1129  O   PRO P  75     -13.794 -77.095 125.365  0.00 97.00      PROA   
ATOM   1130  N   ILE P  76     -12.168 -75.744 124.614  0.00 97.00      PROA   
ATOM   1131  HN  ILE P  76     -11.262 -75.335 124.705  0.00 97.00      PROA   
ATOM   1132  CA  ILE P  76     -12.987 -75.352 123.470  0.00 97.00      PROA   
ATOM   1133  HA  ILE P  76     -14.025 -75.388 123.769  0.00 97.00      PROA   
ATOM   1134  CB  ILE P  76     -12.822 -73.916 122.985  0.00 97.00      PROA   
ATOM   1135  HB  ILE P  76     -13.401 -73.788 122.038  0.00 97.00      PROA   
ATOM   1136  CG2 ILE P  76     -13.462 -72.975 124.032  0.00 97.00      PROA   
ATOM   1137 HG21 ILE P  76     -12.904 -73.029 124.990  0.00 97.00      PROA   
ATOM   1138 HG22 ILE P  76     -14.521 -73.244 124.222  0.00 97.00      PROA   
ATOM   1139 HG23 ILE P  76     -13.424 -71.925 123.674  0.00 97.00      PROA   
ATOM   1140  CG1 ILE P  76     -11.356 -73.524 122.714  0.00 97.00      PROA   
ATOM   1141 HG11 ILE P  76     -10.709 -74.421 122.770  0.00 97.00      PROA   
ATOM   1142 HG12 ILE P  76     -11.021 -72.830 123.516  0.00 97.00      PROA   
ATOM   1143  CD  ILE P  76     -11.160 -72.873 121.343  0.00 97.00      PROA   
ATOM   1144  HD1 ILE P  76     -11.754 -71.940 121.261  0.00 97.00      PROA   
ATOM   1145  HD2 ILE P  76     -11.472 -73.571 120.536  0.00 97.00      PROA   
ATOM   1146  HD3 ILE P  76     -10.089 -72.629 121.191  0.00 97.00      PROA   
ATOM   1147  C   ILE P  76     -12.843 -76.369 122.344  0.00 97.00      PROA   
ATOM   1148  O   ILE P  76     -11.882 -76.389 121.579  0.00 97.00      PROA   
ATOM   1149  N   GLN P  77     -13.837 -77.277 122.250  0.00 97.00      PROA   
ATOM   1150  HN  GLN P  77     -14.551 -77.290 122.946  0.00 97.00      PROA   
ATOM   1151  CA  GLN P  77     -13.823 -78.402 121.342  0.00 97.00      PROA   
ATOM   1152  HA  GLN P  77     -12.812 -78.742 121.222  0.00 97.00      PROA   
ATOM   1153  CB  GLN P  77     -14.640 -79.578 121.946  0.00 97.00      PROA   
ATOM   1154  HB1 GLN P  77     -14.353 -80.504 121.401  0.00 97.00      PROA   
ATOM   1155  HB2 GLN P  77     -15.730 -79.420 121.798  0.00 97.00      PROA   
ATOM   1156  CG  GLN P  77     -14.385 -79.756 123.468  0.00 97.00      PROA   
ATOM   1157  HG1 GLN P  77     -14.950 -78.993 124.045  0.00 97.00      PROA   
ATOM   1158  HG2 GLN P  77     -13.311 -79.616 123.699  0.00 97.00      PROA   
ATOM   1159  CD  GLN P  77     -14.854 -81.129 123.963  0.00 97.00      PROA   
ATOM   1160  OE1 GLN P  77     -15.993 -81.529 123.696  0.00 97.00      PROA   
ATOM   1161  NE2 GLN P  77     -13.983 -81.861 124.715  0.00 97.00      PROA   
ATOM   1162 HE21 GLN P  77     -13.083 -81.498 124.972  0.00 97.00      PROA   
ATOM   1163 HE22 GLN P  77     -14.266 -82.761 125.035  0.00 97.00      PROA   
ATOM   1164  C   GLN P  77     -14.338 -77.971 119.975  0.00 97.00      PROA   
ATOM   1165  O   GLN P  77     -15.519 -77.682 119.810  0.00 97.00      PROA   
ATOM   1166  N   LEU P  78     -13.423 -77.912 118.973  0.00 97.00      PROA   
ATOM   1167  HN  LEU P  78     -12.486 -78.210 119.155  0.00 97.00      PROA   
ATOM   1168  CA  LEU P  78     -13.600 -77.368 117.639  0.00 97.00      PROA   
ATOM   1169  HA  LEU P  78     -14.420 -76.665 117.646  0.00 97.00      PROA   
ATOM   1170  CB  LEU P  78     -12.284 -76.667 117.196  0.00 97.00      PROA   
ATOM   1171  HB1 LEU P  78     -11.481 -77.435 117.159  0.00 97.00      PROA   
ATOM   1172  HB2 LEU P  78     -11.991 -75.937 117.984  0.00 97.00      PROA   
ATOM   1173  CG  LEU P  78     -12.303 -75.924 115.837  0.00 97.00      PROA   
ATOM   1174  HG  LEU P  78     -12.833 -76.547 115.081  0.00 97.00      PROA   
ATOM   1175  CD1 LEU P  78     -13.026 -74.574 115.946  0.00 97.00      PROA   
ATOM   1176 HD11 LEU P  78     -12.465 -73.908 116.635  0.00 97.00      PROA   
ATOM   1177 HD12 LEU P  78     -14.050 -74.707 116.340  0.00 97.00      PROA   
ATOM   1178 HD13 LEU P  78     -13.086 -74.085 114.951  0.00 97.00      PROA   
ATOM   1179  CD2 LEU P  78     -10.872 -75.706 115.308  0.00 97.00      PROA   
ATOM   1180 HD21 LEU P  78     -10.359 -76.679 115.162  0.00 97.00      PROA   
ATOM   1181 HD22 LEU P  78     -10.284 -75.100 116.030  0.00 97.00      PROA   
ATOM   1182 HD23 LEU P  78     -10.896 -75.173 114.335  0.00 97.00      PROA   
ATOM   1183  C   LEU P  78     -13.905 -78.475 116.649  0.00 97.00      PROA   
ATOM   1184  O   LEU P  78     -13.262 -79.520 116.659  0.00 97.00      PROA   
ATOM   1185  N   GLU P  79     -14.909 -78.265 115.762  0.00 97.00      PROA   
ATOM   1186  HN  GLU P  79     -15.450 -77.426 115.789  0.00 97.00      PROA   
ATOM   1187  CA  GLU P  79     -15.366 -79.264 114.819  0.00 97.00      PROA   
ATOM   1188  HA  GLU P  79     -14.754 -80.155 114.884  0.00 97.00      PROA   
ATOM   1189  CB  GLU P  79     -16.848 -79.637 115.087  0.00 97.00      PROA   
ATOM   1190  HB1 GLU P  79     -17.208 -80.350 114.313  0.00 97.00      PROA   
ATOM   1191  HB2 GLU P  79     -17.439 -78.699 114.981  0.00 97.00      PROA   
ATOM   1192  CG  GLU P  79     -17.098 -80.268 116.478  0.00 97.00      PROA   
ATOM   1193  HG1 GLU P  79     -16.341 -79.916 117.209  0.00 97.00      PROA   
ATOM   1194  HG2 GLU P  79     -17.025 -81.374 116.419  0.00 97.00      PROA   
ATOM   1195  CD  GLU P  79     -18.454 -79.867 117.066  0.00 97.00      PROA   
ATOM   1196  OE1 GLU P  79     -18.752 -78.644 117.091  0.00 97.00      PROA   
ATOM   1197  OE2 GLU P  79     -19.180 -80.766 117.567  0.00 97.00      PROA   
ATOM   1198  C   GLU P  79     -15.295 -78.770 113.393  0.00 97.00      PROA   
ATOM   1199  O   GLU P  79     -15.766 -77.686 113.059  0.00 97.00      PROA   
ATOM   1200  N   VAL P  80     -14.798 -79.653 112.497  0.00  0.00      PROA   
ATOM   1201  HN  VAL P  80     -14.402 -80.517 112.796  0.00  0.00      PROA   
ATOM   1202  CA  VAL P  80     -14.922 -79.504 111.069  0.00  0.00      PROA   
ATOM   1203  HA  VAL P  80     -15.385 -78.563 110.849  0.00  0.00      PROA   
ATOM   1204  CB  VAL P  80     -13.590 -79.576 110.334  0.00  0.00      PROA   
ATOM   1205  HB  VAL P  80     -13.067 -80.532 110.558  0.00  0.00      PROA   
ATOM   1206  CG1 VAL P  80     -13.813 -79.484 108.811  0.00  0.00      PROA   
ATOM   1207 HG11 VAL P  80     -14.390 -78.570 108.566  0.00  0.00      PROA   
ATOM   1208 HG12 VAL P  80     -14.366 -80.367 108.430  0.00  0.00      PROA   
ATOM   1209 HG13 VAL P  80     -12.837 -79.438 108.284  0.00  0.00      PROA   
ATOM   1210  CG2 VAL P  80     -12.720 -78.411 110.853  0.00  0.00      PROA   
ATOM   1211 HG21 VAL P  80     -12.443 -78.560 111.918  0.00  0.00      PROA   
ATOM   1212 HG22 VAL P  80     -13.269 -77.453 110.759  0.00  0.00      PROA   
ATOM   1213 HG23 VAL P  80     -11.788 -78.327 110.263  0.00  0.00      PROA   
ATOM   1214  C   VAL P  80     -15.869 -80.607 110.680  0.00  0.00      PROA   
ATOM   1215  O   VAL P  80     -15.535 -81.786 110.789  0.00  0.00      PROA   
ATOM   1216  N   HSD P  81     -17.116 -80.232 110.285  0.00  0.00      PROA   
ATOM   1217  HN  HSD P  81     -17.358 -79.275 110.140  0.00  0.00      PROA   
ATOM   1218  CA  HSD P  81     -18.219 -81.163 110.319  0.00  0.00      PROA   
ATOM   1219  HA  HSD P  81     -17.889 -82.111 109.916  0.00  0.00      PROA   
ATOM   1220  CB  HSD P  81     -18.703 -81.325 111.795  0.00  0.00      PROA   
ATOM   1221  HB1 HSD P  81     -19.103 -80.354 112.160  0.00  0.00      PROA   
ATOM   1222  HB2 HSD P  81     -17.815 -81.557 112.422  0.00  0.00      PROA   
ATOM   1223  ND1 HSD P  81     -19.515 -83.751 111.801  0.00  0.00      PROA   
ATOM   1224  HD1 HSD P  81     -18.710 -84.151 111.361  0.00  0.00      PROA   
ATOM   1225  CG  HSD P  81     -19.703 -82.414 112.082  0.00  0.00      PROA   
ATOM   1226  CE1 HSD P  81     -20.619 -84.401 112.250  0.00  0.00      PROA   
ATOM   1227  HE1 HSD P  81     -20.744 -85.478 112.162  0.00  0.00      PROA   
ATOM   1228  NE2 HSD P  81     -21.496 -83.580 112.800  0.00  0.00      PROA   
ATOM   1229  CD2 HSD P  81     -20.915 -82.330 112.695  0.00  0.00      PROA   
ATOM   1230  HD2 HSD P  81     -21.427 -81.460 113.087  0.00  0.00      PROA   
ATOM   1231  C   HSD P  81     -19.332 -80.632 109.434  0.00  0.00      PROA   
ATOM   1232  O   HSD P  81     -19.078 -79.916 108.466  0.00  0.00      PROA   
ATOM   1233  N   ARG P  82     -20.589 -81.009 109.780  0.00  0.00      PROA   
ATOM   1234  HN  ARG P  82     -20.676 -81.626 110.558  0.00  0.00      PROA   
ATOM   1235  CA  ARG P  82     -21.888 -80.645 109.251  0.00  0.00      PROA   
ATOM   1236  HA  ARG P  82     -22.527 -81.249 109.880  0.00  0.00      PROA   
ATOM   1237  CB  ARG P  82     -22.440 -79.213 109.513  0.00  0.00      PROA   
ATOM   1238  HB1 ARG P  82     -22.532 -79.084 110.615  0.00  0.00      PROA   
ATOM   1239  HB2 ARG P  82     -23.474 -79.135 109.110  0.00  0.00      PROA   
ATOM   1240  CG  ARG P  82     -21.616 -78.032 108.971  0.00  0.00      PROA   
ATOM   1241  HG1 ARG P  82     -22.339 -77.249 108.642  0.00  0.00      PROA   
ATOM   1242  HG2 ARG P  82     -21.053 -78.356 108.071  0.00  0.00      PROA   
ATOM   1243  CD  ARG P  82     -20.676 -77.402 110.009  0.00  0.00      PROA   
ATOM   1244  HD1 ARG P  82     -19.900 -78.118 110.345  0.00  0.00      PROA   
ATOM   1245  HD2 ARG P  82     -21.260 -77.073 110.895  0.00  0.00      PROA   
ATOM   1246  NE  ARG P  82     -19.970 -76.223 109.406  0.00  0.00      PROA   
ATOM   1247  HE  ARG P  82     -19.070 -76.372 108.997  0.00  0.00      PROA   
ATOM   1248  CZ  ARG P  82     -20.486 -74.965 109.392  0.00  0.00      PROA   
ATOM   1249  NH1 ARG P  82     -21.701 -74.682 109.917  0.00  0.00      PROA   
ATOM   1250 HH11 ARG P  82     -22.049 -73.744 109.892  0.00  0.00      PROA   
ATOM   1251 HH12 ARG P  82     -22.251 -75.409 110.328  0.00  0.00      PROA   
ATOM   1252  NH2 ARG P  82     -19.762 -73.962 108.836  0.00  0.00      PROA   
ATOM   1253 HH21 ARG P  82     -20.127 -73.031 108.824  0.00  0.00      PROA   
ATOM   1254 HH22 ARG P  82     -18.863 -74.152 108.443  0.00  0.00      PROA   
ATOM   1255  C   ARG P  82     -22.231 -81.128 107.864  0.00  0.00      PROA   
ATOM   1256  O   ARG P  82     -21.380 -81.240 106.982  0.00  0.00      PROA   
ATOM   1257  N   GLY P  83     -23.544 -81.422 107.675  0.00  0.00      PROA   
ATOM   1258  HN  GLY P  83     -24.182 -81.347 108.438  0.00  0.00      PROA   
ATOM   1259  CA  GLY P  83     -24.171 -81.752 106.421  0.00  0.00      PROA   
ATOM   1260  HA1 GLY P  83     -24.357 -82.816 106.419  0.00  0.00      PROA   
ATOM   1261  HA2 GLY P  83     -23.571 -81.393 105.594  0.00  0.00      PROA   
ATOM   1262  C   GLY P  83     -25.484 -81.023 106.421  0.00  0.00      PROA   
ATOM   1263  O   GLY P  83     -25.669 -80.073 107.183  0.00  0.00      PROA   
ATOM   1264  N   TRP P  84     -26.434 -81.455 105.552  0.00  0.00      PROA   
ATOM   1265  HN  TRP P  84     -26.265 -82.224 104.939  0.00  0.00      PROA   
ATOM   1266  CA  TRP P  84     -27.744 -80.837 105.437  0.00  0.00      PROA   
ATOM   1267  HA  TRP P  84     -27.773 -79.932 106.027  0.00  0.00      PROA   
ATOM   1268  CB  TRP P  84     -28.100 -80.444 103.974  0.00  0.00      PROA   
ATOM   1269  HB1 TRP P  84     -27.528 -79.517 103.749  0.00  0.00      PROA   
ATOM   1270  HB2 TRP P  84     -29.172 -80.163 103.887  0.00  0.00      PROA   
ATOM   1271  CG  TRP P  84     -27.766 -81.454 102.918  0.00  0.00      PROA   
ATOM   1272  CD1 TRP P  84     -28.477 -82.574 102.572  0.00  0.00      PROA   
ATOM   1273  HD1 TRP P  84     -29.374 -82.912 103.067  0.00  0.00      PROA   
ATOM   1274  NE1 TRP P  84     -27.862 -83.207 101.526  0.00  0.00      PROA   
ATOM   1275  HE1 TRP P  84     -28.175 -84.025 101.095  0.00  0.00      PROA   
ATOM   1276  CE2 TRP P  84     -26.742 -82.513 101.164  0.00  0.00      PROA   
ATOM   1277  CD2 TRP P  84     -26.643 -81.396 102.024  0.00  0.00      PROA   
ATOM   1278  CE3 TRP P  84     -25.583 -80.505 101.873  0.00  0.00      PROA   
ATOM   1279  HE3 TRP P  84     -25.478 -79.644 102.516  0.00  0.00      PROA   
ATOM   1280  CZ3 TRP P  84     -24.649 -80.732 100.860  0.00  0.00      PROA   
ATOM   1281  HZ3 TRP P  84     -23.832 -80.035 100.728  0.00  0.00      PROA   
ATOM   1282  CZ2 TRP P  84     -25.810 -82.744 100.158  0.00  0.00      PROA   
ATOM   1283  HZ2 TRP P  84     -25.882 -83.594  99.496  0.00  0.00      PROA   
ATOM   1284  CH2 TRP P  84     -24.761 -81.833 100.016  0.00  0.00      PROA   
ATOM   1285  HH2 TRP P  84     -24.026 -81.984  99.238  0.00  0.00      PROA   
ATOM   1286  C   TRP P  84     -28.826 -81.735 105.983  0.00  0.00      PROA   
ATOM   1287  O   TRP P  84     -29.958 -81.286 106.155  0.00  0.00      PROA   
ATOM   1288  N   LEU P  85     -28.492 -83.001 106.319  0.00  0.00      PROA   
ATOM   1289  HN  LEU P  85     -27.573 -83.353 106.159  0.00  0.00      PROA   
ATOM   1290  CA  LEU P  85     -29.373 -83.892 107.034  0.00  0.00      PROA   
ATOM   1291  HA  LEU P  85     -30.037 -83.313 107.660  0.00  0.00      PROA   
ATOM   1292  CB  LEU P  85     -30.166 -84.926 106.181  0.00  0.00      PROA   
ATOM   1293  HB1 LEU P  85     -30.536 -85.746 106.842  0.00  0.00      PROA   
ATOM   1294  HB2 LEU P  85     -29.476 -85.378 105.436  0.00  0.00      PROA   
ATOM   1295  CG  LEU P  85     -31.431 -84.433 105.433  0.00  0.00      PROA   
ATOM   1296  HG  LEU P  85     -31.103 -83.776 104.595  0.00  0.00      PROA   
ATOM   1297  CD1 LEU P  85     -32.175 -85.647 104.840  0.00  0.00      PROA   
ATOM   1298 HD11 LEU P  85     -32.471 -86.349 105.647  0.00  0.00      PROA   
ATOM   1299 HD12 LEU P  85     -31.521 -86.186 104.129  0.00  0.00      PROA   
ATOM   1300 HD13 LEU P  85     -33.095 -85.324 104.311  0.00  0.00      PROA   
ATOM   1301  CD2 LEU P  85     -32.405 -83.623 106.308  0.00  0.00      PROA   
ATOM   1302 HD21 LEU P  85     -31.927 -82.695 106.674  0.00  0.00      PROA   
ATOM   1303 HD22 LEU P  85     -32.734 -84.225 107.180  0.00  0.00      PROA   
ATOM   1304 HD23 LEU P  85     -33.303 -83.337 105.719  0.00  0.00      PROA   
ATOM   1305  C   LEU P  85     -28.476 -84.671 107.945  0.00  0.00      PROA   
ATOM   1306  O   LEU P  85     -27.270 -84.781 107.721  0.00  0.00      PROA   
ATOM   1307  N   LEU P  86     -29.084 -85.232 109.010  0.00  0.00      PROA   
ATOM   1308  HN  LEU P  86     -30.058 -85.106 109.176  0.00  0.00      PROA   
ATOM   1309  CA  LEU P  86     -28.412 -86.077 109.949  0.00  0.00      PROA   
ATOM   1310  HA  LEU P  86     -27.611 -86.603 109.447  0.00  0.00      PROA   
ATOM   1311  CB  LEU P  86     -27.875 -85.296 111.177  0.00  0.00      PROA   
ATOM   1312  HB1 LEU P  86     -28.714 -84.723 111.632  0.00  0.00      PROA   
ATOM   1313  HB2 LEU P  86     -27.133 -84.554 110.808  0.00  0.00      PROA   
ATOM   1314  CG  LEU P  86     -27.197 -86.139 112.287  0.00  0.00      PROA   
ATOM   1315  HG  LEU P  86     -27.954 -86.846 112.697  0.00  0.00      PROA   
ATOM   1316  CD1 LEU P  86     -26.013 -86.977 111.762  0.00  0.00      PROA   
ATOM   1317 HD11 LEU P  86     -25.229 -86.313 111.340  0.00  0.00      PROA   
ATOM   1318 HD12 LEU P  86     -26.342 -87.682 110.970  0.00  0.00      PROA   
ATOM   1319 HD13 LEU P  86     -25.567 -87.569 112.589  0.00  0.00      PROA   
ATOM   1320  CD2 LEU P  86     -26.754 -85.245 113.461  0.00  0.00      PROA   
ATOM   1321 HD21 LEU P  86     -27.622 -84.684 113.869  0.00  0.00      PROA   
ATOM   1322 HD22 LEU P  86     -25.988 -84.515 113.122  0.00  0.00      PROA   
ATOM   1323 HD23 LEU P  86     -26.320 -85.865 114.274  0.00  0.00      PROA   
ATOM   1324  C   LEU P  86     -29.444 -87.071 110.381  0.00  0.00      PROA   
ATOM   1325  O   LEU P  86     -30.597 -86.727 110.623  0.00  0.00      PROA   
ATOM   1326  N   LEU P  87     -29.020 -88.344 110.499  0.00 97.00      PROA   
ATOM   1327  HN  LEU P  87     -28.071 -88.553 110.292  0.00 97.00      PROA   
ATOM   1328  CA  LEU P  87     -29.776 -89.393 111.136  0.00 97.00      PROA   
ATOM   1329  HA  LEU P  87     -30.818 -89.118 111.212  0.00 97.00      PROA   
ATOM   1330  CB  LEU P  87     -29.669 -90.735 110.376  0.00 97.00      PROA   
ATOM   1331  HB1 LEU P  87     -28.595 -91.003 110.261  0.00 97.00      PROA   
ATOM   1332  HB2 LEU P  87     -30.085 -90.597 109.352  0.00 97.00      PROA   
ATOM   1333  CG  LEU P  87     -30.402 -91.919 111.042  0.00 97.00      PROA   
ATOM   1334  HG  LEU P  87     -30.027 -92.033 112.085  0.00 97.00      PROA   
ATOM   1335  CD1 LEU P  87     -31.924 -91.707 111.113  0.00 97.00      PROA   
ATOM   1336 HD11 LEU P  87     -32.336 -91.550 110.094  0.00 97.00      PROA   
ATOM   1337 HD12 LEU P  87     -32.165 -90.825 111.737  0.00 97.00      PROA   
ATOM   1338 HD13 LEU P  87     -32.413 -92.598 111.560  0.00 97.00      PROA   
ATOM   1339  CD2 LEU P  87     -30.078 -93.229 110.315  0.00 97.00      PROA   
ATOM   1340 HD21 LEU P  87     -28.980 -93.387 110.265  0.00 97.00      PROA   
ATOM   1341 HD22 LEU P  87     -30.484 -93.206 109.282  0.00 97.00      PROA   
ATOM   1342 HD23 LEU P  87     -30.535 -94.076 110.867  0.00 97.00      PROA   
ATOM   1343  C   LEU P  87     -29.220 -89.541 112.533  0.00 97.00      PROA   
ATOM   1344  O   LEU P  87     -28.100 -90.001 112.739  0.00 97.00      PROA   
ATOM   1345  N   GLN P  88     -30.012 -89.140 113.544  0.00 97.00      PROA   
ATOM   1346  HN  GLN P  88     -30.926 -88.777 113.367  0.00 97.00      PROA   
ATOM   1347  CA  GLN P  88     -29.620 -89.173 114.930  0.00 97.00      PROA   
ATOM   1348  HA  GLN P  88     -28.554 -89.006 114.997  0.00 97.00      PROA   
ATOM   1349  CB  GLN P  88     -30.344 -88.066 115.737  0.00 97.00      PROA   
ATOM   1350  HB1 GLN P  88     -29.963 -88.093 116.779  0.00 97.00      PROA   
ATOM   1351  HB2 GLN P  88     -31.435 -88.279 115.754  0.00 97.00      PROA   
ATOM   1352  CG  GLN P  88     -30.120 -86.646 115.170  0.00 97.00      PROA   
ATOM   1353  HG1 GLN P  88     -30.490 -86.581 114.125  0.00 97.00      PROA   
ATOM   1354  HG2 GLN P  88     -29.033 -86.417 115.163  0.00 97.00      PROA   
ATOM   1355  CD  GLN P  88     -30.891 -85.594 115.982  0.00 97.00      PROA   
ATOM   1356  OE1 GLN P  88     -32.123 -85.622 116.054  0.00 97.00      PROA   
ATOM   1357  NE2 GLN P  88     -30.149 -84.612 116.567  0.00 97.00      PROA   
ATOM   1358 HE21 GLN P  88     -30.623 -83.812 116.931  0.00 97.00      PROA   
ATOM   1359 HE22 GLN P  88     -29.155 -84.614 116.473  0.00 97.00      PROA   
ATOM   1360  C   GLN P  88     -29.942 -90.541 115.504  0.00 97.00      PROA   
ATOM   1361  O   GLN P  88     -31.082 -90.991 115.474  0.00 97.00      PROA   
ATOM   1362  N   VAL P  89     -28.916 -91.257 116.018  0.00 97.00      PROA   
ATOM   1363  HN  VAL P  89     -27.994 -90.883 116.010  0.00 97.00      PROA   
ATOM   1364  CA  VAL P  89     -29.036 -92.641 116.442  0.00 97.00      PROA   
ATOM   1365  HA  VAL P  89     -30.062 -92.970 116.346  0.00 97.00      PROA   
ATOM   1366  CB  VAL P  89     -28.158 -93.551 115.584  0.00 97.00      PROA   
ATOM   1367  HB  VAL P  89     -27.099 -93.203 115.629  0.00 97.00      PROA   
ATOM   1368  CG1 VAL P  89     -28.213 -95.016 116.054  0.00 97.00      PROA   
ATOM   1369 HG11 VAL P  89     -29.262 -95.374 116.102  0.00 97.00      PROA   
ATOM   1370 HG12 VAL P  89     -27.734 -95.149 117.044  0.00 97.00      PROA   
ATOM   1371 HG13 VAL P  89     -27.662 -95.644 115.326  0.00 97.00      PROA   
ATOM   1372  CG2 VAL P  89     -28.629 -93.460 114.117  0.00 97.00      PROA   
ATOM   1373 HG21 VAL P  89     -28.408 -92.462 113.689  0.00 97.00      PROA   
ATOM   1374 HG22 VAL P  89     -29.721 -93.643 114.047  0.00 97.00      PROA   
ATOM   1375 HG23 VAL P  89     -28.107 -94.220 113.499  0.00 97.00      PROA   
ATOM   1376  C   VAL P  89     -28.657 -92.760 117.906  0.00 97.00      PROA   
ATOM   1377  O   VAL P  89     -27.685 -92.152 118.353  0.00 97.00      PROA   
ATOM   1378  N   SER P  90     -29.435 -93.558 118.689  0.00 97.00      PROA   
ATOM   1379  HN  SER P  90     -30.262 -93.957 118.296  0.00 97.00      PROA   
ATOM   1380  CA  SER P  90     -29.244 -93.775 120.122  0.00 97.00      PROA   
ATOM   1381  HA  SER P  90     -29.373 -92.819 120.610  0.00 97.00      PROA   
ATOM   1382  CB  SER P  90     -30.279 -94.766 120.720  0.00 97.00      PROA   
ATOM   1383  HB1 SER P  90     -30.096 -94.903 121.809  0.00 97.00      PROA   
ATOM   1384  HB2 SER P  90     -30.207 -95.761 120.234  0.00 97.00      PROA   
ATOM   1385  OG  SER P  90     -31.605 -94.267 120.601  0.00 97.00      PROA   
ATOM   1386  HG1 SER P  90     -31.764 -94.066 119.672  0.00 97.00      PROA   
ATOM   1387  C   SER P  90     -27.878 -94.310 120.530  0.00 97.00      PROA   
ATOM   1388  O   SER P  90     -27.285 -93.807 121.483  0.00 97.00      PROA   
ATOM   1389  N   SER P  91     -27.335 -95.327 119.820  0.00 97.00      PROA   
ATOM   1390  HN  SER P  91     -27.821 -95.740 119.056  0.00 97.00      PROA   
ATOM   1391  CA  SER P  91     -25.992 -95.815 120.080  0.00 97.00      PROA   
ATOM   1392  HA  SER P  91     -25.351 -94.943 120.076  0.00 97.00      PROA   
ATOM   1393  CB  SER P  91     -25.801 -96.543 121.441  0.00 97.00      PROA   
ATOM   1394  HB1 SER P  91     -25.053 -97.361 121.400  0.00 97.00      PROA   
ATOM   1395  HB2 SER P  91     -26.764 -96.987 121.773  0.00 97.00      PROA   
ATOM   1396  OG  SER P  91     -25.344 -95.614 122.418  0.00 97.00      PROA   
ATOM   1397  HG1 SER P  91     -26.019 -94.928 122.469  0.00 97.00      PROA   
ATOM   1398  C   SER P  91     -25.485 -96.652 118.937  0.00 97.00      PROA   
ATOM   1399  O   SER P  91     -26.243 -97.092 118.077  0.00 97.00      PROA   
ATOM   1400  N   ARG P  92     -24.146 -96.858 118.885  0.00 97.00      PROA   
ATOM   1401  HN  ARG P  92     -23.554 -96.488 119.598  0.00 97.00      PROA   
ATOM   1402  CA  ARG P  92     -23.475 -97.523 117.781  0.00 97.00      PROA   
ATOM   1403  HA  ARG P  92     -23.971 -97.251 116.857  0.00 97.00      PROA   
ATOM   1404  CB  ARG P  92     -21.983 -97.085 117.713  0.00 97.00      PROA   
ATOM   1405  HB1 ARG P  92     -21.587 -97.368 116.714  0.00 97.00      PROA   
ATOM   1406  HB2 ARG P  92     -21.390 -97.629 118.482  0.00 97.00      PROA   
ATOM   1407  CG  ARG P  92     -21.755 -95.574 117.954  0.00 97.00      PROA   
ATOM   1408  HG1 ARG P  92     -21.965 -95.344 119.022  0.00 97.00      PROA   
ATOM   1409  HG2 ARG P  92     -22.476 -94.982 117.347  0.00 97.00      PROA   
ATOM   1410  CD  ARG P  92     -20.317 -95.099 117.675  0.00 97.00      PROA   
ATOM   1411  HD1 ARG P  92     -19.575 -95.854 118.006  0.00 97.00      PROA   
ATOM   1412  HD2 ARG P  92     -20.102 -94.144 118.206  0.00 97.00      PROA   
ATOM   1413  NE  ARG P  92     -20.167 -94.903 116.198  0.00 97.00      PROA   
ATOM   1414  HE  ARG P  92     -19.976 -95.683 115.610  0.00 97.00      PROA   
ATOM   1415  CZ  ARG P  92     -20.579 -93.787 115.570  0.00 97.00      PROA   
ATOM   1416  NH1 ARG P  92     -20.901 -92.645 116.197  0.00 97.00      PROA   
ATOM   1417 HH11 ARG P  92     -20.438 -92.428 117.052  0.00 97.00      PROA   
ATOM   1418 HH12 ARG P  92     -21.169 -91.900 115.589  0.00 97.00      PROA   
ATOM   1419  NH2 ARG P  92     -20.603 -93.739 114.225  0.00 97.00      PROA   
ATOM   1420 HH21 ARG P  92     -20.149 -94.454 113.707  0.00 97.00      PROA   
ATOM   1421 HH22 ARG P  92     -20.666 -92.827 113.825  0.00 97.00      PROA   
ATOM   1422  C   ARG P  92     -23.540 -99.040 117.933  0.00 97.00      PROA   
ATOM   1423  O   ARG P  92     -23.377 -99.785 116.969  0.00 97.00      PROA   
ATOM   1424  N   VAL P  93     -23.811 -99.528 119.164  0.00 97.00      PROA   
ATOM   1425  HN  VAL P  93     -23.987 -98.913 119.925  0.00 97.00      PROA   
ATOM   1426  CA  VAL P  93     -23.916-100.931 119.488  0.00 97.00      PROA   
ATOM   1427  HA  VAL P  93     -24.269-101.462 118.617  0.00 97.00      PROA   
ATOM   1428  CB  VAL P  93     -22.633-101.590 120.022  0.00 97.00      PROA   
ATOM   1429  HB  VAL P  93     -22.872-102.627 120.359  0.00 97.00      PROA   
ATOM   1430  CG1 VAL P  93     -21.585-101.703 118.894  0.00 97.00      PROA   
ATOM   1431 HG11 VAL P  93     -21.259-100.695 118.566  0.00 97.00      PROA   
ATOM   1432 HG12 VAL P  93     -22.002-102.236 118.017  0.00 97.00      PROA   
ATOM   1433 HG13 VAL P  93     -20.689-102.252 119.255  0.00 97.00      PROA   
ATOM   1434  CG2 VAL P  93     -22.047-100.819 121.227  0.00 97.00      PROA   
ATOM   1435 HG21 VAL P  93     -22.758-100.793 122.077  0.00 97.00      PROA   
ATOM   1436 HG22 VAL P  93     -21.792 -99.776 120.943  0.00 97.00      PROA   
ATOM   1437 HG23 VAL P  93     -21.117-101.316 121.577  0.00 97.00      PROA   
ATOM   1438  C   VAL P  93     -25.001-101.018 120.528  0.00 97.00      PROA   
ATOM   1439  O   VAL P  93     -25.144-100.125 121.360  0.00 97.00      PROA   
ATOM   1440  N   LEU P  94     -25.808-102.103 120.465  0.00 97.00      PROA   
ATOM   1441  HN  LEU P  94     -25.698-102.781 119.745  0.00 97.00      PROA   
ATOM   1442  CA  LEU P  94     -26.846-102.423 121.415  0.00 97.00      PROA   
ATOM   1443  HA  LEU P  94     -26.563-102.067 122.398  0.00 97.00      PROA   
ATOM   1444  CB  LEU P  94     -28.268-101.904 121.050  0.00 97.00      PROA   
ATOM   1445  HB1 LEU P  94     -28.945-102.202 121.884  0.00 97.00      PROA   
ATOM   1446  HB2 LEU P  94     -28.642-102.391 120.124  0.00 97.00      PROA   
ATOM   1447  CG  LEU P  94     -28.425-100.370 120.891  0.00 97.00      PROA   
ATOM   1448  HG  LEU P  94     -27.703 -99.877 121.583  0.00 97.00      PROA   
ATOM   1449  CD1 LEU P  94     -28.158 -99.872 119.457  0.00 97.00      PROA   
ATOM   1450 HD11 LEU P  94     -28.914-100.295 118.761  0.00 97.00      PROA   
ATOM   1451 HD12 LEU P  94     -27.151-100.163 119.102  0.00 97.00      PROA   
ATOM   1452 HD13 LEU P  94     -28.227 -98.764 119.424  0.00 97.00      PROA   
ATOM   1453  CD2 LEU P  94     -29.834 -99.938 121.341  0.00 97.00      PROA   
ATOM   1454 HD21 LEU P  94     -29.986-100.193 122.410  0.00 97.00      PROA   
ATOM   1455 HD22 LEU P  94     -30.606-100.469 120.746  0.00 97.00      PROA   
ATOM   1456 HD23 LEU P  94     -29.970 -98.844 121.217  0.00 97.00      PROA   
ATOM   1457  C   LEU P  94     -26.893-103.935 121.442  0.00 97.00      PROA   
ATOM   1458  O   LEU P  94     -26.329-104.601 120.577  0.00 97.00      PROA   
ATOM   1459  N   THR P  95     -27.569-104.514 122.458  0.00 97.00      PROA   
ATOM   1460  HN  THR P  95     -27.908-103.954 123.215  0.00 97.00      PROA   
ATOM   1461  CA  THR P  95     -27.867-105.930 122.590  0.00 97.00      PROA   
ATOM   1462  HA  THR P  95     -27.214-106.487 121.936  0.00 97.00      PROA   
ATOM   1463  CB  THR P  95     -27.718-106.464 124.021  0.00 97.00      PROA   
ATOM   1464  HB  THR P  95     -28.664-106.363 124.603  0.00 97.00      PROA   
ATOM   1465  OG1 THR P  95     -26.732-105.740 124.740  0.00 97.00      PROA   
ATOM   1466  HG1 THR P  95     -27.143-104.885 124.912  0.00 97.00      PROA   
ATOM   1467  CG2 THR P  95     -27.269-107.931 124.003  0.00 97.00      PROA   
ATOM   1468 HG21 THR P  95     -26.277-108.017 123.511  0.00 97.00      PROA   
ATOM   1469 HG22 THR P  95     -27.995-108.569 123.465  0.00 97.00      PROA   
ATOM   1470 HG23 THR P  95     -27.173-108.303 125.045  0.00 97.00      PROA   
ATOM   1471  C   THR P  95     -29.306-106.109 122.138  0.00 97.00      PROA   
ATOM   1472  O   THR P  95     -30.070-105.154 122.047  0.00 97.00      PROA   
ATOM   1473  N   GLU P  96     -29.726-107.353 121.828  0.00 97.00      PROA   
ATOM   1474  HN  GLU P  96     -29.075-108.110 121.791  0.00 97.00      PROA   
ATOM   1475  CA  GLU P  96     -31.106-107.692 121.539  0.00 97.00      PROA   
ATOM   1476  HA  GLU P  96     -31.408-107.049 120.726  0.00 97.00      PROA   
ATOM   1477  CB  GLU P  96     -31.259-109.171 121.085  0.00 97.00      PROA   
ATOM   1478  HB1 GLU P  96     -30.546-109.357 120.250  0.00 97.00      PROA   
ATOM   1479  HB2 GLU P  96     -32.286-109.313 120.682  0.00 97.00      PROA   
ATOM   1480  CG  GLU P  96     -30.997-110.189 122.218  0.00 97.00      PROA   
ATOM   1481  HG1 GLU P  96     -31.599-109.934 123.112  0.00 97.00      PROA   
ATOM   1482  HG2 GLU P  96     -29.928-110.141 122.509  0.00 97.00      PROA   
ATOM   1483  CD  GLU P  96     -31.342-111.636 121.866  0.00 97.00      PROA   
ATOM   1484  OE1 GLU P  96     -32.182-111.880 120.963  0.00 97.00      PROA   
ATOM   1485  OE2 GLU P  96     -30.762-112.533 122.536  0.00 97.00      PROA   
ATOM   1486  C   GLU P  96     -32.026-107.406 122.725  0.00 97.00      PROA   
ATOM   1487  O   GLU P  96     -31.635-107.493 123.887  0.00 97.00      PROA   
ATOM   1488  N   GLY P  97     -33.290-107.020 122.446  0.00 97.00      PROA   
ATOM   1489  HN  GLY P  97     -33.577-106.940 121.491  0.00 97.00      PROA   
ATOM   1490  CA  GLY P  97     -34.281-106.714 123.463  0.00 97.00      PROA   
ATOM   1491  HA1 GLY P  97     -34.077-107.291 124.354  0.00 97.00      PROA   
ATOM   1492  HA2 GLY P  97     -35.249-106.943 123.046  0.00 97.00      PROA   
ATOM   1493  C   GLY P  97     -34.293-105.263 123.853  0.00 97.00      PROA   
ATOM   1494  O   GLY P  97     -35.326-104.750 124.277  0.00 97.00      PROA   
ATOM   1495  N   GLU P  98     -33.142-104.563 123.730  0.00 97.00      PROA   
ATOM   1496  HN  GLU P  98     -32.302-105.029 123.461  0.00 97.00      PROA   
ATOM   1497  CA  GLU P  98     -32.994-103.149 124.007  0.00 97.00      PROA   
ATOM   1498  HA  GLU P  98     -33.278-103.021 125.038  0.00 97.00      PROA   
ATOM   1499  CB  GLU P  98     -31.512-102.703 123.899  0.00 97.00      PROA   
ATOM   1500  HB1 GLU P  98     -31.457-101.595 123.990  0.00 97.00      PROA   
ATOM   1501  HB2 GLU P  98     -31.117-102.979 122.898  0.00 97.00      PROA   
ATOM   1502  CG  GLU P  98     -30.617-103.309 125.003  0.00 97.00      PROA   
ATOM   1503  HG1 GLU P  98     -30.582-104.417 124.914  0.00 97.00      PROA   
ATOM   1504  HG2 GLU P  98     -31.023-103.049 126.003  0.00 97.00      PROA   
ATOM   1505  CD  GLU P  98     -29.196-102.755 124.930  0.00 97.00      PROA   
ATOM   1506  OE1 GLU P  98     -28.251-103.574 124.947  0.00 97.00      PROA   
ATOM   1507  OE2 GLU P  98     -29.026-101.510 124.882  0.00 97.00      PROA   
ATOM   1508  C   GLU P  98     -33.851-102.244 123.119  0.00 97.00      PROA   
ATOM   1509  O   GLU P  98     -33.939-102.487 121.920  0.00 97.00      PROA   
ATOM   1510  N   PRO P  99     -34.491-101.188 123.613  0.00 97.00      PROA   
ATOM   1511  CD  PRO P  99     -34.850-101.032 125.023  0.00 97.00      PROA   
ATOM   1512  HD1 PRO P  99     -33.971-100.615 125.560  0.00 97.00      PROA   
ATOM   1513  HD2 PRO P  99     -35.162-101.998 125.479  0.00 97.00      PROA   
ATOM   1514  CA  PRO P  99     -35.020-100.099 122.798  0.00 97.00      PROA   
ATOM   1515  HA  PRO P  99     -35.770-100.529 122.153  0.00 97.00      PROA   
ATOM   1516  CB  PRO P  99     -35.631 -99.129 123.823  0.00 97.00      PROA   
ATOM   1517  HB1 PRO P  99     -36.505 -98.586 123.412  0.00 97.00      PROA   
ATOM   1518  HB2 PRO P  99     -34.873 -98.396 124.178  0.00 97.00      PROA   
ATOM   1519  CG  PRO P  99     -36.007-100.035 125.001  0.00 97.00      PROA   
ATOM   1520  HG1 PRO P  99     -36.116 -99.486 125.956  0.00 97.00      PROA   
ATOM   1521  HG2 PRO P  99     -36.951-100.577 124.768  0.00 97.00      PROA   
ATOM   1522  C   PRO P  99     -33.989 -99.401 121.919  0.00 97.00      PROA   
ATOM   1523  O   PRO P  99     -32.915 -99.064 122.411  0.00 97.00      PROA   
ATOM   1524  N   LEU P 100     -34.302 -99.140 120.631  0.00 97.00      PROA   
ATOM   1525  HN  LEU P 100     -35.168 -99.463 120.252  0.00 97.00      PROA   
ATOM   1526  CA  LEU P 100     -33.436 -98.359 119.766  0.00 97.00      PROA   
ATOM   1527  HA  LEU P 100     -32.657 -97.891 120.352  0.00 97.00      PROA   
ATOM   1528  CB  LEU P 100     -32.755 -99.246 118.689  0.00 97.00      PROA   
ATOM   1529  HB1 LEU P 100     -33.524 -99.896 118.222  0.00 97.00      PROA   
ATOM   1530  HB2 LEU P 100     -32.046 -99.920 119.217  0.00 97.00      PROA   
ATOM   1531  CG  LEU P 100     -31.986 -98.526 117.552  0.00 97.00      PROA   
ATOM   1532  HG  LEU P 100     -32.717 -97.944 116.944  0.00 97.00      PROA   
ATOM   1533  CD1 LEU P 100     -30.923 -97.544 118.073  0.00 97.00      PROA   
ATOM   1534 HD11 LEU P 100     -30.238 -98.063 118.774  0.00 97.00      PROA   
ATOM   1535 HD12 LEU P 100     -31.399 -96.695 118.603  0.00 97.00      PROA   
ATOM   1536 HD13 LEU P 100     -30.326 -97.141 117.229  0.00 97.00      PROA   
ATOM   1537  CD2 LEU P 100     -31.330 -99.557 116.614  0.00 97.00      PROA   
ATOM   1538 HD21 LEU P 100     -32.086-100.272 116.230  0.00 97.00      PROA   
ATOM   1539 HD22 LEU P 100     -30.550-100.127 117.162  0.00 97.00      PROA   
ATOM   1540 HD23 LEU P 100     -30.852 -99.046 115.752  0.00 97.00      PROA   
ATOM   1541  C   LEU P 100     -34.233 -97.241 119.138  0.00 97.00      PROA   
ATOM   1542  O   LEU P 100     -35.123 -97.477 118.332  0.00 97.00      PROA   
ATOM   1543  N   ALA P 101     -33.913 -95.971 119.481  0.00 97.00      PROA   
ATOM   1544  HN  ALA P 101     -33.212 -95.778 120.165  0.00 97.00      PROA   
ATOM   1545  CA  ALA P 101     -34.589 -94.811 118.940  0.00 97.00      PROA   
ATOM   1546  HA  ALA P 101     -35.512 -95.117 118.469  0.00 97.00      PROA   
ATOM   1547  CB  ALA P 101     -34.966 -93.814 120.052  0.00 97.00      PROA   
ATOM   1548  HB1 ALA P 101     -34.066 -93.435 120.578  0.00 97.00      PROA   
ATOM   1549  HB2 ALA P 101     -35.609 -94.325 120.803  0.00 97.00      PROA   
ATOM   1550  HB3 ALA P 101     -35.534 -92.954 119.643  0.00 97.00      PROA   
ATOM   1551  C   ALA P 101     -33.741 -94.135 117.874  0.00 97.00      PROA   
ATOM   1552  O   ALA P 101     -32.541 -93.921 118.027  0.00 97.00      PROA   
ATOM   1553  N   LEU P 102     -34.382 -93.811 116.730  0.00 97.00      PROA   
ATOM   1554  HN  LEU P 102     -35.334 -94.083 116.604  0.00 97.00      PROA   
ATOM   1555  CA  LEU P 102     -33.781 -93.186 115.573  0.00 97.00      PROA   
ATOM   1556  HA  LEU P 102     -32.750 -92.934 115.780  0.00 97.00      PROA   
ATOM   1557  CB  LEU P 102     -33.884 -94.098 114.320  0.00 97.00      PROA   
ATOM   1558  HB1 LEU P 102     -33.320 -93.642 113.478  0.00 97.00      PROA   
ATOM   1559  HB2 LEU P 102     -34.953 -94.172 114.017  0.00 97.00      PROA   
ATOM   1560  CG  LEU P 102     -33.392 -95.553 114.509  0.00 97.00      PROA   
ATOM   1561  HG  LEU P 102     -33.938 -96.013 115.367  0.00 97.00      PROA   
ATOM   1562  CD1 LEU P 102     -33.727 -96.393 113.266  0.00 97.00      PROA   
ATOM   1563 HD11 LEU P 102     -33.177 -95.999 112.385  0.00 97.00      PROA   
ATOM   1564 HD12 LEU P 102     -34.816 -96.359 113.051  0.00 97.00      PROA   
ATOM   1565 HD13 LEU P 102     -33.428 -97.449 113.433  0.00 97.00      PROA   
ATOM   1566  CD2 LEU P 102     -31.885 -95.622 114.801  0.00 97.00      PROA   
ATOM   1567 HD21 LEU P 102     -31.635 -95.037 115.709  0.00 97.00      PROA   
ATOM   1568 HD22 LEU P 102     -31.316 -95.212 113.941  0.00 97.00      PROA   
ATOM   1569 HD23 LEU P 102     -31.571 -96.676 114.959  0.00 97.00      PROA   
ATOM   1570  C   LEU P 102     -34.544 -91.916 115.261  0.00 97.00      PROA   
ATOM   1571  O   LEU P 102     -35.770 -91.903 115.289  0.00 97.00      PROA   
ATOM   1572  N   ARG P 103     -33.847 -90.802 114.938  0.00 97.00      PROA   
ATOM   1573  HN  ARG P 103     -32.852 -90.772 115.027  0.00 97.00      PROA   
ATOM   1574  CA  ARG P 103     -34.513 -89.627 114.415  0.00 97.00      PROA   
ATOM   1575  HA  ARG P 103     -35.504 -89.898 114.084  0.00 97.00      PROA   
ATOM   1576  CB  ARG P 103     -34.689 -88.502 115.470  0.00 97.00      PROA   
ATOM   1577  HB1 ARG P 103     -33.694 -88.172 115.840  0.00 97.00      PROA   
ATOM   1578  HB2 ARG P 103     -35.250 -88.916 116.337  0.00 97.00      PROA   
ATOM   1579  CG  ARG P 103     -35.447 -87.296 114.897  0.00 97.00      PROA   
ATOM   1580  HG1 ARG P 103     -36.452 -87.637 114.556  0.00 97.00      PROA   
ATOM   1581  HG2 ARG P 103     -34.885 -86.923 114.013  0.00 97.00      PROA   
ATOM   1582  CD  ARG P 103     -35.598 -86.086 115.811  0.00 97.00      PROA   
ATOM   1583  HD1 ARG P 103     -34.596 -85.695 116.094  0.00 97.00      PROA   
ATOM   1584  HD2 ARG P 103     -36.189 -86.307 116.723  0.00 97.00      PROA   
ATOM   1585  NE  ARG P 103     -36.345 -85.100 114.969  0.00 97.00      PROA   
ATOM   1586  HE  ARG P 103     -36.961 -85.434 114.258  0.00 97.00      PROA   
ATOM   1587  CZ  ARG P 103     -36.054 -83.797 114.881  0.00 97.00      PROA   
ATOM   1588  NH1 ARG P 103     -35.111 -83.174 115.593  0.00 97.00      PROA   
ATOM   1589 HH11 ARG P 103     -34.427 -83.689 116.093  0.00 97.00      PROA   
ATOM   1590 HH12 ARG P 103     -35.003 -82.201 115.372  0.00 97.00      PROA   
ATOM   1591  NH2 ARG P 103     -36.705 -83.042 113.982  0.00 97.00      PROA   
ATOM   1592 HH21 ARG P 103     -37.378 -83.466 113.378  0.00 97.00      PROA   
ATOM   1593 HH22 ARG P 103     -36.351 -82.119 113.841  0.00 97.00      PROA   
ATOM   1594  C   ARG P 103     -33.812 -89.064 113.195  0.00 97.00      PROA   
ATOM   1595  O   ARG P 103     -32.696 -88.566 113.265  0.00 97.00      PROA   
ATOM   1596  N   CYS P 104     -34.497 -89.052 112.031  0.00 97.00      PROA   
ATOM   1597  HN  CYS P 104     -35.361 -89.550 111.959  0.00 97.00      PROA   
ATOM   1598  CA  CYS P 104     -34.143 -88.230 110.887  0.00 97.00      PROA   
ATOM   1599  HA  CYS P 104     -33.089 -88.379 110.691  0.00 97.00      PROA   
ATOM   1600  CB  CYS P 104     -34.968 -88.641 109.642  0.00 97.00      PROA   
ATOM   1601  HB1 CYS P 104     -36.012 -88.271 109.733  0.00 97.00      PROA   
ATOM   1602  HB2 CYS P 104     -35.029 -89.753 109.634  0.00 97.00      PROA   
ATOM   1603  SG  CYS P 104     -34.229 -88.107 108.069  0.00 97.00      PROA   
ATOM   1604  C   CYS P 104     -34.376 -86.757 111.200  0.00 97.00      PROA   
ATOM   1605  O   CYS P 104     -35.426 -86.391 111.717  0.00 97.00      PROA   
ATOM   1606  N   HSD P 105     -33.391 -85.877 110.925  0.00 97.00      PROA   
ATOM   1607  HN  HSD P 105     -32.539 -86.177 110.501  0.00 97.00      PROA   
ATOM   1608  CA  HSD P 105     -33.370 -84.534 111.471  0.00 97.00      PROA   
ATOM   1609  HA  HSD P 105     -34.380 -84.168 111.605  0.00 97.00      PROA   
ATOM   1610  CB  HSD P 105     -32.671 -84.573 112.854  0.00 97.00      PROA   
ATOM   1611  HB1 HSD P 105     -31.915 -85.388 112.798  0.00 97.00      PROA   
ATOM   1612  HB2 HSD P 105     -33.410 -84.880 113.626  0.00 97.00      PROA   
ATOM   1613  ND1 HSD P 105     -32.485 -82.211 113.818  0.00 97.00      PROA   
ATOM   1614  HD1 HSD P 105     -33.398 -81.861 113.591  0.00 97.00      PROA   
ATOM   1615  CG  HSD P 105     -31.916 -83.374 113.348  0.00 97.00      PROA   
ATOM   1616  CE1 HSD P 105     -31.508 -81.527 114.463  0.00 97.00      PROA   
ATOM   1617  HE1 HSD P 105     -31.679 -80.565 114.944  0.00 97.00      PROA   
ATOM   1618  NE2 HSD P 105     -30.354 -82.164 114.432  0.00 97.00      PROA   
ATOM   1619  CD2 HSD P 105     -30.612 -83.322 113.724  0.00 97.00      PROA   
ATOM   1620  HD2 HSD P 105     -29.831 -84.058 113.582  0.00 97.00      PROA   
ATOM   1621  C   HSD P 105     -32.709 -83.602 110.485  0.00 97.00      PROA   
ATOM   1622  O   HSD P 105     -31.860 -84.014 109.701  0.00 97.00      PROA   
ATOM   1623  N   ALA P 106     -33.133 -82.317 110.461  0.00 97.00      PROA   
ATOM   1624  HN  ALA P 106     -33.743 -81.946 111.164  0.00 97.00      PROA   
ATOM   1625  CA  ALA P 106     -32.873 -81.416 109.363  0.00 97.00      PROA   
ATOM   1626  HA  ALA P 106     -32.308 -81.920 108.596  0.00 97.00      PROA   
ATOM   1627  CB  ALA P 106     -34.209 -80.922 108.774  0.00 97.00      PROA   
ATOM   1628  HB1 ALA P 106     -34.839 -80.485 109.578  0.00 97.00      PROA   
ATOM   1629  HB2 ALA P 106     -34.770 -81.783 108.348  0.00 97.00      PROA   
ATOM   1630  HB3 ALA P 106     -34.059 -80.171 107.973  0.00 97.00      PROA   
ATOM   1631  C   ALA P 106     -32.038 -80.252 109.825  0.00 97.00      PROA   
ATOM   1632  O   ALA P 106     -32.075 -79.868 110.990  0.00 97.00      PROA   
ATOM   1633  N   TRP P 107     -31.206 -79.680 108.917  0.00 97.00      PROA   
ATOM   1634  HN  TRP P 107     -31.112 -80.065 108.000  0.00 97.00      PROA   
ATOM   1635  CA  TRP P 107     -30.336 -78.567 109.254  0.00 97.00      PROA   
ATOM   1636  HA  TRP P 107     -29.782 -78.915 110.114  0.00 97.00      PROA   
ATOM   1637  CB  TRP P 107     -29.236 -78.281 108.184  0.00 97.00      PROA   
ATOM   1638  HB1 TRP P 107     -29.737 -78.194 107.194  0.00 97.00      PROA   
ATOM   1639  HB2 TRP P 107     -28.566 -79.166 108.143  0.00 97.00      PROA   
ATOM   1640  CG  TRP P 107     -28.405 -77.055 108.426  0.00 97.00      PROA   
ATOM   1641  CD1 TRP P 107     -28.287 -75.976 107.590  0.00 97.00      PROA   
ATOM   1642  HD1 TRP P 107     -28.608 -75.970 106.557  0.00 97.00      PROA   
ATOM   1643  NE1 TRP P 107     -27.732 -74.923 108.274  0.00 97.00      PROA   
ATOM   1644  HE1 TRP P 107     -27.426 -74.078 107.894  0.00 97.00      PROA   
ATOM   1645  CE2 TRP P 107     -27.485 -75.293 109.563  0.00 97.00      PROA   
ATOM   1646  CD2 TRP P 107     -27.849 -76.652 109.691  0.00 97.00      PROA   
ATOM   1647  CE3 TRP P 107     -27.661 -77.297 110.915  0.00 97.00      PROA   
ATOM   1648  HE3 TRP P 107     -27.885 -78.347 111.041  0.00 97.00      PROA   
ATOM   1649  CZ3 TRP P 107     -27.210 -76.552 112.007  0.00 97.00      PROA   
ATOM   1650  HZ3 TRP P 107     -27.094 -77.026 112.973  0.00 97.00      PROA   
ATOM   1651  CZ2 TRP P 107     -27.037 -74.551 110.649  0.00 97.00      PROA   
ATOM   1652  HZ2 TRP P 107     -26.812 -73.499 110.563  0.00 97.00      PROA   
ATOM   1653  CH2 TRP P 107     -26.925 -75.197 111.880  0.00 97.00      PROA   
ATOM   1654  HH2 TRP P 107     -26.606 -74.642 112.753  0.00 97.00      PROA   
ATOM   1655  C   TRP P 107     -31.074 -77.317 109.740  0.00 97.00      PROA   
ATOM   1656  O   TRP P 107     -31.756 -76.612 108.995  0.00 97.00      PROA   
ATOM   1657  N   LYS P 108     -30.927 -77.067 111.065  0.00 97.00      PROA   
ATOM   1658  HN  LYS P 108     -30.309 -77.652 111.582  0.00 97.00      PROA   
ATOM   1659  CA  LYS P 108     -31.583 -76.048 111.856  0.00 97.00      PROA   
ATOM   1660  HA  LYS P 108     -31.259 -76.239 112.866  0.00 97.00      PROA   
ATOM   1661  CB  LYS P 108     -31.113 -74.628 111.427  0.00 97.00      PROA   
ATOM   1662  HB1 LYS P 108     -31.590 -74.349 110.466  0.00 97.00      PROA   
ATOM   1663  HB2 LYS P 108     -30.016 -74.706 111.231  0.00 97.00      PROA   
ATOM   1664  CG  LYS P 108     -31.297 -73.509 112.473  0.00 97.00      PROA   
ATOM   1665  HG1 LYS P 108     -32.383 -73.332 112.627  0.00 97.00      PROA   
ATOM   1666  HG2 LYS P 108     -30.858 -72.574 112.057  0.00 97.00      PROA   
ATOM   1667  CD  LYS P 108     -30.638 -73.854 113.828  0.00 97.00      PROA   
ATOM   1668  HD1 LYS P 108     -29.632 -74.296 113.641  0.00 97.00      PROA   
ATOM   1669  HD2 LYS P 108     -31.262 -74.643 114.305  0.00 97.00      PROA   
ATOM   1670  CE  LYS P 108     -30.505 -72.715 114.856  0.00 97.00      PROA   
ATOM   1671  HE1 LYS P 108     -30.225 -73.139 115.848  0.00 97.00      PROA   
ATOM   1672  HE2 LYS P 108     -31.455 -72.157 114.978  0.00 97.00      PROA   
ATOM   1673  NZ  LYS P 108     -29.427 -71.764 114.488  0.00 97.00      PROA   
ATOM   1674  HZ1 LYS P 108     -28.579 -72.286 114.196  0.00 97.00      PROA   
ATOM   1675  HZ2 LYS P 108     -29.120 -71.243 115.329  0.00 97.00      PROA   
ATOM   1676  HZ3 LYS P 108     -29.725 -71.100 113.744  0.00 97.00      PROA   
ATOM   1677  C   LYS P 108     -33.094 -76.265 111.837  0.00 97.00      PROA   
ATOM   1678  O   LYS P 108     -33.874 -75.329 111.695  0.00 97.00      PROA   
ATOM   1679  N   ASP P 109     -33.497 -77.552 112.008  0.00 97.00      PROA   
ATOM   1680  HN  ASP P 109     -32.786 -78.229 112.183  0.00 97.00      PROA   
ATOM   1681  CA  ASP P 109     -34.794 -78.196 111.842  0.00 97.00      PROA   
ATOM   1682  HA  ASP P 109     -34.533 -79.020 111.200  0.00 97.00      PROA   
ATOM   1683  CB  ASP P 109     -35.335 -78.780 113.176  0.00 97.00      PROA   
ATOM   1684  HB1 ASP P 109     -36.432 -78.656 113.288  0.00 97.00      PROA   
ATOM   1685  HB2 ASP P 109     -34.847 -78.244 114.021  0.00 97.00      PROA   
ATOM   1686  CG  ASP P 109     -35.047 -80.267 113.348  0.00 97.00      PROA   
ATOM   1687  OD1 ASP P 109     -34.781 -80.999 112.364  0.00 97.00      PROA   
ATOM   1688  OD2 ASP P 109     -35.211 -80.706 114.511  0.00 97.00      PROA   
ATOM   1689  C   ASP P 109     -35.908 -77.510 111.069  0.00 97.00      PROA   
ATOM   1690  O   ASP P 109     -36.558 -76.577 111.537  0.00 97.00      PROA   
ATOM   1691  N   LYS P 110     -36.163 -78.026 109.844  0.00 97.00      PROA   
ATOM   1692  HN  LYS P 110     -35.677 -78.843 109.546  0.00 97.00      PROA   
ATOM   1693  CA  LYS P 110     -37.178 -77.550 108.933  0.00 97.00      PROA   
ATOM   1694  HA  LYS P 110     -37.789 -76.806 109.425  0.00 97.00      PROA   
ATOM   1695  CB  LYS P 110     -36.564 -76.986 107.620  0.00 97.00      PROA   
ATOM   1696  HB1 LYS P 110     -37.371 -76.539 107.000  0.00 97.00      PROA   
ATOM   1697  HB2 LYS P 110     -36.111 -77.820 107.038  0.00 97.00      PROA   
ATOM   1698  CG  LYS P 110     -35.454 -75.932 107.840  0.00 97.00      PROA   
ATOM   1699  HG1 LYS P 110     -35.100 -75.583 106.844  0.00 97.00      PROA   
ATOM   1700  HG2 LYS P 110     -34.587 -76.422 108.338  0.00 97.00      PROA   
ATOM   1701  CD  LYS P 110     -35.900 -74.727 108.693  0.00 97.00      PROA   
ATOM   1702  HD1 LYS P 110     -36.337 -75.103 109.639  0.00 97.00      PROA   
ATOM   1703  HD2 LYS P 110     -36.708 -74.169 108.174  0.00 97.00      PROA   
ATOM   1704  CE  LYS P 110     -34.765 -73.779 109.106  0.00 97.00      PROA   
ATOM   1705  HE1 LYS P 110     -33.950 -74.337 109.606  0.00 97.00      PROA   
ATOM   1706  HE2 LYS P 110     -35.144 -72.989 109.790  0.00 97.00      PROA   
ATOM   1707  NZ  LYS P 110     -34.160 -73.133 107.928  0.00 97.00      PROA   
ATOM   1708  HZ1 LYS P 110     -34.908 -72.724 107.334  0.00 97.00      PROA   
ATOM   1709  HZ2 LYS P 110     -33.643 -73.863 107.397  0.00 97.00      PROA   
ATOM   1710  HZ3 LYS P 110     -33.499 -72.391 108.235  0.00 97.00      PROA   
ATOM   1711  C   LYS P 110     -38.041 -78.756 108.638  0.00 97.00      PROA   
ATOM   1712  O   LYS P 110     -37.524 -79.864 108.522  0.00 97.00      PROA   
ATOM   1713  N   LEU P 111     -39.384 -78.575 108.556  0.00 97.00      PROA   
ATOM   1714  HN  LEU P 111     -39.782 -77.666 108.664  0.00 97.00      PROA   
ATOM   1715  CA  LEU P 111     -40.367 -79.645 108.518  0.00 97.00      PROA   
ATOM   1716  HA  LEU P 111     -40.102 -80.359 109.286  0.00 97.00      PROA   
ATOM   1717  CB  LEU P 111     -41.803 -79.111 108.810  0.00 97.00      PROA   
ATOM   1718  HB1 LEU P 111     -42.535 -79.939 108.667  0.00 97.00      PROA   
ATOM   1719  HB2 LEU P 111     -42.050 -78.314 108.075  0.00 97.00      PROA   
ATOM   1720  CG  LEU P 111     -42.078 -78.564 110.240  0.00 97.00      PROA   
ATOM   1721  HG  LEU P 111     -43.182 -78.392 110.287  0.00 97.00      PROA   
ATOM   1722  CD1 LEU P 111     -41.738 -79.591 111.335  0.00 97.00      PROA   
ATOM   1723 HD11 LEU P 111     -40.643 -79.769 111.372  0.00 97.00      PROA   
ATOM   1724 HD12 LEU P 111     -42.252 -80.555 111.138  0.00 97.00      PROA   
ATOM   1725 HD13 LEU P 111     -42.062 -79.211 112.327  0.00 97.00      PROA   
ATOM   1726  CD2 LEU P 111     -41.425 -77.202 110.546  0.00 97.00      PROA   
ATOM   1727 HD21 LEU P 111     -41.638 -76.474 109.736  0.00 97.00      PROA   
ATOM   1728 HD22 LEU P 111     -40.327 -77.309 110.665  0.00 97.00      PROA   
ATOM   1729 HD23 LEU P 111     -41.829 -76.798 111.499  0.00 97.00      PROA   
ATOM   1730  C   LEU P 111     -40.411 -80.427 107.209  0.00 97.00      PROA   
ATOM   1731  O   LEU P 111     -41.383 -80.359 106.459  0.00 97.00      PROA   
ATOM   1732  N   VAL P 112     -39.364 -81.238 106.928  0.00 97.00      PROA   
ATOM   1733  HN  VAL P 112     -38.529 -81.152 107.470  0.00 97.00      PROA   
ATOM   1734  CA  VAL P 112     -39.304 -82.150 105.800  0.00 97.00      PROA   
ATOM   1735  HA  VAL P 112     -39.417 -81.528 104.923  0.00 97.00      PROA   
ATOM   1736  CB  VAL P 112     -37.962 -82.872 105.649  0.00 97.00      PROA   
ATOM   1737  HB  VAL P 112     -38.017 -83.578 104.786  0.00 97.00      PROA   
ATOM   1738  CG1 VAL P 112     -36.883 -81.822 105.309  0.00 97.00      PROA   
ATOM   1739 HG11 VAL P 112     -36.726 -81.130 106.163  0.00 97.00      PROA   
ATOM   1740 HG12 VAL P 112     -37.191 -81.232 104.421  0.00 97.00      PROA   
ATOM   1741 HG13 VAL P 112     -35.917 -82.320 105.081  0.00 97.00      PROA   
ATOM   1742  CG2 VAL P 112     -37.587 -83.679 106.913  0.00 97.00      PROA   
ATOM   1743 HG21 VAL P 112     -38.373 -84.419 107.163  0.00 97.00      PROA   
ATOM   1744 HG22 VAL P 112     -37.439 -83.008 107.785  0.00 97.00      PROA   
ATOM   1745 HG23 VAL P 112     -36.637 -84.231 106.740  0.00 97.00      PROA   
ATOM   1746  C   VAL P 112     -40.452 -83.147 105.757  0.00 97.00      PROA   
ATOM   1747  O   VAL P 112     -40.903 -83.679 106.771  0.00 97.00      PROA   
ATOM   1748  N   TYR P 113     -40.956 -83.381 104.528  0.00 97.00      PROA   
ATOM   1749  HN  TYR P 113     -40.555 -82.927 103.735  0.00 97.00      PROA   
ATOM   1750  CA  TYR P 113     -42.093 -84.221 104.242  0.00 97.00      PROA   
ATOM   1751  HA  TYR P 113     -42.500 -84.581 105.174  0.00 97.00      PROA   
ATOM   1752  CB  TYR P 113     -43.255 -83.472 103.514  0.00 97.00      PROA   
ATOM   1753  HB1 TYR P 113     -43.704 -82.758 104.240  0.00 97.00      PROA   
ATOM   1754  HB2 TYR P 113     -44.056 -84.175 103.205  0.00 97.00      PROA   
ATOM   1755  CG  TYR P 113     -42.817 -82.655 102.316  0.00 97.00      PROA   
ATOM   1756  CD1 TYR P 113     -42.253 -81.376 102.486  0.00 97.00      PROA   
ATOM   1757  HD1 TYR P 113     -42.094 -80.989 103.482  0.00 97.00      PROA   
ATOM   1758  CE1 TYR P 113     -41.878 -80.606 101.380  0.00 97.00      PROA   
ATOM   1759  HE1 TYR P 113     -41.424 -79.637 101.528  0.00 97.00      PROA   
ATOM   1760  CZ  TYR P 113     -42.105 -81.087 100.085  0.00 97.00      PROA   
ATOM   1761  OH  TYR P 113     -41.706 -80.324  98.972  0.00 97.00      PROA   
ATOM   1762  HH  TYR P 113     -40.947 -79.801  99.249  0.00 97.00      PROA   
ATOM   1763  CD2 TYR P 113     -43.059 -83.114 101.009  0.00 97.00      PROA   
ATOM   1764  HD2 TYR P 113     -43.519 -84.077 100.858  0.00 97.00      PROA   
ATOM   1765  CE2 TYR P 113     -42.709 -82.334  99.898  0.00 97.00      PROA   
ATOM   1766  HE2 TYR P 113     -42.882 -82.705  98.898  0.00 97.00      PROA   
ATOM   1767  C   TYR P 113     -41.604 -85.446 103.505  0.00 97.00      PROA   
ATOM   1768  O   TYR P 113     -40.487 -85.481 103.008  0.00 97.00      PROA   
ATOM   1769  N   ASN P 114     -42.416 -86.523 103.479  0.00 97.00      PROA   
ATOM   1770  HN  ASN P 114     -43.311 -86.453 103.917  0.00 97.00      PROA   
ATOM   1771  CA  ASN P 114     -42.093 -87.801 102.861  0.00 97.00      PROA   
ATOM   1772  HA  ASN P 114     -42.903 -88.454 103.143  0.00 97.00      PROA   
ATOM   1773  CB  ASN P 114     -42.015 -87.732 101.304  0.00 97.00      PROA   
ATOM   1774  HB1 ASN P 114     -41.794 -88.732 100.875  0.00 97.00      PROA   
ATOM   1775  HB2 ASN P 114     -41.203 -87.037 101.003  0.00 97.00      PROA   
ATOM   1776  CG  ASN P 114     -43.310 -87.222 100.659  0.00 97.00      PROA   
ATOM   1777  OD1 ASN P 114     -43.276 -86.360  99.774  0.00 97.00      PROA   
ATOM   1778  ND2 ASN P 114     -44.482 -87.751 101.099  0.00 97.00      PROA   
ATOM   1779 HD21 ASN P 114     -45.317 -87.445 100.645  0.00 97.00      PROA   
ATOM   1780 HD22 ASN P 114     -44.482 -88.479 101.783  0.00 97.00      PROA   
ATOM   1781  C   ASN P 114     -40.841 -88.465 103.422  0.00 97.00      PROA   
ATOM   1782  O   ASN P 114     -39.929 -88.846 102.689  0.00 97.00      PROA   
ATOM   1783  N   VAL P 115     -40.781 -88.622 104.762  0.00 97.00      PROA   
ATOM   1784  HN  VAL P 115     -41.573 -88.396 105.325  0.00 97.00      PROA   
ATOM   1785  CA  VAL P 115     -39.626 -89.142 105.462  0.00 97.00      PROA   
ATOM   1786  HA  VAL P 115     -38.753 -88.766 104.952  0.00 97.00      PROA   
ATOM   1787  CB  VAL P 115     -39.530 -88.638 106.899  0.00 97.00      PROA   
ATOM   1788  HB  VAL P 115     -40.450 -88.917 107.461  0.00 97.00      PROA   
ATOM   1789  CG1 VAL P 115     -38.299 -89.236 107.619  0.00 97.00      PROA   
ATOM   1790 HG11 VAL P 115     -37.376 -89.025 107.038  0.00 97.00      PROA   
ATOM   1791 HG12 VAL P 115     -38.395 -90.333 107.748  0.00 97.00      PROA   
ATOM   1792 HG13 VAL P 115     -38.189 -88.781 108.626  0.00 97.00      PROA   
ATOM   1793  CG2 VAL P 115     -39.424 -87.098 106.855  0.00 97.00      PROA   
ATOM   1794 HG21 VAL P 115     -40.357 -86.638 106.470  0.00 97.00      PROA   
ATOM   1795 HG22 VAL P 115     -38.580 -86.790 106.202  0.00 97.00      PROA   
ATOM   1796 HG23 VAL P 115     -39.237 -86.696 107.872  0.00 97.00      PROA   
ATOM   1797  C   VAL P 115     -39.571 -90.657 105.388  0.00 97.00      PROA   
ATOM   1798  O   VAL P 115     -40.485 -91.361 105.801  0.00 97.00      PROA   
ATOM   1799  N   LEU P 116     -38.456 -91.183 104.847  0.00 97.00      PROA   
ATOM   1800  HN  LEU P 116     -37.754 -90.565 104.499  0.00 97.00      PROA   
ATOM   1801  CA  LEU P 116     -38.204 -92.593 104.661  0.00 97.00      PROA   
ATOM   1802  HA  LEU P 116     -39.062 -93.172 104.966  0.00 97.00      PROA   
ATOM   1803  CB  LEU P 116     -37.842 -92.910 103.187  0.00 97.00      PROA   
ATOM   1804  HB1 LEU P 116     -37.430 -93.939 103.089  0.00 97.00      PROA   
ATOM   1805  HB2 LEU P 116     -37.051 -92.196 102.869  0.00 97.00      PROA   
ATOM   1806  CG  LEU P 116     -39.018 -92.791 102.192  0.00 97.00      PROA   
ATOM   1807  HG  LEU P 116     -39.567 -91.842 102.398  0.00 97.00      PROA   
ATOM   1808  CD1 LEU P 116     -38.505 -92.727 100.742  0.00 97.00      PROA   
ATOM   1809 HD11 LEU P 116     -37.948 -93.657 100.495  0.00 97.00      PROA   
ATOM   1810 HD12 LEU P 116     -37.828 -91.859 100.608  0.00 97.00      PROA   
ATOM   1811 HD13 LEU P 116     -39.358 -92.627 100.038  0.00 97.00      PROA   
ATOM   1812  CD2 LEU P 116     -39.992 -93.969 102.354  0.00 97.00      PROA   
ATOM   1813 HD21 LEU P 116     -40.377 -94.015 103.392  0.00 97.00      PROA   
ATOM   1814 HD22 LEU P 116     -39.474 -94.925 102.127  0.00 97.00      PROA   
ATOM   1815 HD23 LEU P 116     -40.850 -93.860 101.658  0.00 97.00      PROA   
ATOM   1816  C   LEU P 116     -37.029 -93.008 105.510  0.00 97.00      PROA   
ATOM   1817  O   LEU P 116     -35.956 -92.423 105.432  0.00 97.00      PROA   
ATOM   1818  N   TYR P 117     -37.209 -94.065 106.330  0.00 97.00      PROA   
ATOM   1819  HN  TYR P 117     -38.121 -94.459 106.435  0.00 97.00      PROA   
ATOM   1820  CA  TYR P 117     -36.144 -94.726 107.058  0.00 97.00      PROA   
ATOM   1821  HA  TYR P 117     -35.285 -94.071 107.113  0.00 97.00      PROA   
ATOM   1822  CB  TYR P 117     -36.552 -95.126 108.501  0.00 97.00      PROA   
ATOM   1823  HB1 TYR P 117     -35.812 -95.826 108.945  0.00 97.00      PROA   
ATOM   1824  HB2 TYR P 117     -37.544 -95.628 108.494  0.00 97.00      PROA   
ATOM   1825  CG  TYR P 117     -36.633 -93.911 109.398  0.00 97.00      PROA   
ATOM   1826  CD1 TYR P 117     -35.580 -93.623 110.287  0.00 97.00      PROA   
ATOM   1827  HD1 TYR P 117     -34.698 -94.247 110.297  0.00 97.00      PROA   
ATOM   1828  CE1 TYR P 117     -35.665 -92.542 111.171  0.00 97.00      PROA   
ATOM   1829  HE1 TYR P 117     -34.855 -92.335 111.856  0.00 97.00      PROA   
ATOM   1830  CZ  TYR P 117     -36.807 -91.739 111.179  0.00 97.00      PROA   
ATOM   1831  OH  TYR P 117     -36.878 -90.671 112.087  0.00 97.00      PROA   
ATOM   1832  HH  TYR P 117     -37.775 -90.324 112.090  0.00 97.00      PROA   
ATOM   1833  CD2 TYR P 117     -37.780 -93.094 109.423  0.00 97.00      PROA   
ATOM   1834  HD2 TYR P 117     -38.602 -93.307 108.756  0.00 97.00      PROA   
ATOM   1835  CE2 TYR P 117     -37.865 -92.007 110.304  0.00 97.00      PROA   
ATOM   1836  HE2 TYR P 117     -38.745 -91.380 110.312  0.00 97.00      PROA   
ATOM   1837  C   TYR P 117     -35.710 -95.964 106.301  0.00 97.00      PROA   
ATOM   1838  O   TYR P 117     -36.537 -96.770 105.887  0.00 97.00      PROA   
ATOM   1839  N   TYR P 118     -34.381 -96.125 106.099  0.00 97.00      PROA   
ATOM   1840  HN  TYR P 118     -33.740 -95.441 106.444  0.00 97.00      PROA   
ATOM   1841  CA  TYR P 118     -33.769 -97.176 105.313  0.00 97.00      PROA   
ATOM   1842  HA  TYR P 118     -34.532 -97.830 104.931  0.00 97.00      PROA   
ATOM   1843  CB  TYR P 118     -32.851 -96.671 104.148  0.00 97.00      PROA   
ATOM   1844  HB1 TYR P 118     -32.426 -97.545 103.607  0.00 97.00      PROA   
ATOM   1845  HB2 TYR P 118     -32.007 -96.093 104.579  0.00 97.00      PROA   
ATOM   1846  CG  TYR P 118     -33.508 -95.761 103.126  0.00 97.00      PROA   
ATOM   1847  CD1 TYR P 118     -33.923 -94.465 103.474  0.00 97.00      PROA   
ATOM   1848  HD1 TYR P 118     -33.857 -94.134 104.495  0.00 97.00      PROA   
ATOM   1849  CE1 TYR P 118     -34.392 -93.571 102.509  0.00 97.00      PROA   
ATOM   1850  HE1 TYR P 118     -34.700 -92.586 102.818  0.00 97.00      PROA   
ATOM   1851  CZ  TYR P 118     -34.435 -93.945 101.163  0.00 97.00      PROA   
ATOM   1852  OH  TYR P 118     -34.871 -93.012 100.201  0.00 97.00      PROA   
ATOM   1853  HH  TYR P 118     -35.098 -92.209 100.685  0.00 97.00      PROA   
ATOM   1854  CD2 TYR P 118     -33.554 -96.123 101.764  0.00 97.00      PROA   
ATOM   1855  HD2 TYR P 118     -33.200 -97.095 101.460  0.00 97.00      PROA   
ATOM   1856  CE2 TYR P 118     -34.017 -95.227 100.788  0.00 97.00      PROA   
ATOM   1857  HE2 TYR P 118     -34.033 -95.521  99.749  0.00 97.00      PROA   
ATOM   1858  C   TYR P 118     -32.881 -97.995 106.222  0.00 97.00      PROA   
ATOM   1859  O   TYR P 118     -32.266 -97.470 107.146  0.00 97.00      PROA   
ATOM   1860  N   ARG P 119     -32.795 -99.320 105.965  0.00 97.00      PROA   
ATOM   1861  HN  ARG P 119     -33.348 -99.729 105.241  0.00 97.00      PROA   
ATOM   1862  CA  ARG P 119     -31.823-100.194 106.578  0.00 97.00      PROA   
ATOM   1863  HA  ARG P 119     -31.007 -99.590 106.940  0.00 97.00      PROA   
ATOM   1864  CB  ARG P 119     -32.361-101.005 107.787  0.00 97.00      PROA   
ATOM   1865  HB1 ARG P 119     -33.349-101.441 107.518  0.00 97.00      PROA   
ATOM   1866  HB2 ARG P 119     -32.519-100.280 108.617  0.00 97.00      PROA   
ATOM   1867  CG  ARG P 119     -31.411-102.131 108.250  0.00 97.00      PROA   
ATOM   1868  HG1 ARG P 119     -30.380-101.710 108.269  0.00 97.00      PROA   
ATOM   1869  HG2 ARG P 119     -31.422-102.964 107.514  0.00 97.00      PROA   
ATOM   1870  CD  ARG P 119     -31.656-102.703 109.651  0.00 97.00      PROA   
ATOM   1871  HD1 ARG P 119     -31.768-101.906 110.406  0.00 97.00      PROA   
ATOM   1872  HD2 ARG P 119     -30.787-103.327 109.947  0.00 97.00      PROA   
ATOM   1873  NE  ARG P 119     -32.841-103.612 109.654  0.00 97.00      PROA   
ATOM   1874  HE  ARG P 119     -32.679-104.596 109.642  0.00 97.00      PROA   
ATOM   1875  CZ  ARG P 119     -34.071-103.249 110.074  0.00 97.00      PROA   
ATOM   1876  NH1 ARG P 119     -34.480-101.982 110.126  0.00 97.00      PROA   
ATOM   1877 HH11 ARG P 119     -33.871-101.295 109.745  0.00 97.00      PROA   
ATOM   1878 HH12 ARG P 119     -35.447-101.806 110.289  0.00 97.00      PROA   
ATOM   1879  NH2 ARG P 119     -34.887-104.230 110.486  0.00 97.00      PROA   
ATOM   1880 HH21 ARG P 119     -34.461-105.128 110.584  0.00 97.00      PROA   
ATOM   1881 HH22 ARG P 119     -35.649-104.004 111.090  0.00 97.00      PROA   
ATOM   1882  C   ARG P 119     -31.248-101.111 105.524  0.00 97.00      PROA   
ATOM   1883  O   ARG P 119     -31.982-101.805 104.824  0.00 97.00      PROA   
ATOM   1884  N   ASN P 120     -29.898-101.130 105.395  0.00 97.00      PROA   
ATOM   1885  HN  ASN P 120     -29.342-100.567 106.007  0.00 97.00      PROA   
ATOM   1886  CA  ASN P 120     -29.149-101.989 104.489  0.00 97.00      PROA   
ATOM   1887  HA  ASN P 120     -28.121-101.662 104.550  0.00 97.00      PROA   
ATOM   1888  CB  ASN P 120     -29.198-103.485 104.915  0.00 97.00      PROA   
ATOM   1889  HB1 ASN P 120     -28.589-104.108 104.227  0.00 97.00      PROA   
ATOM   1890  HB2 ASN P 120     -30.248-103.847 104.897  0.00 97.00      PROA   
ATOM   1891  CG  ASN P 120     -28.613-103.635 106.326  0.00 97.00      PROA   
ATOM   1892  OD1 ASN P 120     -27.775-102.839 106.753  0.00 97.00      PROA   
ATOM   1893  ND2 ASN P 120     -29.091-104.659 107.085  0.00 97.00      PROA   
ATOM   1894 HD21 ASN P 120     -28.765-104.746 108.026  0.00 97.00      PROA   
ATOM   1895 HD22 ASN P 120     -29.730-105.316 106.689  0.00 97.00      PROA   
ATOM   1896  C   ASN P 120     -29.551-101.800 103.034  0.00 97.00      PROA   
ATOM   1897  O   ASN P 120     -29.810-102.759 102.309  0.00 97.00      PROA   
ATOM   1898  N   GLY P 121     -29.623-100.524 102.584  0.00 97.00      PROA   
ATOM   1899  HN  GLY P 121     -29.379 -99.776 103.196  0.00 97.00      PROA   
ATOM   1900  CA  GLY P 121     -30.033-100.151 101.238  0.00 97.00      PROA   
ATOM   1901  HA1 GLY P 121     -29.733-100.923 100.542  0.00 97.00      PROA   
ATOM   1902  HA2 GLY P 121     -29.571 -99.200 101.017  0.00 97.00      PROA   
ATOM   1903  C   GLY P 121     -31.521 -99.955 101.094  0.00 97.00      PROA   
ATOM   1904  O   GLY P 121     -31.959 -99.051 100.387  0.00 97.00      PROA   
ATOM   1905  N   LYS P 122     -32.347-100.800 101.742  0.00 97.00      PROA   
ATOM   1906  HN  LYS P 122     -31.973-101.522 102.322  0.00 97.00      PROA   
ATOM   1907  CA  LYS P 122     -33.784-100.778 101.557  0.00 97.00      PROA   
ATOM   1908  HA  LYS P 122     -33.990-100.395 100.567  0.00 97.00      PROA   
ATOM   1909  CB  LYS P 122     -34.393-102.207 101.584  0.00 97.00      PROA   
ATOM   1910  HB1 LYS P 122     -33.957-102.761 102.446  0.00 97.00      PROA   
ATOM   1911  HB2 LYS P 122     -34.081-102.733 100.656  0.00 97.00      PROA   
ATOM   1912  CG  LYS P 122     -35.925-102.228 101.719  0.00 97.00      PROA   
ATOM   1913  HG1 LYS P 122     -36.356-101.488 101.006  0.00 97.00      PROA   
ATOM   1914  HG2 LYS P 122     -36.191-101.910 102.753  0.00 97.00      PROA   
ATOM   1915  CD  LYS P 122     -36.605-103.577 101.467  0.00 97.00      PROA   
ATOM   1916  HD1 LYS P 122     -36.185-104.329 102.172  0.00 97.00      PROA   
ATOM   1917  HD2 LYS P 122     -36.375-103.904 100.428  0.00 97.00      PROA   
ATOM   1918  CE  LYS P 122     -38.123-103.451 101.667  0.00 97.00      PROA   
ATOM   1919  HE1 LYS P 122     -38.538-102.676 100.986  0.00 97.00      PROA   
ATOM   1920  HE2 LYS P 122     -38.351-103.161 102.715  0.00 97.00      PROA   
ATOM   1921  NZ  LYS P 122     -38.815-104.727 101.381  0.00 97.00      PROA   
ATOM   1922  HZ1 LYS P 122     -38.436-105.471 102.000  0.00 97.00      PROA   
ATOM   1923  HZ2 LYS P 122     -38.658-104.988 100.387  0.00 97.00      PROA   
ATOM   1924  HZ3 LYS P 122     -39.835-104.617 101.555  0.00 97.00      PROA   
ATOM   1925  C   LYS P 122     -34.528 -99.872 102.521  0.00 97.00      PROA   
ATOM   1926  O   LYS P 122     -34.386 -99.978 103.733  0.00 97.00      PROA   
ATOM   1927  N   ALA P 123     -35.407 -98.985 101.990  0.00 97.00      PROA   
ATOM   1928  HN  ALA P 123     -35.438 -98.828 101.006  0.00 97.00      PROA   
ATOM   1929  CA  ALA P 123     -36.421 -98.290 102.762  0.00 97.00      PROA   
ATOM   1930  HA  ALA P 123     -35.927 -97.742 103.545  0.00 97.00      PROA   
ATOM   1931  CB  ALA P 123     -37.170 -97.263 101.891  0.00 97.00      PROA   
ATOM   1932  HB1 ALA P 123     -37.707 -97.765 101.059  0.00 97.00      PROA   
ATOM   1933  HB2 ALA P 123     -36.446 -96.545 101.449  0.00 97.00      PROA   
ATOM   1934  HB3 ALA P 123     -37.899 -96.684 102.495  0.00 97.00      PROA   
ATOM   1935  C   ALA P 123     -37.420 -99.249 103.402  0.00 97.00      PROA   
ATOM   1936  O   ALA P 123     -37.979-100.118 102.734  0.00 97.00      PROA   
ATOM   1937  N   PHE P 124     -37.664 -99.115 104.728  0.00 97.00      PROA   
ATOM   1938  HN  PHE P 124     -37.192 -98.413 105.259  0.00 97.00      PROA   
ATOM   1939  CA  PHE P 124     -38.521-100.037 105.451  0.00 97.00      PROA   
ATOM   1940  HA  PHE P 124     -39.027-100.691 104.755  0.00 97.00      PROA   
ATOM   1941  CB  PHE P 124     -37.704-100.943 106.433  0.00 97.00      PROA   
ATOM   1942  HB1 PHE P 124     -36.845-101.382 105.879  0.00 97.00      PROA   
ATOM   1943  HB2 PHE P 124     -38.349-101.783 106.771  0.00 97.00      PROA   
ATOM   1944  CG  PHE P 124     -37.159-100.242 107.662  0.00 97.00      PROA   
ATOM   1945  CD1 PHE P 124     -35.974 -99.492 107.598  0.00 97.00      PROA   
ATOM   1946  HD1 PHE P 124     -35.465 -99.397 106.651  0.00 97.00      PROA   
ATOM   1947  CE1 PHE P 124     -35.468 -98.849 108.735  0.00 97.00      PROA   
ATOM   1948  HE1 PHE P 124     -34.567 -98.258 108.667  0.00 97.00      PROA   
ATOM   1949  CZ  PHE P 124     -36.140 -98.965 109.958  0.00 97.00      PROA   
ATOM   1950  HZ  PHE P 124     -35.765 -98.454 110.833  0.00 97.00      PROA   
ATOM   1951  CD2 PHE P 124     -37.808-100.372 108.904  0.00 97.00      PROA   
ATOM   1952  HD2 PHE P 124     -38.717-100.951 108.972  0.00 97.00      PROA   
ATOM   1953  CE2 PHE P 124     -37.306 -99.735 110.045  0.00 97.00      PROA   
ATOM   1954  HE2 PHE P 124     -37.826 -99.823 110.988  0.00 97.00      PROA   
ATOM   1955  C   PHE P 124     -39.622 -99.299 106.185  0.00 97.00      PROA   
ATOM   1956  O   PHE P 124     -40.598 -99.929 106.591  0.00 97.00      PROA   
ATOM   1957  N   LYS P 125     -39.532 -97.958 106.361  0.00 97.00      PROA   
ATOM   1958  HN  LYS P 125     -38.735 -97.440 106.063  0.00 97.00      PROA   
ATOM   1959  CA  LYS P 125     -40.588 -97.266 107.076  0.00 97.00      PROA   
ATOM   1960  HA  LYS P 125     -41.520 -97.776 106.874  0.00 97.00      PROA   
ATOM   1961  CB  LYS P 125     -40.333 -97.307 108.605  0.00 97.00      PROA   
ATOM   1962  HB1 LYS P 125     -40.049 -96.318 109.015  0.00 97.00      PROA   
ATOM   1963  HB2 LYS P 125     -39.451 -97.967 108.775  0.00 97.00      PROA   
ATOM   1964  CG  LYS P 125     -41.496 -97.938 109.394  0.00 97.00      PROA   
ATOM   1965  HG1 LYS P 125     -41.182 -98.069 110.454  0.00 97.00      PROA   
ATOM   1966  HG2 LYS P 125     -41.698 -98.951 108.981  0.00 97.00      PROA   
ATOM   1967  CD  LYS P 125     -42.797 -97.120 109.355  0.00 97.00      PROA   
ATOM   1968  HD1 LYS P 125     -43.563 -97.658 109.958  0.00 97.00      PROA   
ATOM   1969  HD2 LYS P 125     -43.169 -97.070 108.307  0.00 97.00      PROA   
ATOM   1970  CE  LYS P 125     -42.616 -95.703 109.906  0.00 97.00      PROA   
ATOM   1971  HE1 LYS P 125     -41.889 -95.125 109.295  0.00 97.00      PROA   
ATOM   1972  HE2 LYS P 125     -42.256 -95.743 110.955  0.00 97.00      PROA   
ATOM   1973  NZ  LYS P 125     -43.889 -94.955 109.887  0.00 97.00      PROA   
ATOM   1974  HZ1 LYS P 125     -44.670 -95.532 110.251  0.00 97.00      PROA   
ATOM   1975  HZ2 LYS P 125     -44.090 -94.668 108.904  0.00 97.00      PROA   
ATOM   1976  HZ3 LYS P 125     -43.782 -94.090 110.457  0.00 97.00      PROA   
ATOM   1977  C   LYS P 125     -40.789 -95.844 106.591  0.00 97.00      PROA   
ATOM   1978  O   LYS P 125     -39.908 -94.997 106.689  0.00 97.00      PROA   
ATOM   1979  N   PHE P 126     -42.011 -95.556 106.085  0.00 97.00      PROA   
ATOM   1980  HN  PHE P 126     -42.671 -96.293 105.960  0.00 97.00      PROA   
ATOM   1981  CA  PHE P 126     -42.440 -94.268 105.577  0.00 97.00      PROA   
ATOM   1982  HA  PHE P 126     -41.565 -93.681 105.337  0.00 97.00      PROA   
ATOM   1983  CB  PHE P 126     -43.240 -94.502 104.256  0.00 97.00      PROA   
ATOM   1984  HB1 PHE P 126     -44.013 -95.282 104.437  0.00 97.00      PROA   
ATOM   1985  HB2 PHE P 126     -42.553 -94.896 103.478  0.00 97.00      PROA   
ATOM   1986  CG  PHE P 126     -43.924 -93.281 103.693  0.00 97.00      PROA   
ATOM   1987  CD1 PHE P 126     -43.164 -92.230 103.155  0.00 97.00      PROA   
ATOM   1988  HD1 PHE P 126     -42.086 -92.279 103.174  0.00 97.00      PROA   
ATOM   1989  CE1 PHE P 126     -43.793 -91.121 102.581  0.00 97.00      PROA   
ATOM   1990  HE1 PHE P 126     -43.191 -90.343 102.139  0.00 97.00      PROA   
ATOM   1991  CZ  PHE P 126     -45.191 -91.038 102.562  0.00 97.00      PROA   
ATOM   1992  HZ  PHE P 126     -45.685 -90.186 102.121  0.00 97.00      PROA   
ATOM   1993  CD2 PHE P 126     -45.328 -93.196 103.654  0.00 97.00      PROA   
ATOM   1994  HD2 PHE P 126     -45.928 -94.004 104.046  0.00 97.00      PROA   
ATOM   1995  CE2 PHE P 126     -45.958 -92.076 103.102  0.00 97.00      PROA   
ATOM   1996  HE2 PHE P 126     -47.036 -92.022 103.070  0.00 97.00      PROA   
ATOM   1997  C   PHE P 126     -43.251 -93.464 106.593  0.00 97.00      PROA   
ATOM   1998  O   PHE P 126     -44.058 -94.012 107.332  0.00 97.00      PROA   
ATOM   1999  N   PHE P 127     -43.066 -92.121 106.613  0.00 97.00      PROA   
ATOM   2000  HN  PHE P 127     -42.322 -91.720 106.082  0.00 97.00      PROA   
ATOM   2001  CA  PHE P 127     -43.912 -91.162 107.303  0.00 97.00      PROA   
ATOM   2002  HA  PHE P 127     -44.861 -91.622 107.541  0.00 97.00      PROA   
ATOM   2003  CB  PHE P 127     -43.260 -90.545 108.571  0.00 97.00      PROA   
ATOM   2004  HB1 PHE P 127     -43.909 -89.752 109.002  0.00 97.00      PROA   
ATOM   2005  HB2 PHE P 127     -42.291 -90.071 108.299  0.00 97.00      PROA   
ATOM   2006  CG  PHE P 127     -42.988 -91.540 109.668  0.00 97.00      PROA   
ATOM   2007  CD1 PHE P 127     -43.936 -91.745 110.689  0.00 97.00      PROA   
ATOM   2008  HD1 PHE P 127     -44.901 -91.262 110.627  0.00 97.00      PROA   
ATOM   2009  CE1 PHE P 127     -43.611 -92.492 111.829  0.00 97.00      PROA   
ATOM   2010  HE1 PHE P 127     -44.328 -92.603 112.629  0.00 97.00      PROA   
ATOM   2011  CZ  PHE P 127     -42.331 -93.045 111.957  0.00 97.00      PROA   
ATOM   2012  HZ  PHE P 127     -42.068 -93.597 112.847  0.00 97.00      PROA   
ATOM   2013  CD2 PHE P 127     -41.709 -92.109 109.808  0.00 97.00      PROA   
ATOM   2014  HD2 PHE P 127     -40.958 -91.918 109.054  0.00 97.00      PROA   
ATOM   2015  CE2 PHE P 127     -41.379 -92.852 110.949  0.00 97.00      PROA   
ATOM   2016  HE2 PHE P 127     -40.384 -93.257 111.065  0.00 97.00      PROA   
ATOM   2017  C   PHE P 127     -44.176 -89.992 106.369  0.00 97.00      PROA   
ATOM   2018  O   PHE P 127     -43.297 -89.562 105.634  0.00 97.00      PROA   
ATOM   2019  N   HSD P 128     -45.400 -89.414 106.375  0.00 97.00      PROA   
ATOM   2020  HN  HSD P 128     -46.155 -89.807 106.897  0.00 97.00      PROA   
ATOM   2021  CA  HSD P 128     -45.698 -88.182 105.654  0.00 97.00      PROA   
ATOM   2022  HA  HSD P 128     -45.380 -88.341 104.632  0.00 97.00      PROA   
ATOM   2023  CB  HSD P 128     -47.213 -87.876 105.601  0.00 97.00      PROA   
ATOM   2024  HB1 HSD P 128     -47.420 -86.791 105.472  0.00 97.00      PROA   
ATOM   2025  HB2 HSD P 128     -47.687 -88.194 106.553  0.00 97.00      PROA   
ATOM   2026  ND1 HSD P 128     -47.939 -88.073 103.180  0.00 97.00      PROA   
ATOM   2027  HD1 HSD P 128     -47.620 -87.167 102.899  0.00 97.00      PROA   
ATOM   2028  CG  HSD P 128     -47.859 -88.600 104.453  0.00 97.00      PROA   
ATOM   2029  CE1 HSD P 128     -48.638 -88.961 102.430  0.00 97.00      PROA   
ATOM   2030  HE1 HSD P 128     -48.872 -88.798 101.378  0.00 97.00      PROA   
ATOM   2031  NE2 HSD P 128     -49.024 -90.008 103.132  0.00 97.00      PROA   
ATOM   2032  CD2 HSD P 128     -48.544 -89.775 104.409  0.00 97.00      PROA   
ATOM   2033  HD2 HSD P 128     -48.753 -90.488 105.197  0.00 97.00      PROA   
ATOM   2034  C   HSD P 128     -44.923 -86.954 106.108  0.00 97.00      PROA   
ATOM   2035  O   HSD P 128     -44.578 -86.113 105.283  0.00 97.00      PROA   
ATOM   2036  N   TRP P 129     -44.638 -86.823 107.421  0.00 97.00      PROA   
ATOM   2037  HN  TRP P 129     -44.909 -87.529 108.065  0.00 97.00      PROA   
ATOM   2038  CA  TRP P 129     -43.978 -85.672 108.009  0.00 97.00      PROA   
ATOM   2039  HA  TRP P 129     -43.557 -85.047 107.231  0.00 97.00      PROA   
ATOM   2040  CB  TRP P 129     -44.924 -84.830 108.915  0.00 97.00      PROA   
ATOM   2041  HB1 TRP P 129     -44.407 -83.891 109.213  0.00 97.00      PROA   
ATOM   2042  HB2 TRP P 129     -45.146 -85.393 109.848  0.00 97.00      PROA   
ATOM   2043  CG  TRP P 129     -46.234 -84.479 108.280  0.00 97.00      PROA   
ATOM   2044  CD1 TRP P 129     -46.521 -83.345 107.565  0.00 97.00      PROA   
ATOM   2045  HD1 TRP P 129     -45.822 -82.540 107.390  0.00 97.00      PROA   
ATOM   2046  NE1 TRP P 129     -47.819 -83.397 107.122  0.00 97.00      PROA   
ATOM   2047  HE1 TRP P 129     -48.318 -82.670 106.703  0.00 97.00      PROA   
ATOM   2048  CE2 TRP P 129     -48.400 -84.559 107.536  0.00 97.00      PROA   
ATOM   2049  CD2 TRP P 129     -47.437 -85.270 108.286  0.00 97.00      PROA   
ATOM   2050  CE3 TRP P 129     -47.785 -86.492 108.864  0.00 97.00      PROA   
ATOM   2051  HE3 TRP P 129     -47.083 -87.044 109.472  0.00 97.00      PROA   
ATOM   2052  CZ3 TRP P 129     -49.078 -86.988 108.665  0.00 97.00      PROA   
ATOM   2053  HZ3 TRP P 129     -49.369 -87.927 109.114  0.00 97.00      PROA   
ATOM   2054  CZ2 TRP P 129     -49.679 -85.054 107.328  0.00 97.00      PROA   
ATOM   2055  HZ2 TRP P 129     -50.412 -84.506 106.755  0.00 97.00      PROA   
ATOM   2056  CH2 TRP P 129     -50.005 -86.284 107.901  0.00 97.00      PROA   
ATOM   2057  HH2 TRP P 129     -51.000 -86.685 107.766  0.00 97.00      PROA   
ATOM   2058  C   TRP P 129     -42.846 -86.204 108.855  0.00 97.00      PROA   
ATOM   2059  O   TRP P 129     -42.725 -87.410 109.062  0.00 97.00      PROA   
ATOM   2060  N   ASN P 130     -41.958 -85.313 109.357  0.00 97.00      PROA   
ATOM   2061  HN  ASN P 130     -42.001 -84.348 109.103  0.00 97.00      PROA   
ATOM   2062  CA  ASN P 130     -40.890 -85.686 110.266  0.00 97.00      PROA   
ATOM   2063  HA  ASN P 130     -40.300 -86.422 109.739  0.00 97.00      PROA   
ATOM   2064  CB  ASN P 130     -39.993 -84.456 110.594  0.00 97.00      PROA   
ATOM   2065  HB1 ASN P 130     -40.537 -83.746 111.252  0.00 97.00      PROA   
ATOM   2066  HB2 ASN P 130     -39.729 -83.920 109.656  0.00 97.00      PROA   
ATOM   2067  CG  ASN P 130     -38.701 -84.866 111.296  0.00 97.00      PROA   
ATOM   2068  OD1 ASN P 130     -38.441 -84.469 112.432  0.00 97.00      PROA   
ATOM   2069  ND2 ASN P 130     -37.880 -85.703 110.612  0.00 97.00      PROA   
ATOM   2070 HD21 ASN P 130     -37.010 -85.952 111.039  0.00 97.00      PROA   
ATOM   2071 HD22 ASN P 130     -38.106 -85.983 109.681  0.00 97.00      PROA   
ATOM   2072  C   ASN P 130     -41.393 -86.352 111.553  0.00 97.00      PROA   
ATOM   2073  O   ASN P 130     -42.312 -85.872 112.213  0.00 97.00      PROA   
ATOM   2074  N   SER P 131     -40.780 -87.498 111.925  0.00 97.00      PROA   
ATOM   2075  HN  SER P 131     -40.028 -87.874 111.389  0.00 97.00      PROA   
ATOM   2076  CA  SER P 131     -41.175 -88.282 113.076  0.00 97.00      PROA   
ATOM   2077  HA  SER P 131     -41.413 -87.623 113.899  0.00 97.00      PROA   
ATOM   2078  CB  SER P 131     -42.371 -89.241 112.783  0.00 97.00      PROA   
ATOM   2079  HB1 SER P 131     -42.148 -89.841 111.876  0.00 97.00      PROA   
ATOM   2080  HB2 SER P 131     -43.265 -88.617 112.568  0.00 97.00      PROA   
ATOM   2081  OG  SER P 131     -42.695 -90.121 113.864  0.00 97.00      PROA   
ATOM   2082  HG1 SER P 131     -42.041 -90.830 113.860  0.00 97.00      PROA   
ATOM   2083  C   SER P 131     -39.970 -89.090 113.442  0.00 97.00      PROA   
ATOM   2084  O   SER P 131     -39.098 -89.305 112.611  0.00 97.00      PROA   
ATOM   2085  N   ASN P 132     -39.913 -89.582 114.700  0.00 97.00      PROA   
ATOM   2086  HN  ASN P 132     -40.660 -89.394 115.333  0.00 97.00      PROA   
ATOM   2087  CA  ASN P 132     -38.920 -90.539 115.141  0.00 97.00      PROA   
ATOM   2088  HA  ASN P 132     -37.969 -90.272 114.701  0.00 97.00      PROA   
ATOM   2089  CB  ASN P 132     -38.747 -90.544 116.697  0.00 97.00      PROA   
ATOM   2090  HB1 ASN P 132     -38.631 -89.502 117.062  0.00 97.00      PROA   
ATOM   2091  HB2 ASN P 132     -37.811 -91.091 116.945  0.00 97.00      PROA   
ATOM   2092  CG  ASN P 132     -39.882 -91.253 117.455  0.00 97.00      PROA   
ATOM   2093  OD1 ASN P 132     -39.842 -92.473 117.637  0.00 97.00      PROA   
ATOM   2094  ND2 ASN P 132     -40.899 -90.491 117.935  0.00 97.00      PROA   
ATOM   2095 HD21 ASN P 132     -41.627 -90.959 118.432  0.00 97.00      PROA   
ATOM   2096 HD22 ASN P 132     -40.896 -89.500 117.816  0.00 97.00      PROA   
ATOM   2097  C   ASN P 132     -39.307 -91.914 114.624  0.00 97.00      PROA   
ATOM   2098  O   ASN P 132     -40.434 -92.141 114.193  0.00 97.00      PROA   
ATOM   2099  N   LEU P 133     -38.361 -92.871 114.694  0.00 97.00      PROA   
ATOM   2100  HN  LEU P 133     -37.421 -92.643 114.940  0.00 97.00      PROA   
ATOM   2101  CA  LEU P 133     -38.661 -94.274 114.578  0.00 97.00      PROA   
ATOM   2102  HA  LEU P 133     -39.730 -94.430 114.587  0.00 97.00      PROA   
ATOM   2103  CB  LEU P 133     -38.062 -94.859 113.277  0.00 97.00      PROA   
ATOM   2104  HB1 LEU P 133     -36.954 -94.893 113.319  0.00 97.00      PROA   
ATOM   2105  HB2 LEU P 133     -38.325 -94.136 112.468  0.00 97.00      PROA   
ATOM   2106  CG  LEU P 133     -38.612 -96.234 112.836  0.00 97.00      PROA   
ATOM   2107  HG  LEU P 133     -39.722 -96.221 112.953  0.00 97.00      PROA   
ATOM   2108  CD1 LEU P 133     -38.302 -96.451 111.348  0.00 97.00      PROA   
ATOM   2109 HD11 LEU P 133     -37.203 -96.454 111.190  0.00 97.00      PROA   
ATOM   2110 HD12 LEU P 133     -38.742 -95.636 110.737  0.00 97.00      PROA   
ATOM   2111 HD13 LEU P 133     -38.714 -97.422 111.004  0.00 97.00      PROA   
ATOM   2112  CD2 LEU P 133     -38.051 -97.410 113.652  0.00 97.00      PROA   
ATOM   2113 HD21 LEU P 133     -38.391 -97.367 114.705  0.00 97.00      PROA   
ATOM   2114 HD22 LEU P 133     -36.940 -97.386 113.637  0.00 97.00      PROA   
ATOM   2115 HD23 LEU P 133     -38.389 -98.376 113.223  0.00 97.00      PROA   
ATOM   2116  C   LEU P 133     -38.075 -94.919 115.813  0.00 97.00      PROA   
ATOM   2117  O   LEU P 133     -36.864 -94.939 115.998  0.00 97.00      PROA   
ATOM   2118  N   THR P 134     -38.934 -95.474 116.701  0.00 97.00      PROA   
ATOM   2119  HN  THR P 134     -39.919 -95.416 116.564  0.00 97.00      PROA   
ATOM   2120  CA  THR P 134     -38.486 -96.143 117.912  0.00 97.00      PROA   
ATOM   2121  HA  THR P 134     -37.419 -96.024 118.029  0.00 97.00      PROA   
ATOM   2122  CB  THR P 134     -39.129 -95.621 119.193  0.00 97.00      PROA   
ATOM   2123  HB  THR P 134     -40.239 -95.685 119.128  0.00 97.00      PROA   
ATOM   2124  OG1 THR P 134     -38.760 -94.265 119.407  0.00 97.00      PROA   
ATOM   2125  HG1 THR P 134     -39.159 -93.751 118.700  0.00 97.00      PROA   
ATOM   2126  CG2 THR P 134     -38.634 -96.403 120.427  0.00 97.00      PROA   
ATOM   2127 HG21 THR P 134     -37.523 -96.388 120.464  0.00 97.00      PROA   
ATOM   2128 HG22 THR P 134     -38.981 -97.456 120.417  0.00 97.00      PROA   
ATOM   2129 HG23 THR P 134     -39.019 -95.925 121.353  0.00 97.00      PROA   
ATOM   2130  C   THR P 134     -38.762 -97.618 117.769  0.00 97.00      PROA   
ATOM   2131  O   THR P 134     -39.898 -98.047 117.582  0.00 97.00      PROA   
ATOM   2132  N   ILE P 135     -37.696 -98.438 117.868  0.00 97.00      PROA   
ATOM   2133  HN  ILE P 135     -36.779 -98.054 117.985  0.00 97.00      PROA   
ATOM   2134  CA  ILE P 135     -37.764 -99.881 117.831  0.00 97.00      PROA   
ATOM   2135  HA  ILE P 135     -38.648-100.191 117.293  0.00 97.00      PROA   
ATOM   2136  CB  ILE P 135     -36.524-100.488 117.166  0.00 97.00      PROA   
ATOM   2137  HB  ILE P 135     -35.631-100.130 117.728  0.00 97.00      PROA   
ATOM   2138  CG2 ILE P 135     -36.555-102.031 117.242  0.00 97.00      PROA   
ATOM   2139 HG21 ILE P 135     -37.450-102.431 116.720  0.00 97.00      PROA   
ATOM   2140 HG22 ILE P 135     -36.568-102.382 118.291  0.00 97.00      PROA   
ATOM   2141 HG23 ILE P 135     -35.648-102.457 116.767  0.00 97.00      PROA   
ATOM   2142  CG1 ILE P 135     -36.343-100.009 115.701  0.00 97.00      PROA   
ATOM   2143 HG11 ILE P 135     -36.736 -98.979 115.580  0.00 97.00      PROA   
ATOM   2144 HG12 ILE P 135     -36.938-100.666 115.029  0.00 97.00      PROA   
ATOM   2145  CD  ILE P 135     -34.872 -99.978 115.264  0.00 97.00      PROA   
ATOM   2146  HD1 ILE P 135     -34.355-100.931 115.506  0.00 97.00      PROA   
ATOM   2147  HD2 ILE P 135     -34.346 -99.159 115.798  0.00 97.00      PROA   
ATOM   2148  HD3 ILE P 135     -34.784 -99.790 114.174  0.00 97.00      PROA   
ATOM   2149  C   ILE P 135     -37.865-100.344 119.272  0.00 97.00      PROA   
ATOM   2150  O   ILE P 135     -36.919-100.213 120.038  0.00 97.00      PROA   
ATOM   2151  N   LEU P 136     -39.031-100.891 119.683  0.00 97.00      PROA   
ATOM   2152  HN  LEU P 136     -39.812-100.920 119.062  0.00 97.00      PROA   
ATOM   2153  CA  LEU P 136     -39.320-101.319 121.044  0.00 97.00      PROA   
ATOM   2154  HA  LEU P 136     -39.167-100.458 121.680  0.00 97.00      PROA   
ATOM   2155  CB  LEU P 136     -40.787-101.813 121.200  0.00 97.00      PROA   
ATOM   2156  HB1 LEU P 136     -40.914-102.220 122.229  0.00 97.00      PROA   
ATOM   2157  HB2 LEU P 136     -40.977-102.640 120.483  0.00 97.00      PROA   
ATOM   2158  CG  LEU P 136     -41.908-100.746 121.034  0.00 97.00      PROA   
ATOM   2159  HG  LEU P 136     -42.855-101.253 121.346  0.00 97.00      PROA   
ATOM   2160  CD1 LEU P 136     -41.715 -99.543 121.974  0.00 97.00      PROA   
ATOM   2161 HD11 LEU P 136     -40.824 -98.953 121.672  0.00 97.00      PROA   
ATOM   2162 HD12 LEU P 136     -41.578 -99.885 123.021  0.00 97.00      PROA   
ATOM   2163 HD13 LEU P 136     -42.603 -98.878 121.932  0.00 97.00      PROA   
ATOM   2164  CD2 LEU P 136     -42.139-100.274 119.584  0.00 97.00      PROA   
ATOM   2165 HD21 LEU P 136     -42.227-101.141 118.897  0.00 97.00      PROA   
ATOM   2166 HD22 LEU P 136     -41.308 -99.623 119.246  0.00 97.00      PROA   
ATOM   2167 HD23 LEU P 136     -43.076 -99.681 119.527  0.00 97.00      PROA   
ATOM   2168  C   LEU P 136     -38.389-102.395 121.585  0.00 97.00      PROA   
ATOM   2169  O   LEU P 136     -37.990-102.347 122.749  0.00 97.00      PROA   
ATOM   2170  N   LYS P 137     -38.026-103.392 120.751  0.00 97.00      PROA   
ATOM   2171  HN  LYS P 137     -38.394-103.433 119.828  0.00 97.00      PROA   
ATOM   2172  CA  LYS P 137     -37.019-104.375 121.087  0.00 97.00      PROA   
ATOM   2173  HA  LYS P 137     -36.382-103.990 121.873  0.00 97.00      PROA   
ATOM   2174  CB  LYS P 137     -37.636-105.723 121.545  0.00 97.00      PROA   
ATOM   2175  HB1 LYS P 137     -36.835-106.489 121.627  0.00 97.00      PROA   
ATOM   2176  HB2 LYS P 137     -38.359-106.074 120.776  0.00 97.00      PROA   
ATOM   2177  CG  LYS P 137     -38.358-105.644 122.904  0.00 97.00      PROA   
ATOM   2178  HG1 LYS P 137     -39.201-104.922 122.840  0.00 97.00      PROA   
ATOM   2179  HG2 LYS P 137     -37.641-105.246 123.652  0.00 97.00      PROA   
ATOM   2180  CD  LYS P 137     -38.895-107.010 123.369  0.00 97.00      PROA   
ATOM   2181  HD1 LYS P 137     -38.061-107.748 123.360  0.00 97.00      PROA   
ATOM   2182  HD2 LYS P 137     -39.650-107.359 122.630  0.00 97.00      PROA   
ATOM   2183  CE  LYS P 137     -39.546-107.002 124.760  0.00 97.00      PROA   
ATOM   2184  HE1 LYS P 137     -39.941-108.016 124.995  0.00 97.00      PROA   
ATOM   2185  HE2 LYS P 137     -40.375-106.268 124.819  0.00 97.00      PROA   
ATOM   2186  NZ  LYS P 137     -38.540-106.674 125.796  0.00 97.00      PROA   
ATOM   2187  HZ1 LYS P 137     -38.409-105.645 125.885  0.00 97.00      PROA   
ATOM   2188  HZ2 LYS P 137     -37.640-107.107 125.507  0.00 97.00      PROA   
ATOM   2189  HZ3 LYS P 137     -38.826-107.082 126.709  0.00 97.00      PROA   
ATOM   2190  C   LYS P 137     -36.146-104.606 119.874  0.00 97.00      PROA   
ATOM   2191  O   LYS P 137     -36.603-105.133 118.861  0.00 97.00      PROA   
ATOM   2192  N   THR P 138     -34.846-104.224 119.938  0.00 97.00      PROA   
ATOM   2193  HN  THR P 138     -34.504-103.724 120.736  0.00 97.00      PROA   
ATOM   2194  CA  THR P 138     -33.899-104.426 118.850  0.00 97.00      PROA   
ATOM   2195  HA  THR P 138     -34.450-104.260 117.935  0.00 97.00      PROA   
ATOM   2196  CB  THR P 138     -32.741-103.426 118.838  0.00 97.00      PROA   
ATOM   2197  HB  THR P 138     -33.155-102.419 119.080  0.00 97.00      PROA   
ATOM   2198  OG1 THR P 138     -32.138-103.338 117.552  0.00 97.00      PROA   
ATOM   2199  HG1 THR P 138     -31.413-102.719 117.661  0.00 97.00      PROA   
ATOM   2200  CG2 THR P 138     -31.644-103.769 119.857  0.00 97.00      PROA   
ATOM   2201 HG21 THR P 138     -31.113-104.706 119.586  0.00 97.00      PROA   
ATOM   2202 HG22 THR P 138     -32.075-103.889 120.870  0.00 97.00      PROA   
ATOM   2203 HG23 THR P 138     -30.891-102.953 119.899  0.00 97.00      PROA   
ATOM   2204  C   THR P 138     -33.425-105.869 118.816  0.00 97.00      PROA   
ATOM   2205  O   THR P 138     -33.698-106.661 119.709  0.00 97.00      PROA   
ATOM   2206  N   ASN P 139     -32.758-106.266 117.715  0.00 97.00      PROA   
ATOM   2207  HN  ASN P 139     -32.469-105.597 117.037  0.00 97.00      PROA   
ATOM   2208  CA  ASN P 139     -32.460-107.655 117.451  0.00 97.00      PROA   
ATOM   2209  HA  ASN P 139     -31.978-108.069 118.327  0.00 97.00      PROA   
ATOM   2210  CB  ASN P 139     -33.743-108.481 117.123  0.00 97.00      PROA   
ATOM   2211  HB1 ASN P 139     -34.384-108.526 118.030  0.00 97.00      PROA   
ATOM   2212  HB2 ASN P 139     -33.489-109.527 116.855  0.00 97.00      PROA   
ATOM   2213  CG  ASN P 139     -34.529-107.855 115.962  0.00 97.00      PROA   
ATOM   2214  OD1 ASN P 139     -34.153-108.016 114.798  0.00 97.00      PROA   
ATOM   2215  ND2 ASN P 139     -35.651-107.149 116.272  0.00 97.00      PROA   
ATOM   2216 HD21 ASN P 139     -36.204-106.784 115.524  0.00 97.00      PROA   
ATOM   2217 HD22 ASN P 139     -35.908-106.999 117.226  0.00 97.00      PROA   
ATOM   2218  C   ASN P 139     -31.448-107.686 116.324  0.00 97.00      PROA   
ATOM   2219  O   ASN P 139     -31.110-106.653 115.751  0.00 97.00      PROA   
ATOM   2220  N   MET P 140     -30.932-108.887 115.969  0.00 97.00      PROA   
ATOM   2221  HN  MET P 140     -31.165-109.712 116.482  0.00 97.00      PROA   
ATOM   2222  CA  MET P 140     -29.971-109.083 114.894  0.00 97.00      PROA   
ATOM   2223  HA  MET P 140     -29.091-108.508 115.148  0.00 97.00      PROA   
ATOM   2224  CB  MET P 140     -29.552-110.570 114.800  0.00 97.00      PROA   
ATOM   2225  HB1 MET P 140     -30.440-111.196 114.561  0.00 97.00      PROA   
ATOM   2226  HB2 MET P 140     -29.203-110.870 115.814  0.00 97.00      PROA   
ATOM   2227  CG  MET P 140     -28.436-110.858 113.775  0.00 97.00      PROA   
ATOM   2228  HG1 MET P 140     -27.531-110.285 114.078  0.00 97.00      PROA   
ATOM   2229  HG2 MET P 140     -28.739-110.472 112.780  0.00 97.00      PROA   
ATOM   2230  SD  MET P 140     -28.021-112.620 113.585  0.00 97.00      PROA   
ATOM   2231  CE  MET P 140     -27.452-112.921 115.283  0.00 97.00      PROA   
ATOM   2232  HE1 MET P 140     -28.283-112.823 116.013  0.00 97.00      PROA   
ATOM   2233  HE2 MET P 140     -26.650-112.206 115.565  0.00 97.00      PROA   
ATOM   2234  HE3 MET P 140     -27.051-113.950 115.392  0.00 97.00      PROA   
ATOM   2235  C   MET P 140     -30.444-108.579 113.534  0.00 97.00      PROA   
ATOM   2236  O   MET P 140     -29.667-108.014 112.768  0.00 97.00      PROA   
ATOM   2237  N   SER P 141     -31.752-108.707 113.212  0.00 97.00      PROA   
ATOM   2238  HN  SER P 141     -32.398-109.108 113.857  0.00 97.00      PROA   
ATOM   2239  CA  SER P 141     -32.291-108.306 111.920  0.00 97.00      PROA   
ATOM   2240  HA  SER P 141     -31.568-108.533 111.147  0.00 97.00      PROA   
ATOM   2241  CB  SER P 141     -33.615-109.059 111.609  0.00 97.00      PROA   
ATOM   2242  HB1 SER P 141     -34.430-108.737 112.293  0.00 97.00      PROA   
ATOM   2243  HB2 SER P 141     -33.447-110.145 111.775  0.00 97.00      PROA   
ATOM   2244  OG  SER P 141     -34.026-108.890 110.253  0.00 97.00      PROA   
ATOM   2245  HG1 SER P 141     -34.168-107.948 110.120  0.00 97.00      PROA   
ATOM   2246  C   SER P 141     -32.569-106.810 111.899  0.00 97.00      PROA   
ATOM   2247  O   SER P 141     -33.040-106.284 110.898  0.00 97.00      PROA   
ATOM   2248  N   HSD P 142     -32.238-106.092 112.994  0.00 97.00      PROA   
ATOM   2249  HN  HSD P 142     -31.932-106.574 113.812  0.00 97.00      PROA   
ATOM   2250  CA  HSD P 142     -32.253-104.646 113.087  0.00 97.00      PROA   
ATOM   2251  HA  HSD P 142     -32.690-104.231 112.197  0.00 97.00      PROA   
ATOM   2252  CB  HSD P 142     -33.114-104.153 114.276  0.00 97.00      PROA   
ATOM   2253  HB1 HSD P 142     -32.873-103.096 114.523  0.00 97.00      PROA   
ATOM   2254  HB2 HSD P 142     -32.914-104.763 115.181  0.00 97.00      PROA   
ATOM   2255  ND1 HSD P 142     -35.464-103.172 114.164  0.00 97.00      PROA   
ATOM   2256  HD1 HSD P 142     -35.281-102.358 114.718  0.00 97.00      PROA   
ATOM   2257  CG  HSD P 142     -34.584-104.207 113.930  0.00 97.00      PROA   
ATOM   2258  CE1 HSD P 142     -36.629-103.491 113.552  0.00 97.00      PROA   
ATOM   2259  HE1 HSD P 142     -37.518-102.862 113.595  0.00 97.00      PROA   
ATOM   2260  NE2 HSD P 142     -36.566-104.658 112.946  0.00 97.00      PROA   
ATOM   2261  CD2 HSD P 142     -35.284-105.116 113.196  0.00 97.00      PROA   
ATOM   2262  HD2 HSD P 142     -34.986-106.071 112.785  0.00 97.00      PROA   
ATOM   2263  C   HSD P 142     -30.840-104.094 113.124  0.00 97.00      PROA   
ATOM   2264  O   HSD P 142     -30.626-102.913 113.380  0.00 97.00      PROA   
ATOM   2265  N   SER P 143     -29.827-104.930 112.814  0.00 97.00      PROA   
ATOM   2266  HN  SER P 143     -30.015-105.892 112.631  0.00 97.00      PROA   
ATOM   2267  CA  SER P 143     -28.430-104.536 112.742  0.00 97.00      PROA   
ATOM   2268  HA  SER P 143     -28.262-103.704 113.413  0.00 97.00      PROA   
ATOM   2269  CB  SER P 143     -27.531-105.727 113.158  0.00 97.00      PROA   
ATOM   2270  HB1 SER P 143     -27.521-106.517 112.378  0.00 97.00      PROA   
ATOM   2271  HB2 SER P 143     -27.968-106.177 114.074  0.00 97.00      PROA   
ATOM   2272  OG  SER P 143     -26.199-105.327 113.455  0.00 97.00      PROA   
ATOM   2273  HG1 SER P 143     -25.801-105.036 112.632  0.00 97.00      PROA   
ATOM   2274  C   SER P 143     -28.066-104.107 111.327  0.00 97.00      PROA   
ATOM   2275  O   SER P 143     -28.676-104.554 110.358  0.00 97.00      PROA   
ATOM   2276  N   GLY P 144     -27.038-103.230 111.175  0.00 97.00      PROA   
ATOM   2277  HN  GLY P 144     -26.577-102.837 111.971  0.00 97.00      PROA   
ATOM   2278  CA  GLY P 144     -26.493-102.838 109.884  0.00 97.00      PROA   
ATOM   2279  HA1 GLY P 144     -27.067-103.275 109.084  0.00 97.00      PROA   
ATOM   2280  HA2 GLY P 144     -25.459-103.153 109.873  0.00 97.00      PROA   
ATOM   2281  C   GLY P 144     -26.500-101.348 109.699  0.00 97.00      PROA   
ATOM   2282  O   GLY P 144     -26.440-100.589 110.658  0.00 97.00      PROA   
ATOM   2283  N   THR P 145     -26.539-100.883 108.429  0.00 97.00      PROA   
ATOM   2284  HN  THR P 145     -26.691-101.522 107.675  0.00 97.00      PROA   
ATOM   2285  CA  THR P 145     -26.426 -99.475 108.086  0.00 97.00      PROA   
ATOM   2286  HA  THR P 145     -25.968 -98.962 108.917  0.00 97.00      PROA   
ATOM   2287  CB  THR P 145     -25.506 -99.192 106.892  0.00 97.00      PROA   
ATOM   2288  HB  THR P 145     -24.503 -99.609 107.139  0.00 97.00      PROA   
ATOM   2289  OG1 THR P 145     -25.322 -97.798 106.661  0.00 97.00      PROA   
ATOM   2290  HG1 THR P 145     -25.945 -97.556 105.965  0.00 97.00      PROA   
ATOM   2291  CG2 THR P 145     -25.984 -99.848 105.582  0.00 97.00      PROA   
ATOM   2292 HG21 THR P 145     -26.962 -99.432 105.260  0.00 97.00      PROA   
ATOM   2293 HG22 THR P 145     -26.082-100.945 105.701  0.00 97.00      PROA   
ATOM   2294 HG23 THR P 145     -25.249 -99.648 104.772  0.00 97.00      PROA   
ATOM   2295  C   THR P 145     -27.799 -98.868 107.918  0.00 97.00      PROA   
ATOM   2296  O   THR P 145     -28.634 -99.368 107.178  0.00 97.00      PROA   
ATOM   2297  N   TYR P 146     -28.057 -97.749 108.625  0.00 97.00      PROA   
ATOM   2298  HN  TYR P 146     -27.365 -97.375 109.240  0.00 97.00      PROA   
ATOM   2299  CA  TYR P 146     -29.307 -97.025 108.575  0.00 97.00      PROA   
ATOM   2300  HA  TYR P 146     -30.022 -97.583 107.992  0.00 97.00      PROA   
ATOM   2301  CB  TYR P 146     -29.913 -96.727 109.968  0.00 97.00      PROA   
ATOM   2302  HB1 TYR P 146     -30.704 -95.952 109.886  0.00 97.00      PROA   
ATOM   2303  HB2 TYR P 146     -29.126 -96.352 110.658  0.00 97.00      PROA   
ATOM   2304  CG  TYR P 146     -30.559 -97.932 110.592  0.00 97.00      PROA   
ATOM   2305  CD1 TYR P 146     -29.798 -98.888 111.284  0.00 97.00      PROA   
ATOM   2306  HD1 TYR P 146     -28.720 -98.813 111.288  0.00 97.00      PROA   
ATOM   2307  CE1 TYR P 146     -30.431 -99.909 112.002  0.00 97.00      PROA   
ATOM   2308  HE1 TYR P 146     -29.839-100.640 112.528  0.00 97.00      PROA   
ATOM   2309  CZ  TYR P 146     -31.828 -99.967 112.056  0.00 97.00      PROA   
ATOM   2310  OH  TYR P 146     -32.465-100.977 112.800  0.00 97.00      PROA   
ATOM   2311  HH  TYR P 146     -31.768-101.526 113.174  0.00 97.00      PROA   
ATOM   2312  CD2 TYR P 146     -31.963 -98.033 110.613  0.00 97.00      PROA   
ATOM   2313  HD2 TYR P 146     -32.559 -97.293 110.100  0.00 97.00      PROA   
ATOM   2314  CE2 TYR P 146     -32.594 -99.044 111.345  0.00 97.00      PROA   
ATOM   2315  HE2 TYR P 146     -33.670 -99.095 111.389  0.00 97.00      PROA   
ATOM   2316  C   TYR P 146     -29.102 -95.701 107.884  0.00 97.00      PROA   
ATOM   2317  O   TYR P 146     -28.077 -95.051 108.043  0.00 97.00      PROA   
ATOM   2318  N   HSD P 147     -30.100 -95.266 107.088  0.00 97.00      PROA   
ATOM   2319  HN  HSD P 147     -30.938 -95.799 106.995  0.00 97.00      PROA   
ATOM   2320  CA  HSD P 147     -30.045 -94.005 106.376  0.00 97.00      PROA   
ATOM   2321  HA  HSD P 147     -29.389 -93.318 106.893  0.00 97.00      PROA   
ATOM   2322  CB  HSD P 147     -29.612 -94.162 104.891  0.00 97.00      PROA   
ATOM   2323  HB1 HSD P 147     -29.455 -93.155 104.448  0.00 97.00      PROA   
ATOM   2324  HB2 HSD P 147     -30.405 -94.666 104.302  0.00 97.00      PROA   
ATOM   2325  ND1 HSD P 147     -27.190 -94.519 104.161  0.00 97.00      PROA   
ATOM   2326  HD1 HSD P 147     -26.997 -93.568 103.913  0.00 97.00      PROA   
ATOM   2327  CG  HSD P 147     -28.368 -94.992 104.701  0.00 97.00      PROA   
ATOM   2328  CE1 HSD P 147     -26.360 -95.583 104.031  0.00 97.00      PROA   
ATOM   2329  HE1 HSD P 147     -25.347 -95.503 103.636  0.00 97.00      PROA   
ATOM   2330  NE2 HSD P 147     -26.925 -96.705 104.430  0.00 97.00      PROA   
ATOM   2331  CD2 HSD P 147     -28.189 -96.335 104.847  0.00 97.00      PROA   
ATOM   2332  HD2 HSD P 147     -28.876 -97.088 105.214  0.00 97.00      PROA   
ATOM   2333  C   HSD P 147     -31.446 -93.447 106.408  0.00 97.00      PROA   
ATOM   2334  O   HSD P 147     -32.398 -94.178 106.659  0.00 97.00      PROA   
ATOM   2335  N   CYS P 148     -31.626 -92.131 106.155  0.00 97.00      PROA   
ATOM   2336  HN  CYS P 148     -30.858 -91.495 106.091  0.00 97.00      PROA   
ATOM   2337  CA  CYS P 148     -32.948 -91.577 105.961  0.00 97.00      PROA   
ATOM   2338  HA  CYS P 148     -33.604 -92.379 105.670  0.00 97.00      PROA   
ATOM   2339  CB  CYS P 148     -33.558 -90.932 107.238  0.00 97.00      PROA   
ATOM   2340  HB1 CYS P 148     -33.534 -91.703 108.039  0.00 97.00      PROA   
ATOM   2341  HB2 CYS P 148     -34.631 -90.713 107.048  0.00 97.00      PROA   
ATOM   2342  SG  CYS P 148     -32.710 -89.434 107.845  0.00 97.00      PROA   
ATOM   2343  C   CYS P 148     -32.967 -90.612 104.799  0.00 97.00      PROA   
ATOM   2344  O   CYS P 148     -31.933 -90.141 104.335  0.00 97.00      PROA   
ATOM   2345  N   SER P 149     -34.180 -90.303 104.288  0.00 97.00      PROA   
ATOM   2346  HN  SER P 149     -35.003 -90.747 104.637  0.00 97.00      PROA   
ATOM   2347  CA  SER P 149     -34.354 -89.285 103.273  0.00 97.00      PROA   
ATOM   2348  HA  SER P 149     -33.578 -88.548 103.414  0.00 97.00      PROA   
ATOM   2349  CB  SER P 149     -34.335 -89.796 101.797  0.00 97.00      PROA   
ATOM   2350  HB1 SER P 149     -33.416 -90.403 101.656  0.00 97.00      PROA   
ATOM   2351  HB2 SER P 149     -34.287 -88.934 101.099  0.00 97.00      PROA   
ATOM   2352  OG  SER P 149     -35.466 -90.591 101.441  0.00 97.00      PROA   
ATOM   2353  HG1 SER P 149     -36.247 -90.138 101.767  0.00 97.00      PROA   
ATOM   2354  C   SER P 149     -35.668 -88.601 103.518  0.00 97.00      PROA   
ATOM   2355  O   SER P 149     -36.602 -89.213 104.018  0.00 97.00      PROA   
ATOM   2356  N   GLY P 150     -35.766 -87.308 103.143  0.00 97.00      PROA   
ATOM   2357  HN  GLY P 150     -34.978 -86.851 102.738  0.00 97.00      PROA   
ATOM   2358  CA  GLY P 150     -37.000 -86.548 103.187  0.00 97.00      PROA   
ATOM   2359  HA1 GLY P 150     -37.018 -85.985 104.107  0.00 97.00      PROA   
ATOM   2360  HA2 GLY P 150     -37.849 -87.206 103.055  0.00 97.00      PROA   
ATOM   2361  C   GLY P 150     -36.988 -85.585 102.043  0.00 97.00      PROA   
ATOM   2362  O   GLY P 150     -36.032 -85.534 101.282  0.00 97.00      PROA   
ATOM   2363  N   MET P 151     -38.062 -84.785 101.894  0.00 97.00      PROA   
ATOM   2364  HN  MET P 151     -38.866 -84.908 102.474  0.00 97.00      PROA   
ATOM   2365  CA  MET P 151     -38.236 -83.836 100.820  0.00 97.00      PROA   
ATOM   2366  HA  MET P 151     -37.362 -83.823 100.187  0.00 97.00      PROA   
ATOM   2367  CB  MET P 151     -39.492 -84.223  99.992  0.00 97.00      PROA   
ATOM   2368  HB1 MET P 151     -40.401 -83.721 100.377  0.00 97.00      PROA   
ATOM   2369  HB2 MET P 151     -39.663 -85.316 100.148  0.00 97.00      PROA   
ATOM   2370  CG  MET P 151     -39.371 -84.031  98.468  0.00 97.00      PROA   
ATOM   2371  HG1 MET P 151     -40.291 -84.460  98.010  0.00 97.00      PROA   
ATOM   2372  HG2 MET P 151     -38.512 -84.635  98.101  0.00 97.00      PROA   
ATOM   2373  SD  MET P 151     -39.193 -82.312  97.911  0.00 97.00      PROA   
ATOM   2374  CE  MET P 151     -39.352 -82.698  96.146  0.00 97.00      PROA   
ATOM   2375  HE1 MET P 151     -40.363 -83.101  95.923  0.00 97.00      PROA   
ATOM   2376  HE2 MET P 151     -38.603 -83.456  95.829  0.00 97.00      PROA   
ATOM   2377  HE3 MET P 151     -39.204 -81.787  95.527  0.00 97.00      PROA   
ATOM   2378  C   MET P 151     -38.413 -82.461 101.447  0.00 97.00      PROA   
ATOM   2379  O   MET P 151     -39.096 -82.303 102.455  0.00 97.00      PROA   
ATOM   2380  N   GLY P 152     -37.775 -81.425 100.852  0.00 97.00      PROA   
ATOM   2381  HN  GLY P 152     -37.157 -81.621 100.094  0.00 97.00      PROA   
ATOM   2382  CA  GLY P 152     -38.009 -80.023 101.183  0.00 97.00      PROA   
ATOM   2383  HA1 GLY P 152     -37.130 -79.625 101.660  0.00 97.00      PROA   
ATOM   2384  HA2 GLY P 152     -38.896 -79.933 101.795  0.00 97.00      PROA   
ATOM   2385  C   GLY P 152     -38.273 -79.246  99.924  0.00 97.00      PROA   
ATOM   2386  O   GLY P 152     -39.416 -78.954  99.589  0.00 97.00      PROA   
ATOM   2387  N   LYS P 153     -37.207 -78.867  99.188  0.00 97.00      PROA   
ATOM   2388  HN  LYS P 153     -36.280 -78.963  99.547  0.00 97.00      PROA   
ATOM   2389  CA  LYS P 153     -37.324 -78.366  97.828  0.00 97.00      PROA   
ATOM   2390  HA  LYS P 153     -38.366 -78.326  97.555  0.00 97.00      PROA   
ATOM   2391  CB  LYS P 153     -36.715 -76.948  97.670  0.00 97.00      PROA   
ATOM   2392  HB1 LYS P 153     -36.506 -76.729  96.600  0.00 97.00      PROA   
ATOM   2393  HB2 LYS P 153     -35.747 -76.909  98.214  0.00 97.00      PROA   
ATOM   2394  CG  LYS P 153     -37.637 -75.823  98.185  0.00 97.00      PROA   
ATOM   2395  HG1 LYS P 153     -37.088 -74.858  98.105  0.00 97.00      PROA   
ATOM   2396  HG2 LYS P 153     -37.871 -75.991  99.259  0.00 97.00      PROA   
ATOM   2397  CD  LYS P 153     -38.943 -75.732  97.376  0.00 97.00      PROA   
ATOM   2398  HD1 LYS P 153     -39.542 -76.651  97.562  0.00 97.00      PROA   
ATOM   2399  HD2 LYS P 153     -38.674 -75.710  96.295  0.00 97.00      PROA   
ATOM   2400  CE  LYS P 153     -39.809 -74.512  97.708  0.00 97.00      PROA   
ATOM   2401  HE1 LYS P 153     -39.265 -73.570  97.487  0.00 97.00      PROA   
ATOM   2402  HE2 LYS P 153     -40.107 -74.523  98.778  0.00 97.00      PROA   
ATOM   2403  NZ  LYS P 153     -41.044 -74.537  96.887  0.00 97.00      PROA   
ATOM   2404  HZ1 LYS P 153     -41.570 -75.411  97.091  0.00 97.00      PROA   
ATOM   2405  HZ2 LYS P 153     -40.786 -74.525  95.879  0.00 97.00      PROA   
ATOM   2406  HZ3 LYS P 153     -41.639 -73.714  97.103  0.00 97.00      PROA   
ATOM   2407  C   LYS P 153     -36.745 -79.329  96.817  0.00 97.00      PROA   
ATOM   2408  O   LYS P 153     -36.849 -79.120  95.609  0.00 97.00      PROA   
ATOM   2409  N   HSD P 154     -36.187 -80.452  97.303  0.00 97.00      PROA   
ATOM   2410  HN  HSD P 154     -36.094 -80.583  98.285  0.00 97.00      PROA   
ATOM   2411  CA  HSD P 154     -35.806 -81.592  96.511  0.00 97.00      PROA   
ATOM   2412  HA  HSD P 154     -36.615 -81.833  95.836  0.00 97.00      PROA   
ATOM   2413  CB  HSD P 154     -34.486 -81.398  95.721  0.00 97.00      PROA   
ATOM   2414  HB1 HSD P 154     -33.676 -81.096  96.421  0.00 97.00      PROA   
ATOM   2415  HB2 HSD P 154     -34.630 -80.566  94.998  0.00 97.00      PROA   
ATOM   2416  ND1 HSD P 154     -32.946 -83.368  95.220  0.00 97.00      PROA   
ATOM   2417  HD1 HSD P 154     -32.354 -83.265  96.021  0.00 97.00      PROA   
ATOM   2418  CG  HSD P 154     -34.069 -82.617  94.941  0.00 97.00      PROA   
ATOM   2419  CE1 HSD P 154     -32.918 -84.382  94.322  0.00 97.00      PROA   
ATOM   2420  HE1 HSD P 154     -32.131 -85.135  94.311  0.00 97.00      PROA   
ATOM   2421  NE2 HSD P 154     -33.943 -84.342  93.493  0.00 97.00      PROA   
ATOM   2422  CD2 HSD P 154     -34.659 -83.220  93.872  0.00 97.00      PROA   
ATOM   2423  HD2 HSD P 154     -35.553 -82.943  93.328  0.00 97.00      PROA   
ATOM   2424  C   HSD P 154     -35.687 -82.691  97.536  0.00 97.00      PROA   
ATOM   2425  O   HSD P 154     -35.758 -82.424  98.734  0.00 97.00      PROA   
ATOM   2426  N   ARG P 155     -35.531 -83.971  97.119  0.00 97.00      PROA   
ATOM   2427  HN  ARG P 155     -35.497 -84.199  96.148  0.00 97.00      PROA   
ATOM   2428  CA  ARG P 155     -35.184 -85.025  98.052  0.00 97.00      PROA   
ATOM   2429  HA  ARG P 155     -35.871 -84.937  98.882  0.00 97.00      PROA   
ATOM   2430  CB  ARG P 155     -35.366 -86.464  97.502  0.00 97.00      PROA   
ATOM   2431  HB1 ARG P 155     -36.457 -86.634  97.350  0.00 97.00      PROA   
ATOM   2432  HB2 ARG P 155     -35.036 -87.184  98.283  0.00 97.00      PROA   
ATOM   2433  CG  ARG P 155     -34.639 -86.753  96.169  0.00 97.00      PROA   
ATOM   2434  HG1 ARG P 155     -33.821 -86.016  96.042  0.00 97.00      PROA   
ATOM   2435  HG2 ARG P 155     -35.339 -86.608  95.317  0.00 97.00      PROA   
ATOM   2436  CD  ARG P 155     -33.975 -88.137  96.079  0.00 97.00      PROA   
ATOM   2437  HD1 ARG P 155     -33.154 -88.197  96.830  0.00 97.00      PROA   
ATOM   2438  HD2 ARG P 155     -33.563 -88.313  95.061  0.00 97.00      PROA   
ATOM   2439  NE  ARG P 155     -35.029 -89.162  96.362  0.00 97.00      PROA   
ATOM   2440  HE  ARG P 155     -35.981 -88.912  96.215  0.00 97.00      PROA   
ATOM   2441  CZ  ARG P 155     -34.794 -90.335  96.987  0.00 97.00      PROA   
ATOM   2442  NH1 ARG P 155     -33.560 -90.812  97.200  0.00 97.00      PROA   
ATOM   2443 HH11 ARG P 155     -32.785 -90.330  96.805  0.00 97.00      PROA   
ATOM   2444 HH12 ARG P 155     -33.466 -91.696  97.651  0.00 97.00      PROA   
ATOM   2445  NH2 ARG P 155     -35.834 -91.068  97.425  0.00 97.00      PROA   
ATOM   2446 HH21 ARG P 155     -36.761 -90.732  97.291  0.00 97.00      PROA   
ATOM   2447 HH22 ARG P 155     -35.645 -91.897  97.945  0.00 97.00      PROA   
ATOM   2448  C   ARG P 155     -33.781 -84.861  98.626  0.00 97.00      PROA   
ATOM   2449  O   ARG P 155     -32.820 -84.585  97.912  0.00 97.00      PROA   
ATOM   2450  N   TYR P 156     -33.639 -85.035  99.953  0.00 97.00      PROA   
ATOM   2451  HN  TYR P 156     -34.440 -85.206 100.525  0.00 97.00      PROA   
ATOM   2452  CA  TYR P 156     -32.380 -84.924 100.657  0.00 97.00      PROA   
ATOM   2453  HA  TYR P 156     -31.574 -84.742  99.961  0.00 97.00      PROA   
ATOM   2454  CB  TYR P 156     -32.413 -83.817 101.748  0.00 97.00      PROA   
ATOM   2455  HB1 TYR P 156     -31.413 -83.677 102.206  0.00 97.00      PROA   
ATOM   2456  HB2 TYR P 156     -33.136 -84.109 102.539  0.00 97.00      PROA   
ATOM   2457  CG  TYR P 156     -32.865 -82.485 101.194  0.00 97.00      PROA   
ATOM   2458  CD1 TYR P 156     -32.311 -81.953 100.014  0.00 97.00      PROA   
ATOM   2459  HD1 TYR P 156     -31.549 -82.502  99.482  0.00 97.00      PROA   
ATOM   2460  CE1 TYR P 156     -32.759 -80.730  99.500  0.00 97.00      PROA   
ATOM   2461  HE1 TYR P 156     -32.338 -80.347  98.582  0.00 97.00      PROA   
ATOM   2462  CZ  TYR P 156     -33.756 -80.013 100.173  0.00 97.00      PROA   
ATOM   2463  OH  TYR P 156     -34.208 -78.779  99.665  0.00 97.00      PROA   
ATOM   2464  HH  TYR P 156     -33.549 -78.461  99.045  0.00 97.00      PROA   
ATOM   2465  CD2 TYR P 156     -33.848 -81.739 101.871  0.00 97.00      PROA   
ATOM   2466  HD2 TYR P 156     -34.275 -82.121 102.787  0.00 97.00      PROA   
ATOM   2467  CE2 TYR P 156     -34.289 -80.512 101.365  0.00 97.00      PROA   
ATOM   2468  HE2 TYR P 156     -35.033 -79.946 101.904  0.00 97.00      PROA   
ATOM   2469  C   TYR P 156     -32.134 -86.262 101.312  0.00 97.00      PROA   
ATOM   2470  O   TYR P 156     -33.065 -86.893 101.796  0.00 97.00      PROA   
ATOM   2471  N   THR P 157     -30.865 -86.733 101.322  0.00 97.00      PROA   
ATOM   2472  HN  THR P 157     -30.133 -86.224 100.880  0.00 97.00      PROA   
ATOM   2473  CA  THR P 157     -30.451 -87.999 101.906  0.00 97.00      PROA   
ATOM   2474  HA  THR P 157     -31.304 -88.511 102.333  0.00 97.00      PROA   
ATOM   2475  CB  THR P 157     -29.755 -88.933 100.916  0.00 97.00      PROA   
ATOM   2476  HB  THR P 157     -29.215 -89.759 101.439  0.00 97.00      PROA   
ATOM   2477  OG1 THR P 157     -28.840 -88.225 100.085  0.00 97.00      PROA   
ATOM   2478  HG1 THR P 157     -28.136 -87.916 100.659  0.00 97.00      PROA   
ATOM   2479  CG2 THR P 157     -30.808 -89.570  99.995  0.00 97.00      PROA   
ATOM   2480 HG21 THR P 157     -31.378 -88.784  99.457  0.00 97.00      PROA   
ATOM   2481 HG22 THR P 157     -31.509 -90.195 100.583  0.00 97.00      PROA   
ATOM   2482 HG23 THR P 157     -30.303 -90.218  99.245  0.00 97.00      PROA   
ATOM   2483  C   THR P 157     -29.480 -87.718 103.028  0.00 97.00      PROA   
ATOM   2484  O   THR P 157     -28.622 -86.846 102.911  0.00 97.00      PROA   
ATOM   2485  N   SER P 158     -29.589 -88.462 104.153  0.00 97.00      PROA   
ATOM   2486  HN  SER P 158     -30.316 -89.141 104.256  0.00 97.00      PROA   
ATOM   2487  CA  SER P 158     -28.680 -88.331 105.276  0.00 97.00      PROA   
ATOM   2488  HA  SER P 158     -28.468 -87.280 105.410  0.00 97.00      PROA   
ATOM   2489  CB  SER P 158     -29.288 -88.874 106.604  0.00 97.00      PROA   
ATOM   2490  HB1 SER P 158     -30.297 -88.427 106.723  0.00 97.00      PROA   
ATOM   2491  HB2 SER P 158     -28.675 -88.556 107.472  0.00 97.00      PROA   
ATOM   2492  OG  SER P 158     -29.417 -90.296 106.635  0.00 97.00      PROA   
ATOM   2493  HG1 SER P 158     -28.537 -90.656 106.797  0.00 97.00      PROA   
ATOM   2494  C   SER P 158     -27.369 -89.048 105.031  0.00 97.00      PROA   
ATOM   2495  O   SER P 158     -27.215 -89.832 104.097  0.00 97.00      PROA   
ATOM   2496  N   ALA P 159     -26.398 -88.830 105.945  0.00 97.00      PROA   
ATOM   2497  HN  ALA P 159     -26.479 -88.091 106.611  0.00 97.00      PROA   
ATOM   2498  CA  ALA P 159     -25.298 -89.745 106.165  0.00 97.00      PROA   
ATOM   2499  HA  ALA P 159     -24.771 -89.855 105.226  0.00 97.00      PROA   
ATOM   2500  CB  ALA P 159     -24.331 -89.190 107.230  0.00 97.00      PROA   
ATOM   2501  HB1 ALA P 159     -24.849 -89.069 108.206  0.00 97.00      PROA   
ATOM   2502  HB2 ALA P 159     -23.952 -88.192 106.916  0.00 97.00      PROA   
ATOM   2503  HB3 ALA P 159     -23.461 -89.863 107.373  0.00 97.00      PROA   
ATOM   2504  C   ALA P 159     -25.793 -91.126 106.597  0.00 97.00      PROA   
ATOM   2505  O   ALA P 159     -26.844 -91.253 107.222  0.00 97.00      PROA   
ATOM   2506  N   GLY P 160     -25.052 -92.205 106.247  0.00 97.00      PROA   
ATOM   2507  HN  GLY P 160     -24.201 -92.093 105.741  0.00 97.00      PROA   
ATOM   2508  CA  GLY P 160     -25.355 -93.552 106.708  0.00 97.00      PROA   
ATOM   2509  HA1 GLY P 160     -24.904 -94.247 106.016  0.00 97.00      PROA   
ATOM   2510  HA2 GLY P 160     -26.424 -93.681 106.793  0.00 97.00      PROA   
ATOM   2511  C   GLY P 160     -24.719 -93.794 108.044  0.00 97.00      PROA   
ATOM   2512  O   GLY P 160     -23.546 -93.485 108.234  0.00 97.00      PROA   
ATOM   2513  N   ILE P 161     -25.475 -94.390 108.993  0.00 97.00      PROA   
ATOM   2514  HN  ILE P 161     -26.424 -94.632 108.795  0.00 97.00      PROA   
ATOM   2515  CA  ILE P 161     -24.996 -94.674 110.331  0.00 97.00      PROA   
ATOM   2516  HA  ILE P 161     -23.963 -94.373 110.419  0.00 97.00      PROA   
ATOM   2517  CB  ILE P 161     -25.794 -93.961 111.427  0.00 97.00      PROA   
ATOM   2518  HB  ILE P 161     -26.851 -94.318 111.396  0.00 97.00      PROA   
ATOM   2519  CG2 ILE P 161     -25.208 -94.303 112.818  0.00 97.00      PROA   
ATOM   2520 HG21 ILE P 161     -24.122 -94.074 112.848  0.00 97.00      PROA   
ATOM   2521 HG22 ILE P 161     -25.353 -95.373 113.071  0.00 97.00      PROA   
ATOM   2522 HG23 ILE P 161     -25.710 -93.693 113.598  0.00 97.00      PROA   
ATOM   2523  CG1 ILE P 161     -25.845 -92.422 111.207  0.00 97.00      PROA   
ATOM   2524 HG11 ILE P 161     -26.486 -91.986 112.006  0.00 97.00      PROA   
ATOM   2525 HG12 ILE P 161     -26.343 -92.202 110.239  0.00 97.00      PROA   
ATOM   2526  CD  ILE P 161     -24.483 -91.713 111.244  0.00 97.00      PROA   
ATOM   2527  HD1 ILE P 161     -23.809 -92.102 110.453  0.00 97.00      PROA   
ATOM   2528  HD2 ILE P 161     -23.984 -91.849 112.227  0.00 97.00      PROA   
ATOM   2529  HD3 ILE P 161     -24.614 -90.622 111.080  0.00 97.00      PROA   
ATOM   2530  C   ILE P 161     -25.053 -96.174 110.531  0.00 97.00      PROA   
ATOM   2531  O   ILE P 161     -26.114 -96.788 110.475  0.00 97.00      PROA   
ATOM   2532  N   SER P 162     -23.885 -96.809 110.774  0.00 97.00      PROA   
ATOM   2533  HN  SER P 162     -23.023 -96.307 110.789  0.00 97.00      PROA   
ATOM   2534  CA  SER P 162     -23.787 -98.243 110.964  0.00 97.00      PROA   
ATOM   2535  HA  SER P 162     -24.588 -98.726 110.425  0.00 97.00      PROA   
ATOM   2536  CB  SER P 162     -22.452 -98.813 110.418  0.00 97.00      PROA   
ATOM   2537  HB1 SER P 162     -22.417 -98.642 109.320  0.00 97.00      PROA   
ATOM   2538  HB2 SER P 162     -22.385 -99.908 110.596  0.00 97.00      PROA   
ATOM   2539  OG  SER P 162     -21.326 -98.158 110.999  0.00 97.00      PROA   
ATOM   2540  HG1 SER P 162     -21.457 -98.212 111.951  0.00 97.00      PROA   
ATOM   2541  C   SER P 162     -23.910 -98.630 112.424  0.00 97.00      PROA   
ATOM   2542  O   SER P 162     -23.085 -98.242 113.250  0.00 97.00      PROA   
ATOM   2543  N   VAL P 163     -24.931 -99.449 112.770  0.00 97.00      PROA   
ATOM   2544  HN  VAL P 163     -25.604 -99.742 112.093  0.00 97.00      PROA   
ATOM   2545  CA  VAL P 163     -25.108 -99.964 114.114  0.00 97.00      PROA   
ATOM   2546  HA  VAL P 163     -24.341 -99.550 114.748  0.00 97.00      PROA   
ATOM   2547  CB  VAL P 163     -26.446 -99.617 114.768  0.00 97.00      PROA   
ATOM   2548  HB  VAL P 163     -26.416 -99.929 115.839  0.00 97.00      PROA   
ATOM   2549  CG1 VAL P 163     -26.629 -98.087 114.739  0.00 97.00      PROA   
ATOM   2550 HG11 VAL P 163     -26.738 -97.716 113.697  0.00 97.00      PROA   
ATOM   2551 HG12 VAL P 163     -25.764 -97.577 115.212  0.00 97.00      PROA   
ATOM   2552 HG13 VAL P 163     -27.549 -97.817 115.299  0.00 97.00      PROA   
ATOM   2553  CG2 VAL P 163     -27.638-100.325 114.096  0.00 97.00      PROA   
ATOM   2554 HG21 VAL P 163     -27.605-101.422 114.254  0.00 97.00      PROA   
ATOM   2555 HG22 VAL P 163     -27.641-100.122 113.006  0.00 97.00      PROA   
ATOM   2556 HG23 VAL P 163     -28.592 -99.949 114.525  0.00 97.00      PROA   
ATOM   2557  C   VAL P 163     -24.900-101.460 114.077  0.00 97.00      PROA   
ATOM   2558  O   VAL P 163     -25.357-102.152 113.174  0.00 97.00      PROA   
ATOM   2559  N   THR P 164     -24.162-102.005 115.066  0.00 97.00      PROA   
ATOM   2560  HN  THR P 164     -23.787-101.423 115.787  0.00 97.00      PROA   
ATOM   2561  CA  THR P 164     -23.869-103.430 115.115  0.00 97.00      PROA   
ATOM   2562  HA  THR P 164     -24.320-103.936 114.276  0.00 97.00      PROA   
ATOM   2563  CB  THR P 164     -22.378-103.740 115.062  0.00 97.00      PROA   
ATOM   2564  HB  THR P 164     -21.863-103.375 115.978  0.00 97.00      PROA   
ATOM   2565  OG1 THR P 164     -21.777-103.096 113.946  0.00 97.00      PROA   
ATOM   2566  HG1 THR P 164     -22.155-102.217 113.897  0.00 97.00      PROA   
ATOM   2567  CG2 THR P 164     -22.144-105.252 114.879  0.00 97.00      PROA   
ATOM   2568 HG21 THR P 164     -22.600-105.586 113.922  0.00 97.00      PROA   
ATOM   2569 HG22 THR P 164     -22.581-105.846 115.704  0.00 97.00      PROA   
ATOM   2570 HG23 THR P 164     -21.053-105.461 114.826  0.00 97.00      PROA   
ATOM   2571  C   THR P 164     -24.474-103.969 116.396  0.00 97.00      PROA   
ATOM   2572  O   THR P 164     -24.052-103.597 117.483  0.00 97.00      PROA   
ATOM   2573  N   VAL P 165     -25.493-104.859 116.305  0.00 97.00      PROA   
ATOM   2574  HN  VAL P 165     -25.830-105.113 115.398  0.00 97.00      PROA   
ATOM   2575  CA  VAL P 165     -26.231-105.421 117.440  0.00 97.00      PROA   
ATOM   2576  HA  VAL P 165     -26.240-104.667 118.211  0.00 97.00      PROA   
ATOM   2577  CB  VAL P 165     -27.697-105.688 117.061  0.00 97.00      PROA   
ATOM   2578  HB  VAL P 165     -27.733-106.434 116.237  0.00 97.00      PROA   
ATOM   2579  CG1 VAL P 165     -28.572-106.199 118.229  0.00 97.00      PROA   
ATOM   2580 HG11 VAL P 165     -28.394-105.595 119.143  0.00 97.00      PROA   
ATOM   2581 HG12 VAL P 165     -28.381-107.268 118.447  0.00 97.00      PROA   
ATOM   2582 HG13 VAL P 165     -29.645-106.111 117.965  0.00 97.00      PROA   
ATOM   2583  CG2 VAL P 165     -28.316-104.362 116.565  0.00 97.00      PROA   
ATOM   2584 HG21 VAL P 165     -27.808-103.971 115.662  0.00 97.00      PROA   
ATOM   2585 HG22 VAL P 165     -28.259-103.597 117.369  0.00 97.00      PROA   
ATOM   2586 HG23 VAL P 165     -29.386-104.521 116.314  0.00 97.00      PROA   
ATOM   2587  C   VAL P 165     -25.499-106.668 117.977  0.00 97.00      PROA   
ATOM   2588  O   VAL P 165     -24.480-107.062 117.420  0.00 97.00      PROA   
ATOM   2589  N   LYS P 166     -25.956-107.319 119.084  0.00 97.00      PROA   
ATOM   2590  HN  LYS P 166     -26.756-106.988 119.581  0.00 97.00      PROA   
ATOM   2591  CA  LYS P 166     -25.472-108.624 119.510  0.00 97.00      PROA   
ATOM   2592  HA  LYS P 166     -25.064-109.164 118.666  0.00 97.00      PROA   
ATOM   2593  CB  LYS P 166     -24.505-108.620 120.741  0.00 97.00      PROA   
ATOM   2594  HB1 LYS P 166     -24.075-109.638 120.870  0.00 97.00      PROA   
ATOM   2595  HB2 LYS P 166     -25.087-108.389 121.663  0.00 97.00      PROA   
ATOM   2596  CG  LYS P 166     -23.376-107.571 120.740  0.00 97.00      PROA   
ATOM   2597  HG1 LYS P 166     -22.889-107.578 121.741  0.00 97.00      PROA   
ATOM   2598  HG2 LYS P 166     -23.877-106.585 120.648  0.00 97.00      PROA   
ATOM   2599  CD  LYS P 166     -22.282-107.796 119.673  0.00 97.00      PROA   
ATOM   2600  HD1 LYS P 166     -22.732-108.315 118.798  0.00 97.00      PROA   
ATOM   2601  HD2 LYS P 166     -21.515-108.485 120.089  0.00 97.00      PROA   
ATOM   2602  CE  LYS P 166     -21.574-106.522 119.174  0.00 97.00      PROA   
ATOM   2603  HE1 LYS P 166     -20.977-106.752 118.264  0.00 97.00      PROA   
ATOM   2604  HE2 LYS P 166     -20.916-106.082 119.950  0.00 97.00      PROA   
ATOM   2605  NZ  LYS P 166     -22.590-105.526 118.804  0.00 97.00      PROA   
ATOM   2606  HZ1 LYS P 166     -23.057-105.146 119.652  0.00 97.00      PROA   
ATOM   2607  HZ2 LYS P 166     -23.314-106.039 118.253  0.00 97.00      PROA   
ATOM   2608  HZ3 LYS P 166     -22.237-104.743 118.223  0.00 97.00      PROA   
ATOM   2609  C   LYS P 166     -26.699-109.344 120.014  0.00 97.00      PROA   
ATOM   2610  O   LYS P 166     -27.604-108.704 120.539  0.00 97.00      PROA   
ATOM   2611  N   GLU P 167     -26.682-110.704 119.950  0.00  0.00      PROA   
ATOM   2612  HN  GLU P 167     -25.938-111.186 119.494  0.00  0.00      PROA   
ATOM   2613  CA  GLU P 167     -27.628-111.557 120.640  0.00  0.00      PROA   
ATOM   2614  HA  GLU P 167     -28.353-110.945 121.156  0.00  0.00      PROA   
ATOM   2615  CB  GLU P 167     -28.378-112.576 119.728  0.00  0.00      PROA   
ATOM   2616  HB1 GLU P 167     -28.700-112.047 118.805  0.00  0.00      PROA   
ATOM   2617  HB2 GLU P 167     -29.300-112.866 120.282  0.00  0.00      PROA   
ATOM   2618  CG  GLU P 167     -27.635-113.881 119.354  0.00  0.00      PROA   
ATOM   2619  HG1 GLU P 167     -27.311-114.428 120.265  0.00  0.00      PROA   
ATOM   2620  HG2 GLU P 167     -26.736-113.638 118.749  0.00  0.00      PROA   
ATOM   2621  CD  GLU P 167     -28.561-114.822 118.575  0.00  0.00      PROA   
ATOM   2622  OE1 GLU P 167     -29.657-115.148 119.105  0.00  0.00      PROA   
ATOM   2623  OE2 GLU P 167     -28.178-115.242 117.451  0.00  0.00      PROA   
ATOM   2624  C   GLU P 167     -26.791-112.291 121.655  0.00  0.00      PROA   
ATOM   2625  O   GLU P 167     -25.614-112.567 121.417  0.00  0.00      PROA   
ATOM   2626  N   LEU P 168     -27.378-112.579 122.845  0.00  0.00      PROA   
ATOM   2627  HN  LEU P 168     -28.331-112.338 123.018  0.00  0.00      PROA   
ATOM   2628  CA  LEU P 168     -26.701-113.228 123.951  0.00  0.00      PROA   
ATOM   2629  HA  LEU P 168     -25.802-112.659 124.142  0.00  0.00      PROA   
ATOM   2630  CB  LEU P 168     -27.551-113.270 125.255  0.00  0.00      PROA   
ATOM   2631  HB1 LEU P 168     -26.984-113.850 126.021  0.00  0.00      PROA   
ATOM   2632  HB2 LEU P 168     -28.506-113.805 125.064  0.00  0.00      PROA   
ATOM   2633  CG  LEU P 168     -27.876-111.908 125.931  0.00  0.00      PROA   
ATOM   2634  HG  LEU P 168     -28.271-112.163 126.945  0.00  0.00      PROA   
ATOM   2635  CD1 LEU P 168     -26.622-111.040 126.158  0.00  0.00      PROA   
ATOM   2636 HD11 LEU P 168     -26.200-110.704 125.187  0.00  0.00      PROA   
ATOM   2637 HD12 LEU P 168     -25.846-111.618 126.703  0.00  0.00      PROA   
ATOM   2638 HD13 LEU P 168     -26.881-110.141 126.757  0.00  0.00      PROA   
ATOM   2639  CD2 LEU P 168     -29.003-111.116 125.238  0.00  0.00      PROA   
ATOM   2640 HD21 LEU P 168     -29.899-111.757 125.101  0.00  0.00      PROA   
ATOM   2641 HD22 LEU P 168     -28.669-110.749 124.247  0.00  0.00      PROA   
ATOM   2642 HD23 LEU P 168     -29.289-110.237 125.853  0.00  0.00      PROA   
ATOM   2643  C   LEU P 168     -26.265-114.647 123.649  0.00  0.00      PROA   
ATOM   2644  O   LEU P 168     -25.118-115.005 123.912  0.00  0.00      PROA   
ATOM   2645  N   PHE P 169     -27.170-115.479 123.079  0.00  0.00      PROA   
ATOM   2646  HN  PHE P 169     -28.090-115.176 122.846  0.00  0.00      PROA   
ATOM   2647  CA  PHE P 169     -26.874-116.868 122.804  0.00  0.00      PROA   
ATOM   2648  HA  PHE P 169     -25.911-116.891 122.312  0.00  0.00      PROA   
ATOM   2649  CB  PHE P 169     -26.823-117.778 124.080  0.00  0.00      PROA   
ATOM   2650  HB1 PHE P 169     -26.013-117.408 124.745  0.00  0.00      PROA   
ATOM   2651  HB2 PHE P 169     -26.557-118.818 123.802  0.00  0.00      PROA   
ATOM   2652  CG  PHE P 169     -28.102-117.821 124.897  0.00  0.00      PROA   
ATOM   2653  CD1 PHE P 169     -28.355-116.858 125.891  0.00  0.00      PROA   
ATOM   2654  HD1 PHE P 169     -27.655-116.051 126.041  0.00  0.00      PROA   
ATOM   2655  CE1 PHE P 169     -29.492-116.945 126.705  0.00  0.00      PROA   
ATOM   2656  HE1 PHE P 169     -29.673-116.196 127.461  0.00  0.00      PROA   
ATOM   2657  CZ  PHE P 169     -30.385-118.011 126.546  0.00  0.00      PROA   
ATOM   2658  HZ  PHE P 169     -31.262-118.081 127.174  0.00  0.00      PROA   
ATOM   2659  CD2 PHE P 169     -29.002-118.895 124.761  0.00  0.00      PROA   
ATOM   2660  HD2 PHE P 169     -28.803-119.667 124.036  0.00  0.00      PROA   
ATOM   2661  CE2 PHE P 169     -30.139-118.988 125.573  0.00  0.00      PROA   
ATOM   2662  HE2 PHE P 169     -30.823-119.815 125.452  0.00  0.00      PROA   
ATOM   2663  C   PHE P 169     -27.930-117.337 121.824  0.00  0.00      PROA   
ATOM   2664  O   PHE P 169     -28.966-116.687 121.723  0.00  0.00      PROA   
ATOM   2665  N   PRO P 170     -27.747-118.429 121.081  0.00  0.00      PROA   
ATOM   2666  CD  PRO P 170     -26.433-119.038 120.846  0.00  0.00      PROA   
ATOM   2667  HD1 PRO P 170     -25.995-119.426 121.789  0.00  0.00      PROA   
ATOM   2668  HD2 PRO P 170     -25.760-118.276 120.394  0.00  0.00      PROA   
ATOM   2669  CA  PRO P 170     -28.736-118.884 120.113  0.00  0.00      PROA   
ATOM   2670  HA  PRO P 170     -29.249-118.045 119.661  0.00  0.00      PROA   
ATOM   2671  CB  PRO P 170     -27.919-119.680 119.082  0.00  0.00      PROA   
ATOM   2672  HB1 PRO P 170     -27.580-118.981 118.285  0.00  0.00      PROA   
ATOM   2673  HB2 PRO P 170     -28.482-120.508 118.607  0.00  0.00      PROA   
ATOM   2674  CG  PRO P 170     -26.688-120.171 119.852  0.00  0.00      PROA   
ATOM   2675  HG1 PRO P 170     -26.938-121.104 120.403  0.00  0.00      PROA   
ATOM   2676  HG2 PRO P 170     -25.821-120.355 119.188  0.00  0.00      PROA   
ATOM   2677  C   PRO P 170     -29.740-119.777 120.806  0.00  0.00      PROA   
ATOM   2678  O   PRO P 170     -29.364-120.513 121.717  0.00  0.00      PROA   
ATOM   2679  N   ALA P 171     -31.031-119.692 120.395  0.00  0.00      PROA   
ATOM   2680  HN  ALA P 171     -31.281-119.079 119.650  0.00  0.00      PROA   
ATOM   2681  CA  ALA P 171     -32.142-120.433 120.957  0.00  0.00      PROA   
ATOM   2682  HA  ALA P 171     -32.153-120.173 122.004  0.00  0.00      PROA   
ATOM   2683  CB  ALA P 171     -33.490-120.015 120.336  0.00  0.00      PROA   
ATOM   2684  HB1 ALA P 171     -33.513-120.240 119.248  0.00  0.00      PROA   
ATOM   2685  HB2 ALA P 171     -33.639-118.921 120.466  0.00  0.00      PROA   
ATOM   2686  HB3 ALA P 171     -34.337-120.539 120.828  0.00  0.00      PROA   
ATOM   2687  C   ALA P 171     -31.986-121.934 120.779  0.00  0.00      PROA   
ATOM   2688  O   ALA P 171     -31.445-122.348 119.754  0.00  0.00      PROA   
ATOM   2689  N   PRO P 172     -32.421-122.788 121.710  0.00  0.00      PROA   
ATOM   2690  CD  PRO P 172     -32.889-122.384 123.040  0.00  0.00      PROA   
ATOM   2691  HD1 PRO P 172     -33.821-121.784 122.961  0.00  0.00      PROA   
ATOM   2692  HD2 PRO P 172     -32.091-121.795 123.542  0.00  0.00      PROA   
ATOM   2693  CA  PRO P 172     -32.097-124.204 121.662  0.00  0.00      PROA   
ATOM   2694  HA  PRO P 172     -31.123-124.354 121.219  0.00  0.00      PROA   
ATOM   2695  CB  PRO P 172     -32.133-124.651 123.133  0.00  0.00      PROA   
ATOM   2696  HB1 PRO P 172     -31.125-124.492 123.576  0.00  0.00      PROA   
ATOM   2697  HB2 PRO P 172     -32.412-125.715 123.271  0.00  0.00      PROA   
ATOM   2698  CG  PRO P 172     -33.121-123.690 123.803  0.00  0.00      PROA   
ATOM   2699  HG1 PRO P 172     -34.162-124.043 123.638  0.00  0.00      PROA   
ATOM   2700  HG2 PRO P 172     -32.934-123.588 124.889  0.00  0.00      PROA   
ATOM   2701  C   PRO P 172     -33.132-124.962 120.864  0.00  0.00      PROA   
ATOM   2702  O   PRO P 172     -34.327-124.719 121.030  0.00  0.00      PROA   
ATOM   2703  N   VAL P 173     -32.669-125.891 119.994  0.00 97.00      PROA   
ATOM   2704  HN  VAL P 173     -31.690-125.981 119.825  0.00 97.00      PROA   
ATOM   2705  CA  VAL P 173     -33.512-126.813 119.263  0.00 97.00      PROA   
ATOM   2706  HA  VAL P 173     -34.497-126.379 119.179  0.00 97.00      PROA   
ATOM   2707  CB  VAL P 173     -33.012-127.084 117.844  0.00 97.00      PROA   
ATOM   2708  HB  VAL P 173     -33.677-127.829 117.347  0.00 97.00      PROA   
ATOM   2709  CG1 VAL P 173     -33.099-125.769 117.041  0.00 97.00      PROA   
ATOM   2710 HG11 VAL P 173     -32.426-124.999 117.474  0.00 97.00      PROA   
ATOM   2711 HG12 VAL P 173     -34.135-125.373 117.045  0.00 97.00      PROA   
ATOM   2712 HG13 VAL P 173     -32.789-125.943 115.988  0.00 97.00      PROA   
ATOM   2713  CG2 VAL P 173     -31.571-127.639 117.842  0.00 97.00      PROA   
ATOM   2714 HG21 VAL P 173     -31.502-128.581 118.419  0.00 97.00      PROA   
ATOM   2715 HG22 VAL P 173     -30.859-126.905 118.273  0.00 97.00      PROA   
ATOM   2716 HG23 VAL P 173     -31.250-127.849 116.799  0.00 97.00      PROA   
ATOM   2717  C   VAL P 173     -33.668-128.102 120.045  0.00 97.00      PROA   
ATOM   2718  O   VAL P 173     -32.836-128.452 120.876  0.00 97.00      PROA   
ATOM   2719  N   LEU P 174     -34.769-128.843 119.790  0.00 97.00      PROA   
ATOM   2720  HN  LEU P 174     -35.459-128.529 119.145  0.00 97.00      PROA   
ATOM   2721  CA  LEU P 174     -35.015-130.131 120.399  0.00 97.00      PROA   
ATOM   2722  HA  LEU P 174     -34.356-130.283 121.242  0.00 97.00      PROA   
ATOM   2723  CB  LEU P 174     -36.479-130.218 120.902  0.00 97.00      PROA   
ATOM   2724  HB1 LEU P 174     -37.195-130.190 120.054  0.00 97.00      PROA   
ATOM   2725  HB2 LEU P 174     -36.650-129.288 121.497  0.00 97.00      PROA   
ATOM   2726  CG  LEU P 174     -36.827-131.398 121.840  0.00 97.00      PROA   
ATOM   2727  HG  LEU P 174     -36.032-131.468 122.619  0.00 97.00      PROA   
ATOM   2728  CD1 LEU P 174     -38.157-131.108 122.559  0.00 97.00      PROA   
ATOM   2729 HD11 LEU P 174     -38.978-131.005 121.818  0.00 97.00      PROA   
ATOM   2730 HD12 LEU P 174     -38.088-130.169 123.145  0.00 97.00      PROA   
ATOM   2731 HD13 LEU P 174     -38.408-131.941 123.247  0.00 97.00      PROA   
ATOM   2732  CD2 LEU P 174     -36.915-132.762 121.134  0.00 97.00      PROA   
ATOM   2733 HD21 LEU P 174     -35.916-133.108 120.802  0.00 97.00      PROA   
ATOM   2734 HD22 LEU P 174     -37.587-132.697 120.253  0.00 97.00      PROA   
ATOM   2735 HD23 LEU P 174     -37.327-133.520 121.831  0.00 97.00      PROA   
ATOM   2736  C   LEU P 174     -34.709-131.173 119.343  0.00 97.00      PROA   
ATOM   2737  O   LEU P 174     -35.436-131.324 118.363  0.00 97.00      PROA   
ATOM   2738  N   THR P 175     -33.597-131.922 119.523  0.00 97.00      PROA   
ATOM   2739  HN  THR P 175     -33.006-131.771 120.316  0.00 97.00      PROA   
ATOM   2740  CA  THR P 175     -33.158-132.953 118.601  0.00 97.00      PROA   
ATOM   2741  HA  THR P 175     -33.635-132.784 117.648  0.00 97.00      PROA   
ATOM   2742  CB  THR P 175     -31.659-132.947 118.313  0.00 97.00      PROA   
ATOM   2743  HB  THR P 175     -31.333-133.871 117.784  0.00 97.00      PROA   
ATOM   2744  OG1 THR P 175     -30.920-132.802 119.513  0.00 97.00      PROA   
ATOM   2745  HG1 THR P 175     -30.102-132.338 119.288  0.00 97.00      PROA   
ATOM   2746  CG2 THR P 175     -31.346-131.739 117.409  0.00 97.00      PROA   
ATOM   2747 HG21 THR P 175     -31.609-130.792 117.925  0.00 97.00      PROA   
ATOM   2748 HG22 THR P 175     -31.926-131.805 116.466  0.00 97.00      PROA   
ATOM   2749 HG23 THR P 175     -30.265-131.713 117.154  0.00 97.00      PROA   
ATOM   2750  C   THR P 175     -33.622-134.311 119.082  0.00 97.00      PROA   
ATOM   2751  O   THR P 175     -33.384-134.724 120.214  0.00 97.00      PROA   
ATOM   2752  N   ALA P 176     -34.329-135.037 118.193  0.00 97.00      PROA   
ATOM   2753  HN  ALA P 176     -34.537-134.666 117.293  0.00 97.00      PROA   
ATOM   2754  CA  ALA P 176     -34.825-136.370 118.439  0.00 97.00      PROA   
ATOM   2755  HA  ALA P 176     -34.432-136.749 119.374  0.00 97.00      PROA   
ATOM   2756  CB  ALA P 176     -36.366-136.386 118.481  0.00 97.00      PROA   
ATOM   2757  HB1 ALA P 176     -36.792-136.008 117.528  0.00 97.00      PROA   
ATOM   2758  HB2 ALA P 176     -36.719-135.719 119.300  0.00 97.00      PROA   
ATOM   2759  HB3 ALA P 176     -36.756-137.406 118.673  0.00 97.00      PROA   
ATOM   2760  C   ALA P 176     -34.296-137.235 117.315  0.00 97.00      PROA   
ATOM   2761  O   ALA P 176     -34.159-136.776 116.183  0.00 97.00      PROA   
ATOM   2762  N   SER P 177     -33.932-138.509 117.600  0.00 97.00      PROA   
ATOM   2763  HN  SER P 177     -34.027-138.887 118.519  0.00 97.00      PROA   
ATOM   2764  CA  SER P 177     -33.170-139.319 116.663  0.00 97.00      PROA   
ATOM   2765  HA  SER P 177     -32.608-138.670 116.003  0.00 97.00      PROA   
ATOM   2766  CB  SER P 177     -32.146-140.204 117.421  0.00 97.00      PROA   
ATOM   2767  HB1 SER P 177     -31.451-139.528 117.965  0.00 97.00      PROA   
ATOM   2768  HB2 SER P 177     -31.538-140.816 116.720  0.00 97.00      PROA   
ATOM   2769  OG  SER P 177     -32.774-141.049 118.385  0.00 97.00      PROA   
ATOM   2770  HG1 SER P 177     -33.150-141.789 117.900  0.00 97.00      PROA   
ATOM   2771  C   SER P 177     -34.013-140.214 115.775  0.00 97.00      PROA   
ATOM   2772  O   SER P 177     -33.465-140.937 114.943  0.00 97.00      PROA   
ATOM   2773  N   VAL P 178     -35.359-140.178 115.907  0.00 97.00      PROA   
ATOM   2774  HN  VAL P 178     -35.784-139.577 116.577  0.00 97.00      PROA   
ATOM   2775  CA  VAL P 178     -36.260-140.947 115.067  0.00 97.00      PROA   
ATOM   2776  HA  VAL P 178     -35.786-141.142 114.114  0.00 97.00      PROA   
ATOM   2777  CB  VAL P 178     -36.724-142.272 115.692  0.00 97.00      PROA   
ATOM   2778  HB  VAL P 178     -37.292-142.068 116.628  0.00 97.00      PROA   
ATOM   2779  CG1 VAL P 178     -37.630-143.047 114.711  0.00 97.00      PROA   
ATOM   2780 HG11 VAL P 178     -37.107-143.210 113.745  0.00 97.00      PROA   
ATOM   2781 HG12 VAL P 178     -38.574-142.507 114.518  0.00 97.00      PROA   
ATOM   2782 HG13 VAL P 178     -37.893-144.038 115.136  0.00 97.00      PROA   
ATOM   2783  CG2 VAL P 178     -35.513-143.158 116.055  0.00 97.00      PROA   
ATOM   2784 HG21 VAL P 178     -34.897-142.691 116.850  0.00 97.00      PROA   
ATOM   2785 HG22 VAL P 178     -34.879-143.327 115.159  0.00 97.00      PROA   
ATOM   2786 HG23 VAL P 178     -35.863-144.146 116.426  0.00 97.00      PROA   
ATOM   2787  C   VAL P 178     -37.463-140.055 114.826  0.00 97.00      PROA   
ATOM   2788  O   VAL P 178     -37.981-139.438 115.755  0.00 97.00      PROA   
ATOM   2789  N   THR P 179     -37.936-139.953 113.557  0.00 97.00      PROA   
ATOM   2790  HN  THR P 179     -37.478-140.410 112.797  0.00 97.00      PROA   
ATOM   2791  CA  THR P 179     -39.182-139.296 113.190  0.00 97.00      PROA   
ATOM   2792  HA  THR P 179     -39.178-138.314 113.646  0.00 97.00      PROA   
ATOM   2793  CB  THR P 179     -39.345-139.123 111.684  0.00 97.00      PROA   
ATOM   2794  HB  THR P 179     -40.376-138.787 111.416  0.00 97.00      PROA   
ATOM   2795  OG1 THR P 179     -39.056-140.337 110.998  0.00 97.00      PROA   
ATOM   2796  HG1 THR P 179     -39.715-140.967 111.300  0.00 97.00      PROA   
ATOM   2797  CG2 THR P 179     -38.358-138.055 111.187  0.00 97.00      PROA   
ATOM   2798 HG21 THR P 179     -37.313-138.357 111.405  0.00 97.00      PROA   
ATOM   2799 HG22 THR P 179     -38.562-137.081 111.678  0.00 97.00      PROA   
ATOM   2800 HG23 THR P 179     -38.464-137.927 110.089  0.00 97.00      PROA   
ATOM   2801  C   THR P 179     -40.413-140.026 113.696  0.00 97.00      PROA   
ATOM   2802  O   THR P 179     -40.478-141.252 113.680  0.00 97.00      PROA   
ATOM   2803  N   SER P 180     -41.458-139.270 114.097  0.00 97.00      PROA   
ATOM   2804  HN  SER P 180     -41.406-138.274 114.135  0.00 97.00      PROA   
ATOM   2805  CA  SER P 180     -42.788-139.775 114.362  0.00 97.00      PROA   
ATOM   2806  HA  SER P 180     -42.669-140.564 115.086  0.00 97.00      PROA   
ATOM   2807  CB  SER P 180     -43.663-138.671 114.995  0.00 97.00      PROA   
ATOM   2808  HB1 SER P 180     -43.318-138.501 116.038  0.00 97.00      PROA   
ATOM   2809  HB2 SER P 180     -44.735-138.948 115.032  0.00 97.00      PROA   
ATOM   2810  OG  SER P 180     -43.520-137.443 114.292  0.00 97.00      PROA   
ATOM   2811  HG1 SER P 180     -44.174-136.850 114.684  0.00 97.00      PROA   
ATOM   2812  C   SER P 180     -43.467-140.395 113.139  0.00 97.00      PROA   
ATOM   2813  O   SER P 180     -43.139-140.015 112.013  0.00 97.00      PROA   
ATOM   2814  N   PRO P 181     -44.380-141.362 113.260  0.00 97.00      PROA   
ATOM   2815  CD  PRO P 181     -45.156-141.772 112.083  0.00 97.00      PROA   
ATOM   2816  HD1 PRO P 181     -44.491-142.241 111.326  0.00 97.00      PROA   
ATOM   2817  HD2 PRO P 181     -45.666-140.885 111.643  0.00 97.00      PROA   
ATOM   2818  CA  PRO P 181     -44.986-141.831 114.501  0.00 97.00      PROA   
ATOM   2819  HA  PRO P 181     -45.076-141.029 115.212  0.00 97.00      PROA   
ATOM   2820  CB  PRO P 181     -46.378-142.317 114.066  0.00 97.00      PROA   
ATOM   2821  HB1 PRO P 181     -47.082-141.453 114.085  0.00 97.00      PROA   
ATOM   2822  HB2 PRO P 181     -46.784-143.121 114.709  0.00 97.00      PROA   
ATOM   2823  CG  PRO P 181     -46.192-142.766 112.612  0.00 97.00      PROA   
ATOM   2824  HG1 PRO P 181     -45.762-143.791 112.595  0.00 97.00      PROA   
ATOM   2825  HG2 PRO P 181     -47.136-142.756 112.033  0.00 97.00      PROA   
ATOM   2826  C   PRO P 181     -44.181-142.958 115.134  0.00 97.00      PROA   
ATOM   2827  O   PRO P 181     -43.964-143.996 114.512  0.00 97.00      PROA   
ATOM   2828  N   LEU P 182     -43.740-142.776 116.400  0.00 97.00      PROA   
ATOM   2829  HN  LEU P 182     -43.963-141.933 116.889  0.00 97.00      PROA   
ATOM   2830  CA  LEU P 182     -43.023-143.776 117.171  0.00 97.00      PROA   
ATOM   2831  HA  LEU P 182     -42.258-144.187 116.528  0.00 97.00      PROA   
ATOM   2832  CB  LEU P 182     -42.347-143.207 118.453  0.00 97.00      PROA   
ATOM   2833  HB1 LEU P 182     -41.787-144.037 118.940  0.00 97.00      PROA   
ATOM   2834  HB2 LEU P 182     -43.127-142.870 119.166  0.00 97.00      PROA   
ATOM   2835  CG  LEU P 182     -41.338-142.038 118.261  0.00 97.00      PROA   
ATOM   2836  HG  LEU P 182     -40.699-142.031 119.180  0.00 97.00      PROA   
ATOM   2837  CD1 LEU P 182     -40.396-142.239 117.061  0.00 97.00      PROA   
ATOM   2838 HD11 LEU P 182     -40.968-142.215 116.110  0.00 97.00      PROA   
ATOM   2839 HD12 LEU P 182     -39.869-143.213 117.135  0.00 97.00      PROA   
ATOM   2840 HD13 LEU P 182     -39.640-141.427 117.025  0.00 97.00      PROA   
ATOM   2841  CD2 LEU P 182     -42.004-140.648 118.207  0.00 97.00      PROA   
ATOM   2842 HD21 LEU P 182     -42.653-140.488 119.093  0.00 97.00      PROA   
ATOM   2843 HD22 LEU P 182     -42.621-140.542 117.294  0.00 97.00      PROA   
ATOM   2844 HD23 LEU P 182     -41.228-139.854 118.187  0.00 97.00      PROA   
ATOM   2845  C   LEU P 182     -43.937-144.922 117.567  0.00 97.00      PROA   
ATOM   2846  O   LEU P 182     -45.122-144.731 117.795  0.00 97.00      PROA   
ATOM   2847  N   LEU P 183     -43.423-146.166 117.662  0.00 97.00      PROA   
ATOM   2848  HN  LEU P 183     -42.468-146.352 117.447  0.00 97.00      PROA   
ATOM   2849  CA  LEU P 183     -44.207-147.283 118.161  0.00 97.00      PROA   
ATOM   2850  HA  LEU P 183     -45.183-147.234 117.701  0.00 97.00      PROA   
ATOM   2851  CB  LEU P 183     -43.585-148.653 117.798  0.00 97.00      PROA   
ATOM   2852  HB1 LEU P 183     -44.210-149.468 118.227  0.00 97.00      PROA   
ATOM   2853  HB2 LEU P 183     -42.573-148.722 118.253  0.00 97.00      PROA   
ATOM   2854  CG  LEU P 183     -43.460-148.922 116.278  0.00 97.00      PROA   
ATOM   2855  HG  LEU P 183     -42.791-148.148 115.833  0.00 97.00      PROA   
ATOM   2856  CD1 LEU P 183     -42.808-150.294 116.034  0.00 97.00      PROA   
ATOM   2857 HD11 LEU P 183     -43.446-151.098 116.459  0.00 97.00      PROA   
ATOM   2858 HD12 LEU P 183     -41.810-150.342 116.518  0.00 97.00      PROA   
ATOM   2859 HD13 LEU P 183     -42.686-150.477 114.946  0.00 97.00      PROA   
ATOM   2860  CD2 LEU P 183     -44.817-148.841 115.552  0.00 97.00      PROA   
ATOM   2861 HD21 LEU P 183     -45.235-147.816 115.610  0.00 97.00      PROA   
ATOM   2862 HD22 LEU P 183     -45.539-149.549 116.012  0.00 97.00      PROA   
ATOM   2863 HD23 LEU P 183     -44.696-149.105 114.480  0.00 97.00      PROA   
ATOM   2864  C   LEU P 183     -44.425-147.214 119.665  0.00 97.00      PROA   
ATOM   2865  O   LEU P 183     -43.535-146.839 120.424  0.00 97.00      PROA   
ATOM   2866  N   GLU P 184     -45.636-147.593 120.135  0.00 97.00      PROA   
ATOM   2867  HN  GLU P 184     -46.381-147.787 119.497  0.00 97.00      PROA   
ATOM   2868  CA  GLU P 184     -45.970-147.713 121.542  0.00 97.00      PROA   
ATOM   2869  HA  GLU P 184     -45.779-146.746 121.984  0.00 97.00      PROA   
ATOM   2870  CB  GLU P 184     -47.493-147.997 121.723  0.00 97.00      PROA   
ATOM   2871  HB1 GLU P 184     -47.749-148.868 121.080  0.00 97.00      PROA   
ATOM   2872  HB2 GLU P 184     -48.029-147.106 121.321  0.00 97.00      PROA   
ATOM   2873  CG  GLU P 184     -47.978-148.287 123.161  0.00 97.00      PROA   
ATOM   2874  HG1 GLU P 184     -47.570-147.526 123.849  0.00 97.00      PROA   
ATOM   2875  HG2 GLU P 184     -47.620-149.283 123.490  0.00 97.00      PROA   
ATOM   2876  CD  GLU P 184     -49.499-148.228 123.322  0.00 97.00      PROA   
ATOM   2877  OE1 GLU P 184     -50.107-147.167 123.038  0.00 97.00      PROA   
ATOM   2878  OE2 GLU P 184     -50.072-149.238 123.803  0.00 97.00      PROA   
ATOM   2879  C   GLU P 184     -45.075-148.716 122.272  0.00 97.00      PROA   
ATOM   2880  O   GLU P 184     -44.855-149.833 121.809  0.00 97.00      PROA   
ATOM   2881  N   GLY P 185     -44.504-148.293 123.425  0.00 97.00      PROA   
ATOM   2882  HN  GLY P 185     -44.801-147.412 123.794  0.00 97.00      PROA   
ATOM   2883  CA  GLY P 185     -43.552-149.051 124.223  0.00 97.00      PROA   
ATOM   2884  HA1 GLY P 185     -43.414-150.032 123.792  0.00 97.00      PROA   
ATOM   2885  HA2 GLY P 185     -43.936-149.105 125.226  0.00 97.00      PROA   
ATOM   2886  C   GLY P 185     -42.184-148.426 124.328  0.00 97.00      PROA   
ATOM   2887  O   GLY P 185     -41.432-148.769 125.238  0.00 97.00      PROA   
ATOM   2888  N   THR P 186     -41.795-147.501 123.422  0.00 97.00      PROA   
ATOM   2889  HN  THR P 186     -42.403-147.215 122.684  0.00 97.00      PROA   
ATOM   2890  CA  THR P 186     -40.415-147.022 123.362  0.00 97.00      PROA   
ATOM   2891  HA  THR P 186     -39.790-147.897 123.428  0.00 97.00      PROA   
ATOM   2892  CB  THR P 186     -40.055-146.358 122.033  0.00 97.00      PROA   
ATOM   2893  HB  THR P 186     -39.009-145.968 122.061  0.00 97.00      PROA   
ATOM   2894  OG1 THR P 186     -40.940-145.287 121.715  0.00 97.00      PROA   
ATOM   2895  HG1 THR P 186     -41.005-144.760 122.515  0.00 97.00      PROA   
ATOM   2896  CG2 THR P 186     -40.139-147.391 120.899  0.00 97.00      PROA   
ATOM   2897 HG21 THR P 186     -41.178-147.766 120.788  0.00 97.00      PROA   
ATOM   2898 HG22 THR P 186     -39.468-148.251 121.098  0.00 97.00      PROA   
ATOM   2899 HG23 THR P 186     -39.839-146.918 119.940  0.00 97.00      PROA   
ATOM   2900  C   THR P 186     -40.018-146.036 124.467  0.00 97.00      PROA   
ATOM   2901  O   THR P 186     -40.651-144.987 124.542  0.00 97.00      PROA   
ATOM   2902  N   PRO P 187     -38.996-146.211 125.317  0.00 97.00      PROA   
ATOM   2903  CD  PRO P 187     -38.312-147.488 125.564  0.00 97.00      PROA   
ATOM   2904  HD1 PRO P 187     -38.186-148.094 124.643  0.00 97.00      PROA   
ATOM   2905  HD2 PRO P 187     -38.895-148.061 126.319  0.00 97.00      PROA   
ATOM   2906  CA  PRO P 187     -38.246-145.082 125.883  0.00 97.00      PROA   
ATOM   2907  HA  PRO P 187     -38.931-144.451 126.431  0.00 97.00      PROA   
ATOM   2908  CB  PRO P 187     -37.207-145.751 126.795  0.00 97.00      PROA   
ATOM   2909  HB1 PRO P 187     -37.671-145.935 127.790  0.00 97.00      PROA   
ATOM   2910  HB2 PRO P 187     -36.291-145.147 126.942  0.00 97.00      PROA   
ATOM   2911  CG  PRO P 187     -36.939-147.103 126.126  0.00 97.00      PROA   
ATOM   2912  HG1 PRO P 187     -36.224-146.960 125.285  0.00 97.00      PROA   
ATOM   2913  HG2 PRO P 187     -36.539-147.860 126.829  0.00 97.00      PROA   
ATOM   2914  C   PRO P 187     -37.609-144.214 124.794  0.00 97.00      PROA   
ATOM   2915  O   PRO P 187     -37.298-144.734 123.724  0.00 97.00      PROA   
ATOM   2916  N   VAL P 188     -37.437-142.887 125.031  0.00 97.00      PROA   
ATOM   2917  HN  VAL P 188     -37.641-142.492 125.923  0.00 97.00      PROA   
ATOM   2918  CA  VAL P 188     -36.974-141.947 124.018  0.00 97.00      PROA   
ATOM   2919  HA  VAL P 188     -36.347-142.463 123.304  0.00 97.00      PROA   
ATOM   2920  CB  VAL P 188     -38.123-141.218 123.294  0.00 97.00      PROA   
ATOM   2921  HB  VAL P 188     -38.711-140.621 124.030  0.00 97.00      PROA   
ATOM   2922  CG1 VAL P 188     -37.584-140.264 122.206  0.00 97.00      PROA   
ATOM   2923 HG11 VAL P 188     -36.940-140.817 121.490  0.00 97.00      PROA   
ATOM   2924 HG12 VAL P 188     -37.000-139.433 122.647  0.00 97.00      PROA   
ATOM   2925 HG13 VAL P 188     -38.431-139.818 121.642  0.00 97.00      PROA   
ATOM   2926  CG2 VAL P 188     -39.086-142.235 122.643  0.00 97.00      PROA   
ATOM   2927 HG21 VAL P 188     -39.610-142.835 123.413  0.00 97.00      PROA   
ATOM   2928 HG22 VAL P 188     -38.527-142.919 121.971  0.00 97.00      PROA   
ATOM   2929 HG23 VAL P 188     -39.856-141.704 122.044  0.00 97.00      PROA   
ATOM   2930  C   VAL P 188     -36.133-140.919 124.748  0.00 97.00      PROA   
ATOM   2931  O   VAL P 188     -36.503-140.519 125.846  0.00 97.00      PROA   
ATOM   2932  N   THR P 189     -34.999-140.447 124.154  0.00 97.00      PROA   
ATOM   2933  HN  THR P 189     -34.723-140.777 123.256  0.00 97.00      PROA   
ATOM   2934  CA  THR P 189     -34.170-139.369 124.688  0.00 97.00      PROA   
ATOM   2935  HA  THR P 189     -34.572-139.096 125.650  0.00 97.00      PROA   
ATOM   2936  CB  THR P 189     -32.683-139.719 124.931  0.00 97.00      PROA   
ATOM   2937  HB  THR P 189     -32.598-140.257 125.903  0.00 97.00      PROA   
ATOM   2938  OG1 THR P 189     -31.793-138.601 124.963  0.00 97.00      PROA   
ATOM   2939  HG1 THR P 189     -31.901-138.168 125.817  0.00 97.00      PROA   
ATOM   2940  CG2 THR P 189     -32.163-140.625 123.805  0.00 97.00      PROA   
ATOM   2941 HG21 THR P 189     -32.281-140.113 122.826  0.00 97.00      PROA   
ATOM   2942 HG22 THR P 189     -32.694-141.597 123.786  0.00 97.00      PROA   
ATOM   2943 HG23 THR P 189     -31.081-140.826 123.963  0.00 97.00      PROA   
ATOM   2944  C   THR P 189     -34.357-138.150 123.807  0.00 97.00      PROA   
ATOM   2945  O   THR P 189     -34.424-138.256 122.584  0.00 97.00      PROA   
ATOM   2946  N   LEU P 190     -34.492-136.961 124.446  0.00 97.00      PROA   
ATOM   2947  HN  LEU P 190     -34.381-136.937 125.441  0.00 97.00      PROA   
ATOM   2948  CA  LEU P 190     -34.843-135.716 123.793  0.00 97.00      PROA   
ATOM   2949  HA  LEU P 190     -34.851-135.858 122.722  0.00 97.00      PROA   
ATOM   2950  CB  LEU P 190     -36.226-135.170 124.261  0.00 97.00      PROA   
ATOM   2951  HB1 LEU P 190     -36.386-134.183 123.774  0.00 97.00      PROA   
ATOM   2952  HB2 LEU P 190     -36.200-135.005 125.360  0.00 97.00      PROA   
ATOM   2953  CG  LEU P 190     -37.482-136.036 123.950  0.00 97.00      PROA   
ATOM   2954  HG  LEU P 190     -38.363-135.361 124.093  0.00 97.00      PROA   
ATOM   2955  CD1 LEU P 190     -37.530-136.538 122.496  0.00 97.00      PROA   
ATOM   2956 HD11 LEU P 190     -36.666-137.197 122.285  0.00 97.00      PROA   
ATOM   2957 HD12 LEU P 190     -37.507-135.691 121.781  0.00 97.00      PROA   
ATOM   2958 HD13 LEU P 190     -38.456-137.126 122.327  0.00 97.00      PROA   
ATOM   2959  CD2 LEU P 190     -37.691-137.198 124.943  0.00 97.00      PROA   
ATOM   2960 HD21 LEU P 190     -37.631-136.832 125.989  0.00 97.00      PROA   
ATOM   2961 HD22 LEU P 190     -36.922-137.982 124.804  0.00 97.00      PROA   
ATOM   2962 HD23 LEU P 190     -38.687-137.664 124.787  0.00 97.00      PROA   
ATOM   2963  C   LEU P 190     -33.793-134.661 124.099  0.00 97.00      PROA   
ATOM   2964  O   LEU P 190     -33.740-134.093 125.188  0.00 97.00      PROA   
ATOM   2965  N   SER P 191     -32.937-134.330 123.107  0.00 97.00      PROA   
ATOM   2966  HN  SER P 191     -33.014-134.752 122.203  0.00 97.00      PROA   
ATOM   2967  CA  SER P 191     -31.812-133.435 123.308  0.00 97.00      PROA   
ATOM   2968  HA  SER P 191     -31.506-133.499 124.343  0.00 97.00      PROA   
ATOM   2969  CB  SER P 191     -30.567-133.922 122.500  0.00 97.00      PROA   
ATOM   2970  HB1 SER P 191     -30.908-134.299 121.514  0.00 97.00      PROA   
ATOM   2971  HB2 SER P 191     -30.114-134.781 123.041  0.00 97.00      PROA   
ATOM   2972  OG  SER P 191     -29.562-132.934 122.280  0.00 97.00      PROA   
ATOM   2973  HG1 SER P 191     -29.859-132.435 121.511  0.00 97.00      PROA   
ATOM   2974  C   SER P 191     -32.176-131.976 123.068  0.00 97.00      PROA   
ATOM   2975  O   SER P 191     -32.248-131.509 121.938  0.00 97.00      PROA   
ATOM   2976  N   CYS P 192     -32.381-131.196 124.153  0.00 97.00      PROA   
ATOM   2977  HN  CYS P 192     -32.408-131.609 125.061  0.00 97.00      PROA   
ATOM   2978  CA  CYS P 192     -32.591-129.756 124.066  0.00 97.00      PROA   
ATOM   2979  HA  CYS P 192     -33.062-129.524 123.122  0.00 97.00      PROA   
ATOM   2980  CB  CYS P 192     -33.520-129.233 125.193  0.00 97.00      PROA   
ATOM   2981  HB1 CYS P 192     -33.577-128.125 125.142  0.00 97.00      PROA   
ATOM   2982  HB2 CYS P 192     -33.097-129.511 126.183  0.00 97.00      PROA   
ATOM   2983  SG  CYS P 192     -35.189-129.945 125.020  0.00 97.00      PROA   
ATOM   2984  C   CYS P 192     -31.248-129.043 124.104  0.00 97.00      PROA   
ATOM   2985  O   CYS P 192     -30.633-128.897 125.158  0.00 97.00      PROA   
ATOM   2986  N   GLU P 193     -30.747-128.612 122.918  0.00 97.00      PROA   
ATOM   2987  HN  GLU P 193     -31.305-128.666 122.091  0.00 97.00      PROA   
ATOM   2988  CA  GLU P 193     -29.332-128.357 122.708  0.00 97.00      PROA   
ATOM   2989  HA  GLU P 193     -28.812-128.514 123.642  0.00 97.00      PROA   
ATOM   2990  CB  GLU P 193     -28.759-129.383 121.694  0.00 97.00      PROA   
ATOM   2991  HB1 GLU P 193     -28.889-130.393 122.144  0.00 97.00      PROA   
ATOM   2992  HB2 GLU P 193     -27.666-129.207 121.582  0.00 97.00      PROA   
ATOM   2993  CG  GLU P 193     -29.447-129.378 120.310  0.00 97.00      PROA   
ATOM   2994  HG1 GLU P 193     -29.498-128.344 119.912  0.00 97.00      PROA   
ATOM   2995  HG2 GLU P 193     -30.477-129.789 120.367  0.00 97.00      PROA   
ATOM   2996  CD  GLU P 193     -28.634-130.201 119.326  0.00 97.00      PROA   
ATOM   2997  OE1 GLU P 193     -27.922-129.585 118.489  0.00 97.00      PROA   
ATOM   2998  OE2 GLU P 193     -28.658-131.454 119.424  0.00 97.00      PROA   
ATOM   2999  C   GLU P 193     -28.965-126.951 122.255  0.00 97.00      PROA   
ATOM   3000  O   GLU P 193     -29.633-126.344 121.421  0.00 97.00      PROA   
ATOM   3001  N   THR P 194     -27.844-126.403 122.802  0.00 97.00      PROA   
ATOM   3002  HN  THR P 194     -27.396-126.846 123.575  0.00 97.00      PROA   
ATOM   3003  CA  THR P 194     -27.262-125.135 122.369  0.00 97.00      PROA   
ATOM   3004  HA  THR P 194     -27.978-124.598 121.759  0.00 97.00      PROA   
ATOM   3005  CB  THR P 194     -26.843-124.226 123.536  0.00 97.00      PROA   
ATOM   3006  HB  THR P 194     -26.360-123.299 123.144  0.00 97.00      PROA   
ATOM   3007  OG1 THR P 194     -25.941-124.867 124.438  0.00 97.00      PROA   
ATOM   3008  HG1 THR P 194     -25.259-124.221 124.641  0.00 97.00      PROA   
ATOM   3009  CG2 THR P 194     -28.083-123.802 124.340  0.00 97.00      PROA   
ATOM   3010 HG21 THR P 194     -28.600-124.691 124.761  0.00 97.00      PROA   
ATOM   3011 HG22 THR P 194     -28.793-123.245 123.696  0.00 97.00      PROA   
ATOM   3012 HG23 THR P 194     -27.781-123.144 125.184  0.00 97.00      PROA   
ATOM   3013  C   THR P 194     -26.014-125.328 121.520  0.00 97.00      PROA   
ATOM   3014  O   THR P 194     -25.801-124.588 120.562  0.00 97.00      PROA   
ATOM   3015  N   LYS P 195     -25.128-126.278 121.910  0.00 97.00      PROA   
ATOM   3016  HN  LYS P 195     -25.383-126.855 122.679  0.00 97.00      PROA   
ATOM   3017  CA  LYS P 195     -23.750-126.437 121.445  0.00 97.00      PROA   
ATOM   3018  HA  LYS P 195     -23.368-127.276 122.008  0.00 97.00      PROA   
ATOM   3019  CB  LYS P 195     -23.598-126.836 119.943  0.00 97.00      PROA   
ATOM   3020  HB1 LYS P 195     -22.658-126.402 119.532  0.00 97.00      PROA   
ATOM   3021  HB2 LYS P 195     -24.430-126.400 119.350  0.00 97.00      PROA   
ATOM   3022  CG  LYS P 195     -23.504-128.350 119.653  0.00 97.00      PROA   
ATOM   3023  HG1 LYS P 195     -22.736-128.804 120.317  0.00 97.00      PROA   
ATOM   3024  HG2 LYS P 195     -23.131-128.451 118.607  0.00 97.00      PROA   
ATOM   3025  CD  LYS P 195     -24.816-129.147 119.740  0.00 97.00      PROA   
ATOM   3026  HD1 LYS P 195     -25.576-128.613 119.125  0.00 97.00      PROA   
ATOM   3027  HD2 LYS P 195     -25.186-129.169 120.788  0.00 97.00      PROA   
ATOM   3028  CE  LYS P 195     -24.640-130.581 119.202  0.00 97.00      PROA   
ATOM   3029  HE1 LYS P 195     -23.955-131.167 119.848  0.00 97.00      PROA   
ATOM   3030  HE2 LYS P 195     -24.229-130.541 118.170  0.00 97.00      PROA   
ATOM   3031  NZ  LYS P 195     -25.924-131.297 119.133  0.00 97.00      PROA   
ATOM   3032  HZ1 LYS P 195     -26.636-130.643 118.731  0.00 97.00      PROA   
ATOM   3033  HZ2 LYS P 195     -26.295-131.546 120.070  0.00 97.00      PROA   
ATOM   3034  HZ3 LYS P 195     -25.906-132.138 118.528  0.00 97.00      PROA   
ATOM   3035  C   LYS P 195     -22.788-125.301 121.806  0.00 97.00      PROA   
ATOM   3036  O   LYS P 195     -21.604-125.544 122.037  0.00 97.00      PROA   
ATOM   3037  N   LEU P 196     -23.274-124.047 121.911  0.00 97.00      PROA   
ATOM   3038  HN  LEU P 196     -24.215-123.876 121.628  0.00 97.00      PROA   
ATOM   3039  CA  LEU P 196     -22.495-122.875 122.245  0.00 97.00      PROA   
ATOM   3040  HA  LEU P 196     -21.462-123.053 121.978  0.00 97.00      PROA   
ATOM   3041  CB  LEU P 196     -23.000-121.602 121.505  0.00 97.00      PROA   
ATOM   3042  HB1 LEU P 196     -22.499-120.712 121.941  0.00 97.00      PROA   
ATOM   3043  HB2 LEU P 196     -24.094-121.494 121.675  0.00 97.00      PROA   
ATOM   3044  CG  LEU P 196     -22.723-121.509 119.979  0.00 97.00      PROA   
ATOM   3045  HG  LEU P 196     -23.053-120.485 119.672  0.00 97.00      PROA   
ATOM   3046  CD1 LEU P 196     -21.222-121.609 119.653  0.00 97.00      PROA   
ATOM   3047 HD11 LEU P 196     -20.841-122.624 119.894  0.00 97.00      PROA   
ATOM   3048 HD12 LEU P 196     -20.646-120.862 120.240  0.00 97.00      PROA   
ATOM   3049 HD13 LEU P 196     -21.052-121.419 118.573  0.00 97.00      PROA   
ATOM   3050  CD2 LEU P 196     -23.541-122.495 119.123  0.00 97.00      PROA   
ATOM   3051 HD21 LEU P 196     -24.622-122.411 119.357  0.00 97.00      PROA   
ATOM   3052 HD22 LEU P 196     -23.214-123.538 119.311  0.00 97.00      PROA   
ATOM   3053 HD23 LEU P 196     -23.393-122.278 118.044  0.00 97.00      PROA   
ATOM   3054  C   LEU P 196     -22.528-122.589 123.737  0.00 97.00      PROA   
ATOM   3055  O   LEU P 196     -23.536-122.800 124.411  0.00 97.00      PROA   
ATOM   3056  N   LEU P 197     -21.399-122.058 124.271  0.00 97.00      PROA   
ATOM   3057  HN  LEU P 197     -20.568-121.974 123.728  0.00 97.00      PROA   
ATOM   3058  CA  LEU P 197     -21.329-121.449 125.581  0.00 97.00      PROA   
ATOM   3059  HA  LEU P 197     -22.333-121.288 125.949  0.00 97.00      PROA   
ATOM   3060  CB  LEU P 197     -20.529-122.297 126.603  0.00 97.00      PROA   
ATOM   3061  HB1 LEU P 197     -19.502-122.461 126.210  0.00 97.00      PROA   
ATOM   3062  HB2 LEU P 197     -21.019-123.294 126.676  0.00 97.00      PROA   
ATOM   3063  CG  LEU P 197     -20.421-121.711 128.034  0.00 97.00      PROA   
ATOM   3064  HG  LEU P 197     -19.909-120.722 127.976  0.00 97.00      PROA   
ATOM   3065  CD1 LEU P 197     -21.798-121.496 128.689  0.00 97.00      PROA   
ATOM   3066 HD11 LEU P 197     -22.352-122.458 128.724  0.00 97.00      PROA   
ATOM   3067 HD12 LEU P 197     -22.396-120.755 128.121  0.00 97.00      PROA   
ATOM   3068 HD13 LEU P 197     -21.669-121.122 129.727  0.00 97.00      PROA   
ATOM   3069  CD2 LEU P 197     -19.550-122.617 128.923  0.00 97.00      PROA   
ATOM   3070 HD21 LEU P 197     -18.538-122.732 128.482  0.00 97.00      PROA   
ATOM   3071 HD22 LEU P 197     -20.014-123.622 129.014  0.00 97.00      PROA   
ATOM   3072 HD23 LEU P 197     -19.448-122.179 129.938  0.00 97.00      PROA   
ATOM   3073  C   LEU P 197     -20.681-120.096 125.398  0.00 97.00      PROA   
ATOM   3074  O   LEU P 197     -19.686-119.964 124.689  0.00 97.00      PROA   
ATOM   3075  N   LEU P 198     -21.265-119.046 126.022  0.00 97.00      PROA   
ATOM   3076  HN  LEU P 198     -22.051-119.186 126.617  0.00 97.00      PROA   
ATOM   3077  CA  LEU P 198     -20.824-117.671 125.933  0.00 97.00      PROA   
ATOM   3078  HA  LEU P 198     -19.806-117.632 125.568  0.00 97.00      PROA   
ATOM   3079  CB  LEU P 198     -21.753-116.740 125.093  0.00 97.00      PROA   
ATOM   3080  HB1 LEU P 198     -21.394-115.691 125.194  0.00 97.00      PROA   
ATOM   3081  HB2 LEU P 198     -22.786-116.780 125.503  0.00 97.00      PROA   
ATOM   3082  CG  LEU P 198     -21.847-117.002 123.562  0.00 97.00      PROA   
ATOM   3083  HG  LEU P 198     -22.396-116.123 123.140  0.00 97.00      PROA   
ATOM   3084  CD1 LEU P 198     -20.474-117.045 122.869  0.00 97.00      PROA   
ATOM   3085 HD11 LEU P 198     -19.898-117.932 123.202  0.00 97.00      PROA   
ATOM   3086 HD12 LEU P 198     -19.888-116.133 123.105  0.00 97.00      PROA   
ATOM   3087 HD13 LEU P 198     -20.604-117.111 121.768  0.00 97.00      PROA   
ATOM   3088  CD2 LEU P 198     -22.694-118.233 123.195  0.00 97.00      PROA   
ATOM   3089 HD21 LEU P 198     -23.643-118.238 123.769  0.00 97.00      PROA   
ATOM   3090 HD22 LEU P 198     -22.137-119.164 123.414  0.00 97.00      PROA   
ATOM   3091 HD23 LEU P 198     -22.932-118.224 122.111  0.00 97.00      PROA   
ATOM   3092  C   LEU P 198     -20.831-117.183 127.365  0.00 97.00      PROA   
ATOM   3093  O   LEU P 198     -21.362-117.855 128.248  0.00 97.00      PROA   
ATOM   3094  N   GLN P 199     -20.219-116.002 127.639  0.00 97.00      PROA   
ATOM   3095  HN  GLN P 199     -19.747-115.502 126.916  0.00 97.00      PROA   
ATOM   3096  CA  GLN P 199     -20.154-115.398 128.963  0.00 97.00      PROA   
ATOM   3097  HA  GLN P 199     -19.586-116.075 129.586  0.00 97.00      PROA   
ATOM   3098  CB  GLN P 199     -19.443-114.016 128.933  0.00 97.00      PROA   
ATOM   3099  HB1 GLN P 199     -19.382-113.629 129.975  0.00 97.00      PROA   
ATOM   3100  HB2 GLN P 199     -20.063-113.299 128.348  0.00 97.00      PROA   
ATOM   3101  CG  GLN P 199     -18.012-114.002 128.332  0.00 97.00      PROA   
ATOM   3102  HG1 GLN P 199     -17.478-113.072 128.618  0.00 97.00      PROA   
ATOM   3103  HG2 GLN P 199     -18.093-114.012 127.223  0.00 97.00      PROA   
ATOM   3104  CD  GLN P 199     -17.164-115.223 128.708  0.00 97.00      PROA   
ATOM   3105  OE1 GLN P 199     -16.869-116.070 127.857  0.00 97.00      PROA   
ATOM   3106  NE2 GLN P 199     -16.740-115.314 129.997  0.00 97.00      PROA   
ATOM   3107 HE21 GLN P 199     -16.162-116.091 130.237  0.00 97.00      PROA   
ATOM   3108 HE22 GLN P 199     -16.981-114.608 130.662  0.00 97.00      PROA   
ATOM   3109  C   GLN P 199     -21.527-115.231 129.609  0.00 97.00      PROA   
ATOM   3110  O   GLN P 199     -22.496-114.823 128.970  0.00 97.00      PROA   
ATOM   3111  N   ARG P 200     -21.640-115.599 130.904  0.00 97.00      PROA   
ATOM   3112  HN  ARG P 200     -20.852-115.884 131.444  0.00 97.00      PROA   
ATOM   3113  CA  ARG P 200     -22.918-115.835 131.527  0.00 97.00      PROA   
ATOM   3114  HA  ARG P 200     -23.692-115.271 131.027  0.00 97.00      PROA   
ATOM   3115  CB  ARG P 200     -23.199-117.358 131.464  0.00 97.00      PROA   
ATOM   3116  HB1 ARG P 200     -22.393-117.885 132.026  0.00 97.00      PROA   
ATOM   3117  HB2 ARG P 200     -23.109-117.695 130.407  0.00 97.00      PROA   
ATOM   3118  CG  ARG P 200     -24.557-117.806 132.020  0.00 97.00      PROA   
ATOM   3119  HG1 ARG P 200     -24.960-117.043 132.715  0.00 97.00      PROA   
ATOM   3120  HG2 ARG P 200     -24.363-118.712 132.632  0.00 97.00      PROA   
ATOM   3121  CD  ARG P 200     -25.637-118.119 130.974  0.00 97.00      PROA   
ATOM   3122  HD1 ARG P 200     -25.564-117.439 130.102  0.00 97.00      PROA   
ATOM   3123  HD2 ARG P 200     -26.652-118.001 131.420  0.00 97.00      PROA   
ATOM   3124  NE  ARG P 200     -25.438-119.530 130.499  0.00 97.00      PROA   
ATOM   3125  HE  ARG P 200     -24.797-119.724 129.763  0.00 97.00      PROA   
ATOM   3126  CZ  ARG P 200     -26.057-120.583 131.068  0.00 97.00      PROA   
ATOM   3127  NH1 ARG P 200     -26.888-120.447 132.110  0.00 97.00      PROA   
ATOM   3128 HH11 ARG P 200     -26.687-119.707 132.748  0.00 97.00      PROA   
ATOM   3129 HH12 ARG P 200     -27.274-121.274 132.519  0.00 97.00      PROA   
ATOM   3130  NH2 ARG P 200     -25.796-121.837 130.669  0.00 97.00      PROA   
ATOM   3131 HH21 ARG P 200     -25.044-122.001 130.041  0.00 97.00      PROA   
ATOM   3132 HH22 ARG P 200     -26.113-122.555 131.284  0.00 97.00      PROA   
ATOM   3133  C   ARG P 200     -22.787-115.412 132.978  0.00 97.00      PROA   
ATOM   3134  O   ARG P 200     -21.737-115.686 133.558  0.00 97.00      PROA   
ATOM   3135  N   PRO P 201     -23.756-114.763 133.635  0.00 97.00      PROA   
ATOM   3136  CD  PRO P 201     -24.853-114.023 132.996  0.00 97.00      PROA   
ATOM   3137  HD1 PRO P 201     -25.452-114.688 132.335  0.00 97.00      PROA   
ATOM   3138  HD2 PRO P 201     -24.429-113.180 132.406  0.00 97.00      PROA   
ATOM   3139  CA  PRO P 201     -23.747-114.614 135.086  0.00 97.00      PROA   
ATOM   3140  HA  PRO P 201     -22.759-114.346 135.436  0.00 97.00      PROA   
ATOM   3141  CB  PRO P 201     -24.750-113.472 135.348  0.00 97.00      PROA   
ATOM   3142  HB1 PRO P 201     -24.194-112.507 135.339  0.00 97.00      PROA   
ATOM   3143  HB2 PRO P 201     -25.283-113.560 136.315  0.00 97.00      PROA   
ATOM   3144  CG  PRO P 201     -25.711-113.486 134.146  0.00 97.00      PROA   
ATOM   3145  HG1 PRO P 201     -26.543-114.194 134.341  0.00 97.00      PROA   
ATOM   3146  HG2 PRO P 201     -26.140-112.488 133.930  0.00 97.00      PROA   
ATOM   3147  C   PRO P 201     -24.129-115.915 135.781  0.00 97.00      PROA   
ATOM   3148  O   PRO P 201     -23.272-116.509 136.432  0.00 97.00      PROA   
ATOM   3149  N   GLY P 202     -25.385-116.392 135.643  0.00 97.00      PROA   
ATOM   3150  HN  GLY P 202     -26.090-115.834 135.210  0.00 97.00      PROA   
ATOM   3151  CA  GLY P 202     -25.820-117.675 136.156  0.00 97.00      PROA   
ATOM   3152  HA1 GLY P 202     -26.889-117.617 136.165  0.00 97.00      PROA   
ATOM   3153  HA2 GLY P 202     -25.395-117.862 137.131  0.00 97.00      PROA   
ATOM   3154  C   GLY P 202     -25.479-118.801 135.232  0.00 97.00      PROA   
ATOM   3155  O   GLY P 202     -26.159-118.978 134.236  0.00 97.00      PROA   
ATOM   3156  N   LEU P 203     -24.435-119.592 135.556  0.00 97.00      PROA   
ATOM   3157  HN  LEU P 203     -23.932-119.388 136.392  0.00 97.00      PROA   
ATOM   3158  CA  LEU P 203     -23.889-120.680 134.755  0.00 97.00      PROA   
ATOM   3159  HA  LEU P 203     -23.667-120.261 133.788  0.00 97.00      PROA   
ATOM   3160  CB  LEU P 203     -22.535-121.191 135.329  0.00 97.00      PROA   
ATOM   3161  HB1 LEU P 203     -22.366-122.257 135.064  0.00 97.00      PROA   
ATOM   3162  HB2 LEU P 203     -22.582-121.130 136.438  0.00 97.00      PROA   
ATOM   3163  CG  LEU P 203     -21.273-120.422 134.837  0.00 97.00      PROA   
ATOM   3164  HG  LEU P 203     -20.408-120.835 135.413  0.00 97.00      PROA   
ATOM   3165  CD1 LEU P 203     -20.974-120.689 133.347  0.00 97.00      PROA   
ATOM   3166 HD11 LEU P 203     -21.786-120.286 132.707  0.00 97.00      PROA   
ATOM   3167 HD12 LEU P 203     -20.879-121.778 133.159  0.00 97.00      PROA   
ATOM   3168 HD13 LEU P 203     -20.022-120.197 133.055  0.00 97.00      PROA   
ATOM   3169  CD2 LEU P 203     -21.313-118.909 135.123  0.00 97.00      PROA   
ATOM   3170 HD21 LEU P 203     -21.495-118.722 136.201  0.00 97.00      PROA   
ATOM   3171 HD22 LEU P 203     -22.121-118.420 134.539  0.00 97.00      PROA   
ATOM   3172 HD23 LEU P 203     -20.349-118.436 134.840  0.00 97.00      PROA   
ATOM   3173  C   LEU P 203     -24.815-121.854 134.445  0.00 97.00      PROA   
ATOM   3174  O   LEU P 203     -24.698-122.447 133.375  0.00 97.00      PROA   
ATOM   3175  N   GLN P 204     -25.737-122.246 135.355  0.00 97.00      PROA   
ATOM   3176  HN  GLN P 204     -25.936-121.683 136.159  0.00 97.00      PROA   
ATOM   3177  CA  GLN P 204     -26.496-123.489 135.280  0.00 97.00      PROA   
ATOM   3178  HA  GLN P 204     -25.784-124.287 135.125  0.00 97.00      PROA   
ATOM   3179  CB  GLN P 204     -27.257-123.705 136.615  0.00 97.00      PROA   
ATOM   3180  HB1 GLN P 204     -28.064-122.945 136.697  0.00 97.00      PROA   
ATOM   3181  HB2 GLN P 204     -26.538-123.479 137.437  0.00 97.00      PROA   
ATOM   3182  CG  GLN P 204     -27.868-125.099 136.894  0.00 97.00      PROA   
ATOM   3183  HG1 GLN P 204     -28.803-125.218 136.308  0.00 97.00      PROA   
ATOM   3184  HG2 GLN P 204     -28.144-125.162 137.967  0.00 97.00      PROA   
ATOM   3185  CD  GLN P 204     -26.930-126.254 136.525  0.00 97.00      PROA   
ATOM   3186  OE1 GLN P 204     -26.820-126.676 135.370  0.00 97.00      PROA   
ATOM   3187  NE2 GLN P 204     -26.226-126.806 137.549  0.00 97.00      PROA   
ATOM   3188 HE21 GLN P 204     -25.623-127.572 137.334  0.00 97.00      PROA   
ATOM   3189 HE22 GLN P 204     -26.319-126.435 138.471  0.00 97.00      PROA   
ATOM   3190  C   GLN P 204     -27.503-123.515 134.136  0.00 97.00      PROA   
ATOM   3191  O   GLN P 204     -27.848-122.491 133.567  0.00 97.00      PROA   
ATOM   3192  N   LEU P 205     -28.025-124.702 133.761  0.00 97.00      PROA   
ATOM   3193  HN  LEU P 205     -27.683-125.554 134.155  0.00 97.00      PROA   
ATOM   3194  CA  LEU P 205     -29.257-124.781 133.007  0.00 97.00      PROA   
ATOM   3195  HA  LEU P 205     -29.739-123.815 132.995  0.00 97.00      PROA   
ATOM   3196  CB  LEU P 205     -29.081-125.249 131.542  0.00 97.00      PROA   
ATOM   3197  HB1 LEU P 205     -30.080-125.413 131.080  0.00 97.00      PROA   
ATOM   3198  HB2 LEU P 205     -28.529-126.214 131.540  0.00 97.00      PROA   
ATOM   3199  CG  LEU P 205     -28.328-124.248 130.635  0.00 97.00      PROA   
ATOM   3200  HG  LEU P 205     -27.383-123.972 131.153  0.00 97.00      PROA   
ATOM   3201  CD1 LEU P 205     -27.945-124.896 129.293  0.00 97.00      PROA   
ATOM   3202 HD11 LEU P 205     -28.860-125.209 128.746  0.00 97.00      PROA   
ATOM   3203 HD12 LEU P 205     -27.309-125.790 129.463  0.00 97.00      PROA   
ATOM   3204 HD13 LEU P 205     -27.386-124.174 128.661  0.00 97.00      PROA   
ATOM   3205  CD2 LEU P 205     -29.151-122.968 130.387  0.00 97.00      PROA   
ATOM   3206 HD21 LEU P 205     -29.357-122.435 131.337  0.00 97.00      PROA   
ATOM   3207 HD22 LEU P 205     -30.121-123.230 129.913  0.00 97.00      PROA   
ATOM   3208 HD23 LEU P 205     -28.603-122.280 129.710  0.00 97.00      PROA   
ATOM   3209  C   LEU P 205     -30.208-125.707 133.726  0.00 97.00      PROA   
ATOM   3210  O   LEU P 205     -30.013-126.919 133.793  0.00 97.00      PROA   
ATOM   3211  N   TYR P 206     -31.309-125.129 134.257  0.00 97.00      PROA   
ATOM   3212  HN  TYR P 206     -31.413-124.138 134.247  0.00 97.00      PROA   
ATOM   3213  CA  TYR P 206     -32.459-125.871 134.733  0.00 97.00      PROA   
ATOM   3214  HA  TYR P 206     -32.154-126.869 135.021  0.00 97.00      PROA   
ATOM   3215  CB  TYR P 206     -33.220-125.192 135.905  0.00 97.00      PROA   
ATOM   3216  HB1 TYR P 206     -33.998-125.865 136.323  0.00 97.00      PROA   
ATOM   3217  HB2 TYR P 206     -33.709-124.254 135.562  0.00 97.00      PROA   
ATOM   3218  CG  TYR P 206     -32.259-124.828 137.003  0.00 97.00      PROA   
ATOM   3219  CD1 TYR P 206     -31.935-125.733 138.033  0.00 97.00      PROA   
ATOM   3220  HD1 TYR P 206     -32.390-126.714 138.048  0.00 97.00      PROA   
ATOM   3221  CE1 TYR P 206     -31.016-125.371 139.031  0.00 97.00      PROA   
ATOM   3222  HE1 TYR P 206     -30.757-126.071 139.813  0.00 97.00      PROA   
ATOM   3223  CZ  TYR P 206     -30.411-124.105 138.996  0.00 97.00      PROA   
ATOM   3224  OH  TYR P 206     -29.415-123.753 139.930  0.00 97.00      PROA   
ATOM   3225  HH  TYR P 206     -28.981-122.952 139.606  0.00 97.00      PROA   
ATOM   3226  CD2 TYR P 206     -31.690-123.544 137.020  0.00 97.00      PROA   
ATOM   3227  HD2 TYR P 206     -31.948-122.821 136.260  0.00 97.00      PROA   
ATOM   3228  CE2 TYR P 206     -30.761-123.192 137.996  0.00 97.00      PROA   
ATOM   3229  HE2 TYR P 206     -30.313-122.214 137.955  0.00 97.00      PROA   
ATOM   3230  C   TYR P 206     -33.384-125.962 133.546  0.00 97.00      PROA   
ATOM   3231  O   TYR P 206     -33.364-125.100 132.668  0.00 97.00      PROA   
ATOM   3232  N   PHE P 207     -34.204-127.029 133.472  0.00 97.00      PROA   
ATOM   3233  HN  PHE P 207     -34.242-127.714 134.200  0.00 97.00      PROA   
ATOM   3234  CA  PHE P 207     -35.033-127.266 132.311  0.00 97.00      PROA   
ATOM   3235  HA  PHE P 207     -35.142-126.361 131.730  0.00 97.00      PROA   
ATOM   3236  CB  PHE P 207     -34.513-128.415 131.407  0.00 97.00      PROA   
ATOM   3237  HB1 PHE P 207     -35.242-128.665 130.607  0.00 97.00      PROA   
ATOM   3238  HB2 PHE P 207     -34.364-129.321 132.030  0.00 97.00      PROA   
ATOM   3239  CG  PHE P 207     -33.195-128.087 130.743  0.00 97.00      PROA   
ATOM   3240  CD1 PHE P 207     -31.978-128.260 131.427  0.00 97.00      PROA   
ATOM   3241  HD1 PHE P 207     -31.985-128.551 132.468  0.00 97.00      PROA   
ATOM   3242  CE1 PHE P 207     -30.755-128.076 130.773  0.00 97.00      PROA   
ATOM   3243  HE1 PHE P 207     -29.831-128.202 131.317  0.00 97.00      PROA   
ATOM   3244  CZ  PHE P 207     -30.732-127.722 129.419  0.00 97.00      PROA   
ATOM   3245  HZ  PHE P 207     -29.788-127.575 128.914  0.00 97.00      PROA   
ATOM   3246  CD2 PHE P 207     -33.156-127.726 129.383  0.00 97.00      PROA   
ATOM   3247  HD2 PHE P 207     -34.081-127.605 128.837  0.00 97.00      PROA   
ATOM   3248  CE2 PHE P 207     -31.934-127.546 128.723  0.00 97.00      PROA   
ATOM   3249  HE2 PHE P 207     -31.918-127.276 127.678  0.00 97.00      PROA   
ATOM   3250  C   PHE P 207     -36.406-127.642 132.773  0.00 97.00      PROA   
ATOM   3251  O   PHE P 207     -36.608-128.025 133.915  0.00 97.00      PROA   
ATOM   3252  N   SER P 208     -37.396-127.536 131.867  0.00 97.00      PROA   
ATOM   3253  HN  SER P 208     -37.232-127.127 130.975  0.00 97.00      PROA   
ATOM   3254  CA  SER P 208     -38.734-128.018 132.103  0.00 97.00      PROA   
ATOM   3255  HA  SER P 208     -38.690-128.862 132.779  0.00 97.00      PROA   
ATOM   3256  CB  SER P 208     -39.696-126.954 132.693  0.00 97.00      PROA   
ATOM   3257  HB1 SER P 208     -39.361-126.716 133.726  0.00 97.00      PROA   
ATOM   3258  HB2 SER P 208     -40.737-127.342 132.749  0.00 97.00      PROA   
ATOM   3259  OG  SER P 208     -39.662-125.752 131.932  0.00 97.00      PROA   
ATOM   3260  HG1 SER P 208     -40.486-125.279 132.088  0.00 97.00      PROA   
ATOM   3261  C   SER P 208     -39.244-128.543 130.789  0.00 97.00      PROA   
ATOM   3262  O   SER P 208     -38.769-128.158 129.724  0.00 97.00      PROA   
ATOM   3263  N   PHE P 209     -40.209-129.483 130.863  0.00 97.00      PROA   
ATOM   3264  HN  PHE P 209     -40.579-129.758 131.746  0.00 97.00      PROA   
ATOM   3265  CA  PHE P 209     -40.769-130.171 129.727  0.00 97.00      PROA   
ATOM   3266  HA  PHE P 209     -40.516-129.629 128.823  0.00 97.00      PROA   
ATOM   3267  CB  PHE P 209     -40.288-131.649 129.650  0.00 97.00      PROA   
ATOM   3268  HB1 PHE P 209     -41.119-132.377 129.551  0.00 97.00      PROA   
ATOM   3269  HB2 PHE P 209     -39.718-131.909 130.570  0.00 97.00      PROA   
ATOM   3270  CG  PHE P 209     -39.390-131.842 128.458  0.00 97.00      PROA   
ATOM   3271  CD1 PHE P 209     -39.963-131.969 127.180  0.00 97.00      PROA   
ATOM   3272  HD1 PHE P 209     -41.034-131.891 127.064  0.00 97.00      PROA   
ATOM   3273  CE1 PHE P 209     -39.159-132.206 126.060  0.00 97.00      PROA   
ATOM   3274  HE1 PHE P 209     -39.615-132.311 125.087  0.00 97.00      PROA   
ATOM   3275  CZ  PHE P 209     -37.772-132.322 126.207  0.00 97.00      PROA   
ATOM   3276  HZ  PHE P 209     -37.147-132.509 125.346  0.00 97.00      PROA   
ATOM   3277  CD2 PHE P 209     -37.994-131.958 128.594  0.00 97.00      PROA   
ATOM   3278  HD2 PHE P 209     -37.538-131.872 129.570  0.00 97.00      PROA   
ATOM   3279  CE2 PHE P 209     -37.189-132.198 127.474  0.00 97.00      PROA   
ATOM   3280  HE2 PHE P 209     -36.119-132.291 127.584  0.00 97.00      PROA   
ATOM   3281  C   PHE P 209     -42.269-130.097 129.863  0.00 97.00      PROA   
ATOM   3282  O   PHE P 209     -42.814-130.177 130.962  0.00 97.00      PROA   
ATOM   3283  N   TYR P 210     -42.970-129.897 128.726  0.00 97.00      PROA   
ATOM   3284  HN  TYR P 210     -42.506-129.815 127.847  0.00 97.00      PROA   
ATOM   3285  CA  TYR P 210     -44.394-129.654 128.697  0.00 97.00      PROA   
ATOM   3286  HA  TYR P 210     -44.856-129.984 129.618  0.00 97.00      PROA   
ATOM   3287  CB  TYR P 210     -44.738-128.162 128.401  0.00 97.00      PROA   
ATOM   3288  HB1 TYR P 210     -45.831-127.982 128.487  0.00 97.00      PROA   
ATOM   3289  HB2 TYR P 210     -44.430-127.921 127.362  0.00 97.00      PROA   
ATOM   3290  CG  TYR P 210     -44.003-127.182 129.294  0.00 97.00      PROA   
ATOM   3291  CD1 TYR P 210     -42.686-126.787 128.989  0.00 97.00      PROA   
ATOM   3292  HD1 TYR P 210     -42.183-127.231 128.144  0.00 97.00      PROA   
ATOM   3293  CE1 TYR P 210     -42.034-125.802 129.738  0.00 97.00      PROA   
ATOM   3294  HE1 TYR P 210     -41.027-125.510 129.479  0.00 97.00      PROA   
ATOM   3295  CZ  TYR P 210     -42.700-125.176 130.798  0.00 97.00      PROA   
ATOM   3296  OH  TYR P 210     -42.083-124.142 131.533  0.00 97.00      PROA   
ATOM   3297  HH  TYR P 210     -41.591-123.583 130.918  0.00 97.00      PROA   
ATOM   3298  CD2 TYR P 210     -44.660-126.541 130.361  0.00 97.00      PROA   
ATOM   3299  HD2 TYR P 210     -45.688-126.789 130.576  0.00 97.00      PROA   
ATOM   3300  CE2 TYR P 210     -44.010-125.553 131.114  0.00 97.00      PROA   
ATOM   3301  HE2 TYR P 210     -44.529-125.053 131.918  0.00 97.00      PROA   
ATOM   3302  C   TYR P 210     -44.937-130.484 127.557  0.00 97.00      PROA   
ATOM   3303  O   TYR P 210     -44.191-130.905 126.674  0.00 97.00      PROA   
ATOM   3304  N   MET P 211     -46.269-130.730 127.551  0.00 97.00      PROA   
ATOM   3305  HN  MET P 211     -46.852-130.426 128.302  0.00 97.00      PROA   
ATOM   3306  CA  MET P 211     -46.953-131.327 126.423  0.00 97.00      PROA   
ATOM   3307  HA  MET P 211     -46.274-131.453 125.594  0.00 97.00      PROA   
ATOM   3308  CB  MET P 211     -47.578-132.701 126.780  0.00 97.00      PROA   
ATOM   3309  HB1 MET P 211     -48.257-133.023 125.960  0.00 97.00      PROA   
ATOM   3310  HB2 MET P 211     -48.182-132.591 127.709  0.00 97.00      PROA   
ATOM   3311  CG  MET P 211     -46.532-133.812 126.991  0.00 97.00      PROA   
ATOM   3312  HG1 MET P 211     -45.712-133.424 127.632  0.00 97.00      PROA   
ATOM   3313  HG2 MET P 211     -46.087-134.037 125.998  0.00 97.00      PROA   
ATOM   3314  SD  MET P 211     -47.180-135.344 127.736  0.00 97.00      PROA   
ATOM   3315  CE  MET P 211     -48.303-135.829 126.396  0.00 97.00      PROA   
ATOM   3316  HE1 MET P 211     -47.763-135.884 125.428  0.00 97.00      PROA   
ATOM   3317  HE2 MET P 211     -49.140-135.108 126.285  0.00 97.00      PROA   
ATOM   3318  HE3 MET P 211     -48.742-136.829 126.597  0.00 97.00      PROA   
ATOM   3319  C   MET P 211     -48.052-130.384 125.997  0.00 97.00      PROA   
ATOM   3320  O   MET P 211     -49.101-130.345 126.636  0.00 97.00      PROA   
ATOM   3321  N   GLY P 212     -47.853-129.614 124.890  0.00 97.00      PROA   
ATOM   3322  HN  GLY P 212     -47.041-129.747 124.321  0.00 97.00      PROA   
ATOM   3323  CA  GLY P 212     -48.750-128.559 124.427  0.00 97.00      PROA   
ATOM   3324  HA1 GLY P 212     -49.546-129.026 123.866  0.00 97.00      PROA   
ATOM   3325  HA2 GLY P 212     -48.155-127.902 123.816  0.00 97.00      PROA   
ATOM   3326  C   GLY P 212     -49.345-127.694 125.518  0.00 97.00      PROA   
ATOM   3327  O   GLY P 212     -48.639-127.039 126.283  0.00 97.00      PROA   
ATOM   3328  N   SER P 213     -50.692-127.690 125.605  0.00 97.00      PROA   
ATOM   3329  HN  SER P 213     -51.217-128.199 124.927  0.00 97.00      PROA   
ATOM   3330  CA  SER P 213     -51.452-126.951 126.601  0.00 97.00      PROA   
ATOM   3331  HA  SER P 213     -50.966-125.994 126.740  0.00 97.00      PROA   
ATOM   3332  CB  SER P 213     -52.898-126.674 126.090  0.00 97.00      PROA   
ATOM   3333  HB1 SER P 213     -53.446-127.631 125.959  0.00 97.00      PROA   
ATOM   3334  HB2 SER P 213     -52.832-126.178 125.098  0.00 97.00      PROA   
ATOM   3335  OG  SER P 213     -53.641-125.813 126.952  0.00 97.00      PROA   
ATOM   3336  HG1 SER P 213     -53.598-126.223 127.823  0.00 97.00      PROA   
ATOM   3337  C   SER P 213     -51.508-127.636 127.977  0.00 97.00      PROA   
ATOM   3338  O   SER P 213     -52.479-127.482 128.716  0.00 97.00      PROA   
ATOM   3339  N   LYS P 214     -50.469-128.396 128.397  0.00 97.00      PROA   
ATOM   3340  HN  LYS P 214     -49.706-128.613 127.793  0.00 97.00      PROA   
ATOM   3341  CA  LYS P 214     -50.383-128.816 129.785  0.00 97.00      PROA   
ATOM   3342  HA  LYS P 214     -50.804-128.018 130.382  0.00 97.00      PROA   
ATOM   3343  CB  LYS P 214     -51.212-130.079 130.137  0.00 97.00      PROA   
ATOM   3344  HB1 LYS P 214     -52.285-129.789 130.066  0.00 97.00      PROA   
ATOM   3345  HB2 LYS P 214     -51.023-130.373 131.193  0.00 97.00      PROA   
ATOM   3346  CG  LYS P 214     -50.980-131.289 129.216  0.00 97.00      PROA   
ATOM   3347  HG1 LYS P 214     -49.885-131.471 129.134  0.00 97.00      PROA   
ATOM   3348  HG2 LYS P 214     -51.354-131.057 128.195  0.00 97.00      PROA   
ATOM   3349  CD  LYS P 214     -51.636-132.580 129.737  0.00 97.00      PROA   
ATOM   3350  HD1 LYS P 214     -51.150-132.835 130.707  0.00 97.00      PROA   
ATOM   3351  HD2 LYS P 214     -51.407-133.400 129.019  0.00 97.00      PROA   
ATOM   3352  CE  LYS P 214     -53.157-132.478 129.940  0.00 97.00      PROA   
ATOM   3353  HE1 LYS P 214     -53.668-132.287 128.973  0.00 97.00      PROA   
ATOM   3354  HE2 LYS P 214     -53.415-131.665 130.651  0.00 97.00      PROA   
ATOM   3355  NZ  LYS P 214     -53.692-133.740 130.503  0.00 97.00      PROA   
ATOM   3356  HZ1 LYS P 214     -53.249-133.912 131.429  0.00 97.00      PROA   
ATOM   3357  HZ2 LYS P 214     -53.465-134.528 129.863  0.00 97.00      PROA   
ATOM   3358  HZ3 LYS P 214     -54.723-133.670 130.622  0.00 97.00      PROA   
ATOM   3359  C   LYS P 214     -48.969-128.963 130.310  0.00 97.00      PROA   
ATOM   3360  O   LYS P 214     -48.074-129.512 129.671  0.00 97.00      PROA   
ATOM   3361  N   THR P 215     -48.760-128.468 131.552  0.00 97.00      PROA   
ATOM   3362  HN  THR P 215     -49.480-127.961 132.022  0.00 97.00      PROA   
ATOM   3363  CA  THR P 215     -47.588-128.689 132.375  0.00 97.00      PROA   
ATOM   3364  HA  THR P 215     -46.720-128.388 131.805  0.00 97.00      PROA   
ATOM   3365  CB  THR P 215     -47.649-127.880 133.669  0.00 97.00      PROA   
ATOM   3366  HB  THR P 215     -46.891-128.220 134.413  0.00 97.00      PROA   
ATOM   3367  OG1 THR P 215     -48.946-127.962 134.255  0.00 97.00      PROA   
ATOM   3368  HG1 THR P 215     -49.072-128.882 134.494  0.00 97.00      PROA   
ATOM   3369  CG2 THR P 215     -47.376-126.397 133.368  0.00 97.00      PROA   
ATOM   3370 HG21 THR P 215     -48.080-126.014 132.600  0.00 97.00      PROA   
ATOM   3371 HG22 THR P 215     -46.336-126.255 133.012  0.00 97.00      PROA   
ATOM   3372 HG23 THR P 215     -47.516-125.798 134.295  0.00 97.00      PROA   
ATOM   3373  C   THR P 215     -47.396-130.142 132.766  0.00 97.00      PROA   
ATOM   3374  O   THR P 215     -48.341-130.826 133.154  0.00 97.00      PROA   
ATOM   3375  N   LEU P 216     -46.131-130.618 132.742  0.00 97.00      PROA   
ATOM   3376  HN  LEU P 216     -45.392-130.096 132.322  0.00 97.00      PROA   
ATOM   3377  CA  LEU P 216     -45.723-131.823 133.436  0.00 97.00      PROA   
ATOM   3378  HA  LEU P 216     -46.578-132.471 133.554  0.00 97.00      PROA   
ATOM   3379  CB  LEU P 216     -44.621-132.592 132.668  0.00 97.00      PROA   
ATOM   3380  HB1 LEU P 216     -44.286-133.479 133.247  0.00 97.00      PROA   
ATOM   3381  HB2 LEU P 216     -43.744-131.925 132.528  0.00 97.00      PROA   
ATOM   3382  CG  LEU P 216     -45.077-133.097 131.276  0.00 97.00      PROA   
ATOM   3383  HG  LEU P 216     -45.364-132.215 130.655  0.00 97.00      PROA   
ATOM   3384  CD1 LEU P 216     -43.927-133.813 130.547  0.00 97.00      PROA   
ATOM   3385 HD11 LEU P 216     -43.614-134.714 131.116  0.00 97.00      PROA   
ATOM   3386 HD12 LEU P 216     -43.056-133.136 130.442  0.00 97.00      PROA   
ATOM   3387 HD13 LEU P 216     -44.255-134.134 129.536  0.00 97.00      PROA   
ATOM   3388  CD2 LEU P 216     -46.300-134.028 131.369  0.00 97.00      PROA   
ATOM   3389 HD21 LEU P 216     -47.180-133.493 131.780  0.00 97.00      PROA   
ATOM   3390 HD22 LEU P 216     -46.069-134.901 132.016  0.00 97.00      PROA   
ATOM   3391 HD23 LEU P 216     -46.566-134.402 130.361  0.00 97.00      PROA   
ATOM   3392  C   LEU P 216     -45.281-131.444 134.838  0.00 97.00      PROA   
ATOM   3393  O   LEU P 216     -45.322-130.272 135.205  0.00 97.00      PROA   
ATOM   3394  N   ARG P 217     -44.892-132.433 135.685  0.00 97.00      PROA   
ATOM   3395  HN  ARG P 217     -44.893-133.384 135.384  0.00 97.00      PROA   
ATOM   3396  CA  ARG P 217     -44.469-132.191 137.058  0.00 97.00      PROA   
ATOM   3397  HA  ARG P 217     -45.185-131.510 137.501  0.00 97.00      PROA   
ATOM   3398  CB  ARG P 217     -44.446-133.472 137.935  0.00 97.00      PROA   
ATOM   3399  HB1 ARG P 217     -44.013-133.219 138.931  0.00 97.00      PROA   
ATOM   3400  HB2 ARG P 217     -43.781-134.224 137.456  0.00 97.00      PROA   
ATOM   3401  CG  ARG P 217     -45.821-134.108 138.211  0.00 97.00      PROA   
ATOM   3402  HG1 ARG P 217     -46.310-134.381 137.251  0.00 97.00      PROA   
ATOM   3403  HG2 ARG P 217     -46.467-133.356 138.718  0.00 97.00      PROA   
ATOM   3404  CD  ARG P 217     -45.694-135.367 139.085  0.00 97.00      PROA   
ATOM   3405  HD1 ARG P 217     -45.143-135.159 140.030  0.00 97.00      PROA   
ATOM   3406  HD2 ARG P 217     -45.142-136.156 138.530  0.00 97.00      PROA   
ATOM   3407  NE  ARG P 217     -47.059-135.904 139.384  0.00 97.00      PROA   
ATOM   3408  HE  ARG P 217     -47.430-136.627 138.809  0.00 97.00      PROA   
ATOM   3409  CZ  ARG P 217     -47.820-135.510 140.428  0.00 97.00      PROA   
ATOM   3410  NH1 ARG P 217     -47.451-134.528 141.263  0.00 97.00      PROA   
ATOM   3411 HH11 ARG P 217     -46.609-134.035 141.074  0.00 97.00      PROA   
ATOM   3412 HH12 ARG P 217     -48.056-134.277 142.015  0.00 97.00      PROA   
ATOM   3413  NH2 ARG P 217     -48.996-136.129 140.642  0.00 97.00      PROA   
ATOM   3414 HH21 ARG P 217     -49.278-136.861 140.030  0.00 97.00      PROA   
ATOM   3415 HH22 ARG P 217     -49.547-135.862 141.428  0.00 97.00      PROA   
ATOM   3416  C   ARG P 217     -43.110-131.514 137.175  0.00 97.00      PROA   
ATOM   3417  O   ARG P 217     -42.109-132.134 137.532  0.00 97.00      PROA   
ATOM   3418  N   GLY P 218     -43.074-130.192 136.892  0.00 97.00      PROA   
ATOM   3419  HN  GLY P 218     -43.894-129.788 136.489  0.00 97.00      PROA   
ATOM   3420  CA  GLY P 218     -41.976-129.279 137.144  0.00 97.00      PROA   
ATOM   3421  HA1 GLY P 218     -42.316-128.298 136.850  0.00 97.00      PROA   
ATOM   3422  HA2 GLY P 218     -41.122-129.622 136.577  0.00 97.00      PROA   
ATOM   3423  C   GLY P 218     -41.570-129.172 138.587  0.00 97.00      PROA   
ATOM   3424  O   GLY P 218     -42.310-129.553 139.492  0.00 97.00      PROA   
ATOM   3425  N   ARG P 219     -40.373-128.587 138.805  0.00 97.00      PROA   
ATOM   3426  HN  ARG P 219     -39.819-128.280 138.034  0.00 97.00      PROA   
ATOM   3427  CA  ARG P 219     -39.788-128.341 140.100  0.00 97.00      PROA   
ATOM   3428  HA  ARG P 219     -40.363-127.551 140.562  0.00 97.00      PROA   
ATOM   3429  CB  ARG P 219     -39.741-129.581 141.064  0.00 97.00      PROA   
ATOM   3430  HB1 ARG P 219     -40.790-129.809 141.356  0.00 97.00      PROA   
ATOM   3431  HB2 ARG P 219     -39.228-129.315 142.010  0.00 97.00      PROA   
ATOM   3432  CG  ARG P 219     -39.164-130.888 140.470  0.00 97.00      PROA   
ATOM   3433  HG1 ARG P 219     -38.133-130.717 140.089  0.00 97.00      PROA   
ATOM   3434  HG2 ARG P 219     -39.792-131.183 139.603  0.00 97.00      PROA   
ATOM   3435  CD  ARG P 219     -39.140-132.087 141.432  0.00 97.00      PROA   
ATOM   3436  HD1 ARG P 219     -38.912-133.017 140.860  0.00 97.00      PROA   
ATOM   3437  HD2 ARG P 219     -40.111-132.195 141.960  0.00 97.00      PROA   
ATOM   3438  NE  ARG P 219     -38.048-131.828 142.421  0.00 97.00      PROA   
ATOM   3439  HE  ARG P 219     -37.607-130.929 142.434  0.00 97.00      PROA   
ATOM   3440  CZ  ARG P 219     -37.344-132.786 143.048  0.00 97.00      PROA   
ATOM   3441  NH1 ARG P 219     -37.891-133.974 143.298  0.00 97.00      PROA   
ATOM   3442 HH11 ARG P 219     -38.873-134.002 143.158  0.00 97.00      PROA   
ATOM   3443 HH12 ARG P 219     -37.413-134.581 143.926  0.00 97.00      PROA   
ATOM   3444  NH2 ARG P 219     -36.092-132.519 143.454  0.00 97.00      PROA   
ATOM   3445 HH21 ARG P 219     -35.471-133.266 143.659  0.00 97.00      PROA   
ATOM   3446 HH22 ARG P 219     -35.716-131.612 143.242  0.00 97.00      PROA   
ATOM   3447  C   ARG P 219     -38.428-127.767 139.780  0.00 97.00      PROA   
ATOM   3448  O   ARG P 219     -38.286-126.958 138.866  0.00 97.00      PROA   
ATOM   3449  N   ASP P 220     -37.383-128.198 140.508  0.00 97.00      PROA   
ATOM   3450  HN  ASP P 220     -37.533-128.751 141.327  0.00 97.00      PROA   
ATOM   3451  CA  ASP P 220     -35.977-128.074 140.212  0.00 97.00      PROA   
ATOM   3452  HA  ASP P 220     -35.778-127.087 139.814  0.00 97.00      PROA   
ATOM   3453  CB  ASP P 220     -35.165-128.266 141.537  0.00 97.00      PROA   
ATOM   3454  HB1 ASP P 220     -35.339-127.363 142.165  0.00 97.00      PROA   
ATOM   3455  HB2 ASP P 220     -34.077-128.332 141.351  0.00 97.00      PROA   
ATOM   3456  CG  ASP P 220     -35.624-129.450 142.400  0.00 97.00      PROA   
ATOM   3457  OD1 ASP P 220     -34.760-130.290 142.751  0.00 97.00      PROA   
ATOM   3458  OD2 ASP P 220     -36.818-129.486 142.790  0.00 97.00      PROA   
ATOM   3459  C   ASP P 220     -35.594-129.112 139.148  0.00 97.00      PROA   
ATOM   3460  O   ASP P 220     -34.739-129.974 139.347  0.00 97.00      PROA   
ATOM   3461  N   THR P 221     -36.258-129.068 137.967  0.00 97.00      PROA   
ATOM   3462  HN  THR P 221     -36.957-128.372 137.808  0.00 97.00      PROA   
ATOM   3463  CA  THR P 221     -36.166-130.118 136.965  0.00 97.00      PROA   
ATOM   3464  HA  THR P 221     -36.111-131.039 137.529  0.00 97.00      PROA   
ATOM   3465  CB  THR P 221     -37.425-130.270 136.109  0.00 97.00      PROA   
ATOM   3466  HB  THR P 221     -37.219-130.762 135.129  0.00 97.00      PROA   
ATOM   3467  OG1 THR P 221     -38.063-129.019 135.892  0.00 97.00      PROA   
ATOM   3468  HG1 THR P 221     -37.483-128.535 135.296  0.00 97.00      PROA   
ATOM   3469  CG2 THR P 221     -38.431-131.139 136.880  0.00 97.00      PROA   
ATOM   3470 HG21 THR P 221     -38.704-130.634 137.828  0.00 97.00      PROA   
ATOM   3471 HG22 THR P 221     -38.002-132.133 137.117  0.00 97.00      PROA   
ATOM   3472 HG23 THR P 221     -39.358-131.277 136.284  0.00 97.00      PROA   
ATOM   3473  C   THR P 221     -34.908-130.123 136.104  0.00 97.00      PROA   
ATOM   3474  O   THR P 221     -34.407-129.101 135.640  0.00 97.00      PROA   
ATOM   3475  N   SER P 222     -34.384-131.348 135.866  0.00 97.00      PROA   
ATOM   3476  HN  SER P 222     -34.761-132.142 136.337  0.00 97.00      PROA   
ATOM   3477  CA  SER P 222     -33.246-131.646 135.019  0.00 97.00      PROA   
ATOM   3478  HA  SER P 222     -32.503-130.875 135.168  0.00 97.00      PROA   
ATOM   3479  CB  SER P 222     -32.645-133.028 135.378  0.00 97.00      PROA   
ATOM   3480  HB1 SER P 222     -31.673-133.196 134.867  0.00 97.00      PROA   
ATOM   3481  HB2 SER P 222     -33.350-133.833 135.069  0.00 97.00      PROA   
ATOM   3482  OG  SER P 222     -32.465-133.143 136.788  0.00 97.00      PROA   
ATOM   3483  HG1 SER P 222     -32.097-132.312 137.100  0.00 97.00      PROA   
ATOM   3484  C   SER P 222     -33.644-131.661 133.551  0.00 97.00      PROA   
ATOM   3485  O   SER P 222     -34.818-131.533 133.211  0.00 97.00      PROA   
ATOM   3486  N   SER P 223     -32.652-131.808 132.637  0.00 97.00      PROA   
ATOM   3487  HN  SER P 223     -31.696-131.863 132.923  0.00 97.00      PROA   
ATOM   3488  CA  SER P 223     -32.789-131.716 131.192  0.00 97.00      PROA   
ATOM   3489  HA  SER P 223     -33.103-130.715 130.956  0.00 97.00      PROA   
ATOM   3490  CB  SER P 223     -31.426-131.984 130.515  0.00 97.00      PROA   
ATOM   3491  HB1 SER P 223     -31.469-131.749 129.429  0.00 97.00      PROA   
ATOM   3492  HB2 SER P 223     -31.140-133.051 130.635  0.00 97.00      PROA   
ATOM   3493  OG  SER P 223     -30.408-131.191 131.119  0.00 97.00      PROA   
ATOM   3494  HG1 SER P 223     -30.569-130.282 130.850  0.00 97.00      PROA   
ATOM   3495  C   SER P 223     -33.795-132.643 130.543  0.00 97.00      PROA   
ATOM   3496  O   SER P 223     -34.492-132.235 129.615  0.00 97.00      PROA   
ATOM   3497  N   GLU P 224     -33.887-133.906 131.009  0.00 97.00      PROA   
ATOM   3498  HN  GLU P 224     -33.369-134.186 131.810  0.00 97.00      PROA   
ATOM   3499  CA  GLU P 224     -34.676-134.937 130.373  0.00 97.00      PROA   
ATOM   3500  HA  GLU P 224     -35.266-134.508 129.573  0.00 97.00      PROA   
ATOM   3501  CB  GLU P 224     -33.811-136.074 129.759  0.00 97.00      PROA   
ATOM   3502  HB1 GLU P 224     -34.486-136.927 129.519  0.00 97.00      PROA   
ATOM   3503  HB2 GLU P 224     -33.076-136.445 130.505  0.00 97.00      PROA   
ATOM   3504  CG  GLU P 224     -33.074-135.680 128.458  0.00 97.00      PROA   
ATOM   3505  HG1 GLU P 224     -32.080-135.238 128.672  0.00 97.00      PROA   
ATOM   3506  HG2 GLU P 224     -33.674-134.947 127.879  0.00 97.00      PROA   
ATOM   3507  CD  GLU P 224     -32.909-136.915 127.579  0.00 97.00      PROA   
ATOM   3508  OE1 GLU P 224     -33.962-137.455 127.154  0.00 97.00      PROA   
ATOM   3509  OE2 GLU P 224     -31.751-137.341 127.341  0.00 97.00      PROA   
ATOM   3510  C   GLU P 224     -35.657-135.547 131.350  0.00 97.00      PROA   
ATOM   3511  O   GLU P 224     -35.557-135.391 132.566  0.00 97.00      PROA   
ATOM   3512  N   TYR P 225     -36.641-136.284 130.789  0.00 97.00      PROA   
ATOM   3513  HN  TYR P 225     -36.671-136.392 129.798  0.00 97.00      PROA   
ATOM   3514  CA  TYR P 225     -37.619-137.072 131.502  0.00 97.00      PROA   
ATOM   3515  HA  TYR P 225     -37.333-137.152 132.542  0.00 97.00      PROA   
ATOM   3516  CB  TYR P 225     -39.064-136.480 131.372  0.00 97.00      PROA   
ATOM   3517  HB1 TYR P 225     -39.042-135.413 131.688  0.00 97.00      PROA   
ATOM   3518  HB2 TYR P 225     -39.748-137.022 132.059  0.00 97.00      PROA   
ATOM   3519  CG  TYR P 225     -39.642-136.539 129.969  0.00 97.00      PROA   
ATOM   3520  CD1 TYR P 225     -40.599-137.515 129.627  0.00 97.00      PROA   
ATOM   3521  HD1 TYR P 225     -40.921-138.232 130.368  0.00 97.00      PROA   
ATOM   3522  CE1 TYR P 225     -41.119-137.584 128.328  0.00 97.00      PROA   
ATOM   3523  HE1 TYR P 225     -41.845-138.343 128.077  0.00 97.00      PROA   
ATOM   3524  CZ  TYR P 225     -40.678-136.685 127.349  0.00 97.00      PROA   
ATOM   3525  OH  TYR P 225     -41.159-136.778 126.026  0.00 97.00      PROA   
ATOM   3526  HH  TYR P 225     -41.870-137.423 126.013  0.00 97.00      PROA   
ATOM   3527  CD2 TYR P 225     -39.245-135.613 128.986  0.00 97.00      PROA   
ATOM   3528  HD2 TYR P 225     -38.525-134.847 129.228  0.00 97.00      PROA   
ATOM   3529  CE2 TYR P 225     -39.748-135.695 127.682  0.00 97.00      PROA   
ATOM   3530  HE2 TYR P 225     -39.408-135.002 126.927  0.00 97.00      PROA   
ATOM   3531  C   TYR P 225     -37.489-138.436 130.847  0.00 97.00      PROA   
ATOM   3532  O   TYR P 225     -36.942-138.535 129.750  0.00 97.00      PROA   
ATOM   3533  N   GLN P 226     -37.969-139.533 131.487  0.00 97.00      PROA   
ATOM   3534  HN  GLN P 226     -38.397-139.482 132.386  0.00 97.00      PROA   
ATOM   3535  CA  GLN P 226     -37.918-140.842 130.856  0.00 97.00      PROA   
ATOM   3536  HA  GLN P 226     -37.805-140.676 129.797  0.00 97.00      PROA   
ATOM   3537  CB  GLN P 226     -36.731-141.745 131.311  0.00 97.00      PROA   
ATOM   3538  HB1 GLN P 226     -36.995-142.822 131.207  0.00 97.00      PROA   
ATOM   3539  HB2 GLN P 226     -36.535-141.566 132.390  0.00 97.00      PROA   
ATOM   3540  CG  GLN P 226     -35.426-141.533 130.504  0.00 97.00      PROA   
ATOM   3541  HG1 GLN P 226     -34.665-142.286 130.794  0.00 97.00      PROA   
ATOM   3542  HG2 GLN P 226     -35.028-140.517 130.719  0.00 97.00      PROA   
ATOM   3543  CD  GLN P 226     -35.694-141.672 128.999  0.00 97.00      PROA   
ATOM   3544  OE1 GLN P 226     -36.528-142.479 128.573  0.00 97.00      PROA   
ATOM   3545  NE2 GLN P 226     -35.004-140.833 128.177  0.00 97.00      PROA   
ATOM   3546 HE21 GLN P 226     -35.339-140.734 127.241  0.00 97.00      PROA   
ATOM   3547 HE22 GLN P 226     -34.378-140.151 128.548  0.00 97.00      PROA   
ATOM   3548  C   GLN P 226     -39.231-141.570 130.892  0.00 97.00      PROA   
ATOM   3549  O   GLN P 226     -40.100-141.309 131.721  0.00 97.00      PROA   
ATOM   3550  N   ILE P 227     -39.403-142.482 129.903  0.00 97.00      PROA   
ATOM   3551  HN  ILE P 227     -38.644-142.697 129.291  0.00 97.00      PROA   
ATOM   3552  CA  ILE P 227     -40.688-143.039 129.542  0.00 97.00      PROA   
ATOM   3553  HA  ILE P 227     -41.434-142.677 130.235  0.00 97.00      PROA   
ATOM   3554  CB  ILE P 227     -41.132-142.662 128.125  0.00 97.00      PROA   
ATOM   3555  HB  ILE P 227     -40.698-143.360 127.373  0.00 97.00      PROA   
ATOM   3556  CG2 ILE P 227     -42.672-142.768 128.085  0.00 97.00      PROA   
ATOM   3557 HG21 ILE P 227     -43.129-142.037 128.785  0.00 97.00      PROA   
ATOM   3558 HG22 ILE P 227     -43.015-143.784 128.365  0.00 97.00      PROA   
ATOM   3559 HG23 ILE P 227     -43.054-142.546 127.070  0.00 97.00      PROA   
ATOM   3560  CG1 ILE P 227     -40.653-141.239 127.720  0.00 97.00      PROA   
ATOM   3561 HG11 ILE P 227     -39.542-141.187 127.745  0.00 97.00      PROA   
ATOM   3562 HG12 ILE P 227     -41.047-140.509 128.459  0.00 97.00      PROA   
ATOM   3563  CD  ILE P 227     -41.086-140.830 126.306  0.00 97.00      PROA   
ATOM   3564  HD1 ILE P 227     -42.184-140.673 126.256  0.00 97.00      PROA   
ATOM   3565  HD2 ILE P 227     -40.810-141.620 125.576  0.00 97.00      PROA   
ATOM   3566  HD3 ILE P 227     -40.585-139.885 126.007  0.00 97.00      PROA   
ATOM   3567  C   ILE P 227     -40.597-144.542 129.683  0.00 97.00      PROA   
ATOM   3568  O   ILE P 227     -39.707-145.187 129.137  0.00 97.00      PROA   
ATOM   3569  N   LEU P 228     -41.531-145.145 130.449  0.00 97.00      PROA   
ATOM   3570  HN  LEU P 228     -42.258-144.608 130.872  0.00 97.00      PROA   
ATOM   3571  CA  LEU P 228     -41.441-146.523 130.892  0.00 97.00      PROA   
ATOM   3572  HA  LEU P 228     -40.412-146.854 130.851  0.00 97.00      PROA   
ATOM   3573  CB  LEU P 228     -41.941-146.645 132.358  0.00 97.00      PROA   
ATOM   3574  HB1 LEU P 228     -41.959-147.722 132.637  0.00 97.00      PROA   
ATOM   3575  HB2 LEU P 228     -42.979-146.257 132.439  0.00 97.00      PROA   
ATOM   3576  CG  LEU P 228     -41.061-145.931 133.427  0.00 97.00      PROA   
ATOM   3577  HG  LEU P 228     -39.995-146.173 133.204  0.00 97.00      PROA   
ATOM   3578  CD1 LEU P 228     -41.204-144.395 133.473  0.00 97.00      PROA   
ATOM   3579 HD11 LEU P 228     -42.272-144.111 133.583  0.00 97.00      PROA   
ATOM   3580 HD12 LEU P 228     -40.794-143.917 132.562  0.00 97.00      PROA   
ATOM   3581 HD13 LEU P 228     -40.644-143.987 134.341  0.00 97.00      PROA   
ATOM   3582  CD2 LEU P 228     -41.371-146.490 134.828  0.00 97.00      PROA   
ATOM   3583 HD21 LEU P 228     -41.218-147.589 134.855  0.00 97.00      PROA   
ATOM   3584 HD22 LEU P 228     -42.425-146.268 135.100  0.00 97.00      PROA   
ATOM   3585 HD23 LEU P 228     -40.707-146.021 135.585  0.00 97.00      PROA   
ATOM   3586  C   LEU P 228     -42.244-147.438 129.980  0.00 97.00      PROA   
ATOM   3587  O   LEU P 228     -42.427-148.617 130.273  0.00 97.00      PROA   
ATOM   3588  N   THR P 229     -42.710-146.871 128.846  0.00 97.00      PROA   
ATOM   3589  HN  THR P 229     -42.425-145.931 128.685  0.00 97.00      PROA   
ATOM   3590  CA  THR P 229     -43.609-147.410 127.840  0.00 97.00      PROA   
ATOM   3591  HA  THR P 229     -43.023-147.887 127.069  0.00 97.00      PROA   
ATOM   3592  CB  THR P 229     -44.727-148.354 128.331  0.00 97.00      PROA   
ATOM   3593  HB  THR P 229     -45.122-147.972 129.300  0.00 97.00      PROA   
ATOM   3594  OG1 THR P 229     -44.208-149.661 128.527  0.00 97.00      PROA   
ATOM   3595  HG1 THR P 229     -43.500-149.556 129.169  0.00 97.00      PROA   
ATOM   3596  CG2 THR P 229     -45.918-148.527 127.359  0.00 97.00      PROA   
ATOM   3597 HG21 THR P 229     -45.588-148.937 126.386  0.00 97.00      PROA   
ATOM   3598 HG22 THR P 229     -46.453-147.578 127.178  0.00 97.00      PROA   
ATOM   3599 HG23 THR P 229     -46.648-149.243 127.795  0.00 97.00      PROA   
ATOM   3600  C   THR P 229     -44.224-146.158 127.282  0.00 97.00      PROA   
ATOM   3601  O   THR P 229     -45.151-145.620 127.881  0.00 97.00      PROA   
ATOM   3602  N   ALA P 230     -43.718-145.609 126.147  0.00 97.00      PROA   
ATOM   3603  HN  ALA P 230     -42.896-145.951 125.696  0.00 97.00      PROA   
ATOM   3604  CA  ALA P 230     -44.393-144.506 125.482  0.00 97.00      PROA   
ATOM   3605  HA  ALA P 230     -44.619-143.769 126.236  0.00 97.00      PROA   
ATOM   3606  CB  ALA P 230     -43.529-143.833 124.401  0.00 97.00      PROA   
ATOM   3607  HB1 ALA P 230     -43.276-144.551 123.591  0.00 97.00      PROA   
ATOM   3608  HB2 ALA P 230     -42.584-143.462 124.855  0.00 97.00      PROA   
ATOM   3609  HB3 ALA P 230     -44.057-142.961 123.964  0.00 97.00      PROA   
ATOM   3610  C   ALA P 230     -45.708-144.958 124.889  0.00 97.00      PROA   
ATOM   3611  O   ALA P 230     -45.805-146.066 124.390  0.00 97.00      PROA   
ATOM   3612  N   ARG P 231     -46.762-144.124 124.963  0.00 97.00      PROA   
ATOM   3613  HN  ARG P 231     -46.644-143.232 125.399  0.00 97.00      PROA   
ATOM   3614  CA  ARG P 231     -48.128-144.542 124.734  0.00 97.00      PROA   
ATOM   3615  HA  ARG P 231     -48.146-145.568 124.400  0.00 97.00      PROA   
ATOM   3616  CB  ARG P 231     -48.943-144.467 126.051  0.00 97.00      PROA   
ATOM   3617  HB1 ARG P 231     -50.014-144.616 125.822  0.00 97.00      PROA   
ATOM   3618  HB2 ARG P 231     -48.842-143.458 126.504  0.00 97.00      PROA   
ATOM   3619  CG  ARG P 231     -48.510-145.532 127.079  0.00 97.00      PROA   
ATOM   3620  HG1 ARG P 231     -47.600-145.155 127.590  0.00 97.00      PROA   
ATOM   3621  HG2 ARG P 231     -48.215-146.449 126.527  0.00 97.00      PROA   
ATOM   3622  CD  ARG P 231     -49.554-145.889 128.164  0.00 97.00      PROA   
ATOM   3623  HD1 ARG P 231     -49.806-144.969 128.735  0.00 97.00      PROA   
ATOM   3624  HD2 ARG P 231     -49.163-146.657 128.862  0.00 97.00      PROA   
ATOM   3625  NE  ARG P 231     -50.836-146.385 127.569  0.00 97.00      PROA   
ATOM   3626  HE  ARG P 231     -51.598-145.734 127.596  0.00 97.00      PROA   
ATOM   3627  CZ  ARG P 231     -50.873-147.182 126.488  0.00 97.00      PROA   
ATOM   3628  NH1 ARG P 231     -50.115-148.270 126.367  0.00 97.00      PROA   
ATOM   3629 HH11 ARG P 231     -49.518-148.524 127.114  0.00 97.00      PROA   
ATOM   3630 HH12 ARG P 231     -50.148-148.735 125.479  0.00 97.00      PROA   
ATOM   3631  NH2 ARG P 231     -51.634-146.823 125.444  0.00 97.00      PROA   
ATOM   3632 HH21 ARG P 231     -52.058-145.918 125.509  0.00 97.00      PROA   
ATOM   3633 HH22 ARG P 231     -51.330-147.158 124.552  0.00 97.00      PROA   
ATOM   3634  C   ARG P 231     -48.855-143.749 123.672  0.00 97.00      PROA   
ATOM   3635  O   ARG P 231     -48.478-142.652 123.290  0.00 97.00      PROA   
ATOM   3636  N   ARG P 232     -49.981-144.302 123.183  0.00 97.00      PROA   
ATOM   3637  HN  ARG P 232     -50.175-145.266 123.374  0.00 97.00      PROA   
ATOM   3638  CA  ARG P 232     -50.963-143.632 122.352  0.00 97.00      PROA   
ATOM   3639  HA  ARG P 232     -50.503-143.447 121.393  0.00 97.00      PROA   
ATOM   3640  CB  ARG P 232     -52.168-144.588 122.186  0.00 97.00      PROA   
ATOM   3641  HB1 ARG P 232     -53.130-144.041 122.110  0.00 97.00      PROA   
ATOM   3642  HB2 ARG P 232     -52.234-145.200 123.115  0.00 97.00      PROA   
ATOM   3643  CG  ARG P 232     -52.000-145.539 120.988  0.00 97.00      PROA   
ATOM   3644  HG1 ARG P 232     -52.458-146.526 121.227  0.00 97.00      PROA   
ATOM   3645  HG2 ARG P 232     -50.916-145.724 120.845  0.00 97.00      PROA   
ATOM   3646  CD  ARG P 232     -52.608-144.976 119.698  0.00 97.00      PROA   
ATOM   3647  HD1 ARG P 232     -52.343-145.586 118.811  0.00 97.00      PROA   
ATOM   3648  HD2 ARG P 232     -52.279-143.926 119.535  0.00 97.00      PROA   
ATOM   3649  NE  ARG P 232     -54.085-145.090 119.899  0.00 97.00      PROA   
ATOM   3650  HE  ARG P 232     -54.407-145.930 120.327  0.00 97.00      PROA   
ATOM   3651  CZ  ARG P 232     -54.948-144.055 119.919  0.00 97.00      PROA   
ATOM   3652  NH1 ARG P 232     -54.649-142.845 119.427  0.00 97.00      PROA   
ATOM   3653 HH11 ARG P 232     -53.738-142.688 119.060  0.00 97.00      PROA   
ATOM   3654 HH12 ARG P 232     -55.321-142.112 119.493  0.00 97.00      PROA   
ATOM   3655  NH2 ARG P 232     -56.149-144.247 120.496  0.00 97.00      PROA   
ATOM   3656 HH21 ARG P 232     -56.318-145.112 120.963  0.00 97.00      PROA   
ATOM   3657 HH22 ARG P 232     -56.768-143.473 120.586  0.00 97.00      PROA   
ATOM   3658  C   ARG P 232     -51.454-142.280 122.849  0.00 97.00      PROA   
ATOM   3659  O   ARG P 232     -51.590-141.335 122.079  0.00 97.00      PROA   
ATOM   3660  N   GLU P 233     -51.704-142.155 124.160  0.00 97.00      PROA   
ATOM   3661  HN  GLU P 233     -51.733-142.978 124.729  0.00 97.00      PROA   
ATOM   3662  CA  GLU P 233     -52.075-140.955 124.866  0.00 97.00      PROA   
ATOM   3663  HA  GLU P 233     -52.798-140.429 124.259  0.00 97.00      PROA   
ATOM   3664  CB  GLU P 233     -52.781-141.335 126.198  0.00 97.00      PROA   
ATOM   3665  HB1 GLU P 233     -53.811-141.689 125.963  0.00 97.00      PROA   
ATOM   3666  HB2 GLU P 233     -52.888-140.419 126.818  0.00 97.00      PROA   
ATOM   3667  CG  GLU P 233     -52.054-142.417 127.040  0.00 97.00      PROA   
ATOM   3668  HG1 GLU P 233     -52.262-142.222 128.115  0.00 97.00      PROA   
ATOM   3669  HG2 GLU P 233     -50.959-142.350 126.891  0.00 97.00      PROA   
ATOM   3670  CD  GLU P 233     -52.516-143.853 126.759  0.00 97.00      PROA   
ATOM   3671  OE1 GLU P 233     -52.519-144.278 125.580  0.00 97.00      PROA   
ATOM   3672  OE2 GLU P 233     -52.847-144.565 127.743  0.00 97.00      PROA   
ATOM   3673  C   GLU P 233     -50.931-139.963 125.059  0.00 97.00      PROA   
ATOM   3674  O   GLU P 233     -51.169-138.785 125.327  0.00 97.00      PROA   
ATOM   3675  N   ASP P 234     -49.663-140.396 124.859  0.00 97.00      PROA   
ATOM   3676  HN  ASP P 234     -49.468-141.367 124.746  0.00 97.00      PROA   
ATOM   3677  CA  ASP P 234     -48.493-139.535 124.821  0.00 97.00      PROA   
ATOM   3678  HA  ASP P 234     -48.572-138.815 125.624  0.00 97.00      PROA   
ATOM   3679  CB  ASP P 234     -47.161-140.330 124.991  0.00 97.00      PROA   
ATOM   3680  HB1 ASP P 234     -46.299-139.635 125.010  0.00 97.00      PROA   
ATOM   3681  HB2 ASP P 234     -47.010-141.013 124.131  0.00 97.00      PROA   
ATOM   3682  CG  ASP P 234     -47.059-141.166 126.269  0.00 97.00      PROA   
ATOM   3683  OD1 ASP P 234     -47.971-141.137 127.132  0.00 97.00      PROA   
ATOM   3684  OD2 ASP P 234     -46.007-141.847 126.393  0.00 97.00      PROA   
ATOM   3685  C   ASP P 234     -48.389-138.780 123.492  0.00 97.00      PROA   
ATOM   3686  O   ASP P 234     -47.609-137.841 123.365  0.00 97.00      PROA   
ATOM   3687  N   SER P 235     -49.160-139.182 122.450  0.00 97.00      PROA   
ATOM   3688  HN  SER P 235     -49.806-139.929 122.590  0.00 97.00      PROA   
ATOM   3689  CA  SER P 235     -49.063-138.637 121.097  0.00 97.00      PROA   
ATOM   3690  HA  SER P 235     -48.030-138.767 120.800  0.00 97.00      PROA   
ATOM   3691  CB  SER P 235     -49.949-139.390 120.051  0.00 97.00      PROA   
ATOM   3692  HB1 SER P 235     -49.788-140.481 120.176  0.00 97.00      PROA   
ATOM   3693  HB2 SER P 235     -49.641-139.112 119.022  0.00 97.00      PROA   
ATOM   3694  OG  SER P 235     -51.349-139.146 120.188  0.00 97.00      PROA   
ATOM   3695  HG1 SER P 235     -51.424-138.249 120.532  0.00 97.00      PROA   
ATOM   3696  C   SER P 235     -49.384-137.149 121.001  0.00 97.00      PROA   
ATOM   3697  O   SER P 235     -50.532-136.732 121.153  0.00 97.00      PROA   
ATOM   3698  N   GLY P 236     -48.383-136.287 120.722  0.00 97.00      PROA   
ATOM   3699  HN  GLY P 236     -47.435-136.579 120.617  0.00 97.00      PROA   
ATOM   3700  CA  GLY P 236     -48.703-134.879 120.622  0.00 97.00      PROA   
ATOM   3701  HA1 GLY P 236     -49.167-134.573 121.550  0.00 97.00      PROA   
ATOM   3702  HA2 GLY P 236     -49.331-134.736 119.753  0.00 97.00      PROA   
ATOM   3703  C   GLY P 236     -47.494-134.033 120.427  0.00 97.00      PROA   
ATOM   3704  O   GLY P 236     -46.555-134.403 119.734  0.00 97.00      PROA   
ATOM   3705  N   LEU P 237     -47.517-132.832 121.039  0.00 97.00      PROA   
ATOM   3706  HN  LEU P 237     -48.269-132.576 121.639  0.00 97.00      PROA   
ATOM   3707  CA  LEU P 237     -46.530-131.805 120.837  0.00 97.00      PROA   
ATOM   3708  HA  LEU P 237     -45.818-132.112 120.085  0.00 97.00      PROA   
ATOM   3709  CB  LEU P 237     -47.182-130.472 120.409  0.00 97.00      PROA   
ATOM   3710  HB1 LEU P 237     -46.380-129.724 120.268  0.00 97.00      PROA   
ATOM   3711  HB2 LEU P 237     -47.856-130.106 121.215  0.00 97.00      PROA   
ATOM   3712  CG  LEU P 237     -47.984-130.492 119.087  0.00 97.00      PROA   
ATOM   3713  HG  LEU P 237     -48.813-131.232 119.171  0.00 97.00      PROA   
ATOM   3714  CD1 LEU P 237     -48.607-129.105 118.846  0.00 97.00      PROA   
ATOM   3715 HD11 LEU P 237     -47.804-128.339 118.787  0.00 97.00      PROA   
ATOM   3716 HD12 LEU P 237     -49.278-128.830 119.686  0.00 97.00      PROA   
ATOM   3717 HD13 LEU P 237     -49.186-129.087 117.899  0.00 97.00      PROA   
ATOM   3718  CD2 LEU P 237     -47.099-130.890 117.895  0.00 97.00      PROA   
ATOM   3719 HD21 LEU P 237     -46.713-131.918 118.033  0.00 97.00      PROA   
ATOM   3720 HD22 LEU P 237     -46.238-130.192 117.813  0.00 97.00      PROA   
ATOM   3721 HD23 LEU P 237     -47.673-130.856 116.946  0.00 97.00      PROA   
ATOM   3722  C   LEU P 237     -45.774-131.611 122.131  0.00 97.00      PROA   
ATOM   3723  O   LEU P 237     -46.348-131.647 123.214  0.00 97.00      PROA   
ATOM   3724  N   TYR P 238     -44.436-131.460 122.025  0.00 97.00      PROA   
ATOM   3725  HN  TYR P 238     -44.012-131.478 121.121  0.00 97.00      PROA   
ATOM   3726  CA  TYR P 238     -43.510-131.405 123.135  0.00 97.00      PROA   
ATOM   3727  HA  TYR P 238     -44.056-131.309 124.063  0.00 97.00      PROA   
ATOM   3728  CB  TYR P 238     -42.581-132.648 123.175  0.00 97.00      PROA   
ATOM   3729  HB1 TYR P 238     -41.733-132.504 123.879  0.00 97.00      PROA   
ATOM   3730  HB2 TYR P 238     -42.165-132.848 122.163  0.00 97.00      PROA   
ATOM   3731  CG  TYR P 238     -43.353-133.859 123.617  0.00 97.00      PROA   
ATOM   3732  CD1 TYR P 238     -44.153-134.583 122.714  0.00 97.00      PROA   
ATOM   3733  HD1 TYR P 238     -44.228-134.259 121.686  0.00 97.00      PROA   
ATOM   3734  CE1 TYR P 238     -44.853-135.720 123.136  0.00 97.00      PROA   
ATOM   3735  HE1 TYR P 238     -45.466-136.269 122.435  0.00 97.00      PROA   
ATOM   3736  CZ  TYR P 238     -44.729-136.156 124.460  0.00 97.00      PROA   
ATOM   3737  OH  TYR P 238     -45.413-137.295 124.914  0.00 97.00      PROA   
ATOM   3738  HH  TYR P 238     -46.109-137.495 124.279  0.00 97.00      PROA   
ATOM   3739  CD2 TYR P 238     -43.244-134.309 124.943  0.00 97.00      PROA   
ATOM   3740  HD2 TYR P 238     -42.624-133.772 125.646  0.00 97.00      PROA   
ATOM   3741  CE2 TYR P 238     -43.925-135.456 125.361  0.00 97.00      PROA   
ATOM   3742  HE2 TYR P 238     -43.844-135.794 126.384  0.00 97.00      PROA   
ATOM   3743  C   TYR P 238     -42.614-130.201 123.011  0.00 97.00      PROA   
ATOM   3744  O   TYR P 238     -42.100-129.909 121.938  0.00 97.00      PROA   
ATOM   3745  N   TRP P 239     -42.365-129.479 124.126  0.00 97.00      PROA   
ATOM   3746  HN  TRP P 239     -42.813-129.680 124.993  0.00 97.00      PROA   
ATOM   3747  CA  TRP P 239     -41.415-128.387 124.111  0.00 97.00      PROA   
ATOM   3748  HA  TRP P 239     -40.664-128.589 123.357  0.00 97.00      PROA   
ATOM   3749  CB  TRP P 239     -42.059-127.008 123.780  0.00 97.00      PROA   
ATOM   3750  HB1 TRP P 239     -42.496-127.103 122.765  0.00 97.00      PROA   
ATOM   3751  HB2 TRP P 239     -41.270-126.230 123.703  0.00 97.00      PROA   
ATOM   3752  CG  TRP P 239     -43.149-126.518 124.684  0.00 97.00      PROA   
ATOM   3753  CD1 TRP P 239     -44.456-126.921 124.638  0.00 97.00      PROA   
ATOM   3754  HD1 TRP P 239     -44.826-127.686 123.979  0.00 97.00      PROA   
ATOM   3755  NE1 TRP P 239     -45.204-126.193 125.520  0.00 97.00      PROA   
ATOM   3756  HE1 TRP P 239     -46.175-126.238 125.616  0.00 97.00      PROA   
ATOM   3757  CE2 TRP P 239     -44.398-125.307 126.172  0.00 97.00      PROA   
ATOM   3758  CD2 TRP P 239     -43.085-125.478 125.672  0.00 97.00      PROA   
ATOM   3759  CE3 TRP P 239     -42.055-124.675 126.160  0.00 97.00      PROA   
ATOM   3760  HE3 TRP P 239     -41.045-124.777 125.791  0.00 97.00      PROA   
ATOM   3761  CZ3 TRP P 239     -42.351-123.750 127.163  0.00 97.00      PROA   
ATOM   3762  HZ3 TRP P 239     -41.559-123.155 127.591  0.00 97.00      PROA   
ATOM   3763  CZ2 TRP P 239     -44.692-124.377 127.157  0.00 97.00      PROA   
ATOM   3764  HZ2 TRP P 239     -45.693-124.274 127.549  0.00 97.00      PROA   
ATOM   3765  CH2 TRP P 239     -43.645-123.601 127.654  0.00 97.00      PROA   
ATOM   3766  HH2 TRP P 239     -43.831-122.898 128.454  0.00 97.00      PROA   
ATOM   3767  C   TRP P 239     -40.674-128.341 125.421  0.00 97.00      PROA   
ATOM   3768  O   TRP P 239     -41.114-128.881 126.433  0.00 97.00      PROA   
ATOM   3769  N   CYS P 240     -39.490-127.691 125.397  0.00 97.00      PROA   
ATOM   3770  HN  CYS P 240     -39.159-127.311 124.535  0.00 97.00      PROA   
ATOM   3771  CA  CYS P 240     -38.632-127.510 126.548  0.00 97.00      PROA   
ATOM   3772  HA  CYS P 240     -39.202-127.744 127.433  0.00 97.00      PROA   
ATOM   3773  CB  CYS P 240     -37.370-128.421 126.516  0.00 97.00      PROA   
ATOM   3774  HB1 CYS P 240     -37.734-129.463 126.654  0.00 97.00      PROA   
ATOM   3775  HB2 CYS P 240     -36.706-128.199 127.378  0.00 97.00      PROA   
ATOM   3776  SG  CYS P 240     -36.448-128.350 124.942  0.00 97.00      PROA   
ATOM   3777  C   CYS P 240     -38.230-126.057 126.675  0.00 97.00      PROA   
ATOM   3778  O   CYS P 240     -38.247-125.282 125.725  0.00 97.00      PROA   
ATOM   3779  N   GLU P 241     -37.883-125.635 127.905  0.00 97.00      PROA   
ATOM   3780  HN  GLU P 241     -37.907-126.260 128.681  0.00 97.00      PROA   
ATOM   3781  CA  GLU P 241     -37.593-124.255 128.214  0.00 97.00      PROA   
ATOM   3782  HA  GLU P 241     -37.592-123.662 127.310  0.00 97.00      PROA   
ATOM   3783  CB  GLU P 241     -38.699-123.679 129.125  0.00 97.00      PROA   
ATOM   3784  HB1 GLU P 241     -38.851-124.364 129.986  0.00 97.00      PROA   
ATOM   3785  HB2 GLU P 241     -39.625-123.719 128.507  0.00 97.00      PROA   
ATOM   3786  CG  GLU P 241     -38.464-122.254 129.661  0.00 97.00      PROA   
ATOM   3787  HG1 GLU P 241     -38.055-121.605 128.856  0.00 97.00      PROA   
ATOM   3788  HG2 GLU P 241     -37.754-122.267 130.513  0.00 97.00      PROA   
ATOM   3789  CD  GLU P 241     -39.762-121.611 130.127  0.00 97.00      PROA   
ATOM   3790  OE1 GLU P 241     -40.830-122.269 130.061  0.00 97.00      PROA   
ATOM   3791  OE2 GLU P 241     -39.700-120.414 130.512  0.00 97.00      PROA   
ATOM   3792  C   GLU P 241     -36.211-124.121 128.805  0.00 97.00      PROA   
ATOM   3793  O   GLU P 241     -35.748-124.989 129.543  0.00 97.00      PROA   
ATOM   3794  N   ALA P 242     -35.503-123.021 128.449  0.00 97.00      PROA   
ATOM   3795  HN  ALA P 242     -35.884-122.346 127.823  0.00 97.00      PROA   
ATOM   3796  CA  ALA P 242     -34.155-122.765 128.898  0.00 97.00      PROA   
ATOM   3797  HA  ALA P 242     -33.986-123.274 129.838  0.00 97.00      PROA   
ATOM   3798  CB  ALA P 242     -33.121-123.231 127.856  0.00 97.00      PROA   
ATOM   3799  HB1 ALA P 242     -33.277-122.704 126.890  0.00 97.00      PROA   
ATOM   3800  HB2 ALA P 242     -33.242-124.322 127.675  0.00 97.00      PROA   
ATOM   3801  HB3 ALA P 242     -32.084-123.051 128.205  0.00 97.00      PROA   
ATOM   3802  C   ALA P 242     -33.994-121.280 129.140  0.00 97.00      PROA   
ATOM   3803  O   ALA P 242     -34.540-120.451 128.415  0.00 97.00      PROA   
ATOM   3804  N   ALA P 243     -33.251-120.907 130.209  0.00 97.00      PROA   
ATOM   3805  HN  ALA P 243     -32.819-121.578 130.802  0.00 97.00      PROA   
ATOM   3806  CA  ALA P 243     -33.177-119.537 130.656  0.00 97.00      PROA   
ATOM   3807  HA  ALA P 243     -33.185-118.876 129.799  0.00 97.00      PROA   
ATOM   3808  CB  ALA P 243     -34.363-119.217 131.595  0.00 97.00      PROA   
ATOM   3809  HB1 ALA P 243     -34.353-119.891 132.478  0.00 97.00      PROA   
ATOM   3810  HB2 ALA P 243     -35.323-119.377 131.058  0.00 97.00      PROA   
ATOM   3811  HB3 ALA P 243     -34.336-118.166 131.949  0.00 97.00      PROA   
ATOM   3812  C   ALA P 243     -31.887-119.302 131.413  0.00 97.00      PROA   
ATOM   3813  O   ALA P 243     -31.200-120.230 131.833  0.00 97.00      PROA   
ATOM   3814  N   THR P 244     -31.531-118.009 131.600  0.00 97.00      PROA   
ATOM   3815  HN  THR P 244     -32.057-117.287 131.153  0.00 97.00      PROA   
ATOM   3816  CA  THR P 244     -30.591-117.529 132.600  0.00 97.00      PROA   
ATOM   3817  HA  THR P 244     -29.663-118.078 132.501  0.00 97.00      PROA   
ATOM   3818  CB  THR P 244     -30.325-116.040 132.453  0.00 97.00      PROA   
ATOM   3819  HB  THR P 244     -29.719-115.664 133.301  0.00 97.00      PROA   
ATOM   3820  OG1 THR P 244     -31.555-115.338 132.423  0.00 97.00      PROA   
ATOM   3821  HG1 THR P 244     -32.098-115.751 133.099  0.00 97.00      PROA   
ATOM   3822  CG2 THR P 244     -29.551-115.715 131.163  0.00 97.00      PROA   
ATOM   3823 HG21 THR P 244     -30.086-116.086 130.266  0.00 97.00      PROA   
ATOM   3824 HG22 THR P 244     -28.540-116.167 131.193  0.00 97.00      PROA   
ATOM   3825 HG23 THR P 244     -29.437-114.611 131.070  0.00 97.00      PROA   
ATOM   3826  C   THR P 244     -31.141-117.751 134.009  0.00 97.00      PROA   
ATOM   3827  O   THR P 244     -32.331-117.557 134.245  0.00 97.00      PROA   
ATOM   3828  N   GLU P 245     -30.265-118.105 134.978  0.00 97.00      PROA   
ATOM   3829  HN  GLU P 245     -29.295-118.179 134.757  0.00 97.00      PROA   
ATOM   3830  CA  GLU P 245     -30.541-118.434 136.373  0.00 97.00      PROA   
ATOM   3831  HA  GLU P 245     -31.160-119.318 136.418  0.00 97.00      PROA   
ATOM   3832  CB  GLU P 245     -29.125-118.680 136.976  0.00 97.00      PROA   
ATOM   3833  HB1 GLU P 245     -28.634-117.701 137.165  0.00 97.00      PROA   
ATOM   3834  HB2 GLU P 245     -28.546-119.176 136.160  0.00 97.00      PROA   
ATOM   3835  CG  GLU P 245     -29.013-119.536 138.255  0.00 97.00      PROA   
ATOM   3836  HG1 GLU P 245     -29.986-120.021 138.467  0.00 97.00      PROA   
ATOM   3837  HG2 GLU P 245     -28.753-118.883 139.115  0.00 97.00      PROA   
ATOM   3838  CD  GLU P 245     -27.940-120.634 138.183  0.00 97.00      PROA   
ATOM   3839  OE1 GLU P 245     -26.981-120.530 137.378  0.00 97.00      PROA   
ATOM   3840  OE2 GLU P 245     -28.078-121.608 138.964  0.00 97.00      PROA   
ATOM   3841  C   GLU P 245     -31.246-117.278 137.087  0.00 97.00      PROA   
ATOM   3842  O   GLU P 245     -32.240-117.432 137.795  0.00 97.00      PROA   
ATOM   3843  N   ASP P 246     -30.739-116.073 136.811  0.00 97.00      PROA   
ATOM   3844  HN  ASP P 246     -29.886-116.049 136.289  0.00 97.00      PROA   
ATOM   3845  CA  ASP P 246     -31.129-114.745 137.204  0.00 97.00      PROA   
ATOM   3846  HA  ASP P 246     -31.273-114.736 138.276  0.00 97.00      PROA   
ATOM   3847  CB  ASP P 246     -29.926-113.808 136.837  0.00 97.00      PROA   
ATOM   3848  HB1 ASP P 246     -29.149-113.891 137.631  0.00 97.00      PROA   
ATOM   3849  HB2 ASP P 246     -30.233-112.746 136.785  0.00 97.00      PROA   
ATOM   3850  CG  ASP P 246     -29.248-114.215 135.515  0.00 97.00      PROA   
ATOM   3851  OD1 ASP P 246     -28.508-115.236 135.485  0.00 97.00      PROA   
ATOM   3852  OD2 ASP P 246     -29.516-113.540 134.494  0.00 97.00      PROA   
ATOM   3853  C   ASP P 246     -32.444-114.243 136.580  0.00 97.00      PROA   
ATOM   3854  O   ASP P 246     -33.018-113.262 137.052  0.00 97.00      PROA   
ATOM   3855  N   GLY P 247     -32.981-114.898 135.521  0.00 97.00      PROA   
ATOM   3856  HN  GLY P 247     -32.555-115.748 135.217  0.00 97.00      PROA   
ATOM   3857  CA  GLY P 247     -34.260-114.536 134.901  0.00 97.00      PROA   
ATOM   3858  HA1 GLY P 247     -34.982-114.332 135.681  0.00 97.00      PROA   
ATOM   3859  HA2 GLY P 247     -34.560-115.368 134.280  0.00 97.00      PROA   
ATOM   3860  C   GLY P 247     -34.213-113.322 134.004  0.00 97.00      PROA   
ATOM   3861  O   GLY P 247     -35.244-112.761 133.630  0.00 97.00      PROA   
ATOM   3862  N   ASN P 248     -33.000-112.890 133.612  0.00 97.00      PROA   
ATOM   3863  HN  ASN P 248     -32.181-113.316 133.989  0.00 97.00      PROA   
ATOM   3864  CA  ASN P 248     -32.785-111.873 132.606  0.00 97.00      PROA   
ATOM   3865  HA  ASN P 248     -33.353-111.000 132.891  0.00 97.00      PROA   
ATOM   3866  CB  ASN P 248     -31.278-111.528 132.529  0.00 97.00      PROA   
ATOM   3867  HB1 ASN P 248     -31.021-110.993 131.592  0.00 97.00      PROA   
ATOM   3868  HB2 ASN P 248     -30.673-112.458 132.585  0.00 97.00      PROA   
ATOM   3869  CG  ASN P 248     -30.964-110.580 133.692  0.00 97.00      PROA   
ATOM   3870  OD1 ASN P 248     -31.737-109.656 133.969  0.00 97.00      PROA   
ATOM   3871  ND2 ASN P 248     -29.844-110.826 134.418  0.00 97.00      PROA   
ATOM   3872 HD21 ASN P 248     -29.659-110.244 135.206  0.00 97.00      PROA   
ATOM   3873 HD22 ASN P 248     -29.405-111.723 134.327  0.00 97.00      PROA   
ATOM   3874  C   ASN P 248     -33.306-112.269 131.238  0.00 97.00      PROA   
ATOM   3875  O   ASN P 248     -33.991-111.487 130.581  0.00 97.00      PROA   
ATOM   3876  N   VAL P 249     -33.021-113.515 130.808  0.00 97.00      PROA   
ATOM   3877  HN  VAL P 249     -32.461-114.116 131.376  0.00 97.00      PROA   
ATOM   3878  CA  VAL P 249     -33.366-114.028 129.502  0.00 97.00      PROA   
ATOM   3879  HA  VAL P 249     -34.071-113.366 129.018  0.00 97.00      PROA   
ATOM   3880  CB  VAL P 249     -32.140-114.196 128.608  0.00 97.00      PROA   
ATOM   3881  HB  VAL P 249     -31.460-114.968 129.033  0.00 97.00      PROA   
ATOM   3882  CG1 VAL P 249     -32.562-114.639 127.189  0.00 97.00      PROA   
ATOM   3883 HG11 VAL P 249     -33.263-113.899 126.747  0.00 97.00      PROA   
ATOM   3884 HG12 VAL P 249     -33.051-115.635 127.195  0.00 97.00      PROA   
ATOM   3885 HG13 VAL P 249     -31.668-114.702 126.536  0.00 97.00      PROA   
ATOM   3886  CG2 VAL P 249     -31.351-112.870 128.555  0.00 97.00      PROA   
ATOM   3887 HG21 VAL P 249     -31.022-112.537 129.560  0.00 97.00      PROA   
ATOM   3888 HG22 VAL P 249     -31.971-112.072 128.097  0.00 97.00      PROA   
ATOM   3889 HG23 VAL P 249     -30.437-113.008 127.942  0.00 97.00      PROA   
ATOM   3890  C   VAL P 249     -34.015-115.381 129.674  0.00 97.00      PROA   
ATOM   3891  O   VAL P 249     -33.445-116.283 130.277  0.00 97.00      PROA   
ATOM   3892  N   LEU P 250     -35.225-115.570 129.105  0.00 97.00      PROA   
ATOM   3893  HN  LEU P 250     -35.701-114.825 128.647  0.00 97.00      PROA   
ATOM   3894  CA  LEU P 250     -35.844-116.869 128.978  0.00 97.00      PROA   
ATOM   3895  HA  LEU P 250     -35.116-117.627 129.233  0.00 97.00      PROA   
ATOM   3896  CB  LEU P 250     -37.078-117.153 129.888  0.00 97.00      PROA   
ATOM   3897  HB1 LEU P 250     -36.674-117.263 130.922  0.00 97.00      PROA   
ATOM   3898  HB2 LEU P 250     -37.505-118.142 129.612  0.00 97.00      PROA   
ATOM   3899  CG  LEU P 250     -38.254-116.135 129.996  0.00 97.00      PROA   
ATOM   3900  HG  LEU P 250     -38.926-116.576 130.776  0.00 97.00      PROA   
ATOM   3901  CD1 LEU P 250     -37.864-114.739 130.521  0.00 97.00      PROA   
ATOM   3902 HD11 LEU P 250     -37.332-114.163 129.735  0.00 97.00      PROA   
ATOM   3903 HD12 LEU P 250     -37.206-114.829 131.411  0.00 97.00      PROA   
ATOM   3904 HD13 LEU P 250     -38.776-114.172 130.803  0.00 97.00      PROA   
ATOM   3905  CD2 LEU P 250     -39.116-116.025 128.725  0.00 97.00      PROA   
ATOM   3906 HD21 LEU P 250     -39.363-117.034 128.335  0.00 97.00      PROA   
ATOM   3907 HD22 LEU P 250     -38.584-115.453 127.939  0.00 97.00      PROA   
ATOM   3908 HD23 LEU P 250     -40.061-115.487 128.952  0.00 97.00      PROA   
ATOM   3909  C   LEU P 250     -36.112-117.068 127.512  0.00 97.00      PROA   
ATOM   3910  O   LEU P 250     -36.573-116.165 126.817  0.00 97.00      PROA   
ATOM   3911  N   LYS P 251     -35.744-118.253 126.981  0.00 97.00      PROA   
ATOM   3912  HN  LYS P 251     -35.341-118.977 127.538  0.00 97.00      PROA   
ATOM   3913  CA  LYS P 251     -35.728-118.458 125.556  0.00 97.00      PROA   
ATOM   3914  HA  LYS P 251     -36.372-117.742 125.066  0.00 97.00      PROA   
ATOM   3915  CB  LYS P 251     -34.305-118.270 125.009  0.00 97.00      PROA   
ATOM   3916  HB1 LYS P 251     -33.611-119.061 125.364  0.00 97.00      PROA   
ATOM   3917  HB2 LYS P 251     -33.946-117.311 125.453  0.00 97.00      PROA   
ATOM   3918  CG  LYS P 251     -34.263-118.126 123.482  0.00 97.00      PROA   
ATOM   3919  HG1 LYS P 251     -35.299-118.080 123.076  0.00 97.00      PROA   
ATOM   3920  HG2 LYS P 251     -33.787-119.035 123.060  0.00 97.00      PROA   
ATOM   3921  CD  LYS P 251     -33.515-116.857 123.034  0.00 97.00      PROA   
ATOM   3922  HD1 LYS P 251     -34.070-115.972 123.423  0.00 97.00      PROA   
ATOM   3923  HD2 LYS P 251     -33.526-116.804 121.922  0.00 97.00      PROA   
ATOM   3924  CE  LYS P 251     -32.062-116.807 123.532  0.00 97.00      PROA   
ATOM   3925  HE1 LYS P 251     -31.521-117.701 123.157  0.00 97.00      PROA   
ATOM   3926  HE2 LYS P 251     -32.010-116.795 124.641  0.00 97.00      PROA   
ATOM   3927  NZ  LYS P 251     -31.363-115.592 123.045  0.00 97.00      PROA   
ATOM   3928  HZ1 LYS P 251     -31.908-114.737 123.260  0.00 97.00      PROA   
ATOM   3929  HZ2 LYS P 251     -31.204-115.647 122.015  0.00 97.00      PROA   
ATOM   3930  HZ3 LYS P 251     -30.449-115.482 123.524  0.00 97.00      PROA   
ATOM   3931  C   LYS P 251     -36.275-119.832 125.271  0.00 97.00      PROA   
ATOM   3932  O   LYS P 251     -35.557-120.823 125.150  0.00 97.00      PROA   
ATOM   3933  N   ARG P 252     -37.617-119.902 125.178  0.00 97.00      PROA   
ATOM   3934  HN  ARG P 252     -38.161-119.070 125.273  0.00 97.00      PROA   
ATOM   3935  CA  ARG P 252     -38.370-121.110 124.926  0.00 97.00      PROA   
ATOM   3936  HA  ARG P 252     -38.050-121.831 125.665  0.00 97.00      PROA   
ATOM   3937  CB  ARG P 252     -39.882-120.852 125.145  0.00 97.00      PROA   
ATOM   3938  HB1 ARG P 252     -40.472-121.728 124.797  0.00 97.00      PROA   
ATOM   3939  HB2 ARG P 252     -40.194-119.970 124.542  0.00 97.00      PROA   
ATOM   3940  CG  ARG P 252     -40.239-120.609 126.626  0.00 97.00      PROA   
ATOM   3941  HG1 ARG P 252     -39.661-119.749 127.036  0.00 97.00      PROA   
ATOM   3942  HG2 ARG P 252     -39.929-121.515 127.194  0.00 97.00      PROA   
ATOM   3943  CD  ARG P 252     -41.737-120.344 126.854  0.00 97.00      PROA   
ATOM   3944  HD1 ARG P 252     -42.347-121.113 126.340  0.00 97.00      PROA   
ATOM   3945  HD2 ARG P 252     -42.011-119.329 126.493  0.00 97.00      PROA   
ATOM   3946  NE  ARG P 252     -41.975-120.473 128.323  0.00 97.00      PROA   
ATOM   3947  HE  ARG P 252     -41.404-121.112 128.841  0.00 97.00      PROA   
ATOM   3948  CZ  ARG P 252     -42.647-119.611 129.106  0.00 97.00      PROA   
ATOM   3949  NH1 ARG P 252     -43.650-118.862 128.658  0.00 97.00      PROA   
ATOM   3950 HH11 ARG P 252     -43.994-119.087 127.754  0.00 97.00      PROA   
ATOM   3951 HH12 ARG P 252     -44.211-118.417 129.348  0.00 97.00      PROA   
ATOM   3952  NH2 ARG P 252     -42.278-119.558 130.397  0.00 97.00      PROA   
ATOM   3953 HH21 ARG P 252     -41.418-120.034 130.605  0.00 97.00      PROA   
ATOM   3954 HH22 ARG P 252     -42.602-118.830 130.989  0.00 97.00      PROA   
ATOM   3955  C   ARG P 252     -38.114-121.757 123.571  0.00 97.00      PROA   
ATOM   3956  O   ARG P 252     -37.916-121.071 122.569  0.00 97.00      PROA   
ATOM   3957  N   SER P 253     -38.123-123.116 123.504  0.00 97.00      PROA   
ATOM   3958  HN  SER P 253     -38.221-123.679 124.323  0.00 97.00      PROA   
ATOM   3959  CA  SER P 253     -38.130-123.815 122.227  0.00 97.00      PROA   
ATOM   3960  HA  SER P 253     -37.426-123.307 121.588  0.00 97.00      PROA   
ATOM   3961  CB  SER P 253     -37.630-125.286 122.274  0.00 97.00      PROA   
ATOM   3962  HB1 SER P 253     -36.561-125.299 122.579  0.00 97.00      PROA   
ATOM   3963  HB2 SER P 253     -37.701-125.746 121.266  0.00 97.00      PROA   
ATOM   3964  OG  SER P 253     -38.372-126.089 123.179  0.00 97.00      PROA   
ATOM   3965  HG1 SER P 253     -38.236-125.704 124.053  0.00 97.00      PROA   
ATOM   3966  C   SER P 253     -39.527-123.772 121.608  0.00 97.00      PROA   
ATOM   3967  O   SER P 253     -40.508-123.898 122.340  0.00 97.00      PROA   
ATOM   3968  N   PRO P 254     -39.696-123.605 120.297  0.00 97.00      PROA   
ATOM   3969  CD  PRO P 254     -38.716-122.945 119.429  0.00 97.00      PROA   
ATOM   3970  HD1 PRO P 254     -37.931-123.685 119.157  0.00 97.00      PROA   
ATOM   3971  HD2 PRO P 254     -38.257-122.060 119.923  0.00 97.00      PROA   
ATOM   3972  CA  PRO P 254     -40.904-123.989 119.561  0.00 97.00      PROA   
ATOM   3973  HA  PRO P 254     -41.710-123.378 119.942  0.00 97.00      PROA   
ATOM   3974  CB  PRO P 254     -40.552-123.668 118.096  0.00 97.00      PROA   
ATOM   3975  HB1 PRO P 254     -41.444-123.376 117.506  0.00 97.00      PROA   
ATOM   3976  HB2 PRO P 254     -40.062-124.542 117.611  0.00 97.00      PROA   
ATOM   3977  CG  PRO P 254     -39.523-122.535 118.199  0.00 97.00      PROA   
ATOM   3978  HG1 PRO P 254     -38.896-122.433 117.291  0.00 97.00      PROA   
ATOM   3979  HG2 PRO P 254     -40.041-121.571 118.403  0.00 97.00      PROA   
ATOM   3980  C   PRO P 254     -41.319-125.448 119.749  0.00 97.00      PROA   
ATOM   3981  O   PRO P 254     -40.444-126.293 119.934  0.00 97.00      PROA   
ATOM   3982  N   GLU P 255     -42.640-125.769 119.704  0.00 97.00      PROA   
ATOM   3983  HN  GLU P 255     -43.343-125.068 119.609  0.00 97.00      PROA   
ATOM   3984  CA  GLU P 255     -43.146-127.128 119.830  0.00 97.00      PROA   
ATOM   3985  HA  GLU P 255     -42.793-127.501 120.778  0.00 97.00      PROA   
ATOM   3986  CB  GLU P 255     -44.701-127.202 119.859  0.00 97.00      PROA   
ATOM   3987  HB1 GLU P 255     -44.957-128.280 119.937  0.00 97.00      PROA   
ATOM   3988  HB2 GLU P 255     -45.119-126.831 118.898  0.00 97.00      PROA   
ATOM   3989  CG  GLU P 255     -45.370-126.446 121.038  0.00 97.00      PROA   
ATOM   3990  HG1 GLU P 255     -45.742-125.459 120.692  0.00 97.00      PROA   
ATOM   3991  HG2 GLU P 255     -44.631-126.274 121.848  0.00 97.00      PROA   
ATOM   3992  CD  GLU P 255     -46.537-127.219 121.661  0.00 97.00      PROA   
ATOM   3993  OE1 GLU P 255     -47.697-126.735 121.582  0.00 97.00      PROA   
ATOM   3994  OE2 GLU P 255     -46.271-128.300 122.250  0.00 97.00      PROA   
ATOM   3995  C   GLU P 255     -42.637-128.101 118.768  0.00 97.00      PROA   
ATOM   3996  O   GLU P 255     -42.523-127.775 117.587  0.00 97.00      PROA   
ATOM   3997  N   LEU P 256     -42.329-129.345 119.199  0.00 97.00      PROA   
ATOM   3998  HN  LEU P 256     -42.381-129.558 120.175  0.00 97.00      PROA   
ATOM   3999  CA  LEU P 256     -41.806-130.411 118.374  0.00 97.00      PROA   
ATOM   4000  HA  LEU P 256     -41.759-130.079 117.348  0.00 97.00      PROA   
ATOM   4001  CB  LEU P 256     -40.391-130.794 118.893  0.00 97.00      PROA   
ATOM   4002  HB1 LEU P 256     -40.464-131.188 119.929  0.00 97.00      PROA   
ATOM   4003  HB2 LEU P 256     -39.828-129.832 118.957  0.00 97.00      PROA   
ATOM   4004  CG  LEU P 256     -39.522-131.748 118.034  0.00 97.00      PROA   
ATOM   4005  HG  LEU P 256     -38.471-131.608 118.391  0.00 97.00      PROA   
ATOM   4006  CD1 LEU P 256     -39.844-133.237 118.260  0.00 97.00      PROA   
ATOM   4007 HD11 LEU P 256     -40.841-133.488 117.853  0.00 97.00      PROA   
ATOM   4008 HD12 LEU P 256     -39.833-133.478 119.343  0.00 97.00      PROA   
ATOM   4009 HD13 LEU P 256     -39.094-133.874 117.745  0.00 97.00      PROA   
ATOM   4010  CD2 LEU P 256     -39.530-131.389 116.538  0.00 97.00      PROA   
ATOM   4011 HD21 LEU P 256     -39.258-130.321 116.398  0.00 97.00      PROA   
ATOM   4012 HD22 LEU P 256     -40.535-131.564 116.100  0.00 97.00      PROA   
ATOM   4013 HD23 LEU P 256     -38.797-132.018 115.991  0.00 97.00      PROA   
ATOM   4014  C   LEU P 256     -42.782-131.568 118.462  0.00 97.00      PROA   
ATOM   4015  O   LEU P 256     -43.216-131.947 119.544  0.00 97.00      PROA   
ATOM   4016  N   GLU P 257     -43.183-132.160 117.311  0.00 97.00      PROA   
ATOM   4017  HN  GLU P 257     -42.815-131.881 116.429  0.00 97.00      PROA   
ATOM   4018  CA  GLU P 257     -44.209-133.186 117.276  0.00 97.00      PROA   
ATOM   4019  HA  GLU P 257     -44.911-132.997 118.074  0.00 97.00      PROA   
ATOM   4020  CB  GLU P 257     -44.997-133.175 115.939  0.00 97.00      PROA   
ATOM   4021  HB1 GLU P 257     -44.338-133.454 115.090  0.00 97.00      PROA   
ATOM   4022  HB2 GLU P 257     -45.302-132.115 115.764  0.00 97.00      PROA   
ATOM   4023  CG  GLU P 257     -46.301-134.010 115.955  0.00 97.00      PROA   
ATOM   4024  HG1 GLU P 257     -47.115-133.410 115.495  0.00 97.00      PROA   
ATOM   4025  HG2 GLU P 257     -46.603-134.254 116.994  0.00 97.00      PROA   
ATOM   4026  CD  GLU P 257     -46.198-135.307 115.164  0.00 97.00      PROA   
ATOM   4027  OE1 GLU P 257     -45.442-136.202 115.597  0.00 97.00      PROA   
ATOM   4028  OE2 GLU P 257     -46.906-135.436 114.136  0.00 97.00      PROA   
ATOM   4029  C   GLU P 257     -43.617-134.558 117.504  0.00 97.00      PROA   
ATOM   4030  O   GLU P 257     -42.622-134.939 116.891  0.00 97.00      PROA   
ATOM   4031  N   LEU P 258     -44.249-135.338 118.411  0.00 97.00      PROA   
ATOM   4032  HN  LEU P 258     -45.034-134.978 118.911  0.00 97.00      PROA   
ATOM   4033  CA  LEU P 258     -43.886-136.706 118.699  0.00 97.00      PROA   
ATOM   4034  HA  LEU P 258     -43.362-137.113 117.846  0.00 97.00      PROA   
ATOM   4035  CB  LEU P 258     -42.994-136.867 119.959  0.00 97.00      PROA   
ATOM   4036  HB1 LEU P 258     -42.813-137.944 120.169  0.00 97.00      PROA   
ATOM   4037  HB2 LEU P 258     -43.538-136.440 120.826  0.00 97.00      PROA   
ATOM   4038  CG  LEU P 258     -41.617-136.164 119.875  0.00 97.00      PROA   
ATOM   4039  HG  LEU P 258     -41.778-135.115 119.536  0.00 97.00      PROA   
ATOM   4040  CD1 LEU P 258     -40.954-136.083 121.260  0.00 97.00      PROA   
ATOM   4041 HD11 LEU P 258     -40.750-137.105 121.644  0.00 97.00      PROA   
ATOM   4042 HD12 LEU P 258     -41.615-135.559 121.979  0.00 97.00      PROA   
ATOM   4043 HD13 LEU P 258     -39.995-135.527 121.189  0.00 97.00      PROA   
ATOM   4044  CD2 LEU P 258     -40.666-136.851 118.878  0.00 97.00      PROA   
ATOM   4045 HD21 LEU P 258     -41.100-136.860 117.858  0.00 97.00      PROA   
ATOM   4046 HD22 LEU P 258     -40.472-137.898 119.193  0.00 97.00      PROA   
ATOM   4047 HD23 LEU P 258     -39.697-136.310 118.841  0.00 97.00      PROA   
ATOM   4048  C   LEU P 258     -45.152-137.523 118.867  0.00 97.00      PROA   
ATOM   4049  O   LEU P 258     -45.540-137.905 119.969  0.00 97.00      PROA   
ATOM   4050  N   GLN P 259     -45.843-137.825 117.747  0.00 97.00      PROA   
ATOM   4051  HN  GLN P 259     -45.631-137.357 116.886  0.00 97.00      PROA   
ATOM   4052  CA  GLN P 259     -46.865-138.850 117.679  0.00 97.00      PROA   
ATOM   4053  HA  GLN P 259     -47.583-138.599 118.443  0.00 97.00      PROA   
ATOM   4054  CB  GLN P 259     -47.622-138.882 116.324  0.00 97.00      PROA   
ATOM   4055  HB1 GLN P 259     -48.140-139.860 116.199  0.00 97.00      PROA   
ATOM   4056  HB2 GLN P 259     -46.876-138.790 115.504  0.00 97.00      PROA   
ATOM   4057  CG  GLN P 259     -48.679-137.771 116.169  0.00 97.00      PROA   
ATOM   4058  HG1 GLN P 259     -48.204-136.770 116.202  0.00 97.00      PROA   
ATOM   4059  HG2 GLN P 259     -49.427-137.825 116.987  0.00 97.00      PROA   
ATOM   4060  CD  GLN P 259     -49.423-137.964 114.841  0.00 97.00      PROA   
ATOM   4061  OE1 GLN P 259     -50.379-138.742 114.758  0.00 97.00      PROA   
ATOM   4062  NE2 GLN P 259     -48.965-137.253 113.776  0.00 97.00      PROA   
ATOM   4063 HE21 GLN P 259     -49.423-137.345 112.896  0.00 97.00      PROA   
ATOM   4064 HE22 GLN P 259     -48.178-136.642 113.891  0.00 97.00      PROA   
ATOM   4065  C   GLN P 259     -46.348-140.238 118.014  0.00 97.00      PROA   
ATOM   4066  O   GLN P 259     -45.262-140.631 117.602  0.00 97.00      PROA   
ATOM   4067  N   VAL P 260     -47.138-141.005 118.798  0.00 97.00      PROA   
ATOM   4068  HN  VAL P 260     -48.005-140.657 119.139  0.00 97.00      PROA   
ATOM   4069  CA  VAL P 260     -46.797-142.340 119.236  0.00 97.00      PROA   
ATOM   4070  HA  VAL P 260     -45.963-142.706 118.661  0.00 97.00      PROA   
ATOM   4071  CB  VAL P 260     -46.440-142.401 120.719  0.00 97.00      PROA   
ATOM   4072  HB  VAL P 260     -47.312-142.059 121.314  0.00 97.00      PROA   
ATOM   4073  CG1 VAL P 260     -46.065-143.841 121.128  0.00 97.00      PROA   
ATOM   4074 HG11 VAL P 260     -45.234-144.222 120.496  0.00 97.00      PROA   
ATOM   4075 HG12 VAL P 260     -46.931-144.528 121.040  0.00 97.00      PROA   
ATOM   4076 HG13 VAL P 260     -45.730-143.853 122.185  0.00 97.00      PROA   
ATOM   4077  CG2 VAL P 260     -45.275-141.433 121.030  0.00 97.00      PROA   
ATOM   4078 HG21 VAL P 260     -45.570-140.378 120.863  0.00 97.00      PROA   
ATOM   4079 HG22 VAL P 260     -44.398-141.661 120.392  0.00 97.00      PROA   
ATOM   4080 HG23 VAL P 260     -44.972-141.535 122.094  0.00 97.00      PROA   
ATOM   4081  C   VAL P 260     -48.013-143.196 118.937  0.00 97.00      PROA   
ATOM   4082  O   VAL P 260     -49.136-142.825 119.272  0.00 97.00      PROA   
ATOM   4083  N   LEU P 261     -47.824-144.355 118.262  0.00 97.00      PROA   
ATOM   4084  HN  LEU P 261     -46.899-144.639 118.010  0.00 97.00      PROA   
ATOM   4085  CA  LEU P 261     -48.909-145.207 117.816  0.00 97.00      PROA   
ATOM   4086  HA  LEU P 261     -49.830-144.850 118.250  0.00 97.00      PROA   
ATOM   4087  CB  LEU P 261     -49.080-145.217 116.277  0.00 97.00      PROA   
ATOM   4088  HB1 LEU P 261     -49.834-145.981 115.984  0.00 97.00      PROA   
ATOM   4089  HB2 LEU P 261     -48.110-145.498 115.808  0.00 97.00      PROA   
ATOM   4090  CG  LEU P 261     -49.547-143.870 115.671  0.00 97.00      PROA   
ATOM   4091  HG  LEU P 261     -48.776-143.097 115.897  0.00 97.00      PROA   
ATOM   4092  CD1 LEU P 261     -49.668-143.991 114.141  0.00 97.00      PROA   
ATOM   4093 HD11 LEU P 261     -50.450-144.736 113.881  0.00 97.00      PROA   
ATOM   4094 HD12 LEU P 261     -48.705-144.324 113.701  0.00 97.00      PROA   
ATOM   4095 HD13 LEU P 261     -49.946-143.013 113.697  0.00 97.00      PROA   
ATOM   4096  CD2 LEU P 261     -50.884-143.380 116.257  0.00 97.00      PROA   
ATOM   4097 HD21 LEU P 261     -51.202-142.446 115.746  0.00 97.00      PROA   
ATOM   4098 HD22 LEU P 261     -50.789-143.163 117.339  0.00 97.00      PROA   
ATOM   4099 HD23 LEU P 261     -51.671-144.149 116.109  0.00 97.00      PROA   
ATOM   4100  C   LEU P 261     -48.767-146.627 118.314  0.00 97.00      PROA   
ATOM   4101  O   LEU P 261     -47.719-147.259 118.218  0.00 97.00      PROA   
ATOM   4102  N   GLY P 262     -49.882-147.157 118.858  0.00 97.00      PROA   
ATOM   4103  HN  GLY P 262     -50.725-146.629 118.874  0.00 97.00      PROA   
ATOM   4104  CA  GLY P 262     -50.006-148.493 119.385  0.00 97.00      PROA   
ATOM   4105  HA1 GLY P 262     -49.874-148.447 120.454  0.00 97.00      PROA   
ATOM   4106  HA2 GLY P 262     -49.329-149.165 118.876  0.00 97.00      PROA   
ATOM   4107  C   GLY P 262     -51.409-148.934 119.132  0.00 97.00      PROA   
ATOM   4108  O   GLY P 262     -52.297-148.127 118.870  0.00 97.00      PROA   
ATOM   4109  N   HSD P 263     -51.641-150.255 119.236  0.00 97.00      PROA   
ATOM   4110  HN  HSD P 263     -50.910-150.880 119.497  0.00 97.00      PROA   
ATOM   4111  CA  HSD P 263     -52.941-150.857 119.079  0.00 97.00      PROA   
ATOM   4112  HA  HSD P 263     -53.711-150.098 119.054  0.00 97.00      PROA   
ATOM   4113  CB  HSD P 263     -53.029-151.732 117.806  0.00 97.00      PROA   
ATOM   4114  HB1 HSD P 263     -53.986-152.295 117.782  0.00 97.00      PROA   
ATOM   4115  HB2 HSD P 263     -52.197-152.469 117.809  0.00 97.00      PROA   
ATOM   4116  ND1 HSD P 263     -53.966-150.550 115.736  0.00 97.00      PROA   
ATOM   4117  HD1 HSD P 263     -54.927-150.789 115.878  0.00 97.00      PROA   
ATOM   4118  CG  HSD P 263     -52.908-150.894 116.554  0.00 97.00      PROA   
ATOM   4119  CE1 HSD P 263     -53.446-149.868 114.684  0.00 97.00      PROA   
ATOM   4120  HE1 HSD P 263     -54.055-149.470 113.872  0.00 97.00      PROA   
ATOM   4121  NE2 HSD P 263     -52.134-149.760 114.761  0.00 97.00      PROA   
ATOM   4122  CD2 HSD P 263     -51.795-150.414 115.932  0.00 97.00      PROA   
ATOM   4123  HD2 HSD P 263     -50.755-150.477 116.226  0.00 97.00      PROA   
ATOM   4124  C   HSD P 263     -53.124-151.677 120.324  0.00 97.00      PROA   
ATOM   4125  O   HSD P 263     -52.184-152.327 120.774  0.00 97.00      PROA   
ATOM   4126  N   GLN P 264     -54.327-151.620 120.947  0.00 97.00      PROA   
ATOM   4127  HN  GLN P 264     -55.085-151.105 120.554  0.00 97.00      PROA   
ATOM   4128  CA  GLN P 264     -54.585-152.183 122.260  0.00 97.00      PROA   
ATOM   4129  HA  GLN P 264     -53.899-151.685 122.932  0.00 97.00      PROA   
ATOM   4130  CB  GLN P 264     -56.010-151.831 122.758  0.00 97.00      PROA   
ATOM   4131  HB1 GLN P 264     -56.283-152.453 123.638  0.00 97.00      PROA   
ATOM   4132  HB2 GLN P 264     -56.718-152.075 121.934  0.00 97.00      PROA   
ATOM   4133  CG  GLN P 264     -56.135-150.341 123.163  0.00 97.00      PROA   
ATOM   4134  HG1 GLN P 264     -55.558-149.703 122.460  0.00 97.00      PROA   
ATOM   4135  HG2 GLN P 264     -55.719-150.184 124.180  0.00 97.00      PROA   
ATOM   4136  CD  GLN P 264     -57.583-149.836 123.115  0.00 97.00      PROA   
ATOM   4137  OE1 GLN P 264     -57.906-148.924 122.346  0.00 97.00      PROA   
ATOM   4138  NE2 GLN P 264     -58.470-150.431 123.956  0.00 97.00      PROA   
ATOM   4139 HE21 GLN P 264     -59.419-150.120 123.934  0.00 97.00      PROA   
ATOM   4140 HE22 GLN P 264     -58.164-151.153 124.575  0.00 97.00      PROA   
ATOM   4141  C   GLN P 264     -54.290-153.668 122.404  0.00 97.00      PROA   
ATOM   4142  O   GLN P 264     -54.650-154.494 121.567  0.00 97.00      PROA   
ATOM   4143  N   GLN P 265     -53.572-154.010 123.493  0.00 97.00      PROA   
ATOM   4144  HN  GLN P 265     -53.339-153.313 124.170  0.00 97.00      PROA   
ATOM   4145  CA  GLN P 265     -52.900-155.270 123.689  0.00 97.00      PROA   
ATOM   4146  HA  GLN P 265     -52.860-155.760 122.729  0.00 97.00      PROA   
ATOM   4147  CB  GLN P 265     -51.427-155.077 124.171  0.00 97.00      PROA   
ATOM   4148  HB1 GLN P 265     -50.839-154.694 123.307  0.00 97.00      PROA   
ATOM   4149  HB2 GLN P 265     -50.996-156.068 124.434  0.00 97.00      PROA   
ATOM   4150  CG  GLN P 265     -51.199-154.123 125.378  0.00 97.00      PROA   
ATOM   4151  HG1 GLN P 265     -50.170-154.277 125.770  0.00 97.00      PROA   
ATOM   4152  HG2 GLN P 265     -51.907-154.380 126.193  0.00 97.00      PROA   
ATOM   4153  CD  GLN P 265     -51.387-152.630 125.048  0.00 97.00      PROA   
ATOM   4154  OE1 GLN P 265     -52.473-152.069 125.233  0.00 97.00      PROA   
ATOM   4155  NE2 GLN P 265     -50.304-151.966 124.558  0.00 97.00      PROA   
ATOM   4156 HE21 GLN P 265     -50.405-151.001 124.307  0.00 97.00      PROA   
ATOM   4157 HE22 GLN P 265     -49.429-152.433 124.448  0.00 97.00      PROA   
ATOM   4158  C   GLN P 265     -53.646-156.165 124.665  0.00 97.00      PROA   
ATOM   4159  O   GLN P 265     -54.353-155.661 125.538  0.00 97.00      PROA   
ATOM   4160  N   PRO P 266     -53.528-157.496 124.586  0.00 97.00      PROA   
ATOM   4161  CD  PRO P 266     -52.997-158.205 123.416  0.00 97.00      PROA   
ATOM   4162  HD1 PRO P 266     -51.899-158.034 123.368  0.00 97.00      PROA   
ATOM   4163  HD2 PRO P 266     -53.485-157.868 122.475  0.00 97.00      PROA   
ATOM   4164  CA  PRO P 266     -53.683-158.403 125.724  0.00 97.00      PROA   
ATOM   4165  HA  PRO P 266     -54.742-158.456 125.931  0.00 97.00      PROA   
ATOM   4166  CB  PRO P 266     -53.110-159.743 125.223  0.00 97.00      PROA   
ATOM   4167  HB1 PRO P 266     -53.618-160.617 125.676  0.00 97.00      PROA   
ATOM   4168  HB2 PRO P 266     -52.019-159.807 125.436  0.00 97.00      PROA   
ATOM   4169  CG  PRO P 266     -53.288-159.677 123.703  0.00 97.00      PROA   
ATOM   4170  HG1 PRO P 266     -52.606-160.361 123.161  0.00 97.00      PROA   
ATOM   4171  HG2 PRO P 266     -54.342-159.907 123.431  0.00 97.00      PROA   
ATOM   4172  C   PRO P 266     -53.007-157.941 127.009  0.00 97.00      PROA   
ATOM   4173  O   PRO P 266     -51.877-157.458 126.957  0.00 97.00      PROA   
ATOM   4174  N   THR P 267     -53.680-158.081 128.172  0.00 97.00      PROA   
ATOM   4175  HN  THR P 267     -54.641-158.346 128.175  0.00 97.00      PROA   
ATOM   4176  CA  THR P 267     -53.081-157.900 129.489  0.00 97.00      PROA   
ATOM   4177  HA  THR P 267     -52.624-156.919 129.461  0.00 97.00      PROA   
ATOM   4178  CB  THR P 267     -54.104-157.894 130.620  0.00 97.00      PROA   
ATOM   4179  HB  THR P 267     -54.291-158.919 131.010  0.00 97.00      PROA   
ATOM   4180  OG1 THR P 267     -55.357-157.398 130.170  0.00 97.00      PROA   
ATOM   4181  HG1 THR P 267     -55.173-156.523 129.819  0.00 97.00      PROA   
ATOM   4182  CG2 THR P 267     -53.619-156.994 131.772  0.00 97.00      PROA   
ATOM   4183 HG21 THR P 267     -53.472-155.952 131.413  0.00 97.00      PROA   
ATOM   4184 HG22 THR P 267     -52.659-157.362 132.185  0.00 97.00      PROA   
ATOM   4185 HG23 THR P 267     -54.374-156.981 132.586  0.00 97.00      PROA   
ATOM   4186  C   THR P 267     -51.954-158.881 129.828  0.00 97.00      PROA   
ATOM   4187  O   THR P 267     -50.956-158.408 130.373  0.00 97.00      PROA   
ATOM   4188  N   PRO P 268     -51.980-160.194 129.561  0.00 97.00      PROA   
ATOM   4189  CD  PRO P 268     -53.189-161.000 129.330  0.00 97.00      PROA   
ATOM   4190  HD1 PRO P 268     -53.814-160.584 128.515  0.00 97.00      PROA   
ATOM   4191  HD2 PRO P 268     -53.778-161.063 130.272  0.00 97.00      PROA   
ATOM   4192  CA  PRO P 268     -50.785-161.030 129.639  0.00 97.00      PROA   
ATOM   4193  HA  PRO P 268     -50.202-160.780 130.515  0.00 97.00      PROA   
ATOM   4194  CB  PRO P 268     -51.339-162.465 129.696  0.00 97.00      PROA   
ATOM   4195  HB1 PRO P 268     -51.539-162.731 130.759  0.00 97.00      PROA   
ATOM   4196  HB2 PRO P 268     -50.651-163.221 129.267  0.00 97.00      PROA   
ATOM   4197  CG  PRO P 268     -52.667-162.384 128.939  0.00 97.00      PROA   
ATOM   4198  HG1 PRO P 268     -52.461-162.400 127.846  0.00 97.00      PROA   
ATOM   4199  HG2 PRO P 268     -53.368-163.202 129.196  0.00 97.00      PROA   
ATOM   4200  C   PRO P 268     -49.902-160.840 128.419  0.00 97.00      PROA   
ATOM   4201  O   PRO P 268     -50.405-160.565 127.330  0.00 97.00      PROA   
ATOM   4202  N   VAL P 269     -48.572-160.983 128.613  0.00 97.00      PROA   
ATOM   4203  HN  VAL P 269     -48.187-161.241 129.493  0.00 97.00      PROA   
ATOM   4204  CA  VAL P 269     -47.553-160.958 127.598  0.00 97.00      PROA   
ATOM   4205  HA  VAL P 269     -47.967-161.349 126.679  0.00 97.00      PROA   
ATOM   4206  CB  VAL P 269     -46.993-159.550 127.366  0.00 97.00      PROA   
ATOM   4207  HB  VAL P 269     -47.851-158.885 127.109  0.00 97.00      PROA   
ATOM   4208  CG1 VAL P 269     -46.323-158.996 128.642  0.00 97.00      PROA   
ATOM   4209 HG11 VAL P 269     -45.466-159.639 128.931  0.00 97.00      PROA   
ATOM   4210 HG12 VAL P 269     -47.042-158.959 129.485  0.00 97.00      PROA   
ATOM   4211 HG13 VAL P 269     -45.939-157.969 128.461  0.00 97.00      PROA   
ATOM   4212  CG2 VAL P 269     -46.019-159.549 126.171  0.00 97.00      PROA   
ATOM   4213 HG21 VAL P 269     -46.516-159.948 125.263  0.00 97.00      PROA   
ATOM   4214 HG22 VAL P 269     -45.139-160.185 126.401  0.00 97.00      PROA   
ATOM   4215 HG23 VAL P 269     -45.657-158.520 125.964  0.00 97.00      PROA   
ATOM   4216  C   VAL P 269     -46.490-161.965 128.103  0.00 97.00      PROA   
ATOM   4217  OT1 VAL P 269     -46.462-162.245 129.335  0.00 97.00      PROA   
ATOM   4218  OT2 VAL P 269     -45.713-162.492 127.263  0.00 97.00      PROA   
END
