# Supplementary material for: The solution structure of the unbound IgG Fc receptor CD64 resembles its crystal structure: Implications for function
Source: PLoS One. 2023 Sep 21;18(9):e0288351. doi: 10.1371/journal.pone.0288351 (PMC10513344; doi:10.1371/journal.pone.0288351)
Supplement: S1 File — (ZIP) [file pone.0288351.s003.zip › CD64V03 E11/Top100/EM_done_ready_for_EM_top100_0p11_E11.dcd_156575.pdb.pdb]

REMARK  FINAL COORDINATES WRITTEN BY NAMD AT TIMESTEP 2000
ATOM      1  N   LYS P   1      -2.357 -67.438 131.957  0.00 97.00      PROA   
ATOM      2  HT1 LYS P   1      -1.725 -68.175 131.577  0.00 97.00      PROA   
ATOM      3  HT2 LYS P   1      -2.420 -67.606 132.985  0.00 97.00      PROA   
ATOM      4  HT3 LYS P   1      -1.934 -66.508 131.774  0.00 97.00      PROA   
ATOM      5  CA  LYS P   1      -3.689 -67.565 131.318  0.00 97.00      PROA   
ATOM      6  HA  LYS P   1      -3.918 -68.619 131.267  0.00 97.00      PROA   
ATOM      7  CB  LYS P   1      -4.795 -66.858 132.157  0.00 97.00      PROA   
ATOM      8  HB1 LYS P   1      -5.709 -66.767 131.529  0.00 97.00      PROA   
ATOM      9  HB2 LYS P   1      -4.485 -65.826 132.425  0.00 97.00      PROA   
ATOM     10  CG  LYS P   1      -5.198 -67.626 133.435  0.00 97.00      PROA   
ATOM     11  HG1 LYS P   1      -4.389 -67.504 134.189  0.00 97.00      PROA   
ATOM     12  HG2 LYS P   1      -5.282 -68.713 133.215  0.00 97.00      PROA   
ATOM     13  CD  LYS P   1      -6.519 -67.150 134.076  0.00 97.00      PROA   
ATOM     14  HD1 LYS P   1      -6.465 -66.050 134.232  0.00 97.00      PROA   
ATOM     15  HD2 LYS P   1      -6.597 -67.629 135.079  0.00 97.00      PROA   
ATOM     16  CE  LYS P   1      -7.774 -67.495 133.252  0.00 97.00      PROA   
ATOM     17  HE1 LYS P   1      -7.799 -68.584 133.035  0.00 97.00      PROA   
ATOM     18  HE2 LYS P   1      -7.783 -66.935 132.294  0.00 97.00      PROA   
ATOM     19  NZ  LYS P   1      -9.021 -67.153 133.984  0.00 97.00      PROA   
ATOM     20  HZ1 LYS P   1      -9.028 -66.139 134.214  0.00 97.00      PROA   
ATOM     21  HZ2 LYS P   1      -9.075 -67.704 134.864  0.00 97.00      PROA   
ATOM     22  HZ3 LYS P   1      -9.845 -67.376 133.390  0.00 97.00      PROA   
ATOM     23  C   LYS P   1      -3.652 -67.057 129.903  0.00 97.00      PROA   
ATOM     24  O   LYS P   1      -2.692 -66.412 129.485  0.00 97.00      PROA   
ATOM     25  N   ALA P   2      -4.715 -67.347 129.124  0.00 97.00      PROA   
ATOM     26  HN  ALA P   2      -5.476 -67.917 129.422  0.00 97.00      PROA   
ATOM     27  CA  ALA P   2      -4.918 -66.834 127.803  0.00 97.00      PROA   
ATOM     28  HA  ALA P   2      -4.656 -65.784 127.767  0.00 97.00      PROA   
ATOM     29  CB  ALA P   2      -4.155 -67.649 126.738  0.00 97.00      PROA   
ATOM     30  HB1 ALA P   2      -4.427 -68.724 126.803  0.00 97.00      PROA   
ATOM     31  HB2 ALA P   2      -3.060 -67.564 126.908  0.00 97.00      PROA   
ATOM     32  HB3 ALA P   2      -4.377 -67.285 125.714  0.00 97.00      PROA   
ATOM     33  C   ALA P   2      -6.409 -66.976 127.634  0.00 97.00      PROA   
ATOM     34  O   ALA P   2      -7.072 -67.517 128.520  0.00 97.00      PROA   
ATOM     35  N   VAL P   3      -6.964 -66.474 126.503  0.00 97.00      PROA   
ATOM     36  HN  VAL P   3      -6.418 -65.955 125.853  0.00 97.00      PROA   
ATOM     37  CA  VAL P   3      -8.295 -66.783 126.020  0.00 97.00      PROA   
ATOM     38  HA  VAL P   3      -8.537 -67.797 126.304  0.00 97.00      PROA   
ATOM     39  CB  VAL P   3      -9.431 -65.842 126.452  0.00 97.00      PROA   
ATOM     40  HB  VAL P   3     -10.368 -66.163 125.935  0.00 97.00      PROA   
ATOM     41  CG1 VAL P   3      -9.697 -65.972 127.965  0.00 97.00      PROA   
ATOM     42 HG11 VAL P   3      -8.842 -65.564 128.543  0.00 97.00      PROA   
ATOM     43 HG12 VAL P   3      -9.847 -67.036 128.242  0.00 97.00      PROA   
ATOM     44 HG13 VAL P   3     -10.609 -65.399 128.241  0.00 97.00      PROA   
ATOM     45  CG2 VAL P   3      -9.144 -64.374 126.073  0.00 97.00      PROA   
ATOM     46 HG21 VAL P   3      -9.087 -64.247 124.973  0.00 97.00      PROA   
ATOM     47 HG22 VAL P   3      -8.189 -64.031 126.521  0.00 97.00      PROA   
ATOM     48 HG23 VAL P   3      -9.956 -63.718 126.452  0.00 97.00      PROA   
ATOM     49  C   VAL P   3      -8.138 -66.750 124.515  0.00 97.00      PROA   
ATOM     50  O   VAL P   3      -7.302 -66.010 123.997  0.00 97.00      PROA   
ATOM     51  N   ILE P   4      -8.910 -67.581 123.768  0.00 97.00      PROA   
ATOM     52  HN  ILE P   4      -9.525 -68.242 124.197  0.00 97.00      PROA   
ATOM     53  CA  ILE P   4      -8.749 -67.694 122.324  0.00 97.00      PROA   
ATOM     54  HA  ILE P   4      -7.820 -67.224 122.040  0.00 97.00      PROA   
ATOM     55  CB  ILE P   4      -8.626 -69.146 121.855  0.00 97.00      PROA   
ATOM     56  HB  ILE P   4      -9.548 -69.701 122.143  0.00 97.00      PROA   
ATOM     57  CG2 ILE P   4      -8.451 -69.184 120.317  0.00 97.00      PROA   
ATOM     58 HG21 ILE P   4      -7.639 -68.489 120.011  0.00 97.00      PROA   
ATOM     59 HG22 ILE P   4      -9.389 -68.898 119.797  0.00 97.00      PROA   
ATOM     60 HG23 ILE P   4      -8.173 -70.198 119.972  0.00 97.00      PROA   
ATOM     61  CG1 ILE P   4      -7.424 -69.838 122.546  0.00 97.00      PROA   
ATOM     62 HG11 ILE P   4      -7.405 -69.615 123.633  0.00 97.00      PROA   
ATOM     63 HG12 ILE P   4      -6.502 -69.415 122.099  0.00 97.00      PROA   
ATOM     64  CD  ILE P   4      -7.406 -71.362 122.402  0.00 97.00      PROA   
ATOM     65  HD1 ILE P   4      -7.548 -71.684 121.351  0.00 97.00      PROA   
ATOM     66  HD2 ILE P   4      -8.214 -71.811 123.020  0.00 97.00      PROA   
ATOM     67  HD3 ILE P   4      -6.433 -71.760 122.755  0.00 97.00      PROA   
ATOM     68  C   ILE P   4      -9.863 -66.972 121.575  0.00 97.00      PROA   
ATOM     69  O   ILE P   4     -11.047 -67.119 121.871  0.00 97.00      PROA   
ATOM     70  N   LYS P   5      -9.490 -66.167 120.550  0.00 97.00      PROA   
ATOM     71  HN  LYS P   5      -8.520 -65.980 120.399  0.00 97.00      PROA   
ATOM     72  CA  LYS P   5     -10.427 -65.512 119.657  0.00 97.00      PROA   
ATOM     73  HA  LYS P   5     -11.441 -65.703 119.976  0.00 97.00      PROA   
ATOM     74  CB  LYS P   5     -10.196 -63.981 119.590  0.00 97.00      PROA   
ATOM     75  HB1 LYS P   5     -10.954 -63.515 118.921  0.00 97.00      PROA   
ATOM     76  HB2 LYS P   5      -9.189 -63.776 119.159  0.00 97.00      PROA   
ATOM     77  CG  LYS P   5     -10.247 -63.270 120.953  0.00 97.00      PROA   
ATOM     78  HG1 LYS P   5     -10.000 -62.200 120.772  0.00 97.00      PROA   
ATOM     79  HG2 LYS P   5      -9.452 -63.685 121.612  0.00 97.00      PROA   
ATOM     80  CD  LYS P   5     -11.607 -63.367 121.671  0.00 97.00      PROA   
ATOM     81  HD1 LYS P   5     -11.900 -64.437 121.749  0.00 97.00      PROA   
ATOM     82  HD2 LYS P   5     -12.379 -62.849 121.063  0.00 97.00      PROA   
ATOM     83  CE  LYS P   5     -11.593 -62.801 123.098  0.00 97.00      PROA   
ATOM     84  HE1 LYS P   5     -10.869 -63.381 123.716  0.00 97.00      PROA   
ATOM     85  HE2 LYS P   5     -12.593 -62.850 123.572  0.00 97.00      PROA   
ATOM     86  NZ  LYS P   5     -11.149 -61.398 123.105  0.00 97.00      PROA   
ATOM     87  HZ1 LYS P   5     -11.841 -60.699 122.785  0.00 97.00      PROA   
ATOM     88  HZ2 LYS P   5     -10.282 -61.332 122.525  0.00 97.00      PROA   
ATOM     89  HZ3 LYS P   5     -10.785 -61.162 124.054  0.00 97.00      PROA   
ATOM     90  C   LYS P   5     -10.278 -66.050 118.248  0.00 97.00      PROA   
ATOM     91  O   LYS P   5      -9.264 -65.843 117.592  0.00 97.00      PROA   
ATOM     92  N   LEU P   6     -11.320 -66.725 117.713  0.00 97.00      PROA   
ATOM     93  HN  LEU P   6     -12.125 -66.956 118.254  0.00 97.00      PROA   
ATOM     94  CA  LEU P   6     -11.386 -67.098 116.313  0.00 97.00      PROA   
ATOM     95  HA  LEU P   6     -10.411 -67.450 116.003  0.00 97.00      PROA   
ATOM     96  CB  LEU P   6     -12.408 -68.236 116.055  0.00 97.00      PROA   
ATOM     97  HB1 LEU P   6     -12.279 -68.573 115.003  0.00 97.00      PROA   
ATOM     98  HB2 LEU P   6     -13.449 -67.862 116.161  0.00 97.00      PROA   
ATOM     99  CG  LEU P   6     -12.268 -69.479 116.973  0.00 97.00      PROA   
ATOM    100  HG  LEU P   6     -11.202 -69.569 117.285  0.00 97.00      PROA   
ATOM    101  CD1 LEU P   6     -13.144 -69.396 118.240  0.00 97.00      PROA   
ATOM    102 HD11 LEU P   6     -14.210 -69.267 117.954  0.00 97.00      PROA   
ATOM    103 HD12 LEU P   6     -12.846 -68.550 118.890  0.00 97.00      PROA   
ATOM    104 HD13 LEU P   6     -13.054 -70.333 118.829  0.00 97.00      PROA   
ATOM    105  CD2 LEU P   6     -12.630 -70.760 116.202  0.00 97.00      PROA   
ATOM    106 HD21 LEU P   6     -11.967 -70.891 115.321  0.00 97.00      PROA   
ATOM    107 HD22 LEU P   6     -13.681 -70.706 115.849  0.00 97.00      PROA   
ATOM    108 HD23 LEU P   6     -12.526 -71.646 116.862  0.00 97.00      PROA   
ATOM    109  C   LEU P   6     -11.751 -65.869 115.485  0.00 97.00      PROA   
ATOM    110  O   LEU P   6     -12.749 -65.207 115.759  0.00 97.00      PROA   
ATOM    111  N   GLN P   7     -10.923 -65.494 114.479  0.00 97.00      PROA   
ATOM    112  HN  GLN P   7     -10.083 -66.005 114.290  0.00 97.00      PROA   
ATOM    113  CA  GLN P   7     -11.150 -64.316 113.651  0.00 97.00      PROA   
ATOM    114  HA  GLN P   7     -11.309 -63.503 114.346  0.00 97.00      PROA   
ATOM    115  CB  GLN P   7      -9.862 -63.929 112.873  0.00 97.00      PROA   
ATOM    116  HB1 GLN P   7      -9.453 -64.856 112.416  0.00 97.00      PROA   
ATOM    117  HB2 GLN P   7      -9.125 -63.594 113.638  0.00 97.00      PROA   
ATOM    118  CG  GLN P   7     -10.012 -62.855 111.774  0.00 97.00      PROA   
ATOM    119  HG1 GLN P   7     -10.487 -61.948 112.205  0.00 97.00      PROA   
ATOM    120  HG2 GLN P   7     -10.644 -63.230 110.942  0.00 97.00      PROA   
ATOM    121  CD  GLN P   7      -8.625 -62.449 111.258  0.00 97.00      PROA   
ATOM    122  OE1 GLN P   7      -7.727 -62.144 112.048  0.00 97.00      PROA   
ATOM    123  NE2 GLN P   7      -8.424 -62.438 109.912  0.00 97.00      PROA   
ATOM    124 HE21 GLN P   7      -7.512 -62.190 109.586  0.00 97.00      PROA   
ATOM    125 HE22 GLN P   7      -9.161 -62.676 109.281  0.00 97.00      PROA   
ATOM    126  C   GLN P   7     -12.418 -64.312 112.798  0.00 97.00      PROA   
ATOM    127  O   GLN P   7     -13.164 -63.335 112.871  0.00 97.00      PROA   
ATOM    128  N   PRO P   8     -12.790 -65.344 112.043  0.00 97.00      PROA   
ATOM    129  CD  PRO P   8     -11.873 -66.270 111.388  0.00 97.00      PROA   
ATOM    130  HD1 PRO P   8     -11.616 -67.064 112.118  0.00 97.00      PROA   
ATOM    131  HD2 PRO P   8     -10.955 -65.766 111.018  0.00 97.00      PROA   
ATOM    132  CA  PRO P   8     -14.181 -65.741 111.861  0.00 97.00      PROA   
ATOM    133  HA  PRO P   8     -14.756 -64.883 111.547  0.00 97.00      PROA   
ATOM    134  CB  PRO P   8     -14.135 -66.840 110.773  0.00 97.00      PROA   
ATOM    135  HB1 PRO P   8     -14.864 -66.631 109.963  0.00 97.00      PROA   
ATOM    136  HB2 PRO P   8     -14.346 -67.852 111.182  0.00 97.00      PROA   
ATOM    137  CG  PRO P   8     -12.697 -66.824 110.227  0.00 97.00      PROA   
ATOM    138  HG1 PRO P   8     -12.366 -67.829 109.901  0.00 97.00      PROA   
ATOM    139  HG2 PRO P   8     -12.636 -66.125 109.364  0.00 97.00      PROA   
ATOM    140  C   PRO P   8     -14.708 -66.290 113.186  0.00 97.00      PROA   
ATOM    141  O   PRO P   8     -14.063 -67.232 113.639  0.00 97.00      PROA   
ATOM    142  N   PRO P   9     -15.774 -65.832 113.846  0.00 97.00      PROA   
ATOM    143  CD  PRO P   9     -16.633 -64.747 113.359  0.00 97.00      PROA   
ATOM    144  HD1 PRO P   9     -17.027 -64.974 112.345  0.00 97.00      PROA   
ATOM    145  HD2 PRO P   9     -16.048 -63.800 113.347  0.00 97.00      PROA   
ATOM    146  CA  PRO P   9     -16.150 -66.275 115.193  0.00 97.00      PROA   
ATOM    147  HA  PRO P   9     -15.275 -66.369 115.821  0.00 97.00      PROA   
ATOM    148  CB  PRO P   9     -17.069 -65.132 115.664  0.00 97.00      PROA   
ATOM    149  HB1 PRO P   9     -16.430 -64.301 116.043  0.00 97.00      PROA   
ATOM    150  HB2 PRO P   9     -17.780 -65.411 116.465  0.00 97.00      PROA   
ATOM    151  CG  PRO P   9     -17.763 -64.660 114.384  0.00 97.00      PROA   
ATOM    152  HG1 PRO P   9     -18.568 -65.378 114.116  0.00 97.00      PROA   
ATOM    153  HG2 PRO P   9     -18.192 -63.642 114.473  0.00 97.00      PROA   
ATOM    154  C   PRO P   9     -16.875 -67.618 115.185  0.00 97.00      PROA   
ATOM    155  O   PRO P   9     -17.846 -67.787 115.920  0.00 97.00      PROA   
ATOM    156  N   TRP P  10     -16.423 -68.596 114.376  0.00 97.00      PROA   
ATOM    157  HN  TRP P  10     -15.576 -68.455 113.868  0.00 97.00      PROA   
ATOM    158  CA  TRP P  10     -17.184 -69.784 114.069  0.00 97.00      PROA   
ATOM    159  HA  TRP P  10     -18.131 -69.760 114.589  0.00 97.00      PROA   
ATOM    160  CB  TRP P  10     -17.451 -69.886 112.545  0.00 97.00      PROA   
ATOM    161  HB1 TRP P  10     -18.148 -70.727 112.347  0.00 97.00      PROA   
ATOM    162  HB2 TRP P  10     -16.490 -70.124 112.033  0.00 97.00      PROA   
ATOM    163  CG  TRP P  10     -18.008 -68.641 111.914  0.00 97.00      PROA   
ATOM    164  CD1 TRP P  10     -17.538 -68.085 110.752  0.00 97.00      PROA   
ATOM    165  HD1 TRP P  10     -16.721 -68.488 110.169  0.00 97.00      PROA   
ATOM    166  NE1 TRP P  10     -18.306 -67.005 110.409  0.00 97.00      PROA   
ATOM    167  HE1 TRP P  10     -18.292 -66.549 109.546  0.00 97.00      PROA   
ATOM    168  CE2 TRP P  10     -19.275 -66.814 111.349  0.00 97.00      PROA   
ATOM    169  CD2 TRP P  10     -19.119 -67.821 112.330  0.00 97.00      PROA   
ATOM    170  CE3 TRP P  10     -19.995 -67.848 113.418  0.00 97.00      PROA   
ATOM    171  HE3 TRP P  10     -19.900 -68.580 114.205  0.00 97.00      PROA   
ATOM    172  CZ3 TRP P  10     -21.019 -66.899 113.490  0.00 97.00      PROA   
ATOM    173  HZ3 TRP P  10     -21.705 -66.917 114.326  0.00 97.00      PROA   
ATOM    174  CZ2 TRP P  10     -20.287 -65.866 111.422  0.00 97.00      PROA   
ATOM    175  HZ2 TRP P  10     -20.398 -65.102 110.668  0.00 97.00      PROA   
ATOM    176  CH2 TRP P  10     -21.163 -65.925 112.507  0.00 97.00      PROA   
ATOM    177  HH2 TRP P  10     -21.959 -65.199 112.595  0.00 97.00      PROA   
ATOM    178  C   TRP P  10     -16.444 -71.016 114.531  0.00 97.00      PROA   
ATOM    179  O   TRP P  10     -15.406 -71.390 113.990  0.00 97.00      PROA   
ATOM    180  N   VAL P  11     -16.991 -71.698 115.560  0.00 97.00      PROA   
ATOM    181  HN  VAL P  11     -17.803 -71.346 116.025  0.00 97.00      PROA   
ATOM    182  CA  VAL P  11     -16.380 -72.874 116.154  0.00 97.00      PROA   
ATOM    183  HA  VAL P  11     -15.307 -72.738 116.138  0.00 97.00      PROA   
ATOM    184  CB  VAL P  11     -16.817 -72.996 117.615  0.00 97.00      PROA   
ATOM    185  HB  VAL P  11     -17.901 -73.242 117.668  0.00 97.00      PROA   
ATOM    186  CG1 VAL P  11     -16.011 -74.098 118.323  0.00 97.00      PROA   
ATOM    187 HG11 VAL P  11     -14.921 -73.905 118.235  0.00 97.00      PROA   
ATOM    188 HG12 VAL P  11     -16.234 -75.088 117.880  0.00 97.00      PROA   
ATOM    189 HG13 VAL P  11     -16.274 -74.136 119.402  0.00 97.00      PROA   
ATOM    190  CG2 VAL P  11     -16.588 -71.648 118.344  0.00 97.00      PROA   
ATOM    191 HG21 VAL P  11     -17.261 -70.851 117.968  0.00 97.00      PROA   
ATOM    192 HG22 VAL P  11     -15.536 -71.315 118.222  0.00 97.00      PROA   
ATOM    193 HG23 VAL P  11     -16.787 -71.767 119.431  0.00 97.00      PROA   
ATOM    194  C   VAL P  11     -16.692 -74.130 115.325  0.00 97.00      PROA   
ATOM    195  O   VAL P  11     -16.021 -75.155 115.426  0.00 97.00      PROA   
ATOM    196  N   SER P  12     -17.694 -74.037 114.424  0.00 97.00      PROA   
ATOM    197  HN  SER P  12     -18.179 -73.173 114.350  0.00 97.00      PROA   
ATOM    198  CA  SER P  12     -18.094 -75.066 113.478  0.00 97.00      PROA   
ATOM    199  HA  SER P  12     -17.448 -75.928 113.569  0.00 97.00      PROA   
ATOM    200  CB  SER P  12     -19.562 -75.530 113.734  0.00 97.00      PROA   
ATOM    201  HB1 SER P  12     -20.208 -74.641 113.897  0.00 97.00      PROA   
ATOM    202  HB2 SER P  12     -19.582 -76.142 114.663  0.00 97.00      PROA   
ATOM    203  OG  SER P  12     -20.123 -76.303 112.677  0.00 97.00      PROA   
ATOM    204  HG1 SER P  12     -19.754 -77.187 112.748  0.00 97.00      PROA   
ATOM    205  C   SER P  12     -17.904 -74.482 112.085  0.00 97.00      PROA   
ATOM    206  O   SER P  12     -18.410 -73.401 111.789  0.00 97.00      PROA   
ATOM    207  N   VAL P  13     -17.130 -75.172 111.203  0.00 97.00      PROA   
ATOM    208  HN  VAL P  13     -16.710 -76.038 111.470  0.00 97.00      PROA   
ATOM    209  CA  VAL P  13     -16.683 -74.583 109.945  0.00 97.00      PROA   
ATOM    210  HA  VAL P  13     -17.445 -73.896 109.608  0.00 97.00      PROA   
ATOM    211  CB  VAL P  13     -15.379 -73.805 110.163  0.00 97.00      PROA   
ATOM    212  HB  VAL P  13     -15.521 -73.175 111.075  0.00 97.00      PROA   
ATOM    213  CG1 VAL P  13     -14.184 -74.746 110.433  0.00 97.00      PROA   
ATOM    214 HG11 VAL P  13     -13.952 -75.357 109.536  0.00 97.00      PROA   
ATOM    215 HG12 VAL P  13     -14.393 -75.424 111.285  0.00 97.00      PROA   
ATOM    216 HG13 VAL P  13     -13.279 -74.149 110.677  0.00 97.00      PROA   
ATOM    217  CG2 VAL P  13     -15.092 -72.841 108.996  0.00 97.00      PROA   
ATOM    218 HG21 VAL P  13     -15.971 -72.198 108.786  0.00 97.00      PROA   
ATOM    219 HG22 VAL P  13     -14.826 -73.401 108.077  0.00 97.00      PROA   
ATOM    220 HG23 VAL P  13     -14.230 -72.188 109.248  0.00 97.00      PROA   
ATOM    221  C   VAL P  13     -16.543 -75.646 108.857  0.00 97.00      PROA   
ATOM    222  O   VAL P  13     -16.410 -76.831 109.139  0.00 97.00      PROA   
ATOM    223  N   PHE P  14     -16.601 -75.263 107.556  0.00 97.00      PROA   
ATOM    224  HN  PHE P  14     -16.775 -74.313 107.302  0.00 97.00      PROA   
ATOM    225  CA  PHE P  14     -16.340 -76.177 106.453  0.00 97.00      PROA   
ATOM    226  HA  PHE P  14     -16.756 -77.140 106.713  0.00 97.00      PROA   
ATOM    227  CB  PHE P  14     -16.963 -75.711 105.108  0.00 97.00      PROA   
ATOM    228  HB1 PHE P  14     -16.655 -76.366 104.265  0.00 97.00      PROA   
ATOM    229  HB2 PHE P  14     -16.631 -74.673 104.879  0.00 97.00      PROA   
ATOM    230  CG  PHE P  14     -18.464 -75.764 105.131  0.00 97.00      PROA   
ATOM    231  CD1 PHE P  14     -19.139 -76.972 105.383  0.00 97.00      PROA   
ATOM    232  HD1 PHE P  14     -18.577 -77.860 105.630  0.00 97.00      PROA   
ATOM    233  CE1 PHE P  14     -20.534 -77.043 105.284  0.00 97.00      PROA   
ATOM    234  HE1 PHE P  14     -21.043 -77.977 105.469  0.00 97.00      PROA   
ATOM    235  CZ  PHE P  14     -21.270 -75.900 104.947  0.00 97.00      PROA   
ATOM    236  HZ  PHE P  14     -22.346 -75.954 104.868  0.00 97.00      PROA   
ATOM    237  CD2 PHE P  14     -19.214 -74.630 104.781  0.00 97.00      PROA   
ATOM    238  HD2 PHE P  14     -18.706 -73.705 104.553  0.00 97.00      PROA   
ATOM    239  CE2 PHE P  14     -20.610 -74.689 104.709  0.00 97.00      PROA   
ATOM    240  HE2 PHE P  14     -21.170 -73.799 104.465  0.00 97.00      PROA   
ATOM    241  C   PHE P  14     -14.862 -76.402 106.182  0.00 97.00      PROA   
ATOM    242  O   PHE P  14     -14.009 -75.585 106.517  0.00 97.00      PROA   
ATOM    243  N   GLN P  15     -14.540 -77.526 105.496  0.00 97.00      PROA   
ATOM    244  HN  GLN P  15     -15.206 -78.266 105.406  0.00 97.00      PROA   
ATOM    245  CA  GLN P  15     -13.289 -77.711 104.771  0.00 97.00      PROA   
ATOM    246  HA  GLN P  15     -12.489 -77.675 105.498  0.00 97.00      PROA   
ATOM    247  CB  GLN P  15     -13.246 -79.083 104.041  0.00 97.00      PROA   
ATOM    248  HB1 GLN P  15     -13.243 -79.881 104.820  0.00 97.00      PROA   
ATOM    249  HB2 GLN P  15     -12.283 -79.174 103.495  0.00 97.00      PROA   
ATOM    250  CG  GLN P  15     -14.459 -79.323 103.101  0.00 97.00      PROA   
ATOM    251  HG1 GLN P  15     -15.038 -78.385 102.973  0.00 97.00      PROA   
ATOM    252  HG2 GLN P  15     -15.149 -80.061 103.558  0.00 97.00      PROA   
ATOM    253  CD  GLN P  15     -14.039 -79.846 101.716  0.00 97.00      PROA   
ATOM    254  OE1 GLN P  15     -13.529 -80.963 101.575  0.00 97.00      PROA   
ATOM    255  NE2 GLN P  15     -14.265 -79.011 100.660  0.00 97.00      PROA   
ATOM    256 HE21 GLN P  15     -14.699 -78.123 100.810  0.00 97.00      PROA   
ATOM    257 HE22 GLN P  15     -13.940 -79.279  99.755  0.00 97.00      PROA   
ATOM    258  C   GLN P  15     -13.039 -76.612 103.736  0.00 97.00      PROA   
ATOM    259  O   GLN P  15     -13.984 -76.086 103.152  0.00 97.00      PROA   
ATOM    260  N   GLU P  16     -11.753 -76.228 103.524  0.00 97.00      PROA   
ATOM    261  HN  GLU P  16     -11.029 -76.672 104.053  0.00 97.00      PROA   
ATOM    262  CA  GLU P  16     -11.278 -75.243 102.556  0.00 97.00      PROA   
ATOM    263  HA  GLU P  16     -10.234 -75.481 102.415  0.00 97.00      PROA   
ATOM    264  CB  GLU P  16     -11.922 -75.344 101.131  0.00 97.00      PROA   
ATOM    265  HB1 GLU P  16     -12.998 -75.091 101.224  0.00 97.00      PROA   
ATOM    266  HB2 GLU P  16     -11.851 -76.399 100.781  0.00 97.00      PROA   
ATOM    267  CG  GLU P  16     -11.311 -74.423 100.045  0.00 97.00      PROA   
ATOM    268  HG1 GLU P  16     -10.337 -74.837  99.708  0.00 97.00      PROA   
ATOM    269  HG2 GLU P  16     -11.122 -73.409 100.450  0.00 97.00      PROA   
ATOM    270  CD  GLU P  16     -12.205 -74.228  98.813  0.00 97.00      PROA   
ATOM    271  OE1 GLU P  16     -13.319 -74.807  98.732  0.00 97.00      PROA   
ATOM    272  OE2 GLU P  16     -11.772 -73.444  97.925  0.00 97.00      PROA   
ATOM    273  C   GLU P  16     -11.290 -73.820 103.114  0.00 97.00      PROA   
ATOM    274  O   GLU P  16     -10.419 -73.016 102.792  0.00 97.00      PROA   
ATOM    275  N   GLU P  17     -12.256 -73.473 103.995  0.00 97.00      PROA   
ATOM    276  HN  GLU P  17     -12.968 -74.133 104.223  0.00 97.00      PROA   
ATOM    277  CA  GLU P  17     -12.389 -72.174 104.643  0.00 97.00      PROA   
ATOM    278  HA  GLU P  17     -12.479 -71.442 103.851  0.00 97.00      PROA   
ATOM    279  CB  GLU P  17     -13.711 -72.125 105.455  0.00 97.00      PROA   
ATOM    280  HB1 GLU P  17     -13.697 -73.008 106.136  0.00 97.00      PROA   
ATOM    281  HB2 GLU P  17     -14.558 -72.279 104.749  0.00 97.00      PROA   
ATOM    282  CG  GLU P  17     -13.982 -70.866 106.316  0.00 97.00      PROA   
ATOM    283  HG1 GLU P  17     -13.165 -70.687 107.042  0.00 97.00      PROA   
ATOM    284  HG2 GLU P  17     -14.912 -71.033 106.900  0.00 97.00      PROA   
ATOM    285  CD  GLU P  17     -14.194 -69.602 105.477  0.00 97.00      PROA   
ATOM    286  OE1 GLU P  17     -13.246 -69.166 104.776  0.00 97.00      PROA   
ATOM    287  OE2 GLU P  17     -15.320 -69.039 105.546  0.00 97.00      PROA   
ATOM    288  C   GLU P  17     -11.189 -71.744 105.491  0.00 97.00      PROA   
ATOM    289  O   GLU P  17     -10.511 -72.560 106.105  0.00 97.00      PROA   
ATOM    290  N   SER P  18     -10.893 -70.424 105.533  0.00 97.00      PROA   
ATOM    291  HN  SER P  18     -11.537 -69.779 105.119  0.00 97.00      PROA   
ATOM    292  CA  SER P  18      -9.736 -69.865 106.211  0.00 97.00      PROA   
ATOM    293  HA  SER P  18      -8.979 -70.631 106.291  0.00 97.00      PROA   
ATOM    294  CB  SER P  18      -9.125 -68.664 105.442  0.00 97.00      PROA   
ATOM    295  HB1 SER P  18      -9.862 -67.832 105.398  0.00 97.00      PROA   
ATOM    296  HB2 SER P  18      -8.909 -68.981 104.399  0.00 97.00      PROA   
ATOM    297  OG  SER P  18      -7.915 -68.199 106.041  0.00 97.00      PROA   
ATOM    298  HG1 SER P  18      -7.288 -68.926 105.987  0.00 97.00      PROA   
ATOM    299  C   SER P  18     -10.108 -69.410 107.607  0.00 97.00      PROA   
ATOM    300  O   SER P  18     -11.064 -68.664 107.806  0.00 97.00      PROA   
ATOM    301  N   VAL P  19      -9.333 -69.848 108.622  0.00 97.00      PROA   
ATOM    302  HN  VAL P  19      -8.541 -70.429 108.444  0.00 97.00      PROA   
ATOM    303  CA  VAL P  19      -9.627 -69.499 109.996  0.00 97.00      PROA   
ATOM    304  HA  VAL P  19     -10.124 -68.540 110.004  0.00 97.00      PROA   
ATOM    305  CB  VAL P  19     -10.588 -70.501 110.653  0.00 97.00      PROA   
ATOM    306  HB  VAL P  19     -11.562 -70.420 110.110  0.00 97.00      PROA   
ATOM    307  CG1 VAL P  19     -10.100 -71.955 110.486  0.00 97.00      PROA   
ATOM    308 HG11 VAL P  19      -9.130 -72.091 111.000  0.00 97.00      PROA   
ATOM    309 HG12 VAL P  19      -9.985 -72.231 109.419  0.00 97.00      PROA   
ATOM    310 HG13 VAL P  19     -10.831 -72.657 110.942  0.00 97.00      PROA   
ATOM    311  CG2 VAL P  19     -10.845 -70.169 112.137  0.00 97.00      PROA   
ATOM    312 HG21 VAL P  19     -11.219 -69.134 112.252  0.00 97.00      PROA   
ATOM    313 HG22 VAL P  19      -9.918 -70.288 112.734  0.00 97.00      PROA   
ATOM    314 HG23 VAL P  19     -11.610 -70.861 112.548  0.00 97.00      PROA   
ATOM    315  C   VAL P  19      -8.340 -69.273 110.758  0.00 97.00      PROA   
ATOM    316  O   VAL P  19      -7.446 -70.109 110.769  0.00 97.00      PROA   
ATOM    317  N   THR P  20      -8.198 -68.105 111.430  0.00 97.00      PROA   
ATOM    318  HN  THR P  20      -8.917 -67.415 111.411  0.00 97.00      PROA   
ATOM    319  CA  THR P  20      -7.016 -67.810 112.225  0.00 97.00      PROA   
ATOM    320  HA  THR P  20      -6.412 -68.700 112.280  0.00 97.00      PROA   
ATOM    321  CB  THR P  20      -6.112 -66.722 111.634  0.00 97.00      PROA   
ATOM    322  HB  THR P  20      -5.992 -66.955 110.550  0.00 97.00      PROA   
ATOM    323  OG1 THR P  20      -4.796 -66.741 112.181  0.00 97.00      PROA   
ATOM    324  HG1 THR P  20      -4.841 -66.416 113.086  0.00 97.00      PROA   
ATOM    325  CG2 THR P  20      -6.682 -65.301 111.747  0.00 97.00      PROA   
ATOM    326 HG21 THR P  20      -6.857 -65.019 112.805  0.00 97.00      PROA   
ATOM    327 HG22 THR P  20      -7.637 -65.226 111.189  0.00 97.00      PROA   
ATOM    328 HG23 THR P  20      -5.970 -64.569 111.311  0.00 97.00      PROA   
ATOM    329  C   THR P  20      -7.488 -67.533 113.629  0.00 97.00      PROA   
ATOM    330  O   THR P  20      -8.492 -66.865 113.848  0.00 97.00      PROA   
ATOM    331  N   LEU P  21      -6.786 -68.117 114.621  0.00 97.00      PROA   
ATOM    332  HN  LEU P  21      -5.979 -68.662 114.396  0.00 97.00      PROA   
ATOM    333  CA  LEU P  21      -7.210 -68.157 116.000  0.00 97.00      PROA   
ATOM    334  HA  LEU P  21      -8.146 -67.631 116.118  0.00 97.00      PROA   
ATOM    335  CB  LEU P  21      -7.381 -69.614 116.516  0.00 97.00      PROA   
ATOM    336  HB1 LEU P  21      -7.723 -69.557 117.573  0.00 97.00      PROA   
ATOM    337  HB2 LEU P  21      -6.406 -70.147 116.505  0.00 97.00      PROA   
ATOM    338  CG  LEU P  21      -8.405 -70.494 115.745  0.00 97.00      PROA   
ATOM    339  HG  LEU P  21      -9.230 -69.837 115.384  0.00 97.00      PROA   
ATOM    340  CD1 LEU P  21      -7.794 -71.236 114.538  0.00 97.00      PROA   
ATOM    341 HD11 LEU P  21      -6.973 -71.901 114.879  0.00 97.00      PROA   
ATOM    342 HD12 LEU P  21      -7.390 -70.536 113.781  0.00 97.00      PROA   
ATOM    343 HD13 LEU P  21      -8.566 -71.867 114.047  0.00 97.00      PROA   
ATOM    344  CD2 LEU P  21      -9.020 -71.542 116.693  0.00 97.00      PROA   
ATOM    345 HD21 LEU P  21      -9.519 -71.051 117.553  0.00 97.00      PROA   
ATOM    346 HD22 LEU P  21      -8.223 -72.210 117.082  0.00 97.00      PROA   
ATOM    347 HD23 LEU P  21      -9.765 -72.163 116.154  0.00 97.00      PROA   
ATOM    348  C   LEU P  21      -6.161 -67.454 116.831  0.00 97.00      PROA   
ATOM    349  O   LEU P  21      -4.997 -67.824 116.804  0.00 97.00      PROA   
ATOM    350  N   HSD P  22      -6.544 -66.408 117.595  0.00 97.00      PROA   
ATOM    351  HN  HSD P  22      -7.506 -66.140 117.625  0.00 97.00      PROA   
ATOM    352  CA  HSD P  22      -5.621 -65.523 118.281  0.00 97.00      PROA   
ATOM    353  HA  HSD P  22      -4.614 -65.710 117.937  0.00 97.00      PROA   
ATOM    354  CB  HSD P  22      -5.955 -64.035 118.012  0.00 97.00      PROA   
ATOM    355  HB1 HSD P  22      -5.313 -63.380 118.641  0.00 97.00      PROA   
ATOM    356  HB2 HSD P  22      -7.016 -63.824 118.269  0.00 97.00      PROA   
ATOM    357  ND1 HSD P  22      -6.619 -63.710 115.561  0.00 97.00      PROA   
ATOM    358  HD1 HSD P  22      -7.564 -64.031 115.639  0.00 97.00      PROA   
ATOM    359  CG  HSD P  22      -5.697 -63.643 116.586  0.00 97.00      PROA   
ATOM    360  CE1 HSD P  22      -6.018 -63.191 114.462  0.00 97.00      PROA   
ATOM    361  HE1 HSD P  22      -6.513 -63.104 113.498  0.00 97.00      PROA   
ATOM    362  NE2 HSD P  22      -4.789 -62.783 114.710  0.00 97.00      PROA   
ATOM    363  CD2 HSD P  22      -4.596 -63.051 116.053  0.00 97.00      PROA   
ATOM    364  HD2 HSD P  22      -3.666 -62.775 116.533  0.00 97.00      PROA   
ATOM    365  C   HSD P  22      -5.653 -65.717 119.780  0.00 97.00      PROA   
ATOM    366  O   HSD P  22      -6.709 -65.685 120.397  0.00 97.00      PROA   
ATOM    367  N   CYS P  23      -4.467 -65.885 120.409  0.00 97.00      PROA   
ATOM    368  HN  CYS P  23      -3.628 -65.964 119.872  0.00 97.00      PROA   
ATOM    369  CA  CYS P  23      -4.311 -65.954 121.850  0.00 97.00      PROA   
ATOM    370  HA  CYS P  23      -5.259 -66.197 122.309  0.00 97.00      PROA   
ATOM    371  CB  CYS P  23      -3.278 -67.024 122.262  0.00 97.00      PROA   
ATOM    372  HB1 CYS P  23      -3.094 -66.961 123.353  0.00 97.00      PROA   
ATOM    373  HB2 CYS P  23      -2.321 -66.855 121.724  0.00 97.00      PROA   
ATOM    374  SG  CYS P  23      -3.897 -68.676 121.893  0.00 97.00      PROA   
ATOM    375  C   CYS P  23      -3.853 -64.622 122.400  0.00 97.00      PROA   
ATOM    376  O   CYS P  23      -2.684 -64.254 122.323  0.00 97.00      PROA   
ATOM    377  N   GLU P  24      -4.791 -63.870 123.005  0.00 97.00      PROA   
ATOM    378  HN  GLU P  24      -5.729 -64.194 123.097  0.00 97.00      PROA   
ATOM    379  CA  GLU P  24      -4.558 -62.518 123.453  0.00 97.00      PROA   
ATOM    380  HA  GLU P  24      -3.757 -62.077 122.875  0.00 97.00      PROA   
ATOM    381  CB  GLU P  24      -5.835 -61.665 123.252  0.00 97.00      PROA   
ATOM    382  HB1 GLU P  24      -6.146 -61.805 122.190  0.00 97.00      PROA   
ATOM    383  HB2 GLU P  24      -5.600 -60.587 123.387  0.00 97.00      PROA   
ATOM    384  CG  GLU P  24      -6.986 -62.057 124.201  0.00 97.00      PROA   
ATOM    385  HG1 GLU P  24      -6.755 -61.767 125.248  0.00 97.00      PROA   
ATOM    386  HG2 GLU P  24      -7.154 -63.155 124.165  0.00 97.00      PROA   
ATOM    387  CD  GLU P  24      -8.280 -61.376 123.814  0.00 97.00      PROA   
ATOM    388  OE1 GLU P  24      -9.060 -61.036 124.746  0.00 97.00      PROA   
ATOM    389  OE2 GLU P  24      -8.525 -61.218 122.589  0.00 97.00      PROA   
ATOM    390  C   GLU P  24      -4.177 -62.475 124.914  0.00 97.00      PROA   
ATOM    391  O   GLU P  24      -4.388 -63.415 125.679  0.00 97.00      PROA   
ATOM    392  N   VAL P  25      -3.614 -61.316 125.318  0.00 97.00      PROA   
ATOM    393  HN  VAL P  25      -3.384 -60.610 124.654  0.00 97.00      PROA   
ATOM    394  CA  VAL P  25      -3.534 -60.879 126.691  0.00 97.00      PROA   
ATOM    395  HA  VAL P  25      -4.346 -61.318 127.252  0.00 97.00      PROA   
ATOM    396  CB  VAL P  25      -2.190 -61.143 127.379  0.00 97.00      PROA   
ATOM    397  HB  VAL P  25      -1.374 -60.591 126.857  0.00 97.00      PROA   
ATOM    398  CG1 VAL P  25      -2.263 -60.672 128.846  0.00 97.00      PROA   
ATOM    399 HG11 VAL P  25      -3.012 -61.274 129.404  0.00 97.00      PROA   
ATOM    400 HG12 VAL P  25      -2.543 -59.603 128.920  0.00 97.00      PROA   
ATOM    401 HG13 VAL P  25      -1.273 -60.807 129.329  0.00 97.00      PROA   
ATOM    402  CG2 VAL P  25      -1.836 -62.646 127.334  0.00 97.00      PROA   
ATOM    403 HG21 VAL P  25      -1.678 -62.987 126.291  0.00 97.00      PROA   
ATOM    404 HG22 VAL P  25      -2.653 -63.248 127.785  0.00 97.00      PROA   
ATOM    405 HG23 VAL P  25      -0.903 -62.840 127.906  0.00 97.00      PROA   
ATOM    406  C   VAL P  25      -3.710 -59.378 126.517  0.00 97.00      PROA   
ATOM    407  O   VAL P  25      -3.068 -58.863 125.604  0.00 97.00      PROA   
ATOM    408  N   PRO P  26      -4.500 -58.607 127.277  0.00 97.00      PROA   
ATOM    409  CD  PRO P  26      -5.680 -59.149 127.971  0.00 97.00      PROA   
ATOM    410  HD1 PRO P  26      -5.420 -59.311 129.040  0.00 97.00      PROA   
ATOM    411  HD2 PRO P  26      -6.054 -60.096 127.521  0.00 97.00      PROA   
ATOM    412  CA  PRO P  26      -4.648 -57.163 127.033  0.00 97.00      PROA   
ATOM    413  HA  PRO P  26      -4.827 -57.008 125.977  0.00 97.00      PROA   
ATOM    414  CB  PRO P  26      -5.889 -56.785 127.860  0.00 97.00      PROA   
ATOM    415  HB1 PRO P  26      -6.423 -55.914 127.428  0.00 97.00      PROA   
ATOM    416  HB2 PRO P  26      -5.621 -56.562 128.916  0.00 97.00      PROA   
ATOM    417  CG  PRO P  26      -6.739 -58.056 127.835  0.00 97.00      PROA   
ATOM    418  HG1 PRO P  26      -7.499 -58.086 128.641  0.00 97.00      PROA   
ATOM    419  HG2 PRO P  26      -7.244 -58.148 126.847  0.00 97.00      PROA   
ATOM    420  C   PRO P  26      -3.460 -56.288 127.436  0.00 97.00      PROA   
ATOM    421  O   PRO P  26      -3.673 -55.162 127.881  0.00 97.00      PROA   
ATOM    422  N   HSD P  27      -2.209 -56.749 127.239  0.00 97.00      PROA   
ATOM    423  HN  HSD P  27      -2.093 -57.630 126.785  0.00 97.00      PROA   
ATOM    424  CA  HSD P  27      -1.011 -55.979 127.489  0.00 97.00      PROA   
ATOM    425  HA  HSD P  27      -1.255 -55.052 127.992  0.00 97.00      PROA   
ATOM    426  CB  HSD P  27       0.052 -56.741 128.324  0.00 97.00      PROA   
ATOM    427  HB1 HSD P  27       1.025 -56.204 128.280  0.00 97.00      PROA   
ATOM    428  HB2 HSD P  27       0.211 -57.758 127.901  0.00 97.00      PROA   
ATOM    429  ND1 HSD P  27      -0.956 -57.917 130.356  0.00 97.00      PROA   
ATOM    430  HD1 HSD P  27      -1.353 -58.694 129.866  0.00 97.00      PROA   
ATOM    431  CG  HSD P  27      -0.293 -56.850 129.786  0.00 97.00      PROA   
ATOM    432  CE1 HSD P  27      -0.917 -57.735 131.699  0.00 97.00      PROA   
ATOM    433  HE1 HSD P  27      -1.362 -58.433 132.409  0.00 97.00      PROA   
ATOM    434  NE2 HSD P  27      -0.267 -56.639 132.034  0.00 97.00      PROA   
ATOM    435  CD2 HSD P  27       0.134 -56.087 130.831  0.00 97.00      PROA   
ATOM    436  HD2 HSD P  27       0.728 -55.182 130.831  0.00 97.00      PROA   
ATOM    437  C   HSD P  27      -0.401 -55.651 126.153  0.00 97.00      PROA   
ATOM    438  O   HSD P  27      -0.099 -56.543 125.367  0.00 97.00      PROA   
ATOM    439  N   LEU P  28      -0.199 -54.347 125.860  0.00 97.00      PROA   
ATOM    440  HN  LEU P  28      -0.547 -53.629 126.459  0.00 97.00      PROA   
ATOM    441  CA  LEU P  28       0.463 -53.890 124.650  0.00 97.00      PROA   
ATOM    442  HA  LEU P  28      -0.100 -54.305 123.826  0.00 97.00      PROA   
ATOM    443  CB  LEU P  28       0.411 -52.345 124.516  0.00 97.00      PROA   
ATOM    444  HB1 LEU P  28       0.844 -52.051 123.534  0.00 97.00      PROA   
ATOM    445  HB2 LEU P  28       1.024 -51.876 125.314  0.00 97.00      PROA   
ATOM    446  CG  LEU P  28      -1.010 -51.728 124.599  0.00 97.00      PROA   
ATOM    447  HG  LEU P  28      -1.452 -51.975 125.592  0.00 97.00      PROA   
ATOM    448  CD1 LEU P  28      -0.937 -50.192 124.506  0.00 97.00      PROA   
ATOM    449 HD11 LEU P  28      -0.513 -49.889 123.525  0.00 97.00      PROA   
ATOM    450 HD12 LEU P  28      -0.295 -49.781 125.313  0.00 97.00      PROA   
ATOM    451 HD13 LEU P  28      -1.952 -49.752 124.601  0.00 97.00      PROA   
ATOM    452  CD2 LEU P  28      -1.955 -52.280 123.515  0.00 97.00      PROA   
ATOM    453 HD21 LEU P  28      -2.096 -53.375 123.631  0.00 97.00      PROA   
ATOM    454 HD22 LEU P  28      -1.537 -52.079 122.506  0.00 97.00      PROA   
ATOM    455 HD23 LEU P  28      -2.949 -51.791 123.589  0.00 97.00      PROA   
ATOM    456  C   LEU P  28       1.894 -54.404 124.455  0.00 97.00      PROA   
ATOM    457  O   LEU P  28       2.166 -54.866 123.347  0.00 97.00      PROA   
ATOM    458  N   PRO P  29       2.842 -54.442 125.400  0.00 97.00      PROA   
ATOM    459  CD  PRO P  29       2.842 -53.648 126.637  0.00 97.00      PROA   
ATOM    460  HD1 PRO P  29       1.916 -53.797 127.229  0.00 97.00      PROA   
ATOM    461  HD2 PRO P  29       2.961 -52.573 126.376  0.00 97.00      PROA   
ATOM    462  CA  PRO P  29       4.080 -55.210 125.245  0.00 97.00      PROA   
ATOM    463  HA  PRO P  29       4.476 -55.109 124.244  0.00 97.00      PROA   
ATOM    464  CB  PRO P  29       5.008 -54.558 126.288  0.00 97.00      PROA   
ATOM    465  HB1 PRO P  29       5.455 -53.641 125.839  0.00 97.00      PROA   
ATOM    466  HB2 PRO P  29       5.836 -55.204 126.636  0.00 97.00      PROA   
ATOM    467  CG  PRO P  29       4.064 -54.136 127.414  0.00 97.00      PROA   
ATOM    468  HG1 PRO P  29       3.793 -55.026 128.023  0.00 97.00      PROA   
ATOM    469  HG2 PRO P  29       4.497 -53.355 128.071  0.00 97.00      PROA   
ATOM    470  C   PRO P  29       3.872 -56.701 125.524  0.00 97.00      PROA   
ATOM    471  O   PRO P  29       4.757 -57.317 126.114  0.00 97.00      PROA   
ATOM    472  N   GLY P  30       2.740 -57.315 125.097  0.00 97.00      PROA   
ATOM    473  HN  GLY P  30       2.060 -56.781 124.596  0.00 97.00      PROA   
ATOM    474  CA  GLY P  30       2.364 -58.690 125.408  0.00 97.00      PROA   
ATOM    475  HA1 GLY P  30       1.311 -58.778 125.183  0.00 97.00      PROA   
ATOM    476  HA2 GLY P  30       2.579 -58.882 126.450  0.00 97.00      PROA   
ATOM    477  C   GLY P  30       3.083 -59.721 124.574  0.00 97.00      PROA   
ATOM    478  O   GLY P  30       2.457 -60.454 123.817  0.00 97.00      PROA   
ATOM    479  N   SER P  31       4.424 -59.782 124.743  0.00 97.00      PROA   
ATOM    480  HN  SER P  31       4.784 -59.102 125.381  0.00 97.00      PROA   
ATOM    481  CA  SER P  31       5.463 -60.567 124.075  0.00 97.00      PROA   
ATOM    482  HA  SER P  31       5.863 -59.908 123.320  0.00 97.00      PROA   
ATOM    483  CB  SER P  31       6.616 -60.902 125.068  0.00 97.00      PROA   
ATOM    484  HB1 SER P  31       6.217 -61.554 125.876  0.00 97.00      PROA   
ATOM    485  HB2 SER P  31       6.974 -59.961 125.540  0.00 97.00      PROA   
ATOM    486  OG  SER P  31       7.724 -61.570 124.461  0.00 97.00      PROA   
ATOM    487  HG1 SER P  31       8.405 -60.912 124.298  0.00 97.00      PROA   
ATOM    488  C   SER P  31       5.043 -61.836 123.353  0.00 97.00      PROA   
ATOM    489  O   SER P  31       4.277 -62.635 123.870  0.00 97.00      PROA   
ATOM    490  N   SER P  32       5.571 -62.049 122.126  0.00 97.00      PROA   
ATOM    491  HN  SER P  32       6.268 -61.434 121.766  0.00 97.00      PROA   
ATOM    492  CA  SER P  32       5.144 -63.073 121.192  0.00 97.00      PROA   
ATOM    493  HA  SER P  32       4.068 -63.154 121.262  0.00 97.00      PROA   
ATOM    494  CB  SER P  32       5.493 -62.647 119.741  0.00 97.00      PROA   
ATOM    495  HB1 SER P  32       4.898 -61.740 119.494  0.00 97.00      PROA   
ATOM    496  HB2 SER P  32       5.232 -63.430 118.999  0.00 97.00      PROA   
ATOM    497  OG  SER P  32       6.872 -62.302 119.621  0.00 97.00      PROA   
ATOM    498  HG1 SER P  32       7.363 -63.124 119.702  0.00 97.00      PROA   
ATOM    499  C   SER P  32       5.707 -64.460 121.463  0.00 97.00      PROA   
ATOM    500  O   SER P  32       6.320 -65.077 120.593  0.00 97.00      PROA   
ATOM    501  N   SER P  33       5.467 -65.000 122.677  0.00 97.00      PROA   
ATOM    502  HN  SER P  33       5.029 -64.440 123.376  0.00 97.00      PROA   
ATOM    503  CA  SER P  33       5.804 -66.360 123.050  0.00 97.00      PROA   
ATOM    504  HA  SER P  33       6.243 -66.876 122.206  0.00 97.00      PROA   
ATOM    505  CB  SER P  33       6.791 -66.410 124.248  0.00 97.00      PROA   
ATOM    506  HB1 SER P  33       6.334 -65.917 125.134  0.00 97.00      PROA   
ATOM    507  HB2 SER P  33       7.708 -65.840 123.981  0.00 97.00      PROA   
ATOM    508  OG  SER P  33       7.163 -67.742 124.601  0.00 97.00      PROA   
ATOM    509  HG1 SER P  33       7.850 -68.021 123.989  0.00 97.00      PROA   
ATOM    510  C   SER P  33       4.510 -67.060 123.407  0.00 97.00      PROA   
ATOM    511  O   SER P  33       3.683 -66.524 124.139  0.00 97.00      PROA   
ATOM    512  N   THR P  34       4.291 -68.282 122.862  0.00 97.00      PROA   
ATOM    513  HN  THR P  34       4.983 -68.723 122.297  0.00 97.00      PROA   
ATOM    514  CA  THR P  34       3.033 -68.992 123.018  0.00 97.00      PROA   
ATOM    515  HA  THR P  34       2.589 -68.728 123.968  0.00 97.00      PROA   
ATOM    516  CB  THR P  34       2.033 -68.750 121.884  0.00 97.00      PROA   
ATOM    517  HB  THR P  34       2.363 -69.240 120.939  0.00 97.00      PROA   
ATOM    518  OG1 THR P  34       1.942 -67.367 121.597  0.00 97.00      PROA   
ATOM    519  HG1 THR P  34       2.723 -67.173 121.076  0.00 97.00      PROA   
ATOM    520  CG2 THR P  34       0.631 -69.273 122.253  0.00 97.00      PROA   
ATOM    521 HG21 THR P  34       0.357 -68.969 123.284  0.00 97.00      PROA   
ATOM    522 HG22 THR P  34       0.595 -70.378 122.188  0.00 97.00      PROA   
ATOM    523 HG23 THR P  34      -0.129 -68.873 121.548  0.00 97.00      PROA   
ATOM    524  C   THR P  34       3.326 -70.463 123.024  0.00 97.00      PROA   
ATOM    525  O   THR P  34       4.166 -70.944 122.270  0.00 97.00      PROA   
ATOM    526  N   GLN P  35       2.586 -71.225 123.856  0.00 97.00      PROA   
ATOM    527  HN  GLN P  35       2.016 -70.812 124.564  0.00 97.00      PROA   
ATOM    528  CA  GLN P  35       2.504 -72.659 123.730  0.00 97.00      PROA   
ATOM    529  HA  GLN P  35       3.177 -73.023 122.966  0.00 97.00      PROA   
ATOM    530  CB  GLN P  35       2.798 -73.367 125.076  0.00 97.00      PROA   
ATOM    531  HB1 GLN P  35       2.819 -74.466 124.907  0.00 97.00      PROA   
ATOM    532  HB2 GLN P  35       1.976 -73.147 125.794  0.00 97.00      PROA   
ATOM    533  CG  GLN P  35       4.127 -72.903 125.712  0.00 97.00      PROA   
ATOM    534  HG1 GLN P  35       4.084 -71.816 125.942  0.00 97.00      PROA   
ATOM    535  HG2 GLN P  35       4.969 -73.078 125.012  0.00 97.00      PROA   
ATOM    536  CD  GLN P  35       4.363 -73.621 127.039  0.00 97.00      PROA   
ATOM    537  OE1 GLN P  35       3.636 -73.386 128.003  0.00 97.00      PROA   
ATOM    538  NE2 GLN P  35       5.403 -74.494 127.110  0.00 97.00      PROA   
ATOM    539 HE21 GLN P  35       5.579 -74.943 127.984  0.00 97.00      PROA   
ATOM    540 HE22 GLN P  35       5.982 -74.642 126.311  0.00 97.00      PROA   
ATOM    541  C   GLN P  35       1.081 -72.938 123.308  0.00 97.00      PROA   
ATOM    542  O   GLN P  35       0.148 -72.520 123.979  0.00 97.00      PROA   
ATOM    543  N   TRP P  36       0.882 -73.640 122.170  0.00 97.00      PROA   
ATOM    544  HN  TRP P  36       1.659 -73.935 121.620  0.00 97.00      PROA   
ATOM    545  CA  TRP P  36      -0.423 -74.038 121.669  0.00 97.00      PROA   
ATOM    546  HA  TRP P  36      -1.206 -73.550 122.232  0.00 97.00      PROA   
ATOM    547  CB  TRP P  36      -0.606 -73.727 120.160  0.00 97.00      PROA   
ATOM    548  HB1 TRP P  36      -1.425 -74.348 119.738  0.00 97.00      PROA   
ATOM    549  HB2 TRP P  36       0.330 -74.016 119.630  0.00 97.00      PROA   
ATOM    550  CG  TRP P  36      -0.934 -72.308 119.820  0.00 97.00      PROA   
ATOM    551  CD1 TRP P  36      -0.050 -71.312 119.508  0.00 97.00      PROA   
ATOM    552  HD1 TRP P  36       1.016 -71.386 119.626  0.00 97.00      PROA   
ATOM    553  NE1 TRP P  36      -0.727 -70.203 119.083  0.00 97.00      PROA   
ATOM    554  HE1 TRP P  36      -0.314 -69.379 118.755  0.00 97.00      PROA   
ATOM    555  CE2 TRP P  36      -2.066 -70.441 119.130  0.00 97.00      PROA   
ATOM    556  CD2 TRP P  36      -2.246 -71.762 119.604  0.00 97.00      PROA   
ATOM    557  CE3 TRP P  36      -3.538 -72.269 119.751  0.00 97.00      PROA   
ATOM    558  HE3 TRP P  36      -3.711 -73.269 120.122  0.00 97.00      PROA   
ATOM    559  CZ3 TRP P  36      -4.622 -71.449 119.428  0.00 97.00      PROA   
ATOM    560  HZ3 TRP P  36      -5.631 -71.813 119.558  0.00 97.00      PROA   
ATOM    561  CZ2 TRP P  36      -3.140 -69.634 118.790  0.00 97.00      PROA   
ATOM    562  HZ2 TRP P  36      -2.998 -68.627 118.429  0.00 97.00      PROA   
ATOM    563  CH2 TRP P  36      -4.424 -70.158 118.947  0.00 97.00      PROA   
ATOM    564  HH2 TRP P  36      -5.282 -69.542 118.723  0.00 97.00      PROA   
ATOM    565  C   TRP P  36      -0.581 -75.524 121.865  0.00 97.00      PROA   
ATOM    566  O   TRP P  36       0.395 -76.262 121.832  0.00 97.00      PROA   
ATOM    567  N   PHE P  37      -1.827 -76.000 122.093  0.00 97.00      PROA   
ATOM    568  HN  PHE P  37      -2.597 -75.371 122.183  0.00 97.00      PROA   
ATOM    569  CA  PHE P  37      -2.113 -77.395 122.359  0.00 97.00      PROA   
ATOM    570  HA  PHE P  37      -1.281 -77.999 122.032  0.00 97.00      PROA   
ATOM    571  CB  PHE P  37      -2.415 -77.685 123.861  0.00 97.00      PROA   
ATOM    572  HB1 PHE P  37      -2.510 -78.779 124.029  0.00 97.00      PROA   
ATOM    573  HB2 PHE P  37      -3.364 -77.198 124.167  0.00 97.00      PROA   
ATOM    574  CG  PHE P  37      -1.321 -77.154 124.760  0.00 97.00      PROA   
ATOM    575  CD1 PHE P  37      -0.276 -77.992 125.187  0.00 97.00      PROA   
ATOM    576  HD1 PHE P  37      -0.251 -79.021 124.862  0.00 97.00      PROA   
ATOM    577  CE1 PHE P  37       0.741 -77.503 126.017  0.00 97.00      PROA   
ATOM    578  HE1 PHE P  37       1.541 -78.158 126.330  0.00 97.00      PROA   
ATOM    579  CZ  PHE P  37       0.725 -76.165 126.431  0.00 97.00      PROA   
ATOM    580  HZ  PHE P  37       1.518 -75.783 127.057  0.00 97.00      PROA   
ATOM    581  CD2 PHE P  37      -1.340 -75.820 125.212  0.00 97.00      PROA   
ATOM    582  HD2 PHE P  37      -2.135 -75.163 124.896  0.00 97.00      PROA   
ATOM    583  CE2 PHE P  37      -0.316 -75.323 126.024  0.00 97.00      PROA   
ATOM    584  HE2 PHE P  37      -0.322 -74.286 126.320  0.00 97.00      PROA   
ATOM    585  C   PHE P  37      -3.334 -77.801 121.558  0.00 97.00      PROA   
ATOM    586  O   PHE P  37      -4.324 -77.077 121.512  0.00 97.00      PROA   
ATOM    587  N   LEU P  38      -3.285 -78.997 120.920  0.00 97.00      PROA   
ATOM    588  HN  LEU P  38      -2.438 -79.527 120.917  0.00 97.00      PROA   
ATOM    589  CA  LEU P  38      -4.413 -79.639 120.273  0.00 97.00      PROA   
ATOM    590  HA  LEU P  38      -5.282 -79.004 120.322  0.00 97.00      PROA   
ATOM    591  CB  LEU P  38      -4.142 -80.046 118.800  0.00 97.00      PROA   
ATOM    592  HB1 LEU P  38      -5.029 -80.572 118.382  0.00 97.00      PROA   
ATOM    593  HB2 LEU P  38      -3.275 -80.743 118.758  0.00 97.00      PROA   
ATOM    594  CG  LEU P  38      -3.822 -78.862 117.868  0.00 97.00      PROA   
ATOM    595  HG  LEU P  38      -2.919 -78.363 118.279  0.00 97.00      PROA   
ATOM    596  CD1 LEU P  38      -3.489 -79.339 116.443  0.00 97.00      PROA   
ATOM    597 HD11 LEU P  38      -4.369 -79.852 115.999  0.00 97.00      PROA   
ATOM    598 HD12 LEU P  38      -2.632 -80.044 116.455  0.00 97.00      PROA   
ATOM    599 HD13 LEU P  38      -3.230 -78.472 115.799  0.00 97.00      PROA   
ATOM    600  CD2 LEU P  38      -4.962 -77.834 117.824  0.00 97.00      PROA   
ATOM    601 HD21 LEU P  38      -5.169 -77.410 118.828  0.00 97.00      PROA   
ATOM    602 HD22 LEU P  38      -5.889 -78.309 117.438  0.00 97.00      PROA   
ATOM    603 HD23 LEU P  38      -4.684 -77.003 117.144  0.00 97.00      PROA   
ATOM    604  C   LEU P  38      -4.695 -80.906 121.033  0.00 97.00      PROA   
ATOM    605  O   LEU P  38      -3.878 -81.822 121.033  0.00 97.00      PROA   
ATOM    606  N   ASN P  39      -5.864 -80.997 121.711  0.00 97.00      PROA   
ATOM    607  HN  ASN P  39      -6.531 -80.253 121.655  0.00 97.00      PROA   
ATOM    608  CA  ASN P  39      -6.272 -82.180 122.464  0.00 97.00      PROA   
ATOM    609  HA  ASN P  39      -7.182 -81.917 122.984  0.00 97.00      PROA   
ATOM    610  CB  ASN P  39      -6.567 -83.397 121.535  0.00 97.00      PROA   
ATOM    611  HB1 ASN P  39      -7.028 -84.222 122.116  0.00 97.00      PROA   
ATOM    612  HB2 ASN P  39      -5.620 -83.764 121.084  0.00 97.00      PROA   
ATOM    613  CG  ASN P  39      -7.545 -82.999 120.423  0.00 97.00      PROA   
ATOM    614  OD1 ASN P  39      -8.466 -82.208 120.636  0.00 97.00      PROA   
ATOM    615  ND2 ASN P  39      -7.324 -83.528 119.188  0.00 97.00      PROA   
ATOM    616 HD21 ASN P  39      -7.911 -83.236 118.435  0.00 97.00      PROA   
ATOM    617 HD22 ASN P  39      -6.557 -84.151 119.040  0.00 97.00      PROA   
ATOM    618  C   ASN P  39      -5.251 -82.576 123.529  0.00 97.00      PROA   
ATOM    619  O   ASN P  39      -4.939 -83.751 123.716  0.00 97.00      PROA   
ATOM    620  N   GLY P  40      -4.676 -81.571 124.232  0.00 97.00      PROA   
ATOM    621  HN  GLY P  40      -4.995 -80.639 124.082  0.00 97.00      PROA   
ATOM    622  CA  GLY P  40      -3.585 -81.756 125.181  0.00 97.00      PROA   
ATOM    623  HA1 GLY P  40      -3.731 -82.692 125.704  0.00 97.00      PROA   
ATOM    624  HA2 GLY P  40      -3.607 -80.912 125.854  0.00 97.00      PROA   
ATOM    625  C   GLY P  40      -2.198 -81.792 124.569  0.00 97.00      PROA   
ATOM    626  O   GLY P  40      -1.220 -81.509 125.258  0.00 97.00      PROA   
ATOM    627  N   THR P  41      -2.055 -82.139 123.270  0.00 97.00      PROA   
ATOM    628  HN  THR P  41      -2.862 -82.314 122.708  0.00 97.00      PROA   
ATOM    629  CA  THR P  41      -0.758 -82.315 122.623  0.00 97.00      PROA   
ATOM    630  HA  THR P  41      -0.065 -82.713 123.352  0.00 97.00      PROA   
ATOM    631  CB  THR P  41      -0.801 -83.293 121.453  0.00 97.00      PROA   
ATOM    632  HB  THR P  41      -1.537 -82.951 120.690  0.00 97.00      PROA   
ATOM    633  OG1 THR P  41      -1.196 -84.578 121.916  0.00 97.00      PROA   
ATOM    634  HG1 THR P  41      -2.046 -84.465 122.343  0.00 97.00      PROA   
ATOM    635  CG2 THR P  41       0.579 -83.462 120.781  0.00 97.00      PROA   
ATOM    636 HG21 THR P  41       1.336 -83.774 121.532  0.00 97.00      PROA   
ATOM    637 HG22 THR P  41       0.918 -82.526 120.293  0.00 97.00      PROA   
ATOM    638 HG23 THR P  41       0.520 -84.249 120.000  0.00 97.00      PROA   
ATOM    639  C   THR P  41      -0.212 -80.990 122.137  0.00 97.00      PROA   
ATOM    640  O   THR P  41      -0.842 -80.301 121.345  0.00 97.00      PROA   
ATOM    641  N   ALA P  42       0.995 -80.599 122.601  0.00 97.00      PROA   
ATOM    642  HN  ALA P  42       1.495 -81.166 123.252  0.00 97.00      PROA   
ATOM    643  CA  ALA P  42       1.645 -79.359 122.227  0.00 97.00      PROA   
ATOM    644  HA  ALA P  42       0.947 -78.567 122.453  0.00 97.00      PROA   
ATOM    645  CB  ALA P  42       2.900 -79.131 123.091  0.00 97.00      PROA   
ATOM    646  HB1 ALA P  42       3.653 -79.925 122.900  0.00 97.00      PROA   
ATOM    647  HB2 ALA P  42       2.627 -79.165 124.169  0.00 97.00      PROA   
ATOM    648  HB3 ALA P  42       3.357 -78.142 122.880  0.00 97.00      PROA   
ATOM    649  C   ALA P  42       2.026 -79.235 120.752  0.00 97.00      PROA   
ATOM    650  O   ALA P  42       2.619 -80.134 120.159  0.00 97.00      PROA   
ATOM    651  N   ILE P  43       1.718 -78.067 120.136  0.00 97.00      PROA   
ATOM    652  HN  ILE P  43       1.223 -77.362 120.640  0.00 97.00      PROA   
ATOM    653  CA  ILE P  43       2.133 -77.714 118.789  0.00 97.00      PROA   
ATOM    654  HA  ILE P  43       2.317 -78.627 118.241  0.00 97.00      PROA   
ATOM    655  CB  ILE P  43       1.123 -76.864 117.994  0.00 97.00      PROA   
ATOM    656  HB  ILE P  43       1.271 -75.781 118.216  0.00 97.00      PROA   
ATOM    657  CG2 ILE P  43       1.349 -77.099 116.479  0.00 97.00      PROA   
ATOM    658 HG21 ILE P  43       1.179 -78.168 116.229  0.00 97.00      PROA   
ATOM    659 HG22 ILE P  43       2.370 -76.816 116.159  0.00 97.00      PROA   
ATOM    660 HG23 ILE P  43       0.644 -76.494 115.876  0.00 97.00      PROA   
ATOM    661  CG1 ILE P  43      -0.350 -77.167 118.374  0.00 97.00      PROA   
ATOM    662 HG11 ILE P  43      -0.503 -76.997 119.459  0.00 97.00      PROA   
ATOM    663 HG12 ILE P  43      -0.573 -78.235 118.165  0.00 97.00      PROA   
ATOM    664  CD  ILE P  43      -1.350 -76.272 117.624  0.00 97.00      PROA   
ATOM    665  HD1 ILE P  43      -0.983 -75.225 117.574  0.00 97.00      PROA   
ATOM    666  HD2 ILE P  43      -2.333 -76.265 118.137  0.00 97.00      PROA   
ATOM    667  HD3 ILE P  43      -1.507 -76.643 116.589  0.00 97.00      PROA   
ATOM    668  C   ILE P  43       3.438 -76.945 118.926  0.00 97.00      PROA   
ATOM    669  O   ILE P  43       3.711 -76.335 119.958  0.00 97.00      PROA   
ATOM    670  N   GLN P  44       4.281 -76.932 117.870  0.00 97.00      PROA   
ATOM    671  HN  GLN P  44       4.083 -77.469 117.053  0.00 97.00      PROA   
ATOM    672  CA  GLN P  44       5.532 -76.199 117.858  0.00 97.00      PROA   
ATOM    673  HA  GLN P  44       5.972 -76.227 118.847  0.00 97.00      PROA   
ATOM    674  CB  GLN P  44       6.516 -76.849 116.849  0.00 97.00      PROA   
ATOM    675  HB1 GLN P  44       7.486 -76.307 116.905  0.00 97.00      PROA   
ATOM    676  HB2 GLN P  44       6.122 -76.728 115.815  0.00 97.00      PROA   
ATOM    677  CG  GLN P  44       6.799 -78.358 117.079  0.00 97.00      PROA   
ATOM    678  HG1 GLN P  44       7.623 -78.673 116.403  0.00 97.00      PROA   
ATOM    679  HG2 GLN P  44       5.907 -78.968 116.825  0.00 97.00      PROA   
ATOM    680  CD  GLN P  44       7.250 -78.668 118.514  0.00 97.00      PROA   
ATOM    681  OE1 GLN P  44       8.432 -78.516 118.844  0.00 97.00      PROA   
ATOM    682  NE2 GLN P  44       6.314 -79.132 119.387  0.00 97.00      PROA   
ATOM    683 HE21 GLN P  44       6.612 -79.329 120.320  0.00 97.00      PROA   
ATOM    684 HE22 GLN P  44       5.358 -79.229 119.113  0.00 97.00      PROA   
ATOM    685  C   GLN P  44       5.310 -74.728 117.497  0.00 97.00      PROA   
ATOM    686  O   GLN P  44       6.223 -73.908 117.584  0.00 97.00      PROA   
ATOM    687  N   THR P  45       4.065 -74.355 117.110  0.00 97.00      PROA   
ATOM    688  HN  THR P  45       3.358 -75.051 117.022  0.00 97.00      PROA   
ATOM    689  CA  THR P  45       3.635 -72.995 116.805  0.00 97.00      PROA   
ATOM    690  HA  THR P  45       4.244 -72.641 115.985  0.00 97.00      PROA   
ATOM    691  CB  THR P  45       2.166 -72.945 116.384  0.00 97.00      PROA   
ATOM    692  HB  THR P  45       1.508 -73.275 117.222  0.00 97.00      PROA   
ATOM    693  OG1 THR P  45       1.947 -73.819 115.286  0.00 97.00      PROA   
ATOM    694  HG1 THR P  45       1.022 -73.713 115.048  0.00 97.00      PROA   
ATOM    695  CG2 THR P  45       1.758 -71.533 115.924  0.00 97.00      PROA   
ATOM    696 HG21 THR P  45       2.408 -71.211 115.083  0.00 97.00      PROA   
ATOM    697 HG22 THR P  45       1.828 -70.794 116.747  0.00 97.00      PROA   
ATOM    698 HG23 THR P  45       0.707 -71.529 115.564  0.00 97.00      PROA   
ATOM    699  C   THR P  45       3.814 -72.054 117.984  0.00 97.00      PROA   
ATOM    700  O   THR P  45       3.092 -72.154 118.969  0.00 97.00      PROA   
ATOM    701  N   SER P  46       4.781 -71.109 117.916  0.00 97.00      PROA   
ATOM    702  HN  SER P  46       5.445 -71.123 117.171  0.00 97.00      PROA   
ATOM    703  CA  SER P  46       5.032 -70.184 119.014  0.00 97.00      PROA   
ATOM    704  HA  SER P  46       4.600 -70.575 119.924  0.00 97.00      PROA   
ATOM    705  CB  SER P  46       6.549 -70.011 119.261  0.00 97.00      PROA   
ATOM    706  HB1 SER P  46       6.732 -69.253 120.055  0.00 97.00      PROA   
ATOM    707  HB2 SER P  46       7.058 -69.676 118.332  0.00 97.00      PROA   
ATOM    708  OG  SER P  46       7.129 -71.234 119.711  0.00 97.00      PROA   
ATOM    709  HG1 SER P  46       6.871 -71.928 119.099  0.00 97.00      PROA   
ATOM    710  C   SER P  46       4.429 -68.805 118.800  0.00 97.00      PROA   
ATOM    711  O   SER P  46       4.404 -67.985 119.717  0.00 97.00      PROA   
ATOM    712  N   THR P  47       3.886 -68.519 117.595  0.00 97.00      PROA   
ATOM    713  HN  THR P  47       3.900 -69.212 116.880  0.00 97.00      PROA   
ATOM    714  CA  THR P  47       3.175 -67.278 117.294  0.00 97.00      PROA   
ATOM    715  HA  THR P  47       3.840 -66.492 117.611  0.00 97.00      PROA   
ATOM    716  CB  THR P  47       2.958 -67.022 115.789  0.00 97.00      PROA   
ATOM    717  HB  THR P  47       3.936 -66.762 115.325  0.00 97.00      PROA   
ATOM    718  OG1 THR P  47       2.043 -65.963 115.511  0.00 97.00      PROA   
ATOM    719  HG1 THR P  47       1.829 -66.041 114.578  0.00 97.00      PROA   
ATOM    720  CG2 THR P  47       2.413 -68.284 115.104  0.00 97.00      PROA   
ATOM    721 HG21 THR P  47       1.512 -68.650 115.636  0.00 97.00      PROA   
ATOM    722 HG22 THR P  47       3.175 -69.088 115.088  0.00 97.00      PROA   
ATOM    723 HG23 THR P  47       2.128 -68.067 114.052  0.00 97.00      PROA   
ATOM    724  C   THR P  47       1.871 -67.154 118.090  0.00 97.00      PROA   
ATOM    725  O   THR P  47       1.212 -68.171 118.292  0.00 97.00      PROA   
ATOM    726  N   PRO P  48       1.418 -65.972 118.528  0.00 97.00      PROA   
ATOM    727  CD  PRO P  48       2.296 -64.830 118.822  0.00 97.00      PROA   
ATOM    728  HD1 PRO P  48       2.317 -64.165 117.932  0.00 97.00      PROA   
ATOM    729  HD2 PRO P  48       3.329 -65.144 119.093  0.00 97.00      PROA   
ATOM    730  CA  PRO P  48       0.126 -65.838 119.196  0.00 97.00      PROA   
ATOM    731  HA  PRO P  48       0.060 -66.591 119.968  0.00 97.00      PROA   
ATOM    732  CB  PRO P  48       0.152 -64.405 119.757  0.00 97.00      PROA   
ATOM    733  HB1 PRO P  48      -0.463 -64.308 120.673  0.00 97.00      PROA   
ATOM    734  HB2 PRO P  48      -0.204 -63.668 119.001  0.00 97.00      PROA   
ATOM    735  CG  PRO P  48       1.635 -64.138 120.013  0.00 97.00      PROA   
ATOM    736  HG1 PRO P  48       1.875 -63.058 120.077  0.00 97.00      PROA   
ATOM    737  HG2 PRO P  48       1.947 -64.645 120.953  0.00 97.00      PROA   
ATOM    738  C   PRO P  48      -1.079 -65.991 118.287  0.00 97.00      PROA   
ATOM    739  O   PRO P  48      -2.184 -65.886 118.804  0.00 97.00      PROA   
ATOM    740  N   THR P  49      -0.922 -66.248 116.966  0.00 97.00      PROA   
ATOM    741  HN  THR P  49      -0.010 -66.294 116.567  0.00 97.00      PROA   
ATOM    742  CA  THR P  49      -2.049 -66.539 116.093  0.00 97.00      PROA   
ATOM    743  HA  THR P  49      -2.910 -66.717 116.716  0.00 97.00      PROA   
ATOM    744  CB  THR P  49      -2.435 -65.402 115.143  0.00 97.00      PROA   
ATOM    745  HB  THR P  49      -2.402 -64.459 115.733  0.00 97.00      PROA   
ATOM    746  OG1 THR P  49      -3.768 -65.555 114.670  0.00 97.00      PROA   
ATOM    747  HG1 THR P  49      -4.074 -64.660 114.485  0.00 97.00      PROA   
ATOM    748  CG2 THR P  49      -1.507 -65.238 113.927  0.00 97.00      PROA   
ATOM    749 HG21 THR P  49      -1.588 -66.110 113.244  0.00 97.00      PROA   
ATOM    750 HG22 THR P  49      -0.454 -65.126 114.255  0.00 97.00      PROA   
ATOM    751 HG23 THR P  49      -1.798 -64.332 113.351  0.00 97.00      PROA   
ATOM    752  C   THR P  49      -1.771 -67.831 115.363  0.00 97.00      PROA   
ATOM    753  O   THR P  49      -0.716 -68.029 114.768  0.00 97.00      PROA   
ATOM    754  N   TYR P  50      -2.742 -68.767 115.405  0.00 97.00      PROA   
ATOM    755  HN  TYR P  50      -3.581 -68.590 115.919  0.00 97.00      PROA   
ATOM    756  CA  TYR P  50      -2.664 -70.031 114.713  0.00 97.00      PROA   
ATOM    757  HA  TYR P  50      -1.637 -70.240 114.446  0.00 97.00      PROA   
ATOM    758  CB  TYR P  50      -3.213 -71.191 115.589  0.00 97.00      PROA   
ATOM    759  HB1 TYR P  50      -4.298 -71.068 115.796  0.00 97.00      PROA   
ATOM    760  HB2 TYR P  50      -2.682 -71.181 116.564  0.00 97.00      PROA   
ATOM    761  CG  TYR P  50      -2.975 -72.537 114.952  0.00 97.00      PROA   
ATOM    762  CD1 TYR P  50      -3.940 -73.129 114.117  0.00 97.00      PROA   
ATOM    763  HD1 TYR P  50      -4.864 -72.609 113.910  0.00 97.00      PROA   
ATOM    764  CE1 TYR P  50      -3.723 -74.400 113.567  0.00 97.00      PROA   
ATOM    765  HE1 TYR P  50      -4.478 -74.861 112.950  0.00 97.00      PROA   
ATOM    766  CZ  TYR P  50      -2.531 -75.081 113.833  0.00 97.00      PROA   
ATOM    767  OH  TYR P  50      -2.313 -76.363 113.287  0.00 97.00      PROA   
ATOM    768  HH  TYR P  50      -3.101 -76.610 112.796  0.00 97.00      PROA   
ATOM    769  CD2 TYR P  50      -1.794 -73.244 115.231  0.00 97.00      PROA   
ATOM    770  HD2 TYR P  50      -1.065 -72.815 115.902  0.00 97.00      PROA   
ATOM    771  CE2 TYR P  50      -1.564 -74.500 114.658  0.00 97.00      PROA   
ATOM    772  HE2 TYR P  50      -0.654 -75.040 114.868  0.00 97.00      PROA   
ATOM    773  C   TYR P  50      -3.477 -69.867 113.451  0.00 97.00      PROA   
ATOM    774  O   TYR P  50      -4.694 -69.735 113.506  0.00 97.00      PROA   
ATOM    775  N   HSD P  51      -2.808 -69.859 112.277  0.00 97.00      PROA   
ATOM    776  HN  HSD P  51      -1.823 -70.007 112.256  0.00 97.00      PROA   
ATOM    777  CA  HSD P  51      -3.428 -69.510 111.016  0.00 97.00      PROA   
ATOM    778  HA  HSD P  51      -4.398 -69.066 111.188  0.00 97.00      PROA   
ATOM    779  CB  HSD P  51      -2.565 -68.477 110.240  0.00 97.00      PROA   
ATOM    780  HB1 HSD P  51      -1.530 -68.866 110.126  0.00 97.00      PROA   
ATOM    781  HB2 HSD P  51      -2.503 -67.560 110.867  0.00 97.00      PROA   
ATOM    782  ND1 HSD P  51      -2.916 -68.826 107.732  0.00 97.00      PROA   
ATOM    783  HD1 HSD P  51      -2.572 -69.765 107.689  0.00 97.00      PROA   
ATOM    784  CG  HSD P  51      -3.082 -68.075 108.879  0.00 97.00      PROA   
ATOM    785  CE1 HSD P  51      -3.372 -68.078 106.699  0.00 97.00      PROA   
ATOM    786  HE1 HSD P  51      -3.370 -68.435 105.670  0.00 97.00      PROA   
ATOM    787  NE2 HSD P  51      -3.808 -66.898 107.096  0.00 97.00      PROA   
ATOM    788  CD2 HSD P  51      -3.618 -66.894 108.467  0.00 97.00      PROA   
ATOM    789  HD2 HSD P  51      -3.873 -66.015 109.046  0.00 97.00      PROA   
ATOM    790  C   HSD P  51      -3.636 -70.733 110.163  0.00 97.00      PROA   
ATOM    791  O   HSD P  51      -2.691 -71.305 109.622  0.00 97.00      PROA   
ATOM    792  N   ILE P  52      -4.913 -71.131 109.976  0.00 97.00      PROA   
ATOM    793  HN  ILE P  52      -5.675 -70.688 110.447  0.00 97.00      PROA   
ATOM    794  CA  ILE P  52      -5.298 -72.183 109.066  0.00 97.00      PROA   
ATOM    795  HA  ILE P  52      -4.464 -72.850 108.898  0.00 97.00      PROA   
ATOM    796  CB  ILE P  52      -6.457 -73.013 109.603  0.00 97.00      PROA   
ATOM    797  HB  ILE P  52      -7.292 -72.331 109.864  0.00 97.00      PROA   
ATOM    798  CG2 ILE P  52      -6.978 -74.003 108.544  0.00 97.00      PROA   
ATOM    799 HG21 ILE P  52      -6.167 -74.685 108.210  0.00 97.00      PROA   
ATOM    800 HG22 ILE P  52      -7.412 -73.486 107.665  0.00 97.00      PROA   
ATOM    801 HG23 ILE P  52      -7.778 -74.627 108.991  0.00 97.00      PROA   
ATOM    802  CG1 ILE P  52      -6.038 -73.761 110.892  0.00 97.00      PROA   
ATOM    803 HG11 ILE P  52      -5.359 -73.132 111.504  0.00 97.00      PROA   
ATOM    804 HG12 ILE P  52      -5.470 -74.671 110.595  0.00 97.00      PROA   
ATOM    805  CD  ILE P  52      -7.219 -74.175 111.776  0.00 97.00      PROA   
ATOM    806  HD1 ILE P  52      -7.929 -74.812 111.209  0.00 97.00      PROA   
ATOM    807  HD2 ILE P  52      -7.758 -73.285 112.160  0.00 97.00      PROA   
ATOM    808  HD3 ILE P  52      -6.853 -74.762 112.643  0.00 97.00      PROA   
ATOM    809  C   ILE P  52      -5.656 -71.508 107.762  0.00 97.00      PROA   
ATOM    810  O   ILE P  52      -6.677 -70.835 107.643  0.00 97.00      PROA   
ATOM    811  N   THR P  53      -4.784 -71.661 106.740  0.00 97.00      PROA   
ATOM    812  HN  THR P  53      -3.925 -72.144 106.895  0.00 97.00      PROA   
ATOM    813  CA  THR P  53      -4.955 -71.072 105.419  0.00 97.00      PROA   
ATOM    814  HA  THR P  53      -5.055 -70.004 105.558  0.00 97.00      PROA   
ATOM    815  CB  THR P  53      -3.761 -71.335 104.508  0.00 97.00      PROA   
ATOM    816  HB  THR P  53      -3.694 -72.419 104.255  0.00 97.00      PROA   
ATOM    817  OG1 THR P  53      -2.559 -70.964 105.169  0.00 97.00      PROA   
ATOM    818  HG1 THR P  53      -1.860 -71.099 104.525  0.00 97.00      PROA   
ATOM    819  CG2 THR P  53      -3.849 -70.502 103.214  0.00 97.00      PROA   
ATOM    820 HG21 THR P  53      -3.935 -69.422 103.458  0.00 97.00      PROA   
ATOM    821 HG22 THR P  53      -4.723 -70.798 102.600  0.00 97.00      PROA   
ATOM    822 HG23 THR P  53      -2.936 -70.650 102.597  0.00 97.00      PROA   
ATOM    823  C   THR P  53      -6.215 -71.553 104.731  0.00 97.00      PROA   
ATOM    824  O   THR P  53      -6.940 -70.761 104.132  0.00 97.00      PROA   
ATOM    825  N   SER P  54      -6.506 -72.869 104.828  0.00 97.00      PROA   
ATOM    826  HN  SER P  54      -5.937 -73.477 105.374  0.00 97.00      PROA   
ATOM    827  CA  SER P  54      -7.632 -73.478 104.159  0.00 97.00      PROA   
ATOM    828  HA  SER P  54      -8.495 -72.838 104.283  0.00 97.00      PROA   
ATOM    829  CB  SER P  54      -7.372 -73.809 102.658  0.00 97.00      PROA   
ATOM    830  HB1 SER P  54      -8.282 -74.240 102.192  0.00 97.00      PROA   
ATOM    831  HB2 SER P  54      -6.551 -74.551 102.564  0.00 97.00      PROA   
ATOM    832  OG  SER P  54      -6.981 -72.660 101.915  0.00 97.00      PROA   
ATOM    833  HG1 SER P  54      -7.642 -71.986 102.093  0.00 97.00      PROA   
ATOM    834  C   SER P  54      -7.870 -74.786 104.872  0.00 97.00      PROA   
ATOM    835  O   SER P  54      -7.068 -75.708 104.759  0.00 97.00      PROA   
ATOM    836  N   ALA P  55      -8.961 -74.883 105.664  0.00 97.00      PROA   
ATOM    837  HN  ALA P  55      -9.594 -74.110 105.739  0.00 97.00      PROA   
ATOM    838  CA  ALA P  55      -9.196 -75.943 106.626  0.00 97.00      PROA   
ATOM    839  HA  ALA P  55      -8.361 -75.909 107.303  0.00 97.00      PROA   
ATOM    840  CB  ALA P  55     -10.470 -75.639 107.439  0.00 97.00      PROA   
ATOM    841  HB1 ALA P  55     -11.366 -75.645 106.783  0.00 97.00      PROA   
ATOM    842  HB2 ALA P  55     -10.389 -74.627 107.896  0.00 97.00      PROA   
ATOM    843  HB3 ALA P  55     -10.608 -76.377 108.255  0.00 97.00      PROA   
ATOM    844  C   ALA P  55      -9.261 -77.377 106.113  0.00 97.00      PROA   
ATOM    845  O   ALA P  55      -9.879 -77.675 105.096  0.00 97.00      PROA   
ATOM    846  N   SER P  56      -8.618 -78.309 106.862  0.00 97.00      PROA   
ATOM    847  HN  SER P  56      -8.073 -78.016 107.650  0.00 97.00      PROA   
ATOM    848  CA  SER P  56      -8.671 -79.747 106.658  0.00 97.00      PROA   
ATOM    849  HA  SER P  56      -9.117 -79.943 105.695  0.00 97.00      PROA   
ATOM    850  CB  SER P  56      -7.275 -80.437 106.678  0.00 97.00      PROA   
ATOM    851  HB1 SER P  56      -6.620 -79.930 105.938  0.00 97.00      PROA   
ATOM    852  HB2 SER P  56      -7.369 -81.502 106.374  0.00 97.00      PROA   
ATOM    853  OG  SER P  56      -6.635 -80.367 107.950  0.00 97.00      PROA   
ATOM    854  HG1 SER P  56      -6.031 -81.122 107.990  0.00 97.00      PROA   
ATOM    855  C   SER P  56      -9.576 -80.369 107.704  0.00 97.00      PROA   
ATOM    856  O   SER P  56     -10.005 -79.716 108.650  0.00 97.00      PROA   
ATOM    857  N   GLU P  57      -9.910 -81.672 107.548  0.00 97.00      PROA   
ATOM    858  HN  GLU P  57      -9.543 -82.205 106.789  0.00 97.00      PROA   
ATOM    859  CA  GLU P  57     -10.691 -82.447 108.498  0.00 97.00      PROA   
ATOM    860  HA  GLU P  57     -11.649 -81.964 108.640  0.00 97.00      PROA   
ATOM    861  CB  GLU P  57     -10.864 -83.895 107.956  0.00 97.00      PROA   
ATOM    862  HB1 GLU P  57     -11.469 -84.497 108.665  0.00 97.00      PROA   
ATOM    863  HB2 GLU P  57      -9.847 -84.356 107.914  0.00 97.00      PROA   
ATOM    864  CG  GLU P  57     -11.431 -84.045 106.514  0.00 97.00      PROA   
ATOM    865  HG1 GLU P  57     -11.280 -85.107 106.212  0.00 97.00      PROA   
ATOM    866  HG2 GLU P  57     -10.863 -83.416 105.798  0.00 97.00      PROA   
ATOM    867  CD  GLU P  57     -12.922 -83.739 106.332  0.00 97.00      PROA   
ATOM    868  OE1 GLU P  57     -13.696 -84.708 106.102  0.00 97.00      PROA   
ATOM    869  OE2 GLU P  57     -13.299 -82.539 106.331  0.00 97.00      PROA   
ATOM    870  C   GLU P  57      -9.959 -82.520 109.843  0.00 97.00      PROA   
ATOM    871  O   GLU P  57     -10.524 -82.363 110.922  0.00 97.00      PROA   
ATOM    872  N   ASP P  58      -8.638 -82.733 109.732  0.00 97.00      PROA   
ATOM    873  HN  ASP P  58      -8.286 -82.886 108.810  0.00 97.00      PROA   
ATOM    874  CA  ASP P  58      -7.604 -82.964 110.708  0.00 97.00      PROA   
ATOM    875  HA  ASP P  58      -7.989 -83.679 111.420  0.00 97.00      PROA   
ATOM    876  CB  ASP P  58      -6.358 -83.616 110.005  0.00 97.00      PROA   
ATOM    877  HB1 ASP P  58      -6.456 -84.720 110.112  0.00 97.00      PROA   
ATOM    878  HB2 ASP P  58      -5.409 -83.312 110.485  0.00 97.00      PROA   
ATOM    879  CG  ASP P  58      -6.265 -83.363 108.487  0.00 97.00      PROA   
ATOM    880  OD1 ASP P  58      -7.172 -83.801 107.729  0.00 97.00      PROA   
ATOM    881  OD2 ASP P  58      -5.258 -82.739 108.062  0.00 97.00      PROA   
ATOM    882  C   ASP P  58      -7.233 -81.743 111.546  0.00 97.00      PROA   
ATOM    883  O   ASP P  58      -6.690 -81.896 112.640  0.00 97.00      PROA   
ATOM    884  N   ASP P  59      -7.592 -80.511 111.111  0.00 97.00      PROA   
ATOM    885  HN  ASP P  59      -7.864 -80.375 110.160  0.00 97.00      PROA   
ATOM    886  CA  ASP P  59      -7.614 -79.309 111.937  0.00 97.00      PROA   
ATOM    887  HA  ASP P  59      -6.613 -79.141 112.316  0.00 97.00      PROA   
ATOM    888  CB  ASP P  59      -8.071 -78.087 111.087  0.00 97.00      PROA   
ATOM    889  HB1 ASP P  59      -8.372 -77.240 111.740  0.00 97.00      PROA   
ATOM    890  HB2 ASP P  59      -8.937 -78.367 110.454  0.00 97.00      PROA   
ATOM    891  CG  ASP P  59      -6.958 -77.531 110.199  0.00 97.00      PROA   
ATOM    892  OD1 ASP P  59      -5.814 -77.358 110.693  0.00 97.00      PROA   
ATOM    893  OD2 ASP P  59      -7.286 -77.139 109.052  0.00 97.00      PROA   
ATOM    894  C   ASP P  59      -8.543 -79.416 113.160  0.00 97.00      PROA   
ATOM    895  O   ASP P  59      -8.361 -78.710 114.145  0.00 97.00      PROA   
ATOM    896  N   SER P  60      -9.570 -80.297 113.130  0.00 97.00      PROA   
ATOM    897  HN  SER P  60      -9.683 -80.858 112.314  0.00 97.00      PROA   
ATOM    898  CA  SER P  60     -10.542 -80.491 114.210  0.00 97.00      PROA   
ATOM    899  HA  SER P  60     -11.020 -79.534 114.366  0.00 97.00      PROA   
ATOM    900  CB  SER P  60     -11.643 -81.528 113.868  0.00 97.00      PROA   
ATOM    901  HB1 SER P  60     -12.385 -81.591 114.693  0.00 97.00      PROA   
ATOM    902  HB2 SER P  60     -11.189 -82.531 113.716  0.00 97.00      PROA   
ATOM    903  OG  SER P  60     -12.348 -81.171 112.687  0.00 97.00      PROA   
ATOM    904  HG1 SER P  60     -11.790 -81.443 111.951  0.00 97.00      PROA   
ATOM    905  C   SER P  60      -9.970 -80.944 115.553  0.00 97.00      PROA   
ATOM    906  O   SER P  60      -9.083 -81.793 115.622  0.00 97.00      PROA   
ATOM    907  N   GLY P  61     -10.517 -80.415 116.675  0.00 97.00      PROA   
ATOM    908  HN  GLY P  61     -11.272 -79.764 116.609  0.00 97.00      PROA   
ATOM    909  CA  GLY P  61     -10.045 -80.765 118.007  0.00 97.00      PROA   
ATOM    910  HA1 GLY P  61      -8.995 -81.018 117.965  0.00 97.00      PROA   
ATOM    911  HA2 GLY P  61     -10.671 -81.560 118.386  0.00 97.00      PROA   
ATOM    912  C   GLY P  61     -10.156 -79.595 118.930  0.00 97.00      PROA   
ATOM    913  O   GLY P  61     -10.611 -78.528 118.539  0.00 97.00      PROA   
ATOM    914  N   GLU P  62      -9.731 -79.756 120.205  0.00 97.00      PROA   
ATOM    915  HN  GLU P  62      -9.364 -80.631 120.521  0.00 97.00      PROA   
ATOM    916  CA  GLU P  62      -9.760 -78.679 121.168  0.00 97.00      PROA   
ATOM    917  HA  GLU P  62     -10.509 -77.976 120.854  0.00 97.00      PROA   
ATOM    918  CB  GLU P  62     -10.199 -79.104 122.591  0.00 97.00      PROA   
ATOM    919  HB1 GLU P  62     -11.142 -79.685 122.473  0.00 97.00      PROA   
ATOM    920  HB2 GLU P  62     -10.443 -78.173 123.150  0.00 97.00      PROA   
ATOM    921  CG  GLU P  62      -9.233 -79.969 123.421  0.00 97.00      PROA   
ATOM    922  HG1 GLU P  62      -8.199 -79.568 123.395  0.00 97.00      PROA   
ATOM    923  HG2 GLU P  62      -9.230 -81.012 123.043  0.00 97.00      PROA   
ATOM    924  CD  GLU P  62      -9.684 -79.990 124.877  0.00 97.00      PROA   
ATOM    925  OE1 GLU P  62     -10.906 -80.075 125.144  0.00 97.00      PROA   
ATOM    926  OE2 GLU P  62      -8.791 -79.925 125.751  0.00 97.00      PROA   
ATOM    927  C   GLU P  62      -8.471 -77.900 121.168  0.00 97.00      PROA   
ATOM    928  O   GLU P  62      -7.377 -78.423 121.360  0.00 97.00      PROA   
ATOM    929  N   TYR P  63      -8.613 -76.583 120.922  0.00 97.00      PROA   
ATOM    930  HN  TYR P  63      -9.524 -76.207 120.763  0.00 97.00      PROA   
ATOM    931  CA  TYR P  63      -7.541 -75.625 120.834  0.00 97.00      PROA   
ATOM    932  HA  TYR P  63      -6.624 -76.135 120.573  0.00 97.00      PROA   
ATOM    933  CB  TYR P  63      -7.839 -74.515 119.787  0.00 97.00      PROA   
ATOM    934  HB1 TYR P  63      -7.210 -73.616 119.953  0.00 97.00      PROA   
ATOM    935  HB2 TYR P  63      -8.906 -74.219 119.855  0.00 97.00      PROA   
ATOM    936  CG  TYR P  63      -7.597 -75.013 118.387  0.00 97.00      PROA   
ATOM    937  CD1 TYR P  63      -8.440 -75.972 117.799  0.00 97.00      PROA   
ATOM    938  HD1 TYR P  63      -9.290 -76.351 118.344  0.00 97.00      PROA   
ATOM    939  CE1 TYR P  63      -8.173 -76.471 116.520  0.00 97.00      PROA   
ATOM    940  HE1 TYR P  63      -8.806 -77.239 116.105  0.00 97.00      PROA   
ATOM    941  CZ  TYR P  63      -7.086 -75.974 115.791  0.00 97.00      PROA   
ATOM    942  OH  TYR P  63      -6.765 -76.494 114.522  0.00 97.00      PROA   
ATOM    943  HH  TYR P  63      -7.312 -77.272 114.371  0.00 97.00      PROA   
ATOM    944  CD2 TYR P  63      -6.527 -74.501 117.631  0.00 97.00      PROA   
ATOM    945  HD2 TYR P  63      -5.879 -73.747 118.052  0.00 97.00      PROA   
ATOM    946  CE2 TYR P  63      -6.279 -74.973 116.339  0.00 97.00      PROA   
ATOM    947  HE2 TYR P  63      -5.435 -74.603 115.783  0.00 97.00      PROA   
ATOM    948  C   TYR P  63      -7.347 -74.990 122.184  0.00 97.00      PROA   
ATOM    949  O   TYR P  63      -8.307 -74.619 122.855  0.00 97.00      PROA   
ATOM    950  N   ARG P  64      -6.079 -74.873 122.636  0.00 97.00      PROA   
ATOM    951  HN  ARG P  64      -5.314 -75.268 122.132  0.00 97.00      PROA   
ATOM    952  CA  ARG P  64      -5.790 -74.257 123.912  0.00 97.00      PROA   
ATOM    953  HA  ARG P  64      -6.532 -73.501 124.131  0.00 97.00      PROA   
ATOM    954  CB  ARG P  64      -5.685 -75.280 125.077  0.00 97.00      PROA   
ATOM    955  HB1 ARG P  64      -5.952 -74.747 126.016  0.00 97.00      PROA   
ATOM    956  HB2 ARG P  64      -4.644 -75.658 125.196  0.00 97.00      PROA   
ATOM    957  CG  ARG P  64      -6.570 -76.530 124.896  0.00 97.00      PROA   
ATOM    958  HG1 ARG P  64      -6.184 -77.130 124.044  0.00 97.00      PROA   
ATOM    959  HG2 ARG P  64      -7.612 -76.231 124.643  0.00 97.00      PROA   
ATOM    960  CD  ARG P  64      -6.606 -77.431 126.123  0.00 97.00      PROA   
ATOM    961  HD1 ARG P  64      -5.595 -77.586 126.555  0.00 97.00      PROA   
ATOM    962  HD2 ARG P  64      -7.040 -78.414 125.860  0.00 97.00      PROA   
ATOM    963  NE  ARG P  64      -7.451 -76.710 127.118  0.00 97.00      PROA   
ATOM    964  HE  ARG P  64      -7.637 -75.739 126.973  0.00 97.00      PROA   
ATOM    965  CZ  ARG P  64      -8.200 -77.306 128.061  0.00 97.00      PROA   
ATOM    966  NH1 ARG P  64      -8.522 -78.603 128.036  0.00 97.00      PROA   
ATOM    967 HH11 ARG P  64      -8.438 -79.064 127.151  0.00 97.00      PROA   
ATOM    968 HH12 ARG P  64      -9.273 -78.910 128.608  0.00 97.00      PROA   
ATOM    969  NH2 ARG P  64      -8.692 -76.533 129.038  0.00 97.00      PROA   
ATOM    970 HH21 ARG P  64      -8.384 -75.582 129.059  0.00 97.00      PROA   
ATOM    971 HH22 ARG P  64      -9.206 -76.959 129.773  0.00 97.00      PROA   
ATOM    972  C   ARG P  64      -4.444 -73.601 123.765  0.00 97.00      PROA   
ATOM    973  O   ARG P  64      -3.624 -74.033 122.966  0.00 97.00      PROA   
ATOM    974  N   CYS P  65      -4.168 -72.536 124.549  0.00 97.00      PROA   
ATOM    975  HN  CYS P  65      -4.878 -72.071 125.073  0.00 97.00      PROA   
ATOM    976  CA  CYS P  65      -2.842 -71.967 124.604  0.00 97.00      PROA   
ATOM    977  HA  CYS P  65      -2.140 -72.746 124.357  0.00 97.00      PROA   
ATOM    978  CB  CYS P  65      -2.666 -70.811 123.591  0.00 97.00      PROA   
ATOM    979  HB1 CYS P  65      -2.701 -71.269 122.577  0.00 97.00      PROA   
ATOM    980  HB2 CYS P  65      -1.672 -70.329 123.692  0.00 97.00      PROA   
ATOM    981  SG  CYS P  65      -4.002 -69.586 123.693  0.00 97.00      PROA   
ATOM    982  C   CYS P  65      -2.465 -71.518 125.998  0.00 97.00      PROA   
ATOM    983  O   CYS P  65      -3.296 -71.353 126.885  0.00 97.00      PROA   
ATOM    984  N   GLN P  66      -1.145 -71.337 126.214  0.00 97.00      PROA   
ATOM    985  HN  GLN P  66      -0.500 -71.566 125.486  0.00 97.00      PROA   
ATOM    986  CA  GLN P  66      -0.575 -70.827 127.438  0.00 97.00      PROA   
ATOM    987  HA  GLN P  66      -1.356 -70.468 128.094  0.00 97.00      PROA   
ATOM    988  CB  GLN P  66       0.258 -71.953 128.136  0.00 97.00      PROA   
ATOM    989  HB1 GLN P  66       1.221 -72.125 127.616  0.00 97.00      PROA   
ATOM    990  HB2 GLN P  66      -0.347 -72.882 128.008  0.00 97.00      PROA   
ATOM    991  CG  GLN P  66       0.470 -71.767 129.655  0.00 97.00      PROA   
ATOM    992  HG1 GLN P  66      -0.501 -71.435 130.082  0.00 97.00      PROA   
ATOM    993  HG2 GLN P  66       1.226 -70.990 129.875  0.00 97.00      PROA   
ATOM    994  CD  GLN P  66       0.809 -73.069 130.405  0.00 97.00      PROA   
ATOM    995  OE1 GLN P  66       0.047 -73.454 131.291  0.00 97.00      PROA   
ATOM    996  NE2 GLN P  66       1.927 -73.764 130.083  0.00 97.00      PROA   
ATOM    997 HE21 GLN P  66       2.102 -74.640 130.530  0.00 97.00      PROA   
ATOM    998 HE22 GLN P  66       2.537 -73.447 129.356  0.00 97.00      PROA   
ATOM    999  C   GLN P  66       0.276 -69.649 126.978  0.00 97.00      PROA   
ATOM   1000  O   GLN P  66       1.273 -69.826 126.280  0.00 97.00      PROA   
ATOM   1001  N   ARG P  67      -0.122 -68.397 127.332  0.00 97.00      PROA   
ATOM   1002  HN  ARG P  67      -0.960 -68.248 127.852  0.00 97.00      PROA   
ATOM   1003  CA  ARG P  67       0.576 -67.186 126.919  0.00 97.00      PROA   
ATOM   1004  HA  ARG P  67       1.321 -67.410 126.169  0.00 97.00      PROA   
ATOM   1005  CB  ARG P  67      -0.422 -66.136 126.351  0.00 97.00      PROA   
ATOM   1006  HB1 ARG P  67       0.042 -65.127 126.283  0.00 97.00      PROA   
ATOM   1007  HB2 ARG P  67      -1.277 -66.054 127.061  0.00 97.00      PROA   
ATOM   1008  CG  ARG P  67      -0.988 -66.488 124.965  0.00 97.00      PROA   
ATOM   1009  HG1 ARG P  67      -1.928 -65.907 124.819  0.00 97.00      PROA   
ATOM   1010  HG2 ARG P  67      -1.261 -67.565 124.947  0.00 97.00      PROA   
ATOM   1011  CD  ARG P  67      -0.034 -66.206 123.797  0.00 97.00      PROA   
ATOM   1012  HD1 ARG P  67      -0.374 -66.736 122.885  0.00 97.00      PROA   
ATOM   1013  HD2 ARG P  67       1.004 -66.531 124.027  0.00 97.00      PROA   
ATOM   1014  NE  ARG P  67      -0.117 -64.749 123.480  0.00 97.00      PROA   
ATOM   1015  HE  ARG P  67      -0.978 -64.398 123.114  0.00 97.00      PROA   
ATOM   1016  CZ  ARG P  67       0.868 -63.855 123.673  0.00 97.00      PROA   
ATOM   1017  NH1 ARG P  67       2.082 -64.195 124.113  0.00 97.00      PROA   
ATOM   1018 HH11 ARG P  67       2.339 -65.156 124.160  0.00 97.00      PROA   
ATOM   1019 HH12 ARG P  67       2.786 -63.484 124.141  0.00 97.00      PROA   
ATOM   1020  NH2 ARG P  67       0.636 -62.563 123.387  0.00 97.00      PROA   
ATOM   1021 HH21 ARG P  67      -0.263 -62.293 123.062  0.00 97.00      PROA   
ATOM   1022 HH22 ARG P  67       1.366 -61.898 123.552  0.00 97.00      PROA   
ATOM   1023  C   ARG P  67       1.268 -66.527 128.089  0.00 97.00      PROA   
ATOM   1024  O   ARG P  67       0.628 -65.777 128.820  0.00 97.00      PROA   
ATOM   1025  N   GLY P  68       2.602 -66.750 128.253  0.00 97.00      PROA   
ATOM   1026  HN  GLY P  68       3.057 -67.367 127.613  0.00 97.00      PROA   
ATOM   1027  CA  GLY P  68       3.511 -66.073 129.186  0.00 97.00      PROA   
ATOM   1028  HA1 GLY P  68       3.668 -65.077 128.798  0.00 97.00      PROA   
ATOM   1029  HA2 GLY P  68       4.424 -66.649 129.193  0.00 97.00      PROA   
ATOM   1030  C   GLY P  68       3.115 -65.903 130.641  0.00 97.00      PROA   
ATOM   1031  O   GLY P  68       3.740 -65.126 131.362  0.00 97.00      PROA   
ATOM   1032  N   LEU P  69       2.060 -66.596 131.106  0.00 97.00      PROA   
ATOM   1033  HN  LEU P  69       1.589 -67.222 130.492  0.00 97.00      PROA   
ATOM   1034  CA  LEU P  69       1.376 -66.266 132.335  0.00 97.00      PROA   
ATOM   1035  HA  LEU P  69       2.070 -65.836 133.045  0.00 97.00      PROA   
ATOM   1036  CB  LEU P  69       0.169 -65.323 132.076  0.00 97.00      PROA   
ATOM   1037  HB1 LEU P  69      -0.479 -65.254 132.978  0.00 97.00      PROA   
ATOM   1038  HB2 LEU P  69      -0.422 -65.760 131.239  0.00 97.00      PROA   
ATOM   1039  CG  LEU P  69       0.493 -63.873 131.654  0.00 97.00      PROA   
ATOM   1040  HG  LEU P  69       1.171 -63.894 130.771  0.00 97.00      PROA   
ATOM   1041  CD1 LEU P  69      -0.797 -63.155 131.219  0.00 97.00      PROA   
ATOM   1042 HD11 LEU P  69      -1.522 -63.118 132.061  0.00 97.00      PROA   
ATOM   1043 HD12 LEU P  69      -1.267 -63.683 130.362  0.00 97.00      PROA   
ATOM   1044 HD13 LEU P  69      -0.562 -62.116 130.912  0.00 97.00      PROA   
ATOM   1045  CD2 LEU P  69       1.189 -63.089 132.778  0.00 97.00      PROA   
ATOM   1046 HD21 LEU P  69       2.164 -63.552 133.031  0.00 97.00      PROA   
ATOM   1047 HD22 LEU P  69       0.550 -63.074 133.688  0.00 97.00      PROA   
ATOM   1048 HD23 LEU P  69       1.368 -62.042 132.457  0.00 97.00      PROA   
ATOM   1049  C   LEU P  69       0.816 -67.537 132.925  0.00 97.00      PROA   
ATOM   1050  O   LEU P  69       0.454 -68.461 132.200  0.00 97.00      PROA   
ATOM   1051  N   SER P  70       0.713 -67.595 134.275  0.00 97.00      PROA   
ATOM   1052  HN  SER P  70       1.008 -66.816 134.826  0.00 97.00      PROA   
ATOM   1053  CA  SER P  70       0.163 -68.699 135.053  0.00 97.00      PROA   
ATOM   1054  HA  SER P  70       0.910 -69.478 135.015  0.00 97.00      PROA   
ATOM   1055  CB  SER P  70       0.010 -68.303 136.547  0.00 97.00      PROA   
ATOM   1056  HB1 SER P  70       1.031 -68.154 136.964  0.00 97.00      PROA   
ATOM   1057  HB2 SER P  70      -0.486 -69.102 137.138  0.00 97.00      PROA   
ATOM   1058  OG  SER P  70      -0.703 -67.073 136.679  0.00 97.00      PROA   
ATOM   1059  HG1 SER P  70      -0.685 -66.824 137.607  0.00 97.00      PROA   
ATOM   1060  C   SER P  70      -1.134 -69.328 134.538  0.00 97.00      PROA   
ATOM   1061  O   SER P  70      -2.151 -68.661 134.384  0.00 97.00      PROA   
ATOM   1062  N   GLY P  71      -1.124 -70.656 134.274  0.00 97.00      PROA   
ATOM   1063  HN  GLY P  71      -0.292 -71.175 134.458  0.00 97.00      PROA   
ATOM   1064  CA  GLY P  71      -2.253 -71.396 133.712  0.00 97.00      PROA   
ATOM   1065  HA1 GLY P  71      -3.153 -71.064 134.210  0.00 97.00      PROA   
ATOM   1066  HA2 GLY P  71      -2.057 -72.440 133.893  0.00 97.00      PROA   
ATOM   1067  C   GLY P  71      -2.478 -71.224 132.220  0.00 97.00      PROA   
ATOM   1068  O   GLY P  71      -2.108 -70.226 131.613  0.00 97.00      PROA   
ATOM   1069  N   ARG P  72      -3.131 -72.232 131.594  0.00 97.00      PROA   
ATOM   1070  HN  ARG P  72      -3.417 -73.029 132.116  0.00 97.00      PROA   
ATOM   1071  CA  ARG P  72      -3.463 -72.296 130.182  0.00 97.00      PROA   
ATOM   1072  HA  ARG P  72      -3.043 -71.434 129.676  0.00 97.00      PROA   
ATOM   1073  CB  ARG P  72      -2.953 -73.585 129.461  0.00 97.00      PROA   
ATOM   1074  HB1 ARG P  72      -1.854 -73.645 129.594  0.00 97.00      PROA   
ATOM   1075  HB2 ARG P  72      -3.114 -73.456 128.366  0.00 97.00      PROA   
ATOM   1076  CG  ARG P  72      -3.595 -74.955 129.819  0.00 97.00      PROA   
ATOM   1077  HG1 ARG P  72      -3.024 -75.734 129.263  0.00 97.00      PROA   
ATOM   1078  HG2 ARG P  72      -4.634 -74.971 129.426  0.00 97.00      PROA   
ATOM   1079  CD  ARG P  72      -3.646 -75.382 131.298  0.00 97.00      PROA   
ATOM   1080  HD1 ARG P  72      -3.890 -76.465 131.377  0.00 97.00      PROA   
ATOM   1081  HD2 ARG P  72      -4.404 -74.786 131.852  0.00 97.00      PROA   
ATOM   1082  NE  ARG P  72      -2.288 -75.136 131.866  0.00 97.00      PROA   
ATOM   1083  HE  ARG P  72      -1.632 -74.633 131.306  0.00 97.00      PROA   
ATOM   1084  CZ  ARG P  72      -1.921 -75.323 133.149  0.00 97.00      PROA   
ATOM   1085  NH1 ARG P  72      -2.647 -75.992 134.048  0.00 97.00      PROA   
ATOM   1086 HH11 ARG P  72      -3.466 -76.465 133.746  0.00 97.00      PROA   
ATOM   1087 HH12 ARG P  72      -2.282 -76.087 134.972  0.00 97.00      PROA   
ATOM   1088  NH2 ARG P  72      -0.738 -74.803 133.521  0.00 97.00      PROA   
ATOM   1089 HH21 ARG P  72      -0.224 -74.311 132.817  0.00 97.00      PROA   
ATOM   1090 HH22 ARG P  72      -0.360 -74.999 134.419  0.00 97.00      PROA   
ATOM   1091  C   ARG P  72      -4.966 -72.224 130.044  0.00 97.00      PROA   
ATOM   1092  O   ARG P  72      -5.711 -72.449 130.996  0.00 97.00      PROA   
ATOM   1093  N   SER P  73      -5.414 -71.860 128.823  0.00 97.00      PROA   
ATOM   1094  HN  SER P  73      -4.738 -71.621 128.127  0.00 97.00      PROA   
ATOM   1095  CA  SER P  73      -6.767 -71.749 128.318  0.00 97.00      PROA   
ATOM   1096  HA  SER P  73      -7.145 -70.833 128.751  0.00 97.00      PROA   
ATOM   1097  CB  SER P  73      -6.748 -71.550 126.776  0.00 97.00      PROA   
ATOM   1098  HB1 SER P  73      -7.641 -71.917 126.231  0.00 97.00      PROA   
ATOM   1099  HB2 SER P  73      -5.886 -72.110 126.374  0.00 97.00      PROA   
ATOM   1100  OG  SER P  73      -6.612 -70.175 126.451  0.00 97.00      PROA   
ATOM   1101  HG1 SER P  73      -7.505 -69.818 126.520  0.00 97.00      PROA   
ATOM   1102  C   SER P  73      -7.838 -72.772 128.624  0.00 97.00      PROA   
ATOM   1103  O   SER P  73      -7.627 -73.915 129.016  0.00 97.00      PROA   
ATOM   1104  N   ASP P  74      -9.049 -72.281 128.308  0.00 97.00      PROA   
ATOM   1105  HN  ASP P  74      -9.087 -71.300 128.116  0.00 97.00      PROA   
ATOM   1106  CA  ASP P  74     -10.251 -72.878 127.789  0.00 97.00      PROA   
ATOM   1107  HA  ASP P  74     -10.829 -73.161 128.652  0.00 97.00      PROA   
ATOM   1108  CB  ASP P  74     -11.036 -71.756 127.011  0.00 97.00      PROA   
ATOM   1109  HB1 ASP P  74     -11.646 -71.187 127.748  0.00 97.00      PROA   
ATOM   1110  HB2 ASP P  74     -11.728 -72.181 126.260  0.00 97.00      PROA   
ATOM   1111  CG  ASP P  74     -10.129 -70.710 126.322  0.00 97.00      PROA   
ATOM   1112  OD1 ASP P  74      -9.421 -69.952 127.040  0.00 97.00      PROA   
ATOM   1113  OD2 ASP P  74     -10.143 -70.649 125.067  0.00 97.00      PROA   
ATOM   1114  C   ASP P  74     -10.050 -74.109 126.888  0.00 97.00      PROA   
ATOM   1115  O   ASP P  74      -9.007 -74.257 126.250  0.00 97.00      PROA   
ATOM   1116  N   PRO P  75     -11.000 -75.040 126.818  0.00 97.00      PROA   
ATOM   1117  CD  PRO P  75     -12.018 -75.264 127.849  0.00 97.00      PROA   
ATOM   1118  HD1 PRO P  75     -12.776 -74.452 127.805  0.00 97.00      PROA   
ATOM   1119  HD2 PRO P  75     -11.543 -75.290 128.854  0.00 97.00      PROA   
ATOM   1120  CA  PRO P  75     -11.094 -76.009 125.739  0.00 97.00      PROA   
ATOM   1121  HA  PRO P  75     -10.131 -76.258 125.314  0.00 97.00      PROA   
ATOM   1122  CB  PRO P  75     -11.717 -77.220 126.455  0.00 97.00      PROA   
ATOM   1123  HB1 PRO P  75     -10.906 -77.789 126.956  0.00 97.00      PROA   
ATOM   1124  HB2 PRO P  75     -12.241 -77.920 125.776  0.00 97.00      PROA   
ATOM   1125  CG  PRO P  75     -12.649 -76.623 127.523  0.00 97.00      PROA   
ATOM   1126  HG1 PRO P  75     -13.656 -76.466 127.081  0.00 97.00      PROA   
ATOM   1127  HG2 PRO P  75     -12.739 -77.281 128.410  0.00 97.00      PROA   
ATOM   1128  C   PRO P  75     -12.010 -75.512 124.627  0.00 97.00      PROA   
ATOM   1129  O   PRO P  75     -13.172 -75.914 124.588  0.00 97.00      PROA   
ATOM   1130  N   ILE P  76     -11.545 -74.671 123.671  0.00 97.00      PROA   
ATOM   1131  HN  ILE P  76     -10.626 -74.281 123.695  0.00 97.00      PROA   
ATOM   1132  CA  ILE P  76     -12.399 -74.348 122.532  0.00 97.00      PROA   
ATOM   1133  HA  ILE P  76     -13.425 -74.332 122.872  0.00 97.00      PROA   
ATOM   1134  CB  ILE P  76     -12.218 -72.960 121.928  0.00 97.00      PROA   
ATOM   1135  HB  ILE P  76     -12.830 -72.890 120.997  0.00 97.00      PROA   
ATOM   1136  CG2 ILE P  76     -12.792 -71.922 122.921  0.00 97.00      PROA   
ATOM   1137 HG21 ILE P  76     -12.199 -71.916 123.858  0.00 97.00      PROA   
ATOM   1138 HG22 ILE P  76     -13.849 -72.147 123.170  0.00 97.00      PROA   
ATOM   1139 HG23 ILE P  76     -12.743 -70.905 122.479  0.00 97.00      PROA   
ATOM   1140  CG1 ILE P  76     -10.754 -72.631 121.573  0.00 97.00      PROA   
ATOM   1141 HG11 ILE P  76     -10.128 -73.538 121.675  0.00 97.00      PROA   
ATOM   1142 HG12 ILE P  76     -10.371 -71.885 122.303  0.00 97.00      PROA   
ATOM   1143  CD  ILE P  76     -10.597 -72.095 120.148  0.00 97.00      PROA   
ATOM   1144  HD1 ILE P  76     -11.171 -71.155 120.014  0.00 97.00      PROA   
ATOM   1145  HD2 ILE P  76     -10.957 -72.845 119.411  0.00 97.00      PROA   
ATOM   1146  HD3 ILE P  76      -9.527 -71.893 119.936  0.00 97.00      PROA   
ATOM   1147  C   ILE P  76     -12.324 -75.453 121.485  0.00 97.00      PROA   
ATOM   1148  O   ILE P  76     -11.395 -75.560 120.689  0.00 97.00      PROA   
ATOM   1149  N   GLN P  77     -13.343 -76.338 121.501  0.00 97.00      PROA   
ATOM   1150  HN  GLN P  77     -14.030 -76.277 122.222  0.00 97.00      PROA   
ATOM   1151  CA  GLN P  77     -13.393 -77.531 120.685  0.00 97.00      PROA   
ATOM   1152  HA  GLN P  77     -12.395 -77.906 120.555  0.00 97.00      PROA   
ATOM   1153  CB  GLN P  77     -14.214 -78.633 121.411  0.00 97.00      PROA   
ATOM   1154  HB1 GLN P  77     -13.972 -79.606 120.931  0.00 97.00      PROA   
ATOM   1155  HB2 GLN P  77     -15.305 -78.456 121.292  0.00 97.00      PROA   
ATOM   1156  CG  GLN P  77     -13.904 -78.698 122.932  0.00 97.00      PROA   
ATOM   1157  HG1 GLN P  77     -14.426 -77.877 123.466  0.00 97.00      PROA   
ATOM   1158  HG2 GLN P  77     -12.819 -78.571 123.111  0.00 97.00      PROA   
ATOM   1159  CD  GLN P  77     -14.387 -80.015 123.551  0.00 97.00      PROA   
ATOM   1160  OE1 GLN P  77     -15.544 -80.403 123.360  0.00 97.00      PROA   
ATOM   1161  NE2 GLN P  77     -13.505 -80.709 124.326  0.00 97.00      PROA   
ATOM   1162 HE21 GLN P  77     -12.586 -80.353 124.520  0.00 97.00      PROA   
ATOM   1163 HE22 GLN P  77     -13.796 -81.574 124.727  0.00 97.00      PROA   
ATOM   1164  C   GLN P  77     -13.951 -77.195 119.310  0.00 97.00      PROA   
ATOM   1165  O   GLN P  77     -15.130 -76.888 119.167  0.00 97.00      PROA   
ATOM   1166  N   LEU P  78     -13.075 -77.239 118.272  0.00 97.00      PROA   
ATOM   1167  HN  LEU P  78     -12.139 -77.548 118.442  0.00 97.00      PROA   
ATOM   1168  CA  LEU P  78     -13.291 -76.797 116.906  0.00 97.00      PROA   
ATOM   1169  HA  LEU P  78     -14.093 -76.073 116.888  0.00 97.00      PROA   
ATOM   1170  CB  LEU P  78     -11.977 -76.170 116.360  0.00 97.00      PROA   
ATOM   1171  HB1 LEU P  78     -11.194 -76.961 116.354  0.00 97.00      PROA   
ATOM   1172  HB2 LEU P  78     -11.636 -75.388 117.076  0.00 97.00      PROA   
ATOM   1173  CG  LEU P  78     -12.031 -75.535 114.948  0.00 97.00      PROA   
ATOM   1174  HG  LEU P  78     -12.606 -76.200 114.265  0.00 97.00      PROA   
ATOM   1175  CD1 LEU P  78     -12.716 -74.161 114.976  0.00 97.00      PROA   
ATOM   1176 HD11 LEU P  78     -12.112 -73.459 115.588  0.00 97.00      PROA   
ATOM   1177 HD12 LEU P  78     -13.727 -74.235 115.417  0.00 97.00      PROA   
ATOM   1178 HD13 LEU P  78     -12.803 -73.750 113.949  0.00 97.00      PROA   
ATOM   1179  CD2 LEU P  78     -10.618 -75.399 114.350  0.00 97.00      PROA   
ATOM   1180 HD21 LEU P  78     -10.135 -76.394 114.262  0.00 97.00      PROA   
ATOM   1181 HD22 LEU P  78      -9.987 -74.754 114.999  0.00 97.00      PROA   
ATOM   1182 HD23 LEU P  78     -10.667 -74.943 113.339  0.00 97.00      PROA   
ATOM   1183  C   LEU P  78     -13.662 -77.969 116.019  0.00 97.00      PROA   
ATOM   1184  O   LEU P  78     -13.044 -79.028 116.088  0.00 97.00      PROA   
ATOM   1185  N   GLU P  79     -14.695 -77.801 115.157  0.00 97.00      PROA   
ATOM   1186  HN  GLU P  79     -15.215 -76.950 115.138  0.00 97.00      PROA   
ATOM   1187  CA  GLU P  79     -15.212 -78.858 114.315  0.00 97.00      PROA   
ATOM   1188  HA  GLU P  79     -14.621 -79.758 114.427  0.00 97.00      PROA   
ATOM   1189  CB  GLU P  79     -16.692 -79.169 114.666  0.00 97.00      PROA   
ATOM   1190  HB1 GLU P  79     -17.100 -79.931 113.966  0.00 97.00      PROA   
ATOM   1191  HB2 GLU P  79     -17.263 -78.226 114.508  0.00 97.00      PROA   
ATOM   1192  CG  GLU P  79     -16.903 -79.681 116.112  0.00 97.00      PROA   
ATOM   1193  HG1 GLU P  79     -16.108 -79.294 116.783  0.00 97.00      PROA   
ATOM   1194  HG2 GLU P  79     -16.860 -80.790 116.136  0.00 97.00      PROA   
ATOM   1195  CD  GLU P  79     -18.224 -79.198 116.717  0.00 97.00      PROA   
ATOM   1196  OE1 GLU P  79     -18.492 -77.969 116.656  0.00 97.00      PROA   
ATOM   1197  OE2 GLU P  79     -18.951 -80.035 117.314  0.00 97.00      PROA   
ATOM   1198  C   GLU P  79     -15.196 -78.489 112.851  0.00 97.00      PROA   
ATOM   1199  O   GLU P  79     -15.638 -77.415 112.447  0.00 97.00      PROA   
ATOM   1200  N   VAL P  80     -14.812 -79.484 112.019  0.00  0.00      PROA   
ATOM   1201  HN  VAL P  80     -14.423 -80.330 112.377  0.00  0.00      PROA   
ATOM   1202  CA  VAL P  80     -15.100 -79.499 110.608  0.00  0.00      PROA   
ATOM   1203  HA  VAL P  80     -15.598 -78.589 110.337  0.00  0.00      PROA   
ATOM   1204  CB  VAL P  80     -13.868 -79.670 109.727  0.00  0.00      PROA   
ATOM   1205  HB  VAL P  80     -13.309 -80.591 110.009  0.00  0.00      PROA   
ATOM   1206  CG1 VAL P  80     -14.278 -79.779 108.241  0.00  0.00      PROA   
ATOM   1207 HG11 VAL P  80     -14.903 -78.908 107.952  0.00  0.00      PROA   
ATOM   1208 HG12 VAL P  80     -14.852 -80.708 108.050  0.00  0.00      PROA   
ATOM   1209 HG13 VAL P  80     -13.374 -79.796 107.597  0.00  0.00      PROA   
ATOM   1210  CG2 VAL P  80     -12.946 -78.454 109.965  0.00  0.00      PROA   
ATOM   1211 HG21 VAL P  80     -12.555 -78.446 111.004  0.00  0.00      PROA   
ATOM   1212 HG22 VAL P  80     -13.505 -77.513 109.786  0.00  0.00      PROA   
ATOM   1213 HG23 VAL P  80     -12.085 -78.480 109.268  0.00  0.00      PROA   
ATOM   1214  C   VAL P  80     -16.077 -80.631 110.439  0.00  0.00      PROA   
ATOM   1215  O   VAL P  80     -15.727 -81.793 110.644  0.00  0.00      PROA   
ATOM   1216  N   HSD P  81     -17.349 -80.298 110.098  0.00  0.00      PROA   
ATOM   1217  HN  HSD P  81     -17.615 -79.355 109.911  0.00  0.00      PROA   
ATOM   1218  CA  HSD P  81     -18.416 -81.269 110.087  0.00  0.00      PROA   
ATOM   1219  HA  HSD P  81     -18.065 -82.146 109.560  0.00  0.00      PROA   
ATOM   1220  CB  HSD P  81     -18.857 -81.657 111.534  0.00  0.00      PROA   
ATOM   1221  HB1 HSD P  81     -19.299 -80.775 112.047  0.00  0.00      PROA   
ATOM   1222  HB2 HSD P  81     -17.950 -81.940 112.110  0.00  0.00      PROA   
ATOM   1223  ND1 HSD P  81     -19.559 -84.073 111.079  0.00  0.00      PROA   
ATOM   1224  HD1 HSD P  81     -18.744 -84.339 110.563  0.00  0.00      PROA   
ATOM   1225  CG  HSD P  81     -19.799 -82.832 111.631  0.00  0.00      PROA   
ATOM   1226  CE1 HSD P  81     -20.636 -84.845 111.373  0.00  0.00      PROA   
ATOM   1227  HE1 HSD P  81     -20.721 -85.881 111.053  0.00  0.00      PROA   
ATOM   1228  NE2 HSD P  81     -21.544 -84.192 112.074  0.00  0.00      PROA   
ATOM   1229  CD2 HSD P  81     -21.014 -82.925 112.238  0.00  0.00      PROA   
ATOM   1230  HD2 HSD P  81     -21.571 -82.174 112.783  0.00  0.00      PROA   
ATOM   1231  C   HSD P  81     -19.559 -80.672 109.286  0.00  0.00      PROA   
ATOM   1232  O   HSD P  81     -19.329 -80.035 108.259  0.00  0.00      PROA   
ATOM   1233  N   ARG P  82     -20.813 -80.908 109.754  0.00  0.00      PROA   
ATOM   1234  HN  ARG P  82     -20.895 -81.448 110.588  0.00  0.00      PROA   
ATOM   1235  CA  ARG P  82     -22.111 -80.510 109.244  0.00  0.00      PROA   
ATOM   1236  HA  ARG P  82     -22.763 -81.004 109.950  0.00  0.00      PROA   
ATOM   1237  CB  ARG P  82     -22.565 -79.025 109.368  0.00  0.00      PROA   
ATOM   1238  HB1 ARG P  82     -22.601 -78.770 110.451  0.00  0.00      PROA   
ATOM   1239  HB2 ARG P  82     -23.611 -78.934 108.995  0.00  0.00      PROA   
ATOM   1240  CG  ARG P  82     -21.711 -77.955 108.663  0.00  0.00      PROA   
ATOM   1241  HG1 ARG P  82     -22.411 -77.152 108.332  0.00  0.00      PROA   
ATOM   1242  HG2 ARG P  82     -21.250 -78.386 107.751  0.00  0.00      PROA   
ATOM   1243  CD  ARG P  82     -20.653 -77.305 109.568  0.00  0.00      PROA   
ATOM   1244  HD1 ARG P  82     -19.880 -78.030 109.888  0.00  0.00      PROA   
ATOM   1245  HD2 ARG P  82     -21.146 -76.897 110.474  0.00  0.00      PROA   
ATOM   1246  NE  ARG P  82     -19.959 -76.201 108.827  0.00  0.00      PROA   
ATOM   1247  HE  ARG P  82     -19.128 -76.426 108.317  0.00  0.00      PROA   
ATOM   1248  CZ  ARG P  82     -20.401 -74.916 108.804  0.00  0.00      PROA   
ATOM   1249  NH1 ARG P  82     -21.515 -74.529 109.470  0.00  0.00      PROA   
ATOM   1250 HH11 ARG P  82     -21.814 -73.575 109.433  0.00  0.00      PROA   
ATOM   1251 HH12 ARG P  82     -22.036 -75.198 109.999  0.00  0.00      PROA   
ATOM   1252  NH2 ARG P  82     -19.708 -73.993 108.094  0.00  0.00      PROA   
ATOM   1253 HH21 ARG P  82     -20.018 -73.043 108.068  0.00  0.00      PROA   
ATOM   1254 HH22 ARG P  82     -18.885 -74.266 107.595  0.00  0.00      PROA   
ATOM   1255  C   ARG P  82     -22.517 -81.102 107.917  0.00  0.00      PROA   
ATOM   1256  O   ARG P  82     -21.703 -81.309 107.019  0.00  0.00      PROA   
ATOM   1257  N   GLY P  83     -23.839 -81.382 107.794  0.00  0.00      PROA   
ATOM   1258  HN  GLY P  83     -24.459 -81.225 108.558  0.00  0.00      PROA   
ATOM   1259  CA  GLY P  83     -24.484 -81.837 106.587  0.00  0.00      PROA   
ATOM   1260  HA1 GLY P  83     -24.693 -82.890 106.706  0.00  0.00      PROA   
ATOM   1261  HA2 GLY P  83     -23.878 -81.595 105.725  0.00  0.00      PROA   
ATOM   1262  C   GLY P  83     -25.777 -81.085 106.482  0.00  0.00      PROA   
ATOM   1263  O   GLY P  83     -25.988 -80.099 107.188  0.00  0.00      PROA   
ATOM   1264  N   TRP P  84     -26.682 -81.547 105.584  0.00  0.00      PROA   
ATOM   1265  HN  TRP P  84     -26.492 -82.349 105.022  0.00  0.00      PROA   
ATOM   1266  CA  TRP P  84     -27.972 -80.928 105.359  0.00  0.00      PROA   
ATOM   1267  HA  TRP P  84     -28.007 -79.961 105.841  0.00  0.00      PROA   
ATOM   1268  CB  TRP P  84     -28.258 -80.717 103.845  0.00  0.00      PROA   
ATOM   1269  HB1 TRP P  84     -27.599 -79.889 103.501  0.00  0.00      PROA   
ATOM   1270  HB2 TRP P  84     -29.304 -80.366 103.700  0.00  0.00      PROA   
ATOM   1271  CG  TRP P  84     -28.006 -81.902 102.961  0.00  0.00      PROA   
ATOM   1272  CD1 TRP P  84     -28.829 -82.986 102.818  0.00  0.00      PROA   
ATOM   1273  HD1 TRP P  84     -29.743 -83.132 103.367  0.00  0.00      PROA   
ATOM   1274  NE1 TRP P  84     -28.296 -83.863 101.917  0.00  0.00      PROA   
ATOM   1275  HE1 TRP P  84     -28.692 -84.718 101.662  0.00  0.00      PROA   
ATOM   1276  CE2 TRP P  84     -27.109 -83.375 101.454  0.00  0.00      PROA   
ATOM   1277  CD2 TRP P  84     -26.884 -82.135 102.094  0.00  0.00      PROA   
ATOM   1278  CE3 TRP P  84     -25.729 -81.413 101.804  0.00  0.00      PROA   
ATOM   1279  HE3 TRP P  84     -25.526 -80.463 102.275  0.00  0.00      PROA   
ATOM   1280  CZ3 TRP P  84     -24.825 -81.933 100.875  0.00  0.00      PROA   
ATOM   1281  HZ3 TRP P  84     -23.928 -81.378 100.638  0.00  0.00      PROA   
ATOM   1282  CZ2 TRP P  84     -26.209 -83.896 100.531  0.00  0.00      PROA   
ATOM   1283  HZ2 TRP P  84     -26.380 -84.840 100.038  0.00  0.00      PROA   
ATOM   1284  CH2 TRP P  84     -25.062 -83.154 100.248  0.00  0.00      PROA   
ATOM   1285  HH2 TRP P  84     -24.348 -83.533  99.530  0.00  0.00      PROA   
ATOM   1286  C   TRP P  84     -29.067 -81.780 105.960  0.00  0.00      PROA   
ATOM   1287  O   TRP P  84     -30.173 -81.293 106.190  0.00  0.00      PROA   
ATOM   1288  N   LEU P  85     -28.754 -83.057 106.271  0.00  0.00      PROA   
ATOM   1289  HN  LEU P  85     -27.857 -83.429 106.046  0.00  0.00      PROA   
ATOM   1290  CA  LEU P  85     -29.597 -83.942 107.034  0.00  0.00      PROA   
ATOM   1291  HA  LEU P  85     -30.249 -83.362 107.672  0.00  0.00      PROA   
ATOM   1292  CB  LEU P  85     -30.398 -85.014 106.234  0.00  0.00      PROA   
ATOM   1293  HB1 LEU P  85     -30.750 -85.813 106.929  0.00  0.00      PROA   
ATOM   1294  HB2 LEU P  85     -29.717 -85.488 105.494  0.00  0.00      PROA   
ATOM   1295  CG  LEU P  85     -31.674 -84.551 105.487  0.00  0.00      PROA   
ATOM   1296  HG  LEU P  85     -31.365 -83.883 104.653  0.00  0.00      PROA   
ATOM   1297  CD1 LEU P  85     -32.389 -85.775 104.880  0.00  0.00      PROA   
ATOM   1298 HD11 LEU P  85     -32.706 -86.473 105.684  0.00  0.00      PROA   
ATOM   1299 HD12 LEU P  85     -31.708 -86.317 104.195  0.00  0.00      PROA   
ATOM   1300 HD13 LEU P  85     -33.291 -85.461 104.315  0.00  0.00      PROA   
ATOM   1301  CD2 LEU P  85     -32.656 -83.758 106.369  0.00  0.00      PROA   
ATOM   1302 HD21 LEU P  85     -32.188 -82.819 106.723  0.00  0.00      PROA   
ATOM   1303 HD22 LEU P  85     -32.964 -84.364 107.247  0.00  0.00      PROA   
ATOM   1304 HD23 LEU P  85     -33.565 -83.492 105.787  0.00  0.00      PROA   
ATOM   1305  C   LEU P  85     -28.640 -84.682 107.916  0.00  0.00      PROA   
ATOM   1306  O   LEU P  85     -27.441 -84.755 107.648  0.00  0.00      PROA   
ATOM   1307  N   LEU P  86     -29.185 -85.251 109.006  0.00  0.00      PROA   
ATOM   1308  HN  LEU P  86     -30.157 -85.152 109.207  0.00  0.00      PROA   
ATOM   1309  CA  LEU P  86     -28.454 -86.075 109.919  0.00  0.00      PROA   
ATOM   1310  HA  LEU P  86     -27.669 -86.593 109.384  0.00  0.00      PROA   
ATOM   1311  CB  LEU P  86     -27.887 -85.279 111.124  0.00  0.00      PROA   
ATOM   1312  HB1 LEU P  86     -28.718 -84.721 111.608  0.00  0.00      PROA   
ATOM   1313  HB2 LEU P  86     -27.173 -84.526 110.723  0.00  0.00      PROA   
ATOM   1314  CG  LEU P  86     -27.149 -86.103 112.211  0.00  0.00      PROA   
ATOM   1315  HG  LEU P  86     -27.869 -86.836 112.642  0.00  0.00      PROA   
ATOM   1316  CD1 LEU P  86     -25.956 -86.900 111.645  0.00  0.00      PROA   
ATOM   1317 HD11 LEU P  86     -25.216 -86.211 111.187  0.00  0.00      PROA   
ATOM   1318 HD12 LEU P  86     -26.292 -87.623 110.874  0.00  0.00      PROA   
ATOM   1319 HD13 LEU P  86     -25.454 -87.468 112.458  0.00  0.00      PROA   
ATOM   1320  CD2 LEU P  86     -26.702 -85.197 113.376  0.00  0.00      PROA   
ATOM   1321 HD21 LEU P  86     -27.577 -84.674 113.817  0.00  0.00      PROA   
ATOM   1322 HD22 LEU P  86     -25.979 -84.435 113.017  0.00  0.00      PROA   
ATOM   1323 HD23 LEU P  86     -26.216 -85.801 114.171  0.00  0.00      PROA   
ATOM   1324  C   LEU P  86     -29.459 -87.077 110.388  0.00  0.00      PROA   
ATOM   1325  O   LEU P  86     -30.608 -86.742 110.660  0.00  0.00      PROA   
ATOM   1326  N   LEU P  87     -29.021 -88.345 110.502  0.00 97.00      PROA   
ATOM   1327  HN  LEU P  87     -28.072 -88.550 110.289  0.00 97.00      PROA   
ATOM   1328  CA  LEU P  87     -29.775 -89.395 111.138  0.00 97.00      PROA   
ATOM   1329  HA  LEU P  87     -30.818 -89.120 111.212  0.00 97.00      PROA   
ATOM   1330  CB  LEU P  87     -29.669 -90.735 110.376  0.00 97.00      PROA   
ATOM   1331  HB1 LEU P  87     -28.595 -91.003 110.261  0.00 97.00      PROA   
ATOM   1332  HB2 LEU P  87     -30.085 -90.597 109.353  0.00 97.00      PROA   
ATOM   1333  CG  LEU P  87     -30.402 -91.920 111.042  0.00 97.00      PROA   
ATOM   1334  HG  LEU P  87     -30.027 -92.033 112.085  0.00 97.00      PROA   
ATOM   1335  CD1 LEU P  87     -31.924 -91.707 111.113  0.00 97.00      PROA   
ATOM   1336 HD11 LEU P  87     -32.336 -91.550 110.094  0.00 97.00      PROA   
ATOM   1337 HD12 LEU P  87     -32.165 -90.825 111.737  0.00 97.00      PROA   
ATOM   1338 HD13 LEU P  87     -32.413 -92.598 111.560  0.00 97.00      PROA   
ATOM   1339  CD2 LEU P  87     -30.078 -93.229 110.315  0.00 97.00      PROA   
ATOM   1340 HD21 LEU P  87     -28.980 -93.387 110.265  0.00 97.00      PROA   
ATOM   1341 HD22 LEU P  87     -30.484 -93.206 109.282  0.00 97.00      PROA   
ATOM   1342 HD23 LEU P  87     -30.535 -94.076 110.867  0.00 97.00      PROA   
ATOM   1343  C   LEU P  87     -29.219 -89.541 112.534  0.00 97.00      PROA   
ATOM   1344  O   LEU P  87     -28.099 -90.001 112.740  0.00 97.00      PROA   
ATOM   1345  N   GLN P  88     -30.012 -89.141 113.544  0.00 97.00      PROA   
ATOM   1346  HN  GLN P  88     -30.926 -88.777 113.366  0.00 97.00      PROA   
ATOM   1347  CA  GLN P  88     -29.621 -89.173 114.931  0.00 97.00      PROA   
ATOM   1348  HA  GLN P  88     -28.554 -89.006 114.997  0.00 97.00      PROA   
ATOM   1349  CB  GLN P  88     -30.344 -88.065 115.737  0.00 97.00      PROA   
ATOM   1350  HB1 GLN P  88     -29.963 -88.093 116.779  0.00 97.00      PROA   
ATOM   1351  HB2 GLN P  88     -31.435 -88.279 115.754  0.00 97.00      PROA   
ATOM   1352  CG  GLN P  88     -30.119 -86.646 115.169  0.00 97.00      PROA   
ATOM   1353  HG1 GLN P  88     -30.490 -86.581 114.125  0.00 97.00      PROA   
ATOM   1354  HG2 GLN P  88     -29.033 -86.417 115.163  0.00 97.00      PROA   
ATOM   1355  CD  GLN P  88     -30.890 -85.595 115.982  0.00 97.00      PROA   
ATOM   1356  OE1 GLN P  88     -32.123 -85.622 116.054  0.00 97.00      PROA   
ATOM   1357  NE2 GLN P  88     -30.149 -84.612 116.567  0.00 97.00      PROA   
ATOM   1358 HE21 GLN P  88     -30.623 -83.812 116.931  0.00 97.00      PROA   
ATOM   1359 HE22 GLN P  88     -29.155 -84.614 116.474  0.00 97.00      PROA   
ATOM   1360  C   GLN P  88     -29.942 -90.541 115.505  0.00 97.00      PROA   
ATOM   1361  O   GLN P  88     -31.082 -90.991 115.474  0.00 97.00      PROA   
ATOM   1362  N   VAL P  89     -28.916 -91.257 116.018  0.00 97.00      PROA   
ATOM   1363  HN  VAL P  89     -27.994 -90.883 116.010  0.00 97.00      PROA   
ATOM   1364  CA  VAL P  89     -29.035 -92.641 116.442  0.00 97.00      PROA   
ATOM   1365  HA  VAL P  89     -30.062 -92.970 116.346  0.00 97.00      PROA   
ATOM   1366  CB  VAL P  89     -28.158 -93.551 115.584  0.00 97.00      PROA   
ATOM   1367  HB  VAL P  89     -27.099 -93.203 115.629  0.00 97.00      PROA   
ATOM   1368  CG1 VAL P  89     -28.213 -95.016 116.054  0.00 97.00      PROA   
ATOM   1369 HG11 VAL P  89     -29.262 -95.374 116.101  0.00 97.00      PROA   
ATOM   1370 HG12 VAL P  89     -27.734 -95.149 117.044  0.00 97.00      PROA   
ATOM   1371 HG13 VAL P  89     -27.662 -95.644 115.326  0.00 97.00      PROA   
ATOM   1372  CG2 VAL P  89     -28.629 -93.460 114.117  0.00 97.00      PROA   
ATOM   1373 HG21 VAL P  89     -28.408 -92.461 113.689  0.00 97.00      PROA   
ATOM   1374 HG22 VAL P  89     -29.721 -93.643 114.047  0.00 97.00      PROA   
ATOM   1375 HG23 VAL P  89     -28.107 -94.220 113.499  0.00 97.00      PROA   
ATOM   1376  C   VAL P  89     -28.657 -92.760 117.906  0.00 97.00      PROA   
ATOM   1377  O   VAL P  89     -27.685 -92.152 118.353  0.00 97.00      PROA   
ATOM   1378  N   SER P  90     -29.436 -93.558 118.689  0.00 97.00      PROA   
ATOM   1379  HN  SER P  90     -30.262 -93.957 118.296  0.00 97.00      PROA   
ATOM   1380  CA  SER P  90     -29.244 -93.776 120.122  0.00 97.00      PROA   
ATOM   1381  HA  SER P  90     -29.373 -92.819 120.610  0.00 97.00      PROA   
ATOM   1382  CB  SER P  90     -30.279 -94.766 120.721  0.00 97.00      PROA   
ATOM   1383  HB1 SER P  90     -30.096 -94.903 121.809  0.00 97.00      PROA   
ATOM   1384  HB2 SER P  90     -30.207 -95.760 120.234  0.00 97.00      PROA   
ATOM   1385  OG  SER P  90     -31.604 -94.267 120.601  0.00 97.00      PROA   
ATOM   1386  HG1 SER P  90     -31.764 -94.066 119.672  0.00 97.00      PROA   
ATOM   1387  C   SER P  90     -27.878 -94.309 120.530  0.00 97.00      PROA   
ATOM   1388  O   SER P  90     -27.285 -93.807 121.483  0.00 97.00      PROA   
ATOM   1389  N   SER P  91     -27.335 -95.327 119.820  0.00 97.00      PROA   
ATOM   1390  HN  SER P  91     -27.821 -95.740 119.056  0.00 97.00      PROA   
ATOM   1391  CA  SER P  91     -25.992 -95.815 120.081  0.00 97.00      PROA   
ATOM   1392  HA  SER P  91     -25.351 -94.943 120.076  0.00 97.00      PROA   
ATOM   1393  CB  SER P  91     -25.801 -96.543 121.441  0.00 97.00      PROA   
ATOM   1394  HB1 SER P  91     -25.053 -97.361 121.400  0.00 97.00      PROA   
ATOM   1395  HB2 SER P  91     -26.764 -96.987 121.773  0.00 97.00      PROA   
ATOM   1396  OG  SER P  91     -25.344 -95.614 122.418  0.00 97.00      PROA   
ATOM   1397  HG1 SER P  91     -26.019 -94.928 122.469  0.00 97.00      PROA   
ATOM   1398  C   SER P  91     -25.485 -96.652 118.936  0.00 97.00      PROA   
ATOM   1399  O   SER P  91     -26.243 -97.092 118.077  0.00 97.00      PROA   
ATOM   1400  N   ARG P  92     -24.146 -96.858 118.885  0.00 97.00      PROA   
ATOM   1401  HN  ARG P  92     -23.554 -96.488 119.598  0.00 97.00      PROA   
ATOM   1402  CA  ARG P  92     -23.475 -97.523 117.781  0.00 97.00      PROA   
ATOM   1403  HA  ARG P  92     -23.971 -97.251 116.857  0.00 97.00      PROA   
ATOM   1404  CB  ARG P  92     -21.984 -97.085 117.713  0.00 97.00      PROA   
ATOM   1405  HB1 ARG P  92     -21.587 -97.368 116.714  0.00 97.00      PROA   
ATOM   1406  HB2 ARG P  92     -21.390 -97.629 118.482  0.00 97.00      PROA   
ATOM   1407  CG  ARG P  92     -21.755 -95.574 117.954  0.00 97.00      PROA   
ATOM   1408  HG1 ARG P  92     -21.965 -95.344 119.022  0.00 97.00      PROA   
ATOM   1409  HG2 ARG P  92     -22.476 -94.982 117.347  0.00 97.00      PROA   
ATOM   1410  CD  ARG P  92     -20.317 -95.099 117.675  0.00 97.00      PROA   
ATOM   1411  HD1 ARG P  92     -19.575 -95.854 118.006  0.00 97.00      PROA   
ATOM   1412  HD2 ARG P  92     -20.102 -94.144 118.206  0.00 97.00      PROA   
ATOM   1413  NE  ARG P  92     -20.167 -94.903 116.198  0.00 97.00      PROA   
ATOM   1414  HE  ARG P  92     -19.976 -95.683 115.609  0.00 97.00      PROA   
ATOM   1415  CZ  ARG P  92     -20.579 -93.787 115.570  0.00 97.00      PROA   
ATOM   1416  NH1 ARG P  92     -20.901 -92.645 116.197  0.00 97.00      PROA   
ATOM   1417 HH11 ARG P  92     -20.438 -92.428 117.052  0.00 97.00      PROA   
ATOM   1418 HH12 ARG P  92     -21.169 -91.900 115.589  0.00 97.00      PROA   
ATOM   1419  NH2 ARG P  92     -20.603 -93.739 114.225  0.00 97.00      PROA   
ATOM   1420 HH21 ARG P  92     -20.149 -94.454 113.707  0.00 97.00      PROA   
ATOM   1421 HH22 ARG P  92     -20.666 -92.827 113.825  0.00 97.00      PROA   
ATOM   1422  C   ARG P  92     -23.540 -99.040 117.934  0.00 97.00      PROA   
ATOM   1423  O   ARG P  92     -23.377 -99.786 116.969  0.00 97.00      PROA   
ATOM   1424  N   VAL P  93     -23.810 -99.528 119.164  0.00 97.00      PROA   
ATOM   1425  HN  VAL P  93     -23.987 -98.913 119.925  0.00 97.00      PROA   
ATOM   1426  CA  VAL P  93     -23.916-100.931 119.488  0.00 97.00      PROA   
ATOM   1427  HA  VAL P  93     -24.269-101.462 118.617  0.00 97.00      PROA   
ATOM   1428  CB  VAL P  93     -22.633-101.590 120.022  0.00 97.00      PROA   
ATOM   1429  HB  VAL P  93     -22.872-102.627 120.359  0.00 97.00      PROA   
ATOM   1430  CG1 VAL P  93     -21.585-101.703 118.894  0.00 97.00      PROA   
ATOM   1431 HG11 VAL P  93     -21.259-100.694 118.566  0.00 97.00      PROA   
ATOM   1432 HG12 VAL P  93     -22.002-102.236 118.017  0.00 97.00      PROA   
ATOM   1433 HG13 VAL P  93     -20.689-102.252 119.255  0.00 97.00      PROA   
ATOM   1434  CG2 VAL P  93     -22.047-100.819 121.227  0.00 97.00      PROA   
ATOM   1435 HG21 VAL P  93     -22.758-100.793 122.077  0.00 97.00      PROA   
ATOM   1436 HG22 VAL P  93     -21.792 -99.776 120.943  0.00 97.00      PROA   
ATOM   1437 HG23 VAL P  93     -21.117-101.316 121.577  0.00 97.00      PROA   
ATOM   1438  C   VAL P  93     -25.001-101.018 120.528  0.00 97.00      PROA   
ATOM   1439  O   VAL P  93     -25.144-100.125 121.360  0.00 97.00      PROA   
ATOM   1440  N   LEU P  94     -25.808-102.103 120.465  0.00 97.00      PROA   
ATOM   1441  HN  LEU P  94     -25.698-102.781 119.745  0.00 97.00      PROA   
ATOM   1442  CA  LEU P  94     -26.846-102.423 121.415  0.00 97.00      PROA   
ATOM   1443  HA  LEU P  94     -26.563-102.067 122.398  0.00 97.00      PROA   
ATOM   1444  CB  LEU P  94     -28.268-101.904 121.050  0.00 97.00      PROA   
ATOM   1445  HB1 LEU P  94     -28.945-102.202 121.884  0.00 97.00      PROA   
ATOM   1446  HB2 LEU P  94     -28.642-102.391 120.124  0.00 97.00      PROA   
ATOM   1447  CG  LEU P  94     -28.425-100.370 120.891  0.00 97.00      PROA   
ATOM   1448  HG  LEU P  94     -27.703 -99.877 121.583  0.00 97.00      PROA   
ATOM   1449  CD1 LEU P  94     -28.158 -99.872 119.457  0.00 97.00      PROA   
ATOM   1450 HD11 LEU P  94     -28.914-100.295 118.761  0.00 97.00      PROA   
ATOM   1451 HD12 LEU P  94     -27.151-100.163 119.102  0.00 97.00      PROA   
ATOM   1452 HD13 LEU P  94     -28.227 -98.764 119.424  0.00 97.00      PROA   
ATOM   1453  CD2 LEU P  94     -29.834 -99.938 121.341  0.00 97.00      PROA   
ATOM   1454 HD21 LEU P  94     -29.986-100.193 122.410  0.00 97.00      PROA   
ATOM   1455 HD22 LEU P  94     -30.606-100.469 120.746  0.00 97.00      PROA   
ATOM   1456 HD23 LEU P  94     -29.970 -98.844 121.217  0.00 97.00      PROA   
ATOM   1457  C   LEU P  94     -26.893-103.936 121.442  0.00 97.00      PROA   
ATOM   1458  O   LEU P  94     -26.329-104.601 120.577  0.00 97.00      PROA   
ATOM   1459  N   THR P  95     -27.569-104.513 122.458  0.00 97.00      PROA   
ATOM   1460  HN  THR P  95     -27.908-103.954 123.215  0.00 97.00      PROA   
ATOM   1461  CA  THR P  95     -27.867-105.930 122.590  0.00 97.00      PROA   
ATOM   1462  HA  THR P  95     -27.214-106.487 121.936  0.00 97.00      PROA   
ATOM   1463  CB  THR P  95     -27.718-106.464 124.021  0.00 97.00      PROA   
ATOM   1464  HB  THR P  95     -28.664-106.363 124.603  0.00 97.00      PROA   
ATOM   1465  OG1 THR P  95     -26.732-105.740 124.740  0.00 97.00      PROA   
ATOM   1466  HG1 THR P  95     -27.143-104.885 124.912  0.00 97.00      PROA   
ATOM   1467  CG2 THR P  95     -27.269-107.931 124.003  0.00 97.00      PROA   
ATOM   1468 HG21 THR P  95     -26.277-108.017 123.511  0.00 97.00      PROA   
ATOM   1469 HG22 THR P  95     -27.995-108.569 123.465  0.00 97.00      PROA   
ATOM   1470 HG23 THR P  95     -27.173-108.303 125.045  0.00 97.00      PROA   
ATOM   1471  C   THR P  95     -29.306-106.109 122.138  0.00 97.00      PROA   
ATOM   1472  O   THR P  95     -30.070-105.154 122.047  0.00 97.00      PROA   
ATOM   1473  N   GLU P  96     -29.726-107.353 121.828  0.00 97.00      PROA   
ATOM   1474  HN  GLU P  96     -29.075-108.110 121.791  0.00 97.00      PROA   
ATOM   1475  CA  GLU P  96     -31.106-107.692 121.539  0.00 97.00      PROA   
ATOM   1476  HA  GLU P  96     -31.408-107.049 120.726  0.00 97.00      PROA   
ATOM   1477  CB  GLU P  96     -31.259-109.172 121.085  0.00 97.00      PROA   
ATOM   1478  HB1 GLU P  96     -30.546-109.358 120.250  0.00 97.00      PROA   
ATOM   1479  HB2 GLU P  96     -32.286-109.313 120.682  0.00 97.00      PROA   
ATOM   1480  CG  GLU P  96     -30.996-110.189 122.218  0.00 97.00      PROA   
ATOM   1481  HG1 GLU P  96     -31.599-109.935 123.112  0.00 97.00      PROA   
ATOM   1482  HG2 GLU P  96     -29.927-110.142 122.509  0.00 97.00      PROA   
ATOM   1483  CD  GLU P  96     -31.341-111.637 121.866  0.00 97.00      PROA   
ATOM   1484  OE1 GLU P  96     -32.181-111.879 120.962  0.00 97.00      PROA   
ATOM   1485  OE2 GLU P  96     -30.763-112.536 122.535  0.00 97.00      PROA   
ATOM   1486  C   GLU P  96     -32.026-107.406 122.725  0.00 97.00      PROA   
ATOM   1487  O   GLU P  96     -31.635-107.492 123.887  0.00 97.00      PROA   
ATOM   1488  N   GLY P  97     -33.290-107.020 122.446  0.00 97.00      PROA   
ATOM   1489  HN  GLY P  97     -33.577-106.940 121.491  0.00 97.00      PROA   
ATOM   1490  CA  GLY P  97     -34.281-106.714 123.463  0.00 97.00      PROA   
ATOM   1491  HA1 GLY P  97     -34.077-107.291 124.354  0.00 97.00      PROA   
ATOM   1492  HA2 GLY P  97     -35.249-106.943 123.046  0.00 97.00      PROA   
ATOM   1493  C   GLY P  97     -34.293-105.262 123.853  0.00 97.00      PROA   
ATOM   1494  O   GLY P  97     -35.326-104.750 124.277  0.00 97.00      PROA   
ATOM   1495  N   GLU P  98     -33.142-104.563 123.730  0.00 97.00      PROA   
ATOM   1496  HN  GLU P  98     -32.302-105.029 123.461  0.00 97.00      PROA   
ATOM   1497  CA  GLU P  98     -32.994-103.149 124.007  0.00 97.00      PROA   
ATOM   1498  HA  GLU P  98     -33.278-103.021 125.038  0.00 97.00      PROA   
ATOM   1499  CB  GLU P  98     -31.512-102.703 123.899  0.00 97.00      PROA   
ATOM   1500  HB1 GLU P  98     -31.457-101.595 123.990  0.00 97.00      PROA   
ATOM   1501  HB2 GLU P  98     -31.117-102.979 122.898  0.00 97.00      PROA   
ATOM   1502  CG  GLU P  98     -30.617-103.309 125.003  0.00 97.00      PROA   
ATOM   1503  HG1 GLU P  98     -30.582-104.417 124.914  0.00 97.00      PROA   
ATOM   1504  HG2 GLU P  98     -31.023-103.049 126.003  0.00 97.00      PROA   
ATOM   1505  CD  GLU P  98     -29.196-102.755 124.930  0.00 97.00      PROA   
ATOM   1506  OE1 GLU P  98     -28.251-103.574 124.947  0.00 97.00      PROA   
ATOM   1507  OE2 GLU P  98     -29.026-101.510 124.882  0.00 97.00      PROA   
ATOM   1508  C   GLU P  98     -33.851-102.244 123.119  0.00 97.00      PROA   
ATOM   1509  O   GLU P  98     -33.939-102.487 121.920  0.00 97.00      PROA   
ATOM   1510  N   PRO P  99     -34.491-101.188 123.613  0.00 97.00      PROA   
ATOM   1511  CD  PRO P  99     -34.850-101.032 125.023  0.00 97.00      PROA   
ATOM   1512  HD1 PRO P  99     -33.971-100.615 125.560  0.00 97.00      PROA   
ATOM   1513  HD2 PRO P  99     -35.162-101.998 125.479  0.00 97.00      PROA   
ATOM   1514  CA  PRO P  99     -35.020-100.099 122.798  0.00 97.00      PROA   
ATOM   1515  HA  PRO P  99     -35.770-100.529 122.153  0.00 97.00      PROA   
ATOM   1516  CB  PRO P  99     -35.631 -99.129 123.823  0.00 97.00      PROA   
ATOM   1517  HB1 PRO P  99     -36.505 -98.586 123.412  0.00 97.00      PROA   
ATOM   1518  HB2 PRO P  99     -34.873 -98.396 124.178  0.00 97.00      PROA   
ATOM   1519  CG  PRO P  99     -36.007-100.035 125.001  0.00 97.00      PROA   
ATOM   1520  HG1 PRO P  99     -36.116 -99.486 125.956  0.00 97.00      PROA   
ATOM   1521  HG2 PRO P  99     -36.951-100.577 124.768  0.00 97.00      PROA   
ATOM   1522  C   PRO P  99     -33.989 -99.401 121.919  0.00 97.00      PROA   
ATOM   1523  O   PRO P  99     -32.915 -99.064 122.411  0.00 97.00      PROA   
ATOM   1524  N   LEU P 100     -34.302 -99.140 120.631  0.00 97.00      PROA   
ATOM   1525  HN  LEU P 100     -35.168 -99.463 120.252  0.00 97.00      PROA   
ATOM   1526  CA  LEU P 100     -33.436 -98.359 119.766  0.00 97.00      PROA   
ATOM   1527  HA  LEU P 100     -32.657 -97.891 120.352  0.00 97.00      PROA   
ATOM   1528  CB  LEU P 100     -32.755 -99.246 118.689  0.00 97.00      PROA   
ATOM   1529  HB1 LEU P 100     -33.524 -99.896 118.222  0.00 97.00      PROA   
ATOM   1530  HB2 LEU P 100     -32.046 -99.920 119.217  0.00 97.00      PROA   
ATOM   1531  CG  LEU P 100     -31.986 -98.526 117.552  0.00 97.00      PROA   
ATOM   1532  HG  LEU P 100     -32.717 -97.944 116.944  0.00 97.00      PROA   
ATOM   1533  CD1 LEU P 100     -30.923 -97.544 118.073  0.00 97.00      PROA   
ATOM   1534 HD11 LEU P 100     -30.238 -98.063 118.774  0.00 97.00      PROA   
ATOM   1535 HD12 LEU P 100     -31.399 -96.695 118.603  0.00 97.00      PROA   
ATOM   1536 HD13 LEU P 100     -30.326 -97.141 117.229  0.00 97.00      PROA   
ATOM   1537  CD2 LEU P 100     -31.330 -99.557 116.614  0.00 97.00      PROA   
ATOM   1538 HD21 LEU P 100     -32.086-100.272 116.230  0.00 97.00      PROA   
ATOM   1539 HD22 LEU P 100     -30.550-100.127 117.162  0.00 97.00      PROA   
ATOM   1540 HD23 LEU P 100     -30.852 -99.046 115.752  0.00 97.00      PROA   
ATOM   1541  C   LEU P 100     -34.233 -97.241 119.139  0.00 97.00      PROA   
ATOM   1542  O   LEU P 100     -35.123 -97.477 118.332  0.00 97.00      PROA   
ATOM   1543  N   ALA P 101     -33.913 -95.971 119.481  0.00 97.00      PROA   
ATOM   1544  HN  ALA P 101     -33.212 -95.778 120.165  0.00 97.00      PROA   
ATOM   1545  CA  ALA P 101     -34.589 -94.811 118.940  0.00 97.00      PROA   
ATOM   1546  HA  ALA P 101     -35.512 -95.117 118.469  0.00 97.00      PROA   
ATOM   1547  CB  ALA P 101     -34.966 -93.814 120.052  0.00 97.00      PROA   
ATOM   1548  HB1 ALA P 101     -34.066 -93.435 120.578  0.00 97.00      PROA   
ATOM   1549  HB2 ALA P 101     -35.609 -94.325 120.803  0.00 97.00      PROA   
ATOM   1550  HB3 ALA P 101     -35.534 -92.954 119.643  0.00 97.00      PROA   
ATOM   1551  C   ALA P 101     -33.741 -94.135 117.874  0.00 97.00      PROA   
ATOM   1552  O   ALA P 101     -32.541 -93.921 118.027  0.00 97.00      PROA   
ATOM   1553  N   LEU P 102     -34.382 -93.811 116.730  0.00 97.00      PROA   
ATOM   1554  HN  LEU P 102     -35.334 -94.083 116.604  0.00 97.00      PROA   
ATOM   1555  CA  LEU P 102     -33.781 -93.186 115.573  0.00 97.00      PROA   
ATOM   1556  HA  LEU P 102     -32.750 -92.934 115.780  0.00 97.00      PROA   
ATOM   1557  CB  LEU P 102     -33.884 -94.098 114.320  0.00 97.00      PROA   
ATOM   1558  HB1 LEU P 102     -33.320 -93.642 113.478  0.00 97.00      PROA   
ATOM   1559  HB2 LEU P 102     -34.953 -94.172 114.017  0.00 97.00      PROA   
ATOM   1560  CG  LEU P 102     -33.392 -95.553 114.509  0.00 97.00      PROA   
ATOM   1561  HG  LEU P 102     -33.938 -96.013 115.367  0.00 97.00      PROA   
ATOM   1562  CD1 LEU P 102     -33.727 -96.393 113.266  0.00 97.00      PROA   
ATOM   1563 HD11 LEU P 102     -33.177 -95.999 112.385  0.00 97.00      PROA   
ATOM   1564 HD12 LEU P 102     -34.816 -96.359 113.051  0.00 97.00      PROA   
ATOM   1565 HD13 LEU P 102     -33.428 -97.449 113.433  0.00 97.00      PROA   
ATOM   1566  CD2 LEU P 102     -31.885 -95.622 114.801  0.00 97.00      PROA   
ATOM   1567 HD21 LEU P 102     -31.635 -95.037 115.709  0.00 97.00      PROA   
ATOM   1568 HD22 LEU P 102     -31.316 -95.212 113.941  0.00 97.00      PROA   
ATOM   1569 HD23 LEU P 102     -31.571 -96.676 114.959  0.00 97.00      PROA   
ATOM   1570  C   LEU P 102     -34.544 -91.916 115.261  0.00 97.00      PROA   
ATOM   1571  O   LEU P 102     -35.770 -91.903 115.289  0.00 97.00      PROA   
ATOM   1572  N   ARG P 103     -33.847 -90.802 114.938  0.00 97.00      PROA   
ATOM   1573  HN  ARG P 103     -32.852 -90.772 115.027  0.00 97.00      PROA   
ATOM   1574  CA  ARG P 103     -34.513 -89.627 114.415  0.00 97.00      PROA   
ATOM   1575  HA  ARG P 103     -35.503 -89.898 114.084  0.00 97.00      PROA   
ATOM   1576  CB  ARG P 103     -34.689 -88.502 115.470  0.00 97.00      PROA   
ATOM   1577  HB1 ARG P 103     -33.694 -88.173 115.840  0.00 97.00      PROA   
ATOM   1578  HB2 ARG P 103     -35.250 -88.916 116.337  0.00 97.00      PROA   
ATOM   1579  CG  ARG P 103     -35.447 -87.296 114.897  0.00 97.00      PROA   
ATOM   1580  HG1 ARG P 103     -36.452 -87.637 114.556  0.00 97.00      PROA   
ATOM   1581  HG2 ARG P 103     -34.885 -86.923 114.013  0.00 97.00      PROA   
ATOM   1582  CD  ARG P 103     -35.597 -86.086 115.811  0.00 97.00      PROA   
ATOM   1583  HD1 ARG P 103     -34.596 -85.695 116.094  0.00 97.00      PROA   
ATOM   1584  HD2 ARG P 103     -36.189 -86.307 116.723  0.00 97.00      PROA   
ATOM   1585  NE  ARG P 103     -36.346 -85.100 114.969  0.00 97.00      PROA   
ATOM   1586  HE  ARG P 103     -36.961 -85.434 114.258  0.00 97.00      PROA   
ATOM   1587  CZ  ARG P 103     -36.054 -83.797 114.882  0.00 97.00      PROA   
ATOM   1588  NH1 ARG P 103     -35.111 -83.174 115.593  0.00 97.00      PROA   
ATOM   1589 HH11 ARG P 103     -34.427 -83.689 116.093  0.00 97.00      PROA   
ATOM   1590 HH12 ARG P 103     -35.003 -82.201 115.372  0.00 97.00      PROA   
ATOM   1591  NH2 ARG P 103     -36.705 -83.042 113.982  0.00 97.00      PROA   
ATOM   1592 HH21 ARG P 103     -37.378 -83.466 113.378  0.00 97.00      PROA   
ATOM   1593 HH22 ARG P 103     -36.351 -82.119 113.841  0.00 97.00      PROA   
ATOM   1594  C   ARG P 103     -33.811 -89.064 113.195  0.00 97.00      PROA   
ATOM   1595  O   ARG P 103     -32.696 -88.566 113.265  0.00 97.00      PROA   
ATOM   1596  N   CYS P 104     -34.497 -89.052 112.031  0.00 97.00      PROA   
ATOM   1597  HN  CYS P 104     -35.361 -89.550 111.959  0.00 97.00      PROA   
ATOM   1598  CA  CYS P 104     -34.143 -88.230 110.887  0.00 97.00      PROA   
ATOM   1599  HA  CYS P 104     -33.090 -88.379 110.691  0.00 97.00      PROA   
ATOM   1600  CB  CYS P 104     -34.968 -88.641 109.642  0.00 97.00      PROA   
ATOM   1601  HB1 CYS P 104     -36.012 -88.271 109.733  0.00 97.00      PROA   
ATOM   1602  HB2 CYS P 104     -35.029 -89.753 109.634  0.00 97.00      PROA   
ATOM   1603  SG  CYS P 104     -34.229 -88.107 108.069  0.00 97.00      PROA   
ATOM   1604  C   CYS P 104     -34.377 -86.757 111.200  0.00 97.00      PROA   
ATOM   1605  O   CYS P 104     -35.426 -86.391 111.717  0.00 97.00      PROA   
ATOM   1606  N   HSD P 105     -33.391 -85.877 110.924  0.00 97.00      PROA   
ATOM   1607  HN  HSD P 105     -32.539 -86.177 110.501  0.00 97.00      PROA   
ATOM   1608  CA  HSD P 105     -33.371 -84.534 111.472  0.00 97.00      PROA   
ATOM   1609  HA  HSD P 105     -34.381 -84.168 111.605  0.00 97.00      PROA   
ATOM   1610  CB  HSD P 105     -32.671 -84.573 112.855  0.00 97.00      PROA   
ATOM   1611  HB1 HSD P 105     -31.915 -85.388 112.798  0.00 97.00      PROA   
ATOM   1612  HB2 HSD P 105     -33.410 -84.880 113.626  0.00 97.00      PROA   
ATOM   1613  ND1 HSD P 105     -32.485 -82.210 113.818  0.00 97.00      PROA   
ATOM   1614  HD1 HSD P 105     -33.398 -81.861 113.591  0.00 97.00      PROA   
ATOM   1615  CG  HSD P 105     -31.916 -83.374 113.348  0.00 97.00      PROA   
ATOM   1616  CE1 HSD P 105     -31.508 -81.528 114.463  0.00 97.00      PROA   
ATOM   1617  HE1 HSD P 105     -31.679 -80.565 114.944  0.00 97.00      PROA   
ATOM   1618  NE2 HSD P 105     -30.354 -82.163 114.432  0.00 97.00      PROA   
ATOM   1619  CD2 HSD P 105     -30.611 -83.322 113.724  0.00 97.00      PROA   
ATOM   1620  HD2 HSD P 105     -29.831 -84.058 113.581  0.00 97.00      PROA   
ATOM   1621  C   HSD P 105     -32.710 -83.602 110.486  0.00 97.00      PROA   
ATOM   1622  O   HSD P 105     -31.862 -84.014 109.701  0.00 97.00      PROA   
ATOM   1623  N   ALA P 106     -33.133 -82.316 110.462  0.00 97.00      PROA   
ATOM   1624  HN  ALA P 106     -33.743 -81.946 111.164  0.00 97.00      PROA   
ATOM   1625  CA  ALA P 106     -32.873 -81.416 109.363  0.00 97.00      PROA   
ATOM   1626  HA  ALA P 106     -32.307 -81.920 108.596  0.00 97.00      PROA   
ATOM   1627  CB  ALA P 106     -34.209 -80.922 108.774  0.00 97.00      PROA   
ATOM   1628  HB1 ALA P 106     -34.839 -80.485 109.578  0.00 97.00      PROA   
ATOM   1629  HB2 ALA P 106     -34.770 -81.783 108.348  0.00 97.00      PROA   
ATOM   1630  HB3 ALA P 106     -34.059 -80.171 107.973  0.00 97.00      PROA   
ATOM   1631  C   ALA P 106     -32.038 -80.252 109.825  0.00 97.00      PROA   
ATOM   1632  O   ALA P 106     -32.075 -79.868 110.990  0.00 97.00      PROA   
ATOM   1633  N   TRP P 107     -31.206 -79.680 108.917  0.00 97.00      PROA   
ATOM   1634  HN  TRP P 107     -31.112 -80.065 108.000  0.00 97.00      PROA   
ATOM   1635  CA  TRP P 107     -30.336 -78.567 109.254  0.00 97.00      PROA   
ATOM   1636  HA  TRP P 107     -29.782 -78.915 110.114  0.00 97.00      PROA   
ATOM   1637  CB  TRP P 107     -29.236 -78.281 108.184  0.00 97.00      PROA   
ATOM   1638  HB1 TRP P 107     -29.737 -78.194 107.194  0.00 97.00      PROA   
ATOM   1639  HB2 TRP P 107     -28.567 -79.167 108.142  0.00 97.00      PROA   
ATOM   1640  CG  TRP P 107     -28.405 -77.055 108.426  0.00 97.00      PROA   
ATOM   1641  CD1 TRP P 107     -28.287 -75.976 107.590  0.00 97.00      PROA   
ATOM   1642  HD1 TRP P 107     -28.608 -75.970 106.557  0.00 97.00      PROA   
ATOM   1643  NE1 TRP P 107     -27.732 -74.923 108.274  0.00 97.00      PROA   
ATOM   1644  HE1 TRP P 107     -27.426 -74.078 107.894  0.00 97.00      PROA   
ATOM   1645  CE2 TRP P 107     -27.485 -75.293 109.563  0.00 97.00      PROA   
ATOM   1646  CD2 TRP P 107     -27.849 -76.652 109.691  0.00 97.00      PROA   
ATOM   1647  CE3 TRP P 107     -27.661 -77.298 110.915  0.00 97.00      PROA   
ATOM   1648  HE3 TRP P 107     -27.885 -78.347 111.041  0.00 97.00      PROA   
ATOM   1649  CZ3 TRP P 107     -27.210 -76.552 112.007  0.00 97.00      PROA   
ATOM   1650  HZ3 TRP P 107     -27.094 -77.026 112.973  0.00 97.00      PROA   
ATOM   1651  CZ2 TRP P 107     -27.037 -74.551 110.648  0.00 97.00      PROA   
ATOM   1652  HZ2 TRP P 107     -26.812 -73.499 110.563  0.00 97.00      PROA   
ATOM   1653  CH2 TRP P 107     -26.925 -75.197 111.880  0.00 97.00      PROA   
ATOM   1654  HH2 TRP P 107     -26.606 -74.642 112.752  0.00 97.00      PROA   
ATOM   1655  C   TRP P 107     -31.074 -77.317 109.740  0.00 97.00      PROA   
ATOM   1656  O   TRP P 107     -31.757 -76.612 108.995  0.00 97.00      PROA   
ATOM   1657  N   LYS P 108     -30.927 -77.066 111.065  0.00 97.00      PROA   
ATOM   1658  HN  LYS P 108     -30.309 -77.652 111.582  0.00 97.00      PROA   
ATOM   1659  CA  LYS P 108     -31.583 -76.048 111.856  0.00 97.00      PROA   
ATOM   1660  HA  LYS P 108     -31.259 -76.239 112.866  0.00 97.00      PROA   
ATOM   1661  CB  LYS P 108     -31.113 -74.628 111.427  0.00 97.00      PROA   
ATOM   1662  HB1 LYS P 108     -31.590 -74.349 110.466  0.00 97.00      PROA   
ATOM   1663  HB2 LYS P 108     -30.016 -74.706 111.230  0.00 97.00      PROA   
ATOM   1664  CG  LYS P 108     -31.297 -73.509 112.473  0.00 97.00      PROA   
ATOM   1665  HG1 LYS P 108     -32.383 -73.332 112.627  0.00 97.00      PROA   
ATOM   1666  HG2 LYS P 108     -30.858 -72.574 112.057  0.00 97.00      PROA   
ATOM   1667  CD  LYS P 108     -30.638 -73.854 113.828  0.00 97.00      PROA   
ATOM   1668  HD1 LYS P 108     -29.632 -74.296 113.641  0.00 97.00      PROA   
ATOM   1669  HD2 LYS P 108     -31.262 -74.643 114.305  0.00 97.00      PROA   
ATOM   1670  CE  LYS P 108     -30.505 -72.715 114.856  0.00 97.00      PROA   
ATOM   1671  HE1 LYS P 108     -30.225 -73.139 115.848  0.00 97.00      PROA   
ATOM   1672  HE2 LYS P 108     -31.455 -72.157 114.978  0.00 97.00      PROA   
ATOM   1673  NZ  LYS P 108     -29.427 -71.764 114.488  0.00 97.00      PROA   
ATOM   1674  HZ1 LYS P 108     -28.579 -72.286 114.196  0.00 97.00      PROA   
ATOM   1675  HZ2 LYS P 108     -29.120 -71.243 115.329  0.00 97.00      PROA   
ATOM   1676  HZ3 LYS P 108     -29.725 -71.100 113.744  0.00 97.00      PROA   
ATOM   1677  C   LYS P 108     -33.094 -76.265 111.837  0.00 97.00      PROA   
ATOM   1678  O   LYS P 108     -33.874 -75.329 111.695  0.00 97.00      PROA   
ATOM   1679  N   ASP P 109     -33.497 -77.552 112.008  0.00 97.00      PROA   
ATOM   1680  HN  ASP P 109     -32.786 -78.229 112.183  0.00 97.00      PROA   
ATOM   1681  CA  ASP P 109     -34.794 -78.196 111.842  0.00 97.00      PROA   
ATOM   1682  HA  ASP P 109     -34.533 -79.020 111.200  0.00 97.00      PROA   
ATOM   1683  CB  ASP P 109     -35.335 -78.780 113.175  0.00 97.00      PROA   
ATOM   1684  HB1 ASP P 109     -36.432 -78.656 113.288  0.00 97.00      PROA   
ATOM   1685  HB2 ASP P 109     -34.847 -78.244 114.021  0.00 97.00      PROA   
ATOM   1686  CG  ASP P 109     -35.047 -80.267 113.349  0.00 97.00      PROA   
ATOM   1687  OD1 ASP P 109     -34.781 -80.999 112.364  0.00 97.00      PROA   
ATOM   1688  OD2 ASP P 109     -35.211 -80.706 114.511  0.00 97.00      PROA   
ATOM   1689  C   ASP P 109     -35.908 -77.510 111.069  0.00 97.00      PROA   
ATOM   1690  O   ASP P 109     -36.558 -76.577 111.537  0.00 97.00      PROA   
ATOM   1691  N   LYS P 110     -36.163 -78.026 109.844  0.00 97.00      PROA   
ATOM   1692  HN  LYS P 110     -35.677 -78.843 109.546  0.00 97.00      PROA   
ATOM   1693  CA  LYS P 110     -37.178 -77.550 108.933  0.00 97.00      PROA   
ATOM   1694  HA  LYS P 110     -37.789 -76.806 109.425  0.00 97.00      PROA   
ATOM   1695  CB  LYS P 110     -36.564 -76.986 107.620  0.00 97.00      PROA   
ATOM   1696  HB1 LYS P 110     -37.371 -76.539 107.000  0.00 97.00      PROA   
ATOM   1697  HB2 LYS P 110     -36.111 -77.820 107.038  0.00 97.00      PROA   
ATOM   1698  CG  LYS P 110     -35.454 -75.932 107.840  0.00 97.00      PROA   
ATOM   1699  HG1 LYS P 110     -35.100 -75.583 106.844  0.00 97.00      PROA   
ATOM   1700  HG2 LYS P 110     -34.587 -76.422 108.338  0.00 97.00      PROA   
ATOM   1701  CD  LYS P 110     -35.900 -74.727 108.693  0.00 97.00      PROA   
ATOM   1702  HD1 LYS P 110     -36.337 -75.103 109.639  0.00 97.00      PROA   
ATOM   1703  HD2 LYS P 110     -36.708 -74.169 108.174  0.00 97.00      PROA   
ATOM   1704  CE  LYS P 110     -34.765 -73.779 109.106  0.00 97.00      PROA   
ATOM   1705  HE1 LYS P 110     -33.950 -74.337 109.606  0.00 97.00      PROA   
ATOM   1706  HE2 LYS P 110     -35.144 -72.989 109.790  0.00 97.00      PROA   
ATOM   1707  NZ  LYS P 110     -34.160 -73.133 107.928  0.00 97.00      PROA   
ATOM   1708  HZ1 LYS P 110     -34.908 -72.724 107.334  0.00 97.00      PROA   
ATOM   1709  HZ2 LYS P 110     -33.643 -73.863 107.397  0.00 97.00      PROA   
ATOM   1710  HZ3 LYS P 110     -33.499 -72.391 108.235  0.00 97.00      PROA   
ATOM   1711  C   LYS P 110     -38.041 -78.756 108.638  0.00 97.00      PROA   
ATOM   1712  O   LYS P 110     -37.524 -79.864 108.522  0.00 97.00      PROA   
ATOM   1713  N   LEU P 111     -39.384 -78.575 108.556  0.00 97.00      PROA   
ATOM   1714  HN  LEU P 111     -39.782 -77.666 108.664  0.00 97.00      PROA   
ATOM   1715  CA  LEU P 111     -40.367 -79.645 108.518  0.00 97.00      PROA   
ATOM   1716  HA  LEU P 111     -40.102 -80.359 109.286  0.00 97.00      PROA   
ATOM   1717  CB  LEU P 111     -41.803 -79.111 108.810  0.00 97.00      PROA   
ATOM   1718  HB1 LEU P 111     -42.535 -79.939 108.667  0.00 97.00      PROA   
ATOM   1719  HB2 LEU P 111     -42.050 -78.314 108.075  0.00 97.00      PROA   
ATOM   1720  CG  LEU P 111     -42.078 -78.564 110.240  0.00 97.00      PROA   
ATOM   1721  HG  LEU P 111     -43.182 -78.392 110.287  0.00 97.00      PROA   
ATOM   1722  CD1 LEU P 111     -41.738 -79.591 111.335  0.00 97.00      PROA   
ATOM   1723 HD11 LEU P 111     -40.643 -79.769 111.372  0.00 97.00      PROA   
ATOM   1724 HD12 LEU P 111     -42.252 -80.555 111.138  0.00 97.00      PROA   
ATOM   1725 HD13 LEU P 111     -42.062 -79.211 112.327  0.00 97.00      PROA   
ATOM   1726  CD2 LEU P 111     -41.425 -77.202 110.546  0.00 97.00      PROA   
ATOM   1727 HD21 LEU P 111     -41.638 -76.474 109.736  0.00 97.00      PROA   
ATOM   1728 HD22 LEU P 111     -40.327 -77.309 110.665  0.00 97.00      PROA   
ATOM   1729 HD23 LEU P 111     -41.829 -76.798 111.499  0.00 97.00      PROA   
ATOM   1730  C   LEU P 111     -40.411 -80.427 107.209  0.00 97.00      PROA   
ATOM   1731  O   LEU P 111     -41.383 -80.359 106.459  0.00 97.00      PROA   
ATOM   1732  N   VAL P 112     -39.364 -81.238 106.928  0.00 97.00      PROA   
ATOM   1733  HN  VAL P 112     -38.529 -81.152 107.470  0.00 97.00      PROA   
ATOM   1734  CA  VAL P 112     -39.304 -82.150 105.800  0.00 97.00      PROA   
ATOM   1735  HA  VAL P 112     -39.417 -81.528 104.923  0.00 97.00      PROA   
ATOM   1736  CB  VAL P 112     -37.962 -82.872 105.649  0.00 97.00      PROA   
ATOM   1737  HB  VAL P 112     -38.017 -83.578 104.786  0.00 97.00      PROA   
ATOM   1738  CG1 VAL P 112     -36.883 -81.822 105.309  0.00 97.00      PROA   
ATOM   1739 HG11 VAL P 112     -36.726 -81.130 106.163  0.00 97.00      PROA   
ATOM   1740 HG12 VAL P 112     -37.191 -81.232 104.421  0.00 97.00      PROA   
ATOM   1741 HG13 VAL P 112     -35.917 -82.320 105.081  0.00 97.00      PROA   
ATOM   1742  CG2 VAL P 112     -37.587 -83.679 106.913  0.00 97.00      PROA   
ATOM   1743 HG21 VAL P 112     -38.373 -84.419 107.163  0.00 97.00      PROA   
ATOM   1744 HG22 VAL P 112     -37.439 -83.008 107.785  0.00 97.00      PROA   
ATOM   1745 HG23 VAL P 112     -36.637 -84.231 106.740  0.00 97.00      PROA   
ATOM   1746  C   VAL P 112     -40.452 -83.147 105.757  0.00 97.00      PROA   
ATOM   1747  O   VAL P 112     -40.903 -83.679 106.771  0.00 97.00      PROA   
ATOM   1748  N   TYR P 113     -40.956 -83.381 104.528  0.00 97.00      PROA   
ATOM   1749  HN  TYR P 113     -40.555 -82.927 103.735  0.00 97.00      PROA   
ATOM   1750  CA  TYR P 113     -42.093 -84.221 104.242  0.00 97.00      PROA   
ATOM   1751  HA  TYR P 113     -42.500 -84.581 105.174  0.00 97.00      PROA   
ATOM   1752  CB  TYR P 113     -43.255 -83.472 103.514  0.00 97.00      PROA   
ATOM   1753  HB1 TYR P 113     -43.704 -82.758 104.240  0.00 97.00      PROA   
ATOM   1754  HB2 TYR P 113     -44.056 -84.175 103.205  0.00 97.00      PROA   
ATOM   1755  CG  TYR P 113     -42.817 -82.655 102.316  0.00 97.00      PROA   
ATOM   1756  CD1 TYR P 113     -42.253 -81.376 102.486  0.00 97.00      PROA   
ATOM   1757  HD1 TYR P 113     -42.094 -80.989 103.482  0.00 97.00      PROA   
ATOM   1758  CE1 TYR P 113     -41.878 -80.606 101.380  0.00 97.00      PROA   
ATOM   1759  HE1 TYR P 113     -41.424 -79.637 101.528  0.00 97.00      PROA   
ATOM   1760  CZ  TYR P 113     -42.105 -81.087 100.085  0.00 97.00      PROA   
ATOM   1761  OH  TYR P 113     -41.706 -80.324  98.972  0.00 97.00      PROA   
ATOM   1762  HH  TYR P 113     -40.947 -79.801  99.249  0.00 97.00      PROA   
ATOM   1763  CD2 TYR P 113     -43.059 -83.114 101.009  0.00 97.00      PROA   
ATOM   1764  HD2 TYR P 113     -43.519 -84.077 100.858  0.00 97.00      PROA   
ATOM   1765  CE2 TYR P 113     -42.709 -82.334  99.898  0.00 97.00      PROA   
ATOM   1766  HE2 TYR P 113     -42.882 -82.705  98.898  0.00 97.00      PROA   
ATOM   1767  C   TYR P 113     -41.604 -85.446 103.505  0.00 97.00      PROA   
ATOM   1768  O   TYR P 113     -40.487 -85.481 103.008  0.00 97.00      PROA   
ATOM   1769  N   ASN P 114     -42.416 -86.523 103.479  0.00 97.00      PROA   
ATOM   1770  HN  ASN P 114     -43.311 -86.453 103.917  0.00 97.00      PROA   
ATOM   1771  CA  ASN P 114     -42.093 -87.801 102.861  0.00 97.00      PROA   
ATOM   1772  HA  ASN P 114     -42.903 -88.454 103.143  0.00 97.00      PROA   
ATOM   1773  CB  ASN P 114     -42.015 -87.732 101.304  0.00 97.00      PROA   
ATOM   1774  HB1 ASN P 114     -41.794 -88.732 100.875  0.00 97.00      PROA   
ATOM   1775  HB2 ASN P 114     -41.203 -87.037 101.003  0.00 97.00      PROA   
ATOM   1776  CG  ASN P 114     -43.310 -87.222 100.659  0.00 97.00      PROA   
ATOM   1777  OD1 ASN P 114     -43.276 -86.360  99.774  0.00 97.00      PROA   
ATOM   1778  ND2 ASN P 114     -44.482 -87.751 101.099  0.00 97.00      PROA   
ATOM   1779 HD21 ASN P 114     -45.317 -87.445 100.645  0.00 97.00      PROA   
ATOM   1780 HD22 ASN P 114     -44.482 -88.479 101.783  0.00 97.00      PROA   
ATOM   1781  C   ASN P 114     -40.841 -88.465 103.422  0.00 97.00      PROA   
ATOM   1782  O   ASN P 114     -39.929 -88.846 102.689  0.00 97.00      PROA   
ATOM   1783  N   VAL P 115     -40.781 -88.622 104.762  0.00 97.00      PROA   
ATOM   1784  HN  VAL P 115     -41.573 -88.396 105.325  0.00 97.00      PROA   
ATOM   1785  CA  VAL P 115     -39.626 -89.142 105.462  0.00 97.00      PROA   
ATOM   1786  HA  VAL P 115     -38.753 -88.766 104.952  0.00 97.00      PROA   
ATOM   1787  CB  VAL P 115     -39.530 -88.638 106.899  0.00 97.00      PROA   
ATOM   1788  HB  VAL P 115     -40.450 -88.917 107.461  0.00 97.00      PROA   
ATOM   1789  CG1 VAL P 115     -38.299 -89.236 107.619  0.00 97.00      PROA   
ATOM   1790 HG11 VAL P 115     -37.376 -89.025 107.038  0.00 97.00      PROA   
ATOM   1791 HG12 VAL P 115     -38.395 -90.333 107.748  0.00 97.00      PROA   
ATOM   1792 HG13 VAL P 115     -38.189 -88.781 108.626  0.00 97.00      PROA   
ATOM   1793  CG2 VAL P 115     -39.424 -87.098 106.855  0.00 97.00      PROA   
ATOM   1794 HG21 VAL P 115     -40.357 -86.638 106.470  0.00 97.00      PROA   
ATOM   1795 HG22 VAL P 115     -38.580 -86.790 106.202  0.00 97.00      PROA   
ATOM   1796 HG23 VAL P 115     -39.237 -86.696 107.873  0.00 97.00      PROA   
ATOM   1797  C   VAL P 115     -39.571 -90.657 105.388  0.00 97.00      PROA   
ATOM   1798  O   VAL P 115     -40.485 -91.361 105.801  0.00 97.00      PROA   
ATOM   1799  N   LEU P 116     -38.456 -91.183 104.847  0.00 97.00      PROA   
ATOM   1800  HN  LEU P 116     -37.754 -90.565 104.499  0.00 97.00      PROA   
ATOM   1801  CA  LEU P 116     -38.204 -92.593 104.661  0.00 97.00      PROA   
ATOM   1802  HA  LEU P 116     -39.062 -93.172 104.966  0.00 97.00      PROA   
ATOM   1803  CB  LEU P 116     -37.842 -92.910 103.187  0.00 97.00      PROA   
ATOM   1804  HB1 LEU P 116     -37.430 -93.939 103.089  0.00 97.00      PROA   
ATOM   1805  HB2 LEU P 116     -37.051 -92.196 102.869  0.00 97.00      PROA   
ATOM   1806  CG  LEU P 116     -39.018 -92.791 102.192  0.00 97.00      PROA   
ATOM   1807  HG  LEU P 116     -39.567 -91.842 102.398  0.00 97.00      PROA   
ATOM   1808  CD1 LEU P 116     -38.505 -92.727 100.742  0.00 97.00      PROA   
ATOM   1809 HD11 LEU P 116     -37.948 -93.657 100.495  0.00 97.00      PROA   
ATOM   1810 HD12 LEU P 116     -37.828 -91.859 100.608  0.00 97.00      PROA   
ATOM   1811 HD13 LEU P 116     -39.358 -92.627 100.038  0.00 97.00      PROA   
ATOM   1812  CD2 LEU P 116     -39.992 -93.969 102.354  0.00 97.00      PROA   
ATOM   1813 HD21 LEU P 116     -40.377 -94.015 103.392  0.00 97.00      PROA   
ATOM   1814 HD22 LEU P 116     -39.474 -94.925 102.127  0.00 97.00      PROA   
ATOM   1815 HD23 LEU P 116     -40.850 -93.860 101.658  0.00 97.00      PROA   
ATOM   1816  C   LEU P 116     -37.029 -93.008 105.510  0.00 97.00      PROA   
ATOM   1817  O   LEU P 116     -35.956 -92.423 105.432  0.00 97.00      PROA   
ATOM   1818  N   TYR P 117     -37.209 -94.065 106.330  0.00 97.00      PROA   
ATOM   1819  HN  TYR P 117     -38.121 -94.459 106.435  0.00 97.00      PROA   
ATOM   1820  CA  TYR P 117     -36.144 -94.726 107.058  0.00 97.00      PROA   
ATOM   1821  HA  TYR P 117     -35.285 -94.071 107.113  0.00 97.00      PROA   
ATOM   1822  CB  TYR P 117     -36.552 -95.126 108.501  0.00 97.00      PROA   
ATOM   1823  HB1 TYR P 117     -35.812 -95.826 108.945  0.00 97.00      PROA   
ATOM   1824  HB2 TYR P 117     -37.544 -95.628 108.494  0.00 97.00      PROA   
ATOM   1825  CG  TYR P 117     -36.633 -93.911 109.398  0.00 97.00      PROA   
ATOM   1826  CD1 TYR P 117     -35.580 -93.623 110.287  0.00 97.00      PROA   
ATOM   1827  HD1 TYR P 117     -34.698 -94.247 110.297  0.00 97.00      PROA   
ATOM   1828  CE1 TYR P 117     -35.665 -92.542 111.171  0.00 97.00      PROA   
ATOM   1829  HE1 TYR P 117     -34.855 -92.335 111.856  0.00 97.00      PROA   
ATOM   1830  CZ  TYR P 117     -36.807 -91.739 111.179  0.00 97.00      PROA   
ATOM   1831  OH  TYR P 117     -36.878 -90.671 112.087  0.00 97.00      PROA   
ATOM   1832  HH  TYR P 117     -37.775 -90.324 112.090  0.00 97.00      PROA   
ATOM   1833  CD2 TYR P 117     -37.780 -93.094 109.423  0.00 97.00      PROA   
ATOM   1834  HD2 TYR P 117     -38.602 -93.308 108.756  0.00 97.00      PROA   
ATOM   1835  CE2 TYR P 117     -37.865 -92.007 110.304  0.00 97.00      PROA   
ATOM   1836  HE2 TYR P 117     -38.745 -91.380 110.312  0.00 97.00      PROA   
ATOM   1837  C   TYR P 117     -35.710 -95.964 106.301  0.00 97.00      PROA   
ATOM   1838  O   TYR P 117     -36.537 -96.770 105.887  0.00 97.00      PROA   
ATOM   1839  N   TYR P 118     -34.381 -96.125 106.099  0.00 97.00      PROA   
ATOM   1840  HN  TYR P 118     -33.740 -95.441 106.444  0.00 97.00      PROA   
ATOM   1841  CA  TYR P 118     -33.769 -97.176 105.313  0.00 97.00      PROA   
ATOM   1842  HA  TYR P 118     -34.532 -97.830 104.931  0.00 97.00      PROA   
ATOM   1843  CB  TYR P 118     -32.851 -96.671 104.148  0.00 97.00      PROA   
ATOM   1844  HB1 TYR P 118     -32.426 -97.545 103.607  0.00 97.00      PROA   
ATOM   1845  HB2 TYR P 118     -32.007 -96.093 104.579  0.00 97.00      PROA   
ATOM   1846  CG  TYR P 118     -33.508 -95.761 103.126  0.00 97.00      PROA   
ATOM   1847  CD1 TYR P 118     -33.923 -94.465 103.474  0.00 97.00      PROA   
ATOM   1848  HD1 TYR P 118     -33.857 -94.134 104.495  0.00 97.00      PROA   
ATOM   1849  CE1 TYR P 118     -34.392 -93.571 102.509  0.00 97.00      PROA   
ATOM   1850  HE1 TYR P 118     -34.700 -92.586 102.818  0.00 97.00      PROA   
ATOM   1851  CZ  TYR P 118     -34.435 -93.945 101.163  0.00 97.00      PROA   
ATOM   1852  OH  TYR P 118     -34.871 -93.012 100.201  0.00 97.00      PROA   
ATOM   1853  HH  TYR P 118     -35.098 -92.209 100.685  0.00 97.00      PROA   
ATOM   1854  CD2 TYR P 118     -33.554 -96.123 101.764  0.00 97.00      PROA   
ATOM   1855  HD2 TYR P 118     -33.200 -97.095 101.460  0.00 97.00      PROA   
ATOM   1856  CE2 TYR P 118     -34.017 -95.227 100.788  0.00 97.00      PROA   
ATOM   1857  HE2 TYR P 118     -34.033 -95.521  99.749  0.00 97.00      PROA   
ATOM   1858  C   TYR P 118     -32.881 -97.995 106.222  0.00 97.00      PROA   
ATOM   1859  O   TYR P 118     -32.266 -97.470 107.146  0.00 97.00      PROA   
ATOM   1860  N   ARG P 119     -32.795 -99.320 105.965  0.00 97.00      PROA   
ATOM   1861  HN  ARG P 119     -33.348 -99.729 105.241  0.00 97.00      PROA   
ATOM   1862  CA  ARG P 119     -31.823-100.194 106.578  0.00 97.00      PROA   
ATOM   1863  HA  ARG P 119     -31.007 -99.590 106.940  0.00 97.00      PROA   
ATOM   1864  CB  ARG P 119     -32.361-101.005 107.787  0.00 97.00      PROA   
ATOM   1865  HB1 ARG P 119     -33.349-101.441 107.518  0.00 97.00      PROA   
ATOM   1866  HB2 ARG P 119     -32.519-100.280 108.617  0.00 97.00      PROA   
ATOM   1867  CG  ARG P 119     -31.411-102.131 108.250  0.00 97.00      PROA   
ATOM   1868  HG1 ARG P 119     -30.380-101.710 108.269  0.00 97.00      PROA   
ATOM   1869  HG2 ARG P 119     -31.422-102.964 107.514  0.00 97.00      PROA   
ATOM   1870  CD  ARG P 119     -31.656-102.703 109.651  0.00 97.00      PROA   
ATOM   1871  HD1 ARG P 119     -31.768-101.906 110.406  0.00 97.00      PROA   
ATOM   1872  HD2 ARG P 119     -30.787-103.327 109.947  0.00 97.00      PROA   
ATOM   1873  NE  ARG P 119     -32.841-103.612 109.654  0.00 97.00      PROA   
ATOM   1874  HE  ARG P 119     -32.679-104.596 109.642  0.00 97.00      PROA   
ATOM   1875  CZ  ARG P 119     -34.071-103.249 110.074  0.00 97.00      PROA   
ATOM   1876  NH1 ARG P 119     -34.480-101.982 110.126  0.00 97.00      PROA   
ATOM   1877 HH11 ARG P 119     -33.871-101.295 109.745  0.00 97.00      PROA   
ATOM   1878 HH12 ARG P 119     -35.447-101.806 110.289  0.00 97.00      PROA   
ATOM   1879  NH2 ARG P 119     -34.887-104.230 110.486  0.00 97.00      PROA   
ATOM   1880 HH21 ARG P 119     -34.461-105.128 110.584  0.00 97.00      PROA   
ATOM   1881 HH22 ARG P 119     -35.649-104.004 111.090  0.00 97.00      PROA   
ATOM   1882  C   ARG P 119     -31.248-101.111 105.524  0.00 97.00      PROA   
ATOM   1883  O   ARG P 119     -31.982-101.805 104.824  0.00 97.00      PROA   
ATOM   1884  N   ASN P 120     -29.898-101.130 105.395  0.00 97.00      PROA   
ATOM   1885  HN  ASN P 120     -29.342-100.567 106.007  0.00 97.00      PROA   
ATOM   1886  CA  ASN P 120     -29.149-101.989 104.489  0.00 97.00      PROA   
ATOM   1887  HA  ASN P 120     -28.121-101.662 104.550  0.00 97.00      PROA   
ATOM   1888  CB  ASN P 120     -29.198-103.485 104.915  0.00 97.00      PROA   
ATOM   1889  HB1 ASN P 120     -28.589-104.108 104.227  0.00 97.00      PROA   
ATOM   1890  HB2 ASN P 120     -30.248-103.847 104.897  0.00 97.00      PROA   
ATOM   1891  CG  ASN P 120     -28.613-103.635 106.326  0.00 97.00      PROA   
ATOM   1892  OD1 ASN P 120     -27.775-102.839 106.753  0.00 97.00      PROA   
ATOM   1893  ND2 ASN P 120     -29.091-104.659 107.085  0.00 97.00      PROA   
ATOM   1894 HD21 ASN P 120     -28.765-104.746 108.026  0.00 97.00      PROA   
ATOM   1895 HD22 ASN P 120     -29.730-105.316 106.689  0.00 97.00      PROA   
ATOM   1896  C   ASN P 120     -29.551-101.800 103.034  0.00 97.00      PROA   
ATOM   1897  O   ASN P 120     -29.810-102.759 102.309  0.00 97.00      PROA   
ATOM   1898  N   GLY P 121     -29.624-100.524 102.584  0.00 97.00      PROA   
ATOM   1899  HN  GLY P 121     -29.379 -99.776 103.196  0.00 97.00      PROA   
ATOM   1900  CA  GLY P 121     -30.033-100.151 101.238  0.00 97.00      PROA   
ATOM   1901  HA1 GLY P 121     -29.733-100.923 100.542  0.00 97.00      PROA   
ATOM   1902  HA2 GLY P 121     -29.571 -99.200 101.017  0.00 97.00      PROA   
ATOM   1903  C   GLY P 121     -31.521 -99.955 101.094  0.00 97.00      PROA   
ATOM   1904  O   GLY P 121     -31.959 -99.051 100.387  0.00 97.00      PROA   
ATOM   1905  N   LYS P 122     -32.347-100.800 101.742  0.00 97.00      PROA   
ATOM   1906  HN  LYS P 122     -31.973-101.522 102.322  0.00 97.00      PROA   
ATOM   1907  CA  LYS P 122     -33.784-100.778 101.557  0.00 97.00      PROA   
ATOM   1908  HA  LYS P 122     -33.990-100.395 100.567  0.00 97.00      PROA   
ATOM   1909  CB  LYS P 122     -34.393-102.207 101.584  0.00 97.00      PROA   
ATOM   1910  HB1 LYS P 122     -33.957-102.761 102.446  0.00 97.00      PROA   
ATOM   1911  HB2 LYS P 122     -34.081-102.733 100.656  0.00 97.00      PROA   
ATOM   1912  CG  LYS P 122     -35.925-102.228 101.719  0.00 97.00      PROA   
ATOM   1913  HG1 LYS P 122     -36.356-101.488 101.006  0.00 97.00      PROA   
ATOM   1914  HG2 LYS P 122     -36.191-101.910 102.753  0.00 97.00      PROA   
ATOM   1915  CD  LYS P 122     -36.605-103.577 101.467  0.00 97.00      PROA   
ATOM   1916  HD1 LYS P 122     -36.185-104.329 102.172  0.00 97.00      PROA   
ATOM   1917  HD2 LYS P 122     -36.375-103.904 100.428  0.00 97.00      PROA   
ATOM   1918  CE  LYS P 122     -38.123-103.451 101.667  0.00 97.00      PROA   
ATOM   1919  HE1 LYS P 122     -38.538-102.676 100.986  0.00 97.00      PROA   
ATOM   1920  HE2 LYS P 122     -38.351-103.161 102.715  0.00 97.00      PROA   
ATOM   1921  NZ  LYS P 122     -38.815-104.727 101.381  0.00 97.00      PROA   
ATOM   1922  HZ1 LYS P 122     -38.436-105.471 102.000  0.00 97.00      PROA   
ATOM   1923  HZ2 LYS P 122     -38.658-104.988 100.387  0.00 97.00      PROA   
ATOM   1924  HZ3 LYS P 122     -39.835-104.617 101.555  0.00 97.00      PROA   
ATOM   1925  C   LYS P 122     -34.528 -99.872 102.521  0.00 97.00      PROA   
ATOM   1926  O   LYS P 122     -34.386 -99.978 103.733  0.00 97.00      PROA   
ATOM   1927  N   ALA P 123     -35.407 -98.985 101.990  0.00 97.00      PROA   
ATOM   1928  HN  ALA P 123     -35.438 -98.828 101.006  0.00 97.00      PROA   
ATOM   1929  CA  ALA P 123     -36.421 -98.290 102.762  0.00 97.00      PROA   
ATOM   1930  HA  ALA P 123     -35.927 -97.742 103.545  0.00 97.00      PROA   
ATOM   1931  CB  ALA P 123     -37.170 -97.263 101.891  0.00 97.00      PROA   
ATOM   1932  HB1 ALA P 123     -37.707 -97.765 101.059  0.00 97.00      PROA   
ATOM   1933  HB2 ALA P 123     -36.446 -96.545 101.449  0.00 97.00      PROA   
ATOM   1934  HB3 ALA P 123     -37.899 -96.684 102.495  0.00 97.00      PROA   
ATOM   1935  C   ALA P 123     -37.420 -99.249 103.402  0.00 97.00      PROA   
ATOM   1936  O   ALA P 123     -37.979-100.118 102.734  0.00 97.00      PROA   
ATOM   1937  N   PHE P 124     -37.664 -99.115 104.728  0.00 97.00      PROA   
ATOM   1938  HN  PHE P 124     -37.192 -98.413 105.259  0.00 97.00      PROA   
ATOM   1939  CA  PHE P 124     -38.521-100.037 105.451  0.00 97.00      PROA   
ATOM   1940  HA  PHE P 124     -39.027-100.691 104.755  0.00 97.00      PROA   
ATOM   1941  CB  PHE P 124     -37.704-100.943 106.433  0.00 97.00      PROA   
ATOM   1942  HB1 PHE P 124     -36.845-101.382 105.879  0.00 97.00      PROA   
ATOM   1943  HB2 PHE P 124     -38.349-101.783 106.771  0.00 97.00      PROA   
ATOM   1944  CG  PHE P 124     -37.159-100.242 107.662  0.00 97.00      PROA   
ATOM   1945  CD1 PHE P 124     -35.974 -99.492 107.598  0.00 97.00      PROA   
ATOM   1946  HD1 PHE P 124     -35.465 -99.397 106.651  0.00 97.00      PROA   
ATOM   1947  CE1 PHE P 124     -35.468 -98.849 108.735  0.00 97.00      PROA   
ATOM   1948  HE1 PHE P 124     -34.567 -98.258 108.667  0.00 97.00      PROA   
ATOM   1949  CZ  PHE P 124     -36.140 -98.965 109.958  0.00 97.00      PROA   
ATOM   1950  HZ  PHE P 124     -35.765 -98.454 110.833  0.00 97.00      PROA   
ATOM   1951  CD2 PHE P 124     -37.808-100.372 108.904  0.00 97.00      PROA   
ATOM   1952  HD2 PHE P 124     -38.717-100.951 108.972  0.00 97.00      PROA   
ATOM   1953  CE2 PHE P 124     -37.306 -99.735 110.045  0.00 97.00      PROA   
ATOM   1954  HE2 PHE P 124     -37.826 -99.823 110.988  0.00 97.00      PROA   
ATOM   1955  C   PHE P 124     -39.622 -99.299 106.185  0.00 97.00      PROA   
ATOM   1956  O   PHE P 124     -40.598 -99.929 106.591  0.00 97.00      PROA   
ATOM   1957  N   LYS P 125     -39.532 -97.958 106.361  0.00 97.00      PROA   
ATOM   1958  HN  LYS P 125     -38.735 -97.440 106.063  0.00 97.00      PROA   
ATOM   1959  CA  LYS P 125     -40.588 -97.266 107.076  0.00 97.00      PROA   
ATOM   1960  HA  LYS P 125     -41.520 -97.776 106.874  0.00 97.00      PROA   
ATOM   1961  CB  LYS P 125     -40.333 -97.307 108.605  0.00 97.00      PROA   
ATOM   1962  HB1 LYS P 125     -40.049 -96.318 109.015  0.00 97.00      PROA   
ATOM   1963  HB2 LYS P 125     -39.451 -97.967 108.775  0.00 97.00      PROA   
ATOM   1964  CG  LYS P 125     -41.496 -97.938 109.394  0.00 97.00      PROA   
ATOM   1965  HG1 LYS P 125     -41.182 -98.069 110.454  0.00 97.00      PROA   
ATOM   1966  HG2 LYS P 125     -41.698 -98.951 108.981  0.00 97.00      PROA   
ATOM   1967  CD  LYS P 125     -42.797 -97.120 109.355  0.00 97.00      PROA   
ATOM   1968  HD1 LYS P 125     -43.563 -97.658 109.958  0.00 97.00      PROA   
ATOM   1969  HD2 LYS P 125     -43.169 -97.070 108.307  0.00 97.00      PROA   
ATOM   1970  CE  LYS P 125     -42.616 -95.703 109.906  0.00 97.00      PROA   
ATOM   1971  HE1 LYS P 125     -41.889 -95.125 109.295  0.00 97.00      PROA   
ATOM   1972  HE2 LYS P 125     -42.256 -95.743 110.955  0.00 97.00      PROA   
ATOM   1973  NZ  LYS P 125     -43.889 -94.955 109.887  0.00 97.00      PROA   
ATOM   1974  HZ1 LYS P 125     -44.670 -95.532 110.251  0.00 97.00      PROA   
ATOM   1975  HZ2 LYS P 125     -44.090 -94.668 108.904  0.00 97.00      PROA   
ATOM   1976  HZ3 LYS P 125     -43.782 -94.090 110.457  0.00 97.00      PROA   
ATOM   1977  C   LYS P 125     -40.789 -95.844 106.591  0.00 97.00      PROA   
ATOM   1978  O   LYS P 125     -39.908 -94.997 106.689  0.00 97.00      PROA   
ATOM   1979  N   PHE P 126     -42.011 -95.556 106.085  0.00 97.00      PROA   
ATOM   1980  HN  PHE P 126     -42.671 -96.293 105.960  0.00 97.00      PROA   
ATOM   1981  CA  PHE P 126     -42.440 -94.268 105.577  0.00 97.00      PROA   
ATOM   1982  HA  PHE P 126     -41.565 -93.681 105.337  0.00 97.00      PROA   
ATOM   1983  CB  PHE P 126     -43.240 -94.502 104.256  0.00 97.00      PROA   
ATOM   1984  HB1 PHE P 126     -44.013 -95.282 104.437  0.00 97.00      PROA   
ATOM   1985  HB2 PHE P 126     -42.553 -94.896 103.478  0.00 97.00      PROA   
ATOM   1986  CG  PHE P 126     -43.924 -93.281 103.693  0.00 97.00      PROA   
ATOM   1987  CD1 PHE P 126     -43.164 -92.230 103.155  0.00 97.00      PROA   
ATOM   1988  HD1 PHE P 126     -42.086 -92.279 103.174  0.00 97.00      PROA   
ATOM   1989  CE1 PHE P 126     -43.793 -91.121 102.581  0.00 97.00      PROA   
ATOM   1990  HE1 PHE P 126     -43.191 -90.343 102.139  0.00 97.00      PROA   
ATOM   1991  CZ  PHE P 126     -45.191 -91.038 102.562  0.00 97.00      PROA   
ATOM   1992  HZ  PHE P 126     -45.685 -90.186 102.121  0.00 97.00      PROA   
ATOM   1993  CD2 PHE P 126     -45.328 -93.196 103.654  0.00 97.00      PROA   
ATOM   1994  HD2 PHE P 126     -45.928 -94.004 104.046  0.00 97.00      PROA   
ATOM   1995  CE2 PHE P 126     -45.958 -92.076 103.102  0.00 97.00      PROA   
ATOM   1996  HE2 PHE P 126     -47.036 -92.022 103.070  0.00 97.00      PROA   
ATOM   1997  C   PHE P 126     -43.251 -93.464 106.593  0.00 97.00      PROA   
ATOM   1998  O   PHE P 126     -44.058 -94.012 107.332  0.00 97.00      PROA   
ATOM   1999  N   PHE P 127     -43.066 -92.121 106.613  0.00 97.00      PROA   
ATOM   2000  HN  PHE P 127     -42.322 -91.720 106.082  0.00 97.00      PROA   
ATOM   2001  CA  PHE P 127     -43.912 -91.162 107.303  0.00 97.00      PROA   
ATOM   2002  HA  PHE P 127     -44.861 -91.622 107.541  0.00 97.00      PROA   
ATOM   2003  CB  PHE P 127     -43.260 -90.545 108.571  0.00 97.00      PROA   
ATOM   2004  HB1 PHE P 127     -43.909 -89.752 109.002  0.00 97.00      PROA   
ATOM   2005  HB2 PHE P 127     -42.291 -90.071 108.299  0.00 97.00      PROA   
ATOM   2006  CG  PHE P 127     -42.988 -91.540 109.668  0.00 97.00      PROA   
ATOM   2007  CD1 PHE P 127     -43.936 -91.745 110.689  0.00 97.00      PROA   
ATOM   2008  HD1 PHE P 127     -44.901 -91.262 110.627  0.00 97.00      PROA   
ATOM   2009  CE1 PHE P 127     -43.611 -92.492 111.829  0.00 97.00      PROA   
ATOM   2010  HE1 PHE P 127     -44.328 -92.603 112.629  0.00 97.00      PROA   
ATOM   2011  CZ  PHE P 127     -42.331 -93.045 111.957  0.00 97.00      PROA   
ATOM   2012  HZ  PHE P 127     -42.068 -93.597 112.847  0.00 97.00      PROA   
ATOM   2013  CD2 PHE P 127     -41.709 -92.109 109.808  0.00 97.00      PROA   
ATOM   2014  HD2 PHE P 127     -40.958 -91.918 109.054  0.00 97.00      PROA   
ATOM   2015  CE2 PHE P 127     -41.379 -92.852 110.949  0.00 97.00      PROA   
ATOM   2016  HE2 PHE P 127     -40.384 -93.257 111.065  0.00 97.00      PROA   
ATOM   2017  C   PHE P 127     -44.176 -89.992 106.369  0.00 97.00      PROA   
ATOM   2018  O   PHE P 127     -43.297 -89.562 105.634  0.00 97.00      PROA   
ATOM   2019  N   HSD P 128     -45.400 -89.414 106.375  0.00 97.00      PROA   
ATOM   2020  HN  HSD P 128     -46.155 -89.807 106.897  0.00 97.00      PROA   
ATOM   2021  CA  HSD P 128     -45.698 -88.182 105.654  0.00 97.00      PROA   
ATOM   2022  HA  HSD P 128     -45.380 -88.341 104.632  0.00 97.00      PROA   
ATOM   2023  CB  HSD P 128     -47.213 -87.876 105.601  0.00 97.00      PROA   
ATOM   2024  HB1 HSD P 128     -47.420 -86.791 105.472  0.00 97.00      PROA   
ATOM   2025  HB2 HSD P 128     -47.687 -88.194 106.553  0.00 97.00      PROA   
ATOM   2026  ND1 HSD P 128     -47.939 -88.073 103.180  0.00 97.00      PROA   
ATOM   2027  HD1 HSD P 128     -47.620 -87.167 102.899  0.00 97.00      PROA   
ATOM   2028  CG  HSD P 128     -47.859 -88.600 104.453  0.00 97.00      PROA   
ATOM   2029  CE1 HSD P 128     -48.638 -88.961 102.430  0.00 97.00      PROA   
ATOM   2030  HE1 HSD P 128     -48.872 -88.798 101.378  0.00 97.00      PROA   
ATOM   2031  NE2 HSD P 128     -49.024 -90.008 103.132  0.00 97.00      PROA   
ATOM   2032  CD2 HSD P 128     -48.544 -89.775 104.409  0.00 97.00      PROA   
ATOM   2033  HD2 HSD P 128     -48.753 -90.488 105.197  0.00 97.00      PROA   
ATOM   2034  C   HSD P 128     -44.923 -86.954 106.108  0.00 97.00      PROA   
ATOM   2035  O   HSD P 128     -44.578 -86.113 105.283  0.00 97.00      PROA   
ATOM   2036  N   TRP P 129     -44.638 -86.823 107.421  0.00 97.00      PROA   
ATOM   2037  HN  TRP P 129     -44.909 -87.529 108.065  0.00 97.00      PROA   
ATOM   2038  CA  TRP P 129     -43.978 -85.672 108.009  0.00 97.00      PROA   
ATOM   2039  HA  TRP P 129     -43.557 -85.047 107.231  0.00 97.00      PROA   
ATOM   2040  CB  TRP P 129     -44.924 -84.830 108.915  0.00 97.00      PROA   
ATOM   2041  HB1 TRP P 129     -44.407 -83.891 109.213  0.00 97.00      PROA   
ATOM   2042  HB2 TRP P 129     -45.146 -85.393 109.848  0.00 97.00      PROA   
ATOM   2043  CG  TRP P 129     -46.234 -84.479 108.280  0.00 97.00      PROA   
ATOM   2044  CD1 TRP P 129     -46.521 -83.345 107.565  0.00 97.00      PROA   
ATOM   2045  HD1 TRP P 129     -45.822 -82.540 107.390  0.00 97.00      PROA   
ATOM   2046  NE1 TRP P 129     -47.819 -83.397 107.122  0.00 97.00      PROA   
ATOM   2047  HE1 TRP P 129     -48.318 -82.670 106.703  0.00 97.00      PROA   
ATOM   2048  CE2 TRP P 129     -48.400 -84.559 107.536  0.00 97.00      PROA   
ATOM   2049  CD2 TRP P 129     -47.437 -85.270 108.286  0.00 97.00      PROA   
ATOM   2050  CE3 TRP P 129     -47.785 -86.492 108.864  0.00 97.00      PROA   
ATOM   2051  HE3 TRP P 129     -47.083 -87.044 109.472  0.00 97.00      PROA   
ATOM   2052  CZ3 TRP P 129     -49.078 -86.988 108.665  0.00 97.00      PROA   
ATOM   2053  HZ3 TRP P 129     -49.369 -87.927 109.114  0.00 97.00      PROA   
ATOM   2054  CZ2 TRP P 129     -49.679 -85.054 107.328  0.00 97.00      PROA   
ATOM   2055  HZ2 TRP P 129     -50.412 -84.506 106.755  0.00 97.00      PROA   
ATOM   2056  CH2 TRP P 129     -50.005 -86.284 107.901  0.00 97.00      PROA   
ATOM   2057  HH2 TRP P 129     -51.000 -86.685 107.766  0.00 97.00      PROA   
ATOM   2058  C   TRP P 129     -42.846 -86.204 108.855  0.00 97.00      PROA   
ATOM   2059  O   TRP P 129     -42.725 -87.410 109.062  0.00 97.00      PROA   
ATOM   2060  N   ASN P 130     -41.958 -85.313 109.357  0.00 97.00      PROA   
ATOM   2061  HN  ASN P 130     -42.001 -84.348 109.103  0.00 97.00      PROA   
ATOM   2062  CA  ASN P 130     -40.890 -85.686 110.266  0.00 97.00      PROA   
ATOM   2063  HA  ASN P 130     -40.300 -86.422 109.739  0.00 97.00      PROA   
ATOM   2064  CB  ASN P 130     -39.993 -84.456 110.594  0.00 97.00      PROA   
ATOM   2065  HB1 ASN P 130     -40.537 -83.746 111.252  0.00 97.00      PROA   
ATOM   2066  HB2 ASN P 130     -39.729 -83.920 109.656  0.00 97.00      PROA   
ATOM   2067  CG  ASN P 130     -38.701 -84.866 111.297  0.00 97.00      PROA   
ATOM   2068  OD1 ASN P 130     -38.441 -84.469 112.432  0.00 97.00      PROA   
ATOM   2069  ND2 ASN P 130     -37.880 -85.704 110.612  0.00 97.00      PROA   
ATOM   2070 HD21 ASN P 130     -37.010 -85.952 111.040  0.00 97.00      PROA   
ATOM   2071 HD22 ASN P 130     -38.106 -85.983 109.681  0.00 97.00      PROA   
ATOM   2072  C   ASN P 130     -41.393 -86.352 111.553  0.00 97.00      PROA   
ATOM   2073  O   ASN P 130     -42.312 -85.871 112.213  0.00 97.00      PROA   
ATOM   2074  N   SER P 131     -40.780 -87.498 111.925  0.00 97.00      PROA   
ATOM   2075  HN  SER P 131     -40.028 -87.874 111.389  0.00 97.00      PROA   
ATOM   2076  CA  SER P 131     -41.175 -88.282 113.076  0.00 97.00      PROA   
ATOM   2077  HA  SER P 131     -41.413 -87.623 113.899  0.00 97.00      PROA   
ATOM   2078  CB  SER P 131     -42.371 -89.241 112.783  0.00 97.00      PROA   
ATOM   2079  HB1 SER P 131     -42.148 -89.841 111.876  0.00 97.00      PROA   
ATOM   2080  HB2 SER P 131     -43.265 -88.617 112.568  0.00 97.00      PROA   
ATOM   2081  OG  SER P 131     -42.695 -90.121 113.864  0.00 97.00      PROA   
ATOM   2082  HG1 SER P 131     -42.041 -90.830 113.860  0.00 97.00      PROA   
ATOM   2083  C   SER P 131     -39.970 -89.090 113.442  0.00 97.00      PROA   
ATOM   2084  O   SER P 131     -39.098 -89.305 112.611  0.00 97.00      PROA   
ATOM   2085  N   ASN P 132     -39.913 -89.582 114.700  0.00 97.00      PROA   
ATOM   2086  HN  ASN P 132     -40.660 -89.394 115.333  0.00 97.00      PROA   
ATOM   2087  CA  ASN P 132     -38.920 -90.539 115.141  0.00 97.00      PROA   
ATOM   2088  HA  ASN P 132     -37.969 -90.272 114.701  0.00 97.00      PROA   
ATOM   2089  CB  ASN P 132     -38.747 -90.544 116.697  0.00 97.00      PROA   
ATOM   2090  HB1 ASN P 132     -38.631 -89.502 117.062  0.00 97.00      PROA   
ATOM   2091  HB2 ASN P 132     -37.811 -91.091 116.945  0.00 97.00      PROA   
ATOM   2092  CG  ASN P 132     -39.882 -91.253 117.455  0.00 97.00      PROA   
ATOM   2093  OD1 ASN P 132     -39.842 -92.473 117.637  0.00 97.00      PROA   
ATOM   2094  ND2 ASN P 132     -40.898 -90.491 117.935  0.00 97.00      PROA   
ATOM   2095 HD21 ASN P 132     -41.627 -90.959 118.432  0.00 97.00      PROA   
ATOM   2096 HD22 ASN P 132     -40.896 -89.500 117.816  0.00 97.00      PROA   
ATOM   2097  C   ASN P 132     -39.306 -91.914 114.624  0.00 97.00      PROA   
ATOM   2098  O   ASN P 132     -40.434 -92.141 114.193  0.00 97.00      PROA   
ATOM   2099  N   LEU P 133     -38.361 -92.871 114.694  0.00 97.00      PROA   
ATOM   2100  HN  LEU P 133     -37.421 -92.642 114.940  0.00 97.00      PROA   
ATOM   2101  CA  LEU P 133     -38.661 -94.274 114.578  0.00 97.00      PROA   
ATOM   2102  HA  LEU P 133     -39.730 -94.430 114.587  0.00 97.00      PROA   
ATOM   2103  CB  LEU P 133     -38.062 -94.859 113.277  0.00 97.00      PROA   
ATOM   2104  HB1 LEU P 133     -36.954 -94.893 113.319  0.00 97.00      PROA   
ATOM   2105  HB2 LEU P 133     -38.325 -94.136 112.468  0.00 97.00      PROA   
ATOM   2106  CG  LEU P 133     -38.612 -96.234 112.836  0.00 97.00      PROA   
ATOM   2107  HG  LEU P 133     -39.722 -96.221 112.953  0.00 97.00      PROA   
ATOM   2108  CD1 LEU P 133     -38.302 -96.451 111.348  0.00 97.00      PROA   
ATOM   2109 HD11 LEU P 133     -37.203 -96.454 111.190  0.00 97.00      PROA   
ATOM   2110 HD12 LEU P 133     -38.742 -95.636 110.737  0.00 97.00      PROA   
ATOM   2111 HD13 LEU P 133     -38.714 -97.422 111.004  0.00 97.00      PROA   
ATOM   2112  CD2 LEU P 133     -38.051 -97.410 113.652  0.00 97.00      PROA   
ATOM   2113 HD21 LEU P 133     -38.391 -97.367 114.705  0.00 97.00      PROA   
ATOM   2114 HD22 LEU P 133     -36.940 -97.386 113.637  0.00 97.00      PROA   
ATOM   2115 HD23 LEU P 133     -38.389 -98.376 113.223  0.00 97.00      PROA   
ATOM   2116  C   LEU P 133     -38.075 -94.919 115.813  0.00 97.00      PROA   
ATOM   2117  O   LEU P 133     -36.864 -94.939 115.998  0.00 97.00      PROA   
ATOM   2118  N   THR P 134     -38.934 -95.474 116.701  0.00 97.00      PROA   
ATOM   2119  HN  THR P 134     -39.919 -95.416 116.564  0.00 97.00      PROA   
ATOM   2120  CA  THR P 134     -38.486 -96.143 117.912  0.00 97.00      PROA   
ATOM   2121  HA  THR P 134     -37.419 -96.024 118.029  0.00 97.00      PROA   
ATOM   2122  CB  THR P 134     -39.129 -95.621 119.193  0.00 97.00      PROA   
ATOM   2123  HB  THR P 134     -40.239 -95.685 119.128  0.00 97.00      PROA   
ATOM   2124  OG1 THR P 134     -38.760 -94.265 119.407  0.00 97.00      PROA   
ATOM   2125  HG1 THR P 134     -39.159 -93.751 118.700  0.00 97.00      PROA   
ATOM   2126  CG2 THR P 134     -38.634 -96.403 120.427  0.00 97.00      PROA   
ATOM   2127 HG21 THR P 134     -37.523 -96.388 120.464  0.00 97.00      PROA   
ATOM   2128 HG22 THR P 134     -38.981 -97.456 120.417  0.00 97.00      PROA   
ATOM   2129 HG23 THR P 134     -39.019 -95.925 121.353  0.00 97.00      PROA   
ATOM   2130  C   THR P 134     -38.762 -97.618 117.769  0.00 97.00      PROA   
ATOM   2131  O   THR P 134     -39.898 -98.047 117.582  0.00 97.00      PROA   
ATOM   2132  N   ILE P 135     -37.696 -98.438 117.868  0.00 97.00      PROA   
ATOM   2133  HN  ILE P 135     -36.779 -98.054 117.985  0.00 97.00      PROA   
ATOM   2134  CA  ILE P 135     -37.764 -99.881 117.831  0.00 97.00      PROA   
ATOM   2135  HA  ILE P 135     -38.648-100.191 117.293  0.00 97.00      PROA   
ATOM   2136  CB  ILE P 135     -36.524-100.488 117.166  0.00 97.00      PROA   
ATOM   2137  HB  ILE P 135     -35.631-100.130 117.728  0.00 97.00      PROA   
ATOM   2138  CG2 ILE P 135     -36.555-102.031 117.242  0.00 97.00      PROA   
ATOM   2139 HG21 ILE P 135     -37.450-102.431 116.720  0.00 97.00      PROA   
ATOM   2140 HG22 ILE P 135     -36.568-102.382 118.291  0.00 97.00      PROA   
ATOM   2141 HG23 ILE P 135     -35.648-102.457 116.767  0.00 97.00      PROA   
ATOM   2142  CG1 ILE P 135     -36.343-100.009 115.701  0.00 97.00      PROA   
ATOM   2143 HG11 ILE P 135     -36.736 -98.979 115.580  0.00 97.00      PROA   
ATOM   2144 HG12 ILE P 135     -36.938-100.666 115.029  0.00 97.00      PROA   
ATOM   2145  CD  ILE P 135     -34.872 -99.978 115.264  0.00 97.00      PROA   
ATOM   2146  HD1 ILE P 135     -34.355-100.931 115.506  0.00 97.00      PROA   
ATOM   2147  HD2 ILE P 135     -34.346 -99.159 115.798  0.00 97.00      PROA   
ATOM   2148  HD3 ILE P 135     -34.784 -99.790 114.174  0.00 97.00      PROA   
ATOM   2149  C   ILE P 135     -37.865-100.344 119.272  0.00 97.00      PROA   
ATOM   2150  O   ILE P 135     -36.919-100.213 120.038  0.00 97.00      PROA   
ATOM   2151  N   LEU P 136     -39.032-100.891 119.683  0.00 97.00      PROA   
ATOM   2152  HN  LEU P 136     -39.812-100.920 119.062  0.00 97.00      PROA   
ATOM   2153  CA  LEU P 136     -39.320-101.319 121.044  0.00 97.00      PROA   
ATOM   2154  HA  LEU P 136     -39.167-100.458 121.680  0.00 97.00      PROA   
ATOM   2155  CB  LEU P 136     -40.787-101.813 121.200  0.00 97.00      PROA   
ATOM   2156  HB1 LEU P 136     -40.914-102.220 122.229  0.00 97.00      PROA   
ATOM   2157  HB2 LEU P 136     -40.977-102.640 120.483  0.00 97.00      PROA   
ATOM   2158  CG  LEU P 136     -41.908-100.746 121.034  0.00 97.00      PROA   
ATOM   2159  HG  LEU P 136     -42.855-101.253 121.346  0.00 97.00      PROA   
ATOM   2160  CD1 LEU P 136     -41.715 -99.543 121.974  0.00 97.00      PROA   
ATOM   2161 HD11 LEU P 136     -40.824 -98.953 121.672  0.00 97.00      PROA   
ATOM   2162 HD12 LEU P 136     -41.578 -99.885 123.021  0.00 97.00      PROA   
ATOM   2163 HD13 LEU P 136     -42.603 -98.878 121.932  0.00 97.00      PROA   
ATOM   2164  CD2 LEU P 136     -42.139-100.274 119.584  0.00 97.00      PROA   
ATOM   2165 HD21 LEU P 136     -42.227-101.141 118.897  0.00 97.00      PROA   
ATOM   2166 HD22 LEU P 136     -41.308 -99.623 119.246  0.00 97.00      PROA   
ATOM   2167 HD23 LEU P 136     -43.076 -99.681 119.527  0.00 97.00      PROA   
ATOM   2168  C   LEU P 136     -38.389-102.395 121.586  0.00 97.00      PROA   
ATOM   2169  O   LEU P 136     -37.990-102.347 122.749  0.00 97.00      PROA   
ATOM   2170  N   LYS P 137     -38.026-103.392 120.751  0.00 97.00      PROA   
ATOM   2171  HN  LYS P 137     -38.394-103.433 119.828  0.00 97.00      PROA   
ATOM   2172  CA  LYS P 137     -37.019-104.375 121.087  0.00 97.00      PROA   
ATOM   2173  HA  LYS P 137     -36.382-103.990 121.873  0.00 97.00      PROA   
ATOM   2174  CB  LYS P 137     -37.636-105.723 121.545  0.00 97.00      PROA   
ATOM   2175  HB1 LYS P 137     -36.835-106.489 121.627  0.00 97.00      PROA   
ATOM   2176  HB2 LYS P 137     -38.359-106.074 120.776  0.00 97.00      PROA   
ATOM   2177  CG  LYS P 137     -38.358-105.644 122.904  0.00 97.00      PROA   
ATOM   2178  HG1 LYS P 137     -39.201-104.922 122.840  0.00 97.00      PROA   
ATOM   2179  HG2 LYS P 137     -37.641-105.246 123.652  0.00 97.00      PROA   
ATOM   2180  CD  LYS P 137     -38.895-107.010 123.369  0.00 97.00      PROA   
ATOM   2181  HD1 LYS P 137     -38.061-107.748 123.360  0.00 97.00      PROA   
ATOM   2182  HD2 LYS P 137     -39.650-107.359 122.630  0.00 97.00      PROA   
ATOM   2183  CE  LYS P 137     -39.546-107.002 124.760  0.00 97.00      PROA   
ATOM   2184  HE1 LYS P 137     -39.941-108.016 124.995  0.00 97.00      PROA   
ATOM   2185  HE2 LYS P 137     -40.375-106.268 124.819  0.00 97.00      PROA   
ATOM   2186  NZ  LYS P 137     -38.540-106.674 125.796  0.00 97.00      PROA   
ATOM   2187  HZ1 LYS P 137     -38.409-105.645 125.885  0.00 97.00      PROA   
ATOM   2188  HZ2 LYS P 137     -37.640-107.107 125.506  0.00 97.00      PROA   
ATOM   2189  HZ3 LYS P 137     -38.826-107.082 126.709  0.00 97.00      PROA   
ATOM   2190  C   LYS P 137     -36.146-104.606 119.873  0.00 97.00      PROA   
ATOM   2191  O   LYS P 137     -36.603-105.133 118.862  0.00 97.00      PROA   
ATOM   2192  N   THR P 138     -34.846-104.224 119.938  0.00 97.00      PROA   
ATOM   2193  HN  THR P 138     -34.504-103.724 120.736  0.00 97.00      PROA   
ATOM   2194  CA  THR P 138     -33.899-104.426 118.850  0.00 97.00      PROA   
ATOM   2195  HA  THR P 138     -34.450-104.260 117.935  0.00 97.00      PROA   
ATOM   2196  CB  THR P 138     -32.741-103.426 118.838  0.00 97.00      PROA   
ATOM   2197  HB  THR P 138     -33.155-102.419 119.080  0.00 97.00      PROA   
ATOM   2198  OG1 THR P 138     -32.138-103.338 117.552  0.00 97.00      PROA   
ATOM   2199  HG1 THR P 138     -31.413-102.719 117.661  0.00 97.00      PROA   
ATOM   2200  CG2 THR P 138     -31.644-103.769 119.857  0.00 97.00      PROA   
ATOM   2201 HG21 THR P 138     -31.113-104.706 119.586  0.00 97.00      PROA   
ATOM   2202 HG22 THR P 138     -32.075-103.889 120.870  0.00 97.00      PROA   
ATOM   2203 HG23 THR P 138     -30.891-102.953 119.899  0.00 97.00      PROA   
ATOM   2204  C   THR P 138     -33.425-105.869 118.816  0.00 97.00      PROA   
ATOM   2205  O   THR P 138     -33.698-106.661 119.709  0.00 97.00      PROA   
ATOM   2206  N   ASN P 139     -32.758-106.266 117.715  0.00 97.00      PROA   
ATOM   2207  HN  ASN P 139     -32.469-105.597 117.037  0.00 97.00      PROA   
ATOM   2208  CA  ASN P 139     -32.460-107.655 117.451  0.00 97.00      PROA   
ATOM   2209  HA  ASN P 139     -31.978-108.069 118.327  0.00 97.00      PROA   
ATOM   2210  CB  ASN P 139     -33.743-108.481 117.123  0.00 97.00      PROA   
ATOM   2211  HB1 ASN P 139     -34.384-108.526 118.030  0.00 97.00      PROA   
ATOM   2212  HB2 ASN P 139     -33.489-109.527 116.855  0.00 97.00      PROA   
ATOM   2213  CG  ASN P 139     -34.529-107.855 115.962  0.00 97.00      PROA   
ATOM   2214  OD1 ASN P 139     -34.153-108.016 114.798  0.00 97.00      PROA   
ATOM   2215  ND2 ASN P 139     -35.651-107.149 116.272  0.00 97.00      PROA   
ATOM   2216 HD21 ASN P 139     -36.204-106.784 115.524  0.00 97.00      PROA   
ATOM   2217 HD22 ASN P 139     -35.908-106.999 117.226  0.00 97.00      PROA   
ATOM   2218  C   ASN P 139     -31.448-107.686 116.324  0.00 97.00      PROA   
ATOM   2219  O   ASN P 139     -31.110-106.653 115.751  0.00 97.00      PROA   
ATOM   2220  N   MET P 140     -30.932-108.887 115.969  0.00 97.00      PROA   
ATOM   2221  HN  MET P 140     -31.165-109.712 116.482  0.00 97.00      PROA   
ATOM   2222  CA  MET P 140     -29.971-109.083 114.894  0.00 97.00      PROA   
ATOM   2223  HA  MET P 140     -29.091-108.508 115.148  0.00 97.00      PROA   
ATOM   2224  CB  MET P 140     -29.552-110.570 114.800  0.00 97.00      PROA   
ATOM   2225  HB1 MET P 140     -30.440-111.196 114.561  0.00 97.00      PROA   
ATOM   2226  HB2 MET P 140     -29.203-110.870 115.814  0.00 97.00      PROA   
ATOM   2227  CG  MET P 140     -28.436-110.858 113.775  0.00 97.00      PROA   
ATOM   2228  HG1 MET P 140     -27.531-110.285 114.078  0.00 97.00      PROA   
ATOM   2229  HG2 MET P 140     -28.739-110.472 112.780  0.00 97.00      PROA   
ATOM   2230  SD  MET P 140     -28.021-112.620 113.585  0.00 97.00      PROA   
ATOM   2231  CE  MET P 140     -27.452-112.921 115.283  0.00 97.00      PROA   
ATOM   2232  HE1 MET P 140     -28.283-112.823 116.013  0.00 97.00      PROA   
ATOM   2233  HE2 MET P 140     -26.650-112.206 115.565  0.00 97.00      PROA   
ATOM   2234  HE3 MET P 140     -27.051-113.950 115.392  0.00 97.00      PROA   
ATOM   2235  C   MET P 140     -30.444-108.579 113.534  0.00 97.00      PROA   
ATOM   2236  O   MET P 140     -29.667-108.014 112.768  0.00 97.00      PROA   
ATOM   2237  N   SER P 141     -31.752-108.707 113.212  0.00 97.00      PROA   
ATOM   2238  HN  SER P 141     -32.398-109.108 113.857  0.00 97.00      PROA   
ATOM   2239  CA  SER P 141     -32.291-108.306 111.920  0.00 97.00      PROA   
ATOM   2240  HA  SER P 141     -31.568-108.533 111.147  0.00 97.00      PROA   
ATOM   2241  CB  SER P 141     -33.615-109.059 111.609  0.00 97.00      PROA   
ATOM   2242  HB1 SER P 141     -34.430-108.737 112.293  0.00 97.00      PROA   
ATOM   2243  HB2 SER P 141     -33.447-110.145 111.775  0.00 97.00      PROA   
ATOM   2244  OG  SER P 141     -34.026-108.890 110.253  0.00 97.00      PROA   
ATOM   2245  HG1 SER P 141     -34.168-107.948 110.120  0.00 97.00      PROA   
ATOM   2246  C   SER P 141     -32.569-106.810 111.899  0.00 97.00      PROA   
ATOM   2247  O   SER P 141     -33.040-106.284 110.898  0.00 97.00      PROA   
ATOM   2248  N   HSD P 142     -32.238-106.092 112.994  0.00 97.00      PROA   
ATOM   2249  HN  HSD P 142     -31.932-106.574 113.812  0.00 97.00      PROA   
ATOM   2250  CA  HSD P 142     -32.253-104.646 113.087  0.00 97.00      PROA   
ATOM   2251  HA  HSD P 142     -32.690-104.231 112.197  0.00 97.00      PROA   
ATOM   2252  CB  HSD P 142     -33.114-104.153 114.276  0.00 97.00      PROA   
ATOM   2253  HB1 HSD P 142     -32.873-103.096 114.523  0.00 97.00      PROA   
ATOM   2254  HB2 HSD P 142     -32.914-104.763 115.181  0.00 97.00      PROA   
ATOM   2255  ND1 HSD P 142     -35.464-103.172 114.164  0.00 97.00      PROA   
ATOM   2256  HD1 HSD P 142     -35.281-102.358 114.718  0.00 97.00      PROA   
ATOM   2257  CG  HSD P 142     -34.584-104.207 113.930  0.00 97.00      PROA   
ATOM   2258  CE1 HSD P 142     -36.629-103.491 113.552  0.00 97.00      PROA   
ATOM   2259  HE1 HSD P 142     -37.518-102.862 113.595  0.00 97.00      PROA   
ATOM   2260  NE2 HSD P 142     -36.566-104.658 112.946  0.00 97.00      PROA   
ATOM   2261  CD2 HSD P 142     -35.284-105.116 113.196  0.00 97.00      PROA   
ATOM   2262  HD2 HSD P 142     -34.986-106.071 112.785  0.00 97.00      PROA   
ATOM   2263  C   HSD P 142     -30.840-104.094 113.124  0.00 97.00      PROA   
ATOM   2264  O   HSD P 142     -30.626-102.913 113.380  0.00 97.00      PROA   
ATOM   2265  N   SER P 143     -29.827-104.930 112.814  0.00 97.00      PROA   
ATOM   2266  HN  SER P 143     -30.015-105.892 112.631  0.00 97.00      PROA   
ATOM   2267  CA  SER P 143     -28.430-104.536 112.742  0.00 97.00      PROA   
ATOM   2268  HA  SER P 143     -28.262-103.704 113.413  0.00 97.00      PROA   
ATOM   2269  CB  SER P 143     -27.531-105.727 113.158  0.00 97.00      PROA   
ATOM   2270  HB1 SER P 143     -27.521-106.517 112.378  0.00 97.00      PROA   
ATOM   2271  HB2 SER P 143     -27.968-106.177 114.074  0.00 97.00      PROA   
ATOM   2272  OG  SER P 143     -26.199-105.327 113.455  0.00 97.00      PROA   
ATOM   2273  HG1 SER P 143     -25.801-105.036 112.632  0.00 97.00      PROA   
ATOM   2274  C   SER P 143     -28.066-104.107 111.327  0.00 97.00      PROA   
ATOM   2275  O   SER P 143     -28.676-104.554 110.358  0.00 97.00      PROA   
ATOM   2276  N   GLY P 144     -27.038-103.230 111.175  0.00 97.00      PROA   
ATOM   2277  HN  GLY P 144     -26.577-102.837 111.971  0.00 97.00      PROA   
ATOM   2278  CA  GLY P 144     -26.493-102.838 109.884  0.00 97.00      PROA   
ATOM   2279  HA1 GLY P 144     -27.067-103.275 109.084  0.00 97.00      PROA   
ATOM   2280  HA2 GLY P 144     -25.459-103.153 109.873  0.00 97.00      PROA   
ATOM   2281  C   GLY P 144     -26.500-101.348 109.699  0.00 97.00      PROA   
ATOM   2282  O   GLY P 144     -26.440-100.589 110.658  0.00 97.00      PROA   
ATOM   2283  N   THR P 145     -26.539-100.883 108.429  0.00 97.00      PROA   
ATOM   2284  HN  THR P 145     -26.691-101.522 107.675  0.00 97.00      PROA   
ATOM   2285  CA  THR P 145     -26.426 -99.475 108.086  0.00 97.00      PROA   
ATOM   2286  HA  THR P 145     -25.968 -98.962 108.917  0.00 97.00      PROA   
ATOM   2287  CB  THR P 145     -25.506 -99.192 106.892  0.00 97.00      PROA   
ATOM   2288  HB  THR P 145     -24.503 -99.609 107.139  0.00 97.00      PROA   
ATOM   2289  OG1 THR P 145     -25.322 -97.798 106.661  0.00 97.00      PROA   
ATOM   2290  HG1 THR P 145     -25.945 -97.556 105.965  0.00 97.00      PROA   
ATOM   2291  CG2 THR P 145     -25.984 -99.848 105.582  0.00 97.00      PROA   
ATOM   2292 HG21 THR P 145     -26.962 -99.432 105.260  0.00 97.00      PROA   
ATOM   2293 HG22 THR P 145     -26.082-100.945 105.701  0.00 97.00      PROA   
ATOM   2294 HG23 THR P 145     -25.249 -99.648 104.772  0.00 97.00      PROA   
ATOM   2295  C   THR P 145     -27.799 -98.868 107.918  0.00 97.00      PROA   
ATOM   2296  O   THR P 145     -28.634 -99.368 107.178  0.00 97.00      PROA   
ATOM   2297  N   TYR P 146     -28.057 -97.749 108.625  0.00 97.00      PROA   
ATOM   2298  HN  TYR P 146     -27.365 -97.375 109.240  0.00 97.00      PROA   
ATOM   2299  CA  TYR P 146     -29.307 -97.025 108.575  0.00 97.00      PROA   
ATOM   2300  HA  TYR P 146     -30.022 -97.583 107.992  0.00 97.00      PROA   
ATOM   2301  CB  TYR P 146     -29.913 -96.727 109.968  0.00 97.00      PROA   
ATOM   2302  HB1 TYR P 146     -30.704 -95.952 109.886  0.00 97.00      PROA   
ATOM   2303  HB2 TYR P 146     -29.126 -96.352 110.658  0.00 97.00      PROA   
ATOM   2304  CG  TYR P 146     -30.559 -97.932 110.592  0.00 97.00      PROA   
ATOM   2305  CD1 TYR P 146     -29.798 -98.888 111.284  0.00 97.00      PROA   
ATOM   2306  HD1 TYR P 146     -28.720 -98.813 111.288  0.00 97.00      PROA   
ATOM   2307  CE1 TYR P 146     -30.431 -99.909 112.002  0.00 97.00      PROA   
ATOM   2308  HE1 TYR P 146     -29.839-100.640 112.528  0.00 97.00      PROA   
ATOM   2309  CZ  TYR P 146     -31.828 -99.967 112.056  0.00 97.00      PROA   
ATOM   2310  OH  TYR P 146     -32.465-100.977 112.800  0.00 97.00      PROA   
ATOM   2311  HH  TYR P 146     -31.768-101.526 113.174  0.00 97.00      PROA   
ATOM   2312  CD2 TYR P 146     -31.963 -98.033 110.613  0.00 97.00      PROA   
ATOM   2313  HD2 TYR P 146     -32.559 -97.293 110.100  0.00 97.00      PROA   
ATOM   2314  CE2 TYR P 146     -32.594 -99.044 111.345  0.00 97.00      PROA   
ATOM   2315  HE2 TYR P 146     -33.670 -99.095 111.389  0.00 97.00      PROA   
ATOM   2316  C   TYR P 146     -29.102 -95.701 107.884  0.00 97.00      PROA   
ATOM   2317  O   TYR P 146     -28.077 -95.051 108.043  0.00 97.00      PROA   
ATOM   2318  N   HSD P 147     -30.100 -95.266 107.088  0.00 97.00      PROA   
ATOM   2319  HN  HSD P 147     -30.938 -95.799 106.995  0.00 97.00      PROA   
ATOM   2320  CA  HSD P 147     -30.045 -94.005 106.376  0.00 97.00      PROA   
ATOM   2321  HA  HSD P 147     -29.389 -93.318 106.893  0.00 97.00      PROA   
ATOM   2322  CB  HSD P 147     -29.612 -94.162 104.891  0.00 97.00      PROA   
ATOM   2323  HB1 HSD P 147     -29.455 -93.155 104.448  0.00 97.00      PROA   
ATOM   2324  HB2 HSD P 147     -30.405 -94.666 104.302  0.00 97.00      PROA   
ATOM   2325  ND1 HSD P 147     -27.190 -94.519 104.161  0.00 97.00      PROA   
ATOM   2326  HD1 HSD P 147     -26.997 -93.568 103.913  0.00 97.00      PROA   
ATOM   2327  CG  HSD P 147     -28.368 -94.992 104.701  0.00 97.00      PROA   
ATOM   2328  CE1 HSD P 147     -26.360 -95.583 104.031  0.00 97.00      PROA   
ATOM   2329  HE1 HSD P 147     -25.347 -95.503 103.636  0.00 97.00      PROA   
ATOM   2330  NE2 HSD P 147     -26.925 -96.705 104.430  0.00 97.00      PROA   
ATOM   2331  CD2 HSD P 147     -28.189 -96.335 104.847  0.00 97.00      PROA   
ATOM   2332  HD2 HSD P 147     -28.876 -97.088 105.214  0.00 97.00      PROA   
ATOM   2333  C   HSD P 147     -31.446 -93.447 106.408  0.00 97.00      PROA   
ATOM   2334  O   HSD P 147     -32.398 -94.178 106.659  0.00 97.00      PROA   
ATOM   2335  N   CYS P 148     -31.626 -92.131 106.155  0.00 97.00      PROA   
ATOM   2336  HN  CYS P 148     -30.858 -91.495 106.091  0.00 97.00      PROA   
ATOM   2337  CA  CYS P 148     -32.948 -91.577 105.961  0.00 97.00      PROA   
ATOM   2338  HA  CYS P 148     -33.604 -92.379 105.670  0.00 97.00      PROA   
ATOM   2339  CB  CYS P 148     -33.558 -90.932 107.238  0.00 97.00      PROA   
ATOM   2340  HB1 CYS P 148     -33.534 -91.703 108.039  0.00 97.00      PROA   
ATOM   2341  HB2 CYS P 148     -34.631 -90.713 107.048  0.00 97.00      PROA   
ATOM   2342  SG  CYS P 148     -32.710 -89.434 107.845  0.00 97.00      PROA   
ATOM   2343  C   CYS P 148     -32.967 -90.612 104.799  0.00 97.00      PROA   
ATOM   2344  O   CYS P 148     -31.933 -90.141 104.335  0.00 97.00      PROA   
ATOM   2345  N   SER P 149     -34.180 -90.303 104.288  0.00 97.00      PROA   
ATOM   2346  HN  SER P 149     -35.003 -90.747 104.637  0.00 97.00      PROA   
ATOM   2347  CA  SER P 149     -34.354 -89.285 103.273  0.00 97.00      PROA   
ATOM   2348  HA  SER P 149     -33.578 -88.548 103.414  0.00 97.00      PROA   
ATOM   2349  CB  SER P 149     -34.335 -89.796 101.797  0.00 97.00      PROA   
ATOM   2350  HB1 SER P 149     -33.416 -90.403 101.656  0.00 97.00      PROA   
ATOM   2351  HB2 SER P 149     -34.287 -88.934 101.099  0.00 97.00      PROA   
ATOM   2352  OG  SER P 149     -35.466 -90.591 101.441  0.00 97.00      PROA   
ATOM   2353  HG1 SER P 149     -36.247 -90.138 101.767  0.00 97.00      PROA   
ATOM   2354  C   SER P 149     -35.668 -88.601 103.518  0.00 97.00      PROA   
ATOM   2355  O   SER P 149     -36.602 -89.213 104.018  0.00 97.00      PROA   
ATOM   2356  N   GLY P 150     -35.766 -87.308 103.143  0.00 97.00      PROA   
ATOM   2357  HN  GLY P 150     -34.978 -86.850 102.738  0.00 97.00      PROA   
ATOM   2358  CA  GLY P 150     -37.000 -86.548 103.187  0.00 97.00      PROA   
ATOM   2359  HA1 GLY P 150     -37.018 -85.985 104.107  0.00 97.00      PROA   
ATOM   2360  HA2 GLY P 150     -37.849 -87.206 103.055  0.00 97.00      PROA   
ATOM   2361  C   GLY P 150     -36.988 -85.585 102.043  0.00 97.00      PROA   
ATOM   2362  O   GLY P 150     -36.032 -85.534 101.282  0.00 97.00      PROA   
ATOM   2363  N   MET P 151     -38.062 -84.785 101.894  0.00 97.00      PROA   
ATOM   2364  HN  MET P 151     -38.866 -84.908 102.474  0.00 97.00      PROA   
ATOM   2365  CA  MET P 151     -38.236 -83.836 100.820  0.00 97.00      PROA   
ATOM   2366  HA  MET P 151     -37.362 -83.823 100.187  0.00 97.00      PROA   
ATOM   2367  CB  MET P 151     -39.492 -84.223  99.992  0.00 97.00      PROA   
ATOM   2368  HB1 MET P 151     -40.401 -83.721 100.377  0.00 97.00      PROA   
ATOM   2369  HB2 MET P 151     -39.663 -85.316 100.148  0.00 97.00      PROA   
ATOM   2370  CG  MET P 151     -39.371 -84.031  98.468  0.00 97.00      PROA   
ATOM   2371  HG1 MET P 151     -40.291 -84.460  98.010  0.00 97.00      PROA   
ATOM   2372  HG2 MET P 151     -38.512 -84.635  98.101  0.00 97.00      PROA   
ATOM   2373  SD  MET P 151     -39.193 -82.312  97.911  0.00 97.00      PROA   
ATOM   2374  CE  MET P 151     -39.352 -82.698  96.146  0.00 97.00      PROA   
ATOM   2375  HE1 MET P 151     -40.363 -83.101  95.923  0.00 97.00      PROA   
ATOM   2376  HE2 MET P 151     -38.603 -83.456  95.829  0.00 97.00      PROA   
ATOM   2377  HE3 MET P 151     -39.204 -81.787  95.527  0.00 97.00      PROA   
ATOM   2378  C   MET P 151     -38.413 -82.461 101.447  0.00 97.00      PROA   
ATOM   2379  O   MET P 151     -39.096 -82.303 102.455  0.00 97.00      PROA   
ATOM   2380  N   GLY P 152     -37.775 -81.425 100.852  0.00 97.00      PROA   
ATOM   2381  HN  GLY P 152     -37.157 -81.621 100.094  0.00 97.00      PROA   
ATOM   2382  CA  GLY P 152     -38.009 -80.023 101.183  0.00 97.00      PROA   
ATOM   2383  HA1 GLY P 152     -37.130 -79.625 101.660  0.00 97.00      PROA   
ATOM   2384  HA2 GLY P 152     -38.896 -79.933 101.795  0.00 97.00      PROA   
ATOM   2385  C   GLY P 152     -38.273 -79.246  99.924  0.00 97.00      PROA   
ATOM   2386  O   GLY P 152     -39.416 -78.954  99.589  0.00 97.00      PROA   
ATOM   2387  N   LYS P 153     -37.207 -78.867  99.188  0.00 97.00      PROA   
ATOM   2388  HN  LYS P 153     -36.280 -78.963  99.547  0.00 97.00      PROA   
ATOM   2389  CA  LYS P 153     -37.324 -78.366  97.828  0.00 97.00      PROA   
ATOM   2390  HA  LYS P 153     -38.366 -78.326  97.555  0.00 97.00      PROA   
ATOM   2391  CB  LYS P 153     -36.715 -76.948  97.670  0.00 97.00      PROA   
ATOM   2392  HB1 LYS P 153     -36.506 -76.729  96.600  0.00 97.00      PROA   
ATOM   2393  HB2 LYS P 153     -35.747 -76.909  98.214  0.00 97.00      PROA   
ATOM   2394  CG  LYS P 153     -37.637 -75.823  98.185  0.00 97.00      PROA   
ATOM   2395  HG1 LYS P 153     -37.088 -74.858  98.105  0.00 97.00      PROA   
ATOM   2396  HG2 LYS P 153     -37.871 -75.991  99.259  0.00 97.00      PROA   
ATOM   2397  CD  LYS P 153     -38.943 -75.732  97.376  0.00 97.00      PROA   
ATOM   2398  HD1 LYS P 153     -39.542 -76.651  97.562  0.00 97.00      PROA   
ATOM   2399  HD2 LYS P 153     -38.674 -75.710  96.295  0.00 97.00      PROA   
ATOM   2400  CE  LYS P 153     -39.809 -74.512  97.708  0.00 97.00      PROA   
ATOM   2401  HE1 LYS P 153     -39.265 -73.570  97.487  0.00 97.00      PROA   
ATOM   2402  HE2 LYS P 153     -40.107 -74.523  98.778  0.00 97.00      PROA   
ATOM   2403  NZ  LYS P 153     -41.044 -74.537  96.887  0.00 97.00      PROA   
ATOM   2404  HZ1 LYS P 153     -41.570 -75.411  97.091  0.00 97.00      PROA   
ATOM   2405  HZ2 LYS P 153     -40.786 -74.525  95.879  0.00 97.00      PROA   
ATOM   2406  HZ3 LYS P 153     -41.639 -73.714  97.103  0.00 97.00      PROA   
ATOM   2407  C   LYS P 153     -36.745 -79.329  96.817  0.00 97.00      PROA   
ATOM   2408  O   LYS P 153     -36.849 -79.120  95.609  0.00 97.00      PROA   
ATOM   2409  N   HSD P 154     -36.187 -80.452  97.303  0.00 97.00      PROA   
ATOM   2410  HN  HSD P 154     -36.094 -80.583  98.285  0.00 97.00      PROA   
ATOM   2411  CA  HSD P 154     -35.806 -81.592  96.511  0.00 97.00      PROA   
ATOM   2412  HA  HSD P 154     -36.615 -81.833  95.836  0.00 97.00      PROA   
ATOM   2413  CB  HSD P 154     -34.486 -81.398  95.721  0.00 97.00      PROA   
ATOM   2414  HB1 HSD P 154     -33.676 -81.096  96.421  0.00 97.00      PROA   
ATOM   2415  HB2 HSD P 154     -34.630 -80.566  94.998  0.00 97.00      PROA   
ATOM   2416  ND1 HSD P 154     -32.946 -83.368  95.220  0.00 97.00      PROA   
ATOM   2417  HD1 HSD P 154     -32.354 -83.265  96.021  0.00 97.00      PROA   
ATOM   2418  CG  HSD P 154     -34.069 -82.617  94.941  0.00 97.00      PROA   
ATOM   2419  CE1 HSD P 154     -32.918 -84.382  94.322  0.00 97.00      PROA   
ATOM   2420  HE1 HSD P 154     -32.131 -85.135  94.311  0.00 97.00      PROA   
ATOM   2421  NE2 HSD P 154     -33.943 -84.342  93.493  0.00 97.00      PROA   
ATOM   2422  CD2 HSD P 154     -34.659 -83.220  93.872  0.00 97.00      PROA   
ATOM   2423  HD2 HSD P 154     -35.553 -82.943  93.328  0.00 97.00      PROA   
ATOM   2424  C   HSD P 154     -35.687 -82.691  97.536  0.00 97.00      PROA   
ATOM   2425  O   HSD P 154     -35.758 -82.424  98.734  0.00 97.00      PROA   
ATOM   2426  N   ARG P 155     -35.531 -83.971  97.119  0.00 97.00      PROA   
ATOM   2427  HN  ARG P 155     -35.497 -84.199  96.148  0.00 97.00      PROA   
ATOM   2428  CA  ARG P 155     -35.184 -85.025  98.052  0.00 97.00      PROA   
ATOM   2429  HA  ARG P 155     -35.871 -84.937  98.882  0.00 97.00      PROA   
ATOM   2430  CB  ARG P 155     -35.366 -86.464  97.502  0.00 97.00      PROA   
ATOM   2431  HB1 ARG P 155     -36.457 -86.634  97.350  0.00 97.00      PROA   
ATOM   2432  HB2 ARG P 155     -35.036 -87.184  98.283  0.00 97.00      PROA   
ATOM   2433  CG  ARG P 155     -34.639 -86.753  96.169  0.00 97.00      PROA   
ATOM   2434  HG1 ARG P 155     -33.821 -86.016  96.042  0.00 97.00      PROA   
ATOM   2435  HG2 ARG P 155     -35.339 -86.608  95.317  0.00 97.00      PROA   
ATOM   2436  CD  ARG P 155     -33.975 -88.137  96.079  0.00 97.00      PROA   
ATOM   2437  HD1 ARG P 155     -33.154 -88.197  96.830  0.00 97.00      PROA   
ATOM   2438  HD2 ARG P 155     -33.563 -88.313  95.061  0.00 97.00      PROA   
ATOM   2439  NE  ARG P 155     -35.029 -89.162  96.362  0.00 97.00      PROA   
ATOM   2440  HE  ARG P 155     -35.981 -88.912  96.215  0.00 97.00      PROA   
ATOM   2441  CZ  ARG P 155     -34.794 -90.335  96.987  0.00 97.00      PROA   
ATOM   2442  NH1 ARG P 155     -33.560 -90.812  97.200  0.00 97.00      PROA   
ATOM   2443 HH11 ARG P 155     -32.785 -90.330  96.805  0.00 97.00      PROA   
ATOM   2444 HH12 ARG P 155     -33.466 -91.696  97.651  0.00 97.00      PROA   
ATOM   2445  NH2 ARG P 155     -35.834 -91.069  97.425  0.00 97.00      PROA   
ATOM   2446 HH21 ARG P 155     -36.761 -90.732  97.291  0.00 97.00      PROA   
ATOM   2447 HH22 ARG P 155     -35.645 -91.897  97.945  0.00 97.00      PROA   
ATOM   2448  C   ARG P 155     -33.781 -84.861  98.625  0.00 97.00      PROA   
ATOM   2449  O   ARG P 155     -32.820 -84.585  97.912  0.00 97.00      PROA   
ATOM   2450  N   TYR P 156     -33.639 -85.036  99.953  0.00 97.00      PROA   
ATOM   2451  HN  TYR P 156     -34.441 -85.206 100.524  0.00 97.00      PROA   
ATOM   2452  CA  TYR P 156     -32.381 -84.925 100.656  0.00 97.00      PROA   
ATOM   2453  HA  TYR P 156     -31.574 -84.742  99.961  0.00 97.00      PROA   
ATOM   2454  CB  TYR P 156     -32.416 -83.818 101.747  0.00 97.00      PROA   
ATOM   2455  HB1 TYR P 156     -31.418 -83.679 102.204  0.00 97.00      PROA   
ATOM   2456  HB2 TYR P 156     -33.137 -84.110 102.541  0.00 97.00      PROA   
ATOM   2457  CG  TYR P 156     -32.866 -82.485 101.194  0.00 97.00      PROA   
ATOM   2458  CD1 TYR P 156     -32.311 -81.954 100.014  0.00 97.00      PROA   
ATOM   2459  HD1 TYR P 156     -31.549 -82.503  99.482  0.00 97.00      PROA   
ATOM   2460  CE1 TYR P 156     -32.759 -80.730  99.500  0.00 97.00      PROA   
ATOM   2461  HE1 TYR P 156     -32.338 -80.347  98.582  0.00 97.00      PROA   
ATOM   2462  CZ  TYR P 156     -33.756 -80.013 100.173  0.00 97.00      PROA   
ATOM   2463  OH  TYR P 156     -34.208 -78.779  99.665  0.00 97.00      PROA   
ATOM   2464  HH  TYR P 156     -33.549 -78.461  99.045  0.00 97.00      PROA   
ATOM   2465  CD2 TYR P 156     -33.848 -81.739 101.871  0.00 97.00      PROA   
ATOM   2466  HD2 TYR P 156     -34.276 -82.121 102.787  0.00 97.00      PROA   
ATOM   2467  CE2 TYR P 156     -34.289 -80.512 101.365  0.00 97.00      PROA   
ATOM   2468  HE2 TYR P 156     -35.033 -79.946 101.904  0.00 97.00      PROA   
ATOM   2469  C   TYR P 156     -32.134 -86.262 101.312  0.00 97.00      PROA   
ATOM   2470  O   TYR P 156     -33.066 -86.894 101.795  0.00 97.00      PROA   
ATOM   2471  N   THR P 157     -30.865 -86.732 101.323  0.00 97.00      PROA   
ATOM   2472  HN  THR P 157     -30.133 -86.223 100.880  0.00 97.00      PROA   
ATOM   2473  CA  THR P 157     -30.451 -87.999 101.906  0.00 97.00      PROA   
ATOM   2474  HA  THR P 157     -31.304 -88.511 102.333  0.00 97.00      PROA   
ATOM   2475  CB  THR P 157     -29.756 -88.933 100.916  0.00 97.00      PROA   
ATOM   2476  HB  THR P 157     -29.215 -89.759 101.439  0.00 97.00      PROA   
ATOM   2477  OG1 THR P 157     -28.840 -88.224 100.085  0.00 97.00      PROA   
ATOM   2478  HG1 THR P 157     -28.136 -87.916 100.659  0.00 97.00      PROA   
ATOM   2479  CG2 THR P 157     -30.808 -89.570  99.995  0.00 97.00      PROA   
ATOM   2480 HG21 THR P 157     -31.378 -88.784  99.457  0.00 97.00      PROA   
ATOM   2481 HG22 THR P 157     -31.509 -90.195 100.583  0.00 97.00      PROA   
ATOM   2482 HG23 THR P 157     -30.303 -90.218  99.245  0.00 97.00      PROA   
ATOM   2483  C   THR P 157     -29.481 -87.718 103.028  0.00 97.00      PROA   
ATOM   2484  O   THR P 157     -28.621 -86.849 102.912  0.00 97.00      PROA   
ATOM   2485  N   SER P 158     -29.589 -88.462 104.153  0.00 97.00      PROA   
ATOM   2486  HN  SER P 158     -30.316 -89.142 104.256  0.00 97.00      PROA   
ATOM   2487  CA  SER P 158     -28.681 -88.330 105.276  0.00 97.00      PROA   
ATOM   2488  HA  SER P 158     -28.469 -87.279 105.410  0.00 97.00      PROA   
ATOM   2489  CB  SER P 158     -29.288 -88.874 106.604  0.00 97.00      PROA   
ATOM   2490  HB1 SER P 158     -30.297 -88.427 106.723  0.00 97.00      PROA   
ATOM   2491  HB2 SER P 158     -28.675 -88.556 107.472  0.00 97.00      PROA   
ATOM   2492  OG  SER P 158     -29.417 -90.296 106.635  0.00 97.00      PROA   
ATOM   2493  HG1 SER P 158     -28.537 -90.655 106.797  0.00 97.00      PROA   
ATOM   2494  C   SER P 158     -27.369 -89.047 105.031  0.00 97.00      PROA   
ATOM   2495  O   SER P 158     -27.215 -89.832 104.097  0.00 97.00      PROA   
ATOM   2496  N   ALA P 159     -26.398 -88.830 105.945  0.00 97.00      PROA   
ATOM   2497  HN  ALA P 159     -26.479 -88.091 106.611  0.00 97.00      PROA   
ATOM   2498  CA  ALA P 159     -25.298 -89.745 106.165  0.00 97.00      PROA   
ATOM   2499  HA  ALA P 159     -24.771 -89.855 105.226  0.00 97.00      PROA   
ATOM   2500  CB  ALA P 159     -24.331 -89.190 107.230  0.00 97.00      PROA   
ATOM   2501  HB1 ALA P 159     -24.849 -89.069 108.206  0.00 97.00      PROA   
ATOM   2502  HB2 ALA P 159     -23.952 -88.192 106.916  0.00 97.00      PROA   
ATOM   2503  HB3 ALA P 159     -23.461 -89.863 107.373  0.00 97.00      PROA   
ATOM   2504  C   ALA P 159     -25.793 -91.126 106.597  0.00 97.00      PROA   
ATOM   2505  O   ALA P 159     -26.844 -91.253 107.222  0.00 97.00      PROA   
ATOM   2506  N   GLY P 160     -25.052 -92.205 106.247  0.00 97.00      PROA   
ATOM   2507  HN  GLY P 160     -24.201 -92.093 105.741  0.00 97.00      PROA   
ATOM   2508  CA  GLY P 160     -25.355 -93.552 106.708  0.00 97.00      PROA   
ATOM   2509  HA1 GLY P 160     -24.904 -94.247 106.016  0.00 97.00      PROA   
ATOM   2510  HA2 GLY P 160     -26.424 -93.681 106.793  0.00 97.00      PROA   
ATOM   2511  C   GLY P 160     -24.719 -93.794 108.044  0.00 97.00      PROA   
ATOM   2512  O   GLY P 160     -23.546 -93.485 108.234  0.00 97.00      PROA   
ATOM   2513  N   ILE P 161     -25.475 -94.390 108.993  0.00 97.00      PROA   
ATOM   2514  HN  ILE P 161     -26.424 -94.632 108.795  0.00 97.00      PROA   
ATOM   2515  CA  ILE P 161     -24.996 -94.674 110.331  0.00 97.00      PROA   
ATOM   2516  HA  ILE P 161     -23.963 -94.373 110.419  0.00 97.00      PROA   
ATOM   2517  CB  ILE P 161     -25.794 -93.961 111.427  0.00 97.00      PROA   
ATOM   2518  HB  ILE P 161     -26.851 -94.318 111.396  0.00 97.00      PROA   
ATOM   2519  CG2 ILE P 161     -25.208 -94.303 112.818  0.00 97.00      PROA   
ATOM   2520 HG21 ILE P 161     -24.122 -94.074 112.848  0.00 97.00      PROA   
ATOM   2521 HG22 ILE P 161     -25.353 -95.373 113.071  0.00 97.00      PROA   
ATOM   2522 HG23 ILE P 161     -25.710 -93.693 113.598  0.00 97.00      PROA   
ATOM   2523  CG1 ILE P 161     -25.845 -92.422 111.207  0.00 97.00      PROA   
ATOM   2524 HG11 ILE P 161     -26.486 -91.986 112.006  0.00 97.00      PROA   
ATOM   2525 HG12 ILE P 161     -26.343 -92.202 110.239  0.00 97.00      PROA   
ATOM   2526  CD  ILE P 161     -24.483 -91.713 111.244  0.00 97.00      PROA   
ATOM   2527  HD1 ILE P 161     -23.809 -92.102 110.453  0.00 97.00      PROA   
ATOM   2528  HD2 ILE P 161     -23.984 -91.849 112.227  0.00 97.00      PROA   
ATOM   2529  HD3 ILE P 161     -24.614 -90.622 111.080  0.00 97.00      PROA   
ATOM   2530  C   ILE P 161     -25.053 -96.174 110.530  0.00 97.00      PROA   
ATOM   2531  O   ILE P 161     -26.114 -96.788 110.475  0.00 97.00      PROA   
ATOM   2532  N   SER P 162     -23.885 -96.809 110.774  0.00 97.00      PROA   
ATOM   2533  HN  SER P 162     -23.023 -96.307 110.789  0.00 97.00      PROA   
ATOM   2534  CA  SER P 162     -23.787 -98.243 110.964  0.00 97.00      PROA   
ATOM   2535  HA  SER P 162     -24.588 -98.726 110.425  0.00 97.00      PROA   
ATOM   2536  CB  SER P 162     -22.452 -98.813 110.418  0.00 97.00      PROA   
ATOM   2537  HB1 SER P 162     -22.417 -98.642 109.320  0.00 97.00      PROA   
ATOM   2538  HB2 SER P 162     -22.385 -99.908 110.596  0.00 97.00      PROA   
ATOM   2539  OG  SER P 162     -21.326 -98.158 110.999  0.00 97.00      PROA   
ATOM   2540  HG1 SER P 162     -21.457 -98.212 111.951  0.00 97.00      PROA   
ATOM   2541  C   SER P 162     -23.910 -98.630 112.424  0.00 97.00      PROA   
ATOM   2542  O   SER P 162     -23.085 -98.242 113.250  0.00 97.00      PROA   
ATOM   2543  N   VAL P 163     -24.931 -99.449 112.770  0.00 97.00      PROA   
ATOM   2544  HN  VAL P 163     -25.604 -99.742 112.093  0.00 97.00      PROA   
ATOM   2545  CA  VAL P 163     -25.109 -99.964 114.114  0.00 97.00      PROA   
ATOM   2546  HA  VAL P 163     -24.341 -99.550 114.748  0.00 97.00      PROA   
ATOM   2547  CB  VAL P 163     -26.446 -99.617 114.768  0.00 97.00      PROA   
ATOM   2548  HB  VAL P 163     -26.416 -99.929 115.839  0.00 97.00      PROA   
ATOM   2549  CG1 VAL P 163     -26.629 -98.087 114.739  0.00 97.00      PROA   
ATOM   2550 HG11 VAL P 163     -26.738 -97.716 113.697  0.00 97.00      PROA   
ATOM   2551 HG12 VAL P 163     -25.764 -97.577 115.212  0.00 97.00      PROA   
ATOM   2552 HG13 VAL P 163     -27.549 -97.817 115.299  0.00 97.00      PROA   
ATOM   2553  CG2 VAL P 163     -27.638-100.325 114.096  0.00 97.00      PROA   
ATOM   2554 HG21 VAL P 163     -27.605-101.422 114.254  0.00 97.00      PROA   
ATOM   2555 HG22 VAL P 163     -27.641-100.122 113.006  0.00 97.00      PROA   
ATOM   2556 HG23 VAL P 163     -28.592 -99.949 114.525  0.00 97.00      PROA   
ATOM   2557  C   VAL P 163     -24.900-101.460 114.077  0.00 97.00      PROA   
ATOM   2558  O   VAL P 163     -25.357-102.152 113.174  0.00 97.00      PROA   
ATOM   2559  N   THR P 164     -24.162-102.005 115.066  0.00 97.00      PROA   
ATOM   2560  HN  THR P 164     -23.787-101.423 115.787  0.00 97.00      PROA   
ATOM   2561  CA  THR P 164     -23.869-103.430 115.115  0.00 97.00      PROA   
ATOM   2562  HA  THR P 164     -24.320-103.936 114.276  0.00 97.00      PROA   
ATOM   2563  CB  THR P 164     -22.378-103.740 115.062  0.00 97.00      PROA   
ATOM   2564  HB  THR P 164     -21.863-103.375 115.978  0.00 97.00      PROA   
ATOM   2565  OG1 THR P 164     -21.777-103.096 113.946  0.00 97.00      PROA   
ATOM   2566  HG1 THR P 164     -22.155-102.217 113.897  0.00 97.00      PROA   
ATOM   2567  CG2 THR P 164     -22.144-105.252 114.879  0.00 97.00      PROA   
ATOM   2568 HG21 THR P 164     -22.600-105.586 113.922  0.00 97.00      PROA   
ATOM   2569 HG22 THR P 164     -22.581-105.846 115.704  0.00 97.00      PROA   
ATOM   2570 HG23 THR P 164     -21.053-105.461 114.826  0.00 97.00      PROA   
ATOM   2571  C   THR P 164     -24.474-103.969 116.396  0.00 97.00      PROA   
ATOM   2572  O   THR P 164     -24.052-103.597 117.483  0.00 97.00      PROA   
ATOM   2573  N   VAL P 165     -25.493-104.859 116.305  0.00 97.00      PROA   
ATOM   2574  HN  VAL P 165     -25.830-105.113 115.398  0.00 97.00      PROA   
ATOM   2575  CA  VAL P 165     -26.232-105.421 117.440  0.00 97.00      PROA   
ATOM   2576  HA  VAL P 165     -26.240-104.667 118.211  0.00 97.00      PROA   
ATOM   2577  CB  VAL P 165     -27.697-105.688 117.061  0.00 97.00      PROA   
ATOM   2578  HB  VAL P 165     -27.733-106.434 116.237  0.00 97.00      PROA   
ATOM   2579  CG1 VAL P 165     -28.572-106.199 118.229  0.00 97.00      PROA   
ATOM   2580 HG11 VAL P 165     -28.394-105.595 119.143  0.00 97.00      PROA   
ATOM   2581 HG12 VAL P 165     -28.381-107.268 118.447  0.00 97.00      PROA   
ATOM   2582 HG13 VAL P 165     -29.645-106.111 117.965  0.00 97.00      PROA   
ATOM   2583  CG2 VAL P 165     -28.316-104.362 116.565  0.00 97.00      PROA   
ATOM   2584 HG21 VAL P 165     -27.808-103.971 115.662  0.00 97.00      PROA   
ATOM   2585 HG22 VAL P 165     -28.259-103.597 117.369  0.00 97.00      PROA   
ATOM   2586 HG23 VAL P 165     -29.386-104.521 116.314  0.00 97.00      PROA   
ATOM   2587  C   VAL P 165     -25.499-106.667 117.977  0.00 97.00      PROA   
ATOM   2588  O   VAL P 165     -24.480-107.062 117.420  0.00 97.00      PROA   
ATOM   2589  N   LYS P 166     -25.956-107.318 119.084  0.00 97.00      PROA   
ATOM   2590  HN  LYS P 166     -26.756-106.988 119.581  0.00 97.00      PROA   
ATOM   2591  CA  LYS P 166     -25.472-108.623 119.510  0.00 97.00      PROA   
ATOM   2592  HA  LYS P 166     -25.064-109.164 118.666  0.00 97.00      PROA   
ATOM   2593  CB  LYS P 166     -24.505-108.620 120.741  0.00 97.00      PROA   
ATOM   2594  HB1 LYS P 166     -24.075-109.638 120.870  0.00 97.00      PROA   
ATOM   2595  HB2 LYS P 166     -25.087-108.389 121.663  0.00 97.00      PROA   
ATOM   2596  CG  LYS P 166     -23.376-107.571 120.740  0.00 97.00      PROA   
ATOM   2597  HG1 LYS P 166     -22.889-107.578 121.741  0.00 97.00      PROA   
ATOM   2598  HG2 LYS P 166     -23.877-106.585 120.648  0.00 97.00      PROA   
ATOM   2599  CD  LYS P 166     -22.282-107.796 119.673  0.00 97.00      PROA   
ATOM   2600  HD1 LYS P 166     -22.732-108.315 118.798  0.00 97.00      PROA   
ATOM   2601  HD2 LYS P 166     -21.515-108.485 120.089  0.00 97.00      PROA   
ATOM   2602  CE  LYS P 166     -21.574-106.522 119.174  0.00 97.00      PROA   
ATOM   2603  HE1 LYS P 166     -20.977-106.752 118.264  0.00 97.00      PROA   
ATOM   2604  HE2 LYS P 166     -20.916-106.082 119.950  0.00 97.00      PROA   
ATOM   2605  NZ  LYS P 166     -22.590-105.526 118.804  0.00 97.00      PROA   
ATOM   2606  HZ1 LYS P 166     -23.057-105.146 119.652  0.00 97.00      PROA   
ATOM   2607  HZ2 LYS P 166     -23.314-106.039 118.253  0.00 97.00      PROA   
ATOM   2608  HZ3 LYS P 166     -22.237-104.743 118.223  0.00 97.00      PROA   
ATOM   2609  C   LYS P 166     -26.698-109.343 120.013  0.00 97.00      PROA   
ATOM   2610  O   LYS P 166     -27.604-108.705 120.540  0.00 97.00      PROA   
ATOM   2611  N   GLU P 167     -26.679-110.702 119.944  0.00  0.00      PROA   
ATOM   2612  HN  GLU P 167     -25.936-111.182 119.484  0.00  0.00      PROA   
ATOM   2613  CA  GLU P 167     -27.616-111.560 120.642  0.00  0.00      PROA   
ATOM   2614  HA  GLU P 167     -28.349-110.953 121.152  0.00  0.00      PROA   
ATOM   2615  CB  GLU P 167     -28.347-112.601 119.739  0.00  0.00      PROA   
ATOM   2616  HB1 GLU P 167     -28.685-112.083 118.815  0.00  0.00      PROA   
ATOM   2617  HB2 GLU P 167     -29.259-112.909 120.298  0.00  0.00      PROA   
ATOM   2618  CG  GLU P 167     -27.572-113.887 119.368  0.00  0.00      PROA   
ATOM   2619  HG1 GLU P 167     -27.235-114.425 120.280  0.00  0.00      PROA   
ATOM   2620  HG2 GLU P 167     -26.678-113.624 118.764  0.00  0.00      PROA   
ATOM   2621  CD  GLU P 167     -28.471-114.853 118.589  0.00  0.00      PROA   
ATOM   2622  OE1 GLU P 167     -29.562-115.203 119.117  0.00  0.00      PROA   
ATOM   2623  OE2 GLU P 167     -28.073-115.270 117.470  0.00  0.00      PROA   
ATOM   2624  C   GLU P 167     -26.766-112.273 121.661  0.00  0.00      PROA   
ATOM   2625  O   GLU P 167     -25.582-112.520 121.427  0.00  0.00      PROA   
ATOM   2626  N   LEU P 168     -27.351-112.578 122.848  0.00  0.00      PROA   
ATOM   2627  HN  LEU P 168     -28.308-112.357 123.020  0.00  0.00      PROA   
ATOM   2628  CA  LEU P 168     -26.660-113.219 123.949  0.00  0.00      PROA   
ATOM   2629  HA  LEU P 168     -25.773-112.634 124.145  0.00  0.00      PROA   
ATOM   2630  CB  LEU P 168     -27.510-113.288 125.251  0.00  0.00      PROA   
ATOM   2631  HB1 LEU P 168     -26.935-113.865 126.013  0.00  0.00      PROA   
ATOM   2632  HB2 LEU P 168     -28.455-113.839 125.054  0.00  0.00      PROA   
ATOM   2633  CG  LEU P 168     -27.861-111.936 125.935  0.00  0.00      PROA   
ATOM   2634  HG  LEU P 168     -28.267-112.206 126.941  0.00  0.00      PROA   
ATOM   2635  CD1 LEU P 168     -26.622-111.055 126.188  0.00  0.00      PROA   
ATOM   2636 HD11 LEU P 168     -26.191-110.703 125.227  0.00  0.00      PROA   
ATOM   2637 HD12 LEU P 168     -25.846-111.628 126.738  0.00  0.00      PROA   
ATOM   2638 HD13 LEU P 168     -26.900-110.166 126.792  0.00  0.00      PROA   
ATOM   2639  CD2 LEU P 168     -28.987-111.148 125.235  0.00  0.00      PROA   
ATOM   2640 HD21 LEU P 168     -29.874-111.797 125.078  0.00  0.00      PROA   
ATOM   2641 HD22 LEU P 168     -28.644-110.764 124.253  0.00  0.00      PROA   
ATOM   2642 HD23 LEU P 168     -29.291-110.279 125.857  0.00  0.00      PROA   
ATOM   2643  C   LEU P 168     -26.198-114.626 123.630  0.00  0.00      PROA   
ATOM   2644  O   LEU P 168     -25.034-114.955 123.857  0.00  0.00      PROA   
ATOM   2645  N   PHE P 169     -27.096-115.476 123.074  0.00  0.00      PROA   
ATOM   2646  HN  PHE P 169     -28.033-115.197 122.879  0.00  0.00      PROA   
ATOM   2647  CA  PHE P 169     -26.759-116.840 122.732  0.00  0.00      PROA   
ATOM   2648  HA  PHE P 169     -25.834-116.798 122.176  0.00  0.00      PROA   
ATOM   2649  CB  PHE P 169     -26.573-117.791 123.964  0.00  0.00      PROA   
ATOM   2650  HB1 PHE P 169     -25.723-117.416 124.575  0.00  0.00      PROA   
ATOM   2651  HB2 PHE P 169     -26.296-118.811 123.626  0.00  0.00      PROA   
ATOM   2652  CG  PHE P 169     -27.777-117.906 124.879  0.00  0.00      PROA   
ATOM   2653  CD1 PHE P 169     -27.977-116.987 125.927  0.00  0.00      PROA   
ATOM   2654  HD1 PHE P 169     -27.295-116.159 126.048  0.00  0.00      PROA   
ATOM   2655  CE1 PHE P 169     -29.036-117.145 126.829  0.00  0.00      PROA   
ATOM   2656  HE1 PHE P 169     -29.179-116.430 127.626  0.00  0.00      PROA   
ATOM   2657  CZ  PHE P 169     -29.902-118.239 126.707  0.00  0.00      PROA   
ATOM   2658  HZ  PHE P 169     -30.717-118.363 127.404  0.00  0.00      PROA   
ATOM   2659  CD2 PHE P 169     -28.650-119.006 124.777  0.00  0.00      PROA   
ATOM   2660  HD2 PHE P 169     -28.492-119.742 124.004  0.00  0.00      PROA   
ATOM   2661  CE2 PHE P 169     -29.707-119.171 125.681  0.00  0.00      PROA   
ATOM   2662  HE2 PHE P 169     -30.371-120.018 125.587  0.00  0.00      PROA   
ATOM   2663  C   PHE P 169     -27.858-117.327 121.810  0.00  0.00      PROA   
ATOM   2664  O   PHE P 169     -28.936-116.736 121.819  0.00  0.00      PROA   
ATOM   2665  N   PRO P 170     -27.669-118.370 121.000  0.00  0.00      PROA   
ATOM   2666  CD  PRO P 170     -26.343-118.898 120.658  0.00  0.00      PROA   
ATOM   2667  HD1 PRO P 170     -25.838-119.324 121.550  0.00  0.00      PROA   
ATOM   2668  HD2 PRO P 170     -25.730-118.079 120.222  0.00  0.00      PROA   
ATOM   2669  CA  PRO P 170     -28.688-118.819 120.062  0.00  0.00      PROA   
ATOM   2670  HA  PRO P 170     -29.274-117.986 119.699  0.00  0.00      PROA   
ATOM   2671  CB  PRO P 170     -27.892-119.497 118.935  0.00  0.00      PROA   
ATOM   2672  HB1 PRO P 170     -27.629-118.725 118.176  0.00  0.00      PROA   
ATOM   2673  HB2 PRO P 170     -28.439-120.317 118.429  0.00  0.00      PROA   
ATOM   2674  CG  PRO P 170     -26.601-119.978 119.605  0.00  0.00      PROA   
ATOM   2675  HG1 PRO P 170     -26.779-120.955 120.106  0.00  0.00      PROA   
ATOM   2676  HG2 PRO P 170     -25.764-120.076 118.887  0.00  0.00      PROA   
ATOM   2677  C   PRO P 170     -29.599-119.817 120.742  0.00  0.00      PROA   
ATOM   2678  O   PRO P 170     -29.144-120.552 121.619  0.00  0.00      PROA   
ATOM   2679  N   ALA P 171     -30.900-119.824 120.356  0.00  0.00      PROA   
ATOM   2680  HN  ALA P 171     -31.218-119.194 119.651  0.00  0.00      PROA   
ATOM   2681  CA  ALA P 171     -31.926-120.707 120.872  0.00  0.00      PROA   
ATOM   2682  HA  ALA P 171     -31.924-120.551 121.939  0.00  0.00      PROA   
ATOM   2683  CB  ALA P 171     -33.323-120.355 120.323  0.00  0.00      PROA   
ATOM   2684  HB1 ALA P 171     -33.357-120.480 119.219  0.00  0.00      PROA   
ATOM   2685  HB2 ALA P 171     -33.563-119.297 120.559  0.00  0.00      PROA   
ATOM   2686  HB3 ALA P 171     -34.106-120.997 120.780  0.00  0.00      PROA   
ATOM   2687  C   ALA P 171     -31.646-122.165 120.544  0.00  0.00      PROA   
ATOM   2688  O   ALA P 171     -31.089-122.428 119.478  0.00  0.00      PROA   
ATOM   2689  N   PRO P 172     -31.993-123.141 121.388  0.00  0.00      PROA   
ATOM   2690  CD  PRO P 172     -32.450-122.913 122.763  0.00  0.00      PROA   
ATOM   2691  HD1 PRO P 172     -33.427-122.384 122.766  0.00  0.00      PROA   
ATOM   2692  HD2 PRO P 172     -31.683-122.316 123.304  0.00  0.00      PROA   
ATOM   2693  CA  PRO P 172     -31.583-124.519 121.179  0.00  0.00      PROA   
ATOM   2694  HA  PRO P 172     -30.618-124.556 120.693  0.00  0.00      PROA   
ATOM   2695  CB  PRO P 172     -31.534-125.117 122.595  0.00  0.00      PROA   
ATOM   2696  HB1 PRO P 172     -30.524-124.927 123.023  0.00  0.00      PROA   
ATOM   2697  HB2 PRO P 172     -31.729-126.207 122.630  0.00  0.00      PROA   
ATOM   2698  CG  PRO P 172     -32.561-124.304 123.391  0.00  0.00      PROA   
ATOM   2699  HG1 PRO P 172     -33.580-124.714 123.221  0.00  0.00      PROA   
ATOM   2700  HG2 PRO P 172     -32.340-124.302 124.475  0.00  0.00      PROA   
ATOM   2701  C   PRO P 172     -32.597-125.262 120.338  0.00  0.00      PROA   
ATOM   2702  O   PRO P 172     -33.798-125.117 120.566  0.00  0.00      PROA   
ATOM   2703  N   VAL P 173     -32.112-126.070 119.364  0.00 97.00      PROA   
ATOM   2704  HN  VAL P 173     -31.138-126.072 119.149  0.00 97.00      PROA   
ATOM   2705  CA  VAL P 173     -32.921-126.980 118.581  0.00 97.00      PROA   
ATOM   2706  HA  VAL P 173     -33.939-126.616 118.580  0.00 97.00      PROA   
ATOM   2707  CB  VAL P 173     -32.472-127.076 117.122  0.00 97.00      PROA   
ATOM   2708  HB  VAL P 173     -33.105-127.817 116.581  0.00 97.00      PROA   
ATOM   2709  CG1 VAL P 173     -32.691-125.699 116.457  0.00 97.00      PROA   
ATOM   2710 HG11 VAL P 173     -32.054-124.926 116.937  0.00 97.00      PROA   
ATOM   2711 HG12 VAL P 173     -33.752-125.386 116.544  0.00 97.00      PROA   
ATOM   2712 HG13 VAL P 173     -32.420-125.748 115.381  0.00 97.00      PROA   
ATOM   2713  CG2 VAL P 173     -30.997-127.517 117.006  0.00 97.00      PROA   
ATOM   2714 HG21 VAL P 173     -30.834-128.502 117.484  0.00 97.00      PROA   
ATOM   2715 HG22 VAL P 173     -30.319-126.776 117.479  0.00 97.00      PROA   
ATOM   2716 HG23 VAL P 173     -30.712-127.602 115.936  0.00 97.00      PROA   
ATOM   2717  C   VAL P 173     -32.948-128.346 119.236  0.00 97.00      PROA   
ATOM   2718  O   VAL P 173     -32.054-128.711 119.994  0.00 97.00      PROA   
ATOM   2719  N   LEU P 174     -34.004-129.141 118.954  0.00 97.00      PROA   
ATOM   2720  HN  LEU P 174     -34.745-128.819 118.371  0.00 97.00      PROA   
ATOM   2721  CA  LEU P 174     -34.128-130.496 119.442  0.00 97.00      PROA   
ATOM   2722  HA  LEU P 174     -33.421-130.679 120.238  0.00 97.00      PROA   
ATOM   2723  CB  LEU P 174     -35.557-130.741 119.993  0.00 97.00      PROA   
ATOM   2724  HB1 LEU P 174     -36.313-130.686 119.182  0.00 97.00      PROA   
ATOM   2725  HB2 LEU P 174     -35.765-129.889 120.684  0.00 97.00      PROA   
ATOM   2726  CG  LEU P 174     -35.775-132.029 120.823  0.00 97.00      PROA   
ATOM   2727  HG  LEU P 174     -34.940-132.112 121.558  0.00 97.00      PROA   
ATOM   2728  CD1 LEU P 174     -37.086-131.910 121.620  0.00 97.00      PROA   
ATOM   2729 HD11 LEU P 174     -37.947-131.799 120.927  0.00 97.00      PROA   
ATOM   2730 HD12 LEU P 174     -37.056-131.028 122.293  0.00 97.00      PROA   
ATOM   2731 HD13 LEU P 174     -37.243-132.821 122.232  0.00 97.00      PROA   
ATOM   2732  CD2 LEU P 174     -35.799-133.321 119.989  0.00 97.00      PROA   
ATOM   2733 HD21 LEU P 174     -34.794-133.557 119.584  0.00 97.00      PROA   
ATOM   2734 HD22 LEU P 174     -36.515-133.223 119.147  0.00 97.00      PROA   
ATOM   2735 HD23 LEU P 174     -36.121-134.171 120.624  0.00 97.00      PROA   
ATOM   2736  C   LEU P 174     -33.800-131.406 118.276  0.00 97.00      PROA   
ATOM   2737  O   LEU P 174     -34.560-131.516 117.316  0.00 97.00      PROA   
ATOM   2738  N   THR P 175     -32.630-132.083 118.336  0.00 97.00      PROA   
ATOM   2739  HN  THR P 175     -32.013-131.965 119.115  0.00 97.00      PROA   
ATOM   2740  CA  THR P 175     -32.163-132.984 117.299  0.00 97.00      PROA   
ATOM   2741  HA  THR P 175     -32.696-132.761 116.388  0.00 97.00      PROA   
ATOM   2742  CB  THR P 175     -30.684-132.837 116.953  0.00 97.00      PROA   
ATOM   2743  HB  THR P 175     -30.318-133.680 116.322  0.00 97.00      PROA   
ATOM   2744  OG1 THR P 175     -29.900-132.752 118.131  0.00 97.00      PROA   
ATOM   2745  HG1 THR P 175     -29.130-132.209 117.919  0.00 97.00      PROA   
ATOM   2746  CG2 THR P 175     -30.502-131.528 116.161  0.00 97.00      PROA   
ATOM   2747 HG21 THR P 175     -30.805-130.658 116.779  0.00 97.00      PROA   
ATOM   2748 HG22 THR P 175     -31.120-131.546 115.240  0.00 97.00      PROA   
ATOM   2749 HG23 THR P 175     -29.438-131.396 115.866  0.00 97.00      PROA   
ATOM   2750  C   THR P 175     -32.506-134.413 117.661  0.00 97.00      PROA   
ATOM   2751  O   THR P 175     -32.186-134.913 118.736  0.00 97.00      PROA   
ATOM   2752  N   ALA P 176     -33.201-135.103 116.735  0.00 97.00      PROA   
ATOM   2753  HN  ALA P 176     -33.478-134.664 115.885  0.00 97.00      PROA   
ATOM   2754  CA  ALA P 176     -33.588-136.486 116.867  0.00 97.00      PROA   
ATOM   2755  HA  ALA P 176     -33.125-136.922 117.744  0.00 97.00      PROA   
ATOM   2756  CB  ALA P 176     -35.121-136.623 116.970  0.00 97.00      PROA   
ATOM   2757  HB1 ALA P 176     -35.618-136.188 116.077  0.00 97.00      PROA   
ATOM   2758  HB2 ALA P 176     -35.480-136.066 117.865  0.00 97.00      PROA   
ATOM   2759  HB3 ALA P 176     -35.428-137.683 117.076  0.00 97.00      PROA   
ATOM   2760  C   ALA P 176     -33.054-137.197 115.643  0.00 97.00      PROA   
ATOM   2761  O   ALA P 176     -33.004-136.623 114.557  0.00 97.00      PROA   
ATOM   2762  N   SER P 177     -32.586-138.461 115.785  0.00 97.00      PROA   
ATOM   2763  HN  SER P 177     -32.610-138.931 116.665  0.00 97.00      PROA   
ATOM   2764  CA  SER P 177     -31.814-139.118 114.742  0.00 97.00      PROA   
ATOM   2765  HA  SER P 177     -31.332-138.367 114.128  0.00 97.00      PROA   
ATOM   2766  CB  SER P 177     -30.695-139.991 115.366  0.00 97.00      PROA   
ATOM   2767  HB1 SER P 177     -30.024-139.319 115.945  0.00 97.00      PROA   
ATOM   2768  HB2 SER P 177     -30.079-140.486 114.584  0.00 97.00      PROA   
ATOM   2769  OG  SER P 177     -31.214-140.970 116.266  0.00 97.00      PROA   
ATOM   2770  HG1 SER P 177     -31.559-141.686 115.726  0.00 97.00      PROA   
ATOM   2771  C   SER P 177     -32.633-139.985 113.805  0.00 97.00      PROA   
ATOM   2772  O   SER P 177     -32.075-140.581 112.884  0.00 97.00      PROA   
ATOM   2773  N   VAL P 178     -33.970-140.063 113.994  0.00 97.00      PROA   
ATOM   2774  HN  VAL P 178     -34.404-139.564 114.737  0.00 97.00      PROA   
ATOM   2775  CA  VAL P 178     -34.853-140.814 113.119  0.00 97.00      PROA   
ATOM   2776  HA  VAL P 178     -34.413-140.881 112.133  0.00 97.00      PROA   
ATOM   2777  CB  VAL P 178     -35.191-142.224 113.628  0.00 97.00      PROA   
ATOM   2778  HB  VAL P 178     -35.726-142.155 114.603  0.00 97.00      PROA   
ATOM   2779  CG1 VAL P 178     -36.086-142.968 112.613  0.00 97.00      PROA   
ATOM   2780 HG11 VAL P 178     -35.599-142.997 111.615  0.00 97.00      PROA   
ATOM   2781 HG12 VAL P 178     -37.074-142.485 112.513  0.00 97.00      PROA   
ATOM   2782 HG13 VAL P 178     -36.256-144.012 112.948  0.00 97.00      PROA   
ATOM   2783  CG2 VAL P 178     -33.904-143.047 113.853  0.00 97.00      PROA   
ATOM   2784 HG21 VAL P 178     -33.286-142.613 114.664  0.00 97.00      PROA   
ATOM   2785 HG22 VAL P 178     -33.303-143.080 112.919  0.00 97.00      PROA   
ATOM   2786 HG23 VAL P 178     -34.164-144.090 114.137  0.00 97.00      PROA   
ATOM   2787  C   VAL P 178     -36.127-139.996 113.017  0.00 97.00      PROA   
ATOM   2788  O   VAL P 178     -36.643-139.513 114.023  0.00 97.00      PROA   
ATOM   2789  N   THR P 179     -36.666-139.810 111.785  0.00 97.00      PROA   
ATOM   2790  HN  THR P 179     -36.214-140.156 110.966  0.00 97.00      PROA   
ATOM   2791  CA  THR P 179     -37.972-139.216 111.536  0.00 97.00      PROA   
ATOM   2792  HA  THR P 179     -38.016-138.285 112.085  0.00 97.00      PROA   
ATOM   2793  CB  THR P 179     -38.219-138.913 110.062  0.00 97.00      PROA   
ATOM   2794  HB  THR P 179     -39.282-138.631 109.870  0.00 97.00      PROA   
ATOM   2795  OG1 THR P 179     -37.878-140.030 109.248  0.00 97.00      PROA   
ATOM   2796  HG1 THR P 179     -38.474-140.734 109.512  0.00 97.00      PROA   
ATOM   2797  CG2 THR P 179     -37.336-137.730 109.634  0.00 97.00      PROA   
ATOM   2798 HG21 THR P 179     -36.262-137.972 109.778  0.00 97.00      PROA   
ATOM   2799 HG22 THR P 179     -37.585-136.826 110.226  0.00 97.00      PROA   
ATOM   2800 HG23 THR P 179     -37.503-137.507 108.558  0.00 97.00      PROA   
ATOM   2801  C   THR P 179     -39.123-140.082 112.016  0.00 97.00      PROA   
ATOM   2802  O   THR P 179     -39.101-141.303 111.882  0.00 97.00      PROA   
ATOM   2803  N   SER P 180     -40.198-139.450 112.533  0.00 97.00      PROA   
ATOM   2804  HN  SER P 180     -40.216-138.461 112.667  0.00 97.00      PROA   
ATOM   2805  CA  SER P 180     -41.475-140.077 112.800  0.00 97.00      PROA   
ATOM   2806  HA  SER P 180     -41.265-140.920 113.437  0.00 97.00      PROA   
ATOM   2807  CB  SER P 180     -42.395-139.108 113.574  0.00 97.00      PROA   
ATOM   2808  HB1 SER P 180     -42.013-139.013 114.614  0.00 97.00      PROA   
ATOM   2809  HB2 SER P 180     -43.441-139.467 113.628  0.00 97.00      PROA   
ATOM   2810  OG  SER P 180     -42.374-137.811 112.991  0.00 97.00      PROA   
ATOM   2811  HG1 SER P 180     -43.049-137.309 113.467  0.00 97.00      PROA   
ATOM   2812  C   SER P 180     -42.165-140.626 111.550  0.00 97.00      PROA   
ATOM   2813  O   SER P 180     -41.920-140.116 110.455  0.00 97.00      PROA   
ATOM   2814  N   PRO P 181     -43.001-141.666 111.612  0.00 97.00      PROA   
ATOM   2815  CD  PRO P 181     -43.800-142.020 110.433  0.00 97.00      PROA   
ATOM   2816  HD1 PRO P 181     -43.140-142.362 109.607  0.00 97.00      PROA   
ATOM   2817  HD2 PRO P 181     -44.393-141.136 110.103  0.00 97.00      PROA   
ATOM   2818  CA  PRO P 181     -43.511-142.297 112.824  0.00 97.00      PROA   
ATOM   2819  HA  PRO P 181     -43.624-141.576 113.614  0.00 97.00      PROA   
ATOM   2820  CB  PRO P 181     -44.884-142.843 112.400  0.00 97.00      PROA   
ATOM   2821  HB1 PRO P 181     -45.645-142.040 112.532  0.00 97.00      PROA   
ATOM   2822  HB2 PRO P 181     -45.201-143.733 112.976  0.00 97.00      PROA   
ATOM   2823  CG  PRO P 181     -44.736-143.135 110.902  0.00 97.00      PROA   
ATOM   2824  HG1 PRO P 181     -44.235-144.118 110.766  0.00 97.00      PROA   
ATOM   2825  HG2 PRO P 181     -45.706-143.140 110.366  0.00 97.00      PROA   
ATOM   2826  C   PRO P 181     -42.598-143.414 113.309  0.00 97.00      PROA   
ATOM   2827  O   PRO P 181     -42.338-144.368 112.579  0.00 97.00      PROA   
ATOM   2828  N   LEU P 182     -42.111-143.322 114.568  0.00 97.00      PROA   
ATOM   2829  HN  LEU P 182     -42.370-142.550 115.147  0.00 97.00      PROA   
ATOM   2830  CA  LEU P 182     -41.289-144.334 115.206  0.00 97.00      PROA   
ATOM   2831  HA  LEU P 182     -40.529-144.622 114.494  0.00 97.00      PROA   
ATOM   2832  CB  LEU P 182     -40.595-143.842 116.509  0.00 97.00      PROA   
ATOM   2833  HB1 LEU P 182     -39.955-144.671 116.888  0.00 97.00      PROA   
ATOM   2834  HB2 LEU P 182     -41.362-143.635 117.284  0.00 97.00      PROA   
ATOM   2835  CG  LEU P 182     -39.682-142.587 116.393  0.00 97.00      PROA   
ATOM   2836  HG  LEU P 182     -39.002-142.620 117.282  0.00 97.00      PROA   
ATOM   2837  CD1 LEU P 182     -38.786-142.600 115.142  0.00 97.00      PROA   
ATOM   2838 HD11 LEU P 182     -39.403-142.528 114.222  0.00 97.00      PROA   
ATOM   2839 HD12 LEU P 182     -38.188-143.534 115.098  0.00 97.00      PROA   
ATOM   2840 HD13 LEU P 182     -38.092-141.733 115.155  0.00 97.00      PROA   
ATOM   2841  CD2 LEU P 182     -40.447-141.252 116.504  0.00 97.00      PROA   
ATOM   2842 HD21 LEU P 182     -41.063-141.227 117.427  0.00 97.00      PROA   
ATOM   2843 HD22 LEU P 182     -41.113-141.106 115.632  0.00 97.00      PROA   
ATOM   2844 HD23 LEU P 182     -39.732-140.404 116.531  0.00 97.00      PROA   
ATOM   2845  C   LEU P 182     -42.099-145.579 115.524  0.00 97.00      PROA   
ATOM   2846  O   LEU P 182     -43.283-145.501 115.817  0.00 97.00      PROA   
ATOM   2847  N   LEU P 183     -41.493-146.784 115.473  0.00 97.00      PROA   
ATOM   2848  HN  LEU P 183     -40.539-146.876 115.203  0.00 97.00      PROA   
ATOM   2849  CA  LEU P 183     -42.171-148.000 115.890  0.00 97.00      PROA   
ATOM   2850  HA  LEU P 183     -43.170-147.981 115.478  0.00 97.00      PROA   
ATOM   2851  CB  LEU P 183     -41.472-149.278 115.369  0.00 97.00      PROA   
ATOM   2852  HB1 LEU P 183     -42.016-150.175 115.740  0.00 97.00      PROA   
ATOM   2853  HB2 LEU P 183     -40.436-149.314 115.773  0.00 97.00      PROA   
ATOM   2854  CG  LEU P 183     -41.400-149.390 113.826  0.00 97.00      PROA   
ATOM   2855  HG  LEU P 183     -40.810-148.528 113.433  0.00 97.00      PROA   
ATOM   2856  CD1 LEU P 183     -40.665-150.679 113.421  0.00 97.00      PROA   
ATOM   2857 HD11 LEU P 183     -41.223-151.566 113.790  0.00 97.00      PROA   
ATOM   2858 HD12 LEU P 183     -39.644-150.697 113.857  0.00 97.00      PROA   
ATOM   2859 HD13 LEU P 183     -40.583-150.748 112.316  0.00 97.00      PROA   
ATOM   2860  CD2 LEU P 183     -42.793-149.342 113.167  0.00 97.00      PROA   
ATOM   2861 HD21 LEU P 183     -43.280-148.362 113.344  0.00 97.00      PROA   
ATOM   2862 HD22 LEU P 183     -43.440-150.143 113.584  0.00 97.00      PROA   
ATOM   2863 HD23 LEU P 183     -42.705-149.492 112.070  0.00 97.00      PROA   
ATOM   2864  C   LEU P 183     -42.322-148.092 117.402  0.00 97.00      PROA   
ATOM   2865  O   LEU P 183     -41.425-147.726 118.158  0.00 97.00      PROA   
ATOM   2866  N   GLU P 184     -43.479-148.605 117.881  0.00 97.00      PROA   
ATOM   2867  HN  GLU P 184     -44.237-148.792 117.257  0.00 97.00      PROA   
ATOM   2868  CA  GLU P 184     -43.736-148.885 119.282  0.00 97.00      PROA   
ATOM   2869  HA  GLU P 184     -43.592-147.953 119.809  0.00 97.00      PROA   
ATOM   2870  CB  GLU P 184     -45.224-149.298 119.496  0.00 97.00      PROA   
ATOM   2871  HB1 GLU P 184     -45.448-150.120 118.780  0.00 97.00      PROA   
ATOM   2872  HB2 GLU P 184     -45.840-148.416 119.206  0.00 97.00      PROA   
ATOM   2873  CG  GLU P 184     -45.618-149.761 120.916  0.00 97.00      PROA   
ATOM   2874  HG1 GLU P 184     -45.232-149.041 121.659  0.00 97.00      PROA   
ATOM   2875  HG2 GLU P 184     -45.174-150.754 121.130  0.00 97.00      PROA   
ATOM   2876  CD  GLU P 184     -47.130-149.833 121.144  0.00 97.00      PROA   
ATOM   2877  OE1 GLU P 184     -47.825-148.799 120.991  0.00 97.00      PROA   
ATOM   2878  OE2 GLU P 184     -47.606-150.925 121.545  0.00 97.00      PROA   
ATOM   2879  C   GLU P 184     -42.738-149.882 119.871  0.00 97.00      PROA   
ATOM   2880  O   GLU P 184     -42.461-150.930 119.291  0.00 97.00      PROA   
ATOM   2881  N   GLY P 185     -42.144-149.530 121.037  0.00 97.00      PROA   
ATOM   2882  HN  GLY P 185     -42.484-148.713 121.502  0.00 97.00      PROA   
ATOM   2883  CA  GLY P 185     -41.103-150.286 121.716  0.00 97.00      PROA   
ATOM   2884  HA1 GLY P 185     -40.916-151.207 121.184  0.00 97.00      PROA   
ATOM   2885  HA2 GLY P 185     -41.433-150.465 122.724  0.00 97.00      PROA   
ATOM   2886  C   GLY P 185     -39.779-149.572 121.827  0.00 97.00      PROA   
ATOM   2887  O   GLY P 185     -38.963-149.944 122.667  0.00 97.00      PROA   
ATOM   2888  N   THR P 186     -39.501-148.538 121.002  0.00 97.00      PROA   
ATOM   2889  HN  THR P 186     -40.163-148.230 120.322  0.00 97.00      PROA   
ATOM   2890  CA  THR P 186     -38.163-147.953 120.934  0.00 97.00      PROA   
ATOM   2891  HA  THR P 186     -37.475-148.780 120.888  0.00 97.00      PROA   
ATOM   2892  CB  THR P 186     -37.916-147.139 119.664  0.00 97.00      PROA   
ATOM   2893  HB  THR P 186     -36.900-146.675 119.687  0.00 97.00      PROA   
ATOM   2894  OG1 THR P 186     -38.889-146.113 119.489  0.00 97.00      PROA   
ATOM   2895  HG1 THR P 186     -38.953-145.671 120.340  0.00 97.00      PROA   
ATOM   2896  CG2 THR P 186     -37.980-148.062 118.436  0.00 97.00      PROA   
ATOM   2897 HG21 THR P 186     -38.993-148.502 118.331  0.00 97.00      PROA   
ATOM   2898 HG22 THR P 186     -37.241-148.884 118.522  0.00 97.00      PROA   
ATOM   2899 HG23 THR P 186     -37.760-147.477 117.518  0.00 97.00      PROA   
ATOM   2900  C   THR P 186     -37.785-147.050 122.114  0.00 97.00      PROA   
ATOM   2901  O   THR P 186     -38.487-146.064 122.318  0.00 97.00      PROA   
ATOM   2902  N   PRO P 187     -36.714-147.228 122.900  0.00 97.00      PROA   
ATOM   2903  CD  PRO P 187     -35.930-148.467 122.991  0.00 97.00      PROA   
ATOM   2904  HD1 PRO P 187     -35.806-148.971 122.010  0.00 97.00      PROA   
ATOM   2905  HD2 PRO P 187     -36.434-149.152 123.709  0.00 97.00      PROA   
ATOM   2906  CA  PRO P 187     -36.020-146.105 123.544  0.00 97.00      PROA   
ATOM   2907  HA  PRO P 187     -36.721-145.583 124.179  0.00 97.00      PROA   
ATOM   2908  CB  PRO P 187     -34.894-146.778 124.342  0.00 97.00      PROA   
ATOM   2909  HB1 PRO P 187     -35.295-147.091 125.332  0.00 97.00      PROA   
ATOM   2910  HB2 PRO P 187     -34.017-146.123 124.511  0.00 97.00      PROA   
ATOM   2911  CG  PRO P 187     -34.562-148.035 123.532  0.00 97.00      PROA   
ATOM   2912  HG1 PRO P 187     -33.900-147.759 122.682  0.00 97.00      PROA   
ATOM   2913  HG2 PRO P 187     -34.076-148.823 124.140  0.00 97.00      PROA   
ATOM   2914  C   PRO P 187     -35.499-145.091 122.522  0.00 97.00      PROA   
ATOM   2915  O   PRO P 187     -35.203-145.481 121.393  0.00 97.00      PROA   
ATOM   2916  N   VAL P 188     -35.412-143.784 122.881  0.00 97.00      PROA   
ATOM   2917  HN  VAL P 188     -35.600-143.493 123.816  0.00 97.00      PROA   
ATOM   2918  CA  VAL P 188     -35.066-142.719 121.949  0.00 97.00      PROA   
ATOM   2919  HA  VAL P 188     -34.438-143.115 121.163  0.00 97.00      PROA   
ATOM   2920  CB  VAL P 188     -36.296-142.012 121.348  0.00 97.00      PROA   
ATOM   2921  HB  VAL P 188     -36.890-141.535 122.163  0.00 97.00      PROA   
ATOM   2922  CG1 VAL P 188     -35.879-140.920 120.338  0.00 97.00      PROA   
ATOM   2923 HG11 VAL P 188     -35.233-141.352 119.546  0.00 97.00      PROA   
ATOM   2924 HG12 VAL P 188     -35.336-140.093 120.836  0.00 97.00      PROA   
ATOM   2925 HG13 VAL P 188     -36.782-140.488 119.856  0.00 97.00      PROA   
ATOM   2926  CG2 VAL P 188     -37.214-143.032 120.639  0.00 97.00      PROA   
ATOM   2927 HG21 VAL P 188     -37.657-143.740 121.367  0.00 97.00      PROA   
ATOM   2928 HG22 VAL P 188     -36.641-143.605 119.881  0.00 97.00      PROA   
ATOM   2929 HG23 VAL P 188     -38.048-142.506 120.127  0.00 97.00      PROA   
ATOM   2930  C   VAL P 188     -34.266-141.705 122.743  0.00 97.00      PROA   
ATOM   2931  O   VAL P 188     -34.610-141.441 123.889  0.00 97.00      PROA   
ATOM   2932  N   THR P 189     -33.198-141.094 122.152  0.00 97.00      PROA   
ATOM   2933  HN  THR P 189     -32.942-141.315 121.215  0.00 97.00      PROA   
ATOM   2934  CA  THR P 189     -32.423-140.012 122.757  0.00 97.00      PROA   
ATOM   2935  HA  THR P 189     -32.797-139.864 123.756  0.00 97.00      PROA   
ATOM   2936  CB  THR P 189     -30.905-140.270 122.903  0.00 97.00      PROA   
ATOM   2937  HB  THR P 189     -30.735-140.891 123.812  0.00 97.00      PROA   
ATOM   2938  OG1 THR P 189     -30.097-139.097 123.009  0.00 97.00      PROA   
ATOM   2939  HG1 THR P 189     -30.193-138.757 123.906  0.00 97.00      PROA   
ATOM   2940  CG2 THR P 189     -30.376-141.022 121.673  0.00 97.00      PROA   
ATOM   2941 HG21 THR P 189     -30.577-140.429 120.755  0.00 97.00      PROA   
ATOM   2942 HG22 THR P 189     -30.837-142.025 121.578  0.00 97.00      PROA   
ATOM   2943 HG23 THR P 189     -29.276-141.156 121.766  0.00 97.00      PROA   
ATOM   2944  C   THR P 189     -32.739-138.732 122.009  0.00 97.00      PROA   
ATOM   2945  O   THR P 189     -32.855-138.725 120.785  0.00 97.00      PROA   
ATOM   2946  N   LEU P 190     -32.927-137.624 122.768  0.00 97.00      PROA   
ATOM   2947  HN  LEU P 190     -32.771-137.686 123.755  0.00 97.00      PROA   
ATOM   2948  CA  LEU P 190     -33.396-136.352 122.256  0.00 97.00      PROA   
ATOM   2949  HA  LEU P 190     -33.446-136.391 121.178  0.00 97.00      PROA   
ATOM   2950  CB  LEU P 190     -34.791-135.958 122.831  0.00 97.00      PROA   
ATOM   2951  HB1 LEU P 190     -35.045-134.944 122.452  0.00 97.00      PROA   
ATOM   2952  HB2 LEU P 190     -34.725-135.898 123.940  0.00 97.00      PROA   
ATOM   2953  CG  LEU P 190     -35.996-136.884 122.488  0.00 97.00      PROA   
ATOM   2954  HG  LEU P 190     -36.915-136.294 122.732  0.00 97.00      PROA   
ATOM   2955  CD1 LEU P 190     -36.078-137.246 120.994  0.00 97.00      PROA   
ATOM   2956 HD11 LEU P 190     -35.179-137.814 120.685  0.00 97.00      PROA   
ATOM   2957 HD12 LEU P 190     -36.149-136.335 120.366  0.00 97.00      PROA   
ATOM   2958 HD13 LEU P 190     -36.967-137.883 120.805  0.00 97.00      PROA   
ATOM   2959  CD2 LEU P 190     -36.074-138.148 123.369  0.00 97.00      PROA   
ATOM   2960 HD21 LEU P 190     -35.990-137.880 124.442  0.00 97.00      PROA   
ATOM   2961 HD22 LEU P 190     -35.259-138.856 123.121  0.00 97.00      PROA   
ATOM   2962 HD23 LEU P 190     -37.040-138.671 123.208  0.00 97.00      PROA   
ATOM   2963  C   LEU P 190     -32.411-135.254 122.622  0.00 97.00      PROA   
ATOM   2964  O   LEU P 190     -32.347-134.791 123.759  0.00 97.00      PROA   
ATOM   2965  N   SER P 191     -31.630-134.766 121.633  0.00 97.00      PROA   
ATOM   2966  HN  SER P 191     -31.719-135.104 120.697  0.00 97.00      PROA   
ATOM   2967  CA  SER P 191     -30.563-133.812 121.877  0.00 97.00      PROA   
ATOM   2968  HA  SER P 191     -30.204-133.952 122.887  0.00 97.00      PROA   
ATOM   2969  CB  SER P 191     -29.326-134.123 120.974  0.00 97.00      PROA   
ATOM   2970  HB1 SER P 191     -29.686-134.429 119.970  0.00 97.00      PROA   
ATOM   2971  HB2 SER P 191     -28.788-134.994 121.409  0.00 97.00      PROA   
ATOM   2972  OG  SER P 191     -28.406-133.046 120.813  0.00 97.00      PROA   
ATOM   2973  HG1 SER P 191     -28.775-132.499 120.110  0.00 97.00      PROA   
ATOM   2974  C   SER P 191     -31.041-132.369 121.797  0.00 97.00      PROA   
ATOM   2975  O   SER P 191     -31.200-131.802 120.723  0.00 97.00      PROA   
ATOM   2976  N   CYS P 192     -31.248-131.714 122.962  0.00 97.00      PROA   
ATOM   2977  HN  CYS P 192     -31.203-132.212 123.824  0.00 97.00      PROA   
ATOM   2978  CA  CYS P 192     -31.565-130.292 123.027  0.00 97.00      PROA   
ATOM   2979  HA  CYS P 192     -32.095-130.007 122.130  0.00 97.00      PROA   
ATOM   2980  CB  CYS P 192     -32.473-129.951 124.237  0.00 97.00      PROA   
ATOM   2981  HB1 CYS P 192     -32.611-128.850 124.298  0.00 97.00      PROA   
ATOM   2982  HB2 CYS P 192     -31.985-130.289 125.177  0.00 97.00      PROA   
ATOM   2983  SG  CYS P 192     -34.094-130.767 124.062  0.00 97.00      PROA   
ATOM   2984  C   CYS P 192     -30.276-129.487 123.080  0.00 97.00      PROA   
ATOM   2985  O   CYS P 192     -29.623-129.397 124.118  0.00 97.00      PROA   
ATOM   2986  N   GLU P 193     -29.864-128.907 121.924  0.00 97.00      PROA   
ATOM   2987  HN  GLU P 193     -30.456-128.923 121.119  0.00 97.00      PROA   
ATOM   2988  CA  GLU P 193     -28.482-128.528 121.682  0.00 97.00      PROA   
ATOM   2989  HA  GLU P 193     -27.908-128.734 122.575  0.00 97.00      PROA   
ATOM   2990  CB  GLU P 193     -27.886-129.404 120.550  0.00 97.00      PROA   
ATOM   2991  HB1 GLU P 193     -27.923-130.460 120.902  0.00 97.00      PROA   
ATOM   2992  HB2 GLU P 193     -26.816-129.137 120.411  0.00 97.00      PROA   
ATOM   2993  CG  GLU P 193     -28.639-129.319 119.202  0.00 97.00      PROA   
ATOM   2994  HG1 GLU P 193     -28.782-128.258 118.911  0.00 97.00      PROA   
ATOM   2995  HG2 GLU P 193     -29.633-129.811 119.259  0.00 97.00      PROA   
ATOM   2996  CD  GLU P 193     -27.818-129.980 118.109  0.00 97.00      PROA   
ATOM   2997  OE1 GLU P 193     -27.192-129.235 117.309  0.00 97.00      PROA   
ATOM   2998  OE2 GLU P 193     -27.748-131.235 118.083  0.00 97.00      PROA   
ATOM   2999  C   GLU P 193     -28.238-127.060 121.357  0.00 97.00      PROA   
ATOM   3000  O   GLU P 193     -28.987-126.429 120.614  0.00 97.00      PROA   
ATOM   3001  N   THR P 194     -27.135-126.484 121.910  0.00 97.00      PROA   
ATOM   3002  HN  THR P 194     -26.619-126.963 122.615  0.00 97.00      PROA   
ATOM   3003  CA  THR P 194     -26.666-125.140 121.580  0.00 97.00      PROA   
ATOM   3004  HA  THR P 194     -27.446-124.602 121.057  0.00 97.00      PROA   
ATOM   3005  CB  THR P 194     -26.258-124.318 122.814  0.00 97.00      PROA   
ATOM   3006  HB  THR P 194     -25.861-123.324 122.497  0.00 97.00      PROA   
ATOM   3007  OG1 THR P 194     -25.270-124.972 123.611  0.00 97.00      PROA   
ATOM   3008  HG1 THR P 194     -24.626-124.299 123.848  0.00 97.00      PROA   
ATOM   3009  CG2 THR P 194     -27.485-124.069 123.706  0.00 97.00      PROA   
ATOM   3010 HG21 THR P 194     -27.916-125.030 124.057  0.00 97.00      PROA   
ATOM   3011 HG22 THR P 194     -28.262-123.507 123.149  0.00 97.00      PROA   
ATOM   3012 HG23 THR P 194     -27.190-123.473 124.597  0.00 97.00      PROA   
ATOM   3013  C   THR P 194     -25.449-125.156 120.666  0.00 97.00      PROA   
ATOM   3014  O   THR P 194     -25.336-124.313 119.778  0.00 97.00      PROA   
ATOM   3015  N   LYS P 195     -24.480-126.069 120.924  0.00 97.00      PROA   
ATOM   3016  HN  LYS P 195     -24.657-126.735 121.643  0.00 97.00      PROA   
ATOM   3017  CA  LYS P 195     -23.118-126.079 120.390  0.00 97.00      PROA   
ATOM   3018  HA  LYS P 195     -22.651-126.936 120.851  0.00 97.00      PROA   
ATOM   3019  CB  LYS P 195     -23.010-126.319 118.851  0.00 97.00      PROA   
ATOM   3020  HB1 LYS P 195     -22.124-125.778 118.447  0.00 97.00      PROA   
ATOM   3021  HB2 LYS P 195     -23.899-125.892 118.339  0.00 97.00      PROA   
ATOM   3022  CG  LYS P 195     -22.822-127.786 118.409  0.00 97.00      PROA   
ATOM   3023  HG1 LYS P 195     -21.993-128.243 118.993  0.00 97.00      PROA   
ATOM   3024  HG2 LYS P 195     -22.493-127.758 117.343  0.00 97.00      PROA   
ATOM   3025  CD  LYS P 195     -24.069-128.685 118.470  0.00 97.00      PROA   
ATOM   3026  HD1 LYS P 195     -24.893-128.153 117.942  0.00 97.00      PROA   
ATOM   3027  HD2 LYS P 195     -24.385-128.835 119.524  0.00 97.00      PROA   
ATOM   3028  CE  LYS P 195     -23.817-130.044 117.785  0.00 97.00      PROA   
ATOM   3029  HE1 LYS P 195     -23.061-130.635 118.341  0.00 97.00      PROA   
ATOM   3030  HE2 LYS P 195     -23.459-129.874 116.746  0.00 97.00      PROA   
ATOM   3031  NZ  LYS P 195     -25.048-130.845 117.698  0.00 97.00      PROA   
ATOM   3032  HZ1 LYS P 195     -25.824-130.211 117.393  0.00 97.00      PROA   
ATOM   3033  HZ2 LYS P 195     -25.355-131.209 118.620  0.00 97.00      PROA   
ATOM   3034  HZ3 LYS P 195     -25.000-131.620 117.013  0.00 97.00      PROA   
ATOM   3035  C   LYS P 195     -22.223-124.913 120.822  0.00 97.00      PROA   
ATOM   3036  O   LYS P 195     -21.016-125.087 120.980  0.00 97.00      PROA   
ATOM   3037  N   LEU P 196     -22.792-123.715 121.070  0.00 97.00      PROA   
ATOM   3038  HN  LEU P 196     -23.755-123.590 120.845  0.00 97.00      PROA   
ATOM   3039  CA  LEU P 196     -22.083-122.525 121.488  0.00 97.00      PROA   
ATOM   3040  HA  LEU P 196     -21.054-122.597 121.162  0.00 97.00      PROA   
ATOM   3041  CB  LEU P 196     -22.713-121.228 120.898  0.00 97.00      PROA   
ATOM   3042  HB1 LEU P 196     -22.256-120.349 121.400  0.00 97.00      PROA   
ATOM   3043  HB2 LEU P 196     -23.802-121.220 121.122  0.00 97.00      PROA   
ATOM   3044  CG  LEU P 196     -22.517-120.969 119.379  0.00 97.00      PROA   
ATOM   3045  HG  LEU P 196     -22.933-119.948 119.189  0.00 97.00      PROA   
ATOM   3046  CD1 LEU P 196     -21.029-120.923 118.984  0.00 97.00      PROA   
ATOM   3047 HD11 LEU P 196     -20.565-121.925 119.107  0.00 97.00      PROA   
ATOM   3048 HD12 LEU P 196     -20.481-120.195 119.618  0.00 97.00      PROA   
ATOM   3049 HD13 LEU P 196     -20.925-120.618 117.922  0.00 97.00      PROA   
ATOM   3050  CD2 LEU P 196     -23.301-121.927 118.464  0.00 97.00      PROA   
ATOM   3051 HD21 LEU P 196     -24.374-121.948 118.749  0.00 97.00      PROA   
ATOM   3052 HD22 LEU P 196     -22.893-122.956 118.533  0.00 97.00      PROA   
ATOM   3053 HD23 LEU P 196     -23.221-121.597 117.407  0.00 97.00      PROA   
ATOM   3054  C   LEU P 196     -22.065-122.387 123.001  0.00 97.00      PROA   
ATOM   3055  O   LEU P 196     -23.022-122.737 123.691  0.00 97.00      PROA   
ATOM   3056  N   LEU P 197     -20.953-121.826 123.538  0.00 97.00      PROA   
ATOM   3057  HN  LEU P 197     -20.157-121.628 122.973  0.00 97.00      PROA   
ATOM   3058  CA  LEU P 197     -20.864-121.342 124.898  0.00 97.00      PROA   
ATOM   3059  HA  LEU P 197     -21.858-121.293 125.321  0.00 97.00      PROA   
ATOM   3060  CB  LEU P 197     -19.957-122.220 125.797  0.00 97.00      PROA   
ATOM   3061  HB1 LEU P 197     -18.941-122.268 125.349  0.00 97.00      PROA   
ATOM   3062  HB2 LEU P 197     -20.370-123.254 125.791  0.00 97.00      PROA   
ATOM   3063  CG  LEU P 197     -19.823-121.768 127.274  0.00 97.00      PROA   
ATOM   3064  HG  LEU P 197     -19.386-120.742 127.294  0.00 97.00      PROA   
ATOM   3065  CD1 LEU P 197     -21.179-121.721 128.003  0.00 97.00      PROA   
ATOM   3066 HD11 LEU P 197     -21.660-122.722 127.965  0.00 97.00      PROA   
ATOM   3067 HD12 LEU P 197     -21.855-120.977 127.536  0.00 97.00      PROA   
ATOM   3068 HD13 LEU P 197     -21.028-121.440 129.067  0.00 97.00      PROA   
ATOM   3069  CD2 LEU P 197     -18.848-122.686 128.032  0.00 97.00      PROA   
ATOM   3070 HD21 LEU P 197     -17.853-122.681 127.542  0.00 97.00      PROA   
ATOM   3071 HD22 LEU P 197     -19.234-123.728 128.043  0.00 97.00      PROA   
ATOM   3072 HD23 LEU P 197     -18.729-122.341 129.081  0.00 97.00      PROA   
ATOM   3073  C   LEU P 197     -20.323-119.931 124.824  0.00 97.00      PROA   
ATOM   3074  O   LEU P 197     -19.375-119.658 124.092  0.00 97.00      PROA   
ATOM   3075  N   LEU P 198     -20.950-118.994 125.572  0.00 97.00      PROA   
ATOM   3076  HN  LEU P 198     -21.695-119.248 126.182  0.00 97.00      PROA   
ATOM   3077  CA  LEU P 198     -20.613-117.587 125.602  0.00 97.00      PROA   
ATOM   3078  HA  LEU P 198     -19.619-117.437 125.201  0.00 97.00      PROA   
ATOM   3079  CB  LEU P 198     -21.645-116.652 124.896  0.00 97.00      PROA   
ATOM   3080  HB1 LEU P 198     -21.357-115.594 125.086  0.00 97.00      PROA   
ATOM   3081  HB2 LEU P 198     -22.652-116.810 125.342  0.00 97.00      PROA   
ATOM   3082  CG  LEU P 198     -21.794-116.773 123.353  0.00 97.00      PROA   
ATOM   3083  HG  LEU P 198     -22.423-115.902 123.042  0.00 97.00      PROA   
ATOM   3084  CD1 LEU P 198     -20.455-116.646 122.603  0.00 97.00      PROA   
ATOM   3085 HD11 LEU P 198     -19.802-117.515 122.823  0.00 97.00      PROA   
ATOM   3086 HD12 LEU P 198     -19.925-115.718 122.904  0.00 97.00      PROA   
ATOM   3087 HD13 LEU P 198     -20.632-116.615 121.508  0.00 97.00      PROA   
ATOM   3088  CD2 LEU P 198     -22.567-118.024 122.900  0.00 97.00      PROA   
ATOM   3089 HD21 LEU P 198     -23.484-118.155 123.509  0.00 97.00      PROA   
ATOM   3090 HD22 LEU P 198     -21.935-118.927 123.003  0.00 97.00      PROA   
ATOM   3091 HD23 LEU P 198     -22.857-117.928 121.833  0.00 97.00      PROA   
ATOM   3092  C   LEU P 198     -20.586-117.241 127.074  0.00 97.00      PROA   
ATOM   3093  O   LEU P 198     -21.024-118.033 127.907  0.00 97.00      PROA   
ATOM   3094  N   GLN P 199     -20.047-116.048 127.439  0.00 97.00      PROA   
ATOM   3095  HN  GLN P 199     -19.647-115.447 126.751  0.00 97.00      PROA   
ATOM   3096  CA  GLN P 199     -19.962-115.570 128.812  0.00 97.00      PROA   
ATOM   3097  HA  GLN P 199     -19.318-116.259 129.341  0.00 97.00      PROA   
ATOM   3098  CB  GLN P 199     -19.354-114.142 128.891  0.00 97.00      PROA   
ATOM   3099  HB1 GLN P 199     -19.271-113.854 129.963  0.00 97.00      PROA   
ATOM   3100  HB2 GLN P 199     -20.051-113.421 128.406  0.00 97.00      PROA   
ATOM   3101  CG  GLN P 199     -17.958-113.962 128.236  0.00 97.00      PROA   
ATOM   3102  HG1 GLN P 199     -17.479-113.026 128.591  0.00 97.00      PROA   
ATOM   3103  HG2 GLN P 199     -18.091-113.872 127.136  0.00 97.00      PROA   
ATOM   3104  CD  GLN P 199     -17.008-115.146 128.455  0.00 97.00      PROA   
ATOM   3105  OE1 GLN P 199     -16.695-115.883 127.513  0.00 97.00      PROA   
ATOM   3106  NE2 GLN P 199     -16.518-115.328 129.710  0.00 97.00      PROA   
ATOM   3107 HE21 GLN P 199     -15.874-116.079 129.848  0.00 97.00      PROA   
ATOM   3108 HE22 GLN P 199     -16.776-114.710 130.451  0.00 97.00      PROA   
ATOM   3109  C   GLN P 199     -21.312-115.571 129.527  0.00 97.00      PROA   
ATOM   3110  O   GLN P 199     -22.336-115.178 128.972  0.00 97.00      PROA   
ATOM   3111  N   ARG P 200     -21.335-116.069 130.783  0.00 97.00      PROA   
ATOM   3112  HN  ARG P 200     -20.504-116.343 131.259  0.00 97.00      PROA   
ATOM   3113  CA  ARG P 200     -22.563-116.459 131.431  0.00 97.00      PROA   
ATOM   3114  HA  ARG P 200     -23.398-115.911 131.021  0.00 97.00      PROA   
ATOM   3115  CB  ARG P 200     -22.737-117.987 131.229  0.00 97.00      PROA   
ATOM   3116  HB1 ARG P 200     -21.869-118.502 131.703  0.00 97.00      PROA   
ATOM   3117  HB2 ARG P 200     -22.674-118.212 130.141  0.00 97.00      PROA   
ATOM   3118  CG  ARG P 200     -24.031-118.587 131.792  0.00 97.00      PROA   
ATOM   3119  HG1 ARG P 200     -24.454-117.927 132.576  0.00 97.00      PROA   
ATOM   3120  HG2 ARG P 200     -23.745-119.530 132.303  0.00 97.00      PROA   
ATOM   3121  CD  ARG P 200     -25.135-118.879 130.765  0.00 97.00      PROA   
ATOM   3122  HD1 ARG P 200     -25.152-118.115 129.962  0.00 97.00      PROA   
ATOM   3123  HD2 ARG P 200     -26.134-118.882 131.262  0.00 97.00      PROA   
ATOM   3124  NE  ARG P 200     -24.859-120.218 130.145  0.00 97.00      PROA   
ATOM   3125  HE  ARG P 200     -24.241-120.292 129.369  0.00 97.00      PROA   
ATOM   3126  CZ  ARG P 200     -25.373-121.365 130.632  0.00 97.00      PROA   
ATOM   3127  NH1 ARG P 200     -26.161-121.392 131.715  0.00 97.00      PROA   
ATOM   3128 HH11 ARG P 200     -25.984-120.703 132.415  0.00 97.00      PROA   
ATOM   3129 HH12 ARG P 200     -26.467-122.281 132.056  0.00 97.00      PROA   
ATOM   3130  NH2 ARG P 200     -25.043-122.551 130.100  0.00 97.00      PROA   
ATOM   3131 HH21 ARG P 200     -24.312-122.597 129.429  0.00 97.00      PROA   
ATOM   3132 HH22 ARG P 200     -25.279-123.347 130.653  0.00 97.00      PROA   
ATOM   3133  C   ARG P 200     -22.392-116.168 132.910  0.00 97.00      PROA   
ATOM   3134  O   ARG P 200     -21.299-116.417 133.417  0.00 97.00      PROA   
ATOM   3135  N   PRO P 201     -23.373-115.661 133.667  0.00 97.00      PROA   
ATOM   3136  CD  PRO P 201     -24.548-114.948 133.150  0.00 97.00      PROA   
ATOM   3137  HD1 PRO P 201     -25.129-115.590 132.451  0.00 97.00      PROA   
ATOM   3138  HD2 PRO P 201     -24.215-114.023 132.629  0.00 97.00      PROA   
ATOM   3139  CA  PRO P 201     -23.305-115.650 135.124  0.00 97.00      PROA   
ATOM   3140  HA  PRO P 201     -22.323-115.344 135.459  0.00 97.00      PROA   
ATOM   3141  CB  PRO P 201     -24.373-114.618 135.538  0.00 97.00      PROA   
ATOM   3142  HB1 PRO P 201     -23.888-113.617 135.603  0.00 97.00      PROA   
ATOM   3143  HB2 PRO P 201     -24.852-114.838 136.513  0.00 97.00      PROA   
ATOM   3144  CG  PRO P 201     -25.387-114.590 134.381  0.00 97.00      PROA   
ATOM   3145  HG1 PRO P 201     -26.156-115.373 134.539  0.00 97.00      PROA   
ATOM   3146  HG2 PRO P 201     -25.896-113.611 134.283  0.00 97.00      PROA   
ATOM   3147  C   PRO P 201     -23.560-117.037 135.702  0.00 97.00      PROA   
ATOM   3148  O   PRO P 201     -22.632-117.625 136.256  0.00 97.00      PROA   
ATOM   3149  N   GLY P 202     -24.784-117.593 135.569  0.00 97.00      PROA   
ATOM   3150  HN  GLY P 202     -25.547-117.050 135.222  0.00 97.00      PROA   
ATOM   3151  CA  GLY P 202     -25.101-118.948 135.969  0.00 97.00      PROA   
ATOM   3152  HA1 GLY P 202     -26.170-118.972 136.028  0.00 97.00      PROA   
ATOM   3153  HA2 GLY P 202     -24.617-119.195 136.903  0.00 97.00      PROA   
ATOM   3154  C   GLY P 202     -24.725-119.951 134.926  0.00 97.00      PROA   
ATOM   3155  O   GLY P 202     -25.438-120.083 133.945  0.00 97.00      PROA   
ATOM   3156  N   LEU P 203     -23.613-120.689 135.127  0.00 97.00      PROA   
ATOM   3157  HN  LEU P 203     -23.087-120.528 135.957  0.00 97.00      PROA   
ATOM   3158  CA  LEU P 203     -23.030-121.650 134.200  0.00 97.00      PROA   
ATOM   3159  HA  LEU P 203     -22.886-121.125 133.271  0.00 97.00      PROA   
ATOM   3160  CB  LEU P 203     -21.617-122.110 134.665  0.00 97.00      PROA   
ATOM   3161  HB1 LEU P 203     -21.386-123.131 134.289  0.00 97.00      PROA   
ATOM   3162  HB2 LEU P 203     -21.615-122.160 135.776  0.00 97.00      PROA   
ATOM   3163  CG  LEU P 203     -20.438-121.205 134.201  0.00 97.00      PROA   
ATOM   3164  HG  LEU P 203     -19.520-121.605 134.697  0.00 97.00      PROA   
ATOM   3165  CD1 LEU P 203     -20.192-121.304 132.681  0.00 97.00      PROA   
ATOM   3166 HD11 LEU P 203     -21.061-120.904 132.117  0.00 97.00      PROA   
ATOM   3167 HD12 LEU P 203     -20.029-122.360 132.382  0.00 97.00      PROA   
ATOM   3168 HD13 LEU P 203     -19.293-120.716 132.400  0.00 97.00      PROA   
ATOM   3169  CD2 LEU P 203     -20.573-119.733 134.636  0.00 97.00      PROA   
ATOM   3170 HD21 LEU P 203     -20.716-119.665 135.734  0.00 97.00      PROA   
ATOM   3171 HD22 LEU P 203     -21.440-119.254 134.136  0.00 97.00      PROA   
ATOM   3172 HD23 LEU P 203     -19.660-119.163 134.363  0.00 97.00      PROA   
ATOM   3173  C   LEU P 203     -23.884-122.856 133.813  0.00 97.00      PROA   
ATOM   3174  O   LEU P 203     -23.776-123.334 132.686  0.00 97.00      PROA   
ATOM   3175  N   GLN P 204     -24.731-123.402 134.716  0.00 97.00      PROA   
ATOM   3176  HN  GLN P 204     -24.931-122.935 135.579  0.00 97.00      PROA   
ATOM   3177  CA  GLN P 204     -25.402-124.686 134.549  0.00 97.00      PROA   
ATOM   3178  HA  GLN P 204     -24.644-125.409 134.288  0.00 97.00      PROA   
ATOM   3179  CB  GLN P 204     -26.081-125.086 135.887  0.00 97.00      PROA   
ATOM   3180  HB1 GLN P 204     -26.936-124.400 136.076  0.00 97.00      PROA   
ATOM   3181  HB2 GLN P 204     -25.341-124.887 136.697  0.00 97.00      PROA   
ATOM   3182  CG  GLN P 204     -26.578-126.542 136.050  0.00 97.00      PROA   
ATOM   3183  HG1 GLN P 204     -27.529-126.675 135.494  0.00 97.00      PROA   
ATOM   3184  HG2 GLN P 204     -26.796-126.729 137.122  0.00 97.00      PROA   
ATOM   3185  CD  GLN P 204     -25.578-127.582 135.531  0.00 97.00      PROA   
ATOM   3186  OE1 GLN P 204     -25.494-127.882 134.336  0.00 97.00      PROA   
ATOM   3187  NE2 GLN P 204     -24.788-128.175 136.465  0.00 97.00      PROA   
ATOM   3188 HE21 GLN P 204     -24.143-128.869 136.152  0.00 97.00      PROA   
ATOM   3189 HE22 GLN P 204     -24.863-127.902 137.423  0.00 97.00      PROA   
ATOM   3190  C   GLN P 204     -26.458-124.678 133.450  0.00 97.00      PROA   
ATOM   3191  O   GLN P 204     -26.903-123.633 133.000  0.00 97.00      PROA   
ATOM   3192  N   LEU P 205     -26.911-125.861 132.981  0.00 97.00      PROA   
ATOM   3193  HN  LEU P 205     -26.492-126.718 133.275  0.00 97.00      PROA   
ATOM   3194  CA  LEU P 205     -28.169-125.960 132.274  0.00 97.00      PROA   
ATOM   3195  HA  LEU P 205     -28.719-125.035 132.377  0.00 97.00      PROA   
ATOM   3196  CB  LEU P 205     -28.032-126.270 130.763  0.00 97.00      PROA   
ATOM   3197  HB1 LEU P 205     -29.037-126.464 130.328  0.00 97.00      PROA   
ATOM   3198  HB2 LEU P 205     -27.413-127.186 130.643  0.00 97.00      PROA   
ATOM   3199  CG  LEU P 205     -27.396-125.132 129.930  0.00 97.00      PROA   
ATOM   3200  HG  LEU P 205     -26.448-124.837 130.434  0.00 97.00      PROA   
ATOM   3201  CD1 LEU P 205     -27.032-125.618 128.516  0.00 97.00      PROA   
ATOM   3202 HD11 LEU P 205     -27.947-125.946 127.979  0.00 97.00      PROA   
ATOM   3203 HD12 LEU P 205     -26.326-126.473 128.570  0.00 97.00      PROA   
ATOM   3204 HD13 LEU P 205     -26.557-124.799 127.936  0.00 97.00      PROA   
ATOM   3205  CD2 LEU P 205     -28.319-123.901 129.844  0.00 97.00      PROA   
ATOM   3206 HD21 LEU P 205     -28.516-123.478 130.850  0.00 97.00      PROA   
ATOM   3207 HD22 LEU P 205     -29.289-124.188 129.386  0.00 97.00      PROA   
ATOM   3208 HD23 LEU P 205     -27.854-123.111 129.216  0.00 97.00      PROA   
ATOM   3209  C   LEU P 205     -29.017-127.019 132.935  0.00 97.00      PROA   
ATOM   3210  O   LEU P 205     -28.733-128.214 132.874  0.00 97.00      PROA   
ATOM   3211  N   TYR P 206     -30.129-126.579 133.565  0.00 97.00      PROA   
ATOM   3212  HN  TYR P 206     -30.304-125.603 133.658  0.00 97.00      PROA   
ATOM   3213  CA  TYR P 206     -31.200-127.448 134.012  0.00 97.00      PROA   
ATOM   3214  HA  TYR P 206     -30.811-128.443 134.187  0.00 97.00      PROA   
ATOM   3215  CB  TYR P 206     -31.950-126.944 135.275  0.00 97.00      PROA   
ATOM   3216  HB1 TYR P 206     -32.657-127.711 135.655  0.00 97.00      PROA   
ATOM   3217  HB2 TYR P 206     -32.520-126.018 135.046  0.00 97.00      PROA   
ATOM   3218  CG  TYR P 206     -30.966-126.616 136.364  0.00 97.00      PROA   
ATOM   3219  CD1 TYR P 206     -30.529-127.588 137.285  0.00 97.00      PROA   
ATOM   3220  HD1 TYR P 206     -30.913-128.597 137.222  0.00 97.00      PROA   
ATOM   3221  CE1 TYR P 206     -29.592-127.255 138.276  0.00 97.00      PROA   
ATOM   3222  HE1 TYR P 206     -29.247-128.006 138.974  0.00 97.00      PROA   
ATOM   3223  CZ  TYR P 206     -29.082-125.950 138.342  0.00 97.00      PROA   
ATOM   3224  OH  TYR P 206     -28.070-125.614 139.266  0.00 97.00      PROA   
ATOM   3225  HH  TYR P 206     -27.710-124.755 139.005  0.00 97.00      PROA   
ATOM   3226  CD2 TYR P 206     -30.490-125.300 136.485  0.00 97.00      PROA   
ATOM   3227  HD2 TYR P 206     -30.835-124.529 135.811  0.00 97.00      PROA   
ATOM   3228  CE2 TYR P 206     -29.543-124.974 137.452  0.00 97.00      PROA   
ATOM   3229  HE2 TYR P 206     -29.168-123.965 137.491  0.00 97.00      PROA   
ATOM   3230  C   TYR P 206     -32.172-127.495 132.860  0.00 97.00      PROA   
ATOM   3231  O   TYR P 206     -32.254-126.554 132.072  0.00 97.00      PROA   
ATOM   3232  N   PHE P 207     -32.916-128.609 132.715  0.00 97.00      PROA   
ATOM   3233  HN  PHE P 207     -32.871-129.361 133.372  0.00 97.00      PROA   
ATOM   3234  CA  PHE P 207     -33.781-128.795 131.570  0.00 97.00      PROA   
ATOM   3235  HA  PHE P 207     -33.981-127.850 131.086  0.00 97.00      PROA   
ATOM   3236  CB  PHE P 207     -33.223-129.810 130.536  0.00 97.00      PROA   
ATOM   3237  HB1 PHE P 207     -33.970-130.037 129.746  0.00 97.00      PROA   
ATOM   3238  HB2 PHE P 207     -32.981-130.758 131.060  0.00 97.00      PROA   
ATOM   3239  CG  PHE P 207     -31.966-129.321 129.855  0.00 97.00      PROA   
ATOM   3240  CD1 PHE P 207     -30.708-129.467 130.469  0.00 97.00      PROA   
ATOM   3241  HD1 PHE P 207     -30.644-129.855 131.474  0.00 97.00      PROA   
ATOM   3242  CE1 PHE P 207     -29.535-129.129 129.786  0.00 97.00      PROA   
ATOM   3243  HE1 PHE P 207     -28.578-129.235 130.278  0.00 97.00      PROA   
ATOM   3244  CZ  PHE P 207     -29.601-128.646 128.474  0.00 97.00      PROA   
ATOM   3245  HZ  PHE P 207     -28.695-128.380 127.948  0.00 97.00      PROA   
ATOM   3246  CD2 PHE P 207     -32.018-128.830 128.537  0.00 97.00      PROA   
ATOM   3247  HD2 PHE P 207     -32.974-128.727 128.044  0.00 97.00      PROA   
ATOM   3248  CE2 PHE P 207     -30.845-128.495 127.849  0.00 97.00      PROA   
ATOM   3249  HE2 PHE P 207     -30.898-128.125 126.836  0.00 97.00      PROA   
ATOM   3250  C   PHE P 207     -35.100-129.316 132.048  0.00 97.00      PROA   
ATOM   3251  O   PHE P 207     -35.219-129.821 133.154  0.00 97.00      PROA   
ATOM   3252  N   SER P 208     -36.137-129.199 131.198  0.00 97.00      PROA   
ATOM   3253  HN  SER P 208     -36.045-128.696 130.345  0.00 97.00      PROA   
ATOM   3254  CA  SER P 208     -37.424-129.801 131.439  0.00 97.00      PROA   
ATOM   3255  HA  SER P 208     -37.288-130.700 132.026  0.00 97.00      PROA   
ATOM   3256  CB  SER P 208     -38.430-128.875 132.171  0.00 97.00      PROA   
ATOM   3257  HB1 SER P 208     -38.064-128.712 133.208  0.00 97.00      PROA   
ATOM   3258  HB2 SER P 208     -39.436-129.344 132.230  0.00 97.00      PROA   
ATOM   3259  OG  SER P 208     -38.519-127.606 131.531  0.00 97.00      PROA   
ATOM   3260  HG1 SER P 208     -39.366-127.214 131.768  0.00 97.00      PROA   
ATOM   3261  C   SER P 208     -37.958-130.235 130.102  0.00 97.00      PROA   
ATOM   3262  O   SER P 208     -37.564-129.715 129.061  0.00 97.00      PROA   
ATOM   3263  N   PHE P 209     -38.848-131.249 130.121  0.00 97.00      PROA   
ATOM   3264  HN  PHE P 209     -39.156-131.634 130.986  0.00 97.00      PROA   
ATOM   3265  CA  PHE P 209     -39.412-131.864 128.946  0.00 97.00      PROA   
ATOM   3266  HA  PHE P 209     -39.242-131.221 128.092  0.00 97.00      PROA   
ATOM   3267  CB  PHE P 209     -38.831-133.288 128.704  0.00 97.00      PROA   
ATOM   3268  HB1 PHE P 209     -39.612-134.063 128.568  0.00 97.00      PROA   
ATOM   3269  HB2 PHE P 209     -38.201-133.591 129.570  0.00 97.00      PROA   
ATOM   3270  CG  PHE P 209     -37.980-133.298 127.463  0.00 97.00      PROA   
ATOM   3271  CD1 PHE P 209     -38.602-133.344 126.203  0.00 97.00      PROA   
ATOM   3272  HD1 PHE P 209     -39.681-133.337 126.139  0.00 97.00      PROA   
ATOM   3273  CE1 PHE P 209     -37.839-133.411 125.033  0.00 97.00      PROA   
ATOM   3274  HE1 PHE P 209     -38.332-133.457 124.074  0.00 97.00      PROA   
ATOM   3275  CZ  PHE P 209     -36.441-133.436 125.111  0.00 97.00      PROA   
ATOM   3276  HZ  PHE P 209     -35.846-133.491 124.212  0.00 97.00      PROA   
ATOM   3277  CD2 PHE P 209     -36.575-133.320 127.530  0.00 97.00      PROA   
ATOM   3278  HD2 PHE P 209     -36.079-133.293 128.490  0.00 97.00      PROA   
ATOM   3279  CE2 PHE P 209     -35.809-133.390 126.360  0.00 97.00      PROA   
ATOM   3280  HE2 PHE P 209     -34.731-133.411 126.417  0.00 97.00      PROA   
ATOM   3281  C   PHE P 209     -40.905-131.918 129.150  0.00 97.00      PROA   
ATOM   3282  O   PHE P 209     -41.389-132.143 130.257  0.00 97.00      PROA   
ATOM   3283  N   TYR P 210     -41.672-131.663 128.068  0.00 97.00      PROA   
ATOM   3284  HN  TYR P 210     -41.257-131.462 127.183  0.00 97.00      PROA   
ATOM   3285  CA  TYR P 210     -43.109-131.526 128.121  0.00 97.00      PROA   
ATOM   3286  HA  TYR P 210     -43.502-131.978 129.022  0.00 97.00      PROA   
ATOM   3287  CB  TYR P 210     -43.573-130.044 127.989  0.00 97.00      PROA   
ATOM   3288  HB1 TYR P 210     -44.671-129.956 128.136  0.00 97.00      PROA   
ATOM   3289  HB2 TYR P 210     -43.333-129.682 126.967  0.00 97.00      PROA   
ATOM   3290  CG  TYR P 210     -42.868-129.101 128.944  0.00 97.00      PROA   
ATOM   3291  CD1 TYR P 210     -41.599-128.580 128.626  0.00 97.00      PROA   
ATOM   3292  HD1 TYR P 210     -41.106-128.901 127.722  0.00 97.00      PROA   
ATOM   3293  CE1 TYR P 210     -40.983-127.624 129.441  0.00 97.00      PROA   
ATOM   3294  HE1 TYR P 210     -40.013-127.233 129.172  0.00 97.00      PROA   
ATOM   3295  CZ  TYR P 210     -41.641-127.156 130.585  0.00 97.00      PROA   
ATOM   3296  OH  TYR P 210     -41.065-126.152 131.393  0.00 97.00      PROA   
ATOM   3297  HH  TYR P 210     -40.643-125.502 130.816  0.00 97.00      PROA   
ATOM   3298  CD2 TYR P 210     -43.517-128.617 130.094  0.00 97.00      PROA   
ATOM   3299  HD2 TYR P 210     -44.514-128.961 130.325  0.00 97.00      PROA   
ATOM   3300  CE2 TYR P 210     -42.904-127.659 130.915  0.00 97.00      PROA   
ATOM   3301  HE2 TYR P 210     -43.418-127.279 131.785  0.00 97.00      PROA   
ATOM   3302  C   TYR P 210     -43.646-132.282 126.928  0.00 97.00      PROA   
ATOM   3303  O   TYR P 210     -42.915-132.559 125.977  0.00 97.00      PROA   
ATOM   3304  N   MET P 211     -44.956-132.627 126.951  0.00 97.00      PROA   
ATOM   3305  HN  MET P 211     -45.523-132.441 127.751  0.00 97.00      PROA   
ATOM   3306  CA  MET P 211     -45.649-133.162 125.798  0.00 97.00      PROA   
ATOM   3307  HA  MET P 211     -45.003-133.157 124.934  0.00 97.00      PROA   
ATOM   3308  CB  MET P 211     -46.157-134.608 126.043  0.00 97.00      PROA   
ATOM   3309  HB1 MET P 211     -46.849-134.901 125.223  0.00 97.00      PROA   
ATOM   3310  HB2 MET P 211     -46.722-134.633 127.002  0.00 97.00      PROA   
ATOM   3311  CG  MET P 211     -45.026-135.652 126.099  0.00 97.00      PROA   
ATOM   3312  HG1 MET P 211     -44.206-135.267 126.742  0.00 97.00      PROA   
ATOM   3313  HG2 MET P 211     -44.614-135.746 125.072  0.00 97.00      PROA   
ATOM   3314  SD  MET P 211     -45.526-137.293 126.715  0.00 97.00      PROA   
ATOM   3315  CE  MET P 211     -46.675-137.731 125.380  0.00 97.00      PROA   
ATOM   3316  HE1 MET P 211     -46.178-137.651 124.390  0.00 97.00      PROA   
ATOM   3317  HE2 MET P 211     -47.566-137.068 125.376  0.00 97.00      PROA   
ATOM   3318  HE3 MET P 211     -47.031-138.776 125.499  0.00 97.00      PROA   
ATOM   3319  C   MET P 211     -46.831-132.268 125.513  0.00 97.00      PROA   
ATOM   3320  O   MET P 211     -47.849-132.371 126.194  0.00 97.00      PROA   
ATOM   3321  N   GLY P 212     -46.741-131.383 124.480  0.00 97.00      PROA   
ATOM   3322  HN  GLY P 212     -45.950-131.399 123.868  0.00 97.00      PROA   
ATOM   3323  CA  GLY P 212     -47.732-130.360 124.161  0.00 97.00      PROA   
ATOM   3324  HA1 GLY P 212     -48.519-130.830 123.589  0.00 97.00      PROA   
ATOM   3325  HA2 GLY P 212     -47.215-129.604 123.594  0.00 97.00      PROA   
ATOM   3326  C   GLY P 212     -48.334-129.651 125.356  0.00 97.00      PROA   
ATOM   3327  O   GLY P 212     -47.641-129.021 126.153  0.00 97.00      PROA   
ATOM   3328  N   SER P 213     -49.673-129.757 125.498  0.00 97.00      PROA   
ATOM   3329  HN  SER P 213     -50.191-130.237 124.794  0.00 97.00      PROA   
ATOM   3330  CA  SER P 213     -50.434-129.176 126.592  0.00 97.00      PROA   
ATOM   3331  HA  SER P 213     -50.012-128.203 126.805  0.00 97.00      PROA   
ATOM   3332  CB  SER P 213     -51.919-128.962 126.170  0.00 97.00      PROA   
ATOM   3333  HB1 SER P 213     -52.403-129.941 125.967  0.00 97.00      PROA   
ATOM   3334  HB2 SER P 213     -51.936-128.370 125.230  0.00 97.00      PROA   
ATOM   3335  OG  SER P 213     -52.680-128.246 127.142  0.00 97.00      PROA   
ATOM   3336  HG1 SER P 213     -52.566-128.733 127.967  0.00 97.00      PROA   
ATOM   3337  C   SER P 213     -50.376-129.993 127.894  0.00 97.00      PROA   
ATOM   3338  O   SER P 213     -51.319-129.984 128.684  0.00 97.00      PROA   
ATOM   3339  N   LYS P 214     -49.266-130.708 128.194  0.00 97.00      PROA   
ATOM   3340  HN  LYS P 214     -48.520-130.808 127.541  0.00 97.00      PROA   
ATOM   3341  CA  LYS P 214     -49.084-131.252 129.529  0.00 97.00      PROA   
ATOM   3342  HA  LYS P 214     -49.533-130.549 130.219  0.00 97.00      PROA   
ATOM   3343  CB  LYS P 214     -49.803-132.602 129.788  0.00 97.00      PROA   
ATOM   3344  HB1 LYS P 214     -50.896-132.388 129.790  0.00 97.00      PROA   
ATOM   3345  HB2 LYS P 214     -49.543-132.981 130.801  0.00 97.00      PROA   
ATOM   3346  CG  LYS P 214     -49.530-133.696 128.742  0.00 97.00      PROA   
ATOM   3347  HG1 LYS P 214     -48.430-133.787 128.598  0.00 97.00      PROA   
ATOM   3348  HG2 LYS P 214     -49.969-133.397 127.765  0.00 97.00      PROA   
ATOM   3349  CD  LYS P 214     -50.067-135.078 129.160  0.00 97.00      PROA   
ATOM   3350  HD1 LYS P 214     -49.518-135.388 130.079  0.00 97.00      PROA   
ATOM   3351  HD2 LYS P 214     -49.815-135.806 128.355  0.00 97.00      PROA   
ATOM   3352  CE  LYS P 214     -51.580-135.111 129.433  0.00 97.00      PROA   
ATOM   3353  HE1 LYS P 214     -52.149-134.868 128.511  0.00 97.00      PROA   
ATOM   3354  HE2 LYS P 214     -51.860-134.391 130.230  0.00 97.00      PROA   
ATOM   3355  NZ  LYS P 214     -51.996-136.458 129.890  0.00 97.00      PROA   
ATOM   3356  HZ1 LYS P 214     -51.498-136.684 130.775  0.00 97.00      PROA   
ATOM   3357  HZ2 LYS P 214     -51.744-137.162 129.167  0.00 97.00      PROA   
ATOM   3358  HZ3 LYS P 214     -53.022-136.477 130.057  0.00 97.00      PROA   
ATOM   3359  C   LYS P 214     -47.640-131.341 129.979  0.00 97.00      PROA   
ATOM   3360  O   LYS P 214     -46.740-131.757 129.254  0.00 97.00      PROA   
ATOM   3361  N   THR P 215     -47.408-130.953 131.255  0.00 97.00      PROA   
ATOM   3362  HN  THR P 215     -48.139-130.550 131.802  0.00 97.00      PROA   
ATOM   3363  CA  THR P 215     -46.185-131.163 132.003  0.00 97.00      PROA   
ATOM   3364  HA  THR P 215     -45.368-130.744 131.430  0.00 97.00      PROA   
ATOM   3365  CB  THR P 215     -46.242-130.489 133.372  0.00 97.00      PROA   
ATOM   3366  HB  THR P 215     -45.426-130.840 134.048  0.00 97.00      PROA   
ATOM   3367  OG1 THR P 215     -47.500-130.724 133.999  0.00 97.00      PROA   
ATOM   3368  HG1 THR P 215     -47.548-131.670 134.152  0.00 97.00      PROA   
ATOM   3369  CG2 THR P 215     -46.090-128.967 133.209  0.00 97.00      PROA   
ATOM   3370 HG21 THR P 215     -46.855-128.566 132.512  0.00 97.00      PROA   
ATOM   3371 HG22 THR P 215     -45.081-128.714 132.827  0.00 97.00      PROA   
ATOM   3372 HG23 THR P 215     -46.227-128.472 134.195  0.00 97.00      PROA   
ATOM   3373  C   THR P 215     -45.871-132.628 132.240  0.00 97.00      PROA   
ATOM   3374  O   THR P 215     -46.746-133.415 132.597  0.00 97.00      PROA   
ATOM   3375  N   LEU P 216     -44.578-133.003 132.117  0.00 97.00      PROA   
ATOM   3376  HN  LEU P 216     -43.900-132.388 131.722  0.00 97.00      PROA   
ATOM   3377  CA  LEU P 216     -44.052-134.234 132.672  0.00 97.00      PROA   
ATOM   3378  HA  LEU P 216     -44.853-134.953 132.760  0.00 97.00      PROA   
ATOM   3379  CB  LEU P 216     -42.937-134.841 131.787  0.00 97.00      PROA   
ATOM   3380  HB1 LEU P 216     -42.512-135.750 132.261  0.00 97.00      PROA   
ATOM   3381  HB2 LEU P 216     -42.117-134.099 131.679  0.00 97.00      PROA   
ATOM   3382  CG  LEU P 216     -43.421-135.243 130.371  0.00 97.00      PROA   
ATOM   3383  HG  LEU P 216     -43.800-134.330 129.853  0.00 97.00      PROA   
ATOM   3384  CD1 LEU P 216     -42.260-135.797 129.529  0.00 97.00      PROA   
ATOM   3385 HD11 LEU P 216     -41.857-136.722 129.993  0.00 97.00      PROA   
ATOM   3386 HD12 LEU P 216     -41.445-135.048 129.456  0.00 97.00      PROA   
ATOM   3387 HD13 LEU P 216     -42.612-136.043 128.505  0.00 97.00      PROA   
ATOM   3388  CD2 LEU P 216     -44.569-136.268 130.421  0.00 97.00      PROA   
ATOM   3389 HD21 LEU P 216     -45.465-135.843 130.920  0.00 97.00      PROA   
ATOM   3390 HD22 LEU P 216     -44.246-137.179 130.968  0.00 97.00      PROA   
ATOM   3391 HD23 LEU P 216     -44.856-136.563 129.393  0.00 97.00      PROA   
ATOM   3392  C   LEU P 216     -43.572-133.959 134.086  0.00 97.00      PROA   
ATOM   3393  O   LEU P 216     -43.679-132.834 134.568  0.00 97.00      PROA   
ATOM   3394  N   ARG P 217     -43.074-134.992 134.814  0.00 97.00      PROA   
ATOM   3395  HN  ARG P 217     -43.021-135.907 134.420  0.00 97.00      PROA   
ATOM   3396  CA  ARG P 217     -42.604-134.851 136.186  0.00 97.00      PROA   
ATOM   3397  HA  ARG P 217     -43.346-134.273 136.722  0.00 97.00      PROA   
ATOM   3398  CB  ARG P 217     -42.447-136.205 136.930  0.00 97.00      PROA   
ATOM   3399  HB1 ARG P 217     -41.986-136.017 137.928  0.00 97.00      PROA   
ATOM   3400  HB2 ARG P 217     -41.754-136.855 136.352  0.00 97.00      PROA   
ATOM   3401  CG  ARG P 217     -43.759-136.967 137.197  0.00 97.00      PROA   
ATOM   3402  HG1 ARG P 217     -44.272-137.184 136.235  0.00 97.00      PROA   
ATOM   3403  HG2 ARG P 217     -44.432-136.318 137.802  0.00 97.00      PROA   
ATOM   3404  CD  ARG P 217     -43.501-138.291 137.936  0.00 97.00      PROA   
ATOM   3405  HD1 ARG P 217     -42.921-138.133 138.873  0.00 97.00      PROA   
ATOM   3406  HD2 ARG P 217     -42.921-138.979 137.283  0.00 97.00      PROA   
ATOM   3407  NE  ARG P 217     -44.809-138.956 138.236  0.00 97.00      PROA   
ATOM   3408  HE  ARG P 217     -45.154-139.647 137.607  0.00 97.00      PROA   
ATOM   3409  CZ  ARG P 217     -45.545-138.722 139.343  0.00 97.00      PROA   
ATOM   3410  NH1 ARG P 217     -45.208-137.799 140.256  0.00 97.00      PROA   
ATOM   3411 HH11 ARG P 217     -44.412-137.228 140.083  0.00 97.00      PROA   
ATOM   3412 HH12 ARG P 217     -45.792-137.669 141.054  0.00 97.00      PROA   
ATOM   3413  NH2 ARG P 217     -46.662-139.446 139.543  0.00 97.00      PROA   
ATOM   3414 HH21 ARG P 217     -46.920-140.135 138.873  0.00 97.00      PROA   
ATOM   3415 HH22 ARG P 217     -47.192-139.298 140.373  0.00 97.00      PROA   
ATOM   3416  C   ARG P 217     -41.292-134.088 136.314  0.00 97.00      PROA   
ATOM   3417  O   ARG P 217     -40.234-134.662 136.566  0.00 97.00      PROA   
ATOM   3418  N   GLY P 218     -41.365-132.746 136.161  0.00 97.00      PROA   
ATOM   3419  HN  GLY P 218     -42.230-132.369 135.834  0.00 97.00      PROA   
ATOM   3420  CA  GLY P 218     -40.323-131.781 136.458  0.00 97.00      PROA   
ATOM   3421  HA1 GLY P 218     -40.746-130.804 136.276  0.00 97.00      PROA   
ATOM   3422  HA2 GLY P 218     -39.475-132.003 135.826  0.00 97.00      PROA   
ATOM   3423  C   GLY P 218     -39.858-131.782 137.887  0.00 97.00      PROA   
ATOM   3424  O   GLY P 218     -40.525-132.304 138.779  0.00 97.00      PROA   
ATOM   3425  N   ARG P 219     -38.696-131.132 138.113  0.00 97.00      PROA   
ATOM   3426  HN  ARG P 219     -38.203-130.712 137.354  0.00 97.00      PROA   
ATOM   3427  CA  ARG P 219     -38.069-130.968 139.401  0.00 97.00      PROA   
ATOM   3428  HA  ARG P 219     -38.676-130.272 139.962  0.00 97.00      PROA   
ATOM   3429  CB  ARG P 219     -37.888-132.288 140.235  0.00 97.00      PROA   
ATOM   3430  HB1 ARG P 219     -38.902-132.622 140.545  0.00 97.00      PROA   
ATOM   3431  HB2 ARG P 219     -37.351-132.076 141.181  0.00 97.00      PROA   
ATOM   3432  CG  ARG P 219     -37.247-133.484 139.490  0.00 97.00      PROA   
ATOM   3433  HG1 ARG P 219     -36.251-133.201 139.087  0.00 97.00      PROA   
ATOM   3434  HG2 ARG P 219     -37.895-133.741 138.626  0.00 97.00      PROA   
ATOM   3435  CD  ARG P 219     -37.093-134.765 140.328  0.00 97.00      PROA   
ATOM   3436  HD1 ARG P 219     -36.826-135.616 139.658  0.00 97.00      PROA   
ATOM   3437  HD2 ARG P 219     -38.027-134.996 140.882  0.00 97.00      PROA   
ATOM   3438  NE  ARG P 219     -35.976-134.520 141.293  0.00 97.00      PROA   
ATOM   3439  HE  ARG P 219     -35.600-133.595 141.377  0.00 97.00      PROA   
ATOM   3440  CZ  ARG P 219     -35.176-135.478 141.793  0.00 97.00      PROA   
ATOM   3441  NH1 ARG P 219     -35.624-136.722 141.945  0.00 97.00      PROA   
ATOM   3442 HH11 ARG P 219     -36.607-136.811 141.843  0.00 97.00      PROA   
ATOM   3443 HH12 ARG P 219     -35.076-137.349 142.490  0.00 97.00      PROA   
ATOM   3444  NH2 ARG P 219     -33.928-135.157 142.171  0.00 97.00      PROA   
ATOM   3445 HH21 ARG P 219     -33.246-135.871 142.275  0.00 97.00      PROA   
ATOM   3446 HH22 ARG P 219     -33.628-134.208 142.035  0.00 97.00      PROA   
ATOM   3447  C   ARG P 219     -36.770-130.264 139.085  0.00 97.00      PROA   
ATOM   3448  O   ARG P 219     -36.730-129.363 138.250  0.00 97.00      PROA   
ATOM   3449  N   ASP P 220     -35.664-130.683 139.722  0.00 97.00      PROA   
ATOM   3450  HN  ASP P 220     -35.734-131.322 140.488  0.00 97.00      PROA   
ATOM   3451  CA  ASP P 220     -34.285-130.426 139.384  0.00 97.00      PROA   
ATOM   3452  HA  ASP P 220     -34.177-129.393 139.078  0.00 97.00      PROA   
ATOM   3453  CB  ASP P 220     -33.400-130.682 140.650  0.00 97.00      PROA   
ATOM   3454  HB1 ASP P 220     -33.607-129.859 141.371  0.00 97.00      PROA   
ATOM   3455  HB2 ASP P 220     -32.320-130.647 140.414  0.00 97.00      PROA   
ATOM   3456  CG  ASP P 220     -33.731-131.975 141.409  0.00 97.00      PROA   
ATOM   3457  OD1 ASP P 220     -32.793-132.777 141.640  0.00 97.00      PROA   
ATOM   3458  OD2 ASP P 220     -34.900-132.138 141.841  0.00 97.00      PROA   
ATOM   3459  C   ASP P 220     -33.881-131.325 138.207  0.00 97.00      PROA   
ATOM   3460  O   ASP P 220     -32.958-132.135 138.286  0.00 97.00      PROA   
ATOM   3461  N   THR P 221     -34.602-131.219 137.065  0.00 97.00      PROA   
ATOM   3462  HN  THR P 221     -35.355-130.565 137.004  0.00 97.00      PROA   
ATOM   3463  CA  THR P 221     -34.483-132.158 135.961  0.00 97.00      PROA   
ATOM   3464  HA  THR P 221     -34.336-133.122 136.428  0.00 97.00      PROA   
ATOM   3465  CB  THR P 221     -35.768-132.321 135.146  0.00 97.00      PROA   
ATOM   3466  HB  THR P 221     -35.575-132.700 134.115  0.00 97.00      PROA   
ATOM   3467  OG1 THR P 221     -36.504-131.107 135.080  0.00 97.00      PROA   
ATOM   3468  HG1 THR P 221     -35.989-130.526 134.512  0.00 97.00      PROA   
ATOM   3469  CG2 THR P 221     -36.671-133.334 135.867  0.00 97.00      PROA   
ATOM   3470 HG21 THR P 221     -36.933-132.945 136.870  0.00 97.00      PROA   
ATOM   3471 HG22 THR P 221     -36.162-134.311 135.987  0.00 97.00      PROA   
ATOM   3472 HG23 THR P 221     -37.614-133.484 135.299  0.00 97.00      PROA   
ATOM   3473  C   THR P 221     -33.271-131.985 135.053  0.00 97.00      PROA   
ATOM   3474  O   THR P 221     -32.866-130.888 134.673  0.00 97.00      PROA   
ATOM   3475  N   SER P 222     -32.673-133.138 134.674  0.00 97.00      PROA   
ATOM   3476  HN  SER P 222     -32.969-134.000 135.078  0.00 97.00      PROA   
ATOM   3477  CA  SER P 222     -31.559-133.268 133.756  0.00 97.00      PROA   
ATOM   3478  HA  SER P 222     -30.865-132.460 133.950  0.00 97.00      PROA   
ATOM   3479  CB  SER P 222     -30.844-134.628 133.951  0.00 97.00      PROA   
ATOM   3480  HB1 SER P 222     -29.888-134.672 133.387  0.00 97.00      PROA   
ATOM   3481  HB2 SER P 222     -31.503-135.451 133.593  0.00 97.00      PROA   
ATOM   3482  OG  SER P 222     -30.589-134.864 135.334  0.00 97.00      PROA   
ATOM   3483  HG1 SER P 222     -30.268-134.041 135.712  0.00 97.00      PROA   
ATOM   3484  C   SER P 222     -32.025-133.172 132.310  0.00 97.00      PROA   
ATOM   3485  O   SER P 222     -33.220-133.101 132.033  0.00 97.00      PROA   
ATOM   3486  N   SER P 223     -31.069-133.154 131.347  0.00 97.00      PROA   
ATOM   3487  HN  SER P 223     -30.099-133.164 131.587  0.00 97.00      PROA   
ATOM   3488  CA  SER P 223     -31.281-132.935 129.925  0.00 97.00      PROA   
ATOM   3489  HA  SER P 223     -31.677-131.943 129.803  0.00 97.00      PROA   
ATOM   3490  CB  SER P 223     -29.936-133.033 129.170  0.00 97.00      PROA   
ATOM   3491  HB1 SER P 223     -30.048-132.700 128.116  0.00 97.00      PROA   
ATOM   3492  HB2 SER P 223     -29.570-134.082 129.172  0.00 97.00      PROA   
ATOM   3493  OG  SER P 223     -28.950-132.228 129.808  0.00 97.00      PROA   
ATOM   3494  HG1 SER P 223     -29.189-131.312 129.638  0.00 97.00      PROA   
ATOM   3495  C   SER P 223     -32.249-133.869 129.229  0.00 97.00      PROA   
ATOM   3496  O   SER P 223     -33.016-133.428 128.374  0.00 97.00      PROA   
ATOM   3497  N   GLU P 224     -32.228-135.174 129.571  0.00 97.00      PROA   
ATOM   3498  HN  GLU P 224     -31.654-135.490 130.319  0.00 97.00      PROA   
ATOM   3499  CA  GLU P 224     -32.971-136.196 128.868  0.00 97.00      PROA   
ATOM   3500  HA  GLU P 224     -33.628-135.739 128.140  0.00 97.00      PROA   
ATOM   3501  CB  GLU P 224     -32.058-137.200 128.110  0.00 97.00      PROA   
ATOM   3502  HB1 GLU P 224     -32.681-138.075 127.814  0.00 97.00      PROA   
ATOM   3503  HB2 GLU P 224     -31.263-137.585 128.785  0.00 97.00      PROA   
ATOM   3504  CG  GLU P 224     -31.413-136.629 126.826  0.00 97.00      PROA   
ATOM   3505  HG1 GLU P 224     -30.444-136.136 127.041  0.00 97.00      PROA   
ATOM   3506  HG2 GLU P 224     -32.091-135.891 126.346  0.00 97.00      PROA   
ATOM   3507  CD  GLU P 224     -31.203-137.758 125.822  0.00 97.00      PROA   
ATOM   3508  OE1 GLU P 224     -32.234-138.333 125.390  0.00 97.00      PROA   
ATOM   3509  OE2 GLU P 224     -30.031-138.071 125.497  0.00 97.00      PROA   
ATOM   3510  C   GLU P 224     -33.858-136.970 129.819  0.00 97.00      PROA   
ATOM   3511  O   GLU P 224     -33.712-136.924 131.040  0.00 97.00      PROA   
ATOM   3512  N   TYR P 225     -34.813-137.722 129.228  0.00 97.00      PROA   
ATOM   3513  HN  TYR P 225     -34.882-137.736 128.234  0.00 97.00      PROA   
ATOM   3514  CA  TYR P 225     -35.697-138.646 129.899  0.00 97.00      PROA   
ATOM   3515  HA  TYR P 225     -35.357-138.804 130.913  0.00 97.00      PROA   
ATOM   3516  CB  TYR P 225     -37.185-138.155 129.888  0.00 97.00      PROA   
ATOM   3517  HB1 TYR P 225     -37.224-137.125 130.306  0.00 97.00      PROA   
ATOM   3518  HB2 TYR P 225     -37.795-138.811 130.544  0.00 97.00      PROA   
ATOM   3519  CG  TYR P 225     -37.824-138.123 128.510  0.00 97.00      PROA   
ATOM   3520  CD1 TYR P 225     -38.725-139.131 128.112  0.00 97.00      PROA   
ATOM   3521  HD1 TYR P 225     -38.959-139.939 128.791  0.00 97.00      PROA   
ATOM   3522  CE1 TYR P 225     -39.300-139.114 126.835  0.00 97.00      PROA   
ATOM   3523  HE1 TYR P 225     -39.981-139.899 126.540  0.00 97.00      PROA   
ATOM   3524  CZ  TYR P 225     -38.972-138.095 125.933  0.00 97.00      PROA   
ATOM   3525  OH  TYR P 225     -39.507-138.097 124.628  0.00 97.00      PROA   
ATOM   3526  HH  TYR P 225     -40.170-138.790 124.579  0.00 97.00      PROA   
ATOM   3527  CD2 TYR P 225     -37.542-137.080 127.609  0.00 97.00      PROA   
ATOM   3528  HD2 TYR P 225     -36.867-136.288 127.896  0.00 97.00      PROA   
ATOM   3529  CE2 TYR P 225     -38.099-137.074 126.324  0.00 97.00      PROA   
ATOM   3530  HE2 TYR P 225     -37.846-136.288 125.628  0.00 97.00      PROA   
ATOM   3531  C   TYR P 225     -35.502-139.927 129.107  0.00 97.00      PROA   
ATOM   3532  O   TYR P 225     -35.002-139.879 127.985  0.00 97.00      PROA   
ATOM   3533  N   GLN P 226     -35.871-141.113 129.655  0.00 97.00      PROA   
ATOM   3534  HN  GLN P 226     -36.258-141.181 130.571  0.00 97.00      PROA   
ATOM   3535  CA  GLN P 226     -35.757-142.349 128.896  0.00 97.00      PROA   
ATOM   3536  HA  GLN P 226     -35.707-142.074 127.855  0.00 97.00      PROA   
ATOM   3537  CB  GLN P 226     -34.489-143.199 129.210  0.00 97.00      PROA   
ATOM   3538  HB1 GLN P 226     -34.680-144.277 129.011  0.00 97.00      PROA   
ATOM   3539  HB2 GLN P 226     -34.255-143.110 130.293  0.00 97.00      PROA   
ATOM   3540  CG  GLN P 226     -33.242-142.812 128.376  0.00 97.00      PROA   
ATOM   3541  HG1 GLN P 226     -32.417-143.531 128.558  0.00 97.00      PROA   
ATOM   3542  HG2 GLN P 226     -32.907-141.795 128.674  0.00 97.00      PROA   
ATOM   3543  CD  GLN P 226     -33.571-142.826 126.877  0.00 97.00      PROA   
ATOM   3544  OE1 GLN P 226     -34.365-143.650 126.407  0.00 97.00      PROA   
ATOM   3545  NE2 GLN P 226     -32.983-141.862 126.115  0.00 97.00      PROA   
ATOM   3546 HE21 GLN P 226     -33.369-141.700 125.207  0.00 97.00      PROA   
ATOM   3547 HE22 GLN P 226     -32.390-141.174 126.526  0.00 97.00      PROA   
ATOM   3548  C   GLN P 226     -37.012-143.174 128.912  0.00 97.00      PROA   
ATOM   3549  O   GLN P 226     -37.857-143.060 129.798  0.00 97.00      PROA   
ATOM   3550  N   ILE P 227     -37.165-143.997 127.846  0.00 97.00      PROA   
ATOM   3551  HN  ILE P 227     -36.423-144.094 127.185  0.00 97.00      PROA   
ATOM   3552  CA  ILE P 227     -38.423-144.612 127.483  0.00 97.00      PROA   
ATOM   3553  HA  ILE P 227     -39.159-144.376 128.239  0.00 97.00      PROA   
ATOM   3554  CB  ILE P 227     -38.960-144.136 126.131  0.00 97.00      PROA   
ATOM   3555  HB  ILE P 227     -38.514-144.725 125.296  0.00 97.00      PROA   
ATOM   3556  CG2 ILE P 227     -40.489-144.354 126.143  0.00 97.00      PROA   
ATOM   3557 HG21 ILE P 227     -40.963-143.730 126.930  0.00 97.00      PROA   
ATOM   3558 HG22 ILE P 227     -40.745-145.415 126.335  0.00 97.00      PROA   
ATOM   3559 HG23 ILE P 227     -40.934-144.065 125.172  0.00 97.00      PROA   
ATOM   3560  CG1 ILE P 227     -38.604-142.649 125.849  0.00 97.00      PROA   
ATOM   3561 HG11 ILE P 227     -37.499-142.516 125.834  0.00 97.00      PROA   
ATOM   3562 HG12 ILE P 227     -39.013-142.024 126.673  0.00 97.00      PROA   
ATOM   3563  CD  ILE P 227     -39.132-142.140 124.502  0.00 97.00      PROA   
ATOM   3564  HD1 ILE P 227     -40.240-142.061 124.512  0.00 97.00      PROA   
ATOM   3565  HD2 ILE P 227     -38.836-142.833 123.686  0.00 97.00      PROA   
ATOM   3566  HD3 ILE P 227     -38.715-141.135 124.278  0.00 97.00      PROA   
ATOM   3567  C   ILE P 227     -38.219-146.111 127.472  0.00 97.00      PROA   
ATOM   3568  O   ILE P 227     -37.312-146.631 126.829  0.00 97.00      PROA   
ATOM   3569  N   LEU P 228     -39.070-146.853 128.211  0.00 97.00      PROA   
ATOM   3570  HN  LEU P 228     -39.811-146.416 128.715  0.00 97.00      PROA   
ATOM   3571  CA  LEU P 228     -38.861-148.256 128.511  0.00 97.00      PROA   
ATOM   3572  HA  LEU P 228     -37.814-148.503 128.396  0.00 97.00      PROA   
ATOM   3573  CB  LEU P 228     -39.280-148.556 129.977  0.00 97.00      PROA   
ATOM   3574  HB1 LEU P 228     -39.208-149.653 130.148  0.00 97.00      PROA   
ATOM   3575  HB2 LEU P 228     -40.338-148.257 130.138  0.00 97.00      PROA   
ATOM   3576  CG  LEU P 228     -38.404-147.884 131.075  0.00 97.00      PROA   
ATOM   3577  HG  LEU P 228     -37.335-148.021 130.786  0.00 97.00      PROA   
ATOM   3578  CD1 LEU P 228     -38.653-146.374 131.278  0.00 97.00      PROA   
ATOM   3579 HD11 LEU P 228     -39.731-146.183 131.459  0.00 97.00      PROA   
ATOM   3580 HD12 LEU P 228     -38.322-145.782 130.404  0.00 97.00      PROA   
ATOM   3581 HD13 LEU P 228     -38.082-146.010 132.159  0.00 97.00      PROA   
ATOM   3582  CD2 LEU P 228     -38.605-148.596 132.426  0.00 97.00      PROA   
ATOM   3583 HD21 LEU P 228     -38.373-149.677 132.337  0.00 97.00      PROA   
ATOM   3584 HD22 LEU P 228     -39.658-148.482 132.761  0.00 97.00      PROA   
ATOM   3585 HD23 LEU P 228     -37.941-148.152 133.197  0.00 97.00      PROA   
ATOM   3586  C   LEU P 228     -39.639-149.138 127.547  0.00 97.00      PROA   
ATOM   3587  O   LEU P 228     -39.724-150.350 127.729  0.00 97.00      PROA   
ATOM   3588  N   THR P 229     -40.198-148.501 126.494  0.00 97.00      PROA   
ATOM   3589  HN  THR P 229     -39.989-147.532 126.416  0.00 97.00      PROA   
ATOM   3590  CA  THR P 229     -41.104-149.008 125.477  0.00 97.00      PROA   
ATOM   3591  HA  THR P 229     -40.523-149.363 124.640  0.00 97.00      PROA   
ATOM   3592  CB  THR P 229     -42.126-150.077 125.918  0.00 97.00      PROA   
ATOM   3593  HB  THR P 229     -42.501-149.821 126.935  0.00 97.00      PROA   
ATOM   3594  OG1 THR P 229     -41.507-151.353 125.963  0.00 97.00      PROA   
ATOM   3595  HG1 THR P 229     -40.778-151.257 126.582  0.00 97.00      PROA   
ATOM   3596  CG2 THR P 229     -43.347-150.245 124.982  0.00 97.00      PROA   
ATOM   3597 HG21 THR P 229     -43.037-150.533 123.960  0.00 97.00      PROA   
ATOM   3598 HG22 THR P 229     -43.957-149.326 124.919  0.00 97.00      PROA   
ATOM   3599 HG23 THR P 229     -44.003-151.053 125.375  0.00 97.00      PROA   
ATOM   3600  C   THR P 229     -41.832-147.759 125.071  0.00 97.00      PROA   
ATOM   3601  O   THR P 229     -42.766-147.353 125.758  0.00 97.00      PROA   
ATOM   3602  N   ALA P 230     -41.422-147.067 123.977  0.00 97.00      PROA   
ATOM   3603  HN  ALA P 230     -40.599-147.301 123.462  0.00 97.00      PROA   
ATOM   3604  CA  ALA P 230     -42.204-145.959 123.453  0.00 97.00      PROA   
ATOM   3605  HA  ALA P 230     -42.446-145.317 124.285  0.00 97.00      PROA   
ATOM   3606  CB  ALA P 230     -41.443-145.123 122.409  0.00 97.00      PROA   
ATOM   3607  HB1 ALA P 230     -41.179-145.739 121.523  0.00 97.00      PROA   
ATOM   3608  HB2 ALA P 230     -40.506-144.727 122.859  0.00 97.00      PROA   
ATOM   3609  HB3 ALA P 230     -42.053-144.255 122.082  0.00 97.00      PROA   
ATOM   3610  C   ALA P 230     -43.511-146.451 122.871  0.00 97.00      PROA   
ATOM   3611  O   ALA P 230     -43.552-147.509 122.269  0.00 97.00      PROA   
ATOM   3612  N   ARG P 231     -44.617-145.709 123.070  0.00 97.00      PROA   
ATOM   3613  HN  ARG P 231     -44.542-144.856 123.587  0.00 97.00      PROA   
ATOM   3614  CA  ARG P 231     -45.959-146.205 122.857  0.00 97.00      PROA   
ATOM   3615  HA  ARG P 231     -45.919-147.193 122.424  0.00 97.00      PROA   
ATOM   3616  CB  ARG P 231     -46.714-146.319 124.207  0.00 97.00      PROA   
ATOM   3617  HB1 ARG P 231     -47.781-146.526 124.009  0.00 97.00      PROA   
ATOM   3618  HB2 ARG P 231     -46.663-145.353 124.753  0.00 97.00      PROA   
ATOM   3619  CG  ARG P 231     -46.157-147.441 125.106  0.00 97.00      PROA   
ATOM   3620  HG1 ARG P 231     -45.252-147.047 125.615  0.00 97.00      PROA   
ATOM   3621  HG2 ARG P 231     -45.824-148.277 124.455  0.00 97.00      PROA   
ATOM   3622  CD  ARG P 231     -47.119-147.979 126.191  0.00 97.00      PROA   
ATOM   3623  HD1 ARG P 231     -47.408-147.140 126.861  0.00 97.00      PROA   
ATOM   3624  HD2 ARG P 231     -46.642-148.779 126.794  0.00 97.00      PROA   
ATOM   3625  NE  ARG P 231     -48.390-148.511 125.603  0.00 97.00      PROA   
ATOM   3626  HE  ARG P 231     -49.194-147.926 125.725  0.00 97.00      PROA   
ATOM   3627  CZ  ARG P 231     -48.422-149.202 124.451  0.00 97.00      PROA   
ATOM   3628  NH1 ARG P 231     -47.595-150.212 124.192  0.00 97.00      PROA   
ATOM   3629 HH11 ARG P 231     -46.946-150.491 124.885  0.00 97.00      PROA   
ATOM   3630 HH12 ARG P 231     -47.638-150.592 123.264  0.00 97.00      PROA   
ATOM   3631  NH2 ARG P 231     -49.255-148.803 123.479  0.00 97.00      PROA   
ATOM   3632 HH21 ARG P 231     -49.740-147.943 123.651  0.00 97.00      PROA   
ATOM   3633 HH22 ARG P 231     -48.972-149.027 122.547  0.00 97.00      PROA   
ATOM   3634  C   ARG P 231     -46.791-145.372 121.909  0.00 97.00      PROA   
ATOM   3635  O   ARG P 231     -46.512-144.218 121.622  0.00 97.00      PROA   
ATOM   3636  N   ARG P 232     -47.897-145.959 121.415  0.00 97.00      PROA   
ATOM   3637  HN  ARG P 232     -48.012-146.949 121.517  0.00 97.00      PROA   
ATOM   3638  CA  ARG P 232     -48.963-145.288 120.694  0.00 97.00      PROA   
ATOM   3639  HA  ARG P 232     -48.563-144.978 119.740  0.00 97.00      PROA   
ATOM   3640  CB  ARG P 232     -50.103-146.313 120.484  0.00 97.00      PROA   
ATOM   3641  HB1 ARG P 232     -51.104-145.835 120.502  0.00 97.00      PROA   
ATOM   3642  HB2 ARG P 232     -50.080-147.014 121.349  0.00 97.00      PROA   
ATOM   3643  CG  ARG P 232     -49.925-147.129 119.191  0.00 97.00      PROA   
ATOM   3644  HG1 ARG P 232     -50.299-148.166 119.351  0.00 97.00      PROA   
ATOM   3645  HG2 ARG P 232     -48.838-147.217 118.988  0.00 97.00      PROA   
ATOM   3646  CD  ARG P 232     -50.632-146.492 117.990  0.00 97.00      PROA   
ATOM   3647  HD1 ARG P 232     -50.368-146.993 117.036  0.00 97.00      PROA   
ATOM   3648  HD2 ARG P 232     -50.387-145.409 117.918  0.00 97.00      PROA   
ATOM   3649  NE  ARG P 232     -52.086-146.737 118.238  0.00 97.00      PROA   
ATOM   3650  HE  ARG P 232     -52.327-147.636 118.594  0.00 97.00      PROA   
ATOM   3651  CZ  ARG P 232     -53.019-145.776 118.396  0.00 97.00      PROA   
ATOM   3652  NH1 ARG P 232     -52.830-144.505 118.014  0.00 97.00      PROA   
ATOM   3653 HH11 ARG P 232     -51.951-144.246 117.628  0.00 97.00      PROA   
ATOM   3654 HH12 ARG P 232     -53.549-143.835 118.179  0.00 97.00      PROA   
ATOM   3655  NH2 ARG P 232     -54.174-146.114 118.999  0.00 97.00      PROA   
ATOM   3656 HH21 ARG P 232     -54.258-147.029 119.385  0.00 97.00      PROA   
ATOM   3657 HH22 ARG P 232     -54.842-145.400 119.191  0.00 97.00      PROA   
ATOM   3658  C   ARG P 232     -49.524-144.031 121.343  0.00 97.00      PROA   
ATOM   3659  O   ARG P 232     -49.763-143.030 120.676  0.00 97.00      PROA   
ATOM   3660  N   GLU P 233     -49.719-144.052 122.668  0.00 97.00      PROA   
ATOM   3661  HN  GLU P 233     -49.662-144.925 123.154  0.00 97.00      PROA   
ATOM   3662  CA  GLU P 233     -50.141-142.956 123.504  0.00 97.00      PROA   
ATOM   3663  HA  GLU P 233     -50.928-142.431 122.982  0.00 97.00      PROA   
ATOM   3664  CB  GLU P 233     -50.754-143.515 124.820  0.00 97.00      PROA   
ATOM   3665  HB1 GLU P 233     -51.766-143.921 124.593  0.00 97.00      PROA   
ATOM   3666  HB2 GLU P 233     -50.896-142.673 125.532  0.00 97.00      PROA   
ATOM   3667  CG  GLU P 233     -49.912-144.615 125.520  0.00 97.00      PROA   
ATOM   3668  HG1 GLU P 233     -50.081-144.539 126.616  0.00 97.00      PROA   
ATOM   3669  HG2 GLU P 233     -48.833-144.450 125.334  0.00 97.00      PROA   
ATOM   3670  CD  GLU P 233     -50.283-146.047 125.117  0.00 97.00      PROA   
ATOM   3671  OE1 GLU P 233     -50.312-146.356 123.903  0.00 97.00      PROA   
ATOM   3672  OE2 GLU P 233     -50.514-146.874 126.038  0.00 97.00      PROA   
ATOM   3673  C   GLU P 233     -49.063-141.904 123.748  0.00 97.00      PROA   
ATOM   3674  O   GLU P 233     -49.371-140.779 124.141  0.00 97.00      PROA   
ATOM   3675  N   ASP P 234     -47.778-142.219 123.455  0.00 97.00      PROA   
ATOM   3676  HN  ASP P 234     -47.519-143.156 123.238  0.00 97.00      PROA   
ATOM   3677  CA  ASP P 234     -46.675-141.272 123.455  0.00 97.00      PROA   
ATOM   3678  HA  ASP P 234     -46.767-140.641 124.328  0.00 97.00      PROA   
ATOM   3679  CB  ASP P 234     -45.283-141.976 123.491  0.00 97.00      PROA   
ATOM   3680  HB1 ASP P 234     -44.473-141.224 123.544  0.00 97.00      PROA   
ATOM   3681  HB2 ASP P 234     -45.126-142.561 122.562  0.00 97.00      PROA   
ATOM   3682  CG  ASP P 234     -45.061-142.921 124.674  0.00 97.00      PROA   
ATOM   3683  OD1 ASP P 234     -45.930-143.044 125.573  0.00 97.00      PROA   
ATOM   3684  OD2 ASP P 234     -43.958-143.530 124.687  0.00 97.00      PROA   
ATOM   3685  C   ASP P 234     -46.689-140.388 122.204  0.00 97.00      PROA   
ATOM   3686  O   ASP P 234     -45.985-139.384 122.139  0.00 97.00      PROA   
ATOM   3687  N   SER P 235     -47.479-140.745 121.159  0.00 97.00      PROA   
ATOM   3688  HN  SER P 235     -48.062-141.549 121.250  0.00 97.00      PROA   
ATOM   3689  CA  SER P 235     -47.485-140.067 119.864  0.00 97.00      PROA   
ATOM   3690  HA  SER P 235     -46.461-140.089 119.515  0.00 97.00      PROA   
ATOM   3691  CB  SER P 235     -48.365-140.781 118.785  0.00 97.00      PROA   
ATOM   3692  HB1 SER P 235     -48.120-141.864 118.795  0.00 97.00      PROA   
ATOM   3693  HB2 SER P 235     -48.127-140.383 117.778  0.00 97.00      PROA   
ATOM   3694  OG  SER P 235     -49.770-140.658 119.002  0.00 97.00      PROA   
ATOM   3695  HG1 SER P 235     -49.892-139.806 119.437  0.00 97.00      PROA   
ATOM   3696  C   SER P 235     -47.916-138.605 119.929  0.00 97.00      PROA   
ATOM   3697  O   SER P 235     -49.081-138.293 120.169  0.00 97.00      PROA   
ATOM   3698  N   GLY P 236     -46.993-137.648 119.696  0.00 97.00      PROA   
ATOM   3699  HN  GLY P 236     -46.033-137.856 119.525  0.00 97.00      PROA   
ATOM   3700  CA  GLY P 236     -47.417-136.264 119.750  0.00 97.00      PROA   
ATOM   3701  HA1 GLY P 236     -47.857-136.085 120.721  0.00 97.00      PROA   
ATOM   3702  HA2 GLY P 236     -48.095-136.087 118.925  0.00 97.00      PROA   
ATOM   3703  C   GLY P 236     -46.282-135.314 119.591  0.00 97.00      PROA   
ATOM   3704  O   GLY P 236     -45.353-135.545 118.827  0.00 97.00      PROA   
ATOM   3705  N   LEU P 237     -46.361-134.183 120.319  0.00 97.00      PROA   
ATOM   3706  HN  LEU P 237     -47.101-134.043 120.971  0.00 97.00      PROA   
ATOM   3707  CA  LEU P 237     -45.461-133.070 120.180  0.00 97.00      PROA   
ATOM   3708  HA  LEU P 237     -44.765-133.248 119.373  0.00 97.00      PROA   
ATOM   3709  CB  LEU P 237     -46.226-131.755 119.912  0.00 97.00      PROA   
ATOM   3710  HB1 LEU P 237     -45.487-130.938 119.814  0.00 97.00      PROA   
ATOM   3711  HB2 LEU P 237     -46.885-131.520 120.778  0.00 97.00      PROA   
ATOM   3712  CG  LEU P 237     -47.087-131.708 118.629  0.00 97.00      PROA   
ATOM   3713  HG  LEU P 237     -47.856-132.514 118.673  0.00 97.00      PROA   
ATOM   3714  CD1 LEU P 237     -47.818-130.355 118.553  0.00 97.00      PROA   
ATOM   3715 HD11 LEU P 237     -47.075-129.529 118.538  0.00 97.00      PROA   
ATOM   3716 HD12 LEU P 237     -48.466-130.215 119.442  0.00 97.00      PROA   
ATOM   3717 HD13 LEU P 237     -48.441-130.291 117.636  0.00 97.00      PROA   
ATOM   3718  CD2 LEU P 237     -46.233-131.922 117.369  0.00 97.00      PROA   
ATOM   3719 HD21 LEU P 237     -45.768-132.926 117.388  0.00 97.00      PROA   
ATOM   3720 HD22 LEU P 237     -45.429-131.157 117.322  0.00 97.00      PROA   
ATOM   3721 HD23 LEU P 237     -46.853-131.841 116.452  0.00 97.00      PROA   
ATOM   3722  C   LEU P 237     -44.660-132.945 121.455  0.00 97.00      PROA   
ATOM   3723  O   LEU P 237     -45.177-133.128 122.552  0.00 97.00      PROA   
ATOM   3724  N   TYR P 238     -43.343-132.683 121.310  0.00 97.00      PROA   
ATOM   3725  HN  TYR P 238     -42.961-132.582 120.392  0.00 97.00      PROA   
ATOM   3726  CA  TYR P 238     -42.370-132.665 122.381  0.00 97.00      PROA   
ATOM   3727  HA  TYR P 238     -42.877-132.700 123.337  0.00 97.00      PROA   
ATOM   3728  CB  TYR P 238     -41.354-133.832 122.261  0.00 97.00      PROA   
ATOM   3729  HB1 TYR P 238     -40.486-133.692 122.940  0.00 97.00      PROA   
ATOM   3730  HB2 TYR P 238     -40.974-133.902 121.217  0.00 97.00      PROA   
ATOM   3731  CG  TYR P 238     -42.016-135.135 122.611  0.00 97.00      PROA   
ATOM   3732  CD1 TYR P 238     -42.805-135.828 121.674  0.00 97.00      PROA   
ATOM   3733  HD1 TYR P 238     -42.951-135.413 120.686  0.00 97.00      PROA   
ATOM   3734  CE1 TYR P 238     -43.401-137.050 122.009  0.00 97.00      PROA   
ATOM   3735  HE1 TYR P 238     -44.007-137.573 121.282  0.00 97.00      PROA   
ATOM   3736  CZ  TYR P 238     -43.183-137.599 123.277  0.00 97.00      PROA   
ATOM   3737  OH  TYR P 238     -43.761-138.825 123.643  0.00 97.00      PROA   
ATOM   3738  HH  TYR P 238     -44.471-139.015 123.021  0.00 97.00      PROA   
ATOM   3739  CD2 TYR P 238     -41.812-135.700 123.881  0.00 97.00      PROA   
ATOM   3740  HD2 TYR P 238     -41.199-135.187 124.608  0.00 97.00      PROA   
ATOM   3741  CE2 TYR P 238     -42.389-136.930 124.210  0.00 97.00      PROA   
ATOM   3742  HE2 TYR P 238     -42.236-137.357 125.190  0.00 97.00      PROA   
ATOM   3743  C   TYR P 238     -41.570-131.390 122.341  0.00 97.00      PROA   
ATOM   3744  O   TYR P 238     -41.130-130.960 121.282  0.00 97.00      PROA   
ATOM   3745  N   TRP P 239     -41.320-130.761 123.511  0.00 97.00      PROA   
ATOM   3746  HN  TRP P 239     -41.710-131.078 124.371  0.00 97.00      PROA   
ATOM   3747  CA  TRP P 239     -40.451-129.604 123.566  0.00 97.00      PROA   
ATOM   3748  HA  TRP P 239     -39.725-129.675 122.765  0.00 97.00      PROA   
ATOM   3749  CB  TRP P 239     -41.207-128.253 123.400  0.00 97.00      PROA   
ATOM   3750  HB1 TRP P 239     -41.685-128.283 122.398  0.00 97.00      PROA   
ATOM   3751  HB2 TRP P 239     -40.481-127.413 123.368  0.00 97.00      PROA   
ATOM   3752  CG  TRP P 239     -42.285-127.936 124.392  0.00 97.00      PROA   
ATOM   3753  CD1 TRP P 239     -43.560-128.430 124.359  0.00 97.00      PROA   
ATOM   3754  HD1 TRP P 239     -43.906-129.154 123.642  0.00 97.00      PROA   
ATOM   3755  NE1 TRP P 239     -44.315-127.848 125.338  0.00 97.00      PROA   
ATOM   3756  HE1 TRP P 239     -45.275-127.975 125.468  0.00 97.00      PROA   
ATOM   3757  CE2 TRP P 239     -43.544-126.971 126.042  0.00 97.00      PROA   
ATOM   3758  CD2 TRP P 239     -42.248-126.993 125.474  0.00 97.00      PROA   
ATOM   3759  CE3 TRP P 239     -41.256-126.165 125.996  0.00 97.00      PROA   
ATOM   3760  HE3 TRP P 239     -40.260-126.154 125.578  0.00 97.00      PROA   
ATOM   3761  CZ3 TRP P 239     -41.568-125.365 127.098  0.00 97.00      PROA   
ATOM   3762  HZ3 TRP P 239     -40.801-124.755 127.550  0.00 97.00      PROA   
ATOM   3763  CZ2 TRP P 239     -43.857-126.164 127.125  0.00 97.00      PROA   
ATOM   3764  HZ2 TRP P 239     -44.842-126.176 127.565  0.00 97.00      PROA   
ATOM   3765  CH2 TRP P 239     -42.845-125.363 127.654  0.00 97.00      PROA   
ATOM   3766  HH2 TRP P 239     -43.043-124.755 128.526  0.00 97.00      PROA   
ATOM   3767  C   TRP P 239     -39.653-129.628 124.843  0.00 97.00      PROA   
ATOM   3768  O   TRP P 239     -40.005-130.294 125.813  0.00 97.00      PROA   
ATOM   3769  N   CYS P 240     -38.521-128.891 124.835  0.00 97.00      PROA   
ATOM   3770  HN  CYS P 240     -38.260-128.406 124.002  0.00 97.00      PROA   
ATOM   3771  CA  CYS P 240     -37.625-128.758 125.962  0.00 97.00      PROA   
ATOM   3772  HA  CYS P 240     -38.134-129.117 126.842  0.00 97.00      PROA   
ATOM   3773  CB  CYS P 240     -36.305-129.564 125.789  0.00 97.00      PROA   
ATOM   3774  HB1 CYS P 240     -36.586-130.638 125.838  0.00 97.00      PROA   
ATOM   3775  HB2 CYS P 240     -35.617-129.375 126.641  0.00 97.00      PROA   
ATOM   3776  SG  CYS P 240     -35.466-129.272 124.194  0.00 97.00      PROA   
ATOM   3777  C   CYS P 240     -37.322-127.297 126.216  0.00 97.00      PROA   
ATOM   3778  O   CYS P 240     -37.439-126.438 125.349  0.00 97.00      PROA   
ATOM   3779  N   GLU P 241     -36.948-126.970 127.467  0.00 97.00      PROA   
ATOM   3780  HN  GLU P 241     -36.890-127.666 128.178  0.00 97.00      PROA   
ATOM   3781  CA  GLU P 241     -36.742-125.607 127.899  0.00 97.00      PROA   
ATOM   3782  HA  GLU P 241     -36.826-124.932 127.059  0.00 97.00      PROA   
ATOM   3783  CB  GLU P 241     -37.841-125.207 128.908  0.00 97.00      PROA   
ATOM   3784  HB1 GLU P 241     -37.902-125.980 129.702  0.00 97.00      PROA   
ATOM   3785  HB2 GLU P 241     -38.791-125.257 128.327  0.00 97.00      PROA   
ATOM   3786  CG  GLU P 241     -37.683-123.826 129.571  0.00 97.00      PROA   
ATOM   3787  HG1 GLU P 241     -37.360-123.074 128.819  0.00 97.00      PROA   
ATOM   3788  HG2 GLU P 241     -36.934-123.867 130.389  0.00 97.00      PROA   
ATOM   3789  CD  GLU P 241     -38.999-123.330 130.151  0.00 97.00      PROA   
ATOM   3790  OE1 GLU P 241     -40.020-124.058 130.064  0.00 97.00      PROA   
ATOM   3791  OE2 GLU P 241     -39.005-122.175 130.650  0.00 97.00      PROA   
ATOM   3792  C   GLU P 241     -35.347-125.427 128.444  0.00 97.00      PROA   
ATOM   3793  O   GLU P 241     -34.788-126.324 129.073  0.00 97.00      PROA   
ATOM   3794  N   ALA P 242     -34.736-124.247 128.170  0.00 97.00      PROA   
ATOM   3795  HN  ALA P 242     -35.193-123.547 127.630  0.00 97.00      PROA   
ATOM   3796  CA  ALA P 242     -33.389-123.934 128.587  0.00 97.00      PROA   
ATOM   3797  HA  ALA P 242     -33.140-124.517 129.465  0.00 97.00      PROA   
ATOM   3798  CB  ALA P 242     -32.376-124.220 127.462  0.00 97.00      PROA   
ATOM   3799  HB1 ALA P 242     -32.616-123.616 126.561  0.00 97.00      PROA   
ATOM   3800  HB2 ALA P 242     -32.428-125.294 127.180  0.00 97.00      PROA   
ATOM   3801  HB3 ALA P 242     -31.339-123.995 127.786  0.00 97.00      PROA   
ATOM   3802  C   ALA P 242     -33.324-122.471 128.968  0.00 97.00      PROA   
ATOM   3803  O   ALA P 242     -33.961-121.621 128.351  0.00 97.00      PROA   
ATOM   3804  N   ALA P 243     -32.559-122.148 130.037  0.00 97.00      PROA   
ATOM   3805  HN  ALA P 243     -32.051-122.838 130.543  0.00 97.00      PROA   
ATOM   3806  CA  ALA P 243     -32.562-120.826 130.615  0.00 97.00      PROA   
ATOM   3807  HA  ALA P 243     -32.657-120.088 129.829  0.00 97.00      PROA   
ATOM   3808  CB  ALA P 243     -33.721-120.688 131.629  0.00 97.00      PROA   
ATOM   3809  HB1 ALA P 243     -33.621-121.441 132.440  0.00 97.00      PROA   
ATOM   3810  HB2 ALA P 243     -34.692-120.868 131.117  0.00 97.00      PROA   
ATOM   3811  HB3 ALA P 243     -33.752-119.677 132.084  0.00 97.00      PROA   
ATOM   3812  C   ALA P 243     -31.257-120.566 131.339  0.00 97.00      PROA   
ATOM   3813  O   ALA P 243     -30.486-121.476 131.636  0.00 97.00      PROA   
ATOM   3814  N   THR P 244     -30.986-119.275 131.639  0.00 97.00      PROA   
ATOM   3815  HN  THR P 244     -31.582-118.554 131.287  0.00 97.00      PROA   
ATOM   3816  CA  THR P 244     -30.034-118.824 132.642  0.00 97.00      PROA   
ATOM   3817  HA  THR P 244     -29.076-119.288 132.452  0.00 97.00      PROA   
ATOM   3818  CB  THR P 244     -29.883-117.311 132.632  0.00 97.00      PROA   
ATOM   3819  HB  THR P 244     -29.266-116.973 133.488  0.00 97.00      PROA   
ATOM   3820  OG1 THR P 244     -31.160-116.705 132.722  0.00 97.00      PROA   
ATOM   3821  HG1 THR P 244     -31.639-117.219 133.376  0.00 97.00      PROA   
ATOM   3822  CG2 THR P 244     -29.197-116.806 131.350  0.00 97.00      PROA   
ATOM   3823 HG21 THR P 244     -29.747-117.130 130.444  0.00 97.00      PROA   
ATOM   3824 HG22 THR P 244     -28.156-117.182 131.294  0.00 97.00      PROA   
ATOM   3825 HG23 THR P 244     -29.167-115.693 131.362  0.00 97.00      PROA   
ATOM   3826  C   THR P 244     -30.499-119.220 134.043  0.00 97.00      PROA   
ATOM   3827  O   THR P 244     -31.688-119.140 134.345  0.00 97.00      PROA   
ATOM   3828  N   GLU P 245     -29.555-119.598 134.936  0.00 97.00      PROA   
ATOM   3829  HN  GLU P 245     -28.594-119.577 134.670  0.00 97.00      PROA   
ATOM   3830  CA  GLU P 245     -29.740-120.079 136.302  0.00 97.00      PROA   
ATOM   3831  HA  GLU P 245     -30.292-121.008 136.284  0.00 97.00      PROA   
ATOM   3832  CB  GLU P 245     -28.283-120.274 136.819  0.00 97.00      PROA   
ATOM   3833  HB1 GLU P 245     -27.855-119.283 137.085  0.00 97.00      PROA   
ATOM   3834  HB2 GLU P 245     -27.709-120.644 135.935  0.00 97.00      PROA   
ATOM   3835  CG  GLU P 245     -28.049-121.238 138.001  0.00 97.00      PROA   
ATOM   3836  HG1 GLU P 245     -28.974-121.813 138.204  0.00 97.00      PROA   
ATOM   3837  HG2 GLU P 245     -27.795-120.652 138.910  0.00 97.00      PROA   
ATOM   3838  CD  GLU P 245     -26.905-122.240 137.777  0.00 97.00      PROA   
ATOM   3839  OE1 GLU P 245     -25.995-121.987 136.948  0.00 97.00      PROA   
ATOM   3840  OE2 GLU P 245     -26.936-123.292 138.463  0.00 97.00      PROA   
ATOM   3841  C   GLU P 245     -30.491-119.054 137.155  0.00 97.00      PROA   
ATOM   3842  O   GLU P 245     -31.436-119.349 137.884  0.00 97.00      PROA   
ATOM   3843  N   ASP P 246     -30.084-117.793 136.979  0.00 97.00      PROA   
ATOM   3844  HN  ASP P 246     -29.262-117.655 136.428  0.00 97.00      PROA   
ATOM   3845  CA  ASP P 246     -30.549-116.542 137.517  0.00 97.00      PROA   
ATOM   3846  HA  ASP P 246     -30.641-116.647 138.590  0.00 97.00      PROA   
ATOM   3847  CB  ASP P 246     -29.435-115.486 137.196  0.00 97.00      PROA   
ATOM   3848  HB1 ASP P 246     -28.618-115.586 137.946  0.00 97.00      PROA   
ATOM   3849  HB2 ASP P 246     -29.819-114.450 137.262  0.00 97.00      PROA   
ATOM   3850  CG  ASP P 246     -28.794-115.711 135.814  0.00 97.00      PROA   
ATOM   3851  OD1 ASP P 246     -27.985-116.667 135.653  0.00 97.00      PROA   
ATOM   3852  OD2 ASP P 246     -29.157-114.964 134.876  0.00 97.00      PROA   
ATOM   3853  C   ASP P 246     -31.925-116.082 137.000  0.00 97.00      PROA   
ATOM   3854  O   ASP P 246     -32.544-115.198 137.589  0.00 97.00      PROA   
ATOM   3855  N   GLY P 247     -32.463-116.672 135.904  0.00 97.00      PROA   
ATOM   3856  HN  GLY P 247     -31.993-117.455 135.500  0.00 97.00      PROA   
ATOM   3857  CA  GLY P 247     -33.794-116.350 135.375  0.00 97.00      PROA   
ATOM   3858  HA1 GLY P 247     -34.490-116.278 136.200  0.00 97.00      PROA   
ATOM   3859  HA2 GLY P 247     -34.063-117.139 134.687  0.00 97.00      PROA   
ATOM   3860  C   GLY P 247     -33.876-115.056 134.602  0.00 97.00      PROA   
ATOM   3861  O   GLY P 247     -34.961-114.541 134.328  0.00 97.00      PROA   
ATOM   3862  N   ASN P 248     -32.717-114.498 134.206  0.00 97.00      PROA   
ATOM   3863  HN  ASN P 248     -31.853-114.895 134.504  0.00 97.00      PROA   
ATOM   3864  CA  ASN P 248     -32.623-113.376 133.297  0.00 97.00      PROA   
ATOM   3865  HA  ASN P 248     -33.238-112.579 133.690  0.00 97.00      PROA   
ATOM   3866  CB  ASN P 248     -31.150-112.912 133.194  0.00 97.00      PROA   
ATOM   3867  HB1 ASN P 248     -30.977-112.271 132.305  0.00 97.00      PROA   
ATOM   3868  HB2 ASN P 248     -30.478-113.794 133.132  0.00 97.00      PROA   
ATOM   3869  CG  ASN P 248     -30.850-112.059 134.432  0.00 97.00      PROA   
ATOM   3870  OD1 ASN P 248     -31.672-111.227 134.830  0.00 97.00      PROA   
ATOM   3871  ND2 ASN P 248     -29.681-112.288 135.083  0.00 97.00      PROA   
ATOM   3872 HD21 ASN P 248     -29.500-111.771 135.916  0.00 97.00      PROA   
ATOM   3873 HD22 ASN P 248     -29.184-113.136 134.886  0.00 97.00      PROA   
ATOM   3874  C   ASN P 248     -33.180-113.677 131.920  0.00 97.00      PROA   
ATOM   3875  O   ASN P 248     -33.950-112.891 131.371  0.00 97.00      PROA   
ATOM   3876  N   VAL P 249     -32.828-114.851 131.357  0.00 97.00      PROA   
ATOM   3877  HN  VAL P 249     -32.199-115.460 131.839  0.00 97.00      PROA   
ATOM   3878  CA  VAL P 249     -33.197-115.261 130.021  0.00 97.00      PROA   
ATOM   3879  HA  VAL P 249     -33.970-114.612 129.635  0.00 97.00      PROA   
ATOM   3880  CB  VAL P 249     -32.006-115.250 129.067  0.00 97.00      PROA   
ATOM   3881  HB  VAL P 249     -31.253-116.005 129.385  0.00 97.00      PROA   
ATOM   3882  CG1 VAL P 249     -32.464-115.585 127.629  0.00 97.00      PROA   
ATOM   3883 HG11 VAL P 249     -33.236-114.861 127.291  0.00 97.00      PROA   
ATOM   3884 HG12 VAL P 249     -32.879-116.611 127.556  0.00 97.00      PROA   
ATOM   3885 HG13 VAL P 249     -31.600-115.518 126.937  0.00 97.00      PROA   
ATOM   3886  CG2 VAL P 249     -31.318-113.869 129.113  0.00 97.00      PROA   
ATOM   3887 HG21 VAL P 249     -30.965-113.610 130.132  0.00 97.00      PROA   
ATOM   3888 HG22 VAL P 249     -32.015-113.080 128.763  0.00 97.00      PROA   
ATOM   3889 HG23 VAL P 249     -30.427-113.877 128.453  0.00 97.00      PROA   
ATOM   3890  C   VAL P 249     -33.740-116.670 130.085  0.00 97.00      PROA   
ATOM   3891  O   VAL P 249     -33.078-117.580 130.572  0.00 97.00      PROA   
ATOM   3892  N   LEU P 250     -34.958-116.894 129.549  0.00 97.00      PROA   
ATOM   3893  HN  LEU P 250     -35.507-116.146 129.187  0.00 97.00      PROA   
ATOM   3894  CA  LEU P 250     -35.489-118.218 129.320  0.00 97.00      PROA   
ATOM   3895  HA  LEU P 250     -34.697-118.940 129.468  0.00 97.00      PROA   
ATOM   3896  CB  LEU P 250     -36.655-118.680 130.247  0.00 97.00      PROA   
ATOM   3897  HB1 LEU P 250     -36.195-118.858 131.247  0.00 97.00      PROA   
ATOM   3898  HB2 LEU P 250     -37.022-119.667 129.891  0.00 97.00      PROA   
ATOM   3899  CG  LEU P 250     -37.894-117.769 130.502  0.00 97.00      PROA   
ATOM   3900  HG  LEU P 250     -38.494-118.333 131.261  0.00 97.00      PROA   
ATOM   3901  CD1 LEU P 250     -37.579-116.405 131.147  0.00 97.00      PROA   
ATOM   3902 HD11 LEU P 250     -37.128-115.718 130.401  0.00 97.00      PROA   
ATOM   3903 HD12 LEU P 250     -36.875-116.530 131.996  0.00 97.00      PROA   
ATOM   3904 HD13 LEU P 250     -38.515-115.938 131.520  0.00 97.00      PROA   
ATOM   3905  CD2 LEU P 250     -38.821-117.603 129.285  0.00 97.00      PROA   
ATOM   3906 HD21 LEU P 250     -39.014-118.586 128.807  0.00 97.00      PROA   
ATOM   3907 HD22 LEU P 250     -38.369-116.920 128.539  0.00 97.00      PROA   
ATOM   3908 HD23 LEU P 250     -39.790-117.164 129.602  0.00 97.00      PROA   
ATOM   3909  C   LEU P 250     -35.812-118.295 127.853  0.00 97.00      PROA   
ATOM   3910  O   LEU P 250     -36.368-117.368 127.270  0.00 97.00      PROA   
ATOM   3911  N   LYS P 251     -35.386-119.392 127.192  0.00 97.00      PROA   
ATOM   3912  HN  LYS P 251     -34.906-120.134 127.658  0.00 97.00      PROA   
ATOM   3913  CA  LYS P 251     -35.424-119.459 125.755  0.00 97.00      PROA   
ATOM   3914  HA  LYS P 251     -36.140-118.750 125.365  0.00 97.00      PROA   
ATOM   3915  CB  LYS P 251     -34.046-119.112 125.171  0.00 97.00      PROA   
ATOM   3916  HB1 LYS P 251     -33.281-119.879 125.419  0.00 97.00      PROA   
ATOM   3917  HB2 LYS P 251     -33.735-118.175 125.694  0.00 97.00      PROA   
ATOM   3918  CG  LYS P 251     -34.087-118.819 123.666  0.00 97.00      PROA   
ATOM   3919  HG1 LYS P 251     -35.142-118.813 123.309  0.00 97.00      PROA   
ATOM   3920  HG2 LYS P 251     -33.569-119.645 123.137  0.00 97.00      PROA   
ATOM   3921  CD  LYS P 251     -33.454-117.460 123.316  0.00 97.00      PROA   
ATOM   3922  HD1 LYS P 251     -34.051-116.661 123.813  0.00 97.00      PROA   
ATOM   3923  HD2 LYS P 251     -33.522-117.302 122.217  0.00 97.00      PROA   
ATOM   3924  CE  LYS P 251     -31.986-117.348 123.757  0.00 97.00      PROA   
ATOM   3925  HE1 LYS P 251     -31.401-118.159 123.275  0.00 97.00      PROA   
ATOM   3926  HE2 LYS P 251     -31.882-117.439 124.859  0.00 97.00      PROA   
ATOM   3927  NZ  LYS P 251     -31.398-116.043 123.364  0.00 97.00      PROA   
ATOM   3928  HZ1 LYS P 251     -31.993-115.256 123.686  0.00 97.00      PROA   
ATOM   3929  HZ2 LYS P 251     -31.286-115.987 122.328  0.00 97.00      PROA   
ATOM   3930  HZ3 LYS P 251     -30.473-115.911 123.815  0.00 97.00      PROA   
ATOM   3931  C   LYS P 251     -35.884-120.836 125.358  0.00 97.00      PROA   
ATOM   3932  O   LYS P 251     -35.104-121.754 125.111  0.00 97.00      PROA   
ATOM   3933  N   ARG P 252     -37.221-120.998 125.313  0.00 97.00      PROA   
ATOM   3934  HN  ARG P 252     -37.817-120.222 125.511  0.00 97.00      PROA   
ATOM   3935  CA  ARG P 252     -37.897-122.230 124.973  0.00 97.00      PROA   
ATOM   3936  HA  ARG P 252     -37.491-122.991 125.624  0.00 97.00      PROA   
ATOM   3937  CB  ARG P 252     -39.412-122.109 125.279  0.00 97.00      PROA   
ATOM   3938  HB1 ARG P 252     -39.953-122.990 124.870  0.00 97.00      PROA   
ATOM   3939  HB2 ARG P 252     -39.814-121.200 124.779  0.00 97.00      PROA   
ATOM   3940  CG  ARG P 252     -39.714-122.036 126.790  0.00 97.00      PROA   
ATOM   3941  HG1 ARG P 252     -39.179-121.179 127.259  0.00 97.00      PROA   
ATOM   3942  HG2 ARG P 252     -39.312-122.967 127.252  0.00 97.00      PROA   
ATOM   3943  CD  ARG P 252     -41.214-121.908 127.103  0.00 97.00      PROA   
ATOM   3944  HD1 ARG P 252     -41.791-122.670 126.541  0.00 97.00      PROA   
ATOM   3945  HD2 ARG P 252     -41.577-120.888 126.856  0.00 97.00      PROA   
ATOM   3946  NE  ARG P 252     -41.372-122.195 128.560  0.00 97.00      PROA   
ATOM   3947  HE  ARG P 252     -40.732-122.837 128.989  0.00 97.00      PROA   
ATOM   3948  CZ  ARG P 252     -42.065-121.466 129.451  0.00 97.00      PROA   
ATOM   3949  NH1 ARG P 252     -43.139-120.755 129.121  0.00 97.00      PROA   
ATOM   3950 HH11 ARG P 252     -43.509-120.919 128.214  0.00 97.00      PROA   
ATOM   3951 HH12 ARG P 252     -43.697-120.422 129.874  0.00 97.00      PROA   
ATOM   3952  NH2 ARG P 252     -41.639-121.510 130.726  0.00 97.00      PROA   
ATOM   3953 HH21 ARG P 252     -40.739-121.936 130.849  0.00 97.00      PROA   
ATOM   3954 HH22 ARG P 252     -41.986-120.868 131.399  0.00 97.00      PROA   
ATOM   3955  C   ARG P 252     -37.661-122.723 123.552  0.00 97.00      PROA   
ATOM   3956  O   ARG P 252     -37.561-121.931 122.616  0.00 97.00      PROA   
ATOM   3957  N   SER P 253     -37.577-124.066 123.351  0.00 97.00      PROA   
ATOM   3958  HN  SER P 253     -37.596-124.711 124.113  0.00 97.00      PROA   
ATOM   3959  CA  SER P 253     -37.595-124.638 122.012  0.00 97.00      PROA   
ATOM   3960  HA  SER P 253     -36.960-124.019 121.398  0.00 97.00      PROA   
ATOM   3961  CB  SER P 253     -36.989-126.065 121.893  0.00 97.00      PROA   
ATOM   3962  HB1 SER P 253     -35.910-126.027 122.151  0.00 97.00      PROA   
ATOM   3963  HB2 SER P 253     -37.075-126.431 120.848  0.00 97.00      PROA   
ATOM   3964  OG  SER P 253     -37.629-127.004 122.743  0.00 97.00      PROA   
ATOM   3965  HG1 SER P 253     -37.478-126.695 123.645  0.00 97.00      PROA   
ATOM   3966  C   SER P 253     -39.019-124.642 121.458  0.00 97.00      PROA   
ATOM   3967  O   SER P 253     -39.953-124.911 122.213  0.00 97.00      PROA   
ATOM   3968  N   PRO P 254     -39.262-124.363 120.178  0.00 97.00      PROA   
ATOM   3969  CD  PRO P 254     -38.374-123.551 119.340  0.00 97.00      PROA   
ATOM   3970  HD1 PRO P 254     -37.553-124.199 118.964  0.00 97.00      PROA   
ATOM   3971  HD2 PRO P 254     -37.956-122.684 119.901  0.00 97.00      PROA   
ATOM   3972  CA  PRO P 254     -40.474-124.765 119.458  0.00 97.00      PROA   
ATOM   3973  HA  PRO P 254     -41.302-124.256 119.929  0.00 97.00      PROA   
ATOM   3974  CB  PRO P 254     -40.216-124.279 118.018  0.00 97.00      PROA   
ATOM   3975  HB1 PRO P 254     -41.153-124.000 117.497  0.00 97.00      PROA   
ATOM   3976  HB2 PRO P 254     -39.689-125.063 117.429  0.00 97.00      PROA   
ATOM   3977  CG  PRO P 254     -39.266-123.087 118.191  0.00 97.00      PROA   
ATOM   3978  HG1 PRO P 254     -38.691-122.851 117.273  0.00 97.00      PROA   
ATOM   3979  HG2 PRO P 254     -39.841-122.189 118.509  0.00 97.00      PROA   
ATOM   3980  C   PRO P 254     -40.774-126.262 119.517  0.00 97.00      PROA   
ATOM   3981  O   PRO P 254     -39.834-127.052 119.580  0.00 97.00      PROA   
ATOM   3982  N   GLU P 255     -42.070-126.676 119.493  0.00 97.00      PROA   
ATOM   3983  HN  GLU P 255     -42.824-126.025 119.497  0.00 97.00      PROA   
ATOM   3984  CA  GLU P 255     -42.471-128.075 119.505  0.00 97.00      PROA   
ATOM   3985  HA  GLU P 255     -42.047-128.510 120.395  0.00 97.00      PROA   
ATOM   3986  CB  GLU P 255     -44.013-128.269 119.589  0.00 97.00      PROA   
ATOM   3987  HB1 GLU P 255     -44.188-129.366 119.571  0.00 97.00      PROA   
ATOM   3988  HB2 GLU P 255     -44.503-127.840 118.688  0.00 97.00      PROA   
ATOM   3989  CG  GLU P 255     -44.677-127.682 120.864  0.00 97.00      PROA   
ATOM   3990  HG1 GLU P 255     -45.135-126.698 120.632  0.00 97.00      PROA   
ATOM   3991  HG2 GLU P 255     -43.914-127.533 121.656  0.00 97.00      PROA   
ATOM   3992  CD  GLU P 255     -45.755-128.598 121.454  0.00 97.00      PROA   
ATOM   3993  OE1 GLU P 255     -46.949-128.198 121.470  0.00 97.00      PROA   
ATOM   3994  OE2 GLU P 255     -45.385-129.706 121.922  0.00 97.00      PROA   
ATOM   3995  C   GLU P 255     -41.945-128.901 118.331  0.00 97.00      PROA   
ATOM   3996  O   GLU P 255     -41.911-128.456 117.185  0.00 97.00      PROA   
ATOM   3997  N   LEU P 256     -41.529-130.154 118.625  0.00 97.00      PROA   
ATOM   3998  HN  LEU P 256     -41.519-130.462 119.576  0.00 97.00      PROA   
ATOM   3999  CA  LEU P 256     -40.972-131.093 117.677  0.00 97.00      PROA   
ATOM   4000  HA  LEU P 256     -40.998-130.661 116.688  0.00 97.00      PROA   
ATOM   4001  CB  LEU P 256     -39.510-131.416 118.098  0.00 97.00      PROA   
ATOM   4002  HB1 LEU P 256     -39.504-131.912 119.092  0.00 97.00      PROA   
ATOM   4003  HB2 LEU P 256     -39.014-130.425 118.234  0.00 97.00      PROA   
ATOM   4004  CG  LEU P 256     -38.617-132.215 117.114  0.00 97.00      PROA   
ATOM   4005  HG  LEU P 256     -37.563-132.031 117.439  0.00 97.00      PROA   
ATOM   4006  CD1 LEU P 256     -38.820-133.738 117.204  0.00 97.00      PROA   
ATOM   4007 HD11 LEU P 256     -39.816-134.024 116.815  0.00 97.00      PROA   
ATOM   4008 HD12 LEU P 256     -38.741-134.081 118.256  0.00 97.00      PROA   
ATOM   4009 HD13 LEU P 256     -38.053-134.265 116.599  0.00 97.00      PROA   
ATOM   4010  CD2 LEU P 256     -38.723-131.715 115.662  0.00 97.00      PROA   
ATOM   4011 HD21 LEU P 256     -38.534-130.622 115.618  0.00 97.00      PROA   
ATOM   4012 HD22 LEU P 256     -39.732-131.923 115.250  0.00 97.00      PROA   
ATOM   4013 HD23 LEU P 256     -37.973-132.232 115.026  0.00 97.00      PROA   
ATOM   4014  C   LEU P 256     -41.857-132.324 117.690  0.00 97.00      PROA   
ATOM   4015  O   LEU P 256     -42.211-132.836 118.745  0.00 97.00      PROA   
ATOM   4016  N   GLU P 257     -42.269-132.832 116.503  0.00 97.00      PROA   
ATOM   4017  HN  GLU P 257     -41.965-132.442 115.638  0.00 97.00      PROA   
ATOM   4018  CA  GLU P 257     -43.220-133.924 116.408  0.00 97.00      PROA   
ATOM   4019  HA  GLU P 257     -43.895-133.865 117.248  0.00 97.00      PROA   
ATOM   4020  CB  GLU P 257     -44.070-133.844 115.112  0.00 97.00      PROA   
ATOM   4021  HB1 GLU P 257     -43.434-133.990 114.213  0.00 97.00      PROA   
ATOM   4022  HB2 GLU P 257     -44.457-132.798 115.056  0.00 97.00      PROA   
ATOM   4023  CG  GLU P 257     -45.309-134.773 115.099  0.00 97.00      PROA   
ATOM   4024  HG1 GLU P 257     -46.185-134.195 114.734  0.00 97.00      PROA   
ATOM   4025  HG2 GLU P 257     -45.542-135.138 116.120  0.00 97.00      PROA   
ATOM   4026  CD  GLU P 257     -45.151-135.977 114.179  0.00 97.00      PROA   
ATOM   4027  OE1 GLU P 257     -44.314-136.849 114.490  0.00 97.00      PROA   
ATOM   4028  OE2 GLU P 257     -45.897-136.060 113.173  0.00 97.00      PROA   
ATOM   4029  C   GLU P 257     -42.521-135.263 116.474  0.00 97.00      PROA   
ATOM   4030  O   GLU P 257     -41.532-135.507 115.787  0.00 97.00      PROA   
ATOM   4031  N   LEU P 258     -43.052-136.172 117.324  0.00 97.00      PROA   
ATOM   4032  HN  LEU P 258     -43.836-135.921 117.889  0.00 97.00      PROA   
ATOM   4033  CA  LEU P 258     -42.579-137.530 117.461  0.00 97.00      PROA   
ATOM   4034  HA  LEU P 258     -42.069-137.812 116.552  0.00 97.00      PROA   
ATOM   4035  CB  LEU P 258     -41.619-137.742 118.662  0.00 97.00      PROA   
ATOM   4036  HB1 LEU P 258     -41.352-138.817 118.756  0.00 97.00      PROA   
ATOM   4037  HB2 LEU P 258     -42.150-137.443 119.588  0.00 97.00      PROA   
ATOM   4038  CG  LEU P 258     -40.301-136.932 118.592  0.00 97.00      PROA   
ATOM   4039  HG  LEU P 258     -40.552-135.871 118.365  0.00 97.00      PROA   
ATOM   4040  CD1 LEU P 258     -39.580-136.935 119.949  0.00 97.00      PROA   
ATOM   4041 HD11 LEU P 258     -39.286-137.971 120.221  0.00 97.00      PROA   
ATOM   4042 HD12 LEU P 258     -40.242-136.534 120.743  0.00 97.00      PROA   
ATOM   4043 HD13 LEU P 258     -38.668-136.304 119.895  0.00 97.00      PROA   
ATOM   4044  CD2 LEU P 258     -39.352-137.447 117.493  0.00 97.00      PROA   
ATOM   4045 HD21 LEU P 258     -39.833-137.391 116.496  0.00 97.00      PROA   
ATOM   4046 HD22 LEU P 258     -39.070-138.502 117.696  0.00 97.00      PROA   
ATOM   4047 HD23 LEU P 258     -38.427-136.833 117.471  0.00 97.00      PROA   
ATOM   4048  C   LEU P 258     -43.775-138.452 117.598  0.00 97.00      PROA   
ATOM   4049  O   LEU P 258     -44.081-138.966 118.672  0.00 97.00      PROA   
ATOM   4050  N   GLN P 259     -44.495-138.697 116.482  0.00 97.00      PROA   
ATOM   4051  HN  GLN P 259     -44.358-138.134 115.665  0.00 97.00      PROA   
ATOM   4052  CA  GLN P 259     -45.443-139.785 116.355  0.00 97.00      PROA   
ATOM   4053  HA  GLN P 259     -46.141-139.664 117.169  0.00 97.00      PROA   
ATOM   4054  CB  GLN P 259     -46.260-139.744 115.036  0.00 97.00      PROA   
ATOM   4055  HB1 GLN P 259     -46.713-140.742 114.836  0.00 97.00      PROA   
ATOM   4056  HB2 GLN P 259     -45.563-139.518 114.199  0.00 97.00      PROA   
ATOM   4057  CG  GLN P 259     -47.400-138.706 115.035  0.00 97.00      PROA   
ATOM   4058  HG1 GLN P 259     -46.997-137.680 115.148  0.00 97.00      PROA   
ATOM   4059  HG2 GLN P 259     -48.103-138.895 115.873  0.00 97.00      PROA   
ATOM   4060  CD  GLN P 259     -48.191-138.827 113.726  0.00 97.00      PROA   
ATOM   4061  OE1 GLN P 259     -49.092-139.663 113.604  0.00 97.00      PROA   
ATOM   4062  NE2 GLN P 259     -47.837-137.984 112.719  0.00 97.00      PROA   
ATOM   4063 HE21 GLN P 259     -48.328-138.025 111.853  0.00 97.00      PROA   
ATOM   4064 HE22 GLN P 259     -47.090-137.330 112.861  0.00 97.00      PROA   
ATOM   4065  C   GLN P 259     -44.814-141.155 116.530  0.00 97.00      PROA   
ATOM   4066  O   GLN P 259     -43.723-141.424 116.037  0.00 97.00      PROA   
ATOM   4067  N   VAL P 260     -45.508-142.052 117.265  0.00 97.00      PROA   
ATOM   4068  HN  VAL P 260     -46.381-141.804 117.674  0.00 97.00      PROA   
ATOM   4069  CA  VAL P 260     -45.053-143.392 117.555  0.00 97.00      PROA   
ATOM   4070  HA  VAL P 260     -44.223-143.638 116.913  0.00 97.00      PROA   
ATOM   4071  CB  VAL P 260     -44.621-143.568 119.009  0.00 97.00      PROA   
ATOM   4072  HB  VAL P 260     -45.486-143.353 119.670  0.00 97.00      PROA   
ATOM   4073  CG1 VAL P 260     -44.126-145.009 119.257  0.00 97.00      PROA   
ATOM   4074 HG11 VAL P 260     -43.301-145.263 118.558  0.00 97.00      PROA   
ATOM   4075 HG12 VAL P 260     -44.944-145.747 119.137  0.00 97.00      PROA   
ATOM   4076 HG13 VAL P 260     -43.741-145.096 120.294  0.00 97.00      PROA   
ATOM   4077  CG2 VAL P 260     -43.515-142.550 119.366  0.00 97.00      PROA   
ATOM   4078 HG21 VAL P 260     -43.892-141.509 119.316  0.00 97.00      PROA   
ATOM   4079 HG22 VAL P 260     -42.656-142.649 118.673  0.00 97.00      PROA   
ATOM   4080 HG23 VAL P 260     -43.155-142.730 120.402  0.00 97.00      PROA   
ATOM   4081  C   VAL P 260     -46.218-144.306 117.222  0.00 97.00      PROA   
ATOM   4082  O   VAL P 260     -47.347-144.054 117.638  0.00 97.00      PROA   
ATOM   4083  N   LEU P 261     -45.979-145.377 116.429  0.00 97.00      PROA   
ATOM   4084  HN  LEU P 261     -45.050-145.565 116.113  0.00 97.00      PROA   
ATOM   4085  CA  LEU P 261     -47.020-146.262 115.945  0.00 97.00      PROA   
ATOM   4086  HA  LEU P 261     -47.942-146.019 116.449  0.00 97.00      PROA   
ATOM   4087  CB  LEU P 261     -47.263-146.138 114.421  0.00 97.00      PROA   
ATOM   4088  HB1 LEU P 261     -47.975-146.924 114.084  0.00 97.00      PROA   
ATOM   4089  HB2 LEU P 261     -46.300-146.297 113.887  0.00 97.00      PROA   
ATOM   4090  CG  LEU P 261     -47.854-144.778 113.970  0.00 97.00      PROA   
ATOM   4091  HG  LEU P 261     -47.130-143.974 114.240  0.00 97.00      PROA   
ATOM   4092  CD1 LEU P 261     -48.039-144.760 112.442  0.00 97.00      PROA   
ATOM   4093 HD11 LEU P 261     -48.778-145.534 112.141  0.00 97.00      PROA   
ATOM   4094 HD12 LEU P 261     -47.077-144.975 111.933  0.00 97.00      PROA   
ATOM   4095 HD13 LEU P 261     -48.407-143.767 112.109  0.00 97.00      PROA   
ATOM   4096  CD2 LEU P 261     -49.193-144.448 114.656  0.00 97.00      PROA   
ATOM   4097 HD21 LEU P 261     -49.601-143.497 114.253  0.00 97.00      PROA   
ATOM   4098 HD22 LEU P 261     -49.063-144.329 115.750  0.00 97.00      PROA   
ATOM   4099 HD23 LEU P 261     -49.930-145.257 114.465  0.00 97.00      PROA   
ATOM   4100  C   LEU P 261     -46.754-147.708 116.293  0.00 97.00      PROA   
ATOM   4101  O   LEU P 261     -45.670-148.247 116.093  0.00 97.00      PROA   
ATOM   4102  N   GLY P 262     -47.802-148.371 116.828  0.00 97.00      PROA   
ATOM   4103  HN  GLY P 262     -48.678-147.912 116.930  0.00 97.00      PROA   
ATOM   4104  CA  GLY P 262     -47.805-149.756 117.223  0.00 97.00      PROA   
ATOM   4105  HA1 GLY P 262     -47.625-149.803 118.285  0.00 97.00      PROA   
ATOM   4106  HA2 GLY P 262     -47.107-150.324 116.624  0.00 97.00      PROA   
ATOM   4107  C   GLY P 262     -49.182-150.276 116.985  0.00 97.00      PROA   
ATOM   4108  O   GLY P 262     -50.138-149.517 116.842  0.00 97.00      PROA   
ATOM   4109  N   HSD P 263     -49.315-151.615 116.967  0.00 97.00      PROA   
ATOM   4110  HN  HSD P 263     -48.529-152.205 117.135  0.00 97.00      PROA   
ATOM   4111  CA  HSD P 263     -50.575-152.296 116.804  0.00 97.00      PROA   
ATOM   4112  HA  HSD P 263     -51.397-151.598 116.886  0.00 97.00      PROA   
ATOM   4113  CB  HSD P 263     -50.661-153.048 115.456  0.00 97.00      PROA   
ATOM   4114  HB1 HSD P 263     -51.576-153.678 115.415  0.00 97.00      PROA   
ATOM   4115  HB2 HSD P 263     -49.779-153.718 115.352  0.00 97.00      PROA   
ATOM   4116  ND1 HSD P 263     -51.778-151.747 113.553  0.00 97.00      PROA   
ATOM   4117  HD1 HSD P 263     -52.711-152.071 113.710  0.00 97.00      PROA   
ATOM   4118  CG  HSD P 263     -50.660-152.087 114.289  0.00 97.00      PROA   
ATOM   4119  CE1 HSD P 263     -51.359-150.931 112.553  0.00 97.00      PROA   
ATOM   4120  HE1 HSD P 263     -52.033-150.504 111.810  0.00 97.00      PROA   
ATOM   4121  NE2 HSD P 263     -50.056-150.732 112.587  0.00 97.00      PROA   
ATOM   4122  CD2 HSD P 263     -49.615-151.467 113.672  0.00 97.00      PROA   
ATOM   4123  HD2 HSD P 263     -48.560-151.480 113.916  0.00 97.00      PROA   
ATOM   4124  C   HSD P 263     -50.639-153.243 117.968  0.00 97.00      PROA   
ATOM   4125  O   HSD P 263     -49.635-153.860 118.313  0.00 97.00      PROA   
ATOM   4126  N   GLN P 264     -51.812-153.336 118.643  0.00 97.00      PROA   
ATOM   4127  HN  GLN P 264     -52.623-152.844 118.333  0.00 97.00      PROA   
ATOM   4128  CA  GLN P 264     -51.966-154.041 119.902  0.00 97.00      PROA   
ATOM   4129  HA  GLN P 264     -51.285-153.559 120.592  0.00 97.00      PROA   
ATOM   4130  CB  GLN P 264     -53.387-153.846 120.491  0.00 97.00      PROA   
ATOM   4131  HB1 GLN P 264     -53.572-154.569 121.315  0.00 97.00      PROA   
ATOM   4132  HB2 GLN P 264     -54.114-154.063 119.676  0.00 97.00      PROA   
ATOM   4133  CG  GLN P 264     -53.599-152.415 121.046  0.00 97.00      PROA   
ATOM   4134  HG1 GLN P 264     -53.103-151.672 120.386  0.00 97.00      PROA   
ATOM   4135  HG2 GLN P 264     -53.147-152.326 122.056  0.00 97.00      PROA   
ATOM   4136  CD  GLN P 264     -55.079-152.019 121.108  0.00 97.00      PROA   
ATOM   4137  OE1 GLN P 264     -55.503-151.064 120.446  0.00 97.00      PROA   
ATOM   4138  NE2 GLN P 264     -55.881-152.758 121.921  0.00 97.00      PROA   
ATOM   4139 HE21 GLN P 264     -56.849-152.518 121.968  0.00 97.00      PROA   
ATOM   4140 HE22 GLN P 264     -55.494-153.510 122.452  0.00 97.00      PROA   
ATOM   4141  C   GLN P 264     -51.559-155.506 119.887  0.00 97.00      PROA   
ATOM   4142  O   GLN P 264     -51.900-156.272 118.988  0.00 97.00      PROA   
ATOM   4143  N   GLN P 265     -50.767-155.896 120.907  0.00 97.00      PROA   
ATOM   4144  HN  GLN P 265     -50.553-155.251 121.639  0.00 97.00      PROA   
ATOM   4145  CA  GLN P 265     -49.999-157.114 120.949  0.00 97.00      PROA   
ATOM   4146  HA  GLN P 265     -49.970-157.505 119.944  0.00 97.00      PROA   
ATOM   4147  CB  GLN P 265     -48.522-156.857 121.388  0.00 97.00      PROA   
ATOM   4148  HB1 GLN P 265     -48.005-156.350 120.542  0.00 97.00      PROA   
ATOM   4149  HB2 GLN P 265     -48.009-157.834 121.534  0.00 97.00      PROA   
ATOM   4150  CG  GLN P 265     -48.305-156.008 122.673  0.00 97.00      PROA   
ATOM   4151  HG1 GLN P 265     -47.250-156.121 123.006  0.00 97.00      PROA   
ATOM   4152  HG2 GLN P 265     -48.953-156.395 123.486  0.00 97.00      PROA   
ATOM   4153  CD  GLN P 265     -48.614-154.509 122.500  0.00 97.00      PROA   
ATOM   4154  OE1 GLN P 265     -49.727-154.052 122.784  0.00 97.00      PROA   
ATOM   4155  NE2 GLN P 265     -47.606-153.722 122.035  0.00 97.00      PROA   
ATOM   4156 HE21 GLN P 265     -47.788-152.748 121.885  0.00 97.00      PROA   
ATOM   4157 HE22 GLN P 265     -46.707-154.109 121.844  0.00 97.00      PROA   
ATOM   4158  C   GLN P 265     -50.632-158.153 121.861  0.00 97.00      PROA   
ATOM   4159  O   GLN P 265     -51.330-157.789 122.807  0.00 97.00      PROA   
ATOM   4160  N   PRO P 266     -50.423-159.457 121.645  0.00 97.00      PROA   
ATOM   4161  CD  PRO P 266     -49.900-160.008 120.391  0.00 97.00      PROA   
ATOM   4162  HD1 PRO P 266     -48.820-159.751 120.315  0.00 97.00      PROA   
ATOM   4163  HD2 PRO P 266     -50.455-159.621 119.508  0.00 97.00      PROA   
ATOM   4164  CA  PRO P 266     -50.458-160.478 122.693  0.00 97.00      PROA   
ATOM   4165  HA  PRO P 266     -51.500-160.630 122.937  0.00 97.00      PROA   
ATOM   4166  CB  PRO P 266     -49.816-161.716 122.040  0.00 97.00      PROA   
ATOM   4167  HB1 PRO P 266     -50.238-162.665 122.424  0.00 97.00      PROA   
ATOM   4168  HB2 PRO P 266     -48.714-161.718 122.201  0.00 97.00      PROA   
ATOM   4169  CG  PRO P 266     -50.071-161.519 120.542  0.00 97.00      PROA   
ATOM   4170  HG1 PRO P 266     -49.368-162.094 119.907  0.00 97.00      PROA   
ATOM   4171  HG2 PRO P 266     -51.117-161.801 120.292  0.00 97.00      PROA   
ATOM   4172  C   PRO P 266     -49.757-160.092 123.990  0.00 97.00      PROA   
ATOM   4173  O   PRO P 266     -48.668-159.522 123.940  0.00 97.00      PROA   
ATOM   4174  N   THR P 267     -50.361-160.392 125.160  0.00 97.00      PROA   
ATOM   4175  HN  THR P 267     -51.300-160.729 125.175  0.00 97.00      PROA   
ATOM   4176  CA  THR P 267     -49.714-160.293 126.463  0.00 97.00      PROA   
ATOM   4177  HA  THR P 267     -49.330-159.283 126.513  0.00 97.00      PROA   
ATOM   4178  CB  THR P 267     -50.680-160.474 127.629  0.00 97.00      PROA   
ATOM   4179  HB  THR P 267     -50.774-161.542 127.922  0.00 97.00      PROA   
ATOM   4180  OG1 THR P 267     -51.985-160.033 127.282  0.00 97.00      PROA   
ATOM   4181  HG1 THR P 267     -51.882-159.117 127.012  0.00 97.00      PROA   
ATOM   4182  CG2 THR P 267     -50.207-159.654 128.843  0.00 97.00      PROA   
ATOM   4183 HG21 THR P 267     -50.151-158.575 128.583  0.00 97.00      PROA   
ATOM   4184 HG22 THR P 267     -49.204-159.987 129.178  0.00 97.00      PROA   
ATOM   4185 HG23 THR P 267     -50.920-159.776 129.685  0.00 97.00      PROA   
ATOM   4186  C   THR P 267     -48.506-161.215 126.657  0.00 97.00      PROA   
ATOM   4187  O   THR P 267     -47.519-160.723 127.205  0.00 97.00      PROA   
ATOM   4188  N   PRO P 268     -48.451-162.495 126.262  0.00 97.00      PROA   
ATOM   4189  CD  PRO P 268     -49.609-163.364 126.002  0.00 97.00      PROA   
ATOM   4190  HD1 PRO P 268     -50.300-162.920 125.258  0.00 97.00      PROA   
ATOM   4191  HD2 PRO P 268     -50.146-163.561 126.956  0.00 97.00      PROA   
ATOM   4192  CA  PRO P 268     -47.197-163.242 126.208  0.00 97.00      PROA   
ATOM   4193  HA  PRO P 268     -46.593-163.034 127.080  0.00 97.00      PROA   
ATOM   4194  CB  PRO P 268     -47.643-164.714 126.145  0.00 97.00      PROA   
ATOM   4195  HB1 PRO P 268     -47.772-165.095 127.183  0.00 97.00      PROA   
ATOM   4196  HB2 PRO P 268     -46.925-165.371 125.616  0.00 97.00      PROA   
ATOM   4197  CG  PRO P 268     -49.009-164.661 125.455  0.00 97.00      PROA   
ATOM   4198  HG1 PRO P 268     -48.855-164.555 124.358  0.00 97.00      PROA   
ATOM   4199  HG2 PRO P 268     -49.637-165.550 125.658  0.00 97.00      PROA   
ATOM   4200  C   PRO P 268     -46.389-162.869 124.977  0.00 97.00      PROA   
ATOM   4201  O   PRO P 268     -46.961-162.530 123.942  0.00 97.00      PROA   
ATOM   4202  N   VAL P 269     -45.045-162.929 125.102  0.00 97.00      PROA   
ATOM   4203  HN  VAL P 269     -44.600-163.240 125.936  0.00 97.00      PROA   
ATOM   4204  CA  VAL P 269     -44.080-162.730 124.055  0.00 97.00      PROA   
ATOM   4205  HA  VAL P 269     -44.508-163.062 123.119  0.00 97.00      PROA   
ATOM   4206  CB  VAL P 269     -43.632-161.268 123.941  0.00 97.00      PROA   
ATOM   4207  HB  VAL P 269     -44.548-160.648 123.786  0.00 97.00      PROA   
ATOM   4208  CG1 VAL P 269     -42.943-160.789 125.237  0.00 97.00      PROA   
ATOM   4209 HG11 VAL P 269     -42.030-161.391 125.425  0.00 97.00      PROA   
ATOM   4210 HG12 VAL P 269     -43.622-160.889 126.108  0.00 97.00      PROA   
ATOM   4211 HG13 VAL P 269     -42.643-159.724 125.143  0.00 97.00      PROA   
ATOM   4212  CG2 VAL P 269     -42.719-161.079 122.713  0.00 97.00      PROA   
ATOM   4213 HG21 VAL P 269     -43.230-161.425 121.791  0.00 97.00      PROA   
ATOM   4214 HG22 VAL P 269     -41.786-161.666 122.843  0.00 97.00      PROA   
ATOM   4215 HG23 VAL P 269     -42.442-160.010 122.594  0.00 97.00      PROA   
ATOM   4216  C   VAL P 269     -42.925-163.698 124.414  0.00 97.00      PROA   
ATOM   4217  OT1 VAL P 269     -42.818-164.092 125.609  0.00 97.00      PROA   
ATOM   4218  OT2 VAL P 269     -42.153-164.081 123.494  0.00 97.00      PROA   
END
