# Supplementary material for: The solution structure of the unbound IgG Fc receptor CD64 resembles its crystal structure: Implications for function
Source: PLoS One. 2023 Sep 21;18(9):e0288351. doi: 10.1371/journal.pone.0288351 (PMC10513344; doi:10.1371/journal.pone.0288351)
Supplement: S1 File — (ZIP) [file pone.0288351.s003.zip › CD64V03 E11/Top100/EM_done_ready_for_EM_top100_0p11_E11.dcd_161159.pdb.pdb]

REMARK  FINAL COORDINATES WRITTEN BY NAMD AT TIMESTEP 2000
ATOM      1  N   LYS P   1      10.030 -67.400 101.440  0.00 97.00      PROA   
ATOM      2  HT1 LYS P   1      10.136 -68.401 101.170  0.00 97.00      PROA   
ATOM      3  HT2 LYS P   1      10.773 -67.205 102.146  0.00 97.00      PROA   
ATOM      4  HT3 LYS P   1      10.177 -66.810 100.599  0.00 97.00      PROA   
ATOM      5  CA  LYS P   1       8.681 -67.194 102.020  0.00 97.00      PROA   
ATOM      6  HA  LYS P   1       8.478 -68.038 102.662  0.00 97.00      PROA   
ATOM      7  CB  LYS P   1       8.619 -65.894 102.877  0.00 97.00      PROA   
ATOM      8  HB1 LYS P   1       7.552 -65.656 103.080  0.00 97.00      PROA   
ATOM      9  HB2 LYS P   1       9.041 -65.033 102.316  0.00 97.00      PROA   
ATOM     10  CG  LYS P   1       9.325 -66.013 104.246  0.00 97.00      PROA   
ATOM     11  HG1 LYS P   1      10.424 -65.987 104.079  0.00 97.00      PROA   
ATOM     12  HG2 LYS P   1       9.086 -66.995 104.713  0.00 97.00      PROA   
ATOM     13  CD  LYS P   1       8.970 -64.893 105.248  0.00 97.00      PROA   
ATOM     14  HD1 LYS P   1       9.142 -63.909 104.758  0.00 97.00      PROA   
ATOM     15  HD2 LYS P   1       9.679 -64.972 106.103  0.00 97.00      PROA   
ATOM     16  CE  LYS P   1       7.527 -64.964 105.779  0.00 97.00      PROA   
ATOM     17  HE1 LYS P   1       7.328 -65.969 106.209  0.00 97.00      PROA   
ATOM     18  HE2 LYS P   1       6.797 -64.768 104.966  0.00 97.00      PROA   
ATOM     19  NZ  LYS P   1       7.288 -63.960 106.848  0.00 97.00      PROA   
ATOM     20  HZ1 LYS P   1       7.475 -63.004 106.483  0.00 97.00      PROA   
ATOM     21  HZ2 LYS P   1       7.917 -64.148 107.655  0.00 97.00      PROA   
ATOM     22  HZ3 LYS P   1       6.299 -64.019 107.165  0.00 97.00      PROA   
ATOM     23  C   LYS P   1       7.631 -67.201 100.943  0.00 97.00      PROA   
ATOM     24  O   LYS P   1       7.941 -67.138  99.755  0.00 97.00      PROA   
ATOM     25  N   ALA P   2       6.346 -67.283 101.346  0.00 97.00      PROA   
ATOM     26  HN  ALA P   2       6.075 -67.394 102.299  0.00 97.00      PROA   
ATOM     27  CA  ALA P   2       5.213 -67.165 100.479  0.00 97.00      PROA   
ATOM     28  HA  ALA P   2       5.371 -66.364  99.768  0.00 97.00      PROA   
ATOM     29  CB  ALA P   2       4.878 -68.496  99.773  0.00 97.00      PROA   
ATOM     30  HB1 ALA P   2       4.736 -69.307 100.520  0.00 97.00      PROA   
ATOM     31  HB2 ALA P   2       5.716 -68.792  99.105  0.00 97.00      PROA   
ATOM     32  HB3 ALA P   2       3.958 -68.409  99.160  0.00 97.00      PROA   
ATOM     33  C   ALA P   2       4.120 -66.767 101.438  0.00 97.00      PROA   
ATOM     34  O   ALA P   2       4.362 -66.709 102.645  0.00 97.00      PROA   
ATOM     35  N   VAL P   3       2.907 -66.464 100.916  0.00 97.00      PROA   
ATOM     36  HN  VAL P   3       2.770 -66.423  99.931  0.00 97.00      PROA   
ATOM     37  CA  VAL P   3       1.675 -66.369 101.673  0.00 97.00      PROA   
ATOM     38  HA  VAL P   3       1.719 -67.070 102.494  0.00 97.00      PROA   
ATOM     39  CB  VAL P   3       1.286 -64.979 102.204  0.00 97.00      PROA   
ATOM     40  HB  VAL P   3       0.283 -65.056 102.688  0.00 97.00      PROA   
ATOM     41  CG1 VAL P   3       2.269 -64.524 103.301  0.00 97.00      PROA   
ATOM     42 HG11 VAL P   3       3.269 -64.320 102.863  0.00 97.00      PROA   
ATOM     43 HG12 VAL P   3       2.368 -65.307 104.081  0.00 97.00      PROA   
ATOM     44 HG13 VAL P   3       1.901 -63.589 103.777  0.00 97.00      PROA   
ATOM     45  CG2 VAL P   3       1.204 -63.929 101.076  0.00 97.00      PROA   
ATOM     46 HG21 VAL P   3       0.403 -64.179 100.353  0.00 97.00      PROA   
ATOM     47 HG22 VAL P   3       2.168 -63.861 100.530  0.00 97.00      PROA   
ATOM     48 HG23 VAL P   3       0.980 -62.929 101.504  0.00 97.00      PROA   
ATOM     49  C   VAL P   3       0.626 -66.863 100.701  0.00 97.00      PROA   
ATOM     50  O   VAL P   3       0.780 -66.701  99.491  0.00 97.00      PROA   
ATOM     51  N   ILE P   4      -0.456 -67.518 101.196  0.00 97.00      PROA   
ATOM     52  HN  ILE P   4      -0.534 -67.724 102.171  0.00 97.00      PROA   
ATOM     53  CA  ILE P   4      -1.457 -68.123 100.328  0.00 97.00      PROA   
ATOM     54  HA  ILE P   4      -1.068 -68.159  99.321  0.00 97.00      PROA   
ATOM     55  CB  ILE P   4      -1.759 -69.578 100.696  0.00 97.00      PROA   
ATOM     56  HB  ILE P   4      -2.141 -69.617 101.741  0.00 97.00      PROA   
ATOM     57  CG2 ILE P   4      -2.822 -70.151  99.727  0.00 97.00      PROA   
ATOM     58 HG21 ILE P   4      -2.522 -69.954  98.675  0.00 97.00      PROA   
ATOM     59 HG22 ILE P   4      -3.819 -69.701  99.911  0.00 97.00      PROA   
ATOM     60 HG23 ILE P   4      -2.922 -71.247  99.848  0.00 97.00      PROA   
ATOM     61  CG1 ILE P   4      -0.466 -70.431 100.635  0.00 97.00      PROA   
ATOM     62 HG11 ILE P   4       0.381 -69.910 101.128  0.00 97.00      PROA   
ATOM     63 HG12 ILE P   4      -0.206 -70.555  99.564  0.00 97.00      PROA   
ATOM     64  CD  ILE P   4      -0.588 -71.808 101.293  0.00 97.00      PROA   
ATOM     65  HD1 ILE P   4      -1.487 -72.357 100.949  0.00 97.00      PROA   
ATOM     66  HD2 ILE P   4      -0.643 -71.697 102.397  0.00 97.00      PROA   
ATOM     67  HD3 ILE P   4       0.304 -72.420 101.046  0.00 97.00      PROA   
ATOM     68  C   ILE P   4      -2.737 -67.296 100.283  0.00 97.00      PROA   
ATOM     69  O   ILE P   4      -3.277 -66.877 101.304  0.00 97.00      PROA   
ATOM     70  N   LYS P   5      -3.268 -67.055  99.059  0.00 97.00      PROA   
ATOM     71  HN  LYS P   5      -2.755 -67.313  98.240  0.00 97.00      PROA   
ATOM     72  CA  LYS P   5      -4.545 -66.399  98.848  0.00 97.00      PROA   
ATOM     73  HA  LYS P   5      -4.957 -66.076  99.793  0.00 97.00      PROA   
ATOM     74  CB  LYS P   5      -4.423 -65.177  97.902  0.00 97.00      PROA   
ATOM     75  HB1 LYS P   5      -5.415 -64.686  97.795  0.00 97.00      PROA   
ATOM     76  HB2 LYS P   5      -4.100 -65.519  96.893  0.00 97.00      PROA   
ATOM     77  CG  LYS P   5      -3.403 -64.119  98.359  0.00 97.00      PROA   
ATOM     78  HG1 LYS P   5      -3.366 -63.339  97.566  0.00 97.00      PROA   
ATOM     79  HG2 LYS P   5      -2.393 -64.583  98.412  0.00 97.00      PROA   
ATOM     80  CD  LYS P   5      -3.732 -63.459  99.712  0.00 97.00      PROA   
ATOM     81  HD1 LYS P   5      -3.879 -64.252 100.476  0.00 97.00      PROA   
ATOM     82  HD2 LYS P   5      -4.688 -62.897  99.622  0.00 97.00      PROA   
ATOM     83  CE  LYS P   5      -2.624 -62.533 100.232  0.00 97.00      PROA   
ATOM     84  HE1 LYS P   5      -1.694 -63.126 100.390  0.00 97.00      PROA   
ATOM     85  HE2 LYS P   5      -2.907 -62.044 101.185  0.00 97.00      PROA   
ATOM     86  NZ  LYS P   5      -2.312 -61.480  99.252  0.00 97.00      PROA   
ATOM     87  HZ1 LYS P   5      -2.991 -60.705  99.183  0.00 97.00      PROA   
ATOM     88  HZ2 LYS P   5      -2.195 -61.936  98.318  0.00 97.00      PROA   
ATOM     89  HZ3 LYS P   5      -1.348 -61.124  99.433  0.00 97.00      PROA   
ATOM     90  C   LYS P   5      -5.533 -67.358  98.216  0.00 97.00      PROA   
ATOM     91  O   LYS P   5      -5.379 -67.770  97.073  0.00 97.00      PROA   
ATOM     92  N   LEU P   6      -6.624 -67.708  98.934  0.00 97.00      PROA   
ATOM     93  HN  LEU P   6      -6.733 -67.432  99.886  0.00 97.00      PROA   
ATOM     94  CA  LEU P   6      -7.742 -68.438  98.368  0.00 97.00      PROA   
ATOM     95  HA  LEU P   6      -7.357 -69.215  97.722  0.00 97.00      PROA   
ATOM     96  CB  LEU P   6      -8.616 -69.113  99.457  0.00 97.00      PROA   
ATOM     97  HB1 LEU P   6      -9.342 -69.780  98.942  0.00 97.00      PROA   
ATOM     98  HB2 LEU P   6      -9.200 -68.354 100.020  0.00 97.00      PROA   
ATOM     99  CG  LEU P   6      -7.843 -69.967 100.498  0.00 97.00      PROA   
ATOM    100  HG  LEU P   6      -6.919 -70.359 100.015  0.00 97.00      PROA   
ATOM    101  CD1 LEU P   6      -7.438 -69.167 101.753  0.00 97.00      PROA   
ATOM    102 HD11 LEU P   6      -8.341 -68.731 102.231  0.00 97.00      PROA   
ATOM    103 HD12 LEU P   6      -6.735 -68.346 101.508  0.00 97.00      PROA   
ATOM    104 HD13 LEU P   6      -6.944 -69.835 102.489  0.00 97.00      PROA   
ATOM    105  CD2 LEU P   6      -8.686 -71.179 100.931  0.00 97.00      PROA   
ATOM    106 HD21 LEU P   6      -8.933 -71.819 100.059  0.00 97.00      PROA   
ATOM    107 HD22 LEU P   6      -9.632 -70.836 101.398  0.00 97.00      PROA   
ATOM    108 HD23 LEU P   6      -8.127 -71.787 101.673  0.00 97.00      PROA   
ATOM    109  C   LEU P   6      -8.593 -67.483  97.534  0.00 97.00      PROA   
ATOM    110  O   LEU P   6      -9.016 -66.438  98.021  0.00 97.00      PROA   
ATOM    111  N   GLN P   7      -8.821 -67.785  96.232  0.00 97.00      PROA   
ATOM    112  HN  GLN P   7      -8.433 -68.611  95.822  0.00 97.00      PROA   
ATOM    113  CA  GLN P   7      -9.583 -66.928  95.332  0.00 97.00      PROA   
ATOM    114  HA  GLN P   7      -9.142 -65.945  95.430  0.00 97.00      PROA   
ATOM    115  CB  GLN P   7      -9.341 -67.327  93.850  0.00 97.00      PROA   
ATOM    116  HB1 GLN P   7      -9.441 -68.431  93.778  0.00 97.00      PROA   
ATOM    117  HB2 GLN P   7      -8.275 -67.084  93.632  0.00 97.00      PROA   
ATOM    118  CG  GLN P   7     -10.261 -66.673  92.797  0.00 97.00      PROA   
ATOM    119  HG1 GLN P   7     -10.224 -65.568  92.908  0.00 97.00      PROA   
ATOM    120  HG2 GLN P   7     -11.310 -67.012  92.928  0.00 97.00      PROA   
ATOM    121  CD  GLN P   7      -9.755 -67.013  91.389  0.00 97.00      PROA   
ATOM    122  OE1 GLN P   7      -8.568 -66.850  91.094  0.00 97.00      PROA   
ATOM    123  NE2 GLN P   7     -10.654 -67.496  90.488  0.00 97.00      PROA   
ATOM    124 HE21 GLN P   7     -10.312 -67.730  89.579  0.00 97.00      PROA   
ATOM    125 HE22 GLN P   7     -11.615 -67.611  90.734  0.00 97.00      PROA   
ATOM    126  C   GLN P   7     -11.052 -66.698  95.684  0.00 97.00      PROA   
ATOM    127  O   GLN P   7     -11.462 -65.538  95.736  0.00 97.00      PROA   
ATOM    128  N   PRO P   8     -11.884 -67.685  96.011  0.00 97.00      PROA   
ATOM    129  CD  PRO P   8     -11.808 -69.045  95.491  0.00 97.00      PROA   
ATOM    130  HD1 PRO P   8     -11.097 -69.611  96.126  0.00 97.00      PROA   
ATOM    131  HD2 PRO P   8     -11.490 -69.074  94.427  0.00 97.00      PROA   
ATOM    132  CA  PRO P   8     -12.927 -67.550  97.021  0.00 97.00      PROA   
ATOM    133  HA  PRO P   8     -13.523 -66.679  96.799  0.00 97.00      PROA   
ATOM    134  CB  PRO P   8     -13.745 -68.859  96.916  0.00 97.00      PROA   
ATOM    135  HB1 PRO P   8     -14.830 -68.645  96.835  0.00 97.00      PROA   
ATOM    136  HB2 PRO P   8     -13.583 -69.533  97.785  0.00 97.00      PROA   
ATOM    137  CG  PRO P   8     -13.235 -69.567  95.649  0.00 97.00      PROA   
ATOM    138  HG1 PRO P   8     -13.286 -70.669  95.742  0.00 97.00      PROA   
ATOM    139  HG2 PRO P   8     -13.845 -69.248  94.776  0.00 97.00      PROA   
ATOM    140  C   PRO P   8     -12.262 -67.417  98.391  0.00 97.00      PROA   
ATOM    141  O   PRO P   8     -11.514 -68.346  98.686  0.00 97.00      PROA   
ATOM    142  N   PRO P   9     -12.437 -66.405  99.243  0.00 97.00      PROA   
ATOM    143  CD  PRO P   9     -13.347 -65.280  98.999  0.00 97.00      PROA   
ATOM    144  HD1 PRO P   9     -14.380 -65.637  98.797  0.00 97.00      PROA   
ATOM    145  HD2 PRO P   9     -12.965 -64.685  98.139  0.00 97.00      PROA   
ATOM    146  CA  PRO P   9     -11.657 -66.231 100.473  0.00 97.00      PROA   
ATOM    147  HA  PRO P   9     -10.615 -66.457 100.297  0.00 97.00      PROA   
ATOM    148  CB  PRO P   9     -11.872 -64.737 100.784  0.00 97.00      PROA   
ATOM    149  HB1 PRO P   9     -11.157 -64.145 100.167  0.00 97.00      PROA   
ATOM    150  HB2 PRO P   9     -11.723 -64.460 101.844  0.00 97.00      PROA   
ATOM    151  CG  PRO P   9     -13.291 -64.453 100.284  0.00 97.00      PROA   
ATOM    152  HG1 PRO P   9     -14.025 -64.850 101.017  0.00 97.00      PROA   
ATOM    153  HG2 PRO P   9     -13.484 -63.375 100.116  0.00 97.00      PROA   
ATOM    154  C   PRO P   9     -12.151 -67.123 101.609  0.00 97.00      PROA   
ATOM    155  O   PRO P   9     -12.217 -66.670 102.750  0.00 97.00      PROA   
ATOM    156  N   TRP P  10     -12.493 -68.397 101.334  0.00 97.00      PROA   
ATOM    157  HN  TRP P  10     -12.333 -68.756 100.418  0.00 97.00      PROA   
ATOM    158  CA  TRP P  10     -13.236 -69.231 102.248  0.00 97.00      PROA   
ATOM    159  HA  TRP P  10     -13.449 -68.685 103.157  0.00 97.00      PROA   
ATOM    160  CB  TRP P  10     -14.575 -69.685 101.611  0.00 97.00      PROA   
ATOM    161  HB1 TRP P  10     -15.188 -70.209 102.373  0.00 97.00      PROA   
ATOM    162  HB2 TRP P  10     -14.351 -70.420 100.804  0.00 97.00      PROA   
ATOM    163  CG  TRP P  10     -15.397 -68.582 101.007  0.00 97.00      PROA   
ATOM    164  CD1 TRP P  10     -15.973 -68.636  99.764  0.00 97.00      PROA   
ATOM    165  HD1 TRP P  10     -15.899 -69.482  99.094  0.00 97.00      PROA   
ATOM    166  NE1 TRP P  10     -16.714 -67.506  99.545  0.00 97.00      PROA   
ATOM    167  HE1 TRP P  10     -17.358 -67.381  98.822  0.00 97.00      PROA   
ATOM    168  CE2 TRP P  10     -16.619 -66.679 100.624  0.00 97.00      PROA   
ATOM    169  CD2 TRP P  10     -15.783 -67.312 101.573  0.00 97.00      PROA   
ATOM    170  CE3 TRP P  10     -15.517 -66.664 102.781  0.00 97.00      PROA   
ATOM    171  HE3 TRP P  10     -14.865 -67.095 103.525  0.00 97.00      PROA   
ATOM    172  CZ3 TRP P  10     -16.107 -65.421 103.030  0.00 97.00      PROA   
ATOM    173  HZ3 TRP P  10     -15.911 -64.916 103.966  0.00 97.00      PROA   
ATOM    174  CZ2 TRP P  10     -17.200 -65.441 100.865  0.00 97.00      PROA   
ATOM    175  HZ2 TRP P  10     -17.836 -64.966 100.134  0.00 97.00      PROA   
ATOM    176  CH2 TRP P  10     -16.937 -64.821 102.088  0.00 97.00      PROA   
ATOM    177  HH2 TRP P  10     -17.371 -63.855 102.305  0.00 97.00      PROA   
ATOM    178  C   TRP P  10     -12.425 -70.446 102.628  0.00 97.00      PROA   
ATOM    179  O   TRP P  10     -12.174 -71.338 101.820  0.00 97.00      PROA   
ATOM    180  N   VAL P  11     -12.002 -70.512 103.909  0.00 97.00      PROA   
ATOM    181  HN  VAL P  11     -12.165 -69.750 104.535  0.00 97.00      PROA   
ATOM    182  CA  VAL P  11     -11.172 -71.588 104.421  0.00 97.00      PROA   
ATOM    183  HA  VAL P  11     -10.490 -71.887 103.637  0.00 97.00      PROA   
ATOM    184  CB  VAL P  11     -10.338 -71.076 105.598  0.00 97.00      PROA   
ATOM    185  HB  VAL P  11     -11.001 -70.855 106.465  0.00 97.00      PROA   
ATOM    186  CG1 VAL P  11      -9.294 -72.127 106.011  0.00 97.00      PROA   
ATOM    187 HG11 VAL P  11      -8.655 -72.406 105.146  0.00 97.00      PROA   
ATOM    188 HG12 VAL P  11      -9.792 -73.038 106.394  0.00 97.00      PROA   
ATOM    189 HG13 VAL P  11      -8.640 -71.727 106.815  0.00 97.00      PROA   
ATOM    190  CG2 VAL P  11      -9.613 -69.768 105.196  0.00 97.00      PROA   
ATOM    191 HG21 VAL P  11     -10.323 -68.931 105.034  0.00 97.00      PROA   
ATOM    192 HG22 VAL P  11      -9.023 -69.920 104.268  0.00 97.00      PROA   
ATOM    193 HG23 VAL P  11      -8.913 -69.459 106.001  0.00 97.00      PROA   
ATOM    194  C   VAL P  11     -12.025 -72.815 104.777  0.00 97.00      PROA   
ATOM    195  O   VAL P  11     -11.531 -73.934 104.896  0.00 97.00      PROA   
ATOM    196  N   SER P  12     -13.358 -72.626 104.883  0.00 97.00      PROA   
ATOM    197  HN  SER P  12     -13.715 -71.710 104.735  0.00 97.00      PROA   
ATOM    198  CA  SER P  12     -14.355 -73.658 105.117  0.00 97.00      PROA   
ATOM    199  HA  SER P  12     -13.882 -74.628 105.167  0.00 97.00      PROA   
ATOM    200  CB  SER P  12     -15.115 -73.418 106.460  0.00 97.00      PROA   
ATOM    201  HB1 SER P  12     -15.391 -72.344 106.540  0.00 97.00      PROA   
ATOM    202  HB2 SER P  12     -14.427 -73.657 107.302  0.00 97.00      PROA   
ATOM    203  OG  SER P  12     -16.301 -74.196 106.612  0.00 97.00      PROA   
ATOM    204  HG1 SER P  12     -16.020 -75.086 106.843  0.00 97.00      PROA   
ATOM    205  C   SER P  12     -15.287 -73.651 103.914  0.00 97.00      PROA   
ATOM    206  O   SER P  12     -15.822 -72.606 103.547  0.00 97.00      PROA   
ATOM    207  N   VAL P  13     -15.473 -74.821 103.243  0.00 97.00      PROA   
ATOM    208  HN  VAL P  13     -15.013 -75.655 103.544  0.00 97.00      PROA   
ATOM    209  CA  VAL P  13     -16.139 -74.867 101.946  0.00 97.00      PROA   
ATOM    210  HA  VAL P  13     -16.879 -74.081 101.920  0.00 97.00      PROA   
ATOM    211  CB  VAL P  13     -15.119 -74.627 100.825  0.00 97.00      PROA   
ATOM    212  HB  VAL P  13     -14.503 -73.743 101.124  0.00 97.00      PROA   
ATOM    213  CG1 VAL P  13     -14.156 -75.823 100.652  0.00 97.00      PROA   
ATOM    214 HG11 VAL P  13     -14.701 -76.722 100.294  0.00 97.00      PROA   
ATOM    215 HG12 VAL P  13     -13.650 -76.069 101.607  0.00 97.00      PROA   
ATOM    216 HG13 VAL P  13     -13.378 -75.577  99.899  0.00 97.00      PROA   
ATOM    217  CG2 VAL P  13     -15.811 -74.258  99.498  0.00 97.00      PROA   
ATOM    218 HG21 VAL P  13     -16.529 -73.424  99.642  0.00 97.00      PROA   
ATOM    219 HG22 VAL P  13     -16.350 -75.130  99.077  0.00 97.00      PROA   
ATOM    220 HG23 VAL P  13     -15.053 -73.944  98.750  0.00 97.00      PROA   
ATOM    221  C   VAL P  13     -16.895 -76.181 101.761  0.00 97.00      PROA   
ATOM    222  O   VAL P  13     -16.608 -77.177 102.413  0.00 97.00      PROA   
ATOM    223  N   PHE P  14     -17.922 -76.226 100.873  0.00 97.00      PROA   
ATOM    224  HN  PHE P  14     -18.213 -75.410 100.375  0.00 97.00      PROA   
ATOM    225  CA  PHE P  14     -18.610 -77.460 100.524  0.00 97.00      PROA   
ATOM    226  HA  PHE P  14     -18.694 -78.054 101.420  0.00 97.00      PROA   
ATOM    227  CB  PHE P  14     -20.033 -77.230  99.944  0.00 97.00      PROA   
ATOM    228  HB1 PHE P  14     -20.488 -78.178  99.587  0.00 97.00      PROA   
ATOM    229  HB2 PHE P  14     -19.979 -76.526  99.084  0.00 97.00      PROA   
ATOM    230  CG  PHE P  14     -20.985 -76.689 100.975  0.00 97.00      PROA   
ATOM    231  CD1 PHE P  14     -21.247 -77.402 102.158  0.00 97.00      PROA   
ATOM    232  HD1 PHE P  14     -20.711 -78.313 102.362  0.00 97.00      PROA   
ATOM    233  CE1 PHE P  14     -22.221 -76.957 103.060  0.00 97.00      PROA   
ATOM    234  HE1 PHE P  14     -22.420 -77.518 103.962  0.00 97.00      PROA   
ATOM    235  CZ  PHE P  14     -22.937 -75.785 102.791  0.00 97.00      PROA   
ATOM    236  HZ  PHE P  14     -23.692 -75.441 103.482  0.00 97.00      PROA   
ATOM    237  CD2 PHE P  14     -21.717 -75.521 100.714  0.00 97.00      PROA   
ATOM    238  HD2 PHE P  14     -21.550 -74.983  99.792  0.00 97.00      PROA   
ATOM    239  CE2 PHE P  14     -22.673 -75.058 101.623  0.00 97.00      PROA   
ATOM    240  HE2 PHE P  14     -23.208 -74.143 101.416  0.00 97.00      PROA   
ATOM    241  C   PHE P  14     -17.869 -78.309  99.507  0.00 97.00      PROA   
ATOM    242  O   PHE P  14     -17.050 -77.825  98.730  0.00 97.00      PROA   
ATOM    243  N   GLN P  15     -18.202 -79.624  99.460  0.00 97.00      PROA   
ATOM    244  HN  GLN P  15     -18.711 -80.038 100.213  0.00 97.00      PROA   
ATOM    245  CA  GLN P  15     -17.952 -80.489  98.314  0.00 97.00      PROA   
ATOM    246  HA  GLN P  15     -16.880 -80.542  98.180  0.00 97.00      PROA   
ATOM    247  CB  GLN P  15     -18.504 -81.924  98.548  0.00 97.00      PROA   
ATOM    248  HB1 GLN P  15     -17.918 -82.379  99.380  0.00 97.00      PROA   
ATOM    249  HB2 GLN P  15     -18.301 -82.541  97.646  0.00 97.00      PROA   
ATOM    250  CG  GLN P  15     -20.008 -81.955  98.935  0.00 97.00      PROA   
ATOM    251  HG1 GLN P  15     -20.464 -80.955  98.782  0.00 97.00      PROA   
ATOM    252  HG2 GLN P  15     -20.114 -82.190 100.013  0.00 97.00      PROA   
ATOM    253  CD  GLN P  15     -20.803 -82.998  98.129  0.00 97.00      PROA   
ATOM    254  OE1 GLN P  15     -20.600 -84.209  98.264  0.00 97.00      PROA   
ATOM    255  NE2 GLN P  15     -21.743 -82.509  97.269  0.00 97.00      PROA   
ATOM    256 HE21 GLN P  15     -21.895 -81.523  97.204  0.00 97.00      PROA   
ATOM    257 HE22 GLN P  15     -22.230 -83.145  96.674  0.00 97.00      PROA   
ATOM    258  C   GLN P  15     -18.566 -79.948  97.020  0.00 97.00      PROA   
ATOM    259  O   GLN P  15     -19.613 -79.306  97.054  0.00 97.00      PROA   
ATOM    260  N   GLU P  16     -17.893 -80.175  95.862  0.00 97.00      PROA   
ATOM    261  HN  GLU P  16     -17.029 -80.676  95.903  0.00 97.00      PROA   
ATOM    262  CA  GLU P  16     -18.312 -79.798  94.514  0.00 97.00      PROA   
ATOM    263  HA  GLU P  16     -17.749 -80.450  93.862  0.00 97.00      PROA   
ATOM    264  CB  GLU P  16     -19.817 -80.076  94.182  0.00 97.00      PROA   
ATOM    265  HB1 GLU P  16     -20.436 -79.413  94.820  0.00 97.00      PROA   
ATOM    266  HB2 GLU P  16     -20.055 -81.129  94.456  0.00 97.00      PROA   
ATOM    267  CG  GLU P  16     -20.239 -79.845  92.709  0.00 97.00      PROA   
ATOM    268  HG1 GLU P  16     -19.875 -80.683  92.079  0.00 97.00      PROA   
ATOM    269  HG2 GLU P  16     -19.792 -78.910  92.314  0.00 97.00      PROA   
ATOM    270  CD  GLU P  16     -21.754 -79.710  92.504  0.00 97.00      PROA   
ATOM    271  OE1 GLU P  16     -22.543 -79.809  93.480  0.00 97.00      PROA   
ATOM    272  OE2 GLU P  16     -22.142 -79.467  91.329  0.00 97.00      PROA   
ATOM    273  C   GLU P  16     -17.871 -78.384  94.137  0.00 97.00      PROA   
ATOM    274  O   GLU P  16     -17.543 -78.119  92.983  0.00 97.00      PROA   
ATOM    275  N   GLU P  17     -17.815 -77.439  95.103  0.00 97.00      PROA   
ATOM    276  HN  GLU P  17     -18.111 -77.668  96.027  0.00 97.00      PROA   
ATOM    277  CA  GLU P  17     -17.386 -76.058  94.918  0.00 97.00      PROA   
ATOM    278  HA  GLU P  17     -18.038 -75.630  94.168  0.00 97.00      PROA   
ATOM    279  CB  GLU P  17     -17.617 -75.256  96.227  0.00 97.00      PROA   
ATOM    280  HB1 GLU P  17     -17.100 -75.820  97.039  0.00 97.00      PROA   
ATOM    281  HB2 GLU P  17     -18.705 -75.282  96.462  0.00 97.00      PROA   
ATOM    282  CG  GLU P  17     -17.114 -73.792  96.273  0.00 97.00      PROA   
ATOM    283  HG1 GLU P  17     -16.030 -73.727  96.057  0.00 97.00      PROA   
ATOM    284  HG2 GLU P  17     -17.271 -73.400  97.301  0.00 97.00      PROA   
ATOM    285  CD  GLU P  17     -17.873 -72.868  95.315  0.00 97.00      PROA   
ATOM    286  OE1 GLU P  17     -17.791 -73.070  94.077  0.00 97.00      PROA   
ATOM    287  OE2 GLU P  17     -18.537 -71.924  95.820  0.00 97.00      PROA   
ATOM    288  C   GLU P  17     -15.958 -75.885  94.395  0.00 97.00      PROA   
ATOM    289  O   GLU P  17     -15.064 -76.667  94.696  0.00 97.00      PROA   
ATOM    290  N   SER P  18     -15.714 -74.838  93.572  0.00 97.00      PROA   
ATOM    291  HN  SER P  18     -16.436 -74.156  93.445  0.00 97.00      PROA   
ATOM    292  CA  SER P  18     -14.442 -74.589  92.917  0.00 97.00      PROA   
ATOM    293  HA  SER P  18     -13.905 -75.523  92.840  0.00 97.00      PROA   
ATOM    294  CB  SER P  18     -14.618 -74.016  91.486  0.00 97.00      PROA   
ATOM    295  HB1 SER P  18     -15.113 -73.021  91.537  0.00 97.00      PROA   
ATOM    296  HB2 SER P  18     -15.279 -74.696  90.909  0.00 97.00      PROA   
ATOM    297  OG  SER P  18     -13.372 -73.894  90.797  0.00 97.00      PROA   
ATOM    298  HG1 SER P  18     -13.021 -74.784  90.711  0.00 97.00      PROA   
ATOM    299  C   SER P  18     -13.608 -73.620  93.729  0.00 97.00      PROA   
ATOM    300  O   SER P  18     -14.060 -72.542  94.106  0.00 97.00      PROA   
ATOM    301  N   VAL P  19     -12.339 -73.987  94.009  0.00 97.00      PROA   
ATOM    302  HN  VAL P  19     -11.973 -74.853  93.671  0.00 97.00      PROA   
ATOM    303  CA  VAL P  19     -11.473 -73.148  94.810  0.00 97.00      PROA   
ATOM    304  HA  VAL P  19     -11.772 -72.120  94.669  0.00 97.00      PROA   
ATOM    305  CB  VAL P  19     -11.606 -73.447  96.310  0.00 97.00      PROA   
ATOM    306  HB  VAL P  19     -12.647 -73.168  96.606  0.00 97.00      PROA   
ATOM    307  CG1 VAL P  19     -11.441 -74.952  96.611  0.00 97.00      PROA   
ATOM    308 HG11 VAL P  19     -10.424 -75.286  96.328  0.00 97.00      PROA   
ATOM    309 HG12 VAL P  19     -12.187 -75.565  96.065  0.00 97.00      PROA   
ATOM    310 HG13 VAL P  19     -11.574 -75.141  97.697  0.00 97.00      PROA   
ATOM    311  CG2 VAL P  19     -10.632 -72.602  97.157  0.00 97.00      PROA   
ATOM    312 HG21 VAL P  19     -10.770 -71.523  96.959  0.00 97.00      PROA   
ATOM    313 HG22 VAL P  19      -9.580 -72.880  96.943  0.00 97.00      PROA   
ATOM    314 HG23 VAL P  19     -10.823 -72.784  98.237  0.00 97.00      PROA   
ATOM    315  C   VAL P  19     -10.057 -73.213  94.280  0.00 97.00      PROA   
ATOM    316  O   VAL P  19      -9.485 -74.281  94.109  0.00 97.00      PROA   
ATOM    317  N   THR P  20      -9.435 -72.045  93.992  0.00 97.00      PROA   
ATOM    318  HN  THR P  20      -9.902 -71.173  94.116  0.00 97.00      PROA   
ATOM    319  CA  THR P  20      -8.061 -71.999  93.516  0.00 97.00      PROA   
ATOM    320  HA  THR P  20      -7.642 -72.989  93.588  0.00 97.00      PROA   
ATOM    321  CB  THR P  20      -7.913 -71.582  92.049  0.00 97.00      PROA   
ATOM    322  HB  THR P  20      -8.668 -72.165  91.470  0.00 97.00      PROA   
ATOM    323  OG1 THR P  20      -6.647 -71.938  91.500  0.00 97.00      PROA   
ATOM    324  HG1 THR P  20      -5.979 -71.360  91.881  0.00 97.00      PROA   
ATOM    325  CG2 THR P  20      -8.172 -70.092  91.790  0.00 97.00      PROA   
ATOM    326 HG21 THR P  20      -7.471 -69.454  92.365  0.00 97.00      PROA   
ATOM    327 HG22 THR P  20      -9.213 -69.830  92.067  0.00 97.00      PROA   
ATOM    328 HG23 THR P  20      -8.036 -69.864  90.711  0.00 97.00      PROA   
ATOM    329  C   THR P  20      -7.287 -71.144  94.487  0.00 97.00      PROA   
ATOM    330  O   THR P  20      -7.757 -70.109  94.945  0.00 97.00      PROA   
ATOM    331  N   LEU P  21      -6.086 -71.618  94.874  0.00 97.00      PROA   
ATOM    332  HN  LEU P  21      -5.746 -72.472  94.483  0.00 97.00      PROA   
ATOM    333  CA  LEU P  21      -5.306 -71.065  95.955  0.00 97.00      PROA   
ATOM    334  HA  LEU P  21      -5.810 -70.210  96.381  0.00 97.00      PROA   
ATOM    335  CB  LEU P  21      -5.044 -72.107  97.079  0.00 97.00      PROA   
ATOM    336  HB1 LEU P  21      -4.455 -71.601  97.875  0.00 97.00      PROA   
ATOM    337  HB2 LEU P  21      -4.431 -72.950  96.692  0.00 97.00      PROA   
ATOM    338  CG  LEU P  21      -6.306 -72.716  97.751  0.00 97.00      PROA   
ATOM    339  HG  LEU P  21      -7.104 -71.938  97.768  0.00 97.00      PROA   
ATOM    340  CD1 LEU P  21      -6.846 -73.968  97.029  0.00 97.00      PROA   
ATOM    341 HD11 LEU P  21      -6.066 -74.758  97.009  0.00 97.00      PROA   
ATOM    342 HD12 LEU P  21      -7.153 -73.748  95.989  0.00 97.00      PROA   
ATOM    343 HD13 LEU P  21      -7.728 -74.370  97.572  0.00 97.00      PROA   
ATOM    344  CD2 LEU P  21      -5.994 -73.099  99.211  0.00 97.00      PROA   
ATOM    345 HD21 LEU P  21      -5.651 -72.215  99.786  0.00 97.00      PROA   
ATOM    346 HD22 LEU P  21      -5.193 -73.867  99.235  0.00 97.00      PROA   
ATOM    347 HD23 LEU P  21      -6.896 -73.517  99.704  0.00 97.00      PROA   
ATOM    348  C   LEU P  21      -3.983 -70.602  95.387  0.00 97.00      PROA   
ATOM    349  O   LEU P  21      -3.259 -71.381  94.786  0.00 97.00      PROA   
ATOM    350  N   HSD P  22      -3.630 -69.309  95.558  0.00 97.00      PROA   
ATOM    351  HN  HSD P  22      -4.224 -68.696  96.078  0.00 97.00      PROA   
ATOM    352  CA  HSD P  22      -2.498 -68.684  94.901  0.00 97.00      PROA   
ATOM    353  HA  HSD P  22      -2.114 -69.340  94.133  0.00 97.00      PROA   
ATOM    354  CB  HSD P  22      -2.896 -67.343  94.235  0.00 97.00      PROA   
ATOM    355  HB1 HSD P  22      -1.992 -66.827  93.845  0.00 97.00      PROA   
ATOM    356  HB2 HSD P  22      -3.380 -66.672  94.978  0.00 97.00      PROA   
ATOM    357  ND1 HSD P  22      -5.192 -67.558  93.125  0.00 97.00      PROA   
ATOM    358  HD1 HSD P  22      -5.747 -67.449  93.951  0.00 97.00      PROA   
ATOM    359  CG  HSD P  22      -3.814 -67.540  93.064  0.00 97.00      PROA   
ATOM    360  CE1 HSD P  22      -5.637 -67.677  91.849  0.00 97.00      PROA   
ATOM    361  HE1 HSD P  22      -6.691 -67.707  91.588  0.00 97.00      PROA   
ATOM    362  NE2 HSD P  22      -4.649 -67.719  90.977  0.00 97.00      PROA   
ATOM    363  CD2 HSD P  22      -3.502 -67.614  91.743  0.00 97.00      PROA   
ATOM    364  HD2 HSD P  22      -2.531 -67.585  91.265  0.00 97.00      PROA   
ATOM    365  C   HSD P  22      -1.376 -68.379  95.867  0.00 97.00      PROA   
ATOM    366  O   HSD P  22      -1.584 -67.755  96.898  0.00 97.00      PROA   
ATOM    367  N   CYS P  23      -0.133 -68.788  95.524  0.00 97.00      PROA   
ATOM    368  HN  CYS P  23      -0.004 -69.346  94.704  0.00 97.00      PROA   
ATOM    369  CA  CYS P  23       1.068 -68.466  96.271  0.00 97.00      PROA   
ATOM    370  HA  CYS P  23       0.804 -68.170  97.277  0.00 97.00      PROA   
ATOM    371  CB  CYS P  23       2.033 -69.667  96.350  0.00 97.00      PROA   
ATOM    372  HB1 CYS P  23       2.986 -69.348  96.815  0.00 97.00      PROA   
ATOM    373  HB2 CYS P  23       2.241 -70.054  95.329  0.00 97.00      PROA   
ATOM    374  SG  CYS P  23       1.326 -70.980  97.364  0.00 97.00      PROA   
ATOM    375  C   CYS P  23       1.804 -67.314  95.624  0.00 97.00      PROA   
ATOM    376  O   CYS P  23       2.504 -67.467  94.627  0.00 97.00      PROA   
ATOM    377  N   GLU P  24       1.674 -66.112  96.215  0.00 97.00      PROA   
ATOM    378  HN  GLU P  24       1.134 -66.004  97.047  0.00 97.00      PROA   
ATOM    379  CA  GLU P  24       2.186 -64.887  95.649  0.00 97.00      PROA   
ATOM    380  HA  GLU P  24       2.267 -64.990  94.575  0.00 97.00      PROA   
ATOM    381  CB  GLU P  24       1.223 -63.716  95.958  0.00 97.00      PROA   
ATOM    382  HB1 GLU P  24       0.208 -64.044  95.631  0.00 97.00      PROA   
ATOM    383  HB2 GLU P  24       1.494 -62.826  95.348  0.00 97.00      PROA   
ATOM    384  CG  GLU P  24       1.201 -63.321  97.449  0.00 97.00      PROA   
ATOM    385  HG1 GLU P  24       2.154 -62.835  97.747  0.00 97.00      PROA   
ATOM    386  HG2 GLU P  24       1.048 -64.222  98.081  0.00 97.00      PROA   
ATOM    387  CD  GLU P  24       0.080 -62.349  97.748  0.00 97.00      PROA   
ATOM    388  OE1 GLU P  24       0.295 -61.465  98.624  0.00 97.00      PROA   
ATOM    389  OE2 GLU P  24      -1.012 -62.494  97.138  0.00 97.00      PROA   
ATOM    390  C   GLU P  24       3.549 -64.547  96.204  0.00 97.00      PROA   
ATOM    391  O   GLU P  24       3.984 -65.049  97.241  0.00 97.00      PROA   
ATOM    392  N   VAL P  25       4.239 -63.632  95.491  0.00 97.00      PROA   
ATOM    393  HN  VAL P  25       3.890 -63.311  94.614  0.00 97.00      PROA   
ATOM    394  CA  VAL P  25       5.347 -62.860  96.000  0.00 97.00      PROA   
ATOM    395  HA  VAL P  25       5.245 -62.756  97.070  0.00 97.00      PROA   
ATOM    396  CB  VAL P  25       6.735 -63.396  95.633  0.00 97.00      PROA   
ATOM    397  HB  VAL P  25       6.870 -63.391  94.526  0.00 97.00      PROA   
ATOM    398  CG1 VAL P  25       7.816 -62.507  96.280  0.00 97.00      PROA   
ATOM    399 HG11 VAL P  25       7.750 -62.570  97.387  0.00 97.00      PROA   
ATOM    400 HG12 VAL P  25       7.709 -61.446  95.980  0.00 97.00      PROA   
ATOM    401 HG13 VAL P  25       8.822 -62.857  95.967  0.00 97.00      PROA   
ATOM    402  CG2 VAL P  25       6.906 -64.854  96.114  0.00 97.00      PROA   
ATOM    403 HG21 VAL P  25       6.205 -65.532  95.587  0.00 97.00      PROA   
ATOM    404 HG22 VAL P  25       6.714 -64.924  97.206  0.00 97.00      PROA   
ATOM    405 HG23 VAL P  25       7.941 -65.206  95.918  0.00 97.00      PROA   
ATOM    406  C   VAL P  25       5.123 -61.540  95.278  0.00 97.00      PROA   
ATOM    407  O   VAL P  25       4.847 -61.620  94.082  0.00 97.00      PROA   
ATOM    408  N   PRO P  26       5.206 -60.330  95.850  0.00 97.00      PROA   
ATOM    409  CD  PRO P  26       4.968 -60.135  97.290  0.00 97.00      PROA   
ATOM    410  HD1 PRO P  26       5.949 -60.046  97.804  0.00 97.00      PROA   
ATOM    411  HD2 PRO P  26       4.368 -60.953  97.749  0.00 97.00      PROA   
ATOM    412  CA  PRO P  26       4.946 -59.093  95.098  0.00 97.00      PROA   
ATOM    413  HA  PRO P  26       4.026 -59.213  94.542  0.00 97.00      PROA   
ATOM    414  CB  PRO P  26       4.783 -58.031  96.200  0.00 97.00      PROA   
ATOM    415  HB1 PRO P  26       4.122 -57.201  95.879  0.00 97.00      PROA   
ATOM    416  HB2 PRO P  26       5.767 -57.616  96.512  0.00 97.00      PROA   
ATOM    417  CG  PRO P  26       4.198 -58.817  97.374  0.00 97.00      PROA   
ATOM    418  HG1 PRO P  26       4.323 -58.302  98.347  0.00 97.00      PROA   
ATOM    419  HG2 PRO P  26       3.116 -59.007  97.192  0.00 97.00      PROA   
ATOM    420  C   PRO P  26       6.033 -58.665  94.111  0.00 97.00      PROA   
ATOM    421  O   PRO P  26       6.253 -57.466  93.949  0.00 97.00      PROA   
ATOM    422  N   HSD P  27       6.682 -59.609  93.400  0.00 97.00      PROA   
ATOM    423  HN  HSD P  27       6.396 -60.559  93.500  0.00 97.00      PROA   
ATOM    424  CA  HSD P  27       7.657 -59.323  92.372  0.00 97.00      PROA   
ATOM    425  HA  HSD P  27       7.899 -58.269  92.362  0.00 97.00      PROA   
ATOM    426  CB  HSD P  27       8.970 -60.139  92.518  0.00 97.00      PROA   
ATOM    427  HB1 HSD P  27       9.571 -60.060  91.586  0.00 97.00      PROA   
ATOM    428  HB2 HSD P  27       8.733 -61.215  92.675  0.00 97.00      PROA   
ATOM    429  ND1 HSD P  27       9.855 -60.149  94.915  0.00 97.00      PROA   
ATOM    430  HD1 HSD P  27       9.212 -60.823  95.283  0.00 97.00      PROA   
ATOM    431  CG  HSD P  27       9.863 -59.651  93.629  0.00 97.00      PROA   
ATOM    432  CE1 HSD P  27      10.909 -59.593  95.562  0.00 97.00      PROA   
ATOM    433  HE1 HSD P  27      11.154 -59.810  96.601  0.00 97.00      PROA   
ATOM    434  NE2 HSD P  27      11.601 -58.787  94.782  0.00 97.00      PROA   
ATOM    435  CD2 HSD P  27      10.948 -58.831  93.563  0.00 97.00      PROA   
ATOM    436  HD2 HSD P  27      11.345 -58.273  92.724  0.00 97.00      PROA   
ATOM    437  C   HSD P  27       7.035 -59.685  91.050  0.00 97.00      PROA   
ATOM    438  O   HSD P  27       6.615 -60.819  90.845  0.00 97.00      PROA   
ATOM    439  N   LEU P  28       6.961 -58.718  90.108  0.00 97.00      PROA   
ATOM    440  HN  LEU P  28       7.205 -57.775  90.324  0.00 97.00      PROA   
ATOM    441  CA  LEU P  28       6.470 -58.948  88.761  0.00 97.00      PROA   
ATOM    442  HA  LEU P  28       5.470 -59.346  88.869  0.00 97.00      PROA   
ATOM    443  CB  LEU P  28       6.357 -57.625  87.956  0.00 97.00      PROA   
ATOM    444  HB1 LEU P  28       5.891 -57.839  86.970  0.00 97.00      PROA   
ATOM    445  HB2 LEU P  28       7.370 -57.207  87.773  0.00 97.00      PROA   
ATOM    446  CG  LEU P  28       5.514 -56.515  88.637  0.00 97.00      PROA   
ATOM    447  HG  LEU P  28       5.984 -56.253  89.615  0.00 97.00      PROA   
ATOM    448  CD1 LEU P  28       5.513 -55.235  87.780  0.00 97.00      PROA   
ATOM    449 HD11 LEU P  28       5.041 -55.437  86.795  0.00 97.00      PROA   
ATOM    450 HD12 LEU P  28       6.550 -54.877  87.611  0.00 97.00      PROA   
ATOM    451 HD13 LEU P  28       4.939 -54.432  88.288  0.00 97.00      PROA   
ATOM    452  CD2 LEU P  28       4.068 -56.965  88.920  0.00 97.00      PROA   
ATOM    453 HD21 LEU P  28       4.049 -57.826  89.619  0.00 97.00      PROA   
ATOM    454 HD22 LEU P  28       3.569 -57.262  87.973  0.00 97.00      PROA   
ATOM    455 HD23 LEU P  28       3.490 -56.134  89.376  0.00 97.00      PROA   
ATOM    456  C   LEU P  28       7.236 -60.006  87.958  0.00 97.00      PROA   
ATOM    457  O   LEU P  28       6.557 -60.854  87.378  0.00 97.00      PROA   
ATOM    458  N   PRO P  29       8.568 -60.114  87.887  0.00 97.00      PROA   
ATOM    459  CD  PRO P  29       9.525 -59.043  88.196  0.00 97.00      PROA   
ATOM    460  HD1 PRO P  29       9.379 -58.634  89.217  0.00 97.00      PROA   
ATOM    461  HD2 PRO P  29       9.419 -58.234  87.439  0.00 97.00      PROA   
ATOM    462  CA  PRO P  29       9.236 -61.307  87.360  0.00 97.00      PROA   
ATOM    463  HA  PRO P  29       8.727 -61.679  86.481  0.00 97.00      PROA   
ATOM    464  CB  PRO P  29      10.642 -60.777  87.016  0.00 97.00      PROA   
ATOM    465  HB1 PRO P  29      10.600 -60.289  86.015  0.00 97.00      PROA   
ATOM    466  HB2 PRO P  29      11.431 -61.551  86.985  0.00 97.00      PROA   
ATOM    467  CG  PRO P  29      10.900 -59.699  88.070  0.00 97.00      PROA   
ATOM    468  HG1 PRO P  29      11.178 -60.182  89.033  0.00 97.00      PROA   
ATOM    469  HG2 PRO P  29      11.693 -58.985  87.772  0.00 97.00      PROA   
ATOM    470  C   PRO P  29       9.292 -62.438  88.390  0.00 97.00      PROA   
ATOM    471  O   PRO P  29      10.305 -63.134  88.444  0.00 97.00      PROA   
ATOM    472  N   GLY P  30       8.227 -62.668  89.198  0.00 97.00      PROA   
ATOM    473  HN  GLY P  30       7.414 -62.095  89.100  0.00 97.00      PROA   
ATOM    474  CA  GLY P  30       8.202 -63.623  90.300  0.00 97.00      PROA   
ATOM    475  HA1 GLY P  30       7.350 -63.363  90.911  0.00 97.00      PROA   
ATOM    476  HA2 GLY P  30       9.134 -63.552  90.843  0.00 97.00      PROA   
ATOM    477  C   GLY P  30       8.011 -65.053  89.861  0.00 97.00      PROA   
ATOM    478  O   GLY P  30       7.018 -65.683  90.206  0.00 97.00      PROA   
ATOM    479  N   SER P  31       9.005 -65.571  89.102  0.00 97.00      PROA   
ATOM    480  HN  SER P  31       9.735 -64.922  88.891  0.00 97.00      PROA   
ATOM    481  CA  SER P  31       9.152 -66.859  88.424  0.00 97.00      PROA   
ATOM    482  HA  SER P  31       8.843 -66.674  87.407  0.00 97.00      PROA   
ATOM    483  CB  SER P  31      10.650 -67.290  88.390  0.00 97.00      PROA   
ATOM    484  HB1 SER P  31      11.000 -67.455  89.433  0.00 97.00      PROA   
ATOM    485  HB2 SER P  31      11.255 -66.465  87.957  0.00 97.00      PROA   
ATOM    486  OG  SER P  31      10.890 -68.486  87.644  0.00 97.00      PROA   
ATOM    487  HG1 SER P  31      11.213 -68.225  86.777  0.00 97.00      PROA   
ATOM    488  C   SER P  31       8.310 -68.025  88.918  0.00 97.00      PROA   
ATOM    489  O   SER P  31       8.200 -68.266  90.110  0.00 97.00      PROA   
ATOM    490  N   SER P  32       7.710 -68.791  87.979  0.00 97.00      PROA   
ATOM    491  HN  SER P  32       7.893 -68.635  87.011  0.00 97.00      PROA   
ATOM    492  CA  SER P  32       6.705 -69.804  88.235  0.00 97.00      PROA   
ATOM    493  HA  SER P  32       6.063 -69.439  89.025  0.00 97.00      PROA   
ATOM    494  CB  SER P  32       5.828 -70.015  86.973  0.00 97.00      PROA   
ATOM    495  HB1 SER P  32       5.269 -69.073  86.779  0.00 97.00      PROA   
ATOM    496  HB2 SER P  32       5.080 -70.824  87.111  0.00 97.00      PROA   
ATOM    497  OG  SER P  32       6.629 -70.283  85.824  0.00 97.00      PROA   
ATOM    498  HG1 SER P  32       6.996 -71.163  85.950  0.00 97.00      PROA   
ATOM    499  C   SER P  32       7.254 -71.145  88.701  0.00 97.00      PROA   
ATOM    500  O   SER P  32       6.974 -72.186  88.107  0.00 97.00      PROA   
ATOM    501  N   SER P  33       8.019 -71.149  89.813  0.00 97.00      PROA   
ATOM    502  HN  SER P  33       8.279 -70.277  90.223  0.00 97.00      PROA   
ATOM    503  CA  SER P  33       8.500 -72.348  90.472  0.00 97.00      PROA   
ATOM    504  HA  SER P  33       8.130 -73.224  89.959  0.00 97.00      PROA   
ATOM    505  CB  SER P  33      10.052 -72.401  90.525  0.00 97.00      PROA   
ATOM    506  HB1 SER P  33      10.441 -71.524  91.085  0.00 97.00      PROA   
ATOM    507  HB2 SER P  33      10.447 -72.342  89.487  0.00 97.00      PROA   
ATOM    508  OG  SER P  33      10.541 -73.596  91.136  0.00 97.00      PROA   
ATOM    509  HG1 SER P  33      10.511 -74.291  90.473  0.00 97.00      PROA   
ATOM    510  C   SER P  33       7.928 -72.348  91.874  0.00 97.00      PROA   
ATOM    511  O   SER P  33       7.962 -71.337  92.571  0.00 97.00      PROA   
ATOM    512  N   THR P  34       7.352 -73.493  92.312  0.00 97.00      PROA   
ATOM    513  HN  THR P  34       7.359 -74.318  91.752  0.00 97.00      PROA   
ATOM    514  CA  THR P  34       6.649 -73.578  93.581  0.00 97.00      PROA   
ATOM    515  HA  THR P  34       7.093 -72.885  94.283  0.00 97.00      PROA   
ATOM    516  CB  THR P  34       5.142 -73.332  93.480  0.00 97.00      PROA   
ATOM    517  HB  THR P  34       4.624 -74.175  92.968  0.00 97.00      PROA   
ATOM    518  OG1 THR P  34       4.884 -72.181  92.696  0.00 97.00      PROA   
ATOM    519  HG1 THR P  34       4.993 -72.474  91.789  0.00 97.00      PROA   
ATOM    520  CG2 THR P  34       4.512 -73.133  94.872  0.00 97.00      PROA   
ATOM    521 HG21 THR P  34       5.128 -72.446  95.488  0.00 97.00      PROA   
ATOM    522 HG22 THR P  34       4.422 -74.100  95.403  0.00 97.00      PROA   
ATOM    523 HG23 THR P  34       3.489 -72.709  94.777  0.00 97.00      PROA   
ATOM    524  C   THR P  34       6.820 -74.969  94.116  0.00 97.00      PROA   
ATOM    525  O   THR P  34       6.777 -75.943  93.371  0.00 97.00      PROA   
ATOM    526  N   GLN P  35       6.968 -75.092  95.452  0.00 97.00      PROA   
ATOM    527  HN  GLN P  35       7.148 -74.295  96.026  0.00 97.00      PROA   
ATOM    528  CA  GLN P  35       6.797 -76.346  96.142  0.00 97.00      PROA   
ATOM    529  HA  GLN P  35       6.641 -77.157  95.443  0.00 97.00      PROA   
ATOM    530  CB  GLN P  35       8.004 -76.661  97.060  0.00 97.00      PROA   
ATOM    531  HB1 GLN P  35       7.872 -77.678  97.491  0.00 97.00      PROA   
ATOM    532  HB2 GLN P  35       8.025 -75.932  97.901  0.00 97.00      PROA   
ATOM    533  CG  GLN P  35       9.353 -76.574  96.313  0.00 97.00      PROA   
ATOM    534  HG1 GLN P  35       9.518 -75.540  95.937  0.00 97.00      PROA   
ATOM    535  HG2 GLN P  35       9.359 -77.266  95.447  0.00 97.00      PROA   
ATOM    536  CD  GLN P  35      10.510 -76.882  97.264  0.00 97.00      PROA   
ATOM    537  OE1 GLN P  35      10.782 -76.101  98.174  0.00 97.00      PROA   
ATOM    538  NE2 GLN P  35      11.221 -78.020  97.047  0.00 97.00      PROA   
ATOM    539 HE21 GLN P  35      11.995 -78.210  97.648  0.00 97.00      PROA   
ATOM    540 HE22 GLN P  35      10.981 -78.618  96.285  0.00 97.00      PROA   
ATOM    541  C   GLN P  35       5.552 -76.170  96.980  0.00 97.00      PROA   
ATOM    542  O   GLN P  35       5.470 -75.240  97.769  0.00 97.00      PROA   
ATOM    543  N   TRP P  36       4.543 -77.054  96.811  0.00 97.00      PROA   
ATOM    544  HN  TRP P  36       4.620 -77.780  96.132  0.00 97.00      PROA   
ATOM    545  CA  TRP P  36       3.314 -77.052  97.585  0.00 97.00      PROA   
ATOM    546  HA  TRP P  36       3.246 -76.152  98.181  0.00 97.00      PROA   
ATOM    547  CB  TRP P  36       2.046 -77.175  96.698  0.00 97.00      PROA   
ATOM    548  HB1 TRP P  36       1.187 -77.530  97.306  0.00 97.00      PROA   
ATOM    549  HB2 TRP P  36       2.241 -77.950  95.923  0.00 97.00      PROA   
ATOM    550  CG  TRP P  36       1.597 -75.919  96.022  0.00 97.00      PROA   
ATOM    551  CD1 TRP P  36       1.944 -75.489  94.771  0.00 97.00      PROA   
ATOM    552  HD1 TRP P  36       2.720 -75.927  94.170  0.00 97.00      PROA   
ATOM    553  NE1 TRP P  36       1.199 -74.394  94.431  0.00 97.00      PROA   
ATOM    554  HE1 TRP P  36       1.227 -73.938  93.566  0.00 97.00      PROA   
ATOM    555  CE2 TRP P  36       0.368 -74.071  95.459  0.00 97.00      PROA   
ATOM    556  CD2 TRP P  36       0.594 -75.005  96.497  0.00 97.00      PROA   
ATOM    557  CE3 TRP P  36      -0.133 -74.903  97.683  0.00 97.00      PROA   
ATOM    558  HE3 TRP P  36       0.023 -75.593  98.501  0.00 97.00      PROA   
ATOM    559  CZ3 TRP P  36      -1.067 -73.871  97.811  0.00 97.00      PROA   
ATOM    560  HZ3 TRP P  36      -1.624 -73.759  98.731  0.00 97.00      PROA   
ATOM    561  CZ2 TRP P  36      -0.571 -73.059  95.578  0.00 97.00      PROA   
ATOM    562  HZ2 TRP P  36      -0.741 -72.349  94.782  0.00 97.00      PROA   
ATOM    563  CH2 TRP P  36      -1.288 -72.973  96.772  0.00 97.00      PROA   
ATOM    564  HH2 TRP P  36      -2.002 -72.175  96.908  0.00 97.00      PROA   
ATOM    565  C   TRP P  36       3.338 -78.224  98.534  0.00 97.00      PROA   
ATOM    566  O   TRP P  36       3.932 -79.251  98.233  0.00 97.00      PROA   
ATOM    567  N   PHE P  37       2.702 -78.088  99.720  0.00 97.00      PROA   
ATOM    568  HN  PHE P  37       2.285 -77.216  99.969  0.00 97.00      PROA   
ATOM    569  CA  PHE P  37       2.700 -79.108 100.747  0.00 97.00      PROA   
ATOM    570  HA  PHE P  37       2.977 -80.055 100.310  0.00 97.00      PROA   
ATOM    571  CB  PHE P  37       3.649 -78.783 101.939  0.00 97.00      PROA   
ATOM    572  HB1 PHE P  37       3.699 -79.646 102.637  0.00 97.00      PROA   
ATOM    573  HB2 PHE P  37       3.277 -77.899 102.500  0.00 97.00      PROA   
ATOM    574  CG  PHE P  37       5.049 -78.466 101.465  0.00 97.00      PROA   
ATOM    575  CD1 PHE P  37       6.036 -79.467 101.431  0.00 97.00      PROA   
ATOM    576  HD1 PHE P  37       5.788 -80.471 101.737  0.00 97.00      PROA   
ATOM    577  CE1 PHE P  37       7.334 -79.177 100.989  0.00 97.00      PROA   
ATOM    578  HE1 PHE P  37       8.079 -79.959 100.961  0.00 97.00      PROA   
ATOM    579  CZ  PHE P  37       7.660 -77.880 100.575  0.00 97.00      PROA   
ATOM    580  HZ  PHE P  37       8.656 -77.660 100.217  0.00 97.00      PROA   
ATOM    581  CD2 PHE P  37       5.402 -77.159 101.077  0.00 97.00      PROA   
ATOM    582  HD2 PHE P  37       4.658 -76.378 101.098  0.00 97.00      PROA   
ATOM    583  CE2 PHE P  37       6.691 -76.871 100.616  0.00 97.00      PROA   
ATOM    584  HE2 PHE P  37       6.929 -75.875 100.277  0.00 97.00      PROA   
ATOM    585  C   PHE P  37       1.294 -79.238 101.299  0.00 97.00      PROA   
ATOM    586  O   PHE P  37       0.632 -78.241 101.571  0.00 97.00      PROA   
ATOM    587  N   LEU P  38       0.820 -80.494 101.495  0.00 97.00      PROA   
ATOM    588  HN  LEU P  38       1.356 -81.282 101.195  0.00 97.00      PROA   
ATOM    589  CA  LEU P  38      -0.412 -80.817 102.189  0.00 97.00      PROA   
ATOM    590  HA  LEU P  38      -0.925 -79.915 102.478  0.00 97.00      PROA   
ATOM    591  CB  LEU P  38      -1.369 -81.729 101.376  0.00 97.00      PROA   
ATOM    592  HB1 LEU P  38      -2.268 -81.973 101.984  0.00 97.00      PROA   
ATOM    593  HB2 LEU P  38      -0.853 -82.683 101.123  0.00 97.00      PROA   
ATOM    594  CG  LEU P  38      -1.856 -81.108 100.053  0.00 97.00      PROA   
ATOM    595  HG  LEU P  38      -0.953 -80.896  99.443  0.00 97.00      PROA   
ATOM    596  CD1 LEU P  38      -2.738 -82.090  99.261  0.00 97.00      PROA   
ATOM    597 HD11 LEU P  38      -3.653 -82.334  99.843  0.00 97.00      PROA   
ATOM    598 HD12 LEU P  38      -2.188 -83.030  99.049  0.00 97.00      PROA   
ATOM    599 HD13 LEU P  38      -3.051 -81.634  98.297  0.00 97.00      PROA   
ATOM    600  CD2 LEU P  38      -2.609 -79.788 100.274  0.00 97.00      PROA   
ATOM    601 HD21 LEU P  38      -1.969 -79.031 100.770  0.00 97.00      PROA   
ATOM    602 HD22 LEU P  38      -3.509 -79.962 100.901  0.00 97.00      PROA   
ATOM    603 HD23 LEU P  38      -2.937 -79.382  99.295  0.00 97.00      PROA   
ATOM    604  C   LEU P  38      -0.032 -81.576 103.430  0.00 97.00      PROA   
ATOM    605  O   LEU P  38       0.481 -82.688 103.343  0.00 97.00      PROA   
ATOM    606  N   ASN P  39      -0.269 -80.996 104.632  0.00 97.00      PROA   
ATOM    607  HN  ASN P  39      -0.731 -80.109 104.673  0.00 97.00      PROA   
ATOM    608  CA  ASN P  39       0.026 -81.637 105.911  0.00 97.00      PROA   
ATOM    609  HA  ASN P  39      -0.159 -80.897 106.676  0.00 97.00      PROA   
ATOM    610  CB  ASN P  39      -0.893 -82.868 106.178  0.00 97.00      PROA   
ATOM    611  HB1 ASN P  39      -0.759 -83.229 107.219  0.00 97.00      PROA   
ATOM    612  HB2 ASN P  39      -0.633 -83.691 105.479  0.00 97.00      PROA   
ATOM    613  CG  ASN P  39      -2.368 -82.487 105.998  0.00 97.00      PROA   
ATOM    614  OD1 ASN P  39      -2.785 -81.379 106.337  0.00 97.00      PROA   
ATOM    615  ND2 ASN P  39      -3.176 -83.413 105.412  0.00 97.00      PROA   
ATOM    616 HD21 ASN P  39      -4.126 -83.164 105.230  0.00 97.00      PROA   
ATOM    617 HD22 ASN P  39      -2.805 -84.295 105.130  0.00 97.00      PROA   
ATOM    618  C   ASN P  39       1.493 -82.047 106.035  0.00 97.00      PROA   
ATOM    619  O   ASN P  39       1.818 -83.132 106.514  0.00 97.00      PROA   
ATOM    620  N   GLY P  40       2.415 -81.179 105.559  0.00 97.00      PROA   
ATOM    621  HN  GLY P  40       2.109 -80.291 105.225  0.00 97.00      PROA   
ATOM    622  CA  GLY P  40       3.841 -81.468 105.467  0.00 97.00      PROA   
ATOM    623  HA1 GLY P  40       4.133 -82.064 106.321  0.00 97.00      PROA   
ATOM    624  HA2 GLY P  40       4.354 -80.518 105.447  0.00 97.00      PROA   
ATOM    625  C   GLY P  40       4.267 -82.222 104.223  0.00 97.00      PROA   
ATOM    626  O   GLY P  40       5.429 -82.141 103.828  0.00 97.00      PROA   
ATOM    627  N   THR P  41       3.361 -82.979 103.562  0.00 97.00      PROA   
ATOM    628  HN  THR P  41       2.409 -82.993 103.863  0.00 97.00      PROA   
ATOM    629  CA  THR P  41       3.700 -83.830 102.426  0.00 97.00      PROA   
ATOM    630  HA  THR P  41       4.697 -84.219 102.578  0.00 97.00      PROA   
ATOM    631  CB  THR P  41       2.763 -85.025 102.274  0.00 97.00      PROA   
ATOM    632  HB  THR P  41       1.710 -84.679 102.159  0.00 97.00      PROA   
ATOM    633  OG1 THR P  41       2.844 -85.848 103.430  0.00 97.00      PROA   
ATOM    634  HG1 THR P  41       2.623 -85.291 104.178  0.00 97.00      PROA   
ATOM    635  CG2 THR P  41       3.137 -85.909 101.065  0.00 97.00      PROA   
ATOM    636 HG21 THR P  41       4.194 -86.242 101.145  0.00 97.00      PROA   
ATOM    637 HG22 THR P  41       2.997 -85.376 100.103  0.00 97.00      PROA   
ATOM    638 HG23 THR P  41       2.490 -86.813 101.050  0.00 97.00      PROA   
ATOM    639  C   THR P  41       3.701 -83.038 101.137  0.00 97.00      PROA   
ATOM    640  O   THR P  41       2.700 -82.438 100.765  0.00 97.00      PROA   
ATOM    641  N   ALA P  42       4.840 -83.020 100.411  0.00 97.00      PROA   
ATOM    642  HN  ALA P  42       5.651 -83.505 100.729  0.00 97.00      PROA   
ATOM    643  CA  ALA P  42       4.992 -82.306  99.158  0.00 97.00      PROA   
ATOM    644  HA  ALA P  42       4.727 -81.279  99.358  0.00 97.00      PROA   
ATOM    645  CB  ALA P  42       6.464 -82.326  98.707  0.00 97.00      PROA   
ATOM    646  HB1 ALA P  42       6.792 -83.366  98.494  0.00 97.00      PROA   
ATOM    647  HB2 ALA P  42       7.112 -81.918  99.515  0.00 97.00      PROA   
ATOM    648  HB3 ALA P  42       6.613 -81.707  97.799  0.00 97.00      PROA   
ATOM    649  C   ALA P  42       4.112 -82.799  98.010  0.00 97.00      PROA   
ATOM    650  O   ALA P  42       4.027 -83.992  97.726  0.00 97.00      PROA   
ATOM    651  N   ILE P  43       3.461 -81.854  97.288  0.00 97.00      PROA   
ATOM    652  HN  ILE P  43       3.538 -80.894  97.554  0.00 97.00      PROA   
ATOM    653  CA  ILE P  43       2.704 -82.121  96.077  0.00 97.00      PROA   
ATOM    654  HA  ILE P  43       2.389 -83.155  96.095  0.00 97.00      PROA   
ATOM    655  CB  ILE P  43       1.458 -81.237  95.875  0.00 97.00      PROA   
ATOM    656  HB  ILE P  43       1.740 -80.284  95.369  0.00 97.00      PROA   
ATOM    657  CG2 ILE P  43       0.442 -81.994  94.983  0.00 97.00      PROA   
ATOM    658 HG21 ILE P  43       0.125 -82.935  95.480  0.00 97.00      PROA   
ATOM    659 HG22 ILE P  43       0.860 -82.240  93.988  0.00 97.00      PROA   
ATOM    660 HG23 ILE P  43      -0.464 -81.382  94.808  0.00 97.00      PROA   
ATOM    661  CG1 ILE P  43       0.794 -80.816  97.212  0.00 97.00      PROA   
ATOM    662 HG11 ILE P  43       1.527 -80.275  97.844  0.00 97.00      PROA   
ATOM    663 HG12 ILE P  43       0.475 -81.724  97.768  0.00 97.00      PROA   
ATOM    664  CD  ILE P  43      -0.410 -79.883  97.006  0.00 97.00      PROA   
ATOM    665  HD1 ILE P  43      -0.196 -79.129  96.219  0.00 97.00      PROA   
ATOM    666  HD2 ILE P  43      -0.652 -79.340  97.943  0.00 97.00      PROA   
ATOM    667  HD3 ILE P  43      -1.308 -80.464  96.707  0.00 97.00      PROA   
ATOM    668  C   ILE P  43       3.662 -81.913  94.914  0.00 97.00      PROA   
ATOM    669  O   ILE P  43       4.636 -81.170  95.018  0.00 97.00      PROA   
ATOM    670  N   GLN P  44       3.398 -82.551  93.753  0.00 97.00      PROA   
ATOM    671  HN  GLN P  44       2.637 -83.193  93.686  0.00 97.00      PROA   
ATOM    672  CA  GLN P  44       4.207 -82.399  92.559  0.00 97.00      PROA   
ATOM    673  HA  GLN P  44       5.245 -82.289  92.843  0.00 97.00      PROA   
ATOM    674  CB  GLN P  44       4.060 -83.654  91.658  0.00 97.00      PROA   
ATOM    675  HB1 GLN P  44       4.736 -83.540  90.782  0.00 97.00      PROA   
ATOM    676  HB2 GLN P  44       3.017 -83.715  91.272  0.00 97.00      PROA   
ATOM    677  CG  GLN P  44       4.395 -85.005  92.345  0.00 97.00      PROA   
ATOM    678  HG1 GLN P  44       4.405 -85.805  91.573  0.00 97.00      PROA   
ATOM    679  HG2 GLN P  44       3.616 -85.270  93.091  0.00 97.00      PROA   
ATOM    680  CD  GLN P  44       5.778 -85.007  93.013  0.00 97.00      PROA   
ATOM    681  OE1 GLN P  44       6.794 -85.229  92.345  0.00 97.00      PROA   
ATOM    682  NE2 GLN P  44       5.835 -84.782  94.355  0.00 97.00      PROA   
ATOM    683 HE21 GLN P  44       6.736 -84.781  94.783  0.00 97.00      PROA   
ATOM    684 HE22 GLN P  44       5.007 -84.582  94.878  0.00 97.00      PROA   
ATOM    685  C   GLN P  44       3.809 -81.146  91.776  0.00 97.00      PROA   
ATOM    686  O   GLN P  44       4.477 -80.757  90.818  0.00 97.00      PROA   
ATOM    687  N   THR P  45       2.717 -80.460  92.195  0.00 97.00      PROA   
ATOM    688  HN  THR P  45       2.183 -80.820  92.954  0.00 97.00      PROA   
ATOM    689  CA  THR P  45       2.228 -79.205  91.635  0.00 97.00      PROA   
ATOM    690  HA  THR P  45       2.000 -79.383  90.594  0.00 97.00      PROA   
ATOM    691  CB  THR P  45       0.959 -78.725  92.342  0.00 97.00      PROA   
ATOM    692  HB  THR P  45       1.170 -78.500  93.414  0.00 97.00      PROA   
ATOM    693  OG1 THR P  45      -0.034 -79.739  92.295  0.00 97.00      PROA   
ATOM    694  HG1 THR P  45      -0.810 -79.363  92.718  0.00 97.00      PROA   
ATOM    695  CG2 THR P  45       0.366 -77.481  91.655  0.00 97.00      PROA   
ATOM    696 HG21 THR P  45       0.149 -77.710  90.590  0.00 97.00      PROA   
ATOM    697 HG22 THR P  45       1.052 -76.611  91.711  0.00 97.00      PROA   
ATOM    698 HG23 THR P  45      -0.586 -77.183  92.142  0.00 97.00      PROA   
ATOM    699  C   THR P  45       3.258 -78.092  91.722  0.00 97.00      PROA   
ATOM    700  O   THR P  45       3.545 -77.598  92.806  0.00 97.00      PROA   
ATOM    701  N   SER P  46       3.845 -77.664  90.579  0.00 97.00      PROA   
ATOM    702  HN  SER P  46       3.703 -78.160  89.725  0.00 97.00      PROA   
ATOM    703  CA  SER P  46       4.859 -76.617  90.580  0.00 97.00      PROA   
ATOM    704  HA  SER P  46       5.270 -76.511  91.573  0.00 97.00      PROA   
ATOM    705  CB  SER P  46       6.029 -76.976  89.633  0.00 97.00      PROA   
ATOM    706  HB1 SER P  46       6.765 -76.143  89.589  0.00 97.00      PROA   
ATOM    707  HB2 SER P  46       5.652 -77.166  88.605  0.00 97.00      PROA   
ATOM    708  OG  SER P  46       6.728 -78.124  90.108  0.00 97.00      PROA   
ATOM    709  HG1 SER P  46       6.082 -78.817  90.273  0.00 97.00      PROA   
ATOM    710  C   SER P  46       4.328 -75.252  90.177  0.00 97.00      PROA   
ATOM    711  O   SER P  46       5.025 -74.246  90.309  0.00 97.00      PROA   
ATOM    712  N   THR P  47       3.061 -75.165  89.712  0.00 97.00      PROA   
ATOM    713  HN  THR P  47       2.513 -75.993  89.638  0.00 97.00      PROA   
ATOM    714  CA  THR P  47       2.392 -73.904  89.398  0.00 97.00      PROA   
ATOM    715  HA  THR P  47       3.075 -73.378  88.752  0.00 97.00      PROA   
ATOM    716  CB  THR P  47       1.106 -74.060  88.563  0.00 97.00      PROA   
ATOM    717  HB  THR P  47       1.386 -74.353  87.526  0.00 97.00      PROA   
ATOM    718  OG1 THR P  47       0.319 -72.872  88.487  0.00 97.00      PROA   
ATOM    719  HG1 THR P  47      -0.532 -73.144  88.138  0.00 97.00      PROA   
ATOM    720  CG2 THR P  47       0.212 -75.159  89.156  0.00 97.00      PROA   
ATOM    721 HG21 THR P  47       0.032 -74.966  90.234  0.00 97.00      PROA   
ATOM    722 HG22 THR P  47       0.679 -76.157  89.040  0.00 97.00      PROA   
ATOM    723 HG23 THR P  47      -0.773 -75.184  88.641  0.00 97.00      PROA   
ATOM    724  C   THR P  47       2.161 -73.048  90.650  0.00 97.00      PROA   
ATOM    725  O   THR P  47       1.876 -73.617  91.700  0.00 97.00      PROA   
ATOM    726  N   PRO P  48       2.222 -71.710  90.614  0.00 97.00      PROA   
ATOM    727  CD  PRO P  48       3.031 -70.965  89.640  0.00 97.00      PROA   
ATOM    728  HD1 PRO P  48       2.374 -70.668  88.793  0.00 97.00      PROA   
ATOM    729  HD2 PRO P  48       3.899 -71.552  89.266  0.00 97.00      PROA   
ATOM    730  CA  PRO P  48       1.902 -70.891  91.780  0.00 97.00      PROA   
ATOM    731  HA  PRO P  48       2.438 -71.283  92.633  0.00 97.00      PROA   
ATOM    732  CB  PRO P  48       2.369 -69.481  91.374  0.00 97.00      PROA   
ATOM    733  HB1 PRO P  48       2.674 -68.878  92.252  0.00 97.00      PROA   
ATOM    734  HB2 PRO P  48       1.573 -68.936  90.818  0.00 97.00      PROA   
ATOM    735  CG  PRO P  48       3.525 -69.741  90.409  0.00 97.00      PROA   
ATOM    736  HG1 PRO P  48       3.746 -68.875  89.754  0.00 97.00      PROA   
ATOM    737  HG2 PRO P  48       4.436 -70.013  90.986  0.00 97.00      PROA   
ATOM    738  C   PRO P  48       0.428 -70.839  92.136  0.00 97.00      PROA   
ATOM    739  O   PRO P  48       0.113 -70.163  93.106  0.00 97.00      PROA   
ATOM    740  N   THR P  49      -0.484 -71.530  91.410  0.00 97.00      PROA   
ATOM    741  HN  THR P  49      -0.202 -72.043  90.605  0.00 97.00      PROA   
ATOM    742  CA  THR P  49      -1.882 -71.617  91.803  0.00 97.00      PROA   
ATOM    743  HA  THR P  49      -1.965 -71.248  92.813  0.00 97.00      PROA   
ATOM    744  CB  THR P  49      -2.840 -70.771  90.959  0.00 97.00      PROA   
ATOM    745  HB  THR P  49      -2.354 -69.782  90.807  0.00 97.00      PROA   
ATOM    746  OG1 THR P  49      -4.064 -70.537  91.646  0.00 97.00      PROA   
ATOM    747  HG1 THR P  49      -4.388 -69.697  91.302  0.00 97.00      PROA   
ATOM    748  CG2 THR P  49      -3.169 -71.360  89.576  0.00 97.00      PROA   
ATOM    749 HG21 THR P  49      -3.756 -72.298  89.672  0.00 97.00      PROA   
ATOM    750 HG22 THR P  49      -2.238 -71.568  89.012  0.00 97.00      PROA   
ATOM    751 HG23 THR P  49      -3.783 -70.637  88.996  0.00 97.00      PROA   
ATOM    752  C   THR P  49      -2.281 -73.073  91.843  0.00 97.00      PROA   
ATOM    753  O   THR P  49      -2.059 -73.834  90.906  0.00 97.00      PROA   
ATOM    754  N   TYR P  50      -2.889 -73.500  92.969  0.00 97.00      PROA   
ATOM    755  HN  TYR P  50      -3.035 -72.865  93.727  0.00 97.00      PROA   
ATOM    756  CA  TYR P  50      -3.386 -74.843  93.148  0.00 97.00      PROA   
ATOM    757  HA  TYR P  50      -2.932 -75.503  92.422  0.00 97.00      PROA   
ATOM    758  CB  TYR P  50      -3.090 -75.371  94.579  0.00 97.00      PROA   
ATOM    759  HB1 TYR P  50      -3.628 -74.782  95.351  0.00 97.00      PROA   
ATOM    760  HB2 TYR P  50      -2.002 -75.266  94.777  0.00 97.00      PROA   
ATOM    761  CG  TYR P  50      -3.443 -76.829  94.724  0.00 97.00      PROA   
ATOM    762  CD1 TYR P  50      -4.712 -77.230  95.179  0.00 97.00      PROA   
ATOM    763  HD1 TYR P  50      -5.458 -76.485  95.416  0.00 97.00      PROA   
ATOM    764  CE1 TYR P  50      -5.012 -78.588  95.351  0.00 97.00      PROA   
ATOM    765  HE1 TYR P  50      -5.978 -78.888  95.728  0.00 97.00      PROA   
ATOM    766  CZ  TYR P  50      -4.051 -79.558  95.050  0.00 97.00      PROA   
ATOM    767  OH  TYR P  50      -4.347 -80.926  95.229  0.00 97.00      PROA   
ATOM    768  HH  TYR P  50      -5.234 -80.988  95.592  0.00 97.00      PROA   
ATOM    769  CD2 TYR P  50      -2.479 -77.814  94.451  0.00 97.00      PROA   
ATOM    770  HD2 TYR P  50      -1.490 -77.514  94.138  0.00 97.00      PROA   
ATOM    771  CE2 TYR P  50      -2.788 -79.172  94.593  0.00 97.00      PROA   
ATOM    772  HE2 TYR P  50      -2.048 -79.927  94.377  0.00 97.00      PROA   
ATOM    773  C   TYR P  50      -4.873 -74.775  92.889  0.00 97.00      PROA   
ATOM    774  O   TYR P  50      -5.614 -74.175  93.658  0.00 97.00      PROA   
ATOM    775  N   HSD P  51      -5.339 -75.387  91.777  0.00 97.00      PROA   
ATOM    776  HN  HSD P  51      -4.723 -75.901  91.188  0.00 97.00      PROA   
ATOM    777  CA  HSD P  51      -6.697 -75.232  91.301  0.00 97.00      PROA   
ATOM    778  HA  HSD P  51      -7.184 -74.419  91.819  0.00 97.00      PROA   
ATOM    779  CB  HSD P  51      -6.718 -74.905  89.782  0.00 97.00      PROA   
ATOM    780  HB1 HSD P  51      -6.144 -75.677  89.226  0.00 97.00      PROA   
ATOM    781  HB2 HSD P  51      -6.185 -73.938  89.644  0.00 97.00      PROA   
ATOM    782  ND1 HSD P  51      -8.867 -75.845  88.764  0.00 97.00      PROA   
ATOM    783  HD1 HSD P  51      -8.692 -76.808  88.976  0.00 97.00      PROA   
ATOM    784  CG  HSD P  51      -8.085 -74.775  89.154  0.00 97.00      PROA   
ATOM    785  CE1 HSD P  51      -9.939 -75.336  88.112  0.00 97.00      PROA   
ATOM    786  HE1 HSD P  51     -10.730 -75.964  87.703  0.00 97.00      PROA   
ATOM    787  NE2 HSD P  51      -9.899 -74.020  88.043  0.00 97.00      PROA   
ATOM    788  CD2 HSD P  51      -8.728 -73.668  88.692  0.00 97.00      PROA   
ATOM    789  HD2 HSD P  51      -8.436 -72.626  88.755  0.00 97.00      PROA   
ATOM    790  C   HSD P  51      -7.502 -76.479  91.557  0.00 97.00      PROA   
ATOM    791  O   HSD P  51      -7.315 -77.506  90.908  0.00 97.00      PROA   
ATOM    792  N   ILE P  52      -8.474 -76.391  92.490  0.00 97.00      PROA   
ATOM    793  HN  ILE P  52      -8.599 -75.567  93.042  0.00 97.00      PROA   
ATOM    794  CA  ILE P  52      -9.434 -77.437  92.746  0.00 97.00      PROA   
ATOM    795  HA  ILE P  52      -9.035 -78.391  92.430  0.00 97.00      PROA   
ATOM    796  CB  ILE P  52      -9.783 -77.547  94.226  0.00 97.00      PROA   
ATOM    797  HB  ILE P  52     -10.112 -76.552  94.589  0.00 97.00      PROA   
ATOM    798  CG2 ILE P  52     -10.943 -78.534  94.457  0.00 97.00      PROA   
ATOM    799 HG21 ILE P  52     -10.686 -79.542  94.069  0.00 97.00      PROA   
ATOM    800 HG22 ILE P  52     -11.888 -78.188  93.991  0.00 97.00      PROA   
ATOM    801 HG23 ILE P  52     -11.127 -78.632  95.546  0.00 97.00      PROA   
ATOM    802  CG1 ILE P  52      -8.539 -77.964  95.049  0.00 97.00      PROA   
ATOM    803 HG11 ILE P  52      -7.624 -77.490  94.637  0.00 97.00      PROA   
ATOM    804 HG12 ILE P  52      -8.414 -79.065  94.953  0.00 97.00      PROA   
ATOM    805  CD  ILE P  52      -8.631 -77.596  96.534  0.00 97.00      PROA   
ATOM    806  HD1 ILE P  52      -9.531 -78.051  96.995  0.00 97.00      PROA   
ATOM    807  HD2 ILE P  52      -8.672 -76.496  96.669  0.00 97.00      PROA   
ATOM    808  HD3 ILE P  52      -7.742 -77.981  97.072  0.00 97.00      PROA   
ATOM    809  C   ILE P  52     -10.651 -77.113  91.912  0.00 97.00      PROA   
ATOM    810  O   ILE P  52     -11.390 -76.171  92.187  0.00 97.00      PROA   
ATOM    811  N   THR P  53     -10.872 -77.897  90.832  0.00 97.00      PROA   
ATOM    812  HN  THR P  53     -10.208 -78.601  90.591  0.00 97.00      PROA   
ATOM    813  CA  THR P  53     -11.984 -77.725  89.907  0.00 97.00      PROA   
ATOM    814  HA  THR P  53     -11.925 -76.715  89.526  0.00 97.00      PROA   
ATOM    815  CB  THR P  53     -11.914 -78.695  88.732  0.00 97.00      PROA   
ATOM    816  HB  THR P  53     -12.080 -79.741  89.078  0.00 97.00      PROA   
ATOM    817  OG1 THR P  53     -10.628 -78.632  88.130  0.00 97.00      PROA   
ATOM    818  HG1 THR P  53     -10.671 -79.216  87.370  0.00 97.00      PROA   
ATOM    819  CG2 THR P  53     -12.947 -78.334  87.645  0.00 97.00      PROA   
ATOM    820 HG21 THR P  53     -12.799 -77.286  87.309  0.00 97.00      PROA   
ATOM    821 HG22 THR P  53     -13.984 -78.443  88.021  0.00 97.00      PROA   
ATOM    822 HG23 THR P  53     -12.832 -79.004  86.766  0.00 97.00      PROA   
ATOM    823  C   THR P  53     -13.329 -77.870  90.585  0.00 97.00      PROA   
ATOM    824  O   THR P  53     -14.243 -77.086  90.334  0.00 97.00      PROA   
ATOM    825  N   SER P  54     -13.462 -78.872  91.481  0.00 97.00      PROA   
ATOM    826  HN  SER P  54     -12.688 -79.453  91.715  0.00 97.00      PROA   
ATOM    827  CA  SER P  54     -14.709 -79.174  92.145  0.00 97.00      PROA   
ATOM    828  HA  SER P  54     -15.161 -78.247  92.470  0.00 97.00      PROA   
ATOM    829  CB  SER P  54     -15.693 -80.025  91.287  0.00 97.00      PROA   
ATOM    830  HB1 SER P  54     -16.643 -80.192  91.835  0.00 97.00      PROA   
ATOM    831  HB2 SER P  54     -15.247 -81.015  91.057  0.00 97.00      PROA   
ATOM    832  OG  SER P  54     -15.992 -79.404  90.041  0.00 97.00      PROA   
ATOM    833  HG1 SER P  54     -16.271 -78.508  90.246  0.00 97.00      PROA   
ATOM    834  C   SER P  54     -14.337 -80.001  93.352  0.00 97.00      PROA   
ATOM    835  O   SER P  54     -13.921 -81.147  93.213  0.00 97.00      PROA   
ATOM    836  N   ALA P  55     -14.437 -79.421  94.569  0.00 97.00      PROA   
ATOM    837  HN  ALA P  55     -14.776 -78.482  94.649  0.00 97.00      PROA   
ATOM    838  CA  ALA P  55     -13.869 -79.957  95.792  0.00 97.00      PROA   
ATOM    839  HA  ALA P  55     -12.812 -80.041  95.607  0.00 97.00      PROA   
ATOM    840  CB  ALA P  55     -14.064 -78.952  96.943  0.00 97.00      PROA   
ATOM    841  HB1 ALA P  55     -15.144 -78.813  97.166  0.00 97.00      PROA   
ATOM    842  HB2 ALA P  55     -13.648 -77.962  96.650  0.00 97.00      PROA   
ATOM    843  HB3 ALA P  55     -13.541 -79.290  97.861  0.00 97.00      PROA   
ATOM    844  C   ALA P  55     -14.325 -81.337  96.250  0.00 97.00      PROA   
ATOM    845  O   ALA P  55     -15.505 -81.671  96.229  0.00 97.00      PROA   
ATOM    846  N   SER P  56     -13.352 -82.166  96.710  0.00 97.00      PROA   
ATOM    847  HN  SER P  56     -12.395 -81.878  96.652  0.00 97.00      PROA   
ATOM    848  CA  SER P  56     -13.564 -83.460  97.337  0.00 97.00      PROA   
ATOM    849  HA  SER P  56     -14.591 -83.754  97.182  0.00 97.00      PROA   
ATOM    850  CB  SER P  56     -12.659 -84.591  96.767  0.00 97.00      PROA   
ATOM    851  HB1 SER P  56     -12.794 -84.630  95.666  0.00 97.00      PROA   
ATOM    852  HB2 SER P  56     -12.968 -85.576  97.181  0.00 97.00      PROA   
ATOM    853  OG  SER P  56     -11.273 -84.386  97.031  0.00 97.00      PROA   
ATOM    854  HG1 SER P  56     -10.865 -85.262  97.028  0.00 97.00      PROA   
ATOM    855  C   SER P  56     -13.357 -83.332  98.833  0.00 97.00      PROA   
ATOM    856  O   SER P  56     -12.896 -82.310  99.328  0.00 97.00      PROA   
ATOM    857  N   GLU P  57     -13.712 -84.384  99.608  0.00 97.00      PROA   
ATOM    858  HN  GLU P  57     -14.064 -85.222  99.198  0.00 97.00      PROA   
ATOM    859  CA  GLU P  57     -13.501 -84.463 101.045  0.00 97.00      PROA   
ATOM    860  HA  GLU P  57     -14.003 -83.632 101.520  0.00 97.00      PROA   
ATOM    861  CB  GLU P  57     -14.049 -85.823 101.566  0.00 97.00      PROA   
ATOM    862  HB1 GLU P  57     -13.907 -85.895 102.663  0.00 97.00      PROA   
ATOM    863  HB2 GLU P  57     -13.433 -86.629 101.097  0.00 97.00      PROA   
ATOM    864  CG  GLU P  57     -15.519 -86.179 101.196  0.00 97.00      PROA   
ATOM    865  HG1 GLU P  57     -15.669 -87.254 101.449  0.00 97.00      PROA   
ATOM    866  HG2 GLU P  57     -15.690 -86.071 100.105  0.00 97.00      PROA   
ATOM    867  CD  GLU P  57     -16.615 -85.394 101.927  0.00 97.00      PROA   
ATOM    868  OE1 GLU P  57     -17.304 -86.009 102.785  0.00 97.00      PROA   
ATOM    869  OE2 GLU P  57     -16.840 -84.204 101.585  0.00 97.00      PROA   
ATOM    870  C   GLU P  57     -12.002 -84.395 101.360  0.00 97.00      PROA   
ATOM    871  O   GLU P  57     -11.539 -83.709 102.266  0.00 97.00      PROA   
ATOM    872  N   ASP P  58     -11.239 -85.124 100.530  0.00 97.00      PROA   
ATOM    873  HN  ASP P  58     -11.718 -85.676  99.850  0.00 97.00      PROA   
ATOM    874  CA  ASP P  58      -9.830 -85.423 100.514  0.00 97.00      PROA   
ATOM    875  HA  ASP P  58      -9.544 -85.676 101.524  0.00 97.00      PROA   
ATOM    876  CB  ASP P  58      -9.574 -86.686  99.614  0.00 97.00      PROA   
ATOM    877  HB1 ASP P  58      -9.572 -87.576 100.284  0.00 97.00      PROA   
ATOM    878  HB2 ASP P  58      -8.590 -86.640  99.109  0.00 97.00      PROA   
ATOM    879  CG  ASP P  58     -10.670 -86.969  98.567  0.00 97.00      PROA   
ATOM    880  OD1 ASP P  58     -11.841 -87.234  98.953  0.00 97.00      PROA   
ATOM    881  OD2 ASP P  58     -10.336 -86.945  97.355  0.00 97.00      PROA   
ATOM    882  C   ASP P  58      -8.931 -84.246 100.143  0.00 97.00      PROA   
ATOM    883  O   ASP P  58      -7.748 -84.251 100.479  0.00 97.00      PROA   
ATOM    884  N   ASP P  59      -9.477 -83.169  99.525  0.00 97.00      PROA   
ATOM    885  HN  ASP P  59     -10.376 -83.239  99.099  0.00 97.00      PROA   
ATOM    886  CA  ASP P  59      -8.841 -81.860  99.416  0.00 97.00      PROA   
ATOM    887  HA  ASP P  59      -7.904 -81.983  98.887  0.00 97.00      PROA   
ATOM    888  CB  ASP P  59      -9.767 -80.883  98.634  0.00 97.00      PROA   
ATOM    889  HB1 ASP P  59      -9.450 -79.830  98.785  0.00 97.00      PROA   
ATOM    890  HB2 ASP P  59     -10.813 -80.988  98.985  0.00 97.00      PROA   
ATOM    891  CG  ASP P  59      -9.719 -81.102  97.121  0.00 97.00      PROA   
ATOM    892  OD1 ASP P  59      -8.601 -81.241  96.561  0.00 97.00      PROA   
ATOM    893  OD2 ASP P  59     -10.802 -80.987  96.495  0.00 97.00      PROA   
ATOM    894  C   ASP P  59      -8.507 -81.220 100.774  0.00 97.00      PROA   
ATOM    895  O   ASP P  59      -7.626 -80.372 100.865  0.00 97.00      PROA   
ATOM    896  N   SER P  60      -9.206 -81.599 101.870  0.00 97.00      PROA   
ATOM    897  HN  SER P  60      -9.911 -82.295 101.759  0.00 97.00      PROA   
ATOM    898  CA  SER P  60      -9.009 -81.062 103.219  0.00 97.00      PROA   
ATOM    899  HA  SER P  60      -9.184 -79.997 103.152  0.00 97.00      PROA   
ATOM    900  CB  SER P  60      -9.994 -81.646 104.264  0.00 97.00      PROA   
ATOM    901  HB1 SER P  60      -9.844 -81.160 105.253  0.00 97.00      PROA   
ATOM    902  HB2 SER P  60      -9.833 -82.740 104.373  0.00 97.00      PROA   
ATOM    903  OG  SER P  60     -11.345 -81.430 103.889  0.00 97.00      PROA   
ATOM    904  HG1 SER P  60     -11.554 -82.105 103.233  0.00 97.00      PROA   
ATOM    905  C   SER P  60      -7.621 -81.263 103.825  0.00 97.00      PROA   
ATOM    906  O   SER P  60      -7.010 -82.322 103.698  0.00 97.00      PROA   
ATOM    907  N   GLY P  61      -7.108 -80.247 104.562  0.00 97.00      PROA   
ATOM    908  HN  GLY P  61      -7.635 -79.409 104.703  0.00 97.00      PROA   
ATOM    909  CA  GLY P  61      -5.791 -80.324 105.179  0.00 97.00      PROA   
ATOM    910  HA1 GLY P  61      -5.150 -80.961 104.586  0.00 97.00      PROA   
ATOM    911  HA2 GLY P  61      -5.918 -80.657 106.199  0.00 97.00      PROA   
ATOM    912  C   GLY P  61      -5.139 -78.979 105.198  0.00 97.00      PROA   
ATOM    913  O   GLY P  61      -5.715 -77.996 104.751  0.00 97.00      PROA   
ATOM    914  N   GLU P  62      -3.893 -78.891 105.720  0.00 97.00      PROA   
ATOM    915  HN  GLU P  62      -3.429 -79.696 106.088  0.00 97.00      PROA   
ATOM    916  CA  GLU P  62      -3.160 -77.646 105.754  0.00 97.00      PROA   
ATOM    917  HA  GLU P  62      -3.872 -76.843 105.723  0.00 97.00      PROA   
ATOM    918  CB  GLU P  62      -2.362 -77.409 107.059  0.00 97.00      PROA   
ATOM    919  HB1 GLU P  62      -3.069 -77.587 107.901  0.00 97.00      PROA   
ATOM    920  HB2 GLU P  62      -2.078 -76.332 107.078  0.00 97.00      PROA   
ATOM    921  CG  GLU P  62      -1.118 -78.278 107.318  0.00 97.00      PROA   
ATOM    922  HG1 GLU P  62      -0.465 -78.336 106.423  0.00 97.00      PROA   
ATOM    923  HG2 GLU P  62      -1.420 -79.303 107.616  0.00 97.00      PROA   
ATOM    924  CD  GLU P  62      -0.296 -77.674 108.451  0.00 97.00      PROA   
ATOM    925  OE1 GLU P  62      -0.882 -77.196 109.451  0.00 97.00      PROA   
ATOM    926  OE2 GLU P  62       0.948 -77.693 108.326  0.00 97.00      PROA   
ATOM    927  C   GLU P  62      -2.317 -77.465 104.519  0.00 97.00      PROA   
ATOM    928  O   GLU P  62      -1.473 -78.282 104.163  0.00 97.00      PROA   
ATOM    929  N   TYR P  63      -2.577 -76.341 103.823  0.00 97.00      PROA   
ATOM    930  HN  TYR P  63      -3.280 -75.711 104.150  0.00 97.00      PROA   
ATOM    931  CA  TYR P  63      -1.938 -75.946 102.594  0.00 97.00      PROA   
ATOM    932  HA  TYR P  63      -1.554 -76.825 102.092  0.00 97.00      PROA   
ATOM    933  CB  TYR P  63      -2.913 -75.188 101.651  0.00 97.00      PROA   
ATOM    934  HB1 TYR P  63      -2.367 -74.598 100.886  0.00 97.00      PROA   
ATOM    935  HB2 TYR P  63      -3.544 -74.499 102.247  0.00 97.00      PROA   
ATOM    936  CG  TYR P  63      -3.834 -76.145 100.942  0.00 97.00      PROA   
ATOM    937  CD1 TYR P  63      -4.842 -76.836 101.639  0.00 97.00      PROA   
ATOM    938  HD1 TYR P  63      -4.979 -76.671 102.696  0.00 97.00      PROA   
ATOM    939  CE1 TYR P  63      -5.655 -77.766 100.983  0.00 97.00      PROA   
ATOM    940  HE1 TYR P  63      -6.392 -78.318 101.544  0.00 97.00      PROA   
ATOM    941  CZ  TYR P  63      -5.504 -77.977  99.607  0.00 97.00      PROA   
ATOM    942  OH  TYR P  63      -6.275 -78.944  98.932  0.00 97.00      PROA   
ATOM    943  HH  TYR P  63      -6.755 -79.456  99.591  0.00 97.00      PROA   
ATOM    944  CD2 TYR P  63      -3.715 -76.345  99.555  0.00 97.00      PROA   
ATOM    945  HD2 TYR P  63      -2.965 -75.809  98.994  0.00 97.00      PROA   
ATOM    946  CE2 TYR P  63      -4.550 -77.249  98.892  0.00 97.00      PROA   
ATOM    947  HE2 TYR P  63      -4.425 -77.423  97.837  0.00 97.00      PROA   
ATOM    948  C   TYR P  63      -0.771 -75.054 102.919  0.00 97.00      PROA   
ATOM    949  O   TYR P  63      -0.871 -74.155 103.750  0.00 97.00      PROA   
ATOM    950  N   ARG P  64       0.393 -75.301 102.280  0.00 97.00      PROA   
ATOM    951  HN  ARG P  64       0.495 -76.095 101.684  0.00 97.00      PROA   
ATOM    952  CA  ARG P  64       1.564 -74.484 102.508  0.00 97.00      PROA   
ATOM    953  HA  ARG P  64       1.265 -73.473 102.750  0.00 97.00      PROA   
ATOM    954  CB  ARG P  64       2.507 -75.057 103.603  0.00 97.00      PROA   
ATOM    955  HB1 ARG P  64       3.060 -74.201 104.049  0.00 97.00      PROA   
ATOM    956  HB2 ARG P  64       3.263 -75.750 103.170  0.00 97.00      PROA   
ATOM    957  CG  ARG P  64       1.779 -75.858 104.701  0.00 97.00      PROA   
ATOM    958  HG1 ARG P  64       1.367 -76.791 104.259  0.00 97.00      PROA   
ATOM    959  HG2 ARG P  64       0.919 -75.275 105.099  0.00 97.00      PROA   
ATOM    960  CD  ARG P  64       2.680 -76.251 105.865  0.00 97.00      PROA   
ATOM    961  HD1 ARG P  64       3.659 -76.644 105.518  0.00 97.00      PROA   
ATOM    962  HD2 ARG P  64       2.183 -77.019 106.486  0.00 97.00      PROA   
ATOM    963  NE  ARG P  64       2.906 -74.992 106.631  0.00 97.00      PROA   
ATOM    964  HE  ARG P  64       2.690 -74.121 106.193  0.00 97.00      PROA   
ATOM    965  CZ  ARG P  64       3.135 -74.932 107.953  0.00 97.00      PROA   
ATOM    966  NH1 ARG P  64       2.888 -75.943 108.791  0.00 97.00      PROA   
ATOM    967 HH11 ARG P  64       2.259 -76.649 108.461  0.00 97.00      PROA   
ATOM    968 HH12 ARG P  64       2.837 -75.746 109.762  0.00 97.00      PROA   
ATOM    969  NH2 ARG P  64       3.576 -73.769 108.451  0.00 97.00      PROA   
ATOM    970 HH21 ARG P  64       3.806 -73.054 107.791  0.00 97.00      PROA   
ATOM    971 HH22 ARG P  64       3.801 -73.716 109.417  0.00 97.00      PROA   
ATOM    972  C   ARG P  64       2.329 -74.477 101.213  0.00 97.00      PROA   
ATOM    973  O   ARG P  64       2.240 -75.416 100.431  0.00 97.00      PROA   
ATOM    974  N   CYS P  65       3.123 -73.416 100.950  0.00 97.00      PROA   
ATOM    975  HN  CYS P  65       3.073 -72.577 101.487  0.00 97.00      PROA   
ATOM    976  CA  CYS P  65       4.028 -73.415  99.825  0.00 97.00      PROA   
ATOM    977  HA  CYS P  65       4.280 -74.439  99.605  0.00 97.00      PROA   
ATOM    978  CB  CYS P  65       3.385 -72.789  98.565  0.00 97.00      PROA   
ATOM    979  HB1 CYS P  65       2.580 -73.486  98.239  0.00 97.00      PROA   
ATOM    980  HB2 CYS P  65       4.110 -72.722  97.729  0.00 97.00      PROA   
ATOM    981  SG  CYS P  65       2.621 -71.177  98.902  0.00 97.00      PROA   
ATOM    982  C   CYS P  65       5.343 -72.741 100.146  0.00 97.00      PROA   
ATOM    983  O   CYS P  65       5.488 -72.004 101.115  0.00 97.00      PROA   
ATOM    984  N   GLN P  66       6.362 -73.026  99.307  0.00 97.00      PROA   
ATOM    985  HN  GLN P  66       6.218 -73.697  98.582  0.00 97.00      PROA   
ATOM    986  CA  GLN P  66       7.673 -72.425  99.373  0.00 97.00      PROA   
ATOM    987  HA  GLN P  66       7.676 -71.610 100.084  0.00 97.00      PROA   
ATOM    988  CB  GLN P  66       8.726 -73.510  99.773  0.00 97.00      PROA   
ATOM    989  HB1 GLN P  66       8.947 -74.190  98.927  0.00 97.00      PROA   
ATOM    990  HB2 GLN P  66       8.224 -74.125 100.557  0.00 97.00      PROA   
ATOM    991  CG  GLN P  66      10.027 -72.963 100.403  0.00 97.00      PROA   
ATOM    992  HG1 GLN P  66       9.733 -72.169 101.122  0.00 97.00      PROA   
ATOM    993  HG2 GLN P  66      10.694 -72.511  99.645  0.00 97.00      PROA   
ATOM    994  CD  GLN P  66      10.798 -73.996 101.245  0.00 97.00      PROA   
ATOM    995  OE1 GLN P  66      10.979 -73.765 102.440  0.00 97.00      PROA   
ATOM    996  NE2 GLN P  66      11.263 -75.130 100.667  0.00 97.00      PROA   
ATOM    997 HE21 GLN P  66      11.703 -75.822 101.237  0.00 97.00      PROA   
ATOM    998 HE22 GLN P  66      11.106 -75.313  99.696  0.00 97.00      PROA   
ATOM    999  C   GLN P  66       7.888 -71.870  97.970  0.00 97.00      PROA   
ATOM   1000  O   GLN P  66       7.995 -72.623  97.004  0.00 97.00      PROA   
ATOM   1001  N   ARG P  67       7.922 -70.518  97.816  0.00 97.00      PROA   
ATOM   1002  HN  ARG P  67       7.780 -69.906  98.590  0.00 97.00      PROA   
ATOM   1003  CA  ARG P  67       8.074 -69.860  96.525  0.00 97.00      PROA   
ATOM   1004  HA  ARG P  67       7.978 -70.573  95.717  0.00 97.00      PROA   
ATOM   1005  CB  ARG P  67       7.013 -68.737  96.343  0.00 97.00      PROA   
ATOM   1006  HB1 ARG P  67       7.275 -68.059  95.502  0.00 97.00      PROA   
ATOM   1007  HB2 ARG P  67       7.005 -68.118  97.270  0.00 97.00      PROA   
ATOM   1008  CG  ARG P  67       5.583 -69.252  96.106  0.00 97.00      PROA   
ATOM   1009  HG1 ARG P  67       4.874 -68.429  96.358  0.00 97.00      PROA   
ATOM   1010  HG2 ARG P  67       5.377 -70.089  96.806  0.00 97.00      PROA   
ATOM   1011  CD  ARG P  67       5.310 -69.734  94.675  0.00 97.00      PROA   
ATOM   1012  HD1 ARG P  67       4.385 -70.345  94.643  0.00 97.00      PROA   
ATOM   1013  HD2 ARG P  67       6.149 -70.345  94.280  0.00 97.00      PROA   
ATOM   1014  NE  ARG P  67       5.036 -68.531  93.832  0.00 97.00      PROA   
ATOM   1015  HE  ARG P  67       4.207 -68.006  94.020  0.00 97.00      PROA   
ATOM   1016  CZ  ARG P  67       5.832 -68.073  92.851  0.00 97.00      PROA   
ATOM   1017  NH1 ARG P  67       6.946 -68.702  92.465  0.00 97.00      PROA   
ATOM   1018 HH11 ARG P  67       7.132 -69.623  92.796  0.00 97.00      PROA   
ATOM   1019 HH12 ARG P  67       7.432 -68.346  91.667  0.00 97.00      PROA   
ATOM   1020  NH2 ARG P  67       5.484 -66.948  92.204  0.00 97.00      PROA   
ATOM   1021 HH21 ARG P  67       4.660 -66.467  92.481  0.00 97.00      PROA   
ATOM   1022 HH22 ARG P  67       6.090 -66.601  91.488  0.00 97.00      PROA   
ATOM   1023  C   ARG P  67       9.425 -69.193  96.406  0.00 97.00      PROA   
ATOM   1024  O   ARG P  67       9.583 -68.069  96.873  0.00 97.00      PROA   
ATOM   1025  N   GLY P  68      10.406 -69.852  95.728  0.00 97.00      PROA   
ATOM   1026  HN  GLY P  68      10.201 -70.761  95.369  0.00 97.00      PROA   
ATOM   1027  CA  GLY P  68      11.716 -69.326  95.323  0.00 97.00      PROA   
ATOM   1028  HA1 GLY P  68      11.536 -68.639  94.508  0.00 97.00      PROA   
ATOM   1029  HA2 GLY P  68      12.301 -70.177  95.008  0.00 97.00      PROA   
ATOM   1030  C   GLY P  68      12.575 -68.577  96.325  0.00 97.00      PROA   
ATOM   1031  O   GLY P  68      13.540 -67.921  95.938  0.00 97.00      PROA   
ATOM   1032  N   LEU P  69      12.239 -68.631  97.627  0.00 97.00      PROA   
ATOM   1033  HN  LEU P  69      11.457 -69.183  97.898  0.00 97.00      PROA   
ATOM   1034  CA  LEU P  69      12.743 -67.702  98.612  0.00 97.00      PROA   
ATOM   1035  HA  LEU P  69      13.740 -67.377  98.344  0.00 97.00      PROA   
ATOM   1036  CB  LEU P  69      11.782 -66.496  98.798  0.00 97.00      PROA   
ATOM   1037  HB1 LEU P  69      12.054 -65.909  99.703  0.00 97.00      PROA   
ATOM   1038  HB2 LEU P  69      10.754 -66.906  98.928  0.00 97.00      PROA   
ATOM   1039  CG  LEU P  69      11.690 -65.490  97.630  0.00 97.00      PROA   
ATOM   1040  HG  LEU P  69      11.452 -66.041  96.692  0.00 97.00      PROA   
ATOM   1041  CD1 LEU P  69      10.537 -64.502  97.881  0.00 97.00      PROA   
ATOM   1042 HD11 LEU P  69      10.714 -63.932  98.818  0.00 97.00      PROA   
ATOM   1043 HD12 LEU P  69       9.571 -65.043  97.966  0.00 97.00      PROA   
ATOM   1044 HD13 LEU P  69      10.470 -63.783  97.040  0.00 97.00      PROA   
ATOM   1045  CD2 LEU P  69      13.010 -64.730  97.421  0.00 97.00      PROA   
ATOM   1046 HD21 LEU P  69      13.825 -65.430  97.148  0.00 97.00      PROA   
ATOM   1047 HD22 LEU P  69      13.294 -64.191  98.350  0.00 97.00      PROA   
ATOM   1048 HD23 LEU P  69      12.896 -63.987  96.604  0.00 97.00      PROA   
ATOM   1049  C   LEU P  69      12.814 -68.410  99.942  0.00 97.00      PROA   
ATOM   1050  O   LEU P  69      12.012 -69.297 100.226  0.00 97.00      PROA   
ATOM   1051  N   SER P  70      13.778 -68.006 100.804  0.00 97.00      PROA   
ATOM   1052  HN  SER P  70      14.402 -67.273 100.538  0.00 97.00      PROA   
ATOM   1053  CA  SER P  70      14.002 -68.515 102.152  0.00 97.00      PROA   
ATOM   1054  HA  SER P  70      14.442 -69.493 102.021  0.00 97.00      PROA   
ATOM   1055  CB  SER P  70      15.051 -67.652 102.905  0.00 97.00      PROA   
ATOM   1056  HB1 SER P  70      16.030 -67.787 102.394  0.00 97.00      PROA   
ATOM   1057  HB2 SER P  70      15.171 -67.973 103.962  0.00 97.00      PROA   
ATOM   1058  OG  SER P  70      14.711 -66.266 102.843  0.00 97.00      PROA   
ATOM   1059  HG1 SER P  70      15.435 -65.772 103.236  0.00 97.00      PROA   
ATOM   1060  C   SER P  70      12.762 -68.720 103.027  0.00 97.00      PROA   
ATOM   1061  O   SER P  70      11.999 -67.796 103.283  0.00 97.00      PROA   
ATOM   1062  N   GLY P  71      12.547 -69.961 103.525  0.00 97.00      PROA   
ATOM   1063  HN  GLY P  71      13.216 -70.676 103.337  0.00 97.00      PROA   
ATOM   1064  CA  GLY P  71      11.379 -70.343 104.316  0.00 97.00      PROA   
ATOM   1065  HA1 GLY P  71      11.184 -69.554 105.030  0.00 97.00      PROA   
ATOM   1066  HA2 GLY P  71      11.627 -71.271 104.805  0.00 97.00      PROA   
ATOM   1067  C   GLY P  71      10.096 -70.566 103.535  0.00 97.00      PROA   
ATOM   1068  O   GLY P  71       9.885 -70.027 102.455  0.00 97.00      PROA   
ATOM   1069  N   ARG P  72       9.181 -71.384 104.108  0.00 97.00      PROA   
ATOM   1070  HN  ARG P  72       9.383 -71.807 104.985  0.00 97.00      PROA   
ATOM   1071  CA  ARG P  72       7.887 -71.746 103.559  0.00 97.00      PROA   
ATOM   1072  HA  ARG P  72       7.784 -71.314 102.570  0.00 97.00      PROA   
ATOM   1073  CB  ARG P  72       7.644 -73.285 103.449  0.00 97.00      PROA   
ATOM   1074  HB1 ARG P  72       8.454 -73.720 102.827  0.00 97.00      PROA   
ATOM   1075  HB2 ARG P  72       6.706 -73.448 102.871  0.00 97.00      PROA   
ATOM   1076  CG  ARG P  72       7.484 -74.120 104.750  0.00 97.00      PROA   
ATOM   1077  HG1 ARG P  72       7.414 -75.190 104.443  0.00 97.00      PROA   
ATOM   1078  HG2 ARG P  72       6.514 -73.855 105.222  0.00 97.00      PROA   
ATOM   1079  CD  ARG P  72       8.574 -74.017 105.833  0.00 97.00      PROA   
ATOM   1080  HD1 ARG P  72       8.461 -74.840 106.573  0.00 97.00      PROA   
ATOM   1081  HD2 ARG P  72       8.518 -73.036 106.354  0.00 97.00      PROA   
ATOM   1082  NE  ARG P  72       9.888 -74.151 105.137  0.00 97.00      PROA   
ATOM   1083  HE  ARG P  72       9.891 -74.139 104.139  0.00 97.00      PROA   
ATOM   1084  CZ  ARG P  72      11.102 -74.061 105.713  0.00 97.00      PROA   
ATOM   1085  NH1 ARG P  72      11.311 -74.086 107.032  0.00 97.00      PROA   
ATOM   1086 HH11 ARG P  72      10.546 -74.276 107.635  0.00 97.00      PROA   
ATOM   1087 HH12 ARG P  72      12.251 -74.025 107.362  0.00 97.00      PROA   
ATOM   1088  NH2 ARG P  72      12.158 -73.950 104.887  0.00 97.00      PROA   
ATOM   1089 HH21 ARG P  72      11.957 -73.936 103.907  0.00 97.00      PROA   
ATOM   1090 HH22 ARG P  72      13.085 -73.990 105.243  0.00 97.00      PROA   
ATOM   1091  C   ARG P  72       6.813 -71.146 104.438  0.00 97.00      PROA   
ATOM   1092  O   ARG P  72       7.057 -70.763 105.579  0.00 97.00      PROA   
ATOM   1093  N   SER P  73       5.597 -71.033 103.862  0.00 97.00      PROA   
ATOM   1094  HN  SER P  73       5.504 -71.300 102.903  0.00 97.00      PROA   
ATOM   1095  CA  SER P  73       4.339 -70.570 104.414  0.00 97.00      PROA   
ATOM   1096  HA  SER P  73       4.441 -69.495 104.458  0.00 97.00      PROA   
ATOM   1097  CB  SER P  73       3.176 -70.879 103.430  0.00 97.00      PROA   
ATOM   1098  HB1 SER P  73       2.178 -71.022 103.891  0.00 97.00      PROA   
ATOM   1099  HB2 SER P  73       3.417 -71.822 102.909  0.00 97.00      PROA   
ATOM   1100  OG  SER P  73       3.037 -69.835 102.478  0.00 97.00      PROA   
ATOM   1101  HG1 SER P  73       2.519 -69.159 102.931  0.00 97.00      PROA   
ATOM   1102  C   SER P  73       3.868 -70.954 105.799  0.00 97.00      PROA   
ATOM   1103  O   SER P  73       4.285 -71.909 106.445  0.00 97.00      PROA   
ATOM   1104  N   ASP P  74       2.854 -70.157 106.177  0.00 97.00      PROA   
ATOM   1105  HN  ASP P  74       2.697 -69.349 105.610  0.00 97.00      PROA   
ATOM   1106  CA  ASP P  74       1.673 -70.373 106.971  0.00 97.00      PROA   
ATOM   1107  HA  ASP P  74       1.955 -70.131 107.981  0.00 97.00      PROA   
ATOM   1108  CB  ASP P  74       0.589 -69.334 106.495  0.00 97.00      PROA   
ATOM   1109  HB1 ASP P  74       0.768 -68.377 107.035  0.00 97.00      PROA   
ATOM   1110  HB2 ASP P  74      -0.437 -69.668 106.736  0.00 97.00      PROA   
ATOM   1111  CG  ASP P  74       0.663 -68.985 104.991  0.00 97.00      PROA   
ATOM   1112  OD1 ASP P  74       1.679 -68.377 104.556  0.00 97.00      PROA   
ATOM   1113  OD2 ASP P  74      -0.304 -69.313 104.258  0.00 97.00      PROA   
ATOM   1114  C   ASP P  74       1.095 -71.799 106.934  0.00 97.00      PROA   
ATOM   1115  O   ASP P  74       1.277 -72.526 105.957  0.00 97.00      PROA   
ATOM   1116  N   PRO P  75       0.414 -72.264 107.981  0.00 97.00      PROA   
ATOM   1117  CD  PRO P  75       0.543 -71.749 109.347  0.00 97.00      PROA   
ATOM   1118  HD1 PRO P  75       0.033 -70.764 109.423  0.00 97.00      PROA   
ATOM   1119  HD2 PRO P  75       1.617 -71.646 109.617  0.00 97.00      PROA   
ATOM   1120  CA  PRO P  75      -0.486 -73.402 107.909  0.00 97.00      PROA   
ATOM   1121  HA  PRO P  75      -0.194 -74.121 107.155  0.00 97.00      PROA   
ATOM   1122  CB  PRO P  75      -0.359 -73.996 109.323  0.00 97.00      PROA   
ATOM   1123  HB1 PRO P  75       0.539 -74.649 109.352  0.00 97.00      PROA   
ATOM   1124  HB2 PRO P  75      -1.226 -74.612 109.630  0.00 97.00      PROA   
ATOM   1125  CG  PRO P  75      -0.134 -72.789 110.249  0.00 97.00      PROA   
ATOM   1126  HG1 PRO P  75      -1.119 -72.400 110.586  0.00 97.00      PROA   
ATOM   1127  HG2 PRO P  75       0.475 -73.053 111.135  0.00 97.00      PROA   
ATOM   1128  C   PRO P  75      -1.919 -72.959 107.639  0.00 97.00      PROA   
ATOM   1129  O   PRO P  75      -2.704 -72.873 108.582  0.00 97.00      PROA   
ATOM   1130  N   ILE P  76      -2.336 -72.701 106.376  0.00 97.00      PROA   
ATOM   1131  HN  ILE P  76      -1.719 -72.709 105.591  0.00 97.00      PROA   
ATOM   1132  CA  ILE P  76      -3.752 -72.442 106.134  0.00 97.00      PROA   
ATOM   1133  HA  ILE P  76      -4.154 -71.927 106.996  0.00 97.00      PROA   
ATOM   1134  CB  ILE P  76      -4.076 -71.489 104.988  0.00 97.00      PROA   
ATOM   1135  HB  ILE P  76      -5.182 -71.479 104.831  0.00 97.00      PROA   
ATOM   1136  CG2 ILE P  76      -3.672 -70.060 105.418  0.00 97.00      PROA   
ATOM   1137 HG21 ILE P  76      -2.573 -69.995 105.556  0.00 97.00      PROA   
ATOM   1138 HG22 ILE P  76      -4.166 -69.771 106.369  0.00 97.00      PROA   
ATOM   1139 HG23 ILE P  76      -3.962 -69.330 104.634  0.00 97.00      PROA   
ATOM   1140  CG1 ILE P  76      -3.399 -71.876 103.658  0.00 97.00      PROA   
ATOM   1141 HG11 ILE P  76      -2.931 -72.875 103.750  0.00 97.00      PROA   
ATOM   1142 HG12 ILE P  76      -2.583 -71.150 103.452  0.00 97.00      PROA   
ATOM   1143  CD  ILE P  76      -4.379 -71.909 102.483  0.00 97.00      PROA   
ATOM   1144  HD1 ILE P  76      -4.837 -70.911 102.322  0.00 97.00      PROA   
ATOM   1145  HD2 ILE P  76      -5.186 -72.650 102.672  0.00 97.00      PROA   
ATOM   1146  HD3 ILE P  76      -3.848 -72.211 101.557  0.00 97.00      PROA   
ATOM   1147  C   ILE P  76      -4.521 -73.754 106.036  0.00 97.00      PROA   
ATOM   1148  O   ILE P  76      -4.532 -74.450 105.024  0.00 97.00      PROA   
ATOM   1149  N   GLN P  77      -5.179 -74.126 107.155  0.00 97.00      PROA   
ATOM   1150  HN  GLN P  77      -5.071 -73.587 107.986  0.00 97.00      PROA   
ATOM   1151  CA  GLN P  77      -5.853 -75.396 107.313  0.00 97.00      PROA   
ATOM   1152  HA  GLN P  77      -5.315 -76.147 106.766  0.00 97.00      PROA   
ATOM   1153  CB  GLN P  77      -5.845 -75.815 108.809  0.00 97.00      PROA   
ATOM   1154  HB1 GLN P  77      -6.070 -76.903 108.856  0.00 97.00      PROA   
ATOM   1155  HB2 GLN P  77      -6.636 -75.277 109.375  0.00 97.00      PROA   
ATOM   1156  CG  GLN P  77      -4.483 -75.523 109.499  0.00 97.00      PROA   
ATOM   1157  HG1 GLN P  77      -4.399 -74.443 109.742  0.00 97.00      PROA   
ATOM   1158  HG2 GLN P  77      -3.645 -75.776 108.821  0.00 97.00      PROA   
ATOM   1159  CD  GLN P  77      -4.342 -76.292 110.817  0.00 97.00      PROA   
ATOM   1160  OE1 GLN P  77      -5.240 -76.243 111.664  0.00 97.00      PROA   
ATOM   1161  NE2 GLN P  77      -3.192 -76.998 111.016  0.00 97.00      PROA   
ATOM   1162 HE21 GLN P  77      -2.446 -76.982 110.343  0.00 97.00      PROA   
ATOM   1163 HE22 GLN P  77      -3.086 -77.514 111.863  0.00 97.00      PROA   
ATOM   1164  C   GLN P  77      -7.259 -75.312 106.736  0.00 97.00      PROA   
ATOM   1165  O   GLN P  77      -8.124 -74.634 107.282  0.00 97.00      PROA   
ATOM   1166  N   LEU P  78      -7.488 -76.007 105.591  0.00 97.00      PROA   
ATOM   1167  HN  LEU P  78      -6.760 -76.584 105.221  0.00 97.00      PROA   
ATOM   1168  CA  LEU P  78      -8.665 -75.960 104.742  0.00 97.00      PROA   
ATOM   1169  HA  LEU P  78      -9.185 -75.026 104.904  0.00 97.00      PROA   
ATOM   1170  CB  LEU P  78      -8.226 -76.088 103.256  0.00 97.00      PROA   
ATOM   1171  HB1 LEU P  78      -7.738 -77.079 103.125  0.00 97.00      PROA   
ATOM   1172  HB2 LEU P  78      -7.447 -75.320 103.051  0.00 97.00      PROA   
ATOM   1173  CG  LEU P  78      -9.330 -75.950 102.178  0.00 97.00      PROA   
ATOM   1174  HG  LEU P  78     -10.233 -76.517 102.498  0.00 97.00      PROA   
ATOM   1175  CD1 LEU P  78      -9.729 -74.482 101.969  0.00 97.00      PROA   
ATOM   1176 HD11 LEU P  78      -8.861 -73.915 101.572  0.00 97.00      PROA   
ATOM   1177 HD12 LEU P  78     -10.045 -74.020 102.923  0.00 97.00      PROA   
ATOM   1178 HD13 LEU P  78     -10.565 -74.406 101.242  0.00 97.00      PROA   
ATOM   1179  CD2 LEU P  78      -8.874 -76.559 100.839  0.00 97.00      PROA   
ATOM   1180 HD21 LEU P  78      -8.645 -77.639 100.962  0.00 97.00      PROA   
ATOM   1181 HD22 LEU P  78      -7.961 -76.043 100.472  0.00 97.00      PROA   
ATOM   1182 HD23 LEU P  78      -9.671 -76.455 100.074  0.00 97.00      PROA   
ATOM   1183  C   LEU P  78      -9.601 -77.109 105.063  0.00 97.00      PROA   
ATOM   1184  O   LEU P  78      -9.165 -78.247 105.215  0.00 97.00      PROA   
ATOM   1185  N   GLU P  79     -10.923 -76.831 105.174  0.00 97.00      PROA   
ATOM   1186  HN  GLU P  79     -11.259 -75.895 105.085  0.00 97.00      PROA   
ATOM   1187  CA  GLU P  79     -11.917 -77.811 105.558  0.00 97.00      PROA   
ATOM   1188  HA  GLU P  79     -11.464 -78.787 105.675  0.00 97.00      PROA   
ATOM   1189  CB  GLU P  79     -12.604 -77.402 106.885  0.00 97.00      PROA   
ATOM   1190  HB1 GLU P  79     -13.408 -78.128 107.132  0.00 97.00      PROA   
ATOM   1191  HB2 GLU P  79     -13.081 -76.411 106.709  0.00 97.00      PROA   
ATOM   1192  CG  GLU P  79     -11.644 -77.321 108.097  0.00 97.00      PROA   
ATOM   1193  HG1 GLU P  79     -10.612 -77.084 107.763  0.00 97.00      PROA   
ATOM   1194  HG2 GLU P  79     -11.615 -78.295 108.629  0.00 97.00      PROA   
ATOM   1195  CD  GLU P  79     -12.027 -76.206 109.075  0.00 97.00      PROA   
ATOM   1196  OE1 GLU P  79     -12.227 -75.052 108.611  0.00 97.00      PROA   
ATOM   1197  OE2 GLU P  79     -12.052 -76.470 110.305  0.00 97.00      PROA   
ATOM   1198  C   GLU P  79     -13.009 -77.943 104.519  0.00 97.00      PROA   
ATOM   1199  O   GLU P  79     -13.597 -76.960 104.073  0.00 97.00      PROA   
ATOM   1200  N   VAL P  80     -13.364 -79.209 104.194  0.00  0.00      PROA   
ATOM   1201  HN  VAL P  80     -12.885 -79.990 104.586  0.00  0.00      PROA   
ATOM   1202  CA  VAL P  80     -14.456 -79.549 103.313  0.00  0.00      PROA   
ATOM   1203  HA  VAL P  80     -14.852 -78.639 102.898  0.00  0.00      PROA   
ATOM   1204  CB  VAL P  80     -14.048 -80.416 102.126  0.00  0.00      PROA   
ATOM   1205  HB  VAL P  80     -13.642 -81.392 102.469  0.00  0.00      PROA   
ATOM   1206  CG1 VAL P  80     -15.257 -80.680 101.200  0.00  0.00      PROA   
ATOM   1207 HG11 VAL P  80     -15.739 -79.718 100.927  0.00  0.00      PROA   
ATOM   1208 HG12 VAL P  80     -16.005 -81.334 101.692  0.00  0.00      PROA   
ATOM   1209 HG13 VAL P  80     -14.932 -81.180 100.266  0.00  0.00      PROA   
ATOM   1210  CG2 VAL P  80     -12.937 -79.650 101.368  0.00  0.00      PROA   
ATOM   1211 HG21 VAL P  80     -12.016 -79.560 101.979  0.00  0.00      PROA   
ATOM   1212 HG22 VAL P  80     -13.290 -78.630 101.106  0.00  0.00      PROA   
ATOM   1213 HG23 VAL P  80     -12.671 -80.169 100.428  0.00  0.00      PROA   
ATOM   1214  C   VAL P  80     -15.524 -80.155 104.198  0.00  0.00      PROA   
ATOM   1215  O   VAL P  80     -15.232 -80.761 105.228  0.00  0.00      PROA   
ATOM   1216  N   HSD P  81     -16.802 -79.900 103.835  0.00  0.00      PROA   
ATOM   1217  HN  HSD P  81     -16.994 -79.498 102.944  0.00  0.00      PROA   
ATOM   1218  CA  HSD P  81     -17.937 -79.912 104.722  0.00  0.00      PROA   
ATOM   1219  HA  HSD P  81     -17.838 -80.700 105.454  0.00  0.00      PROA   
ATOM   1220  CB  HSD P  81     -18.077 -78.509 105.359  0.00  0.00      PROA   
ATOM   1221  HB1 HSD P  81     -19.100 -78.311 105.696  0.00  0.00      PROA   
ATOM   1222  HB2 HSD P  81     -17.862 -77.742 104.582  0.00  0.00      PROA   
ATOM   1223  ND1 HSD P  81     -17.331 -78.803 107.774  0.00  0.00      PROA   
ATOM   1224  HD1 HSD P  81     -18.007 -79.499 108.023  0.00  0.00      PROA   
ATOM   1225  CG  HSD P  81     -17.160 -78.255 106.520  0.00  0.00      PROA   
ATOM   1226  CE1 HSD P  81     -16.446 -78.186 108.596  0.00  0.00      PROA   
ATOM   1227  HE1 HSD P  81     -16.361 -78.422 109.655  0.00  0.00      PROA   
ATOM   1228  NE2 HSD P  81     -15.730 -77.278 107.964  0.00  0.00      PROA   
ATOM   1229  CD2 HSD P  81     -16.176 -77.326 106.656  0.00  0.00      PROA   
ATOM   1230  HD2 HSD P  81     -15.755 -76.663 105.913  0.00  0.00      PROA   
ATOM   1231  C   HSD P  81     -19.152 -80.168 103.856  0.00  0.00      PROA   
ATOM   1232  O   HSD P  81     -19.023 -80.141 102.633  0.00  0.00      PROA   
ATOM   1233  N   ARG P  82     -20.379 -80.432 104.399  0.00  0.00      PROA   
ATOM   1234  HN  ARG P  82     -21.162 -80.461 103.784  0.00  0.00      PROA   
ATOM   1235  CA  ARG P  82     -20.728 -80.875 105.733  0.00  0.00      PROA   
ATOM   1236  HA  ARG P  82     -19.827 -81.073 106.296  0.00  0.00      PROA   
ATOM   1237  CB  ARG P  82     -21.686 -79.954 106.565  0.00  0.00      PROA   
ATOM   1238  HB1 ARG P  82     -22.101 -80.548 107.414  0.00  0.00      PROA   
ATOM   1239  HB2 ARG P  82     -22.537 -79.605 105.941  0.00  0.00      PROA   
ATOM   1240  CG  ARG P  82     -21.035 -78.725 107.216  0.00  0.00      PROA   
ATOM   1241  HG1 ARG P  82     -20.964 -77.916 106.457  0.00  0.00      PROA   
ATOM   1242  HG2 ARG P  82     -20.013 -79.024 107.538  0.00  0.00      PROA   
ATOM   1243  CD  ARG P  82     -21.776 -78.192 108.451  0.00  0.00      PROA   
ATOM   1244  HD1 ARG P  82     -21.857 -78.994 109.217  0.00  0.00      PROA   
ATOM   1245  HD2 ARG P  82     -22.786 -77.816 108.183  0.00  0.00      PROA   
ATOM   1246  NE  ARG P  82     -20.974 -77.052 109.007  0.00  0.00      PROA   
ATOM   1247  HE  ARG P  82     -20.282 -76.637 108.418  0.00  0.00      PROA   
ATOM   1248  CZ  ARG P  82     -21.103 -76.588 110.277  0.00  0.00      PROA   
ATOM   1249  NH1 ARG P  82     -22.013 -77.105 111.136  0.00  0.00      PROA   
ATOM   1250 HH11 ARG P  82     -22.077 -76.748 112.068  0.00  0.00      PROA   
ATOM   1251 HH12 ARG P  82     -22.609 -77.852 110.843  0.00  0.00      PROA   
ATOM   1252  NH2 ARG P  82     -20.293 -75.583 110.693  0.00  0.00      PROA   
ATOM   1253 HH21 ARG P  82     -20.369 -75.234 111.627  0.00  0.00      PROA   
ATOM   1254 HH22 ARG P  82     -19.613 -75.199 110.069  0.00  0.00      PROA   
ATOM   1255  C   ARG P  82     -21.451 -82.185 105.529  0.00  0.00      PROA   
ATOM   1256  O   ARG P  82     -20.856 -83.258 105.612  0.00  0.00      PROA   
ATOM   1257  N   GLY P  83     -22.777 -82.096 105.268  0.00  0.00      PROA   
ATOM   1258  HN  GLY P  83     -23.215 -81.205 105.175  0.00  0.00      PROA   
ATOM   1259  CA  GLY P  83     -23.679 -83.212 105.187  0.00  0.00      PROA   
ATOM   1260  HA1 GLY P  83     -23.960 -83.493 106.192  0.00  0.00      PROA   
ATOM   1261  HA2 GLY P  83     -23.224 -84.002 104.606  0.00  0.00      PROA   
ATOM   1262  C   GLY P  83     -24.879 -82.701 104.452  0.00  0.00      PROA   
ATOM   1263  O   GLY P  83     -24.784 -82.338 103.280  0.00  0.00      PROA   
ATOM   1264  N   TRP P  84     -26.046 -82.663 105.141  0.00  0.00      PROA   
ATOM   1265  HN  TRP P  84     -26.090 -82.955 106.093  0.00  0.00      PROA   
ATOM   1266  CA  TRP P  84     -27.305 -82.254 104.568  0.00  0.00      PROA   
ATOM   1267  HA  TRP P  84     -27.238 -82.263 103.488  0.00  0.00      PROA   
ATOM   1268  CB  TRP P  84     -27.728 -80.836 105.054  0.00  0.00      PROA   
ATOM   1269  HB1 TRP P  84     -26.890 -80.147 104.808  0.00  0.00      PROA   
ATOM   1270  HB2 TRP P  84     -27.829 -80.813 106.160  0.00  0.00      PROA   
ATOM   1271  CG  TRP P  84     -28.970 -80.286 104.421  0.00  0.00      PROA   
ATOM   1272  CD1 TRP P  84     -30.215 -80.149 104.978  0.00  0.00      PROA   
ATOM   1273  HD1 TRP P  84     -30.477 -80.427 105.987  0.00  0.00      PROA   
ATOM   1274  NE1 TRP P  84     -31.073 -79.605 104.061  0.00  0.00      PROA   
ATOM   1275  HE1 TRP P  84     -32.019 -79.421 104.214  0.00  0.00      PROA   
ATOM   1276  CE2 TRP P  84     -30.405 -79.373 102.890  0.00  0.00      PROA   
ATOM   1277  CD2 TRP P  84     -29.072 -79.801 103.073  0.00  0.00      PROA   
ATOM   1278  CE3 TRP P  84     -28.163 -79.689 102.021  0.00  0.00      PROA   
ATOM   1279  HE3 TRP P  84     -27.137 -80.009 102.126  0.00  0.00      PROA   
ATOM   1280  CZ3 TRP P  84     -28.597 -79.147 100.809  0.00  0.00      PROA   
ATOM   1281  HZ3 TRP P  84     -27.901 -79.059  99.986  0.00  0.00      PROA   
ATOM   1282  CZ2 TRP P  84     -30.834 -78.821 101.689  0.00  0.00      PROA   
ATOM   1283  HZ2 TRP P  84     -31.848 -78.475 101.550  0.00  0.00      PROA   
ATOM   1284  CH2 TRP P  84     -29.912 -78.718 100.647  0.00  0.00      PROA   
ATOM   1285  HH2 TRP P  84     -30.223 -78.301  99.698  0.00  0.00      PROA   
ATOM   1286  C   TRP P  84     -28.269 -83.338 104.981  0.00  0.00      PROA   
ATOM   1287  O   TRP P  84     -28.340 -84.375 104.328  0.00  0.00      PROA   
ATOM   1288  N   LEU P  85     -28.979 -83.126 106.117  0.00  0.00      PROA   
ATOM   1289  HN  LEU P  85     -28.934 -82.232 106.557  0.00  0.00      PROA   
ATOM   1290  CA  LEU P  85     -29.694 -84.108 106.901  0.00  0.00      PROA   
ATOM   1291  HA  LEU P  85     -30.283 -83.520 107.590  0.00  0.00      PROA   
ATOM   1292  CB  LEU P  85     -30.661 -85.107 106.200  0.00  0.00      PROA   
ATOM   1293  HB1 LEU P  85     -31.121 -85.754 106.983  0.00  0.00      PROA   
ATOM   1294  HB2 LEU P  85     -30.091 -85.774 105.521  0.00  0.00      PROA   
ATOM   1295  CG  LEU P  85     -31.842 -84.506 105.399  0.00  0.00      PROA   
ATOM   1296  HG  LEU P  85     -31.420 -84.041 104.480  0.00  0.00      PROA   
ATOM   1297  CD1 LEU P  85     -32.798 -85.639 104.969  0.00  0.00      PROA   
ATOM   1298 HD11 LEU P  85     -33.233 -86.134 105.864  0.00  0.00      PROA   
ATOM   1299 HD12 LEU P  85     -32.252 -86.403 104.377  0.00  0.00      PROA   
ATOM   1300 HD13 LEU P  85     -33.632 -85.241 104.356  0.00  0.00      PROA   
ATOM   1301  CD2 LEU P  85     -32.608 -83.407 106.160  0.00  0.00      PROA   
ATOM   1302 HD21 LEU P  85     -31.944 -82.544 106.375  0.00  0.00      PROA   
ATOM   1303 HD22 LEU P  85     -33.002 -83.806 107.120  0.00  0.00      PROA   
ATOM   1304 HD23 LEU P  85     -33.463 -83.044 105.552  0.00  0.00      PROA   
ATOM   1305  C   LEU P  85     -28.722 -84.885 107.740  0.00  0.00      PROA   
ATOM   1306  O   LEU P  85     -27.559 -85.081 107.387  0.00  0.00      PROA   
ATOM   1307  N   LEU P  86     -29.216 -85.333 108.907  0.00  0.00      PROA   
ATOM   1308  HN  LEU P  86     -30.161 -85.149 109.168  0.00  0.00      PROA   
ATOM   1309  CA  LEU P  86     -28.467 -86.103 109.849  0.00  0.00      PROA   
ATOM   1310  HA  LEU P  86     -27.681 -86.642 109.336  0.00  0.00      PROA   
ATOM   1311  CB  LEU P  86     -27.895 -85.247 111.010  0.00  0.00      PROA   
ATOM   1312  HB1 LEU P  86     -28.725 -84.665 111.469  0.00  0.00      PROA   
ATOM   1313  HB2 LEU P  86     -27.183 -84.516 110.571  0.00  0.00      PROA   
ATOM   1314  CG  LEU P  86     -27.158 -86.020 112.135  0.00  0.00      PROA   
ATOM   1315  HG  LEU P  86     -27.879 -86.733 112.596  0.00  0.00      PROA   
ATOM   1316  CD1 LEU P  86     -25.964 -86.844 111.608  0.00  0.00      PROA   
ATOM   1317 HD11 LEU P  86     -25.212 -86.175 111.138  0.00  0.00      PROA   
ATOM   1318 HD12 LEU P  86     -26.297 -87.589 110.857  0.00  0.00      PROA   
ATOM   1319 HD13 LEU P  86     -25.478 -87.390 112.445  0.00  0.00      PROA   
ATOM   1320  CD2 LEU P  86     -26.714 -85.064 113.260  0.00  0.00      PROA   
ATOM   1321 HD21 LEU P  86     -27.589 -84.517 113.670  0.00  0.00      PROA   
ATOM   1322 HD22 LEU P  86     -25.982 -84.324 112.872  0.00  0.00      PROA   
ATOM   1323 HD23 LEU P  86     -26.239 -85.634 114.086  0.00  0.00      PROA   
ATOM   1324  C   LEU P  86     -29.462 -87.084 110.375  0.00  0.00      PROA   
ATOM   1325  O   LEU P  86     -30.602 -86.739 110.669  0.00  0.00      PROA   
ATOM   1326  N   LEU P  87     -29.023 -88.347 110.502  0.00 97.00      PROA   
ATOM   1327  HN  LEU P  87     -28.073 -88.552 110.287  0.00 97.00      PROA   
ATOM   1328  CA  LEU P  87     -29.775 -89.396 111.139  0.00 97.00      PROA   
ATOM   1329  HA  LEU P  87     -30.818 -89.121 111.213  0.00 97.00      PROA   
ATOM   1330  CB  LEU P  87     -29.669 -90.735 110.377  0.00 97.00      PROA   
ATOM   1331  HB1 LEU P  87     -28.595 -91.003 110.261  0.00 97.00      PROA   
ATOM   1332  HB2 LEU P  87     -30.085 -90.597 109.353  0.00 97.00      PROA   
ATOM   1333  CG  LEU P  87     -30.402 -91.920 111.042  0.00 97.00      PROA   
ATOM   1334  HG  LEU P  87     -30.027 -92.033 112.085  0.00 97.00      PROA   
ATOM   1335  CD1 LEU P  87     -31.924 -91.708 111.113  0.00 97.00      PROA   
ATOM   1336 HD11 LEU P  87     -32.336 -91.550 110.094  0.00 97.00      PROA   
ATOM   1337 HD12 LEU P  87     -32.165 -90.825 111.737  0.00 97.00      PROA   
ATOM   1338 HD13 LEU P  87     -32.414 -92.598 111.560  0.00 97.00      PROA   
ATOM   1339  CD2 LEU P  87     -30.078 -93.229 110.315  0.00 97.00      PROA   
ATOM   1340 HD21 LEU P  87     -28.980 -93.387 110.265  0.00 97.00      PROA   
ATOM   1341 HD22 LEU P  87     -30.484 -93.206 109.282  0.00 97.00      PROA   
ATOM   1342 HD23 LEU P  87     -30.535 -94.077 110.867  0.00 97.00      PROA   
ATOM   1343  C   LEU P  87     -29.219 -89.540 112.534  0.00 97.00      PROA   
ATOM   1344  O   LEU P  87     -28.099 -90.002 112.740  0.00 97.00      PROA   
ATOM   1345  N   GLN P  88     -30.012 -89.140 113.545  0.00 97.00      PROA   
ATOM   1346  HN  GLN P  88     -30.926 -88.777 113.367  0.00 97.00      PROA   
ATOM   1347  CA  GLN P  88     -29.620 -89.173 114.931  0.00 97.00      PROA   
ATOM   1348  HA  GLN P  88     -28.554 -89.006 114.997  0.00 97.00      PROA   
ATOM   1349  CB  GLN P  88     -30.344 -88.065 115.737  0.00 97.00      PROA   
ATOM   1350  HB1 GLN P  88     -29.963 -88.093 116.779  0.00 97.00      PROA   
ATOM   1351  HB2 GLN P  88     -31.435 -88.279 115.754  0.00 97.00      PROA   
ATOM   1352  CG  GLN P  88     -30.119 -86.645 115.169  0.00 97.00      PROA   
ATOM   1353  HG1 GLN P  88     -30.490 -86.581 114.125  0.00 97.00      PROA   
ATOM   1354  HG2 GLN P  88     -29.033 -86.417 115.163  0.00 97.00      PROA   
ATOM   1355  CD  GLN P  88     -30.890 -85.594 115.982  0.00 97.00      PROA   
ATOM   1356  OE1 GLN P  88     -32.123 -85.622 116.054  0.00 97.00      PROA   
ATOM   1357  NE2 GLN P  88     -30.149 -84.612 116.567  0.00 97.00      PROA   
ATOM   1358 HE21 GLN P  88     -30.623 -83.812 116.931  0.00 97.00      PROA   
ATOM   1359 HE22 GLN P  88     -29.155 -84.614 116.473  0.00 97.00      PROA   
ATOM   1360  C   GLN P  88     -29.942 -90.541 115.505  0.00 97.00      PROA   
ATOM   1361  O   GLN P  88     -31.082 -90.991 115.474  0.00 97.00      PROA   
ATOM   1362  N   VAL P  89     -28.916 -91.257 116.018  0.00 97.00      PROA   
ATOM   1363  HN  VAL P  89     -27.994 -90.883 116.010  0.00 97.00      PROA   
ATOM   1364  CA  VAL P  89     -29.036 -92.641 116.442  0.00 97.00      PROA   
ATOM   1365  HA  VAL P  89     -30.062 -92.970 116.346  0.00 97.00      PROA   
ATOM   1366  CB  VAL P  89     -28.158 -93.551 115.584  0.00 97.00      PROA   
ATOM   1367  HB  VAL P  89     -27.099 -93.203 115.629  0.00 97.00      PROA   
ATOM   1368  CG1 VAL P  89     -28.213 -95.016 116.054  0.00 97.00      PROA   
ATOM   1369 HG11 VAL P  89     -29.262 -95.374 116.101  0.00 97.00      PROA   
ATOM   1370 HG12 VAL P  89     -27.734 -95.149 117.044  0.00 97.00      PROA   
ATOM   1371 HG13 VAL P  89     -27.662 -95.644 115.325  0.00 97.00      PROA   
ATOM   1372  CG2 VAL P  89     -28.629 -93.460 114.117  0.00 97.00      PROA   
ATOM   1373 HG21 VAL P  89     -28.408 -92.461 113.689  0.00 97.00      PROA   
ATOM   1374 HG22 VAL P  89     -29.721 -93.643 114.047  0.00 97.00      PROA   
ATOM   1375 HG23 VAL P  89     -28.107 -94.220 113.499  0.00 97.00      PROA   
ATOM   1376  C   VAL P  89     -28.657 -92.759 117.906  0.00 97.00      PROA   
ATOM   1377  O   VAL P  89     -27.685 -92.153 118.353  0.00 97.00      PROA   
ATOM   1378  N   SER P  90     -29.436 -93.558 118.689  0.00 97.00      PROA   
ATOM   1379  HN  SER P  90     -30.262 -93.957 118.296  0.00 97.00      PROA   
ATOM   1380  CA  SER P  90     -29.244 -93.775 120.122  0.00 97.00      PROA   
ATOM   1381  HA  SER P  90     -29.373 -92.819 120.610  0.00 97.00      PROA   
ATOM   1382  CB  SER P  90     -30.279 -94.766 120.720  0.00 97.00      PROA   
ATOM   1383  HB1 SER P  90     -30.096 -94.903 121.809  0.00 97.00      PROA   
ATOM   1384  HB2 SER P  90     -30.207 -95.760 120.234  0.00 97.00      PROA   
ATOM   1385  OG  SER P  90     -31.604 -94.267 120.601  0.00 97.00      PROA   
ATOM   1386  HG1 SER P  90     -31.764 -94.066 119.671  0.00 97.00      PROA   
ATOM   1387  C   SER P  90     -27.878 -94.310 120.530  0.00 97.00      PROA   
ATOM   1388  O   SER P  90     -27.285 -93.807 121.483  0.00 97.00      PROA   
ATOM   1389  N   SER P  91     -27.336 -95.327 119.820  0.00 97.00      PROA   
ATOM   1390  HN  SER P  91     -27.821 -95.740 119.056  0.00 97.00      PROA   
ATOM   1391  CA  SER P  91     -25.992 -95.815 120.081  0.00 97.00      PROA   
ATOM   1392  HA  SER P  91     -25.351 -94.943 120.076  0.00 97.00      PROA   
ATOM   1393  CB  SER P  91     -25.801 -96.543 121.441  0.00 97.00      PROA   
ATOM   1394  HB1 SER P  91     -25.053 -97.361 121.400  0.00 97.00      PROA   
ATOM   1395  HB2 SER P  91     -26.764 -96.987 121.773  0.00 97.00      PROA   
ATOM   1396  OG  SER P  91     -25.344 -95.614 122.418  0.00 97.00      PROA   
ATOM   1397  HG1 SER P  91     -26.019 -94.928 122.469  0.00 97.00      PROA   
ATOM   1398  C   SER P  91     -25.485 -96.652 118.936  0.00 97.00      PROA   
ATOM   1399  O   SER P  91     -26.243 -97.092 118.077  0.00 97.00      PROA   
ATOM   1400  N   ARG P  92     -24.146 -96.858 118.885  0.00 97.00      PROA   
ATOM   1401  HN  ARG P  92     -23.554 -96.488 119.598  0.00 97.00      PROA   
ATOM   1402  CA  ARG P  92     -23.475 -97.523 117.781  0.00 97.00      PROA   
ATOM   1403  HA  ARG P  92     -23.971 -97.251 116.857  0.00 97.00      PROA   
ATOM   1404  CB  ARG P  92     -21.984 -97.085 117.713  0.00 97.00      PROA   
ATOM   1405  HB1 ARG P  92     -21.586 -97.368 116.714  0.00 97.00      PROA   
ATOM   1406  HB2 ARG P  92     -21.390 -97.629 118.482  0.00 97.00      PROA   
ATOM   1407  CG  ARG P  92     -21.755 -95.574 117.954  0.00 97.00      PROA   
ATOM   1408  HG1 ARG P  92     -21.965 -95.344 119.022  0.00 97.00      PROA   
ATOM   1409  HG2 ARG P  92     -22.476 -94.982 117.347  0.00 97.00      PROA   
ATOM   1410  CD  ARG P  92     -20.317 -95.099 117.675  0.00 97.00      PROA   
ATOM   1411  HD1 ARG P  92     -19.575 -95.854 118.006  0.00 97.00      PROA   
ATOM   1412  HD2 ARG P  92     -20.102 -94.144 118.206  0.00 97.00      PROA   
ATOM   1413  NE  ARG P  92     -20.167 -94.903 116.198  0.00 97.00      PROA   
ATOM   1414  HE  ARG P  92     -19.976 -95.683 115.610  0.00 97.00      PROA   
ATOM   1415  CZ  ARG P  92     -20.579 -93.787 115.570  0.00 97.00      PROA   
ATOM   1416  NH1 ARG P  92     -20.901 -92.645 116.197  0.00 97.00      PROA   
ATOM   1417 HH11 ARG P  92     -20.438 -92.428 117.052  0.00 97.00      PROA   
ATOM   1418 HH12 ARG P  92     -21.169 -91.900 115.589  0.00 97.00      PROA   
ATOM   1419  NH2 ARG P  92     -20.603 -93.739 114.225  0.00 97.00      PROA   
ATOM   1420 HH21 ARG P  92     -20.149 -94.454 113.707  0.00 97.00      PROA   
ATOM   1421 HH22 ARG P  92     -20.666 -92.827 113.825  0.00 97.00      PROA   
ATOM   1422  C   ARG P  92     -23.540 -99.040 117.934  0.00 97.00      PROA   
ATOM   1423  O   ARG P  92     -23.377 -99.786 116.969  0.00 97.00      PROA   
ATOM   1424  N   VAL P  93     -23.811 -99.528 119.164  0.00 97.00      PROA   
ATOM   1425  HN  VAL P  93     -23.987 -98.913 119.925  0.00 97.00      PROA   
ATOM   1426  CA  VAL P  93     -23.916-100.931 119.488  0.00 97.00      PROA   
ATOM   1427  HA  VAL P  93     -24.269-101.462 118.617  0.00 97.00      PROA   
ATOM   1428  CB  VAL P  93     -22.633-101.590 120.022  0.00 97.00      PROA   
ATOM   1429  HB  VAL P  93     -22.872-102.627 120.359  0.00 97.00      PROA   
ATOM   1430  CG1 VAL P  93     -21.585-101.703 118.894  0.00 97.00      PROA   
ATOM   1431 HG11 VAL P  93     -21.259-100.694 118.566  0.00 97.00      PROA   
ATOM   1432 HG12 VAL P  93     -22.002-102.236 118.017  0.00 97.00      PROA   
ATOM   1433 HG13 VAL P  93     -20.689-102.252 119.255  0.00 97.00      PROA   
ATOM   1434  CG2 VAL P  93     -22.047-100.819 121.227  0.00 97.00      PROA   
ATOM   1435 HG21 VAL P  93     -22.758-100.793 122.077  0.00 97.00      PROA   
ATOM   1436 HG22 VAL P  93     -21.792 -99.776 120.943  0.00 97.00      PROA   
ATOM   1437 HG23 VAL P  93     -21.117-101.316 121.577  0.00 97.00      PROA   
ATOM   1438  C   VAL P  93     -25.001-101.018 120.528  0.00 97.00      PROA   
ATOM   1439  O   VAL P  93     -25.144-100.125 121.360  0.00 97.00      PROA   
ATOM   1440  N   LEU P  94     -25.808-102.103 120.465  0.00 97.00      PROA   
ATOM   1441  HN  LEU P  94     -25.698-102.781 119.745  0.00 97.00      PROA   
ATOM   1442  CA  LEU P  94     -26.846-102.423 121.415  0.00 97.00      PROA   
ATOM   1443  HA  LEU P  94     -26.563-102.067 122.398  0.00 97.00      PROA   
ATOM   1444  CB  LEU P  94     -28.268-101.904 121.050  0.00 97.00      PROA   
ATOM   1445  HB1 LEU P  94     -28.945-102.202 121.884  0.00 97.00      PROA   
ATOM   1446  HB2 LEU P  94     -28.642-102.391 120.124  0.00 97.00      PROA   
ATOM   1447  CG  LEU P  94     -28.425-100.370 120.891  0.00 97.00      PROA   
ATOM   1448  HG  LEU P  94     -27.703 -99.877 121.583  0.00 97.00      PROA   
ATOM   1449  CD1 LEU P  94     -28.158 -99.872 119.457  0.00 97.00      PROA   
ATOM   1450 HD11 LEU P  94     -28.914-100.295 118.761  0.00 97.00      PROA   
ATOM   1451 HD12 LEU P  94     -27.151-100.163 119.102  0.00 97.00      PROA   
ATOM   1452 HD13 LEU P  94     -28.227 -98.764 119.424  0.00 97.00      PROA   
ATOM   1453  CD2 LEU P  94     -29.834 -99.938 121.341  0.00 97.00      PROA   
ATOM   1454 HD21 LEU P  94     -29.986-100.193 122.410  0.00 97.00      PROA   
ATOM   1455 HD22 LEU P  94     -30.606-100.469 120.746  0.00 97.00      PROA   
ATOM   1456 HD23 LEU P  94     -29.970 -98.844 121.217  0.00 97.00      PROA   
ATOM   1457  C   LEU P  94     -26.893-103.935 121.442  0.00 97.00      PROA   
ATOM   1458  O   LEU P  94     -26.329-104.601 120.577  0.00 97.00      PROA   
ATOM   1459  N   THR P  95     -27.569-104.513 122.458  0.00 97.00      PROA   
ATOM   1460  HN  THR P  95     -27.908-103.954 123.215  0.00 97.00      PROA   
ATOM   1461  CA  THR P  95     -27.867-105.930 122.590  0.00 97.00      PROA   
ATOM   1462  HA  THR P  95     -27.214-106.487 121.936  0.00 97.00      PROA   
ATOM   1463  CB  THR P  95     -27.718-106.465 124.021  0.00 97.00      PROA   
ATOM   1464  HB  THR P  95     -28.664-106.363 124.603  0.00 97.00      PROA   
ATOM   1465  OG1 THR P  95     -26.732-105.740 124.740  0.00 97.00      PROA   
ATOM   1466  HG1 THR P  95     -27.143-104.885 124.912  0.00 97.00      PROA   
ATOM   1467  CG2 THR P  95     -27.268-107.931 124.003  0.00 97.00      PROA   
ATOM   1468 HG21 THR P  95     -26.277-108.017 123.511  0.00 97.00      PROA   
ATOM   1469 HG22 THR P  95     -27.995-108.569 123.465  0.00 97.00      PROA   
ATOM   1470 HG23 THR P  95     -27.173-108.305 125.045  0.00 97.00      PROA   
ATOM   1471  C   THR P  95     -29.306-106.109 122.139  0.00 97.00      PROA   
ATOM   1472  O   THR P  95     -30.070-105.154 122.047  0.00 97.00      PROA   
ATOM   1473  N   GLU P  96     -29.727-107.353 121.828  0.00 97.00      PROA   
ATOM   1474  HN  GLU P  96     -29.075-108.110 121.792  0.00 97.00      PROA   
ATOM   1475  CA  GLU P  96     -31.106-107.692 121.539  0.00 97.00      PROA   
ATOM   1476  HA  GLU P  96     -31.408-107.049 120.725  0.00 97.00      PROA   
ATOM   1477  CB  GLU P  96     -31.259-109.171 121.085  0.00 97.00      PROA   
ATOM   1478  HB1 GLU P  96     -30.546-109.358 120.250  0.00 97.00      PROA   
ATOM   1479  HB2 GLU P  96     -32.286-109.313 120.682  0.00 97.00      PROA   
ATOM   1480  CG  GLU P  96     -30.998-110.189 122.218  0.00 97.00      PROA   
ATOM   1481  HG1 GLU P  96     -31.600-109.934 123.113  0.00 97.00      PROA   
ATOM   1482  HG2 GLU P  96     -29.928-110.142 122.509  0.00 97.00      PROA   
ATOM   1483  CD  GLU P  96     -31.345-111.636 121.866  0.00 97.00      PROA   
ATOM   1484  OE1 GLU P  96     -32.184-111.877 120.961  0.00 97.00      PROA   
ATOM   1485  OE2 GLU P  96     -30.770-112.537 122.534  0.00 97.00      PROA   
ATOM   1486  C   GLU P  96     -32.027-107.406 122.725  0.00 97.00      PROA   
ATOM   1487  O   GLU P  96     -31.635-107.492 123.887  0.00 97.00      PROA   
ATOM   1488  N   GLY P  97     -33.290-107.020 122.446  0.00 97.00      PROA   
ATOM   1489  HN  GLY P  97     -33.577-106.940 121.491  0.00 97.00      PROA   
ATOM   1490  CA  GLY P  97     -34.281-106.714 123.463  0.00 97.00      PROA   
ATOM   1491  HA1 GLY P  97     -34.077-107.291 124.354  0.00 97.00      PROA   
ATOM   1492  HA2 GLY P  97     -35.249-106.943 123.046  0.00 97.00      PROA   
ATOM   1493  C   GLY P  97     -34.293-105.262 123.853  0.00 97.00      PROA   
ATOM   1494  O   GLY P  97     -35.326-104.750 124.277  0.00 97.00      PROA   
ATOM   1495  N   GLU P  98     -33.142-104.563 123.730  0.00 97.00      PROA   
ATOM   1496  HN  GLU P  98     -32.302-105.029 123.461  0.00 97.00      PROA   
ATOM   1497  CA  GLU P  98     -32.994-103.149 124.007  0.00 97.00      PROA   
ATOM   1498  HA  GLU P  98     -33.278-103.021 125.038  0.00 97.00      PROA   
ATOM   1499  CB  GLU P  98     -31.512-102.703 123.899  0.00 97.00      PROA   
ATOM   1500  HB1 GLU P  98     -31.457-101.595 123.990  0.00 97.00      PROA   
ATOM   1501  HB2 GLU P  98     -31.117-102.979 122.898  0.00 97.00      PROA   
ATOM   1502  CG  GLU P  98     -30.617-103.309 125.003  0.00 97.00      PROA   
ATOM   1503  HG1 GLU P  98     -30.582-104.417 124.914  0.00 97.00      PROA   
ATOM   1504  HG2 GLU P  98     -31.023-103.049 126.003  0.00 97.00      PROA   
ATOM   1505  CD  GLU P  98     -29.196-102.755 124.930  0.00 97.00      PROA   
ATOM   1506  OE1 GLU P  98     -28.250-103.574 124.947  0.00 97.00      PROA   
ATOM   1507  OE2 GLU P  98     -29.026-101.510 124.882  0.00 97.00      PROA   
ATOM   1508  C   GLU P  98     -33.851-102.244 123.119  0.00 97.00      PROA   
ATOM   1509  O   GLU P  98     -33.939-102.487 121.920  0.00 97.00      PROA   
ATOM   1510  N   PRO P  99     -34.491-101.188 123.613  0.00 97.00      PROA   
ATOM   1511  CD  PRO P  99     -34.850-101.032 125.023  0.00 97.00      PROA   
ATOM   1512  HD1 PRO P  99     -33.971-100.615 125.560  0.00 97.00      PROA   
ATOM   1513  HD2 PRO P  99     -35.162-101.998 125.479  0.00 97.00      PROA   
ATOM   1514  CA  PRO P  99     -35.020-100.099 122.798  0.00 97.00      PROA   
ATOM   1515  HA  PRO P  99     -35.770-100.529 122.153  0.00 97.00      PROA   
ATOM   1516  CB  PRO P  99     -35.631 -99.129 123.823  0.00 97.00      PROA   
ATOM   1517  HB1 PRO P  99     -36.505 -98.586 123.412  0.00 97.00      PROA   
ATOM   1518  HB2 PRO P  99     -34.873 -98.396 124.178  0.00 97.00      PROA   
ATOM   1519  CG  PRO P  99     -36.007-100.035 125.001  0.00 97.00      PROA   
ATOM   1520  HG1 PRO P  99     -36.116 -99.486 125.956  0.00 97.00      PROA   
ATOM   1521  HG2 PRO P  99     -36.951-100.577 124.768  0.00 97.00      PROA   
ATOM   1522  C   PRO P  99     -33.989 -99.401 121.919  0.00 97.00      PROA   
ATOM   1523  O   PRO P  99     -32.915 -99.064 122.411  0.00 97.00      PROA   
ATOM   1524  N   LEU P 100     -34.302 -99.140 120.631  0.00 97.00      PROA   
ATOM   1525  HN  LEU P 100     -35.168 -99.463 120.252  0.00 97.00      PROA   
ATOM   1526  CA  LEU P 100     -33.436 -98.359 119.766  0.00 97.00      PROA   
ATOM   1527  HA  LEU P 100     -32.657 -97.891 120.352  0.00 97.00      PROA   
ATOM   1528  CB  LEU P 100     -32.755 -99.246 118.689  0.00 97.00      PROA   
ATOM   1529  HB1 LEU P 100     -33.524 -99.896 118.222  0.00 97.00      PROA   
ATOM   1530  HB2 LEU P 100     -32.046 -99.920 119.217  0.00 97.00      PROA   
ATOM   1531  CG  LEU P 100     -31.986 -98.526 117.552  0.00 97.00      PROA   
ATOM   1532  HG  LEU P 100     -32.717 -97.944 116.944  0.00 97.00      PROA   
ATOM   1533  CD1 LEU P 100     -30.923 -97.544 118.073  0.00 97.00      PROA   
ATOM   1534 HD11 LEU P 100     -30.238 -98.063 118.774  0.00 97.00      PROA   
ATOM   1535 HD12 LEU P 100     -31.399 -96.695 118.603  0.00 97.00      PROA   
ATOM   1536 HD13 LEU P 100     -30.326 -97.141 117.229  0.00 97.00      PROA   
ATOM   1537  CD2 LEU P 100     -31.330 -99.557 116.614  0.00 97.00      PROA   
ATOM   1538 HD21 LEU P 100     -32.086-100.272 116.230  0.00 97.00      PROA   
ATOM   1539 HD22 LEU P 100     -30.550-100.127 117.162  0.00 97.00      PROA   
ATOM   1540 HD23 LEU P 100     -30.852 -99.046 115.752  0.00 97.00      PROA   
ATOM   1541  C   LEU P 100     -34.233 -97.241 119.139  0.00 97.00      PROA   
ATOM   1542  O   LEU P 100     -35.123 -97.477 118.332  0.00 97.00      PROA   
ATOM   1543  N   ALA P 101     -33.913 -95.971 119.481  0.00 97.00      PROA   
ATOM   1544  HN  ALA P 101     -33.212 -95.778 120.165  0.00 97.00      PROA   
ATOM   1545  CA  ALA P 101     -34.589 -94.811 118.940  0.00 97.00      PROA   
ATOM   1546  HA  ALA P 101     -35.512 -95.117 118.469  0.00 97.00      PROA   
ATOM   1547  CB  ALA P 101     -34.966 -93.814 120.052  0.00 97.00      PROA   
ATOM   1548  HB1 ALA P 101     -34.066 -93.435 120.578  0.00 97.00      PROA   
ATOM   1549  HB2 ALA P 101     -35.609 -94.325 120.803  0.00 97.00      PROA   
ATOM   1550  HB3 ALA P 101     -35.534 -92.954 119.643  0.00 97.00      PROA   
ATOM   1551  C   ALA P 101     -33.741 -94.135 117.875  0.00 97.00      PROA   
ATOM   1552  O   ALA P 101     -32.541 -93.921 118.027  0.00 97.00      PROA   
ATOM   1553  N   LEU P 102     -34.382 -93.811 116.730  0.00 97.00      PROA   
ATOM   1554  HN  LEU P 102     -35.334 -94.083 116.604  0.00 97.00      PROA   
ATOM   1555  CA  LEU P 102     -33.781 -93.186 115.573  0.00 97.00      PROA   
ATOM   1556  HA  LEU P 102     -32.750 -92.934 115.780  0.00 97.00      PROA   
ATOM   1557  CB  LEU P 102     -33.884 -94.098 114.320  0.00 97.00      PROA   
ATOM   1558  HB1 LEU P 102     -33.320 -93.642 113.478  0.00 97.00      PROA   
ATOM   1559  HB2 LEU P 102     -34.953 -94.172 114.017  0.00 97.00      PROA   
ATOM   1560  CG  LEU P 102     -33.392 -95.553 114.509  0.00 97.00      PROA   
ATOM   1561  HG  LEU P 102     -33.938 -96.013 115.367  0.00 97.00      PROA   
ATOM   1562  CD1 LEU P 102     -33.727 -96.393 113.266  0.00 97.00      PROA   
ATOM   1563 HD11 LEU P 102     -33.177 -95.999 112.385  0.00 97.00      PROA   
ATOM   1564 HD12 LEU P 102     -34.816 -96.360 113.051  0.00 97.00      PROA   
ATOM   1565 HD13 LEU P 102     -33.428 -97.449 113.433  0.00 97.00      PROA   
ATOM   1566  CD2 LEU P 102     -31.885 -95.622 114.801  0.00 97.00      PROA   
ATOM   1567 HD21 LEU P 102     -31.635 -95.037 115.709  0.00 97.00      PROA   
ATOM   1568 HD22 LEU P 102     -31.316 -95.212 113.941  0.00 97.00      PROA   
ATOM   1569 HD23 LEU P 102     -31.571 -96.676 114.959  0.00 97.00      PROA   
ATOM   1570  C   LEU P 102     -34.544 -91.916 115.261  0.00 97.00      PROA   
ATOM   1571  O   LEU P 102     -35.770 -91.903 115.289  0.00 97.00      PROA   
ATOM   1572  N   ARG P 103     -33.847 -90.802 114.938  0.00 97.00      PROA   
ATOM   1573  HN  ARG P 103     -32.853 -90.772 115.027  0.00 97.00      PROA   
ATOM   1574  CA  ARG P 103     -34.513 -89.627 114.416  0.00 97.00      PROA   
ATOM   1575  HA  ARG P 103     -35.503 -89.898 114.084  0.00 97.00      PROA   
ATOM   1576  CB  ARG P 103     -34.689 -88.502 115.470  0.00 97.00      PROA   
ATOM   1577  HB1 ARG P 103     -33.694 -88.173 115.840  0.00 97.00      PROA   
ATOM   1578  HB2 ARG P 103     -35.250 -88.916 116.337  0.00 97.00      PROA   
ATOM   1579  CG  ARG P 103     -35.447 -87.296 114.897  0.00 97.00      PROA   
ATOM   1580  HG1 ARG P 103     -36.452 -87.637 114.556  0.00 97.00      PROA   
ATOM   1581  HG2 ARG P 103     -34.885 -86.923 114.013  0.00 97.00      PROA   
ATOM   1582  CD  ARG P 103     -35.597 -86.086 115.811  0.00 97.00      PROA   
ATOM   1583  HD1 ARG P 103     -34.596 -85.695 116.094  0.00 97.00      PROA   
ATOM   1584  HD2 ARG P 103     -36.189 -86.307 116.723  0.00 97.00      PROA   
ATOM   1585  NE  ARG P 103     -36.346 -85.100 114.969  0.00 97.00      PROA   
ATOM   1586  HE  ARG P 103     -36.961 -85.434 114.258  0.00 97.00      PROA   
ATOM   1587  CZ  ARG P 103     -36.054 -83.797 114.881  0.00 97.00      PROA   
ATOM   1588  NH1 ARG P 103     -35.111 -83.174 115.593  0.00 97.00      PROA   
ATOM   1589 HH11 ARG P 103     -34.427 -83.689 116.093  0.00 97.00      PROA   
ATOM   1590 HH12 ARG P 103     -35.004 -82.201 115.372  0.00 97.00      PROA   
ATOM   1591  NH2 ARG P 103     -36.705 -83.042 113.982  0.00 97.00      PROA   
ATOM   1592 HH21 ARG P 103     -37.378 -83.466 113.378  0.00 97.00      PROA   
ATOM   1593 HH22 ARG P 103     -36.351 -82.119 113.841  0.00 97.00      PROA   
ATOM   1594  C   ARG P 103     -33.811 -89.064 113.195  0.00 97.00      PROA   
ATOM   1595  O   ARG P 103     -32.696 -88.566 113.265  0.00 97.00      PROA   
ATOM   1596  N   CYS P 104     -34.497 -89.052 112.031  0.00 97.00      PROA   
ATOM   1597  HN  CYS P 104     -35.361 -89.550 111.959  0.00 97.00      PROA   
ATOM   1598  CA  CYS P 104     -34.143 -88.230 110.887  0.00 97.00      PROA   
ATOM   1599  HA  CYS P 104     -33.090 -88.379 110.691  0.00 97.00      PROA   
ATOM   1600  CB  CYS P 104     -34.968 -88.641 109.642  0.00 97.00      PROA   
ATOM   1601  HB1 CYS P 104     -36.012 -88.272 109.733  0.00 97.00      PROA   
ATOM   1602  HB2 CYS P 104     -35.029 -89.753 109.633  0.00 97.00      PROA   
ATOM   1603  SG  CYS P 104     -34.230 -88.107 108.069  0.00 97.00      PROA   
ATOM   1604  C   CYS P 104     -34.376 -86.757 111.200  0.00 97.00      PROA   
ATOM   1605  O   CYS P 104     -35.426 -86.391 111.717  0.00 97.00      PROA   
ATOM   1606  N   HSD P 105     -33.391 -85.877 110.924  0.00 97.00      PROA   
ATOM   1607  HN  HSD P 105     -32.539 -86.177 110.501  0.00 97.00      PROA   
ATOM   1608  CA  HSD P 105     -33.370 -84.534 111.471  0.00 97.00      PROA   
ATOM   1609  HA  HSD P 105     -34.381 -84.168 111.605  0.00 97.00      PROA   
ATOM   1610  CB  HSD P 105     -32.671 -84.573 112.854  0.00 97.00      PROA   
ATOM   1611  HB1 HSD P 105     -31.915 -85.388 112.798  0.00 97.00      PROA   
ATOM   1612  HB2 HSD P 105     -33.410 -84.880 113.626  0.00 97.00      PROA   
ATOM   1613  ND1 HSD P 105     -32.485 -82.210 113.818  0.00 97.00      PROA   
ATOM   1614  HD1 HSD P 105     -33.398 -81.861 113.591  0.00 97.00      PROA   
ATOM   1615  CG  HSD P 105     -31.916 -83.374 113.348  0.00 97.00      PROA   
ATOM   1616  CE1 HSD P 105     -31.508 -81.528 114.463  0.00 97.00      PROA   
ATOM   1617  HE1 HSD P 105     -31.679 -80.565 114.944  0.00 97.00      PROA   
ATOM   1618  NE2 HSD P 105     -30.354 -82.163 114.432  0.00 97.00      PROA   
ATOM   1619  CD2 HSD P 105     -30.612 -83.322 113.724  0.00 97.00      PROA   
ATOM   1620  HD2 HSD P 105     -29.831 -84.058 113.581  0.00 97.00      PROA   
ATOM   1621  C   HSD P 105     -32.710 -83.602 110.485  0.00 97.00      PROA   
ATOM   1622  O   HSD P 105     -31.862 -84.015 109.699  0.00 97.00      PROA   
ATOM   1623  N   ALA P 106     -33.133 -82.317 110.461  0.00 97.00      PROA   
ATOM   1624  HN  ALA P 106     -33.743 -81.946 111.164  0.00 97.00      PROA   
ATOM   1625  CA  ALA P 106     -32.872 -81.417 109.362  0.00 97.00      PROA   
ATOM   1626  HA  ALA P 106     -32.308 -81.921 108.593  0.00 97.00      PROA   
ATOM   1627  CB  ALA P 106     -34.209 -80.922 108.774  0.00 97.00      PROA   
ATOM   1628  HB1 ALA P 106     -34.839 -80.485 109.578  0.00 97.00      PROA   
ATOM   1629  HB2 ALA P 106     -34.770 -81.783 108.348  0.00 97.00      PROA   
ATOM   1630  HB3 ALA P 106     -34.059 -80.171 107.973  0.00 97.00      PROA   
ATOM   1631  C   ALA P 106     -32.038 -80.252 109.824  0.00 97.00      PROA   
ATOM   1632  O   ALA P 106     -32.075 -79.868 110.989  0.00 97.00      PROA   
ATOM   1633  N   TRP P 107     -31.206 -79.680 108.917  0.00 97.00      PROA   
ATOM   1634  HN  TRP P 107     -31.113 -80.065 108.000  0.00 97.00      PROA   
ATOM   1635  CA  TRP P 107     -30.336 -78.567 109.254  0.00 97.00      PROA   
ATOM   1636  HA  TRP P 107     -29.782 -78.915 110.114  0.00 97.00      PROA   
ATOM   1637  CB  TRP P 107     -29.236 -78.281 108.184  0.00 97.00      PROA   
ATOM   1638  HB1 TRP P 107     -29.738 -78.193 107.194  0.00 97.00      PROA   
ATOM   1639  HB2 TRP P 107     -28.567 -79.166 108.142  0.00 97.00      PROA   
ATOM   1640  CG  TRP P 107     -28.405 -77.055 108.426  0.00 97.00      PROA   
ATOM   1641  CD1 TRP P 107     -28.287 -75.976 107.590  0.00 97.00      PROA   
ATOM   1642  HD1 TRP P 107     -28.608 -75.970 106.557  0.00 97.00      PROA   
ATOM   1643  NE1 TRP P 107     -27.732 -74.923 108.274  0.00 97.00      PROA   
ATOM   1644  HE1 TRP P 107     -27.427 -74.078 107.894  0.00 97.00      PROA   
ATOM   1645  CE2 TRP P 107     -27.486 -75.293 109.563  0.00 97.00      PROA   
ATOM   1646  CD2 TRP P 107     -27.849 -76.651 109.691  0.00 97.00      PROA   
ATOM   1647  CE3 TRP P 107     -27.661 -77.297 110.915  0.00 97.00      PROA   
ATOM   1648  HE3 TRP P 107     -27.885 -78.347 111.041  0.00 97.00      PROA   
ATOM   1649  CZ3 TRP P 107     -27.210 -76.552 112.007  0.00 97.00      PROA   
ATOM   1650  HZ3 TRP P 107     -27.094 -77.026 112.973  0.00 97.00      PROA   
ATOM   1651  CZ2 TRP P 107     -27.037 -74.551 110.649  0.00 97.00      PROA   
ATOM   1652  HZ2 TRP P 107     -26.812 -73.499 110.564  0.00 97.00      PROA   
ATOM   1653  CH2 TRP P 107     -26.925 -75.197 111.880  0.00 97.00      PROA   
ATOM   1654  HH2 TRP P 107     -26.606 -74.642 112.753  0.00 97.00      PROA   
ATOM   1655  C   TRP P 107     -31.074 -77.317 109.740  0.00 97.00      PROA   
ATOM   1656  O   TRP P 107     -31.757 -76.612 108.995  0.00 97.00      PROA   
ATOM   1657  N   LYS P 108     -30.927 -77.067 111.065  0.00 97.00      PROA   
ATOM   1658  HN  LYS P 108     -30.309 -77.652 111.582  0.00 97.00      PROA   
ATOM   1659  CA  LYS P 108     -31.583 -76.048 111.856  0.00 97.00      PROA   
ATOM   1660  HA  LYS P 108     -31.259 -76.239 112.866  0.00 97.00      PROA   
ATOM   1661  CB  LYS P 108     -31.113 -74.628 111.427  0.00 97.00      PROA   
ATOM   1662  HB1 LYS P 108     -31.590 -74.349 110.466  0.00 97.00      PROA   
ATOM   1663  HB2 LYS P 108     -30.016 -74.706 111.231  0.00 97.00      PROA   
ATOM   1664  CG  LYS P 108     -31.297 -73.509 112.474  0.00 97.00      PROA   
ATOM   1665  HG1 LYS P 108     -32.383 -73.332 112.627  0.00 97.00      PROA   
ATOM   1666  HG2 LYS P 108     -30.858 -72.574 112.057  0.00 97.00      PROA   
ATOM   1667  CD  LYS P 108     -30.638 -73.854 113.828  0.00 97.00      PROA   
ATOM   1668  HD1 LYS P 108     -29.632 -74.295 113.641  0.00 97.00      PROA   
ATOM   1669  HD2 LYS P 108     -31.262 -74.643 114.305  0.00 97.00      PROA   
ATOM   1670  CE  LYS P 108     -30.505 -72.715 114.856  0.00 97.00      PROA   
ATOM   1671  HE1 LYS P 108     -30.225 -73.139 115.848  0.00 97.00      PROA   
ATOM   1672  HE2 LYS P 108     -31.455 -72.157 114.978  0.00 97.00      PROA   
ATOM   1673  NZ  LYS P 108     -29.427 -71.764 114.488  0.00 97.00      PROA   
ATOM   1674  HZ1 LYS P 108     -28.579 -72.286 114.196  0.00 97.00      PROA   
ATOM   1675  HZ2 LYS P 108     -29.120 -71.243 115.329  0.00 97.00      PROA   
ATOM   1676  HZ3 LYS P 108     -29.725 -71.100 113.744  0.00 97.00      PROA   
ATOM   1677  C   LYS P 108     -33.095 -76.265 111.837  0.00 97.00      PROA   
ATOM   1678  O   LYS P 108     -33.874 -75.329 111.695  0.00 97.00      PROA   
ATOM   1679  N   ASP P 109     -33.497 -77.552 112.008  0.00 97.00      PROA   
ATOM   1680  HN  ASP P 109     -32.786 -78.229 112.183  0.00 97.00      PROA   
ATOM   1681  CA  ASP P 109     -34.794 -78.196 111.842  0.00 97.00      PROA   
ATOM   1682  HA  ASP P 109     -34.533 -79.020 111.200  0.00 97.00      PROA   
ATOM   1683  CB  ASP P 109     -35.335 -78.780 113.175  0.00 97.00      PROA   
ATOM   1684  HB1 ASP P 109     -36.432 -78.656 113.288  0.00 97.00      PROA   
ATOM   1685  HB2 ASP P 109     -34.847 -78.244 114.021  0.00 97.00      PROA   
ATOM   1686  CG  ASP P 109     -35.047 -80.267 113.349  0.00 97.00      PROA   
ATOM   1687  OD1 ASP P 109     -34.781 -80.999 112.364  0.00 97.00      PROA   
ATOM   1688  OD2 ASP P 109     -35.211 -80.706 114.511  0.00 97.00      PROA   
ATOM   1689  C   ASP P 109     -35.908 -77.510 111.069  0.00 97.00      PROA   
ATOM   1690  O   ASP P 109     -36.558 -76.577 111.537  0.00 97.00      PROA   
ATOM   1691  N   LYS P 110     -36.163 -78.026 109.844  0.00 97.00      PROA   
ATOM   1692  HN  LYS P 110     -35.677 -78.843 109.546  0.00 97.00      PROA   
ATOM   1693  CA  LYS P 110     -37.178 -77.550 108.933  0.00 97.00      PROA   
ATOM   1694  HA  LYS P 110     -37.789 -76.806 109.425  0.00 97.00      PROA   
ATOM   1695  CB  LYS P 110     -36.564 -76.986 107.620  0.00 97.00      PROA   
ATOM   1696  HB1 LYS P 110     -37.371 -76.539 107.000  0.00 97.00      PROA   
ATOM   1697  HB2 LYS P 110     -36.111 -77.820 107.038  0.00 97.00      PROA   
ATOM   1698  CG  LYS P 110     -35.454 -75.932 107.840  0.00 97.00      PROA   
ATOM   1699  HG1 LYS P 110     -35.100 -75.583 106.844  0.00 97.00      PROA   
ATOM   1700  HG2 LYS P 110     -34.587 -76.422 108.338  0.00 97.00      PROA   
ATOM   1701  CD  LYS P 110     -35.900 -74.727 108.693  0.00 97.00      PROA   
ATOM   1702  HD1 LYS P 110     -36.337 -75.103 109.639  0.00 97.00      PROA   
ATOM   1703  HD2 LYS P 110     -36.708 -74.169 108.174  0.00 97.00      PROA   
ATOM   1704  CE  LYS P 110     -34.765 -73.779 109.106  0.00 97.00      PROA   
ATOM   1705  HE1 LYS P 110     -33.950 -74.337 109.606  0.00 97.00      PROA   
ATOM   1706  HE2 LYS P 110     -35.144 -72.989 109.790  0.00 97.00      PROA   
ATOM   1707  NZ  LYS P 110     -34.160 -73.133 107.928  0.00 97.00      PROA   
ATOM   1708  HZ1 LYS P 110     -34.908 -72.724 107.334  0.00 97.00      PROA   
ATOM   1709  HZ2 LYS P 110     -33.643 -73.863 107.397  0.00 97.00      PROA   
ATOM   1710  HZ3 LYS P 110     -33.499 -72.391 108.235  0.00 97.00      PROA   
ATOM   1711  C   LYS P 110     -38.041 -78.756 108.638  0.00 97.00      PROA   
ATOM   1712  O   LYS P 110     -37.524 -79.864 108.522  0.00 97.00      PROA   
ATOM   1713  N   LEU P 111     -39.384 -78.575 108.556  0.00 97.00      PROA   
ATOM   1714  HN  LEU P 111     -39.782 -77.666 108.664  0.00 97.00      PROA   
ATOM   1715  CA  LEU P 111     -40.367 -79.645 108.518  0.00 97.00      PROA   
ATOM   1716  HA  LEU P 111     -40.102 -80.359 109.286  0.00 97.00      PROA   
ATOM   1717  CB  LEU P 111     -41.803 -79.111 108.810  0.00 97.00      PROA   
ATOM   1718  HB1 LEU P 111     -42.535 -79.939 108.667  0.00 97.00      PROA   
ATOM   1719  HB2 LEU P 111     -42.050 -78.314 108.075  0.00 97.00      PROA   
ATOM   1720  CG  LEU P 111     -42.078 -78.564 110.240  0.00 97.00      PROA   
ATOM   1721  HG  LEU P 111     -43.182 -78.392 110.287  0.00 97.00      PROA   
ATOM   1722  CD1 LEU P 111     -41.738 -79.591 111.335  0.00 97.00      PROA   
ATOM   1723 HD11 LEU P 111     -40.643 -79.769 111.372  0.00 97.00      PROA   
ATOM   1724 HD12 LEU P 111     -42.252 -80.555 111.138  0.00 97.00      PROA   
ATOM   1725 HD13 LEU P 111     -42.062 -79.211 112.327  0.00 97.00      PROA   
ATOM   1726  CD2 LEU P 111     -41.425 -77.202 110.546  0.00 97.00      PROA   
ATOM   1727 HD21 LEU P 111     -41.638 -76.474 109.736  0.00 97.00      PROA   
ATOM   1728 HD22 LEU P 111     -40.327 -77.309 110.665  0.00 97.00      PROA   
ATOM   1729 HD23 LEU P 111     -41.829 -76.798 111.499  0.00 97.00      PROA   
ATOM   1730  C   LEU P 111     -40.411 -80.427 107.209  0.00 97.00      PROA   
ATOM   1731  O   LEU P 111     -41.383 -80.359 106.459  0.00 97.00      PROA   
ATOM   1732  N   VAL P 112     -39.364 -81.238 106.928  0.00 97.00      PROA   
ATOM   1733  HN  VAL P 112     -38.529 -81.152 107.470  0.00 97.00      PROA   
ATOM   1734  CA  VAL P 112     -39.304 -82.150 105.800  0.00 97.00      PROA   
ATOM   1735  HA  VAL P 112     -39.417 -81.528 104.923  0.00 97.00      PROA   
ATOM   1736  CB  VAL P 112     -37.962 -82.872 105.649  0.00 97.00      PROA   
ATOM   1737  HB  VAL P 112     -38.017 -83.578 104.786  0.00 97.00      PROA   
ATOM   1738  CG1 VAL P 112     -36.883 -81.822 105.309  0.00 97.00      PROA   
ATOM   1739 HG11 VAL P 112     -36.726 -81.130 106.163  0.00 97.00      PROA   
ATOM   1740 HG12 VAL P 112     -37.191 -81.232 104.421  0.00 97.00      PROA   
ATOM   1741 HG13 VAL P 112     -35.917 -82.320 105.081  0.00 97.00      PROA   
ATOM   1742  CG2 VAL P 112     -37.587 -83.679 106.913  0.00 97.00      PROA   
ATOM   1743 HG21 VAL P 112     -38.373 -84.419 107.163  0.00 97.00      PROA   
ATOM   1744 HG22 VAL P 112     -37.439 -83.008 107.785  0.00 97.00      PROA   
ATOM   1745 HG23 VAL P 112     -36.637 -84.231 106.740  0.00 97.00      PROA   
ATOM   1746  C   VAL P 112     -40.452 -83.147 105.757  0.00 97.00      PROA   
ATOM   1747  O   VAL P 112     -40.903 -83.679 106.771  0.00 97.00      PROA   
ATOM   1748  N   TYR P 113     -40.956 -83.381 104.528  0.00 97.00      PROA   
ATOM   1749  HN  TYR P 113     -40.555 -82.927 103.735  0.00 97.00      PROA   
ATOM   1750  CA  TYR P 113     -42.093 -84.221 104.242  0.00 97.00      PROA   
ATOM   1751  HA  TYR P 113     -42.500 -84.581 105.174  0.00 97.00      PROA   
ATOM   1752  CB  TYR P 113     -43.255 -83.472 103.514  0.00 97.00      PROA   
ATOM   1753  HB1 TYR P 113     -43.704 -82.758 104.240  0.00 97.00      PROA   
ATOM   1754  HB2 TYR P 113     -44.056 -84.175 103.205  0.00 97.00      PROA   
ATOM   1755  CG  TYR P 113     -42.817 -82.655 102.316  0.00 97.00      PROA   
ATOM   1756  CD1 TYR P 113     -42.253 -81.376 102.486  0.00 97.00      PROA   
ATOM   1757  HD1 TYR P 113     -42.094 -80.989 103.482  0.00 97.00      PROA   
ATOM   1758  CE1 TYR P 113     -41.878 -80.606 101.380  0.00 97.00      PROA   
ATOM   1759  HE1 TYR P 113     -41.424 -79.637 101.528  0.00 97.00      PROA   
ATOM   1760  CZ  TYR P 113     -42.105 -81.087 100.085  0.00 97.00      PROA   
ATOM   1761  OH  TYR P 113     -41.706 -80.324  98.972  0.00 97.00      PROA   
ATOM   1762  HH  TYR P 113     -40.947 -79.801  99.249  0.00 97.00      PROA   
ATOM   1763  CD2 TYR P 113     -43.059 -83.114 101.009  0.00 97.00      PROA   
ATOM   1764  HD2 TYR P 113     -43.519 -84.077 100.858  0.00 97.00      PROA   
ATOM   1765  CE2 TYR P 113     -42.709 -82.334  99.898  0.00 97.00      PROA   
ATOM   1766  HE2 TYR P 113     -42.882 -82.705  98.898  0.00 97.00      PROA   
ATOM   1767  C   TYR P 113     -41.604 -85.446 103.505  0.00 97.00      PROA   
ATOM   1768  O   TYR P 113     -40.487 -85.481 103.008  0.00 97.00      PROA   
ATOM   1769  N   ASN P 114     -42.416 -86.523 103.479  0.00 97.00      PROA   
ATOM   1770  HN  ASN P 114     -43.311 -86.453 103.917  0.00 97.00      PROA   
ATOM   1771  CA  ASN P 114     -42.093 -87.801 102.861  0.00 97.00      PROA   
ATOM   1772  HA  ASN P 114     -42.903 -88.454 103.143  0.00 97.00      PROA   
ATOM   1773  CB  ASN P 114     -42.015 -87.732 101.304  0.00 97.00      PROA   
ATOM   1774  HB1 ASN P 114     -41.794 -88.732 100.875  0.00 97.00      PROA   
ATOM   1775  HB2 ASN P 114     -41.203 -87.037 101.003  0.00 97.00      PROA   
ATOM   1776  CG  ASN P 114     -43.310 -87.222 100.659  0.00 97.00      PROA   
ATOM   1777  OD1 ASN P 114     -43.276 -86.360  99.774  0.00 97.00      PROA   
ATOM   1778  ND2 ASN P 114     -44.482 -87.751 101.099  0.00 97.00      PROA   
ATOM   1779 HD21 ASN P 114     -45.317 -87.445 100.645  0.00 97.00      PROA   
ATOM   1780 HD22 ASN P 114     -44.482 -88.479 101.783  0.00 97.00      PROA   
ATOM   1781  C   ASN P 114     -40.841 -88.465 103.422  0.00 97.00      PROA   
ATOM   1782  O   ASN P 114     -39.929 -88.846 102.689  0.00 97.00      PROA   
ATOM   1783  N   VAL P 115     -40.781 -88.622 104.762  0.00 97.00      PROA   
ATOM   1784  HN  VAL P 115     -41.573 -88.396 105.325  0.00 97.00      PROA   
ATOM   1785  CA  VAL P 115     -39.626 -89.142 105.462  0.00 97.00      PROA   
ATOM   1786  HA  VAL P 115     -38.753 -88.766 104.952  0.00 97.00      PROA   
ATOM   1787  CB  VAL P 115     -39.530 -88.638 106.899  0.00 97.00      PROA   
ATOM   1788  HB  VAL P 115     -40.450 -88.917 107.461  0.00 97.00      PROA   
ATOM   1789  CG1 VAL P 115     -38.299 -89.236 107.619  0.00 97.00      PROA   
ATOM   1790 HG11 VAL P 115     -37.376 -89.025 107.038  0.00 97.00      PROA   
ATOM   1791 HG12 VAL P 115     -38.395 -90.333 107.748  0.00 97.00      PROA   
ATOM   1792 HG13 VAL P 115     -38.189 -88.781 108.626  0.00 97.00      PROA   
ATOM   1793  CG2 VAL P 115     -39.424 -87.098 106.855  0.00 97.00      PROA   
ATOM   1794 HG21 VAL P 115     -40.357 -86.638 106.470  0.00 97.00      PROA   
ATOM   1795 HG22 VAL P 115     -38.580 -86.790 106.202  0.00 97.00      PROA   
ATOM   1796 HG23 VAL P 115     -39.237 -86.696 107.873  0.00 97.00      PROA   
ATOM   1797  C   VAL P 115     -39.571 -90.657 105.388  0.00 97.00      PROA   
ATOM   1798  O   VAL P 115     -40.485 -91.361 105.801  0.00 97.00      PROA   
ATOM   1799  N   LEU P 116     -38.456 -91.183 104.847  0.00 97.00      PROA   
ATOM   1800  HN  LEU P 116     -37.754 -90.565 104.499  0.00 97.00      PROA   
ATOM   1801  CA  LEU P 116     -38.204 -92.593 104.661  0.00 97.00      PROA   
ATOM   1802  HA  LEU P 116     -39.062 -93.172 104.966  0.00 97.00      PROA   
ATOM   1803  CB  LEU P 116     -37.842 -92.910 103.187  0.00 97.00      PROA   
ATOM   1804  HB1 LEU P 116     -37.430 -93.939 103.089  0.00 97.00      PROA   
ATOM   1805  HB2 LEU P 116     -37.051 -92.196 102.869  0.00 97.00      PROA   
ATOM   1806  CG  LEU P 116     -39.018 -92.791 102.192  0.00 97.00      PROA   
ATOM   1807  HG  LEU P 116     -39.567 -91.842 102.398  0.00 97.00      PROA   
ATOM   1808  CD1 LEU P 116     -38.505 -92.727 100.742  0.00 97.00      PROA   
ATOM   1809 HD11 LEU P 116     -37.948 -93.657 100.495  0.00 97.00      PROA   
ATOM   1810 HD12 LEU P 116     -37.828 -91.859 100.608  0.00 97.00      PROA   
ATOM   1811 HD13 LEU P 116     -39.358 -92.627 100.038  0.00 97.00      PROA   
ATOM   1812  CD2 LEU P 116     -39.992 -93.969 102.354  0.00 97.00      PROA   
ATOM   1813 HD21 LEU P 116     -40.377 -94.015 103.392  0.00 97.00      PROA   
ATOM   1814 HD22 LEU P 116     -39.474 -94.925 102.127  0.00 97.00      PROA   
ATOM   1815 HD23 LEU P 116     -40.850 -93.860 101.658  0.00 97.00      PROA   
ATOM   1816  C   LEU P 116     -37.029 -93.008 105.510  0.00 97.00      PROA   
ATOM   1817  O   LEU P 116     -35.956 -92.423 105.432  0.00 97.00      PROA   
ATOM   1818  N   TYR P 117     -37.209 -94.065 106.330  0.00 97.00      PROA   
ATOM   1819  HN  TYR P 117     -38.121 -94.459 106.435  0.00 97.00      PROA   
ATOM   1820  CA  TYR P 117     -36.144 -94.726 107.058  0.00 97.00      PROA   
ATOM   1821  HA  TYR P 117     -35.285 -94.071 107.113  0.00 97.00      PROA   
ATOM   1822  CB  TYR P 117     -36.552 -95.126 108.501  0.00 97.00      PROA   
ATOM   1823  HB1 TYR P 117     -35.812 -95.826 108.945  0.00 97.00      PROA   
ATOM   1824  HB2 TYR P 117     -37.544 -95.628 108.494  0.00 97.00      PROA   
ATOM   1825  CG  TYR P 117     -36.633 -93.911 109.398  0.00 97.00      PROA   
ATOM   1826  CD1 TYR P 117     -35.580 -93.623 110.287  0.00 97.00      PROA   
ATOM   1827  HD1 TYR P 117     -34.698 -94.247 110.297  0.00 97.00      PROA   
ATOM   1828  CE1 TYR P 117     -35.665 -92.542 111.172  0.00 97.00      PROA   
ATOM   1829  HE1 TYR P 117     -34.855 -92.335 111.856  0.00 97.00      PROA   
ATOM   1830  CZ  TYR P 117     -36.807 -91.739 111.179  0.00 97.00      PROA   
ATOM   1831  OH  TYR P 117     -36.878 -90.671 112.087  0.00 97.00      PROA   
ATOM   1832  HH  TYR P 117     -37.775 -90.324 112.090  0.00 97.00      PROA   
ATOM   1833  CD2 TYR P 117     -37.780 -93.094 109.423  0.00 97.00      PROA   
ATOM   1834  HD2 TYR P 117     -38.602 -93.307 108.756  0.00 97.00      PROA   
ATOM   1835  CE2 TYR P 117     -37.865 -92.007 110.304  0.00 97.00      PROA   
ATOM   1836  HE2 TYR P 117     -38.745 -91.380 110.312  0.00 97.00      PROA   
ATOM   1837  C   TYR P 117     -35.710 -95.964 106.301  0.00 97.00      PROA   
ATOM   1838  O   TYR P 117     -36.537 -96.770 105.887  0.00 97.00      PROA   
ATOM   1839  N   TYR P 118     -34.381 -96.125 106.099  0.00 97.00      PROA   
ATOM   1840  HN  TYR P 118     -33.740 -95.441 106.444  0.00 97.00      PROA   
ATOM   1841  CA  TYR P 118     -33.769 -97.176 105.313  0.00 97.00      PROA   
ATOM   1842  HA  TYR P 118     -34.532 -97.830 104.931  0.00 97.00      PROA   
ATOM   1843  CB  TYR P 118     -32.851 -96.671 104.148  0.00 97.00      PROA   
ATOM   1844  HB1 TYR P 118     -32.426 -97.545 103.607  0.00 97.00      PROA   
ATOM   1845  HB2 TYR P 118     -32.007 -96.093 104.579  0.00 97.00      PROA   
ATOM   1846  CG  TYR P 118     -33.508 -95.761 103.126  0.00 97.00      PROA   
ATOM   1847  CD1 TYR P 118     -33.923 -94.465 103.474  0.00 97.00      PROA   
ATOM   1848  HD1 TYR P 118     -33.857 -94.134 104.495  0.00 97.00      PROA   
ATOM   1849  CE1 TYR P 118     -34.392 -93.571 102.509  0.00 97.00      PROA   
ATOM   1850  HE1 TYR P 118     -34.700 -92.586 102.818  0.00 97.00      PROA   
ATOM   1851  CZ  TYR P 118     -34.435 -93.945 101.163  0.00 97.00      PROA   
ATOM   1852  OH  TYR P 118     -34.871 -93.012 100.201  0.00 97.00      PROA   
ATOM   1853  HH  TYR P 118     -35.098 -92.209 100.685  0.00 97.00      PROA   
ATOM   1854  CD2 TYR P 118     -33.554 -96.123 101.764  0.00 97.00      PROA   
ATOM   1855  HD2 TYR P 118     -33.200 -97.095 101.460  0.00 97.00      PROA   
ATOM   1856  CE2 TYR P 118     -34.017 -95.227 100.788  0.00 97.00      PROA   
ATOM   1857  HE2 TYR P 118     -34.033 -95.521  99.749  0.00 97.00      PROA   
ATOM   1858  C   TYR P 118     -32.881 -97.995 106.222  0.00 97.00      PROA   
ATOM   1859  O   TYR P 118     -32.266 -97.470 107.146  0.00 97.00      PROA   
ATOM   1860  N   ARG P 119     -32.795 -99.320 105.965  0.00 97.00      PROA   
ATOM   1861  HN  ARG P 119     -33.348 -99.729 105.241  0.00 97.00      PROA   
ATOM   1862  CA  ARG P 119     -31.823-100.194 106.578  0.00 97.00      PROA   
ATOM   1863  HA  ARG P 119     -31.007 -99.590 106.940  0.00 97.00      PROA   
ATOM   1864  CB  ARG P 119     -32.361-101.005 107.787  0.00 97.00      PROA   
ATOM   1865  HB1 ARG P 119     -33.349-101.441 107.518  0.00 97.00      PROA   
ATOM   1866  HB2 ARG P 119     -32.519-100.280 108.617  0.00 97.00      PROA   
ATOM   1867  CG  ARG P 119     -31.411-102.131 108.250  0.00 97.00      PROA   
ATOM   1868  HG1 ARG P 119     -30.380-101.710 108.269  0.00 97.00      PROA   
ATOM   1869  HG2 ARG P 119     -31.422-102.964 107.514  0.00 97.00      PROA   
ATOM   1870  CD  ARG P 119     -31.656-102.703 109.651  0.00 97.00      PROA   
ATOM   1871  HD1 ARG P 119     -31.768-101.906 110.406  0.00 97.00      PROA   
ATOM   1872  HD2 ARG P 119     -30.787-103.327 109.947  0.00 97.00      PROA   
ATOM   1873  NE  ARG P 119     -32.841-103.612 109.654  0.00 97.00      PROA   
ATOM   1874  HE  ARG P 119     -32.679-104.596 109.642  0.00 97.00      PROA   
ATOM   1875  CZ  ARG P 119     -34.071-103.249 110.074  0.00 97.00      PROA   
ATOM   1876  NH1 ARG P 119     -34.480-101.982 110.126  0.00 97.00      PROA   
ATOM   1877 HH11 ARG P 119     -33.871-101.295 109.745  0.00 97.00      PROA   
ATOM   1878 HH12 ARG P 119     -35.447-101.806 110.289  0.00 97.00      PROA   
ATOM   1879  NH2 ARG P 119     -34.887-104.230 110.486  0.00 97.00      PROA   
ATOM   1880 HH21 ARG P 119     -34.461-105.128 110.584  0.00 97.00      PROA   
ATOM   1881 HH22 ARG P 119     -35.649-104.004 111.090  0.00 97.00      PROA   
ATOM   1882  C   ARG P 119     -31.248-101.111 105.524  0.00 97.00      PROA   
ATOM   1883  O   ARG P 119     -31.982-101.805 104.824  0.00 97.00      PROA   
ATOM   1884  N   ASN P 120     -29.898-101.130 105.395  0.00 97.00      PROA   
ATOM   1885  HN  ASN P 120     -29.342-100.567 106.007  0.00 97.00      PROA   
ATOM   1886  CA  ASN P 120     -29.149-101.989 104.489  0.00 97.00      PROA   
ATOM   1887  HA  ASN P 120     -28.121-101.662 104.550  0.00 97.00      PROA   
ATOM   1888  CB  ASN P 120     -29.198-103.485 104.915  0.00 97.00      PROA   
ATOM   1889  HB1 ASN P 120     -28.589-104.108 104.227  0.00 97.00      PROA   
ATOM   1890  HB2 ASN P 120     -30.248-103.847 104.897  0.00 97.00      PROA   
ATOM   1891  CG  ASN P 120     -28.613-103.635 106.326  0.00 97.00      PROA   
ATOM   1892  OD1 ASN P 120     -27.775-102.839 106.753  0.00 97.00      PROA   
ATOM   1893  ND2 ASN P 120     -29.091-104.659 107.085  0.00 97.00      PROA   
ATOM   1894 HD21 ASN P 120     -28.765-104.746 108.026  0.00 97.00      PROA   
ATOM   1895 HD22 ASN P 120     -29.730-105.316 106.689  0.00 97.00      PROA   
ATOM   1896  C   ASN P 120     -29.551-101.800 103.034  0.00 97.00      PROA   
ATOM   1897  O   ASN P 120     -29.810-102.759 102.309  0.00 97.00      PROA   
ATOM   1898  N   GLY P 121     -29.623-100.524 102.584  0.00 97.00      PROA   
ATOM   1899  HN  GLY P 121     -29.379 -99.776 103.196  0.00 97.00      PROA   
ATOM   1900  CA  GLY P 121     -30.033-100.151 101.238  0.00 97.00      PROA   
ATOM   1901  HA1 GLY P 121     -29.733-100.923 100.542  0.00 97.00      PROA   
ATOM   1902  HA2 GLY P 121     -29.571 -99.200 101.017  0.00 97.00      PROA   
ATOM   1903  C   GLY P 121     -31.521 -99.955 101.094  0.00 97.00      PROA   
ATOM   1904  O   GLY P 121     -31.959 -99.051 100.387  0.00 97.00      PROA   
ATOM   1905  N   LYS P 122     -32.347-100.800 101.742  0.00 97.00      PROA   
ATOM   1906  HN  LYS P 122     -31.973-101.522 102.322  0.00 97.00      PROA   
ATOM   1907  CA  LYS P 122     -33.784-100.778 101.557  0.00 97.00      PROA   
ATOM   1908  HA  LYS P 122     -33.990-100.395 100.567  0.00 97.00      PROA   
ATOM   1909  CB  LYS P 122     -34.393-102.207 101.584  0.00 97.00      PROA   
ATOM   1910  HB1 LYS P 122     -33.957-102.761 102.446  0.00 97.00      PROA   
ATOM   1911  HB2 LYS P 122     -34.081-102.733 100.656  0.00 97.00      PROA   
ATOM   1912  CG  LYS P 122     -35.925-102.228 101.719  0.00 97.00      PROA   
ATOM   1913  HG1 LYS P 122     -36.356-101.488 101.006  0.00 97.00      PROA   
ATOM   1914  HG2 LYS P 122     -36.191-101.910 102.753  0.00 97.00      PROA   
ATOM   1915  CD  LYS P 122     -36.605-103.577 101.467  0.00 97.00      PROA   
ATOM   1916  HD1 LYS P 122     -36.185-104.329 102.172  0.00 97.00      PROA   
ATOM   1917  HD2 LYS P 122     -36.375-103.904 100.428  0.00 97.00      PROA   
ATOM   1918  CE  LYS P 122     -38.123-103.451 101.667  0.00 97.00      PROA   
ATOM   1919  HE1 LYS P 122     -38.538-102.676 100.986  0.00 97.00      PROA   
ATOM   1920  HE2 LYS P 122     -38.351-103.161 102.715  0.00 97.00      PROA   
ATOM   1921  NZ  LYS P 122     -38.815-104.727 101.381  0.00 97.00      PROA   
ATOM   1922  HZ1 LYS P 122     -38.436-105.471 102.000  0.00 97.00      PROA   
ATOM   1923  HZ2 LYS P 122     -38.658-104.988 100.387  0.00 97.00      PROA   
ATOM   1924  HZ3 LYS P 122     -39.835-104.617 101.555  0.00 97.00      PROA   
ATOM   1925  C   LYS P 122     -34.528 -99.872 102.521  0.00 97.00      PROA   
ATOM   1926  O   LYS P 122     -34.386 -99.978 103.733  0.00 97.00      PROA   
ATOM   1927  N   ALA P 123     -35.407 -98.985 101.990  0.00 97.00      PROA   
ATOM   1928  HN  ALA P 123     -35.438 -98.828 101.006  0.00 97.00      PROA   
ATOM   1929  CA  ALA P 123     -36.421 -98.290 102.762  0.00 97.00      PROA   
ATOM   1930  HA  ALA P 123     -35.927 -97.742 103.545  0.00 97.00      PROA   
ATOM   1931  CB  ALA P 123     -37.170 -97.263 101.891  0.00 97.00      PROA   
ATOM   1932  HB1 ALA P 123     -37.707 -97.765 101.059  0.00 97.00      PROA   
ATOM   1933  HB2 ALA P 123     -36.446 -96.545 101.449  0.00 97.00      PROA   
ATOM   1934  HB3 ALA P 123     -37.899 -96.684 102.495  0.00 97.00      PROA   
ATOM   1935  C   ALA P 123     -37.420 -99.249 103.402  0.00 97.00      PROA   
ATOM   1936  O   ALA P 123     -37.979-100.118 102.734  0.00 97.00      PROA   
ATOM   1937  N   PHE P 124     -37.664 -99.115 104.728  0.00 97.00      PROA   
ATOM   1938  HN  PHE P 124     -37.192 -98.413 105.259  0.00 97.00      PROA   
ATOM   1939  CA  PHE P 124     -38.521-100.037 105.451  0.00 97.00      PROA   
ATOM   1940  HA  PHE P 124     -39.027-100.691 104.755  0.00 97.00      PROA   
ATOM   1941  CB  PHE P 124     -37.704-100.943 106.433  0.00 97.00      PROA   
ATOM   1942  HB1 PHE P 124     -36.845-101.382 105.879  0.00 97.00      PROA   
ATOM   1943  HB2 PHE P 124     -38.349-101.783 106.771  0.00 97.00      PROA   
ATOM   1944  CG  PHE P 124     -37.159-100.242 107.662  0.00 97.00      PROA   
ATOM   1945  CD1 PHE P 124     -35.974 -99.492 107.598  0.00 97.00      PROA   
ATOM   1946  HD1 PHE P 124     -35.465 -99.397 106.651  0.00 97.00      PROA   
ATOM   1947  CE1 PHE P 124     -35.468 -98.849 108.735  0.00 97.00      PROA   
ATOM   1948  HE1 PHE P 124     -34.567 -98.258 108.667  0.00 97.00      PROA   
ATOM   1949  CZ  PHE P 124     -36.140 -98.965 109.958  0.00 97.00      PROA   
ATOM   1950  HZ  PHE P 124     -35.765 -98.454 110.833  0.00 97.00      PROA   
ATOM   1951  CD2 PHE P 124     -37.808-100.372 108.904  0.00 97.00      PROA   
ATOM   1952  HD2 PHE P 124     -38.717-100.951 108.972  0.00 97.00      PROA   
ATOM   1953  CE2 PHE P 124     -37.306 -99.735 110.045  0.00 97.00      PROA   
ATOM   1954  HE2 PHE P 124     -37.826 -99.823 110.988  0.00 97.00      PROA   
ATOM   1955  C   PHE P 124     -39.622 -99.299 106.185  0.00 97.00      PROA   
ATOM   1956  O   PHE P 124     -40.598 -99.929 106.591  0.00 97.00      PROA   
ATOM   1957  N   LYS P 125     -39.532 -97.958 106.361  0.00 97.00      PROA   
ATOM   1958  HN  LYS P 125     -38.735 -97.440 106.063  0.00 97.00      PROA   
ATOM   1959  CA  LYS P 125     -40.588 -97.266 107.076  0.00 97.00      PROA   
ATOM   1960  HA  LYS P 125     -41.520 -97.776 106.874  0.00 97.00      PROA   
ATOM   1961  CB  LYS P 125     -40.333 -97.307 108.605  0.00 97.00      PROA   
ATOM   1962  HB1 LYS P 125     -40.049 -96.318 109.015  0.00 97.00      PROA   
ATOM   1963  HB2 LYS P 125     -39.451 -97.967 108.775  0.00 97.00      PROA   
ATOM   1964  CG  LYS P 125     -41.496 -97.938 109.394  0.00 97.00      PROA   
ATOM   1965  HG1 LYS P 125     -41.182 -98.069 110.454  0.00 97.00      PROA   
ATOM   1966  HG2 LYS P 125     -41.698 -98.951 108.981  0.00 97.00      PROA   
ATOM   1967  CD  LYS P 125     -42.797 -97.120 109.355  0.00 97.00      PROA   
ATOM   1968  HD1 LYS P 125     -43.563 -97.658 109.958  0.00 97.00      PROA   
ATOM   1969  HD2 LYS P 125     -43.169 -97.070 108.307  0.00 97.00      PROA   
ATOM   1970  CE  LYS P 125     -42.616 -95.703 109.906  0.00 97.00      PROA   
ATOM   1971  HE1 LYS P 125     -41.889 -95.125 109.295  0.00 97.00      PROA   
ATOM   1972  HE2 LYS P 125     -42.256 -95.743 110.955  0.00 97.00      PROA   
ATOM   1973  NZ  LYS P 125     -43.889 -94.955 109.887  0.00 97.00      PROA   
ATOM   1974  HZ1 LYS P 125     -44.670 -95.532 110.251  0.00 97.00      PROA   
ATOM   1975  HZ2 LYS P 125     -44.090 -94.668 108.904  0.00 97.00      PROA   
ATOM   1976  HZ3 LYS P 125     -43.782 -94.090 110.457  0.00 97.00      PROA   
ATOM   1977  C   LYS P 125     -40.789 -95.844 106.591  0.00 97.00      PROA   
ATOM   1978  O   LYS P 125     -39.908 -94.997 106.689  0.00 97.00      PROA   
ATOM   1979  N   PHE P 126     -42.011 -95.556 106.085  0.00 97.00      PROA   
ATOM   1980  HN  PHE P 126     -42.671 -96.293 105.960  0.00 97.00      PROA   
ATOM   1981  CA  PHE P 126     -42.440 -94.268 105.577  0.00 97.00      PROA   
ATOM   1982  HA  PHE P 126     -41.565 -93.681 105.337  0.00 97.00      PROA   
ATOM   1983  CB  PHE P 126     -43.240 -94.502 104.256  0.00 97.00      PROA   
ATOM   1984  HB1 PHE P 126     -44.013 -95.282 104.437  0.00 97.00      PROA   
ATOM   1985  HB2 PHE P 126     -42.553 -94.896 103.478  0.00 97.00      PROA   
ATOM   1986  CG  PHE P 126     -43.924 -93.281 103.693  0.00 97.00      PROA   
ATOM   1987  CD1 PHE P 126     -43.164 -92.230 103.155  0.00 97.00      PROA   
ATOM   1988  HD1 PHE P 126     -42.086 -92.279 103.174  0.00 97.00      PROA   
ATOM   1989  CE1 PHE P 126     -43.793 -91.121 102.581  0.00 97.00      PROA   
ATOM   1990  HE1 PHE P 126     -43.191 -90.343 102.139  0.00 97.00      PROA   
ATOM   1991  CZ  PHE P 126     -45.191 -91.038 102.562  0.00 97.00      PROA   
ATOM   1992  HZ  PHE P 126     -45.685 -90.186 102.121  0.00 97.00      PROA   
ATOM   1993  CD2 PHE P 126     -45.328 -93.196 103.654  0.00 97.00      PROA   
ATOM   1994  HD2 PHE P 126     -45.928 -94.004 104.046  0.00 97.00      PROA   
ATOM   1995  CE2 PHE P 126     -45.958 -92.076 103.102  0.00 97.00      PROA   
ATOM   1996  HE2 PHE P 126     -47.036 -92.022 103.070  0.00 97.00      PROA   
ATOM   1997  C   PHE P 126     -43.251 -93.464 106.593  0.00 97.00      PROA   
ATOM   1998  O   PHE P 126     -44.058 -94.012 107.332  0.00 97.00      PROA   
ATOM   1999  N   PHE P 127     -43.066 -92.121 106.613  0.00 97.00      PROA   
ATOM   2000  HN  PHE P 127     -42.322 -91.720 106.082  0.00 97.00      PROA   
ATOM   2001  CA  PHE P 127     -43.912 -91.162 107.303  0.00 97.00      PROA   
ATOM   2002  HA  PHE P 127     -44.861 -91.622 107.541  0.00 97.00      PROA   
ATOM   2003  CB  PHE P 127     -43.260 -90.545 108.571  0.00 97.00      PROA   
ATOM   2004  HB1 PHE P 127     -43.909 -89.752 109.002  0.00 97.00      PROA   
ATOM   2005  HB2 PHE P 127     -42.291 -90.071 108.299  0.00 97.00      PROA   
ATOM   2006  CG  PHE P 127     -42.988 -91.540 109.668  0.00 97.00      PROA   
ATOM   2007  CD1 PHE P 127     -43.936 -91.745 110.689  0.00 97.00      PROA   
ATOM   2008  HD1 PHE P 127     -44.901 -91.262 110.627  0.00 97.00      PROA   
ATOM   2009  CE1 PHE P 127     -43.611 -92.492 111.829  0.00 97.00      PROA   
ATOM   2010  HE1 PHE P 127     -44.328 -92.603 112.629  0.00 97.00      PROA   
ATOM   2011  CZ  PHE P 127     -42.331 -93.045 111.957  0.00 97.00      PROA   
ATOM   2012  HZ  PHE P 127     -42.068 -93.597 112.847  0.00 97.00      PROA   
ATOM   2013  CD2 PHE P 127     -41.709 -92.109 109.808  0.00 97.00      PROA   
ATOM   2014  HD2 PHE P 127     -40.958 -91.918 109.054  0.00 97.00      PROA   
ATOM   2015  CE2 PHE P 127     -41.379 -92.852 110.949  0.00 97.00      PROA   
ATOM   2016  HE2 PHE P 127     -40.384 -93.257 111.065  0.00 97.00      PROA   
ATOM   2017  C   PHE P 127     -44.176 -89.992 106.369  0.00 97.00      PROA   
ATOM   2018  O   PHE P 127     -43.297 -89.562 105.634  0.00 97.00      PROA   
ATOM   2019  N   HSD P 128     -45.400 -89.414 106.375  0.00 97.00      PROA   
ATOM   2020  HN  HSD P 128     -46.155 -89.807 106.897  0.00 97.00      PROA   
ATOM   2021  CA  HSD P 128     -45.698 -88.182 105.654  0.00 97.00      PROA   
ATOM   2022  HA  HSD P 128     -45.380 -88.341 104.632  0.00 97.00      PROA   
ATOM   2023  CB  HSD P 128     -47.213 -87.876 105.601  0.00 97.00      PROA   
ATOM   2024  HB1 HSD P 128     -47.420 -86.791 105.472  0.00 97.00      PROA   
ATOM   2025  HB2 HSD P 128     -47.687 -88.194 106.553  0.00 97.00      PROA   
ATOM   2026  ND1 HSD P 128     -47.939 -88.073 103.180  0.00 97.00      PROA   
ATOM   2027  HD1 HSD P 128     -47.620 -87.167 102.899  0.00 97.00      PROA   
ATOM   2028  CG  HSD P 128     -47.859 -88.600 104.453  0.00 97.00      PROA   
ATOM   2029  CE1 HSD P 128     -48.638 -88.961 102.430  0.00 97.00      PROA   
ATOM   2030  HE1 HSD P 128     -48.872 -88.798 101.378  0.00 97.00      PROA   
ATOM   2031  NE2 HSD P 128     -49.024 -90.008 103.132  0.00 97.00      PROA   
ATOM   2032  CD2 HSD P 128     -48.544 -89.775 104.409  0.00 97.00      PROA   
ATOM   2033  HD2 HSD P 128     -48.753 -90.488 105.197  0.00 97.00      PROA   
ATOM   2034  C   HSD P 128     -44.923 -86.954 106.108  0.00 97.00      PROA   
ATOM   2035  O   HSD P 128     -44.578 -86.113 105.283  0.00 97.00      PROA   
ATOM   2036  N   TRP P 129     -44.638 -86.823 107.421  0.00 97.00      PROA   
ATOM   2037  HN  TRP P 129     -44.909 -87.529 108.065  0.00 97.00      PROA   
ATOM   2038  CA  TRP P 129     -43.978 -85.672 108.009  0.00 97.00      PROA   
ATOM   2039  HA  TRP P 129     -43.557 -85.047 107.231  0.00 97.00      PROA   
ATOM   2040  CB  TRP P 129     -44.924 -84.830 108.915  0.00 97.00      PROA   
ATOM   2041  HB1 TRP P 129     -44.407 -83.891 109.213  0.00 97.00      PROA   
ATOM   2042  HB2 TRP P 129     -45.146 -85.393 109.848  0.00 97.00      PROA   
ATOM   2043  CG  TRP P 129     -46.234 -84.479 108.280  0.00 97.00      PROA   
ATOM   2044  CD1 TRP P 129     -46.521 -83.345 107.565  0.00 97.00      PROA   
ATOM   2045  HD1 TRP P 129     -45.822 -82.540 107.390  0.00 97.00      PROA   
ATOM   2046  NE1 TRP P 129     -47.819 -83.397 107.122  0.00 97.00      PROA   
ATOM   2047  HE1 TRP P 129     -48.318 -82.670 106.703  0.00 97.00      PROA   
ATOM   2048  CE2 TRP P 129     -48.400 -84.559 107.536  0.00 97.00      PROA   
ATOM   2049  CD2 TRP P 129     -47.437 -85.270 108.286  0.00 97.00      PROA   
ATOM   2050  CE3 TRP P 129     -47.785 -86.492 108.864  0.00 97.00      PROA   
ATOM   2051  HE3 TRP P 129     -47.083 -87.044 109.472  0.00 97.00      PROA   
ATOM   2052  CZ3 TRP P 129     -49.078 -86.988 108.665  0.00 97.00      PROA   
ATOM   2053  HZ3 TRP P 129     -49.369 -87.927 109.114  0.00 97.00      PROA   
ATOM   2054  CZ2 TRP P 129     -49.679 -85.054 107.328  0.00 97.00      PROA   
ATOM   2055  HZ2 TRP P 129     -50.412 -84.506 106.755  0.00 97.00      PROA   
ATOM   2056  CH2 TRP P 129     -50.005 -86.284 107.901  0.00 97.00      PROA   
ATOM   2057  HH2 TRP P 129     -51.000 -86.685 107.766  0.00 97.00      PROA   
ATOM   2058  C   TRP P 129     -42.846 -86.204 108.855  0.00 97.00      PROA   
ATOM   2059  O   TRP P 129     -42.725 -87.410 109.062  0.00 97.00      PROA   
ATOM   2060  N   ASN P 130     -41.958 -85.313 109.357  0.00 97.00      PROA   
ATOM   2061  HN  ASN P 130     -42.001 -84.348 109.103  0.00 97.00      PROA   
ATOM   2062  CA  ASN P 130     -40.890 -85.686 110.266  0.00 97.00      PROA   
ATOM   2063  HA  ASN P 130     -40.300 -86.422 109.739  0.00 97.00      PROA   
ATOM   2064  CB  ASN P 130     -39.993 -84.456 110.594  0.00 97.00      PROA   
ATOM   2065  HB1 ASN P 130     -40.537 -83.746 111.252  0.00 97.00      PROA   
ATOM   2066  HB2 ASN P 130     -39.729 -83.920 109.656  0.00 97.00      PROA   
ATOM   2067  CG  ASN P 130     -38.701 -84.866 111.297  0.00 97.00      PROA   
ATOM   2068  OD1 ASN P 130     -38.441 -84.469 112.432  0.00 97.00      PROA   
ATOM   2069  ND2 ASN P 130     -37.880 -85.704 110.612  0.00 97.00      PROA   
ATOM   2070 HD21 ASN P 130     -37.010 -85.952 111.040  0.00 97.00      PROA   
ATOM   2071 HD22 ASN P 130     -38.106 -85.983 109.681  0.00 97.00      PROA   
ATOM   2072  C   ASN P 130     -41.393 -86.352 111.553  0.00 97.00      PROA   
ATOM   2073  O   ASN P 130     -42.312 -85.871 112.213  0.00 97.00      PROA   
ATOM   2074  N   SER P 131     -40.780 -87.498 111.925  0.00 97.00      PROA   
ATOM   2075  HN  SER P 131     -40.028 -87.874 111.389  0.00 97.00      PROA   
ATOM   2076  CA  SER P 131     -41.175 -88.282 113.076  0.00 97.00      PROA   
ATOM   2077  HA  SER P 131     -41.413 -87.623 113.899  0.00 97.00      PROA   
ATOM   2078  CB  SER P 131     -42.371 -89.241 112.783  0.00 97.00      PROA   
ATOM   2079  HB1 SER P 131     -42.148 -89.841 111.876  0.00 97.00      PROA   
ATOM   2080  HB2 SER P 131     -43.265 -88.617 112.568  0.00 97.00      PROA   
ATOM   2081  OG  SER P 131     -42.695 -90.121 113.864  0.00 97.00      PROA   
ATOM   2082  HG1 SER P 131     -42.041 -90.830 113.860  0.00 97.00      PROA   
ATOM   2083  C   SER P 131     -39.970 -89.090 113.442  0.00 97.00      PROA   
ATOM   2084  O   SER P 131     -39.098 -89.305 112.611  0.00 97.00      PROA   
ATOM   2085  N   ASN P 132     -39.913 -89.582 114.700  0.00 97.00      PROA   
ATOM   2086  HN  ASN P 132     -40.660 -89.394 115.333  0.00 97.00      PROA   
ATOM   2087  CA  ASN P 132     -38.920 -90.539 115.141  0.00 97.00      PROA   
ATOM   2088  HA  ASN P 132     -37.969 -90.272 114.701  0.00 97.00      PROA   
ATOM   2089  CB  ASN P 132     -38.747 -90.544 116.697  0.00 97.00      PROA   
ATOM   2090  HB1 ASN P 132     -38.631 -89.502 117.062  0.00 97.00      PROA   
ATOM   2091  HB2 ASN P 132     -37.811 -91.091 116.945  0.00 97.00      PROA   
ATOM   2092  CG  ASN P 132     -39.882 -91.253 117.455  0.00 97.00      PROA   
ATOM   2093  OD1 ASN P 132     -39.842 -92.473 117.637  0.00 97.00      PROA   
ATOM   2094  ND2 ASN P 132     -40.899 -90.491 117.935  0.00 97.00      PROA   
ATOM   2095 HD21 ASN P 132     -41.627 -90.959 118.432  0.00 97.00      PROA   
ATOM   2096 HD22 ASN P 132     -40.896 -89.500 117.816  0.00 97.00      PROA   
ATOM   2097  C   ASN P 132     -39.306 -91.914 114.624  0.00 97.00      PROA   
ATOM   2098  O   ASN P 132     -40.434 -92.141 114.193  0.00 97.00      PROA   
ATOM   2099  N   LEU P 133     -38.361 -92.871 114.694  0.00 97.00      PROA   
ATOM   2100  HN  LEU P 133     -37.421 -92.643 114.940  0.00 97.00      PROA   
ATOM   2101  CA  LEU P 133     -38.661 -94.274 114.578  0.00 97.00      PROA   
ATOM   2102  HA  LEU P 133     -39.730 -94.430 114.587  0.00 97.00      PROA   
ATOM   2103  CB  LEU P 133     -38.062 -94.859 113.277  0.00 97.00      PROA   
ATOM   2104  HB1 LEU P 133     -36.954 -94.893 113.319  0.00 97.00      PROA   
ATOM   2105  HB2 LEU P 133     -38.325 -94.136 112.468  0.00 97.00      PROA   
ATOM   2106  CG  LEU P 133     -38.612 -96.234 112.836  0.00 97.00      PROA   
ATOM   2107  HG  LEU P 133     -39.722 -96.221 112.953  0.00 97.00      PROA   
ATOM   2108  CD1 LEU P 133     -38.302 -96.451 111.348  0.00 97.00      PROA   
ATOM   2109 HD11 LEU P 133     -37.203 -96.454 111.190  0.00 97.00      PROA   
ATOM   2110 HD12 LEU P 133     -38.742 -95.636 110.737  0.00 97.00      PROA   
ATOM   2111 HD13 LEU P 133     -38.714 -97.422 111.004  0.00 97.00      PROA   
ATOM   2112  CD2 LEU P 133     -38.051 -97.410 113.652  0.00 97.00      PROA   
ATOM   2113 HD21 LEU P 133     -38.391 -97.367 114.705  0.00 97.00      PROA   
ATOM   2114 HD22 LEU P 133     -36.940 -97.386 113.637  0.00 97.00      PROA   
ATOM   2115 HD23 LEU P 133     -38.389 -98.376 113.223  0.00 97.00      PROA   
ATOM   2116  C   LEU P 133     -38.075 -94.919 115.813  0.00 97.00      PROA   
ATOM   2117  O   LEU P 133     -36.864 -94.939 115.998  0.00 97.00      PROA   
ATOM   2118  N   THR P 134     -38.934 -95.474 116.701  0.00 97.00      PROA   
ATOM   2119  HN  THR P 134     -39.919 -95.416 116.564  0.00 97.00      PROA   
ATOM   2120  CA  THR P 134     -38.486 -96.143 117.912  0.00 97.00      PROA   
ATOM   2121  HA  THR P 134     -37.418 -96.024 118.029  0.00 97.00      PROA   
ATOM   2122  CB  THR P 134     -39.129 -95.621 119.193  0.00 97.00      PROA   
ATOM   2123  HB  THR P 134     -40.239 -95.685 119.128  0.00 97.00      PROA   
ATOM   2124  OG1 THR P 134     -38.760 -94.265 119.407  0.00 97.00      PROA   
ATOM   2125  HG1 THR P 134     -39.159 -93.751 118.700  0.00 97.00      PROA   
ATOM   2126  CG2 THR P 134     -38.634 -96.403 120.427  0.00 97.00      PROA   
ATOM   2127 HG21 THR P 134     -37.523 -96.388 120.464  0.00 97.00      PROA   
ATOM   2128 HG22 THR P 134     -38.981 -97.456 120.417  0.00 97.00      PROA   
ATOM   2129 HG23 THR P 134     -39.019 -95.925 121.353  0.00 97.00      PROA   
ATOM   2130  C   THR P 134     -38.762 -97.618 117.769  0.00 97.00      PROA   
ATOM   2131  O   THR P 134     -39.898 -98.047 117.582  0.00 97.00      PROA   
ATOM   2132  N   ILE P 135     -37.696 -98.438 117.868  0.00 97.00      PROA   
ATOM   2133  HN  ILE P 135     -36.779 -98.054 117.985  0.00 97.00      PROA   
ATOM   2134  CA  ILE P 135     -37.763 -99.881 117.831  0.00 97.00      PROA   
ATOM   2135  HA  ILE P 135     -38.648-100.191 117.293  0.00 97.00      PROA   
ATOM   2136  CB  ILE P 135     -36.524-100.488 117.166  0.00 97.00      PROA   
ATOM   2137  HB  ILE P 135     -35.631-100.130 117.728  0.00 97.00      PROA   
ATOM   2138  CG2 ILE P 135     -36.555-102.031 117.242  0.00 97.00      PROA   
ATOM   2139 HG21 ILE P 135     -37.450-102.431 116.720  0.00 97.00      PROA   
ATOM   2140 HG22 ILE P 135     -36.568-102.382 118.291  0.00 97.00      PROA   
ATOM   2141 HG23 ILE P 135     -35.648-102.457 116.767  0.00 97.00      PROA   
ATOM   2142  CG1 ILE P 135     -36.343-100.009 115.701  0.00 97.00      PROA   
ATOM   2143 HG11 ILE P 135     -36.736 -98.979 115.580  0.00 97.00      PROA   
ATOM   2144 HG12 ILE P 135     -36.938-100.666 115.029  0.00 97.00      PROA   
ATOM   2145  CD  ILE P 135     -34.872 -99.978 115.264  0.00 97.00      PROA   
ATOM   2146  HD1 ILE P 135     -34.355-100.931 115.506  0.00 97.00      PROA   
ATOM   2147  HD2 ILE P 135     -34.346 -99.159 115.798  0.00 97.00      PROA   
ATOM   2148  HD3 ILE P 135     -34.784 -99.790 114.174  0.00 97.00      PROA   
ATOM   2149  C   ILE P 135     -37.865-100.344 119.272  0.00 97.00      PROA   
ATOM   2150  O   ILE P 135     -36.919-100.213 120.038  0.00 97.00      PROA   
ATOM   2151  N   LEU P 136     -39.032-100.891 119.683  0.00 97.00      PROA   
ATOM   2152  HN  LEU P 136     -39.812-100.920 119.062  0.00 97.00      PROA   
ATOM   2153  CA  LEU P 136     -39.320-101.319 121.044  0.00 97.00      PROA   
ATOM   2154  HA  LEU P 136     -39.167-100.458 121.680  0.00 97.00      PROA   
ATOM   2155  CB  LEU P 136     -40.787-101.813 121.200  0.00 97.00      PROA   
ATOM   2156  HB1 LEU P 136     -40.914-102.220 122.229  0.00 97.00      PROA   
ATOM   2157  HB2 LEU P 136     -40.977-102.640 120.483  0.00 97.00      PROA   
ATOM   2158  CG  LEU P 136     -41.908-100.746 121.034  0.00 97.00      PROA   
ATOM   2159  HG  LEU P 136     -42.855-101.253 121.346  0.00 97.00      PROA   
ATOM   2160  CD1 LEU P 136     -41.715 -99.543 121.974  0.00 97.00      PROA   
ATOM   2161 HD11 LEU P 136     -40.824 -98.953 121.672  0.00 97.00      PROA   
ATOM   2162 HD12 LEU P 136     -41.578 -99.885 123.021  0.00 97.00      PROA   
ATOM   2163 HD13 LEU P 136     -42.603 -98.878 121.932  0.00 97.00      PROA   
ATOM   2164  CD2 LEU P 136     -42.139-100.274 119.584  0.00 97.00      PROA   
ATOM   2165 HD21 LEU P 136     -42.227-101.141 118.897  0.00 97.00      PROA   
ATOM   2166 HD22 LEU P 136     -41.308 -99.623 119.246  0.00 97.00      PROA   
ATOM   2167 HD23 LEU P 136     -43.076 -99.681 119.527  0.00 97.00      PROA   
ATOM   2168  C   LEU P 136     -38.389-102.395 121.586  0.00 97.00      PROA   
ATOM   2169  O   LEU P 136     -37.990-102.347 122.749  0.00 97.00      PROA   
ATOM   2170  N   LYS P 137     -38.026-103.392 120.751  0.00 97.00      PROA   
ATOM   2171  HN  LYS P 137     -38.394-103.433 119.828  0.00 97.00      PROA   
ATOM   2172  CA  LYS P 137     -37.019-104.375 121.087  0.00 97.00      PROA   
ATOM   2173  HA  LYS P 137     -36.382-103.990 121.873  0.00 97.00      PROA   
ATOM   2174  CB  LYS P 137     -37.636-105.723 121.545  0.00 97.00      PROA   
ATOM   2175  HB1 LYS P 137     -36.835-106.489 121.627  0.00 97.00      PROA   
ATOM   2176  HB2 LYS P 137     -38.359-106.074 120.776  0.00 97.00      PROA   
ATOM   2177  CG  LYS P 137     -38.358-105.644 122.904  0.00 97.00      PROA   
ATOM   2178  HG1 LYS P 137     -39.201-104.922 122.840  0.00 97.00      PROA   
ATOM   2179  HG2 LYS P 137     -37.641-105.246 123.652  0.00 97.00      PROA   
ATOM   2180  CD  LYS P 137     -38.895-107.010 123.369  0.00 97.00      PROA   
ATOM   2181  HD1 LYS P 137     -38.061-107.748 123.359  0.00 97.00      PROA   
ATOM   2182  HD2 LYS P 137     -39.650-107.359 122.630  0.00 97.00      PROA   
ATOM   2183  CE  LYS P 137     -39.546-107.002 124.760  0.00 97.00      PROA   
ATOM   2184  HE1 LYS P 137     -39.941-108.016 124.995  0.00 97.00      PROA   
ATOM   2185  HE2 LYS P 137     -40.375-106.268 124.819  0.00 97.00      PROA   
ATOM   2186  NZ  LYS P 137     -38.540-106.674 125.796  0.00 97.00      PROA   
ATOM   2187  HZ1 LYS P 137     -38.409-105.645 125.885  0.00 97.00      PROA   
ATOM   2188  HZ2 LYS P 137     -37.640-107.107 125.506  0.00 97.00      PROA   
ATOM   2189  HZ3 LYS P 137     -38.826-107.082 126.709  0.00 97.00      PROA   
ATOM   2190  C   LYS P 137     -36.146-104.606 119.874  0.00 97.00      PROA   
ATOM   2191  O   LYS P 137     -36.603-105.133 118.862  0.00 97.00      PROA   
ATOM   2192  N   THR P 138     -34.846-104.223 119.938  0.00 97.00      PROA   
ATOM   2193  HN  THR P 138     -34.504-103.724 120.736  0.00 97.00      PROA   
ATOM   2194  CA  THR P 138     -33.899-104.426 118.850  0.00 97.00      PROA   
ATOM   2195  HA  THR P 138     -34.450-104.260 117.935  0.00 97.00      PROA   
ATOM   2196  CB  THR P 138     -32.741-103.426 118.838  0.00 97.00      PROA   
ATOM   2197  HB  THR P 138     -33.155-102.419 119.080  0.00 97.00      PROA   
ATOM   2198  OG1 THR P 138     -32.138-103.338 117.552  0.00 97.00      PROA   
ATOM   2199  HG1 THR P 138     -31.413-102.720 117.661  0.00 97.00      PROA   
ATOM   2200  CG2 THR P 138     -31.644-103.769 119.857  0.00 97.00      PROA   
ATOM   2201 HG21 THR P 138     -31.113-104.706 119.586  0.00 97.00      PROA   
ATOM   2202 HG22 THR P 138     -32.075-103.889 120.870  0.00 97.00      PROA   
ATOM   2203 HG23 THR P 138     -30.891-102.953 119.899  0.00 97.00      PROA   
ATOM   2204  C   THR P 138     -33.425-105.868 118.816  0.00 97.00      PROA   
ATOM   2205  O   THR P 138     -33.698-106.661 119.710  0.00 97.00      PROA   
ATOM   2206  N   ASN P 139     -32.759-106.265 117.716  0.00 97.00      PROA   
ATOM   2207  HN  ASN P 139     -32.469-105.596 117.037  0.00 97.00      PROA   
ATOM   2208  CA  ASN P 139     -32.462-107.653 117.453  0.00 97.00      PROA   
ATOM   2209  HA  ASN P 139     -31.978-108.069 118.328  0.00 97.00      PROA   
ATOM   2210  CB  ASN P 139     -33.743-108.481 117.123  0.00 97.00      PROA   
ATOM   2211  HB1 ASN P 139     -34.385-108.526 118.030  0.00 97.00      PROA   
ATOM   2212  HB2 ASN P 139     -33.489-109.526 116.856  0.00 97.00      PROA   
ATOM   2213  CG  ASN P 139     -34.529-107.855 115.962  0.00 97.00      PROA   
ATOM   2214  OD1 ASN P 139     -34.153-108.016 114.798  0.00 97.00      PROA   
ATOM   2215  ND2 ASN P 139     -35.652-107.149 116.272  0.00 97.00      PROA   
ATOM   2216 HD21 ASN P 139     -36.204-106.784 115.524  0.00 97.00      PROA   
ATOM   2217 HD22 ASN P 139     -35.908-106.999 117.226  0.00 97.00      PROA   
ATOM   2218  C   ASN P 139     -31.452-107.683 116.327  0.00 97.00      PROA   
ATOM   2219  O   ASN P 139     -31.112-106.651 115.753  0.00 97.00      PROA   
ATOM   2220  N   MET P 140     -30.941-108.883 115.975  0.00 97.00      PROA   
ATOM   2221  HN  MET P 140     -31.168-109.711 116.485  0.00 97.00      PROA   
ATOM   2222  CA  MET P 140     -29.984-109.068 114.908  0.00 97.00      PROA   
ATOM   2223  HA  MET P 140     -29.099-108.498 115.157  0.00 97.00      PROA   
ATOM   2224  CB  MET P 140     -29.549-110.534 114.839  0.00 97.00      PROA   
ATOM   2225  HB1 MET P 140     -30.406-111.190 114.547  0.00 97.00      PROA   
ATOM   2226  HB2 MET P 140     -29.220-110.858 115.847  0.00 97.00      PROA   
ATOM   2227  CG  MET P 140     -28.350-110.609 113.923  0.00 97.00      PROA   
ATOM   2228  HG1 MET P 140     -27.521-110.001 114.146  0.00 97.00      PROA   
ATOM   2229  HG2 MET P 140     -28.650-110.368 112.857  0.00 97.00      PROA   
ATOM   2230  SD  MET P 140     -27.249-111.910 114.110  0.00 97.00      PROA   
ATOM   2231  CE  MET P 140     -27.365-112.841 115.536  0.00 97.00      PROA   
ATOM   2232  HE1 MET P 140     -28.321-112.783 116.059  0.00 97.00      PROA   
ATOM   2233  HE2 MET P 140     -26.566-112.209 115.849  0.00 97.00      PROA   
ATOM   2234  HE3 MET P 140     -27.025-113.906 115.445  0.00 97.00      PROA   
ATOM   2235  C   MET P 140     -30.450-108.574 113.539  0.00 97.00      PROA   
ATOM   2236  O   MET P 140     -29.671-108.012 112.771  0.00 97.00      PROA   
ATOM   2237  N   SER P 141     -31.754-108.707 113.212  0.00 97.00      PROA   
ATOM   2238  HN  SER P 141     -32.400-109.108 113.857  0.00 97.00      PROA   
ATOM   2239  CA  SER P 141     -32.291-108.306 111.920  0.00 97.00      PROA   
ATOM   2240  HA  SER P 141     -31.568-108.533 111.147  0.00 97.00      PROA   
ATOM   2241  CB  SER P 141     -33.615-109.059 111.609  0.00 97.00      PROA   
ATOM   2242  HB1 SER P 141     -34.430-108.737 112.292  0.00 97.00      PROA   
ATOM   2243  HB2 SER P 141     -33.447-110.145 111.774  0.00 97.00      PROA   
ATOM   2244  OG  SER P 141     -34.026-108.890 110.253  0.00 97.00      PROA   
ATOM   2245  HG1 SER P 141     -34.168-107.948 110.120  0.00 97.00      PROA   
ATOM   2246  C   SER P 141     -32.569-106.810 111.899  0.00 97.00      PROA   
ATOM   2247  O   SER P 141     -33.040-106.284 110.897  0.00 97.00      PROA   
ATOM   2248  N   HSD P 142     -32.238-106.091 112.994  0.00 97.00      PROA   
ATOM   2249  HN  HSD P 142     -31.932-106.574 113.812  0.00 97.00      PROA   
ATOM   2250  CA  HSD P 142     -32.253-104.646 113.087  0.00 97.00      PROA   
ATOM   2251  HA  HSD P 142     -32.690-104.231 112.197  0.00 97.00      PROA   
ATOM   2252  CB  HSD P 142     -33.114-104.152 114.276  0.00 97.00      PROA   
ATOM   2253  HB1 HSD P 142     -32.873-103.096 114.523  0.00 97.00      PROA   
ATOM   2254  HB2 HSD P 142     -32.914-104.763 115.181  0.00 97.00      PROA   
ATOM   2255  ND1 HSD P 142     -35.464-103.172 114.164  0.00 97.00      PROA   
ATOM   2256  HD1 HSD P 142     -35.281-102.358 114.718  0.00 97.00      PROA   
ATOM   2257  CG  HSD P 142     -34.584-104.207 113.930  0.00 97.00      PROA   
ATOM   2258  CE1 HSD P 142     -36.629-103.491 113.552  0.00 97.00      PROA   
ATOM   2259  HE1 HSD P 142     -37.518-102.862 113.595  0.00 97.00      PROA   
ATOM   2260  NE2 HSD P 142     -36.566-104.658 112.946  0.00 97.00      PROA   
ATOM   2261  CD2 HSD P 142     -35.284-105.116 113.196  0.00 97.00      PROA   
ATOM   2262  HD2 HSD P 142     -34.986-106.071 112.785  0.00 97.00      PROA   
ATOM   2263  C   HSD P 142     -30.840-104.094 113.124  0.00 97.00      PROA   
ATOM   2264  O   HSD P 142     -30.626-102.913 113.380  0.00 97.00      PROA   
ATOM   2265  N   SER P 143     -29.827-104.930 112.814  0.00 97.00      PROA   
ATOM   2266  HN  SER P 143     -30.015-105.892 112.631  0.00 97.00      PROA   
ATOM   2267  CA  SER P 143     -28.430-104.536 112.742  0.00 97.00      PROA   
ATOM   2268  HA  SER P 143     -28.262-103.704 113.413  0.00 97.00      PROA   
ATOM   2269  CB  SER P 143     -27.531-105.727 113.158  0.00 97.00      PROA   
ATOM   2270  HB1 SER P 143     -27.521-106.518 112.378  0.00 97.00      PROA   
ATOM   2271  HB2 SER P 143     -27.968-106.177 114.074  0.00 97.00      PROA   
ATOM   2272  OG  SER P 143     -26.199-105.327 113.455  0.00 97.00      PROA   
ATOM   2273  HG1 SER P 143     -25.801-105.036 112.632  0.00 97.00      PROA   
ATOM   2274  C   SER P 143     -28.066-104.107 111.327  0.00 97.00      PROA   
ATOM   2275  O   SER P 143     -28.676-104.554 110.358  0.00 97.00      PROA   
ATOM   2276  N   GLY P 144     -27.038-103.230 111.175  0.00 97.00      PROA   
ATOM   2277  HN  GLY P 144     -26.577-102.837 111.971  0.00 97.00      PROA   
ATOM   2278  CA  GLY P 144     -26.493-102.838 109.884  0.00 97.00      PROA   
ATOM   2279  HA1 GLY P 144     -27.067-103.275 109.084  0.00 97.00      PROA   
ATOM   2280  HA2 GLY P 144     -25.459-103.153 109.873  0.00 97.00      PROA   
ATOM   2281  C   GLY P 144     -26.500-101.348 109.699  0.00 97.00      PROA   
ATOM   2282  O   GLY P 144     -26.440-100.589 110.658  0.00 97.00      PROA   
ATOM   2283  N   THR P 145     -26.539-100.883 108.429  0.00 97.00      PROA   
ATOM   2284  HN  THR P 145     -26.691-101.522 107.675  0.00 97.00      PROA   
ATOM   2285  CA  THR P 145     -26.426 -99.475 108.086  0.00 97.00      PROA   
ATOM   2286  HA  THR P 145     -25.968 -98.962 108.917  0.00 97.00      PROA   
ATOM   2287  CB  THR P 145     -25.506 -99.192 106.892  0.00 97.00      PROA   
ATOM   2288  HB  THR P 145     -24.503 -99.609 107.139  0.00 97.00      PROA   
ATOM   2289  OG1 THR P 145     -25.322 -97.798 106.661  0.00 97.00      PROA   
ATOM   2290  HG1 THR P 145     -25.945 -97.556 105.965  0.00 97.00      PROA   
ATOM   2291  CG2 THR P 145     -25.984 -99.848 105.582  0.00 97.00      PROA   
ATOM   2292 HG21 THR P 145     -26.962 -99.432 105.260  0.00 97.00      PROA   
ATOM   2293 HG22 THR P 145     -26.082-100.945 105.701  0.00 97.00      PROA   
ATOM   2294 HG23 THR P 145     -25.249 -99.648 104.772  0.00 97.00      PROA   
ATOM   2295  C   THR P 145     -27.799 -98.868 107.918  0.00 97.00      PROA   
ATOM   2296  O   THR P 145     -28.634 -99.368 107.178  0.00 97.00      PROA   
ATOM   2297  N   TYR P 146     -28.057 -97.749 108.625  0.00 97.00      PROA   
ATOM   2298  HN  TYR P 146     -27.365 -97.375 109.240  0.00 97.00      PROA   
ATOM   2299  CA  TYR P 146     -29.307 -97.025 108.575  0.00 97.00      PROA   
ATOM   2300  HA  TYR P 146     -30.022 -97.583 107.992  0.00 97.00      PROA   
ATOM   2301  CB  TYR P 146     -29.913 -96.727 109.968  0.00 97.00      PROA   
ATOM   2302  HB1 TYR P 146     -30.704 -95.952 109.886  0.00 97.00      PROA   
ATOM   2303  HB2 TYR P 146     -29.126 -96.352 110.658  0.00 97.00      PROA   
ATOM   2304  CG  TYR P 146     -30.559 -97.932 110.592  0.00 97.00      PROA   
ATOM   2305  CD1 TYR P 146     -29.798 -98.888 111.284  0.00 97.00      PROA   
ATOM   2306  HD1 TYR P 146     -28.720 -98.813 111.288  0.00 97.00      PROA   
ATOM   2307  CE1 TYR P 146     -30.431 -99.909 112.002  0.00 97.00      PROA   
ATOM   2308  HE1 TYR P 146     -29.839-100.640 112.528  0.00 97.00      PROA   
ATOM   2309  CZ  TYR P 146     -31.828 -99.967 112.056  0.00 97.00      PROA   
ATOM   2310  OH  TYR P 146     -32.465-100.977 112.800  0.00 97.00      PROA   
ATOM   2311  HH  TYR P 146     -31.768-101.526 113.174  0.00 97.00      PROA   
ATOM   2312  CD2 TYR P 146     -31.963 -98.033 110.613  0.00 97.00      PROA   
ATOM   2313  HD2 TYR P 146     -32.559 -97.293 110.100  0.00 97.00      PROA   
ATOM   2314  CE2 TYR P 146     -32.594 -99.044 111.345  0.00 97.00      PROA   
ATOM   2315  HE2 TYR P 146     -33.670 -99.095 111.389  0.00 97.00      PROA   
ATOM   2316  C   TYR P 146     -29.102 -95.701 107.884  0.00 97.00      PROA   
ATOM   2317  O   TYR P 146     -28.077 -95.051 108.043  0.00 97.00      PROA   
ATOM   2318  N   HSD P 147     -30.100 -95.266 107.088  0.00 97.00      PROA   
ATOM   2319  HN  HSD P 147     -30.938 -95.799 106.995  0.00 97.00      PROA   
ATOM   2320  CA  HSD P 147     -30.045 -94.005 106.376  0.00 97.00      PROA   
ATOM   2321  HA  HSD P 147     -29.389 -93.318 106.893  0.00 97.00      PROA   
ATOM   2322  CB  HSD P 147     -29.612 -94.162 104.891  0.00 97.00      PROA   
ATOM   2323  HB1 HSD P 147     -29.455 -93.155 104.448  0.00 97.00      PROA   
ATOM   2324  HB2 HSD P 147     -30.405 -94.666 104.302  0.00 97.00      PROA   
ATOM   2325  ND1 HSD P 147     -27.190 -94.519 104.161  0.00 97.00      PROA   
ATOM   2326  HD1 HSD P 147     -26.997 -93.568 103.913  0.00 97.00      PROA   
ATOM   2327  CG  HSD P 147     -28.368 -94.992 104.701  0.00 97.00      PROA   
ATOM   2328  CE1 HSD P 147     -26.360 -95.583 104.031  0.00 97.00      PROA   
ATOM   2329  HE1 HSD P 147     -25.347 -95.503 103.636  0.00 97.00      PROA   
ATOM   2330  NE2 HSD P 147     -26.925 -96.705 104.430  0.00 97.00      PROA   
ATOM   2331  CD2 HSD P 147     -28.189 -96.335 104.847  0.00 97.00      PROA   
ATOM   2332  HD2 HSD P 147     -28.876 -97.088 105.214  0.00 97.00      PROA   
ATOM   2333  C   HSD P 147     -31.446 -93.447 106.408  0.00 97.00      PROA   
ATOM   2334  O   HSD P 147     -32.398 -94.178 106.659  0.00 97.00      PROA   
ATOM   2335  N   CYS P 148     -31.626 -92.131 106.155  0.00 97.00      PROA   
ATOM   2336  HN  CYS P 148     -30.858 -91.495 106.091  0.00 97.00      PROA   
ATOM   2337  CA  CYS P 148     -32.948 -91.577 105.961  0.00 97.00      PROA   
ATOM   2338  HA  CYS P 148     -33.604 -92.379 105.670  0.00 97.00      PROA   
ATOM   2339  CB  CYS P 148     -33.558 -90.932 107.238  0.00 97.00      PROA   
ATOM   2340  HB1 CYS P 148     -33.534 -91.703 108.039  0.00 97.00      PROA   
ATOM   2341  HB2 CYS P 148     -34.631 -90.713 107.048  0.00 97.00      PROA   
ATOM   2342  SG  CYS P 148     -32.710 -89.434 107.845  0.00 97.00      PROA   
ATOM   2343  C   CYS P 148     -32.967 -90.612 104.799  0.00 97.00      PROA   
ATOM   2344  O   CYS P 148     -31.933 -90.141 104.335  0.00 97.00      PROA   
ATOM   2345  N   SER P 149     -34.180 -90.303 104.288  0.00 97.00      PROA   
ATOM   2346  HN  SER P 149     -35.003 -90.747 104.637  0.00 97.00      PROA   
ATOM   2347  CA  SER P 149     -34.354 -89.285 103.273  0.00 97.00      PROA   
ATOM   2348  HA  SER P 149     -33.578 -88.548 103.414  0.00 97.00      PROA   
ATOM   2349  CB  SER P 149     -34.335 -89.796 101.797  0.00 97.00      PROA   
ATOM   2350  HB1 SER P 149     -33.416 -90.403 101.656  0.00 97.00      PROA   
ATOM   2351  HB2 SER P 149     -34.287 -88.934 101.099  0.00 97.00      PROA   
ATOM   2352  OG  SER P 149     -35.466 -90.591 101.441  0.00 97.00      PROA   
ATOM   2353  HG1 SER P 149     -36.247 -90.138 101.767  0.00 97.00      PROA   
ATOM   2354  C   SER P 149     -35.668 -88.601 103.518  0.00 97.00      PROA   
ATOM   2355  O   SER P 149     -36.602 -89.213 104.018  0.00 97.00      PROA   
ATOM   2356  N   GLY P 150     -35.766 -87.308 103.143  0.00 97.00      PROA   
ATOM   2357  HN  GLY P 150     -34.978 -86.851 102.738  0.00 97.00      PROA   
ATOM   2358  CA  GLY P 150     -37.000 -86.548 103.187  0.00 97.00      PROA   
ATOM   2359  HA1 GLY P 150     -37.018 -85.985 104.107  0.00 97.00      PROA   
ATOM   2360  HA2 GLY P 150     -37.849 -87.206 103.055  0.00 97.00      PROA   
ATOM   2361  C   GLY P 150     -36.988 -85.585 102.043  0.00 97.00      PROA   
ATOM   2362  O   GLY P 150     -36.032 -85.534 101.282  0.00 97.00      PROA   
ATOM   2363  N   MET P 151     -38.062 -84.785 101.894  0.00 97.00      PROA   
ATOM   2364  HN  MET P 151     -38.866 -84.908 102.474  0.00 97.00      PROA   
ATOM   2365  CA  MET P 151     -38.236 -83.836 100.820  0.00 97.00      PROA   
ATOM   2366  HA  MET P 151     -37.362 -83.823 100.187  0.00 97.00      PROA   
ATOM   2367  CB  MET P 151     -39.492 -84.223  99.992  0.00 97.00      PROA   
ATOM   2368  HB1 MET P 151     -40.401 -83.721 100.377  0.00 97.00      PROA   
ATOM   2369  HB2 MET P 151     -39.663 -85.316 100.148  0.00 97.00      PROA   
ATOM   2370  CG  MET P 151     -39.371 -84.031  98.468  0.00 97.00      PROA   
ATOM   2371  HG1 MET P 151     -40.291 -84.460  98.010  0.00 97.00      PROA   
ATOM   2372  HG2 MET P 151     -38.512 -84.635  98.101  0.00 97.00      PROA   
ATOM   2373  SD  MET P 151     -39.193 -82.312  97.911  0.00 97.00      PROA   
ATOM   2374  CE  MET P 151     -39.352 -82.698  96.146  0.00 97.00      PROA   
ATOM   2375  HE1 MET P 151     -40.363 -83.101  95.923  0.00 97.00      PROA   
ATOM   2376  HE2 MET P 151     -38.603 -83.456  95.829  0.00 97.00      PROA   
ATOM   2377  HE3 MET P 151     -39.204 -81.787  95.527  0.00 97.00      PROA   
ATOM   2378  C   MET P 151     -38.413 -82.461 101.447  0.00 97.00      PROA   
ATOM   2379  O   MET P 151     -39.096 -82.303 102.455  0.00 97.00      PROA   
ATOM   2380  N   GLY P 152     -37.775 -81.425 100.852  0.00 97.00      PROA   
ATOM   2381  HN  GLY P 152     -37.157 -81.621 100.094  0.00 97.00      PROA   
ATOM   2382  CA  GLY P 152     -38.009 -80.023 101.183  0.00 97.00      PROA   
ATOM   2383  HA1 GLY P 152     -37.130 -79.625 101.660  0.00 97.00      PROA   
ATOM   2384  HA2 GLY P 152     -38.896 -79.933 101.795  0.00 97.00      PROA   
ATOM   2385  C   GLY P 152     -38.273 -79.246  99.924  0.00 97.00      PROA   
ATOM   2386  O   GLY P 152     -39.416 -78.954  99.589  0.00 97.00      PROA   
ATOM   2387  N   LYS P 153     -37.207 -78.867  99.188  0.00 97.00      PROA   
ATOM   2388  HN  LYS P 153     -36.280 -78.963  99.547  0.00 97.00      PROA   
ATOM   2389  CA  LYS P 153     -37.324 -78.366  97.828  0.00 97.00      PROA   
ATOM   2390  HA  LYS P 153     -38.366 -78.326  97.555  0.00 97.00      PROA   
ATOM   2391  CB  LYS P 153     -36.715 -76.948  97.670  0.00 97.00      PROA   
ATOM   2392  HB1 LYS P 153     -36.506 -76.729  96.600  0.00 97.00      PROA   
ATOM   2393  HB2 LYS P 153     -35.747 -76.909  98.214  0.00 97.00      PROA   
ATOM   2394  CG  LYS P 153     -37.637 -75.823  98.185  0.00 97.00      PROA   
ATOM   2395  HG1 LYS P 153     -37.088 -74.857  98.105  0.00 97.00      PROA   
ATOM   2396  HG2 LYS P 153     -37.871 -75.991  99.259  0.00 97.00      PROA   
ATOM   2397  CD  LYS P 153     -38.943 -75.732  97.376  0.00 97.00      PROA   
ATOM   2398  HD1 LYS P 153     -39.542 -76.651  97.562  0.00 97.00      PROA   
ATOM   2399  HD2 LYS P 153     -38.674 -75.710  96.295  0.00 97.00      PROA   
ATOM   2400  CE  LYS P 153     -39.809 -74.512  97.708  0.00 97.00      PROA   
ATOM   2401  HE1 LYS P 153     -39.265 -73.570  97.487  0.00 97.00      PROA   
ATOM   2402  HE2 LYS P 153     -40.107 -74.523  98.778  0.00 97.00      PROA   
ATOM   2403  NZ  LYS P 153     -41.044 -74.537  96.887  0.00 97.00      PROA   
ATOM   2404  HZ1 LYS P 153     -41.570 -75.411  97.091  0.00 97.00      PROA   
ATOM   2405  HZ2 LYS P 153     -40.786 -74.525  95.879  0.00 97.00      PROA   
ATOM   2406  HZ3 LYS P 153     -41.639 -73.714  97.103  0.00 97.00      PROA   
ATOM   2407  C   LYS P 153     -36.745 -79.329  96.817  0.00 97.00      PROA   
ATOM   2408  O   LYS P 153     -36.849 -79.120  95.609  0.00 97.00      PROA   
ATOM   2409  N   HSD P 154     -36.187 -80.452  97.303  0.00 97.00      PROA   
ATOM   2410  HN  HSD P 154     -36.094 -80.583  98.285  0.00 97.00      PROA   
ATOM   2411  CA  HSD P 154     -35.806 -81.592  96.512  0.00 97.00      PROA   
ATOM   2412  HA  HSD P 154     -36.615 -81.833  95.836  0.00 97.00      PROA   
ATOM   2413  CB  HSD P 154     -34.486 -81.398  95.721  0.00 97.00      PROA   
ATOM   2414  HB1 HSD P 154     -33.676 -81.096  96.421  0.00 97.00      PROA   
ATOM   2415  HB2 HSD P 154     -34.630 -80.566  94.998  0.00 97.00      PROA   
ATOM   2416  ND1 HSD P 154     -32.946 -83.368  95.220  0.00 97.00      PROA   
ATOM   2417  HD1 HSD P 154     -32.354 -83.265  96.021  0.00 97.00      PROA   
ATOM   2418  CG  HSD P 154     -34.069 -82.617  94.941  0.00 97.00      PROA   
ATOM   2419  CE1 HSD P 154     -32.918 -84.382  94.322  0.00 97.00      PROA   
ATOM   2420  HE1 HSD P 154     -32.131 -85.135  94.311  0.00 97.00      PROA   
ATOM   2421  NE2 HSD P 154     -33.943 -84.342  93.493  0.00 97.00      PROA   
ATOM   2422  CD2 HSD P 154     -34.659 -83.220  93.872  0.00 97.00      PROA   
ATOM   2423  HD2 HSD P 154     -35.553 -82.943  93.328  0.00 97.00      PROA   
ATOM   2424  C   HSD P 154     -35.687 -82.691  97.536  0.00 97.00      PROA   
ATOM   2425  O   HSD P 154     -35.758 -82.424  98.734  0.00 97.00      PROA   
ATOM   2426  N   ARG P 155     -35.531 -83.971  97.119  0.00 97.00      PROA   
ATOM   2427  HN  ARG P 155     -35.497 -84.199  96.148  0.00 97.00      PROA   
ATOM   2428  CA  ARG P 155     -35.184 -85.026  98.052  0.00 97.00      PROA   
ATOM   2429  HA  ARG P 155     -35.872 -84.937  98.882  0.00 97.00      PROA   
ATOM   2430  CB  ARG P 155     -35.366 -86.464  97.502  0.00 97.00      PROA   
ATOM   2431  HB1 ARG P 155     -36.458 -86.634  97.350  0.00 97.00      PROA   
ATOM   2432  HB2 ARG P 155     -35.036 -87.184  98.283  0.00 97.00      PROA   
ATOM   2433  CG  ARG P 155     -34.639 -86.753  96.169  0.00 97.00      PROA   
ATOM   2434  HG1 ARG P 155     -33.821 -86.016  96.042  0.00 97.00      PROA   
ATOM   2435  HG2 ARG P 155     -35.339 -86.608  95.317  0.00 97.00      PROA   
ATOM   2436  CD  ARG P 155     -33.975 -88.137  96.079  0.00 97.00      PROA   
ATOM   2437  HD1 ARG P 155     -33.154 -88.197  96.830  0.00 97.00      PROA   
ATOM   2438  HD2 ARG P 155     -33.563 -88.313  95.061  0.00 97.00      PROA   
ATOM   2439  NE  ARG P 155     -35.029 -89.162  96.362  0.00 97.00      PROA   
ATOM   2440  HE  ARG P 155     -35.981 -88.912  96.215  0.00 97.00      PROA   
ATOM   2441  CZ  ARG P 155     -34.794 -90.335  96.987  0.00 97.00      PROA   
ATOM   2442  NH1 ARG P 155     -33.560 -90.812  97.200  0.00 97.00      PROA   
ATOM   2443 HH11 ARG P 155     -32.785 -90.330  96.805  0.00 97.00      PROA   
ATOM   2444 HH12 ARG P 155     -33.466 -91.696  97.651  0.00 97.00      PROA   
ATOM   2445  NH2 ARG P 155     -35.834 -91.069  97.425  0.00 97.00      PROA   
ATOM   2446 HH21 ARG P 155     -36.761 -90.732  97.291  0.00 97.00      PROA   
ATOM   2447 HH22 ARG P 155     -35.645 -91.897  97.945  0.00 97.00      PROA   
ATOM   2448  C   ARG P 155     -33.781 -84.861  98.626  0.00 97.00      PROA   
ATOM   2449  O   ARG P 155     -32.820 -84.585  97.912  0.00 97.00      PROA   
ATOM   2450  N   TYR P 156     -33.639 -85.035  99.953  0.00 97.00      PROA   
ATOM   2451  HN  TYR P 156     -34.440 -85.206 100.525  0.00 97.00      PROA   
ATOM   2452  CA  TYR P 156     -32.380 -84.924 100.657  0.00 97.00      PROA   
ATOM   2453  HA  TYR P 156     -31.574 -84.742  99.961  0.00 97.00      PROA   
ATOM   2454  CB  TYR P 156     -32.412 -83.816 101.748  0.00 97.00      PROA   
ATOM   2455  HB1 TYR P 156     -31.411 -83.675 102.206  0.00 97.00      PROA   
ATOM   2456  HB2 TYR P 156     -33.135 -84.109 102.539  0.00 97.00      PROA   
ATOM   2457  CG  TYR P 156     -32.865 -82.484 101.194  0.00 97.00      PROA   
ATOM   2458  CD1 TYR P 156     -32.312 -81.953 100.013  0.00 97.00      PROA   
ATOM   2459  HD1 TYR P 156     -31.549 -82.502  99.482  0.00 97.00      PROA   
ATOM   2460  CE1 TYR P 156     -32.761 -80.731  99.498  0.00 97.00      PROA   
ATOM   2461  HE1 TYR P 156     -32.339 -80.347  98.581  0.00 97.00      PROA   
ATOM   2462  CZ  TYR P 156     -33.759 -80.015 100.171  0.00 97.00      PROA   
ATOM   2463  OH  TYR P 156     -34.209 -78.779  99.665  0.00 97.00      PROA   
ATOM   2464  HH  TYR P 156     -33.550 -78.461  99.046  0.00 97.00      PROA   
ATOM   2465  CD2 TYR P 156     -33.847 -81.738 101.872  0.00 97.00      PROA   
ATOM   2466  HD2 TYR P 156     -34.275 -82.120 102.787  0.00 97.00      PROA   
ATOM   2467  CE2 TYR P 156     -34.290 -80.512 101.365  0.00 97.00      PROA   
ATOM   2468  HE2 TYR P 156     -35.033 -79.946 101.904  0.00 97.00      PROA   
ATOM   2469  C   TYR P 156     -32.135 -86.261 101.314  0.00 97.00      PROA   
ATOM   2470  O   TYR P 156     -33.066 -86.893 101.796  0.00 97.00      PROA   
ATOM   2471  N   THR P 157     -30.866 -86.733 101.323  0.00 97.00      PROA   
ATOM   2472  HN  THR P 157     -30.133 -86.224 100.880  0.00 97.00      PROA   
ATOM   2473  CA  THR P 157     -30.453 -88.000 101.906  0.00 97.00      PROA   
ATOM   2474  HA  THR P 157     -31.305 -88.511 102.333  0.00 97.00      PROA   
ATOM   2475  CB  THR P 157     -29.756 -88.933 100.916  0.00 97.00      PROA   
ATOM   2476  HB  THR P 157     -29.216 -89.759 101.439  0.00 97.00      PROA   
ATOM   2477  OG1 THR P 157     -28.840 -88.225 100.085  0.00 97.00      PROA   
ATOM   2478  HG1 THR P 157     -28.136 -87.916 100.659  0.00 97.00      PROA   
ATOM   2479  CG2 THR P 157     -30.808 -89.570  99.995  0.00 97.00      PROA   
ATOM   2480 HG21 THR P 157     -31.378 -88.784  99.457  0.00 97.00      PROA   
ATOM   2481 HG22 THR P 157     -31.509 -90.195 100.583  0.00 97.00      PROA   
ATOM   2482 HG23 THR P 157     -30.303 -90.218  99.245  0.00 97.00      PROA   
ATOM   2483  C   THR P 157     -29.483 -87.718 103.028  0.00 97.00      PROA   
ATOM   2484  O   THR P 157     -28.621 -86.853 102.907  0.00 97.00      PROA   
ATOM   2485  N   SER P 158     -29.590 -88.461 104.154  0.00 97.00      PROA   
ATOM   2486  HN  SER P 158     -30.316 -89.141 104.257  0.00 97.00      PROA   
ATOM   2487  CA  SER P 158     -28.681 -88.330 105.276  0.00 97.00      PROA   
ATOM   2488  HA  SER P 158     -28.469 -87.279 105.410  0.00 97.00      PROA   
ATOM   2489  CB  SER P 158     -29.288 -88.874 106.604  0.00 97.00      PROA   
ATOM   2490  HB1 SER P 158     -30.297 -88.427 106.723  0.00 97.00      PROA   
ATOM   2491  HB2 SER P 158     -28.675 -88.556 107.472  0.00 97.00      PROA   
ATOM   2492  OG  SER P 158     -29.417 -90.295 106.635  0.00 97.00      PROA   
ATOM   2493  HG1 SER P 158     -28.537 -90.655 106.797  0.00 97.00      PROA   
ATOM   2494  C   SER P 158     -27.369 -89.047 105.031  0.00 97.00      PROA   
ATOM   2495  O   SER P 158     -27.215 -89.832 104.097  0.00 97.00      PROA   
ATOM   2496  N   ALA P 159     -26.398 -88.830 105.945  0.00 97.00      PROA   
ATOM   2497  HN  ALA P 159     -26.479 -88.091 106.611  0.00 97.00      PROA   
ATOM   2498  CA  ALA P 159     -25.298 -89.745 106.165  0.00 97.00      PROA   
ATOM   2499  HA  ALA P 159     -24.771 -89.855 105.226  0.00 97.00      PROA   
ATOM   2500  CB  ALA P 159     -24.331 -89.190 107.230  0.00 97.00      PROA   
ATOM   2501  HB1 ALA P 159     -24.849 -89.069 108.206  0.00 97.00      PROA   
ATOM   2502  HB2 ALA P 159     -23.952 -88.192 106.916  0.00 97.00      PROA   
ATOM   2503  HB3 ALA P 159     -23.461 -89.863 107.373  0.00 97.00      PROA   
ATOM   2504  C   ALA P 159     -25.793 -91.126 106.597  0.00 97.00      PROA   
ATOM   2505  O   ALA P 159     -26.844 -91.253 107.222  0.00 97.00      PROA   
ATOM   2506  N   GLY P 160     -25.052 -92.205 106.247  0.00 97.00      PROA   
ATOM   2507  HN  GLY P 160     -24.201 -92.093 105.741  0.00 97.00      PROA   
ATOM   2508  CA  GLY P 160     -25.355 -93.551 106.708  0.00 97.00      PROA   
ATOM   2509  HA1 GLY P 160     -24.904 -94.247 106.016  0.00 97.00      PROA   
ATOM   2510  HA2 GLY P 160     -26.424 -93.681 106.793  0.00 97.00      PROA   
ATOM   2511  C   GLY P 160     -24.719 -93.794 108.044  0.00 97.00      PROA   
ATOM   2512  O   GLY P 160     -23.546 -93.485 108.234  0.00 97.00      PROA   
ATOM   2513  N   ILE P 161     -25.475 -94.390 108.993  0.00 97.00      PROA   
ATOM   2514  HN  ILE P 161     -26.424 -94.632 108.795  0.00 97.00      PROA   
ATOM   2515  CA  ILE P 161     -24.996 -94.674 110.331  0.00 97.00      PROA   
ATOM   2516  HA  ILE P 161     -23.963 -94.373 110.419  0.00 97.00      PROA   
ATOM   2517  CB  ILE P 161     -25.794 -93.961 111.427  0.00 97.00      PROA   
ATOM   2518  HB  ILE P 161     -26.851 -94.318 111.396  0.00 97.00      PROA   
ATOM   2519  CG2 ILE P 161     -25.208 -94.303 112.818  0.00 97.00      PROA   
ATOM   2520 HG21 ILE P 161     -24.122 -94.074 112.848  0.00 97.00      PROA   
ATOM   2521 HG22 ILE P 161     -25.353 -95.373 113.071  0.00 97.00      PROA   
ATOM   2522 HG23 ILE P 161     -25.710 -93.693 113.598  0.00 97.00      PROA   
ATOM   2523  CG1 ILE P 161     -25.845 -92.422 111.207  0.00 97.00      PROA   
ATOM   2524 HG11 ILE P 161     -26.486 -91.986 112.006  0.00 97.00      PROA   
ATOM   2525 HG12 ILE P 161     -26.343 -92.202 110.239  0.00 97.00      PROA   
ATOM   2526  CD  ILE P 161     -24.483 -91.713 111.244  0.00 97.00      PROA   
ATOM   2527  HD1 ILE P 161     -23.809 -92.102 110.453  0.00 97.00      PROA   
ATOM   2528  HD2 ILE P 161     -23.984 -91.849 112.227  0.00 97.00      PROA   
ATOM   2529  HD3 ILE P 161     -24.614 -90.623 111.080  0.00 97.00      PROA   
ATOM   2530  C   ILE P 161     -25.053 -96.174 110.531  0.00 97.00      PROA   
ATOM   2531  O   ILE P 161     -26.114 -96.788 110.475  0.00 97.00      PROA   
ATOM   2532  N   SER P 162     -23.885 -96.809 110.774  0.00 97.00      PROA   
ATOM   2533  HN  SER P 162     -23.023 -96.307 110.789  0.00 97.00      PROA   
ATOM   2534  CA  SER P 162     -23.787 -98.243 110.964  0.00 97.00      PROA   
ATOM   2535  HA  SER P 162     -24.588 -98.726 110.425  0.00 97.00      PROA   
ATOM   2536  CB  SER P 162     -22.452 -98.813 110.418  0.00 97.00      PROA   
ATOM   2537  HB1 SER P 162     -22.417 -98.642 109.320  0.00 97.00      PROA   
ATOM   2538  HB2 SER P 162     -22.385 -99.908 110.596  0.00 97.00      PROA   
ATOM   2539  OG  SER P 162     -21.326 -98.158 110.999  0.00 97.00      PROA   
ATOM   2540  HG1 SER P 162     -21.457 -98.212 111.951  0.00 97.00      PROA   
ATOM   2541  C   SER P 162     -23.910 -98.630 112.424  0.00 97.00      PROA   
ATOM   2542  O   SER P 162     -23.085 -98.242 113.250  0.00 97.00      PROA   
ATOM   2543  N   VAL P 163     -24.931 -99.449 112.770  0.00 97.00      PROA   
ATOM   2544  HN  VAL P 163     -25.604 -99.742 112.093  0.00 97.00      PROA   
ATOM   2545  CA  VAL P 163     -25.109 -99.964 114.114  0.00 97.00      PROA   
ATOM   2546  HA  VAL P 163     -24.341 -99.550 114.748  0.00 97.00      PROA   
ATOM   2547  CB  VAL P 163     -26.446 -99.617 114.768  0.00 97.00      PROA   
ATOM   2548  HB  VAL P 163     -26.416 -99.929 115.839  0.00 97.00      PROA   
ATOM   2549  CG1 VAL P 163     -26.629 -98.087 114.739  0.00 97.00      PROA   
ATOM   2550 HG11 VAL P 163     -26.738 -97.716 113.697  0.00 97.00      PROA   
ATOM   2551 HG12 VAL P 163     -25.764 -97.577 115.212  0.00 97.00      PROA   
ATOM   2552 HG13 VAL P 163     -27.549 -97.817 115.299  0.00 97.00      PROA   
ATOM   2553  CG2 VAL P 163     -27.638-100.325 114.096  0.00 97.00      PROA   
ATOM   2554 HG21 VAL P 163     -27.605-101.422 114.254  0.00 97.00      PROA   
ATOM   2555 HG22 VAL P 163     -27.641-100.122 113.006  0.00 97.00      PROA   
ATOM   2556 HG23 VAL P 163     -28.592 -99.949 114.525  0.00 97.00      PROA   
ATOM   2557  C   VAL P 163     -24.900-101.460 114.077  0.00 97.00      PROA   
ATOM   2558  O   VAL P 163     -25.357-102.152 113.174  0.00 97.00      PROA   
ATOM   2559  N   THR P 164     -24.162-102.005 115.066  0.00 97.00      PROA   
ATOM   2560  HN  THR P 164     -23.787-101.423 115.787  0.00 97.00      PROA   
ATOM   2561  CA  THR P 164     -23.869-103.430 115.115  0.00 97.00      PROA   
ATOM   2562  HA  THR P 164     -24.320-103.936 114.276  0.00 97.00      PROA   
ATOM   2563  CB  THR P 164     -22.378-103.740 115.062  0.00 97.00      PROA   
ATOM   2564  HB  THR P 164     -21.863-103.375 115.978  0.00 97.00      PROA   
ATOM   2565  OG1 THR P 164     -21.777-103.096 113.946  0.00 97.00      PROA   
ATOM   2566  HG1 THR P 164     -22.155-102.217 113.897  0.00 97.00      PROA   
ATOM   2567  CG2 THR P 164     -22.144-105.252 114.879  0.00 97.00      PROA   
ATOM   2568 HG21 THR P 164     -22.600-105.586 113.922  0.00 97.00      PROA   
ATOM   2569 HG22 THR P 164     -22.581-105.846 115.704  0.00 97.00      PROA   
ATOM   2570 HG23 THR P 164     -21.053-105.461 114.826  0.00 97.00      PROA   
ATOM   2571  C   THR P 164     -24.474-103.969 116.396  0.00 97.00      PROA   
ATOM   2572  O   THR P 164     -24.052-103.597 117.483  0.00 97.00      PROA   
ATOM   2573  N   VAL P 165     -25.493-104.859 116.305  0.00 97.00      PROA   
ATOM   2574  HN  VAL P 165     -25.830-105.113 115.398  0.00 97.00      PROA   
ATOM   2575  CA  VAL P 165     -26.231-105.421 117.440  0.00 97.00      PROA   
ATOM   2576  HA  VAL P 165     -26.240-104.666 118.211  0.00 97.00      PROA   
ATOM   2577  CB  VAL P 165     -27.697-105.688 117.061  0.00 97.00      PROA   
ATOM   2578  HB  VAL P 165     -27.733-106.434 116.237  0.00 97.00      PROA   
ATOM   2579  CG1 VAL P 165     -28.572-106.200 118.229  0.00 97.00      PROA   
ATOM   2580 HG11 VAL P 165     -28.394-105.595 119.143  0.00 97.00      PROA   
ATOM   2581 HG12 VAL P 165     -28.381-107.269 118.447  0.00 97.00      PROA   
ATOM   2582 HG13 VAL P 165     -29.645-106.111 117.965  0.00 97.00      PROA   
ATOM   2583  CG2 VAL P 165     -28.316-104.362 116.565  0.00 97.00      PROA   
ATOM   2584 HG21 VAL P 165     -27.808-103.971 115.662  0.00 97.00      PROA   
ATOM   2585 HG22 VAL P 165     -28.259-103.597 117.369  0.00 97.00      PROA   
ATOM   2586 HG23 VAL P 165     -29.386-104.521 116.314  0.00 97.00      PROA   
ATOM   2587  C   VAL P 165     -25.498-106.666 117.976  0.00 97.00      PROA   
ATOM   2588  O   VAL P 165     -24.479-107.061 117.419  0.00 97.00      PROA   
ATOM   2589  N   LYS P 166     -25.955-107.318 119.082  0.00 97.00      PROA   
ATOM   2590  HN  LYS P 166     -26.755-106.988 119.580  0.00 97.00      PROA   
ATOM   2591  CA  LYS P 166     -25.470-108.621 119.508  0.00 97.00      PROA   
ATOM   2592  HA  LYS P 166     -25.062-109.163 118.665  0.00 97.00      PROA   
ATOM   2593  CB  LYS P 166     -24.506-108.621 120.741  0.00 97.00      PROA   
ATOM   2594  HB1 LYS P 166     -24.077-109.638 120.870  0.00 97.00      PROA   
ATOM   2595  HB2 LYS P 166     -25.089-108.390 121.662  0.00 97.00      PROA   
ATOM   2596  CG  LYS P 166     -23.377-107.572 120.740  0.00 97.00      PROA   
ATOM   2597  HG1 LYS P 166     -22.889-107.579 121.742  0.00 97.00      PROA   
ATOM   2598  HG2 LYS P 166     -23.877-106.585 120.648  0.00 97.00      PROA   
ATOM   2599  CD  LYS P 166     -22.282-107.796 119.673  0.00 97.00      PROA   
ATOM   2600  HD1 LYS P 166     -22.732-108.315 118.798  0.00 97.00      PROA   
ATOM   2601  HD2 LYS P 166     -21.515-108.485 120.089  0.00 97.00      PROA   
ATOM   2602  CE  LYS P 166     -21.574-106.522 119.174  0.00 97.00      PROA   
ATOM   2603  HE1 LYS P 166     -20.977-106.752 118.264  0.00 97.00      PROA   
ATOM   2604  HE2 LYS P 166     -20.916-106.082 119.950  0.00 97.00      PROA   
ATOM   2605  NZ  LYS P 166     -22.590-105.526 118.804  0.00 97.00      PROA   
ATOM   2606  HZ1 LYS P 166     -23.057-105.146 119.652  0.00 97.00      PROA   
ATOM   2607  HZ2 LYS P 166     -23.314-106.039 118.253  0.00 97.00      PROA   
ATOM   2608  HZ3 LYS P 166     -22.237-104.743 118.223  0.00 97.00      PROA   
ATOM   2609  C   LYS P 166     -26.711-109.324 119.987  0.00 97.00      PROA   
ATOM   2610  O   LYS P 166     -27.589-108.687 120.558  0.00 97.00      PROA   
ATOM   2611  N   GLU P 167     -26.787-110.663 119.797  0.00  0.00      PROA   
ATOM   2612  HN  GLU P 167     -26.091-111.162 119.286  0.00  0.00      PROA   
ATOM   2613  CA  GLU P 167     -27.773-111.475 120.472  0.00  0.00      PROA   
ATOM   2614  HA  GLU P 167     -28.487-110.837 120.972  0.00  0.00      PROA   
ATOM   2615  CB  GLU P 167     -28.571-112.445 119.554  0.00  0.00      PROA   
ATOM   2616  HB1 GLU P 167     -28.862-111.893 118.634  0.00  0.00      PROA   
ATOM   2617  HB2 GLU P 167     -29.509-112.673 120.108  0.00  0.00      PROA   
ATOM   2618  CG  GLU P 167     -27.921-113.793 119.175  0.00  0.00      PROA   
ATOM   2619  HG1 GLU P 167     -27.593-114.350 120.078  0.00  0.00      PROA   
ATOM   2620  HG2 GLU P 167     -27.037-113.619 118.527  0.00  0.00      PROA   
ATOM   2621  CD  GLU P 167     -28.954-114.663 118.449  0.00  0.00      PROA   
ATOM   2622  OE1 GLU P 167     -30.024-114.939 119.057  0.00  0.00      PROA   
ATOM   2623  OE2 GLU P 167     -28.691-115.074 117.289  0.00  0.00      PROA   
ATOM   2624  C   GLU P 167     -26.987-112.214 121.517  0.00  0.00      PROA   
ATOM   2625  O   GLU P 167     -25.758-112.275 121.460  0.00  0.00      PROA   
ATOM   2626  N   LEU P 168     -27.697-112.775 122.524  0.00  0.00      PROA   
ATOM   2627  HN  LEU P 168     -28.691-112.701 122.552  0.00  0.00      PROA   
ATOM   2628  CA  LEU P 168     -27.105-113.493 123.628  0.00  0.00      PROA   
ATOM   2629  HA  LEU P 168     -26.178-113.003 123.885  0.00  0.00      PROA   
ATOM   2630  CB  LEU P 168     -27.993-113.572 124.903  0.00  0.00      PROA   
ATOM   2631  HB1 LEU P 168     -27.554-114.328 125.595  0.00  0.00      PROA   
ATOM   2632  HB2 LEU P 168     -29.015-113.915 124.632  0.00  0.00      PROA   
ATOM   2633  CG  LEU P 168     -28.113-112.263 125.737  0.00  0.00      PROA   
ATOM   2634  HG  LEU P 168     -28.645-112.552 126.676  0.00  0.00      PROA   
ATOM   2635  CD1 LEU P 168     -26.746-111.695 126.169  0.00  0.00      PROA   
ATOM   2636 HD11 LEU P 168     -26.174-111.333 125.289  0.00  0.00      PROA   
ATOM   2637 HD12 LEU P 168     -26.149-112.475 126.688  0.00  0.00      PROA   
ATOM   2638 HD13 LEU P 168     -26.891-110.841 126.863  0.00  0.00      PROA   
ATOM   2639  CD2 LEU P 168     -28.984-111.178 125.077  0.00  0.00      PROA   
ATOM   2640 HD21 LEU P 168     -29.987-111.585 124.832  0.00  0.00      PROA   
ATOM   2641 HD22 LEU P 168     -28.508-110.806 124.148  0.00  0.00      PROA   
ATOM   2642 HD23 LEU P 168     -29.116-110.319 125.768  0.00  0.00      PROA   
ATOM   2643  C   LEU P 168     -26.745-114.873 123.147  0.00  0.00      PROA   
ATOM   2644  O   LEU P 168     -25.607-115.095 122.736  0.00  0.00      PROA   
ATOM   2645  N   PHE P 169     -27.699-115.831 123.201  0.00  0.00      PROA   
ATOM   2646  HN  PHE P 169     -28.622-115.629 123.519  0.00  0.00      PROA   
ATOM   2647  CA  PHE P 169     -27.468-117.201 122.807  0.00  0.00      PROA   
ATOM   2648  HA  PHE P 169     -26.411-117.400 122.886  0.00  0.00      PROA   
ATOM   2649  CB  PHE P 169     -28.146-118.257 123.737  0.00  0.00      PROA   
ATOM   2650  HB1 PHE P 169     -27.648-118.219 124.731  0.00  0.00      PROA   
ATOM   2651  HB2 PHE P 169     -27.998-119.281 123.332  0.00  0.00      PROA   
ATOM   2652  CG  PHE P 169     -29.624-118.017 123.963  0.00  0.00      PROA   
ATOM   2653  CD1 PHE P 169     -30.062-117.090 124.928  0.00  0.00      PROA   
ATOM   2654  HD1 PHE P 169     -29.338-116.531 125.503  0.00  0.00      PROA   
ATOM   2655  CE1 PHE P 169     -31.428-116.872 125.142  0.00  0.00      PROA   
ATOM   2656  HE1 PHE P 169     -31.750-116.147 125.874  0.00  0.00      PROA   
ATOM   2657  CZ  PHE P 169     -32.374-117.593 124.405  0.00  0.00      PROA   
ATOM   2658  HZ  PHE P 169     -33.428-117.424 124.568  0.00  0.00      PROA   
ATOM   2659  CD2 PHE P 169     -30.587-118.751 123.246  0.00  0.00      PROA   
ATOM   2660  HD2 PHE P 169     -30.269-119.477 122.512  0.00  0.00      PROA   
ATOM   2661  CE2 PHE P 169     -31.954-118.536 123.459  0.00  0.00      PROA   
ATOM   2662  HE2 PHE P 169     -32.683-119.097 122.893  0.00  0.00      PROA   
ATOM   2663  C   PHE P 169     -27.946-117.354 121.373  0.00  0.00      PROA   
ATOM   2664  O   PHE P 169     -29.092-117.005 121.099  0.00  0.00      PROA   
ATOM   2665  N   PRO P 170     -27.145-117.858 120.431  0.00  0.00      PROA   
ATOM   2666  CD  PRO P 170     -25.678-117.761 120.506  0.00  0.00      PROA   
ATOM   2667  HD1 PRO P 170     -25.279-118.546 121.183  0.00  0.00      PROA   
ATOM   2668  HD2 PRO P 170     -25.390-116.753 120.872  0.00  0.00      PROA   
ATOM   2669  CA  PRO P 170     -27.587-118.014 119.052  0.00  0.00      PROA   
ATOM   2670  HA  PRO P 170     -28.515-117.502 118.846  0.00  0.00      PROA   
ATOM   2671  CB  PRO P 170     -26.385-117.494 118.245  0.00  0.00      PROA   
ATOM   2672  HB1 PRO P 170     -26.420-116.382 118.224  0.00  0.00      PROA   
ATOM   2673  HB2 PRO P 170     -26.352-117.864 117.201  0.00  0.00      PROA   
ATOM   2674  CG  PRO P 170     -25.172-117.930 119.069  0.00  0.00      PROA   
ATOM   2675  HG1 PRO P 170     -24.948-119.000 118.871  0.00  0.00      PROA   
ATOM   2676  HG2 PRO P 170     -24.270-117.321 118.865  0.00  0.00      PROA   
ATOM   2677  C   PRO P 170     -27.767-119.492 118.818  0.00  0.00      PROA   
ATOM   2678  O   PRO P 170     -28.043-119.882 117.685  0.00  0.00      PROA   
ATOM   2679  N   ALA P 171     -27.552-120.312 119.874  0.00  0.00      PROA   
ATOM   2680  HN  ALA P 171     -27.422-119.924 120.782  0.00  0.00      PROA   
ATOM   2681  CA  ALA P 171     -27.263-121.723 119.798  0.00  0.00      PROA   
ATOM   2682  HA  ALA P 171     -26.372-121.765 119.190  0.00  0.00      PROA   
ATOM   2683  CB  ALA P 171     -26.902-122.290 121.196  0.00  0.00      PROA   
ATOM   2684  HB1 ALA P 171     -27.753-122.259 121.903  0.00  0.00      PROA   
ATOM   2685  HB2 ALA P 171     -26.086-121.679 121.638  0.00  0.00      PROA   
ATOM   2686  HB3 ALA P 171     -26.553-123.339 121.129  0.00  0.00      PROA   
ATOM   2687  C   ALA P 171     -28.290-122.612 119.114  0.00  0.00      PROA   
ATOM   2688  O   ALA P 171     -27.846-123.415 118.294  0.00  0.00      PROA   
ATOM   2689  N   PRO P 172     -29.612-122.548 119.318  0.00  0.00      PROA   
ATOM   2690  CD  PRO P 172     -30.203-121.957 120.517  0.00  0.00      PROA   
ATOM   2691  HD1 PRO P 172     -31.044-121.302 120.205  0.00  0.00      PROA   
ATOM   2692  HD2 PRO P 172     -29.507-121.373 121.147  0.00  0.00      PROA   
ATOM   2693  CA  PRO P 172     -30.510-123.575 118.783  0.00  0.00      PROA   
ATOM   2694  HA  PRO P 172     -29.986-124.438 118.396  0.00  0.00      PROA   
ATOM   2695  CB  PRO P 172     -31.326-123.959 120.033  0.00  0.00      PROA   
ATOM   2696  HB1 PRO P 172     -31.309-125.054 120.173  0.00  0.00      PROA   
ATOM   2697  HB2 PRO P 172     -32.364-123.626 119.988  0.00  0.00      PROA   
ATOM   2698  CG  PRO P 172     -30.721-123.191 121.217  0.00  0.00      PROA   
ATOM   2699  HG1 PRO P 172     -31.465-122.956 122.002  0.00  0.00      PROA   
ATOM   2700  HG2 PRO P 172     -29.871-123.762 121.652  0.00  0.00      PROA   
ATOM   2701  C   PRO P 172     -31.190-122.870 117.614  0.00  0.00      PROA   
ATOM   2702  O   PRO P 172     -30.451-122.131 116.966  0.00  0.00      PROA   
ATOM   2703  N   VAL P 173     -32.504-122.935 117.238  0.00 97.00      PROA   
ATOM   2704  HN  VAL P 173     -32.682-122.196 116.601  0.00 97.00      PROA   
ATOM   2705  CA  VAL P 173     -33.721-123.550 117.752  0.00 97.00      PROA   
ATOM   2706  HA  VAL P 173     -33.490-124.160 118.598  0.00 97.00      PROA   
ATOM   2707  CB  VAL P 173     -34.730-122.483 118.201  0.00 97.00      PROA   
ATOM   2708  HB  VAL P 173     -35.661-122.969 118.575  0.00 97.00      PROA   
ATOM   2709  CG1 VAL P 173     -34.113-121.693 119.376  0.00 97.00      PROA   
ATOM   2710 HG11 VAL P 173     -33.194-121.162 119.052  0.00 97.00      PROA   
ATOM   2711 HG12 VAL P 173     -33.853-122.373 120.211  0.00 97.00      PROA   
ATOM   2712 HG13 VAL P 173     -34.829-120.939 119.760  0.00 97.00      PROA   
ATOM   2713  CG2 VAL P 173     -35.111-121.527 117.048  0.00 97.00      PROA   
ATOM   2714 HG21 VAL P 173     -35.560-122.079 116.198  0.00 97.00      PROA   
ATOM   2715 HG22 VAL P 173     -34.224-120.970 116.680  0.00 97.00      PROA   
ATOM   2716 HG23 VAL P 173     -35.853-120.780 117.403  0.00 97.00      PROA   
ATOM   2717  C   VAL P 173     -34.361-124.491 116.747  0.00 97.00      PROA   
ATOM   2718  O   VAL P 173     -34.140-124.397 115.544  0.00 97.00      PROA   
ATOM   2719  N   LEU P 174     -35.180-125.450 117.242  0.00 97.00      PROA   
ATOM   2720  HN  LEU P 174     -35.324-125.546 118.224  0.00 97.00      PROA   
ATOM   2721  CA  LEU P 174     -35.916-126.377 116.409  0.00 97.00      PROA   
ATOM   2722  HA  LEU P 174     -35.531-126.364 115.399  0.00 97.00      PROA   
ATOM   2723  CB  LEU P 174     -35.786-127.820 116.961  0.00 97.00      PROA   
ATOM   2724  HB1 LEU P 174     -36.279-127.916 117.951  0.00 97.00      PROA   
ATOM   2725  HB2 LEU P 174     -34.693-127.983 117.130  0.00 97.00      PROA   
ATOM   2726  CG  LEU P 174     -36.250-128.970 116.033  0.00 97.00      PROA   
ATOM   2727  HG  LEU P 174     -35.826-128.789 115.018  0.00 97.00      PROA   
ATOM   2728  CD1 LEU P 174     -35.680-130.305 116.544  0.00 97.00      PROA   
ATOM   2729 HD11 LEU P 174     -36.057-130.516 117.567  0.00 97.00      PROA   
ATOM   2730 HD12 LEU P 174     -34.572-130.270 116.575  0.00 97.00      PROA   
ATOM   2731 HD13 LEU P 174     -35.993-131.134 115.877  0.00 97.00      PROA   
ATOM   2732  CD2 LEU P 174     -37.778-129.088 115.890  0.00 97.00      PROA   
ATOM   2733 HD21 LEU P 174     -38.195-128.237 115.316  0.00 97.00      PROA   
ATOM   2734 HD22 LEU P 174     -38.256-129.119 116.890  0.00 97.00      PROA   
ATOM   2735 HD23 LEU P 174     -38.032-130.023 115.352  0.00 97.00      PROA   
ATOM   2736  C   LEU P 174     -37.353-125.899 116.392  0.00 97.00      PROA   
ATOM   2737  O   LEU P 174     -38.070-125.988 117.387  0.00 97.00      PROA   
ATOM   2738  N   THR P 175     -37.809-125.363 115.236  0.00 97.00      PROA   
ATOM   2739  HN  THR P 175     -37.206-125.278 114.442  0.00 97.00      PROA   
ATOM   2740  CA  THR P 175     -39.154-124.848 115.058  0.00 97.00      PROA   
ATOM   2741  HA  THR P 175     -39.577-124.655 116.033  0.00 97.00      PROA   
ATOM   2742  CB  THR P 175     -39.228-123.519 114.312  0.00 97.00      PROA   
ATOM   2743  HB  THR P 175     -40.270-123.270 114.007  0.00 97.00      PROA   
ATOM   2744  OG1 THR P 175     -38.393-123.540 113.168  0.00 97.00      PROA   
ATOM   2745  HG1 THR P 175     -38.092-122.633 113.020  0.00 97.00      PROA   
ATOM   2746  CG2 THR P 175     -38.724-122.408 115.252  0.00 97.00      PROA   
ATOM   2747 HG21 THR P 175     -37.667-122.592 115.536  0.00 97.00      PROA   
ATOM   2748 HG22 THR P 175     -39.340-122.374 116.174  0.00 97.00      PROA   
ATOM   2749 HG23 THR P 175     -38.786-121.416 114.753  0.00 97.00      PROA   
ATOM   2750  C   THR P 175     -40.029-125.897 114.407  0.00 97.00      PROA   
ATOM   2751  O   THR P 175     -39.719-126.449 113.355  0.00 97.00      PROA   
ATOM   2752  N   ALA P 176     -41.167-126.200 115.062  0.00 97.00      PROA   
ATOM   2753  HN  ALA P 176     -41.379-125.762 115.931  0.00 97.00      PROA   
ATOM   2754  CA  ALA P 176     -42.155-127.140 114.590  0.00 97.00      PROA   
ATOM   2755  HA  ALA P 176     -41.919-127.454 113.580  0.00 97.00      PROA   
ATOM   2756  CB  ALA P 176     -42.229-128.373 115.512  0.00 97.00      PROA   
ATOM   2757  HB1 ALA P 176     -42.477-128.075 116.553  0.00 97.00      PROA   
ATOM   2758  HB2 ALA P 176     -41.238-128.879 115.530  0.00 97.00      PROA   
ATOM   2759  HB3 ALA P 176     -42.984-129.103 115.154  0.00 97.00      PROA   
ATOM   2760  C   ALA P 176     -43.472-126.394 114.561  0.00 97.00      PROA   
ATOM   2761  O   ALA P 176     -43.723-125.534 115.402  0.00 97.00      PROA   
ATOM   2762  N   SER P 177     -44.342-126.664 113.557  0.00 97.00      PROA   
ATOM   2763  HN  SER P 177     -44.141-127.351 112.862  0.00 97.00      PROA   
ATOM   2764  CA  SER P 177     -45.496-125.818 113.292  0.00 97.00      PROA   
ATOM   2765  HA  SER P 177     -45.300-124.820 113.662  0.00 97.00      PROA   
ATOM   2766  CB  SER P 177     -45.742-125.704 111.764  0.00 97.00      PROA   
ATOM   2767  HB1 SER P 177     -44.840-125.240 111.310  0.00 97.00      PROA   
ATOM   2768  HB2 SER P 177     -46.608-125.044 111.539  0.00 97.00      PROA   
ATOM   2769  OG  SER P 177     -45.932-126.979 111.153  0.00 97.00      PROA   
ATOM   2770  HG1 SER P 177     -46.836-127.245 111.342  0.00 97.00      PROA   
ATOM   2771  C   SER P 177     -46.780-126.282 113.952  0.00 97.00      PROA   
ATOM   2772  O   SER P 177     -47.814-125.634 113.794  0.00 97.00      PROA   
ATOM   2773  N   VAL P 178     -46.750-127.394 114.722  0.00 97.00      PROA   
ATOM   2774  HN  VAL P 178     -45.901-127.898 114.847  0.00 97.00      PROA   
ATOM   2775  CA  VAL P 178     -47.906-127.890 115.447  0.00 97.00      PROA   
ATOM   2776  HA  VAL P 178     -48.578-127.068 115.659  0.00 97.00      PROA   
ATOM   2777  CB  VAL P 178     -48.674-129.005 114.720  0.00 97.00      PROA   
ATOM   2778  HB  VAL P 178     -48.009-129.889 114.580  0.00 97.00      PROA   
ATOM   2779  CG1 VAL P 178     -49.914-129.431 115.534  0.00 97.00      PROA   
ATOM   2780 HG11 VAL P 178     -50.563-128.553 115.739  0.00 97.00      PROA   
ATOM   2781 HG12 VAL P 178     -49.630-129.896 116.495  0.00 97.00      PROA   
ATOM   2782 HG13 VAL P 178     -50.507-130.176 114.964  0.00 97.00      PROA   
ATOM   2783  CG2 VAL P 178     -49.133-128.533 113.324  0.00 97.00      PROA   
ATOM   2784 HG21 VAL P 178     -48.267-128.331 112.663  0.00 97.00      PROA   
ATOM   2785 HG22 VAL P 178     -49.741-127.608 113.414  0.00 97.00      PROA   
ATOM   2786 HG23 VAL P 178     -49.759-129.317 112.844  0.00 97.00      PROA   
ATOM   2787  C   VAL P 178     -47.372-128.420 116.764  0.00 97.00      PROA   
ATOM   2788  O   VAL P 178     -46.370-129.131 116.792  0.00 97.00      PROA   
ATOM   2789  N   THR P 179     -48.029-128.075 117.902  0.00 97.00      PROA   
ATOM   2790  HN  THR P 179     -48.808-127.453 117.881  0.00 97.00      PROA   
ATOM   2791  CA  THR P 179     -47.762-128.646 119.214  0.00 97.00      PROA   
ATOM   2792  HA  THR P 179     -46.696-128.579 119.387  0.00 97.00      PROA   
ATOM   2793  CB  THR P 179     -48.476-127.909 120.342  0.00 97.00      PROA   
ATOM   2794  HB  THR P 179     -48.406-128.465 121.308  0.00 97.00      PROA   
ATOM   2795  OG1 THR P 179     -49.848-127.697 120.023  0.00 97.00      PROA   
ATOM   2796  HG1 THR P 179     -50.233-128.572 119.947  0.00 97.00      PROA   
ATOM   2797  CG2 THR P 179     -47.820-126.534 120.543  0.00 97.00      PROA   
ATOM   2798 HG21 THR P 179     -47.890-125.928 119.616  0.00 97.00      PROA   
ATOM   2799 HG22 THR P 179     -46.752-126.651 120.819  0.00 97.00      PROA   
ATOM   2800 HG23 THR P 179     -48.339-125.986 121.359  0.00 97.00      PROA   
ATOM   2801  C   THR P 179     -48.147-130.111 119.318  0.00 97.00      PROA   
ATOM   2802  O   THR P 179     -49.170-130.539 118.792  0.00 97.00      PROA   
ATOM   2803  N   SER P 180     -47.356-130.906 120.069  0.00 97.00      PROA   
ATOM   2804  HN  SER P 180     -46.510-130.572 120.482  0.00 97.00      PROA   
ATOM   2805  CA  SER P 180     -47.696-132.248 120.492  0.00 97.00      PROA   
ATOM   2806  HA  SER P 180     -47.933-132.792 119.593  0.00 97.00      PROA   
ATOM   2807  CB  SER P 180     -46.478-132.925 121.156  0.00 97.00      PROA   
ATOM   2808  HB1 SER P 180     -45.731-133.162 120.367  0.00 97.00      PROA   
ATOM   2809  HB2 SER P 180     -46.743-133.870 121.667  0.00 97.00      PROA   
ATOM   2810  OG  SER P 180     -45.853-132.049 122.086  0.00 97.00      PROA   
ATOM   2811  HG1 SER P 180     -45.178-132.584 122.524  0.00 97.00      PROA   
ATOM   2812  C   SER P 180     -48.933-132.316 121.390  0.00 97.00      PROA   
ATOM   2813  O   SER P 180     -49.235-131.335 122.071  0.00 97.00      PROA   
ATOM   2814  N   PRO P 181     -49.712-133.400 121.426  0.00 97.00      PROA   
ATOM   2815  CD  PRO P 181     -50.756-133.503 122.453  0.00 97.00      PROA   
ATOM   2816  HD1 PRO P 181     -51.532-132.723 122.295  0.00 97.00      PROA   
ATOM   2817  HD2 PRO P 181     -50.301-133.385 123.464  0.00 97.00      PROA   
ATOM   2818  CA  PRO P 181     -49.435-134.688 120.802  0.00 97.00      PROA   
ATOM   2819  HA  PRO P 181     -48.378-134.889 120.788  0.00 97.00      PROA   
ATOM   2820  CB  PRO P 181     -50.157-135.696 121.711  0.00 97.00      PROA   
ATOM   2821  HB1 PRO P 181     -49.472-135.985 122.542  0.00 97.00      PROA   
ATOM   2822  HB2 PRO P 181     -50.480-136.613 121.182  0.00 97.00      PROA   
ATOM   2823  CG  PRO P 181     -51.335-134.910 122.298  0.00 97.00      PROA   
ATOM   2824  HG1 PRO P 181     -52.166-134.887 121.559  0.00 97.00      PROA   
ATOM   2825  HG2 PRO P 181     -51.705-135.335 123.252  0.00 97.00      PROA   
ATOM   2826  C   PRO P 181     -49.963-134.754 119.376  0.00 97.00      PROA   
ATOM   2827  O   PRO P 181     -51.157-134.576 119.144  0.00 97.00      PROA   
ATOM   2828  N   LEU P 182     -49.076-135.032 118.393  0.00 97.00      PROA   
ATOM   2829  HN  LEU P 182     -48.118-135.205 118.621  0.00 97.00      PROA   
ATOM   2830  CA  LEU P 182     -49.428-135.201 116.995  0.00 97.00      PROA   
ATOM   2831  HA  LEU P 182     -50.086-134.386 116.731  0.00 97.00      PROA   
ATOM   2832  CB  LEU P 182     -48.200-135.183 116.037  0.00 97.00      PROA   
ATOM   2833  HB1 LEU P 182     -48.580-135.268 114.995  0.00 97.00      PROA   
ATOM   2834  HB2 LEU P 182     -47.564-136.071 116.232  0.00 97.00      PROA   
ATOM   2835  CG  LEU P 182     -47.288-133.922 116.080  0.00 97.00      PROA   
ATOM   2836  HG  LEU P 182     -46.731-133.915 115.111  0.00 97.00      PROA   
ATOM   2837  CD1 LEU P 182     -48.078-132.603 116.155  0.00 97.00      PROA   
ATOM   2838 HD11 LEU P 182     -48.624-132.532 117.118  0.00 97.00      PROA   
ATOM   2839 HD12 LEU P 182     -48.809-132.538 115.323  0.00 97.00      PROA   
ATOM   2840 HD13 LEU P 182     -47.387-131.737 116.091  0.00 97.00      PROA   
ATOM   2841  CD2 LEU P 182     -46.209-133.976 117.181  0.00 97.00      PROA   
ATOM   2842 HD21 LEU P 182     -45.614-134.910 117.103  0.00 97.00      PROA   
ATOM   2843 HD22 LEU P 182     -46.669-133.935 118.187  0.00 97.00      PROA   
ATOM   2844 HD23 LEU P 182     -45.523-133.109 117.085  0.00 97.00      PROA   
ATOM   2845  C   LEU P 182     -50.201-136.490 116.775  0.00 97.00      PROA   
ATOM   2846  O   LEU P 182     -49.980-137.479 117.457  0.00 97.00      PROA   
ATOM   2847  N   LEU P 183     -51.145-136.530 115.811  0.00 97.00      PROA   
ATOM   2848  HN  LEU P 183     -51.366-135.727 115.266  0.00 97.00      PROA   
ATOM   2849  CA  LEU P 183     -51.828-137.763 115.460  0.00 97.00      PROA   
ATOM   2850  HA  LEU P 183     -52.101-138.264 116.378  0.00 97.00      PROA   
ATOM   2851  CB  LEU P 183     -53.128-137.514 114.659  0.00 97.00      PROA   
ATOM   2852  HB1 LEU P 183     -53.594-138.489 114.395  0.00 97.00      PROA   
ATOM   2853  HB2 LEU P 183     -52.874-136.988 113.712  0.00 97.00      PROA   
ATOM   2854  CG  LEU P 183     -54.199-136.682 115.409  0.00 97.00      PROA   
ATOM   2855  HG  LEU P 183     -53.774-135.676 115.636  0.00 97.00      PROA   
ATOM   2856  CD1 LEU P 183     -55.432-136.473 114.512  0.00 97.00      PROA   
ATOM   2857 HD11 LEU P 183     -55.891-137.454 114.264  0.00 97.00      PROA   
ATOM   2858 HD12 LEU P 183     -55.143-135.968 113.567  0.00 97.00      PROA   
ATOM   2859 HD13 LEU P 183     -56.188-135.851 115.034  0.00 97.00      PROA   
ATOM   2860  CD2 LEU P 183     -54.615-137.328 116.745  0.00 97.00      PROA   
ATOM   2861 HD21 LEU P 183     -53.760-137.364 117.450  0.00 97.00      PROA   
ATOM   2862 HD22 LEU P 183     -54.979-138.363 116.572  0.00 97.00      PROA   
ATOM   2863 HD23 LEU P 183     -55.430-136.740 117.218  0.00 97.00      PROA   
ATOM   2864  C   LEU P 183     -50.937-138.721 114.684  0.00 97.00      PROA   
ATOM   2865  O   LEU P 183     -50.151-138.316 113.831  0.00 97.00      PROA   
ATOM   2866  N   GLU P 184     -51.052-140.041 114.962  0.00 97.00      PROA   
ATOM   2867  HN  GLU P 184     -51.612-140.341 115.734  0.00 97.00      PROA   
ATOM   2868  CA  GLU P 184     -50.377-141.097 114.230  0.00 97.00      PROA   
ATOM   2869  HA  GLU P 184     -49.321-140.880 114.288  0.00 97.00      PROA   
ATOM   2870  CB  GLU P 184     -50.593-142.474 114.928  0.00 97.00      PROA   
ATOM   2871  HB1 GLU P 184     -51.688-142.602 115.083  0.00 97.00      PROA   
ATOM   2872  HB2 GLU P 184     -50.114-142.396 115.932  0.00 97.00      PROA   
ATOM   2873  CG  GLU P 184     -50.050-143.718 114.191  0.00 97.00      PROA   
ATOM   2874  HG1 GLU P 184     -49.013-143.529 113.862  0.00 97.00      PROA   
ATOM   2875  HG2 GLU P 184     -50.666-143.928 113.293  0.00 97.00      PROA   
ATOM   2876  CD  GLU P 184     -49.994-144.976 115.061  0.00 97.00      PROA   
ATOM   2877  OE1 GLU P 184     -49.313-144.964 116.115  0.00 97.00      PROA   
ATOM   2878  OE2 GLU P 184     -50.589-145.999 114.641  0.00 97.00      PROA   
ATOM   2879  C   GLU P 184     -50.744-141.104 112.745  0.00 97.00      PROA   
ATOM   2880  O   GLU P 184     -51.914-141.035 112.374  0.00 97.00      PROA   
ATOM   2881  N   GLY P 185     -49.715-141.145 111.865  0.00 97.00      PROA   
ATOM   2882  HN  GLY P 185     -48.797-141.297 112.232  0.00 97.00      PROA   
ATOM   2883  CA  GLY P 185     -49.838-141.067 110.418  0.00 97.00      PROA   
ATOM   2884  HA1 GLY P 185     -50.882-141.036 110.142  0.00 97.00      PROA   
ATOM   2885  HA2 GLY P 185     -49.340-141.924 110.000  0.00 97.00      PROA   
ATOM   2886  C   GLY P 185     -49.188-139.857 109.796  0.00 97.00      PROA   
ATOM   2887  O   GLY P 185     -48.919-139.867 108.597  0.00 97.00      PROA   
ATOM   2888  N   THR P 186     -48.914-138.774 110.558  0.00 97.00      PROA   
ATOM   2889  HN  THR P 186     -49.128-138.764 111.533  0.00 97.00      PROA   
ATOM   2890  CA  THR P 186     -48.477-137.512 109.964  0.00 97.00      PROA   
ATOM   2891  HA  THR P 186     -49.127-137.335 109.124  0.00 97.00      PROA   
ATOM   2892  CB  THR P 186     -48.657-136.307 110.887  0.00 97.00      PROA   
ATOM   2893  HB  THR P 186     -48.262-135.381 110.404  0.00 97.00      PROA   
ATOM   2894  OG1 THR P 186     -48.002-136.491 112.139  0.00 97.00      PROA   
ATOM   2895  HG1 THR P 186     -47.121-136.807 111.925  0.00 97.00      PROA   
ATOM   2896  CG2 THR P 186     -50.153-136.088 111.166  0.00 97.00      PROA   
ATOM   2897 HG21 THR P 186     -50.581-136.959 111.704  0.00 97.00      PROA   
ATOM   2898 HG22 THR P 186     -50.713-135.941 110.221  0.00 97.00      PROA   
ATOM   2899 HG23 THR P 186     -50.286-135.189 111.805  0.00 97.00      PROA   
ATOM   2900  C   THR P 186     -47.020-137.485 109.488  0.00 97.00      PROA   
ATOM   2901  O   THR P 186     -46.148-137.691 110.326  0.00 97.00      PROA   
ATOM   2902  N   PRO P 187     -46.629-137.199 108.238  0.00 97.00      PROA   
ATOM   2903  CD  PRO P 187     -47.506-137.198 107.058  0.00 97.00      PROA   
ATOM   2904  HD1 PRO P 187     -48.518-136.795 107.274  0.00 97.00      PROA   
ATOM   2905  HD2 PRO P 187     -47.585-138.241 106.677  0.00 97.00      PROA   
ATOM   2906  CA  PRO P 187     -45.339-136.560 107.947  0.00 97.00      PROA   
ATOM   2907  HA  PRO P 187     -44.548-137.192 108.325  0.00 97.00      PROA   
ATOM   2908  CB  PRO P 187     -45.320-136.449 106.416  0.00 97.00      PROA   
ATOM   2909  HB1 PRO P 187     -44.938-137.405 105.992  0.00 97.00      PROA   
ATOM   2910  HB2 PRO P 187     -44.688-135.622 106.039  0.00 97.00      PROA   
ATOM   2911  CG  PRO P 187     -46.796-136.305 106.034  0.00 97.00      PROA   
ATOM   2912  HG1 PRO P 187     -47.112-135.250 106.185  0.00 97.00      PROA   
ATOM   2913  HG2 PRO P 187     -47.003-136.608 104.989  0.00 97.00      PROA   
ATOM   2914  C   PRO P 187     -45.201-135.204 108.643  0.00 97.00      PROA   
ATOM   2915  O   PRO P 187     -46.215-134.549 108.878  0.00 97.00      PROA   
ATOM   2916  N   VAL P 188     -43.964-134.780 109.011  0.00 97.00      PROA   
ATOM   2917  HN  VAL P 188     -43.147-135.295 108.763  0.00 97.00      PROA   
ATOM   2918  CA  VAL P 188     -43.733-133.576 109.801  0.00 97.00      PROA   
ATOM   2919  HA  VAL P 188     -44.525-132.864 109.617  0.00 97.00      PROA   
ATOM   2920  CB  VAL P 188     -43.602-133.856 111.311  0.00 97.00      PROA   
ATOM   2921  HB  VAL P 188     -42.728-134.524 111.494  0.00 97.00      PROA   
ATOM   2922  CG1 VAL P 188     -43.398-132.549 112.108  0.00 97.00      PROA   
ATOM   2923 HG11 VAL P 188     -44.222-131.834 111.898  0.00 97.00      PROA   
ATOM   2924 HG12 VAL P 188     -42.432-132.068 111.860  0.00 97.00      PROA   
ATOM   2925 HG13 VAL P 188     -43.395-132.768 113.197  0.00 97.00      PROA   
ATOM   2926  CG2 VAL P 188     -44.860-134.579 111.839  0.00 97.00      PROA   
ATOM   2927 HG21 VAL P 188     -44.950-135.592 111.400  0.00 97.00      PROA   
ATOM   2928 HG22 VAL P 188     -45.772-133.996 111.593  0.00 97.00      PROA   
ATOM   2929 HG23 VAL P 188     -44.802-134.691 112.943  0.00 97.00      PROA   
ATOM   2930  C   VAL P 188     -42.428-132.988 109.304  0.00 97.00      PROA   
ATOM   2931  O   VAL P 188     -41.500-133.741 109.032  0.00 97.00      PROA   
ATOM   2932  N   THR P 189     -42.311-131.632 109.195  0.00 97.00      PROA   
ATOM   2933  HN  THR P 189     -43.074-131.037 109.432  0.00 97.00      PROA   
ATOM   2934  CA  THR P 189     -41.075-130.932 108.852  0.00 97.00      PROA   
ATOM   2935  HA  THR P 189     -40.331-131.678 108.625  0.00 97.00      PROA   
ATOM   2936  CB  THR P 189     -41.145-130.009 107.611  0.00 97.00      PROA   
ATOM   2937  HB  THR P 189     -41.038-130.635 106.696  0.00 97.00      PROA   
ATOM   2938  OG1 THR P 189     -40.156-128.979 107.564  0.00 97.00      PROA   
ATOM   2939  HG1 THR P 189     -39.324-129.386 107.298  0.00 97.00      PROA   
ATOM   2940  CG2 THR P 189     -42.497-129.283 107.570  0.00 97.00      PROA   
ATOM   2941 HG21 THR P 189     -42.633-128.687 108.498  0.00 97.00      PROA   
ATOM   2942 HG22 THR P 189     -43.339-129.994 107.455  0.00 97.00      PROA   
ATOM   2943 HG23 THR P 189     -42.515-128.585 106.704  0.00 97.00      PROA   
ATOM   2944  C   THR P 189     -40.576-130.221 110.094  0.00 97.00      PROA   
ATOM   2945  O   THR P 189     -41.356-129.649 110.852  0.00 97.00      PROA   
ATOM   2946  N   LEU P 190     -39.243-130.296 110.335  0.00 97.00      PROA   
ATOM   2947  HN  LEU P 190     -38.657-130.736 109.652  0.00 97.00      PROA   
ATOM   2948  CA  LEU P 190     -38.603-129.827 111.547  0.00 97.00      PROA   
ATOM   2949  HA  LEU P 190     -39.324-129.303 112.157  0.00 97.00      PROA   
ATOM   2950  CB  LEU P 190     -37.965-130.988 112.369  0.00 97.00      PROA   
ATOM   2951  HB1 LEU P 190     -37.434-130.542 113.237  0.00 97.00      PROA   
ATOM   2952  HB2 LEU P 190     -37.209-131.507 111.739  0.00 97.00      PROA   
ATOM   2953  CG  LEU P 190     -38.924-132.077 112.936  0.00 97.00      PROA   
ATOM   2954  HG  LEU P 190     -38.336-132.629 113.711  0.00 97.00      PROA   
ATOM   2955  CD1 LEU P 190     -40.159-131.490 113.643  0.00 97.00      PROA   
ATOM   2956 HD11 LEU P 190     -40.773-130.908 112.929  0.00 97.00      PROA   
ATOM   2957 HD12 LEU P 190     -39.862-130.821 114.476  0.00 97.00      PROA   
ATOM   2958 HD13 LEU P 190     -40.790-132.308 114.048  0.00 97.00      PROA   
ATOM   2959  CD2 LEU P 190     -39.335-133.140 111.896  0.00 97.00      PROA   
ATOM   2960 HD21 LEU P 190     -38.441-133.540 111.375  0.00 97.00      PROA   
ATOM   2961 HD22 LEU P 190     -40.018-132.711 111.138  0.00 97.00      PROA   
ATOM   2962 HD23 LEU P 190     -39.862-133.982 112.393  0.00 97.00      PROA   
ATOM   2963  C   LEU P 190     -37.503-128.838 111.199  0.00 97.00      PROA   
ATOM   2964  O   LEU P 190     -36.419-129.204 110.749  0.00 97.00      PROA   
ATOM   2965  N   SER P 191     -37.741-127.531 111.447  0.00 97.00      PROA   
ATOM   2966  HN  SER P 191     -38.602-127.238 111.863  0.00 97.00      PROA   
ATOM   2967  CA  SER P 191     -36.828-126.477 111.042  0.00 97.00      PROA   
ATOM   2968  HA  SER P 191     -36.282-126.815 110.172  0.00 97.00      PROA   
ATOM   2969  CB  SER P 191     -37.616-125.222 110.548  0.00 97.00      PROA   
ATOM   2970  HB1 SER P 191     -38.500-125.077 111.201  0.00 97.00      PROA   
ATOM   2971  HB2 SER P 191     -37.995-125.430 109.523  0.00 97.00      PROA   
ATOM   2972  OG  SER P 191     -36.869-124.007 110.526  0.00 97.00      PROA   
ATOM   2973  HG1 SER P 191     -36.907-123.669 111.428  0.00 97.00      PROA   
ATOM   2974  C   SER P 191     -35.780-126.174 112.105  0.00 97.00      PROA   
ATOM   2975  O   SER P 191     -36.035-125.476 113.077  0.00 97.00      PROA   
ATOM   2976  N   CYS P 192     -34.537-126.672 111.917  0.00 97.00      PROA   
ATOM   2977  HN  CYS P 192     -34.368-127.311 111.170  0.00 97.00      PROA   
ATOM   2978  CA  CYS P 192     -33.410-126.337 112.778  0.00 97.00      PROA   
ATOM   2979  HA  CYS P 192     -33.776-126.124 113.772  0.00 97.00      PROA   
ATOM   2980  CB  CYS P 192     -32.395-127.505 112.893  0.00 97.00      PROA   
ATOM   2981  HB1 CYS P 192     -31.513-127.173 113.481  0.00 97.00      PROA   
ATOM   2982  HB2 CYS P 192     -32.044-127.794 111.879  0.00 97.00      PROA   
ATOM   2983  SG  CYS P 192     -33.172-128.941 113.704  0.00 97.00      PROA   
ATOM   2984  C   CYS P 192     -32.728-125.082 112.255  0.00 97.00      PROA   
ATOM   2985  O   CYS P 192     -31.980-125.122 111.280  0.00 97.00      PROA   
ATOM   2986  N   GLU P 193     -33.012-123.917 112.891  0.00 97.00      PROA   
ATOM   2987  HN  GLU P 193     -33.551-123.926 113.732  0.00 97.00      PROA   
ATOM   2988  CA  GLU P 193     -32.842-122.617 112.266  0.00 97.00      PROA   
ATOM   2989  HA  GLU P 193     -32.416-122.762 111.282  0.00 97.00      PROA   
ATOM   2990  CB  GLU P 193     -34.226-121.946 112.064  0.00 97.00      PROA   
ATOM   2991  HB1 GLU P 193     -34.813-122.608 111.388  0.00 97.00      PROA   
ATOM   2992  HB2 GLU P 193     -34.084-120.976 111.539  0.00 97.00      PROA   
ATOM   2993  CG  GLU P 193     -35.039-121.739 113.362  0.00 97.00      PROA   
ATOM   2994  HG1 GLU P 193     -34.413-121.239 114.130  0.00 97.00      PROA   
ATOM   2995  HG2 GLU P 193     -35.403-122.704 113.772  0.00 97.00      PROA   
ATOM   2996  CD  GLU P 193     -36.227-120.833 113.088  0.00 97.00      PROA   
ATOM   2997  OE1 GLU P 193     -36.151-119.632 113.462  0.00 97.00      PROA   
ATOM   2998  OE2 GLU P 193     -37.207-121.299 112.453  0.00 97.00      PROA   
ATOM   2999  C   GLU P 193     -31.915-121.644 112.984  0.00 97.00      PROA   
ATOM   3000  O   GLU P 193     -31.916-121.531 114.209  0.00 97.00      PROA   
ATOM   3001  N   THR P 194     -31.095-120.888 112.201  0.00 97.00      PROA   
ATOM   3002  HN  THR P 194     -31.001-121.092 111.230  0.00 97.00      PROA   
ATOM   3003  CA  THR P 194     -30.261-119.801 112.707  0.00 97.00      PROA   
ATOM   3004  HA  THR P 194     -30.200-119.864 113.786  0.00 97.00      PROA   
ATOM   3005  CB  THR P 194     -28.832-119.816 112.141  0.00 97.00      PROA   
ATOM   3006  HB  THR P 194     -28.261-118.934 112.522  0.00 97.00      PROA   
ATOM   3007  OG1 THR P 194     -28.802-119.797 110.713  0.00 97.00      PROA   
ATOM   3008  HG1 THR P 194     -28.118-119.168 110.467  0.00 97.00      PROA   
ATOM   3009  CG2 THR P 194     -28.098-121.084 112.605  0.00 97.00      PROA   
ATOM   3010 HG21 THR P 194     -28.622-121.994 112.244  0.00 97.00      PROA   
ATOM   3011 HG22 THR P 194     -28.040-121.117 113.712  0.00 97.00      PROA   
ATOM   3012 HG23 THR P 194     -27.063-121.094 112.197  0.00 97.00      PROA   
ATOM   3013  C   THR P 194     -30.829-118.429 112.374  0.00 97.00      PROA   
ATOM   3014  O   THR P 194     -30.747-117.515 113.192  0.00 97.00      PROA   
ATOM   3015  N   LYS P 195     -31.345-118.245 111.133  0.00 97.00      PROA   
ATOM   3016  HN  LYS P 195     -31.401-119.040 110.538  0.00 97.00      PROA   
ATOM   3017  CA  LYS P 195     -31.664-116.968 110.495  0.00 97.00      PROA   
ATOM   3018  HA  LYS P 195     -32.017-117.236 109.511  0.00 97.00      PROA   
ATOM   3019  CB  LYS P 195     -32.828-116.166 111.157  0.00 97.00      PROA   
ATOM   3020  HB1 LYS P 195     -32.649-115.073 111.036  0.00 97.00      PROA   
ATOM   3021  HB2 LYS P 195     -32.847-116.361 112.250  0.00 97.00      PROA   
ATOM   3022  CG  LYS P 195     -34.234-116.413 110.569  0.00 97.00      PROA   
ATOM   3023  HG1 LYS P 195     -34.192-116.313 109.462  0.00 97.00      PROA   
ATOM   3024  HG2 LYS P 195     -34.885-115.590 110.947  0.00 97.00      PROA   
ATOM   3025  CD  LYS P 195     -34.914-117.737 110.954  0.00 97.00      PROA   
ATOM   3026  HD1 LYS P 195     -34.861-117.833 112.062  0.00 97.00      PROA   
ATOM   3027  HD2 LYS P 195     -34.363-118.597 110.516  0.00 97.00      PROA   
ATOM   3028  CE  LYS P 195     -36.390-117.761 110.509  0.00 97.00      PROA   
ATOM   3029  HE1 LYS P 195     -36.472-117.758 109.403  0.00 97.00      PROA   
ATOM   3030  HE2 LYS P 195     -36.916-116.872 110.920  0.00 97.00      PROA   
ATOM   3031  NZ  LYS P 195     -37.091-118.954 111.013  0.00 97.00      PROA   
ATOM   3032  HZ1 LYS P 195     -36.816-119.089 112.015  0.00 97.00      PROA   
ATOM   3033  HZ2 LYS P 195     -36.789-119.826 110.538  0.00 97.00      PROA   
ATOM   3034  HZ3 LYS P 195     -38.123-118.879 110.987  0.00 97.00      PROA   
ATOM   3035  C   LYS P 195     -30.472-116.055 110.200  0.00 97.00      PROA   
ATOM   3036  O   LYS P 195     -30.478-115.327 109.210  0.00 97.00      PROA   
ATOM   3037  N   LEU P 196     -29.403-116.107 111.016  0.00 97.00      PROA   
ATOM   3038  HN  LEU P 196     -29.472-116.624 111.867  0.00 97.00      PROA   
ATOM   3039  CA  LEU P 196     -28.203-115.328 110.846  0.00 97.00      PROA   
ATOM   3040  HA  LEU P 196     -28.439-114.422 110.306  0.00 97.00      PROA   
ATOM   3041  CB  LEU P 196     -27.609-114.968 112.193  0.00 97.00      PROA   
ATOM   3042  HB1 LEU P 196     -26.611-114.467 112.083  0.00 97.00      PROA   
ATOM   3043  HB2 LEU P 196     -27.471-115.846 112.861  0.00 97.00      PROA   
ATOM   3044  CG  LEU P 196     -28.495-113.988 112.908  0.00 97.00      PROA   
ATOM   3045  HG  LEU P 196     -27.838-114.007 113.754  0.00 97.00      PROA   
ATOM   3046  CD1 LEU P 196     -28.696-112.706 112.054  0.00 97.00      PROA   
ATOM   3047 HD11 LEU P 196     -29.342-112.738 111.243  0.00 97.00      PROA   
ATOM   3048 HD12 LEU P 196     -27.696-112.217 111.803  0.00 97.00      PROA   
ATOM   3049 HD13 LEU P 196     -29.250-112.036 112.731  0.00 97.00      PROA   
ATOM   3050  CD2 LEU P 196     -29.764-114.366 113.648  0.00 97.00      PROA   
ATOM   3051 HD21 LEU P 196     -29.587-115.283 114.241  0.00 97.00      PROA   
ATOM   3052 HD22 LEU P 196     -30.517-114.520 112.865  0.00 97.00      PROA   
ATOM   3053 HD23 LEU P 196     -30.112-113.560 114.339  0.00 97.00      PROA   
ATOM   3054  C   LEU P 196     -27.128-116.047 110.088  0.00 97.00      PROA   
ATOM   3055  O   LEU P 196     -26.972-117.261 110.200  0.00 97.00      PROA   
ATOM   3056  N   LEU P 197     -26.328-115.273 109.315  0.00 97.00      PROA   
ATOM   3057  HN  LEU P 197     -26.520-114.304 109.185  0.00 97.00      PROA   
ATOM   3058  CA  LEU P 197     -25.084-115.729 108.738  0.00 97.00      PROA   
ATOM   3059  HA  LEU P 197     -24.800-116.661 109.206  0.00 97.00      PROA   
ATOM   3060  CB  LEU P 197     -25.166-115.918 107.203  0.00 97.00      PROA   
ATOM   3061  HB1 LEU P 197     -25.467-114.955 106.735  0.00 97.00      PROA   
ATOM   3062  HB2 LEU P 197     -25.975-116.654 106.993  0.00 97.00      PROA   
ATOM   3063  CG  LEU P 197     -23.872-116.419 106.513  0.00 97.00      PROA   
ATOM   3064  HG  LEU P 197     -23.061-115.676 106.696  0.00 97.00      PROA   
ATOM   3065  CD1 LEU P 197     -23.402-117.781 107.057  0.00 97.00      PROA   
ATOM   3066 HD11 LEU P 197     -24.206-118.536 106.928  0.00 97.00      PROA   
ATOM   3067 HD12 LEU P 197     -23.144-117.710 108.133  0.00 97.00      PROA   
ATOM   3068 HD13 LEU P 197     -22.502-118.121 106.502  0.00 97.00      PROA   
ATOM   3069  CD2 LEU P 197     -24.071-116.501 104.989  0.00 97.00      PROA   
ATOM   3070 HD21 LEU P 197     -24.358-115.509 104.584  0.00 97.00      PROA   
ATOM   3071 HD22 LEU P 197     -24.873-117.230 104.748  0.00 97.00      PROA   
ATOM   3072 HD23 LEU P 197     -23.132-116.830 104.495  0.00 97.00      PROA   
ATOM   3073  C   LEU P 197     -24.037-114.696 109.088  0.00 97.00      PROA   
ATOM   3074  O   LEU P 197     -24.274-113.496 108.977  0.00 97.00      PROA   
ATOM   3075  N   LEU P 198     -22.853-115.158 109.553  0.00 97.00      PROA   
ATOM   3076  HN  LEU P 198     -22.677-116.137 109.601  0.00 97.00      PROA   
ATOM   3077  CA  LEU P 198     -21.744-114.333 109.980  0.00 97.00      PROA   
ATOM   3078  HA  LEU P 198     -21.862-113.328 109.596  0.00 97.00      PROA   
ATOM   3079  CB  LEU P 198     -21.501-114.314 111.522  0.00 97.00      PROA   
ATOM   3080  HB1 LEU P 198     -20.559-113.758 111.728  0.00 97.00      PROA   
ATOM   3081  HB2 LEU P 198     -21.360-115.356 111.886  0.00 97.00      PROA   
ATOM   3082  CG  LEU P 198     -22.584-113.647 112.418  0.00 97.00      PROA   
ATOM   3083  HG  LEU P 198     -22.127-113.573 113.436  0.00 97.00      PROA   
ATOM   3084  CD1 LEU P 198     -22.934-112.214 111.980  0.00 97.00      PROA   
ATOM   3085 HD11 LEU P 198     -23.446-112.222 110.997  0.00 97.00      PROA   
ATOM   3086 HD12 LEU P 198     -22.016-111.595 111.897  0.00 97.00      PROA   
ATOM   3087 HD13 LEU P 198     -23.615-111.744 112.721  0.00 97.00      PROA   
ATOM   3088  CD2 LEU P 198     -23.853-114.499 112.595  0.00 97.00      PROA   
ATOM   3089 HD21 LEU P 198     -23.586-115.551 112.821  0.00 97.00      PROA   
ATOM   3090 HD22 LEU P 198     -24.467-114.474 111.674  0.00 97.00      PROA   
ATOM   3091 HD23 LEU P 198     -24.468-114.100 113.428  0.00 97.00      PROA   
ATOM   3092  C   LEU P 198     -20.537-114.954 109.315  0.00 97.00      PROA   
ATOM   3093  O   LEU P 198     -20.623-116.056 108.774  0.00 97.00      PROA   
ATOM   3094  N   GLN P 199     -19.375-114.252 109.318  0.00 97.00      PROA   
ATOM   3095  HN  GLN P 199     -19.343-113.336 109.714  0.00 97.00      PROA   
ATOM   3096  CA  GLN P 199     -18.127-114.723 108.731  0.00 97.00      PROA   
ATOM   3097  HA  GLN P 199     -18.304-114.827 107.669  0.00 97.00      PROA   
ATOM   3098  CB  GLN P 199     -16.966-113.715 108.957  0.00 97.00      PROA   
ATOM   3099  HB1 GLN P 199     -16.057-114.106 108.447  0.00 97.00      PROA   
ATOM   3100  HB2 GLN P 199     -16.737-113.660 110.047  0.00 97.00      PROA   
ATOM   3101  CG  GLN P 199     -17.213-112.269 108.453  0.00 97.00      PROA   
ATOM   3102  HG1 GLN P 199     -16.256-111.712 108.379  0.00 97.00      PROA   
ATOM   3103  HG2 GLN P 199     -17.850-111.738 109.195  0.00 97.00      PROA   
ATOM   3104  CD  GLN P 199     -17.962-112.191 107.117  0.00 97.00      PROA   
ATOM   3105  OE1 GLN P 199     -19.123-111.770 107.071  0.00 97.00      PROA   
ATOM   3106  NE2 GLN P 199     -17.289-112.582 106.002  0.00 97.00      PROA   
ATOM   3107 HE21 GLN P 199     -17.763-112.503 105.127  0.00 97.00      PROA   
ATOM   3108 HE22 GLN P 199     -16.346-112.906 106.066  0.00 97.00      PROA   
ATOM   3109  C   GLN P 199     -17.702-116.092 109.256  0.00 97.00      PROA   
ATOM   3110  O   GLN P 199     -17.778-116.377 110.450  0.00 97.00      PROA   
ATOM   3111  N   ARG P 200     -17.282-116.992 108.339  0.00 97.00      PROA   
ATOM   3112  HN  ARG P 200     -17.171-116.755 107.378  0.00 97.00      PROA   
ATOM   3113  CA  ARG P 200     -17.197-118.401 108.632  0.00 97.00      PROA   
ATOM   3114  HA  ARG P 200     -17.057-118.560 109.690  0.00 97.00      PROA   
ATOM   3115  CB  ARG P 200     -18.504-119.067 108.130  0.00 97.00      PROA   
ATOM   3116  HB1 ARG P 200     -18.578-118.905 107.029  0.00 97.00      PROA   
ATOM   3117  HB2 ARG P 200     -19.372-118.534 108.579  0.00 97.00      PROA   
ATOM   3118  CG  ARG P 200     -18.636-120.569 108.413  0.00 97.00      PROA   
ATOM   3119  HG1 ARG P 200     -17.637-121.018 108.585  0.00 97.00      PROA   
ATOM   3120  HG2 ARG P 200     -19.028-121.031 107.483  0.00 97.00      PROA   
ATOM   3121  CD  ARG P 200     -19.542-120.949 109.593  0.00 97.00      PROA   
ATOM   3122  HD1 ARG P 200     -19.468-120.209 110.414  0.00 97.00      PROA   
ATOM   3123  HD2 ARG P 200     -19.250-121.946 109.998  0.00 97.00      PROA   
ATOM   3124  NE  ARG P 200     -20.962-120.983 109.105  0.00 97.00      PROA   
ATOM   3125  HE  ARG P 200     -21.500-120.146 109.077  0.00 97.00      PROA   
ATOM   3126  CZ  ARG P 200     -21.544-122.104 108.636  0.00 97.00      PROA   
ATOM   3127  NH1 ARG P 200     -20.891-123.271 108.562  0.00 97.00      PROA   
ATOM   3128 HH11 ARG P 200     -19.910-123.225 108.386  0.00 97.00      PROA   
ATOM   3129 HH12 ARG P 200     -21.364-124.053 108.156  0.00 97.00      PROA   
ATOM   3130  NH2 ARG P 200     -22.788-122.079 108.136  0.00 97.00      PROA   
ATOM   3131 HH21 ARG P 200     -23.236-121.205 107.987  0.00 97.00      PROA   
ATOM   3132 HH22 ARG P 200     -23.052-122.885 107.610  0.00 97.00      PROA   
ATOM   3133  C   ARG P 200     -16.024-118.945 107.838  0.00 97.00      PROA   
ATOM   3134  O   ARG P 200     -15.866-118.523 106.693  0.00 97.00      PROA   
ATOM   3135  N   PRO P 201     -15.173-119.853 108.331  0.00 97.00      PROA   
ATOM   3136  CD  PRO P 201     -14.983-120.134 109.761  0.00 97.00      PROA   
ATOM   3137  HD1 PRO P 201     -15.936-120.456 110.235  0.00 97.00      PROA   
ATOM   3138  HD2 PRO P 201     -14.596-119.220 110.264  0.00 97.00      PROA   
ATOM   3139  CA  PRO P 201     -14.232-120.580 107.486  0.00 97.00      PROA   
ATOM   3140  HA  PRO P 201     -13.760-119.910 106.778  0.00 97.00      PROA   
ATOM   3141  CB  PRO P 201     -13.199-121.145 108.480  0.00 97.00      PROA   
ATOM   3142  HB1 PRO P 201     -12.377-120.402 108.593  0.00 97.00      PROA   
ATOM   3143  HB2 PRO P 201     -12.756-122.109 108.163  0.00 97.00      PROA   
ATOM   3144  CG  PRO P 201     -13.940-121.254 109.824  0.00 97.00      PROA   
ATOM   3145  HG1 PRO P 201     -14.459-122.233 109.886  0.00 97.00      PROA   
ATOM   3146  HG2 PRO P 201     -13.262-121.160 110.695  0.00 97.00      PROA   
ATOM   3147  C   PRO P 201     -14.935-121.661 106.675  0.00 97.00      PROA   
ATOM   3148  O   PRO P 201     -15.011-121.528 105.456  0.00 97.00      PROA   
ATOM   3149  N   GLY P 202     -15.475-122.720 107.317  0.00 97.00      PROA   
ATOM   3150  HN  GLY P 202     -15.298-122.863 108.289  0.00 97.00      PROA   
ATOM   3151  CA  GLY P 202     -16.269-123.739 106.662  0.00 97.00      PROA   
ATOM   3152  HA1 GLY P 202     -16.275-124.561 107.347  0.00 97.00      PROA   
ATOM   3153  HA2 GLY P 202     -15.851-123.990 105.698  0.00 97.00      PROA   
ATOM   3154  C   GLY P 202     -17.699-123.330 106.501  0.00 97.00      PROA   
ATOM   3155  O   GLY P 202     -18.443-123.382 107.466  0.00 97.00      PROA   
ATOM   3156  N   LEU P 203     -18.112-122.937 105.278  0.00 97.00      PROA   
ATOM   3157  HN  LEU P 203     -17.445-122.929 104.538  0.00 97.00      PROA   
ATOM   3158  CA  LEU P 203     -19.429-122.421 104.932  0.00 97.00      PROA   
ATOM   3159  HA  LEU P 203     -19.616-121.596 105.598  0.00 97.00      PROA   
ATOM   3160  CB  LEU P 203     -19.453-121.832 103.490  0.00 97.00      PROA   
ATOM   3161  HB1 LEU P 203     -20.473-121.892 103.051  0.00 97.00      PROA   
ATOM   3162  HB2 LEU P 203     -18.781-122.446 102.852  0.00 97.00      PROA   
ATOM   3163  CG  LEU P 203     -19.027-120.339 103.377  0.00 97.00      PROA   
ATOM   3164  HG  LEU P 203     -18.996-120.102 102.285  0.00 97.00      PROA   
ATOM   3165  CD1 LEU P 203     -20.068-119.387 104.001  0.00 97.00      PROA   
ATOM   3166 HD11 LEU P 203     -20.142-119.551 105.097  0.00 97.00      PROA   
ATOM   3167 HD12 LEU P 203     -21.068-119.555 103.549  0.00 97.00      PROA   
ATOM   3168 HD13 LEU P 203     -19.775-118.331 103.826  0.00 97.00      PROA   
ATOM   3169  CD2 LEU P 203     -17.620-120.047 103.934  0.00 97.00      PROA   
ATOM   3170 HD21 LEU P 203     -16.869-120.710 103.458  0.00 97.00      PROA   
ATOM   3171 HD22 LEU P 203     -17.591-120.212 105.031  0.00 97.00      PROA   
ATOM   3172 HD23 LEU P 203     -17.336-118.992 103.735  0.00 97.00      PROA   
ATOM   3173  C   LEU P 203     -20.623-123.349 105.149  0.00 97.00      PROA   
ATOM   3174  O   LEU P 203     -21.709-122.869 105.470  0.00 97.00      PROA   
ATOM   3175  N   GLN P 204     -20.485-124.682 104.966  0.00 97.00      PROA   
ATOM   3176  HN  GLN P 204     -19.579-125.093 104.850  0.00 97.00      PROA   
ATOM   3177  CA  GLN P 204     -21.594-125.627 104.900  0.00 97.00      PROA   
ATOM   3178  HA  GLN P 204     -22.300-125.238 104.181  0.00 97.00      PROA   
ATOM   3179  CB  GLN P 204     -21.063-127.009 104.433  0.00 97.00      PROA   
ATOM   3180  HB1 GLN P 204     -20.434-127.444 105.240  0.00 97.00      PROA   
ATOM   3181  HB2 GLN P 204     -20.374-126.817 103.576  0.00 97.00      PROA   
ATOM   3182  CG  GLN P 204     -22.089-128.075 103.982  0.00 97.00      PROA   
ATOM   3183  HG1 GLN P 204     -22.569-128.528 104.874  0.00 97.00      PROA   
ATOM   3184  HG2 GLN P 204     -21.553-128.888 103.450  0.00 97.00      PROA   
ATOM   3185  CD  GLN P 204     -23.197-127.506 103.089  0.00 97.00      PROA   
ATOM   3186  OE1 GLN P 204     -24.189-126.932 103.548  0.00 97.00      PROA   
ATOM   3187  NE2 GLN P 204     -23.038-127.680 101.750  0.00 97.00      PROA   
ATOM   3188 HE21 GLN P 204     -23.757-127.334 101.151  0.00 97.00      PROA   
ATOM   3189 HE22 GLN P 204     -22.218-128.132 101.403  0.00 97.00      PROA   
ATOM   3190  C   GLN P 204     -22.315-125.808 106.231  0.00 97.00      PROA   
ATOM   3191  O   GLN P 204     -21.809-125.450 107.284  0.00 97.00      PROA   
ATOM   3192  N   LEU P 205     -23.534-126.388 106.232  0.00 97.00      PROA   
ATOM   3193  HN  LEU P 205     -23.996-126.601 105.373  0.00 97.00      PROA   
ATOM   3194  CA  LEU P 205     -24.091-126.971 107.433  0.00 97.00      PROA   
ATOM   3195  HA  LEU P 205     -23.327-127.037 108.194  0.00 97.00      PROA   
ATOM   3196  CB  LEU P 205     -25.292-126.193 108.025  0.00 97.00      PROA   
ATOM   3197  HB1 LEU P 205     -25.743-126.777 108.857  0.00 97.00      PROA   
ATOM   3198  HB2 LEU P 205     -26.058-126.064 107.230  0.00 97.00      PROA   
ATOM   3199  CG  LEU P 205     -24.935-124.801 108.597  0.00 97.00      PROA   
ATOM   3200  HG  LEU P 205     -24.365-124.253 107.814  0.00 97.00      PROA   
ATOM   3201  CD1 LEU P 205     -26.204-123.984 108.897  0.00 97.00      PROA   
ATOM   3202 HD11 LEU P 205     -26.821-124.504 109.660  0.00 97.00      PROA   
ATOM   3203 HD12 LEU P 205     -26.811-123.858 107.976  0.00 97.00      PROA   
ATOM   3204 HD13 LEU P 205     -25.934-122.979 109.286  0.00 97.00      PROA   
ATOM   3205  CD2 LEU P 205     -24.065-124.909 109.864  0.00 97.00      PROA   
ATOM   3206 HD21 LEU P 205     -23.102-125.413 109.646  0.00 97.00      PROA   
ATOM   3207 HD22 LEU P 205     -24.601-125.494 110.641  0.00 97.00      PROA   
ATOM   3208 HD23 LEU P 205     -23.848-123.899 110.272  0.00 97.00      PROA   
ATOM   3209  C   LEU P 205     -24.503-128.393 107.138  0.00 97.00      PROA   
ATOM   3210  O   LEU P 205     -25.453-128.658 106.404  0.00 97.00      PROA   
ATOM   3211  N   TYR P 206     -23.788-129.357 107.759  0.00 97.00      PROA   
ATOM   3212  HN  TYR P 206     -22.982-129.122 108.295  0.00 97.00      PROA   
ATOM   3213  CA  TYR P 206     -24.195-130.746 107.826  0.00 97.00      PROA   
ATOM   3214  HA  TYR P 206     -24.839-130.977 106.987  0.00 97.00      PROA   
ATOM   3215  CB  TYR P 206     -23.017-131.758 107.881  0.00 97.00      PROA   
ATOM   3216  HB1 TYR P 206     -23.380-132.803 107.786  0.00 97.00      PROA   
ATOM   3217  HB2 TYR P 206     -22.464-131.660 108.841  0.00 97.00      PROA   
ATOM   3218  CG  TYR P 206     -22.047-131.482 106.766  0.00 97.00      PROA   
ATOM   3219  CD1 TYR P 206     -22.195-132.068 105.493  0.00 97.00      PROA   
ATOM   3220  HD1 TYR P 206     -23.020-132.741 105.306  0.00 97.00      PROA   
ATOM   3221  CE1 TYR P 206     -21.284-131.772 104.467  0.00 97.00      PROA   
ATOM   3222  HE1 TYR P 206     -21.408-132.211 103.486  0.00 97.00      PROA   
ATOM   3223  CZ  TYR P 206     -20.227-130.882 104.708  0.00 97.00      PROA   
ATOM   3224  OH  TYR P 206     -19.355-130.494 103.669  0.00 97.00      PROA   
ATOM   3225  HH  TYR P 206     -18.853-129.728 103.980  0.00 97.00      PROA   
ATOM   3226  CD2 TYR P 206     -20.946-130.643 107.006  0.00 97.00      PROA   
ATOM   3227  HD2 TYR P 206     -20.792-130.208 107.983  0.00 97.00      PROA   
ATOM   3228  CE2 TYR P 206     -20.056-130.330 105.982  0.00 97.00      PROA   
ATOM   3229  HE2 TYR P 206     -19.247-129.650 106.189  0.00 97.00      PROA   
ATOM   3230  C   TYR P 206     -24.989-130.860 109.102  0.00 97.00      PROA   
ATOM   3231  O   TYR P 206     -24.771-130.101 110.045  0.00 97.00      PROA   
ATOM   3232  N   PHE P 207     -25.955-131.798 109.156  0.00 97.00      PROA   
ATOM   3233  HN  PHE P 207     -26.113-132.434 108.401  0.00 97.00      PROA   
ATOM   3234  CA  PHE P 207     -26.850-131.896 110.288  0.00 97.00      PROA   
ATOM   3235  HA  PHE P 207     -26.437-131.384 111.146  0.00 97.00      PROA   
ATOM   3236  CB  PHE P 207     -28.278-131.365 109.993  0.00 97.00      PROA   
ATOM   3237  HB1 PHE P 207     -28.975-131.584 110.829  0.00 97.00      PROA   
ATOM   3238  HB2 PHE P 207     -28.666-131.869 109.084  0.00 97.00      PROA   
ATOM   3239  CG  PHE P 207     -28.308-129.874 109.746  0.00 97.00      PROA   
ATOM   3240  CD1 PHE P 207     -27.999-129.345 108.479  0.00 97.00      PROA   
ATOM   3241  HD1 PHE P 207     -27.654-130.001 107.694  0.00 97.00      PROA   
ATOM   3242  CE1 PHE P 207     -28.149-127.979 108.218  0.00 97.00      PROA   
ATOM   3243  HE1 PHE P 207     -27.895-127.588 107.243  0.00 97.00      PROA   
ATOM   3244  CZ  PHE P 207     -28.617-127.121 109.220  0.00 97.00      PROA   
ATOM   3245  HZ  PHE P 207     -28.729-126.065 109.020  0.00 97.00      PROA   
ATOM   3246  CD2 PHE P 207     -28.775-128.999 110.745  0.00 97.00      PROA   
ATOM   3247  HD2 PHE P 207     -29.032-129.391 111.718  0.00 97.00      PROA   
ATOM   3248  CE2 PHE P 207     -28.930-127.632 110.485  0.00 97.00      PROA   
ATOM   3249  HE2 PHE P 207     -29.294-126.972 111.258  0.00 97.00      PROA   
ATOM   3250  C   PHE P 207     -26.976-133.337 110.674  0.00 97.00      PROA   
ATOM   3251  O   PHE P 207     -26.660-134.229 109.902  0.00 97.00      PROA   
ATOM   3252  N   SER P 208     -27.452-133.590 111.907  0.00 97.00      PROA   
ATOM   3253  HN  SER P 208     -27.609-132.854 112.557  0.00 97.00      PROA   
ATOM   3254  CA  SER P 208     -27.791-134.915 112.362  0.00 97.00      PROA   
ATOM   3255  HA  SER P 208     -28.104-135.510 111.515  0.00 97.00      PROA   
ATOM   3256  CB  SER P 208     -26.634-135.651 113.088  0.00 97.00      PROA   
ATOM   3257  HB1 SER P 208     -25.837-135.869 112.344  0.00 97.00      PROA   
ATOM   3258  HB2 SER P 208     -26.980-136.616 113.517  0.00 97.00      PROA   
ATOM   3259  OG  SER P 208     -26.070-134.836 114.110  0.00 97.00      PROA   
ATOM   3260  HG1 SER P 208     -25.637-135.417 114.746  0.00 97.00      PROA   
ATOM   3261  C   SER P 208     -28.992-134.773 113.257  0.00 97.00      PROA   
ATOM   3262  O   SER P 208     -29.247-133.708 113.812  0.00 97.00      PROA   
ATOM   3263  N   PHE P 209     -29.779-135.864 113.367  0.00 97.00      PROA   
ATOM   3264  HN  PHE P 209     -29.529-136.715 112.915  0.00 97.00      PROA   
ATOM   3265  CA  PHE P 209     -31.017-135.907 114.106  0.00 97.00      PROA   
ATOM   3266  HA  PHE P 209     -31.064-135.054 114.770  0.00 97.00      PROA   
ATOM   3267  CB  PHE P 209     -32.252-135.955 113.160  0.00 97.00      PROA   
ATOM   3268  HB1 PHE P 209     -32.953-136.781 113.397  0.00 97.00      PROA   
ATOM   3269  HB2 PHE P 209     -31.917-136.086 112.107  0.00 97.00      PROA   
ATOM   3270  CG  PHE P 209     -33.033-134.673 113.261  0.00 97.00      PROA   
ATOM   3271  CD1 PHE P 209     -33.888-134.473 114.359  0.00 97.00      PROA   
ATOM   3272  HD1 PHE P 209     -33.949-135.224 115.133  0.00 97.00      PROA   
ATOM   3273  CE1 PHE P 209     -34.670-133.317 114.452  0.00 97.00      PROA   
ATOM   3274  HE1 PHE P 209     -35.329-133.184 115.296  0.00 97.00      PROA   
ATOM   3275  CZ  PHE P 209     -34.607-132.347 113.444  0.00 97.00      PROA   
ATOM   3276  HZ  PHE P 209     -35.210-131.454 113.509  0.00 97.00      PROA   
ATOM   3277  CD2 PHE P 209     -32.975-133.691 112.255  0.00 97.00      PROA   
ATOM   3278  HD2 PHE P 209     -32.330-133.832 111.399  0.00 97.00      PROA   
ATOM   3279  CE2 PHE P 209     -33.759-132.534 112.346  0.00 97.00      PROA   
ATOM   3280  HE2 PHE P 209     -33.714-131.785 111.569  0.00 97.00      PROA   
ATOM   3281  C   PHE P 209     -30.962-137.131 114.986  0.00 97.00      PROA   
ATOM   3282  O   PHE P 209     -30.439-138.173 114.596  0.00 97.00      PROA   
ATOM   3283  N   TYR P 210     -31.475-137.004 116.229  0.00 97.00      PROA   
ATOM   3284  HN  TYR P 210     -31.876-136.142 116.531  0.00 97.00      PROA   
ATOM   3285  CA  TYR P 210     -31.369-138.026 117.245  0.00 97.00      PROA   
ATOM   3286  HA  TYR P 210     -31.149-138.987 116.799  0.00 97.00      PROA   
ATOM   3287  CB  TYR P 210     -30.324-137.666 118.345  0.00 97.00      PROA   
ATOM   3288  HB1 TYR P 210     -30.188-138.511 119.054  0.00 97.00      PROA   
ATOM   3289  HB2 TYR P 210     -30.693-136.791 118.919  0.00 97.00      PROA   
ATOM   3290  CG  TYR P 210     -28.973-137.264 117.789  0.00 97.00      PROA   
ATOM   3291  CD1 TYR P 210     -28.746-135.945 117.349  0.00 97.00      PROA   
ATOM   3292  HD1 TYR P 210     -29.560-135.237 117.358  0.00 97.00      PROA   
ATOM   3293  CE1 TYR P 210     -27.476-135.527 116.937  0.00 97.00      PROA   
ATOM   3294  HE1 TYR P 210     -27.326-134.509 116.611  0.00 97.00      PROA   
ATOM   3295  CZ  TYR P 210     -26.401-136.422 116.978  0.00 97.00      PROA   
ATOM   3296  OH  TYR P 210     -25.099-136.009 116.620  0.00 97.00      PROA   
ATOM   3297  HH  TYR P 210     -24.958-135.118 116.964  0.00 97.00      PROA   
ATOM   3298  CD2 TYR P 210     -27.880-138.149 117.828  0.00 97.00      PROA   
ATOM   3299  HD2 TYR P 210     -28.020-139.147 118.215  0.00 97.00      PROA   
ATOM   3300  CE2 TYR P 210     -26.606-137.735 117.416  0.00 97.00      PROA   
ATOM   3301  HE2 TYR P 210     -25.769-138.416 117.468  0.00 97.00      PROA   
ATOM   3302  C   TYR P 210     -32.725-138.099 117.907  0.00 97.00      PROA   
ATOM   3303  O   TYR P 210     -33.528-137.174 117.801  0.00 97.00      PROA   
ATOM   3304  N   MET P 211     -33.005-139.215 118.622  0.00 97.00      PROA   
ATOM   3305  HN  MET P 211     -32.364-139.979 118.656  0.00 97.00      PROA   
ATOM   3306  CA  MET P 211     -34.169-139.331 119.475  0.00 97.00      PROA   
ATOM   3307  HA  MET P 211     -34.702-138.395 119.514  0.00 97.00      PROA   
ATOM   3308  CB  MET P 211     -35.136-140.446 118.993  0.00 97.00      PROA   
ATOM   3309  HB1 MET P 211     -35.901-140.636 119.778  0.00 97.00      PROA   
ATOM   3310  HB2 MET P 211     -34.556-141.382 118.836  0.00 97.00      PROA   
ATOM   3311  CG  MET P 211     -35.877-140.090 117.689  0.00 97.00      PROA   
ATOM   3312  HG1 MET P 211     -35.151-139.671 116.960  0.00 97.00      PROA   
ATOM   3313  HG2 MET P 211     -36.596-139.279 117.931  0.00 97.00      PROA   
ATOM   3314  SD  MET P 211     -36.756-141.480 116.903  0.00 97.00      PROA   
ATOM   3315  CE  MET P 211     -37.972-141.791 118.214  0.00 97.00      PROA   
ATOM   3316  HE1 MET P 211     -38.532-140.864 118.461  0.00 97.00      PROA   
ATOM   3317  HE2 MET P 211     -37.485-142.159 119.142  0.00 97.00      PROA   
ATOM   3318  HE3 MET P 211     -38.708-142.556 117.891  0.00 97.00      PROA   
ATOM   3319  C   MET P 211     -33.691-139.665 120.867  0.00 97.00      PROA   
ATOM   3320  O   MET P 211     -33.358-140.817 121.136  0.00 97.00      PROA   
ATOM   3321  N   GLY P 212     -33.669-138.671 121.800  0.00 97.00      PROA   
ATOM   3322  HN  GLY P 212     -34.054-137.773 121.591  0.00 97.00      PROA   
ATOM   3323  CA  GLY P 212     -33.109-138.793 123.144  0.00 97.00      PROA   
ATOM   3324  HA1 GLY P 212     -33.854-139.260 123.770  0.00 97.00      PROA   
ATOM   3325  HA2 GLY P 212     -32.878-137.792 123.467  0.00 97.00      PROA   
ATOM   3326  C   GLY P 212     -31.815-139.572 123.234  0.00 97.00      PROA   
ATOM   3327  O   GLY P 212     -30.805-139.225 122.623  0.00 97.00      PROA   
ATOM   3328  N   SER P 213     -31.836-140.672 124.018  0.00 97.00      PROA   
ATOM   3329  HN  SER P 213     -32.667-140.877 124.530  0.00 97.00      PROA   
ATOM   3330  CA  SER P 213     -30.708-141.569 124.211  0.00 97.00      PROA   
ATOM   3331  HA  SER P 213     -29.814-140.962 124.272  0.00 97.00      PROA   
ATOM   3332  CB  SER P 213     -30.847-142.337 125.559  0.00 97.00      PROA   
ATOM   3333  HB1 SER P 213     -31.740-142.997 125.531  0.00 97.00      PROA   
ATOM   3334  HB2 SER P 213     -30.993-141.597 126.374  0.00 97.00      PROA   
ATOM   3335  OG  SER P 213     -29.692-143.111 125.884  0.00 97.00      PROA   
ATOM   3336  HG1 SER P 213     -29.538-143.675 125.118  0.00 97.00      PROA   
ATOM   3337  C   SER P 213     -30.502-142.568 123.060  0.00 97.00      PROA   
ATOM   3338  O   SER P 213     -30.012-143.677 123.271  0.00 97.00      PROA   
ATOM   3339  N   LYS P 214     -30.835-142.220 121.794  0.00 97.00      PROA   
ATOM   3340  HN  LYS P 214     -31.312-141.367 121.598  0.00 97.00      PROA   
ATOM   3341  CA  LYS P 214     -30.396-143.032 120.673  0.00 97.00      PROA   
ATOM   3342  HA  LYS P 214     -29.425-143.431 120.934  0.00 97.00      PROA   
ATOM   3343  CB  LYS P 214     -31.285-144.267 120.372  0.00 97.00      PROA   
ATOM   3344  HB1 LYS P 214     -31.144-144.977 121.219  0.00 97.00      PROA   
ATOM   3345  HB2 LYS P 214     -30.923-144.780 119.454  0.00 97.00      PROA   
ATOM   3346  CG  LYS P 214     -32.788-143.971 120.239  0.00 97.00      PROA   
ATOM   3347  HG1 LYS P 214     -32.924-143.128 119.525  0.00 97.00      PROA   
ATOM   3348  HG2 LYS P 214     -33.192-143.642 121.221  0.00 97.00      PROA   
ATOM   3349  CD  LYS P 214     -33.596-145.171 119.712  0.00 97.00      PROA   
ATOM   3350  HD1 LYS P 214     -33.234-145.393 118.681  0.00 97.00      PROA   
ATOM   3351  HD2 LYS P 214     -34.664-144.864 119.635  0.00 97.00      PROA   
ATOM   3352  CE  LYS P 214     -33.481-146.437 120.577  0.00 97.00      PROA   
ATOM   3353  HE1 LYS P 214     -33.896-146.257 121.590  0.00 97.00      PROA   
ATOM   3354  HE2 LYS P 214     -32.425-146.765 120.673  0.00 97.00      PROA   
ATOM   3355  NZ  LYS P 214     -34.235-147.556 119.962  0.00 97.00      PROA   
ATOM   3356  HZ1 LYS P 214     -33.831-147.762 119.026  0.00 97.00      PROA   
ATOM   3357  HZ2 LYS P 214     -35.232-147.283 119.853  0.00 97.00      PROA   
ATOM   3358  HZ3 LYS P 214     -34.166-148.404 120.560  0.00 97.00      PROA   
ATOM   3359  C   LYS P 214     -30.143-142.255 119.397  0.00 97.00      PROA   
ATOM   3360  O   LYS P 214     -30.906-141.384 118.983  0.00 97.00      PROA   
ATOM   3361  N   THR P 215     -29.024-142.603 118.720  0.00 97.00      PROA   
ATOM   3362  HN  THR P 215     -28.381-143.260 119.109  0.00 97.00      PROA   
ATOM   3363  CA  THR P 215     -28.679-142.198 117.372  0.00 97.00      PROA   
ATOM   3364  HA  THR P 215     -28.704-141.118 117.332  0.00 97.00      PROA   
ATOM   3365  CB  THR P 215     -27.287-142.688 116.977  0.00 97.00      PROA   
ATOM   3366  HB  THR P 215     -27.107-142.602 115.880  0.00 97.00      PROA   
ATOM   3367  OG1 THR P 215     -27.096-144.043 117.376  0.00 97.00      PROA   
ATOM   3368  HG1 THR P 215     -27.727-144.560 116.871  0.00 97.00      PROA   
ATOM   3369  CG2 THR P 215     -26.218-141.846 117.694  0.00 97.00      PROA   
ATOM   3370 HG21 THR P 215     -26.373-141.862 118.793  0.00 97.00      PROA   
ATOM   3371 HG22 THR P 215     -26.244-140.796 117.338  0.00 97.00      PROA   
ATOM   3372 HG23 THR P 215     -25.210-142.265 117.480  0.00 97.00      PROA   
ATOM   3373  C   THR P 215     -29.647-142.716 116.324  0.00 97.00      PROA   
ATOM   3374  O   THR P 215     -30.044-143.879 116.347  0.00 97.00      PROA   
ATOM   3375  N   LEU P 216     -29.983-141.864 115.331  0.00 97.00      PROA   
ATOM   3376  HN  LEU P 216     -29.748-140.896 115.381  0.00 97.00      PROA   
ATOM   3377  CA  LEU P 216     -30.564-142.297 114.075  0.00 97.00      PROA   
ATOM   3378  HA  LEU P 216     -31.079-143.234 114.228  0.00 97.00      PROA   
ATOM   3379  CB  LEU P 216     -31.570-141.264 113.513  0.00 97.00      PROA   
ATOM   3380  HB1 LEU P 216     -31.957-141.592 112.525  0.00 97.00      PROA   
ATOM   3381  HB2 LEU P 216     -31.050-140.293 113.369  0.00 97.00      PROA   
ATOM   3382  CG  LEU P 216     -32.795-141.031 114.432  0.00 97.00      PROA   
ATOM   3383  HG  LEU P 216     -32.433-140.644 115.415  0.00 97.00      PROA   
ATOM   3384  CD1 LEU P 216     -33.733-139.965 113.840  0.00 97.00      PROA   
ATOM   3385 HD11 LEU P 216     -34.138-140.310 112.865  0.00 97.00      PROA   
ATOM   3386 HD12 LEU P 216     -33.185-139.014 113.684  0.00 97.00      PROA   
ATOM   3387 HD13 LEU P 216     -34.584-139.779 114.527  0.00 97.00      PROA   
ATOM   3388  CD2 LEU P 216     -33.577-142.330 114.696  0.00 97.00      PROA   
ATOM   3389 HD21 LEU P 216     -32.953-143.072 115.235  0.00 97.00      PROA   
ATOM   3390 HD22 LEU P 216     -33.921-142.772 113.736  0.00 97.00      PROA   
ATOM   3391 HD23 LEU P 216     -34.468-142.114 115.318  0.00 97.00      PROA   
ATOM   3392  C   LEU P 216     -29.438-142.587 113.099  0.00 97.00      PROA   
ATOM   3393  O   LEU P 216     -28.267-142.446 113.445  0.00 97.00      PROA   
ATOM   3394  N   ARG P 217     -29.755-143.049 111.862  0.00 97.00      PROA   
ATOM   3395  HN  ARG P 217     -30.709-143.186 111.605  0.00 97.00      PROA   
ATOM   3396  CA  ARG P 217     -28.759-143.380 110.851  0.00 97.00      PROA   
ATOM   3397  HA  ARG P 217     -27.989-143.964 111.338  0.00 97.00      PROA   
ATOM   3398  CB  ARG P 217     -29.321-144.236 109.684  0.00 97.00      PROA   
ATOM   3399  HB1 ARG P 217     -28.528-144.354 108.909  0.00 97.00      PROA   
ATOM   3400  HB2 ARG P 217     -30.174-143.695 109.220  0.00 97.00      PROA   
ATOM   3401  CG  ARG P 217     -29.766-145.661 110.066  0.00 97.00      PROA   
ATOM   3402  HG1 ARG P 217     -30.559-145.612 110.843  0.00 97.00      PROA   
ATOM   3403  HG2 ARG P 217     -28.896-146.202 110.501  0.00 97.00      PROA   
ATOM   3404  CD  ARG P 217     -30.305-146.427 108.846  0.00 97.00      PROA   
ATOM   3405  HD1 ARG P 217     -29.572-146.439 108.009  0.00 97.00      PROA   
ATOM   3406  HD2 ARG P 217     -31.238-145.945 108.482  0.00 97.00      PROA   
ATOM   3407  NE  ARG P 217     -30.656-147.826 109.254  0.00 97.00      PROA   
ATOM   3408  HE  ARG P 217     -31.596-148.034 109.505  0.00 97.00      PROA   
ATOM   3409  CZ  ARG P 217     -29.785-148.858 109.257  0.00 97.00      PROA   
ATOM   3410  NH1 ARG P 217     -28.484-148.709 108.964  0.00 97.00      PROA   
ATOM   3411 HH11 ARG P 217     -28.137-147.794 108.792  0.00 97.00      PROA   
ATOM   3412 HH12 ARG P 217     -27.888-149.508 108.985  0.00 97.00      PROA   
ATOM   3413  NH2 ARG P 217     -30.239-150.088 109.561  0.00 97.00      PROA   
ATOM   3414 HH21 ARG P 217     -31.203-150.210 109.776  0.00 97.00      PROA   
ATOM   3415 HH22 ARG P 217     -29.607-150.857 109.535  0.00 97.00      PROA   
ATOM   3416  C   ARG P 217     -28.060-142.166 110.252  0.00 97.00      PROA   
ATOM   3417  O   ARG P 217     -28.316-141.770 109.115  0.00 97.00      PROA   
ATOM   3418  N   GLY P 218     -27.128-141.570 111.029  0.00 97.00      PROA   
ATOM   3419  HN  GLY P 218     -27.067-141.868 111.980  0.00 97.00      PROA   
ATOM   3420  CA  GLY P 218     -26.173-140.559 110.618  0.00 97.00      PROA   
ATOM   3421  HA1 GLY P 218     -25.547-140.358 111.475  0.00 97.00      PROA   
ATOM   3422  HA2 GLY P 218     -26.727-139.695 110.283  0.00 97.00      PROA   
ATOM   3423  C   GLY P 218     -25.249-140.984 109.510  0.00 97.00      PROA   
ATOM   3424  O   GLY P 218     -25.096-142.170 109.223  0.00 97.00      PROA   
ATOM   3425  N   ARG P 219     -24.578-139.981 108.906  0.00 97.00      PROA   
ATOM   3426  HN  ARG P 219     -24.729-139.037 109.190  0.00 97.00      PROA   
ATOM   3427  CA  ARG P 219     -23.614-140.143 107.845  0.00 97.00      PROA   
ATOM   3428  HA  ARG P 219     -22.735-140.592 108.283  0.00 97.00      PROA   
ATOM   3429  CB  ARG P 219     -24.092-141.015 106.627  0.00 97.00      PROA   
ATOM   3430  HB1 ARG P 219     -24.174-142.063 106.988  0.00 97.00      PROA   
ATOM   3431  HB2 ARG P 219     -23.313-141.038 105.841  0.00 97.00      PROA   
ATOM   3432  CG  ARG P 219     -25.473-140.654 106.029  0.00 97.00      PROA   
ATOM   3433  HG1 ARG P 219     -25.490-139.590 105.708  0.00 97.00      PROA   
ATOM   3434  HG2 ARG P 219     -26.239-140.773 106.824  0.00 97.00      PROA   
ATOM   3435  CD  ARG P 219     -25.918-141.531 104.847  0.00 97.00      PROA   
ATOM   3436  HD1 ARG P 219     -26.995-141.338 104.627  0.00 97.00      PROA   
ATOM   3437  HD2 ARG P 219     -25.764-142.608 105.067  0.00 97.00      PROA   
ATOM   3438  NE  ARG P 219     -25.088-141.127 103.670  0.00 97.00      PROA   
ATOM   3439  HE  ARG P 219     -24.315-140.506 103.810  0.00 97.00      PROA   
ATOM   3440  CZ  ARG P 219     -25.487-141.216 102.388  0.00 97.00      PROA   
ATOM   3441  NH1 ARG P 219     -26.356-142.151 102.014  0.00 97.00      PROA   
ATOM   3442 HH11 ARG P 219     -26.512-142.853 102.697  0.00 97.00      PROA   
ATOM   3443 HH12 ARG P 219     -26.477-142.307 101.038  0.00 97.00      PROA   
ATOM   3444  NH2 ARG P 219     -24.969-140.370 101.483  0.00 97.00      PROA   
ATOM   3445 HH21 ARG P 219     -25.436-140.229 100.618  0.00 97.00      PROA   
ATOM   3446 HH22 ARG P 219     -24.320-139.676 101.808  0.00 97.00      PROA   
ATOM   3447  C   ARG P 219     -23.246-138.725 107.471  0.00 97.00      PROA   
ATOM   3448  O   ARG P 219     -23.086-137.868 108.338  0.00 97.00      PROA   
ATOM   3449  N   ASP P 220     -23.135-138.436 106.164  0.00 97.00      PROA   
ATOM   3450  HN  ASP P 220     -23.139-139.167 105.483  0.00 97.00      PROA   
ATOM   3451  CA  ASP P 220     -23.121-137.138 105.535  0.00 97.00      PROA   
ATOM   3452  HA  ASP P 220     -22.520-136.458 106.124  0.00 97.00      PROA   
ATOM   3453  CB  ASP P 220     -22.489-137.276 104.109  0.00 97.00      PROA   
ATOM   3454  HB1 ASP P 220     -21.400-137.466 104.246  0.00 97.00      PROA   
ATOM   3455  HB2 ASP P 220     -22.588-136.346 103.519  0.00 97.00      PROA   
ATOM   3456  CG  ASP P 220     -23.006-138.472 103.296  0.00 97.00      PROA   
ATOM   3457  OD1 ASP P 220     -23.453-138.249 102.144  0.00 97.00      PROA   
ATOM   3458  OD2 ASP P 220     -22.881-139.626 103.775  0.00 97.00      PROA   
ATOM   3459  C   ASP P 220     -24.556-136.593 105.477  0.00 97.00      PROA   
ATOM   3460  O   ASP P 220     -25.107-136.302 104.417  0.00 97.00      PROA   
ATOM   3461  N   THR P 221     -25.220-136.464 106.651  0.00 97.00      PROA   
ATOM   3462  HN  THR P 221     -24.774-136.705 107.512  0.00 97.00      PROA   
ATOM   3463  CA  THR P 221     -26.645-136.184 106.729  0.00 97.00      PROA   
ATOM   3464  HA  THR P 221     -27.084-136.733 105.909  0.00 97.00      PROA   
ATOM   3465  CB  THR P 221     -27.322-136.755 107.977  0.00 97.00      PROA   
ATOM   3466  HB  THR P 221     -28.267-136.222 108.233  0.00 97.00      PROA   
ATOM   3467  OG1 THR P 221     -26.448-136.744 109.098  0.00 97.00      PROA   
ATOM   3468  HG1 THR P 221     -26.352-135.817 109.339  0.00 97.00      PROA   
ATOM   3469  CG2 THR P 221     -27.660-138.230 107.710  0.00 97.00      PROA   
ATOM   3470 HG21 THR P 221     -26.726-138.794 107.521  0.00 97.00      PROA   
ATOM   3471 HG22 THR P 221     -28.323-138.335 106.827  0.00 97.00      PROA   
ATOM   3472 HG23 THR P 221     -28.160-138.679 108.594  0.00 97.00      PROA   
ATOM   3473  C   THR P 221     -27.065-134.738 106.487  0.00 97.00      PROA   
ATOM   3474  O   THR P 221     -26.455-133.775 106.947  0.00 97.00      PROA   
ATOM   3475  N   SER P 222     -28.180-134.586 105.736  0.00 97.00      PROA   
ATOM   3476  HN  SER P 222     -28.591-135.383 105.302  0.00 97.00      PROA   
ATOM   3477  CA  SER P 222     -28.841-133.334 105.421  0.00 97.00      PROA   
ATOM   3478  HA  SER P 222     -28.080-132.589 105.229  0.00 97.00      PROA   
ATOM   3479  CB  SER P 222     -29.745-133.492 104.174  0.00 97.00      PROA   
ATOM   3480  HB1 SER P 222     -30.118-132.510 103.812  0.00 97.00      PROA   
ATOM   3481  HB2 SER P 222     -30.622-134.130 104.427  0.00 97.00      PROA   
ATOM   3482  OG  SER P 222     -29.037-134.146 103.123  0.00 97.00      PROA   
ATOM   3483  HG1 SER P 222     -28.155-133.764 103.089  0.00 97.00      PROA   
ATOM   3484  C   SER P 222     -29.701-132.861 106.583  0.00 97.00      PROA   
ATOM   3485  O   SER P 222     -29.852-133.556 107.585  0.00 97.00      PROA   
ATOM   3486  N   SER P 223     -30.281-131.639 106.472  0.00 97.00      PROA   
ATOM   3487  HN  SER P 223     -30.113-131.062 105.674  0.00 97.00      PROA   
ATOM   3488  CA  SER P 223     -31.027-130.940 107.507  0.00 97.00      PROA   
ATOM   3489  HA  SER P 223     -30.351-130.744 108.320  0.00 97.00      PROA   
ATOM   3490  CB  SER P 223     -31.553-129.594 106.960  0.00 97.00      PROA   
ATOM   3491  HB1 SER P 223     -31.974-128.971 107.778  0.00 97.00      PROA   
ATOM   3492  HB2 SER P 223     -32.351-129.771 106.206  0.00 97.00      PROA   
ATOM   3493  OG  SER P 223     -30.504-128.873 106.321  0.00 97.00      PROA   
ATOM   3494  HG1 SER P 223     -29.914-128.570 107.017  0.00 97.00      PROA   
ATOM   3495  C   SER P 223     -32.212-131.670 108.104  0.00 97.00      PROA   
ATOM   3496  O   SER P 223     -32.437-131.587 109.310  0.00 97.00      PROA   
ATOM   3497  N   GLU P 224     -32.996-132.390 107.275  0.00 97.00      PROA   
ATOM   3498  HN  GLU P 224     -32.747-132.504 106.318  0.00 97.00      PROA   
ATOM   3499  CA  GLU P 224     -34.248-132.990 107.679  0.00 97.00      PROA   
ATOM   3500  HA  GLU P 224     -34.377-132.886 108.749  0.00 97.00      PROA   
ATOM   3501  CB  GLU P 224     -35.484-132.341 106.994  0.00 97.00      PROA   
ATOM   3502  HB1 GLU P 224     -36.360-133.008 107.163  0.00 97.00      PROA   
ATOM   3503  HB2 GLU P 224     -35.330-132.284 105.895  0.00 97.00      PROA   
ATOM   3504  CG  GLU P 224     -35.851-130.941 107.538  0.00 97.00      PROA   
ATOM   3505  HG1 GLU P 224     -35.312-130.139 106.994  0.00 97.00      PROA   
ATOM   3506  HG2 GLU P 224     -35.605-130.868 108.619  0.00 97.00      PROA   
ATOM   3507  CD  GLU P 224     -37.355-130.727 107.407  0.00 97.00      PROA   
ATOM   3508  OE1 GLU P 224     -38.097-131.492 108.073  0.00 97.00      PROA   
ATOM   3509  OE2 GLU P 224     -37.777-129.828 106.638  0.00 97.00      PROA   
ATOM   3510  C   GLU P 224     -34.255-134.474 107.388  0.00 97.00      PROA   
ATOM   3511  O   GLU P 224     -33.437-135.001 106.636  0.00 97.00      PROA   
ATOM   3512  N   TYR P 225     -35.233-135.174 108.005  0.00 97.00      PROA   
ATOM   3513  HN  TYR P 225     -35.881-134.699 108.594  0.00 97.00      PROA   
ATOM   3514  CA  TYR P 225     -35.535-136.571 107.794  0.00 97.00      PROA   
ATOM   3515  HA  TYR P 225     -35.001-136.932 106.926  0.00 97.00      PROA   
ATOM   3516  CB  TYR P 225     -35.199-137.445 109.050  0.00 97.00      PROA   
ATOM   3517  HB1 TYR P 225     -34.141-137.261 109.340  0.00 97.00      PROA   
ATOM   3518  HB2 TYR P 225     -35.298-138.520 108.790  0.00 97.00      PROA   
ATOM   3519  CG  TYR P 225     -36.070-137.161 110.262  0.00 97.00      PROA   
ATOM   3520  CD1 TYR P 225     -37.120-138.033 110.612  0.00 97.00      PROA   
ATOM   3521  HD1 TYR P 225     -37.313-138.909 110.011  0.00 97.00      PROA   
ATOM   3522  CE1 TYR P 225     -37.937-137.762 111.718  0.00 97.00      PROA   
ATOM   3523  HE1 TYR P 225     -38.744-138.434 111.969  0.00 97.00      PROA   
ATOM   3524  CZ  TYR P 225     -37.722-136.608 112.481  0.00 97.00      PROA   
ATOM   3525  OH  TYR P 225     -38.570-136.302 113.566  0.00 97.00      PROA   
ATOM   3526  HH  TYR P 225     -39.148-137.054 113.713  0.00 97.00      PROA   
ATOM   3527  CD2 TYR P 225     -35.838-136.031 111.068  0.00 97.00      PROA   
ATOM   3528  HD2 TYR P 225     -35.030-135.356 110.829  0.00 97.00      PROA   
ATOM   3529  CE2 TYR P 225     -36.667-135.748 112.160  0.00 97.00      PROA   
ATOM   3530  HE2 TYR P 225     -36.501-134.858 112.749  0.00 97.00      PROA   
ATOM   3531  C   TYR P 225     -37.022-136.547 107.484  0.00 97.00      PROA   
ATOM   3532  O   TYR P 225     -37.691-135.560 107.786  0.00 97.00      PROA   
ATOM   3533  N   GLN P 226     -37.592-137.611 106.864  0.00 97.00      PROA   
ATOM   3534  HN  GLN P 226     -37.068-138.413 106.590  0.00 97.00      PROA   
ATOM   3535  CA  GLN P 226     -39.025-137.644 106.613  0.00 97.00      PROA   
ATOM   3536  HA  GLN P 226     -39.477-136.934 107.286  0.00 97.00      PROA   
ATOM   3537  CB  GLN P 226     -39.448-137.245 105.167  0.00 97.00      PROA   
ATOM   3538  HB1 GLN P 226     -40.409-137.734 104.890  0.00 97.00      PROA   
ATOM   3539  HB2 GLN P 226     -38.682-137.615 104.452  0.00 97.00      PROA   
ATOM   3540  CG  GLN P 226     -39.655-135.723 104.964  0.00 97.00      PROA   
ATOM   3541  HG1 GLN P 226     -40.072-135.521 103.956  0.00 97.00      PROA   
ATOM   3542  HG2 GLN P 226     -38.675-135.208 105.058  0.00 97.00      PROA   
ATOM   3543  CD  GLN P 226     -40.631-135.167 106.009  0.00 97.00      PROA   
ATOM   3544  OE1 GLN P 226     -41.584-135.844 106.415  0.00 97.00      PROA   
ATOM   3545  NE2 GLN P 226     -40.364-133.921 106.491  0.00 97.00      PROA   
ATOM   3546 HE21 GLN P 226     -40.828-133.649 107.334  0.00 97.00      PROA   
ATOM   3547 HE22 GLN P 226     -39.558-133.417 106.190  0.00 97.00      PROA   
ATOM   3548  C   GLN P 226     -39.677-138.920 107.064  0.00 97.00      PROA   
ATOM   3549  O   GLN P 226     -39.043-139.963 107.206  0.00 97.00      PROA   
ATOM   3550  N   ILE P 227     -40.995-138.809 107.363  0.00 97.00      PROA   
ATOM   3551  HN  ILE P 227     -41.475-137.954 107.175  0.00 97.00      PROA   
ATOM   3552  CA  ILE P 227     -41.729-139.795 108.126  0.00 97.00      PROA   
ATOM   3553  HA  ILE P 227     -41.082-140.637 108.324  0.00 97.00      PROA   
ATOM   3554  CB  ILE P 227     -42.239-139.262 109.468  0.00 97.00      PROA   
ATOM   3555  HB  ILE P 227     -43.215-138.738 109.343  0.00 97.00      PROA   
ATOM   3556  CG2 ILE P 227     -42.434-140.478 110.398  0.00 97.00      PROA   
ATOM   3557 HG21 ILE P 227     -41.463-140.982 110.586  0.00 97.00      PROA   
ATOM   3558 HG22 ILE P 227     -43.133-141.217 109.958  0.00 97.00      PROA   
ATOM   3559 HG23 ILE P 227     -42.843-140.162 111.377  0.00 97.00      PROA   
ATOM   3560  CG1 ILE P 227     -41.268-138.222 110.093  0.00 97.00      PROA   
ATOM   3561 HG11 ILE P 227     -41.150-137.350 109.412  0.00 97.00      PROA   
ATOM   3562 HG12 ILE P 227     -40.271-138.697 110.218  0.00 97.00      PROA   
ATOM   3563  CD  ILE P 227     -41.750-137.672 111.442  0.00 97.00      PROA   
ATOM   3564  HD1 ILE P 227     -41.708-138.453 112.229  0.00 97.00      PROA   
ATOM   3565  HD2 ILE P 227     -42.797-137.311 111.357  0.00 97.00      PROA   
ATOM   3566  HD3 ILE P 227     -41.111-136.821 111.763  0.00 97.00      PROA   
ATOM   3567  C   ILE P 227     -42.884-140.274 107.274  0.00 97.00      PROA   
ATOM   3568  O   ILE P 227     -43.674-139.487 106.761  0.00 97.00      PROA   
ATOM   3569  N   LEU P 228     -43.001-141.606 107.090  0.00 97.00      PROA   
ATOM   3570  HN  LEU P 228     -42.361-142.232 107.527  0.00 97.00      PROA   
ATOM   3571  CA  LEU P 228     -43.884-142.207 106.109  0.00 97.00      PROA   
ATOM   3572  HA  LEU P 228     -44.123-141.484 105.340  0.00 97.00      PROA   
ATOM   3573  CB  LEU P 228     -43.187-143.425 105.441  0.00 97.00      PROA   
ATOM   3574  HB1 LEU P 228     -43.919-143.928 104.772  0.00 97.00      PROA   
ATOM   3575  HB2 LEU P 228     -42.879-144.158 106.217  0.00 97.00      PROA   
ATOM   3576  CG  LEU P 228     -41.948-143.087 104.560  0.00 97.00      PROA   
ATOM   3577  HG  LEU P 228     -42.214-142.209 103.925  0.00 97.00      PROA   
ATOM   3578  CD1 LEU P 228     -40.663-142.739 105.341  0.00 97.00      PROA   
ATOM   3579 HD11 LEU P 228     -40.426-143.544 106.068  0.00 97.00      PROA   
ATOM   3580 HD12 LEU P 228     -40.759-141.779 105.883  0.00 97.00      PROA   
ATOM   3581 HD13 LEU P 228     -39.807-142.639 104.640  0.00 97.00      PROA   
ATOM   3582  CD2 LEU P 228     -41.637-144.259 103.610  0.00 97.00      PROA   
ATOM   3583 HD21 LEU P 228     -42.520-144.499 102.982  0.00 97.00      PROA   
ATOM   3584 HD22 LEU P 228     -41.360-145.159 104.198  0.00 97.00      PROA   
ATOM   3585 HD23 LEU P 228     -40.788-143.998 102.943  0.00 97.00      PROA   
ATOM   3586  C   LEU P 228     -45.195-142.632 106.750  0.00 97.00      PROA   
ATOM   3587  O   LEU P 228     -46.013-143.304 106.125  0.00 97.00      PROA   
ATOM   3588  N   THR P 229     -45.392-142.208 108.018  0.00 97.00      PROA   
ATOM   3589  HN  THR P 229     -44.691-141.604 108.384  0.00 97.00      PROA   
ATOM   3590  CA  THR P 229     -46.452-142.540 108.954  0.00 97.00      PROA   
ATOM   3591  HA  THR P 229     -47.247-141.817 108.850  0.00 97.00      PROA   
ATOM   3592  CB  THR P 229     -47.016-143.976 108.895  0.00 97.00      PROA   
ATOM   3593  HB  THR P 229     -46.177-144.686 108.712  0.00 97.00      PROA   
ATOM   3594  OG1 THR P 229     -47.954-144.087 107.836  0.00 97.00      PROA   
ATOM   3595  HG1 THR P 229     -47.468-143.845 107.043  0.00 97.00      PROA   
ATOM   3596  CG2 THR P 229     -47.772-144.439 110.164  0.00 97.00      PROA   
ATOM   3597 HG21 THR P 229     -48.639-143.788 110.378  0.00 97.00      PROA   
ATOM   3598 HG22 THR P 229     -47.119-144.462 111.055  0.00 97.00      PROA   
ATOM   3599 HG23 THR P 229     -48.156-145.471 110.007  0.00 97.00      PROA   
ATOM   3600  C   THR P 229     -45.768-142.327 110.274  0.00 97.00      PROA   
ATOM   3601  O   THR P 229     -45.038-143.206 110.726  0.00 97.00      PROA   
ATOM   3602  N   ALA P 230     -45.926-141.148 110.930  0.00 97.00      PROA   
ATOM   3603  HN  ALA P 230     -46.416-140.370 110.541  0.00 97.00      PROA   
ATOM   3604  CA  ALA P 230     -45.427-140.971 112.285  0.00 97.00      PROA   
ATOM   3605  HA  ALA P 230     -44.407-141.323 112.298  0.00 97.00      PROA   
ATOM   3606  CB  ALA P 230     -45.434-139.503 112.743  0.00 97.00      PROA   
ATOM   3607  HB1 ALA P 230     -46.468-139.096 112.757  0.00 97.00      PROA   
ATOM   3608  HB2 ALA P 230     -44.820-138.891 112.046  0.00 97.00      PROA   
ATOM   3609  HB3 ALA P 230     -44.990-139.406 113.756  0.00 97.00      PROA   
ATOM   3610  C   ALA P 230     -46.207-141.824 113.261  0.00 97.00      PROA   
ATOM   3611  O   ALA P 230     -47.407-141.979 113.114  0.00 97.00      PROA   
ATOM   3612  N   ARG P 231     -45.535-142.425 114.261  0.00 97.00      PROA   
ATOM   3613  HN  ARG P 231     -44.548-142.286 114.333  0.00 97.00      PROA   
ATOM   3614  CA  ARG P 231     -46.084-143.502 115.056  0.00 97.00      PROA   
ATOM   3615  HA  ARG P 231     -47.119-143.659 114.794  0.00 97.00      PROA   
ATOM   3616  CB  ARG P 231     -45.326-144.824 114.770  0.00 97.00      PROA   
ATOM   3617  HB1 ARG P 231     -45.637-145.586 115.508  0.00 97.00      PROA   
ATOM   3618  HB2 ARG P 231     -44.233-144.671 114.897  0.00 97.00      PROA   
ATOM   3619  CG  ARG P 231     -45.601-145.373 113.356  0.00 97.00      PROA   
ATOM   3620  HG1 ARG P 231     -44.953-144.817 112.647  0.00 97.00      PROA   
ATOM   3621  HG2 ARG P 231     -46.652-145.135 113.088  0.00 97.00      PROA   
ATOM   3622  CD  ARG P 231     -45.343-146.886 113.154  0.00 97.00      PROA   
ATOM   3623  HD1 ARG P 231     -44.277-147.100 113.385  0.00 97.00      PROA   
ATOM   3624  HD2 ARG P 231     -45.562-147.198 112.113  0.00 97.00      PROA   
ATOM   3625  NE  ARG P 231     -46.157-147.725 114.091  0.00 97.00      PROA   
ATOM   3626  HE  ARG P 231     -45.648-148.130 114.852  0.00 97.00      PROA   
ATOM   3627  CZ  ARG P 231     -47.425-147.424 114.417  0.00 97.00      PROA   
ATOM   3628  NH1 ARG P 231     -48.349-147.108 113.512  0.00 97.00      PROA   
ATOM   3629 HH11 ARG P 231     -48.105-147.123 112.553  0.00 97.00      PROA   
ATOM   3630 HH12 ARG P 231     -49.234-146.803 113.871  0.00 97.00      PROA   
ATOM   3631  NH2 ARG P 231     -47.759-147.344 115.714  0.00 97.00      PROA   
ATOM   3632 HH21 ARG P 231     -46.999-147.426 116.362  0.00 97.00      PROA   
ATOM   3633 HH22 ARG P 231     -48.520-146.732 115.929  0.00 97.00      PROA   
ATOM   3634  C   ARG P 231     -46.068-143.250 116.546  0.00 97.00      PROA   
ATOM   3635  O   ARG P 231     -45.357-142.404 117.067  0.00 97.00      PROA   
ATOM   3636  N   ARG P 232     -46.860-144.042 117.292  0.00 97.00      PROA   
ATOM   3637  HN  ARG P 232     -47.559-144.600 116.840  0.00 97.00      PROA   
ATOM   3638  CA  ARG P 232     -46.830-144.152 118.738  0.00 97.00      PROA   
ATOM   3639  HA  ARG P 232     -47.192-143.218 119.141  0.00 97.00      PROA   
ATOM   3640  CB  ARG P 232     -47.778-145.307 119.141  0.00 97.00      PROA   
ATOM   3641  HB1 ARG P 232     -47.422-145.846 120.042  0.00 97.00      PROA   
ATOM   3642  HB2 ARG P 232     -47.764-146.050 118.311  0.00 97.00      PROA   
ATOM   3643  CG  ARG P 232     -49.227-144.830 119.342  0.00 97.00      PROA   
ATOM   3644  HG1 ARG P 232     -49.932-145.628 119.011  0.00 97.00      PROA   
ATOM   3645  HG2 ARG P 232     -49.400-143.964 118.671  0.00 97.00      PROA   
ATOM   3646  CD  ARG P 232     -49.523-144.435 120.793  0.00 97.00      PROA   
ATOM   3647  HD1 ARG P 232     -50.510-143.943 120.899  0.00 97.00      PROA   
ATOM   3648  HD2 ARG P 232     -48.731-143.759 121.185  0.00 97.00      PROA   
ATOM   3649  NE  ARG P 232     -49.585-145.734 121.530  0.00 97.00      PROA   
ATOM   3650  HE  ARG P 232     -50.055-146.481 121.067  0.00 97.00      PROA   
ATOM   3651  CZ  ARG P 232     -48.767-146.094 122.540  0.00 97.00      PROA   
ATOM   3652  NH1 ARG P 232     -48.030-145.214 123.231  0.00 97.00      PROA   
ATOM   3653 HH11 ARG P 232     -48.057-144.255 122.969  0.00 97.00      PROA   
ATOM   3654 HH12 ARG P 232     -47.426-145.545 123.951  0.00 97.00      PROA   
ATOM   3655  NH2 ARG P 232     -48.667-147.404 122.832  0.00 97.00      PROA   
ATOM   3656 HH21 ARG P 232     -49.126-148.060 122.238  0.00 97.00      PROA   
ATOM   3657 HH22 ARG P 232     -48.012-147.694 123.524  0.00 97.00      PROA   
ATOM   3658  C   ARG P 232     -45.462-144.378 119.366  0.00 97.00      PROA   
ATOM   3659  O   ARG P 232     -45.124-143.773 120.377  0.00 97.00      PROA   
ATOM   3660  N   GLU P 233     -44.636-145.239 118.757  0.00 97.00      PROA   
ATOM   3661  HN  GLU P 233     -44.995-145.827 118.031  0.00 97.00      PROA   
ATOM   3662  CA  GLU P 233     -43.269-145.531 119.107  0.00 97.00      PROA   
ATOM   3663  HA  GLU P 233     -43.217-145.605 120.184  0.00 97.00      PROA   
ATOM   3664  CB  GLU P 233     -42.871-146.920 118.531  0.00 97.00      PROA   
ATOM   3665  HB1 GLU P 233     -43.352-147.710 119.151  0.00 97.00      PROA   
ATOM   3666  HB2 GLU P 233     -41.772-147.049 118.639  0.00 97.00      PROA   
ATOM   3667  CG  GLU P 233     -43.250-147.144 117.043  0.00 97.00      PROA   
ATOM   3668  HG1 GLU P 233     -42.495-147.822 116.589  0.00 97.00      PROA   
ATOM   3669  HG2 GLU P 233     -43.218-146.186 116.489  0.00 97.00      PROA   
ATOM   3670  CD  GLU P 233     -44.617-147.806 116.831  0.00 97.00      PROA   
ATOM   3671  OE1 GLU P 233     -45.632-147.308 117.374  0.00 97.00      PROA   
ATOM   3672  OE2 GLU P 233     -44.669-148.818 116.085  0.00 97.00      PROA   
ATOM   3673  C   GLU P 233     -42.279-144.428 118.743  0.00 97.00      PROA   
ATOM   3674  O   GLU P 233     -41.170-144.388 119.275  0.00 97.00      PROA   
ATOM   3675  N   ASP P 234     -42.679-143.465 117.878  0.00 97.00      PROA   
ATOM   3676  HN  ASP P 234     -43.532-143.557 117.372  0.00 97.00      PROA   
ATOM   3677  CA  ASP P 234     -41.926-142.258 117.579  0.00 97.00      PROA   
ATOM   3678  HA  ASP P 234     -40.884-142.526 117.463  0.00 97.00      PROA   
ATOM   3679  CB  ASP P 234     -42.412-141.558 116.273  0.00 97.00      PROA   
ATOM   3680  HB1 ASP P 234     -41.781-140.676 116.052  0.00 97.00      PROA   
ATOM   3681  HB2 ASP P 234     -43.451-141.193 116.399  0.00 97.00      PROA   
ATOM   3682  CG  ASP P 234     -42.377-142.429 115.015  0.00 97.00      PROA   
ATOM   3683  OD1 ASP P 234     -41.917-143.597 115.053  0.00 97.00      PROA   
ATOM   3684  OD2 ASP P 234     -42.812-141.887 113.964  0.00 97.00      PROA   
ATOM   3685  C   ASP P 234     -42.046-141.225 118.705  0.00 97.00      PROA   
ATOM   3686  O   ASP P 234     -41.299-140.251 118.741  0.00 97.00      PROA   
ATOM   3687  N   SER P 235     -43.006-141.394 119.648  0.00 97.00      PROA   
ATOM   3688  HN  SER P 235     -43.579-142.210 119.610  0.00 97.00      PROA   
ATOM   3689  CA  SER P 235     -43.312-140.418 120.693  0.00 97.00      PROA   
ATOM   3690  HA  SER P 235     -43.529-139.493 120.178  0.00 97.00      PROA   
ATOM   3691  CB  SER P 235     -44.571-140.786 121.546  0.00 97.00      PROA   
ATOM   3692  HB1 SER P 235     -45.391-141.071 120.854  0.00 97.00      PROA   
ATOM   3693  HB2 SER P 235     -44.904-139.905 122.131  0.00 97.00      PROA   
ATOM   3694  OG  SER P 235     -44.370-141.879 122.444  0.00 97.00      PROA   
ATOM   3695  HG1 SER P 235     -43.440-141.840 122.695  0.00 97.00      PROA   
ATOM   3696  C   SER P 235     -42.157-140.150 121.652  0.00 97.00      PROA   
ATOM   3697  O   SER P 235     -41.791-140.998 122.464  0.00 97.00      PROA   
ATOM   3698  N   GLY P 236     -41.549-138.945 121.611  0.00 97.00      PROA   
ATOM   3699  HN  GLY P 236     -41.796-138.240 120.951  0.00 97.00      PROA   
ATOM   3700  CA  GLY P 236     -40.461-138.699 122.533  0.00 97.00      PROA   
ATOM   3701  HA1 GLY P 236     -39.712-139.464 122.383  0.00 97.00      PROA   
ATOM   3702  HA2 GLY P 236     -40.866-138.678 123.536  0.00 97.00      PROA   
ATOM   3703  C   GLY P 236     -39.806-137.382 122.303  0.00 97.00      PROA   
ATOM   3704  O   GLY P 236     -40.450-136.392 121.981  0.00 97.00      PROA   
ATOM   3705  N   LEU P 237     -38.472-137.351 122.497  0.00 97.00      PROA   
ATOM   3706  HN  LEU P 237     -37.965-138.182 122.708  0.00 97.00      PROA   
ATOM   3707  CA  LEU P 237     -37.685-136.148 122.493  0.00 97.00      PROA   
ATOM   3708  HA  LEU P 237     -38.322-135.283 122.379  0.00 97.00      PROA   
ATOM   3709  CB  LEU P 237     -36.863-136.007 123.794  0.00 97.00      PROA   
ATOM   3710  HB1 LEU P 237     -36.280-135.068 123.736  0.00 97.00      PROA   
ATOM   3711  HB2 LEU P 237     -36.144-136.852 123.878  0.00 97.00      PROA   
ATOM   3712  CG  LEU P 237     -37.667-135.930 125.112  0.00 97.00      PROA   
ATOM   3713  HG  LEU P 237     -38.275-136.857 125.226  0.00 97.00      PROA   
ATOM   3714  CD1 LEU P 237     -36.692-135.851 126.302  0.00 97.00      PROA   
ATOM   3715 HD11 LEU P 237     -36.050-134.951 126.199  0.00 97.00      PROA   
ATOM   3716 HD12 LEU P 237     -36.030-136.742 126.320  0.00 97.00      PROA   
ATOM   3717 HD13 LEU P 237     -37.243-135.790 127.263  0.00 97.00      PROA   
ATOM   3718  CD2 LEU P 237     -38.617-134.722 125.124  0.00 97.00      PROA   
ATOM   3719 HD21 LEU P 237     -39.366-134.817 124.315  0.00 97.00      PROA   
ATOM   3720 HD22 LEU P 237     -38.040-133.785 124.968  0.00 97.00      PROA   
ATOM   3721 HD23 LEU P 237     -39.155-134.650 126.091  0.00 97.00      PROA   
ATOM   3722  C   LEU P 237     -36.755-136.191 121.303  0.00 97.00      PROA   
ATOM   3723  O   LEU P 237     -36.207-137.234 120.963  0.00 97.00      PROA   
ATOM   3724  N   TYR P 238     -36.617-135.040 120.611  0.00 97.00      PROA   
ATOM   3725  HN  TYR P 238     -37.116-134.227 120.906  0.00 97.00      PROA   
ATOM   3726  CA  TYR P 238     -35.895-134.895 119.365  0.00 97.00      PROA   
ATOM   3727  HA  TYR P 238     -35.323-135.792 119.166  0.00 97.00      PROA   
ATOM   3728  CB  TYR P 238     -36.846-134.581 118.179  0.00 97.00      PROA   
ATOM   3729  HB1 TYR P 238     -36.285-134.251 117.279  0.00 97.00      PROA   
ATOM   3730  HB2 TYR P 238     -37.559-133.775 118.462  0.00 97.00      PROA   
ATOM   3731  CG  TYR P 238     -37.639-135.804 117.812  0.00 97.00      PROA   
ATOM   3732  CD1 TYR P 238     -38.789-136.172 118.535  0.00 97.00      PROA   
ATOM   3733  HD1 TYR P 238     -39.105-135.576 119.379  0.00 97.00      PROA   
ATOM   3734  CE1 TYR P 238     -39.528-137.304 118.170  0.00 97.00      PROA   
ATOM   3735  HE1 TYR P 238     -40.408-137.580 118.734  0.00 97.00      PROA   
ATOM   3736  CZ  TYR P 238     -39.135-138.057 117.058  0.00 97.00      PROA   
ATOM   3737  OH  TYR P 238     -39.857-139.194 116.662  0.00 97.00      PROA   
ATOM   3738  HH  TYR P 238     -40.418-139.460 117.398  0.00 97.00      PROA   
ATOM   3739  CD2 TYR P 238     -37.258-136.574 116.700  0.00 97.00      PROA   
ATOM   3740  HD2 TYR P 238     -36.385-136.298 116.127  0.00 97.00      PROA   
ATOM   3741  CE2 TYR P 238     -38.006-137.692 116.322  0.00 97.00      PROA   
ATOM   3742  HE2 TYR P 238     -37.705-138.285 115.471  0.00 97.00      PROA   
ATOM   3743  C   TYR P 238     -34.923-133.749 119.452  0.00 97.00      PROA   
ATOM   3744  O   TYR P 238     -35.258-132.678 119.944  0.00 97.00      PROA   
ATOM   3745  N   TRP P 239     -33.686-133.927 118.937  0.00 97.00      PROA   
ATOM   3746  HN  TRP P 239     -33.389-134.807 118.577  0.00 97.00      PROA   
ATOM   3747  CA  TRP P 239     -32.741-132.831 118.870  0.00 97.00      PROA   
ATOM   3748  HA  TRP P 239     -33.290-131.902 118.783  0.00 97.00      PROA   
ATOM   3749  CB  TRP P 239     -31.826-132.723 120.125  0.00 97.00      PROA   
ATOM   3750  HB1 TRP P 239     -32.500-132.548 120.989  0.00 97.00      PROA   
ATOM   3751  HB2 TRP P 239     -31.184-131.820 120.050  0.00 97.00      PROA   
ATOM   3752  CG  TRP P 239     -30.973-133.907 120.464  0.00 97.00      PROA   
ATOM   3753  CD1 TRP P 239     -31.403-135.032 121.114  0.00 97.00      PROA   
ATOM   3754  HD1 TRP P 239     -32.426-135.207 121.399  0.00 97.00      PROA   
ATOM   3755  NE1 TRP P 239     -30.348-135.862 121.368  0.00 97.00      PROA   
ATOM   3756  HE1 TRP P 239     -30.384-136.687 121.889  0.00 97.00      PROA   
ATOM   3757  CE2 TRP P 239     -29.206-135.304 120.874  0.00 97.00      PROA   
ATOM   3758  CD2 TRP P 239     -29.555-134.061 120.293  0.00 97.00      PROA   
ATOM   3759  CE3 TRP P 239     -28.562-133.265 119.726  0.00 97.00      PROA   
ATOM   3760  HE3 TRP P 239     -28.798-132.309 119.283  0.00 97.00      PROA   
ATOM   3761  CZ3 TRP P 239     -27.250-133.744 119.714  0.00 97.00      PROA   
ATOM   3762  HZ3 TRP P 239     -26.475-133.168 119.233  0.00 97.00      PROA   
ATOM   3763  CZ2 TRP P 239     -27.900-135.770 120.876  0.00 97.00      PROA   
ATOM   3764  HZ2 TRP P 239     -27.650-136.731 121.299  0.00 97.00      PROA   
ATOM   3765  CH2 TRP P 239     -26.923-134.975 120.278  0.00 97.00      PROA   
ATOM   3766  HH2 TRP P 239     -25.903-135.329 120.222  0.00 97.00      PROA   
ATOM   3767  C   TRP P 239     -31.925-132.942 117.609  0.00 97.00      PROA   
ATOM   3768  O   TRP P 239     -31.825-134.000 116.993  0.00 97.00      PROA   
ATOM   3769  N   CYS P 240     -31.337-131.798 117.195  0.00 97.00      PROA   
ATOM   3770  HN  CYS P 240     -31.491-130.956 117.709  0.00 97.00      PROA   
ATOM   3771  CA  CYS P 240     -30.493-131.690 116.025  0.00 97.00      PROA   
ATOM   3772  HA  CYS P 240     -30.220-132.685 115.713  0.00 97.00      PROA   
ATOM   3773  CB  CYS P 240     -31.193-130.972 114.834  0.00 97.00      PROA   
ATOM   3774  HB1 CYS P 240     -31.995-131.659 114.484  0.00 97.00      PROA   
ATOM   3775  HB2 CYS P 240     -30.488-130.846 113.984  0.00 97.00      PROA   
ATOM   3776  SG  CYS P 240     -31.969-129.382 115.283  0.00 97.00      PROA   
ATOM   3777  C   CYS P 240     -29.201-130.986 116.378  0.00 97.00      PROA   
ATOM   3778  O   CYS P 240     -29.098-130.244 117.349  0.00 97.00      PROA   
ATOM   3779  N   GLU P 241     -28.142-131.243 115.589  0.00 97.00      PROA   
ATOM   3780  HN  GLU P 241     -28.221-131.875 114.823  0.00 97.00      PROA   
ATOM   3781  CA  GLU P 241     -26.813-130.748 115.864  0.00 97.00      PROA   
ATOM   3782  HA  GLU P 241     -26.834-130.074 116.709  0.00 97.00      PROA   
ATOM   3783  CB  GLU P 241     -25.887-131.922 116.248  0.00 97.00      PROA   
ATOM   3784  HB1 GLU P 241     -25.976-132.719 115.480  0.00 97.00      PROA   
ATOM   3785  HB2 GLU P 241     -26.318-132.327 117.192  0.00 97.00      PROA   
ATOM   3786  CG  GLU P 241     -24.397-131.577 116.436  0.00 97.00      PROA   
ATOM   3787  HG1 GLU P 241     -24.293-130.620 116.992  0.00 97.00      PROA   
ATOM   3788  HG2 GLU P 241     -23.890-131.484 115.454  0.00 97.00      PROA   
ATOM   3789  CD  GLU P 241     -23.676-132.640 117.251  0.00 97.00      PROA   
ATOM   3790  OE1 GLU P 241     -24.315-133.647 117.646  0.00 97.00      PROA   
ATOM   3791  OE2 GLU P 241     -22.469-132.422 117.533  0.00 97.00      PROA   
ATOM   3792  C   GLU P 241     -26.294-129.943 114.698  0.00 97.00      PROA   
ATOM   3793  O   GLU P 241     -26.570-130.251 113.539  0.00 97.00      PROA   
ATOM   3794  N   ALA P 242     -25.548-128.851 114.998  0.00 97.00      PROA   
ATOM   3795  HN  ALA P 242     -25.366-128.600 115.944  0.00 97.00      PROA   
ATOM   3796  CA  ALA P 242     -25.011-127.957 114.000  0.00 97.00      PROA   
ATOM   3797  HA  ALA P 242     -24.892-128.491 113.066  0.00 97.00      PROA   
ATOM   3798  CB  ALA P 242     -25.926-126.734 113.794  0.00 97.00      PROA   
ATOM   3799  HB1 ALA P 242     -26.046-126.171 114.745  0.00 97.00      PROA   
ATOM   3800  HB2 ALA P 242     -26.933-127.076 113.469  0.00 97.00      PROA   
ATOM   3801  HB3 ALA P 242     -25.523-126.055 113.016  0.00 97.00      PROA   
ATOM   3802  C   ALA P 242     -23.641-127.495 114.447  0.00 97.00      PROA   
ATOM   3803  O   ALA P 242     -23.396-127.271 115.629  0.00 97.00      PROA   
ATOM   3804  N   ALA P 243     -22.691-127.371 113.489  0.00 97.00      PROA   
ATOM   3805  HN  ALA P 243     -22.887-127.563 112.533  0.00 97.00      PROA   
ATOM   3806  CA  ALA P 243     -21.306-127.122 113.806  0.00 97.00      PROA   
ATOM   3807  HA  ALA P 243     -21.242-126.460 114.660  0.00 97.00      PROA   
ATOM   3808  CB  ALA P 243     -20.578-128.454 114.103  0.00 97.00      PROA   
ATOM   3809  HB1 ALA P 243     -20.636-129.134 113.226  0.00 97.00      PROA   
ATOM   3810  HB2 ALA P 243     -21.066-128.966 114.961  0.00 97.00      PROA   
ATOM   3811  HB3 ALA P 243     -19.510-128.293 114.358  0.00 97.00      PROA   
ATOM   3812  C   ALA P 243     -20.614-126.446 112.641  0.00 97.00      PROA   
ATOM   3813  O   ALA P 243     -21.106-126.427 111.515  0.00 97.00      PROA   
ATOM   3814  N   THR P 244     -19.423-125.862 112.909  0.00 97.00      PROA   
ATOM   3815  HN  THR P 244     -19.107-125.806 113.856  0.00 97.00      PROA   
ATOM   3816  CA  THR P 244     -18.412-125.512 111.924  0.00 97.00      PROA   
ATOM   3817  HA  THR P 244     -18.869-124.906 111.152  0.00 97.00      PROA   
ATOM   3818  CB  THR P 244     -17.253-124.757 112.551  0.00 97.00      PROA   
ATOM   3819  HB  THR P 244     -16.432-124.620 111.820  0.00 97.00      PROA   
ATOM   3820  OG1 THR P 244     -16.758-125.482 113.663  0.00 97.00      PROA   
ATOM   3821  HG1 THR P 244     -16.748-126.400 113.382  0.00 97.00      PROA   
ATOM   3822  CG2 THR P 244     -17.667-123.356 113.033  0.00 97.00      PROA   
ATOM   3823 HG21 THR P 244     -18.508-123.409 113.754  0.00 97.00      PROA   
ATOM   3824 HG22 THR P 244     -17.969-122.724 112.174  0.00 97.00      PROA   
ATOM   3825 HG23 THR P 244     -16.804-122.869 113.539  0.00 97.00      PROA   
ATOM   3826  C   THR P 244     -17.833-126.771 111.277  0.00 97.00      PROA   
ATOM   3827  O   THR P 244     -17.605-127.766 111.959  0.00 97.00      PROA   
ATOM   3828  N   GLU P 245     -17.531-126.717 109.958  0.00 97.00      PROA   
ATOM   3829  HN  GLU P 245     -17.663-125.863 109.460  0.00 97.00      PROA   
ATOM   3830  CA  GLU P 245     -17.032-127.787 109.099  0.00 97.00      PROA   
ATOM   3831  HA  GLU P 245     -17.771-128.574 109.040  0.00 97.00      PROA   
ATOM   3832  CB  GLU P 245     -16.818-127.082 107.727  0.00 97.00      PROA   
ATOM   3833  HB1 GLU P 245     -15.877-126.492 107.763  0.00 97.00      PROA   
ATOM   3834  HB2 GLU P 245     -17.655-126.346 107.647  0.00 97.00      PROA   
ATOM   3835  CG  GLU P 245     -16.799-127.951 106.452  0.00 97.00      PROA   
ATOM   3836  HG1 GLU P 245     -17.132-128.979 106.695  0.00 97.00      PROA   
ATOM   3837  HG2 GLU P 245     -15.762-128.004 106.058  0.00 97.00      PROA   
ATOM   3838  CD  GLU P 245     -17.686-127.419 105.315  0.00 97.00      PROA   
ATOM   3839  OE1 GLU P 245     -18.000-126.203 105.274  0.00 97.00      PROA   
ATOM   3840  OE2 GLU P 245     -18.056-128.253 104.452  0.00 97.00      PROA   
ATOM   3841  C   GLU P 245     -15.716-128.359 109.632  0.00 97.00      PROA   
ATOM   3842  O   GLU P 245     -15.499-129.566 109.732  0.00 97.00      PROA   
ATOM   3843  N   ASP P 246     -14.850-127.434 110.057  0.00 97.00      PROA   
ATOM   3844  HN  ASP P 246     -15.077-126.479 109.867  0.00 97.00      PROA   
ATOM   3845  CA  ASP P 246     -13.555-127.533 110.677  0.00 97.00      PROA   
ATOM   3846  HA  ASP P 246     -12.952-128.219 110.096  0.00 97.00      PROA   
ATOM   3847  CB  ASP P 246     -12.922-126.099 110.600  0.00 97.00      PROA   
ATOM   3848  HB1 ASP P 246     -12.501-125.945 109.581  0.00 97.00      PROA   
ATOM   3849  HB2 ASP P 246     -12.093-125.978 111.323  0.00 97.00      PROA   
ATOM   3850  CG  ASP P 246     -13.965-124.986 110.818  0.00 97.00      PROA   
ATOM   3851  OD1 ASP P 246     -14.783-124.713 109.898  0.00 97.00      PROA   
ATOM   3852  OD2 ASP P 246     -13.998-124.434 111.942  0.00 97.00      PROA   
ATOM   3853  C   ASP P 246     -13.564-128.067 112.120  0.00 97.00      PROA   
ATOM   3854  O   ASP P 246     -12.522-128.462 112.641  0.00 97.00      PROA   
ATOM   3855  N   GLY P 247     -14.730-128.124 112.810  0.00 97.00      PROA   
ATOM   3856  HN  GLY P 247     -15.579-127.895 112.338  0.00 97.00      PROA   
ATOM   3857  CA  GLY P 247     -14.851-128.678 114.163  0.00 97.00      PROA   
ATOM   3858  HA1 GLY P 247     -14.284-129.597 114.218  0.00 97.00      PROA   
ATOM   3859  HA2 GLY P 247     -15.903-128.840 114.349  0.00 97.00      PROA   
ATOM   3860  C   GLY P 247     -14.352-127.776 115.268  0.00 97.00      PROA   
ATOM   3861  O   GLY P 247     -14.157-128.205 116.406  0.00 97.00      PROA   
ATOM   3862  N   ASN P 248     -14.150-126.481 114.963  0.00 97.00      PROA   
ATOM   3863  HN  ASN P 248     -14.244-126.176 114.019  0.00 97.00      PROA   
ATOM   3864  CA  ASN P 248     -13.866-125.451 115.939  0.00 97.00      PROA   
ATOM   3865  HA  ASN P 248     -13.016-125.774 116.523  0.00 97.00      PROA   
ATOM   3866  CB  ASN P 248     -13.541-124.122 115.214  0.00 97.00      PROA   
ATOM   3867  HB1 ASN P 248     -13.613-123.249 115.895  0.00 97.00      PROA   
ATOM   3868  HB2 ASN P 248     -14.244-123.971 114.367  0.00 97.00      PROA   
ATOM   3869  CG  ASN P 248     -12.087-124.204 114.735  0.00 97.00      PROA   
ATOM   3870  OD1 ASN P 248     -11.212-124.667 115.475  0.00 97.00      PROA   
ATOM   3871  ND2 ASN P 248     -11.820-123.796 113.468  0.00 97.00      PROA   
ATOM   3872 HD21 ASN P 248     -10.886-123.891 113.133  0.00 97.00      PROA   
ATOM   3873 HD22 ASN P 248     -12.587-123.686 112.831  0.00 97.00      PROA   
ATOM   3874  C   ASN P 248     -14.991-125.248 116.935  0.00 97.00      PROA   
ATOM   3875  O   ASN P 248     -14.754-125.184 118.141  0.00 97.00      PROA   
ATOM   3876  N   VAL P 249     -16.244-125.187 116.443  0.00 97.00      PROA   
ATOM   3877  HN  VAL P 249     -16.390-125.243 115.457  0.00 97.00      PROA   
ATOM   3878  CA  VAL P 249     -17.422-124.915 117.236  0.00 97.00      PROA   
ATOM   3879  HA  VAL P 249     -17.187-124.998 118.288  0.00 97.00      PROA   
ATOM   3880  CB  VAL P 249     -17.996-123.529 116.957  0.00 97.00      PROA   
ATOM   3881  HB  VAL P 249     -18.355-123.468 115.906  0.00 97.00      PROA   
ATOM   3882  CG1 VAL P 249     -19.183-123.236 117.902  0.00 97.00      PROA   
ATOM   3883 HG11 VAL P 249     -18.860-123.312 118.962  0.00 97.00      PROA   
ATOM   3884 HG12 VAL P 249     -20.027-123.935 117.734  0.00 97.00      PROA   
ATOM   3885 HG13 VAL P 249     -19.553-122.205 117.726  0.00 97.00      PROA   
ATOM   3886  CG2 VAL P 249     -16.888-122.466 117.124  0.00 97.00      PROA   
ATOM   3887 HG21 VAL P 249     -16.030-122.644 116.445  0.00 97.00      PROA   
ATOM   3888 HG22 VAL P 249     -16.522-122.454 118.171  0.00 97.00      PROA   
ATOM   3889 HG23 VAL P 249     -17.296-121.465 116.877  0.00 97.00      PROA   
ATOM   3890  C   VAL P 249     -18.476-125.942 116.895  0.00 97.00      PROA   
ATOM   3891  O   VAL P 249     -18.849-126.105 115.739  0.00 97.00      PROA   
ATOM   3892  N   LEU P 250     -19.019-126.640 117.915  0.00 97.00      PROA   
ATOM   3893  HN  LEU P 250     -18.688-126.532 118.847  0.00 97.00      PROA   
ATOM   3894  CA  LEU P 250     -20.196-127.466 117.768  0.00 97.00      PROA   
ATOM   3895  HA  LEU P 250     -20.638-127.271 116.800  0.00 97.00      PROA   
ATOM   3896  CB  LEU P 250     -19.986-129.010 117.830  0.00 97.00      PROA   
ATOM   3897  HB1 LEU P 250     -19.473-129.285 116.879  0.00 97.00      PROA   
ATOM   3898  HB2 LEU P 250     -20.980-129.506 117.803  0.00 97.00      PROA   
ATOM   3899  CG  LEU P 250     -19.151-129.667 118.970  0.00 97.00      PROA   
ATOM   3900  HG  LEU P 250     -19.112-130.751 118.690  0.00 97.00      PROA   
ATOM   3901  CD1 LEU P 250     -17.683-129.205 119.054  0.00 97.00      PROA   
ATOM   3902 HD11 LEU P 250     -17.620-128.185 119.488  0.00 97.00      PROA   
ATOM   3903 HD12 LEU P 250     -17.220-129.197 118.045  0.00 97.00      PROA   
ATOM   3904 HD13 LEU P 250     -17.107-129.891 119.710  0.00 97.00      PROA   
ATOM   3905  CD2 LEU P 250     -19.822-129.623 120.355  0.00 97.00      PROA   
ATOM   3906 HD21 LEU P 250     -20.888-129.924 120.278  0.00 97.00      PROA   
ATOM   3907 HD22 LEU P 250     -19.764-128.604 120.785  0.00 97.00      PROA   
ATOM   3908 HD23 LEU P 250     -19.304-130.316 121.051  0.00 97.00      PROA   
ATOM   3909  C   LEU P 250     -21.200-126.950 118.761  0.00 97.00      PROA   
ATOM   3910  O   LEU P 250     -20.872-126.652 119.908  0.00 97.00      PROA   
ATOM   3911  N   LYS P 251     -22.456-126.750 118.310  0.00 97.00      PROA   
ATOM   3912  HN  LYS P 251     -22.718-126.962 117.370  0.00 97.00      PROA   
ATOM   3913  CA  LYS P 251     -23.426-126.037 119.098  0.00 97.00      PROA   
ATOM   3914  HA  LYS P 251     -23.147-126.050 120.142  0.00 97.00      PROA   
ATOM   3915  CB  LYS P 251     -23.497-124.570 118.646  0.00 97.00      PROA   
ATOM   3916  HB1 LYS P 251     -23.914-124.467 117.622  0.00 97.00      PROA   
ATOM   3917  HB2 LYS P 251     -22.437-124.226 118.595  0.00 97.00      PROA   
ATOM   3918  CG  LYS P 251     -24.232-123.672 119.646  0.00 97.00      PROA   
ATOM   3919  HG1 LYS P 251     -24.483-124.249 120.566  0.00 97.00      PROA   
ATOM   3920  HG2 LYS P 251     -25.190-123.368 119.183  0.00 97.00      PROA   
ATOM   3921  CD  LYS P 251     -23.401-122.445 120.059  0.00 97.00      PROA   
ATOM   3922  HD1 LYS P 251     -22.484-122.809 120.576  0.00 97.00      PROA   
ATOM   3923  HD2 LYS P 251     -23.982-121.839 120.788  0.00 97.00      PROA   
ATOM   3924  CE  LYS P 251     -23.001-121.560 118.868  0.00 97.00      PROA   
ATOM   3925  HE1 LYS P 251     -23.921-121.218 118.348  0.00 97.00      PROA   
ATOM   3926  HE2 LYS P 251     -22.365-122.110 118.142  0.00 97.00      PROA   
ATOM   3927  NZ  LYS P 251     -22.238-120.365 119.310  0.00 97.00      PROA   
ATOM   3928  HZ1 LYS P 251     -21.441-120.640 119.915  0.00 97.00      PROA   
ATOM   3929  HZ2 LYS P 251     -22.854-119.706 119.834  0.00 97.00      PROA   
ATOM   3930  HZ3 LYS P 251     -21.826-119.875 118.495  0.00 97.00      PROA   
ATOM   3931  C   LYS P 251     -24.749-126.742 118.971  0.00 97.00      PROA   
ATOM   3932  O   LYS P 251     -25.595-126.427 118.136  0.00 97.00      PROA   
ATOM   3933  N   ARG P 252     -24.934-127.763 119.829  0.00 97.00      PROA   
ATOM   3934  HN  ARG P 252     -24.224-127.978 120.498  0.00 97.00      PROA   
ATOM   3935  CA  ARG P 252     -26.113-128.597 119.888  0.00 97.00      PROA   
ATOM   3936  HA  ARG P 252     -26.274-128.971 118.886  0.00 97.00      PROA   
ATOM   3937  CB  ARG P 252     -25.860-129.817 120.809  0.00 97.00      PROA   
ATOM   3938  HB1 ARG P 252     -26.811-130.367 120.982  0.00 97.00      PROA   
ATOM   3939  HB2 ARG P 252     -25.490-129.459 121.796  0.00 97.00      PROA   
ATOM   3940  CG  ARG P 252     -24.846-130.816 120.215  0.00 97.00      PROA   
ATOM   3941  HG1 ARG P 252     -23.875-130.313 120.003  0.00 97.00      PROA   
ATOM   3942  HG2 ARG P 252     -25.257-131.164 119.240  0.00 97.00      PROA   
ATOM   3943  CD  ARG P 252     -24.582-132.026 121.127  0.00 97.00      PROA   
ATOM   3944  HD1 ARG P 252     -25.540-132.469 121.466  0.00 97.00      PROA   
ATOM   3945  HD2 ARG P 252     -23.963-131.727 122.000  0.00 97.00      PROA   
ATOM   3946  NE  ARG P 252     -23.875-133.043 120.292  0.00 97.00      PROA   
ATOM   3947  HE  ARG P 252     -24.079-133.076 119.312  0.00 97.00      PROA   
ATOM   3948  CZ  ARG P 252     -22.761-133.719 120.622  0.00 97.00      PROA   
ATOM   3949  NH1 ARG P 252     -22.450-134.026 121.877  0.00 97.00      PROA   
ATOM   3950 HH11 ARG P 252     -23.163-133.880 122.553  0.00 97.00      PROA   
ATOM   3951 HH12 ARG P 252     -21.725-134.696 122.002  0.00 97.00      PROA   
ATOM   3952  NH2 ARG P 252     -21.970-134.107 119.607  0.00 97.00      PROA   
ATOM   3953 HH21 ARG P 252     -22.197-133.696 118.720  0.00 97.00      PROA   
ATOM   3954 HH22 ARG P 252     -21.054-134.450 119.779  0.00 97.00      PROA   
ATOM   3955  C   ARG P 252     -27.396-127.872 120.275  0.00 97.00      PROA   
ATOM   3956  O   ARG P 252     -27.383-126.963 121.104  0.00 97.00      PROA   
ATOM   3957  N   SER P 253     -28.554-128.271 119.684  0.00 97.00      PROA   
ATOM   3958  HN  SER P 253     -28.563-128.966 118.967  0.00 97.00      PROA   
ATOM   3959  CA  SER P 253     -29.850-127.810 120.162  0.00 97.00      PROA   
ATOM   3960  HA  SER P 253     -29.751-126.757 120.366  0.00 97.00      PROA   
ATOM   3961  CB  SER P 253     -31.009-127.907 119.130  0.00 97.00      PROA   
ATOM   3962  HB1 SER P 253     -30.790-127.239 118.271  0.00 97.00      PROA   
ATOM   3963  HB2 SER P 253     -31.961-127.566 119.591  0.00 97.00      PROA   
ATOM   3964  OG  SER P 253     -31.203-129.227 118.647  0.00 97.00      PROA   
ATOM   3965  HG1 SER P 253     -30.386-129.469 118.193  0.00 97.00      PROA   
ATOM   3966  C   SER P 253     -30.240-128.557 121.438  0.00 97.00      PROA   
ATOM   3967  O   SER P 253     -29.986-129.757 121.528  0.00 97.00      PROA   
ATOM   3968  N   PRO P 254     -30.849-127.933 122.445  0.00 97.00      PROA   
ATOM   3969  CD  PRO P 254     -30.738-126.495 122.696  0.00 97.00      PROA   
ATOM   3970  HD1 PRO P 254     -31.465-125.972 122.040  0.00 97.00      PROA   
ATOM   3971  HD2 PRO P 254     -29.707-126.119 122.510  0.00 97.00      PROA   
ATOM   3972  CA  PRO P 254     -31.647-128.602 123.475  0.00 97.00      PROA   
ATOM   3973  HA  PRO P 254     -30.973-129.244 124.024  0.00 97.00      PROA   
ATOM   3974  CB  PRO P 254     -32.188-127.438 124.328  0.00 97.00      PROA   
ATOM   3975  HB1 PRO P 254     -32.327-127.725 125.388  0.00 97.00      PROA   
ATOM   3976  HB2 PRO P 254     -33.154-127.067 123.917  0.00 97.00      PROA   
ATOM   3977  CG  PRO P 254     -31.138-126.332 124.159  0.00 97.00      PROA   
ATOM   3978  HG1 PRO P 254     -31.530-125.320 124.384  0.00 97.00      PROA   
ATOM   3979  HG2 PRO P 254     -30.257-126.542 124.805  0.00 97.00      PROA   
ATOM   3980  C   PRO P 254     -32.767-129.486 122.929  0.00 97.00      PROA   
ATOM   3981  O   PRO P 254     -33.312-129.166 121.874  0.00 97.00      PROA   
ATOM   3982  N   GLU P 255     -33.130-130.596 123.627  0.00 97.00      PROA   
ATOM   3983  HN  GLU P 255     -32.644-130.874 124.452  0.00 97.00      PROA   
ATOM   3984  CA  GLU P 255     -34.207-131.487 123.223  0.00 97.00      PROA   
ATOM   3985  HA  GLU P 255     -33.962-131.838 122.234  0.00 97.00      PROA   
ATOM   3986  CB  GLU P 255     -34.338-132.742 124.135  0.00 97.00      PROA   
ATOM   3987  HB1 GLU P 255     -35.197-133.324 123.739  0.00 97.00      PROA   
ATOM   3988  HB2 GLU P 255     -34.596-132.436 125.172  0.00 97.00      PROA   
ATOM   3989  CG  GLU P 255     -33.088-133.661 124.165  0.00 97.00      PROA   
ATOM   3990  HG1 GLU P 255     -32.489-133.455 125.077  0.00 97.00      PROA   
ATOM   3991  HG2 GLU P 255     -32.449-133.465 123.279  0.00 97.00      PROA   
ATOM   3992  CD  GLU P 255     -33.439-135.153 124.136  0.00 97.00      PROA   
ATOM   3993  OE1 GLU P 255     -33.149-135.865 125.133  0.00 97.00      PROA   
ATOM   3994  OE2 GLU P 255     -33.984-135.602 123.093  0.00 97.00      PROA   
ATOM   3995  C   GLU P 255     -35.580-130.824 123.117  0.00 97.00      PROA   
ATOM   3996  O   GLU P 255     -35.970-129.997 123.940  0.00 97.00      PROA   
ATOM   3997  N   LEU P 256     -36.346-131.207 122.070  0.00 97.00      PROA   
ATOM   3998  HN  LEU P 256     -35.975-131.839 121.390  0.00 97.00      PROA   
ATOM   3999  CA  LEU P 256     -37.661-130.690 121.763  0.00 97.00      PROA   
ATOM   4000  HA  LEU P 256     -37.962-129.996 122.534  0.00 97.00      PROA   
ATOM   4001  CB  LEU P 256     -37.607-129.983 120.379  0.00 97.00      PROA   
ATOM   4002  HB1 LEU P 256     -37.353-130.720 119.589  0.00 97.00      PROA   
ATOM   4003  HB2 LEU P 256     -36.747-129.273 120.441  0.00 97.00      PROA   
ATOM   4004  CG  LEU P 256     -38.829-129.141 119.930  0.00 97.00      PROA   
ATOM   4005  HG  LEU P 256     -38.455-128.466 119.120  0.00 97.00      PROA   
ATOM   4006  CD1 LEU P 256     -39.948-129.982 119.289  0.00 97.00      PROA   
ATOM   4007 HD11 LEU P 256     -40.438-130.623 120.046  0.00 97.00      PROA   
ATOM   4008 HD12 LEU P 256     -39.537-130.632 118.489  0.00 97.00      PROA   
ATOM   4009 HD13 LEU P 256     -40.722-129.320 118.848  0.00 97.00      PROA   
ATOM   4010  CD2 LEU P 256     -39.375-128.230 121.044  0.00 97.00      PROA   
ATOM   4011 HD21 LEU P 256     -38.559-127.605 121.464  0.00 97.00      PROA   
ATOM   4012 HD22 LEU P 256     -39.822-128.835 121.861  0.00 97.00      PROA   
ATOM   4013 HD23 LEU P 256     -40.161-127.560 120.636  0.00 97.00      PROA   
ATOM   4014  C   LEU P 256     -38.619-131.865 121.770  0.00 97.00      PROA   
ATOM   4015  O   LEU P 256     -38.347-132.905 121.182  0.00 97.00      PROA   
ATOM   4016  N   GLU P 257     -39.778-131.745 122.463  0.00 97.00      PROA   
ATOM   4017  HN  GLU P 257     -40.023-130.895 122.919  0.00 97.00      PROA   
ATOM   4018  CA  GLU P 257     -40.700-132.852 122.640  0.00 97.00      PROA   
ATOM   4019  HA  GLU P 257     -40.133-133.770 122.664  0.00 97.00      PROA   
ATOM   4020  CB  GLU P 257     -41.487-132.745 123.974  0.00 97.00      PROA   
ATOM   4021  HB1 GLU P 257     -42.158-131.861 123.966  0.00 97.00      PROA   
ATOM   4022  HB2 GLU P 257     -40.727-132.556 124.770  0.00 97.00      PROA   
ATOM   4023  CG  GLU P 257     -42.238-134.037 124.380  0.00 97.00      PROA   
ATOM   4024  HG1 GLU P 257     -42.047-134.238 125.456  0.00 97.00      PROA   
ATOM   4025  HG2 GLU P 257     -41.871-134.908 123.800  0.00 97.00      PROA   
ATOM   4026  CD  GLU P 257     -43.748-133.939 124.203  0.00 97.00      PROA   
ATOM   4027  OE1 GLU P 257     -44.200-133.863 123.042  0.00 97.00      PROA   
ATOM   4028  OE2 GLU P 257     -44.471-133.980 125.228  0.00 97.00      PROA   
ATOM   4029  C   GLU P 257     -41.671-132.943 121.484  0.00 97.00      PROA   
ATOM   4030  O   GLU P 257     -42.275-131.955 121.073  0.00 97.00      PROA   
ATOM   4031  N   LEU P 258     -41.839-134.170 120.941  0.00 97.00      PROA   
ATOM   4032  HN  LEU P 258     -41.303-134.940 121.285  0.00 97.00      PROA   
ATOM   4033  CA  LEU P 258     -42.784-134.472 119.892  0.00 97.00      PROA   
ATOM   4034  HA  LEU P 258     -43.571-133.732 119.911  0.00 97.00      PROA   
ATOM   4035  CB  LEU P 258     -42.158-134.503 118.472  0.00 97.00      PROA   
ATOM   4036  HB1 LEU P 258     -42.918-134.813 117.722  0.00 97.00      PROA   
ATOM   4037  HB2 LEU P 258     -41.348-135.260 118.466  0.00 97.00      PROA   
ATOM   4038  CG  LEU P 258     -41.550-133.159 118.000  0.00 97.00      PROA   
ATOM   4039  HG  LEU P 258     -40.885-132.773 118.806  0.00 97.00      PROA   
ATOM   4040  CD1 LEU P 258     -40.668-133.360 116.758  0.00 97.00      PROA   
ATOM   4041 HD11 LEU P 258     -41.283-133.729 115.910  0.00 97.00      PROA   
ATOM   4042 HD12 LEU P 258     -39.868-134.099 116.963  0.00 97.00      PROA   
ATOM   4043 HD13 LEU P 258     -40.196-132.397 116.468  0.00 97.00      PROA   
ATOM   4044  CD2 LEU P 258     -42.627-132.095 117.714  0.00 97.00      PROA   
ATOM   4045 HD21 LEU P 258     -43.232-131.889 118.619  0.00 97.00      PROA   
ATOM   4046 HD22 LEU P 258     -43.301-132.443 116.903  0.00 97.00      PROA   
ATOM   4047 HD23 LEU P 258     -42.148-131.147 117.390  0.00 97.00      PROA   
ATOM   4048  C   LEU P 258     -43.433-135.810 120.189  0.00 97.00      PROA   
ATOM   4049  O   LEU P 258     -43.150-136.826 119.559  0.00 97.00      PROA   
ATOM   4050  N   GLN P 259     -44.351-135.843 121.179  0.00 97.00      PROA   
ATOM   4051  HN  GLN P 259     -44.438-135.067 121.807  0.00 97.00      PROA   
ATOM   4052  CA  GLN P 259     -45.291-136.928 121.374  0.00 97.00      PROA   
ATOM   4053  HA  GLN P 259     -44.694-137.822 121.459  0.00 97.00      PROA   
ATOM   4054  CB  GLN P 259     -46.122-136.802 122.679  0.00 97.00      PROA   
ATOM   4055  HB1 GLN P 259     -47.027-137.448 122.620  0.00 97.00      PROA   
ATOM   4056  HB2 GLN P 259     -46.466-135.749 122.775  0.00 97.00      PROA   
ATOM   4057  CG  GLN P 259     -45.351-137.196 123.955  0.00 97.00      PROA   
ATOM   4058  HG1 GLN P 259     -44.480-136.528 124.110  0.00 97.00      PROA   
ATOM   4059  HG2 GLN P 259     -44.976-138.238 123.881  0.00 97.00      PROA   
ATOM   4060  CD  GLN P 259     -46.298-137.125 125.159  0.00 97.00      PROA   
ATOM   4061  OE1 GLN P 259     -47.039-138.073 125.440  0.00 97.00      PROA   
ATOM   4062  NE2 GLN P 259     -46.286-135.970 125.878  0.00 97.00      PROA   
ATOM   4063 HE21 GLN P 259     -46.882-135.883 126.672  0.00 97.00      PROA   
ATOM   4064 HE22 GLN P 259     -45.674-135.223 125.604  0.00 97.00      PROA   
ATOM   4065  C   GLN P 259     -46.218-137.142 120.191  0.00 97.00      PROA   
ATOM   4066  O   GLN P 259     -46.715-136.194 119.591  0.00 97.00      PROA   
ATOM   4067  N   VAL P 260     -46.454-138.422 119.829  0.00 97.00      PROA   
ATOM   4068  HN  VAL P 260     -46.022-139.174 120.317  0.00 97.00      PROA   
ATOM   4069  CA  VAL P 260     -47.289-138.811 118.715  0.00 97.00      PROA   
ATOM   4070  HA  VAL P 260     -47.869-137.965 118.387  0.00 97.00      PROA   
ATOM   4071  CB  VAL P 260     -46.485-139.348 117.534  0.00 97.00      PROA   
ATOM   4072  HB  VAL P 260     -45.916-140.244 117.862  0.00 97.00      PROA   
ATOM   4073  CG1 VAL P 260     -47.422-139.728 116.368  0.00 97.00      PROA   
ATOM   4074 HG11 VAL P 260     -48.046-138.859 116.070  0.00 97.00      PROA   
ATOM   4075 HG12 VAL P 260     -48.086-140.575 116.638  0.00 97.00      PROA   
ATOM   4076 HG13 VAL P 260     -46.818-140.039 115.491  0.00 97.00      PROA   
ATOM   4077  CG2 VAL P 260     -45.448-138.300 117.070  0.00 97.00      PROA   
ATOM   4078 HG21 VAL P 260     -44.688-138.109 117.854  0.00 97.00      PROA   
ATOM   4079 HG22 VAL P 260     -45.947-137.343 116.820  0.00 97.00      PROA   
ATOM   4080 HG23 VAL P 260     -44.916-138.668 116.167  0.00 97.00      PROA   
ATOM   4081  C   VAL P 260     -48.230-139.872 119.256  0.00 97.00      PROA   
ATOM   4082  O   VAL P 260     -47.797-140.813 119.917  0.00 97.00      PROA   
ATOM   4083  N   LEU P 261     -49.555-139.726 119.018  0.00 97.00      PROA   
ATOM   4084  HN  LEU P 261     -49.880-138.957 118.468  0.00 97.00      PROA   
ATOM   4085  CA  LEU P 261     -50.569-140.602 119.570  0.00 97.00      PROA   
ATOM   4086  HA  LEU P 261     -50.081-141.443 120.037  0.00 97.00      PROA   
ATOM   4087  CB  LEU P 261     -51.453-139.911 120.637  0.00 97.00      PROA   
ATOM   4088  HB1 LEU P 261     -52.289-140.584 120.931  0.00 97.00      PROA   
ATOM   4089  HB2 LEU P 261     -51.895-138.989 120.199  0.00 97.00      PROA   
ATOM   4090  CG  LEU P 261     -50.709-139.527 121.941  0.00 97.00      PROA   
ATOM   4091  HG  LEU P 261     -49.902-138.802 121.683  0.00 97.00      PROA   
ATOM   4092  CD1 LEU P 261     -51.676-138.837 122.919  0.00 97.00      PROA   
ATOM   4093 HD11 LEU P 261     -52.481-139.543 123.219  0.00 97.00      PROA   
ATOM   4094 HD12 LEU P 261     -52.145-137.952 122.441  0.00 97.00      PROA   
ATOM   4095 HD13 LEU P 261     -51.134-138.508 123.831  0.00 97.00      PROA   
ATOM   4096  CD2 LEU P 261     -50.049-140.734 122.634  0.00 97.00      PROA   
ATOM   4097 HD21 LEU P 261     -49.584-140.414 123.590  0.00 97.00      PROA   
ATOM   4098 HD22 LEU P 261     -49.255-141.173 121.997  0.00 97.00      PROA   
ATOM   4099 HD23 LEU P 261     -50.810-141.512 122.853  0.00 97.00      PROA   
ATOM   4100  C   LEU P 261     -51.452-141.206 118.503  0.00 97.00      PROA   
ATOM   4101  O   LEU P 261     -51.969-140.534 117.615  0.00 97.00      PROA   
ATOM   4102  N   GLY P 262     -51.644-142.538 118.604  0.00 97.00      PROA   
ATOM   4103  HN  GLY P 262     -51.246-143.039 119.366  0.00 97.00      PROA   
ATOM   4104  CA  GLY P 262     -52.456-143.338 117.723  0.00 97.00      PROA   
ATOM   4105  HA1 GLY P 262     -51.809-143.795 116.992  0.00 97.00      PROA   
ATOM   4106  HA2 GLY P 262     -53.260-142.747 117.306  0.00 97.00      PROA   
ATOM   4107  C   GLY P 262     -53.040-144.438 118.545  0.00 97.00      PROA   
ATOM   4108  O   GLY P 262     -52.571-144.739 119.640  0.00 97.00      PROA   
ATOM   4109  N   HSD P 263     -54.084-145.091 118.003  0.00 97.00      PROA   
ATOM   4110  HN  HSD P 263     -54.411-144.856 117.092  0.00 97.00      PROA   
ATOM   4111  CA  HSD P 263     -54.740-146.213 118.626  0.00 97.00      PROA   
ATOM   4112  HA  HSD P 263     -54.171-146.563 119.477  0.00 97.00      PROA   
ATOM   4113  CB  HSD P 263     -56.183-145.873 119.068  0.00 97.00      PROA   
ATOM   4114  HB1 HSD P 263     -56.714-146.786 119.413  0.00 97.00      PROA   
ATOM   4115  HB2 HSD P 263     -56.744-145.456 118.203  0.00 97.00      PROA   
ATOM   4116  ND1 HSD P 263     -56.424-145.120 121.505  0.00 97.00      PROA   
ATOM   4117  HD1 HSD P 263     -56.594-146.024 121.900  0.00 97.00      PROA   
ATOM   4118  CG  HSD P 263     -56.189-144.841 120.173  0.00 97.00      PROA   
ATOM   4119  CE1 HSD P 263     -56.426-143.934 122.163  0.00 97.00      PROA   
ATOM   4120  HE1 HSD P 263     -56.588-143.848 123.237  0.00 97.00      PROA   
ATOM   4121  NE2 HSD P 263     -56.221-142.915 121.351  0.00 97.00      PROA   
ATOM   4122  CD2 HSD P 263     -56.083-143.485 120.098  0.00 97.00      PROA   
ATOM   4123  HD2 HSD P 263     -55.913-142.849 119.238  0.00 97.00      PROA   
ATOM   4124  C   HSD P 263     -54.726-147.284 117.573  0.00 97.00      PROA   
ATOM   4125  O   HSD P 263     -54.958-146.995 116.401  0.00 97.00      PROA   
ATOM   4126  N   GLN P 264     -54.394-148.542 117.955  0.00 97.00      PROA   
ATOM   4127  HN  GLN P 264     -54.232-148.761 118.915  0.00 97.00      PROA   
ATOM   4128  CA  GLN P 264     -54.134-149.627 117.027  0.00 97.00      PROA   
ATOM   4129  HA  GLN P 264     -53.307-149.295 116.413  0.00 97.00      PROA   
ATOM   4130  CB  GLN P 264     -53.641-150.899 117.764  0.00 97.00      PROA   
ATOM   4131  HB1 GLN P 264     -53.674-151.781 117.088  0.00 97.00      PROA   
ATOM   4132  HB2 GLN P 264     -54.346-151.086 118.605  0.00 97.00      PROA   
ATOM   4133  CG  GLN P 264     -52.191-150.745 118.287  0.00 97.00      PROA   
ATOM   4134  HG1 GLN P 264     -52.030-149.715 118.670  0.00 97.00      PROA   
ATOM   4135  HG2 GLN P 264     -51.466-150.918 117.464  0.00 97.00      PROA   
ATOM   4136  CD  GLN P 264     -51.882-151.693 119.453  0.00 97.00      PROA   
ATOM   4137  OE1 GLN P 264     -51.580-151.245 120.565  0.00 97.00      PROA   
ATOM   4138  NE2 GLN P 264     -51.948-153.027 119.196  0.00 97.00      PROA   
ATOM   4139 HE21 GLN P 264     -51.756-153.658 119.945  0.00 97.00      PROA   
ATOM   4140 HE22 GLN P 264     -52.178-153.347 118.278  0.00 97.00      PROA   
ATOM   4141  C   GLN P 264     -55.261-149.941 116.055  0.00 97.00      PROA   
ATOM   4142  O   GLN P 264     -56.433-150.032 116.416  0.00 97.00      PROA   
ATOM   4143  N   GLN P 265     -54.891-150.073 114.765  0.00 97.00      PROA   
ATOM   4144  HN  GLN P 265     -53.922-150.035 114.523  0.00 97.00      PROA   
ATOM   4145  CA  GLN P 265     -55.783-150.049 113.633  0.00 97.00      PROA   
ATOM   4146  HA  GLN P 265     -56.724-149.656 113.981  0.00 97.00      PROA   
ATOM   4147  CB  GLN P 265     -55.271-149.096 112.507  0.00 97.00      PROA   
ATOM   4148  HB1 GLN P 265     -55.409-148.051 112.865  0.00 97.00      PROA   
ATOM   4149  HB2 GLN P 265     -55.917-149.212 111.608  0.00 97.00      PROA   
ATOM   4150  CG  GLN P 265     -53.792-149.266 112.056  0.00 97.00      PROA   
ATOM   4151  HG1 GLN P 265     -53.642-148.720 111.099  0.00 97.00      PROA   
ATOM   4152  HG2 GLN P 265     -53.584-150.339 111.863  0.00 97.00      PROA   
ATOM   4153  CD  GLN P 265     -52.757-148.765 113.081  0.00 97.00      PROA   
ATOM   4154  OE1 GLN P 265     -52.250-149.538 113.902  0.00 97.00      PROA   
ATOM   4155  NE2 GLN P 265     -52.426-147.446 113.028  0.00 97.00      PROA   
ATOM   4156 HE21 GLN P 265     -51.777-147.086 113.703  0.00 97.00      PROA   
ATOM   4157 HE22 GLN P 265     -52.824-146.850 112.334  0.00 97.00      PROA   
ATOM   4158  C   GLN P 265     -56.013-151.440 113.063  0.00 97.00      PROA   
ATOM   4159  O   GLN P 265     -55.144-152.303 113.191  0.00 97.00      PROA   
ATOM   4160  N   PRO P 266     -57.149-151.724 112.414  0.00 97.00      PROA   
ATOM   4161  CD  PRO P 266     -58.362-150.903 112.486  0.00 97.00      PROA   
ATOM   4162  HD1 PRO P 266     -58.189-149.964 111.914  0.00 97.00      PROA   
ATOM   4163  HD2 PRO P 266     -58.641-150.672 113.537  0.00 97.00      PROA   
ATOM   4164  CA  PRO P 266     -57.265-152.742 111.370  0.00 97.00      PROA   
ATOM   4165  HA  PRO P 266     -57.249-153.698 111.873  0.00 97.00      PROA   
ATOM   4166  CB  PRO P 266     -58.620-152.446 110.699  0.00 97.00      PROA   
ATOM   4167  HB1 PRO P 266     -59.114-153.362 110.320  0.00 97.00      PROA   
ATOM   4168  HB2 PRO P 266     -58.492-151.728 109.858  0.00 97.00      PROA   
ATOM   4169  CG  PRO P 266     -59.431-151.747 111.795  0.00 97.00      PROA   
ATOM   4170  HG1 PRO P 266     -60.263-151.138 111.390  0.00 97.00      PROA   
ATOM   4171  HG2 PRO P 266     -59.831-152.498 112.511  0.00 97.00      PROA   
ATOM   4172  C   PRO P 266     -56.123-152.759 110.360  0.00 97.00      PROA   
ATOM   4173  O   PRO P 266     -55.692-151.696 109.918  0.00 97.00      PROA   
ATOM   4174  N   THR P 267     -55.620-153.955 109.982  0.00 97.00      PROA   
ATOM   4175  HN  THR P 267     -55.890-154.792 110.453  0.00 97.00      PROA   
ATOM   4176  CA  THR P 267     -54.696-154.138 108.869  0.00 97.00      PROA   
ATOM   4177  HA  THR P 267     -53.879-153.456 109.064  0.00 97.00      PROA   
ATOM   4178  CB  THR P 267     -54.112-155.544 108.797  0.00 97.00      PROA   
ATOM   4179  HB  THR P 267     -54.748-156.222 108.186  0.00 97.00      PROA   
ATOM   4180  OG1 THR P 267     -54.026-156.126 110.090  0.00 97.00      PROA   
ATOM   4181  HG1 THR P 267     -53.492-155.518 110.607  0.00 97.00      PROA   
ATOM   4182  CG2 THR P 267     -52.695-155.501 108.196  0.00 97.00      PROA   
ATOM   4183 HG21 THR P 267     -52.029-154.865 108.820  0.00 97.00      PROA   
ATOM   4184 HG22 THR P 267     -52.713-155.087 107.168  0.00 97.00      PROA   
ATOM   4185 HG23 THR P 267     -52.267-156.526 108.158  0.00 97.00      PROA   
ATOM   4186  C   THR P 267     -55.253-153.748 107.496  0.00 97.00      PROA   
ATOM   4187  O   THR P 267     -54.501-153.112 106.756  0.00 97.00      PROA   
ATOM   4188  N   PRO P 268     -56.488-154.037 107.063  0.00 97.00      PROA   
ATOM   4189  CD  PRO P 268     -57.349-155.113 107.579  0.00 97.00      PROA   
ATOM   4190  HD1 PRO P 268     -57.500-155.033 108.674  0.00 97.00      PROA   
ATOM   4191  HD2 PRO P 268     -56.904-156.100 107.324  0.00 97.00      PROA   
ATOM   4192  CA  PRO P 268     -57.068-153.408 105.879  0.00 97.00      PROA   
ATOM   4193  HA  PRO P 268     -56.337-153.345 105.085  0.00 97.00      PROA   
ATOM   4194  CB  PRO P 268     -58.250-154.324 105.513  0.00 97.00      PROA   
ATOM   4195  HB1 PRO P 268     -57.882-155.135 104.845  0.00 97.00      PROA   
ATOM   4196  HB2 PRO P 268     -59.077-153.793 105.000  0.00 97.00      PROA   
ATOM   4197  CG  PRO P 268     -58.682-154.930 106.850  0.00 97.00      PROA   
ATOM   4198  HG1 PRO P 268     -59.299-154.186 107.402  0.00 97.00      PROA   
ATOM   4199  HG2 PRO P 268     -59.250-155.874 106.740  0.00 97.00      PROA   
ATOM   4200  C   PRO P 268     -57.549-152.001 106.186  0.00 97.00      PROA   
ATOM   4201  O   PRO P 268     -57.963-151.722 107.311  0.00 97.00      PROA   
ATOM   4202  N   VAL P 269     -57.485-151.110 105.172  0.00 97.00      PROA   
ATOM   4203  HN  VAL P 269     -57.180-151.363 104.259  0.00 97.00      PROA   
ATOM   4204  CA  VAL P 269     -57.979-149.760 105.188  0.00 97.00      PROA   
ATOM   4205  HA  VAL P 269     -58.842-149.712 105.838  0.00 97.00      PROA   
ATOM   4206  CB  VAL P 269     -56.917-148.753 105.648  0.00 97.00      PROA   
ATOM   4207  HB  VAL P 269     -56.561-149.077 106.655  0.00 97.00      PROA   
ATOM   4208  CG1 VAL P 269     -55.705-148.741 104.691  0.00 97.00      PROA   
ATOM   4209 HG11 VAL P 269     -56.026-148.429 103.676  0.00 97.00      PROA   
ATOM   4210 HG12 VAL P 269     -55.241-149.746 104.625  0.00 97.00      PROA   
ATOM   4211 HG13 VAL P 269     -54.939-148.020 105.049  0.00 97.00      PROA   
ATOM   4212  CG2 VAL P 269     -57.536-147.349 105.793  0.00 97.00      PROA   
ATOM   4213 HG21 VAL P 269     -58.403-147.376 106.484  0.00 97.00      PROA   
ATOM   4214 HG22 VAL P 269     -57.882-146.984 104.804  0.00 97.00      PROA   
ATOM   4215 HG23 VAL P 269     -56.784-146.630 106.183  0.00 97.00      PROA   
ATOM   4216  C   VAL P 269     -58.467-149.517 103.738  0.00 97.00      PROA   
ATOM   4217  OT1 VAL P 269     -58.003-150.245 102.816  0.00 97.00      PROA   
ATOM   4218  OT2 VAL P 269     -59.331-148.623 103.536  0.00 97.00      PROA   
END
