# Supplementary material for: The solution structure of the unbound IgG Fc receptor CD64 resembles its crystal structure: Implications for function
Source: PLoS One. 2023 Sep 21;18(9):e0288351. doi: 10.1371/journal.pone.0288351 (PMC10513344; doi:10.1371/journal.pone.0288351)
Supplement: S1 File — (ZIP) [file pone.0288351.s003.zip › CD64V03 E11/Top100/EM_done_ready_for_EM_top100_0p11_E11.dcd_161162.pdb.pdb]

REMARK  FINAL COORDINATES WRITTEN BY NAMD AT TIMESTEP 2000
ATOM      1  N   LYS P   1       9.679 -65.688 105.247  0.00 97.00      PROA   
ATOM      2  HT1 LYS P   1       9.852 -66.662 104.921  0.00 97.00      PROA   
ATOM      3  HT2 LYS P   1      10.353 -65.513 106.024  0.00 97.00      PROA   
ATOM      4  HT3 LYS P   1       9.866 -65.034 104.462  0.00 97.00      PROA   
ATOM      5  CA  LYS P   1       8.280 -65.577 105.726  0.00 97.00      PROA   
ATOM      6  HA  LYS P   1       8.066 -66.471 106.291  0.00 97.00      PROA   
ATOM      7  CB  LYS P   1       8.091 -64.344 106.660  0.00 97.00      PROA   
ATOM      8  HB1 LYS P   1       7.001 -64.164 106.789  0.00 97.00      PROA   
ATOM      9  HB2 LYS P   1       8.516 -63.430 106.194  0.00 97.00      PROA   
ATOM     10  CG  LYS P   1       8.690 -64.530 108.071  0.00 97.00      PROA   
ATOM     11  HG1 LYS P   1       9.797 -64.448 107.998  0.00 97.00      PROA   
ATOM     12  HG2 LYS P   1       8.460 -65.551 108.450  0.00 97.00      PROA   
ATOM     13  CD  LYS P   1       8.206 -63.498 109.112  0.00 97.00      PROA   
ATOM     14  HD1 LYS P   1       8.370 -62.476 108.705  0.00 97.00      PROA   
ATOM     15  HD2 LYS P   1       8.847 -63.608 110.017  0.00 97.00      PROA   
ATOM     16  CE  LYS P   1       6.729 -63.663 109.516  0.00 97.00      PROA   
ATOM     17  HE1 LYS P   1       6.542 -64.703 109.860  0.00 97.00      PROA   
ATOM     18  HE2 LYS P   1       6.058 -63.440 108.660  0.00 97.00      PROA   
ATOM     19  NZ  LYS P   1       6.360 -62.747 110.626  0.00 97.00      PROA   
ATOM     20  HZ1 LYS P   1       6.531 -61.762 110.342  0.00 97.00      PROA   
ATOM     21  HZ2 LYS P   1       6.930 -62.966 111.468  0.00 97.00      PROA   
ATOM     22  HZ3 LYS P   1       5.353 -62.868 110.855  0.00 97.00      PROA   
ATOM     23  C   LYS P   1       7.321 -65.551 104.567  0.00 97.00      PROA   
ATOM     24  O   LYS P   1       7.722 -65.393 103.416  0.00 97.00      PROA   
ATOM     25  N   ALA P   2       6.013 -65.712 104.857  0.00 97.00      PROA   
ATOM     26  HN  ALA P   2       5.672 -65.901 105.774  0.00 97.00      PROA   
ATOM     27  CA  ALA P   2       4.949 -65.580 103.908  0.00 97.00      PROA   
ATOM     28  HA  ALA P   2       5.126 -64.725 103.268  0.00 97.00      PROA   
ATOM     29  CB  ALA P   2       4.733 -66.870 103.091  0.00 97.00      PROA   
ATOM     30  HB1 ALA P   2       4.568 -67.736 103.767  0.00 97.00      PROA   
ATOM     31  HB2 ALA P   2       5.634 -67.084 102.476  0.00 97.00      PROA   
ATOM     32  HB3 ALA P   2       3.862 -66.777 102.410  0.00 97.00      PROA   
ATOM     33  C   ALA P   2       3.766 -65.293 104.798  0.00 97.00      PROA   
ATOM     34  O   ALA P   2       3.907 -65.310 106.021  0.00 97.00      PROA   
ATOM     35  N   VAL P   3       2.585 -65.004 104.198  0.00 97.00      PROA   
ATOM     36  HN  VAL P   3       2.526 -64.899 103.210  0.00 97.00      PROA   
ATOM     37  CA  VAL P   3       1.294 -65.011 104.855  0.00 97.00      PROA   
ATOM     38  HA  VAL P   3       1.305 -65.766 105.628  0.00 97.00      PROA   
ATOM     39  CB  VAL P   3       0.801 -63.679 105.444  0.00 97.00      PROA   
ATOM     40  HB  VAL P   3      -0.233 -63.830 105.836  0.00 97.00      PROA   
ATOM     41  CG1 VAL P   3       1.672 -63.262 106.646  0.00 97.00      PROA   
ATOM     42 HG11 VAL P   3       2.692 -62.988 106.307  0.00 97.00      PROA   
ATOM     43 HG12 VAL P   3       1.743 -64.093 107.378  0.00 97.00      PROA   
ATOM     44 HG13 VAL P   3       1.224 -62.379 107.151  0.00 97.00      PROA   
ATOM     45  CG2 VAL P   3       0.761 -62.557 104.385  0.00 97.00      PROA   
ATOM     46 HG21 VAL P   3       0.033 -62.787 103.582  0.00 97.00      PROA   
ATOM     47 HG22 VAL P   3       1.761 -62.412 103.927  0.00 97.00      PROA   
ATOM     48 HG23 VAL P   3       0.459 -61.599 104.859  0.00 97.00      PROA   
ATOM     49  C   VAL P   3       0.349 -65.478 103.769  0.00 97.00      PROA   
ATOM     50  O   VAL P   3       0.593 -65.225 102.589  0.00 97.00      PROA   
ATOM     51  N   ILE P   4      -0.737 -66.209 104.128  0.00 97.00      PROA   
ATOM     52  HN  ILE P   4      -0.883 -66.486 105.077  0.00 97.00      PROA   
ATOM     53  CA  ILE P   4      -1.637 -66.791 103.141  0.00 97.00      PROA   
ATOM     54  HA  ILE P   4      -1.168 -66.741 102.170  0.00 97.00      PROA   
ATOM     55  CB  ILE P   4      -1.900 -68.279 103.386  0.00 97.00      PROA   
ATOM     56  HB  ILE P   4      -2.362 -68.407 104.391  0.00 97.00      PROA   
ATOM     57  CG2 ILE P   4      -2.855 -68.825 102.296  0.00 97.00      PROA   
ATOM     58 HG21 ILE P   4      -2.482 -68.543 101.288  0.00 97.00      PROA   
ATOM     59 HG22 ILE P   4      -3.884 -68.430 102.426  0.00 97.00      PROA   
ATOM     60 HG23 ILE P   4      -2.914 -69.930 102.336  0.00 97.00      PROA   
ATOM     61  CG1 ILE P   4      -0.569 -69.073 103.375  0.00 97.00      PROA   
ATOM     62 HG11 ILE P   4       0.211 -68.554 103.971  0.00 97.00      PROA   
ATOM     63 HG12 ILE P   4      -0.219 -69.112 102.324  0.00 97.00      PROA   
ATOM     64  CD  ILE P   4      -0.680 -70.496 103.928  0.00 97.00      PROA   
ATOM     65  HD1 ILE P   4      -1.523 -71.056 103.475  0.00 97.00      PROA   
ATOM     66  HD2 ILE P   4      -0.829 -70.465 105.029  0.00 97.00      PROA   
ATOM     67  HD3 ILE P   4       0.255 -71.054 103.717  0.00 97.00      PROA   
ATOM     68  C   ILE P   4      -2.946 -66.015 103.046  0.00 97.00      PROA   
ATOM     69  O   ILE P   4      -3.584 -65.691 104.045  0.00 97.00      PROA   
ATOM     70  N   LYS P   5      -3.388 -65.710 101.800  0.00 97.00      PROA   
ATOM     71  HN  LYS P   5      -2.799 -65.890 101.012  0.00 97.00      PROA   
ATOM     72  CA  LYS P   5      -4.672 -65.093 101.529  0.00 97.00      PROA   
ATOM     73  HA  LYS P   5      -5.173 -64.854 102.456  0.00 97.00      PROA   
ATOM     74  CB  LYS P   5      -4.531 -63.803 100.680  0.00 97.00      PROA   
ATOM     75  HB1 LYS P   5      -5.533 -63.346 100.523  0.00 97.00      PROA   
ATOM     76  HB2 LYS P   5      -4.113 -64.061  99.680  0.00 97.00      PROA   
ATOM     77  CG  LYS P   5      -3.600 -62.741 101.289  0.00 97.00      PROA   
ATOM     78  HG1 LYS P   5      -3.536 -61.906 100.555  0.00 97.00      PROA   
ATOM     79  HG2 LYS P   5      -2.578 -63.166 101.394  0.00 97.00      PROA   
ATOM     80  CD  LYS P   5      -4.066 -62.190 102.651  0.00 97.00      PROA   
ATOM     81  HD1 LYS P   5      -4.237 -63.041 103.346  0.00 97.00      PROA   
ATOM     82  HD2 LYS P   5      -5.036 -61.662 102.519  0.00 97.00      PROA   
ATOM     83  CE  LYS P   5      -3.047 -61.259 103.321  0.00 97.00      PROA   
ATOM     84  HE1 LYS P   5      -2.107 -61.823 103.516  0.00 97.00      PROA   
ATOM     85  HE2 LYS P   5      -3.427 -60.849 104.278  0.00 97.00      PROA   
ATOM     86  NZ  LYS P   5      -2.705 -60.129 102.442  0.00 97.00      PROA   
ATOM     87  HZ1 LYS P   5      -3.412 -59.379 102.369  0.00 97.00      PROA   
ATOM     88  HZ2 LYS P   5      -2.494 -60.513 101.493  0.00 97.00      PROA   
ATOM     89  HZ3 LYS P   5      -1.776 -59.747 102.726  0.00 97.00      PROA   
ATOM     90  C   LYS P   5      -5.562 -66.044 100.755  0.00 97.00      PROA   
ATOM     91  O   LYS P   5      -5.298 -66.369  99.604  0.00 97.00      PROA   
ATOM     92  N   LEU P   6      -6.690 -66.487 101.355  0.00 97.00      PROA   
ATOM     93  HN  LEU P   6      -6.886 -66.283 102.311  0.00 97.00      PROA   
ATOM     94  CA  LEU P   6      -7.725 -67.219 100.651  0.00 97.00      PROA   
ATOM     95  HA  LEU P   6      -7.253 -67.934  99.989  0.00 97.00      PROA   
ATOM     96  CB  LEU P   6      -8.651 -68.004 101.617  0.00 97.00      PROA   
ATOM     97  HB1 LEU P   6      -9.302 -68.662 101.000  0.00 97.00      PROA   
ATOM     98  HB2 LEU P   6      -9.312 -67.310 102.179  0.00 97.00      PROA   
ATOM     99  CG  LEU P   6      -7.925 -68.896 102.659  0.00 97.00      PROA   
ATOM    100  HG  LEU P   6      -6.948 -69.217 102.229  0.00 97.00      PROA   
ATOM    101  CD1 LEU P   6      -7.659 -68.171 103.994  0.00 97.00      PROA   
ATOM    102 HD11 LEU P   6      -8.617 -67.807 104.423  0.00 97.00      PROA   
ATOM    103 HD12 LEU P   6      -6.977 -67.308 103.863  0.00 97.00      PROA   
ATOM    104 HD13 LEU P   6      -7.196 -68.870 104.723  0.00 97.00      PROA   
ATOM    105  CD2 LEU P   6      -8.743 -70.169 102.939  0.00 97.00      PROA   
ATOM    106 HD21 LEU P   6      -8.890 -70.756 102.009  0.00 97.00      PROA   
ATOM    107 HD22 LEU P   6      -9.739 -69.898 103.348  0.00 97.00      PROA   
ATOM    108 HD23 LEU P   6      -8.219 -70.804 103.683  0.00 97.00      PROA   
ATOM    109  C   LEU P   6      -8.548 -66.244  99.815  0.00 97.00      PROA   
ATOM    110  O   LEU P   6      -9.056 -65.253 100.334  0.00 97.00      PROA   
ATOM    111  N   GLN P   7      -8.658 -66.463  98.481  0.00 97.00      PROA   
ATOM    112  HN  GLN P   7      -8.200 -67.242  98.051  0.00 97.00      PROA   
ATOM    113  CA  GLN P   7      -9.383 -65.576  97.580  0.00 97.00      PROA   
ATOM    114  HA  GLN P   7      -8.997 -64.585  97.780  0.00 97.00      PROA   
ATOM    115  CB  GLN P   7      -9.006 -65.860  96.101  0.00 97.00      PROA   
ATOM    116  HB1 GLN P   7      -9.049 -66.960  95.947  0.00 97.00      PROA   
ATOM    117  HB2 GLN P   7      -7.939 -65.560  95.988  0.00 97.00      PROA   
ATOM    118  CG  GLN P   7      -9.868 -65.171  95.020  0.00 97.00      PROA   
ATOM    119  HG1 GLN P   7      -9.890 -64.076  95.207  0.00 97.00      PROA   
ATOM    120  HG2 GLN P   7     -10.908 -65.560  95.041  0.00 97.00      PROA   
ATOM    121  CD  GLN P   7      -9.237 -65.392  93.639  0.00 97.00      PROA   
ATOM    122  OE1 GLN P   7      -8.038 -65.161  93.455  0.00 97.00      PROA   
ATOM    123  NE2 GLN P   7     -10.037 -65.845  92.637  0.00 97.00      PROA   
ATOM    124 HE21 GLN P   7      -9.613 -66.002  91.746  0.00 97.00      PROA   
ATOM    125 HE22 GLN P   7     -11.009 -66.017  92.795  0.00 97.00      PROA   
ATOM    126  C   GLN P   7     -10.885 -65.431  97.824  0.00 97.00      PROA   
ATOM    127  O   GLN P   7     -11.351 -64.294  97.919  0.00 97.00      PROA   
ATOM    128  N   PRO P   8     -11.694 -66.471  98.015  0.00 97.00      PROA   
ATOM    129  CD  PRO P   8     -11.515 -67.787  97.413  0.00 97.00      PROA   
ATOM    130  HD1 PRO P   8     -10.831 -68.366  98.066  0.00 97.00      PROA   
ATOM    131  HD2 PRO P   8     -11.113 -67.728  96.379  0.00 97.00      PROA   
ATOM    132  CA  PRO P   8     -12.820 -66.448  98.942  0.00 97.00      PROA   
ATOM    133  HA  PRO P   8     -13.436 -65.588  98.730  0.00 97.00      PROA   
ATOM    134  CB  PRO P   8     -13.566 -67.778  98.682  0.00 97.00      PROA   
ATOM    135  HB1 PRO P   8     -14.650 -67.603  98.525  0.00 97.00      PROA   
ATOM    136  HB2 PRO P   8     -13.444 -68.504  99.515  0.00 97.00      PROA   
ATOM    137  CG  PRO P   8     -12.925 -68.375  97.418  0.00 97.00      PROA   
ATOM    138  HG1 PRO P   8     -12.932 -69.482  97.432  0.00 97.00      PROA   
ATOM    139  HG2 PRO P   8     -13.477 -68.020  96.520  0.00 97.00      PROA   
ATOM    140  C   PRO P   8     -12.273 -66.385 100.367  0.00 97.00      PROA   
ATOM    141  O   PRO P   8     -11.509 -67.301 100.661  0.00 97.00      PROA   
ATOM    142  N   PRO P   9     -12.563 -65.443 101.267  0.00 97.00      PROA   
ATOM    143  CD  PRO P   9     -13.500 -64.341 101.025  0.00 97.00      PROA   
ATOM    144  HD1 PRO P   9     -14.496 -64.724 100.714  0.00 97.00      PROA   
ATOM    145  HD2 PRO P   9     -13.078 -63.672 100.241  0.00 97.00      PROA   
ATOM    146  CA  PRO P   9     -11.891 -65.324 102.567  0.00 97.00      PROA   
ATOM    147  HA  PRO P   9     -10.829 -65.495 102.463  0.00 97.00      PROA   
ATOM    148  CB  PRO P   9     -12.199 -63.866 102.957  0.00 97.00      PROA   
ATOM    149  HB1 PRO P   9     -11.465 -63.203 102.442  0.00 97.00      PROA   
ATOM    150  HB2 PRO P   9     -12.148 -63.658 104.042  0.00 97.00      PROA   
ATOM    151  CG  PRO P   9     -13.584 -63.604 102.361  0.00 97.00      PROA   
ATOM    152  HG1 PRO P   9     -14.356 -64.081 103.003  0.00 97.00      PROA   
ATOM    153  HG2 PRO P   9     -13.813 -62.527 102.250  0.00 97.00      PROA   
ATOM    154  C   PRO P   9     -12.433 -66.313 103.596  0.00 97.00      PROA   
ATOM    155  O   PRO P   9     -12.611 -65.943 104.755  0.00 97.00      PROA   
ATOM    156  N   TRP P  10     -12.694 -67.577 103.209  0.00 97.00      PROA   
ATOM    157  HN  TRP P  10     -12.446 -67.864 102.287  0.00 97.00      PROA   
ATOM    158  CA  TRP P  10     -13.469 -68.502 104.002  0.00 97.00      PROA   
ATOM    159  HA  TRP P  10     -13.779 -68.030 104.924  0.00 97.00      PROA   
ATOM    160  CB  TRP P  10     -14.730 -68.964 103.227  0.00 97.00      PROA   
ATOM    161  HB1 TRP P  10     -15.378 -69.565 103.899  0.00 97.00      PROA   
ATOM    162  HB2 TRP P  10     -14.409 -69.631 102.394  0.00 97.00      PROA   
ATOM    163  CG  TRP P  10     -15.551 -67.855 102.632  0.00 97.00      PROA   
ATOM    164  CD1 TRP P  10     -16.023 -67.845 101.344  0.00 97.00      PROA   
ATOM    165  HD1 TRP P  10     -15.856 -68.638 100.627  0.00 97.00      PROA   
ATOM    166  NE1 TRP P  10     -16.795 -66.733 101.140  0.00 97.00      PROA   
ATOM    167  HE1 TRP P  10     -17.384 -66.583 100.377  0.00 97.00      PROA   
ATOM    168  CE2 TRP P  10     -16.824 -65.980 102.276  0.00 97.00      PROA   
ATOM    169  CD2 TRP P  10     -16.039 -66.645 103.246  0.00 97.00      PROA   
ATOM    170  CE3 TRP P  10     -15.900 -66.072 104.513  0.00 97.00      PROA   
ATOM    171  HE3 TRP P  10     -15.290 -66.528 105.278  0.00 97.00      PROA   
ATOM    172  CZ3 TRP P  10     -16.564 -64.875 104.794  0.00 97.00      PROA   
ATOM    173  HZ3 TRP P  10     -16.466 -64.429 105.775  0.00 97.00      PROA   
ATOM    174  CZ2 TRP P  10     -17.478 -64.786 102.550  0.00 97.00      PROA   
ATOM    175  HZ2 TRP P  10     -18.075 -64.287 101.802  0.00 97.00      PROA   
ATOM    176  CH2 TRP P  10     -17.342 -64.244 103.829  0.00 97.00      PROA   
ATOM    177  HH2 TRP P  10     -17.837 -63.314 104.073  0.00 97.00      PROA   
ATOM    178  C   TRP P  10     -12.636 -69.707 104.366  0.00 97.00      PROA   
ATOM    179  O   TRP P  10     -12.281 -70.530 103.524  0.00 97.00      PROA   
ATOM    180  N   VAL P  11     -12.314 -69.846 105.671  0.00 97.00      PROA   
ATOM    181  HN  VAL P  11     -12.560 -69.136 106.330  0.00 97.00      PROA   
ATOM    182  CA  VAL P  11     -11.480 -70.920 106.177  0.00 97.00      PROA   
ATOM    183  HA  VAL P  11     -10.724 -71.137 105.433  0.00 97.00      PROA   
ATOM    184  CB  VAL P  11     -10.767 -70.460 107.450  0.00 97.00      PROA   
ATOM    185  HB  VAL P  11     -11.506 -70.327 108.272  0.00 97.00      PROA   
ATOM    186  CG1 VAL P  11      -9.712 -71.494 107.877  0.00 97.00      PROA   
ATOM    187 HG11 VAL P  11      -8.994 -71.686 107.051  0.00 97.00      PROA   
ATOM    188 HG12 VAL P  11     -10.196 -72.449 108.157  0.00 97.00      PROA   
ATOM    189 HG13 VAL P  11      -9.143 -71.125 108.757  0.00 97.00      PROA   
ATOM    190  CG2 VAL P  11     -10.073 -69.098 107.197  0.00 97.00      PROA   
ATOM    191 HG21 VAL P  11     -10.804 -68.281 107.033  0.00 97.00      PROA   
ATOM    192 HG22 VAL P  11      -9.403 -69.162 106.313  0.00 97.00      PROA   
ATOM    193 HG23 VAL P  11      -9.453 -68.819 108.076  0.00 97.00      PROA   
ATOM    194  C   VAL P  11     -12.301 -72.203 106.378  0.00 97.00      PROA   
ATOM    195  O   VAL P  11     -11.767 -73.307 106.463  0.00 97.00      PROA   
ATOM    196  N   SER P  12     -13.646 -72.075 106.385  0.00 97.00      PROA   
ATOM    197  HN  SER P  12     -14.031 -71.166 106.270  0.00 97.00      PROA   
ATOM    198  CA  SER P  12     -14.611 -73.160 106.468  0.00 97.00      PROA   
ATOM    199  HA  SER P  12     -14.099 -74.112 106.492  0.00 97.00      PROA   
ATOM    200  CB  SER P  12     -15.485 -73.045 107.756  0.00 97.00      PROA   
ATOM    201  HB1 SER P  12     -15.815 -71.992 107.884  0.00 97.00      PROA   
ATOM    202  HB2 SER P  12     -14.856 -73.315 108.634  0.00 97.00      PROA   
ATOM    203  OG  SER P  12     -16.643 -73.878 107.756  0.00 97.00      PROA   
ATOM    204  HG1 SER P  12     -16.341 -74.771 107.951  0.00 97.00      PROA   
ATOM    205  C   SER P  12     -15.443 -73.107 105.195  0.00 97.00      PROA   
ATOM    206  O   SER P  12     -15.994 -72.061 104.855  0.00 97.00      PROA   
ATOM    207  N   VAL P  13     -15.520 -74.233 104.434  0.00 97.00      PROA   
ATOM    208  HN  VAL P  13     -15.048 -75.067 104.716  0.00 97.00      PROA   
ATOM    209  CA  VAL P  13     -16.078 -74.215 103.086  0.00 97.00      PROA   
ATOM    210  HA  VAL P  13     -16.849 -73.458 103.051  0.00 97.00      PROA   
ATOM    211  CB  VAL P  13     -14.983 -73.857 102.071  0.00 97.00      PROA   
ATOM    212  HB  VAL P  13     -14.435 -72.972 102.479  0.00 97.00      PROA   
ATOM    213  CG1 VAL P  13     -13.957 -74.998 101.900  0.00 97.00      PROA   
ATOM    214 HG11 VAL P  13     -14.429 -75.891 101.439  0.00 97.00      PROA   
ATOM    215 HG12 VAL P  13     -13.518 -75.290 102.875  0.00 97.00      PROA   
ATOM    216 HG13 VAL P  13     -13.133 -74.669 101.233  0.00 97.00      PROA   
ATOM    217  CG2 VAL P  13     -15.583 -73.424 100.720  0.00 97.00      PROA   
ATOM    218 HG21 VAL P  13     -16.347 -72.631 100.859  0.00 97.00      PROA   
ATOM    219 HG22 VAL P  13     -16.048 -74.285 100.199  0.00 97.00      PROA   
ATOM    220 HG23 VAL P  13     -14.783 -73.028 100.060  0.00 97.00      PROA   
ATOM    221  C   VAL P  13     -16.757 -75.541 102.753  0.00 97.00      PROA   
ATOM    222  O   VAL P  13     -16.479 -76.566 103.362  0.00 97.00      PROA   
ATOM    223  N   PHE P  14     -17.706 -75.566 101.781  0.00 97.00      PROA   
ATOM    224  HN  PHE P  14     -17.994 -74.730 101.316  0.00 97.00      PROA   
ATOM    225  CA  PHE P  14     -18.307 -76.800 101.295  0.00 97.00      PROA   
ATOM    226  HA  PHE P  14     -18.435 -77.459 102.140  0.00 97.00      PROA   
ATOM    227  CB  PHE P  14     -19.687 -76.587 100.616  0.00 97.00      PROA   
ATOM    228  HB1 PHE P  14     -20.069 -77.524 100.160  0.00 97.00      PROA   
ATOM    229  HB2 PHE P  14     -19.596 -75.822  99.812  0.00 97.00      PROA   
ATOM    230  CG  PHE P  14     -20.742 -76.159 101.598  0.00 97.00      PROA   
ATOM    231  CD1 PHE P  14     -21.064 -76.963 102.706  0.00 97.00      PROA   
ATOM    232  HD1 PHE P  14     -20.504 -77.865 102.894  0.00 97.00      PROA   
ATOM    233  CE1 PHE P  14     -22.127 -76.621 103.551  0.00 97.00      PROA   
ATOM    234  HE1 PHE P  14     -22.372 -77.250 104.394  0.00 97.00      PROA   
ATOM    235  CZ  PHE P  14     -22.872 -75.462 103.302  0.00 97.00      PROA   
ATOM    236  HZ  PHE P  14     -23.695 -75.197 103.949  0.00 97.00      PROA   
ATOM    237  CD2 PHE P  14     -21.504 -75.005 101.355  0.00 97.00      PROA   
ATOM    238  HD2 PHE P  14     -21.289 -74.398 100.489  0.00 97.00      PROA   
ATOM    239  CE2 PHE P  14     -22.550 -74.645 102.211  0.00 97.00      PROA   
ATOM    240  HE2 PHE P  14     -23.107 -73.740 102.022  0.00 97.00      PROA   
ATOM    241  C   PHE P  14     -17.449 -77.545 100.288  0.00 97.00      PROA   
ATOM    242  O   PHE P  14     -16.593 -76.975  99.616  0.00 97.00      PROA   
ATOM    243  N   GLN P  15     -17.717 -78.865 100.125  0.00 97.00      PROA   
ATOM    244  HN  GLN P  15     -18.264 -79.351 100.805  0.00 97.00      PROA   
ATOM    245  CA  GLN P  15     -17.337 -79.637  98.951  0.00 97.00      PROA   
ATOM    246  HA  GLN P  15     -16.256 -79.638  98.902  0.00 97.00      PROA   
ATOM    247  CB  GLN P  15     -17.839 -81.106  99.042  0.00 97.00      PROA   
ATOM    248  HB1 GLN P  15     -17.301 -81.594  99.888  0.00 97.00      PROA   
ATOM    249  HB2 GLN P  15     -17.537 -81.651  98.122  0.00 97.00      PROA   
ATOM    250  CG  GLN P  15     -19.366 -81.224  99.300  0.00 97.00      PROA   
ATOM    251  HG1 GLN P  15     -19.854 -80.235  99.177  0.00 97.00      PROA   
ATOM    252  HG2 GLN P  15     -19.547 -81.538 100.348  0.00 97.00      PROA   
ATOM    253  CD  GLN P  15     -20.046 -82.239  98.364  0.00 97.00      PROA   
ATOM    254  OE1 GLN P  15     -19.799 -83.447  98.434  0.00 97.00      PROA   
ATOM    255  NE2 GLN P  15     -20.936 -81.729  97.463  0.00 97.00      PROA   
ATOM    256 HE21 GLN P  15     -21.127 -80.748  97.451  0.00 97.00      PROA   
ATOM    257 HE22 GLN P  15     -21.344 -82.342  96.789  0.00 97.00      PROA   
ATOM    258  C   GLN P  15     -17.869 -79.032  97.649  0.00 97.00      PROA   
ATOM    259  O   GLN P  15     -18.944 -78.437  97.639  0.00 97.00      PROA   
ATOM    260  N   GLU P  16     -17.096 -79.150  96.538  0.00 97.00      PROA   
ATOM    261  HN  GLU P  16     -16.216 -79.618  96.617  0.00 97.00      PROA   
ATOM    262  CA  GLU P  16     -17.422 -78.697  95.188  0.00 97.00      PROA   
ATOM    263  HA  GLU P  16     -16.780 -79.279  94.543  0.00 97.00      PROA   
ATOM    264  CB  GLU P  16     -18.882 -79.011  94.714  0.00 97.00      PROA   
ATOM    265  HB1 GLU P  16     -19.579 -78.419  95.342  0.00 97.00      PROA   
ATOM    266  HB2 GLU P  16     -19.094 -80.089  94.898  0.00 97.00      PROA   
ATOM    267  CG  GLU P  16     -19.195 -78.695  93.230  0.00 97.00      PROA   
ATOM    268  HG1 GLU P  16     -18.744 -79.472  92.578  0.00 97.00      PROA   
ATOM    269  HG2 GLU P  16     -18.761 -77.718  92.937  0.00 97.00      PROA   
ATOM    270  CD  GLU P  16     -20.694 -78.606  92.911  0.00 97.00      PROA   
ATOM    271  OE1 GLU P  16     -21.553 -78.805  93.809  0.00 97.00      PROA   
ATOM    272  OE2 GLU P  16     -20.997 -78.298  91.726  0.00 97.00      PROA   
ATOM    273  C   GLU P  16     -17.018 -77.243  94.944  0.00 97.00      PROA   
ATOM    274  O   GLU P  16     -16.611 -76.885  93.841  0.00 97.00      PROA   
ATOM    275  N   GLU P  17     -17.083 -76.367  95.972  0.00 97.00      PROA   
ATOM    276  HN  GLU P  17     -17.440 -76.672  96.851  0.00 97.00      PROA   
ATOM    277  CA  GLU P  17     -16.704 -74.960  95.915  0.00 97.00      PROA   
ATOM    278  HA  GLU P  17     -17.312 -74.507  95.144  0.00 97.00      PROA   
ATOM    279  CB  GLU P  17     -17.075 -74.261  97.251  0.00 97.00      PROA   
ATOM    280  HB1 GLU P  17     -16.599 -74.860  98.064  0.00 97.00      PROA   
ATOM    281  HB2 GLU P  17     -18.175 -74.347  97.393  0.00 97.00      PROA   
ATOM    282  CG  GLU P  17     -16.645 -72.785  97.436  0.00 97.00      PROA   
ATOM    283  HG1 GLU P  17     -15.550 -72.663  97.315  0.00 97.00      PROA   
ATOM    284  HG2 GLU P  17     -16.901 -72.472  98.471  0.00 97.00      PROA   
ATOM    285  CD  GLU P  17     -17.366 -71.828  96.482  0.00 97.00      PROA   
ATOM    286  OE1 GLU P  17     -17.175 -71.939  95.244  0.00 97.00      PROA   
ATOM    287  OE2 GLU P  17     -18.111 -70.948  96.991  0.00 97.00      PROA   
ATOM    288  C   GLU P  17     -15.247 -74.694  95.525  0.00 97.00      PROA   
ATOM    289  O   GLU P  17     -14.346 -75.459  95.847  0.00 97.00      PROA   
ATOM    290  N   SER P  18     -14.987 -73.583  94.796  0.00 97.00      PROA   
ATOM    291  HN  SER P  18     -15.727 -72.924  94.656  0.00 97.00      PROA   
ATOM    292  CA  SER P  18     -13.679 -73.238  94.267  0.00 97.00      PROA   
ATOM    293  HA  SER P  18     -13.096 -74.142  94.173  0.00 97.00      PROA   
ATOM    294  CB  SER P  18     -13.766 -72.574  92.868  0.00 97.00      PROA   
ATOM    295  HB1 SER P  18     -14.310 -71.606  92.943  0.00 97.00      PROA   
ATOM    296  HB2 SER P  18     -14.348 -73.238  92.193  0.00 97.00      PROA   
ATOM    297  OG  SER P  18     -12.477 -72.354  92.294  0.00 97.00      PROA   
ATOM    298  HG1 SER P  18     -12.079 -73.222  92.179  0.00 97.00      PROA   
ATOM    299  C   SER P  18     -12.958 -72.296  95.208  0.00 97.00      PROA   
ATOM    300  O   SER P  18     -13.488 -71.266  95.617  0.00 97.00      PROA   
ATOM    301  N   VAL P  19     -11.701 -72.630  95.567  0.00 97.00      PROA   
ATOM    302  HN  VAL P  19     -11.269 -73.455  95.205  0.00 97.00      PROA   
ATOM    303  CA  VAL P  19     -10.940 -71.815  96.491  0.00 97.00      PROA   
ATOM    304  HA  VAL P  19     -11.274 -70.793  96.395  0.00 97.00      PROA   
ATOM    305  CB  VAL P  19     -11.179 -72.224  97.952  0.00 97.00      PROA   
ATOM    306  HB  VAL P  19     -12.252 -72.009  98.178  0.00 97.00      PROA   
ATOM    307  CG1 VAL P  19     -10.969 -73.738  98.164  0.00 97.00      PROA   
ATOM    308 HG11 VAL P  19      -9.920 -74.010  97.945  0.00 97.00      PROA   
ATOM    309 HG12 VAL P  19     -11.641 -74.341  97.519  0.00 97.00      PROA   
ATOM    310 HG13 VAL P  19     -11.181 -74.008  99.221  0.00 97.00      PROA   
ATOM    311  CG2 VAL P  19     -10.316 -71.402  98.931  0.00 97.00      PROA   
ATOM    312 HG21 VAL P  19     -10.486 -70.318  98.795  0.00 97.00      PROA   
ATOM    313 HG22 VAL P  19      -9.238 -71.622  98.787  0.00 97.00      PROA   
ATOM    314 HG23 VAL P  19     -10.583 -71.666  99.977  0.00 97.00      PROA   
ATOM    315  C   VAL P  19      -9.485 -71.786  96.078  0.00 97.00      PROA   
ATOM    316  O   VAL P  19      -8.852 -72.816  95.884  0.00 97.00      PROA   
ATOM    317  N   THR P  20      -8.895 -70.576  95.920  0.00 97.00      PROA   
ATOM    318  HN  THR P  20      -9.410 -69.735  96.062  0.00 97.00      PROA   
ATOM    319  CA  THR P  20      -7.491 -70.442  95.564  0.00 97.00      PROA   
ATOM    320  HA  THR P  20      -7.035 -71.417  95.604  0.00 97.00      PROA   
ATOM    321  CB  THR P  20      -7.246 -69.919  94.145  0.00 97.00      PROA   
ATOM    322  HB  THR P  20      -7.924 -70.489  93.468  0.00 97.00      PROA   
ATOM    323  OG1 THR P  20      -5.925 -70.184  93.680  0.00 97.00      PROA   
ATOM    324  HG1 THR P  20      -5.317 -69.607  94.153  0.00 97.00      PROA   
ATOM    325  CG2 THR P  20      -7.552 -68.425  93.964  0.00 97.00      PROA   
ATOM    326 HG21 THR P  20      -6.929 -67.802  94.637  0.00 97.00      PROA   
ATOM    327 HG22 THR P  20      -8.622 -68.226  94.171  0.00 97.00      PROA   
ATOM    328 HG23 THR P  20      -7.340 -68.117  92.918  0.00 97.00      PROA   
ATOM    329  C   THR P  20      -6.838 -69.627  96.650  0.00 97.00      PROA   
ATOM    330  O   THR P  20      -7.390 -68.647  97.136  0.00 97.00      PROA   
ATOM    331  N   LEU P  21      -5.650 -70.078  97.102  0.00 97.00      PROA   
ATOM    332  HN  LEU P  21      -5.242 -70.888  96.685  0.00 97.00      PROA   
ATOM    333  CA  LEU P  21      -4.985 -69.572  98.280  0.00 97.00      PROA   
ATOM    334  HA  LEU P  21      -5.561 -68.770  98.717  0.00 97.00      PROA   
ATOM    335  CB  LEU P  21      -4.767 -70.679  99.349  0.00 97.00      PROA   
ATOM    336  HB1 LEU P  21      -4.268 -70.207 100.223  0.00 97.00      PROA   
ATOM    337  HB2 LEU P  21      -4.088 -71.468  98.959  0.00 97.00      PROA   
ATOM    338  CG  LEU P  21      -6.049 -71.383  99.873  0.00 97.00      PROA   
ATOM    339  HG  LEU P  21      -6.882 -70.641  99.874  0.00 97.00      PROA   
ATOM    340  CD1 LEU P  21      -6.473 -72.602  99.027  0.00 97.00      PROA   
ATOM    341 HD11 LEU P  21      -5.659 -73.358  99.019  0.00 97.00      PROA   
ATOM    342 HD12 LEU P  21      -6.705 -72.322  97.981  0.00 97.00      PROA   
ATOM    343 HD13 LEU P  21      -7.376 -73.077  99.466  0.00 97.00      PROA   
ATOM    344  CD2 LEU P  21      -5.838 -71.854 101.324  0.00 97.00      PROA   
ATOM    345 HD21 LEU P  21      -5.583 -71.000 101.983  0.00 97.00      PROA   
ATOM    346 HD22 LEU P  21      -5.007 -72.590 101.363  0.00 97.00      PROA   
ATOM    347 HD23 LEU P  21      -6.757 -72.342 101.712  0.00 97.00      PROA   
ATOM    348  C   LEU P  21      -3.644 -69.017  97.854  0.00 97.00      PROA   
ATOM    349  O   LEU P  21      -2.840 -69.723  97.265  0.00 97.00      PROA   
ATOM    350  N   HSD P  22      -3.366 -67.726  98.139  0.00 97.00      PROA   
ATOM    351  HN  HSD P  22      -4.026 -67.176  98.649  0.00 97.00      PROA   
ATOM    352  CA  HSD P  22      -2.214 -67.012  97.622  0.00 97.00      PROA   
ATOM    353  HA  HSD P  22      -1.740 -67.597  96.847  0.00 97.00      PROA   
ATOM    354  CB  HSD P  22      -2.619 -65.645  97.016  0.00 97.00      PROA   
ATOM    355  HB1 HSD P  22      -1.711 -65.067  96.737  0.00 97.00      PROA   
ATOM    356  HB2 HSD P  22      -3.190 -65.047  97.759  0.00 97.00      PROA   
ATOM    357  ND1 HSD P  22      -4.807 -65.874  95.708  0.00 97.00      PROA   
ATOM    358  HD1 HSD P  22      -5.430 -65.845  96.491  0.00 97.00      PROA   
ATOM    359  CG  HSD P  22      -3.430 -65.796  95.762  0.00 97.00      PROA   
ATOM    360  CE1 HSD P  22      -5.142 -65.921  94.394  0.00 97.00      PROA   
ATOM    361  HE1 HSD P  22      -6.170 -65.975  94.045  0.00 97.00      PROA   
ATOM    362  NE2 HSD P  22      -4.087 -65.862  93.606  0.00 97.00      PROA   
ATOM    363  CD2 HSD P  22      -3.011 -65.765  94.469  0.00 97.00      PROA   
ATOM    364  HD2 HSD P  22      -2.007 -65.664  94.077  0.00 97.00      PROA   
ATOM    365  C   HSD P  22      -1.188 -66.731  98.695  0.00 97.00      PROA   
ATOM    366  O   HSD P  22      -1.506 -66.189  99.745  0.00 97.00      PROA   
ATOM    367  N   CYS P  23       0.096 -67.065  98.430  0.00 97.00      PROA   
ATOM    368  HN  CYS P  23       0.316 -67.558  97.589  0.00 97.00      PROA   
ATOM    369  CA  CYS P  23       1.217 -66.747  99.294  0.00 97.00      PROA   
ATOM    370  HA  CYS P  23       0.860 -66.533 100.292  0.00 97.00      PROA   
ATOM    371  CB  CYS P  23       2.226 -67.912  99.373  0.00 97.00      PROA   
ATOM    372  HB1 CYS P  23       3.124 -67.588  99.935  0.00 97.00      PROA   
ATOM    373  HB2 CYS P  23       2.533 -68.218  98.349  0.00 97.00      PROA   
ATOM    374  SG  CYS P  23       1.502 -69.320 100.235  0.00 97.00      PROA   
ATOM    375  C   CYS P  23       1.949 -65.525  98.788  0.00 97.00      PROA   
ATOM    376  O   CYS P  23       2.733 -65.579  97.845  0.00 97.00      PROA   
ATOM    377  N   GLU P  24       1.717 -64.373  99.445  0.00 97.00      PROA   
ATOM    378  HN  GLU P  24       1.109 -64.346 100.235  0.00 97.00      PROA   
ATOM    379  CA  GLU P  24       2.217 -63.092  99.006  0.00 97.00      PROA   
ATOM    380  HA  GLU P  24       2.388 -63.116  97.938  0.00 97.00      PROA   
ATOM    381  CB  GLU P  24       1.179 -61.985  99.311  0.00 97.00      PROA   
ATOM    382  HB1 GLU P  24       0.210 -62.330  98.880  0.00 97.00      PROA   
ATOM    383  HB2 GLU P  24       1.457 -61.045  98.786  0.00 97.00      PROA   
ATOM    384  CG  GLU P  24       1.020 -61.697 100.819  0.00 97.00      PROA   
ATOM    385  HG1 GLU P  24       1.923 -61.195 101.226  0.00 97.00      PROA   
ATOM    386  HG2 GLU P  24       0.858 -62.645 101.374  0.00 97.00      PROA   
ATOM    387  CD  GLU P  24      -0.164 -60.793 101.088  0.00 97.00      PROA   
ATOM    388  OE1 GLU P  24      -0.061 -59.966 102.035  0.00 97.00      PROA   
ATOM    389  OE2 GLU P  24      -1.195 -60.939 100.380  0.00 97.00      PROA   
ATOM    390  C   GLU P  24       3.515 -62.738  99.693  0.00 97.00      PROA   
ATOM    391  O   GLU P  24       3.888 -63.293 100.727  0.00 97.00      PROA   
ATOM    392  N   VAL P  25       4.216 -61.747  99.102  0.00 97.00      PROA   
ATOM    393  HN  VAL P  25       3.924 -61.381  98.222  0.00 97.00      PROA   
ATOM    394  CA  VAL P  25       5.243 -60.969  99.752  0.00 97.00      PROA   
ATOM    395  HA  VAL P  25       5.051 -60.945 100.814  0.00 97.00      PROA   
ATOM    396  CB  VAL P  25       6.680 -61.423  99.466  0.00 97.00      PROA   
ATOM    397  HB  VAL P  25       6.902 -61.335  98.377  0.00 97.00      PROA   
ATOM    398  CG1 VAL P  25       7.664 -60.538 100.258  0.00 97.00      PROA   
ATOM    399 HG11 VAL P  25       7.513 -60.681 101.349  0.00 97.00      PROA   
ATOM    400 HG12 VAL P  25       7.532 -59.464 100.022  0.00 97.00      PROA   
ATOM    401 HG13 VAL P  25       8.707 -60.824 100.006  0.00 97.00      PROA   
ATOM    402  CG2 VAL P  25       6.877 -62.902  99.862  0.00 97.00      PROA   
ATOM    403 HG21 VAL P  25       6.253 -63.570  99.235  0.00 97.00      PROA   
ATOM    404 HG22 VAL P  25       6.602 -63.056 100.927  0.00 97.00      PROA   
ATOM    405 HG23 VAL P  25       7.940 -63.198  99.730  0.00 97.00      PROA   
ATOM    406  C   VAL P  25       5.018 -59.612  99.103  0.00 97.00      PROA   
ATOM    407  O   VAL P  25       4.842 -59.619  97.886  0.00 97.00      PROA   
ATOM    408  N   PRO P  26       5.000 -58.443  99.760  0.00 97.00      PROA   
ATOM    409  CD  PRO P  26       4.639 -58.359 101.184  0.00 97.00      PROA   
ATOM    410  HD1 PRO P  26       5.571 -58.267 101.782  0.00 97.00      PROA   
ATOM    411  HD2 PRO P  26       4.043 -59.231 101.537  0.00 97.00      PROA   
ATOM    412  CA  PRO P  26       4.744 -57.168  99.073  0.00 97.00      PROA   
ATOM    413  HA  PRO P  26       3.879 -57.286  98.435  0.00 97.00      PROA   
ATOM    414  CB  PRO P  26       4.446 -56.193 100.225  0.00 97.00      PROA   
ATOM    415  HB1 PRO P  26       3.776 -55.369  99.905  0.00 97.00      PROA   
ATOM    416  HB2 PRO P  26       5.382 -55.762 100.644  0.00 97.00      PROA   
ATOM    417  CG  PRO P  26       3.805 -57.082 101.291  0.00 97.00      PROA   
ATOM    418  HG1 PRO P  26       3.828 -56.632 102.303  0.00 97.00      PROA   
ATOM    419  HG2 PRO P  26       2.750 -57.302 101.009  0.00 97.00      PROA   
ATOM    420  C   PRO P  26       5.887 -56.628  98.210  0.00 97.00      PROA   
ATOM    421  O   PRO P  26       6.064 -55.413  98.146  0.00 97.00      PROA   
ATOM    422  N   HSD P  27       6.632 -57.493  97.493  0.00 97.00      PROA   
ATOM    423  HN  HSD P  27       6.383 -58.459  97.506  0.00 97.00      PROA   
ATOM    424  CA  HSD P  27       7.673 -57.098  96.571  0.00 97.00      PROA   
ATOM    425  HA  HSD P  27       7.866 -56.036  96.650  0.00 97.00      PROA   
ATOM    426  CB  HSD P  27       9.005 -57.868  96.771  0.00 97.00      PROA   
ATOM    427  HB1 HSD P  27       9.675 -57.701  95.899  0.00 97.00      PROA   
ATOM    428  HB2 HSD P  27       8.806 -58.961  96.836  0.00 97.00      PROA   
ATOM    429  ND1 HSD P  27       9.695 -58.011  99.226  0.00 97.00      PROA   
ATOM    430  HD1 HSD P  27       9.057 -58.733  99.494  0.00 97.00      PROA   
ATOM    431  CG  HSD P  27       9.784 -57.424  97.981  0.00 97.00      PROA   
ATOM    432  CE1 HSD P  27      10.668 -57.459  99.994  0.00 97.00      PROA   
ATOM    433  HE1 HSD P  27      10.839 -57.738 101.033  0.00 97.00      PROA   
ATOM    434  NE2 HSD P  27      11.383 -56.573  99.329  0.00 97.00      PROA   
ATOM    435  CD2 HSD P  27      10.832 -56.558  98.060  0.00 97.00      PROA   
ATOM    436  HD2 HSD P  27      11.269 -55.927  97.297  0.00 97.00      PROA   
ATOM    437  C   HSD P  27       7.175 -57.390  95.181  0.00 97.00      PROA   
ATOM    438  O   HSD P  27       6.825 -58.524  94.866  0.00 97.00      PROA   
ATOM    439  N   LEU P  28       7.132 -56.364  94.302  0.00 97.00      PROA   
ATOM    440  HN  LEU P  28       7.315 -55.430  94.600  0.00 97.00      PROA   
ATOM    441  CA  LEU P  28       6.761 -56.518  92.907  0.00 97.00      PROA   
ATOM    442  HA  LEU P  28       5.775 -56.962  92.905  0.00 97.00      PROA   
ATOM    443  CB  LEU P  28       6.653 -55.148  92.186  0.00 97.00      PROA   
ATOM    444  HB1 LEU P  28       6.277 -55.311  91.152  0.00 97.00      PROA   
ATOM    445  HB2 LEU P  28       7.657 -54.678  92.115  0.00 97.00      PROA   
ATOM    446  CG  LEU P  28       5.708 -54.123  92.867  0.00 97.00      PROA   
ATOM    447  HG  LEU P  28       6.087 -53.912  93.895  0.00 97.00      PROA   
ATOM    448  CD1 LEU P  28       5.718 -52.788  92.099  0.00 97.00      PROA   
ATOM    449 HD11 LEU P  28       5.335 -52.938  91.067  0.00 97.00      PROA   
ATOM    450 HD12 LEU P  28       6.747 -52.377  92.041  0.00 97.00      PROA   
ATOM    451 HD13 LEU P  28       5.068 -52.046  92.610  0.00 97.00      PROA   
ATOM    452  CD2 LEU P  28       4.267 -54.650  92.998  0.00 97.00      PROA   
ATOM    453 HD21 LEU P  28       4.231 -55.558  93.634  0.00 97.00      PROA   
ATOM    454 HD22 LEU P  28       3.859 -54.899  91.996  0.00 97.00      PROA   
ATOM    455 HD23 LEU P  28       3.617 -53.876  93.459  0.00 97.00      PROA   
ATOM    456  C   LEU P  28       7.637 -57.486  92.101  0.00 97.00      PROA   
ATOM    457  O   LEU P  28       7.046 -58.319  91.412  0.00 97.00      PROA   
ATOM    458  N   PRO P  29       8.974 -57.536  92.133  0.00 97.00      PROA   
ATOM    459  CD  PRO P  29       9.854 -56.451  92.592  0.00 97.00      PROA   
ATOM    460  HD1 PRO P  29       9.607 -56.120  93.622  0.00 97.00      PROA   
ATOM    461  HD2 PRO P  29       9.771 -55.596  91.885  0.00 97.00      PROA   
ATOM    462  CA  PRO P  29       9.736 -58.661  91.586  0.00 97.00      PROA   
ATOM    463  HA  PRO P  29       9.316 -58.991  90.645  0.00 97.00      PROA   
ATOM    464  CB  PRO P  29      11.139 -58.052  91.396  0.00 97.00      PROA   
ATOM    465  HB1 PRO P  29      11.155 -57.498  90.430  0.00 97.00      PROA   
ATOM    466  HB2 PRO P  29      11.963 -58.790  91.379  0.00 97.00      PROA   
ATOM    467  CG  PRO P  29      11.263 -57.041  92.537  0.00 97.00      PROA   
ATOM    468  HG1 PRO P  29      11.484 -57.578  93.486  0.00 97.00      PROA   
ATOM    469  HG2 PRO P  29      12.044 -56.276  92.354  0.00 97.00      PROA   
ATOM    470  C   PRO P  29       9.761 -59.858  92.540  0.00 97.00      PROA   
ATOM    471  O   PRO P  29      10.797 -60.514  92.631  0.00 97.00      PROA   
ATOM    472  N   GLY P  30       8.646 -60.186  93.240  0.00 97.00      PROA   
ATOM    473  HN  GLY P  30       7.819 -59.641  93.113  0.00 97.00      PROA   
ATOM    474  CA  GLY P  30       8.577 -61.216  94.270  0.00 97.00      PROA   
ATOM    475  HA1 GLY P  30       7.667 -61.034  94.824  0.00 97.00      PROA   
ATOM    476  HA2 GLY P  30       9.458 -61.147  94.892  0.00 97.00      PROA   
ATOM    477  C   GLY P  30       8.487 -62.619  93.722  0.00 97.00      PROA   
ATOM    478  O   GLY P  30       7.499 -63.311  93.942  0.00 97.00      PROA   
ATOM    479  N   SER P  31       9.561 -63.043  93.016  0.00 97.00      PROA   
ATOM    480  HN  SER P  31      10.275 -62.352  92.909  0.00 97.00      PROA   
ATOM    481  CA  SER P  31       9.821 -64.273  92.268  0.00 97.00      PROA   
ATOM    482  HA  SER P  31       9.586 -64.029  91.244  0.00 97.00      PROA   
ATOM    483  CB  SER P  31      11.334 -64.640  92.330  0.00 97.00      PROA   
ATOM    484  HB1 SER P  31      11.607 -64.864  93.385  0.00 97.00      PROA   
ATOM    485  HB2 SER P  31      11.934 -63.763  92.005  0.00 97.00      PROA   
ATOM    486  OG  SER P  31      11.687 -65.770  91.528  0.00 97.00      PROA   
ATOM    487  HG1 SER P  31      12.067 -65.437  90.711  0.00 97.00      PROA   
ATOM    488  C   SER P  31       8.996 -65.503  92.612  0.00 97.00      PROA   
ATOM    489  O   SER P  31       8.801 -65.831  93.772  0.00 97.00      PROA   
ATOM    490  N   SER P  32       8.509 -66.225  91.577  0.00 97.00      PROA   
ATOM    491  HN  SER P  32       8.760 -65.994  90.640  0.00 97.00      PROA   
ATOM    492  CA  SER P  32       7.533 -67.293  91.682  0.00 97.00      PROA   
ATOM    493  HA  SER P  32       6.815 -67.009  92.438  0.00 97.00      PROA   
ATOM    494  CB  SER P  32       6.770 -67.450  90.340  0.00 97.00      PROA   
ATOM    495  HB1 SER P  32       6.187 -66.519  90.164  0.00 97.00      PROA   
ATOM    496  HB2 SER P  32       6.051 -68.296  90.361  0.00 97.00      PROA   
ATOM    497  OG  SER P  32       7.672 -67.604  89.246  0.00 97.00      PROA   
ATOM    498  HG1 SER P  32       8.068 -68.476  89.344  0.00 97.00      PROA   
ATOM    499  C   SER P  32       8.104 -68.640  92.101  0.00 97.00      PROA   
ATOM    500  O   SER P  32       7.921 -69.647  91.419  0.00 97.00      PROA   
ATOM    501  N   SER P  33       8.777 -68.691  93.270  0.00 97.00      PROA   
ATOM    502  HN  SER P  33       8.964 -67.841  93.758  0.00 97.00      PROA   
ATOM    503  CA  SER P  33       9.258 -69.913  93.886  0.00 97.00      PROA   
ATOM    504  HA  SER P  33       8.971 -70.766  93.287  0.00 97.00      PROA   
ATOM    505  CB  SER P  33      10.801 -69.908  94.063  0.00 97.00      PROA   
ATOM    506  HB1 SER P  33      11.105 -69.057  94.711  0.00 97.00      PROA   
ATOM    507  HB2 SER P  33      11.276 -69.760  93.068  0.00 97.00      PROA   
ATOM    508  OG  SER P  33      11.295 -71.122  94.631  0.00 97.00      PROA   
ATOM    509  HG1 SER P  33      11.350 -71.769  93.924  0.00 97.00      PROA   
ATOM    510  C   SER P  33       8.576 -70.034  95.233  0.00 97.00      PROA   
ATOM    511  O   SER P  33       8.509 -69.074  95.995  0.00 97.00      PROA   
ATOM    512  N   THR P  34       8.021 -71.230  95.544  0.00 97.00      PROA   
ATOM    513  HN  THR P  34       8.110 -72.012  94.933  0.00 97.00      PROA   
ATOM    514  CA  THR P  34       7.223 -71.431  96.742  0.00 97.00      PROA   
ATOM    515  HA  THR P  34       7.578 -70.772  97.523  0.00 97.00      PROA   
ATOM    516  CB  THR P  34       5.719 -71.239  96.533  0.00 97.00      PROA   
ATOM    517  HB  THR P  34       5.283 -72.065  95.924  0.00 97.00      PROA   
ATOM    518  OG1 THR P  34       5.473 -70.048  95.808  0.00 97.00      PROA   
ATOM    519  HG1 THR P  34       5.666 -70.272  94.896  0.00 97.00      PROA   
ATOM    520  CG2 THR P  34       4.971 -71.163  97.878  0.00 97.00      PROA   
ATOM    521 HG21 THR P  34       5.504 -70.497  98.587  0.00 97.00      PROA   
ATOM    522 HG22 THR P  34       4.884 -72.168  98.335  0.00 97.00      PROA   
ATOM    523 HG23 THR P  34       3.941 -70.775  97.728  0.00 97.00      PROA   
ATOM    524  C   THR P  34       7.414 -72.849  97.196  0.00 97.00      PROA   
ATOM    525  O   THR P  34       7.475 -73.769  96.387  0.00 97.00      PROA   
ATOM    526  N   GLN P  35       7.460 -73.058  98.528  0.00 97.00      PROA   
ATOM    527  HN  GLN P  35       7.557 -72.297  99.166  0.00 97.00      PROA   
ATOM    528  CA  GLN P  35       7.292 -74.364  99.116  0.00 97.00      PROA   
ATOM    529  HA  GLN P  35       7.230 -75.129  98.355  0.00 97.00      PROA   
ATOM    530  CB  GLN P  35       8.435 -74.693 100.108  0.00 97.00      PROA   
ATOM    531  HB1 GLN P  35       8.315 -75.742 100.459  0.00 97.00      PROA   
ATOM    532  HB2 GLN P  35       8.356 -74.024 100.994  0.00 97.00      PROA   
ATOM    533  CG  GLN P  35       9.834 -74.499  99.483  0.00 97.00      PROA   
ATOM    534  HG1 GLN P  35       9.982 -73.437  99.192  0.00 97.00      PROA   
ATOM    535  HG2 GLN P  35       9.941 -75.128  98.576  0.00 97.00      PROA   
ATOM    536  CD  GLN P  35      10.924 -74.827 100.504  0.00 97.00      PROA   
ATOM    537  OE1 GLN P  35      11.086 -74.102 101.484  0.00 97.00      PROA   
ATOM    538  NE2 GLN P  35      11.701 -75.917 100.272  0.00 97.00      PROA   
ATOM    539 HE21 GLN P  35      12.434 -76.117 100.920  0.00 97.00      PROA   
ATOM    540 HE22 GLN P  35      11.551 -76.469  99.455  0.00 97.00      PROA   
ATOM    541  C   GLN P  35       5.978 -74.297  99.858  0.00 97.00      PROA   
ATOM    542  O   GLN P  35       5.790 -73.428 100.698  0.00 97.00      PROA   
ATOM    543  N   TRP P  36       5.027 -75.207  99.549  0.00 97.00      PROA   
ATOM    544  HN  TRP P  36       5.190 -75.879  98.831  0.00 97.00      PROA   
ATOM    545  CA  TRP P  36       3.740 -75.308 100.216  0.00 97.00      PROA   
ATOM    546  HA  TRP P  36       3.584 -74.456 100.863  0.00 97.00      PROA   
ATOM    547  CB  TRP P  36       2.555 -75.419  99.221  0.00 97.00      PROA   
ATOM    548  HB1 TRP P  36       1.666 -75.850  99.730  0.00 97.00      PROA   
ATOM    549  HB2 TRP P  36       2.846 -76.130  98.414  0.00 97.00      PROA   
ATOM    550  CG  TRP P  36       2.104 -74.138  98.595  0.00 97.00      PROA   
ATOM    551  CD1 TRP P  36       2.529 -73.608  97.408  0.00 97.00      PROA   
ATOM    552  HD1 TRP P  36       3.370 -73.971  96.846  0.00 97.00      PROA   
ATOM    553  NE1 TRP P  36       1.766 -72.523  97.081  0.00 97.00      PROA   
ATOM    554  HE1 TRP P  36       1.841 -72.006  96.254  0.00 97.00      PROA   
ATOM    555  CE2 TRP P  36       0.842 -72.305  98.056  0.00 97.00      PROA   
ATOM    556  CD2 TRP P  36       1.026 -73.300  99.045  0.00 97.00      PROA   
ATOM    557  CE3 TRP P  36       0.202 -73.311 100.171  0.00 97.00      PROA   
ATOM    558  HE3 TRP P  36       0.324 -74.049 100.951  0.00 97.00      PROA   
ATOM    559  CZ3 TRP P  36      -0.785 -72.329 100.290  0.00 97.00      PROA   
ATOM    560  HZ3 TRP P  36      -1.418 -72.304 101.166  0.00 97.00      PROA   
ATOM    561  CZ2 TRP P  36      -0.150 -71.343  98.163  0.00 97.00      PROA   
ATOM    562  HZ2 TRP P  36      -0.288 -70.587  97.406  0.00 97.00      PROA   
ATOM    563  CH2 TRP P  36      -0.962 -71.369  99.298  0.00 97.00      PROA   
ATOM    564  HH2 TRP P  36      -1.722 -70.612  99.427  0.00 97.00      PROA   
ATOM    565  C   TRP P  36       3.742 -76.541 101.084  0.00 97.00      PROA   
ATOM    566  O   TRP P  36       4.404 -77.521 100.766  0.00 97.00      PROA   
ATOM    567  N   PHE P  37       3.008 -76.514 102.219  0.00 97.00      PROA   
ATOM    568  HN  PHE P  37       2.533 -75.679 102.490  0.00 97.00      PROA   
ATOM    569  CA  PHE P  37       2.970 -77.604 103.172  0.00 97.00      PROA   
ATOM    570  HA  PHE P  37       3.325 -78.506 102.698  0.00 97.00      PROA   
ATOM    571  CB  PHE P  37       3.805 -77.324 104.459  0.00 97.00      PROA   
ATOM    572  HB1 PHE P  37       3.839 -78.232 105.099  0.00 97.00      PROA   
ATOM    573  HB2 PHE P  37       3.350 -76.497 105.044  0.00 97.00      PROA   
ATOM    574  CG  PHE P  37       5.223 -76.919 104.124  0.00 97.00      PROA   
ATOM    575  CD1 PHE P  37       6.254 -77.874 104.105  0.00 97.00      PROA   
ATOM    576  HD1 PHE P  37       6.029 -78.907 104.323  0.00 97.00      PROA   
ATOM    577  CE1 PHE P  37       7.569 -77.503 103.793  0.00 97.00      PROA   
ATOM    578  HE1 PHE P  37       8.348 -78.250 103.774  0.00 97.00      PROA   
ATOM    579  CZ  PHE P  37       7.867 -76.168 103.493  0.00 97.00      PROA   
ATOM    580  HZ  PHE P  37       8.877 -75.884 103.235  0.00 97.00      PROA   
ATOM    581  CD2 PHE P  37       5.546 -75.575 103.855  0.00 97.00      PROA   
ATOM    582  HD2 PHE P  37       4.768 -74.828 103.866  0.00 97.00      PROA   
ATOM    583  CE2 PHE P  37       6.853 -75.204 103.521  0.00 97.00      PROA   
ATOM    584  HE2 PHE P  37       7.072 -74.178 103.270  0.00 97.00      PROA   
ATOM    585  C   PHE P  37       1.533 -77.828 103.597  0.00 97.00      PROA   
ATOM    586  O   PHE P  37       0.806 -76.879 103.878  0.00 97.00      PROA   
ATOM    587  N   LEU P  38       1.102 -79.112 103.668  0.00 97.00      PROA   
ATOM    588  HN  LEU P  38       1.696 -79.855 103.362  0.00 97.00      PROA   
ATOM    589  CA  LEU P  38      -0.165 -79.532 104.235  0.00 97.00      PROA   
ATOM    590  HA  LEU P  38      -0.741 -78.673 104.539  0.00 97.00      PROA   
ATOM    591  CB  LEU P  38      -1.012 -80.422 103.287  0.00 97.00      PROA   
ATOM    592  HB1 LEU P  38      -1.945 -80.744 103.800  0.00 97.00      PROA   
ATOM    593  HB2 LEU P  38      -0.434 -81.335 103.015  0.00 97.00      PROA   
ATOM    594  CG  LEU P  38      -1.419 -79.731 101.972  0.00 97.00      PROA   
ATOM    595  HG  LEU P  38      -0.481 -79.440 101.455  0.00 97.00      PROA   
ATOM    596  CD1 LEU P  38      -2.190 -80.689 101.046  0.00 97.00      PROA   
ATOM    597 HD11 LEU P  38      -3.136 -81.010 101.533  0.00 97.00      PROA   
ATOM    598 HD12 LEU P  38      -1.581 -81.589 100.818  0.00 97.00      PROA   
ATOM    599 HD13 LEU P  38      -2.444 -80.180 100.092  0.00 97.00      PROA   
ATOM    600  CD2 LEU P  38      -2.247 -78.460 102.217  0.00 97.00      PROA   
ATOM    601 HD21 LEU P  38      -1.684 -77.715 102.814  0.00 97.00      PROA   
ATOM    602 HD22 LEU P  38      -3.186 -78.714 102.754  0.00 97.00      PROA   
ATOM    603 HD23 LEU P  38      -2.514 -78.001 101.244  0.00 97.00      PROA   
ATOM    604  C   LEU P  38       0.149 -80.360 105.450  0.00 97.00      PROA   
ATOM    605  O   LEU P  38       0.717 -81.442 105.331  0.00 97.00      PROA   
ATOM    606  N   ASN P  39      -0.210 -79.875 106.664  0.00 97.00      PROA   
ATOM    607  HN  ASN P  39      -0.714 -79.014 106.726  0.00 97.00      PROA   
ATOM    608  CA  ASN P  39       0.010 -80.592 107.917  0.00 97.00      PROA   
ATOM    609  HA  ASN P  39      -0.269 -79.916 108.713  0.00 97.00      PROA   
ATOM    610  CB  ASN P  39      -0.869 -81.875 108.026  0.00 97.00      PROA   
ATOM    611  HB1 ASN P  39      -0.802 -82.302 109.048  0.00 97.00      PROA   
ATOM    612  HB2 ASN P  39      -0.517 -82.635 107.297  0.00 97.00      PROA   
ATOM    613  CG  ASN P  39      -2.341 -81.542 107.750  0.00 97.00      PROA   
ATOM    614  OD1 ASN P  39      -2.835 -80.478 108.125  0.00 97.00      PROA   
ATOM    615  ND2 ASN P  39      -3.057 -82.456 107.038  0.00 97.00      PROA   
ATOM    616 HD21 ASN P  39      -4.000 -82.233 106.795  0.00 97.00      PROA   
ATOM    617 HD22 ASN P  39      -2.624 -83.301 106.731  0.00 97.00      PROA   
ATOM    618  C   ASN P  39       1.480 -80.951 108.135  0.00 97.00      PROA   
ATOM    619  O   ASN P  39       1.815 -82.053 108.566  0.00 97.00      PROA   
ATOM    620  N   GLY P  40       2.397 -80.015 107.796  0.00 97.00      PROA   
ATOM    621  HN  GLY P  40       2.078 -79.119 107.498  0.00 97.00      PROA   
ATOM    622  CA  GLY P  40       3.837 -80.239 107.804  0.00 97.00      PROA   
ATOM    623  HA1 GLY P  40       4.087 -80.883 108.637  0.00 97.00      PROA   
ATOM    624  HA2 GLY P  40       4.306 -79.271 107.889  0.00 97.00      PROA   
ATOM    625  C   GLY P  40       4.395 -80.887 106.551  0.00 97.00      PROA   
ATOM    626  O   GLY P  40       5.579 -80.731 106.260  0.00 97.00      PROA   
ATOM    627  N   THR P  41       3.580 -81.631 105.769  0.00 97.00      PROA   
ATOM    628  HN  THR P  41       2.609 -81.705 105.989  0.00 97.00      PROA   
ATOM    629  CA  THR P  41       4.047 -82.387 104.611  0.00 97.00      PROA   
ATOM    630  HA  THR P  41       5.047 -82.746 104.819  0.00 97.00      PROA   
ATOM    631  CB  THR P  41       3.181 -83.605 104.303  0.00 97.00      PROA   
ATOM    632  HB  THR P  41       2.127 -83.294 104.125  0.00 97.00      PROA   
ATOM    633  OG1 THR P  41       3.207 -84.503 105.405  0.00 97.00      PROA   
ATOM    634  HG1 THR P  41       2.902 -84.009 106.167  0.00 97.00      PROA   
ATOM    635  CG2 THR P  41       3.691 -84.387 103.073  0.00 97.00      PROA   
ATOM    636 HG21 THR P  41       4.752 -84.681 103.217  0.00 97.00      PROA   
ATOM    637 HG22 THR P  41       3.604 -83.793 102.141  0.00 97.00      PROA   
ATOM    638 HG23 THR P  41       3.089 -85.312 102.944  0.00 97.00      PROA   
ATOM    639  C   THR P  41       4.115 -81.507 103.383  0.00 97.00      PROA   
ATOM    640  O   THR P  41       3.122 -80.924 102.969  0.00 97.00      PROA   
ATOM    641  N   ALA P  42       5.307 -81.393 102.756  0.00 97.00      PROA   
ATOM    642  HN  ALA P  42       6.111 -81.867 103.107  0.00 97.00      PROA   
ATOM    643  CA  ALA P  42       5.526 -80.587 101.570  0.00 97.00      PROA   
ATOM    644  HA  ALA P  42       5.198 -79.588 101.814  0.00 97.00      PROA   
ATOM    645  CB  ALA P  42       7.029 -80.517 101.242  0.00 97.00      PROA   
ATOM    646  HB1 ALA P  42       7.420 -81.525 100.988  0.00 97.00      PROA   
ATOM    647  HB2 ALA P  42       7.590 -80.141 102.126  0.00 97.00      PROA   
ATOM    648  HB3 ALA P  42       7.221 -79.829 100.393  0.00 97.00      PROA   
ATOM    649  C   ALA P  42       4.764 -81.034 100.322  0.00 97.00      PROA   
ATOM    650  O   ALA P  42       4.757 -82.206  99.954  0.00 97.00      PROA   
ATOM    651  N   ILE P  43       4.130 -80.068  99.614  0.00 97.00      PROA   
ATOM    652  HN  ILE P  43       4.141 -79.126  99.948  0.00 97.00      PROA   
ATOM    653  CA  ILE P  43       3.485 -80.279  98.329  0.00 97.00      PROA   
ATOM    654  HA  ILE P  43       3.218 -81.323  98.252  0.00 97.00      PROA   
ATOM    655  CB  ILE P  43       2.220 -79.434  98.084  0.00 97.00      PROA   
ATOM    656  HB  ILE P  43       2.499 -78.437  97.667  0.00 97.00      PROA   
ATOM    657  CG2 ILE P  43       1.315 -80.167  97.062  0.00 97.00      PROA   
ATOM    658 HG21 ILE P  43       1.002 -81.153  97.468  0.00 97.00      PROA   
ATOM    659 HG22 ILE P  43       1.821 -80.326  96.091  0.00 97.00      PROA   
ATOM    660 HG23 ILE P  43       0.399 -79.581  96.854  0.00 97.00      PROA   
ATOM    661  CG1 ILE P  43       1.433 -79.134  99.386  0.00 97.00      PROA   
ATOM    662 HG11 ILE P  43       2.088 -78.610 100.111  0.00 97.00      PROA   
ATOM    663 HG12 ILE P  43       1.112 -80.091  99.852  0.00 97.00      PROA   
ATOM    664  CD  ILE P  43       0.208 -78.239  99.143  0.00 97.00      PROA   
ATOM    665  HD1 ILE P  43       0.449 -77.423  98.429  0.00 97.00      PROA   
ATOM    666  HD2 ILE P  43      -0.132 -77.773 100.091  0.00 97.00      PROA   
ATOM    667  HD3 ILE P  43      -0.636 -78.832  98.733  0.00 97.00      PROA   
ATOM    668  C   ILE P  43       4.523 -79.951  97.266  0.00 97.00      PROA   
ATOM    669  O   ILE P  43       5.450 -79.180  97.499  0.00 97.00      PROA   
ATOM    670  N   GLN P  44       4.382 -80.517  96.047  0.00 97.00      PROA   
ATOM    671  HN  GLN P  44       3.659 -81.183  95.874  0.00 97.00      PROA   
ATOM    672  CA  GLN P  44       5.276 -80.250  94.937  0.00 97.00      PROA   
ATOM    673  HA  GLN P  44       6.282 -80.118  95.312  0.00 97.00      PROA   
ATOM    674  CB  GLN P  44       5.258 -81.443  93.945  0.00 97.00      PROA   
ATOM    675  HB1 GLN P  44       5.997 -81.241  93.138  0.00 97.00      PROA   
ATOM    676  HB2 GLN P  44       4.253 -81.519  93.471  0.00 97.00      PROA   
ATOM    677  CG  GLN P  44       5.599 -82.825  94.566  0.00 97.00      PROA   
ATOM    678  HG1 GLN P  44       5.707 -83.568  93.747  0.00 97.00      PROA   
ATOM    679  HG2 GLN P  44       4.776 -83.172  95.226  0.00 97.00      PROA   
ATOM    680  CD  GLN P  44       6.923 -82.818  95.346  0.00 97.00      PROA   
ATOM    681  OE1 GLN P  44       7.998 -82.951  94.751  0.00 97.00      PROA   
ATOM    682  NE2 GLN P  44       6.862 -82.685  96.700  0.00 97.00      PROA   
ATOM    683 HE21 GLN P  44       7.726 -82.679  97.200  0.00 97.00      PROA   
ATOM    684 HE22 GLN P  44       5.987 -82.556  97.164  0.00 97.00      PROA   
ATOM    685  C   GLN P  44       4.885 -78.961  94.209  0.00 97.00      PROA   
ATOM    686  O   GLN P  44       5.609 -78.480  93.338  0.00 97.00      PROA   
ATOM    687  N   THR P  45       3.732 -78.351  94.580  0.00 97.00      PROA   
ATOM    688  HN  THR P  45       3.156 -78.785  95.267  0.00 97.00      PROA   
ATOM    689  CA  THR P  45       3.233 -77.081  94.067  0.00 97.00      PROA   
ATOM    690  HA  THR P  45       3.097 -77.195  93.001  0.00 97.00      PROA   
ATOM    691  CB  THR P  45       1.891 -76.702  94.696  0.00 97.00      PROA   
ATOM    692  HB  THR P  45       2.005 -76.545  95.795  0.00 97.00      PROA   
ATOM    693  OG1 THR P  45       0.953 -77.750  94.500  0.00 97.00      PROA   
ATOM    694  HG1 THR P  45       0.128 -77.436  94.881  0.00 97.00      PROA   
ATOM    695  CG2 THR P  45       1.299 -75.438  94.047  0.00 97.00      PROA   
ATOM    696 HG21 THR P  45       1.178 -75.601  92.955  0.00 97.00      PROA   
ATOM    697 HG22 THR P  45       1.937 -74.548  94.216  0.00 97.00      PROA   
ATOM    698 HG23 THR P  45       0.299 -75.214  94.472  0.00 97.00      PROA   
ATOM    699  C   THR P  45       4.201 -75.936  94.312  0.00 97.00      PROA   
ATOM    700  O   THR P  45       4.377 -75.508  95.447  0.00 97.00      PROA   
ATOM    701  N   SER P  46       4.857 -75.406  93.253  0.00 97.00      PROA   
ATOM    702  HN  SER P  46       4.806 -75.847  92.359  0.00 97.00      PROA   
ATOM    703  CA  SER P  46       5.819 -74.323  93.408  0.00 97.00      PROA   
ATOM    704  HA  SER P  46       6.145 -74.270  94.436  0.00 97.00      PROA   
ATOM    705  CB  SER P  46       7.076 -74.566  92.539  0.00 97.00      PROA   
ATOM    706  HB1 SER P  46       7.775 -73.704  92.611  0.00 97.00      PROA   
ATOM    707  HB2 SER P  46       6.792 -74.699  91.473  0.00 97.00      PROA   
ATOM    708  OG  SER P  46       7.787 -75.716  92.993  0.00 97.00      PROA   
ATOM    709  HG1 SER P  46       7.163 -76.445  93.058  0.00 97.00      PROA   
ATOM    710  C   SER P  46       5.260 -72.954  93.054  0.00 97.00      PROA   
ATOM    711  O   SER P  46       5.898 -71.933  93.310  0.00 97.00      PROA   
ATOM    712  N   THR P  47       4.032 -72.886  92.492  0.00 97.00      PROA   
ATOM    713  HN  THR P  47       3.530 -73.728  92.318  0.00 97.00      PROA   
ATOM    714  CA  THR P  47       3.333 -71.634  92.209  0.00 97.00      PROA   
ATOM    715  HA  THR P  47       4.041 -71.038  91.657  0.00 97.00      PROA   
ATOM    716  CB  THR P  47       2.126 -71.783  91.260  0.00 97.00      PROA   
ATOM    717  HB  THR P  47       2.501 -71.991  90.233  0.00 97.00      PROA   
ATOM    718  OG1 THR P  47       1.295 -70.624  91.199  0.00 97.00      PROA   
ATOM    719  HG1 THR P  47       0.487 -70.906  90.763  0.00 97.00      PROA   
ATOM    720  CG2 THR P  47       1.239 -72.955  91.704  0.00 97.00      PROA   
ATOM    721 HG21 THR P  47       0.964 -72.846  92.773  0.00 97.00      PROA   
ATOM    722 HG22 THR P  47       1.758 -73.923  91.561  0.00 97.00      PROA   
ATOM    723 HG23 THR P  47       0.300 -72.983  91.109  0.00 97.00      PROA   
ATOM    724  C   THR P  47       2.964 -70.878  93.491  0.00 97.00      PROA   
ATOM    725  O   THR P  47       2.622 -71.530  94.474  0.00 97.00      PROA   
ATOM    726  N   PRO P  48       2.967 -69.539  93.549  0.00 97.00      PROA   
ATOM    727  CD  PRO P  48       3.816 -68.696  92.696  0.00 97.00      PROA   
ATOM    728  HD1 PRO P  48       3.216 -68.367  91.820  0.00 97.00      PROA   
ATOM    729  HD2 PRO P  48       4.737 -69.220  92.358  0.00 97.00      PROA   
ATOM    730  CA  PRO P  48       2.517 -68.817  94.736  0.00 97.00      PROA   
ATOM    731  HA  PRO P  48       3.001 -69.246  95.603  0.00 97.00      PROA   
ATOM    732  CB  PRO P  48       2.950 -67.365  94.465  0.00 97.00      PROA   
ATOM    733  HB1 PRO P  48       3.156 -66.813  95.404  0.00 97.00      PROA   
ATOM    734  HB2 PRO P  48       2.177 -66.814  93.882  0.00 97.00      PROA   
ATOM    735  CG  PRO P  48       4.190 -67.510  93.584  0.00 97.00      PROA   
ATOM    736  HG1 PRO P  48       4.423 -66.592  93.009  0.00 97.00      PROA   
ATOM    737  HG2 PRO P  48       5.064 -67.785  94.215  0.00 97.00      PROA   
ATOM    738  C   PRO P  48       1.019 -68.849  94.971  0.00 97.00      PROA   
ATOM    739  O   PRO P  48       0.596 -68.256  95.955  0.00 97.00      PROA   
ATOM    740  N   THR P  49       0.200 -69.524  94.129  0.00 97.00      PROA   
ATOM    741  HN  THR P  49       0.569 -69.969  93.317  0.00 97.00      PROA   
ATOM    742  CA  THR P  49      -1.219 -69.694  94.397  0.00 97.00      PROA   
ATOM    743  HA  THR P  49      -1.399 -69.400  95.419  0.00 97.00      PROA   
ATOM    744  CB  THR P  49      -2.145 -68.830  93.535  0.00 97.00      PROA   
ATOM    745  HB  THR P  49      -1.693 -67.815  93.490  0.00 97.00      PROA   
ATOM    746  OG1 THR P  49      -3.428 -68.694  94.133  0.00 97.00      PROA   
ATOM    747  HG1 THR P  49      -3.763 -67.846  93.819  0.00 97.00      PROA   
ATOM    748  CG2 THR P  49      -2.335 -69.334  92.093  0.00 97.00      PROA   
ATOM    749 HG21 THR P  49      -2.884 -70.299  92.079  0.00 97.00      PROA   
ATOM    750 HG22 THR P  49      -1.353 -69.464  91.596  0.00 97.00      PROA   
ATOM    751 HG23 THR P  49      -2.933 -68.598  91.514  0.00 97.00      PROA   
ATOM    752  C   THR P  49      -1.553 -71.164  94.307  0.00 97.00      PROA   
ATOM    753  O   THR P  49      -1.223 -71.849  93.344  0.00 97.00      PROA   
ATOM    754  N   TYR P  50      -2.229 -71.693  95.348  0.00 97.00      PROA   
ATOM    755  HN  TYR P  50      -2.464 -71.119  96.132  0.00 97.00      PROA   
ATOM    756  CA  TYR P  50      -2.678 -73.064  95.396  0.00 97.00      PROA   
ATOM    757  HA  TYR P  50      -2.137 -73.653  94.667  0.00 97.00      PROA   
ATOM    758  CB  TYR P  50      -2.473 -73.678  96.808  0.00 97.00      PROA   
ATOM    759  HB1 TYR P  50      -3.097 -73.167  97.570  0.00 97.00      PROA   
ATOM    760  HB2 TYR P  50      -1.410 -73.545  97.101  0.00 97.00      PROA   
ATOM    761  CG  TYR P  50      -2.770 -75.157  96.826  0.00 97.00      PROA   
ATOM    762  CD1 TYR P  50      -4.051 -75.638  97.147  0.00 97.00      PROA   
ATOM    763  HD1 TYR P  50      -4.847 -74.943  97.370  0.00 97.00      PROA   
ATOM    764  CE1 TYR P  50      -4.301 -77.016  97.203  0.00 97.00      PROA   
ATOM    765  HE1 TYR P  50      -5.279 -77.381  97.477  0.00 97.00      PROA   
ATOM    766  CZ  TYR P  50      -3.276 -77.924  96.919  0.00 97.00      PROA   
ATOM    767  OH  TYR P  50      -3.522 -79.311  96.981  0.00 97.00      PROA   
ATOM    768  HH  TYR P  50      -4.432 -79.434  97.264  0.00 97.00      PROA   
ATOM    769  CD2 TYR P  50      -1.742 -76.080  96.569  0.00 97.00      PROA   
ATOM    770  HD2 TYR P  50      -0.746 -75.720  96.360  0.00 97.00      PROA   
ATOM    771  CE2 TYR P  50      -1.999 -77.456  96.595  0.00 97.00      PROA   
ATOM    772  HE2 TYR P  50      -1.211 -78.164  96.391  0.00 97.00      PROA   
ATOM    773  C   TYR P  50      -4.140 -73.038  95.019  0.00 97.00      PROA   
ATOM    774  O   TYR P  50      -4.966 -72.523  95.763  0.00 97.00      PROA   
ATOM    775  N   HSD P  51      -4.487 -73.588  93.835  0.00 97.00      PROA   
ATOM    776  HN  HSD P  51      -3.803 -74.036  93.266  0.00 97.00      PROA   
ATOM    777  CA  HSD P  51      -5.809 -73.456  93.259  0.00 97.00      PROA   
ATOM    778  HA  HSD P  51      -6.372 -72.701  93.788  0.00 97.00      PROA   
ATOM    779  CB  HSD P  51      -5.723 -73.024  91.769  0.00 97.00      PROA   
ATOM    780  HB1 HSD P  51      -5.072 -73.732  91.212  0.00 97.00      PROA   
ATOM    781  HB2 HSD P  51      -5.226 -72.029  91.740  0.00 97.00      PROA   
ATOM    782  ND1 HSD P  51      -7.739 -73.976  90.516  0.00 97.00      PROA   
ATOM    783  HD1 HSD P  51      -7.538 -74.944  90.676  0.00 97.00      PROA   
ATOM    784  CG  HSD P  51      -7.041 -72.905  91.039  0.00 97.00      PROA   
ATOM    785  CE1 HSD P  51      -8.777 -73.466  89.812  0.00 97.00      PROA   
ATOM    786  HE1 HSD P  51      -9.503 -74.096  89.298  0.00 97.00      PROA   
ATOM    787  NE2 HSD P  51      -8.792 -72.148  89.834  0.00 97.00      PROA   
ATOM    788  CD2 HSD P  51      -7.694 -71.795  90.601  0.00 97.00      PROA   
ATOM    789  HD2 HSD P  51      -7.456 -70.750  90.756  0.00 97.00      PROA   
ATOM    790  C   HSD P  51      -6.574 -74.749  93.364  0.00 97.00      PROA   
ATOM    791  O   HSD P  51      -6.289 -75.720  92.666  0.00 97.00      PROA   
ATOM    792  N   ILE P  52      -7.620 -74.764  94.218  0.00 97.00      PROA   
ATOM    793  HN  ILE P  52      -7.826 -73.987  94.811  0.00 97.00      PROA   
ATOM    794  CA  ILE P  52      -8.549 -75.864  94.323  0.00 97.00      PROA   
ATOM    795  HA  ILE P  52      -8.082 -76.777  93.978  0.00 97.00      PROA   
ATOM    796  CB  ILE P  52      -9.010 -76.092  95.758  0.00 97.00      PROA   
ATOM    797  HB  ILE P  52      -9.411 -75.138  96.159  0.00 97.00      PROA   
ATOM    798  CG2 ILE P  52     -10.138 -77.138  95.826  0.00 97.00      PROA   
ATOM    799 HG21 ILE P  52      -9.806 -78.105  95.394  0.00 97.00      PROA   
ATOM    800 HG22 ILE P  52     -11.057 -76.797  95.308  0.00 97.00      PROA   
ATOM    801 HG23 ILE P  52     -10.405 -77.318  96.888  0.00 97.00      PROA   
ATOM    802  CG1 ILE P  52      -7.818 -76.514  96.652  0.00 97.00      PROA   
ATOM    803 HG11 ILE P  52      -6.895 -75.976  96.349  0.00 97.00      PROA   
ATOM    804 HG12 ILE P  52      -7.636 -77.601  96.494  0.00 97.00      PROA   
ATOM    805  CD  ILE P  52      -8.045 -76.256  98.145  0.00 97.00      PROA   
ATOM    806  HD1 ILE P  52      -8.958 -76.777  98.499  0.00 97.00      PROA   
ATOM    807  HD2 ILE P  52      -8.147 -75.169  98.349  0.00 97.00      PROA   
ATOM    808  HD3 ILE P  52      -7.185 -76.641  98.729  0.00 97.00      PROA   
ATOM    809  C   ILE P  52      -9.709 -75.532  93.414  0.00 97.00      PROA   
ATOM    810  O   ILE P  52     -10.510 -74.641  93.689  0.00 97.00      PROA   
ATOM    811  N   THR P  53      -9.807 -76.246  92.270  0.00 97.00      PROA   
ATOM    812  HN  THR P  53      -9.094 -76.905  92.038  0.00 97.00      PROA   
ATOM    813  CA  THR P  53     -10.848 -76.055  91.269  0.00 97.00      PROA   
ATOM    814  HA  THR P  53     -10.805 -75.019  90.962  0.00 97.00      PROA   
ATOM    815  CB  THR P  53     -10.640 -76.936  90.042  0.00 97.00      PROA   
ATOM    816  HB  THR P  53     -10.785 -78.009  90.303  0.00 97.00      PROA   
ATOM    817  OG1 THR P  53      -9.314 -76.780  89.555  0.00 97.00      PROA   
ATOM    818  HG1 THR P  53      -9.270 -77.311  88.756  0.00 97.00      PROA   
ATOM    819  CG2 THR P  53     -11.598 -76.542  88.900  0.00 97.00      PROA   
ATOM    820 HG21 THR P  53     -11.472 -75.468  88.648  0.00 97.00      PROA   
ATOM    821 HG22 THR P  53     -12.656 -76.719  89.180  0.00 97.00      PROA   
ATOM    822 HG23 THR P  53     -11.384 -77.144  87.991  0.00 97.00      PROA   
ATOM    823  C   THR P  53     -12.235 -76.301  91.822  0.00 97.00      PROA   
ATOM    824  O   THR P  53     -13.160 -75.538  91.549  0.00 97.00      PROA   
ATOM    825  N   SER P  54     -12.393 -77.368  92.636  0.00 97.00      PROA   
ATOM    826  HN  SER P  54     -11.614 -77.932  92.894  0.00 97.00      PROA   
ATOM    827  CA  SER P  54     -13.674 -77.765  93.173  0.00 97.00      PROA   
ATOM    828  HA  SER P  54     -14.193 -76.882  93.520  0.00 97.00      PROA   
ATOM    829  CB  SER P  54     -14.547 -78.592  92.181  0.00 97.00      PROA   
ATOM    830  HB1 SER P  54     -15.529 -78.835  92.637  0.00 97.00      PROA   
ATOM    831  HB2 SER P  54     -14.039 -79.545  91.923  0.00 97.00      PROA   
ATOM    832  OG  SER P  54     -14.773 -77.898  90.959  0.00 97.00      PROA   
ATOM    833  HG1 SER P  54     -15.109 -77.031  91.199  0.00 97.00      PROA   
ATOM    834  C   SER P  54     -13.362 -78.659  94.348  0.00 97.00      PROA   
ATOM    835  O   SER P  54     -12.884 -79.775  94.168  0.00 97.00      PROA   
ATOM    836  N   ALA P  55     -13.586 -78.170  95.588  0.00 97.00      PROA   
ATOM    837  HN  ALA P  55     -13.972 -77.253  95.702  0.00 97.00      PROA   
ATOM    838  CA  ALA P  55     -13.093 -78.767  96.816  0.00 97.00      PROA   
ATOM    839  HA  ALA P  55     -12.022 -78.795  96.714  0.00 97.00      PROA   
ATOM    840  CB  ALA P  55     -13.425 -77.853  98.012  0.00 97.00      PROA   
ATOM    841  HB1 ALA P  55     -14.525 -77.774  98.154  0.00 97.00      PROA   
ATOM    842  HB2 ALA P  55     -13.034 -76.830  97.821  0.00 97.00      PROA   
ATOM    843  HB3 ALA P  55     -12.963 -78.233  98.946  0.00 97.00      PROA   
ATOM    844  C   ALA P  55     -13.521 -80.193  97.142  0.00 97.00      PROA   
ATOM    845  O   ALA P  55     -14.679 -80.572  97.002  0.00 97.00      PROA   
ATOM    846  N   SER P  56     -12.551 -81.012  97.625  0.00 97.00      PROA   
ATOM    847  HN  SER P  56     -11.606 -80.683  97.666  0.00 97.00      PROA   
ATOM    848  CA  SER P  56     -12.753 -82.355  98.145  0.00 97.00      PROA   
ATOM    849  HA  SER P  56     -13.750 -82.678  97.887  0.00 97.00      PROA   
ATOM    850  CB  SER P  56     -11.754 -83.406  97.578  0.00 97.00      PROA   
ATOM    851  HB1 SER P  56     -11.799 -83.372  96.469  0.00 97.00      PROA   
ATOM    852  HB2 SER P  56     -12.051 -84.429  97.899  0.00 97.00      PROA   
ATOM    853  OG  SER P  56     -10.405 -83.164  97.969  0.00 97.00      PROA   
ATOM    854  HG1 SER P  56      -9.959 -84.021  97.941  0.00 97.00      PROA   
ATOM    855  C   SER P  56     -12.672 -82.323  99.658  0.00 97.00      PROA   
ATOM    856  O   SER P  56     -12.298 -81.321 100.257  0.00 97.00      PROA   
ATOM    857  N   GLU P  57     -13.039 -83.440 100.330  0.00 97.00      PROA   
ATOM    858  HN  GLU P  57     -13.319 -84.261  99.837  0.00 97.00      PROA   
ATOM    859  CA  GLU P  57     -12.940 -83.611 101.770  0.00 97.00      PROA   
ATOM    860  HA  GLU P  57     -13.517 -82.835 102.256  0.00 97.00      PROA   
ATOM    861  CB  GLU P  57     -13.466 -85.025 102.152  0.00 97.00      PROA   
ATOM    862  HB1 GLU P  57     -13.409 -85.168 103.251  0.00 97.00      PROA   
ATOM    863  HB2 GLU P  57     -12.778 -85.771 101.684  0.00 97.00      PROA   
ATOM    864  CG  GLU P  57     -14.884 -85.412 101.639  0.00 97.00      PROA   
ATOM    865  HG1 GLU P  57     -15.004 -86.508 101.807  0.00 97.00      PROA   
ATOM    866  HG2 GLU P  57     -14.972 -85.235 100.548  0.00 97.00      PROA   
ATOM    867  CD  GLU P  57     -16.069 -84.725 102.328  0.00 97.00      PROA   
ATOM    868  OE1 GLU P  57     -16.797 -85.426 103.082  0.00 97.00      PROA   
ATOM    869  OE2 GLU P  57     -16.320 -83.524 102.048  0.00 97.00      PROA   
ATOM    870  C   GLU P  57     -11.477 -83.505 102.212  0.00 97.00      PROA   
ATOM    871  O   GLU P  57     -11.119 -82.867 103.197  0.00 97.00      PROA   
ATOM    872  N   ASP P  58     -10.617 -84.143 101.401  0.00 97.00      PROA   
ATOM    873  HN  ASP P  58     -11.015 -84.665 100.649  0.00 97.00      PROA   
ATOM    874  CA  ASP P  58      -9.199 -84.383 101.482  0.00 97.00      PROA   
ATOM    875  HA  ASP P  58      -8.984 -84.695 102.494  0.00 97.00      PROA   
ATOM    876  CB  ASP P  58      -8.815 -85.570 100.526  0.00 97.00      PROA   
ATOM    877  HB1 ASP P  58      -8.826 -86.504 101.133  0.00 97.00      PROA   
ATOM    878  HB2 ASP P  58      -7.797 -85.449 100.108  0.00 97.00      PROA   
ATOM    879  CG  ASP P  58      -9.810 -85.822  99.375  0.00 97.00      PROA   
ATOM    880  OD1 ASP P  58     -10.995 -86.160  99.644  0.00 97.00      PROA   
ATOM    881  OD2 ASP P  58      -9.381 -85.700  98.199  0.00 97.00      PROA   
ATOM    882  C   ASP P  58      -8.329 -83.148 101.266  0.00 97.00      PROA   
ATOM    883  O   ASP P  58      -7.177 -83.129 101.698  0.00 97.00      PROA   
ATOM    884  N   ASP P  59      -8.872 -82.054 100.679  0.00 97.00      PROA   
ATOM    885  HN  ASP P  59      -9.730 -82.129 100.176  0.00 97.00      PROA   
ATOM    886  CA  ASP P  59      -8.290 -80.716 100.710  0.00 97.00      PROA   
ATOM    887  HA  ASP P  59      -7.308 -80.764 100.253  0.00 97.00      PROA   
ATOM    888  CB  ASP P  59      -9.193 -79.724  99.920  0.00 97.00      PROA   
ATOM    889  HB1 ASP P  59      -8.938 -78.672 100.167  0.00 97.00      PROA   
ATOM    890  HB2 ASP P  59     -10.258 -79.895 100.176  0.00 97.00      PROA   
ATOM    891  CG  ASP P  59      -9.015 -79.835  98.406  0.00 97.00      PROA   
ATOM    892  OD1 ASP P  59      -7.851 -79.888  97.932  0.00 97.00      PROA   
ATOM    893  OD2 ASP P  59     -10.048 -79.720  97.701  0.00 97.00      PROA   
ATOM    894  C   ASP P  59      -8.095 -80.160 102.131  0.00 97.00      PROA   
ATOM    895  O   ASP P  59      -7.264 -79.285 102.351  0.00 97.00      PROA   
ATOM    896  N   SER P  60      -8.861 -80.643 103.137  0.00 97.00      PROA   
ATOM    897  HN  SER P  60      -9.522 -81.357 102.922  0.00 97.00      PROA   
ATOM    898  CA  SER P  60      -8.797 -80.193 104.531  0.00 97.00      PROA   
ATOM    899  HA  SER P  60      -9.015 -79.134 104.520  0.00 97.00      PROA   
ATOM    900  CB  SER P  60      -9.835 -80.888 105.449  0.00 97.00      PROA   
ATOM    901  HB1 SER P  60      -9.787 -80.467 106.478  0.00 97.00      PROA   
ATOM    902  HB2 SER P  60      -9.633 -81.980 105.498  0.00 97.00      PROA   
ATOM    903  OG  SER P  60     -11.161 -80.701 104.978  0.00 97.00      PROA   
ATOM    904  HG1 SER P  60     -11.285 -81.336 104.264  0.00 97.00      PROA   
ATOM    905  C   SER P  60      -7.454 -80.380 105.235  0.00 97.00      PROA   
ATOM    906  O   SER P  60      -6.787 -81.402 105.089  0.00 97.00      PROA   
ATOM    907  N   GLY P  61      -7.049 -79.399 106.078  0.00 97.00      PROA   
ATOM    908  HN  GLY P  61      -7.624 -78.595 106.230  0.00 97.00      PROA   
ATOM    909  CA  GLY P  61      -5.783 -79.465 106.795  0.00 97.00      PROA   
ATOM    910  HA1 GLY P  61      -5.068 -80.033 106.216  0.00 97.00      PROA   
ATOM    911  HA2 GLY P  61      -5.975 -79.874 107.776  0.00 97.00      PROA   
ATOM    912  C   GLY P  61      -5.197 -78.100 106.957  0.00 97.00      PROA   
ATOM    913  O   GLY P  61      -5.779 -77.112 106.530  0.00 97.00      PROA   
ATOM    914  N   GLU P  62      -4.003 -77.999 107.585  0.00 97.00      PROA   
ATOM    915  HN  GLU P  62      -3.532 -78.808 107.936  0.00 97.00      PROA   
ATOM    916  CA  GLU P  62      -3.331 -76.731 107.763  0.00 97.00      PROA   
ATOM    917  HA  GLU P  62      -4.075 -75.957 107.727  0.00 97.00      PROA   
ATOM    918  CB  GLU P  62      -2.652 -76.554 109.142  0.00 97.00      PROA   
ATOM    919  HB1 GLU P  62      -3.415 -76.819 109.910  0.00 97.00      PROA   
ATOM    920  HB2 GLU P  62      -2.420 -75.471 109.256  0.00 97.00      PROA   
ATOM    921  CG  GLU P  62      -1.395 -77.388 109.445  0.00 97.00      PROA   
ATOM    922  HG1 GLU P  62      -0.670 -77.357 108.605  0.00 97.00      PROA   
ATOM    923  HG2 GLU P  62      -1.672 -78.443 109.649  0.00 97.00      PROA   
ATOM    924  CD  GLU P  62      -0.693 -76.833 110.680  0.00 97.00      PROA   
ATOM    925  OE1 GLU P  62      -1.378 -76.449 111.658  0.00 97.00      PROA   
ATOM    926  OE2 GLU P  62       0.556 -76.794 110.657  0.00 97.00      PROA   
ATOM    927  C   GLU P  62      -2.402 -76.431 106.616  0.00 97.00      PROA   
ATOM    928  O   GLU P  62      -1.495 -77.186 106.278  0.00 97.00      PROA   
ATOM    929  N   TYR P  63      -2.656 -75.271 105.978  0.00 97.00      PROA   
ATOM    930  HN  TYR P  63      -3.411 -74.695 106.286  0.00 97.00      PROA   
ATOM    931  CA  TYR P  63      -1.940 -74.767 104.835  0.00 97.00      PROA   
ATOM    932  HA  TYR P  63      -1.477 -75.591 104.309  0.00 97.00      PROA   
ATOM    933  CB  TYR P  63      -2.870 -73.984 103.867  0.00 97.00      PROA   
ATOM    934  HB1 TYR P  63      -2.291 -73.320 103.191  0.00 97.00      PROA   
ATOM    935  HB2 TYR P  63      -3.578 -73.364 104.453  0.00 97.00      PROA   
ATOM    936  CG  TYR P  63      -3.687 -74.925 103.022  0.00 97.00      PROA   
ATOM    937  CD1 TYR P  63      -4.715 -75.703 103.586  0.00 97.00      PROA   
ATOM    938  HD1 TYR P  63      -4.943 -75.617 104.636  0.00 97.00      PROA   
ATOM    939  CE1 TYR P  63      -5.429 -76.617 102.804  0.00 97.00      PROA   
ATOM    940  HE1 TYR P  63      -6.183 -77.236 103.264  0.00 97.00      PROA   
ATOM    941  CZ  TYR P  63      -5.159 -76.725 101.435  0.00 97.00      PROA   
ATOM    942  OH  TYR P  63      -5.829 -77.672 100.636  0.00 97.00      PROA   
ATOM    943  HH  TYR P  63      -6.336 -78.248 101.217  0.00 97.00      PROA   
ATOM    944  CD2 TYR P  63      -3.449 -75.022 101.640  0.00 97.00      PROA   
ATOM    945  HD2 TYR P  63      -2.681 -74.419 101.180  0.00 97.00      PROA   
ATOM    946  CE2 TYR P  63      -4.186 -75.911 100.851  0.00 97.00      PROA   
ATOM    947  HE2 TYR P  63      -3.969 -76.005  99.801  0.00 97.00      PROA   
ATOM    948  C   TYR P  63      -0.845 -73.853 105.313  0.00 97.00      PROA   
ATOM    949  O   TYR P  63      -1.052 -73.019 106.191  0.00 97.00      PROA   
ATOM    950  N   ARG P  64       0.377 -74.008 104.759  0.00 97.00      PROA   
ATOM    951  HN  ARG P  64       0.562 -74.753 104.121  0.00 97.00      PROA   
ATOM    952  CA  ARG P  64       1.488 -73.163 105.137  0.00 97.00      PROA   
ATOM    953  HA  ARG P  64       1.124 -72.184 105.420  0.00 97.00      PROA   
ATOM    954  CB  ARG P  64       2.365 -73.772 106.265  0.00 97.00      PROA   
ATOM    955  HB1 ARG P  64       2.841 -72.929 106.812  0.00 97.00      PROA   
ATOM    956  HB2 ARG P  64       3.184 -74.403 105.852  0.00 97.00      PROA   
ATOM    957  CG  ARG P  64       1.589 -74.677 107.244  0.00 97.00      PROA   
ATOM    958  HG1 ARG P  64       1.257 -75.593 106.708  0.00 97.00      PROA   
ATOM    959  HG2 ARG P  64       0.674 -74.158 107.607  0.00 97.00      PROA   
ATOM    960  CD  ARG P  64       2.411 -75.114 108.449  0.00 97.00      PROA   
ATOM    961  HD1 ARG P  64       3.432 -75.442 108.159  0.00 97.00      PROA   
ATOM    962  HD2 ARG P  64       1.902 -75.943 108.975  0.00 97.00      PROA   
ATOM    963  NE  ARG P  64       2.518 -73.904 109.314  0.00 97.00      PROA   
ATOM    964  HE  ARG P  64       2.297 -73.013 108.919  0.00 97.00      PROA   
ATOM    965  CZ  ARG P  64       2.637 -73.927 110.652  0.00 97.00      PROA   
ATOM    966  NH1 ARG P  64       2.371 -75.004 111.397  0.00 97.00      PROA   
ATOM    967 HH11 ARG P  64       1.803 -75.710 110.970  0.00 97.00      PROA   
ATOM    968 HH12 ARG P  64       2.233 -74.877 112.372  0.00 97.00      PROA   
ATOM    969  NH2 ARG P  64       2.984 -72.785 111.260  0.00 97.00      PROA   
ATOM    970 HH21 ARG P  64       3.233 -72.017 110.671  0.00 97.00      PROA   
ATOM    971 HH22 ARG P  64       3.127 -72.791 112.243  0.00 97.00      PROA   
ATOM    972  C   ARG P  64       2.353 -73.034 103.913  0.00 97.00      PROA   
ATOM    973  O   ARG P  64       2.369 -73.919 103.066  0.00 97.00      PROA   
ATOM    974  N   CYS P  65       3.115 -71.927 103.788  0.00 97.00      PROA   
ATOM    975  HN  CYS P  65       2.985 -71.130 104.373  0.00 97.00      PROA   
ATOM    976  CA  CYS P  65       4.107 -71.811 102.744  0.00 97.00      PROA   
ATOM    977  HA  CYS P  65       4.422 -72.806 102.478  0.00 97.00      PROA   
ATOM    978  CB  CYS P  65       3.538 -71.124 101.480  0.00 97.00      PROA   
ATOM    979  HB1 CYS P  65       2.796 -71.829 101.042  0.00 97.00      PROA   
ATOM    980  HB2 CYS P  65       4.325 -70.970 100.713  0.00 97.00      PROA   
ATOM    981  SG  CYS P  65       2.677 -69.572 101.859  0.00 97.00      PROA   
ATOM    982  C   CYS P  65       5.360 -71.109 103.217  0.00 97.00      PROA   
ATOM    983  O   CYS P  65       5.393 -70.436 104.242  0.00 97.00      PROA   
ATOM    984  N   GLN P  66       6.454 -71.293 102.448  0.00 97.00      PROA   
ATOM    985  HN  GLN P  66       6.400 -71.917 101.671  0.00 97.00      PROA   
ATOM    986  CA  GLN P  66       7.728 -70.646 102.662  0.00 97.00      PROA   
ATOM    987  HA  GLN P  66       7.636 -69.883 103.423  0.00 97.00      PROA   
ATOM    988  CB  GLN P  66       8.794 -71.714 103.075  0.00 97.00      PROA   
ATOM    989  HB1 GLN P  66       9.112 -72.324 102.208  0.00 97.00      PROA   
ATOM    990  HB2 GLN P  66       8.259 -72.401 103.773  0.00 97.00      PROA   
ATOM    991  CG  GLN P  66      10.013 -71.160 103.846  0.00 97.00      PROA   
ATOM    992  HG1 GLN P  66       9.627 -70.430 104.590  0.00 97.00      PROA   
ATOM    993  HG2 GLN P  66      10.717 -70.630 103.178  0.00 97.00      PROA   
ATOM    994  CD  GLN P  66      10.761 -72.218 104.679  0.00 97.00      PROA   
ATOM    995  OE1 GLN P  66      10.835 -72.064 105.897  0.00 97.00      PROA   
ATOM    996  NE2 GLN P  66      11.322 -73.289 104.067  0.00 97.00      PROA   
ATOM    997 HE21 GLN P  66      11.747 -74.001 104.624  0.00 97.00      PROA   
ATOM    998 HE22 GLN P  66      11.251 -73.410 103.076  0.00 97.00      PROA   
ATOM    999  C   GLN P  66       8.028 -69.986 101.322  0.00 97.00      PROA   
ATOM   1000  O   GLN P  66       8.246 -70.664 100.320  0.00 97.00      PROA   
ATOM   1001  N   ARG P  67       8.012 -68.626 101.262  0.00 97.00      PROA   
ATOM   1002  HN  ARG P  67       7.782 -68.076 102.061  0.00 97.00      PROA   
ATOM   1003  CA  ARG P  67       8.237 -67.874 100.034  0.00 97.00      PROA   
ATOM   1004  HA  ARG P  67       8.238 -68.532  99.176  0.00 97.00      PROA   
ATOM   1005  CB  ARG P  67       7.143 -66.785  99.841  0.00 97.00      PROA   
ATOM   1006  HB1 ARG P  67       7.441 -66.039  99.071  0.00 97.00      PROA   
ATOM   1007  HB2 ARG P  67       7.033 -66.233 100.803  0.00 97.00      PROA   
ATOM   1008  CG  ARG P  67       5.762 -67.339  99.452  0.00 97.00      PROA   
ATOM   1009  HG1 ARG P  67       4.999 -66.564  99.698  0.00 97.00      PROA   
ATOM   1010  HG2 ARG P  67       5.540 -68.230 100.075  0.00 97.00      PROA   
ATOM   1011  CD  ARG P  67       5.627 -67.730  97.974  0.00 97.00      PROA   
ATOM   1012  HD1 ARG P  67       4.736 -68.373  97.825  0.00 97.00      PROA   
ATOM   1013  HD2 ARG P  67       6.522 -68.278  97.610  0.00 97.00      PROA   
ATOM   1014  NE  ARG P  67       5.366 -66.483  97.193  0.00 97.00      PROA   
ATOM   1015  HE  ARG P  67       4.502 -66.006  97.346  0.00 97.00      PROA   
ATOM   1016  CZ  ARG P  67       6.217 -65.926  96.314  0.00 97.00      PROA   
ATOM   1017  NH1 ARG P  67       7.385 -66.481  95.981  0.00 97.00      PROA   
ATOM   1018 HH11 ARG P  67       7.587 -67.415  96.264  0.00 97.00      PROA   
ATOM   1019 HH12 ARG P  67       7.917 -66.051  95.251  0.00 97.00      PROA   
ATOM   1020  NH2 ARG P  67       5.870 -64.773  95.718  0.00 97.00      PROA   
ATOM   1021 HH21 ARG P  67       5.005 -64.346  95.956  0.00 97.00      PROA   
ATOM   1022 HH22 ARG P  67       6.515 -64.352  95.079  0.00 97.00      PROA   
ATOM   1023  C   ARG P  67       9.561 -67.147 100.072  0.00 97.00      PROA   
ATOM   1024  O   ARG P  67       9.629 -66.053 100.624  0.00 97.00      PROA   
ATOM   1025  N   GLY P  68      10.622 -67.717  99.435  0.00 97.00      PROA   
ATOM   1026  HN  GLY P  68      10.488 -68.606  99.001  0.00 97.00      PROA   
ATOM   1027  CA  GLY P  68      11.935 -67.111  99.176  0.00 97.00      PROA   
ATOM   1028  HA1 GLY P  68      11.789 -66.377  98.397  0.00 97.00      PROA   
ATOM   1029  HA2 GLY P  68      12.581 -67.915  98.854  0.00 97.00      PROA   
ATOM   1030  C   GLY P  68      12.676 -66.401 100.293  0.00 97.00      PROA   
ATOM   1031  O   GLY P  68      13.638 -65.681 100.032  0.00 97.00      PROA   
ATOM   1032  N   LEU P  69      12.240 -66.559 101.557  0.00 97.00      PROA   
ATOM   1033  HN  LEU P  69      11.466 -67.159 101.725  0.00 97.00      PROA   
ATOM   1034  CA  LEU P  69      12.621 -65.682 102.640  0.00 97.00      PROA   
ATOM   1035  HA  LEU P  69      13.621 -65.299 102.477  0.00 97.00      PROA   
ATOM   1036  CB  LEU P  69      11.594 -64.531 102.825  0.00 97.00      PROA   
ATOM   1037  HB1 LEU P  69      11.766 -63.999 103.786  0.00 97.00      PROA   
ATOM   1038  HB2 LEU P  69      10.579 -64.990 102.842  0.00 97.00      PROA   
ATOM   1039  CG  LEU P  69      11.550 -63.450 101.723  0.00 97.00      PROA   
ATOM   1040  HG  LEU P  69      11.412 -63.944 100.734  0.00 97.00      PROA   
ATOM   1041  CD1 LEU P  69      10.336 -62.529 101.943  0.00 97.00      PROA   
ATOM   1042 HD11 LEU P  69      10.412 -62.020 102.927  0.00 97.00      PROA   
ATOM   1043 HD12 LEU P  69       9.393 -63.114 101.911  0.00 97.00      PROA   
ATOM   1044 HD13 LEU P  69      10.304 -61.757 101.149  0.00 97.00      PROA   
ATOM   1045  CD2 LEU P  69      12.846 -62.625 101.675  0.00 97.00      PROA   
ATOM   1046 HD21 LEU P  69      13.711 -63.271 101.425  0.00 97.00      PROA   
ATOM   1047 HD22 LEU P  69      13.029 -62.142 102.659  0.00 97.00      PROA   
ATOM   1048 HD23 LEU P  69      12.764 -61.832 100.903  0.00 97.00      PROA   
ATOM   1049  C   LEU P  69      12.617 -66.478 103.921  0.00 97.00      PROA   
ATOM   1050  O   LEU P  69      11.837 -67.414 104.078  0.00 97.00      PROA   
ATOM   1051  N   SER P  70      13.490 -66.097 104.885  0.00 97.00      PROA   
ATOM   1052  HN  SER P  70      14.099 -65.322 104.721  0.00 97.00      PROA   
ATOM   1053  CA  SER P  70      13.628 -66.690 106.210  0.00 97.00      PROA   
ATOM   1054  HA  SER P  70      14.122 -67.637 106.052  0.00 97.00      PROA   
ATOM   1055  CB  SER P  70      14.573 -65.840 107.103  0.00 97.00      PROA   
ATOM   1056  HB1 SER P  70      15.595 -65.900 106.667  0.00 97.00      PROA   
ATOM   1057  HB2 SER P  70      14.623 -66.229 108.142  0.00 97.00      PROA   
ATOM   1058  OG  SER P  70      14.177 -64.468 107.106  0.00 97.00      PROA   
ATOM   1059  HG1 SER P  70      14.845 -63.974 107.588  0.00 97.00      PROA   
ATOM   1060  C   SER P  70      12.334 -67.005 106.964  0.00 97.00      PROA   
ATOM   1061  O   SER P  70      11.511 -66.133 107.216  0.00 97.00      PROA   
ATOM   1062  N   GLY P  71      12.136 -68.285 107.358  0.00 97.00      PROA   
ATOM   1063  HN  GLY P  71      12.849 -68.958 107.179  0.00 97.00      PROA   
ATOM   1064  CA  GLY P  71      10.927 -68.768 108.023  0.00 97.00      PROA   
ATOM   1065  HA1 GLY P  71      10.640 -68.040 108.769  0.00 97.00      PROA   
ATOM   1066  HA2 GLY P  71      11.178 -69.718 108.467  0.00 97.00      PROA   
ATOM   1067  C   GLY P  71       9.722 -68.987 107.125  0.00 97.00      PROA   
ATOM   1068  O   GLY P  71       9.574 -68.382 106.070  0.00 97.00      PROA   
ATOM   1069  N   ARG P  72       8.802 -69.879 107.565  0.00 97.00      PROA   
ATOM   1070  HN  ARG P  72       8.953 -70.354 108.426  0.00 97.00      PROA   
ATOM   1071  CA  ARG P  72       7.574 -70.253 106.887  0.00 97.00      PROA   
ATOM   1072  HA  ARG P  72       7.532 -69.758 105.925  0.00 97.00      PROA   
ATOM   1073  CB  ARG P  72       7.412 -71.790 106.655  0.00 97.00      PROA   
ATOM   1074  HB1 ARG P  72       8.287 -72.147 106.076  0.00 97.00      PROA   
ATOM   1075  HB2 ARG P  72       6.531 -71.949 105.992  0.00 97.00      PROA   
ATOM   1076  CG  ARG P  72       7.186 -72.719 107.881  0.00 97.00      PROA   
ATOM   1077  HG1 ARG P  72       7.190 -73.766 107.498  0.00 97.00      PROA   
ATOM   1078  HG2 ARG P  72       6.171 -72.527 108.287  0.00 97.00      PROA   
ATOM   1079  CD  ARG P  72       8.181 -72.649 109.054  0.00 97.00      PROA   
ATOM   1080  HD1 ARG P  72       8.047 -73.525 109.726  0.00 97.00      PROA   
ATOM   1081  HD2 ARG P  72       8.038 -71.710 109.633  0.00 97.00      PROA   
ATOM   1082  NE  ARG P  72       9.551 -72.681 108.463  0.00 97.00      PROA   
ATOM   1083  HE  ARG P  72       9.633 -72.599 107.471  0.00 97.00      PROA   
ATOM   1084  CZ  ARG P  72      10.710 -72.583 109.143  0.00 97.00      PROA   
ATOM   1085  NH1 ARG P  72      10.814 -72.692 110.469  0.00 97.00      PROA   
ATOM   1086 HH11 ARG P  72      10.012 -72.954 110.993  0.00 97.00      PROA   
ATOM   1087 HH12 ARG P  72      11.720 -72.616 110.879  0.00 97.00      PROA   
ATOM   1088  NH2 ARG P  72      11.822 -72.372 108.416  0.00 97.00      PROA   
ATOM   1089 HH21 ARG P  72      11.700 -72.298 107.425  0.00 97.00      PROA   
ATOM   1090 HH22 ARG P  72      12.718 -72.400 108.844  0.00 97.00      PROA   
ATOM   1091  C   ARG P  72       6.408 -69.761 107.712  0.00 97.00      PROA   
ATOM   1092  O   ARG P  72       6.542 -69.448 108.893  0.00 97.00      PROA   
ATOM   1093  N   SER P  73       5.237 -69.656 107.047  0.00 97.00      PROA   
ATOM   1094  HN  SER P  73       5.233 -69.858 106.068  0.00 97.00      PROA   
ATOM   1095  CA  SER P  73       3.920 -69.284 107.522  0.00 97.00      PROA   
ATOM   1096  HA  SER P  73       3.969 -68.211 107.646  0.00 97.00      PROA   
ATOM   1097  CB  SER P  73       2.855 -69.569 106.427  0.00 97.00      PROA   
ATOM   1098  HB1 SER P  73       1.831 -69.784 106.793  0.00 97.00      PROA   
ATOM   1099  HB2 SER P  73       3.179 -70.464 105.866  0.00 97.00      PROA   
ATOM   1100  OG  SER P  73       2.745 -68.467 105.538  0.00 97.00      PROA   
ATOM   1101  HG1 SER P  73       2.162 -67.846 105.991  0.00 97.00      PROA   
ATOM   1102  C   SER P  73       3.357 -69.782 108.835  0.00 97.00      PROA   
ATOM   1103  O   SER P  73       3.765 -70.763 109.448  0.00 97.00      PROA   
ATOM   1104  N   ASP P  74       2.281 -69.055 109.180  0.00 97.00      PROA   
ATOM   1105  HN  ASP P  74       2.133 -68.216 108.656  0.00 97.00      PROA   
ATOM   1106  CA  ASP P  74       1.052 -69.373 109.857  0.00 97.00      PROA   
ATOM   1107  HA  ASP P  74       1.241 -69.191 110.901  0.00 97.00      PROA   
ATOM   1108  CB  ASP P  74      -0.037 -68.348 109.363  0.00 97.00      PROA   
ATOM   1109  HB1 ASP P  74       0.054 -67.424 109.978  0.00 97.00      PROA   
ATOM   1110  HB2 ASP P  74      -1.063 -68.738 109.495  0.00 97.00      PROA   
ATOM   1111  CG  ASP P  74       0.141 -67.892 107.897  0.00 97.00      PROA   
ATOM   1112  OD1 ASP P  74       1.160 -67.215 107.589  0.00 97.00      PROA   
ATOM   1113  OD2 ASP P  74      -0.750 -68.206 107.066  0.00 97.00      PROA   
ATOM   1114  C   ASP P  74       0.544 -70.815 109.678  0.00 97.00      PROA   
ATOM   1115  O   ASP P  74       0.837 -71.463 108.673  0.00 97.00      PROA   
ATOM   1116  N   PRO P  75      -0.196 -71.379 110.631  0.00 97.00      PROA   
ATOM   1117  CD  PRO P  75      -0.201 -70.956 112.035  0.00 97.00      PROA   
ATOM   1118  HD1 PRO P  75      -0.760 -70.000 112.133  0.00 97.00      PROA   
ATOM   1119  HD2 PRO P  75       0.843 -70.829 112.398  0.00 97.00      PROA   
ATOM   1120  CA  PRO P  75      -1.034 -72.545 110.409  0.00 97.00      PROA   
ATOM   1121  HA  PRO P  75      -0.651 -73.197 109.636  0.00 97.00      PROA   
ATOM   1122  CB  PRO P  75      -0.994 -73.230 111.786  0.00 97.00      PROA   
ATOM   1123  HB1 PRO P  75      -0.072 -73.848 111.846  0.00 97.00      PROA   
ATOM   1124  HB2 PRO P  75      -1.854 -73.900 111.978  0.00 97.00      PROA   
ATOM   1125  CG  PRO P  75      -0.899 -72.083 112.806  0.00 97.00      PROA   
ATOM   1126  HG1 PRO P  75      -1.924 -71.759 113.085  0.00 97.00      PROA   
ATOM   1127  HG2 PRO P  75      -0.352 -72.384 113.720  0.00 97.00      PROA   
ATOM   1128  C   PRO P  75      -2.460 -72.142 110.051  0.00 97.00      PROA   
ATOM   1129  O   PRO P  75      -3.321 -72.154 110.930  0.00 97.00      PROA   
ATOM   1130  N   ILE P  76      -2.787 -71.812 108.778  0.00 97.00      PROA   
ATOM   1131  HN  ILE P  76      -2.110 -71.740 108.048  0.00 97.00      PROA   
ATOM   1132  CA  ILE P  76      -4.190 -71.594 108.437  0.00 97.00      PROA   
ATOM   1133  HA  ILE P  76      -4.682 -71.158 109.295  0.00 97.00      PROA   
ATOM   1134  CB  ILE P  76      -4.464 -70.578 107.335  0.00 97.00      PROA   
ATOM   1135  HB  ILE P  76      -5.553 -70.601 107.087  0.00 97.00      PROA   
ATOM   1136  CG2 ILE P  76      -4.161 -69.167 107.891  0.00 97.00      PROA   
ATOM   1137 HG21 ILE P  76      -3.080 -69.067 108.122  0.00 97.00      PROA   
ATOM   1138 HG22 ILE P  76      -4.742 -68.965 108.814  0.00 97.00      PROA   
ATOM   1139 HG23 ILE P  76      -4.421 -68.396 107.136  0.00 97.00      PROA   
ATOM   1140  CG1 ILE P  76      -3.666 -70.843 106.043  0.00 97.00      PROA   
ATOM   1141 HG11 ILE P  76      -3.162 -71.826 106.107  0.00 97.00      PROA   
ATOM   1142 HG12 ILE P  76      -2.869 -70.073 105.954  0.00 97.00      PROA   
ATOM   1143  CD  ILE P  76      -4.546 -70.833 104.791  0.00 97.00      PROA   
ATOM   1144  HD1 ILE P  76      -5.034 -69.845 104.659  0.00 97.00      PROA   
ATOM   1145  HD2 ILE P  76      -5.331 -71.616 104.863  0.00 97.00      PROA   
ATOM   1146  HD3 ILE P  76      -3.929 -71.048 103.894  0.00 97.00      PROA   
ATOM   1147  C   ILE P  76      -4.887 -72.926 108.189  0.00 97.00      PROA   
ATOM   1148  O   ILE P  76      -4.785 -73.549 107.136  0.00 97.00      PROA   
ATOM   1149  N   GLN P  77      -5.615 -73.402 109.222  0.00 97.00      PROA   
ATOM   1150  HN  GLN P  77      -5.598 -72.918 110.094  0.00 97.00      PROA   
ATOM   1151  CA  GLN P  77      -6.240 -74.705 109.239  0.00 97.00      PROA   
ATOM   1152  HA  GLN P  77      -5.627 -75.394 108.690  0.00 97.00      PROA   
ATOM   1153  CB  GLN P  77      -6.333 -75.228 110.700  0.00 97.00      PROA   
ATOM   1154  HB1 GLN P  77      -6.511 -76.324 110.656  0.00 97.00      PROA   
ATOM   1155  HB2 GLN P  77      -7.190 -74.763 111.233  0.00 97.00      PROA   
ATOM   1156  CG  GLN P  77      -5.045 -74.930 111.518  0.00 97.00      PROA   
ATOM   1157  HG1 GLN P  77      -5.030 -73.867 111.838  0.00 97.00      PROA   
ATOM   1158  HG2 GLN P  77      -4.145 -75.101 110.896  0.00 97.00      PROA   
ATOM   1159  CD  GLN P  77      -4.974 -75.784 112.789  0.00 97.00      PROA   
ATOM   1160  OE1 GLN P  77      -5.938 -75.829 113.560  0.00 97.00      PROA   
ATOM   1161  NE2 GLN P  77      -3.813 -76.454 113.035  0.00 97.00      PROA   
ATOM   1162 HE21 GLN P  77      -3.017 -76.361 112.430  0.00 97.00      PROA   
ATOM   1163 HE22 GLN P  77      -3.752 -77.024 113.852  0.00 97.00      PROA   
ATOM   1164  C   GLN P  77      -7.599 -74.637 108.555  0.00 97.00      PROA   
ATOM   1165  O   GLN P  77      -8.534 -74.035 109.071  0.00 97.00      PROA   
ATOM   1166  N   LEU P  78      -7.703 -75.260 107.351  0.00 97.00      PROA   
ATOM   1167  HN  LEU P  78      -6.923 -75.780 107.006  0.00 97.00      PROA   
ATOM   1168  CA  LEU P  78      -8.809 -75.200 106.413  0.00 97.00      PROA   
ATOM   1169  HA  LEU P  78      -9.382 -74.302 106.593  0.00 97.00      PROA   
ATOM   1170  CB  LEU P  78      -8.248 -75.206 104.963  0.00 97.00      PROA   
ATOM   1171  HB1 LEU P  78      -7.706 -76.166 104.807  0.00 97.00      PROA   
ATOM   1172  HB2 LEU P  78      -7.490 -74.395 104.875  0.00 97.00      PROA   
ATOM   1173  CG  LEU P  78      -9.266 -75.038 103.809  0.00 97.00      PROA   
ATOM   1174  HG  LEU P  78     -10.165 -75.662 104.014  0.00 97.00      PROA   
ATOM   1175  CD1 LEU P  78      -9.715 -73.576 103.665  0.00 97.00      PROA   
ATOM   1176 HD11 LEU P  78      -8.845 -72.948 103.380  0.00 97.00      PROA   
ATOM   1177 HD12 LEU P  78     -10.126 -73.195 104.619  0.00 97.00      PROA   
ATOM   1178 HD13 LEU P  78     -10.492 -73.482 102.878  0.00 97.00      PROA   
ATOM   1179  CD2 LEU P  78      -8.677 -75.533 102.475  0.00 97.00      PROA   
ATOM   1180 HD21 LEU P  78      -8.410 -76.608 102.544  0.00 97.00      PROA   
ATOM   1181 HD22 LEU P  78      -7.763 -74.956 102.220  0.00 97.00      PROA   
ATOM   1182 HD23 LEU P  78      -9.415 -75.408 101.655  0.00 97.00      PROA   
ATOM   1183  C   LEU P  78      -9.714 -76.406 106.578  0.00 97.00      PROA   
ATOM   1184  O   LEU P  78      -9.241 -77.534 106.689  0.00 97.00      PROA   
ATOM   1185  N   GLU P  79     -11.053 -76.190 106.597  0.00 97.00      PROA   
ATOM   1186  HN  GLU P  79     -11.423 -75.265 106.543  0.00 97.00      PROA   
ATOM   1187  CA  GLU P  79     -12.029 -77.235 106.830  0.00 97.00      PROA   
ATOM   1188  HA  GLU P  79     -11.542 -78.197 106.920  0.00 97.00      PROA   
ATOM   1189  CB  GLU P  79     -12.837 -76.947 108.121  0.00 97.00      PROA   
ATOM   1190  HB1 GLU P  79     -13.625 -77.719 108.252  0.00 97.00      PROA   
ATOM   1191  HB2 GLU P  79     -13.342 -75.965 107.972  0.00 97.00      PROA   
ATOM   1192  CG  GLU P  79     -11.982 -76.912 109.411  0.00 97.00      PROA   
ATOM   1193  HG1 GLU P  79     -10.938 -76.610 109.180  0.00 97.00      PROA   
ATOM   1194  HG2 GLU P  79     -11.951 -77.918 109.879  0.00 97.00      PROA   
ATOM   1195  CD  GLU P  79     -12.492 -75.884 110.425  0.00 97.00      PROA   
ATOM   1196  OE1 GLU P  79     -12.707 -74.709 110.025  0.00 97.00      PROA   
ATOM   1197  OE2 GLU P  79     -12.603 -76.234 111.630  0.00 97.00      PROA   
ATOM   1198  C   GLU P  79     -13.023 -77.333 105.691  0.00 97.00      PROA   
ATOM   1199  O   GLU P  79     -13.623 -76.344 105.277  0.00 97.00      PROA   
ATOM   1200  N   VAL P  80     -13.277 -78.577 105.218  0.00  0.00      PROA   
ATOM   1201  HN  VAL P  80     -12.796 -79.372 105.580  0.00  0.00      PROA   
ATOM   1202  CA  VAL P  80     -14.251 -78.868 104.191  0.00  0.00      PROA   
ATOM   1203  HA  VAL P  80     -14.652 -77.939 103.827  0.00  0.00      PROA   
ATOM   1204  CB  VAL P  80     -13.686 -79.599 102.976  0.00  0.00      PROA   
ATOM   1205  HB  VAL P  80     -13.291 -80.597 103.263  0.00  0.00      PROA   
ATOM   1206  CG1 VAL P  80     -14.790 -79.786 101.911  0.00  0.00      PROA   
ATOM   1207 HG11 VAL P  80     -15.271 -78.810 101.691  0.00  0.00      PROA   
ATOM   1208 HG12 VAL P  80     -15.566 -80.499 102.257  0.00  0.00      PROA   
ATOM   1209 HG13 VAL P  80     -14.366 -80.178 100.966  0.00  0.00      PROA   
ATOM   1210  CG2 VAL P  80     -12.521 -78.746 102.419  0.00  0.00      PROA   
ATOM   1211 HG21 VAL P  80     -11.679 -78.691 103.138  0.00  0.00      PROA   
ATOM   1212 HG22 VAL P  80     -12.870 -77.715 102.202  0.00  0.00      PROA   
ATOM   1213 HG23 VAL P  80     -12.135 -79.183 101.477  0.00  0.00      PROA   
ATOM   1214  C   VAL P  80     -15.365 -79.624 104.881  0.00  0.00      PROA   
ATOM   1215  O   VAL P  80     -15.127 -80.410 105.797  0.00  0.00      PROA   
ATOM   1216  N   HSD P  81     -16.622 -79.316 104.483  0.00  0.00      PROA   
ATOM   1217  HN  HSD P  81     -16.761 -78.736 103.684  0.00  0.00      PROA   
ATOM   1218  CA  HSD P  81     -17.828 -79.583 105.226  0.00  0.00      PROA   
ATOM   1219  HA  HSD P  81     -17.667 -80.416 105.895  0.00  0.00      PROA   
ATOM   1220  CB  HSD P  81     -18.237 -78.309 106.001  0.00  0.00      PROA   
ATOM   1221  HB1 HSD P  81     -19.252 -78.375 106.409  0.00  0.00      PROA   
ATOM   1222  HB2 HSD P  81     -18.214 -77.438 105.310  0.00  0.00      PROA   
ATOM   1223  ND1 HSD P  81     -17.514 -78.605 108.414  0.00  0.00      PROA   
ATOM   1224  HD1 HSD P  81     -18.124 -79.371 108.624  0.00  0.00      PROA   
ATOM   1225  CG  HSD P  81     -17.362 -78.006 107.180  0.00  0.00      PROA   
ATOM   1226  CE1 HSD P  81     -16.723 -77.924 109.279  0.00  0.00      PROA   
ATOM   1227  HE1 HSD P  81     -16.649 -78.177 110.335  0.00  0.00      PROA   
ATOM   1228  NE2 HSD P  81     -16.087 -76.928 108.694  0.00  0.00      PROA   
ATOM   1229  CD2 HSD P  81     -16.489 -76.983 107.372  0.00  0.00      PROA   
ATOM   1230  HD2 HSD P  81     -16.126 -76.251 106.663  0.00  0.00      PROA   
ATOM   1231  C   HSD P  81     -18.904 -79.959 104.223  0.00  0.00      PROA   
ATOM   1232  O   HSD P  81     -18.690 -79.799 103.023  0.00  0.00      PROA   
ATOM   1233  N   ARG P  82     -20.087 -80.505 104.636  0.00  0.00      PROA   
ATOM   1234  HN  ARG P  82     -20.773 -80.755 103.958  0.00  0.00      PROA   
ATOM   1235  CA  ARG P  82     -20.492 -80.782 105.994  0.00  0.00      PROA   
ATOM   1236  HA  ARG P  82     -19.614 -80.887 106.613  0.00  0.00      PROA   
ATOM   1237  CB  ARG P  82     -21.477 -79.731 106.595  0.00  0.00      PROA   
ATOM   1238  HB1 ARG P  82     -22.527 -79.841 106.260  0.00  0.00      PROA   
ATOM   1239  HB2 ARG P  82     -21.182 -78.734 106.215  0.00  0.00      PROA   
ATOM   1240  CG  ARG P  82     -21.427 -79.723 108.136  0.00  0.00      PROA   
ATOM   1241  HG1 ARG P  82     -20.382 -79.928 108.465  0.00  0.00      PROA   
ATOM   1242  HG2 ARG P  82     -22.057 -80.561 108.509  0.00  0.00      PROA   
ATOM   1243  CD  ARG P  82     -21.887 -78.413 108.798  0.00  0.00      PROA   
ATOM   1244  HD1 ARG P  82     -21.904 -78.552 109.901  0.00  0.00      PROA   
ATOM   1245  HD2 ARG P  82     -22.897 -78.120 108.445  0.00  0.00      PROA   
ATOM   1246  NE  ARG P  82     -20.921 -77.324 108.422  0.00  0.00      PROA   
ATOM   1247  HE  ARG P  82     -20.583 -77.316 107.481  0.00  0.00      PROA   
ATOM   1248  CZ  ARG P  82     -20.433 -76.388 109.279  0.00  0.00      PROA   
ATOM   1249  NH1 ARG P  82     -20.824 -76.319 110.573  0.00  0.00      PROA   
ATOM   1250 HH11 ARG P  82     -20.440 -75.618 111.174  0.00  0.00      PROA   
ATOM   1251 HH12 ARG P  82     -21.491 -76.973 110.929  0.00  0.00      PROA   
ATOM   1252  NH2 ARG P  82     -19.521 -75.497 108.818  0.00  0.00      PROA   
ATOM   1253 HH21 ARG P  82     -19.146 -74.802 109.431  0.00  0.00      PROA   
ATOM   1254 HH22 ARG P  82     -19.217 -75.539 107.866  0.00  0.00      PROA   
ATOM   1255  C   ARG P  82     -21.209 -82.104 105.935  0.00  0.00      PROA   
ATOM   1256  O   ARG P  82     -20.730 -83.097 106.480  0.00  0.00      PROA   
ATOM   1257  N   GLY P  83     -22.392 -82.139 105.276  0.00  0.00      PROA   
ATOM   1258  HN  GLY P  83     -22.751 -81.341 104.801  0.00  0.00      PROA   
ATOM   1259  CA  GLY P  83     -23.264 -83.280 105.322  0.00  0.00      PROA   
ATOM   1260  HA1 GLY P  83     -23.461 -83.529 106.356  0.00  0.00      PROA   
ATOM   1261  HA2 GLY P  83     -22.809 -84.075 104.747  0.00  0.00      PROA   
ATOM   1262  C   GLY P  83     -24.541 -82.872 104.659  0.00  0.00      PROA   
ATOM   1263  O   GLY P  83     -24.604 -82.769 103.434  0.00  0.00      PROA   
ATOM   1264  N   TRP P  84     -25.601 -82.636 105.467  0.00  0.00      PROA   
ATOM   1265  HN  TRP P  84     -25.528 -82.706 106.459  0.00  0.00      PROA   
ATOM   1266  CA  TRP P  84     -26.917 -82.337 104.962  0.00  0.00      PROA   
ATOM   1267  HA  TRP P  84     -27.096 -82.917 104.067  0.00  0.00      PROA   
ATOM   1268  CB  TRP P  84     -27.136 -80.816 104.731  0.00  0.00      PROA   
ATOM   1269  HB1 TRP P  84     -26.205 -80.411 104.275  0.00  0.00      PROA   
ATOM   1270  HB2 TRP P  84     -27.259 -80.277 105.696  0.00  0.00      PROA   
ATOM   1271  CG  TRP P  84     -28.270 -80.469 103.817  0.00  0.00      PROA   
ATOM   1272  CD1 TRP P  84     -29.574 -80.192 104.134  0.00  0.00      PROA   
ATOM   1273  HD1 TRP P  84     -29.993 -80.235 105.128  0.00  0.00      PROA   
ATOM   1274  NE1 TRP P  84     -30.261 -79.849 103.000  0.00  0.00      PROA   
ATOM   1275  HE1 TRP P  84     -31.209 -79.617 102.962  0.00  0.00      PROA   
ATOM   1276  CE2 TRP P  84     -29.420 -79.890 101.923  0.00  0.00      PROA   
ATOM   1277  CD2 TRP P  84     -28.153 -80.295 102.396  0.00  0.00      PROA   
ATOM   1278  CE3 TRP P  84     -27.095 -80.427 101.499  0.00  0.00      PROA   
ATOM   1279  HE3 TRP P  84     -26.114 -80.735 101.828  0.00  0.00      PROA   
ATOM   1280  CZ3 TRP P  84     -27.314 -80.143 100.149  0.00  0.00      PROA   
ATOM   1281  HZ3 TRP P  84     -26.497 -80.240  99.447  0.00  0.00      PROA   
ATOM   1282  CZ2 TRP P  84     -29.634 -79.586 100.583  0.00  0.00      PROA   
ATOM   1283  HZ2 TRP P  84     -30.589 -79.240 100.221  0.00  0.00      PROA   
ATOM   1284  CH2 TRP P  84     -28.563 -79.724  99.700  0.00  0.00      PROA   
ATOM   1285  HH2 TRP P  84     -28.703 -79.499  98.652  0.00  0.00      PROA   
ATOM   1286  C   TRP P  84     -27.816 -82.808 106.070  0.00  0.00      PROA   
ATOM   1287  O   TRP P  84     -27.633 -82.402 107.218  0.00  0.00      PROA   
ATOM   1288  N   LEU P  85     -28.803 -83.696 105.765  0.00  0.00      PROA   
ATOM   1289  HN  LEU P  85     -28.968 -83.990 104.827  0.00  0.00      PROA   
ATOM   1290  CA  LEU P  85     -29.608 -84.354 106.779  0.00  0.00      PROA   
ATOM   1291  HA  LEU P  85     -30.046 -83.574 107.387  0.00  0.00      PROA   
ATOM   1292  CB  LEU P  85     -30.748 -85.268 106.252  0.00  0.00      PROA   
ATOM   1293  HB1 LEU P  85     -31.272 -85.734 107.119  0.00  0.00      PROA   
ATOM   1294  HB2 LEU P  85     -30.308 -86.087 105.644  0.00  0.00      PROA   
ATOM   1295  CG  LEU P  85     -31.839 -84.592 105.388  0.00  0.00      PROA   
ATOM   1296  HG  LEU P  85     -31.356 -84.238 104.449  0.00  0.00      PROA   
ATOM   1297  CD1 LEU P  85     -32.915 -85.631 105.005  0.00  0.00      PROA   
ATOM   1298 HD11 LEU P  85     -33.404 -86.030 105.918  0.00  0.00      PROA   
ATOM   1299 HD12 LEU P  85     -32.455 -86.478 104.454  0.00  0.00      PROA   
ATOM   1300 HD13 LEU P  85     -33.696 -85.172 104.365  0.00  0.00      PROA   
ATOM   1301  CD2 LEU P  85     -32.481 -83.367 106.068  0.00  0.00      PROA   
ATOM   1302 HD21 LEU P  85     -31.720 -82.583 106.264  0.00  0.00      PROA   
ATOM   1303 HD22 LEU P  85     -32.947 -83.663 107.032  0.00  0.00      PROA   
ATOM   1304 HD23 LEU P  85     -33.267 -82.934 105.414  0.00  0.00      PROA   
ATOM   1305  C   LEU P  85     -28.740 -85.201 107.677  0.00  0.00      PROA   
ATOM   1306  O   LEU P  85     -27.727 -85.754 107.247  0.00  0.00      PROA   
ATOM   1307  N   LEU P  86     -29.135 -85.291 108.963  0.00  0.00      PROA   
ATOM   1308  HN  LEU P  86     -29.954 -84.821 109.285  0.00  0.00      PROA   
ATOM   1309  CA  LEU P  86     -28.450 -86.072 109.952  0.00  0.00      PROA   
ATOM   1310  HA  LEU P  86     -27.620 -86.598 109.503  0.00  0.00      PROA   
ATOM   1311  CB  LEU P  86     -27.951 -85.221 111.149  0.00  0.00      PROA   
ATOM   1312  HB1 LEU P  86     -28.808 -84.651 111.570  0.00  0.00      PROA   
ATOM   1313  HB2 LEU P  86     -27.224 -84.477 110.752  0.00  0.00      PROA   
ATOM   1314  CG  LEU P  86     -27.261 -86.000 112.301  0.00  0.00      PROA   
ATOM   1315  HG  LEU P  86     -28.007 -86.702 112.739  0.00  0.00      PROA   
ATOM   1316  CD1 LEU P  86     -26.060 -86.842 111.822  0.00  0.00      PROA   
ATOM   1317 HD11 LEU P  86     -25.289 -86.186 111.364  0.00  0.00      PROA   
ATOM   1318 HD12 LEU P  86     -26.374 -87.596 111.072  0.00  0.00      PROA   
ATOM   1319 HD13 LEU P  86     -25.604 -87.378 112.681  0.00  0.00      PROA   
ATOM   1320  CD2 LEU P  86     -26.833 -85.048 113.435  0.00  0.00      PROA   
ATOM   1321 HD21 LEU P  86     -27.706 -84.485 113.824  0.00  0.00      PROA   
ATOM   1322 HD22 LEU P  86     -26.080 -84.321 113.064  0.00  0.00      PROA   
ATOM   1323 HD23 LEU P  86     -26.387 -85.625 114.272  0.00  0.00      PROA   
ATOM   1324  C   LEU P  86     -29.456 -87.072 110.422  0.00  0.00      PROA   
ATOM   1325  O   LEU P  86     -30.597 -86.732 110.719  0.00  0.00      PROA   
ATOM   1326  N   LEU P  87     -29.024 -88.344 110.505  0.00 97.00      PROA   
ATOM   1327  HN  LEU P  87     -28.075 -88.550 110.286  0.00 97.00      PROA   
ATOM   1328  CA  LEU P  87     -29.775 -89.395 111.138  0.00 97.00      PROA   
ATOM   1329  HA  LEU P  87     -30.818 -89.121 111.212  0.00 97.00      PROA   
ATOM   1330  CB  LEU P  87     -29.668 -90.735 110.376  0.00 97.00      PROA   
ATOM   1331  HB1 LEU P  87     -28.595 -91.003 110.261  0.00 97.00      PROA   
ATOM   1332  HB2 LEU P  87     -30.085 -90.597 109.353  0.00 97.00      PROA   
ATOM   1333  CG  LEU P  87     -30.402 -91.920 111.042  0.00 97.00      PROA   
ATOM   1334  HG  LEU P  87     -30.027 -92.033 112.085  0.00 97.00      PROA   
ATOM   1335  CD1 LEU P  87     -31.924 -91.708 111.113  0.00 97.00      PROA   
ATOM   1336 HD11 LEU P  87     -32.336 -91.550 110.094  0.00 97.00      PROA   
ATOM   1337 HD12 LEU P  87     -32.165 -90.825 111.737  0.00 97.00      PROA   
ATOM   1338 HD13 LEU P  87     -32.413 -92.598 111.559  0.00 97.00      PROA   
ATOM   1339  CD2 LEU P  87     -30.078 -93.229 110.315  0.00 97.00      PROA   
ATOM   1340 HD21 LEU P  87     -28.980 -93.387 110.265  0.00 97.00      PROA   
ATOM   1341 HD22 LEU P  87     -30.484 -93.206 109.282  0.00 97.00      PROA   
ATOM   1342 HD23 LEU P  87     -30.535 -94.076 110.867  0.00 97.00      PROA   
ATOM   1343  C   LEU P  87     -29.219 -89.541 112.534  0.00 97.00      PROA   
ATOM   1344  O   LEU P  87     -28.099 -90.002 112.740  0.00 97.00      PROA   
ATOM   1345  N   GLN P  88     -30.012 -89.141 113.545  0.00 97.00      PROA   
ATOM   1346  HN  GLN P  88     -30.926 -88.776 113.366  0.00 97.00      PROA   
ATOM   1347  CA  GLN P  88     -29.621 -89.173 114.931  0.00 97.00      PROA   
ATOM   1348  HA  GLN P  88     -28.554 -89.006 114.998  0.00 97.00      PROA   
ATOM   1349  CB  GLN P  88     -30.344 -88.065 115.737  0.00 97.00      PROA   
ATOM   1350  HB1 GLN P  88     -29.963 -88.093 116.779  0.00 97.00      PROA   
ATOM   1351  HB2 GLN P  88     -31.435 -88.279 115.754  0.00 97.00      PROA   
ATOM   1352  CG  GLN P  88     -30.120 -86.646 115.169  0.00 97.00      PROA   
ATOM   1353  HG1 GLN P  88     -30.490 -86.581 114.125  0.00 97.00      PROA   
ATOM   1354  HG2 GLN P  88     -29.033 -86.417 115.164  0.00 97.00      PROA   
ATOM   1355  CD  GLN P  88     -30.891 -85.595 115.983  0.00 97.00      PROA   
ATOM   1356  OE1 GLN P  88     -32.123 -85.622 116.054  0.00 97.00      PROA   
ATOM   1357  NE2 GLN P  88     -30.149 -84.612 116.567  0.00 97.00      PROA   
ATOM   1358 HE21 GLN P  88     -30.623 -83.812 116.931  0.00 97.00      PROA   
ATOM   1359 HE22 GLN P  88     -29.155 -84.614 116.473  0.00 97.00      PROA   
ATOM   1360  C   GLN P  88     -29.942 -90.541 115.505  0.00 97.00      PROA   
ATOM   1361  O   GLN P  88     -31.082 -90.991 115.474  0.00 97.00      PROA   
ATOM   1362  N   VAL P  89     -28.916 -91.257 116.018  0.00 97.00      PROA   
ATOM   1363  HN  VAL P  89     -27.994 -90.883 116.010  0.00 97.00      PROA   
ATOM   1364  CA  VAL P  89     -29.035 -92.641 116.442  0.00 97.00      PROA   
ATOM   1365  HA  VAL P  89     -30.062 -92.970 116.347  0.00 97.00      PROA   
ATOM   1366  CB  VAL P  89     -28.158 -93.551 115.584  0.00 97.00      PROA   
ATOM   1367  HB  VAL P  89     -27.099 -93.203 115.629  0.00 97.00      PROA   
ATOM   1368  CG1 VAL P  89     -28.213 -95.016 116.054  0.00 97.00      PROA   
ATOM   1369 HG11 VAL P  89     -29.262 -95.374 116.102  0.00 97.00      PROA   
ATOM   1370 HG12 VAL P  89     -27.734 -95.149 117.044  0.00 97.00      PROA   
ATOM   1371 HG13 VAL P  89     -27.662 -95.644 115.326  0.00 97.00      PROA   
ATOM   1372  CG2 VAL P  89     -28.629 -93.460 114.117  0.00 97.00      PROA   
ATOM   1373 HG21 VAL P  89     -28.408 -92.461 113.689  0.00 97.00      PROA   
ATOM   1374 HG22 VAL P  89     -29.721 -93.643 114.047  0.00 97.00      PROA   
ATOM   1375 HG23 VAL P  89     -28.107 -94.220 113.499  0.00 97.00      PROA   
ATOM   1376  C   VAL P  89     -28.657 -92.760 117.906  0.00 97.00      PROA   
ATOM   1377  O   VAL P  89     -27.685 -92.152 118.353  0.00 97.00      PROA   
ATOM   1378  N   SER P  90     -29.436 -93.558 118.689  0.00 97.00      PROA   
ATOM   1379  HN  SER P  90     -30.262 -93.957 118.296  0.00 97.00      PROA   
ATOM   1380  CA  SER P  90     -29.244 -93.775 120.122  0.00 97.00      PROA   
ATOM   1381  HA  SER P  90     -29.373 -92.819 120.610  0.00 97.00      PROA   
ATOM   1382  CB  SER P  90     -30.279 -94.766 120.720  0.00 97.00      PROA   
ATOM   1383  HB1 SER P  90     -30.096 -94.903 121.809  0.00 97.00      PROA   
ATOM   1384  HB2 SER P  90     -30.207 -95.760 120.234  0.00 97.00      PROA   
ATOM   1385  OG  SER P  90     -31.605 -94.267 120.601  0.00 97.00      PROA   
ATOM   1386  HG1 SER P  90     -31.764 -94.066 119.672  0.00 97.00      PROA   
ATOM   1387  C   SER P  90     -27.878 -94.309 120.530  0.00 97.00      PROA   
ATOM   1388  O   SER P  90     -27.285 -93.807 121.483  0.00 97.00      PROA   
ATOM   1389  N   SER P  91     -27.336 -95.327 119.820  0.00 97.00      PROA   
ATOM   1390  HN  SER P  91     -27.821 -95.740 119.056  0.00 97.00      PROA   
ATOM   1391  CA  SER P  91     -25.992 -95.815 120.081  0.00 97.00      PROA   
ATOM   1392  HA  SER P  91     -25.351 -94.943 120.076  0.00 97.00      PROA   
ATOM   1393  CB  SER P  91     -25.801 -96.543 121.441  0.00 97.00      PROA   
ATOM   1394  HB1 SER P  91     -25.053 -97.361 121.400  0.00 97.00      PROA   
ATOM   1395  HB2 SER P  91     -26.764 -96.987 121.773  0.00 97.00      PROA   
ATOM   1396  OG  SER P  91     -25.344 -95.614 122.418  0.00 97.00      PROA   
ATOM   1397  HG1 SER P  91     -26.019 -94.928 122.469  0.00 97.00      PROA   
ATOM   1398  C   SER P  91     -25.485 -96.652 118.936  0.00 97.00      PROA   
ATOM   1399  O   SER P  91     -26.243 -97.092 118.077  0.00 97.00      PROA   
ATOM   1400  N   ARG P  92     -24.146 -96.858 118.885  0.00 97.00      PROA   
ATOM   1401  HN  ARG P  92     -23.554 -96.488 119.598  0.00 97.00      PROA   
ATOM   1402  CA  ARG P  92     -23.475 -97.523 117.781  0.00 97.00      PROA   
ATOM   1403  HA  ARG P  92     -23.971 -97.251 116.857  0.00 97.00      PROA   
ATOM   1404  CB  ARG P  92     -21.984 -97.085 117.713  0.00 97.00      PROA   
ATOM   1405  HB1 ARG P  92     -21.586 -97.368 116.714  0.00 97.00      PROA   
ATOM   1406  HB2 ARG P  92     -21.390 -97.629 118.482  0.00 97.00      PROA   
ATOM   1407  CG  ARG P  92     -21.755 -95.574 117.954  0.00 97.00      PROA   
ATOM   1408  HG1 ARG P  92     -21.965 -95.344 119.022  0.00 97.00      PROA   
ATOM   1409  HG2 ARG P  92     -22.476 -94.982 117.347  0.00 97.00      PROA   
ATOM   1410  CD  ARG P  92     -20.317 -95.099 117.675  0.00 97.00      PROA   
ATOM   1411  HD1 ARG P  92     -19.575 -95.854 118.006  0.00 97.00      PROA   
ATOM   1412  HD2 ARG P  92     -20.102 -94.144 118.206  0.00 97.00      PROA   
ATOM   1413  NE  ARG P  92     -20.167 -94.903 116.198  0.00 97.00      PROA   
ATOM   1414  HE  ARG P  92     -19.976 -95.683 115.610  0.00 97.00      PROA   
ATOM   1415  CZ  ARG P  92     -20.579 -93.787 115.570  0.00 97.00      PROA   
ATOM   1416  NH1 ARG P  92     -20.901 -92.645 116.197  0.00 97.00      PROA   
ATOM   1417 HH11 ARG P  92     -20.438 -92.428 117.052  0.00 97.00      PROA   
ATOM   1418 HH12 ARG P  92     -21.169 -91.900 115.589  0.00 97.00      PROA   
ATOM   1419  NH2 ARG P  92     -20.603 -93.739 114.225  0.00 97.00      PROA   
ATOM   1420 HH21 ARG P  92     -20.149 -94.454 113.707  0.00 97.00      PROA   
ATOM   1421 HH22 ARG P  92     -20.666 -92.827 113.825  0.00 97.00      PROA   
ATOM   1422  C   ARG P  92     -23.540 -99.040 117.934  0.00 97.00      PROA   
ATOM   1423  O   ARG P  92     -23.377 -99.786 116.969  0.00 97.00      PROA   
ATOM   1424  N   VAL P  93     -23.810 -99.528 119.164  0.00 97.00      PROA   
ATOM   1425  HN  VAL P  93     -23.987 -98.913 119.925  0.00 97.00      PROA   
ATOM   1426  CA  VAL P  93     -23.916-100.931 119.488  0.00 97.00      PROA   
ATOM   1427  HA  VAL P  93     -24.269-101.462 118.617  0.00 97.00      PROA   
ATOM   1428  CB  VAL P  93     -22.633-101.590 120.022  0.00 97.00      PROA   
ATOM   1429  HB  VAL P  93     -22.872-102.627 120.359  0.00 97.00      PROA   
ATOM   1430  CG1 VAL P  93     -21.585-101.703 118.894  0.00 97.00      PROA   
ATOM   1431 HG11 VAL P  93     -21.259-100.694 118.566  0.00 97.00      PROA   
ATOM   1432 HG12 VAL P  93     -22.002-102.236 118.017  0.00 97.00      PROA   
ATOM   1433 HG13 VAL P  93     -20.689-102.252 119.255  0.00 97.00      PROA   
ATOM   1434  CG2 VAL P  93     -22.047-100.819 121.227  0.00 97.00      PROA   
ATOM   1435 HG21 VAL P  93     -22.758-100.793 122.077  0.00 97.00      PROA   
ATOM   1436 HG22 VAL P  93     -21.792 -99.776 120.943  0.00 97.00      PROA   
ATOM   1437 HG23 VAL P  93     -21.117-101.316 121.577  0.00 97.00      PROA   
ATOM   1438  C   VAL P  93     -25.001-101.018 120.528  0.00 97.00      PROA   
ATOM   1439  O   VAL P  93     -25.144-100.125 121.360  0.00 97.00      PROA   
ATOM   1440  N   LEU P  94     -25.808-102.103 120.465  0.00 97.00      PROA   
ATOM   1441  HN  LEU P  94     -25.698-102.781 119.745  0.00 97.00      PROA   
ATOM   1442  CA  LEU P  94     -26.846-102.423 121.415  0.00 97.00      PROA   
ATOM   1443  HA  LEU P  94     -26.563-102.067 122.398  0.00 97.00      PROA   
ATOM   1444  CB  LEU P  94     -28.268-101.904 121.050  0.00 97.00      PROA   
ATOM   1445  HB1 LEU P  94     -28.945-102.202 121.884  0.00 97.00      PROA   
ATOM   1446  HB2 LEU P  94     -28.642-102.391 120.124  0.00 97.00      PROA   
ATOM   1447  CG  LEU P  94     -28.425-100.370 120.891  0.00 97.00      PROA   
ATOM   1448  HG  LEU P  94     -27.703 -99.877 121.583  0.00 97.00      PROA   
ATOM   1449  CD1 LEU P  94     -28.158 -99.872 119.457  0.00 97.00      PROA   
ATOM   1450 HD11 LEU P  94     -28.914-100.295 118.761  0.00 97.00      PROA   
ATOM   1451 HD12 LEU P  94     -27.151-100.163 119.102  0.00 97.00      PROA   
ATOM   1452 HD13 LEU P  94     -28.227 -98.764 119.424  0.00 97.00      PROA   
ATOM   1453  CD2 LEU P  94     -29.834 -99.938 121.341  0.00 97.00      PROA   
ATOM   1454 HD21 LEU P  94     -29.986-100.193 122.410  0.00 97.00      PROA   
ATOM   1455 HD22 LEU P  94     -30.606-100.469 120.746  0.00 97.00      PROA   
ATOM   1456 HD23 LEU P  94     -29.970 -98.844 121.217  0.00 97.00      PROA   
ATOM   1457  C   LEU P  94     -26.893-103.935 121.442  0.00 97.00      PROA   
ATOM   1458  O   LEU P  94     -26.329-104.601 120.577  0.00 97.00      PROA   
ATOM   1459  N   THR P  95     -27.569-104.513 122.458  0.00 97.00      PROA   
ATOM   1460  HN  THR P  95     -27.908-103.954 123.215  0.00 97.00      PROA   
ATOM   1461  CA  THR P  95     -27.867-105.930 122.590  0.00 97.00      PROA   
ATOM   1462  HA  THR P  95     -27.214-106.487 121.936  0.00 97.00      PROA   
ATOM   1463  CB  THR P  95     -27.718-106.464 124.021  0.00 97.00      PROA   
ATOM   1464  HB  THR P  95     -28.664-106.363 124.603  0.00 97.00      PROA   
ATOM   1465  OG1 THR P  95     -26.732-105.740 124.740  0.00 97.00      PROA   
ATOM   1466  HG1 THR P  95     -27.143-104.885 124.912  0.00 97.00      PROA   
ATOM   1467  CG2 THR P  95     -27.268-107.931 124.003  0.00 97.00      PROA   
ATOM   1468 HG21 THR P  95     -26.277-108.017 123.511  0.00 97.00      PROA   
ATOM   1469 HG22 THR P  95     -27.995-108.569 123.465  0.00 97.00      PROA   
ATOM   1470 HG23 THR P  95     -27.173-108.304 125.045  0.00 97.00      PROA   
ATOM   1471  C   THR P  95     -29.306-106.109 122.139  0.00 97.00      PROA   
ATOM   1472  O   THR P  95     -30.070-105.154 122.047  0.00 97.00      PROA   
ATOM   1473  N   GLU P  96     -29.727-107.353 121.828  0.00 97.00      PROA   
ATOM   1474  HN  GLU P  96     -29.075-108.110 121.792  0.00 97.00      PROA   
ATOM   1475  CA  GLU P  96     -31.106-107.692 121.539  0.00 97.00      PROA   
ATOM   1476  HA  GLU P  96     -31.408-107.049 120.726  0.00 97.00      PROA   
ATOM   1477  CB  GLU P  96     -31.260-109.171 121.085  0.00 97.00      PROA   
ATOM   1478  HB1 GLU P  96     -30.546-109.357 120.250  0.00 97.00      PROA   
ATOM   1479  HB2 GLU P  96     -32.286-109.313 120.682  0.00 97.00      PROA   
ATOM   1480  CG  GLU P  96     -30.998-110.189 122.218  0.00 97.00      PROA   
ATOM   1481  HG1 GLU P  96     -31.599-109.934 123.112  0.00 97.00      PROA   
ATOM   1482  HG2 GLU P  96     -29.928-110.142 122.508  0.00 97.00      PROA   
ATOM   1483  CD  GLU P  96     -31.345-111.636 121.866  0.00 97.00      PROA   
ATOM   1484  OE1 GLU P  96     -32.183-111.877 120.960  0.00 97.00      PROA   
ATOM   1485  OE2 GLU P  96     -30.770-112.536 122.535  0.00 97.00      PROA   
ATOM   1486  C   GLU P  96     -32.026-107.406 122.725  0.00 97.00      PROA   
ATOM   1487  O   GLU P  96     -31.635-107.492 123.887  0.00 97.00      PROA   
ATOM   1488  N   GLY P  97     -33.290-107.020 122.446  0.00 97.00      PROA   
ATOM   1489  HN  GLY P  97     -33.577-106.940 121.491  0.00 97.00      PROA   
ATOM   1490  CA  GLY P  97     -34.281-106.714 123.463  0.00 97.00      PROA   
ATOM   1491  HA1 GLY P  97     -34.077-107.291 124.354  0.00 97.00      PROA   
ATOM   1492  HA2 GLY P  97     -35.249-106.943 123.046  0.00 97.00      PROA   
ATOM   1493  C   GLY P  97     -34.293-105.262 123.853  0.00 97.00      PROA   
ATOM   1494  O   GLY P  97     -35.326-104.750 124.277  0.00 97.00      PROA   
ATOM   1495  N   GLU P  98     -33.142-104.563 123.730  0.00 97.00      PROA   
ATOM   1496  HN  GLU P  98     -32.302-105.029 123.461  0.00 97.00      PROA   
ATOM   1497  CA  GLU P  98     -32.994-103.149 124.007  0.00 97.00      PROA   
ATOM   1498  HA  GLU P  98     -33.278-103.021 125.038  0.00 97.00      PROA   
ATOM   1499  CB  GLU P  98     -31.512-102.703 123.899  0.00 97.00      PROA   
ATOM   1500  HB1 GLU P  98     -31.457-101.595 123.990  0.00 97.00      PROA   
ATOM   1501  HB2 GLU P  98     -31.117-102.979 122.898  0.00 97.00      PROA   
ATOM   1502  CG  GLU P  98     -30.617-103.309 125.003  0.00 97.00      PROA   
ATOM   1503  HG1 GLU P  98     -30.582-104.417 124.914  0.00 97.00      PROA   
ATOM   1504  HG2 GLU P  98     -31.023-103.049 126.003  0.00 97.00      PROA   
ATOM   1505  CD  GLU P  98     -29.196-102.755 124.930  0.00 97.00      PROA   
ATOM   1506  OE1 GLU P  98     -28.250-103.574 124.947  0.00 97.00      PROA   
ATOM   1507  OE2 GLU P  98     -29.026-101.510 124.882  0.00 97.00      PROA   
ATOM   1508  C   GLU P  98     -33.851-102.244 123.119  0.00 97.00      PROA   
ATOM   1509  O   GLU P  98     -33.939-102.487 121.920  0.00 97.00      PROA   
ATOM   1510  N   PRO P  99     -34.491-101.188 123.613  0.00 97.00      PROA   
ATOM   1511  CD  PRO P  99     -34.850-101.032 125.023  0.00 97.00      PROA   
ATOM   1512  HD1 PRO P  99     -33.971-100.615 125.560  0.00 97.00      PROA   
ATOM   1513  HD2 PRO P  99     -35.162-101.998 125.479  0.00 97.00      PROA   
ATOM   1514  CA  PRO P  99     -35.020-100.099 122.798  0.00 97.00      PROA   
ATOM   1515  HA  PRO P  99     -35.770-100.529 122.153  0.00 97.00      PROA   
ATOM   1516  CB  PRO P  99     -35.631 -99.129 123.823  0.00 97.00      PROA   
ATOM   1517  HB1 PRO P  99     -36.505 -98.586 123.412  0.00 97.00      PROA   
ATOM   1518  HB2 PRO P  99     -34.873 -98.396 124.178  0.00 97.00      PROA   
ATOM   1519  CG  PRO P  99     -36.007-100.035 125.001  0.00 97.00      PROA   
ATOM   1520  HG1 PRO P  99     -36.116 -99.486 125.956  0.00 97.00      PROA   
ATOM   1521  HG2 PRO P  99     -36.951-100.577 124.768  0.00 97.00      PROA   
ATOM   1522  C   PRO P  99     -33.989 -99.401 121.919  0.00 97.00      PROA   
ATOM   1523  O   PRO P  99     -32.915 -99.064 122.411  0.00 97.00      PROA   
ATOM   1524  N   LEU P 100     -34.302 -99.140 120.631  0.00 97.00      PROA   
ATOM   1525  HN  LEU P 100     -35.168 -99.463 120.252  0.00 97.00      PROA   
ATOM   1526  CA  LEU P 100     -33.436 -98.359 119.766  0.00 97.00      PROA   
ATOM   1527  HA  LEU P 100     -32.657 -97.891 120.352  0.00 97.00      PROA   
ATOM   1528  CB  LEU P 100     -32.755 -99.246 118.689  0.00 97.00      PROA   
ATOM   1529  HB1 LEU P 100     -33.524 -99.896 118.222  0.00 97.00      PROA   
ATOM   1530  HB2 LEU P 100     -32.046 -99.920 119.217  0.00 97.00      PROA   
ATOM   1531  CG  LEU P 100     -31.986 -98.526 117.552  0.00 97.00      PROA   
ATOM   1532  HG  LEU P 100     -32.717 -97.944 116.944  0.00 97.00      PROA   
ATOM   1533  CD1 LEU P 100     -30.923 -97.544 118.073  0.00 97.00      PROA   
ATOM   1534 HD11 LEU P 100     -30.238 -98.063 118.774  0.00 97.00      PROA   
ATOM   1535 HD12 LEU P 100     -31.399 -96.695 118.603  0.00 97.00      PROA   
ATOM   1536 HD13 LEU P 100     -30.326 -97.141 117.229  0.00 97.00      PROA   
ATOM   1537  CD2 LEU P 100     -31.330 -99.557 116.614  0.00 97.00      PROA   
ATOM   1538 HD21 LEU P 100     -32.086-100.272 116.230  0.00 97.00      PROA   
ATOM   1539 HD22 LEU P 100     -30.550-100.127 117.162  0.00 97.00      PROA   
ATOM   1540 HD23 LEU P 100     -30.852 -99.046 115.752  0.00 97.00      PROA   
ATOM   1541  C   LEU P 100     -34.233 -97.241 119.139  0.00 97.00      PROA   
ATOM   1542  O   LEU P 100     -35.123 -97.477 118.332  0.00 97.00      PROA   
ATOM   1543  N   ALA P 101     -33.913 -95.971 119.481  0.00 97.00      PROA   
ATOM   1544  HN  ALA P 101     -33.212 -95.778 120.165  0.00 97.00      PROA   
ATOM   1545  CA  ALA P 101     -34.589 -94.811 118.940  0.00 97.00      PROA   
ATOM   1546  HA  ALA P 101     -35.512 -95.117 118.469  0.00 97.00      PROA   
ATOM   1547  CB  ALA P 101     -34.966 -93.814 120.052  0.00 97.00      PROA   
ATOM   1548  HB1 ALA P 101     -34.066 -93.435 120.578  0.00 97.00      PROA   
ATOM   1549  HB2 ALA P 101     -35.609 -94.325 120.803  0.00 97.00      PROA   
ATOM   1550  HB3 ALA P 101     -35.534 -92.954 119.643  0.00 97.00      PROA   
ATOM   1551  C   ALA P 101     -33.741 -94.135 117.875  0.00 97.00      PROA   
ATOM   1552  O   ALA P 101     -32.541 -93.921 118.027  0.00 97.00      PROA   
ATOM   1553  N   LEU P 102     -34.382 -93.811 116.730  0.00 97.00      PROA   
ATOM   1554  HN  LEU P 102     -35.334 -94.083 116.604  0.00 97.00      PROA   
ATOM   1555  CA  LEU P 102     -33.781 -93.186 115.573  0.00 97.00      PROA   
ATOM   1556  HA  LEU P 102     -32.750 -92.934 115.780  0.00 97.00      PROA   
ATOM   1557  CB  LEU P 102     -33.884 -94.098 114.320  0.00 97.00      PROA   
ATOM   1558  HB1 LEU P 102     -33.320 -93.642 113.478  0.00 97.00      PROA   
ATOM   1559  HB2 LEU P 102     -34.953 -94.172 114.017  0.00 97.00      PROA   
ATOM   1560  CG  LEU P 102     -33.392 -95.553 114.509  0.00 97.00      PROA   
ATOM   1561  HG  LEU P 102     -33.938 -96.013 115.367  0.00 97.00      PROA   
ATOM   1562  CD1 LEU P 102     -33.727 -96.393 113.266  0.00 97.00      PROA   
ATOM   1563 HD11 LEU P 102     -33.177 -95.999 112.385  0.00 97.00      PROA   
ATOM   1564 HD12 LEU P 102     -34.816 -96.360 113.051  0.00 97.00      PROA   
ATOM   1565 HD13 LEU P 102     -33.428 -97.449 113.433  0.00 97.00      PROA   
ATOM   1566  CD2 LEU P 102     -31.885 -95.622 114.801  0.00 97.00      PROA   
ATOM   1567 HD21 LEU P 102     -31.635 -95.037 115.709  0.00 97.00      PROA   
ATOM   1568 HD22 LEU P 102     -31.316 -95.212 113.941  0.00 97.00      PROA   
ATOM   1569 HD23 LEU P 102     -31.571 -96.676 114.959  0.00 97.00      PROA   
ATOM   1570  C   LEU P 102     -34.544 -91.916 115.261  0.00 97.00      PROA   
ATOM   1571  O   LEU P 102     -35.770 -91.903 115.289  0.00 97.00      PROA   
ATOM   1572  N   ARG P 103     -33.847 -90.802 114.938  0.00 97.00      PROA   
ATOM   1573  HN  ARG P 103     -32.852 -90.772 115.027  0.00 97.00      PROA   
ATOM   1574  CA  ARG P 103     -34.513 -89.627 114.415  0.00 97.00      PROA   
ATOM   1575  HA  ARG P 103     -35.504 -89.898 114.084  0.00 97.00      PROA   
ATOM   1576  CB  ARG P 103     -34.689 -88.502 115.470  0.00 97.00      PROA   
ATOM   1577  HB1 ARG P 103     -33.694 -88.173 115.840  0.00 97.00      PROA   
ATOM   1578  HB2 ARG P 103     -35.250 -88.916 116.337  0.00 97.00      PROA   
ATOM   1579  CG  ARG P 103     -35.447 -87.296 114.897  0.00 97.00      PROA   
ATOM   1580  HG1 ARG P 103     -36.452 -87.637 114.556  0.00 97.00      PROA   
ATOM   1581  HG2 ARG P 103     -34.885 -86.923 114.013  0.00 97.00      PROA   
ATOM   1582  CD  ARG P 103     -35.597 -86.086 115.811  0.00 97.00      PROA   
ATOM   1583  HD1 ARG P 103     -34.596 -85.695 116.094  0.00 97.00      PROA   
ATOM   1584  HD2 ARG P 103     -36.189 -86.307 116.723  0.00 97.00      PROA   
ATOM   1585  NE  ARG P 103     -36.346 -85.100 114.969  0.00 97.00      PROA   
ATOM   1586  HE  ARG P 103     -36.961 -85.434 114.258  0.00 97.00      PROA   
ATOM   1587  CZ  ARG P 103     -36.054 -83.797 114.881  0.00 97.00      PROA   
ATOM   1588  NH1 ARG P 103     -35.111 -83.174 115.593  0.00 97.00      PROA   
ATOM   1589 HH11 ARG P 103     -34.427 -83.689 116.093  0.00 97.00      PROA   
ATOM   1590 HH12 ARG P 103     -35.003 -82.201 115.372  0.00 97.00      PROA   
ATOM   1591  NH2 ARG P 103     -36.705 -83.042 113.982  0.00 97.00      PROA   
ATOM   1592 HH21 ARG P 103     -37.378 -83.466 113.378  0.00 97.00      PROA   
ATOM   1593 HH22 ARG P 103     -36.351 -82.119 113.841  0.00 97.00      PROA   
ATOM   1594  C   ARG P 103     -33.811 -89.064 113.195  0.00 97.00      PROA   
ATOM   1595  O   ARG P 103     -32.696 -88.566 113.265  0.00 97.00      PROA   
ATOM   1596  N   CYS P 104     -34.497 -89.052 112.031  0.00 97.00      PROA   
ATOM   1597  HN  CYS P 104     -35.361 -89.550 111.959  0.00 97.00      PROA   
ATOM   1598  CA  CYS P 104     -34.143 -88.230 110.887  0.00 97.00      PROA   
ATOM   1599  HA  CYS P 104     -33.089 -88.379 110.691  0.00 97.00      PROA   
ATOM   1600  CB  CYS P 104     -34.968 -88.641 109.642  0.00 97.00      PROA   
ATOM   1601  HB1 CYS P 104     -36.012 -88.271 109.733  0.00 97.00      PROA   
ATOM   1602  HB2 CYS P 104     -35.029 -89.753 109.634  0.00 97.00      PROA   
ATOM   1603  SG  CYS P 104     -34.230 -88.107 108.069  0.00 97.00      PROA   
ATOM   1604  C   CYS P 104     -34.376 -86.757 111.200  0.00 97.00      PROA   
ATOM   1605  O   CYS P 104     -35.426 -86.391 111.717  0.00 97.00      PROA   
ATOM   1606  N   HSD P 105     -33.391 -85.877 110.924  0.00 97.00      PROA   
ATOM   1607  HN  HSD P 105     -32.539 -86.177 110.501  0.00 97.00      PROA   
ATOM   1608  CA  HSD P 105     -33.370 -84.534 111.471  0.00 97.00      PROA   
ATOM   1609  HA  HSD P 105     -34.380 -84.168 111.605  0.00 97.00      PROA   
ATOM   1610  CB  HSD P 105     -32.671 -84.572 112.854  0.00 97.00      PROA   
ATOM   1611  HB1 HSD P 105     -31.915 -85.387 112.798  0.00 97.00      PROA   
ATOM   1612  HB2 HSD P 105     -33.410 -84.879 113.626  0.00 97.00      PROA   
ATOM   1613  ND1 HSD P 105     -32.485 -82.210 113.818  0.00 97.00      PROA   
ATOM   1614  HD1 HSD P 105     -33.399 -81.861 113.591  0.00 97.00      PROA   
ATOM   1615  CG  HSD P 105     -31.917 -83.373 113.348  0.00 97.00      PROA   
ATOM   1616  CE1 HSD P 105     -31.508 -81.528 114.463  0.00 97.00      PROA   
ATOM   1617  HE1 HSD P 105     -31.679 -80.565 114.944  0.00 97.00      PROA   
ATOM   1618  NE2 HSD P 105     -30.354 -82.163 114.432  0.00 97.00      PROA   
ATOM   1619  CD2 HSD P 105     -30.612 -83.322 113.724  0.00 97.00      PROA   
ATOM   1620  HD2 HSD P 105     -29.833 -84.058 113.581  0.00 97.00      PROA   
ATOM   1621  C   HSD P 105     -32.709 -83.602 110.484  0.00 97.00      PROA   
ATOM   1622  O   HSD P 105     -31.861 -84.014 109.698  0.00 97.00      PROA   
ATOM   1623  N   ALA P 106     -33.132 -82.317 110.461  0.00 97.00      PROA   
ATOM   1624  HN  ALA P 106     -33.743 -81.946 111.163  0.00 97.00      PROA   
ATOM   1625  CA  ALA P 106     -32.872 -81.417 109.361  0.00 97.00      PROA   
ATOM   1626  HA  ALA P 106     -32.308 -81.921 108.592  0.00 97.00      PROA   
ATOM   1627  CB  ALA P 106     -34.209 -80.922 108.774  0.00 97.00      PROA   
ATOM   1628  HB1 ALA P 106     -34.839 -80.485 109.578  0.00 97.00      PROA   
ATOM   1629  HB2 ALA P 106     -34.770 -81.783 108.348  0.00 97.00      PROA   
ATOM   1630  HB3 ALA P 106     -34.059 -80.171 107.972  0.00 97.00      PROA   
ATOM   1631  C   ALA P 106     -32.037 -80.252 109.824  0.00 97.00      PROA   
ATOM   1632  O   ALA P 106     -32.075 -79.868 110.989  0.00 97.00      PROA   
ATOM   1633  N   TRP P 107     -31.206 -79.680 108.917  0.00 97.00      PROA   
ATOM   1634  HN  TRP P 107     -31.113 -80.065 108.000  0.00 97.00      PROA   
ATOM   1635  CA  TRP P 107     -30.335 -78.567 109.254  0.00 97.00      PROA   
ATOM   1636  HA  TRP P 107     -29.782 -78.915 110.113  0.00 97.00      PROA   
ATOM   1637  CB  TRP P 107     -29.236 -78.281 108.184  0.00 97.00      PROA   
ATOM   1638  HB1 TRP P 107     -29.738 -78.193 107.194  0.00 97.00      PROA   
ATOM   1639  HB2 TRP P 107     -28.566 -79.166 108.141  0.00 97.00      PROA   
ATOM   1640  CG  TRP P 107     -28.405 -77.054 108.426  0.00 97.00      PROA   
ATOM   1641  CD1 TRP P 107     -28.287 -75.976 107.590  0.00 97.00      PROA   
ATOM   1642  HD1 TRP P 107     -28.608 -75.970 106.557  0.00 97.00      PROA   
ATOM   1643  NE1 TRP P 107     -27.732 -74.923 108.274  0.00 97.00      PROA   
ATOM   1644  HE1 TRP P 107     -27.426 -74.077 107.894  0.00 97.00      PROA   
ATOM   1645  CE2 TRP P 107     -27.486 -75.293 109.563  0.00 97.00      PROA   
ATOM   1646  CD2 TRP P 107     -27.849 -76.651 109.691  0.00 97.00      PROA   
ATOM   1647  CE3 TRP P 107     -27.661 -77.297 110.915  0.00 97.00      PROA   
ATOM   1648  HE3 TRP P 107     -27.885 -78.347 111.041  0.00 97.00      PROA   
ATOM   1649  CZ3 TRP P 107     -27.210 -76.552 112.008  0.00 97.00      PROA   
ATOM   1650  HZ3 TRP P 107     -27.094 -77.026 112.973  0.00 97.00      PROA   
ATOM   1651  CZ2 TRP P 107     -27.037 -74.551 110.649  0.00 97.00      PROA   
ATOM   1652  HZ2 TRP P 107     -26.812 -73.499 110.563  0.00 97.00      PROA   
ATOM   1653  CH2 TRP P 107     -26.925 -75.197 111.881  0.00 97.00      PROA   
ATOM   1654  HH2 TRP P 107     -26.607 -74.642 112.753  0.00 97.00      PROA   
ATOM   1655  C   TRP P 107     -31.074 -77.317 109.740  0.00 97.00      PROA   
ATOM   1656  O   TRP P 107     -31.757 -76.612 108.995  0.00 97.00      PROA   
ATOM   1657  N   LYS P 108     -30.927 -77.067 111.065  0.00 97.00      PROA   
ATOM   1658  HN  LYS P 108     -30.309 -77.652 111.582  0.00 97.00      PROA   
ATOM   1659  CA  LYS P 108     -31.583 -76.048 111.856  0.00 97.00      PROA   
ATOM   1660  HA  LYS P 108     -31.259 -76.239 112.866  0.00 97.00      PROA   
ATOM   1661  CB  LYS P 108     -31.113 -74.628 111.427  0.00 97.00      PROA   
ATOM   1662  HB1 LYS P 108     -31.590 -74.349 110.465  0.00 97.00      PROA   
ATOM   1663  HB2 LYS P 108     -30.016 -74.706 111.231  0.00 97.00      PROA   
ATOM   1664  CG  LYS P 108     -31.297 -73.509 112.473  0.00 97.00      PROA   
ATOM   1665  HG1 LYS P 108     -32.383 -73.332 112.627  0.00 97.00      PROA   
ATOM   1666  HG2 LYS P 108     -30.858 -72.574 112.057  0.00 97.00      PROA   
ATOM   1667  CD  LYS P 108     -30.638 -73.854 113.828  0.00 97.00      PROA   
ATOM   1668  HD1 LYS P 108     -29.632 -74.295 113.641  0.00 97.00      PROA   
ATOM   1669  HD2 LYS P 108     -31.262 -74.643 114.305  0.00 97.00      PROA   
ATOM   1670  CE  LYS P 108     -30.505 -72.715 114.856  0.00 97.00      PROA   
ATOM   1671  HE1 LYS P 108     -30.225 -73.139 115.848  0.00 97.00      PROA   
ATOM   1672  HE2 LYS P 108     -31.455 -72.157 114.978  0.00 97.00      PROA   
ATOM   1673  NZ  LYS P 108     -29.427 -71.764 114.488  0.00 97.00      PROA   
ATOM   1674  HZ1 LYS P 108     -28.579 -72.286 114.196  0.00 97.00      PROA   
ATOM   1675  HZ2 LYS P 108     -29.120 -71.243 115.329  0.00 97.00      PROA   
ATOM   1676  HZ3 LYS P 108     -29.725 -71.101 113.744  0.00 97.00      PROA   
ATOM   1677  C   LYS P 108     -33.094 -76.266 111.837  0.00 97.00      PROA   
ATOM   1678  O   LYS P 108     -33.874 -75.329 111.695  0.00 97.00      PROA   
ATOM   1679  N   ASP P 109     -33.497 -77.552 112.008  0.00 97.00      PROA   
ATOM   1680  HN  ASP P 109     -32.786 -78.229 112.183  0.00 97.00      PROA   
ATOM   1681  CA  ASP P 109     -34.794 -78.196 111.842  0.00 97.00      PROA   
ATOM   1682  HA  ASP P 109     -34.533 -79.020 111.200  0.00 97.00      PROA   
ATOM   1683  CB  ASP P 109     -35.335 -78.780 113.175  0.00 97.00      PROA   
ATOM   1684  HB1 ASP P 109     -36.432 -78.656 113.288  0.00 97.00      PROA   
ATOM   1685  HB2 ASP P 109     -34.847 -78.244 114.021  0.00 97.00      PROA   
ATOM   1686  CG  ASP P 109     -35.047 -80.267 113.349  0.00 97.00      PROA   
ATOM   1687  OD1 ASP P 109     -34.781 -80.999 112.364  0.00 97.00      PROA   
ATOM   1688  OD2 ASP P 109     -35.211 -80.706 114.511  0.00 97.00      PROA   
ATOM   1689  C   ASP P 109     -35.908 -77.510 111.069  0.00 97.00      PROA   
ATOM   1690  O   ASP P 109     -36.558 -76.577 111.537  0.00 97.00      PROA   
ATOM   1691  N   LYS P 110     -36.163 -78.026 109.844  0.00 97.00      PROA   
ATOM   1692  HN  LYS P 110     -35.677 -78.843 109.546  0.00 97.00      PROA   
ATOM   1693  CA  LYS P 110     -37.178 -77.550 108.933  0.00 97.00      PROA   
ATOM   1694  HA  LYS P 110     -37.789 -76.806 109.425  0.00 97.00      PROA   
ATOM   1695  CB  LYS P 110     -36.564 -76.986 107.620  0.00 97.00      PROA   
ATOM   1696  HB1 LYS P 110     -37.371 -76.539 107.000  0.00 97.00      PROA   
ATOM   1697  HB2 LYS P 110     -36.111 -77.820 107.038  0.00 97.00      PROA   
ATOM   1698  CG  LYS P 110     -35.454 -75.932 107.840  0.00 97.00      PROA   
ATOM   1699  HG1 LYS P 110     -35.100 -75.583 106.844  0.00 97.00      PROA   
ATOM   1700  HG2 LYS P 110     -34.587 -76.422 108.338  0.00 97.00      PROA   
ATOM   1701  CD  LYS P 110     -35.899 -74.727 108.693  0.00 97.00      PROA   
ATOM   1702  HD1 LYS P 110     -36.337 -75.103 109.639  0.00 97.00      PROA   
ATOM   1703  HD2 LYS P 110     -36.708 -74.169 108.174  0.00 97.00      PROA   
ATOM   1704  CE  LYS P 110     -34.765 -73.779 109.106  0.00 97.00      PROA   
ATOM   1705  HE1 LYS P 110     -33.950 -74.337 109.606  0.00 97.00      PROA   
ATOM   1706  HE2 LYS P 110     -35.144 -72.989 109.790  0.00 97.00      PROA   
ATOM   1707  NZ  LYS P 110     -34.160 -73.133 107.928  0.00 97.00      PROA   
ATOM   1708  HZ1 LYS P 110     -34.908 -72.724 107.334  0.00 97.00      PROA   
ATOM   1709  HZ2 LYS P 110     -33.643 -73.863 107.397  0.00 97.00      PROA   
ATOM   1710  HZ3 LYS P 110     -33.499 -72.391 108.235  0.00 97.00      PROA   
ATOM   1711  C   LYS P 110     -38.041 -78.756 108.638  0.00 97.00      PROA   
ATOM   1712  O   LYS P 110     -37.524 -79.864 108.522  0.00 97.00      PROA   
ATOM   1713  N   LEU P 111     -39.384 -78.575 108.556  0.00 97.00      PROA   
ATOM   1714  HN  LEU P 111     -39.782 -77.666 108.664  0.00 97.00      PROA   
ATOM   1715  CA  LEU P 111     -40.367 -79.645 108.518  0.00 97.00      PROA   
ATOM   1716  HA  LEU P 111     -40.102 -80.359 109.286  0.00 97.00      PROA   
ATOM   1717  CB  LEU P 111     -41.803 -79.111 108.810  0.00 97.00      PROA   
ATOM   1718  HB1 LEU P 111     -42.535 -79.939 108.667  0.00 97.00      PROA   
ATOM   1719  HB2 LEU P 111     -42.050 -78.314 108.075  0.00 97.00      PROA   
ATOM   1720  CG  LEU P 111     -42.078 -78.564 110.240  0.00 97.00      PROA   
ATOM   1721  HG  LEU P 111     -43.182 -78.392 110.287  0.00 97.00      PROA   
ATOM   1722  CD1 LEU P 111     -41.738 -79.591 111.335  0.00 97.00      PROA   
ATOM   1723 HD11 LEU P 111     -40.643 -79.769 111.372  0.00 97.00      PROA   
ATOM   1724 HD12 LEU P 111     -42.252 -80.555 111.138  0.00 97.00      PROA   
ATOM   1725 HD13 LEU P 111     -42.062 -79.211 112.327  0.00 97.00      PROA   
ATOM   1726  CD2 LEU P 111     -41.425 -77.202 110.546  0.00 97.00      PROA   
ATOM   1727 HD21 LEU P 111     -41.638 -76.474 109.736  0.00 97.00      PROA   
ATOM   1728 HD22 LEU P 111     -40.327 -77.309 110.665  0.00 97.00      PROA   
ATOM   1729 HD23 LEU P 111     -41.829 -76.798 111.499  0.00 97.00      PROA   
ATOM   1730  C   LEU P 111     -40.411 -80.427 107.209  0.00 97.00      PROA   
ATOM   1731  O   LEU P 111     -41.383 -80.359 106.459  0.00 97.00      PROA   
ATOM   1732  N   VAL P 112     -39.364 -81.238 106.928  0.00 97.00      PROA   
ATOM   1733  HN  VAL P 112     -38.529 -81.152 107.470  0.00 97.00      PROA   
ATOM   1734  CA  VAL P 112     -39.304 -82.150 105.800  0.00 97.00      PROA   
ATOM   1735  HA  VAL P 112     -39.417 -81.528 104.923  0.00 97.00      PROA   
ATOM   1736  CB  VAL P 112     -37.962 -82.872 105.649  0.00 97.00      PROA   
ATOM   1737  HB  VAL P 112     -38.017 -83.578 104.786  0.00 97.00      PROA   
ATOM   1738  CG1 VAL P 112     -36.883 -81.822 105.309  0.00 97.00      PROA   
ATOM   1739 HG11 VAL P 112     -36.726 -81.130 106.163  0.00 97.00      PROA   
ATOM   1740 HG12 VAL P 112     -37.191 -81.232 104.421  0.00 97.00      PROA   
ATOM   1741 HG13 VAL P 112     -35.917 -82.320 105.081  0.00 97.00      PROA   
ATOM   1742  CG2 VAL P 112     -37.587 -83.679 106.913  0.00 97.00      PROA   
ATOM   1743 HG21 VAL P 112     -38.373 -84.419 107.163  0.00 97.00      PROA   
ATOM   1744 HG22 VAL P 112     -37.439 -83.008 107.785  0.00 97.00      PROA   
ATOM   1745 HG23 VAL P 112     -36.637 -84.231 106.740  0.00 97.00      PROA   
ATOM   1746  C   VAL P 112     -40.452 -83.147 105.757  0.00 97.00      PROA   
ATOM   1747  O   VAL P 112     -40.903 -83.679 106.771  0.00 97.00      PROA   
ATOM   1748  N   TYR P 113     -40.956 -83.381 104.528  0.00 97.00      PROA   
ATOM   1749  HN  TYR P 113     -40.555 -82.927 103.735  0.00 97.00      PROA   
ATOM   1750  CA  TYR P 113     -42.093 -84.221 104.242  0.00 97.00      PROA   
ATOM   1751  HA  TYR P 113     -42.500 -84.581 105.174  0.00 97.00      PROA   
ATOM   1752  CB  TYR P 113     -43.255 -83.472 103.514  0.00 97.00      PROA   
ATOM   1753  HB1 TYR P 113     -43.704 -82.758 104.240  0.00 97.00      PROA   
ATOM   1754  HB2 TYR P 113     -44.056 -84.175 103.205  0.00 97.00      PROA   
ATOM   1755  CG  TYR P 113     -42.817 -82.655 102.316  0.00 97.00      PROA   
ATOM   1756  CD1 TYR P 113     -42.253 -81.376 102.486  0.00 97.00      PROA   
ATOM   1757  HD1 TYR P 113     -42.094 -80.989 103.482  0.00 97.00      PROA   
ATOM   1758  CE1 TYR P 113     -41.878 -80.606 101.380  0.00 97.00      PROA   
ATOM   1759  HE1 TYR P 113     -41.424 -79.637 101.528  0.00 97.00      PROA   
ATOM   1760  CZ  TYR P 113     -42.105 -81.087 100.085  0.00 97.00      PROA   
ATOM   1761  OH  TYR P 113     -41.706 -80.324  98.972  0.00 97.00      PROA   
ATOM   1762  HH  TYR P 113     -40.947 -79.801  99.249  0.00 97.00      PROA   
ATOM   1763  CD2 TYR P 113     -43.059 -83.114 101.009  0.00 97.00      PROA   
ATOM   1764  HD2 TYR P 113     -43.519 -84.077 100.858  0.00 97.00      PROA   
ATOM   1765  CE2 TYR P 113     -42.709 -82.334  99.898  0.00 97.00      PROA   
ATOM   1766  HE2 TYR P 113     -42.882 -82.705  98.898  0.00 97.00      PROA   
ATOM   1767  C   TYR P 113     -41.604 -85.446 103.505  0.00 97.00      PROA   
ATOM   1768  O   TYR P 113     -40.487 -85.480 103.008  0.00 97.00      PROA   
ATOM   1769  N   ASN P 114     -42.416 -86.523 103.479  0.00 97.00      PROA   
ATOM   1770  HN  ASN P 114     -43.311 -86.453 103.917  0.00 97.00      PROA   
ATOM   1771  CA  ASN P 114     -42.093 -87.801 102.861  0.00 97.00      PROA   
ATOM   1772  HA  ASN P 114     -42.903 -88.454 103.143  0.00 97.00      PROA   
ATOM   1773  CB  ASN P 114     -42.015 -87.732 101.304  0.00 97.00      PROA   
ATOM   1774  HB1 ASN P 114     -41.794 -88.732 100.875  0.00 97.00      PROA   
ATOM   1775  HB2 ASN P 114     -41.203 -87.037 101.003  0.00 97.00      PROA   
ATOM   1776  CG  ASN P 114     -43.310 -87.222 100.659  0.00 97.00      PROA   
ATOM   1777  OD1 ASN P 114     -43.276 -86.360  99.774  0.00 97.00      PROA   
ATOM   1778  ND2 ASN P 114     -44.482 -87.751 101.099  0.00 97.00      PROA   
ATOM   1779 HD21 ASN P 114     -45.317 -87.445 100.645  0.00 97.00      PROA   
ATOM   1780 HD22 ASN P 114     -44.482 -88.479 101.783  0.00 97.00      PROA   
ATOM   1781  C   ASN P 114     -40.841 -88.465 103.422  0.00 97.00      PROA   
ATOM   1782  O   ASN P 114     -39.929 -88.846 102.689  0.00 97.00      PROA   
ATOM   1783  N   VAL P 115     -40.781 -88.622 104.762  0.00 97.00      PROA   
ATOM   1784  HN  VAL P 115     -41.573 -88.396 105.325  0.00 97.00      PROA   
ATOM   1785  CA  VAL P 115     -39.626 -89.142 105.462  0.00 97.00      PROA   
ATOM   1786  HA  VAL P 115     -38.753 -88.766 104.952  0.00 97.00      PROA   
ATOM   1787  CB  VAL P 115     -39.530 -88.638 106.899  0.00 97.00      PROA   
ATOM   1788  HB  VAL P 115     -40.450 -88.917 107.461  0.00 97.00      PROA   
ATOM   1789  CG1 VAL P 115     -38.299 -89.236 107.619  0.00 97.00      PROA   
ATOM   1790 HG11 VAL P 115     -37.376 -89.025 107.038  0.00 97.00      PROA   
ATOM   1791 HG12 VAL P 115     -38.395 -90.333 107.748  0.00 97.00      PROA   
ATOM   1792 HG13 VAL P 115     -38.189 -88.781 108.626  0.00 97.00      PROA   
ATOM   1793  CG2 VAL P 115     -39.424 -87.098 106.855  0.00 97.00      PROA   
ATOM   1794 HG21 VAL P 115     -40.357 -86.638 106.470  0.00 97.00      PROA   
ATOM   1795 HG22 VAL P 115     -38.580 -86.790 106.202  0.00 97.00      PROA   
ATOM   1796 HG23 VAL P 115     -39.237 -86.696 107.872  0.00 97.00      PROA   
ATOM   1797  C   VAL P 115     -39.571 -90.657 105.388  0.00 97.00      PROA   
ATOM   1798  O   VAL P 115     -40.485 -91.361 105.801  0.00 97.00      PROA   
ATOM   1799  N   LEU P 116     -38.456 -91.183 104.847  0.00 97.00      PROA   
ATOM   1800  HN  LEU P 116     -37.754 -90.565 104.499  0.00 97.00      PROA   
ATOM   1801  CA  LEU P 116     -38.204 -92.593 104.661  0.00 97.00      PROA   
ATOM   1802  HA  LEU P 116     -39.062 -93.172 104.966  0.00 97.00      PROA   
ATOM   1803  CB  LEU P 116     -37.842 -92.910 103.187  0.00 97.00      PROA   
ATOM   1804  HB1 LEU P 116     -37.430 -93.939 103.089  0.00 97.00      PROA   
ATOM   1805  HB2 LEU P 116     -37.051 -92.196 102.869  0.00 97.00      PROA   
ATOM   1806  CG  LEU P 116     -39.018 -92.791 102.192  0.00 97.00      PROA   
ATOM   1807  HG  LEU P 116     -39.567 -91.842 102.398  0.00 97.00      PROA   
ATOM   1808  CD1 LEU P 116     -38.505 -92.727 100.742  0.00 97.00      PROA   
ATOM   1809 HD11 LEU P 116     -37.948 -93.657 100.495  0.00 97.00      PROA   
ATOM   1810 HD12 LEU P 116     -37.828 -91.859 100.608  0.00 97.00      PROA   
ATOM   1811 HD13 LEU P 116     -39.358 -92.627 100.038  0.00 97.00      PROA   
ATOM   1812  CD2 LEU P 116     -39.992 -93.969 102.354  0.00 97.00      PROA   
ATOM   1813 HD21 LEU P 116     -40.377 -94.015 103.392  0.00 97.00      PROA   
ATOM   1814 HD22 LEU P 116     -39.474 -94.925 102.127  0.00 97.00      PROA   
ATOM   1815 HD23 LEU P 116     -40.850 -93.860 101.658  0.00 97.00      PROA   
ATOM   1816  C   LEU P 116     -37.029 -93.008 105.510  0.00 97.00      PROA   
ATOM   1817  O   LEU P 116     -35.956 -92.423 105.432  0.00 97.00      PROA   
ATOM   1818  N   TYR P 117     -37.209 -94.065 106.330  0.00 97.00      PROA   
ATOM   1819  HN  TYR P 117     -38.121 -94.459 106.435  0.00 97.00      PROA   
ATOM   1820  CA  TYR P 117     -36.144 -94.726 107.058  0.00 97.00      PROA   
ATOM   1821  HA  TYR P 117     -35.285 -94.071 107.113  0.00 97.00      PROA   
ATOM   1822  CB  TYR P 117     -36.552 -95.126 108.501  0.00 97.00      PROA   
ATOM   1823  HB1 TYR P 117     -35.812 -95.826 108.945  0.00 97.00      PROA   
ATOM   1824  HB2 TYR P 117     -37.544 -95.628 108.494  0.00 97.00      PROA   
ATOM   1825  CG  TYR P 117     -36.633 -93.911 109.398  0.00 97.00      PROA   
ATOM   1826  CD1 TYR P 117     -35.580 -93.623 110.287  0.00 97.00      PROA   
ATOM   1827  HD1 TYR P 117     -34.698 -94.247 110.297  0.00 97.00      PROA   
ATOM   1828  CE1 TYR P 117     -35.665 -92.542 111.172  0.00 97.00      PROA   
ATOM   1829  HE1 TYR P 117     -34.855 -92.335 111.856  0.00 97.00      PROA   
ATOM   1830  CZ  TYR P 117     -36.807 -91.739 111.179  0.00 97.00      PROA   
ATOM   1831  OH  TYR P 117     -36.878 -90.671 112.087  0.00 97.00      PROA   
ATOM   1832  HH  TYR P 117     -37.775 -90.324 112.090  0.00 97.00      PROA   
ATOM   1833  CD2 TYR P 117     -37.780 -93.094 109.423  0.00 97.00      PROA   
ATOM   1834  HD2 TYR P 117     -38.602 -93.308 108.756  0.00 97.00      PROA   
ATOM   1835  CE2 TYR P 117     -37.865 -92.007 110.304  0.00 97.00      PROA   
ATOM   1836  HE2 TYR P 117     -38.745 -91.380 110.312  0.00 97.00      PROA   
ATOM   1837  C   TYR P 117     -35.710 -95.964 106.301  0.00 97.00      PROA   
ATOM   1838  O   TYR P 117     -36.537 -96.770 105.887  0.00 97.00      PROA   
ATOM   1839  N   TYR P 118     -34.381 -96.125 106.099  0.00 97.00      PROA   
ATOM   1840  HN  TYR P 118     -33.740 -95.441 106.444  0.00 97.00      PROA   
ATOM   1841  CA  TYR P 118     -33.769 -97.176 105.313  0.00 97.00      PROA   
ATOM   1842  HA  TYR P 118     -34.532 -97.830 104.931  0.00 97.00      PROA   
ATOM   1843  CB  TYR P 118     -32.851 -96.671 104.148  0.00 97.00      PROA   
ATOM   1844  HB1 TYR P 118     -32.426 -97.545 103.607  0.00 97.00      PROA   
ATOM   1845  HB2 TYR P 118     -32.007 -96.093 104.579  0.00 97.00      PROA   
ATOM   1846  CG  TYR P 118     -33.508 -95.761 103.126  0.00 97.00      PROA   
ATOM   1847  CD1 TYR P 118     -33.923 -94.465 103.474  0.00 97.00      PROA   
ATOM   1848  HD1 TYR P 118     -33.857 -94.134 104.495  0.00 97.00      PROA   
ATOM   1849  CE1 TYR P 118     -34.392 -93.571 102.509  0.00 97.00      PROA   
ATOM   1850  HE1 TYR P 118     -34.700 -92.586 102.818  0.00 97.00      PROA   
ATOM   1851  CZ  TYR P 118     -34.435 -93.945 101.163  0.00 97.00      PROA   
ATOM   1852  OH  TYR P 118     -34.871 -93.012 100.201  0.00 97.00      PROA   
ATOM   1853  HH  TYR P 118     -35.098 -92.209 100.685  0.00 97.00      PROA   
ATOM   1854  CD2 TYR P 118     -33.554 -96.123 101.764  0.00 97.00      PROA   
ATOM   1855  HD2 TYR P 118     -33.200 -97.095 101.460  0.00 97.00      PROA   
ATOM   1856  CE2 TYR P 118     -34.017 -95.227 100.788  0.00 97.00      PROA   
ATOM   1857  HE2 TYR P 118     -34.033 -95.521  99.749  0.00 97.00      PROA   
ATOM   1858  C   TYR P 118     -32.881 -97.995 106.222  0.00 97.00      PROA   
ATOM   1859  O   TYR P 118     -32.266 -97.470 107.146  0.00 97.00      PROA   
ATOM   1860  N   ARG P 119     -32.795 -99.320 105.965  0.00 97.00      PROA   
ATOM   1861  HN  ARG P 119     -33.348 -99.729 105.241  0.00 97.00      PROA   
ATOM   1862  CA  ARG P 119     -31.823-100.194 106.578  0.00 97.00      PROA   
ATOM   1863  HA  ARG P 119     -31.007 -99.590 106.940  0.00 97.00      PROA   
ATOM   1864  CB  ARG P 119     -32.361-101.005 107.787  0.00 97.00      PROA   
ATOM   1865  HB1 ARG P 119     -33.349-101.441 107.518  0.00 97.00      PROA   
ATOM   1866  HB2 ARG P 119     -32.519-100.280 108.617  0.00 97.00      PROA   
ATOM   1867  CG  ARG P 119     -31.411-102.131 108.250  0.00 97.00      PROA   
ATOM   1868  HG1 ARG P 119     -30.380-101.710 108.269  0.00 97.00      PROA   
ATOM   1869  HG2 ARG P 119     -31.422-102.964 107.514  0.00 97.00      PROA   
ATOM   1870  CD  ARG P 119     -31.656-102.703 109.651  0.00 97.00      PROA   
ATOM   1871  HD1 ARG P 119     -31.768-101.906 110.406  0.00 97.00      PROA   
ATOM   1872  HD2 ARG P 119     -30.787-103.327 109.947  0.00 97.00      PROA   
ATOM   1873  NE  ARG P 119     -32.841-103.612 109.654  0.00 97.00      PROA   
ATOM   1874  HE  ARG P 119     -32.679-104.596 109.642  0.00 97.00      PROA   
ATOM   1875  CZ  ARG P 119     -34.071-103.250 110.074  0.00 97.00      PROA   
ATOM   1876  NH1 ARG P 119     -34.480-101.982 110.126  0.00 97.00      PROA   
ATOM   1877 HH11 ARG P 119     -33.871-101.295 109.745  0.00 97.00      PROA   
ATOM   1878 HH12 ARG P 119     -35.447-101.806 110.289  0.00 97.00      PROA   
ATOM   1879  NH2 ARG P 119     -34.887-104.230 110.486  0.00 97.00      PROA   
ATOM   1880 HH21 ARG P 119     -34.461-105.128 110.584  0.00 97.00      PROA   
ATOM   1881 HH22 ARG P 119     -35.649-104.004 111.090  0.00 97.00      PROA   
ATOM   1882  C   ARG P 119     -31.248-101.111 105.524  0.00 97.00      PROA   
ATOM   1883  O   ARG P 119     -31.982-101.805 104.824  0.00 97.00      PROA   
ATOM   1884  N   ASN P 120     -29.898-101.130 105.395  0.00 97.00      PROA   
ATOM   1885  HN  ASN P 120     -29.342-100.567 106.007  0.00 97.00      PROA   
ATOM   1886  CA  ASN P 120     -29.149-101.989 104.489  0.00 97.00      PROA   
ATOM   1887  HA  ASN P 120     -28.121-101.662 104.550  0.00 97.00      PROA   
ATOM   1888  CB  ASN P 120     -29.198-103.485 104.915  0.00 97.00      PROA   
ATOM   1889  HB1 ASN P 120     -28.589-104.108 104.227  0.00 97.00      PROA   
ATOM   1890  HB2 ASN P 120     -30.247-103.847 104.897  0.00 97.00      PROA   
ATOM   1891  CG  ASN P 120     -28.613-103.635 106.326  0.00 97.00      PROA   
ATOM   1892  OD1 ASN P 120     -27.775-102.839 106.753  0.00 97.00      PROA   
ATOM   1893  ND2 ASN P 120     -29.091-104.659 107.085  0.00 97.00      PROA   
ATOM   1894 HD21 ASN P 120     -28.765-104.746 108.026  0.00 97.00      PROA   
ATOM   1895 HD22 ASN P 120     -29.730-105.316 106.689  0.00 97.00      PROA   
ATOM   1896  C   ASN P 120     -29.551-101.800 103.034  0.00 97.00      PROA   
ATOM   1897  O   ASN P 120     -29.810-102.759 102.309  0.00 97.00      PROA   
ATOM   1898  N   GLY P 121     -29.623-100.524 102.584  0.00 97.00      PROA   
ATOM   1899  HN  GLY P 121     -29.379 -99.776 103.196  0.00 97.00      PROA   
ATOM   1900  CA  GLY P 121     -30.033-100.151 101.238  0.00 97.00      PROA   
ATOM   1901  HA1 GLY P 121     -29.733-100.923 100.542  0.00 97.00      PROA   
ATOM   1902  HA2 GLY P 121     -29.571 -99.200 101.017  0.00 97.00      PROA   
ATOM   1903  C   GLY P 121     -31.521 -99.955 101.094  0.00 97.00      PROA   
ATOM   1904  O   GLY P 121     -31.959 -99.051 100.387  0.00 97.00      PROA   
ATOM   1905  N   LYS P 122     -32.347-100.800 101.742  0.00 97.00      PROA   
ATOM   1906  HN  LYS P 122     -31.973-101.522 102.322  0.00 97.00      PROA   
ATOM   1907  CA  LYS P 122     -33.784-100.778 101.557  0.00 97.00      PROA   
ATOM   1908  HA  LYS P 122     -33.990-100.395 100.567  0.00 97.00      PROA   
ATOM   1909  CB  LYS P 122     -34.393-102.207 101.584  0.00 97.00      PROA   
ATOM   1910  HB1 LYS P 122     -33.957-102.761 102.446  0.00 97.00      PROA   
ATOM   1911  HB2 LYS P 122     -34.081-102.733 100.656  0.00 97.00      PROA   
ATOM   1912  CG  LYS P 122     -35.925-102.228 101.719  0.00 97.00      PROA   
ATOM   1913  HG1 LYS P 122     -36.356-101.488 101.006  0.00 97.00      PROA   
ATOM   1914  HG2 LYS P 122     -36.191-101.910 102.753  0.00 97.00      PROA   
ATOM   1915  CD  LYS P 122     -36.605-103.577 101.467  0.00 97.00      PROA   
ATOM   1916  HD1 LYS P 122     -36.185-104.329 102.172  0.00 97.00      PROA   
ATOM   1917  HD2 LYS P 122     -36.375-103.904 100.428  0.00 97.00      PROA   
ATOM   1918  CE  LYS P 122     -38.123-103.451 101.667  0.00 97.00      PROA   
ATOM   1919  HE1 LYS P 122     -38.538-102.676 100.986  0.00 97.00      PROA   
ATOM   1920  HE2 LYS P 122     -38.351-103.161 102.715  0.00 97.00      PROA   
ATOM   1921  NZ  LYS P 122     -38.815-104.727 101.381  0.00 97.00      PROA   
ATOM   1922  HZ1 LYS P 122     -38.436-105.471 102.000  0.00 97.00      PROA   
ATOM   1923  HZ2 LYS P 122     -38.658-104.988 100.387  0.00 97.00      PROA   
ATOM   1924  HZ3 LYS P 122     -39.835-104.617 101.555  0.00 97.00      PROA   
ATOM   1925  C   LYS P 122     -34.528 -99.872 102.521  0.00 97.00      PROA   
ATOM   1926  O   LYS P 122     -34.386 -99.978 103.733  0.00 97.00      PROA   
ATOM   1927  N   ALA P 123     -35.407 -98.985 101.990  0.00 97.00      PROA   
ATOM   1928  HN  ALA P 123     -35.438 -98.828 101.006  0.00 97.00      PROA   
ATOM   1929  CA  ALA P 123     -36.421 -98.290 102.762  0.00 97.00      PROA   
ATOM   1930  HA  ALA P 123     -35.927 -97.742 103.545  0.00 97.00      PROA   
ATOM   1931  CB  ALA P 123     -37.170 -97.263 101.891  0.00 97.00      PROA   
ATOM   1932  HB1 ALA P 123     -37.707 -97.765 101.059  0.00 97.00      PROA   
ATOM   1933  HB2 ALA P 123     -36.446 -96.545 101.449  0.00 97.00      PROA   
ATOM   1934  HB3 ALA P 123     -37.899 -96.684 102.495  0.00 97.00      PROA   
ATOM   1935  C   ALA P 123     -37.420 -99.249 103.402  0.00 97.00      PROA   
ATOM   1936  O   ALA P 123     -37.979-100.118 102.734  0.00 97.00      PROA   
ATOM   1937  N   PHE P 124     -37.664 -99.115 104.728  0.00 97.00      PROA   
ATOM   1938  HN  PHE P 124     -37.192 -98.413 105.259  0.00 97.00      PROA   
ATOM   1939  CA  PHE P 124     -38.521-100.037 105.451  0.00 97.00      PROA   
ATOM   1940  HA  PHE P 124     -39.027-100.691 104.755  0.00 97.00      PROA   
ATOM   1941  CB  PHE P 124     -37.704-100.943 106.433  0.00 97.00      PROA   
ATOM   1942  HB1 PHE P 124     -36.845-101.382 105.879  0.00 97.00      PROA   
ATOM   1943  HB2 PHE P 124     -38.349-101.783 106.771  0.00 97.00      PROA   
ATOM   1944  CG  PHE P 124     -37.159-100.242 107.662  0.00 97.00      PROA   
ATOM   1945  CD1 PHE P 124     -35.974 -99.492 107.598  0.00 97.00      PROA   
ATOM   1946  HD1 PHE P 124     -35.465 -99.397 106.651  0.00 97.00      PROA   
ATOM   1947  CE1 PHE P 124     -35.468 -98.849 108.735  0.00 97.00      PROA   
ATOM   1948  HE1 PHE P 124     -34.567 -98.258 108.667  0.00 97.00      PROA   
ATOM   1949  CZ  PHE P 124     -36.140 -98.965 109.958  0.00 97.00      PROA   
ATOM   1950  HZ  PHE P 124     -35.765 -98.454 110.833  0.00 97.00      PROA   
ATOM   1951  CD2 PHE P 124     -37.808-100.372 108.904  0.00 97.00      PROA   
ATOM   1952  HD2 PHE P 124     -38.717-100.951 108.972  0.00 97.00      PROA   
ATOM   1953  CE2 PHE P 124     -37.306 -99.735 110.045  0.00 97.00      PROA   
ATOM   1954  HE2 PHE P 124     -37.826 -99.823 110.988  0.00 97.00      PROA   
ATOM   1955  C   PHE P 124     -39.622 -99.299 106.185  0.00 97.00      PROA   
ATOM   1956  O   PHE P 124     -40.598 -99.929 106.591  0.00 97.00      PROA   
ATOM   1957  N   LYS P 125     -39.532 -97.958 106.361  0.00 97.00      PROA   
ATOM   1958  HN  LYS P 125     -38.735 -97.440 106.063  0.00 97.00      PROA   
ATOM   1959  CA  LYS P 125     -40.588 -97.266 107.076  0.00 97.00      PROA   
ATOM   1960  HA  LYS P 125     -41.520 -97.776 106.874  0.00 97.00      PROA   
ATOM   1961  CB  LYS P 125     -40.333 -97.307 108.605  0.00 97.00      PROA   
ATOM   1962  HB1 LYS P 125     -40.049 -96.318 109.015  0.00 97.00      PROA   
ATOM   1963  HB2 LYS P 125     -39.451 -97.967 108.775  0.00 97.00      PROA   
ATOM   1964  CG  LYS P 125     -41.496 -97.938 109.394  0.00 97.00      PROA   
ATOM   1965  HG1 LYS P 125     -41.182 -98.069 110.454  0.00 97.00      PROA   
ATOM   1966  HG2 LYS P 125     -41.698 -98.951 108.981  0.00 97.00      PROA   
ATOM   1967  CD  LYS P 125     -42.797 -97.120 109.355  0.00 97.00      PROA   
ATOM   1968  HD1 LYS P 125     -43.563 -97.658 109.958  0.00 97.00      PROA   
ATOM   1969  HD2 LYS P 125     -43.169 -97.070 108.307  0.00 97.00      PROA   
ATOM   1970  CE  LYS P 125     -42.616 -95.703 109.906  0.00 97.00      PROA   
ATOM   1971  HE1 LYS P 125     -41.889 -95.125 109.295  0.00 97.00      PROA   
ATOM   1972  HE2 LYS P 125     -42.256 -95.743 110.955  0.00 97.00      PROA   
ATOM   1973  NZ  LYS P 125     -43.889 -94.955 109.887  0.00 97.00      PROA   
ATOM   1974  HZ1 LYS P 125     -44.670 -95.532 110.251  0.00 97.00      PROA   
ATOM   1975  HZ2 LYS P 125     -44.090 -94.668 108.904  0.00 97.00      PROA   
ATOM   1976  HZ3 LYS P 125     -43.782 -94.090 110.457  0.00 97.00      PROA   
ATOM   1977  C   LYS P 125     -40.789 -95.844 106.591  0.00 97.00      PROA   
ATOM   1978  O   LYS P 125     -39.908 -94.997 106.689  0.00 97.00      PROA   
ATOM   1979  N   PHE P 126     -42.011 -95.556 106.085  0.00 97.00      PROA   
ATOM   1980  HN  PHE P 126     -42.671 -96.293 105.960  0.00 97.00      PROA   
ATOM   1981  CA  PHE P 126     -42.440 -94.268 105.577  0.00 97.00      PROA   
ATOM   1982  HA  PHE P 126     -41.565 -93.681 105.337  0.00 97.00      PROA   
ATOM   1983  CB  PHE P 126     -43.240 -94.502 104.256  0.00 97.00      PROA   
ATOM   1984  HB1 PHE P 126     -44.013 -95.282 104.437  0.00 97.00      PROA   
ATOM   1985  HB2 PHE P 126     -42.553 -94.896 103.478  0.00 97.00      PROA   
ATOM   1986  CG  PHE P 126     -43.924 -93.281 103.693  0.00 97.00      PROA   
ATOM   1987  CD1 PHE P 126     -43.164 -92.230 103.155  0.00 97.00      PROA   
ATOM   1988  HD1 PHE P 126     -42.086 -92.279 103.174  0.00 97.00      PROA   
ATOM   1989  CE1 PHE P 126     -43.793 -91.121 102.581  0.00 97.00      PROA   
ATOM   1990  HE1 PHE P 126     -43.191 -90.343 102.139  0.00 97.00      PROA   
ATOM   1991  CZ  PHE P 126     -45.191 -91.038 102.562  0.00 97.00      PROA   
ATOM   1992  HZ  PHE P 126     -45.685 -90.186 102.121  0.00 97.00      PROA   
ATOM   1993  CD2 PHE P 126     -45.328 -93.196 103.654  0.00 97.00      PROA   
ATOM   1994  HD2 PHE P 126     -45.928 -94.004 104.046  0.00 97.00      PROA   
ATOM   1995  CE2 PHE P 126     -45.958 -92.076 103.102  0.00 97.00      PROA   
ATOM   1996  HE2 PHE P 126     -47.036 -92.022 103.070  0.00 97.00      PROA   
ATOM   1997  C   PHE P 126     -43.251 -93.464 106.593  0.00 97.00      PROA   
ATOM   1998  O   PHE P 126     -44.058 -94.012 107.332  0.00 97.00      PROA   
ATOM   1999  N   PHE P 127     -43.066 -92.121 106.613  0.00 97.00      PROA   
ATOM   2000  HN  PHE P 127     -42.322 -91.720 106.082  0.00 97.00      PROA   
ATOM   2001  CA  PHE P 127     -43.912 -91.162 107.303  0.00 97.00      PROA   
ATOM   2002  HA  PHE P 127     -44.861 -91.622 107.541  0.00 97.00      PROA   
ATOM   2003  CB  PHE P 127     -43.260 -90.545 108.571  0.00 97.00      PROA   
ATOM   2004  HB1 PHE P 127     -43.909 -89.752 109.002  0.00 97.00      PROA   
ATOM   2005  HB2 PHE P 127     -42.291 -90.071 108.299  0.00 97.00      PROA   
ATOM   2006  CG  PHE P 127     -42.988 -91.540 109.668  0.00 97.00      PROA   
ATOM   2007  CD1 PHE P 127     -43.936 -91.745 110.689  0.00 97.00      PROA   
ATOM   2008  HD1 PHE P 127     -44.901 -91.262 110.627  0.00 97.00      PROA   
ATOM   2009  CE1 PHE P 127     -43.611 -92.492 111.829  0.00 97.00      PROA   
ATOM   2010  HE1 PHE P 127     -44.328 -92.603 112.629  0.00 97.00      PROA   
ATOM   2011  CZ  PHE P 127     -42.331 -93.045 111.957  0.00 97.00      PROA   
ATOM   2012  HZ  PHE P 127     -42.068 -93.597 112.847  0.00 97.00      PROA   
ATOM   2013  CD2 PHE P 127     -41.709 -92.109 109.808  0.00 97.00      PROA   
ATOM   2014  HD2 PHE P 127     -40.958 -91.918 109.054  0.00 97.00      PROA   
ATOM   2015  CE2 PHE P 127     -41.379 -92.852 110.949  0.00 97.00      PROA   
ATOM   2016  HE2 PHE P 127     -40.384 -93.257 111.065  0.00 97.00      PROA   
ATOM   2017  C   PHE P 127     -44.176 -89.992 106.369  0.00 97.00      PROA   
ATOM   2018  O   PHE P 127     -43.297 -89.562 105.634  0.00 97.00      PROA   
ATOM   2019  N   HSD P 128     -45.400 -89.414 106.375  0.00 97.00      PROA   
ATOM   2020  HN  HSD P 128     -46.155 -89.807 106.897  0.00 97.00      PROA   
ATOM   2021  CA  HSD P 128     -45.698 -88.182 105.654  0.00 97.00      PROA   
ATOM   2022  HA  HSD P 128     -45.380 -88.341 104.632  0.00 97.00      PROA   
ATOM   2023  CB  HSD P 128     -47.213 -87.876 105.601  0.00 97.00      PROA   
ATOM   2024  HB1 HSD P 128     -47.420 -86.791 105.472  0.00 97.00      PROA   
ATOM   2025  HB2 HSD P 128     -47.687 -88.194 106.553  0.00 97.00      PROA   
ATOM   2026  ND1 HSD P 128     -47.939 -88.073 103.180  0.00 97.00      PROA   
ATOM   2027  HD1 HSD P 128     -47.620 -87.167 102.899  0.00 97.00      PROA   
ATOM   2028  CG  HSD P 128     -47.859 -88.600 104.453  0.00 97.00      PROA   
ATOM   2029  CE1 HSD P 128     -48.638 -88.961 102.430  0.00 97.00      PROA   
ATOM   2030  HE1 HSD P 128     -48.872 -88.798 101.378  0.00 97.00      PROA   
ATOM   2031  NE2 HSD P 128     -49.024 -90.008 103.132  0.00 97.00      PROA   
ATOM   2032  CD2 HSD P 128     -48.544 -89.775 104.409  0.00 97.00      PROA   
ATOM   2033  HD2 HSD P 128     -48.753 -90.488 105.197  0.00 97.00      PROA   
ATOM   2034  C   HSD P 128     -44.923 -86.954 106.108  0.00 97.00      PROA   
ATOM   2035  O   HSD P 128     -44.578 -86.113 105.283  0.00 97.00      PROA   
ATOM   2036  N   TRP P 129     -44.638 -86.823 107.421  0.00 97.00      PROA   
ATOM   2037  HN  TRP P 129     -44.909 -87.529 108.065  0.00 97.00      PROA   
ATOM   2038  CA  TRP P 129     -43.978 -85.672 108.009  0.00 97.00      PROA   
ATOM   2039  HA  TRP P 129     -43.557 -85.047 107.231  0.00 97.00      PROA   
ATOM   2040  CB  TRP P 129     -44.924 -84.830 108.915  0.00 97.00      PROA   
ATOM   2041  HB1 TRP P 129     -44.407 -83.891 109.213  0.00 97.00      PROA   
ATOM   2042  HB2 TRP P 129     -45.146 -85.393 109.848  0.00 97.00      PROA   
ATOM   2043  CG  TRP P 129     -46.234 -84.479 108.280  0.00 97.00      PROA   
ATOM   2044  CD1 TRP P 129     -46.521 -83.345 107.565  0.00 97.00      PROA   
ATOM   2045  HD1 TRP P 129     -45.822 -82.540 107.390  0.00 97.00      PROA   
ATOM   2046  NE1 TRP P 129     -47.819 -83.397 107.122  0.00 97.00      PROA   
ATOM   2047  HE1 TRP P 129     -48.318 -82.670 106.703  0.00 97.00      PROA   
ATOM   2048  CE2 TRP P 129     -48.400 -84.559 107.536  0.00 97.00      PROA   
ATOM   2049  CD2 TRP P 129     -47.437 -85.270 108.286  0.00 97.00      PROA   
ATOM   2050  CE3 TRP P 129     -47.785 -86.492 108.864  0.00 97.00      PROA   
ATOM   2051  HE3 TRP P 129     -47.083 -87.044 109.472  0.00 97.00      PROA   
ATOM   2052  CZ3 TRP P 129     -49.078 -86.988 108.665  0.00 97.00      PROA   
ATOM   2053  HZ3 TRP P 129     -49.369 -87.927 109.114  0.00 97.00      PROA   
ATOM   2054  CZ2 TRP P 129     -49.679 -85.054 107.328  0.00 97.00      PROA   
ATOM   2055  HZ2 TRP P 129     -50.412 -84.506 106.755  0.00 97.00      PROA   
ATOM   2056  CH2 TRP P 129     -50.005 -86.284 107.901  0.00 97.00      PROA   
ATOM   2057  HH2 TRP P 129     -51.000 -86.685 107.766  0.00 97.00      PROA   
ATOM   2058  C   TRP P 129     -42.846 -86.204 108.855  0.00 97.00      PROA   
ATOM   2059  O   TRP P 129     -42.725 -87.410 109.062  0.00 97.00      PROA   
ATOM   2060  N   ASN P 130     -41.958 -85.313 109.357  0.00 97.00      PROA   
ATOM   2061  HN  ASN P 130     -42.001 -84.348 109.103  0.00 97.00      PROA   
ATOM   2062  CA  ASN P 130     -40.890 -85.686 110.266  0.00 97.00      PROA   
ATOM   2063  HA  ASN P 130     -40.300 -86.422 109.739  0.00 97.00      PROA   
ATOM   2064  CB  ASN P 130     -39.993 -84.456 110.594  0.00 97.00      PROA   
ATOM   2065  HB1 ASN P 130     -40.537 -83.746 111.252  0.00 97.00      PROA   
ATOM   2066  HB2 ASN P 130     -39.729 -83.920 109.656  0.00 97.00      PROA   
ATOM   2067  CG  ASN P 130     -38.701 -84.866 111.297  0.00 97.00      PROA   
ATOM   2068  OD1 ASN P 130     -38.441 -84.469 112.432  0.00 97.00      PROA   
ATOM   2069  ND2 ASN P 130     -37.880 -85.703 110.612  0.00 97.00      PROA   
ATOM   2070 HD21 ASN P 130     -37.010 -85.952 111.039  0.00 97.00      PROA   
ATOM   2071 HD22 ASN P 130     -38.106 -85.983 109.681  0.00 97.00      PROA   
ATOM   2072  C   ASN P 130     -41.393 -86.352 111.553  0.00 97.00      PROA   
ATOM   2073  O   ASN P 130     -42.312 -85.871 112.213  0.00 97.00      PROA   
ATOM   2074  N   SER P 131     -40.780 -87.498 111.925  0.00 97.00      PROA   
ATOM   2075  HN  SER P 131     -40.028 -87.874 111.389  0.00 97.00      PROA   
ATOM   2076  CA  SER P 131     -41.175 -88.282 113.076  0.00 97.00      PROA   
ATOM   2077  HA  SER P 131     -41.413 -87.623 113.899  0.00 97.00      PROA   
ATOM   2078  CB  SER P 131     -42.371 -89.241 112.783  0.00 97.00      PROA   
ATOM   2079  HB1 SER P 131     -42.148 -89.841 111.876  0.00 97.00      PROA   
ATOM   2080  HB2 SER P 131     -43.265 -88.617 112.568  0.00 97.00      PROA   
ATOM   2081  OG  SER P 131     -42.695 -90.121 113.864  0.00 97.00      PROA   
ATOM   2082  HG1 SER P 131     -42.041 -90.830 113.860  0.00 97.00      PROA   
ATOM   2083  C   SER P 131     -39.970 -89.090 113.442  0.00 97.00      PROA   
ATOM   2084  O   SER P 131     -39.098 -89.305 112.611  0.00 97.00      PROA   
ATOM   2085  N   ASN P 132     -39.913 -89.582 114.700  0.00 97.00      PROA   
ATOM   2086  HN  ASN P 132     -40.660 -89.394 115.333  0.00 97.00      PROA   
ATOM   2087  CA  ASN P 132     -38.920 -90.539 115.141  0.00 97.00      PROA   
ATOM   2088  HA  ASN P 132     -37.969 -90.272 114.701  0.00 97.00      PROA   
ATOM   2089  CB  ASN P 132     -38.747 -90.544 116.697  0.00 97.00      PROA   
ATOM   2090  HB1 ASN P 132     -38.631 -89.502 117.062  0.00 97.00      PROA   
ATOM   2091  HB2 ASN P 132     -37.811 -91.091 116.945  0.00 97.00      PROA   
ATOM   2092  CG  ASN P 132     -39.882 -91.253 117.455  0.00 97.00      PROA   
ATOM   2093  OD1 ASN P 132     -39.842 -92.473 117.637  0.00 97.00      PROA   
ATOM   2094  ND2 ASN P 132     -40.898 -90.491 117.935  0.00 97.00      PROA   
ATOM   2095 HD21 ASN P 132     -41.627 -90.959 118.432  0.00 97.00      PROA   
ATOM   2096 HD22 ASN P 132     -40.896 -89.500 117.816  0.00 97.00      PROA   
ATOM   2097  C   ASN P 132     -39.306 -91.914 114.624  0.00 97.00      PROA   
ATOM   2098  O   ASN P 132     -40.434 -92.141 114.193  0.00 97.00      PROA   
ATOM   2099  N   LEU P 133     -38.361 -92.871 114.694  0.00 97.00      PROA   
ATOM   2100  HN  LEU P 133     -37.421 -92.642 114.940  0.00 97.00      PROA   
ATOM   2101  CA  LEU P 133     -38.661 -94.274 114.578  0.00 97.00      PROA   
ATOM   2102  HA  LEU P 133     -39.730 -94.430 114.587  0.00 97.00      PROA   
ATOM   2103  CB  LEU P 133     -38.062 -94.859 113.277  0.00 97.00      PROA   
ATOM   2104  HB1 LEU P 133     -36.954 -94.893 113.319  0.00 97.00      PROA   
ATOM   2105  HB2 LEU P 133     -38.325 -94.136 112.468  0.00 97.00      PROA   
ATOM   2106  CG  LEU P 133     -38.612 -96.234 112.836  0.00 97.00      PROA   
ATOM   2107  HG  LEU P 133     -39.722 -96.221 112.953  0.00 97.00      PROA   
ATOM   2108  CD1 LEU P 133     -38.302 -96.451 111.348  0.00 97.00      PROA   
ATOM   2109 HD11 LEU P 133     -37.203 -96.454 111.190  0.00 97.00      PROA   
ATOM   2110 HD12 LEU P 133     -38.742 -95.636 110.737  0.00 97.00      PROA   
ATOM   2111 HD13 LEU P 133     -38.714 -97.422 111.004  0.00 97.00      PROA   
ATOM   2112  CD2 LEU P 133     -38.051 -97.410 113.652  0.00 97.00      PROA   
ATOM   2113 HD21 LEU P 133     -38.391 -97.367 114.705  0.00 97.00      PROA   
ATOM   2114 HD22 LEU P 133     -36.940 -97.386 113.637  0.00 97.00      PROA   
ATOM   2115 HD23 LEU P 133     -38.389 -98.376 113.223  0.00 97.00      PROA   
ATOM   2116  C   LEU P 133     -38.075 -94.919 115.813  0.00 97.00      PROA   
ATOM   2117  O   LEU P 133     -36.864 -94.939 115.998  0.00 97.00      PROA   
ATOM   2118  N   THR P 134     -38.934 -95.474 116.701  0.00 97.00      PROA   
ATOM   2119  HN  THR P 134     -39.919 -95.416 116.564  0.00 97.00      PROA   
ATOM   2120  CA  THR P 134     -38.486 -96.143 117.912  0.00 97.00      PROA   
ATOM   2121  HA  THR P 134     -37.418 -96.024 118.029  0.00 97.00      PROA   
ATOM   2122  CB  THR P 134     -39.129 -95.621 119.193  0.00 97.00      PROA   
ATOM   2123  HB  THR P 134     -40.239 -95.685 119.128  0.00 97.00      PROA   
ATOM   2124  OG1 THR P 134     -38.760 -94.265 119.407  0.00 97.00      PROA   
ATOM   2125  HG1 THR P 134     -39.159 -93.751 118.700  0.00 97.00      PROA   
ATOM   2126  CG2 THR P 134     -38.634 -96.403 120.427  0.00 97.00      PROA   
ATOM   2127 HG21 THR P 134     -37.523 -96.388 120.464  0.00 97.00      PROA   
ATOM   2128 HG22 THR P 134     -38.981 -97.456 120.417  0.00 97.00      PROA   
ATOM   2129 HG23 THR P 134     -39.019 -95.925 121.353  0.00 97.00      PROA   
ATOM   2130  C   THR P 134     -38.762 -97.618 117.769  0.00 97.00      PROA   
ATOM   2131  O   THR P 134     -39.898 -98.047 117.582  0.00 97.00      PROA   
ATOM   2132  N   ILE P 135     -37.696 -98.438 117.868  0.00 97.00      PROA   
ATOM   2133  HN  ILE P 135     -36.779 -98.054 117.985  0.00 97.00      PROA   
ATOM   2134  CA  ILE P 135     -37.763 -99.881 117.831  0.00 97.00      PROA   
ATOM   2135  HA  ILE P 135     -38.648-100.191 117.293  0.00 97.00      PROA   
ATOM   2136  CB  ILE P 135     -36.524-100.488 117.166  0.00 97.00      PROA   
ATOM   2137  HB  ILE P 135     -35.631-100.130 117.728  0.00 97.00      PROA   
ATOM   2138  CG2 ILE P 135     -36.555-102.031 117.242  0.00 97.00      PROA   
ATOM   2139 HG21 ILE P 135     -37.450-102.431 116.720  0.00 97.00      PROA   
ATOM   2140 HG22 ILE P 135     -36.568-102.382 118.291  0.00 97.00      PROA   
ATOM   2141 HG23 ILE P 135     -35.648-102.457 116.767  0.00 97.00      PROA   
ATOM   2142  CG1 ILE P 135     -36.343-100.009 115.701  0.00 97.00      PROA   
ATOM   2143 HG11 ILE P 135     -36.736 -98.979 115.580  0.00 97.00      PROA   
ATOM   2144 HG12 ILE P 135     -36.938-100.666 115.029  0.00 97.00      PROA   
ATOM   2145  CD  ILE P 135     -34.872 -99.978 115.264  0.00 97.00      PROA   
ATOM   2146  HD1 ILE P 135     -34.355-100.931 115.506  0.00 97.00      PROA   
ATOM   2147  HD2 ILE P 135     -34.346 -99.159 115.798  0.00 97.00      PROA   
ATOM   2148  HD3 ILE P 135     -34.784 -99.790 114.174  0.00 97.00      PROA   
ATOM   2149  C   ILE P 135     -37.865-100.344 119.272  0.00 97.00      PROA   
ATOM   2150  O   ILE P 135     -36.919-100.213 120.038  0.00 97.00      PROA   
ATOM   2151  N   LEU P 136     -39.032-100.891 119.683  0.00 97.00      PROA   
ATOM   2152  HN  LEU P 136     -39.812-100.920 119.062  0.00 97.00      PROA   
ATOM   2153  CA  LEU P 136     -39.320-101.319 121.044  0.00 97.00      PROA   
ATOM   2154  HA  LEU P 136     -39.167-100.458 121.680  0.00 97.00      PROA   
ATOM   2155  CB  LEU P 136     -40.787-101.813 121.200  0.00 97.00      PROA   
ATOM   2156  HB1 LEU P 136     -40.914-102.220 122.229  0.00 97.00      PROA   
ATOM   2157  HB2 LEU P 136     -40.977-102.640 120.483  0.00 97.00      PROA   
ATOM   2158  CG  LEU P 136     -41.908-100.746 121.034  0.00 97.00      PROA   
ATOM   2159  HG  LEU P 136     -42.855-101.253 121.346  0.00 97.00      PROA   
ATOM   2160  CD1 LEU P 136     -41.715 -99.543 121.974  0.00 97.00      PROA   
ATOM   2161 HD11 LEU P 136     -40.824 -98.953 121.672  0.00 97.00      PROA   
ATOM   2162 HD12 LEU P 136     -41.578 -99.885 123.021  0.00 97.00      PROA   
ATOM   2163 HD13 LEU P 136     -42.603 -98.878 121.932  0.00 97.00      PROA   
ATOM   2164  CD2 LEU P 136     -42.139-100.274 119.584  0.00 97.00      PROA   
ATOM   2165 HD21 LEU P 136     -42.227-101.141 118.897  0.00 97.00      PROA   
ATOM   2166 HD22 LEU P 136     -41.308 -99.623 119.246  0.00 97.00      PROA   
ATOM   2167 HD23 LEU P 136     -43.076 -99.681 119.527  0.00 97.00      PROA   
ATOM   2168  C   LEU P 136     -38.389-102.395 121.586  0.00 97.00      PROA   
ATOM   2169  O   LEU P 136     -37.990-102.347 122.749  0.00 97.00      PROA   
ATOM   2170  N   LYS P 137     -38.026-103.392 120.751  0.00 97.00      PROA   
ATOM   2171  HN  LYS P 137     -38.394-103.433 119.828  0.00 97.00      PROA   
ATOM   2172  CA  LYS P 137     -37.019-104.375 121.087  0.00 97.00      PROA   
ATOM   2173  HA  LYS P 137     -36.382-103.990 121.873  0.00 97.00      PROA   
ATOM   2174  CB  LYS P 137     -37.636-105.723 121.545  0.00 97.00      PROA   
ATOM   2175  HB1 LYS P 137     -36.835-106.489 121.627  0.00 97.00      PROA   
ATOM   2176  HB2 LYS P 137     -38.359-106.074 120.776  0.00 97.00      PROA   
ATOM   2177  CG  LYS P 137     -38.358-105.644 122.904  0.00 97.00      PROA   
ATOM   2178  HG1 LYS P 137     -39.201-104.922 122.840  0.00 97.00      PROA   
ATOM   2179  HG2 LYS P 137     -37.641-105.246 123.652  0.00 97.00      PROA   
ATOM   2180  CD  LYS P 137     -38.895-107.010 123.369  0.00 97.00      PROA   
ATOM   2181  HD1 LYS P 137     -38.061-107.748 123.359  0.00 97.00      PROA   
ATOM   2182  HD2 LYS P 137     -39.650-107.359 122.630  0.00 97.00      PROA   
ATOM   2183  CE  LYS P 137     -39.546-107.002 124.760  0.00 97.00      PROA   
ATOM   2184  HE1 LYS P 137     -39.941-108.016 124.995  0.00 97.00      PROA   
ATOM   2185  HE2 LYS P 137     -40.375-106.268 124.819  0.00 97.00      PROA   
ATOM   2186  NZ  LYS P 137     -38.540-106.674 125.796  0.00 97.00      PROA   
ATOM   2187  HZ1 LYS P 137     -38.409-105.645 125.885  0.00 97.00      PROA   
ATOM   2188  HZ2 LYS P 137     -37.640-107.107 125.506  0.00 97.00      PROA   
ATOM   2189  HZ3 LYS P 137     -38.826-107.082 126.709  0.00 97.00      PROA   
ATOM   2190  C   LYS P 137     -36.146-104.606 119.873  0.00 97.00      PROA   
ATOM   2191  O   LYS P 137     -36.603-105.133 118.862  0.00 97.00      PROA   
ATOM   2192  N   THR P 138     -34.846-104.223 119.938  0.00 97.00      PROA   
ATOM   2193  HN  THR P 138     -34.504-103.724 120.736  0.00 97.00      PROA   
ATOM   2194  CA  THR P 138     -33.899-104.426 118.850  0.00 97.00      PROA   
ATOM   2195  HA  THR P 138     -34.450-104.260 117.935  0.00 97.00      PROA   
ATOM   2196  CB  THR P 138     -32.741-103.426 118.838  0.00 97.00      PROA   
ATOM   2197  HB  THR P 138     -33.155-102.419 119.080  0.00 97.00      PROA   
ATOM   2198  OG1 THR P 138     -32.138-103.338 117.552  0.00 97.00      PROA   
ATOM   2199  HG1 THR P 138     -31.413-102.720 117.661  0.00 97.00      PROA   
ATOM   2200  CG2 THR P 138     -31.644-103.769 119.857  0.00 97.00      PROA   
ATOM   2201 HG21 THR P 138     -31.113-104.706 119.586  0.00 97.00      PROA   
ATOM   2202 HG22 THR P 138     -32.075-103.889 120.870  0.00 97.00      PROA   
ATOM   2203 HG23 THR P 138     -30.891-102.953 119.899  0.00 97.00      PROA   
ATOM   2204  C   THR P 138     -33.425-105.869 118.816  0.00 97.00      PROA   
ATOM   2205  O   THR P 138     -33.698-106.661 119.710  0.00 97.00      PROA   
ATOM   2206  N   ASN P 139     -32.759-106.265 117.716  0.00 97.00      PROA   
ATOM   2207  HN  ASN P 139     -32.469-105.596 117.037  0.00 97.00      PROA   
ATOM   2208  CA  ASN P 139     -32.462-107.653 117.453  0.00 97.00      PROA   
ATOM   2209  HA  ASN P 139     -31.979-108.069 118.327  0.00 97.00      PROA   
ATOM   2210  CB  ASN P 139     -33.743-108.481 117.123  0.00 97.00      PROA   
ATOM   2211  HB1 ASN P 139     -34.385-108.526 118.030  0.00 97.00      PROA   
ATOM   2212  HB2 ASN P 139     -33.489-109.526 116.855  0.00 97.00      PROA   
ATOM   2213  CG  ASN P 139     -34.529-107.855 115.962  0.00 97.00      PROA   
ATOM   2214  OD1 ASN P 139     -34.153-108.016 114.798  0.00 97.00      PROA   
ATOM   2215  ND2 ASN P 139     -35.652-107.149 116.272  0.00 97.00      PROA   
ATOM   2216 HD21 ASN P 139     -36.204-106.784 115.524  0.00 97.00      PROA   
ATOM   2217 HD22 ASN P 139     -35.908-106.999 117.226  0.00 97.00      PROA   
ATOM   2218  C   ASN P 139     -31.451-107.681 116.327  0.00 97.00      PROA   
ATOM   2219  O   ASN P 139     -31.113-106.650 115.752  0.00 97.00      PROA   
ATOM   2220  N   MET P 140     -30.932-108.878 115.978  0.00 97.00      PROA   
ATOM   2221  HN  MET P 140     -31.165-109.709 116.483  0.00 97.00      PROA   
ATOM   2222  CA  MET P 140     -29.966-109.055 114.915  0.00 97.00      PROA   
ATOM   2223  HA  MET P 140     -29.090-108.480 115.159  0.00 97.00      PROA   
ATOM   2224  CB  MET P 140     -29.489-110.504 114.892  0.00 97.00      PROA   
ATOM   2225  HB1 MET P 140     -30.434-111.085 114.754  0.00 97.00      PROA   
ATOM   2226  HB2 MET P 140     -29.162-110.843 115.878  0.00 97.00      PROA   
ATOM   2227  CG  MET P 140     -28.300-110.698 113.881  0.00 97.00      PROA   
ATOM   2228  HG1 MET P 140     -27.486-110.074 114.135  0.00 97.00      PROA   
ATOM   2229  HG2 MET P 140     -28.665-110.403 112.852  0.00 97.00      PROA   
ATOM   2230  SD  MET P 140     -27.260-112.190 113.791  0.00 97.00      PROA   
ATOM   2231  CE  MET P 140     -27.262-112.823 115.442  0.00 97.00      PROA   
ATOM   2232  HE1 MET P 140     -28.236-112.767 116.001  0.00 97.00      PROA   
ATOM   2233  HE2 MET P 140     -26.519-112.161 115.782  0.00 97.00      PROA   
ATOM   2234  HE3 MET P 140     -26.992-113.908 115.426  0.00 97.00      PROA   
ATOM   2235  C   MET P 140     -30.442-108.575 113.540  0.00 97.00      PROA   
ATOM   2236  O   MET P 140     -29.667-108.015 112.768  0.00 97.00      PROA   
ATOM   2237  N   SER P 141     -31.750-108.710 113.213  0.00 97.00      PROA   
ATOM   2238  HN  SER P 141     -32.398-109.108 113.858  0.00 97.00      PROA   
ATOM   2239  CA  SER P 141     -32.290-108.307 111.922  0.00 97.00      PROA   
ATOM   2240  HA  SER P 141     -31.568-108.534 111.147  0.00 97.00      PROA   
ATOM   2241  CB  SER P 141     -33.614-109.059 111.609  0.00 97.00      PROA   
ATOM   2242  HB1 SER P 141     -34.430-108.737 112.293  0.00 97.00      PROA   
ATOM   2243  HB2 SER P 141     -33.447-110.145 111.775  0.00 97.00      PROA   
ATOM   2244  OG  SER P 141     -34.026-108.890 110.253  0.00 97.00      PROA   
ATOM   2245  HG1 SER P 141     -34.168-107.948 110.120  0.00 97.00      PROA   
ATOM   2246  C   SER P 141     -32.568-106.811 111.899  0.00 97.00      PROA   
ATOM   2247  O   SER P 141     -33.040-106.285 110.898  0.00 97.00      PROA   
ATOM   2248  N   HSD P 142     -32.238-106.092 112.995  0.00 97.00      PROA   
ATOM   2249  HN  HSD P 142     -31.932-106.574 113.812  0.00 97.00      PROA   
ATOM   2250  CA  HSD P 142     -32.253-104.647 113.087  0.00 97.00      PROA   
ATOM   2251  HA  HSD P 142     -32.690-104.231 112.197  0.00 97.00      PROA   
ATOM   2252  CB  HSD P 142     -33.114-104.153 114.276  0.00 97.00      PROA   
ATOM   2253  HB1 HSD P 142     -32.873-103.096 114.523  0.00 97.00      PROA   
ATOM   2254  HB2 HSD P 142     -32.915-104.763 115.181  0.00 97.00      PROA   
ATOM   2255  ND1 HSD P 142     -35.464-103.172 114.164  0.00 97.00      PROA   
ATOM   2256  HD1 HSD P 142     -35.281-102.358 114.718  0.00 97.00      PROA   
ATOM   2257  CG  HSD P 142     -34.584-104.207 113.930  0.00 97.00      PROA   
ATOM   2258  CE1 HSD P 142     -36.629-103.491 113.552  0.00 97.00      PROA   
ATOM   2259  HE1 HSD P 142     -37.518-102.862 113.595  0.00 97.00      PROA   
ATOM   2260  NE2 HSD P 142     -36.566-104.658 112.946  0.00 97.00      PROA   
ATOM   2261  CD2 HSD P 142     -35.284-105.116 113.196  0.00 97.00      PROA   
ATOM   2262  HD2 HSD P 142     -34.986-106.071 112.785  0.00 97.00      PROA   
ATOM   2263  C   HSD P 142     -30.840-104.094 113.124  0.00 97.00      PROA   
ATOM   2264  O   HSD P 142     -30.626-102.914 113.380  0.00 97.00      PROA   
ATOM   2265  N   SER P 143     -29.827-104.930 112.814  0.00 97.00      PROA   
ATOM   2266  HN  SER P 143     -30.015-105.892 112.631  0.00 97.00      PROA   
ATOM   2267  CA  SER P 143     -28.430-104.536 112.742  0.00 97.00      PROA   
ATOM   2268  HA  SER P 143     -28.262-103.704 113.413  0.00 97.00      PROA   
ATOM   2269  CB  SER P 143     -27.531-105.727 113.158  0.00 97.00      PROA   
ATOM   2270  HB1 SER P 143     -27.521-106.517 112.378  0.00 97.00      PROA   
ATOM   2271  HB2 SER P 143     -27.968-106.177 114.074  0.00 97.00      PROA   
ATOM   2272  OG  SER P 143     -26.199-105.327 113.455  0.00 97.00      PROA   
ATOM   2273  HG1 SER P 143     -25.801-105.036 112.632  0.00 97.00      PROA   
ATOM   2274  C   SER P 143     -28.066-104.107 111.327  0.00 97.00      PROA   
ATOM   2275  O   SER P 143     -28.676-104.554 110.358  0.00 97.00      PROA   
ATOM   2276  N   GLY P 144     -27.038-103.230 111.175  0.00 97.00      PROA   
ATOM   2277  HN  GLY P 144     -26.577-102.837 111.971  0.00 97.00      PROA   
ATOM   2278  CA  GLY P 144     -26.493-102.838 109.884  0.00 97.00      PROA   
ATOM   2279  HA1 GLY P 144     -27.067-103.275 109.084  0.00 97.00      PROA   
ATOM   2280  HA2 GLY P 144     -25.459-103.153 109.873  0.00 97.00      PROA   
ATOM   2281  C   GLY P 144     -26.500-101.348 109.699  0.00 97.00      PROA   
ATOM   2282  O   GLY P 144     -26.440-100.589 110.658  0.00 97.00      PROA   
ATOM   2283  N   THR P 145     -26.539-100.883 108.429  0.00 97.00      PROA   
ATOM   2284  HN  THR P 145     -26.691-101.522 107.675  0.00 97.00      PROA   
ATOM   2285  CA  THR P 145     -26.426 -99.475 108.086  0.00 97.00      PROA   
ATOM   2286  HA  THR P 145     -25.968 -98.962 108.917  0.00 97.00      PROA   
ATOM   2287  CB  THR P 145     -25.506 -99.192 106.892  0.00 97.00      PROA   
ATOM   2288  HB  THR P 145     -24.503 -99.609 107.139  0.00 97.00      PROA   
ATOM   2289  OG1 THR P 145     -25.322 -97.798 106.661  0.00 97.00      PROA   
ATOM   2290  HG1 THR P 145     -25.945 -97.556 105.965  0.00 97.00      PROA   
ATOM   2291  CG2 THR P 145     -25.984 -99.848 105.582  0.00 97.00      PROA   
ATOM   2292 HG21 THR P 145     -26.962 -99.432 105.260  0.00 97.00      PROA   
ATOM   2293 HG22 THR P 145     -26.082-100.945 105.701  0.00 97.00      PROA   
ATOM   2294 HG23 THR P 145     -25.249 -99.648 104.772  0.00 97.00      PROA   
ATOM   2295  C   THR P 145     -27.799 -98.868 107.918  0.00 97.00      PROA   
ATOM   2296  O   THR P 145     -28.634 -99.368 107.178  0.00 97.00      PROA   
ATOM   2297  N   TYR P 146     -28.057 -97.749 108.625  0.00 97.00      PROA   
ATOM   2298  HN  TYR P 146     -27.365 -97.375 109.240  0.00 97.00      PROA   
ATOM   2299  CA  TYR P 146     -29.307 -97.025 108.575  0.00 97.00      PROA   
ATOM   2300  HA  TYR P 146     -30.022 -97.583 107.992  0.00 97.00      PROA   
ATOM   2301  CB  TYR P 146     -29.913 -96.727 109.968  0.00 97.00      PROA   
ATOM   2302  HB1 TYR P 146     -30.704 -95.952 109.886  0.00 97.00      PROA   
ATOM   2303  HB2 TYR P 146     -29.126 -96.352 110.658  0.00 97.00      PROA   
ATOM   2304  CG  TYR P 146     -30.559 -97.932 110.592  0.00 97.00      PROA   
ATOM   2305  CD1 TYR P 146     -29.798 -98.888 111.284  0.00 97.00      PROA   
ATOM   2306  HD1 TYR P 146     -28.720 -98.813 111.288  0.00 97.00      PROA   
ATOM   2307  CE1 TYR P 146     -30.431 -99.909 112.002  0.00 97.00      PROA   
ATOM   2308  HE1 TYR P 146     -29.839-100.640 112.528  0.00 97.00      PROA   
ATOM   2309  CZ  TYR P 146     -31.828 -99.967 112.056  0.00 97.00      PROA   
ATOM   2310  OH  TYR P 146     -32.465-100.977 112.800  0.00 97.00      PROA   
ATOM   2311  HH  TYR P 146     -31.768-101.526 113.174  0.00 97.00      PROA   
ATOM   2312  CD2 TYR P 146     -31.963 -98.033 110.613  0.00 97.00      PROA   
ATOM   2313  HD2 TYR P 146     -32.559 -97.293 110.100  0.00 97.00      PROA   
ATOM   2314  CE2 TYR P 146     -32.594 -99.044 111.345  0.00 97.00      PROA   
ATOM   2315  HE2 TYR P 146     -33.670 -99.095 111.389  0.00 97.00      PROA   
ATOM   2316  C   TYR P 146     -29.102 -95.701 107.884  0.00 97.00      PROA   
ATOM   2317  O   TYR P 146     -28.077 -95.051 108.043  0.00 97.00      PROA   
ATOM   2318  N   HSD P 147     -30.100 -95.266 107.088  0.00 97.00      PROA   
ATOM   2319  HN  HSD P 147     -30.938 -95.799 106.995  0.00 97.00      PROA   
ATOM   2320  CA  HSD P 147     -30.045 -94.005 106.376  0.00 97.00      PROA   
ATOM   2321  HA  HSD P 147     -29.389 -93.318 106.893  0.00 97.00      PROA   
ATOM   2322  CB  HSD P 147     -29.612 -94.162 104.891  0.00 97.00      PROA   
ATOM   2323  HB1 HSD P 147     -29.455 -93.155 104.448  0.00 97.00      PROA   
ATOM   2324  HB2 HSD P 147     -30.405 -94.666 104.302  0.00 97.00      PROA   
ATOM   2325  ND1 HSD P 147     -27.190 -94.519 104.161  0.00 97.00      PROA   
ATOM   2326  HD1 HSD P 147     -26.997 -93.568 103.913  0.00 97.00      PROA   
ATOM   2327  CG  HSD P 147     -28.368 -94.992 104.701  0.00 97.00      PROA   
ATOM   2328  CE1 HSD P 147     -26.360 -95.583 104.031  0.00 97.00      PROA   
ATOM   2329  HE1 HSD P 147     -25.347 -95.503 103.636  0.00 97.00      PROA   
ATOM   2330  NE2 HSD P 147     -26.925 -96.705 104.430  0.00 97.00      PROA   
ATOM   2331  CD2 HSD P 147     -28.189 -96.335 104.847  0.00 97.00      PROA   
ATOM   2332  HD2 HSD P 147     -28.876 -97.088 105.214  0.00 97.00      PROA   
ATOM   2333  C   HSD P 147     -31.446 -93.447 106.408  0.00 97.00      PROA   
ATOM   2334  O   HSD P 147     -32.398 -94.178 106.659  0.00 97.00      PROA   
ATOM   2335  N   CYS P 148     -31.626 -92.131 106.154  0.00 97.00      PROA   
ATOM   2336  HN  CYS P 148     -30.858 -91.495 106.091  0.00 97.00      PROA   
ATOM   2337  CA  CYS P 148     -32.948 -91.577 105.961  0.00 97.00      PROA   
ATOM   2338  HA  CYS P 148     -33.604 -92.379 105.670  0.00 97.00      PROA   
ATOM   2339  CB  CYS P 148     -33.558 -90.932 107.238  0.00 97.00      PROA   
ATOM   2340  HB1 CYS P 148     -33.534 -91.703 108.039  0.00 97.00      PROA   
ATOM   2341  HB2 CYS P 148     -34.631 -90.713 107.048  0.00 97.00      PROA   
ATOM   2342  SG  CYS P 148     -32.710 -89.434 107.845  0.00 97.00      PROA   
ATOM   2343  C   CYS P 148     -32.967 -90.612 104.799  0.00 97.00      PROA   
ATOM   2344  O   CYS P 148     -31.933 -90.141 104.335  0.00 97.00      PROA   
ATOM   2345  N   SER P 149     -34.181 -90.303 104.288  0.00 97.00      PROA   
ATOM   2346  HN  SER P 149     -35.003 -90.747 104.637  0.00 97.00      PROA   
ATOM   2347  CA  SER P 149     -34.354 -89.285 103.273  0.00 97.00      PROA   
ATOM   2348  HA  SER P 149     -33.578 -88.549 103.414  0.00 97.00      PROA   
ATOM   2349  CB  SER P 149     -34.335 -89.796 101.797  0.00 97.00      PROA   
ATOM   2350  HB1 SER P 149     -33.416 -90.403 101.656  0.00 97.00      PROA   
ATOM   2351  HB2 SER P 149     -34.287 -88.934 101.099  0.00 97.00      PROA   
ATOM   2352  OG  SER P 149     -35.466 -90.591 101.441  0.00 97.00      PROA   
ATOM   2353  HG1 SER P 149     -36.247 -90.138 101.767  0.00 97.00      PROA   
ATOM   2354  C   SER P 149     -35.668 -88.601 103.518  0.00 97.00      PROA   
ATOM   2355  O   SER P 149     -36.602 -89.213 104.018  0.00 97.00      PROA   
ATOM   2356  N   GLY P 150     -35.766 -87.309 103.143  0.00 97.00      PROA   
ATOM   2357  HN  GLY P 150     -34.978 -86.851 102.738  0.00 97.00      PROA   
ATOM   2358  CA  GLY P 150     -37.000 -86.548 103.187  0.00 97.00      PROA   
ATOM   2359  HA1 GLY P 150     -37.018 -85.985 104.107  0.00 97.00      PROA   
ATOM   2360  HA2 GLY P 150     -37.849 -87.206 103.055  0.00 97.00      PROA   
ATOM   2361  C   GLY P 150     -36.988 -85.585 102.043  0.00 97.00      PROA   
ATOM   2362  O   GLY P 150     -36.032 -85.534 101.282  0.00 97.00      PROA   
ATOM   2363  N   MET P 151     -38.062 -84.785 101.894  0.00 97.00      PROA   
ATOM   2364  HN  MET P 151     -38.866 -84.909 102.474  0.00 97.00      PROA   
ATOM   2365  CA  MET P 151     -38.236 -83.836 100.820  0.00 97.00      PROA   
ATOM   2366  HA  MET P 151     -37.362 -83.823 100.187  0.00 97.00      PROA   
ATOM   2367  CB  MET P 151     -39.492 -84.223  99.992  0.00 97.00      PROA   
ATOM   2368  HB1 MET P 151     -40.401 -83.721 100.377  0.00 97.00      PROA   
ATOM   2369  HB2 MET P 151     -39.663 -85.316 100.148  0.00 97.00      PROA   
ATOM   2370  CG  MET P 151     -39.371 -84.031  98.468  0.00 97.00      PROA   
ATOM   2371  HG1 MET P 151     -40.291 -84.460  98.010  0.00 97.00      PROA   
ATOM   2372  HG2 MET P 151     -38.512 -84.635  98.101  0.00 97.00      PROA   
ATOM   2373  SD  MET P 151     -39.193 -82.312  97.911  0.00 97.00      PROA   
ATOM   2374  CE  MET P 151     -39.352 -82.698  96.146  0.00 97.00      PROA   
ATOM   2375  HE1 MET P 151     -40.363 -83.101  95.923  0.00 97.00      PROA   
ATOM   2376  HE2 MET P 151     -38.603 -83.456  95.829  0.00 97.00      PROA   
ATOM   2377  HE3 MET P 151     -39.204 -81.787  95.527  0.00 97.00      PROA   
ATOM   2378  C   MET P 151     -38.413 -82.461 101.447  0.00 97.00      PROA   
ATOM   2379  O   MET P 151     -39.096 -82.303 102.455  0.00 97.00      PROA   
ATOM   2380  N   GLY P 152     -37.775 -81.425 100.852  0.00 97.00      PROA   
ATOM   2381  HN  GLY P 152     -37.157 -81.621 100.094  0.00 97.00      PROA   
ATOM   2382  CA  GLY P 152     -38.009 -80.023 101.183  0.00 97.00      PROA   
ATOM   2383  HA1 GLY P 152     -37.130 -79.625 101.660  0.00 97.00      PROA   
ATOM   2384  HA2 GLY P 152     -38.896 -79.933 101.795  0.00 97.00      PROA   
ATOM   2385  C   GLY P 152     -38.273 -79.246  99.924  0.00 97.00      PROA   
ATOM   2386  O   GLY P 152     -39.416 -78.954  99.589  0.00 97.00      PROA   
ATOM   2387  N   LYS P 153     -37.207 -78.867  99.188  0.00 97.00      PROA   
ATOM   2388  HN  LYS P 153     -36.280 -78.963  99.547  0.00 97.00      PROA   
ATOM   2389  CA  LYS P 153     -37.324 -78.366  97.828  0.00 97.00      PROA   
ATOM   2390  HA  LYS P 153     -38.366 -78.326  97.555  0.00 97.00      PROA   
ATOM   2391  CB  LYS P 153     -36.715 -76.948  97.670  0.00 97.00      PROA   
ATOM   2392  HB1 LYS P 153     -36.506 -76.729  96.600  0.00 97.00      PROA   
ATOM   2393  HB2 LYS P 153     -35.747 -76.909  98.214  0.00 97.00      PROA   
ATOM   2394  CG  LYS P 153     -37.637 -75.823  98.185  0.00 97.00      PROA   
ATOM   2395  HG1 LYS P 153     -37.088 -74.858  98.105  0.00 97.00      PROA   
ATOM   2396  HG2 LYS P 153     -37.871 -75.991  99.259  0.00 97.00      PROA   
ATOM   2397  CD  LYS P 153     -38.943 -75.732  97.376  0.00 97.00      PROA   
ATOM   2398  HD1 LYS P 153     -39.542 -76.651  97.562  0.00 97.00      PROA   
ATOM   2399  HD2 LYS P 153     -38.674 -75.710  96.295  0.00 97.00      PROA   
ATOM   2400  CE  LYS P 153     -39.809 -74.512  97.708  0.00 97.00      PROA   
ATOM   2401  HE1 LYS P 153     -39.265 -73.570  97.487  0.00 97.00      PROA   
ATOM   2402  HE2 LYS P 153     -40.107 -74.523  98.778  0.00 97.00      PROA   
ATOM   2403  NZ  LYS P 153     -41.044 -74.537  96.887  0.00 97.00      PROA   
ATOM   2404  HZ1 LYS P 153     -41.570 -75.411  97.091  0.00 97.00      PROA   
ATOM   2405  HZ2 LYS P 153     -40.786 -74.525  95.879  0.00 97.00      PROA   
ATOM   2406  HZ3 LYS P 153     -41.639 -73.714  97.103  0.00 97.00      PROA   
ATOM   2407  C   LYS P 153     -36.745 -79.329  96.817  0.00 97.00      PROA   
ATOM   2408  O   LYS P 153     -36.849 -79.120  95.609  0.00 97.00      PROA   
ATOM   2409  N   HSD P 154     -36.187 -80.452  97.303  0.00 97.00      PROA   
ATOM   2410  HN  HSD P 154     -36.094 -80.583  98.285  0.00 97.00      PROA   
ATOM   2411  CA  HSD P 154     -35.806 -81.592  96.511  0.00 97.00      PROA   
ATOM   2412  HA  HSD P 154     -36.615 -81.833  95.836  0.00 97.00      PROA   
ATOM   2413  CB  HSD P 154     -34.486 -81.398  95.721  0.00 97.00      PROA   
ATOM   2414  HB1 HSD P 154     -33.676 -81.096  96.421  0.00 97.00      PROA   
ATOM   2415  HB2 HSD P 154     -34.630 -80.566  94.998  0.00 97.00      PROA   
ATOM   2416  ND1 HSD P 154     -32.946 -83.368  95.220  0.00 97.00      PROA   
ATOM   2417  HD1 HSD P 154     -32.354 -83.265  96.021  0.00 97.00      PROA   
ATOM   2418  CG  HSD P 154     -34.069 -82.617  94.941  0.00 97.00      PROA   
ATOM   2419  CE1 HSD P 154     -32.918 -84.382  94.322  0.00 97.00      PROA   
ATOM   2420  HE1 HSD P 154     -32.131 -85.135  94.311  0.00 97.00      PROA   
ATOM   2421  NE2 HSD P 154     -33.943 -84.342  93.493  0.00 97.00      PROA   
ATOM   2422  CD2 HSD P 154     -34.659 -83.220  93.872  0.00 97.00      PROA   
ATOM   2423  HD2 HSD P 154     -35.553 -82.943  93.328  0.00 97.00      PROA   
ATOM   2424  C   HSD P 154     -35.687 -82.691  97.536  0.00 97.00      PROA   
ATOM   2425  O   HSD P 154     -35.758 -82.424  98.734  0.00 97.00      PROA   
ATOM   2426  N   ARG P 155     -35.531 -83.971  97.119  0.00 97.00      PROA   
ATOM   2427  HN  ARG P 155     -35.497 -84.199  96.148  0.00 97.00      PROA   
ATOM   2428  CA  ARG P 155     -35.184 -85.025  98.053  0.00 97.00      PROA   
ATOM   2429  HA  ARG P 155     -35.872 -84.937  98.882  0.00 97.00      PROA   
ATOM   2430  CB  ARG P 155     -35.366 -86.464  97.502  0.00 97.00      PROA   
ATOM   2431  HB1 ARG P 155     -36.457 -86.634  97.350  0.00 97.00      PROA   
ATOM   2432  HB2 ARG P 155     -35.036 -87.184  98.283  0.00 97.00      PROA   
ATOM   2433  CG  ARG P 155     -34.639 -86.752  96.169  0.00 97.00      PROA   
ATOM   2434  HG1 ARG P 155     -33.821 -86.016  96.042  0.00 97.00      PROA   
ATOM   2435  HG2 ARG P 155     -35.339 -86.608  95.317  0.00 97.00      PROA   
ATOM   2436  CD  ARG P 155     -33.975 -88.137  96.079  0.00 97.00      PROA   
ATOM   2437  HD1 ARG P 155     -33.154 -88.197  96.830  0.00 97.00      PROA   
ATOM   2438  HD2 ARG P 155     -33.563 -88.313  95.061  0.00 97.00      PROA   
ATOM   2439  NE  ARG P 155     -35.029 -89.162  96.362  0.00 97.00      PROA   
ATOM   2440  HE  ARG P 155     -35.981 -88.912  96.215  0.00 97.00      PROA   
ATOM   2441  CZ  ARG P 155     -34.794 -90.335  96.987  0.00 97.00      PROA   
ATOM   2442  NH1 ARG P 155     -33.560 -90.812  97.200  0.00 97.00      PROA   
ATOM   2443 HH11 ARG P 155     -32.785 -90.330  96.805  0.00 97.00      PROA   
ATOM   2444 HH12 ARG P 155     -33.466 -91.696  97.651  0.00 97.00      PROA   
ATOM   2445  NH2 ARG P 155     -35.834 -91.069  97.425  0.00 97.00      PROA   
ATOM   2446 HH21 ARG P 155     -36.761 -90.732  97.291  0.00 97.00      PROA   
ATOM   2447 HH22 ARG P 155     -35.645 -91.897  97.945  0.00 97.00      PROA   
ATOM   2448  C   ARG P 155     -33.781 -84.861  98.626  0.00 97.00      PROA   
ATOM   2449  O   ARG P 155     -32.820 -84.585  97.912  0.00 97.00      PROA   
ATOM   2450  N   TYR P 156     -33.639 -85.035  99.954  0.00 97.00      PROA   
ATOM   2451  HN  TYR P 156     -34.440 -85.206 100.525  0.00 97.00      PROA   
ATOM   2452  CA  TYR P 156     -32.380 -84.924 100.657  0.00 97.00      PROA   
ATOM   2453  HA  TYR P 156     -31.574 -84.742  99.961  0.00 97.00      PROA   
ATOM   2454  CB  TYR P 156     -32.412 -83.817 101.748  0.00 97.00      PROA   
ATOM   2455  HB1 TYR P 156     -31.411 -83.675 102.205  0.00 97.00      PROA   
ATOM   2456  HB2 TYR P 156     -33.134 -84.109 102.539  0.00 97.00      PROA   
ATOM   2457  CG  TYR P 156     -32.865 -82.485 101.194  0.00 97.00      PROA   
ATOM   2458  CD1 TYR P 156     -32.312 -81.954 100.013  0.00 97.00      PROA   
ATOM   2459  HD1 TYR P 156     -31.549 -82.502  99.482  0.00 97.00      PROA   
ATOM   2460  CE1 TYR P 156     -32.763 -80.732  99.498  0.00 97.00      PROA   
ATOM   2461  HE1 TYR P 156     -32.339 -80.347  98.582  0.00 97.00      PROA   
ATOM   2462  CZ  TYR P 156     -33.756 -80.013 100.173  0.00 97.00      PROA   
ATOM   2463  OH  TYR P 156     -34.208 -78.779  99.665  0.00 97.00      PROA   
ATOM   2464  HH  TYR P 156     -33.549 -78.461  99.045  0.00 97.00      PROA   
ATOM   2465  CD2 TYR P 156     -33.848 -81.739 101.871  0.00 97.00      PROA   
ATOM   2466  HD2 TYR P 156     -34.275 -82.121 102.787  0.00 97.00      PROA   
ATOM   2467  CE2 TYR P 156     -34.289 -80.512 101.366  0.00 97.00      PROA   
ATOM   2468  HE2 TYR P 156     -35.033 -79.946 101.904  0.00 97.00      PROA   
ATOM   2469  C   TYR P 156     -32.134 -86.261 101.314  0.00 97.00      PROA   
ATOM   2470  O   TYR P 156     -33.066 -86.893 101.796  0.00 97.00      PROA   
ATOM   2471  N   THR P 157     -30.866 -86.733 101.323  0.00 97.00      PROA   
ATOM   2472  HN  THR P 157     -30.133 -86.224 100.880  0.00 97.00      PROA   
ATOM   2473  CA  THR P 157     -30.452 -87.999 101.906  0.00 97.00      PROA   
ATOM   2474  HA  THR P 157     -31.305 -88.511 102.333  0.00 97.00      PROA   
ATOM   2475  CB  THR P 157     -29.756 -88.933 100.916  0.00 97.00      PROA   
ATOM   2476  HB  THR P 157     -29.216 -89.759 101.439  0.00 97.00      PROA   
ATOM   2477  OG1 THR P 157     -28.840 -88.225 100.085  0.00 97.00      PROA   
ATOM   2478  HG1 THR P 157     -28.136 -87.916 100.659  0.00 97.00      PROA   
ATOM   2479  CG2 THR P 157     -30.808 -89.570  99.995  0.00 97.00      PROA   
ATOM   2480 HG21 THR P 157     -31.378 -88.784  99.457  0.00 97.00      PROA   
ATOM   2481 HG22 THR P 157     -31.509 -90.195 100.583  0.00 97.00      PROA   
ATOM   2482 HG23 THR P 157     -30.303 -90.218  99.245  0.00 97.00      PROA   
ATOM   2483  C   THR P 157     -29.482 -87.717 103.029  0.00 97.00      PROA   
ATOM   2484  O   THR P 157     -28.623 -86.846 102.912  0.00 97.00      PROA   
ATOM   2485  N   SER P 158     -29.589 -88.463 104.152  0.00 97.00      PROA   
ATOM   2486  HN  SER P 158     -30.316 -89.142 104.256  0.00 97.00      PROA   
ATOM   2487  CA  SER P 158     -28.680 -88.332 105.275  0.00 97.00      PROA   
ATOM   2488  HA  SER P 158     -28.469 -87.281 105.406  0.00 97.00      PROA   
ATOM   2489  CB  SER P 158     -29.288 -88.875 106.603  0.00 97.00      PROA   
ATOM   2490  HB1 SER P 158     -30.297 -88.428 106.723  0.00 97.00      PROA   
ATOM   2491  HB2 SER P 158     -28.675 -88.556 107.472  0.00 97.00      PROA   
ATOM   2492  OG  SER P 158     -29.418 -90.296 106.635  0.00 97.00      PROA   
ATOM   2493  HG1 SER P 158     -28.537 -90.656 106.797  0.00 97.00      PROA   
ATOM   2494  C   SER P 158     -27.369 -89.048 105.031  0.00 97.00      PROA   
ATOM   2495  O   SER P 158     -27.214 -89.832 104.097  0.00 97.00      PROA   
ATOM   2496  N   ALA P 159     -26.398 -88.830 105.945  0.00 97.00      PROA   
ATOM   2497  HN  ALA P 159     -26.479 -88.091 106.611  0.00 97.00      PROA   
ATOM   2498  CA  ALA P 159     -25.298 -89.745 106.165  0.00 97.00      PROA   
ATOM   2499  HA  ALA P 159     -24.771 -89.855 105.226  0.00 97.00      PROA   
ATOM   2500  CB  ALA P 159     -24.331 -89.190 107.230  0.00 97.00      PROA   
ATOM   2501  HB1 ALA P 159     -24.849 -89.069 108.206  0.00 97.00      PROA   
ATOM   2502  HB2 ALA P 159     -23.952 -88.192 106.916  0.00 97.00      PROA   
ATOM   2503  HB3 ALA P 159     -23.461 -89.863 107.373  0.00 97.00      PROA   
ATOM   2504  C   ALA P 159     -25.793 -91.126 106.597  0.00 97.00      PROA   
ATOM   2505  O   ALA P 159     -26.844 -91.253 107.222  0.00 97.00      PROA   
ATOM   2506  N   GLY P 160     -25.052 -92.205 106.247  0.00 97.00      PROA   
ATOM   2507  HN  GLY P 160     -24.201 -92.093 105.741  0.00 97.00      PROA   
ATOM   2508  CA  GLY P 160     -25.355 -93.551 106.708  0.00 97.00      PROA   
ATOM   2509  HA1 GLY P 160     -24.904 -94.247 106.016  0.00 97.00      PROA   
ATOM   2510  HA2 GLY P 160     -26.424 -93.681 106.793  0.00 97.00      PROA   
ATOM   2511  C   GLY P 160     -24.719 -93.794 108.044  0.00 97.00      PROA   
ATOM   2512  O   GLY P 160     -23.546 -93.485 108.234  0.00 97.00      PROA   
ATOM   2513  N   ILE P 161     -25.475 -94.390 108.993  0.00 97.00      PROA   
ATOM   2514  HN  ILE P 161     -26.424 -94.632 108.795  0.00 97.00      PROA   
ATOM   2515  CA  ILE P 161     -24.996 -94.674 110.331  0.00 97.00      PROA   
ATOM   2516  HA  ILE P 161     -23.963 -94.373 110.419  0.00 97.00      PROA   
ATOM   2517  CB  ILE P 161     -25.794 -93.961 111.427  0.00 97.00      PROA   
ATOM   2518  HB  ILE P 161     -26.851 -94.318 111.396  0.00 97.00      PROA   
ATOM   2519  CG2 ILE P 161     -25.208 -94.303 112.818  0.00 97.00      PROA   
ATOM   2520 HG21 ILE P 161     -24.122 -94.074 112.848  0.00 97.00      PROA   
ATOM   2521 HG22 ILE P 161     -25.353 -95.373 113.071  0.00 97.00      PROA   
ATOM   2522 HG23 ILE P 161     -25.710 -93.693 113.598  0.00 97.00      PROA   
ATOM   2523  CG1 ILE P 161     -25.845 -92.422 111.207  0.00 97.00      PROA   
ATOM   2524 HG11 ILE P 161     -26.486 -91.986 112.006  0.00 97.00      PROA   
ATOM   2525 HG12 ILE P 161     -26.343 -92.202 110.239  0.00 97.00      PROA   
ATOM   2526  CD  ILE P 161     -24.483 -91.713 111.244  0.00 97.00      PROA   
ATOM   2527  HD1 ILE P 161     -23.809 -92.102 110.453  0.00 97.00      PROA   
ATOM   2528  HD2 ILE P 161     -23.984 -91.849 112.227  0.00 97.00      PROA   
ATOM   2529  HD3 ILE P 161     -24.614 -90.623 111.080  0.00 97.00      PROA   
ATOM   2530  C   ILE P 161     -25.053 -96.174 110.531  0.00 97.00      PROA   
ATOM   2531  O   ILE P 161     -26.114 -96.788 110.475  0.00 97.00      PROA   
ATOM   2532  N   SER P 162     -23.885 -96.809 110.774  0.00 97.00      PROA   
ATOM   2533  HN  SER P 162     -23.023 -96.307 110.789  0.00 97.00      PROA   
ATOM   2534  CA  SER P 162     -23.787 -98.243 110.964  0.00 97.00      PROA   
ATOM   2535  HA  SER P 162     -24.588 -98.726 110.425  0.00 97.00      PROA   
ATOM   2536  CB  SER P 162     -22.452 -98.813 110.418  0.00 97.00      PROA   
ATOM   2537  HB1 SER P 162     -22.417 -98.642 109.320  0.00 97.00      PROA   
ATOM   2538  HB2 SER P 162     -22.385 -99.908 110.596  0.00 97.00      PROA   
ATOM   2539  OG  SER P 162     -21.326 -98.158 110.999  0.00 97.00      PROA   
ATOM   2540  HG1 SER P 162     -21.457 -98.212 111.951  0.00 97.00      PROA   
ATOM   2541  C   SER P 162     -23.910 -98.630 112.424  0.00 97.00      PROA   
ATOM   2542  O   SER P 162     -23.085 -98.242 113.250  0.00 97.00      PROA   
ATOM   2543  N   VAL P 163     -24.931 -99.449 112.770  0.00 97.00      PROA   
ATOM   2544  HN  VAL P 163     -25.604 -99.742 112.093  0.00 97.00      PROA   
ATOM   2545  CA  VAL P 163     -25.109 -99.964 114.114  0.00 97.00      PROA   
ATOM   2546  HA  VAL P 163     -24.341 -99.550 114.748  0.00 97.00      PROA   
ATOM   2547  CB  VAL P 163     -26.446 -99.617 114.768  0.00 97.00      PROA   
ATOM   2548  HB  VAL P 163     -26.416 -99.929 115.839  0.00 97.00      PROA   
ATOM   2549  CG1 VAL P 163     -26.629 -98.087 114.739  0.00 97.00      PROA   
ATOM   2550 HG11 VAL P 163     -26.738 -97.716 113.697  0.00 97.00      PROA   
ATOM   2551 HG12 VAL P 163     -25.764 -97.577 115.212  0.00 97.00      PROA   
ATOM   2552 HG13 VAL P 163     -27.549 -97.817 115.299  0.00 97.00      PROA   
ATOM   2553  CG2 VAL P 163     -27.638-100.325 114.096  0.00 97.00      PROA   
ATOM   2554 HG21 VAL P 163     -27.605-101.422 114.254  0.00 97.00      PROA   
ATOM   2555 HG22 VAL P 163     -27.641-100.122 113.006  0.00 97.00      PROA   
ATOM   2556 HG23 VAL P 163     -28.592 -99.949 114.525  0.00 97.00      PROA   
ATOM   2557  C   VAL P 163     -24.900-101.460 114.077  0.00 97.00      PROA   
ATOM   2558  O   VAL P 163     -25.357-102.152 113.174  0.00 97.00      PROA   
ATOM   2559  N   THR P 164     -24.162-102.005 115.066  0.00 97.00      PROA   
ATOM   2560  HN  THR P 164     -23.787-101.423 115.787  0.00 97.00      PROA   
ATOM   2561  CA  THR P 164     -23.869-103.430 115.115  0.00 97.00      PROA   
ATOM   2562  HA  THR P 164     -24.320-103.936 114.276  0.00 97.00      PROA   
ATOM   2563  CB  THR P 164     -22.378-103.740 115.062  0.00 97.00      PROA   
ATOM   2564  HB  THR P 164     -21.863-103.375 115.978  0.00 97.00      PROA   
ATOM   2565  OG1 THR P 164     -21.777-103.096 113.946  0.00 97.00      PROA   
ATOM   2566  HG1 THR P 164     -22.155-102.217 113.897  0.00 97.00      PROA   
ATOM   2567  CG2 THR P 164     -22.144-105.252 114.879  0.00 97.00      PROA   
ATOM   2568 HG21 THR P 164     -22.600-105.586 113.922  0.00 97.00      PROA   
ATOM   2569 HG22 THR P 164     -22.581-105.846 115.704  0.00 97.00      PROA   
ATOM   2570 HG23 THR P 164     -21.053-105.461 114.826  0.00 97.00      PROA   
ATOM   2571  C   THR P 164     -24.474-103.969 116.396  0.00 97.00      PROA   
ATOM   2572  O   THR P 164     -24.052-103.597 117.483  0.00 97.00      PROA   
ATOM   2573  N   VAL P 165     -25.493-104.859 116.305  0.00 97.00      PROA   
ATOM   2574  HN  VAL P 165     -25.830-105.113 115.398  0.00 97.00      PROA   
ATOM   2575  CA  VAL P 165     -26.231-105.421 117.440  0.00 97.00      PROA   
ATOM   2576  HA  VAL P 165     -26.240-104.666 118.211  0.00 97.00      PROA   
ATOM   2577  CB  VAL P 165     -27.697-105.688 117.061  0.00 97.00      PROA   
ATOM   2578  HB  VAL P 165     -27.733-106.434 116.236  0.00 97.00      PROA   
ATOM   2579  CG1 VAL P 165     -28.572-106.200 118.229  0.00 97.00      PROA   
ATOM   2580 HG11 VAL P 165     -28.394-105.595 119.143  0.00 97.00      PROA   
ATOM   2581 HG12 VAL P 165     -28.381-107.269 118.447  0.00 97.00      PROA   
ATOM   2582 HG13 VAL P 165     -29.645-106.111 117.965  0.00 97.00      PROA   
ATOM   2583  CG2 VAL P 165     -28.316-104.362 116.565  0.00 97.00      PROA   
ATOM   2584 HG21 VAL P 165     -27.808-103.971 115.662  0.00 97.00      PROA   
ATOM   2585 HG22 VAL P 165     -28.259-103.597 117.369  0.00 97.00      PROA   
ATOM   2586 HG23 VAL P 165     -29.386-104.521 116.314  0.00 97.00      PROA   
ATOM   2587  C   VAL P 165     -25.498-106.667 117.977  0.00 97.00      PROA   
ATOM   2588  O   VAL P 165     -24.479-107.061 117.419  0.00 97.00      PROA   
ATOM   2589  N   LYS P 166     -25.955-107.319 119.082  0.00 97.00      PROA   
ATOM   2590  HN  LYS P 166     -26.755-106.988 119.580  0.00 97.00      PROA   
ATOM   2591  CA  LYS P 166     -25.471-108.622 119.508  0.00 97.00      PROA   
ATOM   2592  HA  LYS P 166     -25.063-109.164 118.665  0.00 97.00      PROA   
ATOM   2593  CB  LYS P 166     -24.506-108.621 120.741  0.00 97.00      PROA   
ATOM   2594  HB1 LYS P 166     -24.076-109.638 120.870  0.00 97.00      PROA   
ATOM   2595  HB2 LYS P 166     -25.090-108.390 121.662  0.00 97.00      PROA   
ATOM   2596  CG  LYS P 166     -23.377-107.572 120.740  0.00 97.00      PROA   
ATOM   2597  HG1 LYS P 166     -22.890-107.579 121.741  0.00 97.00      PROA   
ATOM   2598  HG2 LYS P 166     -23.877-106.585 120.648  0.00 97.00      PROA   
ATOM   2599  CD  LYS P 166     -22.282-107.796 119.673  0.00 97.00      PROA   
ATOM   2600  HD1 LYS P 166     -22.732-108.315 118.798  0.00 97.00      PROA   
ATOM   2601  HD2 LYS P 166     -21.515-108.485 120.089  0.00 97.00      PROA   
ATOM   2602  CE  LYS P 166     -21.574-106.522 119.174  0.00 97.00      PROA   
ATOM   2603  HE1 LYS P 166     -20.977-106.752 118.264  0.00 97.00      PROA   
ATOM   2604  HE2 LYS P 166     -20.916-106.082 119.950  0.00 97.00      PROA   
ATOM   2605  NZ  LYS P 166     -22.590-105.526 118.804  0.00 97.00      PROA   
ATOM   2606  HZ1 LYS P 166     -23.057-105.146 119.652  0.00 97.00      PROA   
ATOM   2607  HZ2 LYS P 166     -23.313-106.039 118.254  0.00 97.00      PROA   
ATOM   2608  HZ3 LYS P 166     -22.237-104.743 118.223  0.00 97.00      PROA   
ATOM   2609  C   LYS P 166     -26.712-109.326 119.989  0.00 97.00      PROA   
ATOM   2610  O   LYS P 166     -27.590-108.687 120.558  0.00 97.00      PROA   
ATOM   2611  N   GLU P 167     -26.786-110.667 119.808  0.00  0.00      PROA   
ATOM   2612  HN  GLU P 167     -26.090-111.168 119.301  0.00  0.00      PROA   
ATOM   2613  CA  GLU P 167     -27.772-111.480 120.483  0.00  0.00      PROA   
ATOM   2614  HA  GLU P 167     -28.503-110.844 120.959  0.00  0.00      PROA   
ATOM   2615  CB  GLU P 167     -28.540-112.476 119.567  0.00  0.00      PROA   
ATOM   2616  HB1 GLU P 167     -28.853-111.931 118.650  0.00  0.00      PROA   
ATOM   2617  HB2 GLU P 167     -29.468-112.746 120.121  0.00  0.00      PROA   
ATOM   2618  CG  GLU P 167     -27.833-113.791 119.176  0.00  0.00      PROA   
ATOM   2619  HG1 GLU P 167     -27.489-114.345 120.076  0.00  0.00      PROA   
ATOM   2620  HG2 GLU P 167     -26.951-113.571 118.539  0.00  0.00      PROA   
ATOM   2621  CD  GLU P 167     -28.819-114.695 118.425  0.00  0.00      PROA   
ATOM   2622  OE1 GLU P 167     -29.890-115.013 119.009  0.00  0.00      PROA   
ATOM   2623  OE2 GLU P 167     -28.515-115.091 117.270  0.00  0.00      PROA   
ATOM   2624  C   GLU P 167     -26.996-112.193 121.555  0.00  0.00      PROA   
ATOM   2625  O   GLU P 167     -25.766-112.241 121.520  0.00  0.00      PROA   
ATOM   2626  N   LEU P 168     -27.717-112.746 122.561  0.00  0.00      PROA   
ATOM   2627  HN  LEU P 168     -28.713-112.694 122.564  0.00  0.00      PROA   
ATOM   2628  CA  LEU P 168     -27.139-113.436 123.691  0.00  0.00      PROA   
ATOM   2629  HA  LEU P 168     -26.217-112.939 123.953  0.00  0.00      PROA   
ATOM   2630  CB  LEU P 168     -28.054-113.496 124.952  0.00  0.00      PROA   
ATOM   2631  HB1 LEU P 168     -27.641-114.254 125.657  0.00  0.00      PROA   
ATOM   2632  HB2 LEU P 168     -29.074-113.825 124.659  0.00  0.00      PROA   
ATOM   2633  CG  LEU P 168     -28.176-112.184 125.780  0.00  0.00      PROA   
ATOM   2634  HG  LEU P 168     -28.737-112.461 126.706  0.00  0.00      PROA   
ATOM   2635  CD1 LEU P 168     -26.811-111.637 126.245  0.00  0.00      PROA   
ATOM   2636 HD11 LEU P 168     -26.219-111.275 125.378  0.00  0.00      PROA   
ATOM   2637 HD12 LEU P 168     -26.235-112.430 126.767  0.00  0.00      PROA   
ATOM   2638 HD13 LEU P 168     -26.957-110.788 126.945  0.00  0.00      PROA   
ATOM   2639  CD2 LEU P 168     -29.012-111.088 125.094  0.00  0.00      PROA   
ATOM   2640 HD21 LEU P 168     -30.016-111.478 124.827  0.00  0.00      PROA   
ATOM   2641 HD22 LEU P 168     -28.505-110.734 124.173  0.00  0.00      PROA   
ATOM   2642 HD23 LEU P 168     -29.143-110.220 125.774  0.00  0.00      PROA   
ATOM   2643  C   LEU P 168     -26.775-114.825 123.237  0.00  0.00      PROA   
ATOM   2644  O   LEU P 168     -25.644-115.047 122.810  0.00  0.00      PROA   
ATOM   2645  N   PHE P 169     -27.724-115.786 123.329  0.00  0.00      PROA   
ATOM   2646  HN  PHE P 169     -28.634-115.579 123.678  0.00  0.00      PROA   
ATOM   2647  CA  PHE P 169     -27.508-117.163 122.952  0.00  0.00      PROA   
ATOM   2648  HA  PHE P 169     -26.455-117.375 123.044  0.00  0.00      PROA   
ATOM   2649  CB  PHE P 169     -28.210-118.187 123.898  0.00  0.00      PROA   
ATOM   2650  HB1 PHE P 169     -27.730-118.123 124.899  0.00  0.00      PROA   
ATOM   2651  HB2 PHE P 169     -28.063-119.224 123.523  0.00  0.00      PROA   
ATOM   2652  CG  PHE P 169     -29.691-117.932 124.090  0.00  0.00      PROA   
ATOM   2653  CD1 PHE P 169     -30.148-116.985 125.026  0.00  0.00      PROA   
ATOM   2654  HD1 PHE P 169     -29.435-116.415 125.605  0.00  0.00      PROA   
ATOM   2655  CE1 PHE P 169     -31.518-116.760 125.205  0.00  0.00      PROA   
ATOM   2656  HE1 PHE P 169     -31.855-116.021 125.917  0.00  0.00      PROA   
ATOM   2657  CZ  PHE P 169     -32.450-117.495 124.463  0.00  0.00      PROA   
ATOM   2658  HZ  PHE P 169     -33.507-117.324 124.602  0.00  0.00      PROA   
ATOM   2659  CD2 PHE P 169     -30.641-118.676 123.366  0.00  0.00      PROA   
ATOM   2660  HD2 PHE P 169     -30.308-119.413 122.651  0.00  0.00      PROA   
ATOM   2661  CE2 PHE P 169     -32.011-118.454 123.543  0.00  0.00      PROA   
ATOM   2662  HE2 PHE P 169     -32.728-119.024 122.970  0.00  0.00      PROA   
ATOM   2663  C   PHE P 169     -27.972-117.342 121.514  0.00  0.00      PROA   
ATOM   2664  O   PHE P 169     -29.114-116.994 121.218  0.00  0.00      PROA   
ATOM   2665  N   PRO P 170     -27.161-117.876 120.596  0.00  0.00      PROA   
ATOM   2666  CD  PRO P 170     -25.696-117.749 120.672  0.00  0.00      PROA   
ATOM   2667  HD1 PRO P 170     -25.284-118.495 121.383  0.00  0.00      PROA   
ATOM   2668  HD2 PRO P 170     -25.427-116.719 120.990  0.00  0.00      PROA   
ATOM   2669  CA  PRO P 170     -27.593-118.109 119.225  0.00  0.00      PROA   
ATOM   2670  HA  PRO P 170     -28.531-117.625 118.991  0.00  0.00      PROA   
ATOM   2671  CB  PRO P 170     -26.399-117.614 118.396  0.00  0.00      PROA   
ATOM   2672  HB1 PRO P 170     -26.453-116.505 118.315  0.00  0.00      PROA   
ATOM   2673  HB2 PRO P 170     -26.353-118.042 117.376  0.00  0.00      PROA   
ATOM   2674  CG  PRO P 170     -25.181-117.978 119.249  0.00  0.00      PROA   
ATOM   2675  HG1 PRO P 170     -24.935-119.052 119.107  0.00  0.00      PROA   
ATOM   2676  HG2 PRO P 170     -24.292-117.360 119.011  0.00  0.00      PROA   
ATOM   2677  C   PRO P 170     -27.743-119.602 119.064  0.00  0.00      PROA   
ATOM   2678  O   PRO P 170     -28.022-120.051 117.953  0.00  0.00      PROA   
ATOM   2679  N   ALA P 171     -27.504-120.370 120.154  0.00  0.00      PROA   
ATOM   2680  HN  ALA P 171     -27.365-119.943 121.044  0.00  0.00      PROA   
ATOM   2681  CA  ALA P 171     -27.234-121.788 120.137  0.00  0.00      PROA   
ATOM   2682  HA  ALA P 171     -26.373-121.855 119.498  0.00  0.00      PROA   
ATOM   2683  CB  ALA P 171     -26.808-122.333 121.519  0.00  0.00      PROA   
ATOM   2684  HB1 ALA P 171     -27.634-122.272 122.255  0.00  0.00      PROA   
ATOM   2685  HB2 ALA P 171     -25.957-121.736 121.910  0.00  0.00      PROA   
ATOM   2686  HB3 ALA P 171     -26.480-123.392 121.446  0.00  0.00      PROA   
ATOM   2687  C   ALA P 171     -28.287-122.705 119.535  0.00  0.00      PROA   
ATOM   2688  O   ALA P 171     -27.868-123.594 118.794  0.00  0.00      PROA   
ATOM   2689  N   PRO P 172     -29.606-122.581 119.735  0.00  0.00      PROA   
ATOM   2690  CD  PRO P 172     -30.159-121.906 120.912  0.00  0.00      PROA   
ATOM   2691  HD1 PRO P 172     -30.996-121.257 120.575  0.00  0.00      PROA   
ATOM   2692  HD2 PRO P 172     -29.440-121.291 121.486  0.00  0.00      PROA   
ATOM   2693  CA  PRO P 172     -30.522-123.641 119.316  0.00  0.00      PROA   
ATOM   2694  HA  PRO P 172     -30.040-124.478 118.829  0.00  0.00      PROA   
ATOM   2695  CB  PRO P 172     -31.130-124.068 120.672  0.00  0.00      PROA   
ATOM   2696  HB1 PRO P 172     -30.731-125.074 120.897  0.00  0.00      PROA   
ATOM   2697  HB2 PRO P 172     -32.217-124.126 120.728  0.00  0.00      PROA   
ATOM   2698  CG  PRO P 172     -30.667-123.065 121.743  0.00  0.00      PROA   
ATOM   2699  HG1 PRO P 172     -31.484-122.772 122.433  0.00  0.00      PROA   
ATOM   2700  HG2 PRO P 172     -29.831-123.509 122.326  0.00  0.00      PROA   
ATOM   2701  C   PRO P 172     -31.344-122.924 118.254  0.00  0.00      PROA   
ATOM   2702  O   PRO P 172     -30.696-122.140 117.562  0.00  0.00      PROA   
ATOM   2703  N   VAL P 173     -32.682-123.027 118.002  0.00 97.00      PROA   
ATOM   2704  HN  VAL P 173     -32.942-122.283 117.399  0.00 97.00      PROA   
ATOM   2705  CA  VAL P 173     -33.817-123.682 118.631  0.00 97.00      PROA   
ATOM   2706  HA  VAL P 173     -33.480-124.304 119.427  0.00 97.00      PROA   
ATOM   2707  CB  VAL P 173     -34.787-122.650 119.219  0.00 97.00      PROA   
ATOM   2708  HB  VAL P 173     -35.658-123.164 119.685  0.00 97.00      PROA   
ATOM   2709  CG1 VAL P 173     -34.051-121.873 120.332  0.00 97.00      PROA   
ATOM   2710 HG11 VAL P 173     -33.190-121.310 119.915  0.00 97.00      PROA   
ATOM   2711 HG12 VAL P 173     -33.673-122.568 121.109  0.00 97.00      PROA   
ATOM   2712 HG13 VAL P 173     -34.734-121.144 120.813  0.00 97.00      PROA   
ATOM   2713  CG2 VAL P 173     -35.316-121.680 118.138  0.00 97.00      PROA   
ATOM   2714 HG21 VAL P 173     -35.848-122.225 117.334  0.00 97.00      PROA   
ATOM   2715 HG22 VAL P 173     -34.490-121.095 117.683  0.00 97.00      PROA   
ATOM   2716 HG23 VAL P 173     -36.028-120.958 118.592  0.00 97.00      PROA   
ATOM   2717  C   VAL P 173     -34.546-124.619 117.686  0.00 97.00      PROA   
ATOM   2718  O   VAL P 173     -34.466-124.498 116.468  0.00 97.00      PROA   
ATOM   2719  N   LEU P 174     -35.283-125.606 118.251  0.00 97.00      PROA   
ATOM   2720  HN  LEU P 174     -35.311-125.724 119.240  0.00 97.00      PROA   
ATOM   2721  CA  LEU P 174     -36.091-126.533 117.487  0.00 97.00      PROA   
ATOM   2722  HA  LEU P 174     -35.825-126.491 116.441  0.00 97.00      PROA   
ATOM   2723  CB  LEU P 174     -35.868-127.984 117.988  0.00 97.00      PROA   
ATOM   2724  HB1 LEU P 174     -36.242-128.110 119.026  0.00 97.00      PROA   
ATOM   2725  HB2 LEU P 174     -34.760-128.125 118.028  0.00 97.00      PROA   
ATOM   2726  CG  LEU P 174     -36.413-129.125 117.095  0.00 97.00      PROA   
ATOM   2727  HG  LEU P 174     -36.112-128.914 116.042  0.00 97.00      PROA   
ATOM   2728  CD1 LEU P 174     -35.761-130.457 117.508  0.00 97.00      PROA   
ATOM   2729 HD11 LEU P 174     -36.014-130.696 118.563  0.00 97.00      PROA   
ATOM   2730 HD12 LEU P 174     -34.657-130.397 117.413  0.00 97.00      PROA   
ATOM   2731 HD13 LEU P 174     -36.132-131.278 116.863  0.00 97.00      PROA   
ATOM   2732  CD2 LEU P 174     -37.944-129.275 117.126  0.00 97.00      PROA   
ATOM   2733 HD21 LEU P 174     -38.442-128.423 116.622  0.00 97.00      PROA   
ATOM   2734 HD22 LEU P 174     -38.304-129.337 118.174  0.00 97.00      PROA   
ATOM   2735 HD23 LEU P 174     -38.240-130.205 116.600  0.00 97.00      PROA   
ATOM   2736  C   LEU P 174     -37.529-126.087 117.646  0.00 97.00      PROA   
ATOM   2737  O   LEU P 174     -38.124-126.212 118.715  0.00 97.00      PROA   
ATOM   2738  N   THR P 175     -38.127-125.539 116.562  0.00 97.00      PROA   
ATOM   2739  HN  THR P 175     -37.621-125.425 115.707  0.00 97.00      PROA   
ATOM   2740  CA  THR P 175     -39.493-125.051 116.552  0.00 97.00      PROA   
ATOM   2741  HA  THR P 175     -39.805-124.888 117.572  0.00 97.00      PROA   
ATOM   2742  CB  THR P 175     -39.680-123.710 115.848  0.00 97.00      PROA   
ATOM   2743  HB  THR P 175     -40.755-123.478 115.671  0.00 97.00      PROA   
ATOM   2744  OG1 THR P 175     -38.981-123.690 114.616  0.00 97.00      PROA   
ATOM   2745  HG1 THR P 175     -38.718-122.774 114.455  0.00 97.00      PROA   
ATOM   2746  CG2 THR P 175     -39.094-122.607 116.749  0.00 97.00      PROA   
ATOM   2747 HG21 THR P 175     -38.007-122.772 116.906  0.00 97.00      PROA   
ATOM   2748 HG22 THR P 175     -39.601-122.606 117.736  0.00 97.00      PROA   
ATOM   2749 HG23 THR P 175     -39.233-121.607 116.283  0.00 97.00      PROA   
ATOM   2750  C   THR P 175     -40.416-126.107 115.982  0.00 97.00      PROA   
ATOM   2751  O   THR P 175     -40.218-126.632 114.889  0.00 97.00      PROA   
ATOM   2752  N   ALA P 176     -41.464-126.450 116.757  0.00 97.00      PROA   
ATOM   2753  HN  ALA P 176     -41.583-126.034 117.653  0.00 97.00      PROA   
ATOM   2754  CA  ALA P 176     -42.480-127.402 116.380  0.00 97.00      PROA   
ATOM   2755  HA  ALA P 176     -42.357-127.691 115.343  0.00 97.00      PROA   
ATOM   2756  CB  ALA P 176     -42.423-128.655 117.277  0.00 97.00      PROA   
ATOM   2757  HB1 ALA P 176     -42.556-128.383 118.346  0.00 97.00      PROA   
ATOM   2758  HB2 ALA P 176     -41.426-129.138 117.170  0.00 97.00      PROA   
ATOM   2759  HB3 ALA P 176     -43.199-129.394 116.992  0.00 97.00      PROA   
ATOM   2760  C   ALA P 176     -43.807-126.686 116.518  0.00 97.00      PROA   
ATOM   2761  O   ALA P 176     -43.978-125.848 117.402  0.00 97.00      PROA   
ATOM   2762  N   SER P 177     -44.781-126.956 115.616  0.00 97.00      PROA   
ATOM   2763  HN  SER P 177     -44.648-127.624 114.886  0.00 97.00      PROA   
ATOM   2764  CA  SER P 177     -45.975-126.132 115.503  0.00 97.00      PROA   
ATOM   2765  HA  SER P 177     -45.759-125.136 115.871  0.00 97.00      PROA   
ATOM   2766  CB  SER P 177     -46.398-125.993 114.017  0.00 97.00      PROA   
ATOM   2767  HB1 SER P 177     -45.564-125.499 113.473  0.00 97.00      PROA   
ATOM   2768  HB2 SER P 177     -47.297-125.348 113.907  0.00 97.00      PROA   
ATOM   2769  OG  SER P 177     -46.630-127.260 113.402  0.00 97.00      PROA   
ATOM   2770  HG1 SER P 177     -47.501-127.550 113.689  0.00 97.00      PROA   
ATOM   2771  C   SER P 177     -47.165-126.638 116.295  0.00 97.00      PROA   
ATOM   2772  O   SER P 177     -48.223-126.010 116.272  0.00 97.00      PROA   
ATOM   2773  N   VAL P 178     -47.024-127.764 117.032  0.00 97.00      PROA   
ATOM   2774  HN  VAL P 178     -46.156-128.251 117.048  0.00 97.00      PROA   
ATOM   2775  CA  VAL P 178     -48.079-128.299 117.874  0.00 97.00      PROA   
ATOM   2776  HA  VAL P 178     -48.738-127.498 118.180  0.00 97.00      PROA   
ATOM   2777  CB  VAL P 178     -48.902-129.418 117.215  0.00 97.00      PROA   
ATOM   2778  HB  VAL P 178     -48.240-130.283 116.980  0.00 97.00      PROA   
ATOM   2779  CG1 VAL P 178     -50.032-129.888 118.156  0.00 97.00      PROA   
ATOM   2780 HG11 VAL P 178     -50.670-129.029 118.454  0.00 97.00      PROA   
ATOM   2781 HG12 VAL P 178     -49.628-130.365 119.068  0.00 97.00      PROA   
ATOM   2782 HG13 VAL P 178     -50.671-130.635 117.642  0.00 97.00      PROA   
ATOM   2783  CG2 VAL P 178     -49.528-128.929 115.891  0.00 97.00      PROA   
ATOM   2784 HG21 VAL P 178     -48.748-128.695 115.140  0.00 97.00      PROA   
ATOM   2785 HG22 VAL P 178     -50.141-128.020 116.071  0.00 97.00      PROA   
ATOM   2786 HG23 VAL P 178     -50.189-129.717 115.470  0.00 97.00      PROA   
ATOM   2787  C   VAL P 178     -47.386-128.844 119.109  0.00 97.00      PROA   
ATOM   2788  O   VAL P 178     -46.373-129.532 119.006  0.00 97.00      PROA   
ATOM   2789  N   THR P 179     -47.914-128.536 120.322  0.00 97.00      PROA   
ATOM   2790  HN  THR P 179     -48.704-127.932 120.403  0.00 97.00      PROA   
ATOM   2791  CA  THR P 179     -47.486-129.126 121.582  0.00 97.00      PROA   
ATOM   2792  HA  THR P 179     -46.409-129.038 121.633  0.00 97.00      PROA   
ATOM   2793  CB  THR P 179     -48.081-128.429 122.800  0.00 97.00      PROA   
ATOM   2794  HB  THR P 179     -47.889-129.002 123.739  0.00 97.00      PROA   
ATOM   2795  OG1 THR P 179     -49.484-128.242 122.645  0.00 97.00      PROA   
ATOM   2796  HG1 THR P 179     -49.858-129.124 122.594  0.00 97.00      PROA   
ATOM   2797  CG2 THR P 179     -47.434-127.043 122.955  0.00 97.00      PROA   
ATOM   2798 HG21 THR P 179     -47.622-126.421 122.056  0.00 97.00      PROA   
ATOM   2799 HG22 THR P 179     -46.339-127.141 123.105  0.00 97.00      PROA   
ATOM   2800 HG23 THR P 179     -47.867-126.524 123.837  0.00 97.00      PROA   
ATOM   2801  C   THR P 179     -47.827-130.602 121.697  0.00 97.00      PROA   
ATOM   2802  O   THR P 179     -48.895-131.043 121.282  0.00 97.00      PROA   
ATOM   2803  N   SER P 180     -46.938-131.393 122.334  0.00 97.00      PROA   
ATOM   2804  HN  SER P 180     -46.058-131.048 122.655  0.00 97.00      PROA   
ATOM   2805  CA  SER P 180     -47.201-132.750 122.763  0.00 97.00      PROA   
ATOM   2806  HA  SER P 180     -47.527-133.282 121.885  0.00 97.00      PROA   
ATOM   2807  CB  SER P 180     -45.900-133.413 123.268  0.00 97.00      PROA   
ATOM   2808  HB1 SER P 180     -45.245-133.617 122.394  0.00 97.00      PROA   
ATOM   2809  HB2 SER P 180     -46.086-134.374 123.785  0.00 97.00      PROA   
ATOM   2810  OG  SER P 180     -45.190-132.540 124.139  0.00 97.00      PROA   
ATOM   2811  HG1 SER P 180     -44.459-133.069 124.485  0.00 97.00      PROA   
ATOM   2812  C   SER P 180     -48.324-132.864 123.795  0.00 97.00      PROA   
ATOM   2813  O   SER P 180     -48.565-131.904 124.528  0.00 97.00      PROA   
ATOM   2814  N   PRO P 181     -49.072-133.967 123.897  0.00 97.00      PROA   
ATOM   2815  CD  PRO P 181     -49.988-134.113 125.034  0.00 97.00      PROA   
ATOM   2816  HD1 PRO P 181     -50.793-133.349 124.983  0.00 97.00      PROA   
ATOM   2817  HD2 PRO P 181     -49.422-134.006 125.988  0.00 97.00      PROA   
ATOM   2818  CA  PRO P 181     -48.841-135.236 123.217  0.00 97.00      PROA   
ATOM   2819  HA  PRO P 181     -47.789-135.412 123.077  0.00 97.00      PROA   
ATOM   2820  CB  PRO P 181     -49.433-136.277 124.180  0.00 97.00      PROA   
ATOM   2821  HB1 PRO P 181     -48.653-136.567 124.920  0.00 97.00      PROA   
ATOM   2822  HB2 PRO P 181     -49.797-137.191 123.671  0.00 97.00      PROA   
ATOM   2823  CG  PRO P 181     -50.552-135.530 124.915  0.00 97.00      PROA   
ATOM   2824  HG1 PRO P 181     -51.464-135.511 124.278  0.00 97.00      PROA   
ATOM   2825  HG2 PRO P 181     -50.801-135.981 125.896  0.00 97.00      PROA   
ATOM   2826  C   PRO P 181     -49.529-135.285 121.860  0.00 97.00      PROA   
ATOM   2827  O   PRO P 181     -50.745-135.130 121.770  0.00 97.00      PROA   
ATOM   2828  N   LEU P 182     -48.756-135.524 120.775  0.00 97.00      PROA   
ATOM   2829  HN  LEU P 182     -47.774-135.679 120.887  0.00 97.00      PROA   
ATOM   2830  CA  LEU P 182     -49.262-135.673 119.423  0.00 97.00      PROA   
ATOM   2831  HA  LEU P 182     -49.964-134.868 119.255  0.00 97.00      PROA   
ATOM   2832  CB  LEU P 182     -48.154-135.608 118.332  0.00 97.00      PROA   
ATOM   2833  HB1 LEU P 182     -48.650-135.681 117.338  0.00 97.00      PROA   
ATOM   2834  HB2 LEU P 182     -47.481-136.484 118.432  0.00 97.00      PROA   
ATOM   2835  CG  LEU P 182     -47.269-134.328 118.298  0.00 97.00      PROA   
ATOM   2836  HG  LEU P 182     -46.826-134.289 117.271  0.00 97.00      PROA   
ATOM   2837  CD1 LEU P 182     -48.071-133.029 118.491  0.00 97.00      PROA   
ATOM   2838 HD11 LEU P 182     -48.504-132.989 119.513  0.00 97.00      PROA   
ATOM   2839 HD12 LEU P 182     -48.895-132.964 117.751  0.00 97.00      PROA   
ATOM   2840 HD13 LEU P 182     -47.410-132.146 118.367  0.00 97.00      PROA   
ATOM   2841  CD2 LEU P 182     -46.069-134.379 119.266  0.00 97.00      PROA   
ATOM   2842 HD21 LEU P 182     -45.469-135.298 119.100  0.00 97.00      PROA   
ATOM   2843 HD22 LEU P 182     -46.411-134.368 120.319  0.00 97.00      PROA   
ATOM   2844 HD23 LEU P 182     -45.417-133.494 119.112  0.00 97.00      PROA   
ATOM   2845  C   LEU P 182     -50.029-136.975 119.264  0.00 97.00      PROA   
ATOM   2846  O   LEU P 182     -49.711-137.972 119.894  0.00 97.00      PROA   
ATOM   2847  N   LEU P 183     -51.077-137.018 118.415  0.00 97.00      PROA   
ATOM   2848  HN  LEU P 183     -51.376-136.209 117.917  0.00 97.00      PROA   
ATOM   2849  CA  LEU P 183     -51.771-138.258 118.117  0.00 97.00      PROA   
ATOM   2850  HA  LEU P 183     -51.926-138.784 119.049  0.00 97.00      PROA   
ATOM   2851  CB  LEU P 183     -53.159-138.023 117.476  0.00 97.00      PROA   
ATOM   2852  HB1 LEU P 183     -53.632-139.003 117.245  0.00 97.00      PROA   
ATOM   2853  HB2 LEU P 183     -53.026-137.473 116.518  0.00 97.00      PROA   
ATOM   2854  CG  LEU P 183     -54.153-137.231 118.362  0.00 97.00      PROA   
ATOM   2855  HG  LEU P 183     -53.725-136.220 118.561  0.00 97.00      PROA   
ATOM   2856  CD1 LEU P 183     -55.485-137.032 117.617  0.00 97.00      PROA   
ATOM   2857 HD11 LEU P 183     -55.949-138.018 117.402  0.00 97.00      PROA   
ATOM   2858 HD12 LEU P 183     -55.318-136.502 116.657  0.00 97.00      PROA   
ATOM   2859 HD13 LEU P 183     -56.189-136.438 118.236  0.00 97.00      PROA   
ATOM   2860  CD2 LEU P 183     -54.400-137.912 119.722  0.00 97.00      PROA   
ATOM   2861 HD21 LEU P 183     -53.468-137.942 120.323  0.00 97.00      PROA   
ATOM   2862 HD22 LEU P 183     -54.760-138.951 119.569  0.00 97.00      PROA   
ATOM   2863 HD23 LEU P 183     -55.166-137.352 120.299  0.00 97.00      PROA   
ATOM   2864  C   LEU P 183     -50.955-139.180 117.223  0.00 97.00      PROA   
ATOM   2865  O   LEU P 183     -50.282-138.740 116.295  0.00 97.00      PROA   
ATOM   2866  N   GLU P 184     -51.010-140.508 117.483  0.00 97.00      PROA   
ATOM   2867  HN  GLU P 184     -51.471-140.835 118.307  0.00 97.00      PROA   
ATOM   2868  CA  GLU P 184     -50.403-141.533 116.655  0.00 97.00      PROA   
ATOM   2869  HA  GLU P 184     -49.352-141.293 116.596  0.00 97.00      PROA   
ATOM   2870  CB  GLU P 184     -50.509-142.928 117.343  0.00 97.00      PROA   
ATOM   2871  HB1 GLU P 184     -51.576-143.084 117.618  0.00 97.00      PROA   
ATOM   2872  HB2 GLU P 184     -49.919-142.859 118.286  0.00 97.00      PROA   
ATOM   2873  CG  GLU P 184     -50.029-144.145 116.520  0.00 97.00      PROA   
ATOM   2874  HG1 GLU P 184     -49.041-143.925 116.080  0.00 97.00      PROA   
ATOM   2875  HG2 GLU P 184     -50.740-144.352 115.695  0.00 97.00      PROA   
ATOM   2876  CD  GLU P 184     -49.848-145.418 117.350  0.00 97.00      PROA   
ATOM   2877  OE1 GLU P 184     -49.050-145.412 118.319  0.00 97.00      PROA   
ATOM   2878  OE2 GLU P 184     -50.466-146.447 116.978  0.00 97.00      PROA   
ATOM   2879  C   GLU P 184     -50.938-141.519 115.223  0.00 97.00      PROA   
ATOM   2880  O   GLU P 184     -52.145-141.470 114.989  0.00 97.00      PROA   
ATOM   2881  N   GLY P 185     -50.017-141.520 114.230  0.00 97.00      PROA   
ATOM   2882  HN  GLY P 185     -49.060-141.659 114.486  0.00 97.00      PROA   
ATOM   2883  CA  GLY P 185     -50.307-141.416 112.808  0.00 97.00      PROA   
ATOM   2884  HA1 GLY P 185     -51.377-141.403 112.654  0.00 97.00      PROA   
ATOM   2885  HA2 GLY P 185     -49.843-142.253 112.317  0.00 97.00      PROA   
ATOM   2886  C   GLY P 185     -49.758-140.179 112.143  0.00 97.00      PROA   
ATOM   2887  O   GLY P 185     -49.628-140.159 110.921  0.00 97.00      PROA   
ATOM   2888  N   THR P 186     -49.420-139.106 112.892  0.00 97.00      PROA   
ATOM   2889  HN  THR P 186     -49.520-139.119 113.885  0.00 97.00      PROA   
ATOM   2890  CA  THR P 186     -49.080-137.823 112.280  0.00 97.00      PROA   
ATOM   2891  HA  THR P 186     -49.826-137.644 111.524  0.00 97.00      PROA   
ATOM   2892  CB  THR P 186     -49.177-136.641 113.244  0.00 97.00      PROA   
ATOM   2893  HB  THR P 186     -48.860-135.696 112.739  0.00 97.00      PROA   
ATOM   2894  OG1 THR P 186     -48.379-136.834 114.408  0.00 97.00      PROA   
ATOM   2895  HG1 THR P 186     -47.522-137.125 114.087  0.00 97.00      PROA   
ATOM   2896  CG2 THR P 186     -50.635-136.461 113.698  0.00 97.00      PROA   
ATOM   2897 HG21 THR P 186     -50.981-137.352 114.261  0.00 97.00      PROA   
ATOM   2898 HG22 THR P 186     -51.303-136.309 112.826  0.00 97.00      PROA   
ATOM   2899 HG23 THR P 186     -50.712-135.578 114.367  0.00 97.00      PROA   
ATOM   2900  C   THR P 186     -47.689-137.753 111.640  0.00 97.00      PROA   
ATOM   2901  O   THR P 186     -46.722-137.956 112.369  0.00 97.00      PROA   
ATOM   2902  N   PRO P 187     -47.451-137.433 110.361  0.00 97.00      PROA   
ATOM   2903  CD  PRO P 187     -48.457-137.430 109.289  0.00 97.00      PROA   
ATOM   2904  HD1 PRO P 187     -49.445-137.054 109.628  0.00 97.00      PROA   
ATOM   2905  HD2 PRO P 187     -48.559-138.466 108.897  0.00 97.00      PROA   
ATOM   2906  CA  PRO P 187     -46.216-136.760 109.938  0.00 97.00      PROA   
ATOM   2907  HA  PRO P 187     -45.374-137.381 110.208  0.00 97.00      PROA   
ATOM   2908  CB  PRO P 187     -46.375-136.618 108.418  0.00 97.00      PROA   
ATOM   2909  HB1 PRO P 187     -46.025-137.556 107.932  0.00 97.00      PROA   
ATOM   2910  HB2 PRO P 187     -45.808-135.769 107.989  0.00 97.00      PROA   
ATOM   2911  CG  PRO P 187     -47.888-136.501 108.211  0.00 97.00      PROA   
ATOM   2912  HG1 PRO P 187     -48.206-135.455 108.421  0.00 97.00      PROA   
ATOM   2913  HG2 PRO P 187     -48.208-136.787 107.190  0.00 97.00      PROA   
ATOM   2914  C   PRO P 187     -46.026-135.415 110.643  0.00 97.00      PROA   
ATOM   2915  O   PRO P 187     -47.019-134.787 111.007  0.00 97.00      PROA   
ATOM   2916  N   VAL P 188     -44.763-134.970 110.877  0.00 97.00      PROA   
ATOM   2917  HN  VAL P 188     -43.971-135.461 110.526  0.00 97.00      PROA   
ATOM   2918  CA  VAL P 188     -44.468-133.777 111.662  0.00 97.00      PROA   
ATOM   2919  HA  VAL P 188     -45.291-133.080 111.586  0.00 97.00      PROA   
ATOM   2920  CB  VAL P 188     -44.158-134.083 113.140  0.00 97.00      PROA   
ATOM   2921  HB  VAL P 188     -43.255-134.734 113.207  0.00 97.00      PROA   
ATOM   2922  CG1 VAL P 188     -43.891-132.788 113.938  0.00 97.00      PROA   
ATOM   2923 HG11 VAL P 188     -44.748-132.089 113.839  0.00 97.00      PROA   
ATOM   2924 HG12 VAL P 188     -42.970-132.280 113.591  0.00 97.00      PROA   
ATOM   2925 HG13 VAL P 188     -43.757-133.028 115.014  0.00 97.00      PROA   
ATOM   2926  CG2 VAL P 188     -45.332-134.845 113.793  0.00 97.00      PROA   
ATOM   2927 HG21 VAL P 188     -45.452-135.851 113.345  0.00 97.00      PROA   
ATOM   2928 HG22 VAL P 188     -46.278-134.278 113.666  0.00 97.00      PROA   
ATOM   2929 HG23 VAL P 188     -45.145-134.978 114.880  0.00 97.00      PROA   
ATOM   2930  C   VAL P 188     -43.241-133.149 111.031  0.00 97.00      PROA   
ATOM   2931  O   VAL P 188     -42.336-133.876 110.638  0.00 97.00      PROA   
ATOM   2932  N   THR P 189     -43.165-131.790 110.940  0.00 97.00      PROA   
ATOM   2933  HN  THR P 189     -43.907-131.217 111.275  0.00 97.00      PROA   
ATOM   2934  CA  THR P 189     -41.992-131.055 110.473  0.00 97.00      PROA   
ATOM   2935  HA  THR P 189     -41.263-131.779 110.147  0.00 97.00      PROA   
ATOM   2936  CB  THR P 189     -42.223-130.110 109.269  0.00 97.00      PROA   
ATOM   2937  HB  THR P 189     -42.209-130.714 108.334  0.00 97.00      PROA   
ATOM   2938  OG1 THR P 189     -41.268-129.056 109.132  0.00 97.00      PROA   
ATOM   2939  HG1 THR P 189     -40.463-129.439 108.764  0.00 97.00      PROA   
ATOM   2940  CG2 THR P 189     -43.585-129.414 109.399  0.00 97.00      PROA   
ATOM   2941 HG21 THR P 189     -43.625-128.839 110.350  0.00 97.00      PROA   
ATOM   2942 HG22 THR P 189     -44.420-130.141 109.366  0.00 97.00      PROA   
ATOM   2943 HG23 THR P 189     -43.717-128.699 108.557  0.00 97.00      PROA   
ATOM   2944  C   THR P 189     -41.368-130.357 111.665  0.00 97.00      PROA   
ATOM   2945  O   THR P 189     -42.067-129.818 112.520  0.00 97.00      PROA   
ATOM   2946  N   LEU P 190     -40.015-130.406 111.750  0.00 97.00      PROA   
ATOM   2947  HN  LEU P 190     -39.503-130.820 110.995  0.00 97.00      PROA   
ATOM   2948  CA  LEU P 190     -39.249-129.947 112.891  0.00 97.00      PROA   
ATOM   2949  HA  LEU P 190     -39.905-129.451 113.591  0.00 97.00      PROA   
ATOM   2950  CB  LEU P 190     -38.497-131.109 113.608  0.00 97.00      PROA   
ATOM   2951  HB1 LEU P 190     -37.879-130.668 114.419  0.00 97.00      PROA   
ATOM   2952  HB2 LEU P 190     -37.808-131.599 112.885  0.00 97.00      PROA   
ATOM   2953  CG  LEU P 190     -39.362-132.230 114.257  0.00 97.00      PROA   
ATOM   2954  HG  LEU P 190     -38.677-132.785 114.946  0.00 97.00      PROA   
ATOM   2955  CD1 LEU P 190     -40.519-131.686 115.114  0.00 97.00      PROA   
ATOM   2956 HD11 LEU P 190     -41.223-131.104 114.488  0.00 97.00      PROA   
ATOM   2957 HD12 LEU P 190     -40.141-131.027 115.922  0.00 97.00      PROA   
ATOM   2958 HD13 LEU P 190     -41.082-132.526 115.570  0.00 97.00      PROA   
ATOM   2959  CD2 LEU P 190     -39.868-133.282 113.248  0.00 97.00      PROA   
ATOM   2960 HD21 LEU P 190     -39.032-133.651 112.619  0.00 97.00      PROA   
ATOM   2961 HD22 LEU P 190     -40.642-132.854 112.583  0.00 97.00      PROA   
ATOM   2962 HD23 LEU P 190     -40.317-134.145 113.783  0.00 97.00      PROA   
ATOM   2963  C   LEU P 190     -38.216-128.926 112.441  0.00 97.00      PROA   
ATOM   2964  O   LEU P 190     -37.184-129.259 111.862  0.00 97.00      PROA   
ATOM   2965  N   SER P 191     -38.451-127.631 112.743  0.00 97.00      PROA   
ATOM   2966  HN  SER P 191     -39.264-127.366 113.262  0.00 97.00      PROA   
ATOM   2967  CA  SER P 191     -37.612-126.548 112.260  0.00 97.00      PROA   
ATOM   2968  HA  SER P 191     -37.163-126.856 111.326  0.00 97.00      PROA   
ATOM   2969  CB  SER P 191     -38.477-125.302 111.888  0.00 97.00      PROA   
ATOM   2970  HB1 SER P 191     -39.284-125.190 112.641  0.00 97.00      PROA   
ATOM   2971  HB2 SER P 191     -38.967-125.498 110.909  0.00 97.00      PROA   
ATOM   2972  OG  SER P 191     -37.763-124.070 111.807  0.00 97.00      PROA   
ATOM   2973  HG1 SER P 191     -37.704-123.750 112.714  0.00 97.00      PROA   
ATOM   2974  C   SER P 191     -36.456-126.242 113.202  0.00 97.00      PROA   
ATOM   2975  O   SER P 191     -36.611-125.569 114.212  0.00 97.00      PROA   
ATOM   2976  N   CYS P 192     -35.232-126.708 112.861  0.00 97.00      PROA   
ATOM   2977  HN  CYS P 192     -35.138-127.328 112.086  0.00 97.00      PROA   
ATOM   2978  CA  CYS P 192     -34.021-126.364 113.595  0.00 97.00      PROA   
ATOM   2979  HA  CYS P 192     -34.274-126.179 114.629  0.00 97.00      PROA   
ATOM   2980  CB  CYS P 192     -32.976-127.511 113.567  0.00 97.00      PROA   
ATOM   2981  HB1 CYS P 192     -32.039-127.170 114.057  0.00 97.00      PROA   
ATOM   2982  HB2 CYS P 192     -32.738-127.772 112.513  0.00 97.00      PROA   
ATOM   2983  SG  CYS P 192     -33.625-128.980 114.429  0.00 97.00      PROA   
ATOM   2984  C   CYS P 192     -33.429-125.084 113.026  0.00 97.00      PROA   
ATOM   2985  O   CYS P 192     -32.797-125.088 111.971  0.00 97.00      PROA   
ATOM   2986  N   GLU P 193     -33.662-123.938 113.716  0.00 97.00      PROA   
ATOM   2987  HN  GLU P 193     -34.100-123.976 114.612  0.00 97.00      PROA   
ATOM   2988  CA  GLU P 193     -33.591-122.622 113.104  0.00 97.00      PROA   
ATOM   2989  HA  GLU P 193     -33.279-122.739 112.075  0.00 97.00      PROA   
ATOM   2990  CB  GLU P 193     -35.003-121.980 113.077  0.00 97.00      PROA   
ATOM   2991  HB1 GLU P 193     -35.650-122.642 112.458  0.00 97.00      PROA   
ATOM   2992  HB2 GLU P 193     -34.942-120.997 112.561  0.00 97.00      PROA   
ATOM   2993  CG  GLU P 193     -35.665-121.817 114.464  0.00 97.00      PROA   
ATOM   2994  HG1 GLU P 193     -34.965-121.318 115.166  0.00 97.00      PROA   
ATOM   2995  HG2 GLU P 193     -35.960-122.798 114.892  0.00 97.00      PROA   
ATOM   2996  CD  GLU P 193     -36.895-120.933 114.349  0.00 97.00      PROA   
ATOM   2997  OE1 GLU P 193     -36.802-119.739 114.738  0.00 97.00      PROA   
ATOM   2998  OE2 GLU P 193     -37.932-121.409 113.820  0.00 97.00      PROA   
ATOM   2999  C   GLU P 193     -32.608-121.644 113.733  0.00 97.00      PROA   
ATOM   3000  O   GLU P 193     -32.470-121.555 114.951  0.00 97.00      PROA   
ATOM   3001  N   THR P 194     -31.899-120.854 112.878  0.00 97.00      PROA   
ATOM   3002  HN  THR P 194     -31.913-121.036 111.898  0.00 97.00      PROA   
ATOM   3003  CA  THR P 194     -31.035-119.758 113.309  0.00 97.00      PROA   
ATOM   3004  HA  THR P 194     -30.849-119.841 114.372  0.00 97.00      PROA   
ATOM   3005  CB  THR P 194     -29.680-119.729 112.582  0.00 97.00      PROA   
ATOM   3006  HB  THR P 194     -29.087-118.843 112.915  0.00 97.00      PROA   
ATOM   3007  OG1 THR P 194     -29.816-119.681 111.162  0.00 97.00      PROA   
ATOM   3008  HG1 THR P 194     -29.178-119.032 110.853  0.00 97.00      PROA   
ATOM   3009  CG2 THR P 194     -28.872-120.989 112.931  0.00 97.00      PROA   
ATOM   3010 HG21 THR P 194     -29.416-121.903 112.612  0.00 97.00      PROA   
ATOM   3011 HG22 THR P 194     -28.687-121.043 114.023  0.00 97.00      PROA   
ATOM   3012 HG23 THR P 194     -27.892-120.967 112.407  0.00 97.00      PROA   
ATOM   3013  C   THR P 194     -31.666-118.393 113.074  0.00 97.00      PROA   
ATOM   3014  O   THR P 194     -31.508-117.494 113.897  0.00 97.00      PROA   
ATOM   3015  N   LYS P 195     -32.324-118.197 111.905  0.00 97.00      PROA   
ATOM   3016  HN  LYS P 195     -32.433-118.981 111.302  0.00 97.00      PROA   
ATOM   3017  CA  LYS P 195     -32.740-116.915 111.336  0.00 97.00      PROA   
ATOM   3018  HA  LYS P 195     -33.199-117.171 110.393  0.00 97.00      PROA   
ATOM   3019  CB  LYS P 195     -33.837-116.153 112.145  0.00 97.00      PROA   
ATOM   3020  HB1 LYS P 195     -33.696-115.054 112.028  0.00 97.00      PROA   
ATOM   3021  HB2 LYS P 195     -33.726-116.370 113.228  0.00 97.00      PROA   
ATOM   3022  CG  LYS P 195     -35.296-116.421 111.716  0.00 97.00      PROA   
ATOM   3023  HG1 LYS P 195     -35.384-116.298 110.614  0.00 97.00      PROA   
ATOM   3024  HG2 LYS P 195     -35.916-115.620 112.185  0.00 97.00      PROA   
ATOM   3025  CD  LYS P 195     -35.900-117.767 112.147  0.00 97.00      PROA   
ATOM   3026  HD1 LYS P 195     -35.718-117.883 113.240  0.00 97.00      PROA   
ATOM   3027  HD2 LYS P 195     -35.386-118.605 111.630  0.00 97.00      PROA   
ATOM   3028  CE  LYS P 195     -37.417-117.816 111.874  0.00 97.00      PROA   
ATOM   3029  HE1 LYS P 195     -37.626-117.792 110.785  0.00 97.00      PROA   
ATOM   3030  HE2 LYS P 195     -37.909-116.947 112.363  0.00 97.00      PROA   
ATOM   3031  NZ  LYS P 195     -38.030-119.034 112.428  0.00 97.00      PROA   
ATOM   3032  HZ1 LYS P 195     -37.640-119.183 113.389  0.00 97.00      PROA   
ATOM   3033  HZ2 LYS P 195     -37.767-119.890 111.903  0.00 97.00      PROA   
ATOM   3034  HZ3 LYS P 195     -39.060-118.983 112.522  0.00 97.00      PROA   
ATOM   3035  C   LYS P 195     -31.609-115.969 110.927  0.00 97.00      PROA   
ATOM   3036  O   LYS P 195     -31.743-115.221 109.960  0.00 97.00      PROA   
ATOM   3037  N   LEU P 196     -30.453-116.012 111.616  0.00 97.00      PROA   
ATOM   3038  HN  LEU P 196     -30.414-116.549 112.456  0.00 97.00      PROA   
ATOM   3039  CA  LEU P 196     -29.297-115.198 111.339  0.00 97.00      PROA   
ATOM   3040  HA  LEU P 196     -29.611-114.290 110.842  0.00 97.00      PROA   
ATOM   3041  CB  LEU P 196     -28.573-114.841 112.637  0.00 97.00      PROA   
ATOM   3042  HB1 LEU P 196     -27.601-114.346 112.394  0.00 97.00      PROA   
ATOM   3043  HB2 LEU P 196     -28.335-115.733 113.250  0.00 97.00      PROA   
ATOM   3044  CG  LEU P 196     -29.407-113.879 113.485  0.00 97.00      PROA   
ATOM   3045  HG  LEU P 196     -28.807-113.776 114.348  0.00 97.00      PROA   
ATOM   3046  CD1 LEU P 196     -29.735-112.616 112.679  0.00 97.00      PROA   
ATOM   3047 HD11 LEU P 196     -30.473-112.665 111.948  0.00 97.00      PROA   
ATOM   3048 HD12 LEU P 196     -28.837-112.165 112.174  0.00 97.00      PROA   
ATOM   3049 HD13 LEU P 196     -30.088-111.872 113.331  0.00 97.00      PROA   
ATOM   3050  CD2 LEU P 196     -30.571-114.333 114.315  0.00 97.00      PROA   
ATOM   3051 HD21 LEU P 196     -30.290-115.258 114.857  0.00 97.00      PROA   
ATOM   3052 HD22 LEU P 196     -31.390-114.492 113.608  0.00 97.00      PROA   
ATOM   3053 HD23 LEU P 196     -30.851-113.551 115.061  0.00 97.00      PROA   
ATOM   3054  C   LEU P 196     -28.301-115.880 110.439  0.00 97.00      PROA   
ATOM   3055  O   LEU P 196     -28.110-117.093 110.502  0.00 97.00      PROA   
ATOM   3056  N   LEU P 197     -27.612-115.075 109.592  0.00 97.00      PROA   
ATOM   3057  HN  LEU P 197     -27.838-114.109 109.504  0.00 97.00      PROA   
ATOM   3058  CA  LEU P 197     -26.434-115.491 108.865  0.00 97.00      PROA   
ATOM   3059  HA  LEU P 197     -26.079-116.425 109.276  0.00 97.00      PROA   
ATOM   3060  CB  LEU P 197     -26.688-115.652 107.345  0.00 97.00      PROA   
ATOM   3061  HB1 LEU P 197     -27.060-114.687 106.936  0.00 97.00      PROA   
ATOM   3062  HB2 LEU P 197     -27.500-116.402 107.213  0.00 97.00      PROA   
ATOM   3063  CG  LEU P 197     -25.472-116.110 106.500  0.00 97.00      PROA   
ATOM   3064  HG  LEU P 197     -24.660-115.352 106.605  0.00 97.00      PROA   
ATOM   3065  CD1 LEU P 197     -24.914-117.471 106.956  0.00 97.00      PROA   
ATOM   3066 HD11 LEU P 197     -25.713-118.242 106.903  0.00 97.00      PROA   
ATOM   3067 HD12 LEU P 197     -24.536-117.416 107.997  0.00 97.00      PROA   
ATOM   3068 HD13 LEU P 197     -24.078-117.779 106.294  0.00 97.00      PROA   
ATOM   3069  CD2 LEU P 197     -25.843-116.166 105.007  0.00 97.00      PROA   
ATOM   3070 HD21 LEU P 197     -26.195-115.173 104.660  0.00 97.00      PROA   
ATOM   3071 HD22 LEU P 197     -26.654-116.908 104.844  0.00 97.00      PROA   
ATOM   3072 HD23 LEU P 197     -24.961-116.464 104.401  0.00 97.00      PROA   
ATOM   3073  C   LEU P 197     -25.375-114.442 109.115  0.00 97.00      PROA   
ATOM   3074  O   LEU P 197     -25.647-113.245 109.058  0.00 97.00      PROA   
ATOM   3075  N   LEU P 198     -24.136-114.886 109.430  0.00 97.00      PROA   
ATOM   3076  HN  LEU P 198     -23.935-115.861 109.436  0.00 97.00      PROA   
ATOM   3077  CA  LEU P 198     -23.002-114.044 109.746  0.00 97.00      PROA   
ATOM   3078  HA  LEU P 198     -23.184-113.035 109.400  0.00 97.00      PROA   
ATOM   3079  CB  LEU P 198     -22.582-114.050 111.249  0.00 97.00      PROA   
ATOM   3080  HB1 LEU P 198     -21.634-113.477 111.358  0.00 97.00      PROA   
ATOM   3081  HB2 LEU P 198     -22.380-115.095 111.571  0.00 97.00      PROA   
ATOM   3082  CG  LEU P 198     -23.568-113.427 112.277  0.00 97.00      PROA   
ATOM   3083  HG  LEU P 198     -22.999-113.362 113.239  0.00 97.00      PROA   
ATOM   3084  CD1 LEU P 198     -23.995-111.993 111.914  0.00 97.00      PROA   
ATOM   3085 HD11 LEU P 198     -24.618-111.993 110.998  0.00 97.00      PROA   
ATOM   3086 HD12 LEU P 198     -23.106-111.352 111.741  0.00 97.00      PROA   
ATOM   3087 HD13 LEU P 198     -24.594-111.553 112.739  0.00 97.00      PROA   
ATOM   3088  CD2 LEU P 198     -24.786-114.315 112.577  0.00 97.00      PROA   
ATOM   3089 HD21 LEU P 198     -24.475-115.365 112.747  0.00 97.00      PROA   
ATOM   3090 HD22 LEU P 198     -25.508-114.282 111.738  0.00 97.00      PROA   
ATOM   3091 HD23 LEU P 198     -25.300-113.955 113.489  0.00 97.00      PROA   
ATOM   3092  C   LEU P 198     -21.867-114.625 108.933  0.00 97.00      PROA   
ATOM   3093  O   LEU P 198     -21.993-115.718 108.381  0.00 97.00      PROA   
ATOM   3094  N   GLN P 199     -20.727-113.896 108.818  0.00 97.00      PROA   
ATOM   3095  HN  GLN P 199     -20.668-112.988 109.228  0.00 97.00      PROA   
ATOM   3096  CA  GLN P 199     -19.546-114.327 108.081  0.00 97.00      PROA   
ATOM   3097  HA  GLN P 199     -19.842-114.414 107.045  0.00 97.00      PROA   
ATOM   3098  CB  GLN P 199     -18.387-113.298 108.196  0.00 97.00      PROA   
ATOM   3099  HB1 GLN P 199     -17.535-113.658 107.576  0.00 97.00      PROA   
ATOM   3100  HB2 GLN P 199     -18.035-113.259 109.252  0.00 97.00      PROA   
ATOM   3101  CG  GLN P 199     -18.720-111.848 107.756  0.00 97.00      PROA   
ATOM   3102  HG1 GLN P 199     -17.789-111.268 107.584  0.00 97.00      PROA   
ATOM   3103  HG2 GLN P 199     -19.278-111.346 108.577  0.00 97.00      PROA   
ATOM   3104  CD  GLN P 199     -19.619-111.761 106.516  0.00 97.00      PROA   
ATOM   3105  OE1 GLN P 199     -20.786-111.365 106.613  0.00 97.00      PROA   
ATOM   3106  NE2 GLN P 199     -19.071-112.114 105.323  0.00 97.00      PROA   
ATOM   3107 HE21 GLN P 199     -19.644-112.029 104.510  0.00 97.00      PROA   
ATOM   3108 HE22 GLN P 199     -18.120-112.417 105.270  0.00 97.00      PROA   
ATOM   3109  C   GLN P 199     -19.035-115.696 108.523  0.00 97.00      PROA   
ATOM   3110  O   GLN P 199     -18.967-116.007 109.712  0.00 97.00      PROA   
ATOM   3111  N   ARG P 200     -18.705-116.568 107.546  0.00 97.00      PROA   
ATOM   3112  HN  ARG P 200     -18.710-116.310 106.583  0.00 97.00      PROA   
ATOM   3113  CA  ARG P 200     -18.558-117.980 107.795  0.00 97.00      PROA   
ATOM   3114  HA  ARG P 200     -18.293-118.157 108.827  0.00 97.00      PROA   
ATOM   3115  CB  ARG P 200     -19.901-118.666 107.431  0.00 97.00      PROA   
ATOM   3116  HB1 ARG P 200     -20.104-118.483 106.351  0.00 97.00      PROA   
ATOM   3117  HB2 ARG P 200     -20.721-118.162 107.990  0.00 97.00      PROA   
ATOM   3118  CG  ARG P 200     -19.968-120.176 107.694  0.00 97.00      PROA   
ATOM   3119  HG1 ARG P 200     -18.947-120.605 107.741  0.00 97.00      PROA   
ATOM   3120  HG2 ARG P 200     -20.455-120.628 106.805  0.00 97.00      PROA   
ATOM   3121  CD  ARG P 200     -20.724-120.600 108.961  0.00 97.00      PROA   
ATOM   3122  HD1 ARG P 200     -20.571-119.874 109.785  0.00 97.00      PROA   
ATOM   3123  HD2 ARG P 200     -20.367-121.598 109.308  0.00 97.00      PROA   
ATOM   3124  NE  ARG P 200     -22.190-120.656 108.639  0.00 97.00      PROA   
ATOM   3125  HE  ARG P 200     -22.745-119.832 108.691  0.00 97.00      PROA   
ATOM   3126  CZ  ARG P 200     -22.799-121.781 108.216  0.00 97.00      PROA   
ATOM   3127  NH1 ARG P 200     -22.136-122.931 108.041  0.00 97.00      PROA   
ATOM   3128 HH11 ARG P 200     -21.183-122.859 107.754  0.00 97.00      PROA   
ATOM   3129 HH12 ARG P 200     -22.636-123.715 107.675  0.00 97.00      PROA   
ATOM   3130  NH2 ARG P 200     -24.093-121.775 107.862  0.00 97.00      PROA   
ATOM   3131 HH21 ARG P 200     -24.572-120.908 107.783  0.00 97.00      PROA   
ATOM   3132 HH22 ARG P 200     -24.399-122.576 107.352  0.00 97.00      PROA   
ATOM   3133  C   ARG P 200     -17.474-118.482 106.860  0.00 97.00      PROA   
ATOM   3134  O   ARG P 200     -17.458-118.033 105.714  0.00 97.00      PROA   
ATOM   3135  N   PRO P 201     -16.553-119.379 107.232  0.00 97.00      PROA   
ATOM   3136  CD  PRO P 201     -16.194-119.684 108.624  0.00 97.00      PROA   
ATOM   3137  HD1 PRO P 201     -17.080-120.037 109.196  0.00 97.00      PROA   
ATOM   3138  HD2 PRO P 201     -15.770-118.772 109.100  0.00 97.00      PROA   
ATOM   3139  CA  PRO P 201     -15.701-120.067 106.268  0.00 97.00      PROA   
ATOM   3140  HA  PRO P 201     -15.327-119.373 105.527  0.00 97.00      PROA   
ATOM   3141  CB  PRO P 201     -14.548-120.628 107.125  0.00 97.00      PROA   
ATOM   3142  HB1 PRO P 201     -13.735-119.869 107.160  0.00 97.00      PROA   
ATOM   3143  HB2 PRO P 201     -14.126-121.576 106.738  0.00 97.00      PROA   
ATOM   3144  CG  PRO P 201     -15.128-120.781 108.542  0.00 97.00      PROA   
ATOM   3145  HG1 PRO P 201     -15.617-121.772 108.641  0.00 97.00      PROA   
ATOM   3146  HG2 PRO P 201     -14.356-120.689 109.331  0.00 97.00      PROA   
ATOM   3147  C   PRO P 201     -16.470-121.148 105.520  0.00 97.00      PROA   
ATOM   3148  O   PRO P 201     -16.689-120.993 104.320  0.00 97.00      PROA   
ATOM   3149  N   GLY P 202     -16.912-122.232 106.196  0.00 97.00      PROA   
ATOM   3150  HN  GLY P 202     -16.620-122.389 107.137  0.00 97.00      PROA   
ATOM   3151  CA  GLY P 202     -17.754-123.256 105.614  0.00 97.00      PROA   
ATOM   3152  HA1 GLY P 202     -17.664-124.091 106.276  0.00 97.00      PROA   
ATOM   3153  HA2 GLY P 202     -17.445-123.477 104.602  0.00 97.00      PROA   
ATOM   3154  C   GLY P 202     -19.201-122.876 105.627  0.00 97.00      PROA   
ATOM   3155  O   GLY P 202     -19.828-122.964 106.669  0.00 97.00      PROA   
ATOM   3156  N   LEU P 203     -19.760-122.469 104.468  0.00 97.00      PROA   
ATOM   3157  HN  LEU P 203     -19.183-122.431 103.656  0.00 97.00      PROA   
ATOM   3158  CA  LEU P 203     -21.119-121.976 104.287  0.00 97.00      PROA   
ATOM   3159  HA  LEU P 203     -21.245-121.170 104.988  0.00 97.00      PROA   
ATOM   3160  CB  LEU P 203     -21.321-121.360 102.871  0.00 97.00      PROA   
ATOM   3161  HB1 LEU P 203     -22.383-121.435 102.550  0.00 97.00      PROA   
ATOM   3162  HB2 LEU P 203     -20.715-121.946 102.146  0.00 97.00      PROA   
ATOM   3163  CG  LEU P 203     -20.940-119.855 102.742  0.00 97.00      PROA   
ATOM   3164  HG  LEU P 203     -21.041-119.596 101.659  0.00 97.00      PROA   
ATOM   3165  CD1 LEU P 203     -21.923-118.940 103.503  0.00 97.00      PROA   
ATOM   3166 HD11 LEU P 203     -21.866-119.128 104.596  0.00 97.00      PROA   
ATOM   3167 HD12 LEU P 203     -22.964-119.121 103.164  0.00 97.00      PROA   
ATOM   3168 HD13 LEU P 203     -21.673-117.874 103.319  0.00 97.00      PROA   
ATOM   3169  CD2 LEU P 203     -19.486-119.543 103.141  0.00 97.00      PROA   
ATOM   3170 HD21 LEU P 203     -18.781-120.179 102.567  0.00 97.00      PROA   
ATOM   3171 HD22 LEU P 203     -19.327-119.728 104.224  0.00 97.00      PROA   
ATOM   3172 HD23 LEU P 203     -19.247-118.478 102.935  0.00 97.00      PROA   
ATOM   3173  C   LEU P 203     -22.261-122.936 104.619  0.00 97.00      PROA   
ATOM   3174  O   LEU P 203     -23.312-122.487 105.072  0.00 97.00      PROA   
ATOM   3175  N   GLN P 204     -22.117-124.261 104.392  0.00 97.00      PROA   
ATOM   3176  HN  GLN P 204     -21.223-124.649 104.163  0.00 97.00      PROA   
ATOM   3177  CA  GLN P 204     -23.208-125.229 104.433  0.00 97.00      PROA   
ATOM   3178  HA  GLN P 204     -23.999-124.843 103.808  0.00 97.00      PROA   
ATOM   3179  CB  GLN P 204     -22.705-126.589 103.876  0.00 97.00      PROA   
ATOM   3180  HB1 GLN P 204     -21.979-127.026 104.596  0.00 97.00      PROA   
ATOM   3181  HB2 GLN P 204     -22.124-126.365 102.951  0.00 97.00      PROA   
ATOM   3182  CG  GLN P 204     -23.754-127.670 103.523  0.00 97.00      PROA   
ATOM   3183  HG1 GLN P 204     -24.119-128.151 104.454  0.00 97.00      PROA   
ATOM   3184  HG2 GLN P 204     -23.267-128.460 102.915  0.00 97.00      PROA   
ATOM   3185  CD  GLN P 204     -24.970-127.109 102.776  0.00 97.00      PROA   
ATOM   3186  OE1 GLN P 204     -25.914-126.566 103.358  0.00 97.00      PROA   
ATOM   3187  NE2 GLN P 204     -24.962-127.253 101.424  0.00 97.00      PROA   
ATOM   3188 HE21 GLN P 204     -25.753-126.912 100.919  0.00 97.00      PROA   
ATOM   3189 HE22 GLN P 204     -24.179-127.678 100.975  0.00 97.00      PROA   
ATOM   3190  C   GLN P 204     -23.767-125.453 105.833  0.00 97.00      PROA   
ATOM   3191  O   GLN P 204     -23.150-125.104 106.829  0.00 97.00      PROA   
ATOM   3192  N   LEU P 205     -24.965-126.061 105.961  0.00 97.00      PROA   
ATOM   3193  HN  LEU P 205     -25.519-126.268 105.156  0.00 97.00      PROA   
ATOM   3194  CA  LEU P 205     -25.369-126.680 107.204  0.00 97.00      PROA   
ATOM   3195  HA  LEU P 205     -24.521-126.744 107.872  0.00 97.00      PROA   
ATOM   3196  CB  LEU P 205     -26.509-125.941 107.947  0.00 97.00      PROA   
ATOM   3197  HB1 LEU P 205     -26.848-126.552 108.813  0.00 97.00      PROA   
ATOM   3198  HB2 LEU P 205     -27.364-125.814 107.248  0.00 97.00      PROA   
ATOM   3199  CG  LEU P 205     -26.117-124.553 108.505  0.00 97.00      PROA   
ATOM   3200  HG  LEU P 205     -25.651-123.977 107.674  0.00 97.00      PROA   
ATOM   3201  CD1 LEU P 205     -27.359-123.771 108.967  0.00 97.00      PROA   
ATOM   3202 HD11 LEU P 205     -27.873-124.320 109.784  0.00 97.00      PROA   
ATOM   3203 HD12 LEU P 205     -28.070-123.641 108.124  0.00 97.00      PROA   
ATOM   3204 HD13 LEU P 205     -27.067-122.768 109.344  0.00 97.00      PROA   
ATOM   3205  CD2 LEU P 205     -25.104-124.666 109.661  0.00 97.00      PROA   
ATOM   3206 HD21 LEU P 205     -24.163-125.144 109.324  0.00 97.00      PROA   
ATOM   3207 HD22 LEU P 205     -25.536-125.279 110.481  0.00 97.00      PROA   
ATOM   3208 HD23 LEU P 205     -24.863-123.660 110.065  0.00 97.00      PROA   
ATOM   3209  C   LEU P 205     -25.782-128.105 106.927  0.00 97.00      PROA   
ATOM   3210  O   LEU P 205     -26.806-128.377 106.302  0.00 97.00      PROA   
ATOM   3211  N   TYR P 206     -24.981-129.065 107.440  0.00 97.00      PROA   
ATOM   3212  HN  TYR P 206     -24.123-128.821 107.886  0.00 97.00      PROA   
ATOM   3213  CA  TYR P 206     -25.349-130.464 107.522  0.00 97.00      PROA   
ATOM   3214  HA  TYR P 206     -26.080-130.693 106.758  0.00 97.00      PROA   
ATOM   3215  CB  TYR P 206     -24.152-131.449 107.420  0.00 97.00      PROA   
ATOM   3216  HB1 TYR P 206     -24.502-132.500 107.344  0.00 97.00      PROA   
ATOM   3217  HB2 TYR P 206     -23.494-131.358 108.312  0.00 97.00      PROA   
ATOM   3218  CG  TYR P 206     -23.322-131.129 106.208  0.00 97.00      PROA   
ATOM   3219  CD1 TYR P 206     -23.605-131.693 104.947  0.00 97.00      PROA   
ATOM   3220  HD1 TYR P 206     -24.432-132.381 104.840  0.00 97.00      PROA   
ATOM   3221  CE1 TYR P 206     -22.824-131.356 103.830  0.00 97.00      PROA   
ATOM   3222  HE1 TYR P 206     -23.050-131.778 102.860  0.00 97.00      PROA   
ATOM   3223  CZ  TYR P 206     -21.764-130.447 103.968  0.00 97.00      PROA   
ATOM   3224  OH  TYR P 206     -21.027-130.019 102.844  0.00 97.00      PROA   
ATOM   3225  HH  TYR P 206     -20.508-129.248 103.112  0.00 97.00      PROA   
ATOM   3226  CD2 TYR P 206     -22.219-130.270 106.338  0.00 97.00      PROA   
ATOM   3227  HD2 TYR P 206     -21.963-129.851 107.300  0.00 97.00      PROA   
ATOM   3228  CE2 TYR P 206     -21.459-129.917 105.226  0.00 97.00      PROA   
ATOM   3229  HE2 TYR P 206     -20.646-129.222 105.354  0.00 97.00      PROA   
ATOM   3230  C   TYR P 206     -25.988-130.621 108.879  0.00 97.00      PROA   
ATOM   3231  O   TYR P 206     -25.679-129.876 109.807  0.00 97.00      PROA   
ATOM   3232  N   PHE P 207     -26.923-131.582 109.022  0.00 97.00      PROA   
ATOM   3233  HN  PHE P 207     -27.153-132.206 108.276  0.00 97.00      PROA   
ATOM   3234  CA  PHE P 207     -27.679-131.722 110.247  0.00 97.00      PROA   
ATOM   3235  HA  PHE P 207     -27.181-131.218 111.062  0.00 97.00      PROA   
ATOM   3236  CB  PHE P 207     -29.142-131.218 110.129  0.00 97.00      PROA   
ATOM   3237  HB1 PHE P 207     -29.734-131.470 111.035  0.00 97.00      PROA   
ATOM   3238  HB2 PHE P 207     -29.622-131.712 109.259  0.00 97.00      PROA   
ATOM   3239  CG  PHE P 207     -29.231-129.724 109.920  0.00 97.00      PROA   
ATOM   3240  CD1 PHE P 207     -29.081-129.162 108.639  0.00 97.00      PROA   
ATOM   3241  HD1 PHE P 207     -28.815-129.795 107.805  0.00 97.00      PROA   
ATOM   3242  CE1 PHE P 207     -29.288-127.795 108.427  0.00 97.00      PROA   
ATOM   3243  HE1 PHE P 207     -29.155-127.379 107.439  0.00 97.00      PROA   
ATOM   3244  CZ  PHE P 207     -29.655-126.968 109.495  0.00 97.00      PROA   
ATOM   3245  HZ  PHE P 207     -29.810-125.911 109.332  0.00 97.00      PROA   
ATOM   3246  CD2 PHE P 207     -29.597-128.880 110.985  0.00 97.00      PROA   
ATOM   3247  HD2 PHE P 207     -29.733-129.296 111.973  0.00 97.00      PROA   
ATOM   3248  CE2 PHE P 207     -29.809-127.511 110.776  0.00 97.00      PROA   
ATOM   3249  HE2 PHE P 207     -30.096-126.875 111.600  0.00 97.00      PROA   
ATOM   3250  C   PHE P 207     -27.730-133.173 110.613  0.00 97.00      PROA   
ATOM   3251  O   PHE P 207     -27.488-134.043 109.790  0.00 97.00      PROA   
ATOM   3252  N   SER P 208     -28.057-133.462 111.885  0.00 97.00      PROA   
ATOM   3253  HN  SER P 208     -28.153-132.741 112.566  0.00 97.00      PROA   
ATOM   3254  CA  SER P 208     -28.313-134.803 112.347  0.00 97.00      PROA   
ATOM   3255  HA  SER P 208     -28.710-135.388 111.528  0.00 97.00      PROA   
ATOM   3256  CB  SER P 208     -27.066-135.526 112.920  0.00 97.00      PROA   
ATOM   3257  HB1 SER P 208     -26.356-135.711 112.085  0.00 97.00      PROA   
ATOM   3258  HB2 SER P 208     -27.340-136.507 113.364  0.00 97.00      PROA   
ATOM   3259  OG  SER P 208     -26.405-134.718 113.889  0.00 97.00      PROA   
ATOM   3260  HG1 SER P 208     -25.889-135.301 114.457  0.00 97.00      PROA   
ATOM   3261  C   SER P 208     -29.406-134.706 113.377  0.00 97.00      PROA   
ATOM   3262  O   SER P 208     -29.618-133.658 113.982  0.00 97.00      PROA   
ATOM   3263  N   PHE P 209     -30.153-135.816 113.553  0.00 97.00      PROA   
ATOM   3264  HN  PHE P 209     -29.939-136.651 113.056  0.00 97.00      PROA   
ATOM   3265  CA  PHE P 209     -31.296-135.902 114.427  0.00 97.00      PROA   
ATOM   3266  HA  PHE P 209     -31.284-135.063 115.112  0.00 97.00      PROA   
ATOM   3267  CB  PHE P 209     -32.631-135.959 113.629  0.00 97.00      PROA   
ATOM   3268  HB1 PHE P 209     -33.283-136.806 113.925  0.00 97.00      PROA   
ATOM   3269  HB2 PHE P 209     -32.417-136.062 112.542  0.00 97.00      PROA   
ATOM   3270  CG  PHE P 209     -33.421-134.698 113.847  0.00 97.00      PROA   
ATOM   3271  CD1 PHE P 209     -34.148-134.539 115.039  0.00 97.00      PROA   
ATOM   3272  HD1 PHE P 209     -34.104-135.306 115.799  0.00 97.00      PROA   
ATOM   3273  CE1 PHE P 209     -34.937-133.403 115.248  0.00 97.00      PROA   
ATOM   3274  HE1 PHE P 209     -35.497-133.302 116.165  0.00 97.00      PROA   
ATOM   3275  CZ  PHE P 209     -35.010-132.412 114.261  0.00 97.00      PROA   
ATOM   3276  HZ  PHE P 209     -35.620-131.535 114.414  0.00 97.00      PROA   
ATOM   3277  CD2 PHE P 209     -33.499-133.695 112.863  0.00 97.00      PROA   
ATOM   3278  HD2 PHE P 209     -32.954-133.803 111.936  0.00 97.00      PROA   
ATOM   3279  CE2 PHE P 209     -34.291-132.558 113.069  0.00 97.00      PROA   
ATOM   3280  HE2 PHE P 209     -34.351-131.793 112.308  0.00 97.00      PROA   
ATOM   3281  C   PHE P 209     -31.115-137.141 115.267  0.00 97.00      PROA   
ATOM   3282  O   PHE P 209     -30.619-138.163 114.798  0.00 97.00      PROA   
ATOM   3283  N   TYR P 210     -31.484-137.051 116.563  0.00 97.00      PROA   
ATOM   3284  HN  TYR P 210     -31.866-136.205 116.929  0.00 97.00      PROA   
ATOM   3285  CA  TYR P 210     -31.241-138.089 117.538  0.00 97.00      PROA   
ATOM   3286  HA  TYR P 210     -31.054-139.036 117.048  0.00 97.00      PROA   
ATOM   3287  CB  TYR P 210     -30.084-137.728 118.519  0.00 97.00      PROA   
ATOM   3288  HB1 TYR P 210     -29.850-138.583 119.189  0.00 97.00      PROA   
ATOM   3289  HB2 TYR P 210     -30.403-136.873 119.151  0.00 97.00      PROA   
ATOM   3290  CG  TYR P 210     -28.814-137.284 117.820  0.00 97.00      PROA   
ATOM   3291  CD1 TYR P 210     -28.667-135.951 117.386  0.00 97.00      PROA   
ATOM   3292  HD1 TYR P 210     -29.488-135.262 117.505  0.00 97.00      PROA   
ATOM   3293  CE1 TYR P 210     -27.462-135.497 116.841  0.00 97.00      PROA   
ATOM   3294  HE1 TYR P 210     -27.370-134.469 116.523  0.00 97.00      PROA   
ATOM   3295  CZ  TYR P 210     -26.370-136.368 116.739  0.00 97.00      PROA   
ATOM   3296  OH  TYR P 210     -25.128-135.918 116.243  0.00 97.00      PROA   
ATOM   3297  HH  TYR P 210     -24.966-135.030 116.588  0.00 97.00      PROA   
ATOM   3298  CD2 TYR P 210     -27.707-138.144 117.714  0.00 97.00      PROA   
ATOM   3299  HD2 TYR P 210     -27.781-139.152 118.093  0.00 97.00      PROA   
ATOM   3300  CE2 TYR P 210     -26.497-137.693 117.168  0.00 97.00      PROA   
ATOM   3301  HE2 TYR P 210     -25.646-138.356 117.109  0.00 97.00      PROA   
ATOM   3302  C   TYR P 210     -32.510-138.207 118.350  0.00 97.00      PROA   
ATOM   3303  O   TYR P 210     -33.339-137.298 118.357  0.00 97.00      PROA   
ATOM   3304  N   MET P 211     -32.683-139.343 119.067  0.00 97.00      PROA   
ATOM   3305  HN  MET P 211     -32.027-140.093 119.010  0.00 97.00      PROA   
ATOM   3306  CA  MET P 211     -33.739-139.502 120.044  0.00 97.00      PROA   
ATOM   3307  HA  MET P 211     -34.283-138.579 120.166  0.00 97.00      PROA   
ATOM   3308  CB  MET P 211     -34.732-140.628 119.652  0.00 97.00      PROA   
ATOM   3309  HB1 MET P 211     -35.398-140.851 120.515  0.00 97.00      PROA   
ATOM   3310  HB2 MET P 211     -34.155-141.549 119.409  0.00 97.00      PROA   
ATOM   3311  CG  MET P 211     -35.625-140.265 118.450  0.00 97.00      PROA   
ATOM   3312  HG1 MET P 211     -34.996-139.815 117.652  0.00 97.00      PROA   
ATOM   3313  HG2 MET P 211     -36.328-139.475 118.790  0.00 97.00      PROA   
ATOM   3314  SD  MET P 211     -36.561-141.658 117.740  0.00 97.00      PROA   
ATOM   3315  CE  MET P 211     -37.611-142.022 119.175  0.00 97.00      PROA   
ATOM   3316  HE1 MET P 211     -38.158-141.113 119.504  0.00 97.00      PROA   
ATOM   3317  HE2 MET P 211     -37.013-142.397 120.032  0.00 97.00      PROA   
ATOM   3318  HE3 MET P 211     -38.363-142.797 118.921  0.00 97.00      PROA   
ATOM   3319  C   MET P 211     -33.097-139.852 121.365  0.00 97.00      PROA   
ATOM   3320  O   MET P 211     -32.712-141.001 121.568  0.00 97.00      PROA   
ATOM   3321  N   GLY P 212     -32.988-138.877 122.311  0.00 97.00      PROA   
ATOM   3322  HN  GLY P 212     -33.413-137.983 122.168  0.00 97.00      PROA   
ATOM   3323  CA  GLY P 212     -32.275-139.012 123.578  0.00 97.00      PROA   
ATOM   3324  HA1 GLY P 212     -32.933-139.508 124.276  0.00 97.00      PROA   
ATOM   3325  HA2 GLY P 212     -32.029-138.012 123.896  0.00 97.00      PROA   
ATOM   3326  C   GLY P 212     -30.963-139.763 123.503  0.00 97.00      PROA   
ATOM   3327  O   GLY P 212     -30.037-139.382 122.788  0.00 97.00      PROA   
ATOM   3328  N   SER P 213     -30.871-140.878 124.259  0.00 97.00      PROA   
ATOM   3329  HN  SER P 213     -31.633-141.112 124.858  0.00 97.00      PROA   
ATOM   3330  CA  SER P 213     -29.710-141.753 124.302  0.00 97.00      PROA   
ATOM   3331  HA  SER P 213     -28.827-141.127 124.273  0.00 97.00      PROA   
ATOM   3332  CB  SER P 213     -29.677-142.551 125.640  0.00 97.00      PROA   
ATOM   3333  HB1 SER P 213     -30.554-143.230 125.700  0.00 97.00      PROA   
ATOM   3334  HB2 SER P 213     -29.743-141.830 126.482  0.00 97.00      PROA   
ATOM   3335  OG  SER P 213     -28.477-143.305 125.813  0.00 97.00      PROA   
ATOM   3336  HG1 SER P 213     -28.400-143.850 125.021  0.00 97.00      PROA   
ATOM   3337  C   SER P 213     -29.618-142.724 123.113  0.00 97.00      PROA   
ATOM   3338  O   SER P 213     -29.084-143.826 123.242  0.00 97.00      PROA   
ATOM   3339  N   LYS P 214     -30.101-142.359 121.902  0.00 97.00      PROA   
ATOM   3340  HN  LYS P 214     -30.615-141.514 121.781  0.00 97.00      PROA   
ATOM   3341  CA  LYS P 214     -29.778-143.138 120.720  0.00 97.00      PROA   
ATOM   3342  HA  LYS P 214     -28.775-143.520 120.859  0.00 97.00      PROA   
ATOM   3343  CB  LYS P 214     -30.670-144.387 120.495  0.00 97.00      PROA   
ATOM   3344  HB1 LYS P 214     -30.418-145.111 121.305  0.00 97.00      PROA   
ATOM   3345  HB2 LYS P 214     -30.406-144.873 119.531  0.00 97.00      PROA   
ATOM   3346  CG  LYS P 214     -32.184-144.123 120.542  0.00 97.00      PROA   
ATOM   3347  HG1 LYS P 214     -32.419-143.269 119.867  0.00 97.00      PROA   
ATOM   3348  HG2 LYS P 214     -32.479-143.823 121.571  0.00 97.00      PROA   
ATOM   3349  CD  LYS P 214     -33.023-145.331 120.085  0.00 97.00      PROA   
ATOM   3350  HD1 LYS P 214     -32.777-145.524 119.015  0.00 97.00      PROA   
ATOM   3351  HD2 LYS P 214     -34.099-145.047 120.138  0.00 97.00      PROA   
ATOM   3352  CE  LYS P 214     -32.784-146.611 120.903  0.00 97.00      PROA   
ATOM   3353  HE1 LYS P 214     -33.083-146.460 121.961  0.00 97.00      PROA   
ATOM   3354  HE2 LYS P 214     -31.716-146.916 120.870  0.00 97.00      PROA   
ATOM   3355  NZ  LYS P 214     -33.580-147.735 120.353  0.00 97.00      PROA   
ATOM   3356  HZ1 LYS P 214     -33.283-147.912 119.373  0.00 97.00      PROA   
ATOM   3357  HZ2 LYS P 214     -34.588-147.482 120.365  0.00 97.00      PROA   
ATOM   3358  HZ3 LYS P 214     -33.426-148.592 120.921  0.00 97.00      PROA   
ATOM   3359  C   LYS P 214     -29.689-142.330 119.440  0.00 97.00      PROA   
ATOM   3360  O   LYS P 214     -30.512-141.469 119.137  0.00 97.00      PROA   
ATOM   3361  N   THR P 215     -28.649-142.640 118.632  0.00 97.00      PROA   
ATOM   3362  HN  THR P 215     -27.953-143.289 118.930  0.00 97.00      PROA   
ATOM   3363  CA  THR P 215     -28.470-142.201 117.263  0.00 97.00      PROA   
ATOM   3364  HA  THR P 215     -28.522-141.121 117.250  0.00 97.00      PROA   
ATOM   3365  CB  THR P 215     -27.123-142.651 116.701  0.00 97.00      PROA   
ATOM   3366  HB  THR P 215     -27.072-142.539 115.592  0.00 97.00      PROA   
ATOM   3367  OG1 THR P 215     -26.860-144.008 117.045  0.00 97.00      PROA   
ATOM   3368  HG1 THR P 215     -27.533-144.530 116.604  0.00 97.00      PROA   
ATOM   3369  CG2 THR P 215     -25.996-141.799 117.308  0.00 97.00      PROA   
ATOM   3370 HG21 THR P 215     -26.023-141.841 118.417  0.00 97.00      PROA   
ATOM   3371 HG22 THR P 215     -26.084-140.743 116.982  0.00 97.00      PROA   
ATOM   3372 HG23 THR P 215     -25.011-142.190 116.971  0.00 97.00      PROA   
ATOM   3373  C   THR P 215     -29.541-142.720 116.322  0.00 97.00      PROA   
ATOM   3374  O   THR P 215     -29.909-143.892 116.364  0.00 97.00      PROA   
ATOM   3375  N   LEU P 216     -30.007-141.856 115.393  0.00 97.00      PROA   
ATOM   3376  HN  LEU P 216     -29.787-140.884 115.437  0.00 97.00      PROA   
ATOM   3377  CA  LEU P 216     -30.719-142.277 114.203  0.00 97.00      PROA   
ATOM   3378  HA  LEU P 216     -31.194-143.229 114.393  0.00 97.00      PROA   
ATOM   3379  CB  LEU P 216     -31.804-141.257 113.782  0.00 97.00      PROA   
ATOM   3380  HB1 LEU P 216     -32.295-141.574 112.839  0.00 97.00      PROA   
ATOM   3381  HB2 LEU P 216     -31.324-140.272 113.602  0.00 97.00      PROA   
ATOM   3382  CG  LEU P 216     -32.920-141.070 114.842  0.00 97.00      PROA   
ATOM   3383  HG  LEU P 216     -32.455-140.694 115.784  0.00 97.00      PROA   
ATOM   3384  CD1 LEU P 216     -33.941-140.015 114.384  0.00 97.00      PROA   
ATOM   3385 HD11 LEU P 216     -34.449-140.350 113.455  0.00 97.00      PROA   
ATOM   3386 HD12 LEU P 216     -33.434-139.049 114.187  0.00 97.00      PROA   
ATOM   3387 HD13 LEU P 216     -34.711-139.861 115.169  0.00 97.00      PROA   
ATOM   3388  CD2 LEU P 216     -33.640-142.392 115.164  0.00 97.00      PROA   
ATOM   3389 HD21 LEU P 216     -32.943-143.130 115.611  0.00 97.00      PROA   
ATOM   3390 HD22 LEU P 216     -34.083-142.823 114.241  0.00 97.00      PROA   
ATOM   3391 HD23 LEU P 216     -34.457-142.209 115.889  0.00 97.00      PROA   
ATOM   3392  C   LEU P 216     -29.707-142.522 113.098  0.00 97.00      PROA   
ATOM   3393  O   LEU P 216     -28.508-142.362 113.311  0.00 97.00      PROA   
ATOM   3394  N   ARG P 217     -30.156-142.967 111.895  0.00 97.00      PROA   
ATOM   3395  HN  ARG P 217     -31.130-143.121 111.746  0.00 97.00      PROA   
ATOM   3396  CA  ARG P 217     -29.276-143.255 110.770  0.00 97.00      PROA   
ATOM   3397  HA  ARG P 217     -28.443-143.832 111.152  0.00 97.00      PROA   
ATOM   3398  CB  ARG P 217     -29.951-144.101 109.656  0.00 97.00      PROA   
ATOM   3399  HB1 ARG P 217     -29.250-144.185 108.793  0.00 97.00      PROA   
ATOM   3400  HB2 ARG P 217     -30.863-143.570 109.304  0.00 97.00      PROA   
ATOM   3401  CG  ARG P 217     -30.320-145.543 110.055  0.00 97.00      PROA   
ATOM   3402  HG1 ARG P 217     -31.019-145.527 110.919  0.00 97.00      PROA   
ATOM   3403  HG2 ARG P 217     -29.395-146.072 110.376  0.00 97.00      PROA   
ATOM   3404  CD  ARG P 217     -30.980-146.297 108.889  0.00 97.00      PROA   
ATOM   3405  HD1 ARG P 217     -30.348-146.275 107.973  0.00 97.00      PROA   
ATOM   3406  HD2 ARG P 217     -31.959-145.829 108.644  0.00 97.00      PROA   
ATOM   3407  NE  ARG P 217     -31.252-147.711 109.302  0.00 97.00      PROA   
ATOM   3408  HE  ARG P 217     -32.153-147.945 109.655  0.00 97.00      PROA   
ATOM   3409  CZ  ARG P 217     -30.367-148.723 109.182  0.00 97.00      PROA   
ATOM   3410  NH1 ARG P 217     -29.111-148.539 108.746  0.00 97.00      PROA   
ATOM   3411 HH11 ARG P 217     -28.805-147.612 108.556  0.00 97.00      PROA   
ATOM   3412 HH12 ARG P 217     -28.500-149.324 108.681  0.00 97.00      PROA   
ATOM   3413  NH2 ARG P 217     -30.757-149.968 109.509  0.00 97.00      PROA   
ATOM   3414 HH21 ARG P 217     -31.688-150.116 109.830  0.00 97.00      PROA   
ATOM   3415 HH22 ARG P 217     -30.117-150.722 109.393  0.00 97.00      PROA   
ATOM   3416  C   ARG P 217     -28.676-142.015 110.122  0.00 97.00      PROA   
ATOM   3417  O   ARG P 217     -29.069-141.602 109.031  0.00 97.00      PROA   
ATOM   3418  N   GLY P 218     -27.673-141.412 110.800  0.00 97.00      PROA   
ATOM   3419  HN  GLY P 218     -27.496-141.727 111.731  0.00 97.00      PROA   
ATOM   3420  CA  GLY P 218     -26.792-140.372 110.304  0.00 97.00      PROA   
ATOM   3421  HA1 GLY P 218     -26.076-140.174 111.088  0.00 97.00      PROA   
ATOM   3422  HA2 GLY P 218     -27.399-139.514 110.054  0.00 97.00      PROA   
ATOM   3423  C   GLY P 218     -25.994-140.754 109.089  0.00 97.00      PROA   
ATOM   3424  O   GLY P 218     -25.849-141.930 108.760  0.00 97.00      PROA   
ATOM   3425  N   ARG P 219     -25.417-139.724 108.434  0.00 97.00      PROA   
ATOM   3426  HN  ARG P 219     -25.553-138.789 108.754  0.00 97.00      PROA   
ATOM   3427  CA  ARG P 219     -24.579-139.843 107.266  0.00 97.00      PROA   
ATOM   3428  HA  ARG P 219     -23.646-140.280 107.590  0.00 97.00      PROA   
ATOM   3429  CB  ARG P 219     -25.176-140.702 106.093  0.00 97.00      PROA   
ATOM   3430  HB1 ARG P 219     -25.194-141.759 106.437  0.00 97.00      PROA   
ATOM   3431  HB2 ARG P 219     -24.491-140.691 105.222  0.00 97.00      PROA   
ATOM   3432  CG  ARG P 219     -26.623-140.361 105.664  0.00 97.00      PROA   
ATOM   3433  HG1 ARG P 219     -26.698-139.291 105.372  0.00 97.00      PROA   
ATOM   3434  HG2 ARG P 219     -27.290-140.513 106.539  0.00 97.00      PROA   
ATOM   3435  CD  ARG P 219     -27.183-141.224 104.522  0.00 97.00      PROA   
ATOM   3436  HD1 ARG P 219     -28.282-141.051 104.431  0.00 97.00      PROA   
ATOM   3437  HD2 ARG P 219     -26.983-142.302 104.699  0.00 97.00      PROA   
ATOM   3438  NE  ARG P 219     -26.503-140.778 103.266  0.00 97.00      PROA   
ATOM   3439  HE  ARG P 219     -25.732-140.142 103.331  0.00 97.00      PROA   
ATOM   3440  CZ  ARG P 219     -27.045-140.850 102.038  0.00 97.00      PROA   
ATOM   3441  NH1 ARG P 219     -27.931-141.798 101.744  0.00 97.00      PROA   
ATOM   3442 HH11 ARG P 219     -27.994-142.517 102.426  0.00 97.00      PROA   
ATOM   3443 HH12 ARG P 219     -28.161-141.937 100.786  0.00 97.00      PROA   
ATOM   3444  NH2 ARG P 219     -26.652-139.976 101.098  0.00 97.00      PROA   
ATOM   3445 HH21 ARG P 219     -27.218-139.829 100.295  0.00 97.00      PROA   
ATOM   3446 HH22 ARG P 219     -25.984-139.273 101.363  0.00 97.00      PROA   
ATOM   3447  C   ARG P 219     -24.285-138.411 106.884  0.00 97.00      PROA   
ATOM   3448  O   ARG P 219     -24.043-137.568 107.745  0.00 97.00      PROA   
ATOM   3449  N   ASP P 220     -24.331-138.092 105.580  0.00 97.00      PROA   
ATOM   3450  HN  ASP P 220     -24.398-138.810 104.887  0.00 97.00      PROA   
ATOM   3451  CA  ASP P 220     -24.416-136.782 104.982  0.00 97.00      PROA   
ATOM   3452  HA  ASP P 220     -23.766-136.101 105.514  0.00 97.00      PROA   
ATOM   3453  CB  ASP P 220     -23.950-136.878 103.490  0.00 97.00      PROA   
ATOM   3454  HB1 ASP P 220     -22.849-137.046 103.498  0.00 97.00      PROA   
ATOM   3455  HB2 ASP P 220     -24.135-135.939 102.937  0.00 97.00      PROA   
ATOM   3456  CG  ASP P 220     -24.532-138.069 102.716  0.00 97.00      PROA   
ATOM   3457  OD1 ASP P 220     -25.114-137.834 101.628  0.00 97.00      PROA   
ATOM   3458  OD2 ASP P 220     -24.329-139.230 103.152  0.00 97.00      PROA   
ATOM   3459  C   ASP P 220     -25.859-136.270 105.102  0.00 97.00      PROA   
ATOM   3460  O   ASP P 220     -26.534-135.971 104.118  0.00 97.00      PROA   
ATOM   3461  N   THR P 221     -26.386-136.179 106.347  0.00 97.00      PROA   
ATOM   3462  HN  THR P 221     -25.839-136.427 107.145  0.00 97.00      PROA   
ATOM   3463  CA  THR P 221     -27.798-135.933 106.594  0.00 97.00      PROA   
ATOM   3464  HA  THR P 221     -28.317-136.476 105.817  0.00 97.00      PROA   
ATOM   3465  CB  THR P 221     -28.314-136.544 107.898  0.00 97.00      PROA   
ATOM   3466  HB  THR P 221     -29.235-136.038 108.273  0.00 97.00      PROA   
ATOM   3467  OG1 THR P 221     -27.318-136.535 108.911  0.00 97.00      PROA   
ATOM   3468  HG1 THR P 221     -27.214-135.611 109.160  0.00 97.00      PROA   
ATOM   3469  CG2 THR P 221     -28.651-138.021 107.638  0.00 97.00      PROA   
ATOM   3470 HG21 THR P 221     -27.733-138.559 107.331  0.00 97.00      PROA   
ATOM   3471 HG22 THR P 221     -29.409-138.123 106.835  0.00 97.00      PROA   
ATOM   3472 HG23 THR P 221     -29.037-138.498 108.564  0.00 97.00      PROA   
ATOM   3473  C   THR P 221     -28.272-134.492 106.434  0.00 97.00      PROA   
ATOM   3474  O   THR P 221     -27.634-133.525 106.842  0.00 97.00      PROA   
ATOM   3475  N   SER P 222     -29.469-134.351 105.818  0.00 97.00      PROA   
ATOM   3476  HN  SER P 222     -29.911-135.148 105.416  0.00 97.00      PROA   
ATOM   3477  CA  SER P 222     -30.187-133.109 105.609  0.00 97.00      PROA   
ATOM   3478  HA  SER P 222     -29.468-132.343 105.348  0.00 97.00      PROA   
ATOM   3479  CB  SER P 222     -31.225-133.262 104.471  0.00 97.00      PROA   
ATOM   3480  HB1 SER P 222     -31.657-132.282 104.176  0.00 97.00      PROA   
ATOM   3481  HB2 SER P 222     -32.054-133.925 104.809  0.00 97.00      PROA   
ATOM   3482  OG  SER P 222     -30.629-133.879 103.331  0.00 97.00      PROA   
ATOM   3483  HG1 SER P 222     -29.765-133.477 103.205  0.00 97.00      PROA   
ATOM   3484  C   SER P 222     -30.917-132.678 106.873  0.00 97.00      PROA   
ATOM   3485  O   SER P 222     -30.938-133.396 107.869  0.00 97.00      PROA   
ATOM   3486  N   SER P 223     -31.531-131.468 106.856  0.00 97.00      PROA   
ATOM   3487  HN  SER P 223     -31.469-130.872 106.056  0.00 97.00      PROA   
ATOM   3488  CA  SER P 223     -32.167-130.807 107.985  0.00 97.00      PROA   
ATOM   3489  HA  SER P 223     -31.406-130.612 108.720  0.00 97.00      PROA   
ATOM   3490  CB  SER P 223     -32.780-129.463 107.532  0.00 97.00      PROA   
ATOM   3491  HB1 SER P 223     -33.116-128.865 108.407  0.00 97.00      PROA   
ATOM   3492  HB2 SER P 223     -33.655-129.643 106.871  0.00 97.00      PROA   
ATOM   3493  OG  SER P 223     -31.826-128.706 106.793  0.00 97.00      PROA   
ATOM   3494  HG1 SER P 223     -31.167-128.402 107.423  0.00 97.00      PROA   
ATOM   3495  C   SER P 223     -33.260-131.575 108.697  0.00 97.00      PROA   
ATOM   3496  O   SER P 223     -33.347-131.522 109.923  0.00 97.00      PROA   
ATOM   3497  N   GLU P 224     -34.120-132.296 107.947  0.00 97.00      PROA   
ATOM   3498  HN  GLU P 224     -33.981-132.386 106.967  0.00 97.00      PROA   
ATOM   3499  CA  GLU P 224     -35.304-132.933 108.480  0.00 97.00      PROA   
ATOM   3500  HA  GLU P 224     -35.312-132.853 109.559  0.00 97.00      PROA   
ATOM   3501  CB  GLU P 224     -36.624-132.299 107.955  0.00 97.00      PROA   
ATOM   3502  HB1 GLU P 224     -37.461-132.989 108.209  0.00 97.00      PROA   
ATOM   3503  HB2 GLU P 224     -36.598-132.217 106.847  0.00 97.00      PROA   
ATOM   3504  CG  GLU P 224     -36.954-130.918 108.568  0.00 97.00      PROA   
ATOM   3505  HG1 GLU P 224     -36.498-130.094 107.984  0.00 97.00      PROA   
ATOM   3506  HG2 GLU P 224     -36.587-130.861 109.615  0.00 97.00      PROA   
ATOM   3507  CD  GLU P 224     -38.467-130.737 108.616  0.00 97.00      PROA   
ATOM   3508  OE1 GLU P 224     -39.112-131.532 109.346  0.00 97.00      PROA   
ATOM   3509  OE2 GLU P 224     -38.993-129.833 107.920  0.00 97.00      PROA   
ATOM   3510  C   GLU P 224     -35.315-134.411 108.158  0.00 97.00      PROA   
ATOM   3511  O   GLU P 224     -34.577-134.903 107.306  0.00 97.00      PROA   
ATOM   3512  N   TYR P 225     -36.201-135.145 108.868  0.00 97.00      PROA   
ATOM   3513  HN  TYR P 225     -36.786-134.697 109.539  0.00 97.00      PROA   
ATOM   3514  CA  TYR P 225     -36.497-136.543 108.662  0.00 97.00      PROA   
ATOM   3515  HA  TYR P 225     -36.058-136.875 107.731  0.00 97.00      PROA   
ATOM   3516  CB  TYR P 225     -36.000-137.434 109.852  0.00 97.00      PROA   
ATOM   3517  HB1 TYR P 225     -34.920-137.232 110.022  0.00 97.00      PROA   
ATOM   3518  HB2 TYR P 225     -36.106-138.506 109.580  0.00 97.00      PROA   
ATOM   3519  CG  TYR P 225     -36.732-137.195 111.162  0.00 97.00      PROA   
ATOM   3520  CD1 TYR P 225     -37.716-138.097 111.610  0.00 97.00      PROA   
ATOM   3521  HD1 TYR P 225     -37.959-138.965 111.015  0.00 97.00      PROA   
ATOM   3522  CE1 TYR P 225     -38.405-137.867 112.808  0.00 97.00      PROA   
ATOM   3523  HE1 TYR P 225     -39.164-138.562 113.135  0.00 97.00      PROA   
ATOM   3524  CZ  TYR P 225     -38.128-136.724 113.567  0.00 97.00      PROA   
ATOM   3525  OH  TYR P 225     -38.851-136.458 114.748  0.00 97.00      PROA   
ATOM   3526  HH  TYR P 225     -39.394-137.226 114.944  0.00 97.00      PROA   
ATOM   3527  CD2 TYR P 225     -36.431-136.075 111.960  0.00 97.00      PROA   
ATOM   3528  HD2 TYR P 225     -35.670-135.378 111.645  0.00 97.00      PROA   
ATOM   3529  CE2 TYR P 225     -37.134-135.833 113.146  0.00 97.00      PROA   
ATOM   3530  HE2 TYR P 225     -36.920-134.951 113.731  0.00 97.00      PROA   
ATOM   3531  C   TYR P 225     -38.009-136.547 108.525  0.00 97.00      PROA   
ATOM   3532  O   TYR P 225     -38.659-135.582 108.923  0.00 97.00      PROA   
ATOM   3533  N   GLN P 226     -38.625-137.612 107.951  0.00 97.00      PROA   
ATOM   3534  HN  GLN P 226     -38.120-138.397 107.600  0.00 97.00      PROA   
ATOM   3535  CA  GLN P 226     -40.076-137.673 107.865  0.00 97.00      PROA   
ATOM   3536  HA  GLN P 226     -40.463-136.987 108.602  0.00 97.00      PROA   
ATOM   3537  CB  GLN P 226     -40.671-137.254 106.487  0.00 97.00      PROA   
ATOM   3538  HB1 GLN P 226     -41.647-137.760 106.311  0.00 97.00      PROA   
ATOM   3539  HB2 GLN P 226     -39.985-137.593 105.680  0.00 97.00      PROA   
ATOM   3540  CG  GLN P 226     -40.931-135.735 106.342  0.00 97.00      PROA   
ATOM   3541  HG1 GLN P 226     -41.465-135.523 105.393  0.00 97.00      PROA   
ATOM   3542  HG2 GLN P 226     -39.957-135.199 106.335  0.00 97.00      PROA   
ATOM   3543  CD  GLN P 226     -41.792-135.221 107.505  0.00 97.00      PROA   
ATOM   3544  OE1 GLN P 226     -42.677-135.928 108.002  0.00 97.00      PROA   
ATOM   3545  NE2 GLN P 226     -41.497-133.980 107.980  0.00 97.00      PROA   
ATOM   3546 HE21 GLN P 226     -41.866-133.735 108.877  0.00 97.00      PROA   
ATOM   3547 HE22 GLN P 226     -40.742-133.451 107.600  0.00 97.00      PROA   
ATOM   3548  C   GLN P 226     -40.646-138.971 108.360  0.00 97.00      PROA   
ATOM   3549  O   GLN P 226     -39.979-140.003 108.404  0.00 97.00      PROA   
ATOM   3550  N   ILE P 227     -41.923-138.897 108.810  0.00 97.00      PROA   
ATOM   3551  HN  ILE P 227     -42.439-138.049 108.697  0.00 97.00      PROA   
ATOM   3552  CA  ILE P 227     -42.544-139.914 109.630  0.00 97.00      PROA   
ATOM   3553  HA  ILE P 227     -41.861-140.745 109.733  0.00 97.00      PROA   
ATOM   3554  CB  ILE P 227     -42.907-139.419 111.033  0.00 97.00      PROA   
ATOM   3555  HB  ILE P 227     -43.901-138.915 111.032  0.00 97.00      PROA   
ATOM   3556  CG2 ILE P 227     -42.969-140.658 111.953  0.00 97.00      PROA   
ATOM   3557 HG21 ILE P 227     -41.972-141.143 112.017  0.00 97.00      PROA   
ATOM   3558 HG22 ILE P 227     -43.698-141.404 111.579  0.00 97.00      PROA   
ATOM   3559 HG23 ILE P 227     -43.269-140.370 112.979  0.00 97.00      PROA   
ATOM   3560  CG1 ILE P 227     -41.891-138.370 111.566  0.00 97.00      PROA   
ATOM   3561 HG11 ILE P 227     -41.870-137.482 110.896  0.00 97.00      PROA   
ATOM   3562 HG12 ILE P 227     -40.877-138.825 111.564  0.00 97.00      PROA   
ATOM   3563  CD  ILE P 227     -42.226-137.858 112.973  0.00 97.00      PROA   
ATOM   3564  HD1 ILE P 227     -42.078-138.654 113.733  0.00 97.00      PROA   
ATOM   3565  HD2 ILE P 227     -43.283-137.520 113.017  0.00 97.00      PROA   
ATOM   3566  HD3 ILE P 227     -41.572-136.999 113.237  0.00 97.00      PROA   
ATOM   3567  C   ILE P 227     -43.779-140.402 108.906  0.00 97.00      PROA   
ATOM   3568  O   ILE P 227     -44.639-139.624 108.505  0.00 97.00      PROA   
ATOM   3569  N   LEU P 228     -43.890-141.733 108.707  0.00 97.00      PROA   
ATOM   3570  HN  LEU P 228     -43.190-142.353 109.054  0.00 97.00      PROA   
ATOM   3571  CA  LEU P 228     -44.867-142.334 107.821  0.00 97.00      PROA   
ATOM   3572  HA  LEU P 228     -45.207-141.603 107.101  0.00 97.00      PROA   
ATOM   3573  CB  LEU P 228     -44.226-143.523 107.051  0.00 97.00      PROA   
ATOM   3574  HB1 LEU P 228     -45.021-144.029 106.458  0.00 97.00      PROA   
ATOM   3575  HB2 LEU P 228     -43.816-144.264 107.770  0.00 97.00      PROA   
ATOM   3576  CG  LEU P 228     -43.104-143.140 106.040  0.00 97.00      PROA   
ATOM   3577  HG  LEU P 228     -43.460-142.256 105.460  0.00 97.00      PROA   
ATOM   3578  CD1 LEU P 228     -41.745-142.778 106.677  0.00 97.00      PROA   
ATOM   3579 HD11 LEU P 228     -41.410-143.591 107.354  0.00 97.00      PROA   
ATOM   3580 HD12 LEU P 228     -41.798-141.831 107.247  0.00 97.00      PROA   
ATOM   3581 HD13 LEU P 228     -40.978-142.645 105.885  0.00 97.00      PROA   
ATOM   3582  CD2 LEU P 228     -42.881-144.285 105.035  0.00 97.00      PROA   
ATOM   3583 HD21 LEU P 228     -43.826-144.533 104.508  0.00 97.00      PROA   
ATOM   3584 HD22 LEU P 228     -42.519-145.190 105.568  0.00 97.00      PROA   
ATOM   3585 HD23 LEU P 228     -42.120-143.992 104.282  0.00 97.00      PROA   
ATOM   3586  C   LEU P 228     -46.087-142.802 108.598  0.00 97.00      PROA   
ATOM   3587  O   LEU P 228     -46.957-143.480 108.056  0.00 97.00      PROA   
ATOM   3588  N   THR P 229     -46.145-142.408 109.889  0.00 97.00      PROA   
ATOM   3589  HN  THR P 229     -45.419-141.795 110.186  0.00 97.00      PROA   
ATOM   3590  CA  THR P 229     -47.083-142.783 110.933  0.00 97.00      PROA   
ATOM   3591  HA  THR P 229     -47.900-142.076 110.938  0.00 97.00      PROA   
ATOM   3592  CB  THR P 229     -47.621-144.229 110.907  0.00 97.00      PROA   
ATOM   3593  HB  THR P 229     -46.795-144.916 110.613  0.00 97.00      PROA   
ATOM   3594  OG1 THR P 229     -48.672-144.341 109.960  0.00 97.00      PROA   
ATOM   3595  HG1 THR P 229     -48.286-144.073 109.123  0.00 97.00      PROA   
ATOM   3596  CG2 THR P 229     -48.216-144.734 112.244  0.00 97.00      PROA   
ATOM   3597 HG21 THR P 229     -49.066-144.107 112.570  0.00 97.00      PROA   
ATOM   3598 HG22 THR P 229     -47.465-144.760 113.054  0.00 97.00      PROA   
ATOM   3599 HG23 THR P 229     -48.595-145.771 112.109  0.00 97.00      PROA   
ATOM   3600  C   THR P 229     -46.256-142.580 112.170  0.00 97.00      PROA   
ATOM   3601  O   THR P 229     -45.461-143.450 112.516  0.00 97.00      PROA   
ATOM   3602  N   ALA P 230     -46.361-141.418 112.867  0.00 97.00      PROA   
ATOM   3603  HN  ALA P 230     -46.909-140.644 112.554  0.00 97.00      PROA   
ATOM   3604  CA  ALA P 230     -45.714-141.257 114.158  0.00 97.00      PROA   
ATOM   3605  HA  ALA P 230     -44.692-141.585 114.047  0.00 97.00      PROA   
ATOM   3606  CB  ALA P 230     -45.697-139.798 114.647  0.00 97.00      PROA   
ATOM   3607  HB1 ALA P 230     -46.731-139.415 114.789  0.00 97.00      PROA   
ATOM   3608  HB2 ALA P 230     -45.181-139.159 113.898  0.00 97.00      PROA   
ATOM   3609  HB3 ALA P 230     -45.142-139.711 115.604  0.00 97.00      PROA   
ATOM   3610  C   ALA P 230     -46.358-142.146 115.198  0.00 97.00      PROA   
ATOM   3611  O   ALA P 230     -47.564-142.325 115.186  0.00 97.00      PROA   
ATOM   3612  N   ARG P 231     -45.564-142.751 116.101  0.00 97.00      PROA   
ATOM   3613  HN  ARG P 231     -44.577-142.591 116.063  0.00 97.00      PROA   
ATOM   3614  CA  ARG P 231     -45.995-143.855 116.930  0.00 97.00      PROA   
ATOM   3615  HA  ARG P 231     -47.050-144.031 116.785  0.00 97.00      PROA   
ATOM   3616  CB  ARG P 231     -45.248-145.154 116.530  0.00 97.00      PROA   
ATOM   3617  HB1 ARG P 231     -45.457-145.937 117.281  0.00 97.00      PROA   
ATOM   3618  HB2 ARG P 231     -44.152-144.979 116.534  0.00 97.00      PROA   
ATOM   3619  CG  ARG P 231     -45.674-145.682 115.144  0.00 97.00      PROA   
ATOM   3620  HG1 ARG P 231     -45.123-145.097 114.378  0.00 97.00      PROA   
ATOM   3621  HG2 ARG P 231     -46.753-145.462 115.004  0.00 97.00      PROA   
ATOM   3622  CD  ARG P 231     -45.410-147.183 114.881  0.00 97.00      PROA   
ATOM   3623  HD1 ARG P 231     -44.319-147.378 114.983  0.00 97.00      PROA   
ATOM   3624  HD2 ARG P 231     -45.740-147.480 113.865  0.00 97.00      PROA   
ATOM   3625  NE  ARG P 231     -46.093-148.060 115.886  0.00 97.00      PROA   
ATOM   3626  HE  ARG P 231     -45.491-148.468 116.575  0.00 97.00      PROA   
ATOM   3627  CZ  ARG P 231     -47.321-147.794 116.362  0.00 97.00      PROA   
ATOM   3628  NH1 ARG P 231     -48.349-147.482 115.577  0.00 97.00      PROA   
ATOM   3629 HH11 ARG P 231     -48.217-147.472 114.595  0.00 97.00      PROA   
ATOM   3630 HH12 ARG P 231     -49.193-147.204 116.042  0.00 97.00      PROA   
ATOM   3631  NH2 ARG P 231     -47.505-147.747 117.690  0.00 97.00      PROA   
ATOM   3632 HH21 ARG P 231     -46.674-147.824 118.245  0.00 97.00      PROA   
ATOM   3633 HH22 ARG P 231     -48.249-147.157 118.004  0.00 97.00      PROA   
ATOM   3634  C   ARG P 231     -45.813-143.633 118.413  0.00 97.00      PROA   
ATOM   3635  O   ARG P 231     -45.065-142.781 118.869  0.00 97.00      PROA   
ATOM   3636  N   ARG P 232     -46.498-144.458 119.227  0.00 97.00      PROA   
ATOM   3637  HN  ARG P 232     -47.233-145.022 118.846  0.00 97.00      PROA   
ATOM   3638  CA  ARG P 232     -46.299-144.595 120.658  0.00 97.00      PROA   
ATOM   3639  HA  ARG P 232     -46.631-143.678 121.120  0.00 97.00      PROA   
ATOM   3640  CB  ARG P 232     -47.171-145.779 121.141  0.00 97.00      PROA   
ATOM   3641  HB1 ARG P 232     -46.702-146.327 121.983  0.00 97.00      PROA   
ATOM   3642  HB2 ARG P 232     -47.237-146.505 120.298  0.00 97.00      PROA   
ATOM   3643  CG  ARG P 232     -48.597-145.339 121.517  0.00 97.00      PROA   
ATOM   3644  HG1 ARG P 232     -49.318-146.147 121.253  0.00 97.00      PROA   
ATOM   3645  HG2 ARG P 232     -48.863-144.464 120.890  0.00 97.00      PROA   
ATOM   3646  CD  ARG P 232     -48.731-144.979 123.001  0.00 97.00      PROA   
ATOM   3647  HD1 ARG P 232     -49.710-144.512 123.230  0.00 97.00      PROA   
ATOM   3648  HD2 ARG P 232     -47.913-144.294 123.315  0.00 97.00      PROA   
ATOM   3649  NE  ARG P 232     -48.682-146.294 123.712  0.00 97.00      PROA   
ATOM   3650  HE  ARG P 232     -49.186-147.042 123.288  0.00 97.00      PROA   
ATOM   3651  CZ  ARG P 232     -47.746-146.655 124.613  0.00 97.00      PROA   
ATOM   3652  NH1 ARG P 232     -46.952-145.772 125.235  0.00 97.00      PROA   
ATOM   3653 HH11 ARG P 232     -47.028-144.809 124.999  0.00 97.00      PROA   
ATOM   3654 HH12 ARG P 232     -46.262-146.103 125.873  0.00 97.00      PROA   
ATOM   3655  NH2 ARG P 232     -47.586-147.968 124.862  0.00 97.00      PROA   
ATOM   3656 HH21 ARG P 232     -48.097-148.622 124.310  0.00 97.00      PROA   
ATOM   3657 HH22 ARG P 232     -46.850-148.256 125.468  0.00 97.00      PROA   
ATOM   3658  C   ARG P 232     -44.863-144.802 121.119  0.00 97.00      PROA   
ATOM   3659  O   ARG P 232     -44.424-144.209 122.099  0.00 97.00      PROA   
ATOM   3660  N   GLU P 233     -44.095-145.632 120.400  0.00 97.00      PROA   
ATOM   3661  HN  GLU P 233     -44.524-146.213 119.708  0.00 97.00      PROA   
ATOM   3662  CA  GLU P 233     -42.691-145.899 120.585  0.00 97.00      PROA   
ATOM   3663  HA  GLU P 233     -42.514-145.993 121.647  0.00 97.00      PROA   
ATOM   3664  CB  GLU P 233     -42.335-147.267 119.936  0.00 97.00      PROA   
ATOM   3665  HB1 GLU P 233     -42.725-148.080 120.590  0.00 97.00      PROA   
ATOM   3666  HB2 GLU P 233     -41.228-147.373 119.915  0.00 97.00      PROA   
ATOM   3667  CG  GLU P 233     -42.878-147.470 118.497  0.00 97.00      PROA   
ATOM   3668  HG1 GLU P 233     -42.166-148.123 117.945  0.00 97.00      PROA   
ATOM   3669  HG2 GLU P 233     -42.929-146.501 117.964  0.00 97.00      PROA   
ATOM   3670  CD  GLU P 233     -44.246-148.159 118.429  0.00 97.00      PROA   
ATOM   3671  OE1 GLU P 233     -45.202-147.695 119.096  0.00 97.00      PROA   
ATOM   3672  OE2 GLU P 233     -44.364-149.157 117.671  0.00 97.00      PROA   
ATOM   3673  C   GLU P 233     -41.773-144.767 120.134  0.00 97.00      PROA   
ATOM   3674  O   GLU P 233     -40.611-144.712 120.537  0.00 97.00      PROA   
ATOM   3675  N   ASP P 234     -42.290-143.797 119.343  0.00 97.00      PROA   
ATOM   3676  HN  ASP P 234     -43.194-143.898 118.936  0.00 97.00      PROA   
ATOM   3677  CA  ASP P 234     -41.601-142.568 118.987  0.00 97.00      PROA   
ATOM   3678  HA  ASP P 234     -40.574-142.809 118.746  0.00 97.00      PROA   
ATOM   3679  CB  ASP P 234     -42.248-141.853 117.761  0.00 97.00      PROA   
ATOM   3680  HB1 ASP P 234     -41.665-140.952 117.489  0.00 97.00      PROA   
ATOM   3681  HB2 ASP P 234     -43.273-141.514 118.012  0.00 97.00      PROA   
ATOM   3682  CG  ASP P 234     -42.340-142.697 116.487  0.00 97.00      PROA   
ATOM   3683  OD1 ASP P 234     -41.855-143.855 116.446  0.00 97.00      PROA   
ATOM   3684  OD2 ASP P 234     -42.904-142.145 115.506  0.00 97.00      PROA   
ATOM   3685  C   ASP P 234     -41.611-141.560 120.141  0.00 97.00      PROA   
ATOM   3686  O   ASP P 234     -40.886-140.570 120.113  0.00 97.00      PROA   
ATOM   3687  N   SER P 235     -42.453-141.769 121.185  0.00 97.00      PROA   
ATOM   3688  HN  SER P 235     -43.010-142.596 121.195  0.00 97.00      PROA   
ATOM   3689  CA  SER P 235     -42.657-140.821 122.279  0.00 97.00      PROA   
ATOM   3690  HA  SER P 235     -42.950-139.891 121.812  0.00 97.00      PROA   
ATOM   3691  CB  SER P 235     -43.801-141.234 123.262  0.00 97.00      PROA   
ATOM   3692  HB1 SER P 235     -44.689-141.524 122.663  0.00 97.00      PROA   
ATOM   3693  HB2 SER P 235     -44.082-140.372 123.901  0.00 97.00      PROA   
ATOM   3694  OG  SER P 235     -43.476-142.339 124.106  0.00 97.00      PROA   
ATOM   3695  HG1 SER P 235     -42.524-142.284 124.250  0.00 97.00      PROA   
ATOM   3696  C   SER P 235     -41.404-140.546 123.104  0.00 97.00      PROA   
ATOM   3697  O   SER P 235     -40.930-141.402 123.850  0.00 97.00      PROA   
ATOM   3698  N   GLY P 236     -40.829-139.327 123.020  0.00 97.00      PROA   
ATOM   3699  HN  GLY P 236     -41.165-138.614 122.409  0.00 97.00      PROA   
ATOM   3700  CA  GLY P 236     -39.648-139.074 123.818  0.00 97.00      PROA   
ATOM   3701  HA1 GLY P 236     -38.906-139.819 123.565  0.00 97.00      PROA   
ATOM   3702  HA2 GLY P 236     -39.936-139.082 124.861  0.00 97.00      PROA   
ATOM   3703  C   GLY P 236     -39.051-137.738 123.543  0.00 97.00      PROA   
ATOM   3704  O   GLY P 236     -39.748-136.757 123.320  0.00 97.00      PROA   
ATOM   3705  N   LEU P 237     -37.705-137.681 123.583  0.00 97.00      PROA   
ATOM   3706  HN  LEU P 237     -37.160-138.503 123.717  0.00 97.00      PROA   
ATOM   3707  CA  LEU P 237     -36.947-136.460 123.516  0.00 97.00      PROA   
ATOM   3708  HA  LEU P 237     -37.611-135.607 123.496  0.00 97.00      PROA   
ATOM   3709  CB  LEU P 237     -35.984-136.326 124.717  0.00 97.00      PROA   
ATOM   3710  HB1 LEU P 237     -35.432-135.374 124.613  0.00 97.00      PROA   
ATOM   3711  HB2 LEU P 237     -35.243-137.156 124.699  0.00 97.00      PROA   
ATOM   3712  CG  LEU P 237     -36.633-136.294 126.120  0.00 97.00      PROA   
ATOM   3713  HG  LEU P 237     -37.205-137.236 126.282  0.00 97.00      PROA   
ATOM   3714  CD1 LEU P 237     -35.529-136.216 127.191  0.00 97.00      PROA   
ATOM   3715 HD11 LEU P 237     -34.921-135.299 127.036  0.00 97.00      PROA   
ATOM   3716 HD12 LEU P 237     -34.852-137.091 127.114  0.00 97.00      PROA   
ATOM   3717 HD13 LEU P 237     -35.967-136.186 128.211  0.00 97.00      PROA   
ATOM   3718  CD2 LEU P 237     -37.599-135.108 126.267  0.00 97.00      PROA   
ATOM   3719 HD21 LEU P 237     -38.435-135.204 125.547  0.00 97.00      PROA   
ATOM   3720 HD22 LEU P 237     -37.064-134.155 126.068  0.00 97.00      PROA   
ATOM   3721 HD23 LEU P 237     -38.024-135.068 127.292  0.00 97.00      PROA   
ATOM   3722  C   LEU P 237     -36.161-136.458 122.227  0.00 97.00      PROA   
ATOM   3723  O   LEU P 237     -35.634-137.482 121.802  0.00 97.00      PROA   
ATOM   3724  N   TYR P 238     -36.126-135.291 121.549  0.00 97.00      PROA   
ATOM   3725  HN  TYR P 238     -36.605-134.496 121.918  0.00 97.00      PROA   
ATOM   3726  CA  TYR P 238     -35.556-135.105 120.232  0.00 97.00      PROA   
ATOM   3727  HA  TYR P 238     -34.992-135.984 119.949  0.00 97.00      PROA   
ATOM   3728  CB  TYR P 238     -36.643-134.790 119.170  0.00 97.00      PROA   
ATOM   3729  HB1 TYR P 238     -36.196-134.429 118.219  0.00 97.00      PROA   
ATOM   3730  HB2 TYR P 238     -37.335-134.005 119.551  0.00 97.00      PROA   
ATOM   3731  CG  TYR P 238     -37.448-136.023 118.870  0.00 97.00      PROA   
ATOM   3732  CD1 TYR P 238     -38.499-136.431 119.712  0.00 97.00      PROA   
ATOM   3733  HD1 TYR P 238     -38.728-135.859 120.599  0.00 97.00      PROA   
ATOM   3734  CE1 TYR P 238     -39.252-137.572 119.409  0.00 97.00      PROA   
ATOM   3735  HE1 TYR P 238     -40.056-137.879 120.063  0.00 97.00      PROA   
ATOM   3736  CZ  TYR P 238     -38.975-138.294 118.242  0.00 97.00      PROA   
ATOM   3737  OH  TYR P 238     -39.714-139.439 117.907  0.00 97.00      PROA   
ATOM   3738  HH  TYR P 238     -40.181-139.732 118.696  0.00 97.00      PROA   
ATOM   3739  CD2 TYR P 238     -37.182-136.761 117.705  0.00 97.00      PROA   
ATOM   3740  HD2 TYR P 238     -36.386-136.455 117.041  0.00 97.00      PROA   
ATOM   3741  CE2 TYR P 238     -37.946-137.889 117.390  0.00 97.00      PROA   
ATOM   3742  HE2 TYR P 238     -37.732-138.459 116.497  0.00 97.00      PROA   
ATOM   3743  C   TYR P 238     -34.603-133.939 120.233  0.00 97.00      PROA   
ATOM   3744  O   TYR P 238     -34.902-132.886 120.783  0.00 97.00      PROA   
ATOM   3745  N   TRP P 239     -33.431-134.078 119.575  0.00 97.00      PROA   
ATOM   3746  HN  TRP P 239     -33.159-134.943 119.163  0.00 97.00      PROA   
ATOM   3747  CA  TRP P 239     -32.523-132.960 119.425  0.00 97.00      PROA   
ATOM   3748  HA  TRP P 239     -33.097-132.042 119.422  0.00 97.00      PROA   
ATOM   3749  CB  TRP P 239     -31.471-132.856 120.568  0.00 97.00      PROA   
ATOM   3750  HB1 TRP P 239     -32.044-132.714 121.508  0.00 97.00      PROA   
ATOM   3751  HB2 TRP P 239     -30.861-131.938 120.440  0.00 97.00      PROA   
ATOM   3752  CG  TRP P 239     -30.561-134.027 120.781  0.00 97.00      PROA   
ATOM   3753  CD1 TRP P 239     -30.891-135.174 121.452  0.00 97.00      PROA   
ATOM   3754  HD1 TRP P 239     -31.870-135.378 121.847  0.00 97.00      PROA   
ATOM   3755  NE1 TRP P 239     -29.796-135.984 121.564  0.00 97.00      PROA   
ATOM   3756  HE1 TRP P 239     -29.756-136.820 122.067  0.00 97.00      PROA   
ATOM   3757  CE2 TRP P 239     -28.730-135.390 120.955  0.00 97.00      PROA   
ATOM   3758  CD2 TRP P 239     -29.169-134.145 120.445  0.00 97.00      PROA   
ATOM   3759  CE3 TRP P 239     -28.265-133.316 119.786  0.00 97.00      PROA   
ATOM   3760  HE3 TRP P 239     -28.570-132.356 119.394  0.00 97.00      PROA   
ATOM   3761  CZ3 TRP P 239     -26.954-133.765 119.613  0.00 97.00      PROA   
ATOM   3762  HZ3 TRP P 239     -26.251-133.161 119.060  0.00 97.00      PROA   
ATOM   3763  CZ2 TRP P 239     -27.424-135.827 120.796  0.00 97.00      PROA   
ATOM   3764  HZ2 TRP P 239     -27.107-136.790 121.166  0.00 97.00      PROA   
ATOM   3765  CH2 TRP P 239     -26.539-134.998 120.108  0.00 97.00      PROA   
ATOM   3766  HH2 TRP P 239     -25.525-135.328 119.928  0.00 97.00      PROA   
ATOM   3767  C   TRP P 239     -31.855-133.027 118.076  0.00 97.00      PROA   
ATOM   3768  O   TRP P 239     -31.805-134.071 117.430  0.00 97.00      PROA   
ATOM   3769  N   CYS P 240     -31.342-131.862 117.623  0.00 97.00      PROA   
ATOM   3770  HN  CYS P 240     -31.453-131.035 118.170  0.00 97.00      PROA   
ATOM   3771  CA  CYS P 240     -30.641-131.712 116.366  0.00 97.00      PROA   
ATOM   3772  HA  CYS P 240     -30.385-132.694 116.004  0.00 97.00      PROA   
ATOM   3773  CB  CYS P 240     -31.488-130.987 115.280  0.00 97.00      PROA   
ATOM   3774  HB1 CYS P 240     -32.310-131.685 115.009  0.00 97.00      PROA   
ATOM   3775  HB2 CYS P 240     -30.888-130.828 114.358  0.00 97.00      PROA   
ATOM   3776  SG  CYS P 240     -32.240-129.424 115.850  0.00 97.00      PROA   
ATOM   3777  C   CYS P 240     -29.332-130.986 116.585  0.00 97.00      PROA   
ATOM   3778  O   CYS P 240     -29.132-130.262 117.554  0.00 97.00      PROA   
ATOM   3779  N   GLU P 241     -28.365-131.204 115.674  0.00 97.00      PROA   
ATOM   3780  HN  GLU P 241     -28.519-131.822 114.908  0.00 97.00      PROA   
ATOM   3781  CA  GLU P 241     -27.024-130.684 115.805  0.00 97.00      PROA   
ATOM   3782  HA  GLU P 241     -26.960-130.027 116.663  0.00 97.00      PROA   
ATOM   3783  CB  GLU P 241     -26.036-131.843 116.055  0.00 97.00      PROA   
ATOM   3784  HB1 GLU P 241     -26.196-132.627 115.285  0.00 97.00      PROA   
ATOM   3785  HB2 GLU P 241     -26.347-132.277 117.033  0.00 97.00      PROA   
ATOM   3786  CG  GLU P 241     -24.542-131.469 116.079  0.00 97.00      PROA   
ATOM   3787  HG1 GLU P 241     -24.393-130.521 116.640  0.00 97.00      PROA   
ATOM   3788  HG2 GLU P 241     -24.152-131.345 115.047  0.00 97.00      PROA   
ATOM   3789  CD  GLU P 241     -23.710-132.531 116.781  0.00 97.00      PROA   
ATOM   3790  OE1 GLU P 241     -24.278-133.559 117.225  0.00 97.00      PROA   
ATOM   3791  OE2 GLU P 241     -22.483-132.292 116.928  0.00 97.00      PROA   
ATOM   3792  C   GLU P 241     -26.659-129.844 114.606  0.00 97.00      PROA   
ATOM   3793  O   GLU P 241     -27.060-130.135 113.480  0.00 97.00      PROA   
ATOM   3794  N   ALA P 242     -25.906-128.742 114.843  0.00 97.00      PROA   
ATOM   3795  HN  ALA P 242     -25.621-128.505 115.767  0.00 97.00      PROA   
ATOM   3796  CA  ALA P 242     -25.505-127.816 113.810  0.00 97.00      PROA   
ATOM   3797  HA  ALA P 242     -25.484-128.329 112.857  0.00 97.00      PROA   
ATOM   3798  CB  ALA P 242     -26.463-126.611 113.738  0.00 97.00      PROA   
ATOM   3799  HB1 ALA P 242     -26.484-126.069 114.708  0.00 97.00      PROA   
ATOM   3800  HB2 ALA P 242     -27.494-126.969 113.522  0.00 97.00      PROA   
ATOM   3801  HB3 ALA P 242     -26.166-125.907 112.933  0.00 97.00      PROA   
ATOM   3802  C   ALA P 242     -24.103-127.332 114.107  0.00 97.00      PROA   
ATOM   3803  O   ALA P 242     -23.728-127.126 115.258  0.00 97.00      PROA   
ATOM   3804  N   ALA P 243     -23.272-127.167 113.050  0.00 97.00      PROA   
ATOM   3805  HN  ALA P 243     -23.573-127.344 112.118  0.00 97.00      PROA   
ATOM   3806  CA  ALA P 243     -21.865-126.893 113.211  0.00 97.00      PROA   
ATOM   3807  HA  ALA P 243     -21.717-126.246 114.066  0.00 97.00      PROA   
ATOM   3808  CB  ALA P 243     -21.081-128.213 113.393  0.00 97.00      PROA   
ATOM   3809  HB1 ALA P 243     -21.227-128.877 112.513  0.00 97.00      PROA   
ATOM   3810  HB2 ALA P 243     -21.456-128.754 114.289  0.00 97.00      PROA   
ATOM   3811  HB3 ALA P 243     -19.995-128.033 113.527  0.00 97.00      PROA   
ATOM   3812  C   ALA P 243     -21.326-126.179 111.990  0.00 97.00      PROA   
ATOM   3813  O   ALA P 243     -21.945-126.148 110.928  0.00 97.00      PROA   
ATOM   3814  N   THR P 244     -20.124-125.573 112.133  0.00 97.00      PROA   
ATOM   3815  HN  THR P 244     -19.703-125.527 113.038  0.00 97.00      PROA   
ATOM   3816  CA  THR P 244     -19.241-125.181 111.045  0.00 97.00      PROA   
ATOM   3817  HA  THR P 244     -19.797-124.570 110.345  0.00 97.00      PROA   
ATOM   3818  CB  THR P 244     -18.033-124.412 111.552  0.00 97.00      PROA   
ATOM   3819  HB  THR P 244     -17.305-124.242 110.734  0.00 97.00      PROA   
ATOM   3820  OG1 THR P 244     -17.399-125.147 112.584  0.00 97.00      PROA   
ATOM   3821  HG1 THR P 244     -17.402-126.059 112.283  0.00 97.00      PROA   
ATOM   3822  CG2 THR P 244     -18.418-123.030 112.110  0.00 97.00      PROA   
ATOM   3823 HG21 THR P 244     -19.168-123.117 112.921  0.00 97.00      PROA   
ATOM   3824 HG22 THR P 244     -18.829-122.388 111.305  0.00 97.00      PROA   
ATOM   3825 HG23 THR P 244     -17.511-122.534 112.524  0.00 97.00      PROA   
ATOM   3826  C   THR P 244     -18.715-126.413 110.308  0.00 97.00      PROA   
ATOM   3827  O   THR P 244     -18.389-127.416 110.938  0.00 97.00      PROA   
ATOM   3828  N   GLU P 245     -18.568-126.327 108.966  0.00 97.00      PROA   
ATOM   3829  HN  GLU P 245     -18.773-125.466 108.505  0.00 97.00      PROA   
ATOM   3830  CA  GLU P 245     -18.149-127.367 108.031  0.00 97.00      PROA   
ATOM   3831  HA  GLU P 245     -18.874-128.170 108.040  0.00 97.00      PROA   
ATOM   3832  CB  GLU P 245     -18.109-126.630 106.659  0.00 97.00      PROA   
ATOM   3833  HB1 GLU P 245     -17.182-126.020 106.601  0.00 97.00      PROA   
ATOM   3834  HB2 GLU P 245     -18.964-125.912 106.692  0.00 97.00      PROA   
ATOM   3835  CG  GLU P 245     -18.218-127.474 105.372  0.00 97.00      PROA   
ATOM   3836  HG1 GLU P 245     -18.501-128.514 105.629  0.00 97.00      PROA   
ATOM   3837  HG2 GLU P 245     -17.233-127.495 104.860  0.00 97.00      PROA   
ATOM   3838  CD  GLU P 245     -19.241-126.940 104.357  0.00 97.00      PROA   
ATOM   3839  OE1 GLU P 245     -19.583-125.731 104.379  0.00 97.00      PROA   
ATOM   3840  OE2 GLU P 245     -19.692-127.765 103.524  0.00 97.00      PROA   
ATOM   3841  C   GLU P 245     -16.769-127.920 108.397  0.00 97.00      PROA   
ATOM   3842  O   GLU P 245     -16.518-129.123 108.444  0.00 97.00      PROA   
ATOM   3843  N   ASP P 246     -15.879-126.984 108.740  0.00 97.00      PROA   
ATOM   3844  HN  ASP P 246     -16.146-126.031 108.598  0.00 97.00      PROA   
ATOM   3845  CA  ASP P 246     -14.519-127.065 109.205  0.00 97.00      PROA   
ATOM   3846  HA  ASP P 246     -13.974-127.726 108.544  0.00 97.00      PROA   
ATOM   3847  CB  ASP P 246     -13.929-125.616 109.088  0.00 97.00      PROA   
ATOM   3848  HB1 ASP P 246     -13.631-125.433 108.031  0.00 97.00      PROA   
ATOM   3849  HB2 ASP P 246     -13.025-125.490 109.713  0.00 97.00      PROA   
ATOM   3850  CG  ASP P 246     -14.962-124.532 109.449  0.00 97.00      PROA   
ATOM   3851  OD1 ASP P 246     -15.887-124.259 108.635  0.00 97.00      PROA   
ATOM   3852  OD2 ASP P 246     -14.877-124.002 110.581  0.00 97.00      PROA   
ATOM   3853  C   ASP P 246     -14.352-127.628 110.628  0.00 97.00      PROA   
ATOM   3854  O   ASP P 246     -13.248-128.009 111.017  0.00 97.00      PROA   
ATOM   3855  N   GLY P 247     -15.429-127.725 111.446  0.00 97.00      PROA   
ATOM   3856  HN  GLY P 247     -16.331-127.506 111.079  0.00 97.00      PROA   
ATOM   3857  CA  GLY P 247     -15.382-128.308 112.791  0.00 97.00      PROA   
ATOM   3858  HA1 GLY P 247     -14.794-129.215 112.760  0.00 97.00      PROA   
ATOM   3859  HA2 GLY P 247     -16.402-128.497 113.093  0.00 97.00      PROA   
ATOM   3860  C   GLY P 247     -14.778-127.417 113.851  0.00 97.00      PROA   
ATOM   3861  O   GLY P 247     -14.444-127.864 114.949  0.00 97.00      PROA   
ATOM   3862  N   ASN P 248     -14.639-126.112 113.554  0.00 97.00      PROA   
ATOM   3863  HN  ASN P 248     -14.847-125.791 112.633  0.00 97.00      PROA   
ATOM   3864  CA  ASN P 248     -14.265-125.095 114.514  0.00 97.00      PROA   
ATOM   3865  HA  ASN P 248     -13.347-125.410 114.989  0.00 97.00      PROA   
ATOM   3866  CB  ASN P 248     -14.053-123.746 113.786  0.00 97.00      PROA   
ATOM   3867  HB1 ASN P 248     -14.064-122.888 114.489  0.00 97.00      PROA   
ATOM   3868  HB2 ASN P 248     -14.851-123.594 113.028  0.00 97.00      PROA   
ATOM   3869  CG  ASN P 248     -12.662-123.785 113.141  0.00 97.00      PROA   
ATOM   3870  OD1 ASN P 248     -11.698-124.242 113.765  0.00 97.00      PROA   
ATOM   3871  ND2 ASN P 248     -12.551-123.345 111.862  0.00 97.00      PROA   
ATOM   3872 HD21 ASN P 248     -11.660-123.412 111.419  0.00 97.00      PROA   
ATOM   3873 HD22 ASN P 248     -13.388-123.241 111.320  0.00 97.00      PROA   
ATOM   3874  C   ASN P 248     -15.271-124.938 115.636  0.00 97.00      PROA   
ATOM   3875  O   ASN P 248     -14.898-124.892 116.807  0.00 97.00      PROA   
ATOM   3876  N   VAL P 249     -16.575-124.895 115.293  0.00 97.00      PROA   
ATOM   3877  HN  VAL P 249     -16.832-124.935 114.329  0.00 97.00      PROA   
ATOM   3878  CA  VAL P 249     -17.658-124.666 116.221  0.00 97.00      PROA   
ATOM   3879  HA  VAL P 249     -17.302-124.764 117.237  0.00 97.00      PROA   
ATOM   3880  CB  VAL P 249     -18.288-123.288 116.040  0.00 97.00      PROA   
ATOM   3881  HB  VAL P 249     -18.768-123.215 115.039  0.00 97.00      PROA   
ATOM   3882  CG1 VAL P 249     -19.364-123.041 117.122  0.00 97.00      PROA   
ATOM   3883 HG11 VAL P 249     -18.920-123.131 118.135  0.00 97.00      PROA   
ATOM   3884 HG12 VAL P 249     -20.208-123.755 117.036  0.00 97.00      PROA   
ATOM   3885 HG13 VAL P 249     -19.773-122.015 117.013  0.00 97.00      PROA   
ATOM   3886  CG2 VAL P 249     -17.191-122.204 116.103  0.00 97.00      PROA   
ATOM   3887 HG21 VAL P 249     -16.413-122.348 115.326  0.00 97.00      PROA   
ATOM   3888 HG22 VAL P 249     -16.707-122.204 117.101  0.00 97.00      PROA   
ATOM   3889 HG23 VAL P 249     -17.645-121.208 115.926  0.00 97.00      PROA   
ATOM   3890  C   VAL P 249     -18.724-125.710 115.981  0.00 97.00      PROA   
ATOM   3891  O   VAL P 249     -19.224-125.858 114.872  0.00 97.00      PROA   
ATOM   3892  N   LEU P 250     -19.131-126.441 117.040  0.00 97.00      PROA   
ATOM   3893  HN  LEU P 250     -18.697-126.343 117.931  0.00 97.00      PROA   
ATOM   3894  CA  LEU P 250     -20.300-127.290 117.011  0.00 97.00      PROA   
ATOM   3895  HA  LEU P 250     -20.854-127.086 116.105  0.00 97.00      PROA   
ATOM   3896  CB  LEU P 250     -20.052-128.830 117.014  0.00 97.00      PROA   
ATOM   3897  HB1 LEU P 250     -19.647-129.073 116.004  0.00 97.00      PROA   
ATOM   3898  HB2 LEU P 250     -21.033-129.347 117.090  0.00 97.00      PROA   
ATOM   3899  CG  LEU P 250     -19.079-129.490 118.036  0.00 97.00      PROA   
ATOM   3900  HG  LEU P 250     -19.051-130.567 117.730  0.00 97.00      PROA   
ATOM   3901  CD1 LEU P 250     -17.621-128.996 117.961  0.00 97.00      PROA   
ATOM   3902 HD11 LEU P 250     -17.529-127.984 118.408  0.00 97.00      PROA   
ATOM   3903 HD12 LEU P 250     -17.277-128.958 116.906  0.00 97.00      PROA   
ATOM   3904 HD13 LEU P 250     -16.959-129.682 118.531  0.00 97.00      PROA   
ATOM   3905  CD2 LEU P 250     -19.588-129.488 119.489  0.00 97.00      PROA   
ATOM   3906 HD21 LEU P 250     -20.648-129.813 119.529  0.00 97.00      PROA   
ATOM   3907 HD22 LEU P 250     -19.500-128.477 119.933  0.00 97.00      PROA   
ATOM   3908 HD23 LEU P 250     -18.978-130.182 120.106  0.00 97.00      PROA   
ATOM   3909  C   LEU P 250     -21.193-126.816 118.124  0.00 97.00      PROA   
ATOM   3910  O   LEU P 250     -20.742-126.533 119.232  0.00 97.00      PROA   
ATOM   3911  N   LYS P 251     -22.496-126.636 117.825  0.00 97.00      PROA   
ATOM   3912  HN  LYS P 251     -22.860-126.836 116.916  0.00 97.00      PROA   
ATOM   3913  CA  LYS P 251     -23.384-125.961 118.734  0.00 97.00      PROA   
ATOM   3914  HA  LYS P 251     -22.986-125.989 119.739  0.00 97.00      PROA   
ATOM   3915  CB  LYS P 251     -23.537-124.488 118.327  0.00 97.00      PROA   
ATOM   3916  HB1 LYS P 251     -24.070-124.374 117.358  0.00 97.00      PROA   
ATOM   3917  HB2 LYS P 251     -22.497-124.119 118.162  0.00 97.00      PROA   
ATOM   3918  CG  LYS P 251     -24.171-123.627 119.425  0.00 97.00      PROA   
ATOM   3919  HG1 LYS P 251     -24.303-124.226 120.354  0.00 97.00      PROA   
ATOM   3920  HG2 LYS P 251     -25.181-123.337 119.081  0.00 97.00      PROA   
ATOM   3921  CD  LYS P 251     -23.323-122.389 119.766  0.00 97.00      PROA   
ATOM   3922  HD1 LYS P 251     -22.344-122.742 120.166  0.00 97.00      PROA   
ATOM   3923  HD2 LYS P 251     -23.830-121.811 120.570  0.00 97.00      PROA   
ATOM   3924  CE  LYS P 251     -23.080-121.472 118.556  0.00 97.00      PROA   
ATOM   3925  HE1 LYS P 251     -24.060-121.141 118.153  0.00 97.00      PROA   
ATOM   3926  HE2 LYS P 251     -22.521-121.993 117.750  0.00 97.00      PROA   
ATOM   3927  NZ  LYS P 251     -22.295-120.269 118.934  0.00 97.00      PROA   
ATOM   3928  HZ1 LYS P 251     -21.428-120.538 119.438  0.00 97.00      PROA   
ATOM   3929  HZ2 LYS P 251     -22.860-119.635 119.539  0.00 97.00      PROA   
ATOM   3930  HZ3 LYS P 251     -21.990-119.754 118.087  0.00 97.00      PROA   
ATOM   3931  C   LYS P 251     -24.699-126.694 118.744  0.00 97.00      PROA   
ATOM   3932  O   LYS P 251     -25.642-126.382 118.019  0.00 97.00      PROA   
ATOM   3933  N   ARG P 252     -24.762-127.736 119.595  0.00 97.00      PROA   
ATOM   3934  HN  ARG P 252     -23.976-127.947 120.173  0.00 97.00      PROA   
ATOM   3935  CA  ARG P 252     -25.910-128.597 119.769  0.00 97.00      PROA   
ATOM   3936  HA  ARG P 252     -26.177-128.955 118.785  0.00 97.00      PROA   
ATOM   3937  CB  ARG P 252     -25.527-129.829 120.629  0.00 97.00      PROA   
ATOM   3938  HB1 ARG P 252     -26.440-130.403 120.897  0.00 97.00      PROA   
ATOM   3939  HB2 ARG P 252     -25.053-129.482 121.574  0.00 97.00      PROA   
ATOM   3940  CG  ARG P 252     -24.568-130.792 119.900  0.00 97.00      PROA   
ATOM   3941  HG1 ARG P 252     -23.638-130.264 119.589  0.00 97.00      PROA   
ATOM   3942  HG2 ARG P 252     -25.081-131.130 118.971  0.00 97.00      PROA   
ATOM   3943  CD  ARG P 252     -24.176-132.014 120.748  0.00 97.00      PROA   
ATOM   3944  HD1 ARG P 252     -25.079-132.486 121.185  0.00 97.00      PROA   
ATOM   3945  HD2 ARG P 252     -23.468-131.718 121.551  0.00 97.00      PROA   
ATOM   3946  NE  ARG P 252     -23.549-132.997 119.815  0.00 97.00      PROA   
ATOM   3947  HE  ARG P 252     -23.864-133.017 118.865  0.00 97.00      PROA   
ATOM   3948  CZ  ARG P 252     -22.390-133.654 120.001  0.00 97.00      PROA   
ATOM   3949  NH1 ARG P 252     -21.931-133.979 121.205  0.00 97.00      PROA   
ATOM   3950 HH11 ARG P 252     -22.565-133.863 121.961  0.00 97.00      PROA   
ATOM   3951 HH12 ARG P 252     -21.183-134.635 121.231  0.00 97.00      PROA   
ATOM   3952  NH2 ARG P 252     -21.714-134.005 118.893  0.00 97.00      PROA   
ATOM   3953 HH21 ARG P 252     -22.051-133.581 118.048  0.00 97.00      PROA   
ATOM   3954 HH22 ARG P 252     -20.778-134.329 118.952  0.00 97.00      PROA   
ATOM   3955  C   ARG P 252     -27.153-127.910 120.317  0.00 97.00      PROA   
ATOM   3956  O   ARG P 252     -27.064-127.017 121.159  0.00 97.00      PROA   
ATOM   3957  N   SER P 253     -28.364-128.324 119.855  0.00 97.00      PROA   
ATOM   3958  HN  SER P 253     -28.441-129.004 119.128  0.00 97.00      PROA   
ATOM   3959  CA  SER P 253     -29.605-127.902 120.488  0.00 97.00      PROA   
ATOM   3960  HA  SER P 253     -29.504-126.852 120.702  0.00 97.00      PROA   
ATOM   3961  CB  SER P 253     -30.873-128.004 119.594  0.00 97.00      PROA   
ATOM   3962  HB1 SER P 253     -30.769-127.314 118.730  0.00 97.00      PROA   
ATOM   3963  HB2 SER P 253     -31.772-127.693 120.169  0.00 97.00      PROA   
ATOM   3964  OG  SER P 253     -31.095-129.318 119.106  0.00 97.00      PROA   
ATOM   3965  HG1 SER P 253     -30.330-129.533 118.558  0.00 97.00      PROA   
ATOM   3966  C   SER P 253     -29.830-128.682 121.783  0.00 97.00      PROA   
ATOM   3967  O   SER P 253     -29.543-129.878 121.817  0.00 97.00      PROA   
ATOM   3968  N   PRO P 254     -30.331-128.092 122.868  0.00 97.00      PROA   
ATOM   3969  CD  PRO P 254     -30.222-126.657 123.137  0.00 97.00      PROA   
ATOM   3970  HD1 PRO P 254     -31.033-126.141 122.584  0.00 97.00      PROA   
ATOM   3971  HD2 PRO P 254     -29.227-126.252 122.841  0.00 97.00      PROA   
ATOM   3972  CA  PRO P 254     -30.992-128.799 123.967  0.00 97.00      PROA   
ATOM   3973  HA  PRO P 254     -30.246-129.436 124.420  0.00 97.00      PROA   
ATOM   3974  CB  PRO P 254     -31.455-127.664 124.902  0.00 97.00      PROA   
ATOM   3975  HB1 PRO P 254     -31.467-127.976 125.965  0.00 97.00      PROA   
ATOM   3976  HB2 PRO P 254     -32.469-127.308 124.612  0.00 97.00      PROA   
ATOM   3977  CG  PRO P 254     -30.454-126.532 124.639  0.00 97.00      PROA   
ATOM   3978  HG1 PRO P 254     -30.839-125.534 124.929  0.00 97.00      PROA   
ATOM   3979  HG2 PRO P 254     -29.500-126.734 125.175  0.00 97.00      PROA   
ATOM   3980  C   PRO P 254     -32.149-129.697 123.534  0.00 97.00      PROA   
ATOM   3981  O   PRO P 254     -32.818-129.369 122.555  0.00 97.00      PROA   
ATOM   3982  N   GLU P 255     -32.408-130.828 124.243  0.00 97.00      PROA   
ATOM   3983  HN  GLU P 255     -31.823-131.112 125.001  0.00 97.00      PROA   
ATOM   3984  CA  GLU P 255     -33.505-131.736 123.946  0.00 97.00      PROA   
ATOM   3985  HA  GLU P 255     -33.368-132.062 122.928  0.00 97.00      PROA   
ATOM   3986  CB  GLU P 255     -33.505-133.011 124.839  0.00 97.00      PROA   
ATOM   3987  HB1 GLU P 255     -34.391-133.605 124.531  0.00 97.00      PROA   
ATOM   3988  HB2 GLU P 255     -33.647-132.732 125.905  0.00 97.00      PROA   
ATOM   3989  CG  GLU P 255     -32.240-133.902 124.705  0.00 97.00      PROA   
ATOM   3990  HG1 GLU P 255     -31.545-133.701 125.547  0.00 97.00      PROA   
ATOM   3991  HG2 GLU P 255     -31.713-133.674 123.756  0.00 97.00      PROA   
ATOM   3992  CD  GLU P 255     -32.563-135.401 124.683  0.00 97.00      PROA   
ATOM   3993  OE1 GLU P 255     -32.145-136.126 125.624  0.00 97.00      PROA   
ATOM   3994  OE2 GLU P 255     -33.214-135.841 123.700  0.00 97.00      PROA   
ATOM   3995  C   GLU P 255     -34.894-131.103 124.012  0.00 97.00      PROA   
ATOM   3996  O   GLU P 255     -35.203-130.302 124.893  0.00 97.00      PROA   
ATOM   3997  N   LEU P 256     -35.768-131.483 123.052  0.00 97.00      PROA   
ATOM   3998  HN  LEU P 256     -35.465-132.092 122.321  0.00 97.00      PROA   
ATOM   3999  CA  LEU P 256     -37.119-130.989 122.910  0.00 97.00      PROA   
ATOM   4000  HA  LEU P 256     -37.344-130.318 123.725  0.00 97.00      PROA   
ATOM   4001  CB  LEU P 256     -37.239-130.254 121.544  0.00 97.00      PROA   
ATOM   4002  HB1 LEU P 256     -37.063-130.970 120.714  0.00 97.00      PROA   
ATOM   4003  HB2 LEU P 256     -36.392-129.527 121.523  0.00 97.00      PROA   
ATOM   4004  CG  LEU P 256     -38.523-129.432 121.258  0.00 97.00      PROA   
ATOM   4005  HG  LEU P 256     -38.258-128.733 120.425  0.00 97.00      PROA   
ATOM   4006  CD1 LEU P 256     -39.690-130.285 120.731  0.00 97.00      PROA   
ATOM   4007 HD11 LEU P 256     -40.077-130.952 121.524  0.00 97.00      PROA   
ATOM   4008 HD12 LEU P 256     -39.361-130.910 119.874  0.00 97.00      PROA   
ATOM   4009 HD13 LEU P 256     -40.523-129.632 120.396  0.00 97.00      PROA   
ATOM   4010  CD2 LEU P 256     -38.955-128.556 122.447  0.00 97.00      PROA   
ATOM   4011 HD21 LEU P 256     -38.109-127.921 122.784  0.00 97.00      PROA   
ATOM   4012 HD22 LEU P 256     -39.292-129.187 123.295  0.00 97.00      PROA   
ATOM   4013 HD23 LEU P 256     -39.796-127.896 122.147  0.00 97.00      PROA   
ATOM   4014  C   LEU P 256     -38.047-132.186 123.000  0.00 97.00      PROA   
ATOM   4015  O   LEU P 256     -37.823-133.208 122.363  0.00 97.00      PROA   
ATOM   4016  N   GLU P 257     -39.120-132.106 123.824  0.00 97.00      PROA   
ATOM   4017  HN  GLU P 257     -39.329-131.271 124.325  0.00 97.00      PROA   
ATOM   4018  CA  GLU P 257     -39.992-133.237 124.081  0.00 97.00      PROA   
ATOM   4019  HA  GLU P 257     -39.408-134.143 124.019  0.00 97.00      PROA   
ATOM   4020  CB  GLU P 257     -40.623-133.175 125.498  0.00 97.00      PROA   
ATOM   4021  HB1 GLU P 257     -41.308-132.306 125.587  0.00 97.00      PROA   
ATOM   4022  HB2 GLU P 257     -39.781-132.984 126.206  0.00 97.00      PROA   
ATOM   4023  CG  GLU P 257     -41.296-134.491 125.959  0.00 97.00      PROA   
ATOM   4024  HG1 GLU P 257     -40.978-134.708 127.001  0.00 97.00      PROA   
ATOM   4025  HG2 GLU P 257     -40.980-135.342 125.322  0.00 97.00      PROA   
ATOM   4026  CD  GLU P 257     -42.817-134.424 125.959  0.00 97.00      PROA   
ATOM   4027  OE1 GLU P 257     -43.402-134.335 124.859  0.00 97.00      PROA   
ATOM   4028  OE2 GLU P 257     -43.417-134.502 127.059  0.00 97.00      PROA   
ATOM   4029  C   GLU P 257     -41.088-133.327 123.043  0.00 97.00      PROA   
ATOM   4030  O   GLU P 257     -41.755-132.345 122.726  0.00 97.00      PROA   
ATOM   4031  N   LEU P 258     -41.292-134.547 122.495  0.00 97.00      PROA   
ATOM   4032  HN  LEU P 258     -40.705-135.311 122.757  0.00 97.00      PROA   
ATOM   4033  CA  LEU P 258     -42.346-134.850 121.555  0.00 97.00      PROA   
ATOM   4034  HA  LEU P 258     -43.140-134.128 121.680  0.00 97.00      PROA   
ATOM   4035  CB  LEU P 258     -41.887-134.839 120.072  0.00 97.00      PROA   
ATOM   4036  HB1 LEU P 258     -42.722-135.151 119.407  0.00 97.00      PROA   
ATOM   4037  HB2 LEU P 258     -41.068-135.577 119.956  0.00 97.00      PROA   
ATOM   4038  CG  LEU P 258     -41.365-133.472 119.564  0.00 97.00      PROA   
ATOM   4039  HG  LEU P 258     -40.620-133.086 120.296  0.00 97.00      PROA   
ATOM   4040  CD1 LEU P 258     -40.628-133.628 118.224  0.00 97.00      PROA   
ATOM   4041 HD11 LEU P 258     -41.329-133.994 117.444  0.00 97.00      PROA   
ATOM   4042 HD12 LEU P 258     -39.794-134.353 118.320  0.00 97.00      PROA   
ATOM   4043 HD13 LEU P 258     -40.212-132.649 117.904  0.00 97.00      PROA   
ATOM   4044  CD2 LEU P 258     -42.489-132.428 119.426  0.00 97.00      PROA   
ATOM   4045 HD21 LEU P 258     -42.990-132.253 120.400  0.00 97.00      PROA   
ATOM   4046 HD22 LEU P 258     -43.245-132.775 118.690  0.00 97.00      PROA   
ATOM   4047 HD23 LEU P 258     -42.069-131.463 119.071  0.00 97.00      PROA   
ATOM   4048  C   LEU P 258     -42.929-136.207 121.895  0.00 97.00      PROA   
ATOM   4049  O   LEU P 258     -42.699-137.204 121.213  0.00 97.00      PROA   
ATOM   4050  N   GLN P 259     -43.726-136.281 122.982  0.00 97.00      PROA   
ATOM   4051  HN  GLN P 259     -43.756-135.520 123.634  0.00 97.00      PROA   
ATOM   4052  CA  GLN P 259     -44.614-137.391 123.259  0.00 97.00      PROA   
ATOM   4053  HA  GLN P 259     -43.994-138.273 123.255  0.00 97.00      PROA   
ATOM   4054  CB  GLN P 259     -45.292-137.310 124.654  0.00 97.00      PROA   
ATOM   4055  HB1 GLN P 259     -46.185-137.975 124.684  0.00 97.00      PROA   
ATOM   4056  HB2 GLN P 259     -45.645-136.267 124.812  0.00 97.00      PROA   
ATOM   4057  CG  GLN P 259     -44.371-137.711 125.824  0.00 97.00      PROA   
ATOM   4058  HG1 GLN P 259     -43.503-137.027 125.893  0.00 97.00      PROA   
ATOM   4059  HG2 GLN P 259     -43.987-138.743 125.684  0.00 97.00      PROA   
ATOM   4060  CD  GLN P 259     -45.175-137.685 127.130  0.00 97.00      PROA   
ATOM   4061  OE1 GLN P 259     -45.859-138.655 127.473  0.00 97.00      PROA   
ATOM   4062  NE2 GLN P 259     -45.104-136.545 127.868  0.00 97.00      PROA   
ATOM   4063 HE21 GLN P 259     -45.606-136.488 128.727  0.00 97.00      PROA   
ATOM   4064 HE22 GLN P 259     -44.543-135.779 127.542  0.00 97.00      PROA   
ATOM   4065  C   GLN P 259     -45.667-137.602 122.186  0.00 97.00      PROA   
ATOM   4066  O   GLN P 259     -46.249-136.655 121.669  0.00 97.00      PROA   
ATOM   4067  N   VAL P 260     -45.917-138.881 121.825  0.00 97.00      PROA   
ATOM   4068  HN  VAL P 260     -45.416-139.632 122.244  0.00 97.00      PROA   
ATOM   4069  CA  VAL P 260     -46.866-139.267 120.806  0.00 97.00      PROA   
ATOM   4070  HA  VAL P 260     -47.498-138.427 120.565  0.00 97.00      PROA   
ATOM   4071  CB  VAL P 260     -46.193-139.762 119.529  0.00 97.00      PROA   
ATOM   4072  HB  VAL P 260     -45.572-140.650 119.769  0.00 97.00      PROA   
ATOM   4073  CG1 VAL P 260     -47.251-140.140 118.470  0.00 97.00      PROA   
ATOM   4074 HG11 VAL P 260     -47.922-139.280 118.264  0.00 97.00      PROA   
ATOM   4075 HG12 VAL P 260     -47.861-141.007 118.795  0.00 97.00      PROA   
ATOM   4076 HG13 VAL P 260     -46.745-140.420 117.523  0.00 97.00      PROA   
ATOM   4077  CG2 VAL P 260     -45.238-138.681 118.972  0.00 97.00      PROA   
ATOM   4078 HG21 VAL P 260     -44.397-138.489 119.668  0.00 97.00      PROA   
ATOM   4079 HG22 VAL P 260     -45.782-137.731 118.802  0.00 97.00      PROA   
ATOM   4080 HG23 VAL P 260     -44.806-139.019 118.006  0.00 97.00      PROA   
ATOM   4081  C   VAL P 260     -47.717-140.359 121.428  0.00 97.00      PROA   
ATOM   4082  O   VAL P 260     -47.192-141.302 122.014  0.00 97.00      PROA   
ATOM   4083  N   LEU P 261     -49.064-140.238 121.346  0.00 97.00      PROA   
ATOM   4084  HN  LEU P 261     -49.466-139.466 120.854  0.00 97.00      PROA   
ATOM   4085  CA  LEU P 261     -49.989-141.148 121.991  0.00 97.00      PROA   
ATOM   4086  HA  LEU P 261     -49.434-141.987 122.380  0.00 97.00      PROA   
ATOM   4087  CB  LEU P 261     -50.758-140.499 123.168  0.00 97.00      PROA   
ATOM   4088  HB1 LEU P 261     -51.541-141.197 123.541  0.00 97.00      PROA   
ATOM   4089  HB2 LEU P 261     -51.266-139.579 122.804  0.00 97.00      PROA   
ATOM   4090  CG  LEU P 261     -49.877-140.124 124.386  0.00 97.00      PROA   
ATOM   4091  HG  LEU P 261     -49.120-139.375 124.054  0.00 97.00      PROA   
ATOM   4092  CD1 LEU P 261     -50.739-139.475 125.484  0.00 97.00      PROA   
ATOM   4093 HD11 LEU P 261     -51.489-140.205 125.858  0.00 97.00      PROA   
ATOM   4094 HD12 LEU P 261     -51.278-138.592 125.083  0.00 97.00      PROA   
ATOM   4095 HD13 LEU P 261     -50.103-139.152 126.334  0.00 97.00      PROA   
ATOM   4096  CD2 LEU P 261     -49.117-141.328 124.971  0.00 97.00      PROA   
ATOM   4097 HD21 LEU P 261     -48.552-141.017 125.875  0.00 97.00      PROA   
ATOM   4098 HD22 LEU P 261     -48.393-141.737 124.239  0.00 97.00      PROA   
ATOM   4099 HD23 LEU P 261     -49.831-142.128 125.260  0.00 97.00      PROA   
ATOM   4100  C   LEU P 261     -50.977-141.751 121.019  0.00 97.00      PROA   
ATOM   4101  O   LEU P 261     -51.606-141.074 120.212  0.00 97.00      PROA   
ATOM   4102  N   GLY P 262     -51.129-143.089 121.112  0.00 97.00      PROA   
ATOM   4103  HN  GLY P 262     -50.636-143.595 121.812  0.00 97.00      PROA   
ATOM   4104  CA  GLY P 262     -52.021-143.890 120.313  0.00 97.00      PROA   
ATOM   4105  HA1 GLY P 262     -51.453-144.318 119.502  0.00 97.00      PROA   
ATOM   4106  HA2 GLY P 262     -52.879-143.309 120.004  0.00 97.00      PROA   
ATOM   4107  C   GLY P 262     -52.483-145.019 121.171  0.00 97.00      PROA   
ATOM   4108  O   GLY P 262     -51.884-145.330 122.198  0.00 97.00      PROA   
ATOM   4109  N   HSD P 263     -53.568-145.685 120.739  0.00 97.00      PROA   
ATOM   4110  HN  HSD P 263     -54.004-145.440 119.877  0.00 97.00      PROA   
ATOM   4111  CA  HSD P 263     -54.126-146.834 121.407  0.00 97.00      PROA   
ATOM   4112  HA  HSD P 263     -53.455-147.187 122.179  0.00 97.00      PROA   
ATOM   4113  CB  HSD P 263     -55.515-146.535 122.020  0.00 97.00      PROA   
ATOM   4114  HB1 HSD P 263     -55.984-147.467 122.402  0.00 97.00      PROA   
ATOM   4115  HB2 HSD P 263     -56.180-146.114 121.234  0.00 97.00      PROA   
ATOM   4116  ND1 HSD P 263     -55.489-145.836 124.484  0.00 97.00      PROA   
ATOM   4117  HD1 HSD P 263     -55.594-146.751 124.876  0.00 97.00      PROA   
ATOM   4118  CG  HSD P 263     -55.415-145.526 123.140  0.00 97.00      PROA   
ATOM   4119  CE1 HSD P 263     -55.439-144.663 125.164  0.00 97.00      PROA   
ATOM   4120  HE1 HSD P 263     -55.478-144.602 126.252  0.00 97.00      PROA   
ATOM   4121  NE2 HSD P 263     -55.350-143.624 124.358  0.00 97.00      PROA   
ATOM   4122  CD2 HSD P 263     -55.345-144.166 123.084  0.00 97.00      PROA   
ATOM   4123  HD2 HSD P 263     -55.289-143.510 122.225  0.00 97.00      PROA   
ATOM   4124  C   HSD P 263     -54.211-147.883 120.336  0.00 97.00      PROA   
ATOM   4125  O   HSD P 263     -54.582-147.577 119.206  0.00 97.00      PROA   
ATOM   4126  N   GLN P 264     -53.812-149.140 120.649  0.00 97.00      PROA   
ATOM   4127  HN  GLN P 264     -53.536-149.375 121.579  0.00 97.00      PROA   
ATOM   4128  CA  GLN P 264     -53.638-150.201 119.674  0.00 97.00      PROA   
ATOM   4129  HA  GLN P 264     -52.895-149.837 118.976  0.00 97.00      PROA   
ATOM   4130  CB  GLN P 264     -53.038-151.475 120.321  0.00 97.00      PROA   
ATOM   4131  HB1 GLN P 264     -53.131-152.344 119.634  0.00 97.00      PROA   
ATOM   4132  HB2 GLN P 264     -53.637-151.694 121.234  0.00 97.00      PROA   
ATOM   4133  CG  GLN P 264     -51.541-151.299 120.679  0.00 97.00      PROA   
ATOM   4134  HG1 GLN P 264     -51.358-150.273 121.063  0.00 97.00      PROA   
ATOM   4135  HG2 GLN P 264     -50.912-151.438 119.774  0.00 97.00      PROA   
ATOM   4136  CD  GLN P 264     -51.080-152.262 121.779  0.00 97.00      PROA   
ATOM   4137  OE1 GLN P 264     -50.661-151.829 122.859  0.00 97.00      PROA   
ATOM   4138  NE2 GLN P 264     -51.148-153.592 121.502  0.00 97.00      PROA   
ATOM   4139 HE21 GLN P 264     -50.858-154.233 122.210  0.00 97.00      PROA   
ATOM   4140 HE22 GLN P 264     -51.476-153.899 120.610  0.00 97.00      PROA   
ATOM   4141  C   GLN P 264     -54.863-150.521 118.831  0.00 97.00      PROA   
ATOM   4142  O   GLN P 264     -55.983-150.647 119.322  0.00 97.00      PROA   
ATOM   4143  N   GLN P 265     -54.641-150.619 117.504  0.00 97.00      PROA   
ATOM   4144  HN  GLN P 265     -53.708-150.554 117.154  0.00 97.00      PROA   
ATOM   4145  CA  GLN P 265     -55.658-150.593 116.483  0.00 97.00      PROA   
ATOM   4146  HA  GLN P 265     -56.561-150.228 116.945  0.00 97.00      PROA   
ATOM   4147  CB  GLN P 265     -55.298-149.606 115.327  0.00 97.00      PROA   
ATOM   4148  HB1 GLN P 265     -55.416-148.572 115.721  0.00 97.00      PROA   
ATOM   4149  HB2 GLN P 265     -56.041-149.720 114.506  0.00 97.00      PROA   
ATOM   4150  CG  GLN P 265     -53.878-149.734 114.706  0.00 97.00      PROA   
ATOM   4151  HG1 GLN P 265     -53.850-149.165 113.750  0.00 97.00      PROA   
ATOM   4152  HG2 GLN P 265     -53.673-150.797 114.467  0.00 97.00      PROA   
ATOM   4153  CD  GLN P 265     -52.743-149.230 115.617  0.00 97.00      PROA   
ATOM   4154  OE1 GLN P 265     -52.129-150.006 116.357  0.00 97.00      PROA   
ATOM   4155  NE2 GLN P 265     -52.447-147.903 115.555  0.00 97.00      PROA   
ATOM   4156 HE21 GLN P 265     -51.732-147.541 116.159  0.00 97.00      PROA   
ATOM   4157 HE22 GLN P 265     -52.935-147.302 114.925  0.00 97.00      PROA   
ATOM   4158  C   GLN P 265     -55.923-151.977 115.912  0.00 97.00      PROA   
ATOM   4159  O   GLN P 265     -55.029-152.823 115.922  0.00 97.00      PROA   
ATOM   4160  N   PRO P 266     -57.121-152.274 115.392  0.00 97.00      PROA   
ATOM   4161  CD  PRO P 266     -58.334-151.483 115.621  0.00 97.00      PROA   
ATOM   4162  HD1 PRO P 266     -58.246-150.529 115.054  0.00 97.00      PROA   
ATOM   4163  HD2 PRO P 266     -58.495-151.279 116.702  0.00 97.00      PROA   
ATOM   4164  CA  PRO P 266     -57.335-153.274 114.345  0.00 97.00      PROA   
ATOM   4165  HA  PRO P 266     -57.243-154.239 114.822  0.00 97.00      PROA   
ATOM   4166  CB  PRO P 266     -58.764-152.996 113.841  0.00 97.00      PROA   
ATOM   4167  HB1 PRO P 266     -59.279-153.916 113.501  0.00 97.00      PROA   
ATOM   4168  HB2 PRO P 266     -58.749-152.258 113.007  0.00 97.00      PROA   
ATOM   4169  CG  PRO P 266     -59.457-152.338 115.038  0.00 97.00      PROA   
ATOM   4170  HG1 PRO P 266     -60.343-151.740 114.745  0.00 97.00      PROA   
ATOM   4171  HG2 PRO P 266     -59.757-153.111 115.779  0.00 97.00      PROA   
ATOM   4172  C   PRO P 266     -56.317-153.245 113.212  0.00 97.00      PROA   
ATOM   4173  O   PRO P 266     -55.961-152.164 112.747  0.00 97.00      PROA   
ATOM   4174  N   THR P 267     -55.837-154.421 112.752  0.00 97.00      PROA   
ATOM   4175  HN  THR P 267     -56.035-155.273 113.232  0.00 97.00      PROA   
ATOM   4176  CA  THR P 267     -55.044-154.561 111.536  0.00 97.00      PROA   
ATOM   4177  HA  THR P 267     -54.224-153.865 111.651  0.00 97.00      PROA   
ATOM   4178  CB  THR P 267     -54.443-155.952 111.366  0.00 97.00      PROA   
ATOM   4179  HB  THR P 267     -55.131-156.632 110.818  0.00 97.00      PROA   
ATOM   4180  OG1 THR P 267     -54.197-156.558 112.628  0.00 97.00      PROA   
ATOM   4181  HG1 THR P 267     -53.620-155.948 113.095  0.00 97.00      PROA   
ATOM   4182  CG2 THR P 267     -53.105-155.865 110.609  0.00 97.00      PROA   
ATOM   4183 HG21 THR P 267     -52.386-155.226 111.166  0.00 97.00      PROA   
ATOM   4184 HG22 THR P 267     -53.250-155.432 109.598  0.00 97.00      PROA   
ATOM   4185 HG23 THR P 267     -52.664-156.878 110.500  0.00 97.00      PROA   
ATOM   4186  C   THR P 267     -55.763-154.157 110.245  0.00 97.00      PROA   
ATOM   4187  O   THR P 267     -55.115-153.489 109.438  0.00 97.00      PROA   
ATOM   4188  N   PRO P 268     -57.034-154.466 109.950  0.00 97.00      PROA   
ATOM   4189  CD  PRO P 268     -57.807-155.571 110.538  0.00 97.00      PROA   
ATOM   4190  HD1 PRO P 268     -57.832-155.516 111.644  0.00 97.00      PROA   
ATOM   4191  HD2 PRO P 268     -57.374-156.542 110.212  0.00 97.00      PROA   
ATOM   4192  CA  PRO P 268     -57.758-153.827 108.855  0.00 97.00      PROA   
ATOM   4193  HA  PRO P 268     -57.125-153.732 107.984  0.00 97.00      PROA   
ATOM   4194  CB  PRO P 268     -58.956-154.762 108.606  0.00 97.00      PROA   
ATOM   4195  HB1 PRO P 268     -58.651-155.551 107.883  0.00 97.00      PROA   
ATOM   4196  HB2 PRO P 268     -59.847-154.240 108.204  0.00 97.00      PROA   
ATOM   4197  CG  PRO P 268     -59.219-155.404 109.971  0.00 97.00      PROA   
ATOM   4198  HG1 PRO P 268     -59.783-154.685 110.606  0.00 97.00      PROA   
ATOM   4199  HG2 PRO P 268     -59.777-156.359 109.905  0.00 97.00      PROA   
ATOM   4200  C   PRO P 268     -58.230-152.437 109.247  0.00 97.00      PROA   
ATOM   4201  O   PRO P 268     -58.517-152.191 110.417  0.00 97.00      PROA   
ATOM   4202  N   VAL P 269     -58.301-151.526 108.252  0.00 97.00      PROA   
ATOM   4203  HN  VAL P 269     -58.098-151.754 107.305  0.00 97.00      PROA   
ATOM   4204  CA  VAL P 269     -58.817-150.188 108.355  0.00 97.00      PROA   
ATOM   4205  HA  VAL P 269     -59.600-150.173 109.099  0.00 97.00      PROA   
ATOM   4206  CB  VAL P 269     -57.730-149.166 108.711  0.00 97.00      PROA   
ATOM   4207  HB  VAL P 269     -57.254-149.502 109.663  0.00 97.00      PROA   
ATOM   4208  CG1 VAL P 269     -56.637-149.108 107.623  0.00 97.00      PROA   
ATOM   4209 HG11 VAL P 269     -57.079-148.783 106.658  0.00 97.00      PROA   
ATOM   4210 HG12 VAL P 269     -56.163-150.100 107.481  0.00 97.00      PROA   
ATOM   4211 HG13 VAL P 269     -55.850-148.376 107.906  0.00 97.00      PROA   
ATOM   4212  CG2 VAL P 269     -58.357-147.780 108.958  0.00 97.00      PROA   
ATOM   4213 HG21 VAL P 269     -59.137-147.840 109.744  0.00 97.00      PROA   
ATOM   4214 HG22 VAL P 269     -58.822-147.404 108.023  0.00 97.00      PROA   
ATOM   4215 HG23 VAL P 269     -57.579-147.052 109.275  0.00 97.00      PROA   
ATOM   4216  C   VAL P 269     -59.474-149.928 106.976  0.00 97.00      PROA   
ATOM   4217  OT1 VAL P 269     -59.104-150.627 105.991  0.00 97.00      PROA   
ATOM   4218  OT2 VAL P 269     -60.374-149.050 106.894  0.00 97.00      PROA   
END
