# Supplementary material for: The solution structure of the unbound IgG Fc receptor CD64 resembles its crystal structure: Implications for function
Source: PLoS One. 2023 Sep 21;18(9):e0288351. doi: 10.1371/journal.pone.0288351 (PMC10513344; doi:10.1371/journal.pone.0288351)
Supplement: S1 File — (ZIP) [file pone.0288351.s003.zip › CD64V03 E11/Top100/EM_done_ready_for_EM_top100_0p11_E11.dcd_166399.pdb.pdb]

REMARK  FINAL COORDINATES WRITTEN BY NAMD AT TIMESTEP 2000
ATOM      1  N   LYS P   1      -0.324 -56.190 105.939  0.00 97.00      PROA   
ATOM      2  HT1 LYS P   1      -0.896 -55.986 106.786  0.00 97.00      PROA   
ATOM      3  HT2 LYS P   1      -0.246 -55.292 105.413  0.00 97.00      PROA   
ATOM      4  HT3 LYS P   1       0.618 -56.508 106.239  0.00 97.00      PROA   
ATOM      5  CA  LYS P   1      -1.012 -57.221 105.125  0.00 97.00      PROA   
ATOM      6  HA  LYS P   1      -2.063 -56.977 105.125  0.00 97.00      PROA   
ATOM      7  CB  LYS P   1      -0.504 -57.221 103.652  0.00 97.00      PROA   
ATOM      8  HB1 LYS P   1      -0.858 -58.151 103.158  0.00 97.00      PROA   
ATOM      9  HB2 LYS P   1       0.607 -57.241 103.621  0.00 97.00      PROA   
ATOM     10  CG  LYS P   1      -1.022 -56.034 102.811  0.00 97.00      PROA   
ATOM     11  HG1 LYS P   1      -0.474 -55.117 103.120  0.00 97.00      PROA   
ATOM     12  HG2 LYS P   1      -2.100 -55.860 103.024  0.00 97.00      PROA   
ATOM     13  CD  LYS P   1      -0.842 -56.203 101.287  0.00 97.00      PROA   
ATOM     14  HD1 LYS P   1       0.224 -56.447 101.079  0.00 97.00      PROA   
ATOM     15  HD2 LYS P   1      -1.062 -55.219 100.813  0.00 97.00      PROA   
ATOM     16  CE  LYS P   1      -1.751 -57.279 100.666  0.00 97.00      PROA   
ATOM     17  HE1 LYS P   1      -2.812 -57.079 100.928  0.00 97.00      PROA   
ATOM     18  HE2 LYS P   1      -1.474 -58.290 101.031  0.00 97.00      PROA   
ATOM     19  NZ  LYS P   1      -1.647 -57.294  99.184  0.00 97.00      PROA   
ATOM     20  HZ1 LYS P   1      -0.662 -57.469  98.901  0.00 97.00      PROA   
ATOM     21  HZ2 LYS P   1      -1.956 -56.378  98.800  0.00 97.00      PROA   
ATOM     22  HZ3 LYS P   1      -2.254 -58.047  98.801  0.00 97.00      PROA   
ATOM     23  C   LYS P   1      -0.878 -58.578 105.761  0.00 97.00      PROA   
ATOM     24  O   LYS P   1      -0.088 -58.772 106.683  0.00 97.00      PROA   
ATOM     25  N   ALA P   2      -1.666 -59.558 105.273  0.00 97.00      PROA   
ATOM     26  HN  ALA P   2      -2.354 -59.411 104.567  0.00 97.00      PROA   
ATOM     27  CA  ALA P   2      -1.580 -60.935 105.655  0.00 97.00      PROA   
ATOM     28  HA  ALA P   2      -0.544 -61.238 105.727  0.00 97.00      PROA   
ATOM     29  CB  ALA P   2      -2.351 -61.226 106.960  0.00 97.00      PROA   
ATOM     30  HB1 ALA P   2      -3.407 -60.894 106.870  0.00 97.00      PROA   
ATOM     31  HB2 ALA P   2      -1.889 -60.669 107.804  0.00 97.00      PROA   
ATOM     32  HB3 ALA P   2      -2.335 -62.307 107.208  0.00 97.00      PROA   
ATOM     33  C   ALA P   2      -2.218 -61.631 104.479  0.00 97.00      PROA   
ATOM     34  O   ALA P   2      -2.705 -60.961 103.568  0.00 97.00      PROA   
ATOM     35  N   VAL P   3      -2.205 -62.986 104.470  0.00 97.00      PROA   
ATOM     36  HN  VAL P   3      -1.717 -63.498 105.170  0.00 97.00      PROA   
ATOM     37  CA  VAL P   3      -3.023 -63.821 103.611  0.00 97.00      PROA   
ATOM     38  HA  VAL P   3      -3.960 -63.315 103.431  0.00 97.00      PROA   
ATOM     39  CB  VAL P   3      -2.409 -64.259 102.272  0.00 97.00      PROA   
ATOM     40  HB  VAL P   3      -3.121 -64.956 101.770  0.00 97.00      PROA   
ATOM     41  CG1 VAL P   3      -2.242 -63.049 101.331  0.00 97.00      PROA   
ATOM     42 HG11 VAL P   3      -1.459 -62.364 101.718  0.00 97.00      PROA   
ATOM     43 HG12 VAL P   3      -3.198 -62.493 101.241  0.00 97.00      PROA   
ATOM     44 HG13 VAL P   3      -1.933 -63.394 100.320  0.00 97.00      PROA   
ATOM     45  CG2 VAL P   3      -1.063 -64.990 102.463  0.00 97.00      PROA   
ATOM     46 HG21 VAL P   3      -1.196 -65.936 103.025  0.00 97.00      PROA   
ATOM     47 HG22 VAL P   3      -0.340 -64.351 103.010  0.00 97.00      PROA   
ATOM     48 HG23 VAL P   3      -0.622 -65.238 101.474  0.00 97.00      PROA   
ATOM     49  C   VAL P   3      -3.310 -65.033 104.471  0.00 97.00      PROA   
ATOM     50  O   VAL P   3      -2.496 -65.396 105.319  0.00 97.00      PROA   
ATOM     51  N   ILE P   4      -4.496 -65.674 104.306  0.00 97.00      PROA   
ATOM     52  HN  ILE P   4      -5.190 -65.324 103.678  0.00 97.00      PROA   
ATOM     53  CA  ILE P   4      -4.902 -66.779 105.163  0.00 97.00      PROA   
ATOM     54  HA  ILE P   4      -4.249 -66.812 106.022  0.00 97.00      PROA   
ATOM     55  CB  ILE P   4      -6.311 -66.600 105.733  0.00 97.00      PROA   
ATOM     56  HB  ILE P   4      -7.038 -66.531 104.893  0.00 97.00      PROA   
ATOM     57  CG2 ILE P   4      -6.666 -67.807 106.636  0.00 97.00      PROA   
ATOM     58 HG21 ILE P   4      -5.849 -67.985 107.369  0.00 97.00      PROA   
ATOM     59 HG22 ILE P   4      -6.823 -68.727 106.036  0.00 97.00      PROA   
ATOM     60 HG23 ILE P   4      -7.595 -67.618 107.207  0.00 97.00      PROA   
ATOM     61  CG1 ILE P   4      -6.403 -65.283 106.544  0.00 97.00      PROA   
ATOM     62 HG11 ILE P   4      -5.927 -64.442 105.996  0.00 97.00      PROA   
ATOM     63 HG12 ILE P   4      -5.835 -65.436 107.483  0.00 97.00      PROA   
ATOM     64  CD  ILE P   4      -7.832 -64.846 106.877  0.00 97.00      PROA   
ATOM     65  HD1 ILE P   4      -8.428 -65.670 107.318  0.00 97.00      PROA   
ATOM     66  HD2 ILE P   4      -8.345 -64.494 105.957  0.00 97.00      PROA   
ATOM     67  HD3 ILE P   4      -7.808 -64.011 107.607  0.00 97.00      PROA   
ATOM     68  C   ILE P   4      -4.769 -68.122 104.451  0.00 97.00      PROA   
ATOM     69  O   ILE P   4      -5.202 -68.301 103.315  0.00 97.00      PROA   
ATOM     70  N   LYS P   5      -4.163 -69.122 105.137  0.00 97.00      PROA   
ATOM     71  HN  LYS P   5      -3.726 -68.922 106.014  0.00 97.00      PROA   
ATOM     72  CA  LYS P   5      -4.073 -70.488 104.659  0.00 97.00      PROA   
ATOM     73  HA  LYS P   5      -4.487 -70.562 103.664  0.00 97.00      PROA   
ATOM     74  CB  LYS P   5      -2.610 -71.003 104.641  0.00 97.00      PROA   
ATOM     75  HB1 LYS P   5      -2.583 -72.040 104.238  0.00 97.00      PROA   
ATOM     76  HB2 LYS P   5      -2.213 -71.030 105.681  0.00 97.00      PROA   
ATOM     77  CG  LYS P   5      -1.642 -70.135 103.819  0.00 97.00      PROA   
ATOM     78  HG1 LYS P   5      -0.626 -70.573 103.944  0.00 97.00      PROA   
ATOM     79  HG2 LYS P   5      -1.614 -69.110 104.250  0.00 97.00      PROA   
ATOM     80  CD  LYS P   5      -1.980 -70.049 102.319  0.00 97.00      PROA   
ATOM     81  HD1 LYS P   5      -3.035 -69.717 102.204  0.00 97.00      PROA   
ATOM     82  HD2 LYS P   5      -1.894 -71.060 101.865  0.00 97.00      PROA   
ATOM     83  CE  LYS P   5      -1.109 -69.049 101.546  0.00 97.00      PROA   
ATOM     84  HE1 LYS P   5      -1.264 -68.028 101.963  0.00 97.00      PROA   
ATOM     85  HE2 LYS P   5      -1.350 -69.039 100.464  0.00 97.00      PROA   
ATOM     86  NZ  LYS P   5       0.321 -69.370 101.694  0.00 97.00      PROA   
ATOM     87  HZ1 LYS P   5       0.668 -70.171 101.141  0.00 97.00      PROA   
ATOM     88  HZ2 LYS P   5       0.510 -69.529 102.710  0.00 97.00      PROA   
ATOM     89  HZ3 LYS P   5       0.882 -68.510 101.509  0.00 97.00      PROA   
ATOM     90  C   LYS P   5      -4.863 -71.416 105.559  0.00 97.00      PROA   
ATOM     91  O   LYS P   5      -4.516 -71.631 106.714  0.00 97.00      PROA   
ATOM     92  N   LEU P   6      -5.939 -72.045 105.033  0.00 97.00      PROA   
ATOM     93  HN  LEU P   6      -6.270 -71.833 104.117  0.00 97.00      PROA   
ATOM     94  CA  LEU P   6      -6.642 -73.113 105.717  0.00 97.00      PROA   
ATOM     95  HA  LEU P   6      -6.737 -72.851 106.762  0.00 97.00      PROA   
ATOM     96  CB  LEU P   6      -8.070 -73.334 105.150  0.00 97.00      PROA   
ATOM     97  HB1 LEU P   6      -8.596 -74.043 105.826  0.00 97.00      PROA   
ATOM     98  HB2 LEU P   6      -8.025 -73.802 104.143  0.00 97.00      PROA   
ATOM     99  CG  LEU P   6      -8.944 -72.057 105.028  0.00 97.00      PROA   
ATOM    100  HG  LEU P   6      -8.617 -71.330 105.807  0.00 97.00      PROA   
ATOM    101  CD1 LEU P   6      -8.832 -71.379 103.647  0.00 97.00      PROA   
ATOM    102 HD11 LEU P   6      -9.116 -72.098 102.849  0.00 97.00      PROA   
ATOM    103 HD12 LEU P   6      -7.804 -71.017 103.450  0.00 97.00      PROA   
ATOM    104 HD13 LEU P   6      -9.521 -70.510 103.591  0.00 97.00      PROA   
ATOM    105  CD2 LEU P   6     -10.421 -72.390 105.300  0.00 97.00      PROA   
ATOM    106 HD21 LEU P   6     -10.549 -72.813 106.318  0.00 97.00      PROA   
ATOM    107 HD22 LEU P   6     -10.786 -73.132 104.560  0.00 97.00      PROA   
ATOM    108 HD23 LEU P   6     -11.041 -71.473 105.214  0.00 97.00      PROA   
ATOM    109  C   LEU P   6      -5.831 -74.400 105.604  0.00 97.00      PROA   
ATOM    110  O   LEU P   6      -5.467 -74.814 104.506  0.00 97.00      PROA   
ATOM    111  N   GLN P   7      -5.473 -75.044 106.743  0.00 97.00      PROA   
ATOM    112  HN  GLN P   7      -5.725 -74.678 107.639  0.00 97.00      PROA   
ATOM    113  CA  GLN P   7      -4.664 -76.256 106.758  0.00 97.00      PROA   
ATOM    114  HA  GLN P   7      -3.797 -76.031 106.150  0.00 97.00      PROA   
ATOM    115  CB  GLN P   7      -4.096 -76.526 108.178  0.00 97.00      PROA   
ATOM    116  HB1 GLN P   7      -4.930 -76.410 108.902  0.00 97.00      PROA   
ATOM    117  HB2 GLN P   7      -3.372 -75.706 108.385  0.00 97.00      PROA   
ATOM    118  CG  GLN P   7      -3.424 -77.898 108.407  0.00 97.00      PROA   
ATOM    119  HG1 GLN P   7      -2.634 -78.056 107.642  0.00 97.00      PROA   
ATOM    120  HG2 GLN P   7      -4.168 -78.718 108.329  0.00 97.00      PROA   
ATOM    121  CD  GLN P   7      -2.745 -77.916 109.782  0.00 97.00      PROA   
ATOM    122  OE1 GLN P   7      -1.992 -76.998 110.121  0.00 97.00      PROA   
ATOM    123  NE2 GLN P   7      -3.000 -78.968 110.607  0.00 97.00      PROA   
ATOM    124 HE21 GLN P   7      -2.567 -78.961 111.507  0.00 97.00      PROA   
ATOM    125 HE22 GLN P   7      -3.602 -79.711 110.318  0.00 97.00      PROA   
ATOM    126  C   GLN P   7      -5.264 -77.489 106.081  0.00 97.00      PROA   
ATOM    127  O   GLN P   7      -4.581 -78.083 105.246  0.00 97.00      PROA   
ATOM    128  N   PRO P   8      -6.512 -77.900 106.296  0.00 97.00      PROA   
ATOM    129  CD  PRO P   8      -7.236 -77.744 107.552  0.00 97.00      PROA   
ATOM    130  HD1 PRO P   8      -7.707 -76.741 107.549  0.00 97.00      PROA   
ATOM    131  HD2 PRO P   8      -6.576 -77.864 108.438  0.00 97.00      PROA   
ATOM    132  CA  PRO P   8      -7.354 -78.475 105.254  0.00 97.00      PROA   
ATOM    133  HA  PRO P   8      -6.822 -79.281 104.773  0.00 97.00      PROA   
ATOM    134  CB  PRO P   8      -8.615 -78.973 106.001  0.00 97.00      PROA   
ATOM    135  HB1 PRO P   8      -8.847 -80.025 105.734  0.00 97.00      PROA   
ATOM    136  HB2 PRO P   8      -9.510 -78.350 105.788  0.00 97.00      PROA   
ATOM    137  CG  PRO P   8      -8.284 -78.854 107.499  0.00 97.00      PROA   
ATOM    138  HG1 PRO P   8      -9.183 -78.631 108.105  0.00 97.00      PROA   
ATOM    139  HG2 PRO P   8      -7.834 -79.807 107.855  0.00 97.00      PROA   
ATOM    140  C   PRO P   8      -7.700 -77.378 104.248  0.00 97.00      PROA   
ATOM    141  O   PRO P   8      -8.253 -76.395 104.737  0.00 97.00      PROA   
ATOM    142  N   PRO P   9      -7.451 -77.422 102.938  0.00 97.00      PROA   
ATOM    143  CD  PRO P   9      -6.842 -78.570 102.259  0.00 97.00      PROA   
ATOM    144  HD1 PRO P   9      -7.421 -79.501 102.449  0.00 97.00      PROA   
ATOM    145  HD2 PRO P   9      -5.793 -78.685 102.612  0.00 97.00      PROA   
ATOM    146  CA  PRO P   9      -7.647 -76.283 102.033  0.00 97.00      PROA   
ATOM    147  HA  PRO P   9      -7.308 -75.367 102.496  0.00 97.00      PROA   
ATOM    148  CB  PRO P   9      -6.770 -76.673 100.828  0.00 97.00      PROA   
ATOM    149  HB1 PRO P   9      -5.715 -76.395 101.059  0.00 97.00      PROA   
ATOM    150  HB2 PRO P   9      -7.054 -76.189  99.875  0.00 97.00      PROA   
ATOM    151  CG  PRO P   9      -6.865 -78.200 100.776  0.00 97.00      PROA   
ATOM    152  HG1 PRO P   9      -7.841 -78.493 100.333  0.00 97.00      PROA   
ATOM    153  HG2 PRO P   9      -6.044 -78.667 100.199  0.00 97.00      PROA   
ATOM    154  C   PRO P   9      -9.109 -76.099 101.634  0.00 97.00      PROA   
ATOM    155  O   PRO P   9      -9.388 -75.814 100.471  0.00 97.00      PROA   
ATOM    156  N   TRP P  10     -10.063 -76.242 102.575  0.00 97.00      PROA   
ATOM    157  HN  TRP P  10      -9.793 -76.377 103.526  0.00 97.00      PROA   
ATOM    158  CA  TRP P  10     -11.466 -76.380 102.263  0.00 97.00      PROA   
ATOM    159  HA  TRP P  10     -11.613 -76.336 101.193  0.00 97.00      PROA   
ATOM    160  CB  TRP P  10     -12.015 -77.732 102.790  0.00 97.00      PROA   
ATOM    161  HB1 TRP P  10     -13.053 -77.877 102.424  0.00 97.00      PROA   
ATOM    162  HB2 TRP P  10     -12.058 -77.686 103.902  0.00 97.00      PROA   
ATOM    163  CG  TRP P  10     -11.199 -78.937 102.415  0.00 97.00      PROA   
ATOM    164  CD1 TRP P  10     -10.824 -79.923 103.291  0.00 97.00      PROA   
ATOM    165  HD1 TRP P  10     -11.082 -79.935 104.341  0.00 97.00      PROA   
ATOM    166  NE1 TRP P  10     -10.156 -80.911 102.622  0.00 97.00      PROA   
ATOM    167  HE1 TRP P  10      -9.944 -81.795 102.978  0.00 97.00      PROA   
ATOM    168  CE2 TRP P  10     -10.056 -80.585 101.302  0.00 97.00      PROA   
ATOM    169  CD2 TRP P  10     -10.692 -79.335 101.124  0.00 97.00      PROA   
ATOM    170  CE3 TRP P  10     -10.725 -78.766  99.848  0.00 97.00      PROA   
ATOM    171  HE3 TRP P  10     -11.175 -77.802  99.667  0.00 97.00      PROA   
ATOM    172  CZ3 TRP P  10     -10.155 -79.463  98.779  0.00 97.00      PROA   
ATOM    173  HZ3 TRP P  10     -10.183 -79.032  97.787  0.00 97.00      PROA   
ATOM    174  CZ2 TRP P  10      -9.482 -81.276 100.242  0.00 97.00      PROA   
ATOM    175  HZ2 TRP P  10      -8.999 -82.230 100.388  0.00 97.00      PROA   
ATOM    176  CH2 TRP P  10      -9.545 -80.699  98.973  0.00 97.00      PROA   
ATOM    177  HH2 TRP P  10      -9.106 -81.210  98.127  0.00 97.00      PROA   
ATOM    178  C   TRP P  10     -12.253 -75.248 102.876  0.00 97.00      PROA   
ATOM    179  O   TRP P  10     -12.405 -75.145 104.092  0.00 97.00      PROA   
ATOM    180  N   VAL P  11     -12.800 -74.359 102.018  0.00 97.00      PROA   
ATOM    181  HN  VAL P  11     -12.617 -74.425 101.038  0.00 97.00      PROA   
ATOM    182  CA  VAL P  11     -13.544 -73.189 102.447  0.00 97.00      PROA   
ATOM    183  HA  VAL P  11     -13.088 -72.816 103.354  0.00 97.00      PROA   
ATOM    184  CB  VAL P  11     -13.437 -72.094 101.383  0.00 97.00      PROA   
ATOM    185  HB  VAL P  11     -13.988 -72.401 100.466  0.00 97.00      PROA   
ATOM    186  CG1 VAL P  11     -14.024 -70.775 101.911  0.00 97.00      PROA   
ATOM    187 HG11 VAL P  11     -13.527 -70.476 102.859  0.00 97.00      PROA   
ATOM    188 HG12 VAL P  11     -15.111 -70.880 102.096  0.00 97.00      PROA   
ATOM    189 HG13 VAL P  11     -13.879 -69.963 101.168  0.00 97.00      PROA   
ATOM    190  CG2 VAL P  11     -11.950 -71.876 101.006  0.00 97.00      PROA   
ATOM    191 HG21 VAL P  11     -11.520 -72.753 100.480  0.00 97.00      PROA   
ATOM    192 HG22 VAL P  11     -11.345 -71.672 101.914  0.00 97.00      PROA   
ATOM    193 HG23 VAL P  11     -11.856 -71.002 100.327  0.00 97.00      PROA   
ATOM    194  C   VAL P  11     -14.997 -73.557 102.786  0.00 97.00      PROA   
ATOM    195  O   VAL P  11     -15.704 -72.830 103.481  0.00 97.00      PROA   
ATOM    196  N   SER P  12     -15.445 -74.754 102.347  0.00 97.00      PROA   
ATOM    197  HN  SER P  12     -14.820 -75.325 101.825  0.00 97.00      PROA   
ATOM    198  CA  SER P  12     -16.745 -75.340 102.630  0.00 97.00      PROA   
ATOM    199  HA  SER P  12     -17.312 -74.690 103.282  0.00 97.00      PROA   
ATOM    200  CB  SER P  12     -17.568 -75.554 101.321  0.00 97.00      PROA   
ATOM    201  HB1 SER P  12     -16.912 -75.999 100.542  0.00 97.00      PROA   
ATOM    202  HB2 SER P  12     -17.910 -74.561 100.953  0.00 97.00      PROA   
ATOM    203  OG  SER P  12     -18.709 -76.396 101.476  0.00 97.00      PROA   
ATOM    204  HG1 SER P  12     -19.388 -75.865 101.904  0.00 97.00      PROA   
ATOM    205  C   SER P  12     -16.488 -76.642 103.374  0.00 97.00      PROA   
ATOM    206  O   SER P  12     -15.724 -77.486 102.908  0.00 97.00      PROA   
ATOM    207  N   VAL P  13     -17.094 -76.820 104.580  0.00 97.00      PROA   
ATOM    208  HN  VAL P  13     -17.695 -76.114 104.953  0.00 97.00      PROA   
ATOM    209  CA  VAL P  13     -16.722 -77.909 105.477  0.00 97.00      PROA   
ATOM    210  HA  VAL P  13     -16.412 -78.750 104.873  0.00 97.00      PROA   
ATOM    211  CB  VAL P  13     -15.547 -77.477 106.366  0.00 97.00      PROA   
ATOM    212  HB  VAL P  13     -14.791 -76.996 105.698  0.00 97.00      PROA   
ATOM    213  CG1 VAL P  13     -15.973 -76.426 107.415  0.00 97.00      PROA   
ATOM    214 HG11 VAL P  13     -16.682 -76.863 108.149  0.00 97.00      PROA   
ATOM    215 HG12 VAL P  13     -16.452 -75.551 106.932  0.00 97.00      PROA   
ATOM    216 HG13 VAL P  13     -15.083 -76.069 107.976  0.00 97.00      PROA   
ATOM    217  CG2 VAL P  13     -14.857 -78.688 107.021  0.00 97.00      PROA   
ATOM    218 HG21 VAL P  13     -14.592 -79.454 106.263  0.00 97.00      PROA   
ATOM    219 HG22 VAL P  13     -15.512 -79.150 107.787  0.00 97.00      PROA   
ATOM    220 HG23 VAL P  13     -13.927 -78.363 107.532  0.00 97.00      PROA   
ATOM    221  C   VAL P  13     -17.919 -78.383 106.297  0.00 97.00      PROA   
ATOM    222  O   VAL P  13     -18.895 -77.665 106.467  0.00 97.00      PROA   
ATOM    223  N   PHE P  14     -17.903 -79.637 106.818  0.00 97.00      PROA   
ATOM    224  HN  PHE P  14     -17.147 -80.263 106.637  0.00 97.00      PROA   
ATOM    225  CA  PHE P  14     -18.929 -80.127 107.727  0.00 97.00      PROA   
ATOM    226  HA  PHE P  14     -19.879 -79.730 107.401  0.00 97.00      PROA   
ATOM    227  CB  PHE P  14     -19.024 -81.677 107.769  0.00 97.00      PROA   
ATOM    228  HB1 PHE P  14     -19.735 -82.023 108.549  0.00 97.00      PROA   
ATOM    229  HB2 PHE P  14     -18.023 -82.109 107.996  0.00 97.00      PROA   
ATOM    230  CG  PHE P  14     -19.533 -82.249 106.476  0.00 97.00      PROA   
ATOM    231  CD1 PHE P  14     -20.789 -81.873 105.969  0.00 97.00      PROA   
ATOM    232  HD1 PHE P  14     -21.359 -81.114 106.478  0.00 97.00      PROA   
ATOM    233  CE1 PHE P  14     -21.318 -82.495 104.831  0.00 97.00      PROA   
ATOM    234  HE1 PHE P  14     -22.289 -82.208 104.457  0.00 97.00      PROA   
ATOM    235  CZ  PHE P  14     -20.582 -83.492 104.177  0.00 97.00      PROA   
ATOM    236  HZ  PHE P  14     -20.986 -83.976 103.301  0.00 97.00      PROA   
ATOM    237  CD2 PHE P  14     -18.812 -83.255 105.815  0.00 97.00      PROA   
ATOM    238  HD2 PHE P  14     -17.861 -83.575 106.213  0.00 97.00      PROA   
ATOM    239  CE2 PHE P  14     -19.321 -83.860 104.662  0.00 97.00      PROA   
ATOM    240  HE2 PHE P  14     -18.739 -84.614 104.154  0.00 97.00      PROA   
ATOM    241  C   PHE P  14     -18.741 -79.675 109.165  0.00 97.00      PROA   
ATOM    242  O   PHE P  14     -17.643 -79.341 109.602  0.00 97.00      PROA   
ATOM    243  N   GLN P  15     -19.840 -79.714 109.959  0.00 97.00      PROA   
ATOM    244  HN  GLN P  15     -20.749 -79.791 109.550  0.00 97.00      PROA   
ATOM    245  CA  GLN P  15     -19.795 -79.747 111.414  0.00 97.00      PROA   
ATOM    246  HA  GLN P  15     -19.335 -78.825 111.743  0.00 97.00      PROA   
ATOM    247  CB  GLN P  15     -21.219 -79.848 112.031  0.00 97.00      PROA   
ATOM    248  HB1 GLN P  15     -21.761 -78.905 111.784  0.00 97.00      PROA   
ATOM    249  HB2 GLN P  15     -21.135 -79.883 113.138  0.00 97.00      PROA   
ATOM    250  CG  GLN P  15     -22.045 -81.044 111.487  0.00 97.00      PROA   
ATOM    251  HG1 GLN P  15     -21.399 -81.724 110.894  0.00 97.00      PROA   
ATOM    252  HG2 GLN P  15     -22.825 -80.666 110.800  0.00 97.00      PROA   
ATOM    253  CD  GLN P  15     -22.735 -81.848 112.603  0.00 97.00      PROA   
ATOM    254  OE1 GLN P  15     -23.636 -81.356 113.290  0.00 97.00      PROA   
ATOM    255  NE2 GLN P  15     -22.297 -83.128 112.783  0.00 97.00      PROA   
ATOM    256 HE21 GLN P  15     -21.580 -83.498 112.192  0.00 97.00      PROA   
ATOM    257 HE22 GLN P  15     -22.662 -83.659 113.545  0.00 97.00      PROA   
ATOM    258  C   GLN P  15     -18.960 -80.912 111.952  0.00 97.00      PROA   
ATOM    259  O   GLN P  15     -18.915 -81.976 111.338  0.00 97.00      PROA   
ATOM    260  N   GLU P  16     -18.258 -80.707 113.097  0.00 97.00      PROA   
ATOM    261  HN  GLU P  16     -18.311 -79.809 113.534  0.00 97.00      PROA   
ATOM    262  CA  GLU P  16     -17.441 -81.683 113.814  0.00 97.00      PROA   
ATOM    263  HA  GLU P  16     -17.368 -81.291 114.818  0.00 97.00      PROA   
ATOM    264  CB  GLU P  16     -18.083 -83.104 113.968  0.00 97.00      PROA   
ATOM    265  HB1 GLU P  16     -18.163 -83.554 112.958  0.00 97.00      PROA   
ATOM    266  HB2 GLU P  16     -19.114 -82.988 114.371  0.00 97.00      PROA   
ATOM    267  CG  GLU P  16     -17.311 -84.100 114.870  0.00 97.00      PROA   
ATOM    268  HG1 GLU P  16     -17.469 -83.839 115.937  0.00 97.00      PROA   
ATOM    269  HG2 GLU P  16     -16.222 -84.049 114.670  0.00 97.00      PROA   
ATOM    270  CD  GLU P  16     -17.711 -85.568 114.668  0.00 97.00      PROA   
ATOM    271  OE1 GLU P  16     -18.611 -85.879 113.845  0.00 97.00      PROA   
ATOM    272  OE2 GLU P  16     -17.073 -86.421 115.343  0.00 97.00      PROA   
ATOM    273  C   GLU P  16     -16.002 -81.733 113.301  0.00 97.00      PROA   
ATOM    274  O   GLU P  16     -15.071 -81.940 114.074  0.00 97.00      PROA   
ATOM    275  N   GLU P  17     -15.771 -81.509 111.987  0.00 97.00      PROA   
ATOM    276  HN  GLU P  17     -16.543 -81.370 111.372  0.00 97.00      PROA   
ATOM    277  CA  GLU P  17     -14.462 -81.488 111.346  0.00 97.00      PROA   
ATOM    278  HA  GLU P  17     -14.010 -82.454 111.533  0.00 97.00      PROA   
ATOM    279  CB  GLU P  17     -14.631 -81.360 109.808  0.00 97.00      PROA   
ATOM    280  HB1 GLU P  17     -15.271 -80.464 109.634  0.00 97.00      PROA   
ATOM    281  HB2 GLU P  17     -15.210 -82.241 109.448  0.00 97.00      PROA   
ATOM    282  CG  GLU P  17     -13.351 -81.201 108.953  0.00 97.00      PROA   
ATOM    283  HG1 GLU P  17     -12.754 -80.324 109.273  0.00 97.00      PROA   
ATOM    284  HG2 GLU P  17     -13.653 -81.028 107.897  0.00 97.00      PROA   
ATOM    285  CD  GLU P  17     -12.460 -82.448 108.971  0.00 97.00      PROA   
ATOM    286  OE1 GLU P  17     -11.934 -82.809 110.054  0.00 97.00      PROA   
ATOM    287  OE2 GLU P  17     -12.278 -83.050 107.879  0.00 97.00      PROA   
ATOM    288  C   GLU P  17     -13.486 -80.445 111.895  0.00 97.00      PROA   
ATOM    289  O   GLU P  17     -13.873 -79.360 112.313  0.00 97.00      PROA   
ATOM    290  N   SER P  18     -12.171 -80.765 111.914  0.00 97.00      PROA   
ATOM    291  HN  SER P  18     -11.881 -81.607 111.456  0.00 97.00      PROA   
ATOM    292  CA  SER P  18     -11.131 -79.928 112.487  0.00 97.00      PROA   
ATOM    293  HA  SER P  18     -11.579 -79.278 113.224  0.00 97.00      PROA   
ATOM    294  CB  SER P  18     -10.025 -80.760 113.189  0.00 97.00      PROA   
ATOM    295  HB1 SER P  18      -9.501 -81.396 112.441  0.00 97.00      PROA   
ATOM    296  HB2 SER P  18     -10.503 -81.433 113.932  0.00 97.00      PROA   
ATOM    297  OG  SER P  18      -9.074 -79.933 113.862  0.00 97.00      PROA   
ATOM    298  HG1 SER P  18      -9.559 -79.462 114.545  0.00 97.00      PROA   
ATOM    299  C   SER P  18     -10.489 -79.072 111.416  0.00 97.00      PROA   
ATOM    300  O   SER P  18     -10.054 -79.561 110.376  0.00 97.00      PROA   
ATOM    301  N   VAL P  19     -10.402 -77.747 111.661  0.00 97.00      PROA   
ATOM    302  HN  VAL P  19     -10.732 -77.365 112.522  0.00 97.00      PROA   
ATOM    303  CA  VAL P  19      -9.838 -76.838 110.684  0.00 97.00      PROA   
ATOM    304  HA  VAL P  19      -9.111 -77.378 110.098  0.00 97.00      PROA   
ATOM    305  CB  VAL P  19     -10.898 -76.315 109.704  0.00 97.00      PROA   
ATOM    306  HB  VAL P  19     -11.260 -77.194 109.118  0.00 97.00      PROA   
ATOM    307  CG1 VAL P  19     -12.122 -75.731 110.441  0.00 97.00      PROA   
ATOM    308 HG11 VAL P  19     -11.819 -74.857 111.048  0.00 97.00      PROA   
ATOM    309 HG12 VAL P  19     -12.599 -76.482 111.103  0.00 97.00      PROA   
ATOM    310 HG13 VAL P  19     -12.884 -75.392 109.708  0.00 97.00      PROA   
ATOM    311  CG2 VAL P  19     -10.312 -75.293 108.709  0.00 97.00      PROA   
ATOM    312 HG21 VAL P  19      -9.450 -75.721 108.163  0.00 97.00      PROA   
ATOM    313 HG22 VAL P  19      -9.987 -74.372 109.235  0.00 97.00      PROA   
ATOM    314 HG23 VAL P  19     -11.086 -75.008 107.965  0.00 97.00      PROA   
ATOM    315  C   VAL P  19      -9.043 -75.757 111.384  0.00 97.00      PROA   
ATOM    316  O   VAL P  19      -9.529 -75.083 112.282  0.00 97.00      PROA   
ATOM    317  N   THR P  20      -7.763 -75.557 110.989  0.00 97.00      PROA   
ATOM    318  HN  THR P  20      -7.358 -76.113 110.268  0.00 97.00      PROA   
ATOM    319  CA  THR P  20      -6.929 -74.516 111.571  0.00 97.00      PROA   
ATOM    320  HA  THR P  20      -7.543 -73.903 112.208  0.00 97.00      PROA   
ATOM    321  CB  THR P  20      -5.792 -75.038 112.456  0.00 97.00      PROA   
ATOM    322  HB  THR P  20      -6.233 -75.815 113.123  0.00 97.00      PROA   
ATOM    323  OG1 THR P  20      -5.266 -74.038 113.324  0.00 97.00      PROA   
ATOM    324  HG1 THR P  20      -4.761 -73.414 112.794  0.00 97.00      PROA   
ATOM    325  CG2 THR P  20      -4.638 -75.687 111.680  0.00 97.00      PROA   
ATOM    326 HG21 THR P  20      -4.176 -74.971 110.970  0.00 97.00      PROA   
ATOM    327 HG22 THR P  20      -5.003 -76.570 111.118  0.00 97.00      PROA   
ATOM    328 HG23 THR P  20      -3.850 -76.029 112.384  0.00 97.00      PROA   
ATOM    329  C   THR P  20      -6.480 -73.628 110.439  0.00 97.00      PROA   
ATOM    330  O   THR P  20      -6.127 -74.092 109.361  0.00 97.00      PROA   
ATOM    331  N   LEU P  21      -6.555 -72.300 110.656  0.00 97.00      PROA   
ATOM    332  HN  LEU P  21      -6.859 -71.965 111.547  0.00 97.00      PROA   
ATOM    333  CA  LEU P  21      -6.388 -71.299 109.629  0.00 97.00      PROA   
ATOM    334  HA  LEU P  21      -6.168 -71.769 108.682  0.00 97.00      PROA   
ATOM    335  CB  LEU P  21      -7.653 -70.410 109.469  0.00 97.00      PROA   
ATOM    336  HB1 LEU P  21      -7.450 -69.682 108.654  0.00 97.00      PROA   
ATOM    337  HB2 LEU P  21      -7.842 -69.830 110.399  0.00 97.00      PROA   
ATOM    338  CG  LEU P  21      -8.969 -71.154 109.108  0.00 97.00      PROA   
ATOM    339  HG  LEU P  21      -8.712 -72.030 108.467  0.00 97.00      PROA   
ATOM    340  CD1 LEU P  21      -9.754 -71.653 110.339  0.00 97.00      PROA   
ATOM    341 HD11 LEU P  21     -10.026 -70.793 110.987  0.00 97.00      PROA   
ATOM    342 HD12 LEU P  21      -9.170 -72.377 110.940  0.00 97.00      PROA   
ATOM    343 HD13 LEU P  21     -10.694 -72.150 110.017  0.00 97.00      PROA   
ATOM    344  CD2 LEU P  21      -9.892 -70.230 108.291  0.00 97.00      PROA   
ATOM    345 HD21 LEU P  21      -9.387 -69.888 107.364  0.00 97.00      PROA   
ATOM    346 HD22 LEU P  21     -10.161 -69.339 108.895  0.00 97.00      PROA   
ATOM    347 HD23 LEU P  21     -10.826 -70.761 108.013  0.00 97.00      PROA   
ATOM    348  C   LEU P  21      -5.212 -70.430 110.012  0.00 97.00      PROA   
ATOM    349  O   LEU P  21      -5.196 -69.846 111.086  0.00 97.00      PROA   
ATOM    350  N   HSD P  22      -4.185 -70.321 109.141  0.00 97.00      PROA   
ATOM    351  HN  HSD P  22      -4.233 -70.782 108.257  0.00 97.00      PROA   
ATOM    352  CA  HSD P  22      -2.918 -69.689 109.457  0.00 97.00      PROA   
ATOM    353  HA  HSD P  22      -2.859 -69.502 110.520  0.00 97.00      PROA   
ATOM    354  CB  HSD P  22      -1.721 -70.588 109.058  0.00 97.00      PROA   
ATOM    355  HB1 HSD P  22      -0.766 -70.036 109.197  0.00 97.00      PROA   
ATOM    356  HB2 HSD P  22      -1.796 -70.878 107.987  0.00 97.00      PROA   
ATOM    357  ND1 HSD P  22      -2.227 -73.033 109.623  0.00 97.00      PROA   
ATOM    358  HD1 HSD P  22      -2.798 -73.235 108.826  0.00 97.00      PROA   
ATOM    359  CG  HSD P  22      -1.628 -71.823 109.907  0.00 97.00      PROA   
ATOM    360  CE1 HSD P  22      -1.831 -73.899 110.588  0.00 97.00      PROA   
ATOM    361  HE1 HSD P  22      -2.141 -74.941 110.616  0.00 97.00      PROA   
ATOM    362  NE2 HSD P  22      -1.012 -73.340 111.457  0.00 97.00      PROA   
ATOM    363  CD2 HSD P  22      -0.871 -72.037 111.015  0.00 97.00      PROA   
ATOM    364  HD2 HSD P  22      -0.210 -71.356 111.537  0.00 97.00      PROA   
ATOM    365  C   HSD P  22      -2.741 -68.374 108.735  0.00 97.00      PROA   
ATOM    366  O   HSD P  22      -2.891 -68.296 107.523  0.00 97.00      PROA   
ATOM    367  N   CYS P  23      -2.371 -67.304 109.475  0.00 97.00      PROA   
ATOM    368  HN  CYS P  23      -2.313 -67.386 110.469  0.00 97.00      PROA   
ATOM    369  CA  CYS P  23      -2.035 -66.006 108.921  0.00 97.00      PROA   
ATOM    370  HA  CYS P  23      -2.442 -65.917 107.924  0.00 97.00      PROA   
ATOM    371  CB  CYS P  23      -2.594 -64.854 109.783  0.00 97.00      PROA   
ATOM    372  HB1 CYS P  23      -2.213 -63.887 109.401  0.00 97.00      PROA   
ATOM    373  HB2 CYS P  23      -2.271 -64.979 110.839  0.00 97.00      PROA   
ATOM    374  SG  CYS P  23      -4.394 -64.819 109.700  0.00 97.00      PROA   
ATOM    375  C   CYS P  23      -0.535 -65.839 108.831  0.00 97.00      PROA   
ATOM    376  O   CYS P  23       0.150 -65.561 109.812  0.00 97.00      PROA   
ATOM    377  N   GLU P  24       0.011 -65.982 107.609  0.00 97.00      PROA   
ATOM    378  HN  GLU P  24      -0.557 -66.169 106.811  0.00 97.00      PROA   
ATOM    379  CA  GLU P  24       1.434 -66.000 107.370  0.00 97.00      PROA   
ATOM    380  HA  GLU P  24       1.949 -66.319 108.267  0.00 97.00      PROA   
ATOM    381  CB  GLU P  24       1.770 -66.994 106.233  0.00 97.00      PROA   
ATOM    382  HB1 GLU P  24       1.285 -67.961 106.502  0.00 97.00      PROA   
ATOM    383  HB2 GLU P  24       2.866 -67.175 106.192  0.00 97.00      PROA   
ATOM    384  CG  GLU P  24       1.282 -66.522 104.847  0.00 97.00      PROA   
ATOM    385  HG1 GLU P  24       1.876 -65.654 104.489  0.00 97.00      PROA   
ATOM    386  HG2 GLU P  24       0.213 -66.225 104.899  0.00 97.00      PROA   
ATOM    387  CD  GLU P  24       1.409 -67.618 103.811  0.00 97.00      PROA   
ATOM    388  OE1 GLU P  24       1.705 -67.275 102.633  0.00 97.00      PROA   
ATOM    389  OE2 GLU P  24       1.179 -68.803 104.170  0.00 97.00      PROA   
ATOM    390  C   GLU P  24       1.949 -64.634 106.982  0.00 97.00      PROA   
ATOM    391  O   GLU P  24       1.207 -63.737 106.584  0.00 97.00      PROA   
ATOM    392  N   VAL P  25       3.287 -64.484 107.080  0.00 97.00      PROA   
ATOM    393  HN  VAL P  25       3.845 -65.203 107.485  0.00 97.00      PROA   
ATOM    394  CA  VAL P  25       4.049 -63.456 106.412  0.00 97.00      PROA   
ATOM    395  HA  VAL P  25       3.529 -63.157 105.514  0.00 97.00      PROA   
ATOM    396  CB  VAL P  25       4.393 -62.238 107.276  0.00 97.00      PROA   
ATOM    397  HB  VAL P  25       5.027 -62.545 108.140  0.00 97.00      PROA   
ATOM    398  CG1 VAL P  25       5.160 -61.205 106.425  0.00 97.00      PROA   
ATOM    399 HG11 VAL P  25       4.510 -60.823 105.609  0.00 97.00      PROA   
ATOM    400 HG12 VAL P  25       6.072 -61.642 105.974  0.00 97.00      PROA   
ATOM    401 HG13 VAL P  25       5.464 -60.349 107.063  0.00 97.00      PROA   
ATOM    402  CG2 VAL P  25       3.112 -61.590 107.847  0.00 97.00      PROA   
ATOM    403 HG21 VAL P  25       2.594 -62.279 108.544  0.00 97.00      PROA   
ATOM    404 HG22 VAL P  25       2.414 -61.326 107.025  0.00 97.00      PROA   
ATOM    405 HG23 VAL P  25       3.365 -60.661 108.402  0.00 97.00      PROA   
ATOM    406  C   VAL P  25       5.329 -64.215 106.100  0.00 97.00      PROA   
ATOM    407  O   VAL P  25       5.781 -64.907 107.011  0.00 97.00      PROA   
ATOM    408  N   PRO P  26       5.976 -64.176 104.926  0.00 97.00      PROA   
ATOM    409  CD  PRO P  26       5.279 -63.876 103.665  0.00 97.00      PROA   
ATOM    410  HD1 PRO P  26       5.472 -62.815 103.396  0.00 97.00      PROA   
ATOM    411  HD2 PRO P  26       4.182 -64.064 103.717  0.00 97.00      PROA   
ATOM    412  CA  PRO P  26       7.196 -64.962 104.682  0.00 97.00      PROA   
ATOM    413  HA  PRO P  26       7.025 -65.977 105.015  0.00 97.00      PROA   
ATOM    414  CB  PRO P  26       7.357 -64.908 103.153  0.00 97.00      PROA   
ATOM    415  HB1 PRO P  26       7.885 -65.801 102.762  0.00 97.00      PROA   
ATOM    416  HB2 PRO P  26       7.902 -63.992 102.835  0.00 97.00      PROA   
ATOM    417  CG  PRO P  26       5.919 -64.815 102.642  0.00 97.00      PROA   
ATOM    418  HG1 PRO P  26       5.850 -64.436 101.604  0.00 97.00      PROA   
ATOM    419  HG2 PRO P  26       5.436 -65.816 102.703  0.00 97.00      PROA   
ATOM    420  C   PRO P  26       8.468 -64.457 105.364  0.00 97.00      PROA   
ATOM    421  O   PRO P  26       9.545 -64.576 104.782  0.00 97.00      PROA   
ATOM    422  N   HSD P  27       8.388 -63.949 106.610  0.00 97.00      PROA   
ATOM    423  HN  HSD P  27       7.505 -63.966 107.074  0.00 97.00      PROA   
ATOM    424  CA  HSD P  27       9.530 -63.531 107.392  0.00 97.00      PROA   
ATOM    425  HA  HSD P  27      10.427 -63.542 106.787  0.00 97.00      PROA   
ATOM    426  CB  HSD P  27       9.366 -62.123 108.025  0.00 97.00      PROA   
ATOM    427  HB1 HSD P  27      10.152 -61.959 108.794  0.00 97.00      PROA   
ATOM    428  HB2 HSD P  27       8.378 -62.048 108.532  0.00 97.00      PROA   
ATOM    429  ND1 HSD P  27       8.467 -60.402 106.365  0.00 97.00      PROA   
ATOM    430  HD1 HSD P  27       7.510 -60.694 106.388  0.00 97.00      PROA   
ATOM    431  CG  HSD P  27       9.514 -60.996 107.037  0.00 97.00      PROA   
ATOM    432  CE1 HSD P  27       8.973 -59.323 105.716  0.00 97.00      PROA   
ATOM    433  HE1 HSD P  27       8.367 -58.656 105.104  0.00 97.00      PROA   
ATOM    434  NE2 HSD P  27      10.264 -59.174 105.934  0.00 97.00      PROA   
ATOM    435  CD2 HSD P  27      10.602 -60.221 106.772  0.00 97.00      PROA   
ATOM    436  HD2 HSD P  27      11.619 -60.306 107.135  0.00 97.00      PROA   
ATOM    437  C   HSD P  27       9.695 -64.524 108.510  0.00 97.00      PROA   
ATOM    438  O   HSD P  27       8.779 -64.740 109.297  0.00 97.00      PROA   
ATOM    439  N   LEU P  28      10.884 -65.159 108.613  0.00 97.00      PROA   
ATOM    440  HN  LEU P  28      11.581 -65.055 107.907  0.00 97.00      PROA   
ATOM    441  CA  LEU P  28      11.215 -66.071 109.694  0.00 97.00      PROA   
ATOM    442  HA  LEU P  28      10.458 -66.842 109.678  0.00 97.00      PROA   
ATOM    443  CB  LEU P  28      12.586 -66.762 109.463  0.00 97.00      PROA   
ATOM    444  HB1 LEU P  28      12.751 -67.517 110.263  0.00 97.00      PROA   
ATOM    445  HB2 LEU P  28      13.403 -66.013 109.525  0.00 97.00      PROA   
ATOM    446  CG  LEU P  28      12.729 -67.492 108.101  0.00 97.00      PROA   
ATOM    447  HG  LEU P  28      12.607 -66.748 107.279  0.00 97.00      PROA   
ATOM    448  CD1 LEU P  28      14.139 -68.094 107.958  0.00 97.00      PROA   
ATOM    449 HD11 LEU P  28      14.311 -68.855 108.749  0.00 97.00      PROA   
ATOM    450 HD12 LEU P  28      14.913 -67.304 108.051  0.00 97.00      PROA   
ATOM    451 HD13 LEU P  28      14.249 -68.584 106.968  0.00 97.00      PROA   
ATOM    452  CD2 LEU P  28      11.662 -68.585 107.905  0.00 97.00      PROA   
ATOM    453 HD21 LEU P  28      10.642 -68.150 107.906  0.00 97.00      PROA   
ATOM    454 HD22 LEU P  28      11.731 -69.336 108.721  0.00 97.00      PROA   
ATOM    455 HD23 LEU P  28      11.819 -69.104 106.936  0.00 97.00      PROA   
ATOM    456  C   LEU P  28      11.144 -65.468 111.102  0.00 97.00      PROA   
ATOM    457  O   LEU P  28      10.534 -66.122 111.949  0.00 97.00      PROA   
ATOM    458  N   PRO P  29      11.634 -64.276 111.464  0.00 97.00      PROA   
ATOM    459  CD  PRO P  29      12.665 -63.524 110.735  0.00 97.00      PROA   
ATOM    460  HD1 PRO P  29      12.383 -63.349 109.676  0.00 97.00      PROA   
ATOM    461  HD2 PRO P  29      13.625 -64.083 110.788  0.00 97.00      PROA   
ATOM    462  CA  PRO P  29      11.277 -63.627 112.728  0.00 97.00      PROA   
ATOM    463  HA  PRO P  29      11.250 -64.344 113.537  0.00 97.00      PROA   
ATOM    464  CB  PRO P  29      12.420 -62.610 112.914  0.00 97.00      PROA   
ATOM    465  HB1 PRO P  29      13.292 -63.137 113.366  0.00 97.00      PROA   
ATOM    466  HB2 PRO P  29      12.170 -61.749 113.562  0.00 97.00      PROA   
ATOM    467  CG  PRO P  29      12.788 -62.200 111.487  0.00 97.00      PROA   
ATOM    468  HG1 PRO P  29      12.034 -61.477 111.104  0.00 97.00      PROA   
ATOM    469  HG2 PRO P  29      13.800 -61.754 111.413  0.00 97.00      PROA   
ATOM    470  C   PRO P  29       9.912 -62.939 112.658  0.00 97.00      PROA   
ATOM    471  O   PRO P  29       9.766 -61.862 113.232  0.00 97.00      PROA   
ATOM    472  N   GLY P  30       8.891 -63.536 111.993  0.00 97.00      PROA   
ATOM    473  HN  GLY P  30       9.047 -64.424 111.564  0.00 97.00      PROA   
ATOM    474  CA  GLY P  30       7.587 -62.930 111.744  0.00 97.00      PROA   
ATOM    475  HA1 GLY P  30       7.122 -63.515 110.963  0.00 97.00      PROA   
ATOM    476  HA2 GLY P  30       7.731 -61.899 111.454  0.00 97.00      PROA   
ATOM    477  C   GLY P  30       6.661 -62.968 112.934  0.00 97.00      PROA   
ATOM    478  O   GLY P  30       5.608 -63.593 112.884  0.00 97.00      PROA   
ATOM    479  N   SER P  31       7.065 -62.259 114.014  0.00 97.00      PROA   
ATOM    480  HN  SER P  31       7.957 -61.822 113.903  0.00 97.00      PROA   
ATOM    481  CA  SER P  31       6.506 -62.115 115.358  0.00 97.00      PROA   
ATOM    482  HA  SER P  31       7.052 -62.825 115.962  0.00 97.00      PROA   
ATOM    483  CB  SER P  31       6.800 -60.692 115.922  0.00 97.00      PROA   
ATOM    484  HB1 SER P  31       6.274 -59.941 115.293  0.00 97.00      PROA   
ATOM    485  HB2 SER P  31       7.891 -60.491 115.847  0.00 97.00      PROA   
ATOM    486  OG  SER P  31       6.384 -60.512 117.278  0.00 97.00      PROA   
ATOM    487  HG1 SER P  31       7.161 -60.610 117.834  0.00 97.00      PROA   
ATOM    488  C   SER P  31       5.033 -62.434 115.555  0.00 97.00      PROA   
ATOM    489  O   SER P  31       4.186 -62.022 114.777  0.00 97.00      PROA   
ATOM    490  N   SER P  32       4.703 -63.173 116.639  0.00 97.00      PROA   
ATOM    491  HN  SER P  32       5.398 -63.416 117.312  0.00 97.00      PROA   
ATOM    492  CA  SER P  32       3.402 -63.762 116.893  0.00 97.00      PROA   
ATOM    493  HA  SER P  32       3.010 -64.111 115.948  0.00 97.00      PROA   
ATOM    494  CB  SER P  32       3.549 -64.992 117.826  0.00 97.00      PROA   
ATOM    495  HB1 SER P  32       4.136 -65.768 117.287  0.00 97.00      PROA   
ATOM    496  HB2 SER P  32       2.567 -65.439 118.090  0.00 97.00      PROA   
ATOM    497  OG  SER P  32       4.267 -64.659 119.013  0.00 97.00      PROA   
ATOM    498  HG1 SER P  32       3.685 -64.094 119.530  0.00 97.00      PROA   
ATOM    499  C   SER P  32       2.370 -62.805 117.471  0.00 97.00      PROA   
ATOM    500  O   SER P  32       1.783 -63.064 118.520  0.00 97.00      PROA   
ATOM    501  N   SER P  33       2.096 -61.688 116.764  0.00 97.00      PROA   
ATOM    502  HN  SER P  33       2.643 -61.481 115.957  0.00 97.00      PROA   
ATOM    503  CA  SER P  33       1.042 -60.747 117.095  0.00 97.00      PROA   
ATOM    504  HA  SER P  33       0.500 -61.092 117.965  0.00 97.00      PROA   
ATOM    505  CB  SER P  33       1.597 -59.323 117.369  0.00 97.00      PROA   
ATOM    506  HB1 SER P  33       2.123 -58.942 116.466  0.00 97.00      PROA   
ATOM    507  HB2 SER P  33       2.342 -59.380 118.194  0.00 97.00      PROA   
ATOM    508  OG  SER P  33       0.576 -58.395 117.736  0.00 97.00      PROA   
ATOM    509  HG1 SER P  33       0.385 -58.530 118.668  0.00 97.00      PROA   
ATOM    510  C   SER P  33       0.083 -60.720 115.924  0.00 97.00      PROA   
ATOM    511  O   SER P  33       0.495 -60.635 114.771  0.00 97.00      PROA   
ATOM    512  N   THR P  34      -1.240 -60.825 116.200  0.00 97.00      PROA   
ATOM    513  HN  THR P  34      -1.567 -60.860 117.141  0.00 97.00      PROA   
ATOM    514  CA  THR P  34      -2.246 -60.949 115.159  0.00 97.00      PROA   
ATOM    515  HA  THR P  34      -1.911 -60.426 114.274  0.00 97.00      PROA   
ATOM    516  CB  THR P  34      -2.613 -62.393 114.811  0.00 97.00      PROA   
ATOM    517  HB  THR P  34      -3.190 -62.878 115.633  0.00 97.00      PROA   
ATOM    518  OG1 THR P  34      -1.442 -63.172 114.646  0.00 97.00      PROA   
ATOM    519  HG1 THR P  34      -1.147 -63.362 115.538  0.00 97.00      PROA   
ATOM    520  CG2 THR P  34      -3.440 -62.465 113.513  0.00 97.00      PROA   
ATOM    521 HG21 THR P  34      -2.996 -61.819 112.728  0.00 97.00      PROA   
ATOM    522 HG22 THR P  34      -4.482 -62.135 113.694  0.00 97.00      PROA   
ATOM    523 HG23 THR P  34      -3.482 -63.509 113.137  0.00 97.00      PROA   
ATOM    524  C   THR P  34      -3.505 -60.294 115.648  0.00 97.00      PROA   
ATOM    525  O   THR P  34      -3.868 -60.414 116.814  0.00 97.00      PROA   
ATOM    526  N   GLN P  35      -4.232 -59.620 114.734  0.00 97.00      PROA   
ATOM    527  HN  GLN P  35      -3.859 -59.406 113.833  0.00 97.00      PROA   
ATOM    528  CA  GLN P  35      -5.606 -59.242 114.958  0.00 97.00      PROA   
ATOM    529  HA  GLN P  35      -5.915 -59.479 115.967  0.00 97.00      PROA   
ATOM    530  CB  GLN P  35      -5.836 -57.737 114.673  0.00 97.00      PROA   
ATOM    531  HB1 GLN P  35      -6.880 -57.474 114.953  0.00 97.00      PROA   
ATOM    532  HB2 GLN P  35      -5.715 -57.547 113.582  0.00 97.00      PROA   
ATOM    533  CG  GLN P  35      -4.840 -56.832 115.430  0.00 97.00      PROA   
ATOM    534  HG1 GLN P  35      -3.799 -57.048 115.104  0.00 97.00      PROA   
ATOM    535  HG2 GLN P  35      -4.907 -57.014 116.522  0.00 97.00      PROA   
ATOM    536  CD  GLN P  35      -5.102 -55.362 115.108  0.00 97.00      PROA   
ATOM    537  OE1 GLN P  35      -4.878 -54.932 113.977  0.00 97.00      PROA   
ATOM    538  NE2 GLN P  35      -5.561 -54.565 116.108  0.00 97.00      PROA   
ATOM    539 HE21 GLN P  35      -5.706 -53.598 115.909  0.00 97.00      PROA   
ATOM    540 HE22 GLN P  35      -5.712 -54.948 117.018  0.00 97.00      PROA   
ATOM    541  C   GLN P  35      -6.409 -60.073 113.986  0.00 97.00      PROA   
ATOM    542  O   GLN P  35      -6.153 -60.039 112.791  0.00 97.00      PROA   
ATOM    543  N   TRP P  36      -7.393 -60.856 114.482  0.00 97.00      PROA   
ATOM    544  HN  TRP P  36      -7.555 -60.896 115.464  0.00 97.00      PROA   
ATOM    545  CA  TRP P  36      -8.287 -61.663 113.669  0.00 97.00      PROA   
ATOM    546  HA  TRP P  36      -7.947 -61.684 112.643  0.00 97.00      PROA   
ATOM    547  CB  TRP P  36      -8.427 -63.117 114.192  0.00 97.00      PROA   
ATOM    548  HB1 TRP P  36      -9.356 -63.579 113.796  0.00 97.00      PROA   
ATOM    549  HB2 TRP P  36      -8.529 -63.077 115.301  0.00 97.00      PROA   
ATOM    550  CG  TRP P  36      -7.309 -64.048 113.845  0.00 97.00      PROA   
ATOM    551  CD1 TRP P  36      -6.195 -64.310 114.593  0.00 97.00      PROA   
ATOM    552  HD1 TRP P  36      -5.901 -63.752 115.463  0.00 97.00      PROA   
ATOM    553  NE1 TRP P  36      -5.492 -65.341 114.036  0.00 97.00      PROA   
ATOM    554  HE1 TRP P  36      -4.686 -65.747 114.416  0.00 97.00      PROA   
ATOM    555  CE2 TRP P  36      -6.116 -65.759 112.901  0.00 97.00      PROA   
ATOM    556  CD2 TRP P  36      -7.270 -64.958 112.733  0.00 97.00      PROA   
ATOM    557  CE3 TRP P  36      -8.104 -65.175 111.635  0.00 97.00      PROA   
ATOM    558  HE3 TRP P  36      -8.985 -64.573 111.470  0.00 97.00      PROA   
ATOM    559  CZ3 TRP P  36      -7.767 -66.182 110.727  0.00 97.00      PROA   
ATOM    560  HZ3 TRP P  36      -8.385 -66.351 109.856  0.00 97.00      PROA   
ATOM    561  CZ2 TRP P  36      -5.794 -66.772 112.012  0.00 97.00      PROA   
ATOM    562  HZ2 TRP P  36      -4.913 -67.381 112.145  0.00 97.00      PROA   
ATOM    563  CH2 TRP P  36      -6.638 -66.972 110.919  0.00 97.00      PROA   
ATOM    564  HH2 TRP P  36      -6.394 -67.731 110.190  0.00 97.00      PROA   
ATOM    565  C   TRP P  36      -9.655 -61.026 113.680  0.00 97.00      PROA   
ATOM    566  O   TRP P  36     -10.035 -60.392 114.656  0.00 97.00      PROA   
ATOM    567  N   PHE P  37     -10.425 -61.168 112.577  0.00 97.00      PROA   
ATOM    568  HN  PHE P  37     -10.065 -61.632 111.769  0.00 97.00      PROA   
ATOM    569  CA  PHE P  37     -11.729 -60.558 112.430  0.00 97.00      PROA   
ATOM    570  HA  PHE P  37     -12.104 -60.277 113.402  0.00 97.00      PROA   
ATOM    571  CB  PHE P  37     -11.723 -59.315 111.490  0.00 97.00      PROA   
ATOM    572  HB1 PHE P  37     -12.717 -58.817 111.505  0.00 97.00      PROA   
ATOM    573  HB2 PHE P  37     -11.499 -59.619 110.446  0.00 97.00      PROA   
ATOM    574  CG  PHE P  37     -10.676 -58.307 111.907  0.00 97.00      PROA   
ATOM    575  CD1 PHE P  37     -11.015 -57.222 112.734  0.00 97.00      PROA   
ATOM    576  HD1 PHE P  37     -12.032 -57.114 113.081  0.00 97.00      PROA   
ATOM    577  CE1 PHE P  37     -10.047 -56.289 113.125  0.00 97.00      PROA   
ATOM    578  HE1 PHE P  37     -10.322 -55.465 113.767  0.00 97.00      PROA   
ATOM    579  CZ  PHE P  37      -8.722 -56.431 112.693  0.00 97.00      PROA   
ATOM    580  HZ  PHE P  37      -7.970 -55.722 113.008  0.00 97.00      PROA   
ATOM    581  CD2 PHE P  37      -9.347 -58.417 111.453  0.00 97.00      PROA   
ATOM    582  HD2 PHE P  37      -9.068 -59.242 110.816  0.00 97.00      PROA   
ATOM    583  CE2 PHE P  37      -8.373 -57.499 111.858  0.00 97.00      PROA   
ATOM    584  HE2 PHE P  37      -7.350 -57.627 111.540  0.00 97.00      PROA   
ATOM    585  C   PHE P  37     -12.679 -61.579 111.836  0.00 97.00      PROA   
ATOM    586  O   PHE P  37     -12.335 -62.281 110.889  0.00 97.00      PROA   
ATOM    587  N   LEU P  38     -13.917 -61.664 112.383  0.00 97.00      PROA   
ATOM    588  HN  LEU P  38     -14.140 -61.132 113.199  0.00 97.00      PROA   
ATOM    589  CA  LEU P  38     -15.017 -62.433 111.833  0.00 97.00      PROA   
ATOM    590  HA  LEU P  38     -14.694 -62.975 110.959  0.00 97.00      PROA   
ATOM    591  CB  LEU P  38     -15.665 -63.413 112.846  0.00 97.00      PROA   
ATOM    592  HB1 LEU P  38     -16.526 -63.935 112.373  0.00 97.00      PROA   
ATOM    593  HB2 LEU P  38     -16.045 -62.845 113.726  0.00 97.00      PROA   
ATOM    594  CG  LEU P  38     -14.704 -64.493 113.380  0.00 97.00      PROA   
ATOM    595  HG  LEU P  38     -13.864 -63.962 113.876  0.00 97.00      PROA   
ATOM    596  CD1 LEU P  38     -15.386 -65.383 114.435  0.00 97.00      PROA   
ATOM    597 HD11 LEU P  38     -16.240 -65.927 113.979  0.00 97.00      PROA   
ATOM    598 HD12 LEU P  38     -15.763 -64.771 115.281  0.00 97.00      PROA   
ATOM    599 HD13 LEU P  38     -14.666 -66.132 114.829  0.00 97.00      PROA   
ATOM    600  CD2 LEU P  38     -14.127 -65.363 112.254  0.00 97.00      PROA   
ATOM    601 HD21 LEU P  38     -13.558 -64.758 111.521  0.00 97.00      PROA   
ATOM    602 HD22 LEU P  38     -14.947 -65.893 111.723  0.00 97.00      PROA   
ATOM    603 HD23 LEU P  38     -13.444 -66.121 112.688  0.00 97.00      PROA   
ATOM    604  C   LEU P  38     -16.082 -61.452 111.429  0.00 97.00      PROA   
ATOM    605  O   LEU P  38     -16.669 -60.790 112.280  0.00 97.00      PROA   
ATOM    606  N   ASN P  39     -16.365 -61.324 110.110  0.00 97.00      PROA   
ATOM    607  HN  ASN P  39     -15.905 -61.910 109.443  0.00 97.00      PROA   
ATOM    608  CA  ASN P  39     -17.396 -60.431 109.588  0.00 97.00      PROA   
ATOM    609  HA  ASN P  39     -17.312 -60.458 108.511  0.00 97.00      PROA   
ATOM    610  CB  ASN P  39     -18.832 -60.891 109.984  0.00 97.00      PROA   
ATOM    611  HB1 ASN P  39     -19.592 -60.292 109.440  0.00 97.00      PROA   
ATOM    612  HB2 ASN P  39     -18.984 -60.752 111.076  0.00 97.00      PROA   
ATOM    613  CG  ASN P  39     -19.043 -62.366 109.618  0.00 97.00      PROA   
ATOM    614  OD1 ASN P  39     -18.552 -62.845 108.595  0.00 97.00      PROA   
ATOM    615  ND2 ASN P  39     -19.761 -63.122 110.494  0.00 97.00      PROA   
ATOM    616 HD21 ASN P  39     -19.859 -64.098 110.307  0.00 97.00      PROA   
ATOM    617 HD22 ASN P  39     -20.129 -62.710 111.325  0.00 97.00      PROA   
ATOM    618  C   ASN P  39     -17.181 -58.979 110.013  0.00 97.00      PROA   
ATOM    619  O   ASN P  39     -18.118 -58.271 110.382  0.00 97.00      PROA   
ATOM    620  N   GLY P  40     -15.908 -58.518 110.002  0.00 97.00      PROA   
ATOM    621  HN  GLY P  40     -15.188 -59.110 109.648  0.00 97.00      PROA   
ATOM    622  CA  GLY P  40     -15.506 -57.212 110.508  0.00 97.00      PROA   
ATOM    623  HA1 GLY P  40     -16.283 -56.494 110.282  0.00 97.00      PROA   
ATOM    624  HA2 GLY P  40     -14.573 -56.961 110.025  0.00 97.00      PROA   
ATOM    625  C   GLY P  40     -15.255 -57.150 112.003  0.00 97.00      PROA   
ATOM    626  O   GLY P  40     -14.521 -56.277 112.463  0.00 97.00      PROA   
ATOM    627  N   THR P  41     -15.845 -58.058 112.813  0.00 97.00      PROA   
ATOM    628  HN  THR P  41     -16.395 -58.793 112.421  0.00 97.00      PROA   
ATOM    629  CA  THR P  41     -15.760 -58.012 114.270  0.00 97.00      PROA   
ATOM    630  HA  THR P  41     -15.732 -56.974 114.576  0.00 97.00      PROA   
ATOM    631  CB  THR P  41     -16.957 -58.658 114.960  0.00 97.00      PROA   
ATOM    632  HB  THR P  41     -17.059 -59.721 114.642  0.00 97.00      PROA   
ATOM    633  OG1 THR P  41     -18.147 -57.965 114.606  0.00 97.00      PROA   
ATOM    634  HG1 THR P  41     -18.204 -57.993 113.650  0.00 97.00      PROA   
ATOM    635  CG2 THR P  41     -16.844 -58.601 116.499  0.00 97.00      PROA   
ATOM    636 HG21 THR P  41     -16.712 -57.551 116.836  0.00 97.00      PROA   
ATOM    637 HG22 THR P  41     -15.998 -59.211 116.874  0.00 97.00      PROA   
ATOM    638 HG23 THR P  41     -17.777 -58.997 116.955  0.00 97.00      PROA   
ATOM    639  C   THR P  41     -14.491 -58.676 114.758  0.00 97.00      PROA   
ATOM    640  O   THR P  41     -14.248 -59.845 114.488  0.00 97.00      PROA   
ATOM    641  N   ALA P  42     -13.642 -57.937 115.506  0.00 97.00      PROA   
ATOM    642  HN  ALA P  42     -13.848 -56.984 115.712  0.00 97.00      PROA   
ATOM    643  CA  ALA P  42     -12.391 -58.435 116.043  0.00 97.00      PROA   
ATOM    644  HA  ALA P  42     -11.828 -58.815 115.205  0.00 97.00      PROA   
ATOM    645  CB  ALA P  42     -11.580 -57.283 116.665  0.00 97.00      PROA   
ATOM    646  HB1 ALA P  42     -12.121 -56.851 117.535  0.00 97.00      PROA   
ATOM    647  HB2 ALA P  42     -11.434 -56.477 115.913  0.00 97.00      PROA   
ATOM    648  HB3 ALA P  42     -10.581 -57.632 116.998  0.00 97.00      PROA   
ATOM    649  C   ALA P  42     -12.518 -59.564 117.066  0.00 97.00      PROA   
ATOM    650  O   ALA P  42     -13.304 -59.496 118.010  0.00 97.00      PROA   
ATOM    651  N   ILE P  43     -11.693 -60.628 116.910  0.00 97.00      PROA   
ATOM    652  HN  ILE P  43     -11.077 -60.660 116.124  0.00 97.00      PROA   
ATOM    653  CA  ILE P  43     -11.567 -61.718 117.862  0.00 97.00      PROA   
ATOM    654  HA  ILE P  43     -12.482 -61.774 118.435  0.00 97.00      PROA   
ATOM    655  CB  ILE P  43     -11.296 -63.102 117.241  0.00 97.00      PROA   
ATOM    656  HB  ILE P  43     -10.201 -63.246 117.084  0.00 97.00      PROA   
ATOM    657  CG2 ILE P  43     -11.811 -64.198 118.209  0.00 97.00      PROA   
ATOM    658 HG21 ILE P  43     -12.906 -64.091 118.358  0.00 97.00      PROA   
ATOM    659 HG22 ILE P  43     -11.310 -64.155 119.195  0.00 97.00      PROA   
ATOM    660 HG23 ILE P  43     -11.622 -65.209 117.797  0.00 97.00      PROA   
ATOM    661  CG1 ILE P  43     -11.941 -63.272 115.841  0.00 97.00      PROA   
ATOM    662 HG11 ILE P  43     -11.568 -62.483 115.156  0.00 97.00      PROA   
ATOM    663 HG12 ILE P  43     -13.043 -63.151 115.925  0.00 97.00      PROA   
ATOM    664  CD  ILE P  43     -11.615 -64.629 115.200  0.00 97.00      PROA   
ATOM    665  HD1 ILE P  43     -10.551 -64.901 115.368  0.00 97.00      PROA   
ATOM    666  HD2 ILE P  43     -11.790 -64.600 114.105  0.00 97.00      PROA   
ATOM    667  HD3 ILE P  43     -12.257 -65.428 115.627  0.00 97.00      PROA   
ATOM    668  C   ILE P  43     -10.420 -61.351 118.791  0.00 97.00      PROA   
ATOM    669  O   ILE P  43      -9.523 -60.594 118.425  0.00 97.00      PROA   
ATOM    670  N   GLN P  44     -10.403 -61.900 120.025  0.00 97.00      PROA   
ATOM    671  HN  GLN P  44     -11.157 -62.474 120.339  0.00 97.00      PROA   
ATOM    672  CA  GLN P  44      -9.342 -61.667 120.986  0.00 97.00      PROA   
ATOM    673  HA  GLN P  44      -8.990 -60.649 120.889  0.00 97.00      PROA   
ATOM    674  CB  GLN P  44      -9.877 -61.882 122.427  0.00 97.00      PROA   
ATOM    675  HB1 GLN P  44      -9.064 -61.637 123.145  0.00 97.00      PROA   
ATOM    676  HB2 GLN P  44     -10.142 -62.954 122.570  0.00 97.00      PROA   
ATOM    677  CG  GLN P  44     -11.118 -61.029 122.805  0.00 97.00      PROA   
ATOM    678  HG1 GLN P  44     -11.316 -61.149 123.892  0.00 97.00      PROA   
ATOM    679  HG2 GLN P  44     -12.019 -61.384 122.261  0.00 97.00      PROA   
ATOM    680  CD  GLN P  44     -10.913 -59.528 122.547  0.00 97.00      PROA   
ATOM    681  OE1 GLN P  44     -10.324 -58.827 123.377  0.00 97.00      PROA   
ATOM    682  NE2 GLN P  44     -11.419 -59.007 121.395  0.00 97.00      PROA   
ATOM    683 HE21 GLN P  44     -11.279 -58.033 121.231  0.00 97.00      PROA   
ATOM    684 HE22 GLN P  44     -11.873 -59.591 120.723  0.00 97.00      PROA   
ATOM    685  C   GLN P  44      -8.149 -62.592 120.730  0.00 97.00      PROA   
ATOM    686  O   GLN P  44      -7.089 -62.444 121.339  0.00 97.00      PROA   
ATOM    687  N   THR P  45      -8.289 -63.557 119.788  0.00 97.00      PROA   
ATOM    688  HN  THR P  45      -9.171 -63.666 119.337  0.00 97.00      PROA   
ATOM    689  CA  THR P  45      -7.249 -64.478 119.345  0.00 97.00      PROA   
ATOM    690  HA  THR P  45      -6.933 -65.046 120.208  0.00 97.00      PROA   
ATOM    691  CB  THR P  45      -7.764 -65.445 118.279  0.00 97.00      PROA   
ATOM    692  HB  THR P  45      -8.068 -64.890 117.361  0.00 97.00      PROA   
ATOM    693  OG1 THR P  45      -8.903 -66.140 118.766  0.00 97.00      PROA   
ATOM    694  HG1 THR P  45      -9.152 -66.754 118.070  0.00 97.00      PROA   
ATOM    695  CG2 THR P  45      -6.708 -66.507 117.921  0.00 97.00      PROA   
ATOM    696 HG21 THR P  45      -6.413 -67.064 118.835  0.00 97.00      PROA   
ATOM    697 HG22 THR P  45      -5.806 -66.054 117.461  0.00 97.00      PROA   
ATOM    698 HG23 THR P  45      -7.118 -67.237 117.192  0.00 97.00      PROA   
ATOM    699  C   THR P  45      -6.042 -63.755 118.773  0.00 97.00      PROA   
ATOM    700  O   THR P  45      -6.118 -63.184 117.691  0.00 97.00      PROA   
ATOM    701  N   SER P  46      -4.888 -63.760 119.482  0.00 97.00      PROA   
ATOM    702  HN  SER P  46      -4.875 -64.111 120.416  0.00 97.00      PROA   
ATOM    703  CA  SER P  46      -3.693 -63.070 119.014  0.00 97.00      PROA   
ATOM    704  HA  SER P  46      -3.965 -62.341 118.266  0.00 97.00      PROA   
ATOM    705  CB  SER P  46      -3.001 -62.309 120.169  0.00 97.00      PROA   
ATOM    706  HB1 SER P  46      -2.054 -61.842 119.817  0.00 97.00      PROA   
ATOM    707  HB2 SER P  46      -2.760 -63.004 121.003  0.00 97.00      PROA   
ATOM    708  OG  SER P  46      -3.832 -61.255 120.648  0.00 97.00      PROA   
ATOM    709  HG1 SER P  46      -4.700 -61.623 120.837  0.00 97.00      PROA   
ATOM    710  C   SER P  46      -2.668 -63.992 118.374  0.00 97.00      PROA   
ATOM    711  O   SER P  46      -1.698 -63.528 117.774  0.00 97.00      PROA   
ATOM    712  N   THR P  47      -2.868 -65.328 118.446  0.00 97.00      PROA   
ATOM    713  HN  THR P  47      -3.674 -65.672 118.918  0.00 97.00      PROA   
ATOM    714  CA  THR P  47      -2.024 -66.317 117.779  0.00 97.00      PROA   
ATOM    715  HA  THR P  47      -1.017 -66.064 118.068  0.00 97.00      PROA   
ATOM    716  CB  THR P  47      -2.223 -67.761 118.281  0.00 97.00      PROA   
ATOM    717  HB  THR P  47      -1.792 -67.848 119.304  0.00 97.00      PROA   
ATOM    718  OG1 THR P  47      -1.604 -68.748 117.457  0.00 97.00      PROA   
ATOM    719  HG1 THR P  47      -1.970 -69.590 117.738  0.00 97.00      PROA   
ATOM    720  CG2 THR P  47      -3.719 -68.101 118.351  0.00 97.00      PROA   
ATOM    721 HG21 THR P  47      -4.207 -67.888 117.378  0.00 97.00      PROA   
ATOM    722 HG22 THR P  47      -4.223 -67.515 119.145  0.00 97.00      PROA   
ATOM    723 HG23 THR P  47      -3.865 -69.179 118.581  0.00 97.00      PROA   
ATOM    724  C   THR P  47      -2.123 -66.222 116.252  0.00 97.00      PROA   
ATOM    725  O   THR P  47      -3.213 -65.952 115.754  0.00 97.00      PROA   
ATOM    726  N   PRO P  48      -1.072 -66.465 115.458  0.00 97.00      PROA   
ATOM    727  CD  PRO P  48       0.322 -66.273 115.882  0.00 97.00      PROA   
ATOM    728  HD1 PRO P  48       0.723 -67.251 116.224  0.00 97.00      PROA   
ATOM    729  HD2 PRO P  48       0.422 -65.512 116.689  0.00 97.00      PROA   
ATOM    730  CA  PRO P  48      -1.190 -66.476 114.002  0.00 97.00      PROA   
ATOM    731  HA  PRO P  48      -1.714 -65.582 113.693  0.00 97.00      PROA   
ATOM    732  CB  PRO P  48       0.271 -66.512 113.518  0.00 97.00      PROA   
ATOM    733  HB1 PRO P  48       0.391 -66.027 112.529  0.00 97.00      PROA   
ATOM    734  HB2 PRO P  48       0.652 -67.557 113.459  0.00 97.00      PROA   
ATOM    735  CG  PRO P  48       1.042 -65.791 114.624  0.00 97.00      PROA   
ATOM    736  HG1 PRO P  48       2.124 -66.029 114.623  0.00 97.00      PROA   
ATOM    737  HG2 PRO P  48       0.903 -64.693 114.518  0.00 97.00      PROA   
ATOM    738  C   PRO P  48      -1.928 -67.673 113.433  0.00 97.00      PROA   
ATOM    739  O   PRO P  48      -2.050 -67.725 112.216  0.00 97.00      PROA   
ATOM    740  N   THR P  49      -2.437 -68.625 114.251  0.00 97.00      PROA   
ATOM    741  HN  THR P  49      -2.292 -68.574 115.235  0.00 97.00      PROA   
ATOM    742  CA  THR P  49      -3.268 -69.711 113.753  0.00 97.00      PROA   
ATOM    743  HA  THR P  49      -3.549 -69.473 112.740  0.00 97.00      PROA   
ATOM    744  CB  THR P  49      -2.577 -71.076 113.697  0.00 97.00      PROA   
ATOM    745  HB  THR P  49      -1.557 -70.907 113.285  0.00 97.00      PROA   
ATOM    746  OG1 THR P  49      -3.249 -71.959 112.807  0.00 97.00      PROA   
ATOM    747  HG1 THR P  49      -2.567 -72.561 112.487  0.00 97.00      PROA   
ATOM    748  CG2 THR P  49      -2.433 -71.780 115.058  0.00 97.00      PROA   
ATOM    749 HG21 THR P  49      -3.426 -72.071 115.462  0.00 97.00      PROA   
ATOM    750 HG22 THR P  49      -1.921 -71.117 115.784  0.00 97.00      PROA   
ATOM    751 HG23 THR P  49      -1.832 -72.708 114.939  0.00 97.00      PROA   
ATOM    752  C   THR P  49      -4.546 -69.745 114.557  0.00 97.00      PROA   
ATOM    753  O   THR P  49      -4.543 -69.745 115.784  0.00 97.00      PROA   
ATOM    754  N   TYR P  50      -5.698 -69.766 113.855  0.00 97.00      PROA   
ATOM    755  HN  TYR P  50      -5.673 -69.739 112.856  0.00 97.00      PROA   
ATOM    756  CA  TYR P  50      -7.004 -69.859 114.465  0.00 97.00      PROA   
ATOM    757  HA  TYR P  50      -6.941 -69.592 115.511  0.00 97.00      PROA   
ATOM    758  CB  TYR P  50      -8.027 -68.929 113.757  0.00 97.00      PROA   
ATOM    759  HB1 TYR P  50      -8.201 -69.239 112.705  0.00 97.00      PROA   
ATOM    760  HB2 TYR P  50      -7.614 -67.898 113.738  0.00 97.00      PROA   
ATOM    761  CG  TYR P  50      -9.343 -68.881 114.490  0.00 97.00      PROA   
ATOM    762  CD1 TYR P  50     -10.392 -69.760 114.164  0.00 97.00      PROA   
ATOM    763  HD1 TYR P  50     -10.253 -70.496 113.385  0.00 97.00      PROA   
ATOM    764  CE1 TYR P  50     -11.625 -69.674 114.824  0.00 97.00      PROA   
ATOM    765  HE1 TYR P  50     -12.435 -70.332 114.550  0.00 97.00      PROA   
ATOM    766  CZ  TYR P  50     -11.814 -68.722 115.830  0.00 97.00      PROA   
ATOM    767  OH  TYR P  50     -13.056 -68.630 116.492  0.00 97.00      PROA   
ATOM    768  HH  TYR P  50     -13.648 -69.272 116.094  0.00 97.00      PROA   
ATOM    769  CD2 TYR P  50      -9.556 -67.912 115.485  0.00 97.00      PROA   
ATOM    770  HD2 TYR P  50      -8.770 -67.208 115.716  0.00 97.00      PROA   
ATOM    771  CE2 TYR P  50     -10.777 -67.846 116.166  0.00 97.00      PROA   
ATOM    772  HE2 TYR P  50     -10.937 -67.106 116.934  0.00 97.00      PROA   
ATOM    773  C   TYR P  50      -7.414 -71.308 114.352  0.00 97.00      PROA   
ATOM    774  O   TYR P  50      -7.660 -71.803 113.258  0.00 97.00      PROA   
ATOM    775  N   HSD P  51      -7.484 -72.025 115.495  0.00 97.00      PROA   
ATOM    776  HN  HSD P  51      -7.318 -71.591 116.375  0.00 97.00      PROA   
ATOM    777  CA  HSD P  51      -7.665 -73.462 115.517  0.00 97.00      PROA   
ATOM    778  HA  HSD P  51      -7.517 -73.871 114.528  0.00 97.00      PROA   
ATOM    779  CB  HSD P  51      -6.636 -74.136 116.465  0.00 97.00      PROA   
ATOM    780  HB1 HSD P  51      -6.698 -73.671 117.473  0.00 97.00      PROA   
ATOM    781  HB2 HSD P  51      -5.621 -73.916 116.065  0.00 97.00      PROA   
ATOM    782  ND1 HSD P  51      -7.677 -76.259 117.438  0.00 97.00      PROA   
ATOM    783  HD1 HSD P  51      -8.443 -75.817 117.909  0.00 97.00      PROA   
ATOM    784  CG  HSD P  51      -6.760 -75.634 116.617  0.00 97.00      PROA   
ATOM    785  CE1 HSD P  51      -7.385 -77.581 117.425  0.00 97.00      PROA   
ATOM    786  HE1 HSD P  51      -7.963 -78.316 117.985  0.00 97.00      PROA   
ATOM    787  NE2 HSD P  51      -6.341 -77.851 116.666  0.00 97.00      PROA   
ATOM    788  CD2 HSD P  51      -5.943 -76.623 116.163  0.00 97.00      PROA   
ATOM    789  HD2 HSD P  51      -5.074 -76.558 115.520  0.00 97.00      PROA   
ATOM    790  C   HSD P  51      -9.061 -73.822 115.952  0.00 97.00      PROA   
ATOM    791  O   HSD P  51      -9.422 -73.687 117.120  0.00 97.00      PROA   
ATOM    792  N   ILE P  52      -9.870 -74.352 115.011  0.00 97.00      PROA   
ATOM    793  HN  ILE P  52      -9.587 -74.426 114.055  0.00 97.00      PROA   
ATOM    794  CA  ILE P  52     -11.178 -74.894 115.293  0.00 97.00      PROA   
ATOM    795  HA  ILE P  52     -11.571 -74.455 116.200  0.00 97.00      PROA   
ATOM    796  CB  ILE P  52     -12.171 -74.613 114.172  0.00 97.00      PROA   
ATOM    797  HB  ILE P  52     -11.742 -74.978 113.216  0.00 97.00      PROA   
ATOM    798  CG2 ILE P  52     -13.501 -75.357 114.400  0.00 97.00      PROA   
ATOM    799 HG21 ILE P  52     -13.955 -75.062 115.370  0.00 97.00      PROA   
ATOM    800 HG22 ILE P  52     -13.376 -76.458 114.369  0.00 97.00      PROA   
ATOM    801 HG23 ILE P  52     -14.215 -75.081 113.598  0.00 97.00      PROA   
ATOM    802  CG1 ILE P  52     -12.413 -73.090 114.029  0.00 97.00      PROA   
ATOM    803 HG11 ILE P  52     -11.475 -72.528 114.213  0.00 97.00      PROA   
ATOM    804 HG12 ILE P  52     -13.144 -72.782 114.810  0.00 97.00      PROA   
ATOM    805  CD  ILE P  52     -12.947 -72.678 112.653  0.00 97.00      PROA   
ATOM    806  HD1 ILE P  52     -13.891 -73.212 112.422  0.00 97.00      PROA   
ATOM    807  HD2 ILE P  52     -12.204 -72.896 111.858  0.00 97.00      PROA   
ATOM    808  HD3 ILE P  52     -13.160 -71.590 112.642  0.00 97.00      PROA   
ATOM    809  C   ILE P  52     -10.988 -76.378 115.508  0.00 97.00      PROA   
ATOM    810  O   ILE P  52     -10.718 -77.135 114.579  0.00 97.00      PROA   
ATOM    811  N   THR P  53     -11.105 -76.826 116.778  0.00 97.00      PROA   
ATOM    812  HN  THR P  53     -11.244 -76.174 117.520  0.00 97.00      PROA   
ATOM    813  CA  THR P  53     -10.940 -78.218 117.176  0.00 97.00      PROA   
ATOM    814  HA  THR P  53      -9.957 -78.527 116.848  0.00 97.00      PROA   
ATOM    815  CB  THR P  53     -11.031 -78.403 118.687  0.00 97.00      PROA   
ATOM    816  HB  THR P  53     -12.066 -78.197 119.043  0.00 97.00      PROA   
ATOM    817  OG1 THR P  53     -10.154 -77.495 119.337  0.00 97.00      PROA   
ATOM    818  HG1 THR P  53     -10.216 -77.703 120.273  0.00 97.00      PROA   
ATOM    819  CG2 THR P  53     -10.609 -79.827 119.103  0.00 97.00      PROA   
ATOM    820 HG21 THR P  53      -9.585 -80.046 118.733  0.00 97.00      PROA   
ATOM    821 HG22 THR P  53     -11.303 -80.590 118.698  0.00 97.00      PROA   
ATOM    822 HG23 THR P  53     -10.610 -79.921 120.210  0.00 97.00      PROA   
ATOM    823  C   THR P  53     -11.943 -79.133 116.506  0.00 97.00      PROA   
ATOM    824  O   THR P  53     -11.588 -80.217 116.045  0.00 97.00      PROA   
ATOM    825  N   SER P  54     -13.218 -78.695 116.423  0.00 97.00      PROA   
ATOM    826  HN  SER P  54     -13.466 -77.787 116.747  0.00 97.00      PROA   
ATOM    827  CA  SER P  54     -14.292 -79.495 115.880  0.00 97.00      PROA   
ATOM    828  HA  SER P  54     -13.944 -79.972 114.974  0.00 97.00      PROA   
ATOM    829  CB  SER P  54     -14.881 -80.529 116.886  0.00 97.00      PROA   
ATOM    830  HB1 SER P  54     -15.674 -81.135 116.400  0.00 97.00      PROA   
ATOM    831  HB2 SER P  54     -15.329 -80.007 117.758  0.00 97.00      PROA   
ATOM    832  OG  SER P  54     -13.885 -81.410 117.394  0.00 97.00      PROA   
ATOM    833  HG1 SER P  54     -13.429 -81.771 116.630  0.00 97.00      PROA   
ATOM    834  C   SER P  54     -15.394 -78.520 115.543  0.00 97.00      PROA   
ATOM    835  O   SER P  54     -16.018 -77.957 116.437  0.00 97.00      PROA   
ATOM    836  N   ALA P  55     -15.630 -78.263 114.237  0.00 97.00      PROA   
ATOM    837  HN  ALA P  55     -15.100 -78.735 113.531  0.00 97.00      PROA   
ATOM    838  CA  ALA P  55     -16.443 -77.167 113.742  0.00 97.00      PROA   
ATOM    839  HA  ALA P  55     -15.985 -76.272 114.126  0.00 97.00      PROA   
ATOM    840  CB  ALA P  55     -16.363 -77.111 112.204  0.00 97.00      PROA   
ATOM    841  HB1 ALA P  55     -16.808 -78.023 111.752  0.00 97.00      PROA   
ATOM    842  HB2 ALA P  55     -15.298 -77.061 111.886  0.00 97.00      PROA   
ATOM    843  HB3 ALA P  55     -16.885 -76.215 111.809  0.00 97.00      PROA   
ATOM    844  C   ALA P  55     -17.904 -77.107 114.169  0.00 97.00      PROA   
ATOM    845  O   ALA P  55     -18.619 -78.104 114.180  0.00 97.00      PROA   
ATOM    846  N   SER P  56     -18.377 -75.880 114.510  0.00 97.00      PROA   
ATOM    847  HN  SER P  56     -17.746 -75.104 114.548  0.00 97.00      PROA   
ATOM    848  CA  SER P  56     -19.764 -75.555 114.800  0.00 97.00      PROA   
ATOM    849  HA  SER P  56     -20.317 -76.474 114.915  0.00 97.00      PROA   
ATOM    850  CB  SER P  56     -19.956 -74.722 116.101  0.00 97.00      PROA   
ATOM    851  HB1 SER P  56     -19.466 -75.260 116.940  0.00 97.00      PROA   
ATOM    852  HB2 SER P  56     -21.038 -74.632 116.342  0.00 97.00      PROA   
ATOM    853  OG  SER P  56     -19.382 -73.419 116.022  0.00 97.00      PROA   
ATOM    854  HG1 SER P  56     -19.877 -72.869 116.644  0.00 97.00      PROA   
ATOM    855  C   SER P  56     -20.361 -74.818 113.617  0.00 97.00      PROA   
ATOM    856  O   SER P  56     -19.664 -74.431 112.685  0.00 97.00      PROA   
ATOM    857  N   GLU P  57     -21.698 -74.613 113.617  0.00 97.00      PROA   
ATOM    858  HN  GLU P  57     -22.260 -74.911 114.386  0.00 97.00      PROA   
ATOM    859  CA  GLU P  57     -22.419 -73.850 112.611  0.00 97.00      PROA   
ATOM    860  HA  GLU P  57     -22.244 -74.295 111.641  0.00 97.00      PROA   
ATOM    861  CB  GLU P  57     -23.930 -73.861 112.968  0.00 97.00      PROA   
ATOM    862  HB1 GLU P  57     -24.507 -73.302 112.200  0.00 97.00      PROA   
ATOM    863  HB2 GLU P  57     -24.057 -73.317 113.935  0.00 97.00      PROA   
ATOM    864  CG  GLU P  57     -24.539 -75.273 113.195  0.00 97.00      PROA   
ATOM    865  HG1 GLU P  57     -25.509 -75.143 113.698  0.00 97.00      PROA   
ATOM    866  HG2 GLU P  57     -23.982 -75.844 113.953  0.00 97.00      PROA   
ATOM    867  CD  GLU P  57     -24.539 -76.163 111.939  0.00 97.00      PROA   
ATOM    868  OE1 GLU P  57     -25.443 -76.422 111.204  0.00 97.00      PROA   
ATOM    869  OE2 GLU P  57     -23.504 -76.730 111.582  0.00 97.00      PROA   
ATOM    870  C   GLU P  57     -21.934 -72.400 112.600  0.00 97.00      PROA   
ATOM    871  O   GLU P  57     -21.704 -71.780 111.566  0.00 97.00      PROA   
ATOM    872  N   ASP P  58     -21.746 -71.881 113.823  0.00 97.00      PROA   
ATOM    873  HN  ASP P  58     -22.001 -72.458 114.598  0.00 97.00      PROA   
ATOM    874  CA  ASP P  58     -21.397 -70.559 114.276  0.00 97.00      PROA   
ATOM    875  HA  ASP P  58     -22.000 -69.860 113.715  0.00 97.00      PROA   
ATOM    876  CB  ASP P  58     -21.779 -70.409 115.793  0.00 97.00      PROA   
ATOM    877  HB1 ASP P  58     -22.797 -69.961 115.837  0.00 97.00      PROA   
ATOM    878  HB2 ASP P  58     -21.086 -69.731 116.326  0.00 97.00      PROA   
ATOM    879  CG  ASP P  58     -21.887 -71.738 116.568  0.00 97.00      PROA   
ATOM    880  OD1 ASP P  58     -22.758 -72.585 116.228  0.00 97.00      PROA   
ATOM    881  OD2 ASP P  58     -21.104 -71.911 117.537  0.00 97.00      PROA   
ATOM    882  C   ASP P  58     -19.956 -70.146 113.988  0.00 97.00      PROA   
ATOM    883  O   ASP P  58     -19.660 -68.952 113.949  0.00 97.00      PROA   
ATOM    884  N   ASP P  59     -19.043 -71.102 113.689  0.00 97.00      PROA   
ATOM    885  HN  ASP P  59     -19.234 -72.060 113.894  0.00 97.00      PROA   
ATOM    886  CA  ASP P  59     -17.745 -70.851 113.073  0.00 97.00      PROA   
ATOM    887  HA  ASP P  59     -17.185 -70.188 113.722  0.00 97.00      PROA   
ATOM    888  CB  ASP P  59     -16.972 -72.190 112.894  0.00 97.00      PROA   
ATOM    889  HB1 ASP P  59     -16.130 -72.071 112.180  0.00 97.00      PROA   
ATOM    890  HB2 ASP P  59     -17.654 -72.972 112.502  0.00 97.00      PROA   
ATOM    891  CG  ASP P  59     -16.331 -72.685 114.191  0.00 97.00      PROA   
ATOM    892  OD1 ASP P  59     -15.695 -71.869 114.905  0.00 97.00      PROA   
ATOM    893  OD2 ASP P  59     -16.353 -73.924 114.400  0.00 97.00      PROA   
ATOM    894  C   ASP P  59     -17.835 -70.163 111.700  0.00 97.00      PROA   
ATOM    895  O   ASP P  59     -16.890 -69.516 111.263  0.00 97.00      PROA   
ATOM    896  N   SER P  60     -18.972 -70.287 110.976  0.00 97.00      PROA   
ATOM    897  HN  SER P  60     -19.721 -70.815 111.366  0.00 97.00      PROA   
ATOM    898  CA  SER P  60     -19.190 -69.703 109.649  0.00 97.00      PROA   
ATOM    899  HA  SER P  60     -18.422 -70.112 109.005  0.00 97.00      PROA   
ATOM    900  CB  SER P  60     -20.569 -70.062 109.039  0.00 97.00      PROA   
ATOM    901  HB1 SER P  60     -20.658 -69.647 108.010  0.00 97.00      PROA   
ATOM    902  HB2 SER P  60     -21.386 -69.642 109.666  0.00 97.00      PROA   
ATOM    903  OG  SER P  60     -20.753 -71.466 108.947  0.00 97.00      PROA   
ATOM    904  HG1 SER P  60     -21.004 -71.763 109.828  0.00 97.00      PROA   
ATOM    905  C   SER P  60     -19.099 -68.180 109.563  0.00 97.00      PROA   
ATOM    906  O   SER P  60     -19.585 -67.456 110.430  0.00 97.00      PROA   
ATOM    907  N   GLY P  61     -18.512 -67.651 108.462  0.00 97.00      PROA   
ATOM    908  HN  GLY P  61     -18.166 -68.248 107.738  0.00 97.00      PROA   
ATOM    909  CA  GLY P  61     -18.361 -66.214 108.278  0.00 97.00      PROA   
ATOM    910  HA1 GLY P  61     -18.276 -65.732 109.241  0.00 97.00      PROA   
ATOM    911  HA2 GLY P  61     -19.194 -65.863 107.685  0.00 97.00      PROA   
ATOM    912  C   GLY P  61     -17.096 -65.906 107.543  0.00 97.00      PROA   
ATOM    913  O   GLY P  61     -16.354 -66.804 107.168  0.00 97.00      PROA   
ATOM    914  N   GLU P  62     -16.801 -64.605 107.317  0.00 97.00      PROA   
ATOM    915  HN  GLU P  62     -17.412 -63.875 107.621  0.00 97.00      PROA   
ATOM    916  CA  GLU P  62     -15.586 -64.197 106.649  0.00 97.00      PROA   
ATOM    917  HA  GLU P  62     -15.251 -65.019 106.043  0.00 97.00      PROA   
ATOM    918  CB  GLU P  62     -15.767 -63.027 105.651  0.00 97.00      PROA   
ATOM    919  HB1 GLU P  62     -16.623 -63.299 104.992  0.00 97.00      PROA   
ATOM    920  HB2 GLU P  62     -14.851 -62.993 105.018  0.00 97.00      PROA   
ATOM    921  CG  GLU P  62     -16.057 -61.627 106.218  0.00 97.00      PROA   
ATOM    922  HG1 GLU P  62     -15.373 -61.373 107.054  0.00 97.00      PROA   
ATOM    923  HG2 GLU P  62     -17.105 -61.566 106.575  0.00 97.00      PROA   
ATOM    924  CD  GLU P  62     -15.861 -60.578 105.128  0.00 97.00      PROA   
ATOM    925  OE1 GLU P  62     -16.256 -60.820 103.963  0.00 97.00      PROA   
ATOM    926  OE2 GLU P  62     -15.311 -59.506 105.461  0.00 97.00      PROA   
ATOM    927  C   GLU P  62     -14.468 -63.955 107.629  0.00 97.00      PROA   
ATOM    928  O   GLU P  62     -14.560 -63.162 108.561  0.00 97.00      PROA   
ATOM    929  N   TYR P  63     -13.363 -64.695 107.412  0.00 97.00      PROA   
ATOM    930  HN  TYR P  63     -13.341 -65.334 106.644  0.00 97.00      PROA   
ATOM    931  CA  TYR P  63     -12.170 -64.680 108.218  0.00 97.00      PROA   
ATOM    932  HA  TYR P  63     -12.416 -64.342 109.216  0.00 97.00      PROA   
ATOM    933  CB  TYR P  63     -11.500 -66.080 108.289  0.00 97.00      PROA   
ATOM    934  HB1 TYR P  63     -10.437 -66.009 108.603  0.00 97.00      PROA   
ATOM    935  HB2 TYR P  63     -11.543 -66.562 107.291  0.00 97.00      PROA   
ATOM    936  CG  TYR P  63     -12.222 -66.978 109.257  0.00 97.00      PROA   
ATOM    937  CD1 TYR P  63     -13.510 -67.467 108.975  0.00 97.00      PROA   
ATOM    938  HD1 TYR P  63     -13.990 -67.218 108.042  0.00 97.00      PROA   
ATOM    939  CE1 TYR P  63     -14.196 -68.253 109.907  0.00 97.00      PROA   
ATOM    940  HE1 TYR P  63     -15.200 -68.582 109.689  0.00 97.00      PROA   
ATOM    941  CZ  TYR P  63     -13.578 -68.604 111.113  0.00 97.00      PROA   
ATOM    942  OH  TYR P  63     -14.265 -69.352 112.089  0.00 97.00      PROA   
ATOM    943  HH  TYR P  63     -15.186 -69.420 111.820  0.00 97.00      PROA   
ATOM    944  CD2 TYR P  63     -11.602 -67.364 110.460  0.00 97.00      PROA   
ATOM    945  HD2 TYR P  63     -10.605 -67.019 110.689  0.00 97.00      PROA   
ATOM    946  CE2 TYR P  63     -12.274 -68.177 111.377  0.00 97.00      PROA   
ATOM    947  HE2 TYR P  63     -11.806 -68.436 112.311  0.00 97.00      PROA   
ATOM    948  C   TYR P  63     -11.198 -63.696 107.626  0.00 97.00      PROA   
ATOM    949  O   TYR P  63     -10.993 -63.655 106.415  0.00 97.00      PROA   
ATOM    950  N   ARG P  64     -10.584 -62.844 108.477  0.00 97.00      PROA   
ATOM    951  HN  ARG P  64     -10.831 -62.815 109.443  0.00 97.00      PROA   
ATOM    952  CA  ARG P  64      -9.617 -61.877 108.006  0.00 97.00      PROA   
ATOM    953  HA  ARG P  64      -9.101 -62.267 107.138  0.00 97.00      PROA   
ATOM    954  CB  ARG P  64     -10.240 -60.488 107.698  0.00 97.00      PROA   
ATOM    955  HB1 ARG P  64      -9.606 -60.000 106.926  0.00 97.00      PROA   
ATOM    956  HB2 ARG P  64     -10.233 -59.829 108.596  0.00 97.00      PROA   
ATOM    957  CG  ARG P  64     -11.708 -60.548 107.229  0.00 97.00      PROA   
ATOM    958  HG1 ARG P  64     -12.346 -60.890 108.072  0.00 97.00      PROA   
ATOM    959  HG2 ARG P  64     -11.820 -61.290 106.408  0.00 97.00      PROA   
ATOM    960  CD  ARG P  64     -12.248 -59.206 106.750  0.00 97.00      PROA   
ATOM    961  HD1 ARG P  64     -11.970 -58.378 107.435  0.00 97.00      PROA   
ATOM    962  HD2 ARG P  64     -13.349 -59.250 106.665  0.00 97.00      PROA   
ATOM    963  NE  ARG P  64     -11.607 -58.975 105.424  0.00 97.00      PROA   
ATOM    964  HE  ARG P  64     -10.809 -59.522 105.176  0.00 97.00      PROA   
ATOM    965  CZ  ARG P  64     -12.158 -58.272 104.420  0.00 97.00      PROA   
ATOM    966  NH1 ARG P  64     -13.455 -57.956 104.367  0.00 97.00      PROA   
ATOM    967 HH11 ARG P  64     -14.068 -58.497 104.945  0.00 97.00      PROA   
ATOM    968 HH12 ARG P  64     -13.833 -57.668 103.495  0.00 97.00      PROA   
ATOM    969  NH2 ARG P  64     -11.363 -57.929 103.398  0.00 97.00      PROA   
ATOM    970 HH21 ARG P  64     -10.389 -58.129 103.497  0.00 97.00      PROA   
ATOM    971 HH22 ARG P  64     -11.736 -57.367 102.669  0.00 97.00      PROA   
ATOM    972  C   ARG P  64      -8.630 -61.692 109.126  0.00 97.00      PROA   
ATOM    973  O   ARG P  64      -8.966 -61.875 110.289  0.00 97.00      PROA   
ATOM    974  N   CYS P  65      -7.375 -61.306 108.809  0.00 97.00      PROA   
ATOM    975  HN  CYS P  65      -7.043 -61.322 107.869  0.00 97.00      PROA   
ATOM    976  CA  CYS P  65      -6.426 -60.927 109.829  0.00 97.00      PROA   
ATOM    977  HA  CYS P  65      -6.982 -60.569 110.679  0.00 97.00      PROA   
ATOM    978  CB  CYS P  65      -5.556 -62.123 110.283  0.00 97.00      PROA   
ATOM    979  HB1 CYS P  65      -6.235 -62.824 110.820  0.00 97.00      PROA   
ATOM    980  HB2 CYS P  65      -4.779 -61.809 111.009  0.00 97.00      PROA   
ATOM    981  SG  CYS P  65      -4.824 -63.021 108.885  0.00 97.00      PROA   
ATOM    982  C   CYS P  65      -5.557 -59.765 109.403  0.00 97.00      PROA   
ATOM    983  O   CYS P  65      -5.448 -59.417 108.232  0.00 97.00      PROA   
ATOM    984  N   GLN P  66      -4.926 -59.114 110.403  0.00 97.00      PROA   
ATOM    985  HN  GLN P  66      -5.112 -59.381 111.347  0.00 97.00      PROA   
ATOM    986  CA  GLN P  66      -3.980 -58.039 110.215  0.00 97.00      PROA   
ATOM    987  HA  GLN P  66      -3.735 -57.934 109.167  0.00 97.00      PROA   
ATOM    988  CB  GLN P  66      -4.584 -56.709 110.776  0.00 97.00      PROA   
ATOM    989  HB1 GLN P  66      -4.567 -56.693 111.883  0.00 97.00      PROA   
ATOM    990  HB2 GLN P  66      -5.657 -56.727 110.470  0.00 97.00      PROA   
ATOM    991  CG  GLN P  66      -3.977 -55.414 110.190  0.00 97.00      PROA   
ATOM    992  HG1 GLN P  66      -3.871 -55.569 109.095  0.00 97.00      PROA   
ATOM    993  HG2 GLN P  66      -2.975 -55.203 110.606  0.00 97.00      PROA   
ATOM    994  CD  GLN P  66      -4.884 -54.177 110.330  0.00 97.00      PROA   
ATOM    995  OE1 GLN P  66      -5.259 -53.603 109.310  0.00 97.00      PROA   
ATOM    996  NE2 GLN P  66      -5.251 -53.743 111.561  0.00 97.00      PROA   
ATOM    997 HE21 GLN P  66      -5.892 -52.981 111.637  0.00 97.00      PROA   
ATOM    998 HE22 GLN P  66      -4.947 -54.221 112.386  0.00 97.00      PROA   
ATOM    999  C   GLN P  66      -2.746 -58.505 110.977  0.00 97.00      PROA   
ATOM   1000  O   GLN P  66      -2.767 -58.622 112.200  0.00 97.00      PROA   
ATOM   1001  N   ARG P  67      -1.633 -58.821 110.259  0.00 97.00      PROA   
ATOM   1002  HN  ARG P  67      -1.632 -58.778 109.263  0.00 97.00      PROA   
ATOM   1003  CA  ARG P  67      -0.405 -59.321 110.861  0.00 97.00      PROA   
ATOM   1004  HA  ARG P  67      -0.560 -59.569 111.902  0.00 97.00      PROA   
ATOM   1005  CB  ARG P  67       0.110 -60.582 110.109  0.00 97.00      PROA   
ATOM   1006  HB1 ARG P  67       1.164 -60.815 110.375  0.00 97.00      PROA   
ATOM   1007  HB2 ARG P  67       0.091 -60.362 109.016  0.00 97.00      PROA   
ATOM   1008  CG  ARG P  67      -0.728 -61.849 110.352  0.00 97.00      PROA   
ATOM   1009  HG1 ARG P  67      -0.524 -62.563 109.520  0.00 97.00      PROA   
ATOM   1010  HG2 ARG P  67      -1.807 -61.586 110.302  0.00 97.00      PROA   
ATOM   1011  CD  ARG P  67      -0.456 -62.544 111.692  0.00 97.00      PROA   
ATOM   1012  HD1 ARG P  67      -1.272 -63.257 111.929  0.00 97.00      PROA   
ATOM   1013  HD2 ARG P  67      -0.374 -61.813 112.525  0.00 97.00      PROA   
ATOM   1014  NE  ARG P  67       0.779 -63.370 111.537  0.00 97.00      PROA   
ATOM   1015  HE  ARG P  67       0.744 -64.153 110.916  0.00 97.00      PROA   
ATOM   1016  CZ  ARG P  67       1.954 -63.130 112.143  0.00 97.00      PROA   
ATOM   1017  NH1 ARG P  67       2.128 -62.146 113.028  0.00 97.00      PROA   
ATOM   1018 HH11 ARG P  67       1.337 -61.656 113.383  0.00 97.00      PROA   
ATOM   1019 HH12 ARG P  67       3.007 -62.093 113.503  0.00 97.00      PROA   
ATOM   1020  NH2 ARG P  67       2.999 -63.931 111.872  0.00 97.00      PROA   
ATOM   1021 HH21 ARG P  67       2.887 -64.667 111.213  0.00 97.00      PROA   
ATOM   1022 HH22 ARG P  67       3.877 -63.737 112.310  0.00 97.00      PROA   
ATOM   1023  C   ARG P  67       0.702 -58.296 110.781  0.00 97.00      PROA   
ATOM   1024  O   ARG P  67       1.370 -58.212 109.754  0.00 97.00      PROA   
ATOM   1025  N   GLY P  68       0.953 -57.537 111.884  0.00 97.00      PROA   
ATOM   1026  HN  GLY P  68       0.373 -57.667 112.686  0.00 97.00      PROA   
ATOM   1027  CA  GLY P  68       2.086 -56.629 112.101  0.00 97.00      PROA   
ATOM   1028  HA1 GLY P  68       2.955 -57.250 112.261  0.00 97.00      PROA   
ATOM   1029  HA2 GLY P  68       1.844 -56.045 112.976  0.00 97.00      PROA   
ATOM   1030  C   GLY P  68       2.474 -55.629 111.027  0.00 97.00      PROA   
ATOM   1031  O   GLY P  68       3.557 -55.051 111.087  0.00 97.00      PROA   
ATOM   1032  N   LEU P  69       1.621 -55.417 110.008  0.00 97.00      PROA   
ATOM   1033  HN  LEU P  69       0.750 -55.898 110.004  0.00 97.00      PROA   
ATOM   1034  CA  LEU P  69       2.010 -54.781 108.771  0.00 97.00      PROA   
ATOM   1035  HA  LEU P  69       2.795 -54.058 108.953  0.00 97.00      PROA   
ATOM   1036  CB  LEU P  69       2.437 -55.828 107.705  0.00 97.00      PROA   
ATOM   1037  HB1 LEU P  69       2.517 -55.359 106.700  0.00 97.00      PROA   
ATOM   1038  HB2 LEU P  69       1.647 -56.614 107.675  0.00 97.00      PROA   
ATOM   1039  CG  LEU P  69       3.766 -56.574 107.952  0.00 97.00      PROA   
ATOM   1040  HG  LEU P  69       3.742 -57.034 108.966  0.00 97.00      PROA   
ATOM   1041  CD1 LEU P  69       3.917 -57.722 106.937  0.00 97.00      PROA   
ATOM   1042 HD11 LEU P  69       3.929 -57.323 105.901  0.00 97.00      PROA   
ATOM   1043 HD12 LEU P  69       3.076 -58.442 107.036  0.00 97.00      PROA   
ATOM   1044 HD13 LEU P  69       4.869 -58.259 107.119  0.00 97.00      PROA   
ATOM   1045  CD2 LEU P  69       4.977 -55.631 107.876  0.00 97.00      PROA   
ATOM   1046 HD21 LEU P  69       4.919 -54.856 108.667  0.00 97.00      PROA   
ATOM   1047 HD22 LEU P  69       5.013 -55.132 106.884  0.00 97.00      PROA   
ATOM   1048 HD23 LEU P  69       5.916 -56.206 108.015  0.00 97.00      PROA   
ATOM   1049  C   LEU P  69       0.812 -54.054 108.211  0.00 97.00      PROA   
ATOM   1050  O   LEU P  69      -0.326 -54.476 108.402  0.00 97.00      PROA   
ATOM   1051  N   SER P  70       1.055 -52.941 107.477  0.00 97.00      PROA   
ATOM   1052  HN  SER P  70       1.997 -52.640 107.335  0.00 97.00      PROA   
ATOM   1053  CA  SER P  70       0.060 -52.112 106.807  0.00 97.00      PROA   
ATOM   1054  HA  SER P  70      -0.431 -51.560 107.595  0.00 97.00      PROA   
ATOM   1055  CB  SER P  70       0.740 -51.063 105.886  0.00 97.00      PROA   
ATOM   1056  HB1 SER P  70       1.298 -50.352 106.536  0.00 97.00      PROA   
ATOM   1057  HB2 SER P  70      -0.004 -50.479 105.303  0.00 97.00      PROA   
ATOM   1058  OG  SER P  70       1.679 -51.686 105.009  0.00 97.00      PROA   
ATOM   1059  HG1 SER P  70       2.139 -50.988 104.534  0.00 97.00      PROA   
ATOM   1060  C   SER P  70      -1.047 -52.844 106.045  0.00 97.00      PROA   
ATOM   1061  O   SER P  70      -0.791 -53.626 105.137  0.00 97.00      PROA   
ATOM   1062  N   GLY P  71      -2.328 -52.582 106.399  0.00 97.00      PROA   
ATOM   1063  HN  GLY P  71      -2.501 -51.903 107.108  0.00 97.00      PROA   
ATOM   1064  CA  GLY P  71      -3.497 -53.245 105.823  0.00 97.00      PROA   
ATOM   1065  HA1 GLY P  71      -3.352 -53.312 104.753  0.00 97.00      PROA   
ATOM   1066  HA2 GLY P  71      -4.351 -52.637 106.074  0.00 97.00      PROA   
ATOM   1067  C   GLY P  71      -3.773 -54.652 106.325  0.00 97.00      PROA   
ATOM   1068  O   GLY P  71      -2.890 -55.372 106.774  0.00 97.00      PROA   
ATOM   1069  N   ARG P  72      -5.056 -55.079 106.232  0.00 97.00      PROA   
ATOM   1070  HN  ARG P  72      -5.750 -54.469 105.864  0.00 97.00      PROA   
ATOM   1071  CA  ARG P  72      -5.562 -56.376 106.642  0.00 97.00      PROA   
ATOM   1072  HA  ARG P  72      -4.763 -56.941 107.108  0.00 97.00      PROA   
ATOM   1073  CB  ARG P  72      -6.762 -56.310 107.641  0.00 97.00      PROA   
ATOM   1074  HB1 ARG P  72      -6.441 -55.731 108.530  0.00 97.00      PROA   
ATOM   1075  HB2 ARG P  72      -6.961 -57.341 108.013  0.00 97.00      PROA   
ATOM   1076  CG  ARG P  72      -8.133 -55.775 107.139  0.00 97.00      PROA   
ATOM   1077  HG1 ARG P  72      -8.806 -55.729 108.027  0.00 97.00      PROA   
ATOM   1078  HG2 ARG P  72      -8.568 -56.520 106.440  0.00 97.00      PROA   
ATOM   1079  CD  ARG P  72      -8.181 -54.400 106.448  0.00 97.00      PROA   
ATOM   1080  HD1 ARG P  72      -9.232 -54.042 106.376  0.00 97.00      PROA   
ATOM   1081  HD2 ARG P  72      -7.736 -54.457 105.430  0.00 97.00      PROA   
ATOM   1082  NE  ARG P  72      -7.392 -53.460 107.298  0.00 97.00      PROA   
ATOM   1083  HE  ARG P  72      -6.863 -53.846 108.052  0.00 97.00      PROA   
ATOM   1084  CZ  ARG P  72      -7.136 -52.167 107.022  0.00 97.00      PROA   
ATOM   1085  NH1 ARG P  72      -7.758 -51.465 106.071  0.00 97.00      PROA   
ATOM   1086 HH11 ARG P  72      -8.522 -51.880 105.592  0.00 97.00      PROA   
ATOM   1087 HH12 ARG P  72      -7.507 -50.507 105.952  0.00 97.00      PROA   
ATOM   1088  NH2 ARG P  72      -6.199 -51.561 107.773  0.00 97.00      PROA   
ATOM   1089 HH21 ARG P  72      -5.759 -52.122 108.475  0.00 97.00      PROA   
ATOM   1090 HH22 ARG P  72      -6.043 -50.583 107.694  0.00 97.00      PROA   
ATOM   1091  C   ARG P  72      -5.999 -57.128 105.406  0.00 97.00      PROA   
ATOM   1092  O   ARG P  72      -6.206 -56.549 104.342  0.00 97.00      PROA   
ATOM   1093  N   SER P  73      -6.102 -58.466 105.555  0.00 97.00      PROA   
ATOM   1094  HN  SER P  73      -5.841 -58.863 106.434  0.00 97.00      PROA   
ATOM   1095  CA  SER P  73      -6.545 -59.480 104.620  0.00 97.00      PROA   
ATOM   1096  HA  SER P  73      -5.717 -59.600 103.935  0.00 97.00      PROA   
ATOM   1097  CB  SER P  73      -6.732 -60.838 105.351  0.00 97.00      PROA   
ATOM   1098  HB1 SER P  73      -7.481 -61.526 104.908  0.00 97.00      PROA   
ATOM   1099  HB2 SER P  73      -7.076 -60.624 106.378  0.00 97.00      PROA   
ATOM   1100  OG  SER P  73      -5.506 -61.552 105.401  0.00 97.00      PROA   
ATOM   1101  HG1 SER P  73      -5.441 -61.985 104.542  0.00 97.00      PROA   
ATOM   1102  C   SER P  73      -7.745 -59.288 103.718  0.00 97.00      PROA   
ATOM   1103  O   SER P  73      -8.633 -58.461 103.896  0.00 97.00      PROA   
ATOM   1104  N   ASP P  74      -7.749 -60.221 102.751  0.00 97.00      PROA   
ATOM   1105  HN  ASP P  74      -6.907 -60.752 102.652  0.00 97.00      PROA   
ATOM   1106  CA  ASP P  74      -8.798 -60.929 102.067  0.00 97.00      PROA   
ATOM   1107  HA  ASP P  74      -9.029 -60.337 101.198  0.00 97.00      PROA   
ATOM   1108  CB  ASP P  74      -8.203 -62.306 101.587  0.00 97.00      PROA   
ATOM   1109  HB1 ASP P  74      -7.691 -62.140 100.613  0.00 97.00      PROA   
ATOM   1110  HB2 ASP P  74      -8.992 -63.064 101.426  0.00 97.00      PROA   
ATOM   1111  CG  ASP P  74      -7.128 -62.895 102.530  0.00 97.00      PROA   
ATOM   1112  OD1 ASP P  74      -6.035 -62.278 102.667  0.00 97.00      PROA   
ATOM   1113  OD2 ASP P  74      -7.382 -63.976 103.117  0.00 97.00      PROA   
ATOM   1114  C   ASP P  74     -10.086 -61.161 102.878  0.00 97.00      PROA   
ATOM   1115  O   ASP P  74     -10.052 -61.220 104.108  0.00 97.00      PROA   
ATOM   1116  N   PRO P  75     -11.254 -61.269 102.248  0.00 97.00      PROA   
ATOM   1117  CD  PRO P  75     -11.526 -60.735 100.910  0.00 97.00      PROA   
ATOM   1118  HD1 PRO P  75     -11.028 -61.373 100.147  0.00 97.00      PROA   
ATOM   1119  HD2 PRO P  75     -11.157 -59.688 100.835  0.00 97.00      PROA   
ATOM   1120  CA  PRO P  75     -12.437 -61.864 102.849  0.00 97.00      PROA   
ATOM   1121  HA  PRO P  75     -12.468 -61.740 103.923  0.00 97.00      PROA   
ATOM   1122  CB  PRO P  75     -13.568 -61.078 102.164  0.00 97.00      PROA   
ATOM   1123  HB1 PRO P  75     -13.716 -60.122 102.711  0.00 97.00      PROA   
ATOM   1124  HB2 PRO P  75     -14.541 -61.608 102.158  0.00 97.00      PROA   
ATOM   1125  CG  PRO P  75     -13.051 -60.774 100.748  0.00 97.00      PROA   
ATOM   1126  HG1 PRO P  75     -13.329 -61.611 100.072  0.00 97.00      PROA   
ATOM   1127  HG2 PRO P  75     -13.467 -59.829 100.348  0.00 97.00      PROA   
ATOM   1128  C   PRO P  75     -12.537 -63.348 102.520  0.00 97.00      PROA   
ATOM   1129  O   PRO P  75     -13.279 -63.707 101.607  0.00 97.00      PROA   
ATOM   1130  N   ILE P  76     -11.853 -64.266 103.246  0.00 97.00      PROA   
ATOM   1131  HN  ILE P  76     -11.203 -64.013 103.960  0.00 97.00      PROA   
ATOM   1132  CA  ILE P  76     -12.100 -65.685 103.013  0.00 97.00      PROA   
ATOM   1133  HA  ILE P  76     -12.323 -65.822 101.965  0.00 97.00      PROA   
ATOM   1134  CB  ILE P  76     -10.916 -66.620 103.235  0.00 97.00      PROA   
ATOM   1135  HB  ILE P  76     -11.270 -67.676 103.149  0.00 97.00      PROA   
ATOM   1136  CG2 ILE P  76      -9.901 -66.394 102.091  0.00 97.00      PROA   
ATOM   1137 HG21 ILE P  76      -9.482 -65.368 102.145  0.00 97.00      PROA   
ATOM   1138 HG22 ILE P  76     -10.376 -66.532 101.098  0.00 97.00      PROA   
ATOM   1139 HG23 ILE P  76      -9.059 -67.112 102.181  0.00 97.00      PROA   
ATOM   1140  CG1 ILE P  76     -10.244 -66.443 104.611  0.00 97.00      PROA   
ATOM   1141 HG11 ILE P  76     -10.856 -65.776 105.247  0.00 97.00      PROA   
ATOM   1142 HG12 ILE P  76      -9.262 -65.943 104.463  0.00 97.00      PROA   
ATOM   1143  CD  ILE P  76     -10.050 -67.769 105.350  0.00 97.00      PROA   
ATOM   1144  HD1 ILE P  76      -9.398 -68.453 104.768  0.00 97.00      PROA   
ATOM   1145  HD2 ILE P  76     -11.031 -68.264 105.521  0.00 97.00      PROA   
ATOM   1146  HD3 ILE P  76      -9.582 -67.585 106.339  0.00 97.00      PROA   
ATOM   1147  C   ILE P  76     -13.347 -66.135 103.765  0.00 97.00      PROA   
ATOM   1148  O   ILE P  76     -13.349 -66.388 104.968  0.00 97.00      PROA   
ATOM   1149  N   GLN P  77     -14.474 -66.215 103.027  0.00 97.00      PROA   
ATOM   1150  HN  GLN P  77     -14.456 -65.911 102.077  0.00 97.00      PROA   
ATOM   1151  CA  GLN P  77     -15.783 -66.491 103.575  0.00 97.00      PROA   
ATOM   1152  HA  GLN P  77     -15.849 -66.060 104.556  0.00 97.00      PROA   
ATOM   1153  CB  GLN P  77     -16.875 -65.817 102.698  0.00 97.00      PROA   
ATOM   1154  HB1 GLN P  77     -17.810 -65.770 103.297  0.00 97.00      PROA   
ATOM   1155  HB2 GLN P  77     -17.083 -66.422 101.789  0.00 97.00      PROA   
ATOM   1156  CG  GLN P  77     -16.467 -64.390 102.236  0.00 97.00      PROA   
ATOM   1157  HG1 GLN P  77     -15.746 -64.449 101.394  0.00 97.00      PROA   
ATOM   1158  HG2 GLN P  77     -15.968 -63.845 103.061  0.00 97.00      PROA   
ATOM   1159  CD  GLN P  77     -17.676 -63.590 101.736  0.00 97.00      PROA   
ATOM   1160  OE1 GLN P  77     -18.440 -64.081 100.898  0.00 97.00      PROA   
ATOM   1161  NE2 GLN P  77     -17.849 -62.332 102.231  0.00 97.00      PROA   
ATOM   1162 HE21 GLN P  77     -17.188 -61.925 102.868  0.00 97.00      PROA   
ATOM   1163 HE22 GLN P  77     -18.636 -61.801 101.927  0.00 97.00      PROA   
ATOM   1164  C   GLN P  77     -15.984 -67.994 103.708  0.00 97.00      PROA   
ATOM   1165  O   GLN P  77     -16.105 -68.703 102.714  0.00 97.00      PROA   
ATOM   1166  N   LEU P  78     -16.004 -68.494 104.971  0.00 97.00      PROA   
ATOM   1167  HN  LEU P  78     -15.955 -67.861 105.743  0.00 97.00      PROA   
ATOM   1168  CA  LEU P  78     -16.000 -69.888 105.376  0.00 97.00      PROA   
ATOM   1169  HA  LEU P  78     -15.589 -70.490 104.578  0.00 97.00      PROA   
ATOM   1170  CB  LEU P  78     -15.146 -70.040 106.667  0.00 97.00      PROA   
ATOM   1171  HB1 LEU P  78     -15.630 -69.442 107.472  0.00 97.00      PROA   
ATOM   1172  HB2 LEU P  78     -14.148 -69.582 106.486  0.00 97.00      PROA   
ATOM   1173  CG  LEU P  78     -14.924 -71.476 107.203  0.00 97.00      PROA   
ATOM   1174  HG  LEU P  78     -15.881 -72.043 107.149  0.00 97.00      PROA   
ATOM   1175  CD1 LEU P  78     -13.870 -72.227 106.376  0.00 97.00      PROA   
ATOM   1176 HD11 LEU P  78     -12.887 -71.721 106.483  0.00 97.00      PROA   
ATOM   1177 HD12 LEU P  78     -14.145 -72.239 105.305  0.00 97.00      PROA   
ATOM   1178 HD13 LEU P  78     -13.770 -73.273 106.732  0.00 97.00      PROA   
ATOM   1179  CD2 LEU P  78     -14.503 -71.454 108.685  0.00 97.00      PROA   
ATOM   1180 HD21 LEU P  78     -15.289 -70.973 109.304  0.00 97.00      PROA   
ATOM   1181 HD22 LEU P  78     -13.557 -70.885 108.807  0.00 97.00      PROA   
ATOM   1182 HD23 LEU P  78     -14.347 -72.487 109.058  0.00 97.00      PROA   
ATOM   1183  C   LEU P  78     -17.409 -70.360 105.678  0.00 97.00      PROA   
ATOM   1184  O   LEU P  78     -18.170 -69.669 106.349  0.00 97.00      PROA   
ATOM   1185  N   GLU P  79     -17.788 -71.564 105.182  0.00 97.00      PROA   
ATOM   1186  HN  GLU P  79     -17.172 -72.099 104.607  0.00 97.00      PROA   
ATOM   1187  CA  GLU P  79     -19.127 -72.101 105.322  0.00 97.00      PROA   
ATOM   1188  HA  GLU P  79     -19.740 -71.442 105.921  0.00 97.00      PROA   
ATOM   1189  CB  GLU P  79     -19.784 -72.292 103.931  0.00 97.00      PROA   
ATOM   1190  HB1 GLU P  79     -20.783 -72.765 104.048  0.00 97.00      PROA   
ATOM   1191  HB2 GLU P  79     -19.136 -72.997 103.362  0.00 97.00      PROA   
ATOM   1192  CG  GLU P  79     -19.968 -70.979 103.130  0.00 97.00      PROA   
ATOM   1193  HG1 GLU P  79     -19.201 -70.232 103.423  0.00 97.00      PROA   
ATOM   1194  HG2 GLU P  79     -20.967 -70.541 103.336  0.00 97.00      PROA   
ATOM   1195  CD  GLU P  79     -19.790 -71.182 101.623  0.00 97.00      PROA   
ATOM   1196  OE1 GLU P  79     -18.760 -71.785 101.221  0.00 97.00      PROA   
ATOM   1197  OE2 GLU P  79     -20.640 -70.674 100.845  0.00 97.00      PROA   
ATOM   1198  C   GLU P  79     -19.117 -73.456 105.998  0.00 97.00      PROA   
ATOM   1199  O   GLU P  79     -18.382 -74.361 105.611  0.00 97.00      PROA   
ATOM   1200  N   VAL P  80     -20.025 -73.646 106.984  0.00  0.00      PROA   
ATOM   1201  HN  VAL P  80     -20.631 -72.910 107.278  0.00  0.00      PROA   
ATOM   1202  CA  VAL P  80     -20.207 -74.903 107.671  0.00  0.00      PROA   
ATOM   1203  HA  VAL P  80     -19.477 -75.605 107.314  0.00  0.00      PROA   
ATOM   1204  CB  VAL P  80     -20.032 -74.814 109.184  0.00  0.00      PROA   
ATOM   1205  HB  VAL P  80     -20.788 -74.130 109.629  0.00  0.00      PROA   
ATOM   1206  CG1 VAL P  80     -20.197 -76.215 109.814  0.00  0.00      PROA   
ATOM   1207 HG11 VAL P  80     -19.507 -76.931 109.323  0.00  0.00      PROA   
ATOM   1208 HG12 VAL P  80     -21.237 -76.586 109.705  0.00  0.00      PROA   
ATOM   1209 HG13 VAL P  80     -19.956 -76.188 110.896  0.00  0.00      PROA   
ATOM   1210  CG2 VAL P  80     -18.625 -74.238 109.466  0.00  0.00      PROA   
ATOM   1211 HG21 VAL P  80     -18.540 -73.189 109.115  0.00  0.00      PROA   
ATOM   1212 HG22 VAL P  80     -17.851 -74.847 108.954  0.00  0.00      PROA   
ATOM   1213 HG23 VAL P  80     -18.409 -74.252 110.553  0.00  0.00      PROA   
ATOM   1214  C   VAL P  80     -21.582 -75.398 107.286  0.00  0.00      PROA   
ATOM   1215  O   VAL P  80     -22.549 -74.638 107.299  0.00  0.00      PROA   
ATOM   1216  N   HSD P  81     -21.668 -76.694 106.891  0.00  0.00      PROA   
ATOM   1217  HN  HSD P  81     -20.864 -77.283 106.913  0.00  0.00      PROA   
ATOM   1218  CA  HSD P  81     -22.854 -77.321 106.355  0.00  0.00      PROA   
ATOM   1219  HA  HSD P  81     -23.724 -76.722 106.588  0.00  0.00      PROA   
ATOM   1220  CB  HSD P  81     -22.752 -77.567 104.828  0.00  0.00      PROA   
ATOM   1221  HB1 HSD P  81     -23.701 -77.976 104.420  0.00  0.00      PROA   
ATOM   1222  HB2 HSD P  81     -21.943 -78.305 104.625  0.00  0.00      PROA   
ATOM   1223  ND1 HSD P  81     -23.331 -75.442 103.547  0.00  0.00      PROA   
ATOM   1224  HD1 HSD P  81     -24.313 -75.442 103.741  0.00  0.00      PROA   
ATOM   1225  CG  HSD P  81     -22.408 -76.338 104.043  0.00  0.00      PROA   
ATOM   1226  CE1 HSD P  81     -22.655 -74.602 102.723  0.00  0.00      PROA   
ATOM   1227  HE1 HSD P  81     -23.137 -73.784 102.191  0.00  0.00      PROA   
ATOM   1228  NE2 HSD P  81     -21.374 -74.905 102.644  0.00  0.00      PROA   
ATOM   1229  CD2 HSD P  81     -21.220 -75.996 103.477  0.00  0.00      PROA   
ATOM   1230  HD2 HSD P  81     -20.251 -76.463 103.594  0.00  0.00      PROA   
ATOM   1231  C   HSD P  81     -22.993 -78.664 107.024  0.00  0.00      PROA   
ATOM   1232  O   HSD P  81     -22.305 -78.956 108.002  0.00  0.00      PROA   
ATOM   1233  N   ARG P  82     -23.909 -79.504 106.480  0.00  0.00      PROA   
ATOM   1234  HN  ARG P  82     -24.447 -79.209 105.695  0.00  0.00      PROA   
ATOM   1235  CA  ARG P  82     -24.205 -80.845 106.927  0.00  0.00      PROA   
ATOM   1236  HA  ARG P  82     -23.325 -81.435 106.748  0.00  0.00      PROA   
ATOM   1237  CB  ARG P  82     -24.547 -81.028 108.425  0.00  0.00      PROA   
ATOM   1238  HB1 ARG P  82     -23.572 -81.041 108.955  0.00  0.00      PROA   
ATOM   1239  HB2 ARG P  82     -25.008 -82.017 108.630  0.00  0.00      PROA   
ATOM   1240  CG  ARG P  82     -25.395 -79.910 109.049  0.00  0.00      PROA   
ATOM   1241  HG1 ARG P  82     -26.273 -79.687 108.405  0.00  0.00      PROA   
ATOM   1242  HG2 ARG P  82     -24.780 -78.984 109.102  0.00  0.00      PROA   
ATOM   1243  CD  ARG P  82     -25.832 -80.254 110.480  0.00  0.00      PROA   
ATOM   1244  HD1 ARG P  82     -26.016 -79.322 111.053  0.00  0.00      PROA   
ATOM   1245  HD2 ARG P  82     -25.055 -80.849 111.001  0.00  0.00      PROA   
ATOM   1246  NE  ARG P  82     -27.092 -81.063 110.419  0.00  0.00      PROA   
ATOM   1247  HE  ARG P  82     -27.417 -81.377 109.526  0.00  0.00      PROA   
ATOM   1248  CZ  ARG P  82     -27.854 -81.316 111.514  0.00  0.00      PROA   
ATOM   1249  NH1 ARG P  82     -27.459 -80.917 112.747  0.00  0.00      PROA   
ATOM   1250 HH11 ARG P  82     -28.030 -81.109 113.545  0.00  0.00      PROA   
ATOM   1251 HH12 ARG P  82     -26.592 -80.431 112.858  0.00  0.00      PROA   
ATOM   1252  NH2 ARG P  82     -29.030 -81.972 111.359  0.00  0.00      PROA   
ATOM   1253 HH21 ARG P  82     -29.601 -82.166 112.157  0.00  0.00      PROA   
ATOM   1254 HH22 ARG P  82     -29.323 -82.270 110.451  0.00  0.00      PROA   
ATOM   1255  C   ARG P  82     -25.254 -81.451 106.044  0.00  0.00      PROA   
ATOM   1256  O   ARG P  82     -26.042 -82.293 106.474  0.00  0.00      PROA   
ATOM   1257  N   GLY P  83     -25.254 -81.045 104.751  0.00  0.00      PROA   
ATOM   1258  HN  GLY P  83     -24.619 -80.346 104.432  0.00  0.00      PROA   
ATOM   1259  CA  GLY P  83     -26.085 -81.631 103.728  0.00  0.00      PROA   
ATOM   1260  HA1 GLY P  83     -26.233 -82.683 103.933  0.00  0.00      PROA   
ATOM   1261  HA2 GLY P  83     -25.589 -81.450 102.786  0.00  0.00      PROA   
ATOM   1262  C   GLY P  83     -27.407 -80.936 103.706  0.00  0.00      PROA   
ATOM   1263  O   GLY P  83     -27.637 -80.075 102.861  0.00  0.00      PROA   
ATOM   1264  N   TRP P  84     -28.281 -81.311 104.665  0.00  0.00      PROA   
ATOM   1265  HN  TRP P  84     -27.993 -81.967 105.359  0.00  0.00      PROA   
ATOM   1266  CA  TRP P  84     -29.668 -80.942 104.763  0.00  0.00      PROA   
ATOM   1267  HA  TRP P  84     -29.702 -79.959 105.209  0.00  0.00      PROA   
ATOM   1268  CB  TRP P  84     -30.518 -80.995 103.451  0.00  0.00      PROA   
ATOM   1269  HB1 TRP P  84     -31.568 -81.284 103.676  0.00  0.00      PROA   
ATOM   1270  HB2 TRP P  84     -30.102 -81.783 102.787  0.00  0.00      PROA   
ATOM   1271  CG  TRP P  84     -30.614 -79.697 102.712  0.00  0.00      PROA   
ATOM   1272  CD1 TRP P  84     -30.240 -79.439 101.419  0.00  0.00      PROA   
ATOM   1273  HD1 TRP P  84     -29.819 -80.165 100.740  0.00  0.00      PROA   
ATOM   1274  NE1 TRP P  84     -30.469 -78.124 101.126  0.00  0.00      PROA   
ATOM   1275  HE1 TRP P  84     -30.264 -77.696 100.273  0.00  0.00      PROA   
ATOM   1276  CE2 TRP P  84     -30.995 -77.494 102.219  0.00  0.00      PROA   
ATOM   1277  CD2 TRP P  84     -31.109 -78.459 103.245  0.00  0.00      PROA   
ATOM   1278  CE3 TRP P  84     -31.626 -78.082 104.485  0.00  0.00      PROA   
ATOM   1279  HE3 TRP P  84     -31.730 -78.791 105.293  0.00  0.00      PROA   
ATOM   1280  CZ3 TRP P  84     -32.004 -76.753 104.684  0.00  0.00      PROA   
ATOM   1281  HZ3 TRP P  84     -32.400 -76.451 105.645  0.00  0.00      PROA   
ATOM   1282  CZ2 TRP P  84     -31.370 -76.170 102.415  0.00  0.00      PROA   
ATOM   1283  HZ2 TRP P  84     -31.273 -75.428 101.638  0.00  0.00      PROA   
ATOM   1284  CH2 TRP P  84     -31.874 -75.812 103.667  0.00  0.00      PROA   
ATOM   1285  HH2 TRP P  84     -32.166 -74.787 103.849  0.00  0.00      PROA   
ATOM   1286  C   TRP P  84     -30.291 -81.895 105.738  0.00  0.00      PROA   
ATOM   1287  O   TRP P  84     -31.221 -81.504 106.438  0.00  0.00      PROA   
ATOM   1288  N   LEU P  85     -29.800 -83.158 105.814  0.00  0.00      PROA   
ATOM   1289  HN  LEU P  85     -29.048 -83.464 105.235  0.00  0.00      PROA   
ATOM   1290  CA  LEU P  85     -30.312 -84.132 106.749  0.00  0.00      PROA   
ATOM   1291  HA  LEU P  85     -30.867 -83.623 107.521  0.00  0.00      PROA   
ATOM   1292  CB  LEU P  85     -31.200 -85.236 106.120  0.00  0.00      PROA   
ATOM   1293  HB1 LEU P  85     -31.449 -86.019 106.872  0.00  0.00      PROA   
ATOM   1294  HB2 LEU P  85     -30.629 -85.726 105.299  0.00  0.00      PROA   
ATOM   1295  CG  LEU P  85     -32.547 -84.746 105.544  0.00  0.00      PROA   
ATOM   1296  HG  LEU P  85     -32.329 -83.970 104.775  0.00  0.00      PROA   
ATOM   1297  CD1 LEU P  85     -33.262 -85.910 104.847  0.00  0.00      PROA   
ATOM   1298 HD11 LEU P  85     -33.609 -86.658 105.589  0.00  0.00      PROA   
ATOM   1299 HD12 LEU P  85     -32.567 -86.416 104.147  0.00  0.00      PROA   
ATOM   1300 HD13 LEU P  85     -34.139 -85.532 104.282  0.00  0.00      PROA   
ATOM   1301  CD2 LEU P  85     -33.475 -84.120 106.603  0.00  0.00      PROA   
ATOM   1302 HD21 LEU P  85     -33.006 -83.231 107.063  0.00  0.00      PROA   
ATOM   1303 HD22 LEU P  85     -33.702 -84.857 107.403  0.00  0.00      PROA   
ATOM   1304 HD23 LEU P  85     -34.430 -83.804 106.132  0.00  0.00      PROA   
ATOM   1305  C   LEU P  85     -29.165 -84.820 107.421  0.00  0.00      PROA   
ATOM   1306  O   LEU P  85     -28.029 -84.813 106.948  0.00  0.00      PROA   
ATOM   1307  N   LEU P  86     -29.490 -85.435 108.577  0.00  0.00      PROA   
ATOM   1308  HN  LEU P  86     -30.424 -85.387 108.924  0.00  0.00      PROA   
ATOM   1309  CA  LEU P  86     -28.603 -86.213 109.387  0.00  0.00      PROA   
ATOM   1310  HA  LEU P  86     -27.945 -86.773 108.738  0.00  0.00      PROA   
ATOM   1311  CB  LEU P  86     -27.816 -85.341 110.401  0.00  0.00      PROA   
ATOM   1312  HB1 LEU P  86     -28.534 -84.813 111.066  0.00  0.00      PROA   
ATOM   1313  HB2 LEU P  86     -27.275 -84.561 109.818  0.00  0.00      PROA   
ATOM   1314  CG  LEU P  86     -26.768 -86.072 111.276  0.00  0.00      PROA   
ATOM   1315  HG  LEU P  86     -27.306 -86.800 111.926  0.00  0.00      PROA   
ATOM   1316  CD1 LEU P  86     -25.743 -86.866 110.440  0.00  0.00      PROA   
ATOM   1317 HD11 LEU P  86     -25.198 -86.185 109.752  0.00  0.00      PROA   
ATOM   1318 HD12 LEU P  86     -26.247 -87.651 109.838  0.00  0.00      PROA   
ATOM   1319 HD13 LEU P  86     -25.005 -87.361 111.105  0.00  0.00      PROA   
ATOM   1320  CD2 LEU P  86     -26.060 -85.077 112.219  0.00  0.00      PROA   
ATOM   1321 HD21 LEU P  86     -26.804 -84.550 112.853  0.00  0.00      PROA   
ATOM   1322 HD22 LEU P  86     -25.497 -84.322 111.632  0.00  0.00      PROA   
ATOM   1323 HD23 LEU P  86     -25.348 -85.614 112.882  0.00  0.00      PROA   
ATOM   1324  C   LEU P  86     -29.532 -87.160 110.100  0.00  0.00      PROA   
ATOM   1325  O   LEU P  86     -30.703 -86.855 110.306  0.00  0.00      PROA   
ATOM   1326  N   LEU P  87     -29.024 -88.351 110.471  0.00 97.00      PROA   
ATOM   1327  HN  LEU P  87     -28.064 -88.545 110.302  0.00 97.00      PROA   
ATOM   1328  CA  LEU P  87     -29.773 -89.390 111.136  0.00 97.00      PROA   
ATOM   1329  HA  LEU P  87     -30.817 -89.118 111.214  0.00 97.00      PROA   
ATOM   1330  CB  LEU P  87     -29.669 -90.735 110.378  0.00 97.00      PROA   
ATOM   1331  HB1 LEU P  87     -28.596 -91.003 110.261  0.00 97.00      PROA   
ATOM   1332  HB2 LEU P  87     -30.085 -90.597 109.354  0.00 97.00      PROA   
ATOM   1333  CG  LEU P  87     -30.402 -91.919 111.043  0.00 97.00      PROA   
ATOM   1334  HG  LEU P  87     -30.027 -92.033 112.085  0.00 97.00      PROA   
ATOM   1335  CD1 LEU P  87     -31.924 -91.707 111.113  0.00 97.00      PROA   
ATOM   1336 HD11 LEU P  87     -32.336 -91.550 110.094  0.00 97.00      PROA   
ATOM   1337 HD12 LEU P  87     -32.166 -90.825 111.737  0.00 97.00      PROA   
ATOM   1338 HD13 LEU P  87     -32.413 -92.598 111.560  0.00 97.00      PROA   
ATOM   1339  CD2 LEU P  87     -30.078 -93.229 110.316  0.00 97.00      PROA   
ATOM   1340 HD21 LEU P  87     -28.980 -93.387 110.265  0.00 97.00      PROA   
ATOM   1341 HD22 LEU P  87     -30.484 -93.206 109.282  0.00 97.00      PROA   
ATOM   1342 HD23 LEU P  87     -30.535 -94.076 110.866  0.00 97.00      PROA   
ATOM   1343  C   LEU P  87     -29.216 -89.535 112.531  0.00 97.00      PROA   
ATOM   1344  O   LEU P  87     -28.098 -89.999 112.739  0.00 97.00      PROA   
ATOM   1345  N   GLN P  88     -30.011 -89.140 113.543  0.00 97.00      PROA   
ATOM   1346  HN  GLN P  88     -30.926 -88.777 113.366  0.00 97.00      PROA   
ATOM   1347  CA  GLN P  88     -29.621 -89.173 114.930  0.00 97.00      PROA   
ATOM   1348  HA  GLN P  88     -28.554 -89.006 114.997  0.00 97.00      PROA   
ATOM   1349  CB  GLN P  88     -30.344 -88.065 115.737  0.00 97.00      PROA   
ATOM   1350  HB1 GLN P  88     -29.963 -88.093 116.779  0.00 97.00      PROA   
ATOM   1351  HB2 GLN P  88     -31.435 -88.279 115.754  0.00 97.00      PROA   
ATOM   1352  CG  GLN P  88     -30.120 -86.646 115.169  0.00 97.00      PROA   
ATOM   1353  HG1 GLN P  88     -30.491 -86.581 114.125  0.00 97.00      PROA   
ATOM   1354  HG2 GLN P  88     -29.033 -86.417 115.163  0.00 97.00      PROA   
ATOM   1355  CD  GLN P  88     -30.891 -85.595 115.983  0.00 97.00      PROA   
ATOM   1356  OE1 GLN P  88     -32.123 -85.622 116.054  0.00 97.00      PROA   
ATOM   1357  NE2 GLN P  88     -30.149 -84.612 116.567  0.00 97.00      PROA   
ATOM   1358 HE21 GLN P  88     -30.623 -83.812 116.931  0.00 97.00      PROA   
ATOM   1359 HE22 GLN P  88     -29.155 -84.614 116.474  0.00 97.00      PROA   
ATOM   1360  C   GLN P  88     -29.942 -90.541 115.504  0.00 97.00      PROA   
ATOM   1361  O   GLN P  88     -31.082 -90.991 115.474  0.00 97.00      PROA   
ATOM   1362  N   VAL P  89     -28.916 -91.257 116.018  0.00 97.00      PROA   
ATOM   1363  HN  VAL P  89     -27.994 -90.883 116.010  0.00 97.00      PROA   
ATOM   1364  CA  VAL P  89     -29.036 -92.641 116.442  0.00 97.00      PROA   
ATOM   1365  HA  VAL P  89     -30.062 -92.970 116.346  0.00 97.00      PROA   
ATOM   1366  CB  VAL P  89     -28.158 -93.551 115.584  0.00 97.00      PROA   
ATOM   1367  HB  VAL P  89     -27.099 -93.203 115.629  0.00 97.00      PROA   
ATOM   1368  CG1 VAL P  89     -28.213 -95.016 116.054  0.00 97.00      PROA   
ATOM   1369 HG11 VAL P  89     -29.262 -95.374 116.102  0.00 97.00      PROA   
ATOM   1370 HG12 VAL P  89     -27.734 -95.149 117.044  0.00 97.00      PROA   
ATOM   1371 HG13 VAL P  89     -27.662 -95.644 115.325  0.00 97.00      PROA   
ATOM   1372  CG2 VAL P  89     -28.629 -93.460 114.117  0.00 97.00      PROA   
ATOM   1373 HG21 VAL P  89     -28.408 -92.461 113.689  0.00 97.00      PROA   
ATOM   1374 HG22 VAL P  89     -29.721 -93.643 114.047  0.00 97.00      PROA   
ATOM   1375 HG23 VAL P  89     -28.107 -94.220 113.499  0.00 97.00      PROA   
ATOM   1376  C   VAL P  89     -28.657 -92.759 117.906  0.00 97.00      PROA   
ATOM   1377  O   VAL P  89     -27.685 -92.152 118.353  0.00 97.00      PROA   
ATOM   1378  N   SER P  90     -29.436 -93.558 118.689  0.00 97.00      PROA   
ATOM   1379  HN  SER P  90     -30.262 -93.957 118.296  0.00 97.00      PROA   
ATOM   1380  CA  SER P  90     -29.244 -93.776 120.122  0.00 97.00      PROA   
ATOM   1381  HA  SER P  90     -29.373 -92.819 120.610  0.00 97.00      PROA   
ATOM   1382  CB  SER P  90     -30.279 -94.766 120.720  0.00 97.00      PROA   
ATOM   1383  HB1 SER P  90     -30.096 -94.903 121.809  0.00 97.00      PROA   
ATOM   1384  HB2 SER P  90     -30.207 -95.760 120.234  0.00 97.00      PROA   
ATOM   1385  OG  SER P  90     -31.604 -94.267 120.601  0.00 97.00      PROA   
ATOM   1386  HG1 SER P  90     -31.764 -94.066 119.671  0.00 97.00      PROA   
ATOM   1387  C   SER P  90     -27.878 -94.309 120.530  0.00 97.00      PROA   
ATOM   1388  O   SER P  90     -27.285 -93.807 121.483  0.00 97.00      PROA   
ATOM   1389  N   SER P  91     -27.336 -95.327 119.820  0.00 97.00      PROA   
ATOM   1390  HN  SER P  91     -27.821 -95.740 119.056  0.00 97.00      PROA   
ATOM   1391  CA  SER P  91     -25.992 -95.815 120.080  0.00 97.00      PROA   
ATOM   1392  HA  SER P  91     -25.351 -94.943 120.076  0.00 97.00      PROA   
ATOM   1393  CB  SER P  91     -25.801 -96.543 121.441  0.00 97.00      PROA   
ATOM   1394  HB1 SER P  91     -25.053 -97.361 121.400  0.00 97.00      PROA   
ATOM   1395  HB2 SER P  91     -26.764 -96.987 121.773  0.00 97.00      PROA   
ATOM   1396  OG  SER P  91     -25.344 -95.614 122.418  0.00 97.00      PROA   
ATOM   1397  HG1 SER P  91     -26.019 -94.928 122.469  0.00 97.00      PROA   
ATOM   1398  C   SER P  91     -25.485 -96.652 118.936  0.00 97.00      PROA   
ATOM   1399  O   SER P  91     -26.243 -97.092 118.077  0.00 97.00      PROA   
ATOM   1400  N   ARG P  92     -24.146 -96.858 118.885  0.00 97.00      PROA   
ATOM   1401  HN  ARG P  92     -23.554 -96.488 119.598  0.00 97.00      PROA   
ATOM   1402  CA  ARG P  92     -23.475 -97.523 117.781  0.00 97.00      PROA   
ATOM   1403  HA  ARG P  92     -23.971 -97.251 116.857  0.00 97.00      PROA   
ATOM   1404  CB  ARG P  92     -21.984 -97.085 117.713  0.00 97.00      PROA   
ATOM   1405  HB1 ARG P  92     -21.587 -97.368 116.714  0.00 97.00      PROA   
ATOM   1406  HB2 ARG P  92     -21.390 -97.629 118.482  0.00 97.00      PROA   
ATOM   1407  CG  ARG P  92     -21.755 -95.574 117.954  0.00 97.00      PROA   
ATOM   1408  HG1 ARG P  92     -21.965 -95.344 119.022  0.00 97.00      PROA   
ATOM   1409  HG2 ARG P  92     -22.476 -94.982 117.347  0.00 97.00      PROA   
ATOM   1410  CD  ARG P  92     -20.317 -95.099 117.675  0.00 97.00      PROA   
ATOM   1411  HD1 ARG P  92     -19.575 -95.854 118.006  0.00 97.00      PROA   
ATOM   1412  HD2 ARG P  92     -20.102 -94.144 118.206  0.00 97.00      PROA   
ATOM   1413  NE  ARG P  92     -20.167 -94.903 116.198  0.00 97.00      PROA   
ATOM   1414  HE  ARG P  92     -19.976 -95.683 115.610  0.00 97.00      PROA   
ATOM   1415  CZ  ARG P  92     -20.579 -93.787 115.570  0.00 97.00      PROA   
ATOM   1416  NH1 ARG P  92     -20.901 -92.645 116.197  0.00 97.00      PROA   
ATOM   1417 HH11 ARG P  92     -20.438 -92.428 117.052  0.00 97.00      PROA   
ATOM   1418 HH12 ARG P  92     -21.168 -91.900 115.589  0.00 97.00      PROA   
ATOM   1419  NH2 ARG P  92     -20.603 -93.739 114.225  0.00 97.00      PROA   
ATOM   1420 HH21 ARG P  92     -20.148 -94.453 113.707  0.00 97.00      PROA   
ATOM   1421 HH22 ARG P  92     -20.666 -92.826 113.825  0.00 97.00      PROA   
ATOM   1422  C   ARG P  92     -23.540 -99.040 117.934  0.00 97.00      PROA   
ATOM   1423  O   ARG P  92     -23.377 -99.786 116.969  0.00 97.00      PROA   
ATOM   1424  N   VAL P  93     -23.811 -99.528 119.163  0.00 97.00      PROA   
ATOM   1425  HN  VAL P  93     -23.987 -98.913 119.925  0.00 97.00      PROA   
ATOM   1426  CA  VAL P  93     -23.916-100.931 119.488  0.00 97.00      PROA   
ATOM   1427  HA  VAL P  93     -24.269-101.462 118.617  0.00 97.00      PROA   
ATOM   1428  CB  VAL P  93     -22.633-101.590 120.022  0.00 97.00      PROA   
ATOM   1429  HB  VAL P  93     -22.872-102.627 120.358  0.00 97.00      PROA   
ATOM   1430  CG1 VAL P  93     -21.585-101.703 118.894  0.00 97.00      PROA   
ATOM   1431 HG11 VAL P  93     -21.259-100.695 118.566  0.00 97.00      PROA   
ATOM   1432 HG12 VAL P  93     -22.002-102.236 118.017  0.00 97.00      PROA   
ATOM   1433 HG13 VAL P  93     -20.689-102.252 119.255  0.00 97.00      PROA   
ATOM   1434  CG2 VAL P  93     -22.047-100.819 121.227  0.00 97.00      PROA   
ATOM   1435 HG21 VAL P  93     -22.758-100.793 122.077  0.00 97.00      PROA   
ATOM   1436 HG22 VAL P  93     -21.792 -99.776 120.943  0.00 97.00      PROA   
ATOM   1437 HG23 VAL P  93     -21.117-101.316 121.577  0.00 97.00      PROA   
ATOM   1438  C   VAL P  93     -25.001-101.018 120.528  0.00 97.00      PROA   
ATOM   1439  O   VAL P  93     -25.144-100.125 121.360  0.00 97.00      PROA   
ATOM   1440  N   LEU P  94     -25.808-102.103 120.465  0.00 97.00      PROA   
ATOM   1441  HN  LEU P  94     -25.698-102.781 119.745  0.00 97.00      PROA   
ATOM   1442  CA  LEU P  94     -26.846-102.423 121.415  0.00 97.00      PROA   
ATOM   1443  HA  LEU P  94     -26.563-102.067 122.398  0.00 97.00      PROA   
ATOM   1444  CB  LEU P  94     -28.268-101.904 121.050  0.00 97.00      PROA   
ATOM   1445  HB1 LEU P  94     -28.945-102.202 121.884  0.00 97.00      PROA   
ATOM   1446  HB2 LEU P  94     -28.642-102.391 120.124  0.00 97.00      PROA   
ATOM   1447  CG  LEU P  94     -28.425-100.370 120.891  0.00 97.00      PROA   
ATOM   1448  HG  LEU P  94     -27.703 -99.877 121.583  0.00 97.00      PROA   
ATOM   1449  CD1 LEU P  94     -28.158 -99.872 119.457  0.00 97.00      PROA   
ATOM   1450 HD11 LEU P  94     -28.914-100.295 118.762  0.00 97.00      PROA   
ATOM   1451 HD12 LEU P  94     -27.152-100.163 119.102  0.00 97.00      PROA   
ATOM   1452 HD13 LEU P  94     -28.227 -98.765 119.424  0.00 97.00      PROA   
ATOM   1453  CD2 LEU P  94     -29.834 -99.938 121.341  0.00 97.00      PROA   
ATOM   1454 HD21 LEU P  94     -29.986-100.193 122.410  0.00 97.00      PROA   
ATOM   1455 HD22 LEU P  94     -30.606-100.469 120.746  0.00 97.00      PROA   
ATOM   1456 HD23 LEU P  94     -29.970 -98.844 121.217  0.00 97.00      PROA   
ATOM   1457  C   LEU P  94     -26.893-103.936 121.441  0.00 97.00      PROA   
ATOM   1458  O   LEU P  94     -26.330-104.601 120.577  0.00 97.00      PROA   
ATOM   1459  N   THR P  95     -27.569-104.513 122.458  0.00 97.00      PROA   
ATOM   1460  HN  THR P  95     -27.908-103.953 123.215  0.00 97.00      PROA   
ATOM   1461  CA  THR P  95     -27.868-105.929 122.590  0.00 97.00      PROA   
ATOM   1462  HA  THR P  95     -27.215-106.485 121.937  0.00 97.00      PROA   
ATOM   1463  CB  THR P  95     -27.718-106.463 124.020  0.00 97.00      PROA   
ATOM   1464  HB  THR P  95     -28.664-106.364 124.603  0.00 97.00      PROA   
ATOM   1465  OG1 THR P  95     -26.732-105.740 124.740  0.00 97.00      PROA   
ATOM   1466  HG1 THR P  95     -27.143-104.885 124.912  0.00 97.00      PROA   
ATOM   1467  CG2 THR P  95     -27.266-107.927 124.000  0.00 97.00      PROA   
ATOM   1468 HG21 THR P  95     -26.275-108.015 123.509  0.00 97.00      PROA   
ATOM   1469 HG22 THR P  95     -27.991-108.566 123.461  0.00 97.00      PROA   
ATOM   1470 HG23 THR P  95     -27.172-108.297 125.042  0.00 97.00      PROA   
ATOM   1471  C   THR P  95     -29.306-106.108 122.140  0.00 97.00      PROA   
ATOM   1472  O   THR P  95     -30.070-105.154 122.048  0.00 97.00      PROA   
ATOM   1473  N   GLU P  96     -29.729-107.352 121.832  0.00 97.00      PROA   
ATOM   1474  HN  GLU P  96     -29.078-108.110 121.792  0.00 97.00      PROA   
ATOM   1475  CA  GLU P  96     -31.110-107.685 121.548  0.00 97.00      PROA   
ATOM   1476  HA  GLU P  96     -31.410-107.047 120.728  0.00 97.00      PROA   
ATOM   1477  CB  GLU P  96     -31.284-109.159 121.110  0.00 97.00      PROA   
ATOM   1478  HB1 GLU P  96     -30.580-109.319 120.285  0.00 97.00      PROA   
ATOM   1479  HB2 GLU P  96     -32.299-109.306 120.691  0.00 97.00      PROA   
ATOM   1480  CG  GLU P  96     -31.026-110.185 122.233  0.00 97.00      PROA   
ATOM   1481  HG1 GLU P  96     -31.620-109.929 123.126  0.00 97.00      PROA   
ATOM   1482  HG2 GLU P  96     -29.975-110.132 122.548  0.00 97.00      PROA   
ATOM   1483  CD  GLU P  96     -31.382-111.631 121.888  0.00 97.00      PROA   
ATOM   1484  OE1 GLU P  96     -32.242-111.870 121.007  0.00 97.00      PROA   
ATOM   1485  OE2 GLU P  96     -30.812-112.540 122.541  0.00 97.00      PROA   
ATOM   1486  C   GLU P  96     -32.028-107.401 122.729  0.00 97.00      PROA   
ATOM   1487  O   GLU P  96     -31.635-107.490 123.891  0.00 97.00      PROA   
ATOM   1488  N   GLY P  97     -33.291-107.018 122.447  0.00 97.00      PROA   
ATOM   1489  HN  GLY P  97     -33.577-106.940 121.492  0.00 97.00      PROA   
ATOM   1490  CA  GLY P  97     -34.282-106.714 123.464  0.00 97.00      PROA   
ATOM   1491  HA1 GLY P  97     -34.078-107.291 124.354  0.00 97.00      PROA   
ATOM   1492  HA2 GLY P  97     -35.249-106.943 123.046  0.00 97.00      PROA   
ATOM   1493  C   GLY P  97     -34.294-105.262 123.854  0.00 97.00      PROA   
ATOM   1494  O   GLY P  97     -35.327-104.750 124.277  0.00 97.00      PROA   
ATOM   1495  N   GLU P  98     -33.142-104.563 123.730  0.00 97.00      PROA   
ATOM   1496  HN  GLU P  98     -32.303-105.029 123.461  0.00 97.00      PROA   
ATOM   1497  CA  GLU P  98     -32.994-103.149 124.007  0.00 97.00      PROA   
ATOM   1498  HA  GLU P  98     -33.278-103.021 125.038  0.00 97.00      PROA   
ATOM   1499  CB  GLU P  98     -31.512-102.703 123.899  0.00 97.00      PROA   
ATOM   1500  HB1 GLU P  98     -31.457-101.595 123.990  0.00 97.00      PROA   
ATOM   1501  HB2 GLU P  98     -31.117-102.979 122.898  0.00 97.00      PROA   
ATOM   1502  CG  GLU P  98     -30.617-103.309 125.003  0.00 97.00      PROA   
ATOM   1503  HG1 GLU P  98     -30.582-104.417 124.914  0.00 97.00      PROA   
ATOM   1504  HG2 GLU P  98     -31.022-103.049 126.004  0.00 97.00      PROA   
ATOM   1505  CD  GLU P  98     -29.196-102.755 124.930  0.00 97.00      PROA   
ATOM   1506  OE1 GLU P  98     -28.251-103.574 124.947  0.00 97.00      PROA   
ATOM   1507  OE2 GLU P  98     -29.026-101.510 124.882  0.00 97.00      PROA   
ATOM   1508  C   GLU P  98     -33.851-102.244 123.119  0.00 97.00      PROA   
ATOM   1509  O   GLU P  98     -33.939-102.487 121.920  0.00 97.00      PROA   
ATOM   1510  N   PRO P  99     -34.491-101.188 123.613  0.00 97.00      PROA   
ATOM   1511  CD  PRO P  99     -34.850-101.032 125.023  0.00 97.00      PROA   
ATOM   1512  HD1 PRO P  99     -33.970-100.615 125.560  0.00 97.00      PROA   
ATOM   1513  HD2 PRO P  99     -35.162-101.998 125.479  0.00 97.00      PROA   
ATOM   1514  CA  PRO P  99     -35.020-100.098 122.798  0.00 97.00      PROA   
ATOM   1515  HA  PRO P  99     -35.770-100.529 122.153  0.00 97.00      PROA   
ATOM   1516  CB  PRO P  99     -35.631 -99.129 123.823  0.00 97.00      PROA   
ATOM   1517  HB1 PRO P  99     -36.505 -98.586 123.412  0.00 97.00      PROA   
ATOM   1518  HB2 PRO P  99     -34.873 -98.396 124.178  0.00 97.00      PROA   
ATOM   1519  CG  PRO P  99     -36.007-100.035 125.001  0.00 97.00      PROA   
ATOM   1520  HG1 PRO P  99     -36.116 -99.486 125.956  0.00 97.00      PROA   
ATOM   1521  HG2 PRO P  99     -36.951-100.577 124.768  0.00 97.00      PROA   
ATOM   1522  C   PRO P  99     -33.989 -99.401 121.919  0.00 97.00      PROA   
ATOM   1523  O   PRO P  99     -32.915 -99.064 122.411  0.00 97.00      PROA   
ATOM   1524  N   LEU P 100     -34.301 -99.140 120.631  0.00 97.00      PROA   
ATOM   1525  HN  LEU P 100     -35.168 -99.463 120.252  0.00 97.00      PROA   
ATOM   1526  CA  LEU P 100     -33.436 -98.359 119.766  0.00 97.00      PROA   
ATOM   1527  HA  LEU P 100     -32.657 -97.891 120.351  0.00 97.00      PROA   
ATOM   1528  CB  LEU P 100     -32.755 -99.246 118.689  0.00 97.00      PROA   
ATOM   1529  HB1 LEU P 100     -33.524 -99.896 118.222  0.00 97.00      PROA   
ATOM   1530  HB2 LEU P 100     -32.046 -99.920 119.217  0.00 97.00      PROA   
ATOM   1531  CG  LEU P 100     -31.986 -98.526 117.552  0.00 97.00      PROA   
ATOM   1532  HG  LEU P 100     -32.717 -97.944 116.944  0.00 97.00      PROA   
ATOM   1533  CD1 LEU P 100     -30.923 -97.544 118.073  0.00 97.00      PROA   
ATOM   1534 HD11 LEU P 100     -30.238 -98.063 118.774  0.00 97.00      PROA   
ATOM   1535 HD12 LEU P 100     -31.399 -96.695 118.603  0.00 97.00      PROA   
ATOM   1536 HD13 LEU P 100     -30.326 -97.141 117.229  0.00 97.00      PROA   
ATOM   1537  CD2 LEU P 100     -31.330 -99.557 116.614  0.00 97.00      PROA   
ATOM   1538 HD21 LEU P 100     -32.086-100.272 116.230  0.00 97.00      PROA   
ATOM   1539 HD22 LEU P 100     -30.550-100.127 117.162  0.00 97.00      PROA   
ATOM   1540 HD23 LEU P 100     -30.852 -99.046 115.752  0.00 97.00      PROA   
ATOM   1541  C   LEU P 100     -34.233 -97.240 119.139  0.00 97.00      PROA   
ATOM   1542  O   LEU P 100     -35.123 -97.478 118.332  0.00 97.00      PROA   
ATOM   1543  N   ALA P 101     -33.913 -95.971 119.481  0.00 97.00      PROA   
ATOM   1544  HN  ALA P 101     -33.212 -95.778 120.165  0.00 97.00      PROA   
ATOM   1545  CA  ALA P 101     -34.589 -94.811 118.940  0.00 97.00      PROA   
ATOM   1546  HA  ALA P 101     -35.512 -95.117 118.469  0.00 97.00      PROA   
ATOM   1547  CB  ALA P 101     -34.966 -93.814 120.052  0.00 97.00      PROA   
ATOM   1548  HB1 ALA P 101     -34.066 -93.435 120.578  0.00 97.00      PROA   
ATOM   1549  HB2 ALA P 101     -35.609 -94.325 120.803  0.00 97.00      PROA   
ATOM   1550  HB3 ALA P 101     -35.534 -92.954 119.644  0.00 97.00      PROA   
ATOM   1551  C   ALA P 101     -33.741 -94.135 117.874  0.00 97.00      PROA   
ATOM   1552  O   ALA P 101     -32.541 -93.921 118.027  0.00 97.00      PROA   
ATOM   1553  N   LEU P 102     -34.382 -93.811 116.730  0.00 97.00      PROA   
ATOM   1554  HN  LEU P 102     -35.333 -94.083 116.604  0.00 97.00      PROA   
ATOM   1555  CA  LEU P 102     -33.781 -93.186 115.574  0.00 97.00      PROA   
ATOM   1556  HA  LEU P 102     -32.751 -92.934 115.780  0.00 97.00      PROA   
ATOM   1557  CB  LEU P 102     -33.884 -94.098 114.320  0.00 97.00      PROA   
ATOM   1558  HB1 LEU P 102     -33.320 -93.642 113.478  0.00 97.00      PROA   
ATOM   1559  HB2 LEU P 102     -34.953 -94.172 114.017  0.00 97.00      PROA   
ATOM   1560  CG  LEU P 102     -33.392 -95.553 114.509  0.00 97.00      PROA   
ATOM   1561  HG  LEU P 102     -33.938 -96.013 115.367  0.00 97.00      PROA   
ATOM   1562  CD1 LEU P 102     -33.727 -96.393 113.266  0.00 97.00      PROA   
ATOM   1563 HD11 LEU P 102     -33.177 -95.999 112.385  0.00 97.00      PROA   
ATOM   1564 HD12 LEU P 102     -34.816 -96.359 113.051  0.00 97.00      PROA   
ATOM   1565 HD13 LEU P 102     -33.428 -97.449 113.433  0.00 97.00      PROA   
ATOM   1566  CD2 LEU P 102     -31.885 -95.622 114.801  0.00 97.00      PROA   
ATOM   1567 HD21 LEU P 102     -31.635 -95.037 115.710  0.00 97.00      PROA   
ATOM   1568 HD22 LEU P 102     -31.316 -95.212 113.940  0.00 97.00      PROA   
ATOM   1569 HD23 LEU P 102     -31.571 -96.676 114.959  0.00 97.00      PROA   
ATOM   1570  C   LEU P 102     -34.544 -91.915 115.261  0.00 97.00      PROA   
ATOM   1571  O   LEU P 102     -35.770 -91.903 115.289  0.00 97.00      PROA   
ATOM   1572  N   ARG P 103     -33.847 -90.802 114.938  0.00 97.00      PROA   
ATOM   1573  HN  ARG P 103     -32.853 -90.772 115.027  0.00 97.00      PROA   
ATOM   1574  CA  ARG P 103     -34.513 -89.627 114.416  0.00 97.00      PROA   
ATOM   1575  HA  ARG P 103     -35.503 -89.898 114.084  0.00 97.00      PROA   
ATOM   1576  CB  ARG P 103     -34.689 -88.502 115.470  0.00 97.00      PROA   
ATOM   1577  HB1 ARG P 103     -33.694 -88.173 115.840  0.00 97.00      PROA   
ATOM   1578  HB2 ARG P 103     -35.250 -88.916 116.337  0.00 97.00      PROA   
ATOM   1579  CG  ARG P 103     -35.447 -87.296 114.897  0.00 97.00      PROA   
ATOM   1580  HG1 ARG P 103     -36.452 -87.637 114.556  0.00 97.00      PROA   
ATOM   1581  HG2 ARG P 103     -34.885 -86.923 114.013  0.00 97.00      PROA   
ATOM   1582  CD  ARG P 103     -35.597 -86.086 115.811  0.00 97.00      PROA   
ATOM   1583  HD1 ARG P 103     -34.596 -85.695 116.094  0.00 97.00      PROA   
ATOM   1584  HD2 ARG P 103     -36.189 -86.307 116.723  0.00 97.00      PROA   
ATOM   1585  NE  ARG P 103     -36.345 -85.100 114.969  0.00 97.00      PROA   
ATOM   1586  HE  ARG P 103     -36.961 -85.434 114.258  0.00 97.00      PROA   
ATOM   1587  CZ  ARG P 103     -36.054 -83.797 114.881  0.00 97.00      PROA   
ATOM   1588  NH1 ARG P 103     -35.111 -83.174 115.593  0.00 97.00      PROA   
ATOM   1589 HH11 ARG P 103     -34.427 -83.689 116.094  0.00 97.00      PROA   
ATOM   1590 HH12 ARG P 103     -35.004 -82.201 115.372  0.00 97.00      PROA   
ATOM   1591  NH2 ARG P 103     -36.705 -83.042 113.982  0.00 97.00      PROA   
ATOM   1592 HH21 ARG P 103     -37.378 -83.466 113.378  0.00 97.00      PROA   
ATOM   1593 HH22 ARG P 103     -36.351 -82.119 113.841  0.00 97.00      PROA   
ATOM   1594  C   ARG P 103     -33.811 -89.064 113.195  0.00 97.00      PROA   
ATOM   1595  O   ARG P 103     -32.696 -88.566 113.265  0.00 97.00      PROA   
ATOM   1596  N   CYS P 104     -34.497 -89.052 112.031  0.00 97.00      PROA   
ATOM   1597  HN  CYS P 104     -35.361 -89.550 111.959  0.00 97.00      PROA   
ATOM   1598  CA  CYS P 104     -34.143 -88.230 110.887  0.00 97.00      PROA   
ATOM   1599  HA  CYS P 104     -33.090 -88.379 110.691  0.00 97.00      PROA   
ATOM   1600  CB  CYS P 104     -34.968 -88.641 109.642  0.00 97.00      PROA   
ATOM   1601  HB1 CYS P 104     -36.012 -88.271 109.733  0.00 97.00      PROA   
ATOM   1602  HB2 CYS P 104     -35.029 -89.753 109.634  0.00 97.00      PROA   
ATOM   1603  SG  CYS P 104     -34.229 -88.107 108.070  0.00 97.00      PROA   
ATOM   1604  C   CYS P 104     -34.376 -86.757 111.200  0.00 97.00      PROA   
ATOM   1605  O   CYS P 104     -35.426 -86.391 111.717  0.00 97.00      PROA   
ATOM   1606  N   HSD P 105     -33.391 -85.876 110.925  0.00 97.00      PROA   
ATOM   1607  HN  HSD P 105     -32.539 -86.177 110.502  0.00 97.00      PROA   
ATOM   1608  CA  HSD P 105     -33.371 -84.533 111.472  0.00 97.00      PROA   
ATOM   1609  HA  HSD P 105     -34.381 -84.168 111.606  0.00 97.00      PROA   
ATOM   1610  CB  HSD P 105     -32.671 -84.573 112.855  0.00 97.00      PROA   
ATOM   1611  HB1 HSD P 105     -31.915 -85.388 112.797  0.00 97.00      PROA   
ATOM   1612  HB2 HSD P 105     -33.410 -84.880 113.627  0.00 97.00      PROA   
ATOM   1613  ND1 HSD P 105     -32.484 -82.210 113.817  0.00 97.00      PROA   
ATOM   1614  HD1 HSD P 105     -33.398 -81.861 113.591  0.00 97.00      PROA   
ATOM   1615  CG  HSD P 105     -31.916 -83.374 113.349  0.00 97.00      PROA   
ATOM   1616  CE1 HSD P 105     -31.508 -81.528 114.463  0.00 97.00      PROA   
ATOM   1617  HE1 HSD P 105     -31.679 -80.565 114.944  0.00 97.00      PROA   
ATOM   1618  NE2 HSD P 105     -30.355 -82.164 114.435  0.00 97.00      PROA   
ATOM   1619  CD2 HSD P 105     -30.612 -83.323 113.727  0.00 97.00      PROA   
ATOM   1620  HD2 HSD P 105     -29.830 -84.058 113.581  0.00 97.00      PROA   
ATOM   1621  C   HSD P 105     -32.712 -83.601 110.488  0.00 97.00      PROA   
ATOM   1622  O   HSD P 105     -31.863 -84.014 109.706  0.00 97.00      PROA   
ATOM   1623  N   ALA P 106     -33.134 -82.316 110.463  0.00 97.00      PROA   
ATOM   1624  HN  ALA P 106     -33.744 -81.945 111.165  0.00 97.00      PROA   
ATOM   1625  CA  ALA P 106     -32.873 -81.416 109.364  0.00 97.00      PROA   
ATOM   1626  HA  ALA P 106     -32.309 -81.922 108.599  0.00 97.00      PROA   
ATOM   1627  CB  ALA P 106     -34.209 -80.922 108.775  0.00 97.00      PROA   
ATOM   1628  HB1 ALA P 106     -34.839 -80.485 109.578  0.00 97.00      PROA   
ATOM   1629  HB2 ALA P 106     -34.770 -81.783 108.348  0.00 97.00      PROA   
ATOM   1630  HB3 ALA P 106     -34.059 -80.171 107.973  0.00 97.00      PROA   
ATOM   1631  C   ALA P 106     -32.037 -80.252 109.826  0.00 97.00      PROA   
ATOM   1632  O   ALA P 106     -32.074 -79.869 110.991  0.00 97.00      PROA   
ATOM   1633  N   TRP P 107     -31.206 -79.679 108.919  0.00 97.00      PROA   
ATOM   1634  HN  TRP P 107     -31.113 -80.064 108.001  0.00 97.00      PROA   
ATOM   1635  CA  TRP P 107     -30.336 -78.567 109.254  0.00 97.00      PROA   
ATOM   1636  HA  TRP P 107     -29.783 -78.917 110.113  0.00 97.00      PROA   
ATOM   1637  CB  TRP P 107     -29.237 -78.283 108.182  0.00 97.00      PROA   
ATOM   1638  HB1 TRP P 107     -29.739 -78.195 107.193  0.00 97.00      PROA   
ATOM   1639  HB2 TRP P 107     -28.568 -79.169 108.141  0.00 97.00      PROA   
ATOM   1640  CG  TRP P 107     -28.401 -77.060 108.419  0.00 97.00      PROA   
ATOM   1641  CD1 TRP P 107     -28.276 -75.982 107.583  0.00 97.00      PROA   
ATOM   1642  HD1 TRP P 107     -28.603 -75.973 106.553  0.00 97.00      PROA   
ATOM   1643  NE1 TRP P 107     -27.727 -74.929 108.268  0.00 97.00      PROA   
ATOM   1644  HE1 TRP P 107     -27.425 -74.080 107.893  0.00 97.00      PROA   
ATOM   1645  CE2 TRP P 107     -27.530 -75.285 109.568  0.00 97.00      PROA   
ATOM   1646  CD2 TRP P 107     -27.907 -76.643 109.701  0.00 97.00      PROA   
ATOM   1647  CE3 TRP P 107     -27.815 -77.277 110.947  0.00 97.00      PROA   
ATOM   1648  HE3 TRP P 107     -27.918 -78.343 111.045  0.00 97.00      PROA   
ATOM   1649  CZ3 TRP P 107     -27.589 -76.485 112.101  0.00 97.00      PROA   
ATOM   1650  HZ3 TRP P 107     -27.195 -76.991 112.985  0.00 97.00      PROA   
ATOM   1651  CZ2 TRP P 107     -27.161 -74.515 110.657  0.00 97.00      PROA   
ATOM   1652  HZ2 TRP P 107     -26.828 -73.494 110.560  0.00 97.00      PROA   
ATOM   1653  CH2 TRP P 107     -27.283 -75.094 111.929  0.00 97.00      PROA   
ATOM   1654  HH2 TRP P 107     -26.825 -74.545 112.720  0.00 97.00      PROA   
ATOM   1655  C   TRP P 107     -31.077 -77.317 109.739  0.00 97.00      PROA   
ATOM   1656  O   TRP P 107     -31.757 -76.612 108.994  0.00 97.00      PROA   
ATOM   1657  N   LYS P 108     -30.932 -77.068 111.065  0.00 97.00      PROA   
ATOM   1658  HN  LYS P 108     -30.311 -77.652 111.581  0.00 97.00      PROA   
ATOM   1659  CA  LYS P 108     -31.584 -76.048 111.856  0.00 97.00      PROA   
ATOM   1660  HA  LYS P 108     -31.259 -76.239 112.866  0.00 97.00      PROA   
ATOM   1661  CB  LYS P 108     -31.114 -74.628 111.427  0.00 97.00      PROA   
ATOM   1662  HB1 LYS P 108     -31.590 -74.349 110.465  0.00 97.00      PROA   
ATOM   1663  HB2 LYS P 108     -30.019 -74.706 111.230  0.00 97.00      PROA   
ATOM   1664  CG  LYS P 108     -31.297 -73.509 112.474  0.00 97.00      PROA   
ATOM   1665  HG1 LYS P 108     -32.383 -73.332 112.627  0.00 97.00      PROA   
ATOM   1666  HG2 LYS P 108     -30.858 -72.574 112.057  0.00 97.00      PROA   
ATOM   1667  CD  LYS P 108     -30.638 -73.854 113.828  0.00 97.00      PROA   
ATOM   1668  HD1 LYS P 108     -29.633 -74.296 113.641  0.00 97.00      PROA   
ATOM   1669  HD2 LYS P 108     -31.262 -74.643 114.305  0.00 97.00      PROA   
ATOM   1670  CE  LYS P 108     -30.505 -72.715 114.856  0.00 97.00      PROA   
ATOM   1671  HE1 LYS P 108     -30.225 -73.139 115.848  0.00 97.00      PROA   
ATOM   1672  HE2 LYS P 108     -31.455 -72.156 114.978  0.00 97.00      PROA   
ATOM   1673  NZ  LYS P 108     -29.427 -71.764 114.488  0.00 97.00      PROA   
ATOM   1674  HZ1 LYS P 108     -28.578 -72.286 114.196  0.00 97.00      PROA   
ATOM   1675  HZ2 LYS P 108     -29.120 -71.243 115.329  0.00 97.00      PROA   
ATOM   1676  HZ3 LYS P 108     -29.725 -71.101 113.744  0.00 97.00      PROA   
ATOM   1677  C   LYS P 108     -33.095 -76.265 111.837  0.00 97.00      PROA   
ATOM   1678  O   LYS P 108     -33.875 -75.329 111.695  0.00 97.00      PROA   
ATOM   1679  N   ASP P 109     -33.498 -77.552 112.008  0.00 97.00      PROA   
ATOM   1680  HN  ASP P 109     -32.786 -78.229 112.183  0.00 97.00      PROA   
ATOM   1681  CA  ASP P 109     -34.794 -78.196 111.842  0.00 97.00      PROA   
ATOM   1682  HA  ASP P 109     -34.533 -79.020 111.200  0.00 97.00      PROA   
ATOM   1683  CB  ASP P 109     -35.335 -78.780 113.176  0.00 97.00      PROA   
ATOM   1684  HB1 ASP P 109     -36.432 -78.656 113.288  0.00 97.00      PROA   
ATOM   1685  HB2 ASP P 109     -34.847 -78.244 114.021  0.00 97.00      PROA   
ATOM   1686  CG  ASP P 109     -35.047 -80.267 113.349  0.00 97.00      PROA   
ATOM   1687  OD1 ASP P 109     -34.781 -80.999 112.364  0.00 97.00      PROA   
ATOM   1688  OD2 ASP P 109     -35.211 -80.706 114.511  0.00 97.00      PROA   
ATOM   1689  C   ASP P 109     -35.908 -77.510 111.069  0.00 97.00      PROA   
ATOM   1690  O   ASP P 109     -36.558 -76.577 111.537  0.00 97.00      PROA   
ATOM   1691  N   LYS P 110     -36.163 -78.026 109.844  0.00 97.00      PROA   
ATOM   1692  HN  LYS P 110     -35.677 -78.843 109.546  0.00 97.00      PROA   
ATOM   1693  CA  LYS P 110     -37.178 -77.550 108.933  0.00 97.00      PROA   
ATOM   1694  HA  LYS P 110     -37.789 -76.805 109.425  0.00 97.00      PROA   
ATOM   1695  CB  LYS P 110     -36.564 -76.986 107.620  0.00 97.00      PROA   
ATOM   1696  HB1 LYS P 110     -37.371 -76.539 107.000  0.00 97.00      PROA   
ATOM   1697  HB2 LYS P 110     -36.110 -77.820 107.038  0.00 97.00      PROA   
ATOM   1698  CG  LYS P 110     -35.453 -75.932 107.839  0.00 97.00      PROA   
ATOM   1699  HG1 LYS P 110     -35.100 -75.583 106.844  0.00 97.00      PROA   
ATOM   1700  HG2 LYS P 110     -34.587 -76.422 108.338  0.00 97.00      PROA   
ATOM   1701  CD  LYS P 110     -35.899 -74.727 108.693  0.00 97.00      PROA   
ATOM   1702  HD1 LYS P 110     -36.336 -75.103 109.639  0.00 97.00      PROA   
ATOM   1703  HD2 LYS P 110     -36.708 -74.169 108.174  0.00 97.00      PROA   
ATOM   1704  CE  LYS P 110     -34.765 -73.779 109.106  0.00 97.00      PROA   
ATOM   1705  HE1 LYS P 110     -33.950 -74.337 109.606  0.00 97.00      PROA   
ATOM   1706  HE2 LYS P 110     -35.144 -72.989 109.790  0.00 97.00      PROA   
ATOM   1707  NZ  LYS P 110     -34.159 -73.133 107.928  0.00 97.00      PROA   
ATOM   1708  HZ1 LYS P 110     -34.907 -72.724 107.334  0.00 97.00      PROA   
ATOM   1709  HZ2 LYS P 110     -33.643 -73.863 107.397  0.00 97.00      PROA   
ATOM   1710  HZ3 LYS P 110     -33.499 -72.391 108.235  0.00 97.00      PROA   
ATOM   1711  C   LYS P 110     -38.041 -78.756 108.637  0.00 97.00      PROA   
ATOM   1712  O   LYS P 110     -37.524 -79.864 108.522  0.00 97.00      PROA   
ATOM   1713  N   LEU P 111     -39.384 -78.575 108.556  0.00 97.00      PROA   
ATOM   1714  HN  LEU P 111     -39.782 -77.666 108.664  0.00 97.00      PROA   
ATOM   1715  CA  LEU P 111     -40.367 -79.645 108.518  0.00 97.00      PROA   
ATOM   1716  HA  LEU P 111     -40.102 -80.359 109.286  0.00 97.00      PROA   
ATOM   1717  CB  LEU P 111     -41.803 -79.111 108.810  0.00 97.00      PROA   
ATOM   1718  HB1 LEU P 111     -42.535 -79.939 108.667  0.00 97.00      PROA   
ATOM   1719  HB2 LEU P 111     -42.050 -78.314 108.075  0.00 97.00      PROA   
ATOM   1720  CG  LEU P 111     -42.078 -78.564 110.240  0.00 97.00      PROA   
ATOM   1721  HG  LEU P 111     -43.182 -78.392 110.287  0.00 97.00      PROA   
ATOM   1722  CD1 LEU P 111     -41.738 -79.591 111.335  0.00 97.00      PROA   
ATOM   1723 HD11 LEU P 111     -40.643 -79.769 111.372  0.00 97.00      PROA   
ATOM   1724 HD12 LEU P 111     -42.252 -80.555 111.138  0.00 97.00      PROA   
ATOM   1725 HD13 LEU P 111     -42.062 -79.211 112.327  0.00 97.00      PROA   
ATOM   1726  CD2 LEU P 111     -41.425 -77.202 110.546  0.00 97.00      PROA   
ATOM   1727 HD21 LEU P 111     -41.638 -76.474 109.736  0.00 97.00      PROA   
ATOM   1728 HD22 LEU P 111     -40.327 -77.309 110.665  0.00 97.00      PROA   
ATOM   1729 HD23 LEU P 111     -41.828 -76.798 111.499  0.00 97.00      PROA   
ATOM   1730  C   LEU P 111     -40.411 -80.427 107.209  0.00 97.00      PROA   
ATOM   1731  O   LEU P 111     -41.383 -80.359 106.459  0.00 97.00      PROA   
ATOM   1732  N   VAL P 112     -39.364 -81.238 106.928  0.00 97.00      PROA   
ATOM   1733  HN  VAL P 112     -38.529 -81.152 107.470  0.00 97.00      PROA   
ATOM   1734  CA  VAL P 112     -39.304 -82.150 105.800  0.00 97.00      PROA   
ATOM   1735  HA  VAL P 112     -39.416 -81.528 104.922  0.00 97.00      PROA   
ATOM   1736  CB  VAL P 112     -37.962 -82.872 105.649  0.00 97.00      PROA   
ATOM   1737  HB  VAL P 112     -38.017 -83.578 104.786  0.00 97.00      PROA   
ATOM   1738  CG1 VAL P 112     -36.883 -81.822 105.309  0.00 97.00      PROA   
ATOM   1739 HG11 VAL P 112     -36.726 -81.130 106.163  0.00 97.00      PROA   
ATOM   1740 HG12 VAL P 112     -37.191 -81.231 104.421  0.00 97.00      PROA   
ATOM   1741 HG13 VAL P 112     -35.917 -82.319 105.081  0.00 97.00      PROA   
ATOM   1742  CG2 VAL P 112     -37.587 -83.679 106.913  0.00 97.00      PROA   
ATOM   1743 HG21 VAL P 112     -38.374 -84.419 107.163  0.00 97.00      PROA   
ATOM   1744 HG22 VAL P 112     -37.439 -83.008 107.785  0.00 97.00      PROA   
ATOM   1745 HG23 VAL P 112     -36.639 -84.232 106.741  0.00 97.00      PROA   
ATOM   1746  C   VAL P 112     -40.452 -83.147 105.757  0.00 97.00      PROA   
ATOM   1747  O   VAL P 112     -40.903 -83.679 106.771  0.00 97.00      PROA   
ATOM   1748  N   TYR P 113     -40.956 -83.382 104.528  0.00 97.00      PROA   
ATOM   1749  HN  TYR P 113     -40.555 -82.927 103.735  0.00 97.00      PROA   
ATOM   1750  CA  TYR P 113     -42.093 -84.221 104.242  0.00 97.00      PROA   
ATOM   1751  HA  TYR P 113     -42.500 -84.581 105.174  0.00 97.00      PROA   
ATOM   1752  CB  TYR P 113     -43.255 -83.472 103.514  0.00 97.00      PROA   
ATOM   1753  HB1 TYR P 113     -43.704 -82.758 104.240  0.00 97.00      PROA   
ATOM   1754  HB2 TYR P 113     -44.056 -84.175 103.205  0.00 97.00      PROA   
ATOM   1755  CG  TYR P 113     -42.817 -82.655 102.316  0.00 97.00      PROA   
ATOM   1756  CD1 TYR P 113     -42.253 -81.376 102.486  0.00 97.00      PROA   
ATOM   1757  HD1 TYR P 113     -42.094 -80.989 103.482  0.00 97.00      PROA   
ATOM   1758  CE1 TYR P 113     -41.878 -80.606 101.380  0.00 97.00      PROA   
ATOM   1759  HE1 TYR P 113     -41.424 -79.637 101.528  0.00 97.00      PROA   
ATOM   1760  CZ  TYR P 113     -42.105 -81.087 100.085  0.00 97.00      PROA   
ATOM   1761  OH  TYR P 113     -41.706 -80.324  98.972  0.00 97.00      PROA   
ATOM   1762  HH  TYR P 113     -40.947 -79.801  99.249  0.00 97.00      PROA   
ATOM   1763  CD2 TYR P 113     -43.059 -83.114 101.009  0.00 97.00      PROA   
ATOM   1764  HD2 TYR P 113     -43.519 -84.077 100.858  0.00 97.00      PROA   
ATOM   1765  CE2 TYR P 113     -42.709 -82.334  99.898  0.00 97.00      PROA   
ATOM   1766  HE2 TYR P 113     -42.882 -82.705  98.898  0.00 97.00      PROA   
ATOM   1767  C   TYR P 113     -41.604 -85.446 103.505  0.00 97.00      PROA   
ATOM   1768  O   TYR P 113     -40.487 -85.481 103.008  0.00 97.00      PROA   
ATOM   1769  N   ASN P 114     -42.416 -86.523 103.479  0.00 97.00      PROA   
ATOM   1770  HN  ASN P 114     -43.311 -86.453 103.917  0.00 97.00      PROA   
ATOM   1771  CA  ASN P 114     -42.093 -87.801 102.861  0.00 97.00      PROA   
ATOM   1772  HA  ASN P 114     -42.903 -88.454 103.143  0.00 97.00      PROA   
ATOM   1773  CB  ASN P 114     -42.015 -87.732 101.304  0.00 97.00      PROA   
ATOM   1774  HB1 ASN P 114     -41.794 -88.732 100.875  0.00 97.00      PROA   
ATOM   1775  HB2 ASN P 114     -41.203 -87.037 101.003  0.00 97.00      PROA   
ATOM   1776  CG  ASN P 114     -43.310 -87.222 100.659  0.00 97.00      PROA   
ATOM   1777  OD1 ASN P 114     -43.276 -86.360  99.774  0.00 97.00      PROA   
ATOM   1778  ND2 ASN P 114     -44.482 -87.751 101.099  0.00 97.00      PROA   
ATOM   1779 HD21 ASN P 114     -45.317 -87.445 100.645  0.00 97.00      PROA   
ATOM   1780 HD22 ASN P 114     -44.482 -88.479 101.783  0.00 97.00      PROA   
ATOM   1781  C   ASN P 114     -40.841 -88.465 103.422  0.00 97.00      PROA   
ATOM   1782  O   ASN P 114     -39.929 -88.846 102.689  0.00 97.00      PROA   
ATOM   1783  N   VAL P 115     -40.781 -88.622 104.762  0.00 97.00      PROA   
ATOM   1784  HN  VAL P 115     -41.573 -88.396 105.325  0.00 97.00      PROA   
ATOM   1785  CA  VAL P 115     -39.626 -89.142 105.462  0.00 97.00      PROA   
ATOM   1786  HA  VAL P 115     -38.753 -88.766 104.952  0.00 97.00      PROA   
ATOM   1787  CB  VAL P 115     -39.530 -88.638 106.899  0.00 97.00      PROA   
ATOM   1788  HB  VAL P 115     -40.450 -88.917 107.461  0.00 97.00      PROA   
ATOM   1789  CG1 VAL P 115     -38.299 -89.236 107.619  0.00 97.00      PROA   
ATOM   1790 HG11 VAL P 115     -37.376 -89.025 107.038  0.00 97.00      PROA   
ATOM   1791 HG12 VAL P 115     -38.395 -90.333 107.748  0.00 97.00      PROA   
ATOM   1792 HG13 VAL P 115     -38.189 -88.781 108.626  0.00 97.00      PROA   
ATOM   1793  CG2 VAL P 115     -39.424 -87.098 106.855  0.00 97.00      PROA   
ATOM   1794 HG21 VAL P 115     -40.357 -86.638 106.470  0.00 97.00      PROA   
ATOM   1795 HG22 VAL P 115     -38.580 -86.790 106.202  0.00 97.00      PROA   
ATOM   1796 HG23 VAL P 115     -39.237 -86.696 107.873  0.00 97.00      PROA   
ATOM   1797  C   VAL P 115     -39.571 -90.657 105.388  0.00 97.00      PROA   
ATOM   1798  O   VAL P 115     -40.485 -91.361 105.801  0.00 97.00      PROA   
ATOM   1799  N   LEU P 116     -38.456 -91.183 104.847  0.00 97.00      PROA   
ATOM   1800  HN  LEU P 116     -37.754 -90.565 104.499  0.00 97.00      PROA   
ATOM   1801  CA  LEU P 116     -38.204 -92.593 104.661  0.00 97.00      PROA   
ATOM   1802  HA  LEU P 116     -39.062 -93.172 104.966  0.00 97.00      PROA   
ATOM   1803  CB  LEU P 116     -37.842 -92.910 103.187  0.00 97.00      PROA   
ATOM   1804  HB1 LEU P 116     -37.430 -93.939 103.089  0.00 97.00      PROA   
ATOM   1805  HB2 LEU P 116     -37.051 -92.196 102.869  0.00 97.00      PROA   
ATOM   1806  CG  LEU P 116     -39.018 -92.791 102.192  0.00 97.00      PROA   
ATOM   1807  HG  LEU P 116     -39.567 -91.842 102.398  0.00 97.00      PROA   
ATOM   1808  CD1 LEU P 116     -38.505 -92.727 100.742  0.00 97.00      PROA   
ATOM   1809 HD11 LEU P 116     -37.948 -93.657 100.495  0.00 97.00      PROA   
ATOM   1810 HD12 LEU P 116     -37.828 -91.859 100.608  0.00 97.00      PROA   
ATOM   1811 HD13 LEU P 116     -39.358 -92.627 100.038  0.00 97.00      PROA   
ATOM   1812  CD2 LEU P 116     -39.992 -93.969 102.354  0.00 97.00      PROA   
ATOM   1813 HD21 LEU P 116     -40.377 -94.015 103.392  0.00 97.00      PROA   
ATOM   1814 HD22 LEU P 116     -39.474 -94.925 102.127  0.00 97.00      PROA   
ATOM   1815 HD23 LEU P 116     -40.850 -93.860 101.658  0.00 97.00      PROA   
ATOM   1816  C   LEU P 116     -37.029 -93.008 105.510  0.00 97.00      PROA   
ATOM   1817  O   LEU P 116     -35.956 -92.423 105.432  0.00 97.00      PROA   
ATOM   1818  N   TYR P 117     -37.209 -94.065 106.330  0.00 97.00      PROA   
ATOM   1819  HN  TYR P 117     -38.121 -94.459 106.435  0.00 97.00      PROA   
ATOM   1820  CA  TYR P 117     -36.144 -94.726 107.058  0.00 97.00      PROA   
ATOM   1821  HA  TYR P 117     -35.285 -94.071 107.113  0.00 97.00      PROA   
ATOM   1822  CB  TYR P 117     -36.552 -95.126 108.501  0.00 97.00      PROA   
ATOM   1823  HB1 TYR P 117     -35.812 -95.826 108.945  0.00 97.00      PROA   
ATOM   1824  HB2 TYR P 117     -37.544 -95.628 108.494  0.00 97.00      PROA   
ATOM   1825  CG  TYR P 117     -36.633 -93.911 109.398  0.00 97.00      PROA   
ATOM   1826  CD1 TYR P 117     -35.580 -93.623 110.287  0.00 97.00      PROA   
ATOM   1827  HD1 TYR P 117     -34.698 -94.247 110.297  0.00 97.00      PROA   
ATOM   1828  CE1 TYR P 117     -35.665 -92.542 111.171  0.00 97.00      PROA   
ATOM   1829  HE1 TYR P 117     -34.855 -92.335 111.856  0.00 97.00      PROA   
ATOM   1830  CZ  TYR P 117     -36.807 -91.739 111.179  0.00 97.00      PROA   
ATOM   1831  OH  TYR P 117     -36.878 -90.671 112.087  0.00 97.00      PROA   
ATOM   1832  HH  TYR P 117     -37.775 -90.324 112.090  0.00 97.00      PROA   
ATOM   1833  CD2 TYR P 117     -37.780 -93.094 109.423  0.00 97.00      PROA   
ATOM   1834  HD2 TYR P 117     -38.602 -93.307 108.756  0.00 97.00      PROA   
ATOM   1835  CE2 TYR P 117     -37.865 -92.007 110.304  0.00 97.00      PROA   
ATOM   1836  HE2 TYR P 117     -38.745 -91.380 110.312  0.00 97.00      PROA   
ATOM   1837  C   TYR P 117     -35.710 -95.964 106.301  0.00 97.00      PROA   
ATOM   1838  O   TYR P 117     -36.537 -96.770 105.887  0.00 97.00      PROA   
ATOM   1839  N   TYR P 118     -34.381 -96.125 106.099  0.00 97.00      PROA   
ATOM   1840  HN  TYR P 118     -33.740 -95.441 106.444  0.00 97.00      PROA   
ATOM   1841  CA  TYR P 118     -33.769 -97.176 105.313  0.00 97.00      PROA   
ATOM   1842  HA  TYR P 118     -34.532 -97.830 104.931  0.00 97.00      PROA   
ATOM   1843  CB  TYR P 118     -32.851 -96.671 104.148  0.00 97.00      PROA   
ATOM   1844  HB1 TYR P 118     -32.426 -97.545 103.607  0.00 97.00      PROA   
ATOM   1845  HB2 TYR P 118     -32.007 -96.093 104.579  0.00 97.00      PROA   
ATOM   1846  CG  TYR P 118     -33.508 -95.761 103.126  0.00 97.00      PROA   
ATOM   1847  CD1 TYR P 118     -33.923 -94.465 103.474  0.00 97.00      PROA   
ATOM   1848  HD1 TYR P 118     -33.857 -94.134 104.495  0.00 97.00      PROA   
ATOM   1849  CE1 TYR P 118     -34.392 -93.571 102.509  0.00 97.00      PROA   
ATOM   1850  HE1 TYR P 118     -34.700 -92.586 102.818  0.00 97.00      PROA   
ATOM   1851  CZ  TYR P 118     -34.435 -93.945 101.163  0.00 97.00      PROA   
ATOM   1852  OH  TYR P 118     -34.871 -93.012 100.201  0.00 97.00      PROA   
ATOM   1853  HH  TYR P 118     -35.098 -92.209 100.685  0.00 97.00      PROA   
ATOM   1854  CD2 TYR P 118     -33.554 -96.123 101.764  0.00 97.00      PROA   
ATOM   1855  HD2 TYR P 118     -33.200 -97.095 101.460  0.00 97.00      PROA   
ATOM   1856  CE2 TYR P 118     -34.017 -95.227 100.789  0.00 97.00      PROA   
ATOM   1857  HE2 TYR P 118     -34.033 -95.521  99.749  0.00 97.00      PROA   
ATOM   1858  C   TYR P 118     -32.881 -97.995 106.222  0.00 97.00      PROA   
ATOM   1859  O   TYR P 118     -32.266 -97.470 107.146  0.00 97.00      PROA   
ATOM   1860  N   ARG P 119     -32.795 -99.320 105.965  0.00 97.00      PROA   
ATOM   1861  HN  ARG P 119     -33.348 -99.729 105.241  0.00 97.00      PROA   
ATOM   1862  CA  ARG P 119     -31.823-100.195 106.578  0.00 97.00      PROA   
ATOM   1863  HA  ARG P 119     -31.007 -99.590 106.940  0.00 97.00      PROA   
ATOM   1864  CB  ARG P 119     -32.361-101.005 107.787  0.00 97.00      PROA   
ATOM   1865  HB1 ARG P 119     -33.349-101.441 107.518  0.00 97.00      PROA   
ATOM   1866  HB2 ARG P 119     -32.519-100.280 108.617  0.00 97.00      PROA   
ATOM   1867  CG  ARG P 119     -31.411-102.131 108.250  0.00 97.00      PROA   
ATOM   1868  HG1 ARG P 119     -30.380-101.710 108.269  0.00 97.00      PROA   
ATOM   1869  HG2 ARG P 119     -31.422-102.964 107.514  0.00 97.00      PROA   
ATOM   1870  CD  ARG P 119     -31.656-102.703 109.651  0.00 97.00      PROA   
ATOM   1871  HD1 ARG P 119     -31.768-101.906 110.406  0.00 97.00      PROA   
ATOM   1872  HD2 ARG P 119     -30.787-103.327 109.947  0.00 97.00      PROA   
ATOM   1873  NE  ARG P 119     -32.841-103.612 109.654  0.00 97.00      PROA   
ATOM   1874  HE  ARG P 119     -32.679-104.596 109.642  0.00 97.00      PROA   
ATOM   1875  CZ  ARG P 119     -34.071-103.249 110.074  0.00 97.00      PROA   
ATOM   1876  NH1 ARG P 119     -34.480-101.982 110.126  0.00 97.00      PROA   
ATOM   1877 HH11 ARG P 119     -33.871-101.295 109.745  0.00 97.00      PROA   
ATOM   1878 HH12 ARG P 119     -35.447-101.806 110.289  0.00 97.00      PROA   
ATOM   1879  NH2 ARG P 119     -34.887-104.230 110.486  0.00 97.00      PROA   
ATOM   1880 HH21 ARG P 119     -34.461-105.128 110.584  0.00 97.00      PROA   
ATOM   1881 HH22 ARG P 119     -35.649-104.004 111.090  0.00 97.00      PROA   
ATOM   1882  C   ARG P 119     -31.248-101.111 105.525  0.00 97.00      PROA   
ATOM   1883  O   ARG P 119     -31.982-101.805 104.824  0.00 97.00      PROA   
ATOM   1884  N   ASN P 120     -29.898-101.130 105.395  0.00 97.00      PROA   
ATOM   1885  HN  ASN P 120     -29.342-100.567 106.007  0.00 97.00      PROA   
ATOM   1886  CA  ASN P 120     -29.149-101.989 104.489  0.00 97.00      PROA   
ATOM   1887  HA  ASN P 120     -28.121-101.662 104.550  0.00 97.00      PROA   
ATOM   1888  CB  ASN P 120     -29.198-103.485 104.915  0.00 97.00      PROA   
ATOM   1889  HB1 ASN P 120     -28.589-104.108 104.227  0.00 97.00      PROA   
ATOM   1890  HB2 ASN P 120     -30.247-103.847 104.897  0.00 97.00      PROA   
ATOM   1891  CG  ASN P 120     -28.614-103.635 106.326  0.00 97.00      PROA   
ATOM   1892  OD1 ASN P 120     -27.775-102.839 106.753  0.00 97.00      PROA   
ATOM   1893  ND2 ASN P 120     -29.091-104.659 107.085  0.00 97.00      PROA   
ATOM   1894 HD21 ASN P 120     -28.765-104.746 108.026  0.00 97.00      PROA   
ATOM   1895 HD22 ASN P 120     -29.730-105.316 106.689  0.00 97.00      PROA   
ATOM   1896  C   ASN P 120     -29.551-101.800 103.034  0.00 97.00      PROA   
ATOM   1897  O   ASN P 120     -29.810-102.759 102.309  0.00 97.00      PROA   
ATOM   1898  N   GLY P 121     -29.624-100.524 102.584  0.00 97.00      PROA   
ATOM   1899  HN  GLY P 121     -29.379 -99.776 103.196  0.00 97.00      PROA   
ATOM   1900  CA  GLY P 121     -30.033-100.151 101.238  0.00 97.00      PROA   
ATOM   1901  HA1 GLY P 121     -29.733-100.923 100.542  0.00 97.00      PROA   
ATOM   1902  HA2 GLY P 121     -29.571 -99.200 101.017  0.00 97.00      PROA   
ATOM   1903  C   GLY P 121     -31.521 -99.955 101.094  0.00 97.00      PROA   
ATOM   1904  O   GLY P 121     -31.959 -99.051 100.387  0.00 97.00      PROA   
ATOM   1905  N   LYS P 122     -32.347-100.800 101.742  0.00 97.00      PROA   
ATOM   1906  HN  LYS P 122     -31.973-101.522 102.322  0.00 97.00      PROA   
ATOM   1907  CA  LYS P 122     -33.784-100.778 101.557  0.00 97.00      PROA   
ATOM   1908  HA  LYS P 122     -33.990-100.395 100.567  0.00 97.00      PROA   
ATOM   1909  CB  LYS P 122     -34.393-102.207 101.584  0.00 97.00      PROA   
ATOM   1910  HB1 LYS P 122     -33.957-102.761 102.446  0.00 97.00      PROA   
ATOM   1911  HB2 LYS P 122     -34.081-102.733 100.656  0.00 97.00      PROA   
ATOM   1912  CG  LYS P 122     -35.925-102.228 101.719  0.00 97.00      PROA   
ATOM   1913  HG1 LYS P 122     -36.356-101.488 101.006  0.00 97.00      PROA   
ATOM   1914  HG2 LYS P 122     -36.191-101.910 102.753  0.00 97.00      PROA   
ATOM   1915  CD  LYS P 122     -36.605-103.577 101.467  0.00 97.00      PROA   
ATOM   1916  HD1 LYS P 122     -36.185-104.329 102.172  0.00 97.00      PROA   
ATOM   1917  HD2 LYS P 122     -36.375-103.904 100.428  0.00 97.00      PROA   
ATOM   1918  CE  LYS P 122     -38.123-103.451 101.667  0.00 97.00      PROA   
ATOM   1919  HE1 LYS P 122     -38.538-102.676 100.986  0.00 97.00      PROA   
ATOM   1920  HE2 LYS P 122     -38.351-103.161 102.715  0.00 97.00      PROA   
ATOM   1921  NZ  LYS P 122     -38.815-104.727 101.381  0.00 97.00      PROA   
ATOM   1922  HZ1 LYS P 122     -38.436-105.471 102.000  0.00 97.00      PROA   
ATOM   1923  HZ2 LYS P 122     -38.658-104.988 100.387  0.00 97.00      PROA   
ATOM   1924  HZ3 LYS P 122     -39.835-104.617 101.555  0.00 97.00      PROA   
ATOM   1925  C   LYS P 122     -34.528 -99.872 102.521  0.00 97.00      PROA   
ATOM   1926  O   LYS P 122     -34.386 -99.978 103.733  0.00 97.00      PROA   
ATOM   1927  N   ALA P 123     -35.407 -98.985 101.990  0.00 97.00      PROA   
ATOM   1928  HN  ALA P 123     -35.438 -98.828 101.006  0.00 97.00      PROA   
ATOM   1929  CA  ALA P 123     -36.421 -98.290 102.762  0.00 97.00      PROA   
ATOM   1930  HA  ALA P 123     -35.927 -97.742 103.545  0.00 97.00      PROA   
ATOM   1931  CB  ALA P 123     -37.170 -97.263 101.891  0.00 97.00      PROA   
ATOM   1932  HB1 ALA P 123     -37.707 -97.765 101.059  0.00 97.00      PROA   
ATOM   1933  HB2 ALA P 123     -36.446 -96.545 101.449  0.00 97.00      PROA   
ATOM   1934  HB3 ALA P 123     -37.899 -96.684 102.495  0.00 97.00      PROA   
ATOM   1935  C   ALA P 123     -37.420 -99.249 103.402  0.00 97.00      PROA   
ATOM   1936  O   ALA P 123     -37.979-100.118 102.734  0.00 97.00      PROA   
ATOM   1937  N   PHE P 124     -37.664 -99.115 104.728  0.00 97.00      PROA   
ATOM   1938  HN  PHE P 124     -37.192 -98.413 105.259  0.00 97.00      PROA   
ATOM   1939  CA  PHE P 124     -38.521-100.037 105.451  0.00 97.00      PROA   
ATOM   1940  HA  PHE P 124     -39.027-100.691 104.755  0.00 97.00      PROA   
ATOM   1941  CB  PHE P 124     -37.704-100.943 106.433  0.00 97.00      PROA   
ATOM   1942  HB1 PHE P 124     -36.845-101.382 105.879  0.00 97.00      PROA   
ATOM   1943  HB2 PHE P 124     -38.349-101.783 106.771  0.00 97.00      PROA   
ATOM   1944  CG  PHE P 124     -37.159-100.242 107.662  0.00 97.00      PROA   
ATOM   1945  CD1 PHE P 124     -35.974 -99.492 107.598  0.00 97.00      PROA   
ATOM   1946  HD1 PHE P 124     -35.465 -99.397 106.651  0.00 97.00      PROA   
ATOM   1947  CE1 PHE P 124     -35.468 -98.849 108.735  0.00 97.00      PROA   
ATOM   1948  HE1 PHE P 124     -34.567 -98.258 108.667  0.00 97.00      PROA   
ATOM   1949  CZ  PHE P 124     -36.140 -98.965 109.958  0.00 97.00      PROA   
ATOM   1950  HZ  PHE P 124     -35.765 -98.454 110.833  0.00 97.00      PROA   
ATOM   1951  CD2 PHE P 124     -37.808-100.372 108.904  0.00 97.00      PROA   
ATOM   1952  HD2 PHE P 124     -38.717-100.951 108.972  0.00 97.00      PROA   
ATOM   1953  CE2 PHE P 124     -37.306 -99.735 110.045  0.00 97.00      PROA   
ATOM   1954  HE2 PHE P 124     -37.826 -99.823 110.988  0.00 97.00      PROA   
ATOM   1955  C   PHE P 124     -39.622 -99.299 106.185  0.00 97.00      PROA   
ATOM   1956  O   PHE P 124     -40.598 -99.929 106.591  0.00 97.00      PROA   
ATOM   1957  N   LYS P 125     -39.532 -97.958 106.361  0.00 97.00      PROA   
ATOM   1958  HN  LYS P 125     -38.735 -97.440 106.063  0.00 97.00      PROA   
ATOM   1959  CA  LYS P 125     -40.588 -97.266 107.076  0.00 97.00      PROA   
ATOM   1960  HA  LYS P 125     -41.520 -97.776 106.874  0.00 97.00      PROA   
ATOM   1961  CB  LYS P 125     -40.333 -97.307 108.605  0.00 97.00      PROA   
ATOM   1962  HB1 LYS P 125     -40.049 -96.318 109.015  0.00 97.00      PROA   
ATOM   1963  HB2 LYS P 125     -39.451 -97.967 108.775  0.00 97.00      PROA   
ATOM   1964  CG  LYS P 125     -41.496 -97.938 109.394  0.00 97.00      PROA   
ATOM   1965  HG1 LYS P 125     -41.182 -98.069 110.454  0.00 97.00      PROA   
ATOM   1966  HG2 LYS P 125     -41.698 -98.951 108.981  0.00 97.00      PROA   
ATOM   1967  CD  LYS P 125     -42.797 -97.120 109.355  0.00 97.00      PROA   
ATOM   1968  HD1 LYS P 125     -43.563 -97.658 109.958  0.00 97.00      PROA   
ATOM   1969  HD2 LYS P 125     -43.169 -97.070 108.307  0.00 97.00      PROA   
ATOM   1970  CE  LYS P 125     -42.616 -95.703 109.906  0.00 97.00      PROA   
ATOM   1971  HE1 LYS P 125     -41.889 -95.125 109.295  0.00 97.00      PROA   
ATOM   1972  HE2 LYS P 125     -42.256 -95.743 110.956  0.00 97.00      PROA   
ATOM   1973  NZ  LYS P 125     -43.889 -94.955 109.887  0.00 97.00      PROA   
ATOM   1974  HZ1 LYS P 125     -44.670 -95.532 110.251  0.00 97.00      PROA   
ATOM   1975  HZ2 LYS P 125     -44.090 -94.668 108.904  0.00 97.00      PROA   
ATOM   1976  HZ3 LYS P 125     -43.782 -94.090 110.457  0.00 97.00      PROA   
ATOM   1977  C   LYS P 125     -40.789 -95.844 106.591  0.00 97.00      PROA   
ATOM   1978  O   LYS P 125     -39.908 -94.997 106.689  0.00 97.00      PROA   
ATOM   1979  N   PHE P 126     -42.011 -95.556 106.085  0.00 97.00      PROA   
ATOM   1980  HN  PHE P 126     -42.671 -96.293 105.960  0.00 97.00      PROA   
ATOM   1981  CA  PHE P 126     -42.440 -94.268 105.577  0.00 97.00      PROA   
ATOM   1982  HA  PHE P 126     -41.565 -93.681 105.337  0.00 97.00      PROA   
ATOM   1983  CB  PHE P 126     -43.240 -94.502 104.256  0.00 97.00      PROA   
ATOM   1984  HB1 PHE P 126     -44.013 -95.282 104.437  0.00 97.00      PROA   
ATOM   1985  HB2 PHE P 126     -42.553 -94.896 103.478  0.00 97.00      PROA   
ATOM   1986  CG  PHE P 126     -43.924 -93.281 103.693  0.00 97.00      PROA   
ATOM   1987  CD1 PHE P 126     -43.164 -92.230 103.155  0.00 97.00      PROA   
ATOM   1988  HD1 PHE P 126     -42.086 -92.279 103.174  0.00 97.00      PROA   
ATOM   1989  CE1 PHE P 126     -43.793 -91.121 102.581  0.00 97.00      PROA   
ATOM   1990  HE1 PHE P 126     -43.191 -90.343 102.139  0.00 97.00      PROA   
ATOM   1991  CZ  PHE P 126     -45.191 -91.038 102.562  0.00 97.00      PROA   
ATOM   1992  HZ  PHE P 126     -45.685 -90.186 102.121  0.00 97.00      PROA   
ATOM   1993  CD2 PHE P 126     -45.328 -93.196 103.654  0.00 97.00      PROA   
ATOM   1994  HD2 PHE P 126     -45.928 -94.004 104.046  0.00 97.00      PROA   
ATOM   1995  CE2 PHE P 126     -45.958 -92.076 103.102  0.00 97.00      PROA   
ATOM   1996  HE2 PHE P 126     -47.036 -92.022 103.070  0.00 97.00      PROA   
ATOM   1997  C   PHE P 126     -43.251 -93.464 106.593  0.00 97.00      PROA   
ATOM   1998  O   PHE P 126     -44.058 -94.012 107.332  0.00 97.00      PROA   
ATOM   1999  N   PHE P 127     -43.066 -92.121 106.613  0.00 97.00      PROA   
ATOM   2000  HN  PHE P 127     -42.322 -91.720 106.082  0.00 97.00      PROA   
ATOM   2001  CA  PHE P 127     -43.912 -91.162 107.303  0.00 97.00      PROA   
ATOM   2002  HA  PHE P 127     -44.861 -91.622 107.541  0.00 97.00      PROA   
ATOM   2003  CB  PHE P 127     -43.260 -90.545 108.571  0.00 97.00      PROA   
ATOM   2004  HB1 PHE P 127     -43.909 -89.752 109.002  0.00 97.00      PROA   
ATOM   2005  HB2 PHE P 127     -42.291 -90.071 108.299  0.00 97.00      PROA   
ATOM   2006  CG  PHE P 127     -42.988 -91.540 109.668  0.00 97.00      PROA   
ATOM   2007  CD1 PHE P 127     -43.936 -91.745 110.688  0.00 97.00      PROA   
ATOM   2008  HD1 PHE P 127     -44.901 -91.262 110.627  0.00 97.00      PROA   
ATOM   2009  CE1 PHE P 127     -43.611 -92.492 111.829  0.00 97.00      PROA   
ATOM   2010  HE1 PHE P 127     -44.328 -92.603 112.629  0.00 97.00      PROA   
ATOM   2011  CZ  PHE P 127     -42.331 -93.045 111.957  0.00 97.00      PROA   
ATOM   2012  HZ  PHE P 127     -42.068 -93.597 112.847  0.00 97.00      PROA   
ATOM   2013  CD2 PHE P 127     -41.709 -92.109 109.808  0.00 97.00      PROA   
ATOM   2014  HD2 PHE P 127     -40.958 -91.918 109.055  0.00 97.00      PROA   
ATOM   2015  CE2 PHE P 127     -41.379 -92.852 110.949  0.00 97.00      PROA   
ATOM   2016  HE2 PHE P 127     -40.384 -93.257 111.065  0.00 97.00      PROA   
ATOM   2017  C   PHE P 127     -44.176 -89.992 106.369  0.00 97.00      PROA   
ATOM   2018  O   PHE P 127     -43.297 -89.562 105.634  0.00 97.00      PROA   
ATOM   2019  N   HSD P 128     -45.400 -89.414 106.375  0.00 97.00      PROA   
ATOM   2020  HN  HSD P 128     -46.155 -89.807 106.897  0.00 97.00      PROA   
ATOM   2021  CA  HSD P 128     -45.698 -88.182 105.654  0.00 97.00      PROA   
ATOM   2022  HA  HSD P 128     -45.380 -88.341 104.632  0.00 97.00      PROA   
ATOM   2023  CB  HSD P 128     -47.213 -87.876 105.601  0.00 97.00      PROA   
ATOM   2024  HB1 HSD P 128     -47.420 -86.791 105.472  0.00 97.00      PROA   
ATOM   2025  HB2 HSD P 128     -47.687 -88.194 106.553  0.00 97.00      PROA   
ATOM   2026  ND1 HSD P 128     -47.939 -88.073 103.180  0.00 97.00      PROA   
ATOM   2027  HD1 HSD P 128     -47.620 -87.167 102.899  0.00 97.00      PROA   
ATOM   2028  CG  HSD P 128     -47.859 -88.600 104.453  0.00 97.00      PROA   
ATOM   2029  CE1 HSD P 128     -48.638 -88.961 102.430  0.00 97.00      PROA   
ATOM   2030  HE1 HSD P 128     -48.872 -88.798 101.378  0.00 97.00      PROA   
ATOM   2031  NE2 HSD P 128     -49.024 -90.008 103.132  0.00 97.00      PROA   
ATOM   2032  CD2 HSD P 128     -48.544 -89.775 104.409  0.00 97.00      PROA   
ATOM   2033  HD2 HSD P 128     -48.753 -90.488 105.197  0.00 97.00      PROA   
ATOM   2034  C   HSD P 128     -44.923 -86.954 106.108  0.00 97.00      PROA   
ATOM   2035  O   HSD P 128     -44.578 -86.113 105.283  0.00 97.00      PROA   
ATOM   2036  N   TRP P 129     -44.638 -86.823 107.421  0.00 97.00      PROA   
ATOM   2037  HN  TRP P 129     -44.909 -87.529 108.065  0.00 97.00      PROA   
ATOM   2038  CA  TRP P 129     -43.978 -85.672 108.009  0.00 97.00      PROA   
ATOM   2039  HA  TRP P 129     -43.557 -85.047 107.231  0.00 97.00      PROA   
ATOM   2040  CB  TRP P 129     -44.924 -84.830 108.915  0.00 97.00      PROA   
ATOM   2041  HB1 TRP P 129     -44.407 -83.891 109.213  0.00 97.00      PROA   
ATOM   2042  HB2 TRP P 129     -45.146 -85.393 109.848  0.00 97.00      PROA   
ATOM   2043  CG  TRP P 129     -46.234 -84.479 108.280  0.00 97.00      PROA   
ATOM   2044  CD1 TRP P 129     -46.521 -83.345 107.565  0.00 97.00      PROA   
ATOM   2045  HD1 TRP P 129     -45.822 -82.540 107.390  0.00 97.00      PROA   
ATOM   2046  NE1 TRP P 129     -47.819 -83.397 107.122  0.00 97.00      PROA   
ATOM   2047  HE1 TRP P 129     -48.318 -82.670 106.703  0.00 97.00      PROA   
ATOM   2048  CE2 TRP P 129     -48.400 -84.559 107.536  0.00 97.00      PROA   
ATOM   2049  CD2 TRP P 129     -47.437 -85.270 108.286  0.00 97.00      PROA   
ATOM   2050  CE3 TRP P 129     -47.785 -86.492 108.864  0.00 97.00      PROA   
ATOM   2051  HE3 TRP P 129     -47.083 -87.044 109.472  0.00 97.00      PROA   
ATOM   2052  CZ3 TRP P 129     -49.078 -86.988 108.664  0.00 97.00      PROA   
ATOM   2053  HZ3 TRP P 129     -49.369 -87.927 109.114  0.00 97.00      PROA   
ATOM   2054  CZ2 TRP P 129     -49.679 -85.054 107.328  0.00 97.00      PROA   
ATOM   2055  HZ2 TRP P 129     -50.412 -84.506 106.755  0.00 97.00      PROA   
ATOM   2056  CH2 TRP P 129     -50.005 -86.284 107.901  0.00 97.00      PROA   
ATOM   2057  HH2 TRP P 129     -51.000 -86.685 107.766  0.00 97.00      PROA   
ATOM   2058  C   TRP P 129     -42.846 -86.204 108.855  0.00 97.00      PROA   
ATOM   2059  O   TRP P 129     -42.725 -87.410 109.062  0.00 97.00      PROA   
ATOM   2060  N   ASN P 130     -41.958 -85.313 109.357  0.00 97.00      PROA   
ATOM   2061  HN  ASN P 130     -42.001 -84.348 109.103  0.00 97.00      PROA   
ATOM   2062  CA  ASN P 130     -40.890 -85.686 110.266  0.00 97.00      PROA   
ATOM   2063  HA  ASN P 130     -40.300 -86.422 109.739  0.00 97.00      PROA   
ATOM   2064  CB  ASN P 130     -39.993 -84.456 110.594  0.00 97.00      PROA   
ATOM   2065  HB1 ASN P 130     -40.537 -83.746 111.252  0.00 97.00      PROA   
ATOM   2066  HB2 ASN P 130     -39.729 -83.920 109.656  0.00 97.00      PROA   
ATOM   2067  CG  ASN P 130     -38.701 -84.866 111.297  0.00 97.00      PROA   
ATOM   2068  OD1 ASN P 130     -38.441 -84.469 112.432  0.00 97.00      PROA   
ATOM   2069  ND2 ASN P 130     -37.880 -85.704 110.612  0.00 97.00      PROA   
ATOM   2070 HD21 ASN P 130     -37.010 -85.952 111.039  0.00 97.00      PROA   
ATOM   2071 HD22 ASN P 130     -38.106 -85.983 109.681  0.00 97.00      PROA   
ATOM   2072  C   ASN P 130     -41.393 -86.352 111.553  0.00 97.00      PROA   
ATOM   2073  O   ASN P 130     -42.312 -85.872 112.213  0.00 97.00      PROA   
ATOM   2074  N   SER P 131     -40.780 -87.498 111.925  0.00 97.00      PROA   
ATOM   2075  HN  SER P 131     -40.028 -87.874 111.389  0.00 97.00      PROA   
ATOM   2076  CA  SER P 131     -41.175 -88.282 113.076  0.00 97.00      PROA   
ATOM   2077  HA  SER P 131     -41.413 -87.623 113.899  0.00 97.00      PROA   
ATOM   2078  CB  SER P 131     -42.371 -89.241 112.783  0.00 97.00      PROA   
ATOM   2079  HB1 SER P 131     -42.148 -89.841 111.876  0.00 97.00      PROA   
ATOM   2080  HB2 SER P 131     -43.265 -88.617 112.568  0.00 97.00      PROA   
ATOM   2081  OG  SER P 131     -42.695 -90.121 113.864  0.00 97.00      PROA   
ATOM   2082  HG1 SER P 131     -42.041 -90.830 113.860  0.00 97.00      PROA   
ATOM   2083  C   SER P 131     -39.970 -89.090 113.442  0.00 97.00      PROA   
ATOM   2084  O   SER P 131     -39.098 -89.305 112.611  0.00 97.00      PROA   
ATOM   2085  N   ASN P 132     -39.913 -89.582 114.700  0.00 97.00      PROA   
ATOM   2086  HN  ASN P 132     -40.660 -89.394 115.333  0.00 97.00      PROA   
ATOM   2087  CA  ASN P 132     -38.920 -90.539 115.141  0.00 97.00      PROA   
ATOM   2088  HA  ASN P 132     -37.969 -90.272 114.701  0.00 97.00      PROA   
ATOM   2089  CB  ASN P 132     -38.747 -90.544 116.697  0.00 97.00      PROA   
ATOM   2090  HB1 ASN P 132     -38.630 -89.502 117.062  0.00 97.00      PROA   
ATOM   2091  HB2 ASN P 132     -37.811 -91.091 116.945  0.00 97.00      PROA   
ATOM   2092  CG  ASN P 132     -39.882 -91.253 117.455  0.00 97.00      PROA   
ATOM   2093  OD1 ASN P 132     -39.842 -92.473 117.637  0.00 97.00      PROA   
ATOM   2094  ND2 ASN P 132     -40.899 -90.491 117.935  0.00 97.00      PROA   
ATOM   2095 HD21 ASN P 132     -41.627 -90.959 118.432  0.00 97.00      PROA   
ATOM   2096 HD22 ASN P 132     -40.896 -89.500 117.816  0.00 97.00      PROA   
ATOM   2097  C   ASN P 132     -39.306 -91.914 114.624  0.00 97.00      PROA   
ATOM   2098  O   ASN P 132     -40.434 -92.141 114.193  0.00 97.00      PROA   
ATOM   2099  N   LEU P 133     -38.361 -92.871 114.694  0.00 97.00      PROA   
ATOM   2100  HN  LEU P 133     -37.421 -92.642 114.940  0.00 97.00      PROA   
ATOM   2101  CA  LEU P 133     -38.661 -94.274 114.578  0.00 97.00      PROA   
ATOM   2102  HA  LEU P 133     -39.730 -94.430 114.587  0.00 97.00      PROA   
ATOM   2103  CB  LEU P 133     -38.062 -94.859 113.277  0.00 97.00      PROA   
ATOM   2104  HB1 LEU P 133     -36.954 -94.893 113.319  0.00 97.00      PROA   
ATOM   2105  HB2 LEU P 133     -38.325 -94.136 112.468  0.00 97.00      PROA   
ATOM   2106  CG  LEU P 133     -38.612 -96.234 112.836  0.00 97.00      PROA   
ATOM   2107  HG  LEU P 133     -39.722 -96.221 112.953  0.00 97.00      PROA   
ATOM   2108  CD1 LEU P 133     -38.302 -96.451 111.348  0.00 97.00      PROA   
ATOM   2109 HD11 LEU P 133     -37.203 -96.454 111.190  0.00 97.00      PROA   
ATOM   2110 HD12 LEU P 133     -38.742 -95.636 110.737  0.00 97.00      PROA   
ATOM   2111 HD13 LEU P 133     -38.714 -97.422 111.004  0.00 97.00      PROA   
ATOM   2112  CD2 LEU P 133     -38.051 -97.410 113.652  0.00 97.00      PROA   
ATOM   2113 HD21 LEU P 133     -38.391 -97.367 114.705  0.00 97.00      PROA   
ATOM   2114 HD22 LEU P 133     -36.940 -97.386 113.637  0.00 97.00      PROA   
ATOM   2115 HD23 LEU P 133     -38.389 -98.376 113.223  0.00 97.00      PROA   
ATOM   2116  C   LEU P 133     -38.075 -94.919 115.813  0.00 97.00      PROA   
ATOM   2117  O   LEU P 133     -36.864 -94.939 115.998  0.00 97.00      PROA   
ATOM   2118  N   THR P 134     -38.934 -95.474 116.701  0.00 97.00      PROA   
ATOM   2119  HN  THR P 134     -39.919 -95.416 116.564  0.00 97.00      PROA   
ATOM   2120  CA  THR P 134     -38.486 -96.143 117.912  0.00 97.00      PROA   
ATOM   2121  HA  THR P 134     -37.419 -96.024 118.029  0.00 97.00      PROA   
ATOM   2122  CB  THR P 134     -39.129 -95.621 119.193  0.00 97.00      PROA   
ATOM   2123  HB  THR P 134     -40.239 -95.685 119.128  0.00 97.00      PROA   
ATOM   2124  OG1 THR P 134     -38.760 -94.266 119.407  0.00 97.00      PROA   
ATOM   2125  HG1 THR P 134     -39.159 -93.751 118.700  0.00 97.00      PROA   
ATOM   2126  CG2 THR P 134     -38.634 -96.403 120.427  0.00 97.00      PROA   
ATOM   2127 HG21 THR P 134     -37.523 -96.388 120.464  0.00 97.00      PROA   
ATOM   2128 HG22 THR P 134     -38.981 -97.456 120.417  0.00 97.00      PROA   
ATOM   2129 HG23 THR P 134     -39.019 -95.925 121.353  0.00 97.00      PROA   
ATOM   2130  C   THR P 134     -38.762 -97.618 117.769  0.00 97.00      PROA   
ATOM   2131  O   THR P 134     -39.898 -98.047 117.582  0.00 97.00      PROA   
ATOM   2132  N   ILE P 135     -37.696 -98.438 117.868  0.00 97.00      PROA   
ATOM   2133  HN  ILE P 135     -36.779 -98.054 117.985  0.00 97.00      PROA   
ATOM   2134  CA  ILE P 135     -37.764 -99.881 117.831  0.00 97.00      PROA   
ATOM   2135  HA  ILE P 135     -38.648-100.191 117.293  0.00 97.00      PROA   
ATOM   2136  CB  ILE P 135     -36.524-100.488 117.166  0.00 97.00      PROA   
ATOM   2137  HB  ILE P 135     -35.631-100.130 117.728  0.00 97.00      PROA   
ATOM   2138  CG2 ILE P 135     -36.555-102.031 117.242  0.00 97.00      PROA   
ATOM   2139 HG21 ILE P 135     -37.450-102.431 116.720  0.00 97.00      PROA   
ATOM   2140 HG22 ILE P 135     -36.568-102.382 118.291  0.00 97.00      PROA   
ATOM   2141 HG23 ILE P 135     -35.648-102.457 116.767  0.00 97.00      PROA   
ATOM   2142  CG1 ILE P 135     -36.343-100.009 115.701  0.00 97.00      PROA   
ATOM   2143 HG11 ILE P 135     -36.736 -98.979 115.580  0.00 97.00      PROA   
ATOM   2144 HG12 ILE P 135     -36.938-100.666 115.029  0.00 97.00      PROA   
ATOM   2145  CD  ILE P 135     -34.872 -99.978 115.264  0.00 97.00      PROA   
ATOM   2146  HD1 ILE P 135     -34.355-100.931 115.506  0.00 97.00      PROA   
ATOM   2147  HD2 ILE P 135     -34.346 -99.159 115.798  0.00 97.00      PROA   
ATOM   2148  HD3 ILE P 135     -34.784 -99.790 114.174  0.00 97.00      PROA   
ATOM   2149  C   ILE P 135     -37.865-100.344 119.272  0.00 97.00      PROA   
ATOM   2150  O   ILE P 135     -36.919-100.213 120.038  0.00 97.00      PROA   
ATOM   2151  N   LEU P 136     -39.032-100.891 119.683  0.00 97.00      PROA   
ATOM   2152  HN  LEU P 136     -39.812-100.920 119.062  0.00 97.00      PROA   
ATOM   2153  CA  LEU P 136     -39.320-101.319 121.044  0.00 97.00      PROA   
ATOM   2154  HA  LEU P 136     -39.167-100.458 121.680  0.00 97.00      PROA   
ATOM   2155  CB  LEU P 136     -40.787-101.813 121.200  0.00 97.00      PROA   
ATOM   2156  HB1 LEU P 136     -40.914-102.220 122.229  0.00 97.00      PROA   
ATOM   2157  HB2 LEU P 136     -40.977-102.640 120.483  0.00 97.00      PROA   
ATOM   2158  CG  LEU P 136     -41.908-100.746 121.034  0.00 97.00      PROA   
ATOM   2159  HG  LEU P 136     -42.855-101.253 121.346  0.00 97.00      PROA   
ATOM   2160  CD1 LEU P 136     -41.715 -99.542 121.974  0.00 97.00      PROA   
ATOM   2161 HD11 LEU P 136     -40.824 -98.953 121.672  0.00 97.00      PROA   
ATOM   2162 HD12 LEU P 136     -41.578 -99.885 123.021  0.00 97.00      PROA   
ATOM   2163 HD13 LEU P 136     -42.603 -98.878 121.932  0.00 97.00      PROA   
ATOM   2164  CD2 LEU P 136     -42.139-100.274 119.584  0.00 97.00      PROA   
ATOM   2165 HD21 LEU P 136     -42.227-101.141 118.897  0.00 97.00      PROA   
ATOM   2166 HD22 LEU P 136     -41.308 -99.623 119.246  0.00 97.00      PROA   
ATOM   2167 HD23 LEU P 136     -43.076 -99.681 119.527  0.00 97.00      PROA   
ATOM   2168  C   LEU P 136     -38.389-102.395 121.585  0.00 97.00      PROA   
ATOM   2169  O   LEU P 136     -37.990-102.347 122.749  0.00 97.00      PROA   
ATOM   2170  N   LYS P 137     -38.026-103.392 120.751  0.00 97.00      PROA   
ATOM   2171  HN  LYS P 137     -38.394-103.433 119.828  0.00 97.00      PROA   
ATOM   2172  CA  LYS P 137     -37.019-104.375 121.087  0.00 97.00      PROA   
ATOM   2173  HA  LYS P 137     -36.382-103.990 121.873  0.00 97.00      PROA   
ATOM   2174  CB  LYS P 137     -37.636-105.723 121.545  0.00 97.00      PROA   
ATOM   2175  HB1 LYS P 137     -36.835-106.490 121.628  0.00 97.00      PROA   
ATOM   2176  HB2 LYS P 137     -38.359-106.074 120.776  0.00 97.00      PROA   
ATOM   2177  CG  LYS P 137     -38.358-105.644 122.904  0.00 97.00      PROA   
ATOM   2178  HG1 LYS P 137     -39.201-104.922 122.840  0.00 97.00      PROA   
ATOM   2179  HG2 LYS P 137     -37.641-105.246 123.652  0.00 97.00      PROA   
ATOM   2180  CD  LYS P 137     -38.895-107.010 123.369  0.00 97.00      PROA   
ATOM   2181  HD1 LYS P 137     -38.061-107.748 123.359  0.00 97.00      PROA   
ATOM   2182  HD2 LYS P 137     -39.650-107.359 122.630  0.00 97.00      PROA   
ATOM   2183  CE  LYS P 137     -39.546-107.002 124.760  0.00 97.00      PROA   
ATOM   2184  HE1 LYS P 137     -39.941-108.016 124.995  0.00 97.00      PROA   
ATOM   2185  HE2 LYS P 137     -40.375-106.268 124.819  0.00 97.00      PROA   
ATOM   2186  NZ  LYS P 137     -38.540-106.674 125.796  0.00 97.00      PROA   
ATOM   2187  HZ1 LYS P 137     -38.409-105.645 125.885  0.00 97.00      PROA   
ATOM   2188  HZ2 LYS P 137     -37.639-107.107 125.506  0.00 97.00      PROA   
ATOM   2189  HZ3 LYS P 137     -38.826-107.082 126.709  0.00 97.00      PROA   
ATOM   2190  C   LYS P 137     -36.146-104.606 119.873  0.00 97.00      PROA   
ATOM   2191  O   LYS P 137     -36.603-105.133 118.862  0.00 97.00      PROA   
ATOM   2192  N   THR P 138     -34.846-104.223 119.938  0.00 97.00      PROA   
ATOM   2193  HN  THR P 138     -34.504-103.724 120.736  0.00 97.00      PROA   
ATOM   2194  CA  THR P 138     -33.899-104.425 118.850  0.00 97.00      PROA   
ATOM   2195  HA  THR P 138     -34.450-104.259 117.935  0.00 97.00      PROA   
ATOM   2196  CB  THR P 138     -32.741-103.425 118.838  0.00 97.00      PROA   
ATOM   2197  HB  THR P 138     -33.155-102.419 119.080  0.00 97.00      PROA   
ATOM   2198  OG1 THR P 138     -32.138-103.338 117.552  0.00 97.00      PROA   
ATOM   2199  HG1 THR P 138     -31.412-102.719 117.661  0.00 97.00      PROA   
ATOM   2200  CG2 THR P 138     -31.644-103.769 119.857  0.00 97.00      PROA   
ATOM   2201 HG21 THR P 138     -31.113-104.705 119.586  0.00 97.00      PROA   
ATOM   2202 HG22 THR P 138     -32.074-103.889 120.870  0.00 97.00      PROA   
ATOM   2203 HG23 THR P 138     -30.891-102.953 119.899  0.00 97.00      PROA   
ATOM   2204  C   THR P 138     -33.426-105.868 118.815  0.00 97.00      PROA   
ATOM   2205  O   THR P 138     -33.698-106.661 119.709  0.00 97.00      PROA   
ATOM   2206  N   ASN P 139     -32.760-106.263 117.714  0.00 97.00      PROA   
ATOM   2207  HN  ASN P 139     -32.469-105.594 117.036  0.00 97.00      PROA   
ATOM   2208  CA  ASN P 139     -32.462-107.649 117.448  0.00 97.00      PROA   
ATOM   2209  HA  ASN P 139     -31.980-108.052 118.327  0.00 97.00      PROA   
ATOM   2210  CB  ASN P 139     -33.745-108.478 117.121  0.00 97.00      PROA   
ATOM   2211  HB1 ASN P 139     -34.385-108.525 118.029  0.00 97.00      PROA   
ATOM   2212  HB2 ASN P 139     -33.492-109.524 116.852  0.00 97.00      PROA   
ATOM   2213  CG  ASN P 139     -34.530-107.854 115.961  0.00 97.00      PROA   
ATOM   2214  OD1 ASN P 139     -34.153-108.015 114.797  0.00 97.00      PROA   
ATOM   2215  ND2 ASN P 139     -35.652-107.148 116.271  0.00 97.00      PROA   
ATOM   2216 HD21 ASN P 139     -36.204-106.784 115.523  0.00 97.00      PROA   
ATOM   2217 HD22 ASN P 139     -35.908-106.999 117.226  0.00 97.00      PROA   
ATOM   2218  C   ASN P 139     -31.448-107.683 116.320  0.00 97.00      PROA   
ATOM   2219  O   ASN P 139     -31.109-106.650 115.749  0.00 97.00      PROA   
ATOM   2220  N   MET P 140     -30.931-108.883 115.963  0.00 97.00      PROA   
ATOM   2221  HN  MET P 140     -31.164-109.708 116.479  0.00 97.00      PROA   
ATOM   2222  CA  MET P 140     -29.970-109.082 114.892  0.00 97.00      PROA   
ATOM   2223  HA  MET P 140     -29.090-108.508 115.148  0.00 97.00      PROA   
ATOM   2224  CB  MET P 140     -29.553-110.570 114.800  0.00 97.00      PROA   
ATOM   2225  HB1 MET P 140     -30.441-111.196 114.561  0.00 97.00      PROA   
ATOM   2226  HB2 MET P 140     -29.203-110.870 115.814  0.00 97.00      PROA   
ATOM   2227  CG  MET P 140     -28.436-110.858 113.776  0.00 97.00      PROA   
ATOM   2228  HG1 MET P 140     -27.531-110.286 114.079  0.00 97.00      PROA   
ATOM   2229  HG2 MET P 140     -28.739-110.473 112.780  0.00 97.00      PROA   
ATOM   2230  SD  MET P 140     -28.021-112.621 113.587  0.00 97.00      PROA   
ATOM   2231  CE  MET P 140     -27.451-112.921 115.285  0.00 97.00      PROA   
ATOM   2232  HE1 MET P 140     -28.283-112.824 116.014  0.00 97.00      PROA   
ATOM   2233  HE2 MET P 140     -26.650-112.205 115.566  0.00 97.00      PROA   
ATOM   2234  HE3 MET P 140     -27.048-113.949 115.394  0.00 97.00      PROA   
ATOM   2235  C   MET P 140     -30.444-108.579 113.533  0.00 97.00      PROA   
ATOM   2236  O   MET P 140     -29.666-108.014 112.767  0.00 97.00      PROA   
ATOM   2237  N   SER P 141     -31.752-108.707 113.212  0.00 97.00      PROA   
ATOM   2238  HN  SER P 141     -32.398-109.108 113.857  0.00 97.00      PROA   
ATOM   2239  CA  SER P 141     -32.291-108.306 111.920  0.00 97.00      PROA   
ATOM   2240  HA  SER P 141     -31.568-108.533 111.147  0.00 97.00      PROA   
ATOM   2241  CB  SER P 141     -33.615-109.059 111.609  0.00 97.00      PROA   
ATOM   2242  HB1 SER P 141     -34.430-108.737 112.293  0.00 97.00      PROA   
ATOM   2243  HB2 SER P 141     -33.447-110.145 111.775  0.00 97.00      PROA   
ATOM   2244  OG  SER P 141     -34.026-108.890 110.253  0.00 97.00      PROA   
ATOM   2245  HG1 SER P 141     -34.168-107.948 110.120  0.00 97.00      PROA   
ATOM   2246  C   SER P 141     -32.569-106.810 111.899  0.00 97.00      PROA   
ATOM   2247  O   SER P 141     -33.040-106.284 110.898  0.00 97.00      PROA   
ATOM   2248  N   HSD P 142     -32.238-106.092 112.994  0.00 97.00      PROA   
ATOM   2249  HN  HSD P 142     -31.932-106.574 113.812  0.00 97.00      PROA   
ATOM   2250  CA  HSD P 142     -32.253-104.646 113.087  0.00 97.00      PROA   
ATOM   2251  HA  HSD P 142     -32.690-104.231 112.197  0.00 97.00      PROA   
ATOM   2252  CB  HSD P 142     -33.114-104.152 114.276  0.00 97.00      PROA   
ATOM   2253  HB1 HSD P 142     -32.873-103.096 114.523  0.00 97.00      PROA   
ATOM   2254  HB2 HSD P 142     -32.914-104.763 115.181  0.00 97.00      PROA   
ATOM   2255  ND1 HSD P 142     -35.464-103.172 114.164  0.00 97.00      PROA   
ATOM   2256  HD1 HSD P 142     -35.281-102.358 114.718  0.00 97.00      PROA   
ATOM   2257  CG  HSD P 142     -34.584-104.208 113.930  0.00 97.00      PROA   
ATOM   2258  CE1 HSD P 142     -36.629-103.491 113.552  0.00 97.00      PROA   
ATOM   2259  HE1 HSD P 142     -37.518-102.862 113.595  0.00 97.00      PROA   
ATOM   2260  NE2 HSD P 142     -36.566-104.658 112.946  0.00 97.00      PROA   
ATOM   2261  CD2 HSD P 142     -35.284-105.116 113.196  0.00 97.00      PROA   
ATOM   2262  HD2 HSD P 142     -34.986-106.071 112.785  0.00 97.00      PROA   
ATOM   2263  C   HSD P 142     -30.840-104.094 113.124  0.00 97.00      PROA   
ATOM   2264  O   HSD P 142     -30.626-102.913 113.380  0.00 97.00      PROA   
ATOM   2265  N   SER P 143     -29.827-104.930 112.814  0.00 97.00      PROA   
ATOM   2266  HN  SER P 143     -30.015-105.892 112.631  0.00 97.00      PROA   
ATOM   2267  CA  SER P 143     -28.430-104.536 112.742  0.00 97.00      PROA   
ATOM   2268  HA  SER P 143     -28.262-103.704 113.414  0.00 97.00      PROA   
ATOM   2269  CB  SER P 143     -27.531-105.727 113.158  0.00 97.00      PROA   
ATOM   2270  HB1 SER P 143     -27.521-106.517 112.377  0.00 97.00      PROA   
ATOM   2271  HB2 SER P 143     -27.968-106.177 114.074  0.00 97.00      PROA   
ATOM   2272  OG  SER P 143     -26.199-105.327 113.455  0.00 97.00      PROA   
ATOM   2273  HG1 SER P 143     -25.801-105.036 112.632  0.00 97.00      PROA   
ATOM   2274  C   SER P 143     -28.066-104.107 111.327  0.00 97.00      PROA   
ATOM   2275  O   SER P 143     -28.676-104.554 110.358  0.00 97.00      PROA   
ATOM   2276  N   GLY P 144     -27.038-103.230 111.175  0.00 97.00      PROA   
ATOM   2277  HN  GLY P 144     -26.577-102.837 111.971  0.00 97.00      PROA   
ATOM   2278  CA  GLY P 144     -26.493-102.838 109.884  0.00 97.00      PROA   
ATOM   2279  HA1 GLY P 144     -27.068-103.275 109.084  0.00 97.00      PROA   
ATOM   2280  HA2 GLY P 144     -25.459-103.153 109.873  0.00 97.00      PROA   
ATOM   2281  C   GLY P 144     -26.500-101.348 109.699  0.00 97.00      PROA   
ATOM   2282  O   GLY P 144     -26.440-100.589 110.658  0.00 97.00      PROA   
ATOM   2283  N   THR P 145     -26.539-100.883 108.429  0.00 97.00      PROA   
ATOM   2284  HN  THR P 145     -26.691-101.522 107.675  0.00 97.00      PROA   
ATOM   2285  CA  THR P 145     -26.426 -99.475 108.086  0.00 97.00      PROA   
ATOM   2286  HA  THR P 145     -25.968 -98.962 108.917  0.00 97.00      PROA   
ATOM   2287  CB  THR P 145     -25.506 -99.192 106.892  0.00 97.00      PROA   
ATOM   2288  HB  THR P 145     -24.503 -99.609 107.139  0.00 97.00      PROA   
ATOM   2289  OG1 THR P 145     -25.322 -97.798 106.661  0.00 97.00      PROA   
ATOM   2290  HG1 THR P 145     -25.945 -97.556 105.965  0.00 97.00      PROA   
ATOM   2291  CG2 THR P 145     -25.984 -99.848 105.582  0.00 97.00      PROA   
ATOM   2292 HG21 THR P 145     -26.962 -99.432 105.260  0.00 97.00      PROA   
ATOM   2293 HG22 THR P 145     -26.082-100.945 105.701  0.00 97.00      PROA   
ATOM   2294 HG23 THR P 145     -25.249 -99.648 104.772  0.00 97.00      PROA   
ATOM   2295  C   THR P 145     -27.799 -98.868 107.918  0.00 97.00      PROA   
ATOM   2296  O   THR P 145     -28.634 -99.368 107.178  0.00 97.00      PROA   
ATOM   2297  N   TYR P 146     -28.057 -97.749 108.625  0.00 97.00      PROA   
ATOM   2298  HN  TYR P 146     -27.365 -97.375 109.240  0.00 97.00      PROA   
ATOM   2299  CA  TYR P 146     -29.307 -97.025 108.575  0.00 97.00      PROA   
ATOM   2300  HA  TYR P 146     -30.022 -97.583 107.992  0.00 97.00      PROA   
ATOM   2301  CB  TYR P 146     -29.913 -96.727 109.968  0.00 97.00      PROA   
ATOM   2302  HB1 TYR P 146     -30.704 -95.952 109.886  0.00 97.00      PROA   
ATOM   2303  HB2 TYR P 146     -29.126 -96.352 110.658  0.00 97.00      PROA   
ATOM   2304  CG  TYR P 146     -30.559 -97.932 110.592  0.00 97.00      PROA   
ATOM   2305  CD1 TYR P 146     -29.798 -98.888 111.284  0.00 97.00      PROA   
ATOM   2306  HD1 TYR P 146     -28.720 -98.813 111.288  0.00 97.00      PROA   
ATOM   2307  CE1 TYR P 146     -30.431 -99.909 112.002  0.00 97.00      PROA   
ATOM   2308  HE1 TYR P 146     -29.839-100.640 112.528  0.00 97.00      PROA   
ATOM   2309  CZ  TYR P 146     -31.828 -99.967 112.056  0.00 97.00      PROA   
ATOM   2310  OH  TYR P 146     -32.465-100.977 112.800  0.00 97.00      PROA   
ATOM   2311  HH  TYR P 146     -31.768-101.526 113.174  0.00 97.00      PROA   
ATOM   2312  CD2 TYR P 146     -31.963 -98.033 110.613  0.00 97.00      PROA   
ATOM   2313  HD2 TYR P 146     -32.559 -97.293 110.100  0.00 97.00      PROA   
ATOM   2314  CE2 TYR P 146     -32.594 -99.044 111.345  0.00 97.00      PROA   
ATOM   2315  HE2 TYR P 146     -33.670 -99.095 111.389  0.00 97.00      PROA   
ATOM   2316  C   TYR P 146     -29.102 -95.701 107.884  0.00 97.00      PROA   
ATOM   2317  O   TYR P 146     -28.077 -95.051 108.043  0.00 97.00      PROA   
ATOM   2318  N   HSD P 147     -30.100 -95.266 107.088  0.00 97.00      PROA   
ATOM   2319  HN  HSD P 147     -30.938 -95.799 106.995  0.00 97.00      PROA   
ATOM   2320  CA  HSD P 147     -30.045 -94.005 106.376  0.00 97.00      PROA   
ATOM   2321  HA  HSD P 147     -29.389 -93.318 106.893  0.00 97.00      PROA   
ATOM   2322  CB  HSD P 147     -29.612 -94.162 104.891  0.00 97.00      PROA   
ATOM   2323  HB1 HSD P 147     -29.455 -93.155 104.448  0.00 97.00      PROA   
ATOM   2324  HB2 HSD P 147     -30.405 -94.666 104.302  0.00 97.00      PROA   
ATOM   2325  ND1 HSD P 147     -27.190 -94.519 104.161  0.00 97.00      PROA   
ATOM   2326  HD1 HSD P 147     -26.997 -93.568 103.913  0.00 97.00      PROA   
ATOM   2327  CG  HSD P 147     -28.368 -94.992 104.701  0.00 97.00      PROA   
ATOM   2328  CE1 HSD P 147     -26.360 -95.583 104.031  0.00 97.00      PROA   
ATOM   2329  HE1 HSD P 147     -25.347 -95.503 103.636  0.00 97.00      PROA   
ATOM   2330  NE2 HSD P 147     -26.925 -96.705 104.430  0.00 97.00      PROA   
ATOM   2331  CD2 HSD P 147     -28.189 -96.335 104.847  0.00 97.00      PROA   
ATOM   2332  HD2 HSD P 147     -28.876 -97.088 105.214  0.00 97.00      PROA   
ATOM   2333  C   HSD P 147     -31.446 -93.447 106.408  0.00 97.00      PROA   
ATOM   2334  O   HSD P 147     -32.398 -94.178 106.659  0.00 97.00      PROA   
ATOM   2335  N   CYS P 148     -31.626 -92.131 106.155  0.00 97.00      PROA   
ATOM   2336  HN  CYS P 148     -30.858 -91.495 106.091  0.00 97.00      PROA   
ATOM   2337  CA  CYS P 148     -32.948 -91.577 105.961  0.00 97.00      PROA   
ATOM   2338  HA  CYS P 148     -33.604 -92.379 105.670  0.00 97.00      PROA   
ATOM   2339  CB  CYS P 148     -33.558 -90.932 107.238  0.00 97.00      PROA   
ATOM   2340  HB1 CYS P 148     -33.534 -91.703 108.039  0.00 97.00      PROA   
ATOM   2341  HB2 CYS P 148     -34.631 -90.713 107.048  0.00 97.00      PROA   
ATOM   2342  SG  CYS P 148     -32.710 -89.433 107.845  0.00 97.00      PROA   
ATOM   2343  C   CYS P 148     -32.967 -90.612 104.799  0.00 97.00      PROA   
ATOM   2344  O   CYS P 148     -31.933 -90.141 104.335  0.00 97.00      PROA   
ATOM   2345  N   SER P 149     -34.181 -90.303 104.288  0.00 97.00      PROA   
ATOM   2346  HN  SER P 149     -35.003 -90.747 104.637  0.00 97.00      PROA   
ATOM   2347  CA  SER P 149     -34.354 -89.286 103.273  0.00 97.00      PROA   
ATOM   2348  HA  SER P 149     -33.579 -88.549 103.413  0.00 97.00      PROA   
ATOM   2349  CB  SER P 149     -34.336 -89.796 101.797  0.00 97.00      PROA   
ATOM   2350  HB1 SER P 149     -33.416 -90.403 101.656  0.00 97.00      PROA   
ATOM   2351  HB2 SER P 149     -34.287 -88.935 101.099  0.00 97.00      PROA   
ATOM   2352  OG  SER P 149     -35.466 -90.591 101.441  0.00 97.00      PROA   
ATOM   2353  HG1 SER P 149     -36.247 -90.138 101.767  0.00 97.00      PROA   
ATOM   2354  C   SER P 149     -35.670 -88.603 103.517  0.00 97.00      PROA   
ATOM   2355  O   SER P 149     -36.602 -89.214 104.019  0.00 97.00      PROA   
ATOM   2356  N   GLY P 150     -35.770 -87.312 103.138  0.00 97.00      PROA   
ATOM   2357  HN  GLY P 150     -34.980 -86.852 102.737  0.00 97.00      PROA   
ATOM   2358  CA  GLY P 150     -37.001 -86.549 103.186  0.00 97.00      PROA   
ATOM   2359  HA1 GLY P 150     -37.017 -85.986 104.107  0.00 97.00      PROA   
ATOM   2360  HA2 GLY P 150     -37.851 -87.206 103.054  0.00 97.00      PROA   
ATOM   2361  C   GLY P 150     -36.988 -85.585 102.043  0.00 97.00      PROA   
ATOM   2362  O   GLY P 150     -36.032 -85.534 101.282  0.00 97.00      PROA   
ATOM   2363  N   MET P 151     -38.062 -84.785 101.894  0.00 97.00      PROA   
ATOM   2364  HN  MET P 151     -38.866 -84.908 102.474  0.00 97.00      PROA   
ATOM   2365  CA  MET P 151     -38.236 -83.836 100.820  0.00 97.00      PROA   
ATOM   2366  HA  MET P 151     -37.362 -83.823 100.187  0.00 97.00      PROA   
ATOM   2367  CB  MET P 151     -39.492 -84.223  99.992  0.00 97.00      PROA   
ATOM   2368  HB1 MET P 151     -40.401 -83.721 100.377  0.00 97.00      PROA   
ATOM   2369  HB2 MET P 151     -39.663 -85.316 100.148  0.00 97.00      PROA   
ATOM   2370  CG  MET P 151     -39.371 -84.031  98.468  0.00 97.00      PROA   
ATOM   2371  HG1 MET P 151     -40.291 -84.460  98.010  0.00 97.00      PROA   
ATOM   2372  HG2 MET P 151     -38.512 -84.635  98.101  0.00 97.00      PROA   
ATOM   2373  SD  MET P 151     -39.193 -82.312  97.911  0.00 97.00      PROA   
ATOM   2374  CE  MET P 151     -39.352 -82.698  96.146  0.00 97.00      PROA   
ATOM   2375  HE1 MET P 151     -40.363 -83.101  95.923  0.00 97.00      PROA   
ATOM   2376  HE2 MET P 151     -38.603 -83.456  95.829  0.00 97.00      PROA   
ATOM   2377  HE3 MET P 151     -39.204 -81.787  95.527  0.00 97.00      PROA   
ATOM   2378  C   MET P 151     -38.413 -82.461 101.447  0.00 97.00      PROA   
ATOM   2379  O   MET P 151     -39.096 -82.303 102.455  0.00 97.00      PROA   
ATOM   2380  N   GLY P 152     -37.775 -81.425 100.852  0.00 97.00      PROA   
ATOM   2381  HN  GLY P 152     -37.157 -81.621 100.094  0.00 97.00      PROA   
ATOM   2382  CA  GLY P 152     -38.009 -80.023 101.183  0.00 97.00      PROA   
ATOM   2383  HA1 GLY P 152     -37.130 -79.625 101.660  0.00 97.00      PROA   
ATOM   2384  HA2 GLY P 152     -38.896 -79.933 101.795  0.00 97.00      PROA   
ATOM   2385  C   GLY P 152     -38.273 -79.246  99.924  0.00 97.00      PROA   
ATOM   2386  O   GLY P 152     -39.416 -78.954  99.589  0.00 97.00      PROA   
ATOM   2387  N   LYS P 153     -37.207 -78.867  99.188  0.00 97.00      PROA   
ATOM   2388  HN  LYS P 153     -36.280 -78.963  99.547  0.00 97.00      PROA   
ATOM   2389  CA  LYS P 153     -37.324 -78.366  97.828  0.00 97.00      PROA   
ATOM   2390  HA  LYS P 153     -38.366 -78.326  97.555  0.00 97.00      PROA   
ATOM   2391  CB  LYS P 153     -36.715 -76.948  97.670  0.00 97.00      PROA   
ATOM   2392  HB1 LYS P 153     -36.506 -76.729  96.600  0.00 97.00      PROA   
ATOM   2393  HB2 LYS P 153     -35.747 -76.909  98.214  0.00 97.00      PROA   
ATOM   2394  CG  LYS P 153     -37.637 -75.823  98.185  0.00 97.00      PROA   
ATOM   2395  HG1 LYS P 153     -37.088 -74.858  98.105  0.00 97.00      PROA   
ATOM   2396  HG2 LYS P 153     -37.871 -75.991  99.259  0.00 97.00      PROA   
ATOM   2397  CD  LYS P 153     -38.943 -75.732  97.376  0.00 97.00      PROA   
ATOM   2398  HD1 LYS P 153     -39.542 -76.651  97.562  0.00 97.00      PROA   
ATOM   2399  HD2 LYS P 153     -38.674 -75.710  96.295  0.00 97.00      PROA   
ATOM   2400  CE  LYS P 153     -39.809 -74.512  97.708  0.00 97.00      PROA   
ATOM   2401  HE1 LYS P 153     -39.265 -73.570  97.487  0.00 97.00      PROA   
ATOM   2402  HE2 LYS P 153     -40.107 -74.523  98.778  0.00 97.00      PROA   
ATOM   2403  NZ  LYS P 153     -41.044 -74.537  96.887  0.00 97.00      PROA   
ATOM   2404  HZ1 LYS P 153     -41.570 -75.411  97.091  0.00 97.00      PROA   
ATOM   2405  HZ2 LYS P 153     -40.786 -74.525  95.879  0.00 97.00      PROA   
ATOM   2406  HZ3 LYS P 153     -41.639 -73.714  97.103  0.00 97.00      PROA   
ATOM   2407  C   LYS P 153     -36.745 -79.329  96.817  0.00 97.00      PROA   
ATOM   2408  O   LYS P 153     -36.849 -79.120  95.609  0.00 97.00      PROA   
ATOM   2409  N   HSD P 154     -36.187 -80.452  97.303  0.00 97.00      PROA   
ATOM   2410  HN  HSD P 154     -36.094 -80.583  98.285  0.00 97.00      PROA   
ATOM   2411  CA  HSD P 154     -35.806 -81.592  96.512  0.00 97.00      PROA   
ATOM   2412  HA  HSD P 154     -36.615 -81.833  95.836  0.00 97.00      PROA   
ATOM   2413  CB  HSD P 154     -34.486 -81.398  95.721  0.00 97.00      PROA   
ATOM   2414  HB1 HSD P 154     -33.676 -81.096  96.421  0.00 97.00      PROA   
ATOM   2415  HB2 HSD P 154     -34.630 -80.566  94.998  0.00 97.00      PROA   
ATOM   2416  ND1 HSD P 154     -32.946 -83.368  95.220  0.00 97.00      PROA   
ATOM   2417  HD1 HSD P 154     -32.354 -83.265  96.021  0.00 97.00      PROA   
ATOM   2418  CG  HSD P 154     -34.069 -82.617  94.941  0.00 97.00      PROA   
ATOM   2419  CE1 HSD P 154     -32.918 -84.382  94.322  0.00 97.00      PROA   
ATOM   2420  HE1 HSD P 154     -32.131 -85.135  94.311  0.00 97.00      PROA   
ATOM   2421  NE2 HSD P 154     -33.943 -84.342  93.493  0.00 97.00      PROA   
ATOM   2422  CD2 HSD P 154     -34.659 -83.220  93.872  0.00 97.00      PROA   
ATOM   2423  HD2 HSD P 154     -35.553 -82.943  93.328  0.00 97.00      PROA   
ATOM   2424  C   HSD P 154     -35.687 -82.691  97.536  0.00 97.00      PROA   
ATOM   2425  O   HSD P 154     -35.758 -82.423  98.734  0.00 97.00      PROA   
ATOM   2426  N   ARG P 155     -35.531 -83.971  97.119  0.00 97.00      PROA   
ATOM   2427  HN  ARG P 155     -35.497 -84.199  96.148  0.00 97.00      PROA   
ATOM   2428  CA  ARG P 155     -35.184 -85.025  98.053  0.00 97.00      PROA   
ATOM   2429  HA  ARG P 155     -35.871 -84.937  98.882  0.00 97.00      PROA   
ATOM   2430  CB  ARG P 155     -35.366 -86.464  97.502  0.00 97.00      PROA   
ATOM   2431  HB1 ARG P 155     -36.457 -86.634  97.350  0.00 97.00      PROA   
ATOM   2432  HB2 ARG P 155     -35.036 -87.184  98.283  0.00 97.00      PROA   
ATOM   2433  CG  ARG P 155     -34.639 -86.753  96.169  0.00 97.00      PROA   
ATOM   2434  HG1 ARG P 155     -33.821 -86.016  96.042  0.00 97.00      PROA   
ATOM   2435  HG2 ARG P 155     -35.339 -86.608  95.317  0.00 97.00      PROA   
ATOM   2436  CD  ARG P 155     -33.975 -88.137  96.079  0.00 97.00      PROA   
ATOM   2437  HD1 ARG P 155     -33.154 -88.197  96.830  0.00 97.00      PROA   
ATOM   2438  HD2 ARG P 155     -33.563 -88.313  95.061  0.00 97.00      PROA   
ATOM   2439  NE  ARG P 155     -35.029 -89.162  96.362  0.00 97.00      PROA   
ATOM   2440  HE  ARG P 155     -35.981 -88.912  96.215  0.00 97.00      PROA   
ATOM   2441  CZ  ARG P 155     -34.794 -90.335  96.987  0.00 97.00      PROA   
ATOM   2442  NH1 ARG P 155     -33.560 -90.812  97.200  0.00 97.00      PROA   
ATOM   2443 HH11 ARG P 155     -32.785 -90.330  96.805  0.00 97.00      PROA   
ATOM   2444 HH12 ARG P 155     -33.466 -91.696  97.651  0.00 97.00      PROA   
ATOM   2445  NH2 ARG P 155     -35.834 -91.068  97.425  0.00 97.00      PROA   
ATOM   2446 HH21 ARG P 155     -36.761 -90.732  97.291  0.00 97.00      PROA   
ATOM   2447 HH22 ARG P 155     -35.645 -91.897  97.945  0.00 97.00      PROA   
ATOM   2448  C   ARG P 155     -33.781 -84.861  98.626  0.00 97.00      PROA   
ATOM   2449  O   ARG P 155     -32.820 -84.585  97.912  0.00 97.00      PROA   
ATOM   2450  N   TYR P 156     -33.639 -85.035  99.953  0.00 97.00      PROA   
ATOM   2451  HN  TYR P 156     -34.440 -85.206 100.525  0.00 97.00      PROA   
ATOM   2452  CA  TYR P 156     -32.380 -84.924 100.657  0.00 97.00      PROA   
ATOM   2453  HA  TYR P 156     -31.574 -84.741  99.961  0.00 97.00      PROA   
ATOM   2454  CB  TYR P 156     -32.413 -83.818 101.749  0.00 97.00      PROA   
ATOM   2455  HB1 TYR P 156     -31.412 -83.677 102.208  0.00 97.00      PROA   
ATOM   2456  HB2 TYR P 156     -33.135 -84.111 102.541  0.00 97.00      PROA   
ATOM   2457  CG  TYR P 156     -32.867 -82.486 101.193  0.00 97.00      PROA   
ATOM   2458  CD1 TYR P 156     -32.313 -81.954 100.013  0.00 97.00      PROA   
ATOM   2459  HD1 TYR P 156     -31.549 -82.502  99.482  0.00 97.00      PROA   
ATOM   2460  CE1 TYR P 156     -32.761 -80.731  99.499  0.00 97.00      PROA   
ATOM   2461  HE1 TYR P 156     -32.338 -80.347  98.582  0.00 97.00      PROA   
ATOM   2462  CZ  TYR P 156     -33.755 -80.013 100.173  0.00 97.00      PROA   
ATOM   2463  OH  TYR P 156     -34.207 -78.778  99.666  0.00 97.00      PROA   
ATOM   2464  HH  TYR P 156     -33.549 -78.461  99.045  0.00 97.00      PROA   
ATOM   2465  CD2 TYR P 156     -33.849 -81.739 101.871  0.00 97.00      PROA   
ATOM   2466  HD2 TYR P 156     -34.275 -82.121 102.787  0.00 97.00      PROA   
ATOM   2467  CE2 TYR P 156     -34.289 -80.511 101.366  0.00 97.00      PROA   
ATOM   2468  HE2 TYR P 156     -35.033 -79.946 101.904  0.00 97.00      PROA   
ATOM   2469  C   TYR P 156     -32.135 -86.262 101.310  0.00 97.00      PROA   
ATOM   2470  O   TYR P 156     -33.068 -86.897 101.784  0.00 97.00      PROA   
ATOM   2471  N   THR P 157     -30.865 -86.733 101.323  0.00 97.00      PROA   
ATOM   2472  HN  THR P 157     -30.133 -86.223 100.881  0.00 97.00      PROA   
ATOM   2473  CA  THR P 157     -30.452 -87.999 101.906  0.00 97.00      PROA   
ATOM   2474  HA  THR P 157     -31.305 -88.511 102.333  0.00 97.00      PROA   
ATOM   2475  CB  THR P 157     -29.756 -88.933 100.916  0.00 97.00      PROA   
ATOM   2476  HB  THR P 157     -29.216 -89.759 101.439  0.00 97.00      PROA   
ATOM   2477  OG1 THR P 157     -28.840 -88.225 100.085  0.00 97.00      PROA   
ATOM   2478  HG1 THR P 157     -28.136 -87.916 100.659  0.00 97.00      PROA   
ATOM   2479  CG2 THR P 157     -30.808 -89.570  99.995  0.00 97.00      PROA   
ATOM   2480 HG21 THR P 157     -31.378 -88.784  99.457  0.00 97.00      PROA   
ATOM   2481 HG22 THR P 157     -31.509 -90.195 100.583  0.00 97.00      PROA   
ATOM   2482 HG23 THR P 157     -30.303 -90.218  99.245  0.00 97.00      PROA   
ATOM   2483  C   THR P 157     -29.483 -87.716 103.029  0.00 97.00      PROA   
ATOM   2484  O   THR P 157     -28.623 -86.846 102.912  0.00 97.00      PROA   
ATOM   2485  N   SER P 158     -29.590 -88.461 104.153  0.00 97.00      PROA   
ATOM   2486  HN  SER P 158     -30.316 -89.142 104.256  0.00 97.00      PROA   
ATOM   2487  CA  SER P 158     -28.681 -88.329 105.276  0.00 97.00      PROA   
ATOM   2488  HA  SER P 158     -28.471 -87.277 105.410  0.00 97.00      PROA   
ATOM   2489  CB  SER P 158     -29.289 -88.874 106.603  0.00 97.00      PROA   
ATOM   2490  HB1 SER P 158     -30.297 -88.427 106.723  0.00 97.00      PROA   
ATOM   2491  HB2 SER P 158     -28.675 -88.558 107.471  0.00 97.00      PROA   
ATOM   2492  OG  SER P 158     -29.418 -90.296 106.634  0.00 97.00      PROA   
ATOM   2493  HG1 SER P 158     -28.537 -90.655 106.797  0.00 97.00      PROA   
ATOM   2494  C   SER P 158     -27.369 -89.047 105.031  0.00 97.00      PROA   
ATOM   2495  O   SER P 158     -27.215 -89.832 104.097  0.00 97.00      PROA   
ATOM   2496  N   ALA P 159     -26.398 -88.830 105.945  0.00 97.00      PROA   
ATOM   2497  HN  ALA P 159     -26.479 -88.091 106.611  0.00 97.00      PROA   
ATOM   2498  CA  ALA P 159     -25.298 -89.745 106.165  0.00 97.00      PROA   
ATOM   2499  HA  ALA P 159     -24.771 -89.855 105.227  0.00 97.00      PROA   
ATOM   2500  CB  ALA P 159     -24.331 -89.190 107.230  0.00 97.00      PROA   
ATOM   2501  HB1 ALA P 159     -24.849 -89.069 108.206  0.00 97.00      PROA   
ATOM   2502  HB2 ALA P 159     -23.952 -88.192 106.916  0.00 97.00      PROA   
ATOM   2503  HB3 ALA P 159     -23.461 -89.863 107.373  0.00 97.00      PROA   
ATOM   2504  C   ALA P 159     -25.793 -91.125 106.597  0.00 97.00      PROA   
ATOM   2505  O   ALA P 159     -26.844 -91.253 107.223  0.00 97.00      PROA   
ATOM   2506  N   GLY P 160     -25.052 -92.205 106.247  0.00 97.00      PROA   
ATOM   2507  HN  GLY P 160     -24.202 -92.093 105.741  0.00 97.00      PROA   
ATOM   2508  CA  GLY P 160     -25.355 -93.552 106.708  0.00 97.00      PROA   
ATOM   2509  HA1 GLY P 160     -24.904 -94.247 106.016  0.00 97.00      PROA   
ATOM   2510  HA2 GLY P 160     -26.424 -93.681 106.793  0.00 97.00      PROA   
ATOM   2511  C   GLY P 160     -24.719 -93.794 108.044  0.00 97.00      PROA   
ATOM   2512  O   GLY P 160     -23.546 -93.485 108.234  0.00 97.00      PROA   
ATOM   2513  N   ILE P 161     -25.475 -94.390 108.993  0.00 97.00      PROA   
ATOM   2514  HN  ILE P 161     -26.424 -94.632 108.795  0.00 97.00      PROA   
ATOM   2515  CA  ILE P 161     -24.996 -94.674 110.331  0.00 97.00      PROA   
ATOM   2516  HA  ILE P 161     -23.962 -94.373 110.419  0.00 97.00      PROA   
ATOM   2517  CB  ILE P 161     -25.794 -93.961 111.427  0.00 97.00      PROA   
ATOM   2518  HB  ILE P 161     -26.850 -94.318 111.396  0.00 97.00      PROA   
ATOM   2519  CG2 ILE P 161     -25.208 -94.303 112.818  0.00 97.00      PROA   
ATOM   2520 HG21 ILE P 161     -24.122 -94.074 112.848  0.00 97.00      PROA   
ATOM   2521 HG22 ILE P 161     -25.353 -95.373 113.071  0.00 97.00      PROA   
ATOM   2522 HG23 ILE P 161     -25.710 -93.693 113.598  0.00 97.00      PROA   
ATOM   2523  CG1 ILE P 161     -25.845 -92.422 111.207  0.00 97.00      PROA   
ATOM   2524 HG11 ILE P 161     -26.486 -91.986 112.006  0.00 97.00      PROA   
ATOM   2525 HG12 ILE P 161     -26.343 -92.202 110.239  0.00 97.00      PROA   
ATOM   2526  CD  ILE P 161     -24.483 -91.713 111.244  0.00 97.00      PROA   
ATOM   2527  HD1 ILE P 161     -23.809 -92.102 110.453  0.00 97.00      PROA   
ATOM   2528  HD2 ILE P 161     -23.984 -91.849 112.227  0.00 97.00      PROA   
ATOM   2529  HD3 ILE P 161     -24.614 -90.622 111.080  0.00 97.00      PROA   
ATOM   2530  C   ILE P 161     -25.053 -96.174 110.530  0.00 97.00      PROA   
ATOM   2531  O   ILE P 161     -26.114 -96.788 110.475  0.00 97.00      PROA   
ATOM   2532  N   SER P 162     -23.885 -96.809 110.774  0.00 97.00      PROA   
ATOM   2533  HN  SER P 162     -23.023 -96.307 110.789  0.00 97.00      PROA   
ATOM   2534  CA  SER P 162     -23.786 -98.243 110.964  0.00 97.00      PROA   
ATOM   2535  HA  SER P 162     -24.588 -98.726 110.425  0.00 97.00      PROA   
ATOM   2536  CB  SER P 162     -22.452 -98.813 110.418  0.00 97.00      PROA   
ATOM   2537  HB1 SER P 162     -22.417 -98.642 109.320  0.00 97.00      PROA   
ATOM   2538  HB2 SER P 162     -22.385 -99.908 110.596  0.00 97.00      PROA   
ATOM   2539  OG  SER P 162     -21.325 -98.158 110.999  0.00 97.00      PROA   
ATOM   2540  HG1 SER P 162     -21.457 -98.212 111.951  0.00 97.00      PROA   
ATOM   2541  C   SER P 162     -23.910 -98.630 112.425  0.00 97.00      PROA   
ATOM   2542  O   SER P 162     -23.085 -98.242 113.250  0.00 97.00      PROA   
ATOM   2543  N   VAL P 163     -24.931 -99.449 112.771  0.00 97.00      PROA   
ATOM   2544  HN  VAL P 163     -25.604 -99.742 112.092  0.00 97.00      PROA   
ATOM   2545  CA  VAL P 163     -25.108 -99.964 114.114  0.00 97.00      PROA   
ATOM   2546  HA  VAL P 163     -24.341 -99.550 114.748  0.00 97.00      PROA   
ATOM   2547  CB  VAL P 163     -26.445 -99.617 114.768  0.00 97.00      PROA   
ATOM   2548  HB  VAL P 163     -26.416 -99.929 115.839  0.00 97.00      PROA   
ATOM   2549  CG1 VAL P 163     -26.629 -98.088 114.739  0.00 97.00      PROA   
ATOM   2550 HG11 VAL P 163     -26.738 -97.716 113.697  0.00 97.00      PROA   
ATOM   2551 HG12 VAL P 163     -25.764 -97.577 115.212  0.00 97.00      PROA   
ATOM   2552 HG13 VAL P 163     -27.549 -97.816 115.299  0.00 97.00      PROA   
ATOM   2553  CG2 VAL P 163     -27.638-100.325 114.096  0.00 97.00      PROA   
ATOM   2554 HG21 VAL P 163     -27.605-101.422 114.254  0.00 97.00      PROA   
ATOM   2555 HG22 VAL P 163     -27.641-100.122 113.006  0.00 97.00      PROA   
ATOM   2556 HG23 VAL P 163     -28.592 -99.949 114.525  0.00 97.00      PROA   
ATOM   2557  C   VAL P 163     -24.900-101.460 114.077  0.00 97.00      PROA   
ATOM   2558  O   VAL P 163     -25.357-102.153 113.174  0.00 97.00      PROA   
ATOM   2559  N   THR P 164     -24.162-102.004 115.066  0.00 97.00      PROA   
ATOM   2560  HN  THR P 164     -23.787-101.424 115.787  0.00 97.00      PROA   
ATOM   2561  CA  THR P 164     -23.869-103.430 115.115  0.00 97.00      PROA   
ATOM   2562  HA  THR P 164     -24.319-103.936 114.276  0.00 97.00      PROA   
ATOM   2563  CB  THR P 164     -22.378-103.740 115.062  0.00 97.00      PROA   
ATOM   2564  HB  THR P 164     -21.862-103.375 115.978  0.00 97.00      PROA   
ATOM   2565  OG1 THR P 164     -21.776-103.096 113.946  0.00 97.00      PROA   
ATOM   2566  HG1 THR P 164     -22.155-102.217 113.897  0.00 97.00      PROA   
ATOM   2567  CG2 THR P 164     -22.144-105.252 114.879  0.00 97.00      PROA   
ATOM   2568 HG21 THR P 164     -22.601-105.586 113.922  0.00 97.00      PROA   
ATOM   2569 HG22 THR P 164     -22.581-105.847 115.704  0.00 97.00      PROA   
ATOM   2570 HG23 THR P 164     -21.053-105.461 114.826  0.00 97.00      PROA   
ATOM   2571  C   THR P 164     -24.474-103.969 116.396  0.00 97.00      PROA   
ATOM   2572  O   THR P 164     -24.052-103.597 117.482  0.00 97.00      PROA   
ATOM   2573  N   VAL P 165     -25.493-104.859 116.304  0.00 97.00      PROA   
ATOM   2574  HN  VAL P 165     -25.830-105.113 115.398  0.00 97.00      PROA   
ATOM   2575  CA  VAL P 165     -26.231-105.421 117.439  0.00 97.00      PROA   
ATOM   2576  HA  VAL P 165     -26.240-104.666 118.210  0.00 97.00      PROA   
ATOM   2577  CB  VAL P 165     -27.697-105.688 117.061  0.00 97.00      PROA   
ATOM   2578  HB  VAL P 165     -27.733-106.434 116.237  0.00 97.00      PROA   
ATOM   2579  CG1 VAL P 165     -28.572-106.199 118.228  0.00 97.00      PROA   
ATOM   2580 HG11 VAL P 165     -28.394-105.596 119.142  0.00 97.00      PROA   
ATOM   2581 HG12 VAL P 165     -28.381-107.268 118.443  0.00 97.00      PROA   
ATOM   2582 HG13 VAL P 165     -29.645-106.111 117.964  0.00 97.00      PROA   
ATOM   2583  CG2 VAL P 165     -28.316-104.362 116.565  0.00 97.00      PROA   
ATOM   2584 HG21 VAL P 165     -27.808-103.971 115.662  0.00 97.00      PROA   
ATOM   2585 HG22 VAL P 165     -28.259-103.597 117.369  0.00 97.00      PROA   
ATOM   2586 HG23 VAL P 165     -29.386-104.521 116.314  0.00 97.00      PROA   
ATOM   2587  C   VAL P 165     -25.496-106.666 117.971  0.00 97.00      PROA   
ATOM   2588  O   VAL P 165     -24.477-107.060 117.414  0.00 97.00      PROA   
ATOM   2589  N   LYS P 166     -25.941-107.311 119.080  0.00 97.00      PROA   
ATOM   2590  HN  LYS P 166     -26.747-106.989 119.577  0.00 97.00      PROA   
ATOM   2591  CA  LYS P 166     -25.446-108.610 119.512  0.00 97.00      PROA   
ATOM   2592  HA  LYS P 166     -25.077-109.179 118.667  0.00 97.00      PROA   
ATOM   2593  CB  LYS P 166     -24.492-108.617 120.744  0.00 97.00      PROA   
ATOM   2594  HB1 LYS P 166     -24.068-109.638 120.871  0.00 97.00      PROA   
ATOM   2595  HB2 LYS P 166     -25.068-108.383 121.674  0.00 97.00      PROA   
ATOM   2596  CG  LYS P 166     -23.370-107.568 120.742  0.00 97.00      PROA   
ATOM   2597  HG1 LYS P 166     -22.885-107.576 121.743  0.00 97.00      PROA   
ATOM   2598  HG2 LYS P 166     -23.874-106.584 120.648  0.00 97.00      PROA   
ATOM   2599  CD  LYS P 166     -22.280-107.795 119.673  0.00 97.00      PROA   
ATOM   2600  HD1 LYS P 166     -22.731-108.315 118.799  0.00 97.00      PROA   
ATOM   2601  HD2 LYS P 166     -21.514-108.485 120.088  0.00 97.00      PROA   
ATOM   2602  CE  LYS P 166     -21.574-106.522 119.174  0.00 97.00      PROA   
ATOM   2603  HE1 LYS P 166     -20.976-106.752 118.264  0.00 97.00      PROA   
ATOM   2604  HE2 LYS P 166     -20.915-106.081 119.950  0.00 97.00      PROA   
ATOM   2605  NZ  LYS P 166     -22.590-105.526 118.804  0.00 97.00      PROA   
ATOM   2606  HZ1 LYS P 166     -23.056-105.146 119.651  0.00 97.00      PROA   
ATOM   2607  HZ2 LYS P 166     -23.314-106.040 118.254  0.00 97.00      PROA   
ATOM   2608  HZ3 LYS P 166     -22.237-104.742 118.223  0.00 97.00      PROA   
ATOM   2609  C   LYS P 166     -26.674-109.200 120.087  0.00 97.00      PROA   
ATOM   2610  O   LYS P 166     -27.588-108.488 120.448  0.00 97.00      PROA   
ATOM   2611  N   GLU P 167     -26.748-110.460 120.394  0.00  0.00      PROA   
ATOM   2612  HN  GLU P 167     -26.046-111.156 120.256  0.00  0.00      PROA   
ATOM   2613  CA  GLU P 167     -28.046-110.817 120.864  0.00  0.00      PROA   
ATOM   2614  HA  GLU P 167     -28.503-110.065 121.465  0.00  0.00      PROA   
ATOM   2615  CB  GLU P 167     -28.945-110.898 119.476  0.00  0.00      PROA   
ATOM   2616  HB1 GLU P 167     -28.161-111.099 118.704  0.00  0.00      PROA   
ATOM   2617  HB2 GLU P 167     -29.216-109.893 119.129  0.00  0.00      PROA   
ATOM   2618  CG  GLU P 167     -29.997-111.989 119.067  0.00  0.00      PROA   
ATOM   2619  HG1 GLU P 167     -30.201-112.683 119.896  0.00  0.00      PROA   
ATOM   2620  HG2 GLU P 167     -29.545-112.592 118.249  0.00  0.00      PROA   
ATOM   2621  CD  GLU P 167     -31.303-111.549 118.394  0.00  0.00      PROA   
ATOM   2622  OE1 GLU P 167     -32.026-112.458 117.899  0.00  0.00      PROA   
ATOM   2623  OE2 GLU P 167     -31.604-110.339 118.369  0.00  0.00      PROA   
ATOM   2624  C   GLU P 167     -27.577-111.783 122.007  0.00  0.00      PROA   
ATOM   2625  O   GLU P 167     -26.504-112.382 121.913  0.00  0.00      PROA   
ATOM   2626  N   LEU P 168     -28.254-111.846 123.183  0.00  0.00      PROA   
ATOM   2627  HN  LEU P 168     -29.081-111.304 123.314  0.00  0.00      PROA   
ATOM   2628  CA  LEU P 168     -27.910-112.716 124.301  0.00  0.00      PROA   
ATOM   2629  HA  LEU P 168     -26.870-112.543 124.537  0.00  0.00      PROA   
ATOM   2630  CB  LEU P 168     -28.778-112.511 125.584  0.00  0.00      PROA   
ATOM   2631  HB1 LEU P 168     -28.468-113.270 126.337  0.00  0.00      PROA   
ATOM   2632  HB2 LEU P 168     -29.849-112.692 125.349  0.00  0.00      PROA   
ATOM   2633  CG  LEU P 168     -28.677-111.135 126.298  0.00  0.00      PROA   
ATOM   2634  HG  LEU P 168     -29.092-111.285 127.327  0.00  0.00      PROA   
ATOM   2635  CD1 LEU P 168     -27.222-110.661 126.480  0.00  0.00      PROA   
ATOM   2636 HD11 LEU P 168     -26.755-110.466 125.492  0.00  0.00      PROA   
ATOM   2637 HD12 LEU P 168     -26.624-111.432 127.011  0.00  0.00      PROA   
ATOM   2638 HD13 LEU P 168     -27.194-109.721 127.071  0.00  0.00      PROA   
ATOM   2639  CD2 LEU P 168     -29.568-110.053 125.654  0.00  0.00      PROA   
ATOM   2640 HD21 LEU P 168     -30.624-110.392 125.610  0.00  0.00      PROA   
ATOM   2641 HD22 LEU P 168     -29.227-109.840 124.625  0.00  0.00      PROA   
ATOM   2642 HD23 LEU P 168     -29.520-109.110 126.240  0.00  0.00      PROA   
ATOM   2643  C   LEU P 168     -28.066-114.166 123.912  0.00  0.00      PROA   
ATOM   2644  O   LEU P 168     -29.096-114.546 123.368  0.00  0.00      PROA   
ATOM   2645  N   PHE P 169     -27.053-115.018 124.191  0.00  0.00      PROA   
ATOM   2646  HN  PHE P 169     -26.224-114.714 124.654  0.00  0.00      PROA   
ATOM   2647  CA  PHE P 169     -27.064-116.408 123.780  0.00  0.00      PROA   
ATOM   2648  HA  PHE P 169     -27.700-116.503 122.915  0.00  0.00      PROA   
ATOM   2649  CB  PHE P 169     -25.681-116.924 123.279  0.00  0.00      PROA   
ATOM   2650  HB1 PHE P 169     -25.473-116.438 122.303  0.00  0.00      PROA   
ATOM   2651  HB2 PHE P 169     -25.709-118.021 123.099  0.00  0.00      PROA   
ATOM   2652  CG  PHE P 169     -24.525-116.593 124.202  0.00  0.00      PROA   
ATOM   2653  CD1 PHE P 169     -23.912-115.324 124.176  0.00  0.00      PROA   
ATOM   2654  HD1 PHE P 169     -24.291-114.558 123.517  0.00  0.00      PROA   
ATOM   2655  CE1 PHE P 169     -22.810-115.041 124.992  0.00  0.00      PROA   
ATOM   2656  HE1 PHE P 169     -22.350-114.065 124.956  0.00  0.00      PROA   
ATOM   2657  CZ  PHE P 169     -22.307-116.025 125.850  0.00  0.00      PROA   
ATOM   2658  HZ  PHE P 169     -21.462-115.806 126.485  0.00  0.00      PROA   
ATOM   2659  CD2 PHE P 169     -23.991-117.577 125.054  0.00  0.00      PROA   
ATOM   2660  HD2 PHE P 169     -24.436-118.562 125.076  0.00  0.00      PROA   
ATOM   2661  CE2 PHE P 169     -22.897-117.294 125.881  0.00  0.00      PROA   
ATOM   2662  HE2 PHE P 169     -22.507-118.057 126.538  0.00  0.00      PROA   
ATOM   2663  C   PHE P 169     -27.596-117.274 124.911  0.00  0.00      PROA   
ATOM   2664  O   PHE P 169     -26.986-117.282 125.980  0.00  0.00      PROA   
ATOM   2665  N   PRO P 170     -28.711-118.001 124.771  0.00  0.00      PROA   
ATOM   2666  CD  PRO P 170     -29.717-117.810 123.716  0.00  0.00      PROA   
ATOM   2667  HD1 PRO P 170     -29.301-118.096 122.728  0.00  0.00      PROA   
ATOM   2668  HD2 PRO P 170     -30.043-116.750 123.713  0.00  0.00      PROA   
ATOM   2669  CA  PRO P 170     -29.170-118.951 125.771  0.00  0.00      PROA   
ATOM   2670  HA  PRO P 170     -28.818-118.704 126.765  0.00  0.00      PROA   
ATOM   2671  CB  PRO P 170     -30.696-118.872 125.613  0.00  0.00      PROA   
ATOM   2672  HB1 PRO P 170     -31.056-117.952 126.127  0.00  0.00      PROA   
ATOM   2673  HB2 PRO P 170     -31.238-119.744 126.027  0.00  0.00      PROA   
ATOM   2674  CG  PRO P 170     -30.904-118.697 124.107  0.00  0.00      PROA   
ATOM   2675  HG1 PRO P 170     -30.829-119.683 123.601  0.00  0.00      PROA   
ATOM   2676  HG2 PRO P 170     -31.877-118.231 123.860  0.00  0.00      PROA   
ATOM   2677  C   PRO P 170     -28.672-120.320 125.369  0.00  0.00      PROA   
ATOM   2678  O   PRO P 170     -28.068-120.453 124.304  0.00  0.00      PROA   
ATOM   2679  N   ALA P 171     -28.948-121.360 126.201  0.00  0.00      PROA   
ATOM   2680  HN  ALA P 171     -29.373-121.199 127.088  0.00  0.00      PROA   
ATOM   2681  CA  ALA P 171     -28.854-122.754 125.812  0.00  0.00      PROA   
ATOM   2682  HA  ALA P 171     -27.859-122.904 125.420  0.00  0.00      PROA   
ATOM   2683  CB  ALA P 171     -29.094-123.720 126.991  0.00  0.00      PROA   
ATOM   2684  HB1 ALA P 171     -30.098-123.556 127.437  0.00  0.00      PROA   
ATOM   2685  HB2 ALA P 171     -28.331-123.552 127.781  0.00  0.00      PROA   
ATOM   2686  HB3 ALA P 171     -29.020-124.779 126.662  0.00  0.00      PROA   
ATOM   2687  C   ALA P 171     -29.896-123.024 124.743  0.00  0.00      PROA   
ATOM   2688  O   ALA P 171     -30.995-122.482 124.865  0.00  0.00      PROA   
ATOM   2689  N   PRO P 172     -29.624-123.790 123.683  0.00  0.00      PROA   
ATOM   2690  CD  PRO P 172     -28.431-124.626 123.548  0.00  0.00      PROA   
ATOM   2691  HD1 PRO P 172     -28.222-125.183 124.486  0.00  0.00      PROA   
ATOM   2692  HD2 PRO P 172     -27.572-123.971 123.288  0.00  0.00      PROA   
ATOM   2693  CA  PRO P 172     -30.507-123.923 122.533  0.00  0.00      PROA   
ATOM   2694  HA  PRO P 172     -30.698-122.935 122.139  0.00  0.00      PROA   
ATOM   2695  CB  PRO P 172     -29.727-124.789 121.532  0.00  0.00      PROA   
ATOM   2696  HB1 PRO P 172     -29.144-124.119 120.860  0.00  0.00      PROA   
ATOM   2697  HB2 PRO P 172     -30.369-125.440 120.904  0.00  0.00      PROA   
ATOM   2698  CG  PRO P 172     -28.749-125.587 122.400  0.00  0.00      PROA   
ATOM   2699  HG1 PRO P 172     -29.260-126.490 122.800  0.00  0.00      PROA   
ATOM   2700  HG2 PRO P 172     -27.844-125.889 121.839  0.00  0.00      PROA   
ATOM   2701  C   PRO P 172     -31.838-124.537 122.895  0.00  0.00      PROA   
ATOM   2702  O   PRO P 172     -31.860-125.591 123.530  0.00  0.00      PROA   
ATOM   2703  N   VAL P 173     -32.949-123.881 122.486  0.00 97.00      PROA   
ATOM   2704  HN  VAL P 173     -32.884-123.009 122.004  0.00 97.00      PROA   
ATOM   2705  CA  VAL P 173     -34.287-124.389 122.679  0.00 97.00      PROA   
ATOM   2706  HA  VAL P 173     -34.282-125.034 123.547  0.00 97.00      PROA   
ATOM   2707  CB  VAL P 173     -35.318-123.291 122.940  0.00 97.00      PROA   
ATOM   2708  HB  VAL P 173     -36.332-123.746 123.038  0.00 97.00      PROA   
ATOM   2709  CG1 VAL P 173     -34.977-122.612 124.284  0.00 97.00      PROA   
ATOM   2710 HG11 VAL P 173     -33.988-122.111 124.231  0.00 97.00      PROA   
ATOM   2711 HG12 VAL P 173     -34.951-123.358 125.106  0.00 97.00      PROA   
ATOM   2712 HG13 VAL P 173     -35.740-121.842 124.527  0.00 97.00      PROA   
ATOM   2713  CG2 VAL P 173     -35.355-122.259 121.793  0.00 97.00      PROA   
ATOM   2714 HG21 VAL P 173     -35.596-122.742 120.826  0.00 97.00      PROA   
ATOM   2715 HG22 VAL P 173     -34.383-121.734 121.696  0.00 97.00      PROA   
ATOM   2716 HG23 VAL P 173     -36.134-121.494 122.000  0.00 97.00      PROA   
ATOM   2717  C   VAL P 173     -34.682-125.247 121.496  0.00 97.00      PROA   
ATOM   2718  O   VAL P 173     -34.155-125.102 120.397  0.00 97.00      PROA   
ATOM   2719  N   LEU P 174     -35.631-126.183 121.709  0.00 97.00      PROA   
ATOM   2720  HN  LEU P 174     -36.020-126.320 122.616  0.00 97.00      PROA   
ATOM   2721  CA  LEU P 174     -36.164-127.022 120.660  0.00 97.00      PROA   
ATOM   2722  HA  LEU P 174     -35.535-126.975 119.782  0.00 97.00      PROA   
ATOM   2723  CB  LEU P 174     -36.234-128.496 121.132  0.00 97.00      PROA   
ATOM   2724  HB1 LEU P 174     -36.965-128.617 121.959  0.00 97.00      PROA   
ATOM   2725  HB2 LEU P 174     -35.227-128.726 121.559  0.00 97.00      PROA   
ATOM   2726  CG  LEU P 174     -36.493-129.567 120.045  0.00 97.00      PROA   
ATOM   2727  HG  LEU P 174     -35.818-129.356 119.183  0.00 97.00      PROA   
ATOM   2728  CD1 LEU P 174     -36.124-130.957 120.595  0.00 97.00      PROA   
ATOM   2729 HD11 LEU P 174     -36.756-131.200 121.475  0.00 97.00      PROA   
ATOM   2730 HD12 LEU P 174     -35.059-130.984 120.905  0.00 97.00      PROA   
ATOM   2731 HD13 LEU P 174     -36.291-131.730 119.819  0.00 97.00      PROA   
ATOM   2732  CD2 LEU P 174     -37.938-129.593 119.517  0.00 97.00      PROA   
ATOM   2733 HD21 LEU P 174     -38.162-128.691 118.913  0.00 97.00      PROA   
ATOM   2734 HD22 LEU P 174     -38.655-129.652 120.362  0.00 97.00      PROA   
ATOM   2735 HD23 LEU P 174     -38.085-130.484 118.873  0.00 97.00      PROA   
ATOM   2736  C   LEU P 174     -37.530-126.464 120.315  0.00 97.00      PROA   
ATOM   2737  O   LEU P 174     -38.477-126.566 121.092  0.00 97.00      PROA   
ATOM   2738  N   THR P 175     -37.656-125.843 119.119  0.00 97.00      PROA   
ATOM   2739  HN  THR P 175     -36.868-125.750 118.509  0.00 97.00      PROA   
ATOM   2740  CA  THR P 175     -38.890-125.246 118.644  0.00 97.00      PROA   
ATOM   2741  HA  THR P 175     -39.538-125.083 119.492  0.00 97.00      PROA   
ATOM   2742  CB  THR P 175     -38.720-123.878 117.991  0.00 97.00      PROA   
ATOM   2743  HB  THR P 175     -39.641-123.557 117.451  0.00 97.00      PROA   
ATOM   2744  OG1 THR P 175     -37.624-123.884 117.093  0.00 97.00      PROA   
ATOM   2745  HG1 THR P 175     -37.260-122.989 117.085  0.00 97.00      PROA   
ATOM   2746  CG2 THR P 175     -38.427-122.848 119.098  0.00 97.00      PROA   
ATOM   2747 HG21 THR P 175     -37.485-123.104 119.624  0.00 97.00      PROA   
ATOM   2748 HG22 THR P 175     -39.255-122.829 119.836  0.00 97.00      PROA   
ATOM   2749 HG23 THR P 175     -38.322-121.829 118.665  0.00 97.00      PROA   
ATOM   2750  C   THR P 175     -39.613-126.210 117.728  0.00 97.00      PROA   
ATOM   2751  O   THR P 175     -39.068-126.723 116.753  0.00 97.00      PROA   
ATOM   2752  N   ALA P 176     -40.890-126.486 118.056  0.00 97.00      PROA   
ATOM   2753  HN  ALA P 176     -41.298-126.084 118.870  0.00 97.00      PROA   
ATOM   2754  CA  ALA P 176     -41.762-127.343 117.291  0.00 97.00      PROA   
ATOM   2755  HA  ALA P 176     -41.292-127.617 116.355  0.00 97.00      PROA   
ATOM   2756  CB  ALA P 176     -42.117-128.618 118.084  0.00 97.00      PROA   
ATOM   2757  HB1 ALA P 176     -42.609-128.362 119.046  0.00 97.00      PROA   
ATOM   2758  HB2 ALA P 176     -41.183-129.177 118.317  0.00 97.00      PROA   
ATOM   2759  HB3 ALA P 176     -42.784-129.285 117.502  0.00 97.00      PROA   
ATOM   2760  C   ALA P 176     -42.999-126.527 116.982  0.00 97.00      PROA   
ATOM   2761  O   ALA P 176     -43.421-125.700 117.787  0.00 97.00      PROA   
ATOM   2762  N   SER P 177     -43.596-126.695 115.777  0.00 97.00      PROA   
ATOM   2763  HN  SER P 177     -43.254-127.355 115.111  0.00 97.00      PROA   
ATOM   2764  CA  SER P 177     -44.611-125.775 115.287  0.00 97.00      PROA   
ATOM   2765  HA  SER P 177     -44.477-124.810 115.758  0.00 97.00      PROA   
ATOM   2766  CB  SER P 177     -44.458-125.567 113.757  0.00 97.00      PROA   
ATOM   2767  HB1 SER P 177     -43.453-125.129 113.574  0.00 97.00      PROA   
ATOM   2768  HB2 SER P 177     -45.212-124.850 113.366  0.00 97.00      PROA   
ATOM   2769  OG  SER P 177     -44.536-126.796 113.035  0.00 97.00      PROA   
ATOM   2770  HG1 SER P 177     -45.468-127.022 112.975  0.00 97.00      PROA   
ATOM   2771  C   SER P 177     -46.038-126.203 115.572  0.00 97.00      PROA   
ATOM   2772  O   SER P 177     -46.972-125.492 115.204  0.00 97.00      PROA   
ATOM   2773  N   VAL P 178     -46.248-127.354 116.251  0.00 97.00      PROA   
ATOM   2774  HN  VAL P 178     -45.479-127.909 116.552  0.00 97.00      PROA   
ATOM   2775  CA  VAL P 178     -47.569-127.823 116.630  0.00 97.00      PROA   
ATOM   2776  HA  VAL P 178     -48.239-126.978 116.721  0.00 97.00      PROA   
ATOM   2777  CB  VAL P 178     -48.170-128.855 115.663  0.00 97.00      PROA   
ATOM   2778  HB  VAL P 178     -47.528-129.765 115.637  0.00 97.00      PROA   
ATOM   2779  CG1 VAL P 178     -49.593-129.254 116.111  0.00 97.00      PROA   
ATOM   2780 HG11 VAL P 178     -50.237-128.355 116.204  0.00 97.00      PROA   
ATOM   2781 HG12 VAL P 178     -49.579-129.784 117.081  0.00 97.00      PROA   
ATOM   2782 HG13 VAL P 178     -50.051-129.935 115.364  0.00 97.00      PROA   
ATOM   2783  CG2 VAL P 178     -48.242-128.285 114.230  0.00 97.00      PROA   
ATOM   2784 HG21 VAL P 178     -47.229-128.097 113.822  0.00 97.00      PROA   
ATOM   2785 HG22 VAL P 178     -48.816-127.335 114.225  0.00 97.00      PROA   
ATOM   2786 HG23 VAL P 178     -48.756-129.007 113.559  0.00 97.00      PROA   
ATOM   2787  C   VAL P 178     -47.407-128.451 118.002  0.00 97.00      PROA   
ATOM   2788  O   VAL P 178     -46.474-129.216 118.234  0.00 97.00      PROA   
ATOM   2789  N   THR P 179     -48.317-128.131 118.959  0.00 97.00      PROA   
ATOM   2790  HN  THR P 179     -49.039-127.467 118.783  0.00 97.00      PROA   
ATOM   2791  CA  THR P 179     -48.413-128.784 120.256  0.00 97.00      PROA   
ATOM   2792  HA  THR P 179     -47.424-128.784 120.695  0.00 97.00      PROA   
ATOM   2793  CB  THR P 179     -49.360-128.070 121.215  0.00 97.00      PROA   
ATOM   2794  HB  THR P 179     -49.559-128.679 122.130  0.00 97.00      PROA   
ATOM   2795  OG1 THR P 179     -50.597-127.767 120.577  0.00 97.00      PROA   
ATOM   2796  HG1 THR P 179     -50.985-128.615 120.349  0.00 97.00      PROA   
ATOM   2797  CG2 THR P 179     -48.723-126.745 121.662  0.00 97.00      PROA   
ATOM   2798 HG21 THR P 179     -48.531-126.089 120.788  0.00 97.00      PROA   
ATOM   2799 HG22 THR P 179     -47.765-126.934 122.190  0.00 97.00      PROA   
ATOM   2800 HG23 THR P 179     -49.410-126.213 122.355  0.00 97.00      PROA   
ATOM   2801  C   THR P 179     -48.870-130.229 120.165  0.00 97.00      PROA   
ATOM   2802  O   THR P 179     -49.743-130.572 119.373  0.00 97.00      PROA   
ATOM   2803  N   SER P 180     -48.326-131.105 121.037  0.00 97.00      PROA   
ATOM   2804  HN  SER P 180     -47.600-130.840 121.669  0.00 97.00      PROA   
ATOM   2805  CA  SER P 180     -48.816-132.446 121.273  0.00 97.00      PROA   
ATOM   2806  HA  SER P 180     -48.837-132.929 120.310  0.00 97.00      PROA   
ATOM   2807  CB  SER P 180     -47.832-133.223 122.176  0.00 97.00      PROA   
ATOM   2808  HB1 SER P 180     -46.921-133.458 121.586  0.00 97.00      PROA   
ATOM   2809  HB2 SER P 180     -48.256-134.178 122.543  0.00 97.00      PROA   
ATOM   2810  OG  SER P 180     -47.429-132.432 123.288  0.00 97.00      PROA   
ATOM   2811  HG1 SER P 180     -46.910-133.026 123.845  0.00 97.00      PROA   
ATOM   2812  C   SER P 180     -50.241-132.494 121.826  0.00 97.00      PROA   
ATOM   2813  O   SER P 180     -50.667-131.535 122.472  0.00 97.00      PROA   
ATOM   2814  N   PRO P 181     -51.046-133.535 121.596  0.00 97.00      PROA   
ATOM   2815  CD  PRO P 181     -52.319-133.634 122.320  0.00 97.00      PROA   
ATOM   2816  HD1 PRO P 181     -52.999-132.806 122.023  0.00 97.00      PROA   
ATOM   2817  HD2 PRO P 181     -52.130-133.596 123.417  0.00 97.00      PROA   
ATOM   2818  CA  PRO P 181     -50.671-134.802 120.979  0.00 97.00      PROA   
ATOM   2819  HA  PRO P 181     -49.654-135.059 121.217  0.00 97.00      PROA   
ATOM   2820  CB  PRO P 181     -51.639-135.815 121.611  0.00 97.00      PROA   
ATOM   2821  HB1 PRO P 181     -51.199-136.184 122.566  0.00 97.00      PROA   
ATOM   2822  HB2 PRO P 181     -51.853-136.684 120.960  0.00 97.00      PROA   
ATOM   2823  CG  PRO P 181     -52.895-134.998 121.934  0.00 97.00      PROA   
ATOM   2824  HG1 PRO P 181     -53.511-134.891 121.014  0.00 97.00      PROA   
ATOM   2825  HG2 PRO P 181     -53.511-135.452 122.735  0.00 97.00      PROA   
ATOM   2826  C   PRO P 181     -50.822-134.763 119.465  0.00 97.00      PROA   
ATOM   2827  O   PRO P 181     -51.911-134.508 118.954  0.00 97.00      PROA   
ATOM   2828  N   LEU P 182     -49.727-135.037 118.720  0.00 97.00      PROA   
ATOM   2829  HN  LEU P 182     -48.866-135.273 119.168  0.00 97.00      PROA   
ATOM   2830  CA  LEU P 182     -49.720-135.112 117.270  0.00 97.00      PROA   
ATOM   2831  HA  LEU P 182     -50.257-134.250 116.903  0.00 97.00      PROA   
ATOM   2832  CB  LEU P 182     -48.290-135.111 116.654  0.00 97.00      PROA   
ATOM   2833  HB1 LEU P 182     -48.396-135.120 115.546  0.00 97.00      PROA   
ATOM   2834  HB2 LEU P 182     -47.759-136.041 116.944  0.00 97.00      PROA   
ATOM   2835  CG  LEU P 182     -47.369-133.905 117.006  0.00 97.00      PROA   
ATOM   2836  HG  LEU P 182     -46.585-133.877 116.209  0.00 97.00      PROA   
ATOM   2837  CD1 LEU P 182     -48.100-132.551 116.965  0.00 97.00      PROA   
ATOM   2838 HD11 LEU P 182     -48.869-132.500 117.764  0.00 97.00      PROA   
ATOM   2839 HD12 LEU P 182     -48.594-132.401 115.983  0.00 97.00      PROA   
ATOM   2840 HD13 LEU P 182     -47.381-131.721 117.132  0.00 97.00      PROA   
ATOM   2841  CD2 LEU P 182     -46.607-134.076 118.336  0.00 97.00      PROA   
ATOM   2842 HD21 LEU P 182     -46.050-135.036 118.349  0.00 97.00      PROA   
ATOM   2843 HD22 LEU P 182     -47.306-134.063 119.195  0.00 97.00      PROA   
ATOM   2844 HD23 LEU P 182     -45.886-133.243 118.472  0.00 97.00      PROA   
ATOM   2845  C   LEU P 182     -50.462-136.344 116.780  0.00 97.00      PROA   
ATOM   2846  O   LEU P 182     -50.460-137.378 117.430  0.00 97.00      PROA   
ATOM   2847  N   LEU P 183     -51.132-136.281 115.611  0.00 97.00      PROA   
ATOM   2848  HN  LEU P 183     -51.177-135.439 115.081  0.00 97.00      PROA   
ATOM   2849  CA  LEU P 183     -51.753-137.454 115.020  0.00 97.00      PROA   
ATOM   2850  HA  LEU P 183     -52.268-137.988 115.806  0.00 97.00      PROA   
ATOM   2851  CB  LEU P 183     -52.796-137.092 113.937  0.00 97.00      PROA   
ATOM   2852  HB1 LEU P 183     -53.217-138.026 113.502  0.00 97.00      PROA   
ATOM   2853  HB2 LEU P 183     -52.289-136.532 113.120  0.00 97.00      PROA   
ATOM   2854  CG  LEU P 183     -53.988-136.245 114.447  0.00 97.00      PROA   
ATOM   2855  HG  LEU P 183     -53.595-135.277 114.838  0.00 97.00      PROA   
ATOM   2856  CD1 LEU P 183     -54.945-135.922 113.285  0.00 97.00      PROA   
ATOM   2857 HD11 LEU P 183     -55.364-136.862 112.867  0.00 97.00      PROA   
ATOM   2858 HD12 LEU P 183     -54.407-135.384 112.478  0.00 97.00      PROA   
ATOM   2859 HD13 LEU P 183     -55.784-135.287 113.640  0.00 97.00      PROA   
ATOM   2860  CD2 LEU P 183     -54.754-136.936 115.591  0.00 97.00      PROA   
ATOM   2861 HD21 LEU P 183     -54.107-137.056 116.484  0.00 97.00      PROA   
ATOM   2862 HD22 LEU P 183     -55.103-137.939 115.266  0.00 97.00      PROA   
ATOM   2863 HD23 LEU P 183     -55.638-136.331 115.883  0.00 97.00      PROA   
ATOM   2864  C   LEU P 183     -50.732-138.417 114.432  0.00 97.00      PROA   
ATOM   2865  O   LEU P 183     -49.741-138.011 113.831  0.00 97.00      PROA   
ATOM   2866  N   GLU P 184     -50.965-139.742 114.586  0.00 97.00      PROA   
ATOM   2867  HN  GLU P 184     -51.714-140.051 115.172  0.00 97.00      PROA   
ATOM   2868  CA  GLU P 184     -50.170-140.793 113.979  0.00 97.00      PROA   
ATOM   2869  HA  GLU P 184     -49.154-140.637 114.314  0.00 97.00      PROA   
ATOM   2870  CB  GLU P 184     -50.609-142.191 114.510  0.00 97.00      PROA   
ATOM   2871  HB1 GLU P 184     -51.712-142.267 114.376  0.00 97.00      PROA   
ATOM   2872  HB2 GLU P 184     -50.398-142.193 115.604  0.00 97.00      PROA   
ATOM   2873  CG  GLU P 184     -49.947-143.422 113.853  0.00 97.00      PROA   
ATOM   2874  HG1 GLU P 184     -48.854-143.273 113.808  0.00 97.00      PROA   
ATOM   2875  HG2 GLU P 184     -50.323-143.551 112.818  0.00 97.00      PROA   
ATOM   2876  CD  GLU P 184     -50.163-144.725 114.626  0.00 97.00      PROA   
ATOM   2877  OE1 GLU P 184     -49.771-144.807 115.816  0.00 97.00      PROA   
ATOM   2878  OE2 GLU P 184     -50.672-145.692 114.005  0.00 97.00      PROA   
ATOM   2879  C   GLU P 184     -50.149-140.702 112.453  0.00 97.00      PROA   
ATOM   2880  O   GLU P 184     -51.183-140.550 111.805  0.00 97.00      PROA   
ATOM   2881  N   GLY P 185     -48.933-140.752 111.858  0.00 97.00      PROA   
ATOM   2882  HN  GLY P 185     -48.144-140.974 112.432  0.00 97.00      PROA   
ATOM   2883  CA  GLY P 185     -48.682-140.592 110.434  0.00 97.00      PROA   
ATOM   2884  HA1 GLY P 185     -49.620-140.489 109.908  0.00 97.00      PROA   
ATOM   2885  HA2 GLY P 185     -48.128-141.451 110.100  0.00 97.00      PROA   
ATOM   2886  C   GLY P 185     -47.849-139.388 110.074  0.00 97.00      PROA   
ATOM   2887  O   GLY P 185     -47.284-139.349 108.983  0.00 97.00      PROA   
ATOM   2888  N   THR P 186     -47.734-138.363 110.949  0.00 97.00      PROA   
ATOM   2889  HN  THR P 186     -48.187-138.392 111.838  0.00 97.00      PROA   
ATOM   2890  CA  THR P 186     -47.111-137.097 110.567  0.00 97.00      PROA   
ATOM   2891  HA  THR P 186     -47.520-136.841 109.604  0.00 97.00      PROA   
ATOM   2892  CB  THR P 186     -47.471-135.935 111.492  0.00 97.00      PROA   
ATOM   2893  HB  THR P 186     -46.931-135.007 111.184  0.00 97.00      PROA   
ATOM   2894  OG1 THR P 186     -47.163-136.220 112.853  0.00 97.00      PROA   
ATOM   2895  HG1 THR P 186     -46.269-136.571 112.846  0.00 97.00      PROA   
ATOM   2896  CG2 THR P 186     -48.979-135.649 111.401  0.00 97.00      PROA   
ATOM   2897 HG21 THR P 186     -49.564-136.522 111.757  0.00 97.00      PROA   
ATOM   2898 HG22 THR P 186     -49.276-135.422 110.356  0.00 97.00      PROA   
ATOM   2899 HG23 THR P 186     -49.234-134.778 112.042  0.00 97.00      PROA   
ATOM   2900  C   THR P 186     -45.581-137.125 110.473  0.00 97.00      PROA   
ATOM   2901  O   THR P 186     -44.958-137.422 111.488  0.00 97.00      PROA   
ATOM   2902  N   PRO P 187     -44.876-136.794 109.382  0.00 97.00      PROA   
ATOM   2903  CD  PRO P 187     -45.424-136.683 108.023  0.00 97.00      PROA   
ATOM   2904  HD1 PRO P 187     -46.441-136.238 108.004  0.00 97.00      PROA   
ATOM   2905  HD2 PRO P 187     -45.445-137.698 107.567  0.00 97.00      PROA   
ATOM   2906  CA  PRO P 187     -43.530-136.212 109.466  0.00 97.00      PROA   
ATOM   2907  HA  PRO P 187     -42.886-136.906 109.988  0.00 97.00      PROA   
ATOM   2908  CB  PRO P 187     -43.119-136.022 107.999  0.00 97.00      PROA   
ATOM   2909  HB1 PRO P 187     -42.680-136.974 107.624  0.00 97.00      PROA   
ATOM   2910  HB2 PRO P 187     -42.380-135.212 107.847  0.00 97.00      PROA   
ATOM   2911  CG  PRO P 187     -44.444-135.778 107.270  0.00 97.00      PROA   
ATOM   2912  HG1 PRO P 187     -44.746-134.715 107.405  0.00 97.00      PROA   
ATOM   2913  HG2 PRO P 187     -44.391-136.013 106.189  0.00 97.00      PROA   
ATOM   2914  C   PRO P 187     -43.518-134.904 110.261  0.00 97.00      PROA   
ATOM   2915  O   PRO P 187     -44.532-134.208 110.276  0.00 97.00      PROA   
ATOM   2916  N   VAL P 188     -42.399-134.568 110.954  0.00 97.00      PROA   
ATOM   2917  HN  VAL P 188     -41.568-135.113 110.885  0.00 97.00      PROA   
ATOM   2918  CA  VAL P 188     -42.329-133.423 111.853  0.00 97.00      PROA   
ATOM   2919  HA  VAL P 188     -43.021-132.660 111.523  0.00 97.00      PROA   
ATOM   2920  CB  VAL P 188     -42.596-133.788 113.326  0.00 97.00      PROA   
ATOM   2921  HB  VAL P 188     -41.824-134.512 113.679  0.00 97.00      PROA   
ATOM   2922  CG1 VAL P 188     -42.549-132.538 114.232  0.00 97.00      PROA   
ATOM   2923 HG11 VAL P 188     -43.264-131.770 113.869  0.00 97.00      PROA   
ATOM   2924 HG12 VAL P 188     -41.534-132.098 114.265  0.00 97.00      PROA   
ATOM   2925 HG13 VAL P 188     -42.830-132.814 115.271  0.00 97.00      PROA   
ATOM   2926  CG2 VAL P 188     -43.974-134.468 113.475  0.00 97.00      PROA   
ATOM   2927 HG21 VAL P 188     -43.990-135.450 112.962  0.00 97.00      PROA   
ATOM   2928 HG22 VAL P 188     -44.771-133.825 113.046  0.00 97.00      PROA   
ATOM   2929 HG23 VAL P 188     -44.202-134.642 114.548  0.00 97.00      PROA   
ATOM   2930  C   VAL P 188     -40.918-132.881 111.738  0.00 97.00      PROA   
ATOM   2931  O   VAL P 188     -39.983-133.669 111.659  0.00 97.00      PROA   
ATOM   2932  N   THR P 189     -40.724-131.530 111.749  0.00 97.00      PROA   
ATOM   2933  HN  THR P 189     -41.498-130.907 111.826  0.00 97.00      PROA   
ATOM   2934  CA  THR P 189     -39.415-130.881 111.773  0.00 97.00      PROA   
ATOM   2935  HA  THR P 189     -38.668-131.653 111.693  0.00 97.00      PROA   
ATOM   2936  CB  THR P 189     -39.132-129.892 110.617  0.00 97.00      PROA   
ATOM   2937  HB  THR P 189     -38.821-130.473 109.719  0.00 97.00      PROA   
ATOM   2938  OG1 THR P 189     -38.125-128.915 110.886  0.00 97.00      PROA   
ATOM   2939  HG1 THR P 189     -37.269-129.353 110.811  0.00 97.00      PROA   
ATOM   2940  CG2 THR P 189     -40.400-129.091 110.286  0.00 97.00      PROA   
ATOM   2941 HG21 THR P 189     -40.743-128.539 111.187  0.00 97.00      PROA   
ATOM   2942 HG22 THR P 189     -41.213-129.748 109.918  0.00 97.00      PROA   
ATOM   2943 HG23 THR P 189     -40.171-128.348 109.491  0.00 97.00      PROA   
ATOM   2944  C   THR P 189     -39.219-130.264 113.144  0.00 97.00      PROA   
ATOM   2945  O   THR P 189     -40.143-129.691 113.719  0.00 97.00      PROA   
ATOM   2946  N   LEU P 190     -37.995-130.424 113.705  0.00 97.00      PROA   
ATOM   2947  HN  LEU P 190     -37.274-130.860 113.164  0.00 97.00      PROA   
ATOM   2948  CA  LEU P 190     -37.665-130.056 115.067  0.00 97.00      PROA   
ATOM   2949  HA  LEU P 190     -38.495-129.526 115.510  0.00 97.00      PROA   
ATOM   2950  CB  LEU P 190     -37.302-131.292 115.945  0.00 97.00      PROA   
ATOM   2951  HB1 LEU P 190     -36.991-130.921 116.946  0.00 97.00      PROA   
ATOM   2952  HB2 LEU P 190     -36.433-131.818 115.493  0.00 97.00      PROA   
ATOM   2953  CG  LEU P 190     -38.416-132.355 116.183  0.00 97.00      PROA   
ATOM   2954  HG  LEU P 190     -38.065-132.979 117.042  0.00 97.00      PROA   
ATOM   2955  CD1 LEU P 190     -39.766-131.740 116.595  0.00 97.00      PROA   
ATOM   2956 HD11 LEU P 190     -40.156-131.089 115.789  0.00 97.00      PROA   
ATOM   2957 HD12 LEU P 190     -39.663-131.134 117.517  0.00 97.00      PROA   
ATOM   2958 HD13 LEU P 190     -40.510-132.544 116.775  0.00 97.00      PROA   
ATOM   2959  CD2 LEU P 190     -38.591-133.338 115.006  0.00 97.00      PROA   
ATOM   2960 HD21 LEU P 190     -37.611-133.758 114.701  0.00 97.00      PROA   
ATOM   2961 HD22 LEU P 190     -39.043-132.833 114.131  0.00 97.00      PROA   
ATOM   2962 HD23 LEU P 190     -39.260-134.175 115.300  0.00 97.00      PROA   
ATOM   2963  C   LEU P 190     -36.474-129.112 115.072  0.00 97.00      PROA   
ATOM   2964  O   LEU P 190     -35.327-129.513 114.885  0.00 97.00      PROA   
ATOM   2965  N   SER P 191     -36.716-127.809 115.335  0.00 97.00      PROA   
ATOM   2966  HN  SER P 191     -37.642-127.492 115.540  0.00 97.00      PROA   
ATOM   2967  CA  SER P 191     -35.689-126.786 115.242  0.00 97.00      PROA   
ATOM   2968  HA  SER P 191     -34.954-127.107 114.517  0.00 97.00      PROA   
ATOM   2969  CB  SER P 191     -36.276-125.466 114.648  0.00 97.00      PROA   
ATOM   2970  HB1 SER P 191     -37.291-125.308 115.067  0.00 97.00      PROA   
ATOM   2971  HB2 SER P 191     -36.391-125.598 113.550  0.00 97.00      PROA   
ATOM   2972  OG  SER P 191     -35.501-124.294 114.893  0.00 97.00      PROA   
ATOM   2973  HG1 SER P 191     -35.752-124.003 115.776  0.00 97.00      PROA   
ATOM   2974  C   SER P 191     -34.934-126.597 116.550  0.00 97.00      PROA   
ATOM   2975  O   SER P 191     -35.398-125.938 117.471  0.00 97.00      PROA   
ATOM   2976  N   CYS P 192     -33.704-127.152 116.647  0.00 97.00      PROA   
ATOM   2977  HN  CYS P 192     -33.377-127.759 115.927  0.00 97.00      PROA   
ATOM   2978  CA  CYS P 192     -32.820-126.924 117.783  0.00 97.00      PROA   
ATOM   2979  HA  CYS P 192     -33.417-126.745 118.666  0.00 97.00      PROA   
ATOM   2980  CB  CYS P 192     -31.914-128.150 118.073  0.00 97.00      PROA   
ATOM   2981  HB1 CYS P 192     -31.197-127.898 118.884  0.00 97.00      PROA   
ATOM   2982  HB2 CYS P 192     -31.328-128.404 117.162  0.00 97.00      PROA   
ATOM   2983  SG  CYS P 192     -32.926-129.583 118.568  0.00 97.00      PROA   
ATOM   2984  C   CYS P 192     -31.978-125.683 117.532  0.00 97.00      PROA   
ATOM   2985  O   CYS P 192     -31.010-125.713 116.775  0.00 97.00      PROA   
ATOM   2986  N   GLU P 193     -32.367-124.539 118.150  0.00 97.00      PROA   
ATOM   2987  HN  GLU P 193     -33.103-124.563 118.826  0.00 97.00      PROA   
ATOM   2988  CA  GLU P 193     -31.993-123.219 117.672  0.00 97.00      PROA   
ATOM   2989  HA  GLU P 193     -31.339-123.335 116.819  0.00 97.00      PROA   
ATOM   2990  CB  GLU P 193     -33.254-122.464 117.174  0.00 97.00      PROA   
ATOM   2991  HB1 GLU P 193     -33.677-123.057 116.331  0.00 97.00      PROA   
ATOM   2992  HB2 GLU P 193     -32.946-121.477 116.766  0.00 97.00      PROA   
ATOM   2993  CG  GLU P 193     -34.361-122.282 118.238  0.00 97.00      PROA   
ATOM   2994  HG1 GLU P 193     -33.930-121.857 119.168  0.00 97.00      PROA   
ATOM   2995  HG2 GLU P 193     -34.855-123.245 118.480  0.00 97.00      PROA   
ATOM   2996  CD  GLU P 193     -35.404-121.299 117.734  0.00 97.00      PROA   
ATOM   2997  OE1 GLU P 193     -35.378-120.126 118.192  0.00 97.00      PROA   
ATOM   2998  OE2 GLU P 193     -36.208-121.677 116.845  0.00 97.00      PROA   
ATOM   2999  C   GLU P 193     -31.242-122.337 118.660  0.00 97.00      PROA   
ATOM   3000  O   GLU P 193     -31.552-122.286 119.848  0.00 97.00      PROA   
ATOM   3001  N   THR P 194     -30.220-121.588 118.159  0.00 97.00      PROA   
ATOM   3002  HN  THR P 194     -29.891-121.745 117.232  0.00 97.00      PROA   
ATOM   3003  CA  THR P 194     -29.500-120.576 118.928  0.00 97.00      PROA   
ATOM   3004  HA  THR P 194     -29.717-120.699 119.981  0.00 97.00      PROA   
ATOM   3005  CB  THR P 194     -27.975-120.638 118.738  0.00 97.00      PROA   
ATOM   3006  HB  THR P 194     -27.486-119.811 119.306  0.00 97.00      PROA   
ATOM   3007  OG1 THR P 194     -27.585-120.545 117.368  0.00 97.00      PROA   
ATOM   3008  HG1 THR P 194     -26.836-119.943 117.341  0.00 97.00      PROA   
ATOM   3009  CG2 THR P 194     -27.433-121.968 119.288  0.00 97.00      PROA   
ATOM   3010 HG21 THR P 194     -27.885-122.827 118.748  0.00 97.00      PROA   
ATOM   3011 HG22 THR P 194     -27.659-122.062 120.369  0.00 97.00      PROA   
ATOM   3012 HG23 THR P 194     -26.331-122.012 119.152  0.00 97.00      PROA   
ATOM   3013  C   THR P 194     -29.910-119.158 118.554  0.00 97.00      PROA   
ATOM   3014  O   THR P 194     -30.001-118.295 119.424  0.00 97.00      PROA   
ATOM   3015  N   LYS P 195     -30.086-118.882 117.238  0.00 97.00      PROA   
ATOM   3016  HN  LYS P 195     -30.022-119.640 116.596  0.00 97.00      PROA   
ATOM   3017  CA  LYS P 195     -30.183-117.557 116.625  0.00 97.00      PROA   
ATOM   3018  HA  LYS P 195     -30.286-117.753 115.568  0.00 97.00      PROA   
ATOM   3019  CB  LYS P 195     -31.445-116.728 117.024  0.00 97.00      PROA   
ATOM   3020  HB1 LYS P 195     -31.199-115.642 117.022  0.00 97.00      PROA   
ATOM   3021  HB2 LYS P 195     -31.748-116.981 118.062  0.00 97.00      PROA   
ATOM   3022  CG  LYS P 195     -32.665-116.868 116.087  0.00 97.00      PROA   
ATOM   3023  HG1 LYS P 195     -32.340-116.712 115.035  0.00 97.00      PROA   
ATOM   3024  HG2 LYS P 195     -33.358-116.032 116.342  0.00 97.00      PROA   
ATOM   3025  CD  LYS P 195     -33.472-118.171 116.203  0.00 97.00      PROA   
ATOM   3026  HD1 LYS P 195     -33.705-118.327 117.280  0.00 97.00      PROA   
ATOM   3027  HD2 LYS P 195     -32.862-119.034 115.862  0.00 97.00      PROA   
ATOM   3028  CE  LYS P 195     -34.787-118.092 115.401  0.00 97.00      PROA   
ATOM   3029  HE1 LYS P 195     -34.586-118.025 114.312  0.00 97.00      PROA   
ATOM   3030  HE2 LYS P 195     -35.365-117.198 115.725  0.00 97.00      PROA   
ATOM   3031  NZ  LYS P 195     -35.639-119.269 115.635  0.00 97.00      PROA   
ATOM   3032  HZ1 LYS P 195     -35.633-119.472 116.663  0.00 97.00      PROA   
ATOM   3033  HZ2 LYS P 195     -35.261-120.130 115.196  0.00 97.00      PROA   
ATOM   3034  HZ3 LYS P 195     -36.627-119.137 115.356  0.00 97.00      PROA   
ATOM   3035  C   LYS P 195     -28.920-116.695 116.703  0.00 97.00      PROA   
ATOM   3036  O   LYS P 195     -28.646-115.921 115.787  0.00 97.00      PROA   
ATOM   3037  N   LEU P 196     -28.099-116.839 117.763  0.00 97.00      PROA   
ATOM   3038  HN  LEU P 196     -28.401-117.407 118.524  0.00 97.00      PROA   
ATOM   3039  CA  LEU P 196     -26.871-116.104 117.975  0.00 97.00      PROA   
ATOM   3040  HA  LEU P 196     -26.927-115.167 117.436  0.00 97.00      PROA   
ATOM   3041  CB  LEU P 196     -26.612-115.827 119.483  0.00 97.00      PROA   
ATOM   3042  HB1 LEU P 196     -25.584-115.421 119.605  0.00 97.00      PROA   
ATOM   3043  HB2 LEU P 196     -26.687-116.770 120.059  0.00 97.00      PROA   
ATOM   3044  CG  LEU P 196     -27.515-114.785 120.157  0.00 97.00      PROA   
ATOM   3045  HG  LEU P 196     -27.108-114.618 121.184  0.00 97.00      PROA   
ATOM   3046  CD1 LEU P 196     -27.399-113.479 119.405  0.00 97.00      PROA   
ATOM   3047 HD11 LEU P 196     -27.860-113.492 118.405  0.00 97.00      PROA   
ATOM   3048 HD12 LEU P 196     -26.377-113.065 119.354  0.00 97.00      PROA   
ATOM   3049 HD13 LEU P 196     -27.994-112.808 119.994  0.00 97.00      PROA   
ATOM   3050  CD2 LEU P 196     -28.987-115.198 120.351  0.00 97.00      PROA   
ATOM   3051 HD21 LEU P 196     -29.041-116.171 120.879  0.00 97.00      PROA   
ATOM   3052 HD22 LEU P 196     -29.504-115.279 119.375  0.00 97.00      PROA   
ATOM   3053 HD23 LEU P 196     -29.532-114.441 120.956  0.00 97.00      PROA   
ATOM   3054  C   LEU P 196     -25.665-116.854 117.441  0.00 97.00      PROA   
ATOM   3055  O   LEU P 196     -25.593-118.081 117.500  0.00 97.00      PROA   
ATOM   3056  N   LEU P 197     -24.663-116.093 116.933  0.00 97.00      PROA   
ATOM   3057  HN  LEU P 197     -24.776-115.110 116.817  0.00 97.00      PROA   
ATOM   3058  CA  LEU P 197     -23.333-116.586 116.655  0.00 97.00      PROA   
ATOM   3059  HA  LEU P 197     -23.213-117.556 117.117  0.00 97.00      PROA   
ATOM   3060  CB  LEU P 197     -23.028-116.691 115.140  0.00 97.00      PROA   
ATOM   3061  HB1 LEU P 197     -23.163-115.689 114.676  0.00 97.00      PROA   
ATOM   3062  HB2 LEU P 197     -23.785-117.370 114.687  0.00 97.00      PROA   
ATOM   3063  CG  LEU P 197     -21.623-117.225 114.765  0.00 97.00      PROA   
ATOM   3064  HG  LEU P 197     -20.856-116.538 115.194  0.00 97.00      PROA   
ATOM   3065  CD1 LEU P 197     -21.359-118.637 115.319  0.00 97.00      PROA   
ATOM   3066 HD11 LEU P 197     -22.133-119.339 114.943  0.00 97.00      PROA   
ATOM   3067 HD12 LEU P 197     -21.380-118.638 116.428  0.00 97.00      PROA   
ATOM   3068 HD13 LEU P 197     -20.362-118.995 114.986  0.00 97.00      PROA   
ATOM   3069  CD2 LEU P 197     -21.432-117.215 113.238  0.00 97.00      PROA   
ATOM   3070 HD21 LEU P 197     -21.568-116.189 112.839  0.00 97.00      PROA   
ATOM   3071 HD22 LEU P 197     -22.175-117.885 112.756  0.00 97.00      PROA   
ATOM   3072 HD23 LEU P 197     -20.412-117.568 112.974  0.00 97.00      PROA   
ATOM   3073  C   LEU P 197     -22.366-115.634 117.322  0.00 97.00      PROA   
ATOM   3074  O   LEU P 197     -22.519-114.417 117.233  0.00 97.00      PROA   
ATOM   3075  N   LEU P 198     -21.358-116.184 118.038  0.00 97.00      PROA   
ATOM   3076  HN  LEU P 198     -21.237-117.172 118.065  0.00 97.00      PROA   
ATOM   3077  CA  LEU P 198     -20.361-115.444 118.781  0.00 97.00      PROA   
ATOM   3078  HA  LEU P 198     -20.338-114.415 118.446  0.00 97.00      PROA   
ATOM   3079  CB  LEU P 198     -20.515-115.520 120.333  0.00 97.00      PROA   
ATOM   3080  HB1 LEU P 198     -19.635-115.027 120.804  0.00 97.00      PROA   
ATOM   3081  HB2 LEU P 198     -20.512-116.585 120.653  0.00 97.00      PROA   
ATOM   3082  CG  LEU P 198     -21.762-114.843 120.970  0.00 97.00      PROA   
ATOM   3083  HG  LEU P 198     -21.576-114.847 122.073  0.00 97.00      PROA   
ATOM   3084  CD1 LEU P 198     -21.934-113.371 120.553  0.00 97.00      PROA   
ATOM   3085 HD11 LEU P 198     -22.181-113.300 119.475  0.00 97.00      PROA   
ATOM   3086 HD12 LEU P 198     -21.002-112.799 120.743  0.00 97.00      PROA   
ATOM   3087 HD13 LEU P 198     -22.761-112.905 121.128  0.00 97.00      PROA   
ATOM   3088  CD2 LEU P 198     -23.065-115.633 120.764  0.00 97.00      PROA   
ATOM   3089 HD21 LEU P 198     -22.909-116.708 120.986  0.00 97.00      PROA   
ATOM   3090 HD22 LEU P 198     -23.425-115.527 119.724  0.00 97.00      PROA   
ATOM   3091 HD23 LEU P 198     -23.855-115.241 121.436  0.00 97.00      PROA   
ATOM   3092  C   LEU P 198     -19.050-116.094 118.400  0.00 97.00      PROA   
ATOM   3093  O   LEU P 198     -19.040-117.160 117.785  0.00 97.00      PROA   
ATOM   3094  N   GLN P 199     -17.900-115.457 118.740  0.00 97.00      PROA   
ATOM   3095  HN  GLN P 199     -17.933-114.567 119.190  0.00 97.00      PROA   
ATOM   3096  CA  GLN P 199     -16.564-115.964 118.455  0.00 97.00      PROA   
ATOM   3097  HA  GLN P 199     -16.470-116.001 117.379  0.00 97.00      PROA   
ATOM   3098  CB  GLN P 199     -15.459-115.035 119.030  0.00 97.00      PROA   
ATOM   3099  HB1 GLN P 199     -14.467-115.447 118.740  0.00 97.00      PROA   
ATOM   3100  HB2 GLN P 199     -15.511-115.050 120.143  0.00 97.00      PROA   
ATOM   3101  CG  GLN P 199     -15.513-113.552 118.575  0.00 97.00      PROA   
ATOM   3102  HG1 GLN P 199     -14.547-113.045 118.779  0.00 97.00      PROA   
ATOM   3103  HG2 GLN P 199     -16.296-113.027 119.167  0.00 97.00      PROA   
ATOM   3104  CD  GLN P 199     -15.896-113.364 117.102  0.00 97.00      PROA   
ATOM   3105  OE1 GLN P 199     -16.990-112.878 116.794  0.00 97.00      PROA   
ATOM   3106  NE2 GLN P 199     -14.978-113.731 116.169  0.00 97.00      PROA   
ATOM   3107 HE21 GLN P 199     -15.211-113.580 115.210  0.00 97.00      PROA   
ATOM   3108 HE22 GLN P 199     -14.095-114.108 116.445  0.00 97.00      PROA   
ATOM   3109  C   GLN P 199     -16.339-117.380 118.980  0.00 97.00      PROA   
ATOM   3110  O   GLN P 199     -16.727-117.723 120.095  0.00 97.00      PROA   
ATOM   3111  N   ARG P 200     -15.738-118.252 118.142  0.00 97.00      PROA   
ATOM   3112  HN  ARG P 200     -15.377-117.971 117.257  0.00 97.00      PROA   
ATOM   3113  CA  ARG P 200     -15.785-119.677 118.354  0.00 97.00      PROA   
ATOM   3114  HA  ARG P 200     -15.923-119.899 119.402  0.00 97.00      PROA   
ATOM   3115  CB  ARG P 200     -16.947-120.243 117.498  0.00 97.00      PROA   
ATOM   3116  HB1 ARG P 200     -16.734-120.018 116.428  0.00 97.00      PROA   
ATOM   3117  HB2 ARG P 200     -17.879-119.688 117.750  0.00 97.00      PROA   
ATOM   3118  CG  ARG P 200     -17.206-121.748 117.641  0.00 97.00      PROA   
ATOM   3119  HG1 ARG P 200     -16.302-122.260 118.028  0.00 97.00      PROA   
ATOM   3120  HG2 ARG P 200     -17.367-122.139 116.615  0.00 97.00      PROA   
ATOM   3121  CD  ARG P 200     -18.395-122.141 118.530  0.00 97.00      PROA   
ATOM   3122  HD1 ARG P 200     -18.503-121.450 119.390  0.00 97.00      PROA   
ATOM   3123  HD2 ARG P 200     -18.255-123.172 118.930  0.00 97.00      PROA   
ATOM   3124  NE  ARG P 200     -19.645-122.071 117.701  0.00 97.00      PROA   
ATOM   3125  HE  ARG P 200     -20.126-121.206 117.593  0.00 97.00      PROA   
ATOM   3126  CZ  ARG P 200     -20.134-123.132 117.030  0.00 97.00      PROA   
ATOM   3127  NH1 ARG P 200     -19.530-124.327 117.046  0.00 97.00      PROA   
ATOM   3128 HH11 ARG P 200     -18.535-124.325 117.123  0.00 97.00      PROA   
ATOM   3129 HH12 ARG P 200     -19.915-125.060 116.485  0.00 97.00      PROA   
ATOM   3130  NH2 ARG P 200     -21.209-123.013 116.236  0.00 97.00      PROA   
ATOM   3131 HH21 ARG P 200     -21.569-122.110 116.036  0.00 97.00      PROA   
ATOM   3132 HH22 ARG P 200     -21.362-123.775 115.610  0.00 97.00      PROA   
ATOM   3133  C   ARG P 200     -14.471-120.241 117.845  0.00 97.00      PROA   
ATOM   3134  O   ARG P 200     -14.013-119.768 116.806  0.00 97.00      PROA   
ATOM   3135  N   PRO P 201     -13.809-121.219 118.477  0.00 97.00      PROA   
ATOM   3136  CD  PRO P 201     -13.999-121.585 119.887  0.00 97.00      PROA   
ATOM   3137  HD1 PRO P 201     -15.053-121.879 120.084  0.00 97.00      PROA   
ATOM   3138  HD2 PRO P 201     -13.717-120.722 120.530  0.00 97.00      PROA   
ATOM   3139  CA  PRO P 201     -12.715-121.950 117.848  0.00 97.00      PROA   
ATOM   3140  HA  PRO P 201     -12.053-121.271 117.326  0.00 97.00      PROA   
ATOM   3141  CB  PRO P 201     -11.990-122.623 119.031  0.00 97.00      PROA   
ATOM   3142  HB1 PRO P 201     -11.195-121.932 119.394  0.00 97.00      PROA   
ATOM   3143  HB2 PRO P 201     -11.520-123.592 118.773  0.00 97.00      PROA   
ATOM   3144  CG  PRO P 201     -13.051-122.763 120.136  0.00 97.00      PROA   
ATOM   3145  HG1 PRO P 201     -13.607-123.713 120.002  0.00 97.00      PROA   
ATOM   3146  HG2 PRO P 201     -12.613-122.752 121.153  0.00 97.00      PROA   
ATOM   3147  C   PRO P 201     -13.231-122.948 116.819  0.00 97.00      PROA   
ATOM   3148  O   PRO P 201     -12.991-122.746 115.630  0.00 97.00      PROA   
ATOM   3149  N   GLY P 202     -13.958-124.008 117.235  0.00 97.00      PROA   
ATOM   3150  HN  GLY P 202     -14.038-124.211 118.209  0.00 97.00      PROA   
ATOM   3151  CA  GLY P 202     -14.599-124.946 116.338  0.00 97.00      PROA   
ATOM   3152  HA1 GLY P 202     -14.811-125.802 116.944  0.00 97.00      PROA   
ATOM   3153  HA2 GLY P 202     -13.961-125.168 115.495  0.00 97.00      PROA   
ATOM   3154  C   GLY P 202     -15.924-124.451 115.851  0.00 97.00      PROA   
ATOM   3155  O   GLY P 202     -16.890-124.514 116.592  0.00 97.00      PROA   
ATOM   3156  N   LEU P 203     -15.999-123.973 114.591  0.00 97.00      PROA   
ATOM   3157  HN  LEU P 203     -15.166-123.962 114.043  0.00 97.00      PROA   
ATOM   3158  CA  LEU P 203     -17.164-123.368 113.960  0.00 97.00      PROA   
ATOM   3159  HA  LEU P 203     -17.481-122.571 114.610  0.00 97.00      PROA   
ATOM   3160  CB  LEU P 203     -16.799-122.703 112.600  0.00 97.00      PROA   
ATOM   3161  HB1 LEU P 203     -17.675-122.685 111.916  0.00 97.00      PROA   
ATOM   3162  HB2 LEU P 203     -16.012-123.318 112.112  0.00 97.00      PROA   
ATOM   3163  CG  LEU P 203     -16.299-121.231 112.694  0.00 97.00      PROA   
ATOM   3164  HG  LEU P 203     -15.984-120.939 111.662  0.00 97.00      PROA   
ATOM   3165  CD1 LEU P 203     -17.427-120.259 113.098  0.00 97.00      PROA   
ATOM   3166 HD11 LEU P 203     -17.781-120.476 114.127  0.00 97.00      PROA   
ATOM   3167 HD12 LEU P 203     -18.285-120.347 112.400  0.00 97.00      PROA   
ATOM   3168 HD13 LEU P 203     -17.057-119.212 113.071  0.00 97.00      PROA   
ATOM   3169  CD2 LEU P 203     -15.069-121.047 113.603  0.00 97.00      PROA   
ATOM   3170 HD21 LEU P 203     -14.248-121.724 113.288  0.00 97.00      PROA   
ATOM   3171 HD22 LEU P 203     -15.325-121.271 114.660  0.00 97.00      PROA   
ATOM   3172 HD23 LEU P 203     -14.702-120.000 113.551  0.00 97.00      PROA   
ATOM   3173  C   LEU P 203     -18.410-124.240 113.811  0.00 97.00      PROA   
ATOM   3174  O   LEU P 203     -19.521-123.719 113.879  0.00 97.00      PROA   
ATOM   3175  N   GLN P 204     -18.282-125.567 113.582  0.00 97.00      PROA   
ATOM   3176  HN  GLN P 204     -17.394-126.019 113.669  0.00 97.00      PROA   
ATOM   3177  CA  GLN P 204     -19.375-126.444 113.179  0.00 97.00      PROA   
ATOM   3178  HA  GLN P 204     -19.860-125.981 112.333  0.00 97.00      PROA   
ATOM   3179  CB  GLN P 204     -18.798-127.827 112.771  0.00 97.00      PROA   
ATOM   3180  HB1 GLN P 204     -18.411-128.338 113.680  0.00 97.00      PROA   
ATOM   3181  HB2 GLN P 204     -17.908-127.628 112.129  0.00 97.00      PROA   
ATOM   3182  CG  GLN P 204     -19.717-128.810 112.010  0.00 97.00      PROA   
ATOM   3183  HG1 GLN P 204     -20.425-129.283 112.722  0.00 97.00      PROA   
ATOM   3184  HG2 GLN P 204     -19.097-129.622 111.578  0.00 97.00      PROA   
ATOM   3185  CD  GLN P 204     -20.540-128.135 110.906  0.00 97.00      PROA   
ATOM   3186  OE1 GLN P 204     -21.592-127.533 111.138  0.00 97.00      PROA   
ATOM   3187  NE2 GLN P 204     -20.054-128.247 109.642  0.00 97.00      PROA   
ATOM   3188 HE21 GLN P 204     -20.583-127.831 108.906  0.00 97.00      PROA   
ATOM   3189 HE22 GLN P 204     -19.191-128.724 109.483  0.00 97.00      PROA   
ATOM   3190  C   GLN P 204     -20.416-126.656 114.273  0.00 97.00      PROA   
ATOM   3191  O   GLN P 204     -20.180-126.382 115.439  0.00 97.00      PROA   
ATOM   3192  N   LEU P 205     -21.618-127.168 113.931  0.00 97.00      PROA   
ATOM   3193  HN  LEU P 205     -21.855-127.310 112.971  0.00 97.00      PROA   
ATOM   3194  CA  LEU P 205     -22.483-127.783 114.913  0.00 97.00      PROA   
ATOM   3195  HA  LEU P 205     -21.941-127.930 115.836  0.00 97.00      PROA   
ATOM   3196  CB  LEU P 205     -23.763-126.973 115.235  0.00 97.00      PROA   
ATOM   3197  HB1 LEU P 205     -24.433-127.575 115.888  0.00 97.00      PROA   
ATOM   3198  HB2 LEU P 205     -24.297-126.760 114.283  0.00 97.00      PROA   
ATOM   3199  CG  LEU P 205     -23.508-125.635 115.967  0.00 97.00      PROA   
ATOM   3200  HG  LEU P 205     -22.737-125.078 115.389  0.00 97.00      PROA   
ATOM   3201  CD1 LEU P 205     -24.779-124.766 115.992  0.00 97.00      PROA   
ATOM   3202 HD11 LEU P 205     -25.588-125.291 116.541  0.00 97.00      PROA   
ATOM   3203 HD12 LEU P 205     -25.126-124.559 114.958  0.00 97.00      PROA   
ATOM   3204 HD13 LEU P 205     -24.576-123.800 116.500  0.00 97.00      PROA   
ATOM   3205  CD2 LEU P 205     -22.992-125.856 117.402  0.00 97.00      PROA   
ATOM   3206 HD21 LEU P 205     -22.026-126.400 117.399  0.00 97.00      PROA   
ATOM   3207 HD22 LEU P 205     -23.730-126.452 117.980  0.00 97.00      PROA   
ATOM   3208 HD23 LEU P 205     -22.847-124.883 117.917  0.00 97.00      PROA   
ATOM   3209  C   LEU P 205     -22.863-129.162 114.433  0.00 97.00      PROA   
ATOM   3210  O   LEU P 205     -23.606-129.336 113.469  0.00 97.00      PROA   
ATOM   3211  N   TYR P 206     -22.367-130.196 115.150  0.00 97.00      PROA   
ATOM   3212  HN  TYR P 206     -21.714-130.033 115.885  0.00 97.00      PROA   
ATOM   3213  CA  TYR P 206     -22.832-131.562 115.022  0.00 97.00      PROA   
ATOM   3214  HA  TYR P 206     -23.251-131.713 114.035  0.00 97.00      PROA   
ATOM   3215  CB  TYR P 206     -21.747-132.638 115.304  0.00 97.00      PROA   
ATOM   3216  HB1 TYR P 206     -22.115-133.656 115.054  0.00 97.00      PROA   
ATOM   3217  HB2 TYR P 206     -21.452-132.622 116.376  0.00 97.00      PROA   
ATOM   3218  CG  TYR P 206     -20.516-132.357 114.489  0.00 97.00      PROA   
ATOM   3219  CD1 TYR P 206     -20.360-132.865 113.184  0.00 97.00      PROA   
ATOM   3220  HD1 TYR P 206     -21.137-133.482 112.753  0.00 97.00      PROA   
ATOM   3221  CE1 TYR P 206     -19.208-132.566 112.440  0.00 97.00      PROA   
ATOM   3222  HE1 TYR P 206     -19.097-132.945 111.433  0.00 97.00      PROA   
ATOM   3223  CZ  TYR P 206     -18.212-131.749 112.996  0.00 97.00      PROA   
ATOM   3224  OH  TYR P 206     -17.091-131.355 112.235  0.00 97.00      PROA   
ATOM   3225  HH  TYR P 206     -16.654-130.635 112.710  0.00 97.00      PROA   
ATOM   3226  CD2 TYR P 206     -19.480-131.593 115.050  0.00 97.00      PROA   
ATOM   3227  HD2 TYR P 206     -19.561-131.219 116.061  0.00 97.00      PROA   
ATOM   3228  CE2 TYR P 206     -18.348-131.276 114.304  0.00 97.00      PROA   
ATOM   3229  HE2 TYR P 206     -17.591-130.653 114.751  0.00 97.00      PROA   
ATOM   3230  C   TYR P 206     -23.927-131.700 116.048  0.00 97.00      PROA   
ATOM   3231  O   TYR P 206     -23.925-131.005 117.063  0.00 97.00      PROA   
ATOM   3232  N   PHE P 207     -24.912-132.585 115.798  0.00 97.00      PROA   
ATOM   3233  HN  PHE P 207     -24.899-133.171 114.988  0.00 97.00      PROA   
ATOM   3234  CA  PHE P 207     -26.068-132.694 116.661  0.00 97.00      PROA   
ATOM   3235  HA  PHE P 207     -25.865-132.251 117.626  0.00 97.00      PROA   
ATOM   3236  CB  PHE P 207     -27.352-132.071 116.052  0.00 97.00      PROA   
ATOM   3237  HB1 PHE P 207     -28.246-132.296 116.672  0.00 97.00      PROA   
ATOM   3238  HB2 PHE P 207     -27.517-132.504 115.044  0.00 97.00      PROA   
ATOM   3239  CG  PHE P 207     -27.260-130.569 115.903  0.00 97.00      PROA   
ATOM   3240  CD1 PHE P 207     -26.620-129.991 114.791  0.00 97.00      PROA   
ATOM   3241  HD1 PHE P 207     -26.113-130.623 114.076  0.00 97.00      PROA   
ATOM   3242  CE1 PHE P 207     -26.644-128.607 114.590  0.00 97.00      PROA   
ATOM   3243  HE1 PHE P 207     -26.136-128.180 113.738  0.00 97.00      PROA   
ATOM   3244  CZ  PHE P 207     -27.317-127.779 115.496  0.00 97.00      PROA   
ATOM   3245  HZ  PHE P 207     -27.332-126.710 115.343  0.00 97.00      PROA   
ATOM   3246  CD2 PHE P 207     -27.929-129.725 116.808  0.00 97.00      PROA   
ATOM   3247  HD2 PHE P 207     -28.440-130.152 117.658  0.00 97.00      PROA   
ATOM   3248  CE2 PHE P 207     -27.959-128.339 116.607  0.00 97.00      PROA   
ATOM   3249  HE2 PHE P 207     -28.482-127.702 117.305  0.00 97.00      PROA   
ATOM   3250  C   PHE P 207     -26.343-134.144 116.909  0.00 97.00      PROA   
ATOM   3251  O   PHE P 207     -25.878-135.011 116.184  0.00 97.00      PROA   
ATOM   3252  N   SER P 208     -27.127-134.436 117.963  0.00 97.00      PROA   
ATOM   3253  HN  SER P 208     -27.414-133.727 118.600  0.00 97.00      PROA   
ATOM   3254  CA  SER P 208     -27.622-135.763 118.233  0.00 97.00      PROA   
ATOM   3255  HA  SER P 208     -27.733-136.294 117.297  0.00 97.00      PROA   
ATOM   3256  CB  SER P 208     -26.716-136.598 119.177  0.00 97.00      PROA   
ATOM   3257  HB1 SER P 208     -25.767-136.819 118.642  0.00 97.00      PROA   
ATOM   3258  HB2 SER P 208     -27.197-137.564 119.442  0.00 97.00      PROA   
ATOM   3259  OG  SER P 208     -26.397-135.870 120.358  0.00 97.00      PROA   
ATOM   3260  HG1 SER P 208     -26.162-136.505 121.042  0.00 97.00      PROA   
ATOM   3261  C   SER P 208     -29.003-135.603 118.805  0.00 97.00      PROA   
ATOM   3262  O   SER P 208     -29.349-134.556 119.347  0.00 97.00      PROA   
ATOM   3263  N   PHE P 209     -29.835-136.653 118.644  0.00 97.00      PROA   
ATOM   3264  HN  PHE P 209     -29.512-137.491 118.214  0.00 97.00      PROA   
ATOM   3265  CA  PHE P 209     -31.220-136.668 119.044  0.00 97.00      PROA   
ATOM   3266  HA  PHE P 209     -31.400-135.849 119.730  0.00 97.00      PROA   
ATOM   3267  CB  PHE P 209     -32.176-136.598 117.819  0.00 97.00      PROA   
ATOM   3268  HB1 PHE P 209     -32.947-137.396 117.818  0.00 97.00      PROA   
ATOM   3269  HB2 PHE P 209     -31.591-136.692 116.877  0.00 97.00      PROA   
ATOM   3270  CG  PHE P 209     -32.907-135.283 117.804  0.00 97.00      PROA   
ATOM   3271  CD1 PHE P 209     -34.003-135.095 118.662  0.00 97.00      PROA   
ATOM   3272  HD1 PHE P 209     -34.288-135.881 119.347  0.00 97.00      PROA   
ATOM   3273  CE1 PHE P 209     -34.737-133.904 118.632  0.00 97.00      PROA   
ATOM   3274  HE1 PHE P 209     -35.582-133.780 119.292  0.00 97.00      PROA   
ATOM   3275  CZ  PHE P 209     -34.382-132.887 117.737  0.00 97.00      PROA   
ATOM   3276  HZ  PHE P 209     -34.946-131.967 117.706  0.00 97.00      PROA   
ATOM   3277  CD2 PHE P 209     -32.557-134.253 116.910  0.00 97.00      PROA   
ATOM   3278  HD2 PHE P 209     -31.722-134.383 116.236  0.00 97.00      PROA   
ATOM   3279  CE2 PHE P 209     -33.292-133.062 116.876  0.00 97.00      PROA   
ATOM   3280  HE2 PHE P 209     -33.022-132.276 116.186  0.00 97.00      PROA   
ATOM   3281  C   PHE P 209     -31.438-137.937 119.829  0.00 97.00      PROA   
ATOM   3282  O   PHE P 209     -30.875-138.984 119.516  0.00 97.00      PROA   
ATOM   3283  N   TYR P 210     -32.244-137.849 120.909  0.00 97.00      PROA   
ATOM   3284  HN  TYR P 210     -32.675-136.984 121.157  0.00 97.00      PROA   
ATOM   3285  CA  TYR P 210     -32.439-138.927 121.851  0.00 97.00      PROA   
ATOM   3286  HA  TYR P 210     -32.151-139.873 121.413  0.00 97.00      PROA   
ATOM   3287  CB  TYR P 210     -31.694-138.683 123.199  0.00 97.00      PROA   
ATOM   3288  HB1 TYR P 210     -31.775-139.570 123.863  0.00 97.00      PROA   
ATOM   3289  HB2 TYR P 210     -32.162-137.821 123.718  0.00 97.00      PROA   
ATOM   3290  CG  TYR P 210     -30.231-138.327 123.026  0.00 97.00      PROA   
ATOM   3291  CD1 TYR P 210     -29.848-137.001 122.743  0.00 97.00      PROA   
ATOM   3292  HD1 TYR P 210     -30.609-136.250 122.594  0.00 97.00      PROA   
ATOM   3293  CE1 TYR P 210     -28.500-136.632 122.690  0.00 97.00      PROA   
ATOM   3294  HE1 TYR P 210     -28.232-135.607 122.480  0.00 97.00      PROA   
ATOM   3295  CZ  TYR P 210     -27.506-137.585 122.942  0.00 97.00      PROA   
ATOM   3296  OH  TYR P 210     -26.141-137.225 122.949  0.00 97.00      PROA   
ATOM   3297  HH  TYR P 210     -26.057-136.361 123.374  0.00 97.00      PROA   
ATOM   3298  CD2 TYR P 210     -29.220-139.271 123.280  0.00 97.00      PROA   
ATOM   3299  HD2 TYR P 210     -29.492-140.279 123.555  0.00 97.00      PROA   
ATOM   3300  CE2 TYR P 210     -27.867-138.906 123.228  0.00 97.00      PROA   
ATOM   3301  HE2 TYR P 210     -27.098-139.633 123.444  0.00 97.00      PROA   
ATOM   3302  C   TYR P 210     -33.921-138.961 122.146  0.00 97.00      PROA   
ATOM   3303  O   TYR P 210     -34.634-137.989 121.902  0.00 97.00      PROA   
ATOM   3304  N   MET P 211     -34.416-140.096 122.694  0.00 97.00      PROA   
ATOM   3305  HN  MET P 211     -33.835-140.895 122.838  0.00 97.00      PROA   
ATOM   3306  CA  MET P 211     -35.762-140.194 123.219  0.00 97.00      PROA   
ATOM   3307  HA  MET P 211     -36.251-139.233 123.185  0.00 97.00      PROA   
ATOM   3308  CB  MET P 211     -36.619-141.226 122.439  0.00 97.00      PROA   
ATOM   3309  HB1 MET P 211     -37.565-141.416 122.993  0.00 97.00      PROA   
ATOM   3310  HB2 MET P 211     -36.055-142.184 122.372  0.00 97.00      PROA   
ATOM   3311  CG  MET P 211     -36.990-140.763 121.018  0.00 97.00      PROA   
ATOM   3312  HG1 MET P 211     -36.087-140.346 120.522  0.00 97.00      PROA   
ATOM   3313  HG2 MET P 211     -37.715-139.928 121.124  0.00 97.00      PROA   
ATOM   3314  SD  MET P 211     -37.696-142.059 119.948  0.00 97.00      PROA   
ATOM   3315  CE  MET P 211     -39.216-142.372 120.890  0.00 97.00      PROA   
ATOM   3316  HE1 MET P 211     -39.783-141.430 121.048  0.00 97.00      PROA   
ATOM   3317  HE2 MET P 211     -38.995-142.814 121.884  0.00 97.00      PROA   
ATOM   3318  HE3 MET P 211     -39.876-143.078 120.343  0.00 97.00      PROA   
ATOM   3319  C   MET P 211     -35.666-140.626 124.662  0.00 97.00      PROA   
ATOM   3320  O   MET P 211     -35.458-141.807 124.930  0.00 97.00      PROA   
ATOM   3321  N   GLY P 212     -35.842-139.686 125.633  0.00 97.00      PROA   
ATOM   3322  HN  GLY P 212     -36.126-138.758 125.393  0.00 97.00      PROA   
ATOM   3323  CA  GLY P 212     -35.645-139.908 127.063  0.00 97.00      PROA   
ATOM   3324  HA1 GLY P 212     -36.543-140.367 127.451  0.00 97.00      PROA   
ATOM   3325  HA2 GLY P 212     -35.464-138.940 127.499  0.00 97.00      PROA   
ATOM   3326  C   GLY P 212     -34.448-140.761 127.424  0.00 97.00      PROA   
ATOM   3327  O   GLY P 212     -33.304-140.438 127.110  0.00 97.00      PROA   
ATOM   3328  N   SER P 213     -34.710-141.897 128.105  0.00 97.00      PROA   
ATOM   3329  HN  SER P 213     -35.651-142.084 128.378  0.00 97.00      PROA   
ATOM   3330  CA  SER P 213     -33.704-142.864 128.516  0.00 97.00      PROA   
ATOM   3331  HA  SER P 213     -32.832-142.310 128.838  0.00 97.00      PROA   
ATOM   3332  CB  SER P 213     -34.210-143.694 129.733  0.00 97.00      PROA   
ATOM   3333  HB1 SER P 213     -35.093-144.301 129.440  0.00 97.00      PROA   
ATOM   3334  HB2 SER P 213     -34.529-142.990 130.533  0.00 97.00      PROA   
ATOM   3335  OG  SER P 213     -33.207-144.545 130.286  0.00 97.00      PROA   
ATOM   3336  HG1 SER P 213     -32.886-145.076 129.548  0.00 97.00      PROA   
ATOM   3337  C   SER P 213     -33.254-143.810 127.391  0.00 97.00      PROA   
ATOM   3338  O   SER P 213     -32.877-144.954 127.646  0.00 97.00      PROA   
ATOM   3339  N   LYS P 214     -33.240-143.379 126.108  0.00 97.00      PROA   
ATOM   3340  HN  LYS P 214     -33.619-142.492 125.855  0.00 97.00      PROA   
ATOM   3341  CA  LYS P 214     -32.564-144.152 125.081  0.00 97.00      PROA   
ATOM   3342  HA  LYS P 214     -31.707-144.617 125.552  0.00 97.00      PROA   
ATOM   3343  CB  LYS P 214     -33.396-145.320 124.488  0.00 97.00      PROA   
ATOM   3344  HB1 LYS P 214     -33.502-146.080 125.296  0.00 97.00      PROA   
ATOM   3345  HB2 LYS P 214     -32.833-145.802 123.659  0.00 97.00      PROA   
ATOM   3346  CG  LYS P 214     -34.803-144.935 124.002  0.00 97.00      PROA   
ATOM   3347  HG1 LYS P 214     -34.721-144.050 123.333  0.00 97.00      PROA   
ATOM   3348  HG2 LYS P 214     -35.430-144.637 124.871  0.00 97.00      PROA   
ATOM   3349  CD  LYS P 214     -35.498-146.060 123.213  0.00 97.00      PROA   
ATOM   3350  HD1 LYS P 214     -34.896-146.247 122.294  0.00 97.00      PROA   
ATOM   3351  HD2 LYS P 214     -36.499-145.692 122.891  0.00 97.00      PROA   
ATOM   3352  CE  LYS P 214     -35.656-147.375 123.995  0.00 97.00      PROA   
ATOM   3353  HE1 LYS P 214     -36.308-147.226 124.882  0.00 97.00      PROA   
ATOM   3354  HE2 LYS P 214     -34.672-147.764 124.332  0.00 97.00      PROA   
ATOM   3355  NZ  LYS P 214     -36.273-148.417 123.140  0.00 97.00      PROA   
ATOM   3356  HZ1 LYS P 214     -35.654-148.594 122.323  0.00 97.00      PROA   
ATOM   3357  HZ2 LYS P 214     -37.199-148.084 122.803  0.00 97.00      PROA   
ATOM   3358  HZ3 LYS P 214     -36.391-149.298 123.680  0.00 97.00      PROA   
ATOM   3359  C   LYS P 214     -31.966-143.324 123.962  0.00 97.00      PROA   
ATOM   3360  O   LYS P 214     -32.564-142.392 123.429  0.00 97.00      PROA   
ATOM   3361  N   THR P 215     -30.727-143.697 123.566  0.00 97.00      PROA   
ATOM   3362  HN  THR P 215     -30.230-144.407 124.061  0.00 97.00      PROA   
ATOM   3363  CA  THR P 215     -30.036-143.241 122.377  0.00 97.00      PROA   
ATOM   3364  HA  THR P 215     -30.007-142.160 122.402  0.00 97.00      PROA   
ATOM   3365  CB  THR P 215     -28.610-143.784 122.313  0.00 97.00      PROA   
ATOM   3366  HB  THR P 215     -28.154-143.650 121.304  0.00 97.00      PROA   
ATOM   3367  OG1 THR P 215     -28.580-145.166 122.657  0.00 97.00      PROA   
ATOM   3368  HG1 THR P 215     -29.082-145.620 121.978  0.00 97.00      PROA   
ATOM   3369  CG2 THR P 215     -27.725-143.041 123.327  0.00 97.00      PROA   
ATOM   3370 HG21 THR P 215     -28.154-143.106 124.349  0.00 97.00      PROA   
ATOM   3371 HG22 THR P 215     -27.618-141.974 123.045  0.00 97.00      PROA   
ATOM   3372 HG23 THR P 215     -26.713-143.502 123.347  0.00 97.00      PROA   
ATOM   3373  C   THR P 215     -30.727-143.649 121.089  0.00 97.00      PROA   
ATOM   3374  O   THR P 215     -31.162-144.788 120.935  0.00 97.00      PROA   
ATOM   3375  N   LEU P 216     -30.767-142.728 120.101  0.00 97.00      PROA   
ATOM   3376  HN  LEU P 216     -30.513-141.778 120.271  0.00 97.00      PROA   
ATOM   3377  CA  LEU P 216     -31.027-143.062 118.714  0.00 97.00      PROA   
ATOM   3378  HA  LEU P 216     -31.600-143.976 118.672  0.00 97.00      PROA   
ATOM   3379  CB  LEU P 216     -31.816-141.948 117.986  0.00 97.00      PROA   
ATOM   3380  HB1 LEU P 216     -31.952-142.201 116.913  0.00 97.00      PROA   
ATOM   3381  HB2 LEU P 216     -31.239-141.000 118.041  0.00 97.00      PROA   
ATOM   3382  CG  LEU P 216     -33.224-141.697 118.582  0.00 97.00      PROA   
ATOM   3383  HG  LEU P 216     -33.107-141.383 119.647  0.00 97.00      PROA   
ATOM   3384  CD1 LEU P 216     -33.938-140.552 117.844  0.00 97.00      PROA   
ATOM   3385 HD11 LEU P 216     -34.097-140.823 116.778  0.00 97.00      PROA   
ATOM   3386 HD12 LEU P 216     -33.332-139.626 117.892  0.00 97.00      PROA   
ATOM   3387 HD13 LEU P 216     -34.928-140.356 118.307  0.00 97.00      PROA   
ATOM   3388  CD2 LEU P 216     -34.098-142.964 118.557  0.00 97.00      PROA   
ATOM   3389 HD21 LEU P 216     -33.661-143.766 119.186  0.00 97.00      PROA   
ATOM   3390 HD22 LEU P 216     -34.204-143.336 117.515  0.00 97.00      PROA   
ATOM   3391 HD23 LEU P 216     -35.108-142.733 118.948  0.00 97.00      PROA   
ATOM   3392  C   LEU P 216     -29.702-143.361 118.034  0.00 97.00      PROA   
ATOM   3393  O   LEU P 216     -28.653-143.303 118.671  0.00 97.00      PROA   
ATOM   3394  N   ARG P 217     -29.714-143.739 116.730  0.00 97.00      PROA   
ATOM   3395  HN  ARG P 217     -30.576-143.811 116.234  0.00 97.00      PROA   
ATOM   3396  CA  ARG P 217     -28.509-144.070 115.981  0.00 97.00      PROA   
ATOM   3397  HA  ARG P 217     -27.910-144.720 116.606  0.00 97.00      PROA   
ATOM   3398  CB  ARG P 217     -28.790-144.832 114.658  0.00 97.00      PROA   
ATOM   3399  HB1 ARG P 217     -27.832-144.951 114.100  0.00 97.00      PROA   
ATOM   3400  HB2 ARG P 217     -29.475-144.221 114.030  0.00 97.00      PROA   
ATOM   3401  CG  ARG P 217     -29.373-146.248 114.823  0.00 97.00      PROA   
ATOM   3402  HG1 ARG P 217     -30.335-146.198 115.378  0.00 97.00      PROA   
ATOM   3403  HG2 ARG P 217     -28.664-146.858 115.426  0.00 97.00      PROA   
ATOM   3404  CD  ARG P 217     -29.615-146.918 113.460  0.00 97.00      PROA   
ATOM   3405  HD1 ARG P 217     -28.695-146.926 112.834  0.00 97.00      PROA   
ATOM   3406  HD2 ARG P 217     -30.406-146.368 112.905  0.00 97.00      PROA   
ATOM   3407  NE  ARG P 217     -30.112-148.315 113.675  0.00 97.00      PROA   
ATOM   3408  HE  ARG P 217     -31.093-148.485 113.669  0.00 97.00      PROA   
ATOM   3409  CZ  ARG P 217     -29.312-149.392 113.829  0.00 97.00      PROA   
ATOM   3410  NH1 ARG P 217     -27.975-149.299 113.882  0.00 97.00      PROA   
ATOM   3411 HH11 ARG P 217     -27.560-148.396 113.862  0.00 97.00      PROA   
ATOM   3412 HH12 ARG P 217     -27.435-150.129 114.000  0.00 97.00      PROA   
ATOM   3413  NH2 ARG P 217     -29.877-150.609 113.929  0.00 97.00      PROA   
ATOM   3414 HH21 ARG P 217     -30.868-150.690 113.888  0.00 97.00      PROA   
ATOM   3415 HH22 ARG P 217     -29.290-151.410 114.012  0.00 97.00      PROA   
ATOM   3416  C   ARG P 217     -27.633-142.867 115.656  0.00 97.00      PROA   
ATOM   3417  O   ARG P 217     -27.577-142.398 114.520  0.00 97.00      PROA   
ATOM   3418  N   GLY P 218     -26.906-142.364 116.679  0.00 97.00      PROA   
ATOM   3419  HN  GLY P 218     -27.099-142.714 117.594  0.00 97.00      PROA   
ATOM   3420  CA  GLY P 218     -25.838-141.386 116.587  0.00 97.00      PROA   
ATOM   3421  HA1 GLY P 218     -25.443-141.265 117.584  0.00 97.00      PROA   
ATOM   3422  HA2 GLY P 218     -26.256-140.477 116.180  0.00 97.00      PROA   
ATOM   3423  C   GLY P 218     -24.682-141.802 115.721  0.00 97.00      PROA   
ATOM   3424  O   GLY P 218     -24.507-142.977 115.404  0.00 97.00      PROA   
ATOM   3425  N   ARG P 219     -23.841-140.806 115.370  0.00 97.00      PROA   
ATOM   3426  HN  ARG P 219     -24.021-139.871 115.667  0.00 97.00      PROA   
ATOM   3427  CA  ARG P 219     -22.647-140.964 114.576  0.00 97.00      PROA   
ATOM   3428  HA  ARG P 219     -21.925-141.483 115.190  0.00 97.00      PROA   
ATOM   3429  CB  ARG P 219     -22.835-141.743 113.224  0.00 97.00      PROA   
ATOM   3430  HB1 ARG P 219     -23.046-142.804 113.484  0.00 97.00      PROA   
ATOM   3431  HB2 ARG P 219     -21.882-141.768 112.658  0.00 97.00      PROA   
ATOM   3432  CG  ARG P 219     -24.003-141.277 112.323  0.00 97.00      PROA   
ATOM   3433  HG1 ARG P 219     -23.897-140.198 112.079  0.00 97.00      PROA   
ATOM   3434  HG2 ARG P 219     -24.949-141.396 112.892  0.00 97.00      PROA   
ATOM   3435  CD  ARG P 219     -24.169-142.065 111.013  0.00 97.00      PROA   
ATOM   3436  HD1 ARG P 219     -25.146-141.801 110.543  0.00 97.00      PROA   
ATOM   3437  HD2 ARG P 219     -24.118-143.159 111.195  0.00 97.00      PROA   
ATOM   3438  NE  ARG P 219     -23.052-141.645 110.110  0.00 97.00      PROA   
ATOM   3439  HE  ARG P 219     -22.316-141.075 110.480  0.00 97.00      PROA   
ATOM   3440  CZ  ARG P 219     -23.117-141.644 108.767  0.00 97.00      PROA   
ATOM   3441  NH1 ARG P 219     -23.899-142.510 108.127  0.00 97.00      PROA   
ATOM   3442 HH11 ARG P 219     -24.251-143.237 108.702  0.00 97.00      PROA   
ATOM   3443 HH12 ARG P 219     -23.775-142.606 107.144  0.00 97.00      PROA   
ATOM   3444  NH2 ARG P 219     -22.354-140.781 108.076  0.00 97.00      PROA   
ATOM   3445 HH21 ARG P 219     -22.580-140.569 107.133  0.00 97.00      PROA   
ATOM   3446 HH22 ARG P 219     -21.782-140.142 108.598  0.00 97.00      PROA   
ATOM   3447  C   ARG P 219     -22.140-139.552 114.399  0.00 97.00      PROA   
ATOM   3448  O   ARG P 219     -22.171-138.751 115.332  0.00 97.00      PROA   
ATOM   3449  N   ASP P 220     -21.690-139.199 113.183  0.00 97.00      PROA   
ATOM   3450  HN  ASP P 220     -21.550-139.893 112.477  0.00 97.00      PROA   
ATOM   3451  CA  ASP P 220     -21.466-137.873 112.663  0.00 97.00      PROA   
ATOM   3452  HA  ASP P 220     -21.008-137.259 113.428  0.00 97.00      PROA   
ATOM   3453  CB  ASP P 220     -20.500-137.970 111.435  0.00 97.00      PROA   
ATOM   3454  HB1 ASP P 220     -19.490-138.226 111.828  0.00 97.00      PROA   
ATOM   3455  HB2 ASP P 220     -20.409-137.006 110.901  0.00 97.00      PROA   
ATOM   3456  CG  ASP P 220     -20.840-139.091 110.442  0.00 97.00      PROA   
ATOM   3457  OD1 ASP P 220     -20.972-138.784 109.233  0.00 97.00      PROA   
ATOM   3458  OD2 ASP P 220     -20.887-140.274 110.862  0.00 97.00      PROA   
ATOM   3459  C   ASP P 220     -22.817-137.249 112.284  0.00 97.00      PROA   
ATOM   3460  O   ASP P 220     -23.069-136.873 111.140  0.00 97.00      PROA   
ATOM   3461  N   THR P 221     -23.751-137.145 113.259  0.00 97.00      PROA   
ATOM   3462  HN  THR P 221     -23.548-137.456 114.187  0.00 97.00      PROA   
ATOM   3463  CA  THR P 221     -25.137-136.792 112.997  0.00 97.00      PROA   
ATOM   3464  HA  THR P 221     -25.376-137.273 112.058  0.00 97.00      PROA   
ATOM   3465  CB  THR P 221     -26.130-137.391 113.995  0.00 97.00      PROA   
ATOM   3466  HB  THR P 221     -27.087-136.822 114.041  0.00 97.00      PROA   
ATOM   3467  OG1 THR P 221     -25.568-137.487 115.297  0.00 97.00      PROA   
ATOM   3468  HG1 THR P 221     -25.500-136.581 115.614  0.00 97.00      PROA   
ATOM   3469  CG2 THR P 221     -26.447-138.829 113.556  0.00 97.00      PROA   
ATOM   3470 HG21 THR P 221     -25.518-139.433 113.571  0.00 97.00      PROA   
ATOM   3471 HG22 THR P 221     -26.868-138.851 112.531  0.00 97.00      PROA   
ATOM   3472 HG23 THR P 221     -27.172-139.296 114.256  0.00 97.00      PROA   
ATOM   3473  C   THR P 221     -25.425-135.315 112.751  0.00 97.00      PROA   
ATOM   3474  O   THR P 221     -24.913-134.412 113.411  0.00 97.00      PROA   
ATOM   3475  N   SER P 222     -26.306-135.062 111.756  0.00 97.00      PROA   
ATOM   3476  HN  SER P 222     -26.625-135.812 111.182  0.00 97.00      PROA   
ATOM   3477  CA  SER P 222     -26.815-133.762 111.368  0.00 97.00      PROA   
ATOM   3478  HA  SER P 222     -26.001-133.051 111.421  0.00 97.00      PROA   
ATOM   3479  CB  SER P 222     -27.380-133.804 109.926  0.00 97.00      PROA   
ATOM   3480  HB1 SER P 222     -27.609-132.785 109.547  0.00 97.00      PROA   
ATOM   3481  HB2 SER P 222     -28.317-134.406 109.910  0.00 97.00      PROA   
ATOM   3482  OG  SER P 222     -26.455-134.439 109.046  0.00 97.00      PROA   
ATOM   3483  HG1 SER P 222     -25.578-134.106 109.259  0.00 97.00      PROA   
ATOM   3484  C   SER P 222     -27.923-133.304 112.305  0.00 97.00      PROA   
ATOM   3485  O   SER P 222     -28.350-134.042 113.190  0.00 97.00      PROA   
ATOM   3486  N   SER P 223     -28.407-132.049 112.131  0.00 97.00      PROA   
ATOM   3487  HN  SER P 223     -28.020-131.441 111.440  0.00 97.00      PROA   
ATOM   3488  CA  SER P 223     -29.363-131.366 112.990  0.00 97.00      PROA   
ATOM   3489  HA  SER P 223     -28.908-131.250 113.958  0.00 97.00      PROA   
ATOM   3490  CB  SER P 223     -29.680-129.966 112.417  0.00 97.00      PROA   
ATOM   3491  HB1 SER P 223     -30.269-129.365 113.143  0.00 97.00      PROA   
ATOM   3492  HB2 SER P 223     -30.267-130.059 111.478  0.00 97.00      PROA   
ATOM   3493  OG  SER P 223     -28.476-129.271 112.110  0.00 97.00      PROA   
ATOM   3494  HG1 SER P 223     -28.069-129.037 112.949  0.00 97.00      PROA   
ATOM   3495  C   SER P 223     -30.688-132.060 113.222  0.00 97.00      PROA   
ATOM   3496  O   SER P 223     -31.208-132.029 114.336  0.00 97.00      PROA   
ATOM   3497  N   GLU P 224     -31.264-132.692 112.178  0.00 97.00      PROA   
ATOM   3498  HN  GLU P 224     -30.787-132.769 111.310  0.00 97.00      PROA   
ATOM   3499  CA  GLU P 224     -32.601-133.243 112.217  0.00 97.00      PROA   
ATOM   3500  HA  GLU P 224     -32.992-133.189 113.224  0.00 97.00      PROA   
ATOM   3501  CB  GLU P 224     -33.596-132.493 111.287  0.00 97.00      PROA   
ATOM   3502  HB1 GLU P 224     -34.512-133.119 111.188  0.00 97.00      PROA   
ATOM   3503  HB2 GLU P 224     -33.166-132.386 110.268  0.00 97.00      PROA   
ATOM   3504  CG  GLU P 224     -34.033-131.105 111.811  0.00 97.00      PROA   
ATOM   3505  HG1 GLU P 224     -33.342-130.306 111.473  0.00 97.00      PROA   
ATOM   3506  HG2 GLU P 224     -34.066-131.103 112.922  0.00 97.00      PROA   
ATOM   3507  CD  GLU P 224     -35.445-130.804 111.323  0.00 97.00      PROA   
ATOM   3508  OE1 GLU P 224     -36.362-131.561 111.731  0.00 97.00      PROA   
ATOM   3509  OE2 GLU P 224     -35.623-129.843 110.532  0.00 97.00      PROA   
ATOM   3510  C   GLU P 224     -32.593-134.708 111.837  0.00 97.00      PROA   
ATOM   3511  O   GLU P 224     -31.632-135.237 111.282  0.00 97.00      PROA   
ATOM   3512  N   TYR P 225     -33.722-135.385 112.143  0.00 97.00      PROA   
ATOM   3513  HN  TYR P 225     -34.479-134.907 112.581  0.00 97.00      PROA   
ATOM   3514  CA  TYR P 225     -34.015-136.750 111.773  0.00 97.00      PROA   
ATOM   3515  HA  TYR P 225     -33.293-137.093 111.046  0.00 97.00      PROA   
ATOM   3516  CB  TYR P 225     -34.043-137.706 113.014  0.00 97.00      PROA   
ATOM   3517  HB1 TYR P 225     -33.086-137.596 113.571  0.00 97.00      PROA   
ATOM   3518  HB2 TYR P 225     -34.115-138.759 112.668  0.00 97.00      PROA   
ATOM   3519  CG  TYR P 225     -35.181-137.440 113.985  0.00 97.00      PROA   
ATOM   3520  CD1 TYR P 225     -36.319-138.270 114.004  0.00 97.00      PROA   
ATOM   3521  HD1 TYR P 225     -36.386-139.102 113.318  0.00 97.00      PROA   
ATOM   3522  CE1 TYR P 225     -37.377-138.014 114.885  0.00 97.00      PROA   
ATOM   3523  HE1 TYR P 225     -38.247-138.654 114.882  0.00 97.00      PROA   
ATOM   3524  CZ  TYR P 225     -37.317-136.916 115.751  0.00 97.00      PROA   
ATOM   3525  OH  TYR P 225     -38.400-136.621 116.606  0.00 97.00      PROA   
ATOM   3526  HH  TYR P 225     -39.026-137.347 116.555  0.00 97.00      PROA   
ATOM   3527  CD2 TYR P 225     -35.116-136.368 114.895  0.00 97.00      PROA   
ATOM   3528  HD2 TYR P 225     -34.247-135.726 114.910  0.00 97.00      PROA   
ATOM   3529  CE2 TYR P 225     -36.182-136.098 115.760  0.00 97.00      PROA   
ATOM   3530  HE2 TYR P 225     -36.137-135.251 116.428  0.00 97.00      PROA   
ATOM   3531  C   TYR P 225     -35.373-136.628 111.103  0.00 97.00      PROA   
ATOM   3532  O   TYR P 225     -36.057-135.624 111.291  0.00 97.00      PROA   
ATOM   3533  N   GLN P 226     -35.809-137.625 110.292  0.00 97.00      PROA   
ATOM   3534  HN  GLN P 226     -35.264-138.439 110.106  0.00 97.00      PROA   
ATOM   3535  CA  GLN P 226     -37.131-137.567 109.689  0.00 97.00      PROA   
ATOM   3536  HA  GLN P 226     -37.711-136.870 110.271  0.00 97.00      PROA   
ATOM   3537  CB  GLN P 226     -37.159-137.069 108.212  0.00 97.00      PROA   
ATOM   3538  HB1 GLN P 226     -38.037-137.490 107.672  0.00 97.00      PROA   
ATOM   3539  HB2 GLN P 226     -36.252-137.443 107.688  0.00 97.00      PROA   
ATOM   3540  CG  GLN P 226     -37.247-135.530 108.062  0.00 97.00      PROA   
ATOM   3541  HG1 GLN P 226     -37.387-135.253 106.997  0.00 97.00      PROA   
ATOM   3542  HG2 GLN P 226     -36.303-135.075 108.432  0.00 97.00      PROA   
ATOM   3543  CD  GLN P 226     -38.434-134.977 108.864  0.00 97.00      PROA   
ATOM   3544  OE1 GLN P 226     -39.484-135.622 108.973  0.00 97.00      PROA   
ATOM   3545  NE2 GLN P 226     -38.248-133.776 109.477  0.00 97.00      PROA   
ATOM   3546 HE21 GLN P 226     -38.900-133.523 110.192  0.00 97.00      PROA   
ATOM   3547 HE22 GLN P 226     -37.373-133.301 109.420  0.00 97.00      PROA   
ATOM   3548  C   GLN P 226     -37.926-138.827 109.878  0.00 97.00      PROA   
ATOM   3549  O   GLN P 226     -37.391-139.909 110.106  0.00 97.00      PROA   
ATOM   3550  N   ILE P 227     -39.272-138.661 109.844  0.00 97.00      PROA   
ATOM   3551  HN  ILE P 227     -39.655-137.772 109.598  0.00 97.00      PROA   
ATOM   3552  CA  ILE P 227     -40.213-139.644 110.333  0.00 97.00      PROA   
ATOM   3553  HA  ILE P 227     -39.670-140.530 110.632  0.00 97.00      PROA   
ATOM   3554  CB  ILE P 227     -41.025-139.156 111.536  0.00 97.00      PROA   
ATOM   3555  HB  ILE P 227     -41.916-138.573 111.204  0.00 97.00      PROA   
ATOM   3556  CG2 ILE P 227     -41.498-140.407 112.307  0.00 97.00      PROA   
ATOM   3557 HG21 ILE P 227     -40.626-140.972 112.699  0.00 97.00      PROA   
ATOM   3558 HG22 ILE P 227     -42.091-141.082 111.659  0.00 97.00      PROA   
ATOM   3559 HG23 ILE P 227     -42.128-140.121 113.171  0.00 97.00      PROA   
ATOM   3560  CG1 ILE P 227     -40.204-138.205 112.451  0.00 97.00      PROA   
ATOM   3561 HG11 ILE P 227     -39.883-137.306 111.880  0.00 97.00      PROA   
ATOM   3562 HG12 ILE P 227     -39.290-138.740 112.790  0.00 97.00      PROA   
ATOM   3563  CD  ILE P 227     -40.989-137.701 113.669  0.00 97.00      PROA   
ATOM   3564  HD1 ILE P 227     -41.180-138.524 114.389  0.00 97.00      PROA   
ATOM   3565  HD2 ILE P 227     -41.966-137.280 113.348  0.00 97.00      PROA   
ATOM   3566  HD3 ILE P 227     -40.420-136.904 114.193  0.00 97.00      PROA   
ATOM   3567  C   ILE P 227     -41.133-140.014 109.190  0.00 97.00      PROA   
ATOM   3568  O   ILE P 227     -41.736-139.159 108.548  0.00 97.00      PROA   
ATOM   3569  N   LEU P 228     -41.252-141.326 108.897  0.00 97.00      PROA   
ATOM   3570  HN  LEU P 228     -40.768-142.009 109.439  0.00 97.00      PROA   
ATOM   3571  CA  LEU P 228     -41.880-141.825 107.689  0.00 97.00      PROA   
ATOM   3572  HA  LEU P 228     -41.888-141.051 106.933  0.00 97.00      PROA   
ATOM   3573  CB  LEU P 228     -41.085-143.042 107.140  0.00 97.00      PROA   
ATOM   3574  HB1 LEU P 228     -41.644-143.468 106.277  0.00 97.00      PROA   
ATOM   3575  HB2 LEU P 228     -41.013-143.831 107.919  0.00 97.00      PROA   
ATOM   3576  CG  LEU P 228     -39.651-142.726 106.620  0.00 97.00      PROA   
ATOM   3577  HG  LEU P 228     -39.713-141.803 105.997  0.00 97.00      PROA   
ATOM   3578  CD1 LEU P 228     -38.594-142.491 107.720  0.00 97.00      PROA   
ATOM   3579 HD11 LEU P 228     -38.580-143.345 108.429  0.00 97.00      PROA   
ATOM   3580 HD12 LEU P 228     -38.786-141.557 108.281  0.00 97.00      PROA   
ATOM   3581 HD13 LEU P 228     -37.585-142.401 107.264  0.00 97.00      PROA   
ATOM   3582  CD2 LEU P 228     -39.157-143.862 105.704  0.00 97.00      PROA   
ATOM   3583 HD21 LEU P 228     -39.861-144.020 104.861  0.00 97.00      PROA   
ATOM   3584 HD22 LEU P 228     -39.073-144.806 106.283  0.00 97.00      PROA   
ATOM   3585 HD23 LEU P 228     -38.157-143.613 105.290  0.00 97.00      PROA   
ATOM   3586  C   LEU P 228     -43.327-142.212 107.952  0.00 97.00      PROA   
ATOM   3587  O   LEU P 228     -43.986-142.804 107.100  0.00 97.00      PROA   
ATOM   3588  N   THR P 229     -43.821-141.845 109.155  0.00 97.00      PROA   
ATOM   3589  HN  THR P 229     -43.213-141.300 109.723  0.00 97.00      PROA   
ATOM   3590  CA  THR P 229     -45.097-142.168 109.772  0.00 97.00      PROA   
ATOM   3591  HA  THR P 229     -45.811-141.399 109.520  0.00 97.00      PROA   
ATOM   3592  CB  THR P 229     -45.683-143.566 109.481  0.00 97.00      PROA   
ATOM   3593  HB  THR P 229     -44.855-144.310 109.468  0.00 97.00      PROA   
ATOM   3594  OG1 THR P 229     -46.326-143.569 108.216  0.00 97.00      PROA   
ATOM   3595  HG1 THR P 229     -45.646-143.313 107.587  0.00 97.00      PROA   
ATOM   3596  CG2 THR P 229     -46.753-144.053 110.487  0.00 97.00      PROA   
ATOM   3597 HG21 THR P 229     -47.620-143.367 110.519  0.00 97.00      PROA   
ATOM   3598 HG22 THR P 229     -46.349-144.159 111.510  0.00 97.00      PROA   
ATOM   3599 HG23 THR P 229     -47.126-145.052 110.172  0.00 97.00      PROA   
ATOM   3600  C   THR P 229     -44.761-142.062 111.233  0.00 97.00      PROA   
ATOM   3601  O   THR P 229     -44.205-143.002 111.795  0.00 97.00      PROA   
ATOM   3602  N   ALA P 230     -45.034-140.913 111.904  0.00 97.00      PROA   
ATOM   3603  HN  ALA P 230     -45.378-140.090 111.456  0.00 97.00      PROA   
ATOM   3604  CA  ALA P 230     -44.888-140.835 113.348  0.00 97.00      PROA   
ATOM   3605  HA  ALA P 230     -43.919-141.241 113.594  0.00 97.00      PROA   
ATOM   3606  CB  ALA P 230     -44.952-139.395 113.884  0.00 97.00      PROA   
ATOM   3607  HB1 ALA P 230     -45.939-138.934 113.665  0.00 97.00      PROA   
ATOM   3608  HB2 ALA P 230     -44.158-138.782 113.404  0.00 97.00      PROA   
ATOM   3609  HB3 ALA P 230     -44.775-139.376 114.980  0.00 97.00      PROA   
ATOM   3610  C   ALA P 230     -45.922-141.694 114.040  0.00 97.00      PROA   
ATOM   3611  O   ALA P 230     -47.051-141.776 113.588  0.00 97.00      PROA   
ATOM   3612  N   ARG P 231     -45.550-142.383 115.135  0.00 97.00      PROA   
ATOM   3613  HN  ARG P 231     -44.608-142.302 115.462  0.00 97.00      PROA   
ATOM   3614  CA  ARG P 231     -46.324-143.469 115.696  0.00 97.00      PROA   
ATOM   3615  HA  ARG P 231     -47.265-143.556 115.174  0.00 97.00      PROA   
ATOM   3616  CB  ARG P 231     -45.571-144.814 115.524  0.00 97.00      PROA   
ATOM   3617  HB1 ARG P 231     -46.089-145.596 116.110  0.00 97.00      PROA   
ATOM   3618  HB2 ARG P 231     -44.541-144.728 115.930  0.00 97.00      PROA   
ATOM   3619  CG  ARG P 231     -45.501-145.272 114.053  0.00 97.00      PROA   
ATOM   3620  HG1 ARG P 231     -44.672-144.715 113.567  0.00 97.00      PROA   
ATOM   3621  HG2 ARG P 231     -46.439-144.962 113.547  0.00 97.00      PROA   
ATOM   3622  CD  ARG P 231     -45.260-146.783 113.825  0.00 97.00      PROA   
ATOM   3623  HD1 ARG P 231     -44.296-147.067 114.301  0.00 97.00      PROA   
ATOM   3624  HD2 ARG P 231     -45.220-147.027 112.744  0.00 97.00      PROA   
ATOM   3625  NE  ARG P 231     -46.318-147.625 114.472  0.00 97.00      PROA   
ATOM   3626  HE  ARG P 231     -46.033-148.097 115.308  0.00 97.00      PROA   
ATOM   3627  CZ  ARG P 231     -47.614-147.273 114.489  0.00 97.00      PROA   
ATOM   3628  NH1 ARG P 231     -48.265-146.860 113.404  0.00 97.00      PROA   
ATOM   3629 HH11 ARG P 231     -47.787-146.837 112.537  0.00 97.00      PROA   
ATOM   3630 HH12 ARG P 231     -49.200-146.526 113.549  0.00 97.00      PROA   
ATOM   3631  NH2 ARG P 231     -48.261-147.243 115.663  0.00 97.00      PROA   
ATOM   3632 HH21 ARG P 231     -47.694-147.401 116.474  0.00 97.00      PROA   
ATOM   3633 HH22 ARG P 231     -49.027-146.603 115.719  0.00 97.00      PROA   
ATOM   3634  C   ARG P 231     -46.676-143.298 117.156  0.00 97.00      PROA   
ATOM   3635  O   ARG P 231     -46.088-142.520 117.893  0.00 97.00      PROA   
ATOM   3636  N   ARG P 232     -47.662-144.084 117.626  0.00 97.00      PROA   
ATOM   3637  HN  ARG P 232     -48.245-144.577 116.978  0.00 97.00      PROA   
ATOM   3638  CA  ARG P 232     -48.004-144.271 119.024  0.00 97.00      PROA   
ATOM   3639  HA  ARG P 232     -48.419-143.341 119.383  0.00 97.00      PROA   
ATOM   3640  CB  ARG P 232     -49.068-145.392 119.101  0.00 97.00      PROA   
ATOM   3641  HB1 ARG P 232     -48.973-145.996 120.026  0.00 97.00      PROA   
ATOM   3642  HB2 ARG P 232     -48.873-146.090 118.255  0.00 97.00      PROA   
ATOM   3643  CG  ARG P 232     -50.501-144.848 118.963  0.00 97.00      PROA   
ATOM   3644  HG1 ARG P 232     -51.129-145.588 118.415  0.00 97.00      PROA   
ATOM   3645  HG2 ARG P 232     -50.464-143.939 118.328  0.00 97.00      PROA   
ATOM   3646  CD  ARG P 232     -51.138-144.514 120.316  0.00 97.00      PROA   
ATOM   3647  HD1 ARG P 232     -52.100-143.975 120.203  0.00 97.00      PROA   
ATOM   3648  HD2 ARG P 232     -50.445-143.905 120.937  0.00 97.00      PROA   
ATOM   3649  NE  ARG P 232     -51.437-145.846 120.928  0.00 97.00      PROA   
ATOM   3650  HE  ARG P 232     -51.802-146.540 120.314  0.00 97.00      PROA   
ATOM   3651  CZ  ARG P 232     -50.916-146.302 122.085  0.00 97.00      PROA   
ATOM   3652  NH1 ARG P 232     -50.343-145.501 122.995  0.00 97.00      PROA   
ATOM   3653 HH11 ARG P 232     -50.265-144.530 122.797  0.00 97.00      PROA   
ATOM   3654 HH12 ARG P 232     -49.955-145.902 123.820  0.00 97.00      PROA   
ATOM   3655  NH2 ARG P 232     -50.945-147.630 122.307  0.00 97.00      PROA   
ATOM   3656 HH21 ARG P 232     -51.264-148.227 121.576  0.00 97.00      PROA   
ATOM   3657 HH22 ARG P 232     -50.499-147.991 123.121  0.00 97.00      PROA   
ATOM   3658  C   ARG P 232     -46.849-144.604 119.958  0.00 97.00      PROA   
ATOM   3659  O   ARG P 232     -46.755-144.073 121.059  0.00 97.00      PROA   
ATOM   3660  N   GLU P 233     -45.930-145.475 119.521  0.00 97.00      PROA   
ATOM   3661  HN  GLU P 233     -46.117-146.003 118.692  0.00 97.00      PROA   
ATOM   3662  CA  GLU P 233     -44.709-145.860 120.183  0.00 97.00      PROA   
ATOM   3663  HA  GLU P 233     -44.934-145.993 121.232  0.00 97.00      PROA   
ATOM   3664  CB  GLU P 233     -44.234-147.236 119.636  0.00 97.00      PROA   
ATOM   3665  HB1 GLU P 233     -44.887-148.031 120.064  0.00 97.00      PROA   
ATOM   3666  HB2 GLU P 233     -43.204-147.430 120.007  0.00 97.00      PROA   
ATOM   3667  CG  GLU P 233     -44.232-147.360 118.089  0.00 97.00      PROA   
ATOM   3668  HG1 GLU P 233     -43.414-148.054 117.796  0.00 97.00      PROA   
ATOM   3669  HG2 GLU P 233     -44.022-146.377 117.624  0.00 97.00      PROA   
ATOM   3670  CD  GLU P 233     -45.526-147.934 117.499  0.00 97.00      PROA   
ATOM   3671  OE1 GLU P 233     -46.624-147.411 117.802  0.00 97.00      PROA   
ATOM   3672  OE2 GLU P 233     -45.428-148.901 116.699  0.00 97.00      PROA   
ATOM   3673  C   GLU P 233     -43.617-144.795 120.150  0.00 97.00      PROA   
ATOM   3674  O   GLU P 233     -42.678-144.843 120.945  0.00 97.00      PROA   
ATOM   3675  N   ASP P 234     -43.746-143.767 119.277  0.00 97.00      PROA   
ATOM   3676  HN  ASP P 234     -44.446-143.785 118.569  0.00 97.00      PROA   
ATOM   3677  CA  ASP P 234     -42.895-142.589 119.256  0.00 97.00      PROA   
ATOM   3678  HA  ASP P 234     -41.869-142.907 119.387  0.00 97.00      PROA   
ATOM   3679  CB  ASP P 234     -43.006-141.795 117.917  0.00 97.00      PROA   
ATOM   3680  HB1 ASP P 234     -42.305-140.938 117.919  0.00 97.00      PROA   
ATOM   3681  HB2 ASP P 234     -44.028-141.381 117.802  0.00 97.00      PROA   
ATOM   3682  CG  ASP P 234     -42.687-142.599 116.654  0.00 97.00      PROA   
ATOM   3683  OD1 ASP P 234     -42.299-143.791 116.730  0.00 97.00      PROA   
ATOM   3684  OD2 ASP P 234     -42.821-141.979 115.566  0.00 97.00      PROA   
ATOM   3685  C   ASP P 234     -43.255-141.612 120.380  0.00 97.00      PROA   
ATOM   3686  O   ASP P 234     -42.504-140.683 120.665  0.00 97.00      PROA   
ATOM   3687  N   SER P 235     -44.429-141.778 121.040  0.00 97.00      PROA   
ATOM   3688  HN  SER P 235     -45.005-142.557 120.807  0.00 97.00      PROA   
ATOM   3689  CA  SER P 235     -44.951-140.843 122.036  0.00 97.00      PROA   
ATOM   3690  HA  SER P 235     -44.994-139.881 121.543  0.00 97.00      PROA   
ATOM   3691  CB  SER P 235     -46.399-141.186 122.520  0.00 97.00      PROA   
ATOM   3692  HB1 SER P 235     -47.027-141.389 121.629  0.00 97.00      PROA   
ATOM   3693  HB2 SER P 235     -46.834-140.320 123.060  0.00 97.00      PROA   
ATOM   3694  OG  SER P 235     -46.475-142.334 123.367  0.00 97.00      PROA   
ATOM   3695  HG1 SER P 235     -45.638-142.359 123.845  0.00 97.00      PROA   
ATOM   3696  C   SER P 235     -44.066-140.689 123.268  0.00 97.00      PROA   
ATOM   3697  O   SER P 235     -43.952-141.598 124.089  0.00 97.00      PROA   
ATOM   3698  N   GLY P 236     -43.421-139.519 123.459  0.00 97.00      PROA   
ATOM   3699  HN  GLY P 236     -43.465-138.767 122.805  0.00 97.00      PROA   
ATOM   3700  CA  GLY P 236     -42.593-139.381 124.639  0.00 97.00      PROA   
ATOM   3701  HA1 GLY P 236     -41.862-140.178 124.631  0.00 97.00      PROA   
ATOM   3702  HA2 GLY P 236     -43.239-139.392 125.507  0.00 97.00      PROA   
ATOM   3703  C   GLY P 236     -41.850-138.092 124.665  0.00 97.00      PROA   
ATOM   3704  O   GLY P 236     -42.352-137.052 124.258  0.00 97.00      PROA   
ATOM   3705  N   LEU P 237     -40.608-138.144 125.189  0.00 97.00      PROA   
ATOM   3706  HN  LEU P 237     -40.204-139.011 125.466  0.00 97.00      PROA   
ATOM   3707  CA  LEU P 237     -39.799-136.987 125.461  0.00 97.00      PROA   
ATOM   3708  HA  LEU P 237     -40.352-136.084 125.248  0.00 97.00      PROA   
ATOM   3709  CB  LEU P 237     -39.328-136.961 126.932  0.00 97.00      PROA   
ATOM   3710  HB1 LEU P 237     -38.714-136.053 127.083  0.00 97.00      PROA   
ATOM   3711  HB2 LEU P 237     -38.689-137.847 127.138  0.00 97.00      PROA   
ATOM   3712  CG  LEU P 237     -40.436-136.910 128.009  0.00 97.00      PROA   
ATOM   3713  HG  LEU P 237     -41.090-137.806 127.907  0.00 97.00      PROA   
ATOM   3714  CD1 LEU P 237     -39.792-136.947 129.407  0.00 97.00      PROA   
ATOM   3715 HD11 LEU P 237     -39.110-136.078 129.528  0.00 97.00      PROA   
ATOM   3716 HD12 LEU P 237     -39.193-137.872 129.533  0.00 97.00      PROA   
ATOM   3717 HD13 LEU P 237     -40.566-136.906 130.203  0.00 97.00      PROA   
ATOM   3718  CD2 LEU P 237     -41.310-135.654 127.861  0.00 97.00      PROA   
ATOM   3719 HD21 LEU P 237     -41.833-135.665 126.886  0.00 97.00      PROA   
ATOM   3720 HD22 LEU P 237     -40.676-134.742 127.917  0.00 97.00      PROA   
ATOM   3721 HD23 LEU P 237     -42.072-135.604 128.665  0.00 97.00      PROA   
ATOM   3722  C   LEU P 237     -38.601-137.018 124.542  0.00 97.00      PROA   
ATOM   3723  O   LEU P 237     -38.026-138.070 124.282  0.00 97.00      PROA   
ATOM   3724  N   TYR P 238     -38.246-135.841 123.982  0.00 97.00      PROA   
ATOM   3725  HN  TYR P 238     -38.772-135.019 124.195  0.00 97.00      PROA   
ATOM   3726  CA  TYR P 238     -37.228-135.670 122.968  0.00 97.00      PROA   
ATOM   3727  HA  TYR P 238     -36.660-136.585 122.862  0.00 97.00      PROA   
ATOM   3728  CB  TYR P 238     -37.834-135.243 121.605  0.00 97.00      PROA   
ATOM   3729  HB1 TYR P 238     -37.050-134.897 120.897  0.00 97.00      PROA   
ATOM   3730  HB2 TYR P 238     -38.562-134.415 121.752  0.00 97.00      PROA   
ATOM   3731  CG  TYR P 238     -38.556-136.399 120.973  0.00 97.00      PROA   
ATOM   3732  CD1 TYR P 238     -39.865-136.742 121.360  0.00 97.00      PROA   
ATOM   3733  HD1 TYR P 238     -40.360-136.175 122.135  0.00 97.00      PROA   
ATOM   3734  CE1 TYR P 238     -40.532-137.811 120.749  0.00 97.00      PROA   
ATOM   3735  HE1 TYR P 238     -41.536-138.067 121.054  0.00 97.00      PROA   
ATOM   3736  CZ  TYR P 238     -39.899-138.524 119.724  0.00 97.00      PROA   
ATOM   3737  OH  TYR P 238     -40.542-139.598 119.087  0.00 97.00      PROA   
ATOM   3738  HH  TYR P 238     -41.281-139.871 119.641  0.00 97.00      PROA   
ATOM   3739  CD2 TYR P 238     -37.936-137.129 119.944  0.00 97.00      PROA   
ATOM   3740  HD2 TYR P 238     -36.936-136.871 119.627  0.00 97.00      PROA   
ATOM   3741  CE2 TYR P 238     -38.608-138.183 119.320  0.00 97.00      PROA   
ATOM   3742  HE2 TYR P 238     -38.124-138.746 118.534  0.00 97.00      PROA   
ATOM   3743  C   TYR P 238     -36.264-134.585 123.371  0.00 97.00      PROA   
ATOM   3744  O   TYR P 238     -36.671-133.525 123.831  0.00 97.00      PROA   
ATOM   3745  N   TRP P 239     -34.945-134.802 123.171  0.00 97.00      PROA   
ATOM   3746  HN  TRP P 239     -34.601-135.677 122.841  0.00 97.00      PROA   
ATOM   3747  CA  TRP P 239     -33.972-133.758 123.414  0.00 97.00      PROA   
ATOM   3748  HA  TRP P 239     -34.445-132.797 123.253  0.00 97.00      PROA   
ATOM   3749  CB  TRP P 239     -33.401-133.766 124.862  0.00 97.00      PROA   
ATOM   3750  HB1 TRP P 239     -34.264-133.601 125.540  0.00 97.00      PROA   
ATOM   3751  HB2 TRP P 239     -32.725-132.897 125.009  0.00 97.00      PROA   
ATOM   3752  CG  TRP P 239     -32.709-135.012 125.327  0.00 97.00      PROA   
ATOM   3753  CD1 TRP P 239     -33.334-136.144 125.775  0.00 97.00      PROA   
ATOM   3754  HD1 TRP P 239     -34.402-136.278 125.782  0.00 97.00      PROA   
ATOM   3755  NE1 TRP P 239     -32.411-137.042 126.230  0.00 97.00      PROA   
ATOM   3756  HE1 TRP P 239     -32.610-137.891 126.671  0.00 97.00      PROA   
ATOM   3757  CE2 TRP P 239     -31.160-136.522 126.076  0.00 97.00      PROA   
ATOM   3758  CD2 TRP P 239     -31.301-135.234 125.507  0.00 97.00      PROA   
ATOM   3759  CE3 TRP P 239     -30.166-134.464 125.259  0.00 97.00      PROA   
ATOM   3760  HE3 TRP P 239     -30.244-133.475 124.834  0.00 97.00      PROA   
ATOM   3761  CZ3 TRP P 239     -28.915-135.013 125.545  0.00 97.00      PROA   
ATOM   3762  HZ3 TRP P 239     -28.021-134.455 125.313  0.00 97.00      PROA   
ATOM   3763  CZ2 TRP P 239     -29.917-137.059 126.374  0.00 97.00      PROA   
ATOM   3764  HZ2 TRP P 239     -29.821-138.053 126.782  0.00 97.00      PROA   
ATOM   3765  CH2 TRP P 239     -28.789-136.288 126.092  0.00 97.00      PROA   
ATOM   3766  HH2 TRP P 239     -27.803-136.694 126.271  0.00 97.00      PROA   
ATOM   3767  C   TRP P 239     -32.868-133.846 122.394  0.00 97.00      PROA   
ATOM   3768  O   TRP P 239     -32.658-134.874 121.755  0.00 97.00      PROA   
ATOM   3769  N   CYS P 240     -32.150-132.716 122.215  0.00 97.00      PROA   
ATOM   3770  HN  CYS P 240     -32.396-131.895 122.727  0.00 97.00      PROA   
ATOM   3771  CA  CYS P 240     -31.034-132.592 121.303  0.00 97.00      PROA   
ATOM   3772  HA  CYS P 240     -30.730-133.582 121.006  0.00 97.00      PROA   
ATOM   3773  CB  CYS P 240     -31.380-131.775 120.023  0.00 97.00      PROA   
ATOM   3774  HB1 CYS P 240     -32.093-132.398 119.440  0.00 97.00      PROA   
ATOM   3775  HB2 CYS P 240     -30.479-131.644 119.388  0.00 97.00      PROA   
ATOM   3776  SG  CYS P 240     -32.181-130.171 120.366  0.00 97.00      PROA   
ATOM   3777  C   CYS P 240     -29.847-131.980 122.014  0.00 97.00      PROA   
ATOM   3778  O   CYS P 240     -29.963-131.297 123.025  0.00 97.00      PROA   
ATOM   3779  N   GLU P 241     -28.633-132.253 121.500  0.00 97.00      PROA   
ATOM   3780  HN  GLU P 241     -28.541-132.838 120.699  0.00 97.00      PROA   
ATOM   3781  CA  GLU P 241     -27.399-131.846 122.130  0.00 97.00      PROA   
ATOM   3782  HA  GLU P 241     -27.606-131.217 122.986  0.00 97.00      PROA   
ATOM   3783  CB  GLU P 241     -26.647-133.087 122.657  0.00 97.00      PROA   
ATOM   3784  HB1 GLU P 241     -26.570-133.836 121.842  0.00 97.00      PROA   
ATOM   3785  HB2 GLU P 241     -27.319-133.517 123.435  0.00 97.00      PROA   
ATOM   3786  CG  GLU P 241     -25.241-132.835 123.234  0.00 97.00      PROA   
ATOM   3787  HG1 GLU P 241     -25.244-131.916 123.859  0.00 97.00      PROA   
ATOM   3788  HG2 GLU P 241     -24.497-132.717 122.419  0.00 97.00      PROA   
ATOM   3789  CD  GLU P 241     -24.793-133.977 124.133  0.00 97.00      PROA   
ATOM   3790  OE1 GLU P 241     -25.550-134.967 124.290  0.00 97.00      PROA   
ATOM   3791  OE2 GLU P 241     -23.689-133.841 124.722  0.00 97.00      PROA   
ATOM   3792  C   GLU P 241     -26.570-131.010 121.186  0.00 97.00      PROA   
ATOM   3793  O   GLU P 241     -26.555-131.240 119.978  0.00 97.00      PROA   
ATOM   3794  N   ALA P 242     -25.882-129.977 121.734  0.00 97.00      PROA   
ATOM   3795  HN  ALA P 242     -25.935-129.787 122.710  0.00 97.00      PROA   
ATOM   3796  CA  ALA P 242     -25.074-129.063 120.962  0.00 97.00      PROA   
ATOM   3797  HA  ALA P 242     -24.744-129.553 120.055  0.00 97.00      PROA   
ATOM   3798  CB  ALA P 242     -25.858-127.784 120.613  0.00 97.00      PROA   
ATOM   3799  HB1 ALA P 242     -26.189-127.267 121.539  0.00 97.00      PROA   
ATOM   3800  HB2 ALA P 242     -26.763-128.051 120.026  0.00 97.00      PROA   
ATOM   3801  HB3 ALA P 242     -25.244-127.086 120.006  0.00 97.00      PROA   
ATOM   3802  C   ALA P 242     -23.845-128.700 121.767  0.00 97.00      PROA   
ATOM   3803  O   ALA P 242     -23.899-128.552 122.985  0.00 97.00      PROA   
ATOM   3804  N   ALA P 243     -22.679-128.577 121.088  0.00 97.00      PROA   
ATOM   3805  HN  ALA P 243     -22.634-128.707 120.103  0.00 97.00      PROA   
ATOM   3806  CA  ALA P 243     -21.411-128.422 121.757  0.00 97.00      PROA   
ATOM   3807  HA  ALA P 243     -21.540-127.810 122.640  0.00 97.00      PROA   
ATOM   3808  CB  ALA P 243     -20.835-129.805 122.140  0.00 97.00      PROA   
ATOM   3809  HB1 ALA P 243     -20.696-130.434 121.234  0.00 97.00      PROA   
ATOM   3810  HB2 ALA P 243     -21.544-130.335 122.813  0.00 97.00      PROA   
ATOM   3811  HB3 ALA P 243     -19.862-129.716 122.664  0.00 97.00      PROA   
ATOM   3812  C   ALA P 243     -20.420-127.725 120.849  0.00 97.00      PROA   
ATOM   3813  O   ALA P 243     -20.609-127.619 119.639  0.00 97.00      PROA   
ATOM   3814  N   THR P 244     -19.314-127.221 121.444  0.00 97.00      PROA   
ATOM   3815  HN  THR P 244     -19.247-127.231 122.442  0.00 97.00      PROA   
ATOM   3816  CA  THR P 244     -18.074-126.875 120.768  0.00 97.00      PROA   
ATOM   3817  HA  THR P 244     -18.296-126.205 119.947  0.00 97.00      PROA   
ATOM   3818  CB  THR P 244     -17.082-126.218 121.713  0.00 97.00      PROA   
ATOM   3819  HB  THR P 244     -16.098-126.089 121.221  0.00 97.00      PROA   
ATOM   3820  OG1 THR P 244     -16.915-127.027 122.864  0.00 97.00      PROA   
ATOM   3821  HG1 THR P 244     -16.869-127.928 122.536  0.00 97.00      PROA   
ATOM   3822  CG2 THR P 244     -17.550-124.824 122.166  0.00 97.00      PROA   
ATOM   3823 HG21 THR P 244     -18.547-124.869 122.649  0.00 97.00      PROA   
ATOM   3824 HG22 THR P 244     -17.599-124.132 121.302  0.00 97.00      PROA   
ATOM   3825 HG23 THR P 244     -16.824-124.412 122.903  0.00 97.00      PROA   
ATOM   3826  C   THR P 244     -17.400-128.127 120.206  0.00 97.00      PROA   
ATOM   3827  O   THR P 244     -17.392-129.169 120.858  0.00 97.00      PROA   
ATOM   3828  N   GLU P 245     -16.772-128.021 119.012  0.00 97.00      PROA   
ATOM   3829  HN  GLU P 245     -16.739-127.136 118.553  0.00 97.00      PROA   
ATOM   3830  CA  GLU P 245     -16.114-129.069 118.238  0.00 97.00      PROA   
ATOM   3831  HA  GLU P 245     -16.844-129.811 117.944  0.00 97.00      PROA   
ATOM   3832  CB  GLU P 245     -15.532-128.305 117.011  0.00 97.00      PROA   
ATOM   3833  HB1 GLU P 245     -14.608-127.770 117.321  0.00 97.00      PROA   
ATOM   3834  HB2 GLU P 245     -16.291-127.521 116.772  0.00 97.00      PROA   
ATOM   3835  CG  GLU P 245     -15.225-129.106 115.729  0.00 97.00      PROA   
ATOM   3836  HG1 GLU P 245     -15.649-130.125 115.813  0.00 97.00      PROA   
ATOM   3837  HG2 GLU P 245     -14.125-129.194 115.603  0.00 97.00      PROA   
ATOM   3838  CD  GLU P 245     -15.773-128.467 114.443  0.00 97.00      PROA   
ATOM   3839  OE1 GLU P 245     -16.019-127.235 114.403  0.00 97.00      PROA   
ATOM   3840  OE2 GLU P 245     -15.946-129.233 113.463  0.00 97.00      PROA   
ATOM   3841  C   GLU P 245     -15.000-129.740 119.045  0.00 97.00      PROA   
ATOM   3842  O   GLU P 245     -14.863-130.960 119.118  0.00 97.00      PROA   
ATOM   3843  N   ASP P 246     -14.234-128.887 119.732  0.00 97.00      PROA   
ATOM   3844  HN  ASP P 246     -14.367-127.913 119.553  0.00 97.00      PROA   
ATOM   3845  CA  ASP P 246     -13.142-129.089 120.649  0.00 97.00      PROA   
ATOM   3846  HA  ASP P 246     -12.440-129.776 120.195  0.00 97.00      PROA   
ATOM   3847  CB  ASP P 246     -12.455-127.690 120.826  0.00 97.00      PROA   
ATOM   3848  HB1 ASP P 246     -11.784-127.506 119.957  0.00 97.00      PROA   
ATOM   3849  HB2 ASP P 246     -11.831-127.652 121.740  0.00 97.00      PROA   
ATOM   3850  CG  ASP P 246     -13.474-126.535 120.848  0.00 97.00      PROA   
ATOM   3851  OD1 ASP P 246     -14.021-126.170 119.771  0.00 97.00      PROA   
ATOM   3852  OD2 ASP P 246     -13.769-126.042 121.961  0.00 97.00      PROA   
ATOM   3853  C   ASP P 246     -13.538-129.698 122.006  0.00 97.00      PROA   
ATOM   3854  O   ASP P 246     -12.678-130.175 122.745  0.00 97.00      PROA   
ATOM   3855  N   GLY P 247     -14.842-129.727 122.377  0.00 97.00      PROA   
ATOM   3856  HN  GLY P 247     -15.534-129.428 121.722  0.00 97.00      PROA   
ATOM   3857  CA  GLY P 247     -15.324-130.344 123.618  0.00 97.00      PROA   
ATOM   3858  HA1 GLY P 247     -14.826-131.295 123.753  0.00 97.00      PROA   
ATOM   3859  HA2 GLY P 247     -16.394-130.458 123.523  0.00 97.00      PROA   
ATOM   3860  C   GLY P 247     -15.086-129.530 124.868  0.00 97.00      PROA   
ATOM   3861  O   GLY P 247     -15.202-130.029 125.989  0.00 97.00      PROA   
ATOM   3862  N   ASN P 248     -14.762-128.234 124.709  0.00 97.00      PROA   
ATOM   3863  HN  ASN P 248     -14.602-127.875 123.792  0.00 97.00      PROA   
ATOM   3864  CA  ASN P 248     -14.694-127.274 125.790  0.00 97.00      PROA   
ATOM   3865  HA  ASN P 248     -14.033-127.674 126.545  0.00 97.00      PROA   
ATOM   3866  CB  ASN P 248     -14.144-125.929 125.257  0.00 97.00      PROA   
ATOM   3867  HB1 ASN P 248     -14.352-125.090 125.953  0.00 97.00      PROA   
ATOM   3868  HB2 ASN P 248     -14.602-125.695 124.272  0.00 97.00      PROA   
ATOM   3869  CG  ASN P 248     -12.621-126.064 125.153  0.00 97.00      PROA   
ATOM   3870  OD1 ASN P 248     -11.980-126.613 126.057  0.00 97.00      PROA   
ATOM   3871  ND2 ASN P 248     -12.025-125.605 124.022  0.00 97.00      PROA   
ATOM   3872 HD21 ASN P 248     -11.042-125.733 123.926  0.00 97.00      PROA   
ATOM   3873 HD22 ASN P 248     -12.601-125.419 123.223  0.00 97.00      PROA   
ATOM   3874  C   ASN P 248     -16.025-127.063 126.483  0.00 97.00      PROA   
ATOM   3875  O   ASN P 248     -16.099-127.076 127.711  0.00 97.00      PROA   
ATOM   3876  N   VAL P 249     -17.110-126.907 125.697  0.00 97.00      PROA   
ATOM   3877  HN  VAL P 249     -17.003-126.903 124.705  0.00 97.00      PROA   
ATOM   3878  CA  VAL P 249     -18.438-126.615 126.187  0.00 97.00      PROA   
ATOM   3879  HA  VAL P 249     -18.481-126.766 127.256  0.00 97.00      PROA   
ATOM   3880  CB  VAL P 249     -18.868-125.186 125.862  0.00 97.00      PROA   
ATOM   3881  HB  VAL P 249     -18.947-125.051 124.761  0.00 97.00      PROA   
ATOM   3882  CG1 VAL P 249     -20.243-124.879 126.498  0.00 97.00      PROA   
ATOM   3883 HG11 VAL P 249     -20.202-125.029 127.597  0.00 97.00      PROA   
ATOM   3884 HG12 VAL P 249     -21.044-125.520 126.078  0.00 97.00      PROA   
ATOM   3885 HG13 VAL P 249     -20.516-123.821 126.302  0.00 97.00      PROA   
ATOM   3886  CG2 VAL P 249     -17.798-124.196 126.370  0.00 97.00      PROA   
ATOM   3887 HG21 VAL P 249     -16.803-124.384 125.918  0.00 97.00      PROA   
ATOM   3888 HG22 VAL P 249     -17.708-124.259 127.475  0.00 97.00      PROA   
ATOM   3889 HG23 VAL P 249     -18.090-123.163 126.095  0.00 97.00      PROA   
ATOM   3890  C   VAL P 249     -19.412-127.563 125.526  0.00 97.00      PROA   
ATOM   3891  O   VAL P 249     -19.486-127.643 124.306  0.00 97.00      PROA   
ATOM   3892  N   LEU P 250     -20.223-128.284 126.330  0.00 97.00      PROA   
ATOM   3893  HN  LEU P 250     -20.135-128.243 127.321  0.00 97.00      PROA   
ATOM   3894  CA  LEU P 250     -21.356-129.035 125.840  0.00 97.00      PROA   
ATOM   3895  HA  LEU P 250     -21.530-128.766 124.807  0.00 97.00      PROA   
ATOM   3896  CB  LEU P 250     -21.229-130.589 125.852  0.00 97.00      PROA   
ATOM   3897  HB1 LEU P 250     -20.503-130.840 125.043  0.00 97.00      PROA   
ATOM   3898  HB2 LEU P 250     -22.203-131.028 125.545  0.00 97.00      PROA   
ATOM   3899  CG  LEU P 250     -20.736-131.350 127.120  0.00 97.00      PROA   
ATOM   3900  HG  LEU P 250     -20.671-132.418 126.789  0.00 97.00      PROA   
ATOM   3901  CD1 LEU P 250     -19.320-130.974 127.599  0.00 97.00      PROA   
ATOM   3902 HD11 LEU P 250     -19.330-129.983 128.100  0.00 97.00      PROA   
ATOM   3903 HD12 LEU P 250     -18.617-130.938 126.740  0.00 97.00      PROA   
ATOM   3904 HD13 LEU P 250     -18.957-131.724 128.332  0.00 97.00      PROA   
ATOM   3905  CD2 LEU P 250     -21.735-131.343 128.292  0.00 97.00      PROA   
ATOM   3906 HD21 LEU P 250     -22.757-131.581 127.932  0.00 97.00      PROA   
ATOM   3907 HD22 LEU P 250     -21.747-130.353 128.789  0.00 97.00      PROA   
ATOM   3908 HD23 LEU P 250     -21.436-132.098 129.050  0.00 97.00      PROA   
ATOM   3909  C   LEU P 250     -22.557-128.517 126.582  0.00 97.00      PROA   
ATOM   3910  O   LEU P 250     -22.519-128.299 127.790  0.00 97.00      PROA   
ATOM   3911  N   LYS P 251     -23.649-128.225 125.844  0.00 97.00      PROA   
ATOM   3912  HN  LYS P 251     -23.672-128.373 124.857  0.00 97.00      PROA   
ATOM   3913  CA  LYS P 251     -24.759-127.502 126.408  0.00 97.00      PROA   
ATOM   3914  HA  LYS P 251     -24.753-127.587 127.486  0.00 97.00      PROA   
ATOM   3915  CB  LYS P 251     -24.659-126.011 126.049  0.00 97.00      PROA   
ATOM   3916  HB1 LYS P 251     -24.795-125.833 124.961  0.00 97.00      PROA   
ATOM   3917  HB2 LYS P 251     -23.606-125.725 126.288  0.00 97.00      PROA   
ATOM   3918  CG  LYS P 251     -25.590-125.127 126.888  0.00 97.00      PROA   
ATOM   3919  HG1 LYS P 251     -26.085-125.738 127.677  0.00 97.00      PROA   
ATOM   3920  HG2 LYS P 251     -26.391-124.736 126.226  0.00 97.00      PROA   
ATOM   3921  CD  LYS P 251     -24.838-123.973 127.576  0.00 97.00      PROA   
ATOM   3922  HD1 LYS P 251     -24.096-124.414 128.281  0.00 97.00      PROA   
ATOM   3923  HD2 LYS P 251     -25.561-123.376 128.174  0.00 97.00      PROA   
ATOM   3924  CE  LYS P 251     -24.113-123.050 126.583  0.00 97.00      PROA   
ATOM   3925  HE1 LYS P 251     -24.856-122.631 125.872  0.00 97.00      PROA   
ATOM   3926  HE2 LYS P 251     -23.336-123.596 126.005  0.00 97.00      PROA   
ATOM   3927  NZ  LYS P 251     -23.439-121.924 127.279  0.00 97.00      PROA   
ATOM   3928  HZ1 LYS P 251     -22.833-122.274 128.045  0.00 97.00      PROA   
ATOM   3929  HZ2 LYS P 251     -24.141-121.262 127.673  0.00 97.00      PROA   
ATOM   3930  HZ3 LYS P 251     -22.815-121.415 126.626  0.00 97.00      PROA   
ATOM   3931  C   LYS P 251     -26.033-128.128 125.908  0.00 97.00      PROA   
ATOM   3932  O   LYS P 251     -26.627-127.724 124.910  0.00 97.00      PROA   
ATOM   3933  N   ARG P 252     -26.469-129.182 126.625  0.00 97.00      PROA   
ATOM   3934  HN  ARG P 252     -25.961-129.470 127.435  0.00 97.00      PROA   
ATOM   3935  CA  ARG P 252     -27.656-129.952 126.332  0.00 97.00      PROA   
ATOM   3936  HA  ARG P 252     -27.573-130.263 125.300  0.00 97.00      PROA   
ATOM   3937  CB  ARG P 252     -27.693-131.230 127.207  0.00 97.00      PROA   
ATOM   3938  HB1 ARG P 252     -28.678-131.736 127.099  0.00 97.00      PROA   
ATOM   3939  HB2 ARG P 252     -27.571-130.946 128.275  0.00 97.00      PROA   
ATOM   3940  CG  ARG P 252     -26.602-132.250 126.822  0.00 97.00      PROA   
ATOM   3941  HG1 ARG P 252     -25.589-131.791 126.893  0.00 97.00      PROA   
ATOM   3942  HG2 ARG P 252     -26.765-132.524 125.755  0.00 97.00      PROA   
ATOM   3943  CD  ARG P 252     -26.625-133.520 127.690  0.00 97.00      PROA   
ATOM   3944  HD1 ARG P 252     -27.654-133.927 127.749  0.00 97.00      PROA   
ATOM   3945  HD2 ARG P 252     -26.237-133.302 128.708  0.00 97.00      PROA   
ATOM   3946  NE  ARG P 252     -25.770-134.528 126.995  0.00 97.00      PROA   
ATOM   3947  HE  ARG P 252     -25.721-134.498 125.995  0.00 97.00      PROA   
ATOM   3948  CZ  ARG P 252     -24.804-135.280 127.549  0.00 97.00      PROA   
ATOM   3949  NH1 ARG P 252     -24.833-135.670 128.819  0.00 97.00      PROA   
ATOM   3950 HH11 ARG P 252     -25.688-135.521 129.303  0.00 97.00      PROA   
ATOM   3951 HH12 ARG P 252     -24.191-136.384 129.078  0.00 97.00      PROA   
ATOM   3952  NH2 ARG P 252     -23.798-135.657 126.741  0.00 97.00      PROA   
ATOM   3953 HH21 ARG P 252     -23.777-135.188 125.855  0.00 97.00      PROA   
ATOM   3954 HH22 ARG P 252     -22.970-136.057 127.115  0.00 97.00      PROA   
ATOM   3955  C   ARG P 252     -28.965-129.180 126.432  0.00 97.00      PROA   
ATOM   3956  O   ARG P 252     -29.127-128.318 127.294  0.00 97.00      PROA   
ATOM   3957  N   SER P 253     -29.951-129.483 125.545  0.00 97.00      PROA   
ATOM   3958  HN  SER P 253     -29.806-130.137 124.805  0.00 97.00      PROA   
ATOM   3959  CA  SER P 253     -31.307-128.977 125.712  0.00 97.00      PROA   
ATOM   3960  HA  SER P 253     -31.222-127.943 126.001  0.00 97.00      PROA   
ATOM   3961  CB  SER P 253     -32.170-128.957 124.419  0.00 97.00      PROA   
ATOM   3962  HB1 SER P 253     -31.713-128.258 123.686  0.00 97.00      PROA   
ATOM   3963  HB2 SER P 253     -33.193-128.589 124.648  0.00 97.00      PROA   
ATOM   3964  OG  SER P 253     -32.287-130.237 123.817  0.00 97.00      PROA   
ATOM   3965  HG1 SER P 253     -31.392-130.499 123.569  0.00 97.00      PROA   
ATOM   3966  C   SER P 253     -32.036-129.768 126.798  0.00 97.00      PROA   
ATOM   3967  O   SER P 253     -31.861-130.984 126.871  0.00 97.00      PROA   
ATOM   3968  N   PRO P 254     -32.855-129.164 127.658  0.00 97.00      PROA   
ATOM   3969  CD  PRO P 254     -32.755-127.746 128.017  0.00 97.00      PROA   
ATOM   3970  HD1 PRO P 254     -33.262-127.146 127.230  0.00 97.00      PROA   
ATOM   3971  HD2 PRO P 254     -31.696-127.421 128.127  0.00 97.00      PROA   
ATOM   3972  CA  PRO P 254     -33.913-129.843 128.411  0.00 97.00      PROA   
ATOM   3973  HA  PRO P 254     -33.426-130.550 129.068  0.00 97.00      PROA   
ATOM   3974  CB  PRO P 254     -34.606-128.698 129.174  0.00 97.00      PROA   
ATOM   3975  HB1 PRO P 254     -35.021-129.034 130.145  0.00 97.00      PROA   
ATOM   3976  HB2 PRO P 254     -35.422-128.255 128.560  0.00 97.00      PROA   
ATOM   3977  CG  PRO P 254     -33.505-127.642 129.343  0.00 97.00      PROA   
ATOM   3978  HG1 PRO P 254     -33.902-126.625 129.531  0.00 97.00      PROA   
ATOM   3979  HG2 PRO P 254     -32.826-127.936 130.175  0.00 97.00      PROA   
ATOM   3980  C   PRO P 254     -34.893-130.636 127.546  0.00 97.00      PROA   
ATOM   3981  O   PRO P 254     -35.140-130.232 126.411  0.00 97.00      PROA   
ATOM   3982  N   GLU P 255     -35.465-131.759 128.057  0.00 97.00      PROA   
ATOM   3983  HN  GLU P 255     -35.215-132.107 128.957  0.00 97.00      PROA   
ATOM   3984  CA  GLU P 255     -36.439-132.568 127.339  0.00 97.00      PROA   
ATOM   3985  HA  GLU P 255     -35.965-132.879 126.422  0.00 97.00      PROA   
ATOM   3986  CB  GLU P 255     -36.846-133.860 128.105  0.00 97.00      PROA   
ATOM   3987  HB1 GLU P 255     -37.598-134.373 127.470  0.00 97.00      PROA   
ATOM   3988  HB2 GLU P 255     -37.346-133.596 129.063  0.00 97.00      PROA   
ATOM   3989  CG  GLU P 255     -35.681-134.847 128.389  0.00 97.00      PROA   
ATOM   3990  HG1 GLU P 255     -35.325-134.722 129.433  0.00 97.00      PROA   
ATOM   3991  HG2 GLU P 255     -34.832-134.639 127.705  0.00 97.00      PROA   
ATOM   3992  CD  GLU P 255     -36.072-136.313 128.175  0.00 97.00      PROA   
ATOM   3993  OE1 GLU P 255     -36.072-137.092 129.165  0.00 97.00      PROA   
ATOM   3994  OE2 GLU P 255     -36.353-136.676 127.003  0.00 97.00      PROA   
ATOM   3995  C   GLU P 255     -37.713-131.826 126.935  0.00 97.00      PROA   
ATOM   3996  O   GLU P 255     -38.265-131.024 127.687  0.00 97.00      PROA   
ATOM   3997  N   LEU P 256     -38.203-132.111 125.708  0.00 97.00      PROA   
ATOM   3998  HN  LEU P 256     -37.697-132.726 125.103  0.00 97.00      PROA   
ATOM   3999  CA  LEU P 256     -39.376-131.507 125.116  0.00 97.00      PROA   
ATOM   4000  HA  LEU P 256     -39.834-130.840 125.830  0.00 97.00      PROA   
ATOM   4001  CB  LEU P 256     -38.945-130.732 123.838  0.00 97.00      PROA   
ATOM   4002  HB1 LEU P 256     -38.528-131.440 123.090  0.00 97.00      PROA   
ATOM   4003  HB2 LEU P 256     -38.101-130.076 124.159  0.00 97.00      PROA   
ATOM   4004  CG  LEU P 256     -39.980-129.803 123.153  0.00 97.00      PROA   
ATOM   4005  HG  LEU P 256     -39.387-129.108 122.508  0.00 97.00      PROA   
ATOM   4006  CD1 LEU P 256     -40.932-130.547 122.199  0.00 97.00      PROA   
ATOM   4007 HD11 LEU P 256     -41.623-131.199 122.765  0.00 97.00      PROA   
ATOM   4008 HD12 LEU P 256     -40.358-131.175 121.487  0.00 97.00      PROA   
ATOM   4009 HD13 LEU P 256     -41.542-129.821 121.622  0.00 97.00      PROA   
ATOM   4010  CD2 LEU P 256     -40.754-128.923 124.151  0.00 97.00      PROA   
ATOM   4011 HD21 LEU P 256     -40.047-128.367 124.802  0.00 97.00      PROA   
ATOM   4012 HD22 LEU P 256     -41.416-129.545 124.789  0.00 97.00      PROA   
ATOM   4013 HD23 LEU P 256     -41.384-128.191 123.604  0.00 97.00      PROA   
ATOM   4014  C   LEU P 256     -40.350-132.627 124.806  0.00 97.00      PROA   
ATOM   4015  O   LEU P 256     -39.979-133.648 124.240  0.00 97.00      PROA   
ATOM   4016  N   GLU P 257     -41.641-132.481 125.193  0.00 97.00      PROA   
ATOM   4017  HN  GLU P 257     -41.960-131.645 125.628  0.00 97.00      PROA   
ATOM   4018  CA  GLU P 257     -42.620-133.544 125.062  0.00 97.00      PROA   
ATOM   4019  HA  GLU P 257     -42.115-134.492 125.167  0.00 97.00      PROA   
ATOM   4020  CB  GLU P 257     -43.715-133.465 126.159  0.00 97.00      PROA   
ATOM   4021  HB1 GLU P 257     -44.327-132.547 126.041  0.00 97.00      PROA   
ATOM   4022  HB2 GLU P 257     -43.175-133.360 127.131  0.00 97.00      PROA   
ATOM   4023  CG  GLU P 257     -44.595-134.733 126.280  0.00 97.00      PROA   
ATOM   4024  HG1 GLU P 257     -44.691-135.001 127.354  0.00 97.00      PROA   
ATOM   4025  HG2 GLU P 257     -44.128-135.592 125.755  0.00 97.00      PROA   
ATOM   4026  CD  GLU P 257     -46.005-134.544 125.738  0.00 97.00      PROA   
ATOM   4027  OE1 GLU P 257     -46.145-134.382 124.507  0.00 97.00      PROA   
ATOM   4028  OE2 GLU P 257     -46.966-134.600 126.544  0.00 97.00      PROA   
ATOM   4029  C   GLU P 257     -43.270-133.521 123.696  0.00 97.00      PROA   
ATOM   4030  O   GLU P 257     -43.711-132.481 123.211  0.00 97.00      PROA   
ATOM   4031  N   LEU P 258     -43.343-134.707 123.050  0.00 97.00      PROA   
ATOM   4032  HN  LEU P 258     -42.942-135.522 123.465  0.00 97.00      PROA   
ATOM   4033  CA  LEU P 258     -44.003-134.901 121.780  0.00 97.00      PROA   
ATOM   4034  HA  LEU P 258     -44.739-134.121 121.650  0.00 97.00      PROA   
ATOM   4035  CB  LEU P 258     -43.040-134.891 120.563  0.00 97.00      PROA   
ATOM   4036  HB1 LEU P 258     -43.597-135.119 119.628  0.00 97.00      PROA   
ATOM   4037  HB2 LEU P 258     -42.285-135.690 120.710  0.00 97.00      PROA   
ATOM   4038  CG  LEU P 258     -42.280-133.559 120.347  0.00 97.00      PROA   
ATOM   4039  HG  LEU P 258     -41.825-133.252 121.316  0.00 97.00      PROA   
ATOM   4040  CD1 LEU P 258     -41.120-133.742 119.354  0.00 97.00      PROA   
ATOM   4041 HD11 LEU P 258     -41.515-134.031 118.357  0.00 97.00      PROA   
ATOM   4042 HD12 LEU P 258     -40.428-134.533 119.705  0.00 97.00      PROA   
ATOM   4043 HD13 LEU P 258     -40.553-132.792 119.255  0.00 97.00      PROA   
ATOM   4044  CD2 LEU P 258     -43.205-132.424 119.869  0.00 97.00      PROA   
ATOM   4045 HD21 LEU P 258     -44.012-132.234 120.605  0.00 97.00      PROA   
ATOM   4046 HD22 LEU P 258     -43.666-132.692 118.894  0.00 97.00      PROA   
ATOM   4047 HD23 LEU P 258     -42.623-131.488 119.738  0.00 97.00      PROA   
ATOM   4048  C   LEU P 258     -44.759-136.215 121.818  0.00 97.00      PROA   
ATOM   4049  O   LEU P 258     -44.365-137.211 121.214  0.00 97.00      PROA   
ATOM   4050  N   GLN P 259     -45.898-136.250 122.542  0.00 97.00      PROA   
ATOM   4051  HN  GLN P 259     -46.110-135.504 123.177  0.00 97.00      PROA   
ATOM   4052  CA  GLN P 259     -46.898-137.291 122.424  0.00 97.00      PROA   
ATOM   4053  HA  GLN P 259     -46.378-138.220 122.597  0.00 97.00      PROA   
ATOM   4054  CB  GLN P 259     -48.027-137.189 123.485  0.00 97.00      PROA   
ATOM   4055  HB1 GLN P 259     -48.913-137.781 123.159  0.00 97.00      PROA   
ATOM   4056  HB2 GLN P 259     -48.343-136.125 123.559  0.00 97.00      PROA   
ATOM   4057  CG  GLN P 259     -47.621-137.691 124.885  0.00 97.00      PROA   
ATOM   4058  HG1 GLN P 259     -46.792-137.081 125.296  0.00 97.00      PROA   
ATOM   4059  HG2 GLN P 259     -47.281-138.747 124.840  0.00 97.00      PROA   
ATOM   4060  CD  GLN P 259     -48.839-137.632 125.816  0.00 97.00      PROA   
ATOM   4061  OE1 GLN P 259     -49.663-138.552 125.840  0.00 97.00      PROA   
ATOM   4062  NE2 GLN P 259     -48.963-136.519 126.588  0.00 97.00      PROA   
ATOM   4063 HE21 GLN P 259     -49.737-136.442 127.211  0.00 97.00      PROA   
ATOM   4064 HE22 GLN P 259     -48.273-135.793 126.525  0.00 97.00      PROA   
ATOM   4065  C   GLN P 259     -47.504-137.391 121.035  0.00 97.00      PROA   
ATOM   4066  O   GLN P 259     -47.795-136.387 120.393  0.00 97.00      PROA   
ATOM   4067  N   VAL P 260     -47.690-138.636 120.543  0.00 97.00      PROA   
ATOM   4068  HN  VAL P 260     -47.426-139.435 121.074  0.00 97.00      PROA   
ATOM   4069  CA  VAL P 260     -48.230-138.920 119.233  0.00 97.00      PROA   
ATOM   4070  HA  VAL P 260     -48.675-138.027 118.825  0.00 97.00      PROA   
ATOM   4071  CB  VAL P 260     -47.175-139.436 118.259  0.00 97.00      PROA   
ATOM   4072  HB  VAL P 260     -46.744-140.377 118.660  0.00 97.00      PROA   
ATOM   4073  CG1 VAL P 260     -47.801-139.703 116.873  0.00 97.00      PROA   
ATOM   4074 HG11 VAL P 260     -48.294-138.786 116.486  0.00 97.00      PROA   
ATOM   4075 HG12 VAL P 260     -48.544-140.524 116.913  0.00 97.00      PROA   
ATOM   4076 HG13 VAL P 260     -47.008-139.999 116.157  0.00 97.00      PROA   
ATOM   4077  CG2 VAL P 260     -46.014-138.423 118.138  0.00 97.00      PROA   
ATOM   4078 HG21 VAL P 260     -45.471-138.316 119.098  0.00 97.00      PROA   
ATOM   4079 HG22 VAL P 260     -46.395-137.429 117.833  0.00 97.00      PROA   
ATOM   4080 HG23 VAL P 260     -45.286-138.771 117.375  0.00 97.00      PROA   
ATOM   4081  C   VAL P 260     -49.319-139.954 119.451  0.00 97.00      PROA   
ATOM   4082  O   VAL P 260     -49.105-140.951 120.136  0.00 97.00      PROA   
ATOM   4083  N   LEU P 261     -50.534-139.723 118.898  0.00 97.00      PROA   
ATOM   4084  HN  LEU P 261     -50.679-138.910 118.335  0.00 97.00      PROA   
ATOM   4085  CA  LEU P 261     -51.688-140.571 119.122  0.00 97.00      PROA   
ATOM   4086  HA  LEU P 261     -51.369-141.461 119.640  0.00 97.00      PROA   
ATOM   4087  CB  LEU P 261     -52.786-139.891 119.976  0.00 97.00      PROA   
ATOM   4088  HB1 LEU P 261     -53.695-140.531 120.006  0.00 97.00      PROA   
ATOM   4089  HB2 LEU P 261     -53.066-138.924 119.501  0.00 97.00      PROA   
ATOM   4090  CG  LEU P 261     -52.382-139.616 121.446  0.00 97.00      PROA   
ATOM   4091  HG  LEU P 261     -51.508-138.924 121.447  0.00 97.00      PROA   
ATOM   4092  CD1 LEU P 261     -53.537-138.927 122.194  0.00 97.00      PROA   
ATOM   4093 HD11 LEU P 261     -54.418-139.604 122.236  0.00 97.00      PROA   
ATOM   4094 HD12 LEU P 261     -53.835-137.994 121.672  0.00 97.00      PROA   
ATOM   4095 HD13 LEU P 261     -53.231-138.677 123.231  0.00 97.00      PROA   
ATOM   4096  CD2 LEU P 261     -51.966-140.892 122.203  0.00 97.00      PROA   
ATOM   4097 HD21 LEU P 261     -51.747-140.650 123.264  0.00 97.00      PROA   
ATOM   4098 HD22 LEU P 261     -51.055-141.340 121.758  0.00 97.00      PROA   
ATOM   4099 HD23 LEU P 261     -52.789-141.638 122.173  0.00 97.00      PROA   
ATOM   4100  C   LEU P 261     -52.295-141.068 117.830  0.00 97.00      PROA   
ATOM   4101  O   LEU P 261     -52.544-140.324 116.887  0.00 97.00      PROA   
ATOM   4102  N   GLY P 262     -52.559-142.392 117.793  0.00 97.00      PROA   
ATOM   4103  HN  GLY P 262     -52.387-142.953 118.596  0.00 97.00      PROA   
ATOM   4104  CA  GLY P 262     -53.153-143.099 116.687  0.00 97.00      PROA   
ATOM   4105  HA1 GLY P 262     -52.360-143.551 116.113  0.00 97.00      PROA   
ATOM   4106  HA2 GLY P 262     -53.801-142.443 116.121  0.00 97.00      PROA   
ATOM   4107  C   GLY P 262     -53.969-144.207 117.263  0.00 97.00      PROA   
ATOM   4108  O   GLY P 262     -53.804-144.591 118.419  0.00 97.00      PROA   
ATOM   4109  N   HSD P 263     -54.866-144.773 116.437  0.00 97.00      PROA   
ATOM   4110  HN  HSD P 263     -54.943-144.473 115.489  0.00 97.00      PROA   
ATOM   4111  CA  HSD P 263     -55.703-145.889 116.800  0.00 97.00      PROA   
ATOM   4112  HA  HSD P 263     -55.381-146.314 117.742  0.00 97.00      PROA   
ATOM   4113  CB  HSD P 263     -57.195-145.494 116.889  0.00 97.00      PROA   
ATOM   4114  HB1 HSD P 263     -57.832-146.394 117.029  0.00 97.00      PROA   
ATOM   4115  HB2 HSD P 263     -57.502-145.002 115.940  0.00 97.00      PROA   
ATOM   4116  ND1 HSD P 263     -58.016-144.859 119.231  0.00 97.00      PROA   
ATOM   4117  HD1 HSD P 263     -58.317-145.772 119.511  0.00 97.00      PROA   
ATOM   4118  CG  HSD P 263     -57.440-144.523 118.021  0.00 97.00      PROA   
ATOM   4119  CE1 HSD P 263     -58.138-143.711 119.943  0.00 97.00      PROA   
ATOM   4120  HE1 HSD P 263     -58.563-143.673 120.946  0.00 97.00      PROA   
ATOM   4121  NE2 HSD P 263     -57.694-142.663 119.277  0.00 97.00      PROA   
ATOM   4122  CD2 HSD P 263     -57.265-143.173 118.064  0.00 97.00      PROA   
ATOM   4123  HD2 HSD P 263     -56.858-142.503 117.316  0.00 97.00      PROA   
ATOM   4124  C   HSD P 263     -55.464-146.902 115.717  0.00 97.00      PROA   
ATOM   4125  O   HSD P 263     -55.380-146.539 114.546  0.00 97.00      PROA   
ATOM   4126  N   GLN P 264     -55.289-148.194 116.088  0.00 97.00      PROA   
ATOM   4127  HN  GLN P 264     -55.385-148.473 117.041  0.00 97.00      PROA   
ATOM   4128  CA  GLN P 264     -54.846-149.242 115.186  0.00 97.00      PROA   
ATOM   4129  HA  GLN P 264     -53.878-148.923 114.821  0.00 97.00      PROA   
ATOM   4130  CB  GLN P 264     -54.606-150.575 115.939  0.00 97.00      PROA   
ATOM   4131  HB1 GLN P 264     -54.503-151.417 115.221  0.00 97.00      PROA   
ATOM   4132  HB2 GLN P 264     -55.508-150.768 116.564  0.00 97.00      PROA   
ATOM   4133  CG  GLN P 264     -53.331-150.529 116.818  0.00 97.00      PROA   
ATOM   4134  HG1 GLN P 264     -53.232-149.531 117.295  0.00 97.00      PROA   
ATOM   4135  HG2 GLN P 264     -52.429-150.697 116.193  0.00 97.00      PROA   
ATOM   4136  CD  GLN P 264     -53.365-151.552 117.960  0.00 97.00      PROA   
ATOM   4137  OE1 GLN P 264     -53.337-151.181 119.139  0.00 97.00      PROA   
ATOM   4138  NE2 GLN P 264     -53.417-152.865 117.608  0.00 97.00      PROA   
ATOM   4139 HE21 GLN P 264     -53.445-153.545 118.339  0.00 97.00      PROA   
ATOM   4140 HE22 GLN P 264     -53.420-153.124 116.644  0.00 97.00      PROA   
ATOM   4141  C   GLN P 264     -55.702-149.442 113.945  0.00 97.00      PROA   
ATOM   4142  O   GLN P 264     -56.929-149.488 113.994  0.00 97.00      PROA   
ATOM   4143  N   GLN P 265     -55.022-149.526 112.783  0.00 97.00      PROA   
ATOM   4144  HN  GLN P 265     -54.023-149.528 112.794  0.00 97.00      PROA   
ATOM   4145  CA  GLN P 265     -55.597-149.394 111.468  0.00 97.00      PROA   
ATOM   4146  HA  GLN P 265     -56.580-148.968 111.593  0.00 97.00      PROA   
ATOM   4147  CB  GLN P 265     -54.779-148.411 110.570  0.00 97.00      PROA   
ATOM   4148  HB1 GLN P 265     -54.962-147.380 110.949  0.00 97.00      PROA   
ATOM   4149  HB2 GLN P 265     -55.181-148.444 109.533  0.00 97.00      PROA   
ATOM   4150  CG  GLN P 265     -53.242-148.638 110.494  0.00 97.00      PROA   
ATOM   4151  HG1 GLN P 265     -52.833-148.051 109.642  0.00 97.00      PROA   
ATOM   4152  HG2 GLN P 265     -53.035-149.708 110.291  0.00 97.00      PROA   
ATOM   4153  CD  GLN P 265     -52.482-148.249 111.776  0.00 97.00      PROA   
ATOM   4154  OE1 GLN P 265     -52.230-149.090 112.646  0.00 97.00      PROA   
ATOM   4155  NE2 GLN P 265     -52.097-146.948 111.893  0.00 97.00      PROA   
ATOM   4156 HE21 GLN P 265     -51.626-146.661 112.730  0.00 97.00      PROA   
ATOM   4157 HE22 GLN P 265     -52.282-146.296 111.162  0.00 97.00      PROA   
ATOM   4158  C   GLN P 265     -55.730-150.737 110.769  0.00 97.00      PROA   
ATOM   4159  O   GLN P 265     -54.957-151.652 111.055  0.00 97.00      PROA   
ATOM   4160  N   PRO P 266     -56.675-150.924 109.840  0.00 97.00      PROA   
ATOM   4161  CD  PRO P 266     -57.833-150.043 109.658  0.00 97.00      PROA   
ATOM   4162  HD1 PRO P 266     -57.483-149.086 109.211  0.00 97.00      PROA   
ATOM   4163  HD2 PRO P 266     -58.360-149.853 110.619  0.00 97.00      PROA   
ATOM   4164  CA  PRO P 266     -56.562-151.878 108.736  0.00 97.00      PROA   
ATOM   4165  HA  PRO P 266     -56.713-152.858 109.163  0.00 97.00      PROA   
ATOM   4166  CB  PRO P 266     -57.690-151.474 107.767  0.00 97.00      PROA   
ATOM   4167  HB1 PRO P 266     -58.108-152.340 107.218  0.00 97.00      PROA   
ATOM   4168  HB2 PRO P 266     -57.326-150.720 107.034  0.00 97.00      PROA   
ATOM   4169  CG  PRO P 266     -58.724-150.791 108.668  0.00 97.00      PROA   
ATOM   4170  HG1 PRO P 266     -59.402-150.116 108.108  0.00 97.00      PROA   
ATOM   4171  HG2 PRO P 266     -59.322-151.555 109.211  0.00 97.00      PROA   
ATOM   4172  C   PRO P 266     -55.204-151.904 108.045  0.00 97.00      PROA   
ATOM   4173  O   PRO P 266     -54.633-150.844 107.796  0.00 97.00      PROA   
ATOM   4174  N   THR P 267     -54.669-153.104 107.728  0.00 97.00      PROA   
ATOM   4175  HN  THR P 267     -55.083-153.948 108.061  0.00 97.00      PROA   
ATOM   4176  CA  THR P 267     -53.502-153.278 106.872  0.00 97.00      PROA   
ATOM   4177  HA  THR P 267     -52.734-152.653 107.310  0.00 97.00      PROA   
ATOM   4178  CB  THR P 267     -52.973-154.708 106.858  0.00 97.00      PROA   
ATOM   4179  HB  THR P 267     -53.461-155.317 106.065  0.00 97.00      PROA   
ATOM   4180  OG1 THR P 267     -53.240-155.362 108.091  0.00 97.00      PROA   
ATOM   4181  HG1 THR P 267     -52.831-154.812 108.764  0.00 97.00      PROA   
ATOM   4182  CG2 THR P 267     -51.450-154.711 106.636  0.00 97.00      PROA   
ATOM   4183 HG21 THR P 267     -50.940-154.146 107.446  0.00 97.00      PROA   
ATOM   4184 HG22 THR P 267     -51.191-154.243 105.665  0.00 97.00      PROA   
ATOM   4185 HG23 THR P 267     -51.068-155.754 106.640  0.00 97.00      PROA   
ATOM   4186  C   THR P 267     -53.676-152.786 105.432  0.00 97.00      PROA   
ATOM   4187  O   THR P 267     -52.738-152.153 104.947  0.00 97.00      PROA   
ATOM   4188  N   PRO P 268     -54.772-152.984 104.685  0.00 97.00      PROA   
ATOM   4189  CD  PRO P 268     -55.777-154.037 104.899  0.00 97.00      PROA   
ATOM   4190  HD1 PRO P 268     -56.197-154.007 105.924  0.00 97.00      PROA   
ATOM   4191  HD2 PRO P 268     -55.321-155.032 104.701  0.00 97.00      PROA   
ATOM   4192  CA  PRO P 268     -55.008-152.263 103.438  0.00 97.00      PROA   
ATOM   4193  HA  PRO P 268     -54.098-152.198 102.858  0.00 97.00      PROA   
ATOM   4194  CB  PRO P 268     -56.094-153.091 102.729  0.00 97.00      PROA   
ATOM   4195  HB1 PRO P 268     -55.601-153.885 102.123  0.00 97.00      PROA   
ATOM   4196  HB2 PRO P 268     -56.742-152.490 102.061  0.00 97.00      PROA   
ATOM   4197  CG  PRO P 268     -56.874-153.744 103.873  0.00 97.00      PROA   
ATOM   4198  HG1 PRO P 268     -57.581-152.997 104.300  0.00 97.00      PROA   
ATOM   4199  HG2 PRO P 268     -57.433-154.648 103.563  0.00 97.00      PROA   
ATOM   4200  C   PRO P 268     -55.495-150.849 103.706  0.00 97.00      PROA   
ATOM   4201  O   PRO P 268     -56.169-150.608 104.706  0.00 97.00      PROA   
ATOM   4202  N   VAL P 269     -55.141-149.912 102.800  0.00 97.00      PROA   
ATOM   4203  HN  VAL P 269     -54.626-150.132 101.978  0.00 97.00      PROA   
ATOM   4204  CA  VAL P 269     -55.569-148.539 102.779  0.00 97.00      PROA   
ATOM   4205  HA  VAL P 269     -56.566-148.479 103.193  0.00 97.00      PROA   
ATOM   4206  CB  VAL P 269     -54.620-147.617 103.554  0.00 97.00      PROA   
ATOM   4207  HB  VAL P 269     -54.543-148.013 104.595  0.00 97.00      PROA   
ATOM   4208  CG1 VAL P 269     -53.206-147.621 102.935  0.00 97.00      PROA   
ATOM   4209 HG11 VAL P 269     -53.247-147.238 101.894  0.00 97.00      PROA   
ATOM   4210 HG12 VAL P 269     -52.780-148.645 102.922  0.00 97.00      PROA   
ATOM   4211 HG13 VAL P 269     -52.527-146.963 103.519  0.00 97.00      PROA   
ATOM   4212  CG2 VAL P 269     -55.199-146.191 103.631  0.00 97.00      PROA   
ATOM   4213 HG21 VAL P 269     -56.213-146.207 104.080  0.00 97.00      PROA   
ATOM   4214 HG22 VAL P 269     -55.269-145.756 102.612  0.00 97.00      PROA   
ATOM   4215 HG23 VAL P 269     -54.543-145.536 104.242  0.00 97.00      PROA   
ATOM   4216  C   VAL P 269     -55.665-148.194 101.272  0.00 97.00      PROA   
ATOM   4217  OT1 VAL P 269     -55.011-148.897 100.451  0.00 97.00      PROA   
ATOM   4218  OT2 VAL P 269     -56.414-147.245 100.918  0.00 97.00      PROA   
END
