# Supplementary material for: The solution structure of the unbound IgG Fc receptor CD64 resembles its crystal structure: Implications for function
Source: PLoS One. 2023 Sep 21;18(9):e0288351. doi: 10.1371/journal.pone.0288351 (PMC10513344; doi:10.1371/journal.pone.0288351)
Supplement: S1 File — (ZIP) [file pone.0288351.s003.zip › CD64V03 E11/Top100/EM_done_ready_for_EM_top100_0p11_E11.dcd_169009.pdb.pdb]

REMARK  FINAL COORDINATES WRITTEN BY NAMD AT TIMESTEP 2000
ATOM      1  N   LYS P   1       5.992 -63.260 102.098  0.00 97.00      PROA   
ATOM      2  HT1 LYS P   1       5.847 -63.607 101.126  0.00 97.00      PROA   
ATOM      3  HT2 LYS P   1       6.970 -63.513 102.358  0.00 97.00      PROA   
ATOM      4  HT3 LYS P   1       5.879 -62.228 102.104  0.00 97.00      PROA   
ATOM      5  CA  LYS P   1       5.017 -63.919 103.000  0.00 97.00      PROA   
ATOM      6  HA  LYS P   1       4.967 -64.958 102.709  0.00 97.00      PROA   
ATOM      7  CB  LYS P   1       5.472 -63.843 104.488  0.00 97.00      PROA   
ATOM      8  HB1 LYS P   1       4.611 -64.122 105.134  0.00 97.00      PROA   
ATOM      9  HB2 LYS P   1       5.755 -62.803 104.759  0.00 97.00      PROA   
ATOM     10  CG  LYS P   1       6.632 -64.801 104.838  0.00 97.00      PROA   
ATOM     11  HG1 LYS P   1       7.571 -64.387 104.410  0.00 97.00      PROA   
ATOM     12  HG2 LYS P   1       6.462 -65.793 104.362  0.00 97.00      PROA   
ATOM     13  CD  LYS P   1       6.851 -65.013 106.351  0.00 97.00      PROA   
ATOM     14  HD1 LYS P   1       6.950 -64.018 106.840  0.00 97.00      PROA   
ATOM     15  HD2 LYS P   1       7.820 -65.549 106.477  0.00 97.00      PROA   
ATOM     16  CE  LYS P   1       5.734 -65.818 107.038  0.00 97.00      PROA   
ATOM     17  HE1 LYS P   1       5.583 -66.786 106.512  0.00 97.00      PROA   
ATOM     18  HE2 LYS P   1       4.779 -65.252 107.034  0.00 97.00      PROA   
ATOM     19  NZ  LYS P   1       6.069 -66.122 108.453  0.00 97.00      PROA   
ATOM     20  HZ1 LYS P   1       6.228 -65.237 108.976  0.00 97.00      PROA   
ATOM     21  HZ2 LYS P   1       6.931 -66.704 108.494  0.00 97.00      PROA   
ATOM     22  HZ3 LYS P   1       5.284 -66.643 108.892  0.00 97.00      PROA   
ATOM     23  C   LYS P   1       3.640 -63.344 102.808  0.00 97.00      PROA   
ATOM     24  O   LYS P   1       3.468 -62.310 102.165  0.00 97.00      PROA   
ATOM     25  N   ALA P   2       2.616 -64.019 103.369  0.00 97.00      PROA   
ATOM     26  HN  ALA P   2       2.724 -64.889 103.844  0.00 97.00      PROA   
ATOM     27  CA  ALA P   2       1.262 -63.554 103.410  0.00 97.00      PROA   
ATOM     28  HA  ALA P   2       1.238 -62.498 103.646  0.00 97.00      PROA   
ATOM     29  CB  ALA P   2       0.501 -63.864 102.104  0.00 97.00      PROA   
ATOM     30  HB1 ALA P   2       0.551 -64.948 101.872  0.00 97.00      PROA   
ATOM     31  HB2 ALA P   2       0.963 -63.312 101.257  0.00 97.00      PROA   
ATOM     32  HB3 ALA P   2      -0.564 -63.562 102.175  0.00 97.00      PROA   
ATOM     33  C   ALA P   2       0.694 -64.333 104.569  0.00 97.00      PROA   
ATOM     34  O   ALA P   2       1.392 -65.176 105.135  0.00 97.00      PROA   
ATOM     35  N   VAL P   3      -0.573 -64.048 104.956  0.00 97.00      PROA   
ATOM     36  HN  VAL P   3      -1.076 -63.294 104.546  0.00 97.00      PROA   
ATOM     37  CA  VAL P   3      -1.388 -64.882 105.818  0.00 97.00      PROA   
ATOM     38  HA  VAL P   3      -1.123 -65.915 105.649  0.00 97.00      PROA   
ATOM     39  CB  VAL P   3      -1.345 -64.580 107.325  0.00 97.00      PROA   
ATOM     40  HB  VAL P   3      -2.081 -65.245 107.838  0.00 97.00      PROA   
ATOM     41  CG1 VAL P   3       0.040 -64.926 107.909  0.00 97.00      PROA   
ATOM     42 HG11 VAL P   3       0.807 -64.223 107.522  0.00 97.00      PROA   
ATOM     43 HG12 VAL P   3       0.327 -65.963 107.636  0.00 97.00      PROA   
ATOM     44 HG13 VAL P   3       0.017 -64.841 109.016  0.00 97.00      PROA   
ATOM     45  CG2 VAL P   3      -1.716 -63.114 107.634  0.00 97.00      PROA   
ATOM     46 HG21 VAL P   3      -2.762 -62.894 107.340  0.00 97.00      PROA   
ATOM     47 HG22 VAL P   3      -1.042 -62.415 107.097  0.00 97.00      PROA   
ATOM     48 HG23 VAL P   3      -1.616 -62.919 108.723  0.00 97.00      PROA   
ATOM     49  C   VAL P   3      -2.789 -64.672 105.288  0.00 97.00      PROA   
ATOM     50  O   VAL P   3      -3.098 -63.600 104.766  0.00 97.00      PROA   
ATOM     51  N   ILE P   4      -3.671 -65.701 105.368  0.00 97.00      PROA   
ATOM     52  HN  ILE P   4      -3.391 -66.596 105.712  0.00 97.00      PROA   
ATOM     53  CA  ILE P   4      -5.004 -65.624 104.785  0.00 97.00      PROA   
ATOM     54  HA  ILE P   4      -5.047 -64.769 104.127  0.00 97.00      PROA   
ATOM     55  CB  ILE P   4      -5.333 -66.830 103.902  0.00 97.00      PROA   
ATOM     56  HB  ILE P   4      -5.280 -67.757 104.516  0.00 97.00      PROA   
ATOM     57  CG2 ILE P   4      -6.758 -66.673 103.315  0.00 97.00      PROA   
ATOM     58 HG21 ILE P   4      -6.867 -65.669 102.850  0.00 97.00      PROA   
ATOM     59 HG22 ILE P   4      -7.533 -66.797 104.098  0.00 97.00      PROA   
ATOM     60 HG23 ILE P   4      -6.951 -67.428 102.529  0.00 97.00      PROA   
ATOM     61  CG1 ILE P   4      -4.297 -66.963 102.758  0.00 97.00      PROA   
ATOM     62 HG11 ILE P   4      -3.262 -66.836 103.139  0.00 97.00      PROA   
ATOM     63 HG12 ILE P   4      -4.494 -66.142 102.040  0.00 97.00      PROA   
ATOM     64  CD  ILE P   4      -4.339 -68.305 102.021  0.00 97.00      PROA   
ATOM     65  HD1 ILE P   4      -5.367 -68.577 101.709  0.00 97.00      PROA   
ATOM     66  HD2 ILE P   4      -3.945 -69.110 102.677  0.00 97.00      PROA   
ATOM     67  HD3 ILE P   4      -3.706 -68.252 101.111  0.00 97.00      PROA   
ATOM     68  C   ILE P   4      -6.074 -65.420 105.851  0.00 97.00      PROA   
ATOM     69  O   ILE P   4      -6.111 -66.101 106.874  0.00 97.00      PROA   
ATOM     70  N   LYS P   5      -7.002 -64.460 105.613  0.00 97.00      PROA   
ATOM     71  HN  LYS P   5      -6.888 -63.851 104.829  0.00 97.00      PROA   
ATOM     72  CA  LYS P   5      -8.157 -64.228 106.459  0.00 97.00      PROA   
ATOM     73  HA  LYS P   5      -8.121 -64.874 107.324  0.00 97.00      PROA   
ATOM     74  CB  LYS P   5      -8.247 -62.753 106.928  0.00 97.00      PROA   
ATOM     75  HB1 LYS P   5      -9.127 -62.626 107.598  0.00 97.00      PROA   
ATOM     76  HB2 LYS P   5      -8.393 -62.091 106.045  0.00 97.00      PROA   
ATOM     77  CG  LYS P   5      -6.996 -62.243 107.664  0.00 97.00      PROA   
ATOM     78  HG1 LYS P   5      -7.165 -61.164 107.883  0.00 97.00      PROA   
ATOM     79  HG2 LYS P   5      -6.119 -62.308 106.983  0.00 97.00      PROA   
ATOM     80  CD  LYS P   5      -6.679 -62.988 108.975  0.00 97.00      PROA   
ATOM     81  HD1 LYS P   5      -6.624 -64.079 108.767  0.00 97.00      PROA   
ATOM     82  HD2 LYS P   5      -7.508 -62.825 109.697  0.00 97.00      PROA   
ATOM     83  CE  LYS P   5      -5.341 -62.582 109.607  0.00 97.00      PROA   
ATOM     84  HE1 LYS P   5      -4.513 -62.823 108.901  0.00 97.00      PROA   
ATOM     85  HE2 LYS P   5      -5.161 -63.106 110.567  0.00 97.00      PROA   
ATOM     86  NZ  LYS P   5      -5.294 -61.133 109.860  0.00 97.00      PROA   
ATOM     87  HZ1 LYS P   5      -5.834 -60.794 110.673  0.00 97.00      PROA   
ATOM     88  HZ2 LYS P   5      -5.614 -60.645 108.991  0.00 97.00      PROA   
ATOM     89  HZ3 LYS P   5      -4.297 -60.830 109.915  0.00 97.00      PROA   
ATOM     90  C   LYS P   5      -9.434 -64.537 105.705  0.00 97.00      PROA   
ATOM     91  O   LYS P   5      -9.795 -63.852 104.755  0.00 97.00      PROA   
ATOM     92  N   LEU P   6     -10.197 -65.564 106.143  0.00 97.00      PROA   
ATOM     93  HN  LEU P   6      -9.887 -66.168 106.873  0.00 97.00      PROA   
ATOM     94  CA  LEU P   6     -11.535 -65.823 105.649  0.00 97.00      PROA   
ATOM     95  HA  LEU P   6     -11.541 -65.680 104.577  0.00 97.00      PROA   
ATOM     96  CB  LEU P   6     -11.999 -67.274 105.939  0.00 97.00      PROA   
ATOM     97  HB1 LEU P   6     -12.952 -67.440 105.390  0.00 97.00      PROA   
ATOM     98  HB2 LEU P   6     -12.208 -67.412 107.021  0.00 97.00      PROA   
ATOM     99  CG  LEU P   6     -11.006 -68.389 105.515  0.00 97.00      PROA   
ATOM    100  HG  LEU P   6     -10.405 -68.017 104.653  0.00 97.00      PROA   
ATOM    101  CD1 LEU P   6     -10.039 -68.799 106.645  0.00 97.00      PROA   
ATOM    102 HD11 LEU P   6     -10.617 -69.137 107.531  0.00 97.00      PROA   
ATOM    103 HD12 LEU P   6      -9.383 -67.959 106.947  0.00 97.00      PROA   
ATOM    104 HD13 LEU P   6      -9.394 -69.638 106.311  0.00 97.00      PROA   
ATOM    105  CD2 LEU P   6     -11.771 -69.636 105.038  0.00 97.00      PROA   
ATOM    106 HD21 LEU P   6     -12.423 -69.393 104.174  0.00 97.00      PROA   
ATOM    107 HD22 LEU P   6     -12.404 -70.030 105.861  0.00 97.00      PROA   
ATOM    108 HD23 LEU P   6     -11.056 -70.430 104.734  0.00 97.00      PROA   
ATOM    109  C   LEU P   6     -12.504 -64.828 106.283  0.00 97.00      PROA   
ATOM    110  O   LEU P   6     -12.557 -64.701 107.504  0.00 97.00      PROA   
ATOM    111  N   GLN P   7     -13.261 -64.050 105.470  0.00 97.00      PROA   
ATOM    112  HN  GLN P   7     -13.179 -64.118 104.475  0.00 97.00      PROA   
ATOM    113  CA  GLN P   7     -14.187 -63.039 105.963  0.00 97.00      PROA   
ATOM    114  HA  GLN P   7     -13.613 -62.436 106.653  0.00 97.00      PROA   
ATOM    115  CB  GLN P   7     -14.598 -62.063 104.827  0.00 97.00      PROA   
ATOM    116  HB1 GLN P   7     -14.869 -62.674 103.939  0.00 97.00      PROA   
ATOM    117  HB2 GLN P   7     -13.680 -61.492 104.559  0.00 97.00      PROA   
ATOM    118  CG  GLN P   7     -15.758 -61.090 105.134  0.00 97.00      PROA   
ATOM    119  HG1 GLN P   7     -15.530 -60.524 106.063  0.00 97.00      PROA   
ATOM    120  HG2 GLN P   7     -16.709 -61.645 105.277  0.00 97.00      PROA   
ATOM    121  CD  GLN P   7     -15.892 -60.073 103.994  0.00 97.00      PROA   
ATOM    122  OE1 GLN P   7     -14.903 -59.459 103.583  0.00 97.00      PROA   
ATOM    123  NE2 GLN P   7     -17.127 -59.874 103.458  0.00 97.00      PROA   
ATOM    124 HE21 GLN P   7     -17.202 -59.223 102.704  0.00 97.00      PROA   
ATOM    125 HE22 GLN P   7     -17.922 -60.368 103.807  0.00 97.00      PROA   
ATOM    126  C   GLN P   7     -15.358 -63.538 106.811  0.00 97.00      PROA   
ATOM    127  O   GLN P   7     -15.552 -63.003 107.903  0.00 97.00      PROA   
ATOM    128  N   PRO P   8     -16.122 -64.569 106.459  0.00 97.00      PROA   
ATOM    129  CD  PRO P   8     -16.441 -64.938 105.085  0.00 97.00      PROA   
ATOM    130  HD1 PRO P   8     -15.624 -65.586 104.710  0.00 97.00      PROA   
ATOM    131  HD2 PRO P   8     -16.571 -64.052 104.428  0.00 97.00      PROA   
ATOM    132  CA  PRO P   8     -16.661 -65.528 107.416  0.00 97.00      PROA   
ATOM    133  HA  PRO P   8     -17.172 -64.995 108.203  0.00 97.00      PROA   
ATOM    134  CB  PRO P   8     -17.626 -66.409 106.586  0.00 97.00      PROA   
ATOM    135  HB1 PRO P   8     -18.617 -66.486 107.078  0.00 97.00      PROA   
ATOM    136  HB2 PRO P   8     -17.232 -67.436 106.424  0.00 97.00      PROA   
ATOM    137  CG  PRO P   8     -17.751 -65.714 105.220  0.00 97.00      PROA   
ATOM    138  HG1 PRO P   8     -17.912 -66.439 104.399  0.00 97.00      PROA   
ATOM    139  HG2 PRO P   8     -18.604 -65.000 105.244  0.00 97.00      PROA   
ATOM    140  C   PRO P   8     -15.504 -66.351 107.981  0.00 97.00      PROA   
ATOM    141  O   PRO P   8     -14.834 -66.937 107.134  0.00 97.00      PROA   
ATOM    142  N   PRO P   9     -15.194 -66.465 109.275  0.00 97.00      PROA   
ATOM    143  CD  PRO P   9     -15.963 -65.844 110.358  0.00 97.00      PROA   
ATOM    144  HD1 PRO P   9     -17.032 -66.148 110.315  0.00 97.00      PROA   
ATOM    145  HD2 PRO P   9     -15.869 -64.738 110.281  0.00 97.00      PROA   
ATOM    146  CA  PRO P   9     -13.980 -67.128 109.766  0.00 97.00      PROA   
ATOM    147  HA  PRO P   9     -13.130 -66.869 109.151  0.00 97.00      PROA   
ATOM    148  CB  PRO P   9     -13.851 -66.552 111.189  0.00 97.00      PROA   
ATOM    149  HB1 PRO P   9     -13.360 -65.554 111.120  0.00 97.00      PROA   
ATOM    150  HB2 PRO P   9     -13.265 -67.177 111.888  0.00 97.00      PROA   
ATOM    151  CG  PRO P   9     -15.299 -66.346 111.640  0.00 97.00      PROA   
ATOM    152  HG1 PRO P   9     -15.737 -67.325 111.930  0.00 97.00      PROA   
ATOM    153  HG2 PRO P   9     -15.394 -65.635 112.485  0.00 97.00      PROA   
ATOM    154  C   PRO P   9     -14.109 -68.649 109.779  0.00 97.00      PROA   
ATOM    155  O   PRO P   9     -13.664 -69.287 110.731  0.00 97.00      PROA   
ATOM    156  N   TRP P  10     -14.702 -69.260 108.735  0.00 97.00      PROA   
ATOM    157  HN  TRP P  10     -14.963 -68.720 107.938  0.00 97.00      PROA   
ATOM    158  CA  TRP P  10     -15.137 -70.637 108.768  0.00 97.00      PROA   
ATOM    159  HA  TRP P  10     -14.903 -71.076 109.727  0.00 97.00      PROA   
ATOM    160  CB  TRP P  10     -16.666 -70.734 108.532  0.00 97.00      PROA   
ATOM    161  HB1 TRP P  10     -17.000 -71.780 108.694  0.00 97.00      PROA   
ATOM    162  HB2 TRP P  10     -16.877 -70.481 107.467  0.00 97.00      PROA   
ATOM    163  CG  TRP P  10     -17.500 -69.825 109.389  0.00 97.00      PROA   
ATOM    164  CD1 TRP P  10     -18.516 -69.033 108.920  0.00 97.00      PROA   
ATOM    165  HD1 TRP P  10     -18.825 -68.987 107.884  0.00 97.00      PROA   
ATOM    166  NE1 TRP P  10     -19.122 -68.386 109.963  0.00 97.00      PROA   
ATOM    167  HE1 TRP P  10     -19.973 -67.910 109.919  0.00 97.00      PROA   
ATOM    168  CE2 TRP P  10     -18.502 -68.718 111.131  0.00 97.00      PROA   
ATOM    169  CD2 TRP P  10     -17.458 -69.618 110.817  0.00 97.00      PROA   
ATOM    170  CE3 TRP P  10     -16.656 -70.113 111.848  0.00 97.00      PROA   
ATOM    171  HE3 TRP P  10     -15.832 -70.782 111.656  0.00 97.00      PROA   
ATOM    172  CZ3 TRP P  10     -16.927 -69.727 113.164  0.00 97.00      PROA   
ATOM    173  HZ3 TRP P  10     -16.315 -70.111 113.969  0.00 97.00      PROA   
ATOM    174  CZ2 TRP P  10     -18.768 -68.327 112.437  0.00 97.00      PROA   
ATOM    175  HZ2 TRP P  10     -19.568 -67.639 112.666  0.00 97.00      PROA   
ATOM    176  CH2 TRP P  10     -17.968 -68.850 113.453  0.00 97.00      PROA   
ATOM    177  HH2 TRP P  10     -18.148 -68.564 114.481  0.00 97.00      PROA   
ATOM    178  C   TRP P  10     -14.416 -71.440 107.713  0.00 97.00      PROA   
ATOM    179  O   TRP P  10     -14.624 -71.271 106.513  0.00 97.00      PROA   
ATOM    180  N   VAL P  11     -13.541 -72.369 108.155  0.00 97.00      PROA   
ATOM    181  HN  VAL P  11     -13.341 -72.450 109.131  0.00 97.00      PROA   
ATOM    182  CA  VAL P  11     -12.732 -73.189 107.271  0.00 97.00      PROA   
ATOM    183  HA  VAL P  11     -12.457 -72.589 106.415  0.00 97.00      PROA   
ATOM    184  CB  VAL P  11     -11.444 -73.601 107.988  0.00 97.00      PROA   
ATOM    185  HB  VAL P  11     -11.680 -74.307 108.817  0.00 97.00      PROA   
ATOM    186  CG1 VAL P  11     -10.476 -74.278 107.004  0.00 97.00      PROA   
ATOM    187 HG11 VAL P  11     -10.269 -73.613 106.139  0.00 97.00      PROA   
ATOM    188 HG12 VAL P  11     -10.905 -75.227 106.629  0.00 97.00      PROA   
ATOM    189 HG13 VAL P  11      -9.513 -74.509 107.507  0.00 97.00      PROA   
ATOM    190  CG2 VAL P  11     -10.762 -72.350 108.597  0.00 97.00      PROA   
ATOM    191 HG21 VAL P  11     -11.357 -71.911 109.423  0.00 97.00      PROA   
ATOM    192 HG22 VAL P  11     -10.607 -71.575 107.817  0.00 97.00      PROA   
ATOM    193 HG23 VAL P  11      -9.769 -72.624 109.011  0.00 97.00      PROA   
ATOM    194  C   VAL P  11     -13.538 -74.389 106.748  0.00 97.00      PROA   
ATOM    195  O   VAL P  11     -13.194 -75.011 105.745  0.00 97.00      PROA   
ATOM    196  N   SER P  12     -14.686 -74.686 107.395  0.00 97.00      PROA   
ATOM    197  HN  SER P  12     -14.943 -74.125 108.174  0.00 97.00      PROA   
ATOM    198  CA  SER P  12     -15.643 -75.712 107.016  0.00 97.00      PROA   
ATOM    199  HA  SER P  12     -15.326 -76.200 106.106  0.00 97.00      PROA   
ATOM    200  CB  SER P  12     -15.779 -76.799 108.129  0.00 97.00      PROA   
ATOM    201  HB1 SER P  12     -15.853 -76.304 109.121  0.00 97.00      PROA   
ATOM    202  HB2 SER P  12     -14.858 -77.423 108.126  0.00 97.00      PROA   
ATOM    203  OG  SER P  12     -16.907 -77.658 107.975  0.00 97.00      PROA   
ATOM    204  HG1 SER P  12     -16.683 -78.288 107.283  0.00 97.00      PROA   
ATOM    205  C   SER P  12     -16.960 -75.002 106.734  0.00 97.00      PROA   
ATOM    206  O   SER P  12     -17.447 -74.240 107.567  0.00 97.00      PROA   
ATOM    207  N   VAL P  13     -17.550 -75.207 105.524  0.00 97.00      PROA   
ATOM    208  HN  VAL P  13     -17.127 -75.814 104.852  0.00 97.00      PROA   
ATOM    209  CA  VAL P  13     -18.669 -74.392 105.064  0.00 97.00      PROA   
ATOM    210  HA  VAL P  13     -19.245 -74.095 105.928  0.00 97.00      PROA   
ATOM    211  CB  VAL P  13     -18.143 -73.133 104.360  0.00 97.00      PROA   
ATOM    212  HB  VAL P  13     -17.345 -72.701 105.013  0.00 97.00      PROA   
ATOM    213  CG1 VAL P  13     -17.497 -73.460 102.996  0.00 97.00      PROA   
ATOM    214 HG11 VAL P  13     -18.255 -73.839 102.278  0.00 97.00      PROA   
ATOM    215 HG12 VAL P  13     -16.697 -74.220 103.105  0.00 97.00      PROA   
ATOM    216 HG13 VAL P  13     -17.047 -72.543 102.560  0.00 97.00      PROA   
ATOM    217  CG2 VAL P  13     -19.239 -72.059 104.228  0.00 97.00      PROA   
ATOM    218 HG21 VAL P  13     -19.723 -71.860 105.206  0.00 97.00      PROA   
ATOM    219 HG22 VAL P  13     -20.014 -72.372 103.499  0.00 97.00      PROA   
ATOM    220 HG23 VAL P  13     -18.797 -71.110 103.856  0.00 97.00      PROA   
ATOM    221  C   VAL P  13     -19.609 -75.198 104.172  0.00 97.00      PROA   
ATOM    222  O   VAL P  13     -19.230 -76.217 103.607  0.00 97.00      PROA   
ATOM    223  N   PHE P  14     -20.896 -74.786 104.034  0.00 97.00      PROA   
ATOM    224  HN  PHE P  14     -21.244 -73.997 104.538  0.00 97.00      PROA   
ATOM    225  CA  PHE P  14     -21.827 -75.403 103.100  0.00 97.00      PROA   
ATOM    226  HA  PHE P  14     -21.636 -76.466 103.095  0.00 97.00      PROA   
ATOM    227  CB  PHE P  14     -23.317 -75.166 103.470  0.00 97.00      PROA   
ATOM    228  HB1 PHE P  14     -24.001 -75.552 102.684  0.00 97.00      PROA   
ATOM    229  HB2 PHE P  14     -23.506 -74.076 103.589  0.00 97.00      PROA   
ATOM    230  CG  PHE P  14     -23.709 -75.884 104.730  0.00 97.00      PROA   
ATOM    231  CD1 PHE P  14     -23.583 -77.282 104.833  0.00 97.00      PROA   
ATOM    232  HD1 PHE P  14     -23.137 -77.841 104.025  0.00 97.00      PROA   
ATOM    233  CE1 PHE P  14     -24.060 -77.959 105.962  0.00 97.00      PROA   
ATOM    234  HE1 PHE P  14     -23.966 -79.032 106.029  0.00 97.00      PROA   
ATOM    235  CZ  PHE P  14     -24.657 -77.243 107.007  0.00 97.00      PROA   
ATOM    236  HZ  PHE P  14     -25.029 -77.762 107.878  0.00 97.00      PROA   
ATOM    237  CD2 PHE P  14     -24.318 -75.180 105.781  0.00 97.00      PROA   
ATOM    238  HD2 PHE P  14     -24.451 -74.112 105.700  0.00 97.00      PROA   
ATOM    239  CE2 PHE P  14     -24.768 -75.850 106.922  0.00 97.00      PROA   
ATOM    240  HE2 PHE P  14     -25.203 -75.287 107.732  0.00 97.00      PROA   
ATOM    241  C   PHE P  14     -21.665 -74.925 101.668  0.00 97.00      PROA   
ATOM    242  O   PHE P  14     -21.155 -73.841 101.399  0.00 97.00      PROA   
ATOM    243  N   GLN P  15     -22.166 -75.734 100.701  0.00 97.00      PROA   
ATOM    244  HN  GLN P  15     -22.392 -76.685 100.912  0.00 97.00      PROA   
ATOM    245  CA  GLN P  15     -22.502 -75.290  99.356  0.00 97.00      PROA   
ATOM    246  HA  GLN P  15     -21.585 -74.954  98.890  0.00 97.00      PROA   
ATOM    247  CB  GLN P  15     -23.109 -76.442  98.505  0.00 97.00      PROA   
ATOM    248  HB1 GLN P  15     -22.313 -77.209  98.360  0.00 97.00      PROA   
ATOM    249  HB2 GLN P  15     -23.360 -76.052  97.495  0.00 97.00      PROA   
ATOM    250  CG  GLN P  15     -24.333 -77.127  99.173  0.00 97.00      PROA   
ATOM    251  HG1 GLN P  15     -24.672 -76.538 100.051  0.00 97.00      PROA   
ATOM    252  HG2 GLN P  15     -24.043 -78.127  99.556  0.00 97.00      PROA   
ATOM    253  CD  GLN P  15     -25.513 -77.302  98.201  0.00 97.00      PROA   
ATOM    254  OE1 GLN P  15     -25.441 -78.059  97.227  0.00 97.00      PROA   
ATOM    255  NE2 GLN P  15     -26.637 -76.580  98.477  0.00 97.00      PROA   
ATOM    256 HE21 GLN P  15     -26.667 -75.994  99.286  0.00 97.00      PROA   
ATOM    257 HE22 GLN P  15     -27.400 -76.608  97.833  0.00 97.00      PROA   
ATOM    258  C   GLN P  15     -23.491 -74.121  99.351  0.00 97.00      PROA   
ATOM    259  O   GLN P  15     -24.344 -74.030 100.230  0.00 97.00      PROA   
ATOM    260  N   GLU P  16     -23.360 -73.190  98.370  0.00 97.00      PROA   
ATOM    261  HN  GLU P  16     -22.625 -73.303  97.701  0.00 97.00      PROA   
ATOM    262  CA  GLU P  16     -24.214 -72.028  98.142  0.00 97.00      PROA   
ATOM    263  HA  GLU P  16     -24.045 -71.764  97.108  0.00 97.00      PROA   
ATOM    264  CB  GLU P  16     -25.753 -72.300  98.254  0.00 97.00      PROA   
ATOM    265  HB1 GLU P  16     -25.977 -72.560  99.309  0.00 97.00      PROA   
ATOM    266  HB2 GLU P  16     -26.007 -73.184  97.626  0.00 97.00      PROA   
ATOM    267  CG  GLU P  16     -26.679 -71.125  97.848  0.00 97.00      PROA   
ATOM    268  HG1 GLU P  16     -26.707 -71.036  96.742  0.00 97.00      PROA   
ATOM    269  HG2 GLU P  16     -26.298 -70.166  98.253  0.00 97.00      PROA   
ATOM    270  CD  GLU P  16     -28.120 -71.259  98.359  0.00 97.00      PROA   
ATOM    271  OE1 GLU P  16     -28.473 -72.266  99.027  0.00 97.00      PROA   
ATOM    272  OE2 GLU P  16     -28.898 -70.302  98.098  0.00 97.00      PROA   
ATOM    273  C   GLU P  16     -23.767 -70.804  98.942  0.00 97.00      PROA   
ATOM    274  O   GLU P  16     -23.881 -69.675  98.471  0.00 97.00      PROA   
ATOM    275  N   GLU P  17     -23.210 -70.990 100.160  0.00 97.00      PROA   
ATOM    276  HN  GLU P  17     -23.151 -71.913 100.534  0.00 97.00      PROA   
ATOM    277  CA  GLU P  17     -22.703 -69.938 101.033  0.00 97.00      PROA   
ATOM    278  HA  GLU P  17     -23.531 -69.266 101.220  0.00 97.00      PROA   
ATOM    279  CB  GLU P  17     -22.294 -70.543 102.403  0.00 97.00      PROA   
ATOM    280  HB1 GLU P  17     -21.585 -71.374 102.183  0.00 97.00      PROA   
ATOM    281  HB2 GLU P  17     -23.197 -71.006 102.861  0.00 97.00      PROA   
ATOM    282  CG  GLU P  17     -21.618 -69.604 103.432  0.00 97.00      PROA   
ATOM    283  HG1 GLU P  17     -20.706 -69.134 103.016  0.00 97.00      PROA   
ATOM    284  HG2 GLU P  17     -21.307 -70.211 104.309  0.00 97.00      PROA   
ATOM    285  CD  GLU P  17     -22.556 -68.509 103.949  0.00 97.00      PROA   
ATOM    286  OE1 GLU P  17     -22.991 -67.646 103.145  0.00 97.00      PROA   
ATOM    287  OE2 GLU P  17     -22.836 -68.512 105.178  0.00 97.00      PROA   
ATOM    288  C   GLU P  17     -21.582 -69.083 100.436  0.00 97.00      PROA   
ATOM    289  O   GLU P  17     -20.757 -69.554  99.662  0.00 97.00      PROA   
ATOM    290  N   SER P  18     -21.538 -67.776 100.786  0.00 97.00      PROA   
ATOM    291  HN  SER P  18     -22.152 -67.458 101.510  0.00 97.00      PROA   
ATOM    292  CA  SER P  18     -20.600 -66.812 100.238  0.00 97.00      PROA   
ATOM    293  HA  SER P  18     -20.268 -67.165  99.272  0.00 97.00      PROA   
ATOM    294  CB  SER P  18     -21.239 -65.412 100.045  0.00 97.00      PROA   
ATOM    295  HB1 SER P  18     -21.536 -64.993 101.032  0.00 97.00      PROA   
ATOM    296  HB2 SER P  18     -22.159 -65.522  99.432  0.00 97.00      PROA   
ATOM    297  OG  SER P  18     -20.356 -64.502  99.386  0.00 97.00      PROA   
ATOM    298  HG1 SER P  18     -20.191 -64.868  98.513  0.00 97.00      PROA   
ATOM    299  C   SER P  18     -19.392 -66.675 101.140  0.00 97.00      PROA   
ATOM    300  O   SER P  18     -19.510 -66.450 102.343  0.00 97.00      PROA   
ATOM    301  N   VAL P  19     -18.178 -66.795 100.563  0.00 97.00      PROA   
ATOM    302  HN  VAL P  19     -18.093 -66.948  99.580  0.00 97.00      PROA   
ATOM    303  CA  VAL P  19     -16.962 -66.716 101.346  0.00 97.00      PROA   
ATOM    304  HA  VAL P  19     -17.149 -66.082 102.200  0.00 97.00      PROA   
ATOM    305  CB  VAL P  19     -16.540 -68.087 101.895  0.00 97.00      PROA   
ATOM    306  HB  VAL P  19     -17.335 -68.408 102.612  0.00 97.00      PROA   
ATOM    307  CG1 VAL P  19     -16.477 -69.155 100.784  0.00 97.00      PROA   
ATOM    308 HG11 VAL P  19     -15.707 -68.882 100.038  0.00 97.00      PROA   
ATOM    309 HG12 VAL P  19     -17.453 -69.271 100.269  0.00 97.00      PROA   
ATOM    310 HG13 VAL P  19     -16.202 -70.140 101.216  0.00 97.00      PROA   
ATOM    311  CG2 VAL P  19     -15.208 -68.014 102.670  0.00 97.00      PROA   
ATOM    312 HG21 VAL P  19     -15.263 -67.266 103.483  0.00 97.00      PROA   
ATOM    313 HG22 VAL P  19     -14.370 -67.752 101.991  0.00 97.00      PROA   
ATOM    314 HG23 VAL P  19     -14.985 -69.003 103.124  0.00 97.00      PROA   
ATOM    315  C   VAL P  19     -15.887 -65.998 100.560  0.00 97.00      PROA   
ATOM    316  O   VAL P  19     -15.579 -66.346  99.428  0.00 97.00      PROA   
ATOM    317  N   THR P  20     -15.273 -64.942 101.146  0.00 97.00      PROA   
ATOM    318  HN  THR P  20     -15.531 -64.644 102.062  0.00 97.00      PROA   
ATOM    319  CA  THR P  20     -14.200 -64.210 100.490  0.00 97.00      PROA   
ATOM    320  HA  THR P  20     -13.926 -64.739  99.593  0.00 97.00      PROA   
ATOM    321  CB  THR P  20     -14.580 -62.794 100.046  0.00 97.00      PROA   
ATOM    322  HB  THR P  20     -15.572 -62.868  99.542  0.00 97.00      PROA   
ATOM    323  OG1 THR P  20     -13.689 -62.265  99.067  0.00 97.00      PROA   
ATOM    324  HG1 THR P  20     -12.854 -62.062  99.498  0.00 97.00      PROA   
ATOM    325  CG2 THR P  20     -14.714 -61.789 101.198  0.00 97.00      PROA   
ATOM    326 HG21 THR P  20     -13.765 -61.693 101.762  0.00 97.00      PROA   
ATOM    327 HG22 THR P  20     -15.519 -62.105 101.891  0.00 97.00      PROA   
ATOM    328 HG23 THR P  20     -14.978 -60.785 100.799  0.00 97.00      PROA   
ATOM    329  C   THR P  20     -13.001 -64.277 101.400  0.00 97.00      PROA   
ATOM    330  O   THR P  20     -13.110 -64.145 102.614  0.00 97.00      PROA   
ATOM    331  N   LEU P  21     -11.821 -64.559 100.813  0.00 97.00      PROA   
ATOM    332  HN  LEU P  21     -11.780 -64.670  99.821  0.00 97.00      PROA   
ATOM    333  CA  LEU P  21     -10.613 -64.886 101.534  0.00 97.00      PROA   
ATOM    334  HA  LEU P  21     -10.791 -64.841 102.598  0.00 97.00      PROA   
ATOM    335  CB  LEU P  21     -10.080 -66.300 101.170  0.00 97.00      PROA   
ATOM    336  HB1 LEU P  21      -9.165 -66.479 101.775  0.00 97.00      PROA   
ATOM    337  HB2 LEU P  21      -9.788 -66.340 100.098  0.00 97.00      PROA   
ATOM    338  CG  LEU P  21     -11.051 -67.484 101.435  0.00 97.00      PROA   
ATOM    339  HG  LEU P  21     -11.666 -67.239 102.333  0.00 97.00      PROA   
ATOM    340  CD1 LEU P  21     -11.995 -67.784 100.253  0.00 97.00      PROA   
ATOM    341 HD11 LEU P  21     -11.401 -68.038  99.349  0.00 97.00      PROA   
ATOM    342 HD12 LEU P  21     -12.650 -66.924 100.014  0.00 97.00      PROA   
ATOM    343 HD13 LEU P  21     -12.642 -68.655 100.493  0.00 97.00      PROA   
ATOM    344  CD2 LEU P  21     -10.251 -68.762 101.749  0.00 97.00      PROA   
ATOM    345 HD21 LEU P  21      -9.594 -68.610 102.630  0.00 97.00      PROA   
ATOM    346 HD22 LEU P  21      -9.617 -69.032 100.879  0.00 97.00      PROA   
ATOM    347 HD23 LEU P  21     -10.938 -69.609 101.959  0.00 97.00      PROA   
ATOM    348  C   LEU P  21      -9.567 -63.852 101.183  0.00 97.00      PROA   
ATOM    349  O   LEU P  21      -9.248 -63.663 100.019  0.00 97.00      PROA   
ATOM    350  N   HSD P  22      -9.003 -63.146 102.187  0.00 97.00      PROA   
ATOM    351  HN  HSD P  22      -9.257 -63.337 103.134  0.00 97.00      PROA   
ATOM    352  CA  HSD P  22      -8.141 -61.996 101.985  0.00 97.00      PROA   
ATOM    353  HA  HSD P  22      -8.180 -61.689 100.950  0.00 97.00      PROA   
ATOM    354  CB  HSD P  22      -8.580 -60.796 102.862  0.00 97.00      PROA   
ATOM    355  HB1 HSD P  22      -7.838 -59.973 102.781  0.00 97.00      PROA   
ATOM    356  HB2 HSD P  22      -8.640 -61.099 103.930  0.00 97.00      PROA   
ATOM    357  ND1 HSD P  22     -11.134 -60.622 102.902  0.00 97.00      PROA   
ATOM    358  HD1 HSD P  22     -11.303 -61.335 103.584  0.00 97.00      PROA   
ATOM    359  CG  HSD P  22      -9.899 -60.227 102.428  0.00 97.00      PROA   
ATOM    360  CE1 HSD P  22     -12.052 -59.810 102.320  0.00 97.00      PROA   
ATOM    361  HE1 HSD P  22     -13.118 -59.881 102.517  0.00 97.00      PROA   
ATOM    362  NE2 HSD P  22     -11.497 -58.916 101.525  0.00 97.00      PROA   
ATOM    363  CD2 HSD P  22     -10.140 -59.169 101.609  0.00 97.00      PROA   
ATOM    364  HD2 HSD P  22      -9.438 -58.544 101.072  0.00 97.00      PROA   
ATOM    365  C   HSD P  22      -6.702 -62.294 102.336  0.00 97.00      PROA   
ATOM    366  O   HSD P  22      -6.405 -62.781 103.419  0.00 97.00      PROA   
ATOM    367  N   CYS P  23      -5.759 -61.962 101.424  0.00 97.00      PROA   
ATOM    368  HN  CYS P  23      -6.036 -61.619 100.528  0.00 97.00      PROA   
ATOM    369  CA  CYS P  23      -4.330 -62.060 101.656  0.00 97.00      PROA   
ATOM    370  HA  CYS P  23      -4.139 -62.733 102.480  0.00 97.00      PROA   
ATOM    371  CB  CYS P  23      -3.585 -62.585 100.411  0.00 97.00      PROA   
ATOM    372  HB1 CYS P  23      -2.492 -62.527 100.582  0.00 97.00      PROA   
ATOM    373  HB2 CYS P  23      -3.845 -61.967  99.524  0.00 97.00      PROA   
ATOM    374  SG  CYS P  23      -4.013 -64.308 100.096  0.00 97.00      PROA   
ATOM    375  C   CYS P  23      -3.755 -60.708 102.013  0.00 97.00      PROA   
ATOM    376  O   CYS P  23      -3.525 -59.853 101.162  0.00 97.00      PROA   
ATOM    377  N   GLU P  24      -3.479 -60.499 103.314  0.00 97.00      PROA   
ATOM    378  HN  GLU P  24      -3.632 -61.213 103.992  0.00 97.00      PROA   
ATOM    379  CA  GLU P  24      -3.065 -59.222 103.844  0.00 97.00      PROA   
ATOM    380  HA  GLU P  24      -3.423 -58.429 103.200  0.00 97.00      PROA   
ATOM    381  CB  GLU P  24      -3.663 -59.015 105.256  0.00 97.00      PROA   
ATOM    382  HB1 GLU P  24      -4.759 -59.201 105.168  0.00 97.00      PROA   
ATOM    383  HB2 GLU P  24      -3.532 -57.958 105.576  0.00 97.00      PROA   
ATOM    384  CG  GLU P  24      -3.048 -59.948 106.321  0.00 97.00      PROA   
ATOM    385  HG1 GLU P  24      -1.998 -59.663 106.541  0.00 97.00      PROA   
ATOM    386  HG2 GLU P  24      -3.065 -60.999 105.963  0.00 97.00      PROA   
ATOM    387  CD  GLU P  24      -3.820 -59.887 107.622  0.00 97.00      PROA   
ATOM    388  OE1 GLU P  24      -3.163 -60.001 108.693  0.00 97.00      PROA   
ATOM    389  OE2 GLU P  24      -5.072 -59.765 107.564  0.00 97.00      PROA   
ATOM    390  C   GLU P  24      -1.561 -59.121 103.938  0.00 97.00      PROA   
ATOM    391  O   GLU P  24      -0.829 -60.111 103.907  0.00 97.00      PROA   
ATOM    392  N   VAL P  25      -1.086 -57.867 104.089  0.00 97.00      PROA   
ATOM    393  HN  VAL P  25      -1.701 -57.085 104.026  0.00 97.00      PROA   
ATOM    394  CA  VAL P  25       0.227 -57.542 104.592  0.00 97.00      PROA   
ATOM    395  HA  VAL P  25       0.565 -58.337 105.241  0.00 97.00      PROA   
ATOM    396  CB  VAL P  25       1.276 -57.230 103.518  0.00 97.00      PROA   
ATOM    397  HB  VAL P  25       0.968 -56.336 102.928  0.00 97.00      PROA   
ATOM    398  CG1 VAL P  25       2.634 -56.951 104.193  0.00 97.00      PROA   
ATOM    399 HG11 VAL P  25       2.997 -57.862 104.714  0.00 97.00      PROA   
ATOM    400 HG12 VAL P  25       2.564 -56.127 104.930  0.00 97.00      PROA   
ATOM    401 HG13 VAL P  25       3.380 -56.665 103.423  0.00 97.00      PROA   
ATOM    402  CG2 VAL P  25       1.420 -58.410 102.532  0.00 97.00      PROA   
ATOM    403 HG21 VAL P  25       0.484 -58.567 101.959  0.00 97.00      PROA   
ATOM    404 HG22 VAL P  25       1.660 -59.344 103.082  0.00 97.00      PROA   
ATOM    405 HG23 VAL P  25       2.239 -58.210 101.808  0.00 97.00      PROA   
ATOM    406  C   VAL P  25      -0.077 -56.269 105.366  0.00 97.00      PROA   
ATOM    407  O   VAL P  25      -0.805 -55.455 104.799  0.00 97.00      PROA   
ATOM    408  N   PRO P  26       0.386 -55.988 106.592  0.00 97.00      PROA   
ATOM    409  CD  PRO P  26       0.756 -57.049 107.543  0.00 97.00      PROA   
ATOM    410  HD1 PRO P  26       1.863 -57.156 107.543  0.00 97.00      PROA   
ATOM    411  HD2 PRO P  26       0.277 -58.028 107.315  0.00 97.00      PROA   
ATOM    412  CA  PRO P  26       0.025 -54.749 107.297  0.00 97.00      PROA   
ATOM    413  HA  PRO P  26      -1.046 -54.612 107.230  0.00 97.00      PROA   
ATOM    414  CB  PRO P  26       0.451 -55.025 108.750  0.00 97.00      PROA   
ATOM    415  HB1 PRO P  26      -0.163 -54.453 109.475  0.00 97.00      PROA   
ATOM    416  HB2 PRO P  26       1.526 -54.784 108.910  0.00 97.00      PROA   
ATOM    417  CG  PRO P  26       0.267 -56.536 108.898  0.00 97.00      PROA   
ATOM    418  HG1 PRO P  26       0.830 -56.960 109.752  0.00 97.00      PROA   
ATOM    419  HG2 PRO P  26      -0.815 -56.770 109.015  0.00 97.00      PROA   
ATOM    420  C   PRO P  26       0.690 -53.468 106.788  0.00 97.00      PROA   
ATOM    421  O   PRO P  26       0.991 -52.591 107.595  0.00 97.00      PROA   
ATOM    422  N   HSD P  27       0.875 -53.308 105.463  0.00 97.00      PROA   
ATOM    423  HN  HSD P  27       0.524 -54.008 104.845  0.00 97.00      PROA   
ATOM    424  CA  HSD P  27       1.402 -52.105 104.857  0.00 97.00      PROA   
ATOM    425  HA  HSD P  27       1.762 -51.424 105.616  0.00 97.00      PROA   
ATOM    426  CB  HSD P  27       2.543 -52.373 103.839  0.00 97.00      PROA   
ATOM    427  HB1 HSD P  27       2.739 -51.457 103.239  0.00 97.00      PROA   
ATOM    428  HB2 HSD P  27       2.242 -53.178 103.133  0.00 97.00      PROA   
ATOM    429  ND1 HSD P  27       4.281 -54.021 104.728  0.00 97.00      PROA   
ATOM    430  HD1 HSD P  27       3.747 -54.855 104.584  0.00 97.00      PROA   
ATOM    431  CG  HSD P  27       3.856 -52.732 104.485  0.00 97.00      PROA   
ATOM    432  CE1 HSD P  27       5.569 -53.941 105.144  0.00 97.00      PROA   
ATOM    433  HE1 HSD P  27       6.168 -54.814 105.405  0.00 97.00      PROA   
ATOM    434  NE2 HSD P  27       6.006 -52.698 105.172  0.00 97.00      PROA   
ATOM    435  CD2 HSD P  27       4.930 -51.938 104.749  0.00 97.00      PROA   
ATOM    436  HD2 HSD P  27       5.042 -50.866 104.648  0.00 97.00      PROA   
ATOM    437  C   HSD P  27       0.271 -51.443 104.118  0.00 97.00      PROA   
ATOM    438  O   HSD P  27      -0.347 -52.046 103.246  0.00 97.00      PROA   
ATOM    439  N   LEU P  28      -0.032 -50.167 104.449  0.00 97.00      PROA   
ATOM    440  HN  LEU P  28       0.404 -49.727 105.231  0.00 97.00      PROA   
ATOM    441  CA  LEU P  28      -1.035 -49.376 103.759  0.00 97.00      PROA   
ATOM    442  HA  LEU P  28      -1.957 -49.936 103.826  0.00 97.00      PROA   
ATOM    443  CB  LEU P  28      -1.270 -48.010 104.457  0.00 97.00      PROA   
ATOM    444  HB1 LEU P  28      -2.108 -47.483 103.951  0.00 97.00      PROA   
ATOM    445  HB2 LEU P  28      -0.362 -47.377 104.364  0.00 97.00      PROA   
ATOM    446  CG  LEU P  28      -1.621 -48.098 105.966  0.00 97.00      PROA   
ATOM    447  HG  LEU P  28      -0.776 -48.589 106.504  0.00 97.00      PROA   
ATOM    448  CD1 LEU P  28      -1.781 -46.688 106.565  0.00 97.00      PROA   
ATOM    449 HD11 LEU P  28      -2.622 -46.157 106.071  0.00 97.00      PROA   
ATOM    450 HD12 LEU P  28      -0.853 -46.096 106.424  0.00 97.00      PROA   
ATOM    451 HD13 LEU P  28      -1.997 -46.755 107.652  0.00 97.00      PROA   
ATOM    452  CD2 LEU P  28      -2.889 -48.932 106.226  0.00 97.00      PROA   
ATOM    453 HD21 LEU P  28      -2.753 -49.980 105.889  0.00 97.00      PROA   
ATOM    454 HD22 LEU P  28      -3.753 -48.492 105.684  0.00 97.00      PROA   
ATOM    455 HD23 LEU P  28      -3.124 -48.944 107.311  0.00 97.00      PROA   
ATOM    456  C   LEU P  28      -0.794 -49.182 102.257  0.00 97.00      PROA   
ATOM    457  O   LEU P  28      -1.754 -49.392 101.514  0.00 97.00      PROA   
ATOM    458  N   PRO P  29       0.377 -48.864 101.692  0.00 97.00      PROA   
ATOM    459  CD  PRO P  29       1.516 -48.247 102.386  0.00 97.00      PROA   
ATOM    460  HD1 PRO P  29       1.836 -48.836 103.270  0.00 97.00      PROA   
ATOM    461  HD2 PRO P  29       1.235 -47.215 102.694  0.00 97.00      PROA   
ATOM    462  CA  PRO P  29       0.617 -48.986 100.252  0.00 97.00      PROA   
ATOM    463  HA  PRO P  29      -0.239 -48.646  99.686  0.00 97.00      PROA   
ATOM    464  CB  PRO P  29       1.837 -48.068 100.039  0.00 97.00      PROA   
ATOM    465  HB1 PRO P  29       1.476 -47.018  99.946  0.00 97.00      PROA   
ATOM    466  HB2 PRO P  29       2.438 -48.302  99.140  0.00 97.00      PROA   
ATOM    467  CG  PRO P  29       2.630 -48.195 101.340  0.00 97.00      PROA   
ATOM    468  HG1 PRO P  29       3.191 -49.155 101.339  0.00 97.00      PROA   
ATOM    469  HG2 PRO P  29       3.334 -47.355 101.501  0.00 97.00      PROA   
ATOM    470  C   PRO P  29       0.916 -50.430  99.838  0.00 97.00      PROA   
ATOM    471  O   PRO P  29       1.764 -50.629  98.971  0.00 97.00      PROA   
ATOM    472  N   GLY P  30       0.229 -51.451 100.410  0.00 97.00      PROA   
ATOM    473  HN  GLY P  30      -0.472 -51.240 101.090  0.00 97.00      PROA   
ATOM    474  CA  GLY P  30       0.505 -52.867 100.200  0.00 97.00      PROA   
ATOM    475  HA1 GLY P  30       0.002 -53.399 100.995  0.00 97.00      PROA   
ATOM    476  HA2 GLY P  30       1.574 -53.021 100.216  0.00 97.00      PROA   
ATOM    477  C   GLY P  30      -0.036 -53.406  98.898  0.00 97.00      PROA   
ATOM    478  O   GLY P  30      -0.892 -54.283  98.895  0.00 97.00      PROA   
ATOM    479  N   SER P  31       0.503 -52.876  97.775  0.00 97.00      PROA   
ATOM    480  HN  SER P  31       1.175 -52.156  97.948  0.00 97.00      PROA   
ATOM    481  CA  SER P  31       0.198 -53.064  96.357  0.00 97.00      PROA   
ATOM    482  HA  SER P  31      -0.454 -52.242  96.104  0.00 97.00      PROA   
ATOM    483  CB  SER P  31       1.490 -52.923  95.497  0.00 97.00      PROA   
ATOM    484  HB1 SER P  31       2.192 -53.742  95.766  0.00 97.00      PROA   
ATOM    485  HB2 SER P  31       1.985 -51.959  95.743  0.00 97.00      PROA   
ATOM    486  OG  SER P  31       1.254 -52.981  94.088  0.00 97.00      PROA   
ATOM    487  HG1 SER P  31       1.248 -52.078  93.759  0.00 97.00      PROA   
ATOM    488  C   SER P  31      -0.536 -54.331  95.948  0.00 97.00      PROA   
ATOM    489  O   SER P  31      -0.206 -55.423  96.384  0.00 97.00      PROA   
ATOM    490  N   SER P  32      -1.553 -54.194  95.067  0.00 97.00      PROA   
ATOM    491  HN  SER P  32      -1.742 -53.309  94.650  0.00 97.00      PROA   
ATOM    492  CA  SER P  32      -2.508 -55.229  94.716  0.00 97.00      PROA   
ATOM    493  HA  SER P  32      -2.734 -55.785  95.615  0.00 97.00      PROA   
ATOM    494  CB  SER P  32      -3.827 -54.587  94.212  0.00 97.00      PROA   
ATOM    495  HB1 SER P  32      -4.282 -54.024  95.057  0.00 97.00      PROA   
ATOM    496  HB2 SER P  32      -4.565 -55.348  93.880  0.00 97.00      PROA   
ATOM    497  OG  SER P  32      -3.581 -53.656  93.160  0.00 97.00      PROA   
ATOM    498  HG1 SER P  32      -3.318 -54.176  92.396  0.00 97.00      PROA   
ATOM    499  C   SER P  32      -2.009 -56.237  93.690  0.00 97.00      PROA   
ATOM    500  O   SER P  32      -2.637 -56.450  92.654  0.00 97.00      PROA   
ATOM    501  N   SER P  33      -0.880 -56.914  93.986  0.00 97.00      PROA   
ATOM    502  HN  SER P  33      -0.364 -56.662  94.801  0.00 97.00      PROA   
ATOM    503  CA  SER P  33      -0.348 -58.006  93.192  0.00 97.00      PROA   
ATOM    504  HA  SER P  33      -1.005 -58.208  92.357  0.00 97.00      PROA   
ATOM    505  CB  SER P  33       1.078 -57.699  92.659  0.00 97.00      PROA   
ATOM    506  HB1 SER P  33       1.772 -57.528  93.511  0.00 97.00      PROA   
ATOM    507  HB2 SER P  33       1.042 -56.763  92.060  0.00 97.00      PROA   
ATOM    508  OG  SER P  33       1.598 -58.748  91.842  0.00 97.00      PROA   
ATOM    509  HG1 SER P  33       1.218 -58.646  90.965  0.00 97.00      PROA   
ATOM    510  C   SER P  33      -0.324 -59.233  94.078  0.00 97.00      PROA   
ATOM    511  O   SER P  33       0.117 -59.177  95.223  0.00 97.00      PROA   
ATOM    512  N   THR P  34      -0.834 -60.380  93.569  0.00 97.00      PROA   
ATOM    513  HN  THR P  34      -1.158 -60.424  92.627  0.00 97.00      PROA   
ATOM    514  CA  THR P  34      -0.991 -61.585  94.365  0.00 97.00      PROA   
ATOM    515  HA  THR P  34      -0.219 -61.618  95.121  0.00 97.00      PROA   
ATOM    516  CB  THR P  34      -2.370 -61.732  95.013  0.00 97.00      PROA   
ATOM    517  HB  THR P  34      -3.157 -61.952  94.255  0.00 97.00      PROA   
ATOM    518  OG1 THR P  34      -2.753 -60.517  95.632  0.00 97.00      PROA   
ATOM    519  HG1 THR P  34      -3.048 -59.958  94.911  0.00 97.00      PROA   
ATOM    520  CG2 THR P  34      -2.376 -62.850  96.074  0.00 97.00      PROA   
ATOM    521 HG21 THR P  34      -1.480 -62.778  96.726  0.00 97.00      PROA   
ATOM    522 HG22 THR P  34      -2.382 -63.847  95.592  0.00 97.00      PROA   
ATOM    523 HG23 THR P  34      -3.286 -62.779  96.707  0.00 97.00      PROA   
ATOM    524  C   THR P  34      -0.818 -62.769  93.459  0.00 97.00      PROA   
ATOM    525  O   THR P  34      -1.279 -62.768  92.322  0.00 97.00      PROA   
ATOM    526  N   GLN P  35      -0.180 -63.839  93.975  0.00 97.00      PROA   
ATOM    527  HN  GLN P  35       0.317 -63.777  94.839  0.00 97.00      PROA   
ATOM    528  CA  GLN P  35      -0.238 -65.147  93.369  0.00 97.00      PROA   
ATOM    529  HA  GLN P  35      -0.763 -65.115  92.424  0.00 97.00      PROA   
ATOM    530  CB  GLN P  35       1.176 -65.747  93.171  0.00 97.00      PROA   
ATOM    531  HB1 GLN P  35       1.085 -66.706  92.614  0.00 97.00      PROA   
ATOM    532  HB2 GLN P  35       1.622 -65.969  94.166  0.00 97.00      PROA   
ATOM    533  CG  GLN P  35       2.126 -64.787  92.422  0.00 97.00      PROA   
ATOM    534  HG1 GLN P  35       2.271 -63.853  93.008  0.00 97.00      PROA   
ATOM    535  HG2 GLN P  35       1.700 -64.517  91.435  0.00 97.00      PROA   
ATOM    536  CD  GLN P  35       3.508 -65.421  92.262  0.00 97.00      PROA   
ATOM    537  OE1 GLN P  35       4.217 -65.606  93.250  0.00 97.00      PROA   
ATOM    538  NE2 GLN P  35       3.916 -65.741  91.007  0.00 97.00      PROA   
ATOM    539 HE21 GLN P  35       4.830 -66.128  90.895  0.00 97.00      PROA   
ATOM    540 HE22 GLN P  35       3.319 -65.557  90.228  0.00 97.00      PROA   
ATOM    541  C   GLN P  35      -1.022 -65.998  94.340  0.00 97.00      PROA   
ATOM    542  O   GLN P  35      -0.662 -66.089  95.505  0.00 97.00      PROA   
ATOM    543  N   TRP P  36      -2.127 -66.629  93.883  0.00 97.00      PROA   
ATOM    544  HN  TRP P  36      -2.420 -66.506  92.939  0.00 97.00      PROA   
ATOM    545  CA  TRP P  36      -2.945 -67.528  94.678  0.00 97.00      PROA   
ATOM    546  HA  TRP P  36      -2.652 -67.483  95.718  0.00 97.00      PROA   
ATOM    547  CB  TRP P  36      -4.462 -67.221  94.560  0.00 97.00      PROA   
ATOM    548  HB1 TRP P  36      -5.057 -68.108  94.863  0.00 97.00      PROA   
ATOM    549  HB2 TRP P  36      -4.693 -67.023  93.488  0.00 97.00      PROA   
ATOM    550  CG  TRP P  36      -4.963 -66.075  95.381  0.00 97.00      PROA   
ATOM    551  CD1 TRP P  36      -5.075 -64.770  94.989  0.00 97.00      PROA   
ATOM    552  HD1 TRP P  36      -4.662 -64.370  94.081  0.00 97.00      PROA   
ATOM    553  NE1 TRP P  36      -5.736 -64.051  95.945  0.00 97.00      PROA   
ATOM    554  HE1 TRP P  36      -5.986 -63.108  95.872  0.00 97.00      PROA   
ATOM    555  CE2 TRP P  36      -6.049 -64.863  96.991  0.00 97.00      PROA   
ATOM    556  CD2 TRP P  36      -5.566 -66.156  96.683  0.00 97.00      PROA   
ATOM    557  CE3 TRP P  36      -5.753 -67.196  97.596  0.00 97.00      PROA   
ATOM    558  HE3 TRP P  36      -5.386 -68.192  97.397  0.00 97.00      PROA   
ATOM    559  CZ3 TRP P  36      -6.413 -66.922  98.797  0.00 97.00      PROA   
ATOM    560  HZ3 TRP P  36      -6.547 -67.707  99.528  0.00 97.00      PROA   
ATOM    561  CZ2 TRP P  36      -6.721 -64.596  98.173  0.00 97.00      PROA   
ATOM    562  HZ2 TRP P  36      -7.088 -63.608  98.404  0.00 97.00      PROA   
ATOM    563  CH2 TRP P  36      -6.896 -65.648  99.074  0.00 97.00      PROA   
ATOM    564  HH2 TRP P  36      -7.385 -65.462 100.019  0.00 97.00      PROA   
ATOM    565  C   TRP P  36      -2.713 -68.940  94.202  0.00 97.00      PROA   
ATOM    566  O   TRP P  36      -2.430 -69.160  93.032  0.00 97.00      PROA   
ATOM    567  N   PHE P  37      -2.812 -69.936  95.112  0.00 97.00      PROA   
ATOM    568  HN  PHE P  37      -2.977 -69.724  96.074  0.00 97.00      PROA   
ATOM    569  CA  PHE P  37      -2.554 -71.327  94.804  0.00 97.00      PROA   
ATOM    570  HA  PHE P  37      -2.601 -71.471  93.736  0.00 97.00      PROA   
ATOM    571  CB  PHE P  37      -1.181 -71.830  95.342  0.00 97.00      PROA   
ATOM    572  HB1 PHE P  37      -0.980 -72.862  94.980  0.00 97.00      PROA   
ATOM    573  HB2 PHE P  37      -1.180 -71.842  96.453  0.00 97.00      PROA   
ATOM    574  CG  PHE P  37      -0.046 -70.936  94.895  0.00 97.00      PROA   
ATOM    575  CD1 PHE P  37       0.703 -71.251  93.748  0.00 97.00      PROA   
ATOM    576  HD1 PHE P  37       0.459 -72.134  93.177  0.00 97.00      PROA   
ATOM    577  CE1 PHE P  37       1.752 -70.423  93.329  0.00 97.00      PROA   
ATOM    578  HE1 PHE P  37       2.313 -70.674  92.440  0.00 97.00      PROA   
ATOM    579  CZ  PHE P  37       2.065 -69.266  94.054  0.00 97.00      PROA   
ATOM    580  HZ  PHE P  37       2.863 -68.618  93.721  0.00 97.00      PROA   
ATOM    581  CD2 PHE P  37       0.303 -69.788  95.633  0.00 97.00      PROA   
ATOM    582  HD2 PHE P  37      -0.260 -69.532  96.517  0.00 97.00      PROA   
ATOM    583  CE2 PHE P  37       1.336 -68.948  95.206  0.00 97.00      PROA   
ATOM    584  HE2 PHE P  37       1.557 -68.047  95.756  0.00 97.00      PROA   
ATOM    585  C   PHE P  37      -3.637 -72.175  95.442  0.00 97.00      PROA   
ATOM    586  O   PHE P  37      -3.998 -71.967  96.596  0.00 97.00      PROA   
ATOM    587  N   LEU P  38      -4.164 -73.173  94.690  0.00 97.00      PROA   
ATOM    588  HN  LEU P  38      -3.900 -73.268  93.731  0.00 97.00      PROA   
ATOM    589  CA  LEU P  38      -5.060 -74.200  95.186  0.00 97.00      PROA   
ATOM    590  HA  LEU P  38      -5.292 -74.025  96.223  0.00 97.00      PROA   
ATOM    591  CB  LEU P  38      -6.373 -74.334  94.369  0.00 97.00      PROA   
ATOM    592  HB1 LEU P  38      -6.989 -75.167  94.775  0.00 97.00      PROA   
ATOM    593  HB2 LEU P  38      -6.131 -74.567  93.307  0.00 97.00      PROA   
ATOM    594  CG  LEU P  38      -7.247 -73.066  94.371  0.00 97.00      PROA   
ATOM    595  HG  LEU P  38      -6.633 -72.249  93.939  0.00 97.00      PROA   
ATOM    596  CD1 LEU P  38      -8.493 -73.238  93.484  0.00 97.00      PROA   
ATOM    597 HD11 LEU P  38      -9.133 -74.054  93.881  0.00 97.00      PROA   
ATOM    598 HD12 LEU P  38      -8.203 -73.486  92.442  0.00 97.00      PROA   
ATOM    599 HD13 LEU P  38      -9.090 -72.302  93.475  0.00 97.00      PROA   
ATOM    600  CD2 LEU P  38      -7.667 -72.653  95.790  0.00 97.00      PROA   
ATOM    601 HD21 LEU P  38      -6.787 -72.441  96.431  0.00 97.00      PROA   
ATOM    602 HD22 LEU P  38      -8.266 -73.461  96.261  0.00 97.00      PROA   
ATOM    603 HD23 LEU P  38      -8.291 -71.738  95.738  0.00 97.00      PROA   
ATOM    604  C   LEU P  38      -4.334 -75.512  95.067  0.00 97.00      PROA   
ATOM    605  O   LEU P  38      -4.053 -75.966  93.962  0.00 97.00      PROA   
ATOM    606  N   ASN P  39      -4.003 -76.164  96.208  0.00 97.00      PROA   
ATOM    607  HN  ASN P  39      -4.286 -75.793  97.093  0.00 97.00      PROA   
ATOM    608  CA  ASN P  39      -3.324 -77.457  96.232  0.00 97.00      PROA   
ATOM    609  HA  ASN P  39      -3.094 -77.666  97.267  0.00 97.00      PROA   
ATOM    610  CB  ASN P  39      -4.225 -78.606  95.683  0.00 97.00      PROA   
ATOM    611  HB1 ASN P  39      -3.747 -79.590  95.866  0.00 97.00      PROA   
ATOM    612  HB2 ASN P  39      -4.372 -78.479  94.590  0.00 97.00      PROA   
ATOM    613  CG  ASN P  39      -5.587 -78.605  96.390  0.00 97.00      PROA   
ATOM    614  OD1 ASN P  39      -5.683 -78.324  97.585  0.00 97.00      PROA   
ATOM    615  ND2 ASN P  39      -6.678 -78.886  95.625  0.00 97.00      PROA   
ATOM    616 HD21 ASN P  39      -7.580 -78.832  96.050  0.00 97.00      PROA   
ATOM    617 HD22 ASN P  39      -6.569 -79.091  94.654  0.00 97.00      PROA   
ATOM    618  C   ASN P  39      -1.996 -77.434  95.477  0.00 97.00      PROA   
ATOM    619  O   ASN P  39      -1.661 -78.358  94.737  0.00 97.00      PROA   
ATOM    620  N   GLY P  40      -1.222 -76.334  95.630  0.00 97.00      PROA   
ATOM    621  HN  GLY P  40      -1.509 -75.633  96.278  0.00 97.00      PROA   
ATOM    622  CA  GLY P  40       0.002 -76.083  94.878  0.00 97.00      PROA   
ATOM    623  HA1 GLY P  40       0.518 -77.021  94.727  0.00 97.00      PROA   
ATOM    624  HA2 GLY P  40       0.591 -75.389  95.459  0.00 97.00      PROA   
ATOM    625  C   GLY P  40      -0.198 -75.452  93.514  0.00 97.00      PROA   
ATOM    626  O   GLY P  40       0.717 -74.814  92.997  0.00 97.00      PROA   
ATOM    627  N   THR P  41      -1.383 -75.602  92.880  0.00 97.00      PROA   
ATOM    628  HN  THR P  41      -2.136 -76.076  93.335  0.00 97.00      PROA   
ATOM    629  CA  THR P  41      -1.634 -75.133  91.521  0.00 97.00      PROA   
ATOM    630  HA  THR P  41      -0.718 -75.234  90.953  0.00 97.00      PROA   
ATOM    631  CB  THR P  41      -2.709 -75.939  90.799  0.00 97.00      PROA   
ATOM    632  HB  THR P  41      -3.666 -75.906  91.369  0.00 97.00      PROA   
ATOM    633  OG1 THR P  41      -2.298 -77.295  90.687  0.00 97.00      PROA   
ATOM    634  HG1 THR P  41      -2.132 -77.605  91.578  0.00 97.00      PROA   
ATOM    635  CG2 THR P  41      -2.960 -75.425  89.365  0.00 97.00      PROA   
ATOM    636 HG21 THR P  41      -2.012 -75.422  88.786  0.00 97.00      PROA   
ATOM    637 HG22 THR P  41      -3.389 -74.403  89.361  0.00 97.00      PROA   
ATOM    638 HG23 THR P  41      -3.679 -76.097  88.848  0.00 97.00      PROA   
ATOM    639  C   THR P  41      -2.026 -73.672  91.516  0.00 97.00      PROA   
ATOM    640  O   THR P  41      -3.001 -73.279  92.144  0.00 97.00      PROA   
ATOM    641  N   ALA P  42      -1.269 -72.820  90.790  0.00 97.00      PROA   
ATOM    642  HN  ALA P  42      -0.473 -73.151  90.289  0.00 97.00      PROA   
ATOM    643  CA  ALA P  42      -1.521 -71.396  90.689  0.00 97.00      PROA   
ATOM    644  HA  ALA P  42      -1.545 -71.017  91.700  0.00 97.00      PROA   
ATOM    645  CB  ALA P  42      -0.358 -70.697  89.960  0.00 97.00      PROA   
ATOM    646  HB1 ALA P  42      -0.284 -71.057  88.911  0.00 97.00      PROA   
ATOM    647  HB2 ALA P  42       0.602 -70.929  90.473  0.00 97.00      PROA   
ATOM    648  HB3 ALA P  42      -0.492 -69.596  89.956  0.00 97.00      PROA   
ATOM    649  C   ALA P  42      -2.837 -71.006  90.016  0.00 97.00      PROA   
ATOM    650  O   ALA P  42      -3.188 -71.501  88.947  0.00 97.00      PROA   
ATOM    651  N   ILE P  43      -3.583 -70.056  90.632  0.00 97.00      PROA   
ATOM    652  HN  ILE P  43      -3.278 -69.685  91.508  0.00 97.00      PROA   
ATOM    653  CA  ILE P  43      -4.780 -69.457  90.068  0.00 97.00      PROA   
ATOM    654  HA  ILE P  43      -5.200 -70.150  89.353  0.00 97.00      PROA   
ATOM    655  CB  ILE P  43      -5.873 -69.091  91.091  0.00 97.00      PROA   
ATOM    656  HB  ILE P  43      -5.683 -68.074  91.510  0.00 97.00      PROA   
ATOM    657  CG2 ILE P  43      -7.249 -69.088  90.378  0.00 97.00      PROA   
ATOM    658 HG21 ILE P  43      -7.472 -70.098  89.976  0.00 97.00      PROA   
ATOM    659 HG22 ILE P  43      -7.289 -68.356  89.548  0.00 97.00      PROA   
ATOM    660 HG23 ILE P  43      -8.058 -68.817  91.084  0.00 97.00      PROA   
ATOM    661  CG1 ILE P  43      -5.900 -70.044  92.313  0.00 97.00      PROA   
ATOM    662 HG11 ILE P  43      -4.912 -70.041  92.817  0.00 97.00      PROA   
ATOM    663 HG12 ILE P  43      -6.097 -71.082  91.967  0.00 97.00      PROA   
ATOM    664  CD  ILE P  43      -6.949 -69.636  93.359  0.00 97.00      PROA   
ATOM    665  HD1 ILE P  43      -6.958 -68.535  93.502  0.00 97.00      PROA   
ATOM    666  HD2 ILE P  43      -6.730 -70.106  94.340  0.00 97.00      PROA   
ATOM    667  HD3 ILE P  43      -7.963 -69.961  93.043  0.00 97.00      PROA   
ATOM    668  C   ILE P  43      -4.331 -68.200  89.339  0.00 97.00      PROA   
ATOM    669  O   ILE P  43      -3.302 -67.610  89.662  0.00 97.00      PROA   
ATOM    670  N   GLN P  44      -5.111 -67.735  88.338  0.00 97.00      PROA   
ATOM    671  HN  GLN P  44      -5.919 -68.242  88.043  0.00 97.00      PROA   
ATOM    672  CA  GLN P  44      -4.819 -66.523  87.598  0.00 97.00      PROA   
ATOM    673  HA  GLN P  44      -3.747 -66.425  87.482  0.00 97.00      PROA   
ATOM    674  CB  GLN P  44      -5.475 -66.590  86.193  0.00 97.00      PROA   
ATOM    675  HB1 GLN P  44      -5.185 -65.679  85.624  0.00 97.00      PROA   
ATOM    676  HB2 GLN P  44      -6.583 -66.582  86.299  0.00 97.00      PROA   
ATOM    677  CG  GLN P  44      -5.086 -67.828  85.340  0.00 97.00      PROA   
ATOM    678  HG1 GLN P  44      -5.488 -67.692  84.312  0.00 97.00      PROA   
ATOM    679  HG2 GLN P  44      -5.541 -68.751  85.757  0.00 97.00      PROA   
ATOM    680  CD  GLN P  44      -3.567 -68.009  85.210  0.00 97.00      PROA   
ATOM    681  OE1 GLN P  44      -2.932 -67.372  84.363  0.00 97.00      PROA   
ATOM    682  NE2 GLN P  44      -2.962 -68.905  86.039  0.00 97.00      PROA   
ATOM    683 HE21 GLN P  44      -1.974 -69.016  85.952  0.00 97.00      PROA   
ATOM    684 HE22 GLN P  44      -3.485 -69.397  86.733  0.00 97.00      PROA   
ATOM    685  C   GLN P  44      -5.314 -65.283  88.346  0.00 97.00      PROA   
ATOM    686  O   GLN P  44      -5.026 -64.151  87.959  0.00 97.00      PROA   
ATOM    687  N   THR P  45      -6.053 -65.476  89.467  0.00 97.00      PROA   
ATOM    688  HN  THR P  45      -6.292 -66.406  89.733  0.00 97.00      PROA   
ATOM    689  CA  THR P  45      -6.545 -64.431  90.358  0.00 97.00      PROA   
ATOM    690  HA  THR P  45      -7.183 -63.784  89.774  0.00 97.00      PROA   
ATOM    691  CB  THR P  45      -7.360 -65.010  91.515  0.00 97.00      PROA   
ATOM    692  HB  THR P  45      -6.719 -65.659  92.158  0.00 97.00      PROA   
ATOM    693  OG1 THR P  45      -8.421 -65.807  91.009  0.00 97.00      PROA   
ATOM    694  HG1 THR P  45      -8.912 -66.106  91.779  0.00 97.00      PROA   
ATOM    695  CG2 THR P  45      -7.998 -63.898  92.369  0.00 97.00      PROA   
ATOM    696 HG21 THR P  45      -8.642 -63.259  91.729  0.00 97.00      PROA   
ATOM    697 HG22 THR P  45      -7.233 -63.268  92.865  0.00 97.00      PROA   
ATOM    698 HG23 THR P  45      -8.634 -64.335  93.166  0.00 97.00      PROA   
ATOM    699  C   THR P  45      -5.421 -63.599  90.950  0.00 97.00      PROA   
ATOM    700  O   THR P  45      -4.670 -64.083  91.790  0.00 97.00      PROA   
ATOM    701  N   SER P  46      -5.273 -62.320  90.531  0.00 97.00      PROA   
ATOM    702  HN  SER P  46      -5.802 -61.982  89.756  0.00 97.00      PROA   
ATOM    703  CA  SER P  46      -4.206 -61.464  91.033  0.00 97.00      PROA   
ATOM    704  HA  SER P  46      -3.430 -62.072  91.474  0.00 97.00      PROA   
ATOM    705  CB  SER P  46      -3.558 -60.652  89.886  0.00 97.00      PROA   
ATOM    706  HB1 SER P  46      -2.791 -59.953  90.287  0.00 97.00      PROA   
ATOM    707  HB2 SER P  46      -4.327 -60.057  89.348  0.00 97.00      PROA   
ATOM    708  OG  SER P  46      -2.893 -61.518  88.969  0.00 97.00      PROA   
ATOM    709  HG1 SER P  46      -3.511 -62.208  88.710  0.00 97.00      PROA   
ATOM    710  C   SER P  46      -4.660 -60.487  92.105  0.00 97.00      PROA   
ATOM    711  O   SER P  46      -3.836 -59.833  92.744  0.00 97.00      PROA   
ATOM    712  N   THR P  47      -5.983 -60.385  92.364  0.00 97.00      PROA   
ATOM    713  HN  THR P  47      -6.624 -60.943  91.846  0.00 97.00      PROA   
ATOM    714  CA  THR P  47      -6.543 -59.571  93.442  0.00 97.00      PROA   
ATOM    715  HA  THR P  47      -6.101 -58.597  93.314  0.00 97.00      PROA   
ATOM    716  CB  THR P  47      -8.061 -59.328  93.329  0.00 97.00      PROA   
ATOM    717  HB  THR P  47      -8.250 -58.625  92.486  0.00 97.00      PROA   
ATOM    718  OG1 THR P  47      -8.645 -58.770  94.505  0.00 97.00      PROA   
ATOM    719  HG1 THR P  47      -9.594 -58.866  94.397  0.00 97.00      PROA   
ATOM    720  CG2 THR P  47      -8.794 -60.646  93.040  0.00 97.00      PROA   
ATOM    721 HG21 THR P  47      -8.512 -61.414  93.789  0.00 97.00      PROA   
ATOM    722 HG22 THR P  47      -8.551 -61.023  92.027  0.00 97.00      PROA   
ATOM    723 HG23 THR P  47      -9.895 -60.502  93.092  0.00 97.00      PROA   
ATOM    724  C   THR P  47      -6.149 -60.100  94.826  0.00 97.00      PROA   
ATOM    725  O   THR P  47      -6.077 -61.315  94.987  0.00 97.00      PROA   
ATOM    726  N   PRO P  48      -5.924 -59.279  95.860  0.00 97.00      PROA   
ATOM    727  CD  PRO P  48      -5.466 -57.891  95.705  0.00 97.00      PROA   
ATOM    728  HD1 PRO P  48      -6.353 -57.223  95.741  0.00 97.00      PROA   
ATOM    729  HD2 PRO P  48      -4.901 -57.731  94.760  0.00 97.00      PROA   
ATOM    730  CA  PRO P  48      -5.651 -59.785  97.203  0.00 97.00      PROA   
ATOM    731  HA  PRO P  48      -4.884 -60.543  97.134  0.00 97.00      PROA   
ATOM    732  CB  PRO P  48      -5.190 -58.535  97.976  0.00 97.00      PROA   
ATOM    733  HB1 PRO P  48      -4.489 -58.791  98.795  0.00 97.00      PROA   
ATOM    734  HB2 PRO P  48      -6.058 -57.981  98.402  0.00 97.00      PROA   
ATOM    735  CG  PRO P  48      -4.549 -57.655  96.904  0.00 97.00      PROA   
ATOM    736  HG1 PRO P  48      -4.484 -56.589  97.200  0.00 97.00      PROA   
ATOM    737  HG2 PRO P  48      -3.531 -58.038  96.669  0.00 97.00      PROA   
ATOM    738  C   PRO P  48      -6.847 -60.390  97.911  0.00 97.00      PROA   
ATOM    739  O   PRO P  48      -6.664 -60.827  99.040  0.00 97.00      PROA   
ATOM    740  N   THR P  49      -8.055 -60.452  97.301  0.00 97.00      PROA   
ATOM    741  HN  THR P  49      -8.182 -60.058  96.394  0.00 97.00      PROA   
ATOM    742  CA  THR P  49      -9.187 -61.149  97.891  0.00 97.00      PROA   
ATOM    743  HA  THR P  49      -8.819 -61.738  98.715  0.00 97.00      PROA   
ATOM    744  CB  THR P  49     -10.273 -60.237  98.468  0.00 97.00      PROA   
ATOM    745  HB  THR P  49      -9.755 -59.425  99.023  0.00 97.00      PROA   
ATOM    746  OG1 THR P  49     -11.088 -60.932  99.404  0.00 97.00      PROA   
ATOM    747  HG1 THR P  49     -11.403 -60.255 100.014  0.00 97.00      PROA   
ATOM    748  CG2 THR P  49     -11.192 -59.587  97.417  0.00 97.00      PROA   
ATOM    749 HG21 THR P  49     -11.817 -60.351  96.909  0.00 97.00      PROA   
ATOM    750 HG22 THR P  49     -10.591 -59.043  96.662  0.00 97.00      PROA   
ATOM    751 HG23 THR P  49     -11.878 -58.866  97.913  0.00 97.00      PROA   
ATOM    752  C   THR P  49      -9.734 -62.125  96.876  0.00 97.00      PROA   
ATOM    753  O   THR P  49     -10.000 -61.787  95.726  0.00 97.00      PROA   
ATOM    754  N   TYR P  50      -9.908 -63.395  97.295  0.00 97.00      PROA   
ATOM    755  HN  TYR P  50      -9.658 -63.650  98.229  0.00 97.00      PROA   
ATOM    756  CA  TYR P  50     -10.474 -64.438  96.473  0.00 97.00      PROA   
ATOM    757  HA  TYR P  50     -10.434 -64.147  95.432  0.00 97.00      PROA   
ATOM    758  CB  TYR P  50      -9.719 -65.782  96.661  0.00 97.00      PROA   
ATOM    759  HB1 TYR P  50      -9.829 -66.170  97.696  0.00 97.00      PROA   
ATOM    760  HB2 TYR P  50      -8.637 -65.609  96.481  0.00 97.00      PROA   
ATOM    761  CG  TYR P  50     -10.184 -66.830  95.682  0.00 97.00      PROA   
ATOM    762  CD1 TYR P  50     -11.217 -67.726  96.009  0.00 97.00      PROA   
ATOM    763  HD1 TYR P  50     -11.703 -67.659  96.972  0.00 97.00      PROA   
ATOM    764  CE1 TYR P  50     -11.608 -68.723  95.106  0.00 97.00      PROA   
ATOM    765  HE1 TYR P  50     -12.382 -69.426  95.373  0.00 97.00      PROA   
ATOM    766  CZ  TYR P  50     -10.983 -68.820  93.859  0.00 97.00      PROA   
ATOM    767  OH  TYR P  50     -11.370 -69.826  92.949  0.00 97.00      PROA   
ATOM    768  HH  TYR P  50     -12.044 -70.361  93.375  0.00 97.00      PROA   
ATOM    769  CD2 TYR P  50      -9.546 -66.955  94.436  0.00 97.00      PROA   
ATOM    770  HD2 TYR P  50      -8.726 -66.297  94.192  0.00 97.00      PROA   
ATOM    771  CE2 TYR P  50      -9.957 -67.932  93.521  0.00 97.00      PROA   
ATOM    772  HE2 TYR P  50      -9.471 -68.023  92.563  0.00 97.00      PROA   
ATOM    773  C   TYR P  50     -11.920 -64.560  96.893  0.00 97.00      PROA   
ATOM    774  O   TYR P  50     -12.213 -64.989  98.003  0.00 97.00      PROA   
ATOM    775  N   HSD P  51     -12.860 -64.168  96.005  0.00 97.00      PROA   
ATOM    776  HN  HSD P  51     -12.599 -63.860  95.095  0.00 97.00      PROA   
ATOM    777  CA  HSD P  51     -14.262 -64.040  96.344  0.00 97.00      PROA   
ATOM    778  HA  HSD P  51     -14.393 -64.088  97.415  0.00 97.00      PROA   
ATOM    779  CB  HSD P  51     -14.828 -62.677  95.859  0.00 97.00      PROA   
ATOM    780  HB1 HSD P  51     -14.627 -62.555  94.772  0.00 97.00      PROA   
ATOM    781  HB2 HSD P  51     -14.264 -61.877  96.388  0.00 97.00      PROA   
ATOM    782  ND1 HSD P  51     -17.310 -62.959  95.314  0.00 97.00      PROA   
ATOM    783  HD1 HSD P  51     -17.200 -63.641  94.588  0.00 97.00      PROA   
ATOM    784  CG  HSD P  51     -16.301 -62.448  96.105  0.00 97.00      PROA   
ATOM    785  CE1 HSD P  51     -18.471 -62.419  95.754  0.00 97.00      PROA   
ATOM    786  HE1 HSD P  51     -19.436 -62.661  95.309  0.00 97.00      PROA   
ATOM    787  NE2 HSD P  51     -18.282 -61.590  96.761  0.00 97.00      PROA   
ATOM    788  CD2 HSD P  51     -16.915 -61.603  96.977  0.00 97.00      PROA   
ATOM    789  HD2 HSD P  51     -16.483 -60.974  97.746  0.00 97.00      PROA   
ATOM    790  C   HSD P  51     -15.066 -65.161  95.739  0.00 97.00      PROA   
ATOM    791  O   HSD P  51     -15.289 -65.210  94.531  0.00 97.00      PROA   
ATOM    792  N   ILE P  52     -15.576 -66.071  96.597  0.00 97.00      PROA   
ATOM    793  HN  ILE P  52     -15.362 -66.050  97.573  0.00 97.00      PROA   
ATOM    794  CA  ILE P  52     -16.494 -67.114  96.204  0.00 97.00      PROA   
ATOM    795  HA  ILE P  52     -16.383 -67.326  95.150  0.00 97.00      PROA   
ATOM    796  CB  ILE P  52     -16.251 -68.410  96.967  0.00 97.00      PROA   
ATOM    797  HB  ILE P  52     -16.272 -68.194  98.055  0.00 97.00      PROA   
ATOM    798  CG2 ILE P  52     -17.352 -69.448  96.676  0.00 97.00      PROA   
ATOM    799 HG21 ILE P  52     -17.407 -69.670  95.590  0.00 97.00      PROA   
ATOM    800 HG22 ILE P  52     -18.346 -69.115  97.037  0.00 97.00      PROA   
ATOM    801 HG23 ILE P  52     -17.109 -70.394  97.201  0.00 97.00      PROA   
ATOM    802  CG1 ILE P  52     -14.854 -68.987  96.629  0.00 97.00      PROA   
ATOM    803 HG11 ILE P  52     -14.116 -68.168  96.500  0.00 97.00      PROA   
ATOM    804 HG12 ILE P  52     -14.928 -69.524  95.657  0.00 97.00      PROA   
ATOM    805  CD  ILE P  52     -14.309 -69.948  97.691  0.00 97.00      PROA   
ATOM    806  HD1 ILE P  52     -15.012 -70.790  97.854  0.00 97.00      PROA   
ATOM    807  HD2 ILE P  52     -14.144 -69.422  98.654  0.00 97.00      PROA   
ATOM    808  HD3 ILE P  52     -13.342 -70.372  97.355  0.00 97.00      PROA   
ATOM    809  C   ILE P  52     -17.883 -66.575  96.454  0.00 97.00      PROA   
ATOM    810  O   ILE P  52     -18.321 -66.420  97.592  0.00 97.00      PROA   
ATOM    811  N   THR P  53     -18.612 -66.248  95.363  0.00 97.00      PROA   
ATOM    812  HN  THR P  53     -18.197 -66.308  94.458  0.00 97.00      PROA   
ATOM    813  CA  THR P  53     -19.961 -65.702  95.411  0.00 97.00      PROA   
ATOM    814  HA  THR P  53     -19.919 -64.803  96.011  0.00 97.00      PROA   
ATOM    815  CB  THR P  53     -20.487 -65.338  94.026  0.00 97.00      PROA   
ATOM    816  HB  THR P  53     -20.647 -66.256  93.415  0.00 97.00      PROA   
ATOM    817  OG1 THR P  53     -19.542 -64.520  93.350  0.00 97.00      PROA   
ATOM    818  HG1 THR P  53     -19.958 -64.281  92.518  0.00 97.00      PROA   
ATOM    819  CG2 THR P  53     -21.802 -64.538  94.120  0.00 97.00      PROA   
ATOM    820 HG21 THR P  53     -21.655 -63.630  94.744  0.00 97.00      PROA   
ATOM    821 HG22 THR P  53     -22.616 -65.146  94.563  0.00 97.00      PROA   
ATOM    822 HG23 THR P  53     -22.132 -64.217  93.108  0.00 97.00      PROA   
ATOM    823  C   THR P  53     -20.942 -66.641  96.079  0.00 97.00      PROA   
ATOM    824  O   THR P  53     -21.765 -66.213  96.886  0.00 97.00      PROA   
ATOM    825  N   SER P  54     -20.851 -67.952  95.765  0.00 97.00      PROA   
ATOM    826  HN  SER P  54     -20.135 -68.282  95.157  0.00 97.00      PROA   
ATOM    827  CA  SER P  54     -21.770 -68.947  96.267  0.00 97.00      PROA   
ATOM    828  HA  SER P  54     -21.928 -68.770  97.322  0.00 97.00      PROA   
ATOM    829  CB  SER P  54     -23.117 -69.016  95.486  0.00 97.00      PROA   
ATOM    830  HB1 SER P  54     -23.791 -69.771  95.941  0.00 97.00      PROA   
ATOM    831  HB2 SER P  54     -22.935 -69.306  94.429  0.00 97.00      PROA   
ATOM    832  OG  SER P  54     -23.789 -67.762  95.464  0.00 97.00      PROA   
ATOM    833  HG1 SER P  54     -23.841 -67.468  96.377  0.00 97.00      PROA   
ATOM    834  C   SER P  54     -21.074 -70.273  96.080  0.00 97.00      PROA   
ATOM    835  O   SER P  54     -20.905 -70.731  94.954  0.00 97.00      PROA   
ATOM    836  N   ALA P  55     -20.612 -70.904  97.182  0.00 97.00      PROA   
ATOM    837  HN  ALA P  55     -20.761 -70.502  98.088  0.00 97.00      PROA   
ATOM    838  CA  ALA P  55     -19.692 -72.026  97.171  0.00 97.00      PROA   
ATOM    839  HA  ALA P  55     -18.812 -71.673  96.661  0.00 97.00      PROA   
ATOM    840  CB  ALA P  55     -19.284 -72.382  98.615  0.00 97.00      PROA   
ATOM    841  HB1 ALA P  55     -20.161 -72.738  99.195  0.00 97.00      PROA   
ATOM    842  HB2 ALA P  55     -18.884 -71.477  99.124  0.00 97.00      PROA   
ATOM    843  HB3 ALA P  55     -18.496 -73.162  98.626  0.00 97.00      PROA   
ATOM    844  C   ALA P  55     -20.117 -73.296  96.444  0.00 97.00      PROA   
ATOM    845  O   ALA P  55     -21.246 -73.763  96.559  0.00 97.00      PROA   
ATOM    846  N   SER P  56     -19.165 -73.897  95.685  0.00 97.00      PROA   
ATOM    847  HN  SER P  56     -18.276 -73.451  95.569  0.00 97.00      PROA   
ATOM    848  CA  SER P  56     -19.290 -75.188  95.030  0.00 97.00      PROA   
ATOM    849  HA  SER P  56     -20.326 -75.490  95.059  0.00 97.00      PROA   
ATOM    850  CB  SER P  56     -18.842 -75.184  93.539  0.00 97.00      PROA   
ATOM    851  HB1 SER P  56     -19.400 -74.385  93.006  0.00 97.00      PROA   
ATOM    852  HB2 SER P  56     -19.097 -76.154  93.059  0.00 97.00      PROA   
ATOM    853  OG  SER P  56     -17.449 -74.930  93.374  0.00 97.00      PROA   
ATOM    854  HG1 SER P  56     -17.199 -75.338  92.534  0.00 97.00      PROA   
ATOM    855  C   SER P  56     -18.501 -76.223  95.807  0.00 97.00      PROA   
ATOM    856  O   SER P  56     -17.746 -75.901  96.719  0.00 97.00      PROA   
ATOM    857  N   GLU P  57     -18.667 -77.523  95.467  0.00 97.00      PROA   
ATOM    858  HN  GLU P  57     -19.262 -77.780  94.709  0.00 97.00      PROA   
ATOM    859  CA  GLU P  57     -17.926 -78.632  96.046  0.00 97.00      PROA   
ATOM    860  HA  GLU P  57     -18.085 -78.639  97.116  0.00 97.00      PROA   
ATOM    861  CB  GLU P  57     -18.409 -79.962  95.397  0.00 97.00      PROA   
ATOM    862  HB1 GLU P  57     -17.861 -80.821  95.838  0.00 97.00      PROA   
ATOM    863  HB2 GLU P  57     -18.139 -79.918  94.313  0.00 97.00      PROA   
ATOM    864  CG  GLU P  57     -19.940 -80.242  95.418  0.00 97.00      PROA   
ATOM    865  HG1 GLU P  57     -20.124 -81.100  94.731  0.00 97.00      PROA   
ATOM    866  HG2 GLU P  57     -20.506 -79.375  95.019  0.00 97.00      PROA   
ATOM    867  CD  GLU P  57     -20.547 -80.620  96.774  0.00 97.00      PROA   
ATOM    868  OE1 GLU P  57     -20.926 -81.811  96.936  0.00 97.00      PROA   
ATOM    869  OE2 GLU P  57     -20.723 -79.717  97.633  0.00 97.00      PROA   
ATOM    870  C   GLU P  57     -16.429 -78.471  95.759  0.00 97.00      PROA   
ATOM    871  O   GLU P  57     -15.561 -78.662  96.605  0.00 97.00      PROA   
ATOM    872  N   ASP P  58     -16.157 -78.065  94.508  0.00 97.00      PROA   
ATOM    873  HN  ASP P  58     -16.933 -77.976  93.887  0.00 97.00      PROA   
ATOM    874  CA  ASP P  58     -14.920 -77.882  93.792  0.00 97.00      PROA   
ATOM    875  HA  ASP P  58     -14.301 -78.744  93.996  0.00 97.00      PROA   
ATOM    876  CB  ASP P  58     -15.209 -77.857  92.248  0.00 97.00      PROA   
ATOM    877  HB1 ASP P  58     -15.069 -78.894  91.866  0.00 97.00      PROA   
ATOM    878  HB2 ASP P  58     -14.504 -77.198  91.707  0.00 97.00      PROA   
ATOM    879  CG  ASP P  58     -16.654 -77.478  91.866  0.00 97.00      PROA   
ATOM    880  OD1 ASP P  58     -17.608 -78.217  92.235  0.00 97.00      PROA   
ATOM    881  OD2 ASP P  58     -16.819 -76.442  91.171  0.00 97.00      PROA   
ATOM    882  C   ASP P  58     -14.085 -76.690  94.253  0.00 97.00      PROA   
ATOM    883  O   ASP P  58     -12.877 -76.664  94.022  0.00 97.00      PROA   
ATOM    884  N   ASP P  59     -14.676 -75.718  94.991  0.00 97.00      PROA   
ATOM    885  HN  ASP P  59     -15.671 -75.647  95.023  0.00 97.00      PROA   
ATOM    886  CA  ASP P  59     -13.960 -74.716  95.774  0.00 97.00      PROA   
ATOM    887  HA  ASP P  59     -13.330 -74.148  95.101  0.00 97.00      PROA   
ATOM    888  CB  ASP P  59     -14.974 -73.766  96.476  0.00 97.00      PROA   
ATOM    889  HB1 ASP P  59     -14.483 -73.193  97.291  0.00 97.00      PROA   
ATOM    890  HB2 ASP P  59     -15.805 -74.355  96.914  0.00 97.00      PROA   
ATOM    891  CG  ASP P  59     -15.550 -72.709  95.534  0.00 97.00      PROA   
ATOM    892  OD1 ASP P  59     -14.769 -72.082  94.773  0.00 97.00      PROA   
ATOM    893  OD2 ASP P  59     -16.765 -72.421  95.675  0.00 97.00      PROA   
ATOM    894  C   ASP P  59     -13.040 -75.316  96.852  0.00 97.00      PROA   
ATOM    895  O   ASP P  59     -12.086 -74.677  97.283  0.00 97.00      PROA   
ATOM    896  N   SER P  60     -13.302 -76.557  97.324  0.00 97.00      PROA   
ATOM    897  HN  SER P  60     -14.082 -77.048  96.945  0.00 97.00      PROA   
ATOM    898  CA  SER P  60     -12.524 -77.243  98.360  0.00 97.00      PROA   
ATOM    899  HA  SER P  60     -12.564 -76.613  99.239  0.00 97.00      PROA   
ATOM    900  CB  SER P  60     -13.094 -78.633  98.738  0.00 97.00      PROA   
ATOM    901  HB1 SER P  60     -12.506 -79.081  99.569  0.00 97.00      PROA   
ATOM    902  HB2 SER P  60     -13.054 -79.315  97.861  0.00 97.00      PROA   
ATOM    903  OG  SER P  60     -14.442 -78.548  99.172  0.00 97.00      PROA   
ATOM    904  HG1 SER P  60     -14.979 -78.481  98.375  0.00 97.00      PROA   
ATOM    905  C   SER P  60     -11.051 -77.490  98.038  0.00 97.00      PROA   
ATOM    906  O   SER P  60     -10.688 -77.859  96.922  0.00 97.00      PROA   
ATOM    907  N   GLY P  61     -10.158 -77.345  99.048  0.00 97.00      PROA   
ATOM    908  HN  GLY P  61     -10.469 -77.096  99.965  0.00 97.00      PROA   
ATOM    909  CA  GLY P  61      -8.729 -77.546  98.855  0.00 97.00      PROA   
ATOM    910  HA1 GLY P  61      -8.462 -77.301  97.836  0.00 97.00      PROA   
ATOM    911  HA2 GLY P  61      -8.492 -78.562  99.136  0.00 97.00      PROA   
ATOM    912  C   GLY P  61      -7.944 -76.619  99.726  0.00 97.00      PROA   
ATOM    913  O   GLY P  61      -8.508 -75.842 100.484  0.00 97.00      PROA   
ATOM    914  N   GLU P  62      -6.594 -76.669  99.641  0.00 97.00      PROA   
ATOM    915  HN  GLU P  62      -6.137 -77.309  99.024  0.00 97.00      PROA   
ATOM    916  CA  GLU P  62      -5.743 -75.791 100.412  0.00 97.00      PROA   
ATOM    917  HA  GLU P  62      -6.293 -75.474 101.278  0.00 97.00      PROA   
ATOM    918  CB  GLU P  62      -4.475 -76.470 100.985  0.00 97.00      PROA   
ATOM    919  HB1 GLU P  62      -4.815 -77.400 101.496  0.00 97.00      PROA   
ATOM    920  HB2 GLU P  62      -4.062 -75.789 101.763  0.00 97.00      PROA   
ATOM    921  CG  GLU P  62      -3.360 -76.873 100.004  0.00 97.00      PROA   
ATOM    922  HG1 GLU P  62      -3.121 -76.054  99.296  0.00 97.00      PROA   
ATOM    923  HG2 GLU P  62      -3.659 -77.775  99.431  0.00 97.00      PROA   
ATOM    924  CD  GLU P  62      -2.087 -77.200 100.777  0.00 97.00      PROA   
ATOM    925  OE1 GLU P  62      -2.165 -77.840 101.853  0.00 97.00      PROA   
ATOM    926  OE2 GLU P  62      -1.005 -76.809 100.286  0.00 97.00      PROA   
ATOM    927  C   GLU P  62      -5.431 -74.522  99.663  0.00 97.00      PROA   
ATOM    928  O   GLU P  62      -4.912 -74.515  98.551  0.00 97.00      PROA   
ATOM    929  N   TYR P  63      -5.784 -73.392 100.306  0.00 97.00      PROA   
ATOM    930  HN  TYR P  63      -6.212 -73.450 101.207  0.00 97.00      PROA   
ATOM    931  CA  TYR P  63      -5.628 -72.053  99.799  0.00 97.00      PROA   
ATOM    932  HA  TYR P  63      -5.593 -72.080  98.718  0.00 97.00      PROA   
ATOM    933  CB  TYR P  63      -6.780 -71.118 100.262  0.00 97.00      PROA   
ATOM    934  HB1 TYR P  63      -6.499 -70.048 100.174  0.00 97.00      PROA   
ATOM    935  HB2 TYR P  63      -7.028 -71.334 101.321  0.00 97.00      PROA   
ATOM    936  CG  TYR P  63      -8.026 -71.351  99.450  0.00 97.00      PROA   
ATOM    937  CD1 TYR P  63      -8.766 -72.540  99.577  0.00 97.00      PROA   
ATOM    938  HD1 TYR P  63      -8.457 -73.296 100.280  0.00 97.00      PROA   
ATOM    939  CE1 TYR P  63      -9.889 -72.770  98.776  0.00 97.00      PROA   
ATOM    940  HE1 TYR P  63     -10.418 -73.707  98.858  0.00 97.00      PROA   
ATOM    941  CZ  TYR P  63     -10.316 -71.789  97.873  0.00 97.00      PROA   
ATOM    942  OH  TYR P  63     -11.414 -72.017  97.019  0.00 97.00      PROA   
ATOM    943  HH  TYR P  63     -11.664 -72.943  97.095  0.00 97.00      PROA   
ATOM    944  CD2 TYR P  63      -8.484 -70.361  98.561  0.00 97.00      PROA   
ATOM    945  HD2 TYR P  63      -7.946 -69.431  98.462  0.00 97.00      PROA   
ATOM    946  CE2 TYR P  63      -9.626 -70.578  97.784  0.00 97.00      PROA   
ATOM    947  HE2 TYR P  63      -9.947 -69.830  97.079  0.00 97.00      PROA   
ATOM    948  C   TYR P  63      -4.317 -71.500 100.287  0.00 97.00      PROA   
ATOM    949  O   TYR P  63      -3.961 -71.646 101.455  0.00 97.00      PROA   
ATOM    950  N   ARG P  64      -3.538 -70.864  99.385  0.00 97.00      PROA   
ATOM    951  HN  ARG P  64      -3.786 -70.838  98.419  0.00 97.00      PROA   
ATOM    952  CA  ARG P  64      -2.271 -70.280  99.764  0.00 97.00      PROA   
ATOM    953  HA  ARG P  64      -2.311 -69.952 100.794  0.00 97.00      PROA   
ATOM    954  CB  ARG P  64      -1.065 -71.231  99.535  0.00 97.00      PROA   
ATOM    955  HB1 ARG P  64      -0.270 -70.944 100.259  0.00 97.00      PROA   
ATOM    956  HB2 ARG P  64      -0.639 -71.114  98.513  0.00 97.00      PROA   
ATOM    957  CG  ARG P  64      -1.409 -72.727  99.680  0.00 97.00      PROA   
ATOM    958  HG1 ARG P  64      -2.084 -73.028  98.850  0.00 97.00      PROA   
ATOM    959  HG2 ARG P  64      -1.958 -72.907 100.632  0.00 97.00      PROA   
ATOM    960  CD  ARG P  64      -0.189 -73.638  99.644  0.00 97.00      PROA   
ATOM    961  HD1 ARG P  64       0.514 -73.358  98.832  0.00 97.00      PROA   
ATOM    962  HD2 ARG P  64      -0.504 -74.689  99.502  0.00 97.00      PROA   
ATOM    963  NE  ARG P  64       0.487 -73.445 100.959  0.00 97.00      PROA   
ATOM    964  HE  ARG P  64       0.239 -72.650 101.512  0.00 97.00      PROA   
ATOM    965  CZ  ARG P  64       1.219 -74.380 101.588  0.00 97.00      PROA   
ATOM    966  NH1 ARG P  64       1.182 -75.678 101.275  0.00 97.00      PROA   
ATOM    967 HH11 ARG P  64       0.385 -75.987 100.754  0.00 97.00      PROA   
ATOM    968 HH12 ARG P  64       1.541 -76.329 101.933  0.00 97.00      PROA   
ATOM    969  NH2 ARG P  64       1.974 -73.980 102.620  0.00 97.00      PROA   
ATOM    970 HH21 ARG P  64       2.024 -72.997 102.789  0.00 97.00      PROA   
ATOM    971 HH22 ARG P  64       2.561 -74.644 103.068  0.00 97.00      PROA   
ATOM    972  C   ARG P  64      -2.077 -69.084  98.872  0.00 97.00      PROA   
ATOM    973  O   ARG P  64      -2.591 -69.045  97.761  0.00 97.00      PROA   
ATOM    974  N   CYS P  65      -1.312 -68.068  99.328  0.00 97.00      PROA   
ATOM    975  HN  CYS P  65      -1.034 -68.009 100.284  0.00 97.00      PROA   
ATOM    976  CA  CYS P  65      -0.926 -66.974  98.469  0.00 97.00      PROA   
ATOM    977  HA  CYS P  65      -0.922 -67.338  97.455  0.00 97.00      PROA   
ATOM    978  CB  CYS P  65      -1.916 -65.790  98.559  0.00 97.00      PROA   
ATOM    979  HB1 CYS P  65      -2.871 -66.139  98.105  0.00 97.00      PROA   
ATOM    980  HB2 CYS P  65      -1.572 -64.925  97.956  0.00 97.00      PROA   
ATOM    981  SG  CYS P  65      -2.261 -65.299 100.272  0.00 97.00      PROA   
ATOM    982  C   CYS P  65       0.490 -66.509  98.731  0.00 97.00      PROA   
ATOM    983  O   CYS P  65       1.100 -66.797  99.755  0.00 97.00      PROA   
ATOM    984  N   GLN P  66       1.052 -65.775  97.748  0.00 97.00      PROA   
ATOM    985  HN  GLN P  66       0.547 -65.638  96.897  0.00 97.00      PROA   
ATOM    986  CA  GLN P  66       2.354 -65.156  97.826  0.00 97.00      PROA   
ATOM    987  HA  GLN P  66       2.745 -65.232  98.831  0.00 97.00      PROA   
ATOM    988  CB  GLN P  66       3.321 -65.841  96.804  0.00 97.00      PROA   
ATOM    989  HB1 GLN P  66       3.100 -65.527  95.766  0.00 97.00      PROA   
ATOM    990  HB2 GLN P  66       3.085 -66.930  96.869  0.00 97.00      PROA   
ATOM    991  CG  GLN P  66       4.826 -65.693  97.124  0.00 97.00      PROA   
ATOM    992  HG1 GLN P  66       4.946 -65.861  98.216  0.00 97.00      PROA   
ATOM    993  HG2 GLN P  66       5.200 -64.680  96.888  0.00 97.00      PROA   
ATOM    994  CD  GLN P  66       5.716 -66.759  96.458  0.00 97.00      PROA   
ATOM    995  OE1 GLN P  66       6.377 -67.507  97.176  0.00 97.00      PROA   
ATOM    996  NE2 GLN P  66       5.758 -66.857  95.106  0.00 97.00      PROA   
ATOM    997 HE21 GLN P  66       6.287 -67.595  94.688  0.00 97.00      PROA   
ATOM    998 HE22 GLN P  66       5.212 -66.249  94.530  0.00 97.00      PROA   
ATOM    999  C   GLN P  66       2.079 -63.692  97.503  0.00 97.00      PROA   
ATOM   1000  O   GLN P  66       1.697 -63.355  96.384  0.00 97.00      PROA   
ATOM   1001  N   ARG P  67       2.234 -62.778  98.499  0.00 97.00      PROA   
ATOM   1002  HN  ARG P  67       2.491 -63.057  99.421  0.00 97.00      PROA   
ATOM   1003  CA  ARG P  67       1.960 -61.357  98.333  0.00 97.00      PROA   
ATOM   1004  HA  ARG P  67       1.461 -61.169  97.393  0.00 97.00      PROA   
ATOM   1005  CB  ARG P  67       1.076 -60.822  99.497  0.00 97.00      PROA   
ATOM   1006  HB1 ARG P  67       1.080 -59.711  99.536  0.00 97.00      PROA   
ATOM   1007  HB2 ARG P  67       1.515 -61.183 100.456  0.00 97.00      PROA   
ATOM   1008  CG  ARG P  67      -0.389 -61.286  99.442  0.00 97.00      PROA   
ATOM   1009  HG1 ARG P  67      -0.825 -61.176 100.462  0.00 97.00      PROA   
ATOM   1010  HG2 ARG P  67      -0.418 -62.367  99.187  0.00 97.00      PROA   
ATOM   1011  CD  ARG P  67      -1.261 -60.524  98.436  0.00 97.00      PROA   
ATOM   1012  HD1 ARG P  67      -2.199 -61.081  98.238  0.00 97.00      PROA   
ATOM   1013  HD2 ARG P  67      -0.733 -60.368  97.470  0.00 97.00      PROA   
ATOM   1014  NE  ARG P  67      -1.674 -59.237  99.072  0.00 97.00      PROA   
ATOM   1015  HE  ARG P  67      -2.284 -59.280  99.862  0.00 97.00      PROA   
ATOM   1016  CZ  ARG P  67      -1.268 -58.015  98.687  0.00 97.00      PROA   
ATOM   1017  NH1 ARG P  67      -0.490 -57.810  97.621  0.00 97.00      PROA   
ATOM   1018 HH11 ARG P  67      -0.317 -58.556  96.985  0.00 97.00      PROA   
ATOM   1019 HH12 ARG P  67      -0.309 -56.865  97.348  0.00 97.00      PROA   
ATOM   1020  NH2 ARG P  67      -1.684 -56.944  99.384  0.00 97.00      PROA   
ATOM   1021 HH21 ARG P  67      -2.261 -57.080 100.181  0.00 97.00      PROA   
ATOM   1022 HH22 ARG P  67      -1.363 -56.038  99.105  0.00 97.00      PROA   
ATOM   1023  C   ARG P  67       3.236 -60.546  98.360  0.00 97.00      PROA   
ATOM   1024  O   ARG P  67       3.714 -60.216  99.441  0.00 97.00      PROA   
ATOM   1025  N   GLY P  68       3.775 -60.164  97.169  0.00 97.00      PROA   
ATOM   1026  HN  GLY P  68       3.325 -60.464  96.330  0.00 97.00      PROA   
ATOM   1027  CA  GLY P  68       4.882 -59.223  96.955  0.00 97.00      PROA   
ATOM   1028  HA1 GLY P  68       4.495 -58.236  97.161  0.00 97.00      PROA   
ATOM   1029  HA2 GLY P  68       5.177 -59.331  95.921  0.00 97.00      PROA   
ATOM   1030  C   GLY P  68       6.158 -59.355  97.767  0.00 97.00      PROA   
ATOM   1031  O   GLY P  68       6.976 -58.437  97.780  0.00 97.00      PROA   
ATOM   1032  N   LEU P  69       6.351 -60.478  98.482  0.00 97.00      PROA   
ATOM   1033  HN  LEU P  69       5.670 -61.201  98.434  0.00 97.00      PROA   
ATOM   1034  CA  LEU P  69       7.321 -60.579  99.548  0.00 97.00      PROA   
ATOM   1035  HA  LEU P  69       8.169 -59.938  99.345  0.00 97.00      PROA   
ATOM   1036  CB  LEU P  69       6.682 -60.256 100.928  0.00 97.00      PROA   
ATOM   1037  HB1 LEU P  69       7.362 -60.549 101.757  0.00 97.00      PROA   
ATOM   1038  HB2 LEU P  69       5.740 -60.847 101.005  0.00 97.00      PROA   
ATOM   1039  CG  LEU P  69       6.281 -58.787 101.184  0.00 97.00      PROA   
ATOM   1040  HG  LEU P  69       5.623 -58.439 100.355  0.00 97.00      PROA   
ATOM   1041  CD1 LEU P  69       5.463 -58.689 102.485  0.00 97.00      PROA   
ATOM   1042 HD11 LEU P  69       6.067 -59.041 103.348  0.00 97.00      PROA   
ATOM   1043 HD12 LEU P  69       4.543 -59.306 102.413  0.00 97.00      PROA   
ATOM   1044 HD13 LEU P  69       5.172 -57.634 102.665  0.00 97.00      PROA   
ATOM   1045  CD2 LEU P  69       7.506 -57.860 101.251  0.00 97.00      PROA   
ATOM   1046 HD21 LEU P  69       8.046 -57.857 100.283  0.00 97.00      PROA   
ATOM   1047 HD22 LEU P  69       8.199 -58.199 102.051  0.00 97.00      PROA   
ATOM   1048 HD23 LEU P  69       7.186 -56.822 101.479  0.00 97.00      PROA   
ATOM   1049  C   LEU P  69       7.806 -62.006  99.618  0.00 97.00      PROA   
ATOM   1050  O   LEU P  69       7.065 -62.938  99.315  0.00 97.00      PROA   
ATOM   1051  N   SER P  70       9.076 -62.203 100.049  0.00 97.00      PROA   
ATOM   1052  HN  SER P  70       9.640 -61.417 100.298  0.00 97.00      PROA   
ATOM   1053  CA  SER P  70       9.735 -63.491 100.236  0.00 97.00      PROA   
ATOM   1054  HA  SER P  70       9.951 -63.850  99.241  0.00 97.00      PROA   
ATOM   1055  CB  SER P  70      11.101 -63.316 100.954  0.00 97.00      PROA   
ATOM   1056  HB1 SER P  70      11.776 -62.758 100.266  0.00 97.00      PROA   
ATOM   1057  HB2 SER P  70      11.578 -64.293 101.181  0.00 97.00      PROA   
ATOM   1058  OG  SER P  70      10.956 -62.545 102.147  0.00 97.00      PROA   
ATOM   1059  HG1 SER P  70      11.837 -62.384 102.497  0.00 97.00      PROA   
ATOM   1060  C   SER P  70       8.918 -64.591 100.919  0.00 97.00      PROA   
ATOM   1061  O   SER P  70       8.449 -64.438 102.040  0.00 97.00      PROA   
ATOM   1062  N   GLY P  71       8.747 -65.752 100.243  0.00 97.00      PROA   
ATOM   1063  HN  GLY P  71       9.185 -65.859  99.354  0.00 97.00      PROA   
ATOM   1064  CA  GLY P  71       7.938 -66.873 100.719  0.00 97.00      PROA   
ATOM   1065  HA1 GLY P  71       8.146 -67.016 101.771  0.00 97.00      PROA   
ATOM   1066  HA2 GLY P  71       8.228 -67.732 100.135  0.00 97.00      PROA   
ATOM   1067  C   GLY P  71       6.435 -66.711 100.579  0.00 97.00      PROA   
ATOM   1068  O   GLY P  71       5.896 -65.611 100.544  0.00 97.00      PROA   
ATOM   1069  N   ARG P  72       5.713 -67.855 100.512  0.00 97.00      PROA   
ATOM   1070  HN  ARG P  72       6.181 -68.732 100.541  0.00 97.00      PROA   
ATOM   1071  CA  ARG P  72       4.271 -67.956 100.379  0.00 97.00      PROA   
ATOM   1072  HA  ARG P  72       3.852 -66.963 100.268  0.00 97.00      PROA   
ATOM   1073  CB  ARG P  72       3.797 -68.826  99.171  0.00 97.00      PROA   
ATOM   1074  HB1 ARG P  72       4.233 -68.399  98.245  0.00 97.00      PROA   
ATOM   1075  HB2 ARG P  72       2.695 -68.701  99.065  0.00 97.00      PROA   
ATOM   1076  CG  ARG P  72       4.044 -70.360  99.202  0.00 97.00      PROA   
ATOM   1077  HG1 ARG P  72       3.715 -70.761  98.215  0.00 97.00      PROA   
ATOM   1078  HG2 ARG P  72       3.380 -70.809  99.971  0.00 97.00      PROA   
ATOM   1079  CD  ARG P  72       5.473 -70.873  99.459  0.00 97.00      PROA   
ATOM   1080  HD1 ARG P  72       5.545 -71.954  99.204  0.00 97.00      PROA   
ATOM   1081  HD2 ARG P  72       5.758 -70.720 100.523  0.00 97.00      PROA   
ATOM   1082  NE  ARG P  72       6.380 -70.091  98.569  0.00 97.00      PROA   
ATOM   1083  HE  ARG P  72       5.996 -69.309  98.082  0.00 97.00      PROA   
ATOM   1084  CZ  ARG P  72       7.723 -70.188  98.524  0.00 97.00      PROA   
ATOM   1085  NH1 ARG P  72       8.423 -71.175  99.089  0.00 97.00      PROA   
ATOM   1086 HH11 ARG P  72       7.935 -71.940  99.492  0.00 97.00      PROA   
ATOM   1087 HH12 ARG P  72       9.416 -71.166  98.989  0.00 97.00      PROA   
ATOM   1088  NH2 ARG P  72       8.378 -69.225  97.852  0.00 97.00      PROA   
ATOM   1089 HH21 ARG P  72       7.816 -68.506  97.442  0.00 97.00      PROA   
ATOM   1090 HH22 ARG P  72       9.355 -69.299  97.687  0.00 97.00      PROA   
ATOM   1091  C   ARG P  72       3.717 -68.551 101.653  0.00 97.00      PROA   
ATOM   1092  O   ARG P  72       4.436 -69.154 102.446  0.00 97.00      PROA   
ATOM   1093  N   SER P  73       2.400 -68.336 101.862  0.00 97.00      PROA   
ATOM   1094  HN  SER P  73       1.906 -67.770 101.203  0.00 97.00      PROA   
ATOM   1095  CA  SER P  73       1.533 -68.801 102.925  0.00 97.00      PROA   
ATOM   1096  HA  SER P  73       1.790 -68.185 103.776  0.00 97.00      PROA   
ATOM   1097  CB  SER P  73       0.049 -68.502 102.576  0.00 97.00      PROA   
ATOM   1098  HB1 SER P  73      -0.701 -69.187 103.023  0.00 97.00      PROA   
ATOM   1099  HB2 SER P  73      -0.064 -68.588 101.481  0.00 97.00      PROA   
ATOM   1100  OG  SER P  73      -0.307 -67.190 102.986  0.00 97.00      PROA   
ATOM   1101  HG1 SER P  73      -0.510 -67.275 103.926  0.00 97.00      PROA   
ATOM   1102  C   SER P  73       1.590 -70.214 103.463  0.00 97.00      PROA   
ATOM   1103  O   SER P  73       2.092 -71.169 102.879  0.00 97.00      PROA   
ATOM   1104  N   ASP P  74       0.923 -70.292 104.627  0.00 97.00      PROA   
ATOM   1105  HN  ASP P  74       0.669 -69.420 105.045  0.00 97.00      PROA   
ATOM   1106  CA  ASP P  74       0.127 -71.322 105.241  0.00 97.00      PROA   
ATOM   1107  HA  ASP P  74       0.811 -71.896 105.843  0.00 97.00      PROA   
ATOM   1108  CB  ASP P  74      -0.904 -70.613 106.198  0.00 97.00      PROA   
ATOM   1109  HB1 ASP P  74      -0.400 -70.430 107.174  0.00 97.00      PROA   
ATOM   1110  HB2 ASP P  74      -1.791 -71.245 106.391  0.00 97.00      PROA   
ATOM   1111  CG  ASP P  74      -1.375 -69.225 105.706  0.00 97.00      PROA   
ATOM   1112  OD1 ASP P  74      -0.536 -68.286 105.639  0.00 97.00      PROA   
ATOM   1113  OD2 ASP P  74      -2.586 -69.084 105.400  0.00 97.00      PROA   
ATOM   1114  C   ASP P  74      -0.609 -72.264 104.272  0.00 97.00      PROA   
ATOM   1115  O   ASP P  74      -0.922 -71.884 103.143  0.00 97.00      PROA   
ATOM   1116  N   PRO P  75      -0.884 -73.513 104.645  0.00 97.00      PROA   
ATOM   1117  CD  PRO P  75      -0.165 -74.242 105.694  0.00 97.00      PROA   
ATOM   1118  HD1 PRO P  75      -0.465 -73.852 106.690  0.00 97.00      PROA   
ATOM   1119  HD2 PRO P  75       0.933 -74.128 105.553  0.00 97.00      PROA   
ATOM   1120  CA  PRO P  75      -1.888 -74.340 103.996  0.00 97.00      PROA   
ATOM   1121  HA  PRO P  75      -2.014 -74.102 102.948  0.00 97.00      PROA   
ATOM   1122  CB  PRO P  75      -1.303 -75.750 104.180  0.00 97.00      PROA   
ATOM   1123  HB1 PRO P  75      -0.562 -75.935 103.372  0.00 97.00      PROA   
ATOM   1124  HB2 PRO P  75      -2.057 -76.559 104.127  0.00 97.00      PROA   
ATOM   1125  CG  PRO P  75      -0.572 -75.712 105.533  0.00 97.00      PROA   
ATOM   1126  HG1 PRO P  75      -1.285 -75.987 106.339  0.00 97.00      PROA   
ATOM   1127  HG2 PRO P  75       0.291 -76.405 105.559  0.00 97.00      PROA   
ATOM   1128  C   PRO P  75      -3.238 -74.222 104.693  0.00 97.00      PROA   
ATOM   1129  O   PRO P  75      -3.574 -75.096 105.491  0.00 97.00      PROA   
ATOM   1130  N   ILE P  76      -4.075 -73.194 104.412  0.00 97.00      PROA   
ATOM   1131  HN  ILE P  76      -3.819 -72.439 103.811  0.00 97.00      PROA   
ATOM   1132  CA  ILE P  76      -5.424 -73.202 104.970  0.00 97.00      PROA   
ATOM   1133  HA  ILE P  76      -5.383 -73.669 105.944  0.00 97.00      PROA   
ATOM   1134  CB  ILE P  76      -6.035 -71.838 105.272  0.00 97.00      PROA   
ATOM   1135  HB  ILE P  76      -7.102 -71.980 105.570  0.00 97.00      PROA   
ATOM   1136  CG2 ILE P  76      -5.304 -71.242 106.497  0.00 97.00      PROA   
ATOM   1137 HG21 ILE P  76      -4.240 -71.041 106.252  0.00 97.00      PROA   
ATOM   1138 HG22 ILE P  76      -5.345 -71.931 107.366  0.00 97.00      PROA   
ATOM   1139 HG23 ILE P  76      -5.773 -70.279 106.790  0.00 97.00      PROA   
ATOM   1140  CG1 ILE P  76      -5.989 -70.866 104.076  0.00 97.00      PROA   
ATOM   1141 HG11 ILE P  76      -5.663 -71.405 103.166  0.00 97.00      PROA   
ATOM   1142 HG12 ILE P  76      -5.226 -70.085 104.285  0.00 97.00      PROA   
ATOM   1143  CD  ILE P  76      -7.343 -70.213 103.792  0.00 97.00      PROA   
ATOM   1144  HD1 ILE P  76      -7.686 -69.620 104.664  0.00 97.00      PROA   
ATOM   1145  HD2 ILE P  76      -8.105 -70.989 103.561  0.00 97.00      PROA   
ATOM   1146  HD3 ILE P  76      -7.261 -69.541 102.914  0.00 97.00      PROA   
ATOM   1147  C   ILE P  76      -6.341 -74.078 104.126  0.00 97.00      PROA   
ATOM   1148  O   ILE P  76      -6.840 -73.701 103.068  0.00 97.00      PROA   
ATOM   1149  N   GLN P  77      -6.556 -75.323 104.601  0.00 97.00      PROA   
ATOM   1150  HN  GLN P  77      -6.060 -75.627 105.411  0.00 97.00      PROA   
ATOM   1151  CA  GLN P  77      -7.281 -76.348 103.886  0.00 97.00      PROA   
ATOM   1152  HA  GLN P  77      -7.107 -76.230 102.833  0.00 97.00      PROA   
ATOM   1153  CB  GLN P  77      -6.748 -77.751 104.290  0.00 97.00      PROA   
ATOM   1154  HB1 GLN P  77      -7.084 -78.477 103.517  0.00 97.00      PROA   
ATOM   1155  HB2 GLN P  77      -7.175 -78.071 105.265  0.00 97.00      PROA   
ATOM   1156  CG  GLN P  77      -5.199 -77.784 104.414  0.00 97.00      PROA   
ATOM   1157  HG1 GLN P  77      -4.881 -77.323 105.373  0.00 97.00      PROA   
ATOM   1158  HG2 GLN P  77      -4.735 -77.200 103.597  0.00 97.00      PROA   
ATOM   1159  CD  GLN P  77      -4.662 -79.220 104.405  0.00 97.00      PROA   
ATOM   1160  OE1 GLN P  77      -5.144 -80.066 105.165  0.00 97.00      PROA   
ATOM   1161  NE2 GLN P  77      -3.634 -79.503 103.556  0.00 97.00      PROA   
ATOM   1162 HE21 GLN P  77      -3.214 -78.790 102.987  0.00 97.00      PROA   
ATOM   1163 HE22 GLN P  77      -3.278 -80.434 103.529  0.00 97.00      PROA   
ATOM   1164  C   GLN P  77      -8.775 -76.196 104.134  0.00 97.00      PROA   
ATOM   1165  O   GLN P  77      -9.258 -76.436 105.236  0.00 97.00      PROA   
ATOM   1166  N   LEU P  78      -9.524 -75.769 103.084  0.00 97.00      PROA   
ATOM   1167  HN  LEU P  78      -9.084 -75.640 102.196  0.00 97.00      PROA   
ATOM   1168  CA  LEU P  78     -10.921 -75.370 103.092  0.00 97.00      PROA   
ATOM   1169  HA  LEU P  78     -11.203 -75.080 104.094  0.00 97.00      PROA   
ATOM   1170  CB  LEU P  78     -11.117 -74.185 102.105  0.00 97.00      PROA   
ATOM   1171  HB1 LEU P  78     -10.859 -74.541 101.083  0.00 97.00      PROA   
ATOM   1172  HB2 LEU P  78     -10.382 -73.389 102.360  0.00 97.00      PROA   
ATOM   1173  CG  LEU P  78     -12.523 -73.538 102.047  0.00 97.00      PROA   
ATOM   1174  HG  LEU P  78     -13.298 -74.337 102.052  0.00 97.00      PROA   
ATOM   1175  CD1 LEU P  78     -12.768 -72.619 103.253  0.00 97.00      PROA   
ATOM   1176 HD11 LEU P  78     -12.054 -71.770 103.222  0.00 97.00      PROA   
ATOM   1177 HD12 LEU P  78     -12.621 -73.168 104.202  0.00 97.00      PROA   
ATOM   1178 HD13 LEU P  78     -13.801 -72.215 103.231  0.00 97.00      PROA   
ATOM   1179  CD2 LEU P  78     -12.712 -72.743 100.741  0.00 97.00      PROA   
ATOM   1180 HD21 LEU P  78     -12.604 -73.410  99.861  0.00 97.00      PROA   
ATOM   1181 HD22 LEU P  78     -11.953 -71.935 100.670  0.00 97.00      PROA   
ATOM   1182 HD23 LEU P  78     -13.722 -72.283 100.710  0.00 97.00      PROA   
ATOM   1183  C   LEU P  78     -11.804 -76.517 102.641  0.00 97.00      PROA   
ATOM   1184  O   LEU P  78     -11.504 -77.190 101.660  0.00 97.00      PROA   
ATOM   1185  N   GLU P  79     -12.928 -76.765 103.359  0.00 97.00      PROA   
ATOM   1186  HN  GLU P  79     -13.142 -76.233 104.176  0.00 97.00      PROA   
ATOM   1187  CA  GLU P  79     -13.819 -77.875 103.092  0.00 97.00      PROA   
ATOM   1188  HA  GLU P  79     -13.494 -78.423 102.217  0.00 97.00      PROA   
ATOM   1189  CB  GLU P  79     -13.872 -78.834 104.309  0.00 97.00      PROA   
ATOM   1190  HB1 GLU P  79     -14.607 -79.645 104.117  0.00 97.00      PROA   
ATOM   1191  HB2 GLU P  79     -14.239 -78.237 105.174  0.00 97.00      PROA   
ATOM   1192  CG  GLU P  79     -12.514 -79.492 104.658  0.00 97.00      PROA   
ATOM   1193  HG1 GLU P  79     -11.672 -78.843 104.339  0.00 97.00      PROA   
ATOM   1194  HG2 GLU P  79     -12.412 -80.465 104.132  0.00 97.00      PROA   
ATOM   1195  CD  GLU P  79     -12.330 -79.695 106.165  0.00 97.00      PROA   
ATOM   1196  OE1 GLU P  79     -12.535 -78.713 106.926  0.00 97.00      PROA   
ATOM   1197  OE2 GLU P  79     -11.910 -80.809 106.572  0.00 97.00      PROA   
ATOM   1198  C   GLU P  79     -15.229 -77.386 102.826  0.00 97.00      PROA   
ATOM   1199  O   GLU P  79     -15.809 -76.646 103.616  0.00 97.00      PROA   
ATOM   1200  N   VAL P  80     -15.836 -77.848 101.710  0.00  0.00      PROA   
ATOM   1201  HN  VAL P  80     -15.362 -78.458 101.078  0.00  0.00      PROA   
ATOM   1202  CA  VAL P  80     -17.194 -77.521 101.344  0.00  0.00      PROA   
ATOM   1203  HA  VAL P  80     -17.590 -76.821 102.059  0.00  0.00      PROA   
ATOM   1204  CB  VAL P  80     -17.354 -76.887  99.965  0.00  0.00      PROA   
ATOM   1205  HB  VAL P  80     -17.087 -77.608  99.161  0.00  0.00      PROA   
ATOM   1206  CG1 VAL P  80     -18.822 -76.441  99.779  0.00  0.00      PROA   
ATOM   1207 HG11 VAL P  80     -19.139 -75.816 100.640  0.00  0.00      PROA   
ATOM   1208 HG12 VAL P  80     -19.501 -77.315  99.701  0.00  0.00      PROA   
ATOM   1209 HG13 VAL P  80     -18.939 -75.834  98.859  0.00  0.00      PROA   
ATOM   1210  CG2 VAL P  80     -16.395 -75.678  99.869  0.00  0.00      PROA   
ATOM   1211 HG21 VAL P  80     -15.333 -76.001  99.895  0.00  0.00      PROA   
ATOM   1212 HG22 VAL P  80     -16.573 -74.976 100.709  0.00  0.00      PROA   
ATOM   1213 HG23 VAL P  80     -16.563 -75.132  98.919  0.00  0.00      PROA   
ATOM   1214  C   VAL P  80     -17.950 -78.819 101.468  0.00  0.00      PROA   
ATOM   1215  O   VAL P  80     -17.432 -79.883 101.133  0.00  0.00      PROA   
ATOM   1216  N   HSD P  81     -19.185 -78.746 102.020  0.00  0.00      PROA   
ATOM   1217  HN  HSD P  81     -19.596 -77.863 102.230  0.00  0.00      PROA   
ATOM   1218  CA  HSD P  81     -19.930 -79.883 102.496  0.00  0.00      PROA   
ATOM   1219  HA  HSD P  81     -19.587 -80.782 102.004  0.00  0.00      PROA   
ATOM   1220  CB  HSD P  81     -19.859 -80.039 104.037  0.00  0.00      PROA   
ATOM   1221  HB1 HSD P  81     -20.441 -80.919 104.384  0.00  0.00      PROA   
ATOM   1222  HB2 HSD P  81     -20.290 -79.132 104.518  0.00  0.00      PROA   
ATOM   1223  ND1 HSD P  81     -17.744 -81.362 104.541  0.00  0.00      PROA   
ATOM   1224  HD1 HSD P  81     -18.014 -82.208 104.078  0.00  0.00      PROA   
ATOM   1225  CG  HSD P  81     -18.466 -80.189 104.568  0.00  0.00      PROA   
ATOM   1226  CE1 HSD P  81     -16.633 -81.153 105.290  0.00  0.00      PROA   
ATOM   1227  HE1 HSD P  81     -15.874 -81.918 105.446  0.00  0.00      PROA   
ATOM   1228  NE2 HSD P  81     -16.598 -79.938 105.802  0.00  0.00      PROA   
ATOM   1229  CD2 HSD P  81     -17.752 -79.332 105.344  0.00  0.00      PROA   
ATOM   1230  HD2 HSD P  81     -17.988 -78.317 105.636  0.00  0.00      PROA   
ATOM   1231  C   HSD P  81     -21.374 -79.665 102.152  0.00  0.00      PROA   
ATOM   1232  O   HSD P  81     -21.762 -78.633 101.609  0.00  0.00      PROA   
ATOM   1233  N   ARG P  82     -22.200 -80.681 102.477  0.00  0.00      PROA   
ATOM   1234  HN  ARG P  82     -21.840 -81.522 102.870  0.00  0.00      PROA   
ATOM   1235  CA  ARG P  82     -23.633 -80.618 102.405  0.00  0.00      PROA   
ATOM   1236  HA  ARG P  82     -23.958 -79.600 102.571  0.00  0.00      PROA   
ATOM   1237  CB  ARG P  82     -24.194 -81.168 101.069  0.00  0.00      PROA   
ATOM   1238  HB1 ARG P  82     -23.671 -80.631 100.247  0.00  0.00      PROA   
ATOM   1239  HB2 ARG P  82     -25.274 -80.907 101.004  0.00  0.00      PROA   
ATOM   1240  CG  ARG P  82     -24.040 -82.686 100.848  0.00  0.00      PROA   
ATOM   1241  HG1 ARG P  82     -24.789 -83.221 101.471  0.00  0.00      PROA   
ATOM   1242  HG2 ARG P  82     -23.029 -83.002 101.188  0.00  0.00      PROA   
ATOM   1243  CD  ARG P  82     -24.182 -83.133  99.381  0.00  0.00      PROA   
ATOM   1244  HD1 ARG P  82     -24.203 -84.242  99.324  0.00  0.00      PROA   
ATOM   1245  HD2 ARG P  82     -23.320 -82.769  98.781  0.00  0.00      PROA   
ATOM   1246  NE  ARG P  82     -25.480 -82.626  98.819  0.00  0.00      PROA   
ATOM   1247  HE  ARG P  82     -26.325 -83.039  99.156  0.00  0.00      PROA   
ATOM   1248  CZ  ARG P  82     -25.578 -81.609  97.921  0.00  0.00      PROA   
ATOM   1249  NH1 ARG P  82     -24.486 -80.997  97.404  0.00  0.00      PROA   
ATOM   1250 HH11 ARG P  82     -24.594 -80.246  96.753  0.00  0.00      PROA   
ATOM   1251 HH12 ARG P  82     -23.570 -81.291  97.680  0.00  0.00      PROA   
ATOM   1252  NH2 ARG P  82     -26.810 -81.192  97.536  0.00  0.00      PROA   
ATOM   1253 HH21 ARG P  82     -26.900 -80.443  96.880  0.00  0.00      PROA   
ATOM   1254 HH22 ARG P  82     -27.625 -81.634  97.909  0.00  0.00      PROA   
ATOM   1255  C   ARG P  82     -24.040 -81.472 103.575  0.00  0.00      PROA   
ATOM   1256  O   ARG P  82     -23.332 -82.407 103.949  0.00  0.00      PROA   
ATOM   1257  N   GLY P  83     -25.171 -81.128 104.227  0.00  0.00      PROA   
ATOM   1258  HN  GLY P  83     -25.764 -80.390 103.913  0.00  0.00      PROA   
ATOM   1259  CA  GLY P  83     -25.511 -81.718 105.499  0.00  0.00      PROA   
ATOM   1260  HA1 GLY P  83     -24.904 -81.244 106.258  0.00  0.00      PROA   
ATOM   1261  HA2 GLY P  83     -25.391 -82.791 105.438  0.00  0.00      PROA   
ATOM   1262  C   GLY P  83     -26.946 -81.436 105.789  0.00  0.00      PROA   
ATOM   1263  O   GLY P  83     -27.317 -81.192 106.936  0.00  0.00      PROA   
ATOM   1264  N   TRP P  84     -27.784 -81.443 104.725  0.00  0.00      PROA   
ATOM   1265  HN  TRP P  84     -27.433 -81.660 103.818  0.00  0.00      PROA   
ATOM   1266  CA  TRP P  84     -29.189 -81.105 104.747  0.00  0.00      PROA   
ATOM   1267  HA  TRP P  84     -29.246 -80.115 105.176  0.00  0.00      PROA   
ATOM   1268  CB  TRP P  84     -29.789 -81.048 103.321  0.00  0.00      PROA   
ATOM   1269  HB1 TRP P  84     -30.865 -80.772 103.372  0.00  0.00      PROA   
ATOM   1270  HB2 TRP P  84     -29.713 -82.050 102.845  0.00  0.00      PROA   
ATOM   1271  CG  TRP P  84     -29.082 -80.036 102.470  0.00  0.00      PROA   
ATOM   1272  CD1 TRP P  84     -28.235 -80.255 101.414  0.00  0.00      PROA   
ATOM   1273  HD1 TRP P  84     -28.024 -81.220 100.977  0.00  0.00      PROA   
ATOM   1274  NE1 TRP P  84     -27.672 -79.071 101.019  0.00  0.00      PROA   
ATOM   1275  HE1 TRP P  84     -27.033 -78.966 100.289  0.00  0.00      PROA   
ATOM   1276  CE2 TRP P  84     -28.135 -78.056 101.810  0.00  0.00      PROA   
ATOM   1277  CD2 TRP P  84     -29.038 -78.625 102.736  0.00  0.00      PROA   
ATOM   1278  CE3 TRP P  84     -29.662 -77.805 103.677  0.00  0.00      PROA   
ATOM   1279  HE3 TRP P  84     -30.357 -78.205 104.400  0.00  0.00      PROA   
ATOM   1280  CZ3 TRP P  84     -29.374 -76.439 103.680  0.00  0.00      PROA   
ATOM   1281  HZ3 TRP P  84     -29.855 -75.797 104.404  0.00  0.00      PROA   
ATOM   1282  CZ2 TRP P  84     -27.836 -76.698 101.823  0.00  0.00      PROA   
ATOM   1283  HZ2 TRP P  84     -27.131 -76.257 101.136  0.00  0.00      PROA   
ATOM   1284  CH2 TRP P  84     -28.473 -75.895 102.770  0.00  0.00      PROA   
ATOM   1285  HH2 TRP P  84     -28.262 -74.835 102.798  0.00  0.00      PROA   
ATOM   1286  C   TRP P  84     -30.009 -81.997 105.643  0.00  0.00      PROA   
ATOM   1287  O   TRP P  84     -30.921 -81.510 106.309  0.00  0.00      PROA   
ATOM   1288  N   LEU P  85     -29.679 -83.310 105.708  0.00  0.00      PROA   
ATOM   1289  HN  LEU P  85     -28.955 -83.696 105.141  0.00  0.00      PROA   
ATOM   1290  CA  LEU P  85     -30.264 -84.213 106.672  0.00  0.00      PROA   
ATOM   1291  HA  LEU P  85     -30.785 -83.644 107.427  0.00  0.00      PROA   
ATOM   1292  CB  LEU P  85     -31.217 -85.284 106.086  0.00  0.00      PROA   
ATOM   1293  HB1 LEU P  85     -31.507 -86.020 106.869  0.00  0.00      PROA   
ATOM   1294  HB2 LEU P  85     -30.682 -85.837 105.282  0.00  0.00      PROA   
ATOM   1295  CG  LEU P  85     -32.534 -84.730 105.499  0.00  0.00      PROA   
ATOM   1296  HG  LEU P  85     -32.270 -84.008 104.694  0.00  0.00      PROA   
ATOM   1297  CD1 LEU P  85     -33.343 -85.870 104.865  0.00  0.00      PROA   
ATOM   1298 HD11 LEU P  85     -33.727 -86.558 105.645  0.00  0.00      PROA   
ATOM   1299 HD12 LEU P  85     -32.700 -86.453 104.176  0.00  0.00      PROA   
ATOM   1300 HD13 LEU P  85     -34.204 -85.455 104.300  0.00  0.00      PROA   
ATOM   1301  CD2 LEU P  85     -33.399 -83.987 106.535  0.00  0.00      PROA   
ATOM   1302 HD21 LEU P  85     -32.869 -83.096 106.921  0.00  0.00      PROA   
ATOM   1303 HD22 LEU P  85     -33.644 -84.655 107.387  0.00  0.00      PROA   
ATOM   1304 HD23 LEU P  85     -34.348 -83.649 106.068  0.00  0.00      PROA   
ATOM   1305  C   LEU P  85     -29.148 -84.929 107.369  0.00  0.00      PROA   
ATOM   1306  O   LEU P  85     -28.012 -84.985 106.899  0.00  0.00      PROA   
ATOM   1307  N   LEU P  86     -29.497 -85.478 108.549  0.00  0.00      PROA   
ATOM   1308  HN  LEU P  86     -30.432 -85.393 108.884  0.00  0.00      PROA   
ATOM   1309  CA  LEU P  86     -28.627 -86.207 109.420  0.00  0.00      PROA   
ATOM   1310  HA  LEU P  86     -27.906 -86.753 108.828  0.00  0.00      PROA   
ATOM   1311  CB  LEU P  86     -27.943 -85.294 110.472  0.00  0.00      PROA   
ATOM   1312  HB1 LEU P  86     -28.726 -84.738 111.033  0.00  0.00      PROA   
ATOM   1313  HB2 LEU P  86     -27.338 -84.540 109.919  0.00  0.00      PROA   
ATOM   1314  CG  LEU P  86     -27.007 -85.991 111.492  0.00  0.00      PROA   
ATOM   1315  HG  LEU P  86     -27.614 -86.709 112.089  0.00  0.00      PROA   
ATOM   1316  CD1 LEU P  86     -25.876 -86.790 110.812  0.00  0.00      PROA   
ATOM   1317 HD11 LEU P  86     -25.247 -86.115 110.194  0.00  0.00      PROA   
ATOM   1318 HD12 LEU P  86     -26.290 -87.585 110.158  0.00  0.00      PROA   
ATOM   1319 HD13 LEU P  86     -25.232 -87.271 111.578  0.00  0.00      PROA   
ATOM   1320  CD2 LEU P  86     -26.436 -84.970 112.497  0.00  0.00      PROA   
ATOM   1321 HD21 LEU P  86     -27.261 -84.443 113.022  0.00  0.00      PROA   
ATOM   1322 HD22 LEU P  86     -25.813 -84.217 111.970  0.00  0.00      PROA   
ATOM   1323 HD23 LEU P  86     -25.807 -85.484 113.255  0.00  0.00      PROA   
ATOM   1324  C   LEU P  86     -29.554 -87.174 110.096  0.00  0.00      PROA   
ATOM   1325  O   LEU P  86     -30.736 -86.893 110.273  0.00  0.00      PROA   
ATOM   1326  N   LEU P  87     -29.030 -88.355 110.470  0.00 97.00      PROA   
ATOM   1327  HN  LEU P  87     -28.067 -88.542 110.305  0.00 97.00      PROA   
ATOM   1328  CA  LEU P  87     -29.775 -89.393 111.137  0.00 97.00      PROA   
ATOM   1329  HA  LEU P  87     -30.818 -89.122 111.215  0.00 97.00      PROA   
ATOM   1330  CB  LEU P  87     -29.669 -90.736 110.378  0.00 97.00      PROA   
ATOM   1331  HB1 LEU P  87     -28.596 -91.003 110.261  0.00 97.00      PROA   
ATOM   1332  HB2 LEU P  87     -30.085 -90.598 109.354  0.00 97.00      PROA   
ATOM   1333  CG  LEU P  87     -30.402 -91.920 111.043  0.00 97.00      PROA   
ATOM   1334  HG  LEU P  87     -30.027 -92.033 112.085  0.00 97.00      PROA   
ATOM   1335  CD1 LEU P  87     -31.924 -91.708 111.113  0.00 97.00      PROA   
ATOM   1336 HD11 LEU P  87     -32.336 -91.550 110.094  0.00 97.00      PROA   
ATOM   1337 HD12 LEU P  87     -32.166 -90.825 111.737  0.00 97.00      PROA   
ATOM   1338 HD13 LEU P  87     -32.413 -92.598 111.559  0.00 97.00      PROA   
ATOM   1339  CD2 LEU P  87     -30.078 -93.229 110.315  0.00 97.00      PROA   
ATOM   1340 HD21 LEU P  87     -28.980 -93.387 110.265  0.00 97.00      PROA   
ATOM   1341 HD22 LEU P  87     -30.484 -93.206 109.282  0.00 97.00      PROA   
ATOM   1342 HD23 LEU P  87     -30.535 -94.076 110.867  0.00 97.00      PROA   
ATOM   1343  C   LEU P  87     -29.217 -89.536 112.532  0.00 97.00      PROA   
ATOM   1344  O   LEU P  87     -28.098 -89.999 112.738  0.00 97.00      PROA   
ATOM   1345  N   GLN P  88     -30.011 -89.140 113.543  0.00 97.00      PROA   
ATOM   1346  HN  GLN P  88     -30.926 -88.777 113.366  0.00 97.00      PROA   
ATOM   1347  CA  GLN P  88     -29.620 -89.173 114.930  0.00 97.00      PROA   
ATOM   1348  HA  GLN P  88     -28.554 -89.006 114.998  0.00 97.00      PROA   
ATOM   1349  CB  GLN P  88     -30.344 -88.065 115.737  0.00 97.00      PROA   
ATOM   1350  HB1 GLN P  88     -29.963 -88.093 116.779  0.00 97.00      PROA   
ATOM   1351  HB2 GLN P  88     -31.435 -88.279 115.754  0.00 97.00      PROA   
ATOM   1352  CG  GLN P  88     -30.120 -86.645 115.169  0.00 97.00      PROA   
ATOM   1353  HG1 GLN P  88     -30.491 -86.581 114.125  0.00 97.00      PROA   
ATOM   1354  HG2 GLN P  88     -29.033 -86.417 115.163  0.00 97.00      PROA   
ATOM   1355  CD  GLN P  88     -30.891 -85.595 115.983  0.00 97.00      PROA   
ATOM   1356  OE1 GLN P  88     -32.123 -85.622 116.054  0.00 97.00      PROA   
ATOM   1357  NE2 GLN P  88     -30.149 -84.612 116.567  0.00 97.00      PROA   
ATOM   1358 HE21 GLN P  88     -30.623 -83.812 116.931  0.00 97.00      PROA   
ATOM   1359 HE22 GLN P  88     -29.155 -84.614 116.474  0.00 97.00      PROA   
ATOM   1360  C   GLN P  88     -29.942 -90.541 115.504  0.00 97.00      PROA   
ATOM   1361  O   GLN P  88     -31.082 -90.991 115.474  0.00 97.00      PROA   
ATOM   1362  N   VAL P  89     -28.916 -91.257 116.018  0.00 97.00      PROA   
ATOM   1363  HN  VAL P  89     -27.994 -90.883 116.010  0.00 97.00      PROA   
ATOM   1364  CA  VAL P  89     -29.036 -92.641 116.442  0.00 97.00      PROA   
ATOM   1365  HA  VAL P  89     -30.062 -92.970 116.346  0.00 97.00      PROA   
ATOM   1366  CB  VAL P  89     -28.158 -93.551 115.584  0.00 97.00      PROA   
ATOM   1367  HB  VAL P  89     -27.099 -93.203 115.629  0.00 97.00      PROA   
ATOM   1368  CG1 VAL P  89     -28.213 -95.016 116.054  0.00 97.00      PROA   
ATOM   1369 HG11 VAL P  89     -29.262 -95.374 116.102  0.00 97.00      PROA   
ATOM   1370 HG12 VAL P  89     -27.734 -95.149 117.044  0.00 97.00      PROA   
ATOM   1371 HG13 VAL P  89     -27.662 -95.644 115.325  0.00 97.00      PROA   
ATOM   1372  CG2 VAL P  89     -28.629 -93.460 114.117  0.00 97.00      PROA   
ATOM   1373 HG21 VAL P  89     -28.408 -92.461 113.689  0.00 97.00      PROA   
ATOM   1374 HG22 VAL P  89     -29.721 -93.643 114.047  0.00 97.00      PROA   
ATOM   1375 HG23 VAL P  89     -28.107 -94.220 113.499  0.00 97.00      PROA   
ATOM   1376  C   VAL P  89     -28.657 -92.760 117.906  0.00 97.00      PROA   
ATOM   1377  O   VAL P  89     -27.685 -92.152 118.352  0.00 97.00      PROA   
ATOM   1378  N   SER P  90     -29.436 -93.558 118.689  0.00 97.00      PROA   
ATOM   1379  HN  SER P  90     -30.262 -93.957 118.296  0.00 97.00      PROA   
ATOM   1380  CA  SER P  90     -29.244 -93.776 120.122  0.00 97.00      PROA   
ATOM   1381  HA  SER P  90     -29.373 -92.819 120.610  0.00 97.00      PROA   
ATOM   1382  CB  SER P  90     -30.279 -94.766 120.720  0.00 97.00      PROA   
ATOM   1383  HB1 SER P  90     -30.096 -94.903 121.809  0.00 97.00      PROA   
ATOM   1384  HB2 SER P  90     -30.207 -95.760 120.234  0.00 97.00      PROA   
ATOM   1385  OG  SER P  90     -31.604 -94.267 120.601  0.00 97.00      PROA   
ATOM   1386  HG1 SER P  90     -31.764 -94.066 119.672  0.00 97.00      PROA   
ATOM   1387  C   SER P  90     -27.878 -94.309 120.530  0.00 97.00      PROA   
ATOM   1388  O   SER P  90     -27.285 -93.807 121.483  0.00 97.00      PROA   
ATOM   1389  N   SER P  91     -27.336 -95.327 119.820  0.00 97.00      PROA   
ATOM   1390  HN  SER P  91     -27.821 -95.740 119.056  0.00 97.00      PROA   
ATOM   1391  CA  SER P  91     -25.992 -95.815 120.081  0.00 97.00      PROA   
ATOM   1392  HA  SER P  91     -25.351 -94.943 120.076  0.00 97.00      PROA   
ATOM   1393  CB  SER P  91     -25.801 -96.543 121.441  0.00 97.00      PROA   
ATOM   1394  HB1 SER P  91     -25.053 -97.361 121.400  0.00 97.00      PROA   
ATOM   1395  HB2 SER P  91     -26.764 -96.987 121.773  0.00 97.00      PROA   
ATOM   1396  OG  SER P  91     -25.344 -95.614 122.418  0.00 97.00      PROA   
ATOM   1397  HG1 SER P  91     -26.019 -94.928 122.469  0.00 97.00      PROA   
ATOM   1398  C   SER P  91     -25.485 -96.652 118.936  0.00 97.00      PROA   
ATOM   1399  O   SER P  91     -26.243 -97.092 118.077  0.00 97.00      PROA   
ATOM   1400  N   ARG P  92     -24.146 -96.858 118.885  0.00 97.00      PROA   
ATOM   1401  HN  ARG P  92     -23.554 -96.488 119.598  0.00 97.00      PROA   
ATOM   1402  CA  ARG P  92     -23.475 -97.523 117.781  0.00 97.00      PROA   
ATOM   1403  HA  ARG P  92     -23.971 -97.251 116.857  0.00 97.00      PROA   
ATOM   1404  CB  ARG P  92     -21.984 -97.085 117.713  0.00 97.00      PROA   
ATOM   1405  HB1 ARG P  92     -21.586 -97.368 116.714  0.00 97.00      PROA   
ATOM   1406  HB2 ARG P  92     -21.390 -97.629 118.482  0.00 97.00      PROA   
ATOM   1407  CG  ARG P  92     -21.755 -95.574 117.954  0.00 97.00      PROA   
ATOM   1408  HG1 ARG P  92     -21.965 -95.344 119.022  0.00 97.00      PROA   
ATOM   1409  HG2 ARG P  92     -22.476 -94.982 117.347  0.00 97.00      PROA   
ATOM   1410  CD  ARG P  92     -20.317 -95.099 117.675  0.00 97.00      PROA   
ATOM   1411  HD1 ARG P  92     -19.575 -95.854 118.006  0.00 97.00      PROA   
ATOM   1412  HD2 ARG P  92     -20.102 -94.144 118.206  0.00 97.00      PROA   
ATOM   1413  NE  ARG P  92     -20.167 -94.903 116.198  0.00 97.00      PROA   
ATOM   1414  HE  ARG P  92     -19.976 -95.683 115.610  0.00 97.00      PROA   
ATOM   1415  CZ  ARG P  92     -20.579 -93.787 115.570  0.00 97.00      PROA   
ATOM   1416  NH1 ARG P  92     -20.901 -92.645 116.197  0.00 97.00      PROA   
ATOM   1417 HH11 ARG P  92     -20.438 -92.428 117.052  0.00 97.00      PROA   
ATOM   1418 HH12 ARG P  92     -21.169 -91.900 115.589  0.00 97.00      PROA   
ATOM   1419  NH2 ARG P  92     -20.603 -93.739 114.225  0.00 97.00      PROA   
ATOM   1420 HH21 ARG P  92     -20.149 -94.454 113.707  0.00 97.00      PROA   
ATOM   1421 HH22 ARG P  92     -20.666 -92.826 113.825  0.00 97.00      PROA   
ATOM   1422  C   ARG P  92     -23.540 -99.040 117.934  0.00 97.00      PROA   
ATOM   1423  O   ARG P  92     -23.377 -99.786 116.969  0.00 97.00      PROA   
ATOM   1424  N   VAL P  93     -23.810 -99.528 119.164  0.00 97.00      PROA   
ATOM   1425  HN  VAL P  93     -23.987 -98.913 119.925  0.00 97.00      PROA   
ATOM   1426  CA  VAL P  93     -23.916-100.931 119.488  0.00 97.00      PROA   
ATOM   1427  HA  VAL P  93     -24.269-101.462 118.617  0.00 97.00      PROA   
ATOM   1428  CB  VAL P  93     -22.633-101.590 120.022  0.00 97.00      PROA   
ATOM   1429  HB  VAL P  93     -22.872-102.627 120.359  0.00 97.00      PROA   
ATOM   1430  CG1 VAL P  93     -21.585-101.703 118.894  0.00 97.00      PROA   
ATOM   1431 HG11 VAL P  93     -21.259-100.694 118.566  0.00 97.00      PROA   
ATOM   1432 HG12 VAL P  93     -22.002-102.236 118.017  0.00 97.00      PROA   
ATOM   1433 HG13 VAL P  93     -20.689-102.252 119.255  0.00 97.00      PROA   
ATOM   1434  CG2 VAL P  93     -22.047-100.819 121.227  0.00 97.00      PROA   
ATOM   1435 HG21 VAL P  93     -22.758-100.793 122.077  0.00 97.00      PROA   
ATOM   1436 HG22 VAL P  93     -21.792 -99.776 120.943  0.00 97.00      PROA   
ATOM   1437 HG23 VAL P  93     -21.117-101.316 121.577  0.00 97.00      PROA   
ATOM   1438  C   VAL P  93     -25.001-101.018 120.528  0.00 97.00      PROA   
ATOM   1439  O   VAL P  93     -25.144-100.125 121.360  0.00 97.00      PROA   
ATOM   1440  N   LEU P  94     -25.808-102.103 120.465  0.00 97.00      PROA   
ATOM   1441  HN  LEU P  94     -25.698-102.781 119.745  0.00 97.00      PROA   
ATOM   1442  CA  LEU P  94     -26.846-102.423 121.415  0.00 97.00      PROA   
ATOM   1443  HA  LEU P  94     -26.563-102.067 122.398  0.00 97.00      PROA   
ATOM   1444  CB  LEU P  94     -28.268-101.904 121.050  0.00 97.00      PROA   
ATOM   1445  HB1 LEU P  94     -28.945-102.202 121.884  0.00 97.00      PROA   
ATOM   1446  HB2 LEU P  94     -28.642-102.391 120.124  0.00 97.00      PROA   
ATOM   1447  CG  LEU P  94     -28.425-100.370 120.891  0.00 97.00      PROA   
ATOM   1448  HG  LEU P  94     -27.703 -99.877 121.583  0.00 97.00      PROA   
ATOM   1449  CD1 LEU P  94     -28.158 -99.872 119.457  0.00 97.00      PROA   
ATOM   1450 HD11 LEU P  94     -28.914-100.295 118.761  0.00 97.00      PROA   
ATOM   1451 HD12 LEU P  94     -27.151-100.163 119.102  0.00 97.00      PROA   
ATOM   1452 HD13 LEU P  94     -28.227 -98.764 119.424  0.00 97.00      PROA   
ATOM   1453  CD2 LEU P  94     -29.834 -99.938 121.341  0.00 97.00      PROA   
ATOM   1454 HD21 LEU P  94     -29.986-100.193 122.410  0.00 97.00      PROA   
ATOM   1455 HD22 LEU P  94     -30.606-100.469 120.746  0.00 97.00      PROA   
ATOM   1456 HD23 LEU P  94     -29.970 -98.844 121.217  0.00 97.00      PROA   
ATOM   1457  C   LEU P  94     -26.894-103.936 121.442  0.00 97.00      PROA   
ATOM   1458  O   LEU P  94     -26.329-104.601 120.577  0.00 97.00      PROA   
ATOM   1459  N   THR P  95     -27.569-104.513 122.458  0.00 97.00      PROA   
ATOM   1460  HN  THR P  95     -27.908-103.954 123.215  0.00 97.00      PROA   
ATOM   1461  CA  THR P  95     -27.867-105.930 122.590  0.00 97.00      PROA   
ATOM   1462  HA  THR P  95     -27.214-106.487 121.936  0.00 97.00      PROA   
ATOM   1463  CB  THR P  95     -27.718-106.465 124.021  0.00 97.00      PROA   
ATOM   1464  HB  THR P  95     -28.664-106.363 124.603  0.00 97.00      PROA   
ATOM   1465  OG1 THR P  95     -26.732-105.740 124.740  0.00 97.00      PROA   
ATOM   1466  HG1 THR P  95     -27.143-104.886 124.912  0.00 97.00      PROA   
ATOM   1467  CG2 THR P  95     -27.269-107.932 124.003  0.00 97.00      PROA   
ATOM   1468 HG21 THR P  95     -26.278-108.017 123.511  0.00 97.00      PROA   
ATOM   1469 HG22 THR P  95     -27.995-108.570 123.465  0.00 97.00      PROA   
ATOM   1470 HG23 THR P  95     -27.173-108.305 125.046  0.00 97.00      PROA   
ATOM   1471  C   THR P  95     -29.306-106.109 122.138  0.00 97.00      PROA   
ATOM   1472  O   THR P  95     -30.070-105.154 122.047  0.00 97.00      PROA   
ATOM   1473  N   GLU P  96     -29.726-107.353 121.828  0.00 97.00      PROA   
ATOM   1474  HN  GLU P  96     -29.075-108.110 121.791  0.00 97.00      PROA   
ATOM   1475  CA  GLU P  96     -31.105-107.692 121.539  0.00 97.00      PROA   
ATOM   1476  HA  GLU P  96     -31.408-107.049 120.726  0.00 97.00      PROA   
ATOM   1477  CB  GLU P  96     -31.259-109.171 121.085  0.00 97.00      PROA   
ATOM   1478  HB1 GLU P  96     -30.546-109.357 120.250  0.00 97.00      PROA   
ATOM   1479  HB2 GLU P  96     -32.286-109.313 120.683  0.00 97.00      PROA   
ATOM   1480  CG  GLU P  96     -30.996-110.189 122.218  0.00 97.00      PROA   
ATOM   1481  HG1 GLU P  96     -31.599-109.935 123.112  0.00 97.00      PROA   
ATOM   1482  HG2 GLU P  96     -29.926-110.143 122.509  0.00 97.00      PROA   
ATOM   1483  CD  GLU P  96     -31.341-111.637 121.865  0.00 97.00      PROA   
ATOM   1484  OE1 GLU P  96     -32.181-111.878 120.961  0.00 97.00      PROA   
ATOM   1485  OE2 GLU P  96     -30.764-112.536 122.534  0.00 97.00      PROA   
ATOM   1486  C   GLU P  96     -32.026-107.406 122.725  0.00 97.00      PROA   
ATOM   1487  O   GLU P  96     -31.635-107.492 123.887  0.00 97.00      PROA   
ATOM   1488  N   GLY P  97     -33.289-107.020 122.446  0.00 97.00      PROA   
ATOM   1489  HN  GLY P  97     -33.577-106.940 121.491  0.00 97.00      PROA   
ATOM   1490  CA  GLY P  97     -34.281-106.714 123.463  0.00 97.00      PROA   
ATOM   1491  HA1 GLY P  97     -34.077-107.291 124.354  0.00 97.00      PROA   
ATOM   1492  HA2 GLY P  97     -35.249-106.943 123.046  0.00 97.00      PROA   
ATOM   1493  C   GLY P  97     -34.293-105.262 123.853  0.00 97.00      PROA   
ATOM   1494  O   GLY P  97     -35.326-104.750 124.277  0.00 97.00      PROA   
ATOM   1495  N   GLU P  98     -33.142-104.563 123.730  0.00 97.00      PROA   
ATOM   1496  HN  GLU P  98     -32.302-105.029 123.461  0.00 97.00      PROA   
ATOM   1497  CA  GLU P  98     -32.994-103.149 124.007  0.00 97.00      PROA   
ATOM   1498  HA  GLU P  98     -33.278-103.021 125.038  0.00 97.00      PROA   
ATOM   1499  CB  GLU P  98     -31.512-102.703 123.899  0.00 97.00      PROA   
ATOM   1500  HB1 GLU P  98     -31.457-101.595 123.990  0.00 97.00      PROA   
ATOM   1501  HB2 GLU P  98     -31.117-102.979 122.898  0.00 97.00      PROA   
ATOM   1502  CG  GLU P  98     -30.617-103.309 125.003  0.00 97.00      PROA   
ATOM   1503  HG1 GLU P  98     -30.582-104.417 124.914  0.00 97.00      PROA   
ATOM   1504  HG2 GLU P  98     -31.023-103.049 126.003  0.00 97.00      PROA   
ATOM   1505  CD  GLU P  98     -29.196-102.755 124.930  0.00 97.00      PROA   
ATOM   1506  OE1 GLU P  98     -28.250-103.574 124.947  0.00 97.00      PROA   
ATOM   1507  OE2 GLU P  98     -29.026-101.510 124.882  0.00 97.00      PROA   
ATOM   1508  C   GLU P  98     -33.851-102.244 123.119  0.00 97.00      PROA   
ATOM   1509  O   GLU P  98     -33.939-102.486 121.920  0.00 97.00      PROA   
ATOM   1510  N   PRO P  99     -34.491-101.188 123.613  0.00 97.00      PROA   
ATOM   1511  CD  PRO P  99     -34.850-101.032 125.023  0.00 97.00      PROA   
ATOM   1512  HD1 PRO P  99     -33.971-100.615 125.560  0.00 97.00      PROA   
ATOM   1513  HD2 PRO P  99     -35.162-101.998 125.479  0.00 97.00      PROA   
ATOM   1514  CA  PRO P  99     -35.020-100.099 122.798  0.00 97.00      PROA   
ATOM   1515  HA  PRO P  99     -35.771-100.529 122.153  0.00 97.00      PROA   
ATOM   1516  CB  PRO P  99     -35.631 -99.129 123.823  0.00 97.00      PROA   
ATOM   1517  HB1 PRO P  99     -36.506 -98.586 123.412  0.00 97.00      PROA   
ATOM   1518  HB2 PRO P  99     -34.873 -98.396 124.178  0.00 97.00      PROA   
ATOM   1519  CG  PRO P  99     -36.007-100.035 125.001  0.00 97.00      PROA   
ATOM   1520  HG1 PRO P  99     -36.116 -99.486 125.956  0.00 97.00      PROA   
ATOM   1521  HG2 PRO P  99     -36.951-100.577 124.768  0.00 97.00      PROA   
ATOM   1522  C   PRO P  99     -33.989 -99.401 121.919  0.00 97.00      PROA   
ATOM   1523  O   PRO P  99     -32.915 -99.064 122.411  0.00 97.00      PROA   
ATOM   1524  N   LEU P 100     -34.302 -99.140 120.631  0.00 97.00      PROA   
ATOM   1525  HN  LEU P 100     -35.168 -99.463 120.252  0.00 97.00      PROA   
ATOM   1526  CA  LEU P 100     -33.436 -98.359 119.766  0.00 97.00      PROA   
ATOM   1527  HA  LEU P 100     -32.657 -97.891 120.352  0.00 97.00      PROA   
ATOM   1528  CB  LEU P 100     -32.755 -99.246 118.689  0.00 97.00      PROA   
ATOM   1529  HB1 LEU P 100     -33.524 -99.896 118.222  0.00 97.00      PROA   
ATOM   1530  HB2 LEU P 100     -32.046 -99.920 119.217  0.00 97.00      PROA   
ATOM   1531  CG  LEU P 100     -31.986 -98.526 117.552  0.00 97.00      PROA   
ATOM   1532  HG  LEU P 100     -32.717 -97.944 116.944  0.00 97.00      PROA   
ATOM   1533  CD1 LEU P 100     -30.923 -97.544 118.073  0.00 97.00      PROA   
ATOM   1534 HD11 LEU P 100     -30.238 -98.063 118.774  0.00 97.00      PROA   
ATOM   1535 HD12 LEU P 100     -31.399 -96.695 118.603  0.00 97.00      PROA   
ATOM   1536 HD13 LEU P 100     -30.326 -97.141 117.229  0.00 97.00      PROA   
ATOM   1537  CD2 LEU P 100     -31.330 -99.557 116.614  0.00 97.00      PROA   
ATOM   1538 HD21 LEU P 100     -32.086-100.272 116.230  0.00 97.00      PROA   
ATOM   1539 HD22 LEU P 100     -30.550-100.127 117.162  0.00 97.00      PROA   
ATOM   1540 HD23 LEU P 100     -30.852 -99.046 115.752  0.00 97.00      PROA   
ATOM   1541  C   LEU P 100     -34.233 -97.241 119.139  0.00 97.00      PROA   
ATOM   1542  O   LEU P 100     -35.123 -97.477 118.332  0.00 97.00      PROA   
ATOM   1543  N   ALA P 101     -33.913 -95.971 119.481  0.00 97.00      PROA   
ATOM   1544  HN  ALA P 101     -33.212 -95.778 120.165  0.00 97.00      PROA   
ATOM   1545  CA  ALA P 101     -34.589 -94.811 118.940  0.00 97.00      PROA   
ATOM   1546  HA  ALA P 101     -35.512 -95.117 118.469  0.00 97.00      PROA   
ATOM   1547  CB  ALA P 101     -34.966 -93.814 120.052  0.00 97.00      PROA   
ATOM   1548  HB1 ALA P 101     -34.066 -93.435 120.578  0.00 97.00      PROA   
ATOM   1549  HB2 ALA P 101     -35.609 -94.325 120.803  0.00 97.00      PROA   
ATOM   1550  HB3 ALA P 101     -35.534 -92.954 119.643  0.00 97.00      PROA   
ATOM   1551  C   ALA P 101     -33.741 -94.135 117.874  0.00 97.00      PROA   
ATOM   1552  O   ALA P 101     -32.541 -93.921 118.027  0.00 97.00      PROA   
ATOM   1553  N   LEU P 102     -34.382 -93.811 116.730  0.00 97.00      PROA   
ATOM   1554  HN  LEU P 102     -35.334 -94.083 116.604  0.00 97.00      PROA   
ATOM   1555  CA  LEU P 102     -33.781 -93.186 115.573  0.00 97.00      PROA   
ATOM   1556  HA  LEU P 102     -32.750 -92.934 115.780  0.00 97.00      PROA   
ATOM   1557  CB  LEU P 102     -33.884 -94.098 114.320  0.00 97.00      PROA   
ATOM   1558  HB1 LEU P 102     -33.320 -93.642 113.478  0.00 97.00      PROA   
ATOM   1559  HB2 LEU P 102     -34.953 -94.172 114.017  0.00 97.00      PROA   
ATOM   1560  CG  LEU P 102     -33.392 -95.553 114.509  0.00 97.00      PROA   
ATOM   1561  HG  LEU P 102     -33.938 -96.013 115.367  0.00 97.00      PROA   
ATOM   1562  CD1 LEU P 102     -33.727 -96.393 113.266  0.00 97.00      PROA   
ATOM   1563 HD11 LEU P 102     -33.177 -95.999 112.385  0.00 97.00      PROA   
ATOM   1564 HD12 LEU P 102     -34.816 -96.359 113.051  0.00 97.00      PROA   
ATOM   1565 HD13 LEU P 102     -33.428 -97.449 113.433  0.00 97.00      PROA   
ATOM   1566  CD2 LEU P 102     -31.885 -95.622 114.801  0.00 97.00      PROA   
ATOM   1567 HD21 LEU P 102     -31.635 -95.037 115.709  0.00 97.00      PROA   
ATOM   1568 HD22 LEU P 102     -31.316 -95.212 113.941  0.00 97.00      PROA   
ATOM   1569 HD23 LEU P 102     -31.571 -96.676 114.959  0.00 97.00      PROA   
ATOM   1570  C   LEU P 102     -34.544 -91.916 115.261  0.00 97.00      PROA   
ATOM   1571  O   LEU P 102     -35.770 -91.903 115.289  0.00 97.00      PROA   
ATOM   1572  N   ARG P 103     -33.847 -90.802 114.938  0.00 97.00      PROA   
ATOM   1573  HN  ARG P 103     -32.852 -90.772 115.027  0.00 97.00      PROA   
ATOM   1574  CA  ARG P 103     -34.513 -89.627 114.415  0.00 97.00      PROA   
ATOM   1575  HA  ARG P 103     -35.504 -89.898 114.084  0.00 97.00      PROA   
ATOM   1576  CB  ARG P 103     -34.689 -88.502 115.470  0.00 97.00      PROA   
ATOM   1577  HB1 ARG P 103     -33.694 -88.172 115.840  0.00 97.00      PROA   
ATOM   1578  HB2 ARG P 103     -35.250 -88.916 116.337  0.00 97.00      PROA   
ATOM   1579  CG  ARG P 103     -35.447 -87.296 114.897  0.00 97.00      PROA   
ATOM   1580  HG1 ARG P 103     -36.452 -87.637 114.556  0.00 97.00      PROA   
ATOM   1581  HG2 ARG P 103     -34.885 -86.923 114.013  0.00 97.00      PROA   
ATOM   1582  CD  ARG P 103     -35.597 -86.086 115.811  0.00 97.00      PROA   
ATOM   1583  HD1 ARG P 103     -34.596 -85.695 116.094  0.00 97.00      PROA   
ATOM   1584  HD2 ARG P 103     -36.189 -86.307 116.723  0.00 97.00      PROA   
ATOM   1585  NE  ARG P 103     -36.346 -85.100 114.969  0.00 97.00      PROA   
ATOM   1586  HE  ARG P 103     -36.961 -85.434 114.258  0.00 97.00      PROA   
ATOM   1587  CZ  ARG P 103     -36.054 -83.797 114.881  0.00 97.00      PROA   
ATOM   1588  NH1 ARG P 103     -35.111 -83.174 115.593  0.00 97.00      PROA   
ATOM   1589 HH11 ARG P 103     -34.427 -83.689 116.093  0.00 97.00      PROA   
ATOM   1590 HH12 ARG P 103     -35.003 -82.201 115.372  0.00 97.00      PROA   
ATOM   1591  NH2 ARG P 103     -36.705 -83.042 113.982  0.00 97.00      PROA   
ATOM   1592 HH21 ARG P 103     -37.378 -83.466 113.378  0.00 97.00      PROA   
ATOM   1593 HH22 ARG P 103     -36.351 -82.119 113.841  0.00 97.00      PROA   
ATOM   1594  C   ARG P 103     -33.811 -89.064 113.195  0.00 97.00      PROA   
ATOM   1595  O   ARG P 103     -32.696 -88.566 113.265  0.00 97.00      PROA   
ATOM   1596  N   CYS P 104     -34.497 -89.052 112.031  0.00 97.00      PROA   
ATOM   1597  HN  CYS P 104     -35.361 -89.550 111.959  0.00 97.00      PROA   
ATOM   1598  CA  CYS P 104     -34.143 -88.230 110.887  0.00 97.00      PROA   
ATOM   1599  HA  CYS P 104     -33.090 -88.379 110.691  0.00 97.00      PROA   
ATOM   1600  CB  CYS P 104     -34.968 -88.641 109.642  0.00 97.00      PROA   
ATOM   1601  HB1 CYS P 104     -36.012 -88.271 109.733  0.00 97.00      PROA   
ATOM   1602  HB2 CYS P 104     -35.029 -89.753 109.634  0.00 97.00      PROA   
ATOM   1603  SG  CYS P 104     -34.229 -88.107 108.070  0.00 97.00      PROA   
ATOM   1604  C   CYS P 104     -34.377 -86.757 111.200  0.00 97.00      PROA   
ATOM   1605  O   CYS P 104     -35.426 -86.391 111.717  0.00 97.00      PROA   
ATOM   1606  N   HSD P 105     -33.391 -85.876 110.925  0.00 97.00      PROA   
ATOM   1607  HN  HSD P 105     -32.539 -86.177 110.502  0.00 97.00      PROA   
ATOM   1608  CA  HSD P 105     -33.371 -84.534 111.472  0.00 97.00      PROA   
ATOM   1609  HA  HSD P 105     -34.381 -84.168 111.605  0.00 97.00      PROA   
ATOM   1610  CB  HSD P 105     -32.671 -84.573 112.855  0.00 97.00      PROA   
ATOM   1611  HB1 HSD P 105     -31.915 -85.388 112.797  0.00 97.00      PROA   
ATOM   1612  HB2 HSD P 105     -33.410 -84.880 113.626  0.00 97.00      PROA   
ATOM   1613  ND1 HSD P 105     -32.485 -82.211 113.818  0.00 97.00      PROA   
ATOM   1614  HD1 HSD P 105     -33.398 -81.862 113.591  0.00 97.00      PROA   
ATOM   1615  CG  HSD P 105     -31.916 -83.374 113.348  0.00 97.00      PROA   
ATOM   1616  CE1 HSD P 105     -31.508 -81.528 114.463  0.00 97.00      PROA   
ATOM   1617  HE1 HSD P 105     -31.679 -80.565 114.944  0.00 97.00      PROA   
ATOM   1618  NE2 HSD P 105     -30.354 -82.163 114.432  0.00 97.00      PROA   
ATOM   1619  CD2 HSD P 105     -30.611 -83.322 113.724  0.00 97.00      PROA   
ATOM   1620  HD2 HSD P 105     -29.829 -84.058 113.580  0.00 97.00      PROA   
ATOM   1621  C   HSD P 105     -32.711 -83.601 110.486  0.00 97.00      PROA   
ATOM   1622  O   HSD P 105     -31.863 -84.014 109.702  0.00 97.00      PROA   
ATOM   1623  N   ALA P 106     -33.133 -82.316 110.461  0.00 97.00      PROA   
ATOM   1624  HN  ALA P 106     -33.744 -81.946 111.164  0.00 97.00      PROA   
ATOM   1625  CA  ALA P 106     -32.872 -81.416 109.362  0.00 97.00      PROA   
ATOM   1626  HA  ALA P 106     -32.307 -81.920 108.595  0.00 97.00      PROA   
ATOM   1627  CB  ALA P 106     -34.209 -80.922 108.774  0.00 97.00      PROA   
ATOM   1628  HB1 ALA P 106     -34.839 -80.485 109.578  0.00 97.00      PROA   
ATOM   1629  HB2 ALA P 106     -34.770 -81.783 108.348  0.00 97.00      PROA   
ATOM   1630  HB3 ALA P 106     -34.059 -80.171 107.973  0.00 97.00      PROA   
ATOM   1631  C   ALA P 106     -32.038 -80.252 109.825  0.00 97.00      PROA   
ATOM   1632  O   ALA P 106     -32.075 -79.868 110.990  0.00 97.00      PROA   
ATOM   1633  N   TRP P 107     -31.206 -79.679 108.918  0.00 97.00      PROA   
ATOM   1634  HN  TRP P 107     -31.112 -80.065 108.001  0.00 97.00      PROA   
ATOM   1635  CA  TRP P 107     -30.336 -78.567 109.254  0.00 97.00      PROA   
ATOM   1636  HA  TRP P 107     -29.782 -78.915 110.113  0.00 97.00      PROA   
ATOM   1637  CB  TRP P 107     -29.237 -78.280 108.184  0.00 97.00      PROA   
ATOM   1638  HB1 TRP P 107     -29.738 -78.194 107.193  0.00 97.00      PROA   
ATOM   1639  HB2 TRP P 107     -28.567 -79.165 108.143  0.00 97.00      PROA   
ATOM   1640  CG  TRP P 107     -28.405 -77.054 108.425  0.00 97.00      PROA   
ATOM   1641  CD1 TRP P 107     -28.290 -75.975 107.590  0.00 97.00      PROA   
ATOM   1642  HD1 TRP P 107     -28.608 -75.970 106.557  0.00 97.00      PROA   
ATOM   1643  NE1 TRP P 107     -27.743 -74.920 108.276  0.00 97.00      PROA   
ATOM   1644  HE1 TRP P 107     -27.428 -74.079 107.894  0.00 97.00      PROA   
ATOM   1645  CE2 TRP P 107     -27.489 -75.292 109.564  0.00 97.00      PROA   
ATOM   1646  CD2 TRP P 107     -27.849 -76.652 109.691  0.00 97.00      PROA   
ATOM   1647  CE3 TRP P 107     -27.661 -77.298 110.915  0.00 97.00      PROA   
ATOM   1648  HE3 TRP P 107     -27.884 -78.347 111.040  0.00 97.00      PROA   
ATOM   1649  CZ3 TRP P 107     -27.210 -76.552 112.007  0.00 97.00      PROA   
ATOM   1650  HZ3 TRP P 107     -27.094 -77.026 112.973  0.00 97.00      PROA   
ATOM   1651  CZ2 TRP P 107     -27.038 -74.551 110.648  0.00 97.00      PROA   
ATOM   1652  HZ2 TRP P 107     -26.812 -73.499 110.563  0.00 97.00      PROA   
ATOM   1653  CH2 TRP P 107     -26.925 -75.197 111.880  0.00 97.00      PROA   
ATOM   1654  HH2 TRP P 107     -26.606 -74.642 112.752  0.00 97.00      PROA   
ATOM   1655  C   TRP P 107     -31.074 -77.317 109.740  0.00 97.00      PROA   
ATOM   1656  O   TRP P 107     -31.756 -76.612 108.995  0.00 97.00      PROA   
ATOM   1657  N   LYS P 108     -30.927 -77.066 111.065  0.00 97.00      PROA   
ATOM   1658  HN  LYS P 108     -30.309 -77.652 111.582  0.00 97.00      PROA   
ATOM   1659  CA  LYS P 108     -31.583 -76.048 111.856  0.00 97.00      PROA   
ATOM   1660  HA  LYS P 108     -31.259 -76.239 112.866  0.00 97.00      PROA   
ATOM   1661  CB  LYS P 108     -31.113 -74.628 111.427  0.00 97.00      PROA   
ATOM   1662  HB1 LYS P 108     -31.590 -74.349 110.465  0.00 97.00      PROA   
ATOM   1663  HB2 LYS P 108     -30.016 -74.706 111.230  0.00 97.00      PROA   
ATOM   1664  CG  LYS P 108     -31.297 -73.509 112.473  0.00 97.00      PROA   
ATOM   1665  HG1 LYS P 108     -32.383 -73.332 112.627  0.00 97.00      PROA   
ATOM   1666  HG2 LYS P 108     -30.858 -72.574 112.057  0.00 97.00      PROA   
ATOM   1667  CD  LYS P 108     -30.638 -73.854 113.828  0.00 97.00      PROA   
ATOM   1668  HD1 LYS P 108     -29.632 -74.296 113.641  0.00 97.00      PROA   
ATOM   1669  HD2 LYS P 108     -31.262 -74.643 114.305  0.00 97.00      PROA   
ATOM   1670  CE  LYS P 108     -30.505 -72.715 114.856  0.00 97.00      PROA   
ATOM   1671  HE1 LYS P 108     -30.225 -73.139 115.848  0.00 97.00      PROA   
ATOM   1672  HE2 LYS P 108     -31.455 -72.157 114.978  0.00 97.00      PROA   
ATOM   1673  NZ  LYS P 108     -29.427 -71.764 114.488  0.00 97.00      PROA   
ATOM   1674  HZ1 LYS P 108     -28.579 -72.286 114.196  0.00 97.00      PROA   
ATOM   1675  HZ2 LYS P 108     -29.120 -71.243 115.329  0.00 97.00      PROA   
ATOM   1676  HZ3 LYS P 108     -29.725 -71.101 113.744  0.00 97.00      PROA   
ATOM   1677  C   LYS P 108     -33.094 -76.265 111.837  0.00 97.00      PROA   
ATOM   1678  O   LYS P 108     -33.874 -75.329 111.695  0.00 97.00      PROA   
ATOM   1679  N   ASP P 109     -33.497 -77.552 112.008  0.00 97.00      PROA   
ATOM   1680  HN  ASP P 109     -32.786 -78.229 112.183  0.00 97.00      PROA   
ATOM   1681  CA  ASP P 109     -34.794 -78.196 111.842  0.00 97.00      PROA   
ATOM   1682  HA  ASP P 109     -34.533 -79.020 111.200  0.00 97.00      PROA   
ATOM   1683  CB  ASP P 109     -35.335 -78.780 113.176  0.00 97.00      PROA   
ATOM   1684  HB1 ASP P 109     -36.432 -78.656 113.288  0.00 97.00      PROA   
ATOM   1685  HB2 ASP P 109     -34.847 -78.244 114.021  0.00 97.00      PROA   
ATOM   1686  CG  ASP P 109     -35.047 -80.267 113.349  0.00 97.00      PROA   
ATOM   1687  OD1 ASP P 109     -34.782 -80.999 112.364  0.00 97.00      PROA   
ATOM   1688  OD2 ASP P 109     -35.211 -80.706 114.511  0.00 97.00      PROA   
ATOM   1689  C   ASP P 109     -35.908 -77.510 111.069  0.00 97.00      PROA   
ATOM   1690  O   ASP P 109     -36.558 -76.577 111.537  0.00 97.00      PROA   
ATOM   1691  N   LYS P 110     -36.163 -78.026 109.844  0.00 97.00      PROA   
ATOM   1692  HN  LYS P 110     -35.677 -78.843 109.546  0.00 97.00      PROA   
ATOM   1693  CA  LYS P 110     -37.178 -77.550 108.933  0.00 97.00      PROA   
ATOM   1694  HA  LYS P 110     -37.789 -76.806 109.425  0.00 97.00      PROA   
ATOM   1695  CB  LYS P 110     -36.564 -76.986 107.620  0.00 97.00      PROA   
ATOM   1696  HB1 LYS P 110     -37.371 -76.539 107.000  0.00 97.00      PROA   
ATOM   1697  HB2 LYS P 110     -36.111 -77.820 107.038  0.00 97.00      PROA   
ATOM   1698  CG  LYS P 110     -35.454 -75.932 107.840  0.00 97.00      PROA   
ATOM   1699  HG1 LYS P 110     -35.100 -75.583 106.844  0.00 97.00      PROA   
ATOM   1700  HG2 LYS P 110     -34.587 -76.422 108.338  0.00 97.00      PROA   
ATOM   1701  CD  LYS P 110     -35.900 -74.727 108.693  0.00 97.00      PROA   
ATOM   1702  HD1 LYS P 110     -36.337 -75.103 109.639  0.00 97.00      PROA   
ATOM   1703  HD2 LYS P 110     -36.708 -74.169 108.174  0.00 97.00      PROA   
ATOM   1704  CE  LYS P 110     -34.765 -73.779 109.106  0.00 97.00      PROA   
ATOM   1705  HE1 LYS P 110     -33.950 -74.337 109.606  0.00 97.00      PROA   
ATOM   1706  HE2 LYS P 110     -35.144 -72.989 109.790  0.00 97.00      PROA   
ATOM   1707  NZ  LYS P 110     -34.159 -73.133 107.928  0.00 97.00      PROA   
ATOM   1708  HZ1 LYS P 110     -34.908 -72.724 107.334  0.00 97.00      PROA   
ATOM   1709  HZ2 LYS P 110     -33.643 -73.863 107.397  0.00 97.00      PROA   
ATOM   1710  HZ3 LYS P 110     -33.499 -72.391 108.235  0.00 97.00      PROA   
ATOM   1711  C   LYS P 110     -38.041 -78.756 108.638  0.00 97.00      PROA   
ATOM   1712  O   LYS P 110     -37.524 -79.864 108.522  0.00 97.00      PROA   
ATOM   1713  N   LEU P 111     -39.384 -78.575 108.556  0.00 97.00      PROA   
ATOM   1714  HN  LEU P 111     -39.782 -77.666 108.664  0.00 97.00      PROA   
ATOM   1715  CA  LEU P 111     -40.367 -79.645 108.518  0.00 97.00      PROA   
ATOM   1716  HA  LEU P 111     -40.102 -80.359 109.286  0.00 97.00      PROA   
ATOM   1717  CB  LEU P 111     -41.803 -79.111 108.810  0.00 97.00      PROA   
ATOM   1718  HB1 LEU P 111     -42.535 -79.939 108.667  0.00 97.00      PROA   
ATOM   1719  HB2 LEU P 111     -42.050 -78.314 108.075  0.00 97.00      PROA   
ATOM   1720  CG  LEU P 111     -42.078 -78.564 110.240  0.00 97.00      PROA   
ATOM   1721  HG  LEU P 111     -43.182 -78.392 110.287  0.00 97.00      PROA   
ATOM   1722  CD1 LEU P 111     -41.738 -79.591 111.335  0.00 97.00      PROA   
ATOM   1723 HD11 LEU P 111     -40.643 -79.769 111.372  0.00 97.00      PROA   
ATOM   1724 HD12 LEU P 111     -42.252 -80.555 111.138  0.00 97.00      PROA   
ATOM   1725 HD13 LEU P 111     -42.062 -79.211 112.327  0.00 97.00      PROA   
ATOM   1726  CD2 LEU P 111     -41.425 -77.202 110.546  0.00 97.00      PROA   
ATOM   1727 HD21 LEU P 111     -41.638 -76.474 109.736  0.00 97.00      PROA   
ATOM   1728 HD22 LEU P 111     -40.327 -77.309 110.665  0.00 97.00      PROA   
ATOM   1729 HD23 LEU P 111     -41.829 -76.798 111.499  0.00 97.00      PROA   
ATOM   1730  C   LEU P 111     -40.411 -80.427 107.209  0.00 97.00      PROA   
ATOM   1731  O   LEU P 111     -41.383 -80.359 106.459  0.00 97.00      PROA   
ATOM   1732  N   VAL P 112     -39.364 -81.238 106.928  0.00 97.00      PROA   
ATOM   1733  HN  VAL P 112     -38.529 -81.152 107.470  0.00 97.00      PROA   
ATOM   1734  CA  VAL P 112     -39.304 -82.150 105.800  0.00 97.00      PROA   
ATOM   1735  HA  VAL P 112     -39.417 -81.528 104.923  0.00 97.00      PROA   
ATOM   1736  CB  VAL P 112     -37.962 -82.872 105.649  0.00 97.00      PROA   
ATOM   1737  HB  VAL P 112     -38.017 -83.578 104.786  0.00 97.00      PROA   
ATOM   1738  CG1 VAL P 112     -36.883 -81.822 105.309  0.00 97.00      PROA   
ATOM   1739 HG11 VAL P 112     -36.726 -81.130 106.163  0.00 97.00      PROA   
ATOM   1740 HG12 VAL P 112     -37.191 -81.231 104.421  0.00 97.00      PROA   
ATOM   1741 HG13 VAL P 112     -35.918 -82.319 105.080  0.00 97.00      PROA   
ATOM   1742  CG2 VAL P 112     -37.587 -83.679 106.913  0.00 97.00      PROA   
ATOM   1743 HG21 VAL P 112     -38.373 -84.419 107.163  0.00 97.00      PROA   
ATOM   1744 HG22 VAL P 112     -37.439 -83.008 107.785  0.00 97.00      PROA   
ATOM   1745 HG23 VAL P 112     -36.638 -84.231 106.740  0.00 97.00      PROA   
ATOM   1746  C   VAL P 112     -40.452 -83.147 105.757  0.00 97.00      PROA   
ATOM   1747  O   VAL P 112     -40.903 -83.679 106.771  0.00 97.00      PROA   
ATOM   1748  N   TYR P 113     -40.956 -83.381 104.528  0.00 97.00      PROA   
ATOM   1749  HN  TYR P 113     -40.555 -82.927 103.735  0.00 97.00      PROA   
ATOM   1750  CA  TYR P 113     -42.093 -84.221 104.242  0.00 97.00      PROA   
ATOM   1751  HA  TYR P 113     -42.500 -84.581 105.174  0.00 97.00      PROA   
ATOM   1752  CB  TYR P 113     -43.255 -83.472 103.514  0.00 97.00      PROA   
ATOM   1753  HB1 TYR P 113     -43.704 -82.758 104.240  0.00 97.00      PROA   
ATOM   1754  HB2 TYR P 113     -44.056 -84.175 103.205  0.00 97.00      PROA   
ATOM   1755  CG  TYR P 113     -42.817 -82.655 102.316  0.00 97.00      PROA   
ATOM   1756  CD1 TYR P 113     -42.253 -81.376 102.486  0.00 97.00      PROA   
ATOM   1757  HD1 TYR P 113     -42.094 -80.989 103.482  0.00 97.00      PROA   
ATOM   1758  CE1 TYR P 113     -41.878 -80.606 101.380  0.00 97.00      PROA   
ATOM   1759  HE1 TYR P 113     -41.424 -79.637 101.528  0.00 97.00      PROA   
ATOM   1760  CZ  TYR P 113     -42.105 -81.087 100.085  0.00 97.00      PROA   
ATOM   1761  OH  TYR P 113     -41.706 -80.324  98.972  0.00 97.00      PROA   
ATOM   1762  HH  TYR P 113     -40.947 -79.801  99.249  0.00 97.00      PROA   
ATOM   1763  CD2 TYR P 113     -43.059 -83.114 101.009  0.00 97.00      PROA   
ATOM   1764  HD2 TYR P 113     -43.519 -84.077 100.858  0.00 97.00      PROA   
ATOM   1765  CE2 TYR P 113     -42.709 -82.334  99.898  0.00 97.00      PROA   
ATOM   1766  HE2 TYR P 113     -42.882 -82.705  98.898  0.00 97.00      PROA   
ATOM   1767  C   TYR P 113     -41.604 -85.446 103.505  0.00 97.00      PROA   
ATOM   1768  O   TYR P 113     -40.487 -85.480 103.008  0.00 97.00      PROA   
ATOM   1769  N   ASN P 114     -42.416 -86.523 103.479  0.00 97.00      PROA   
ATOM   1770  HN  ASN P 114     -43.311 -86.453 103.917  0.00 97.00      PROA   
ATOM   1771  CA  ASN P 114     -42.093 -87.801 102.861  0.00 97.00      PROA   
ATOM   1772  HA  ASN P 114     -42.903 -88.454 103.143  0.00 97.00      PROA   
ATOM   1773  CB  ASN P 114     -42.015 -87.732 101.304  0.00 97.00      PROA   
ATOM   1774  HB1 ASN P 114     -41.794 -88.732 100.875  0.00 97.00      PROA   
ATOM   1775  HB2 ASN P 114     -41.203 -87.037 101.003  0.00 97.00      PROA   
ATOM   1776  CG  ASN P 114     -43.310 -87.222 100.659  0.00 97.00      PROA   
ATOM   1777  OD1 ASN P 114     -43.277 -86.360  99.774  0.00 97.00      PROA   
ATOM   1778  ND2 ASN P 114     -44.482 -87.751 101.099  0.00 97.00      PROA   
ATOM   1779 HD21 ASN P 114     -45.317 -87.445 100.645  0.00 97.00      PROA   
ATOM   1780 HD22 ASN P 114     -44.482 -88.479 101.783  0.00 97.00      PROA   
ATOM   1781  C   ASN P 114     -40.841 -88.465 103.422  0.00 97.00      PROA   
ATOM   1782  O   ASN P 114     -39.929 -88.846 102.689  0.00 97.00      PROA   
ATOM   1783  N   VAL P 115     -40.781 -88.622 104.762  0.00 97.00      PROA   
ATOM   1784  HN  VAL P 115     -41.573 -88.396 105.325  0.00 97.00      PROA   
ATOM   1785  CA  VAL P 115     -39.626 -89.142 105.462  0.00 97.00      PROA   
ATOM   1786  HA  VAL P 115     -38.753 -88.766 104.953  0.00 97.00      PROA   
ATOM   1787  CB  VAL P 115     -39.530 -88.638 106.899  0.00 97.00      PROA   
ATOM   1788  HB  VAL P 115     -40.450 -88.917 107.461  0.00 97.00      PROA   
ATOM   1789  CG1 VAL P 115     -38.299 -89.236 107.619  0.00 97.00      PROA   
ATOM   1790 HG11 VAL P 115     -37.376 -89.025 107.038  0.00 97.00      PROA   
ATOM   1791 HG12 VAL P 115     -38.395 -90.333 107.748  0.00 97.00      PROA   
ATOM   1792 HG13 VAL P 115     -38.189 -88.781 108.626  0.00 97.00      PROA   
ATOM   1793  CG2 VAL P 115     -39.424 -87.098 106.855  0.00 97.00      PROA   
ATOM   1794 HG21 VAL P 115     -40.357 -86.638 106.470  0.00 97.00      PROA   
ATOM   1795 HG22 VAL P 115     -38.580 -86.789 106.202  0.00 97.00      PROA   
ATOM   1796 HG23 VAL P 115     -39.237 -86.696 107.872  0.00 97.00      PROA   
ATOM   1797  C   VAL P 115     -39.571 -90.657 105.388  0.00 97.00      PROA   
ATOM   1798  O   VAL P 115     -40.485 -91.361 105.801  0.00 97.00      PROA   
ATOM   1799  N   LEU P 116     -38.456 -91.183 104.847  0.00 97.00      PROA   
ATOM   1800  HN  LEU P 116     -37.754 -90.565 104.499  0.00 97.00      PROA   
ATOM   1801  CA  LEU P 116     -38.204 -92.593 104.661  0.00 97.00      PROA   
ATOM   1802  HA  LEU P 116     -39.062 -93.172 104.966  0.00 97.00      PROA   
ATOM   1803  CB  LEU P 116     -37.842 -92.910 103.187  0.00 97.00      PROA   
ATOM   1804  HB1 LEU P 116     -37.430 -93.939 103.089  0.00 97.00      PROA   
ATOM   1805  HB2 LEU P 116     -37.051 -92.196 102.869  0.00 97.00      PROA   
ATOM   1806  CG  LEU P 116     -39.018 -92.791 102.192  0.00 97.00      PROA   
ATOM   1807  HG  LEU P 116     -39.567 -91.842 102.398  0.00 97.00      PROA   
ATOM   1808  CD1 LEU P 116     -38.505 -92.727 100.742  0.00 97.00      PROA   
ATOM   1809 HD11 LEU P 116     -37.948 -93.657 100.495  0.00 97.00      PROA   
ATOM   1810 HD12 LEU P 116     -37.828 -91.859 100.608  0.00 97.00      PROA   
ATOM   1811 HD13 LEU P 116     -39.358 -92.627 100.038  0.00 97.00      PROA   
ATOM   1812  CD2 LEU P 116     -39.992 -93.969 102.354  0.00 97.00      PROA   
ATOM   1813 HD21 LEU P 116     -40.377 -94.015 103.392  0.00 97.00      PROA   
ATOM   1814 HD22 LEU P 116     -39.474 -94.925 102.127  0.00 97.00      PROA   
ATOM   1815 HD23 LEU P 116     -40.850 -93.860 101.658  0.00 97.00      PROA   
ATOM   1816  C   LEU P 116     -37.029 -93.008 105.510  0.00 97.00      PROA   
ATOM   1817  O   LEU P 116     -35.956 -92.423 105.432  0.00 97.00      PROA   
ATOM   1818  N   TYR P 117     -37.209 -94.065 106.330  0.00 97.00      PROA   
ATOM   1819  HN  TYR P 117     -38.121 -94.459 106.435  0.00 97.00      PROA   
ATOM   1820  CA  TYR P 117     -36.144 -94.726 107.058  0.00 97.00      PROA   
ATOM   1821  HA  TYR P 117     -35.285 -94.071 107.113  0.00 97.00      PROA   
ATOM   1822  CB  TYR P 117     -36.552 -95.126 108.501  0.00 97.00      PROA   
ATOM   1823  HB1 TYR P 117     -35.812 -95.826 108.945  0.00 97.00      PROA   
ATOM   1824  HB2 TYR P 117     -37.544 -95.628 108.494  0.00 97.00      PROA   
ATOM   1825  CG  TYR P 117     -36.633 -93.911 109.398  0.00 97.00      PROA   
ATOM   1826  CD1 TYR P 117     -35.580 -93.623 110.287  0.00 97.00      PROA   
ATOM   1827  HD1 TYR P 117     -34.698 -94.247 110.297  0.00 97.00      PROA   
ATOM   1828  CE1 TYR P 117     -35.665 -92.542 111.171  0.00 97.00      PROA   
ATOM   1829  HE1 TYR P 117     -34.855 -92.335 111.856  0.00 97.00      PROA   
ATOM   1830  CZ  TYR P 117     -36.807 -91.739 111.179  0.00 97.00      PROA   
ATOM   1831  OH  TYR P 117     -36.878 -90.671 112.087  0.00 97.00      PROA   
ATOM   1832  HH  TYR P 117     -37.775 -90.324 112.090  0.00 97.00      PROA   
ATOM   1833  CD2 TYR P 117     -37.780 -93.094 109.423  0.00 97.00      PROA   
ATOM   1834  HD2 TYR P 117     -38.602 -93.307 108.756  0.00 97.00      PROA   
ATOM   1835  CE2 TYR P 117     -37.865 -92.007 110.304  0.00 97.00      PROA   
ATOM   1836  HE2 TYR P 117     -38.745 -91.380 110.312  0.00 97.00      PROA   
ATOM   1837  C   TYR P 117     -35.710 -95.964 106.301  0.00 97.00      PROA   
ATOM   1838  O   TYR P 117     -36.537 -96.770 105.887  0.00 97.00      PROA   
ATOM   1839  N   TYR P 118     -34.381 -96.125 106.099  0.00 97.00      PROA   
ATOM   1840  HN  TYR P 118     -33.740 -95.441 106.444  0.00 97.00      PROA   
ATOM   1841  CA  TYR P 118     -33.769 -97.176 105.313  0.00 97.00      PROA   
ATOM   1842  HA  TYR P 118     -34.532 -97.830 104.931  0.00 97.00      PROA   
ATOM   1843  CB  TYR P 118     -32.851 -96.671 104.148  0.00 97.00      PROA   
ATOM   1844  HB1 TYR P 118     -32.426 -97.545 103.607  0.00 97.00      PROA   
ATOM   1845  HB2 TYR P 118     -32.007 -96.093 104.579  0.00 97.00      PROA   
ATOM   1846  CG  TYR P 118     -33.508 -95.761 103.126  0.00 97.00      PROA   
ATOM   1847  CD1 TYR P 118     -33.923 -94.465 103.474  0.00 97.00      PROA   
ATOM   1848  HD1 TYR P 118     -33.857 -94.134 104.495  0.00 97.00      PROA   
ATOM   1849  CE1 TYR P 118     -34.392 -93.571 102.509  0.00 97.00      PROA   
ATOM   1850  HE1 TYR P 118     -34.700 -92.587 102.818  0.00 97.00      PROA   
ATOM   1851  CZ  TYR P 118     -34.435 -93.945 101.163  0.00 97.00      PROA   
ATOM   1852  OH  TYR P 118     -34.871 -93.012 100.201  0.00 97.00      PROA   
ATOM   1853  HH  TYR P 118     -35.098 -92.209 100.685  0.00 97.00      PROA   
ATOM   1854  CD2 TYR P 118     -33.554 -96.123 101.764  0.00 97.00      PROA   
ATOM   1855  HD2 TYR P 118     -33.200 -97.095 101.460  0.00 97.00      PROA   
ATOM   1856  CE2 TYR P 118     -34.017 -95.227 100.788  0.00 97.00      PROA   
ATOM   1857  HE2 TYR P 118     -34.033 -95.521  99.749  0.00 97.00      PROA   
ATOM   1858  C   TYR P 118     -32.881 -97.995 106.222  0.00 97.00      PROA   
ATOM   1859  O   TYR P 118     -32.266 -97.470 107.146  0.00 97.00      PROA   
ATOM   1860  N   ARG P 119     -32.795 -99.320 105.965  0.00 97.00      PROA   
ATOM   1861  HN  ARG P 119     -33.348 -99.729 105.241  0.00 97.00      PROA   
ATOM   1862  CA  ARG P 119     -31.823-100.194 106.578  0.00 97.00      PROA   
ATOM   1863  HA  ARG P 119     -31.007 -99.590 106.940  0.00 97.00      PROA   
ATOM   1864  CB  ARG P 119     -32.361-101.005 107.787  0.00 97.00      PROA   
ATOM   1865  HB1 ARG P 119     -33.349-101.441 107.518  0.00 97.00      PROA   
ATOM   1866  HB2 ARG P 119     -32.519-100.280 108.617  0.00 97.00      PROA   
ATOM   1867  CG  ARG P 119     -31.411-102.131 108.250  0.00 97.00      PROA   
ATOM   1868  HG1 ARG P 119     -30.380-101.710 108.269  0.00 97.00      PROA   
ATOM   1869  HG2 ARG P 119     -31.422-102.964 107.514  0.00 97.00      PROA   
ATOM   1870  CD  ARG P 119     -31.656-102.703 109.651  0.00 97.00      PROA   
ATOM   1871  HD1 ARG P 119     -31.768-101.906 110.406  0.00 97.00      PROA   
ATOM   1872  HD2 ARG P 119     -30.787-103.327 109.947  0.00 97.00      PROA   
ATOM   1873  NE  ARG P 119     -32.841-103.612 109.654  0.00 97.00      PROA   
ATOM   1874  HE  ARG P 119     -32.679-104.596 109.642  0.00 97.00      PROA   
ATOM   1875  CZ  ARG P 119     -34.071-103.249 110.074  0.00 97.00      PROA   
ATOM   1876  NH1 ARG P 119     -34.480-101.981 110.126  0.00 97.00      PROA   
ATOM   1877 HH11 ARG P 119     -33.871-101.295 109.745  0.00 97.00      PROA   
ATOM   1878 HH12 ARG P 119     -35.447-101.806 110.289  0.00 97.00      PROA   
ATOM   1879  NH2 ARG P 119     -34.887-104.230 110.486  0.00 97.00      PROA   
ATOM   1880 HH21 ARG P 119     -34.461-105.128 110.584  0.00 97.00      PROA   
ATOM   1881 HH22 ARG P 119     -35.649-104.004 111.090  0.00 97.00      PROA   
ATOM   1882  C   ARG P 119     -31.248-101.111 105.524  0.00 97.00      PROA   
ATOM   1883  O   ARG P 119     -31.982-101.805 104.824  0.00 97.00      PROA   
ATOM   1884  N   ASN P 120     -29.898-101.130 105.395  0.00 97.00      PROA   
ATOM   1885  HN  ASN P 120     -29.342-100.567 106.007  0.00 97.00      PROA   
ATOM   1886  CA  ASN P 120     -29.149-101.989 104.489  0.00 97.00      PROA   
ATOM   1887  HA  ASN P 120     -28.121-101.662 104.550  0.00 97.00      PROA   
ATOM   1888  CB  ASN P 120     -29.198-103.485 104.915  0.00 97.00      PROA   
ATOM   1889  HB1 ASN P 120     -28.589-104.108 104.227  0.00 97.00      PROA   
ATOM   1890  HB2 ASN P 120     -30.248-103.847 104.897  0.00 97.00      PROA   
ATOM   1891  CG  ASN P 120     -28.613-103.635 106.326  0.00 97.00      PROA   
ATOM   1892  OD1 ASN P 120     -27.775-102.839 106.753  0.00 97.00      PROA   
ATOM   1893  ND2 ASN P 120     -29.091-104.659 107.085  0.00 97.00      PROA   
ATOM   1894 HD21 ASN P 120     -28.765-104.746 108.026  0.00 97.00      PROA   
ATOM   1895 HD22 ASN P 120     -29.730-105.316 106.689  0.00 97.00      PROA   
ATOM   1896  C   ASN P 120     -29.551-101.800 103.034  0.00 97.00      PROA   
ATOM   1897  O   ASN P 120     -29.810-102.759 102.309  0.00 97.00      PROA   
ATOM   1898  N   GLY P 121     -29.624-100.524 102.584  0.00 97.00      PROA   
ATOM   1899  HN  GLY P 121     -29.379 -99.776 103.196  0.00 97.00      PROA   
ATOM   1900  CA  GLY P 121     -30.033-100.151 101.239  0.00 97.00      PROA   
ATOM   1901  HA1 GLY P 121     -29.733-100.923 100.542  0.00 97.00      PROA   
ATOM   1902  HA2 GLY P 121     -29.571 -99.200 101.017  0.00 97.00      PROA   
ATOM   1903  C   GLY P 121     -31.521 -99.955 101.094  0.00 97.00      PROA   
ATOM   1904  O   GLY P 121     -31.959 -99.051 100.387  0.00 97.00      PROA   
ATOM   1905  N   LYS P 122     -32.347-100.800 101.742  0.00 97.00      PROA   
ATOM   1906  HN  LYS P 122     -31.973-101.522 102.322  0.00 97.00      PROA   
ATOM   1907  CA  LYS P 122     -33.784-100.778 101.557  0.00 97.00      PROA   
ATOM   1908  HA  LYS P 122     -33.990-100.395 100.567  0.00 97.00      PROA   
ATOM   1909  CB  LYS P 122     -34.393-102.207 101.584  0.00 97.00      PROA   
ATOM   1910  HB1 LYS P 122     -33.957-102.761 102.446  0.00 97.00      PROA   
ATOM   1911  HB2 LYS P 122     -34.081-102.733 100.656  0.00 97.00      PROA   
ATOM   1912  CG  LYS P 122     -35.925-102.228 101.719  0.00 97.00      PROA   
ATOM   1913  HG1 LYS P 122     -36.356-101.488 101.006  0.00 97.00      PROA   
ATOM   1914  HG2 LYS P 122     -36.191-101.910 102.753  0.00 97.00      PROA   
ATOM   1915  CD  LYS P 122     -36.605-103.577 101.467  0.00 97.00      PROA   
ATOM   1916  HD1 LYS P 122     -36.185-104.329 102.172  0.00 97.00      PROA   
ATOM   1917  HD2 LYS P 122     -36.375-103.904 100.428  0.00 97.00      PROA   
ATOM   1918  CE  LYS P 122     -38.123-103.451 101.667  0.00 97.00      PROA   
ATOM   1919  HE1 LYS P 122     -38.538-102.676 100.986  0.00 97.00      PROA   
ATOM   1920  HE2 LYS P 122     -38.351-103.161 102.715  0.00 97.00      PROA   
ATOM   1921  NZ  LYS P 122     -38.815-104.727 101.381  0.00 97.00      PROA   
ATOM   1922  HZ1 LYS P 122     -38.436-105.471 102.000  0.00 97.00      PROA   
ATOM   1923  HZ2 LYS P 122     -38.658-104.988 100.387  0.00 97.00      PROA   
ATOM   1924  HZ3 LYS P 122     -39.835-104.617 101.555  0.00 97.00      PROA   
ATOM   1925  C   LYS P 122     -34.528 -99.872 102.521  0.00 97.00      PROA   
ATOM   1926  O   LYS P 122     -34.386 -99.978 103.733  0.00 97.00      PROA   
ATOM   1927  N   ALA P 123     -35.407 -98.985 101.990  0.00 97.00      PROA   
ATOM   1928  HN  ALA P 123     -35.438 -98.828 101.006  0.00 97.00      PROA   
ATOM   1929  CA  ALA P 123     -36.421 -98.290 102.762  0.00 97.00      PROA   
ATOM   1930  HA  ALA P 123     -35.927 -97.742 103.545  0.00 97.00      PROA   
ATOM   1931  CB  ALA P 123     -37.170 -97.263 101.891  0.00 97.00      PROA   
ATOM   1932  HB1 ALA P 123     -37.707 -97.765 101.059  0.00 97.00      PROA   
ATOM   1933  HB2 ALA P 123     -36.446 -96.545 101.449  0.00 97.00      PROA   
ATOM   1934  HB3 ALA P 123     -37.899 -96.684 102.495  0.00 97.00      PROA   
ATOM   1935  C   ALA P 123     -37.420 -99.249 103.402  0.00 97.00      PROA   
ATOM   1936  O   ALA P 123     -37.979-100.118 102.734  0.00 97.00      PROA   
ATOM   1937  N   PHE P 124     -37.664 -99.115 104.728  0.00 97.00      PROA   
ATOM   1938  HN  PHE P 124     -37.192 -98.413 105.259  0.00 97.00      PROA   
ATOM   1939  CA  PHE P 124     -38.521-100.037 105.451  0.00 97.00      PROA   
ATOM   1940  HA  PHE P 124     -39.027-100.691 104.755  0.00 97.00      PROA   
ATOM   1941  CB  PHE P 124     -37.704-100.943 106.433  0.00 97.00      PROA   
ATOM   1942  HB1 PHE P 124     -36.845-101.382 105.879  0.00 97.00      PROA   
ATOM   1943  HB2 PHE P 124     -38.349-101.783 106.771  0.00 97.00      PROA   
ATOM   1944  CG  PHE P 124     -37.159-100.242 107.662  0.00 97.00      PROA   
ATOM   1945  CD1 PHE P 124     -35.974 -99.492 107.598  0.00 97.00      PROA   
ATOM   1946  HD1 PHE P 124     -35.465 -99.397 106.651  0.00 97.00      PROA   
ATOM   1947  CE1 PHE P 124     -35.468 -98.849 108.735  0.00 97.00      PROA   
ATOM   1948  HE1 PHE P 124     -34.567 -98.258 108.667  0.00 97.00      PROA   
ATOM   1949  CZ  PHE P 124     -36.140 -98.965 109.958  0.00 97.00      PROA   
ATOM   1950  HZ  PHE P 124     -35.765 -98.454 110.833  0.00 97.00      PROA   
ATOM   1951  CD2 PHE P 124     -37.808-100.372 108.904  0.00 97.00      PROA   
ATOM   1952  HD2 PHE P 124     -38.717-100.951 108.972  0.00 97.00      PROA   
ATOM   1953  CE2 PHE P 124     -37.306 -99.735 110.045  0.00 97.00      PROA   
ATOM   1954  HE2 PHE P 124     -37.826 -99.823 110.988  0.00 97.00      PROA   
ATOM   1955  C   PHE P 124     -39.622 -99.299 106.185  0.00 97.00      PROA   
ATOM   1956  O   PHE P 124     -40.598 -99.929 106.591  0.00 97.00      PROA   
ATOM   1957  N   LYS P 125     -39.532 -97.958 106.361  0.00 97.00      PROA   
ATOM   1958  HN  LYS P 125     -38.735 -97.440 106.063  0.00 97.00      PROA   
ATOM   1959  CA  LYS P 125     -40.588 -97.266 107.076  0.00 97.00      PROA   
ATOM   1960  HA  LYS P 125     -41.520 -97.776 106.874  0.00 97.00      PROA   
ATOM   1961  CB  LYS P 125     -40.333 -97.307 108.605  0.00 97.00      PROA   
ATOM   1962  HB1 LYS P 125     -40.049 -96.318 109.015  0.00 97.00      PROA   
ATOM   1963  HB2 LYS P 125     -39.451 -97.967 108.775  0.00 97.00      PROA   
ATOM   1964  CG  LYS P 125     -41.496 -97.938 109.394  0.00 97.00      PROA   
ATOM   1965  HG1 LYS P 125     -41.182 -98.069 110.454  0.00 97.00      PROA   
ATOM   1966  HG2 LYS P 125     -41.698 -98.951 108.981  0.00 97.00      PROA   
ATOM   1967  CD  LYS P 125     -42.797 -97.120 109.355  0.00 97.00      PROA   
ATOM   1968  HD1 LYS P 125     -43.563 -97.658 109.958  0.00 97.00      PROA   
ATOM   1969  HD2 LYS P 125     -43.169 -97.070 108.307  0.00 97.00      PROA   
ATOM   1970  CE  LYS P 125     -42.616 -95.703 109.906  0.00 97.00      PROA   
ATOM   1971  HE1 LYS P 125     -41.889 -95.125 109.295  0.00 97.00      PROA   
ATOM   1972  HE2 LYS P 125     -42.256 -95.743 110.956  0.00 97.00      PROA   
ATOM   1973  NZ  LYS P 125     -43.889 -94.955 109.887  0.00 97.00      PROA   
ATOM   1974  HZ1 LYS P 125     -44.670 -95.532 110.251  0.00 97.00      PROA   
ATOM   1975  HZ2 LYS P 125     -44.090 -94.668 108.904  0.00 97.00      PROA   
ATOM   1976  HZ3 LYS P 125     -43.782 -94.090 110.457  0.00 97.00      PROA   
ATOM   1977  C   LYS P 125     -40.789 -95.844 106.591  0.00 97.00      PROA   
ATOM   1978  O   LYS P 125     -39.908 -94.997 106.689  0.00 97.00      PROA   
ATOM   1979  N   PHE P 126     -42.011 -95.556 106.085  0.00 97.00      PROA   
ATOM   1980  HN  PHE P 126     -42.671 -96.293 105.960  0.00 97.00      PROA   
ATOM   1981  CA  PHE P 126     -42.440 -94.268 105.577  0.00 97.00      PROA   
ATOM   1982  HA  PHE P 126     -41.565 -93.681 105.337  0.00 97.00      PROA   
ATOM   1983  CB  PHE P 126     -43.240 -94.502 104.256  0.00 97.00      PROA   
ATOM   1984  HB1 PHE P 126     -44.013 -95.282 104.437  0.00 97.00      PROA   
ATOM   1985  HB2 PHE P 126     -42.553 -94.896 103.478  0.00 97.00      PROA   
ATOM   1986  CG  PHE P 126     -43.924 -93.281 103.693  0.00 97.00      PROA   
ATOM   1987  CD1 PHE P 126     -43.164 -92.230 103.155  0.00 97.00      PROA   
ATOM   1988  HD1 PHE P 126     -42.086 -92.279 103.174  0.00 97.00      PROA   
ATOM   1989  CE1 PHE P 126     -43.793 -91.121 102.581  0.00 97.00      PROA   
ATOM   1990  HE1 PHE P 126     -43.191 -90.343 102.139  0.00 97.00      PROA   
ATOM   1991  CZ  PHE P 126     -45.191 -91.038 102.562  0.00 97.00      PROA   
ATOM   1992  HZ  PHE P 126     -45.685 -90.186 102.121  0.00 97.00      PROA   
ATOM   1993  CD2 PHE P 126     -45.328 -93.196 103.654  0.00 97.00      PROA   
ATOM   1994  HD2 PHE P 126     -45.928 -94.004 104.046  0.00 97.00      PROA   
ATOM   1995  CE2 PHE P 126     -45.958 -92.076 103.102  0.00 97.00      PROA   
ATOM   1996  HE2 PHE P 126     -47.036 -92.022 103.070  0.00 97.00      PROA   
ATOM   1997  C   PHE P 126     -43.251 -93.464 106.593  0.00 97.00      PROA   
ATOM   1998  O   PHE P 126     -44.058 -94.012 107.332  0.00 97.00      PROA   
ATOM   1999  N   PHE P 127     -43.066 -92.121 106.613  0.00 97.00      PROA   
ATOM   2000  HN  PHE P 127     -42.322 -91.720 106.082  0.00 97.00      PROA   
ATOM   2001  CA  PHE P 127     -43.912 -91.162 107.303  0.00 97.00      PROA   
ATOM   2002  HA  PHE P 127     -44.861 -91.622 107.541  0.00 97.00      PROA   
ATOM   2003  CB  PHE P 127     -43.260 -90.545 108.571  0.00 97.00      PROA   
ATOM   2004  HB1 PHE P 127     -43.909 -89.752 109.002  0.00 97.00      PROA   
ATOM   2005  HB2 PHE P 127     -42.291 -90.071 108.299  0.00 97.00      PROA   
ATOM   2006  CG  PHE P 127     -42.988 -91.540 109.668  0.00 97.00      PROA   
ATOM   2007  CD1 PHE P 127     -43.936 -91.745 110.688  0.00 97.00      PROA   
ATOM   2008  HD1 PHE P 127     -44.901 -91.262 110.627  0.00 97.00      PROA   
ATOM   2009  CE1 PHE P 127     -43.611 -92.492 111.829  0.00 97.00      PROA   
ATOM   2010  HE1 PHE P 127     -44.328 -92.603 112.629  0.00 97.00      PROA   
ATOM   2011  CZ  PHE P 127     -42.331 -93.045 111.957  0.00 97.00      PROA   
ATOM   2012  HZ  PHE P 127     -42.068 -93.597 112.847  0.00 97.00      PROA   
ATOM   2013  CD2 PHE P 127     -41.709 -92.109 109.808  0.00 97.00      PROA   
ATOM   2014  HD2 PHE P 127     -40.958 -91.918 109.054  0.00 97.00      PROA   
ATOM   2015  CE2 PHE P 127     -41.379 -92.852 110.949  0.00 97.00      PROA   
ATOM   2016  HE2 PHE P 127     -40.384 -93.257 111.065  0.00 97.00      PROA   
ATOM   2017  C   PHE P 127     -44.176 -89.992 106.369  0.00 97.00      PROA   
ATOM   2018  O   PHE P 127     -43.297 -89.562 105.634  0.00 97.00      PROA   
ATOM   2019  N   HSD P 128     -45.400 -89.414 106.375  0.00 97.00      PROA   
ATOM   2020  HN  HSD P 128     -46.155 -89.807 106.897  0.00 97.00      PROA   
ATOM   2021  CA  HSD P 128     -45.698 -88.182 105.654  0.00 97.00      PROA   
ATOM   2022  HA  HSD P 128     -45.380 -88.341 104.632  0.00 97.00      PROA   
ATOM   2023  CB  HSD P 128     -47.213 -87.876 105.601  0.00 97.00      PROA   
ATOM   2024  HB1 HSD P 128     -47.420 -86.791 105.472  0.00 97.00      PROA   
ATOM   2025  HB2 HSD P 128     -47.687 -88.194 106.553  0.00 97.00      PROA   
ATOM   2026  ND1 HSD P 128     -47.939 -88.073 103.180  0.00 97.00      PROA   
ATOM   2027  HD1 HSD P 128     -47.620 -87.167 102.899  0.00 97.00      PROA   
ATOM   2028  CG  HSD P 128     -47.859 -88.600 104.453  0.00 97.00      PROA   
ATOM   2029  CE1 HSD P 128     -48.638 -88.961 102.430  0.00 97.00      PROA   
ATOM   2030  HE1 HSD P 128     -48.872 -88.798 101.378  0.00 97.00      PROA   
ATOM   2031  NE2 HSD P 128     -49.024 -90.008 103.132  0.00 97.00      PROA   
ATOM   2032  CD2 HSD P 128     -48.544 -89.775 104.409  0.00 97.00      PROA   
ATOM   2033  HD2 HSD P 128     -48.753 -90.488 105.197  0.00 97.00      PROA   
ATOM   2034  C   HSD P 128     -44.923 -86.954 106.108  0.00 97.00      PROA   
ATOM   2035  O   HSD P 128     -44.578 -86.113 105.283  0.00 97.00      PROA   
ATOM   2036  N   TRP P 129     -44.638 -86.823 107.421  0.00 97.00      PROA   
ATOM   2037  HN  TRP P 129     -44.909 -87.529 108.065  0.00 97.00      PROA   
ATOM   2038  CA  TRP P 129     -43.978 -85.672 108.009  0.00 97.00      PROA   
ATOM   2039  HA  TRP P 129     -43.557 -85.047 107.231  0.00 97.00      PROA   
ATOM   2040  CB  TRP P 129     -44.924 -84.830 108.915  0.00 97.00      PROA   
ATOM   2041  HB1 TRP P 129     -44.407 -83.891 109.213  0.00 97.00      PROA   
ATOM   2042  HB2 TRP P 129     -45.146 -85.393 109.848  0.00 97.00      PROA   
ATOM   2043  CG  TRP P 129     -46.234 -84.479 108.280  0.00 97.00      PROA   
ATOM   2044  CD1 TRP P 129     -46.521 -83.345 107.565  0.00 97.00      PROA   
ATOM   2045  HD1 TRP P 129     -45.822 -82.540 107.390  0.00 97.00      PROA   
ATOM   2046  NE1 TRP P 129     -47.819 -83.397 107.122  0.00 97.00      PROA   
ATOM   2047  HE1 TRP P 129     -48.318 -82.670 106.703  0.00 97.00      PROA   
ATOM   2048  CE2 TRP P 129     -48.400 -84.559 107.536  0.00 97.00      PROA   
ATOM   2049  CD2 TRP P 129     -47.437 -85.270 108.286  0.00 97.00      PROA   
ATOM   2050  CE3 TRP P 129     -47.785 -86.492 108.864  0.00 97.00      PROA   
ATOM   2051  HE3 TRP P 129     -47.083 -87.044 109.472  0.00 97.00      PROA   
ATOM   2052  CZ3 TRP P 129     -49.078 -86.988 108.665  0.00 97.00      PROA   
ATOM   2053  HZ3 TRP P 129     -49.369 -87.927 109.114  0.00 97.00      PROA   
ATOM   2054  CZ2 TRP P 129     -49.679 -85.054 107.328  0.00 97.00      PROA   
ATOM   2055  HZ2 TRP P 129     -50.412 -84.506 106.755  0.00 97.00      PROA   
ATOM   2056  CH2 TRP P 129     -50.005 -86.284 107.901  0.00 97.00      PROA   
ATOM   2057  HH2 TRP P 129     -51.000 -86.685 107.766  0.00 97.00      PROA   
ATOM   2058  C   TRP P 129     -42.846 -86.204 108.855  0.00 97.00      PROA   
ATOM   2059  O   TRP P 129     -42.725 -87.410 109.062  0.00 97.00      PROA   
ATOM   2060  N   ASN P 130     -41.958 -85.313 109.357  0.00 97.00      PROA   
ATOM   2061  HN  ASN P 130     -42.001 -84.348 109.103  0.00 97.00      PROA   
ATOM   2062  CA  ASN P 130     -40.890 -85.686 110.266  0.00 97.00      PROA   
ATOM   2063  HA  ASN P 130     -40.300 -86.422 109.739  0.00 97.00      PROA   
ATOM   2064  CB  ASN P 130     -39.993 -84.456 110.594  0.00 97.00      PROA   
ATOM   2065  HB1 ASN P 130     -40.537 -83.746 111.252  0.00 97.00      PROA   
ATOM   2066  HB2 ASN P 130     -39.729 -83.920 109.656  0.00 97.00      PROA   
ATOM   2067  CG  ASN P 130     -38.701 -84.866 111.297  0.00 97.00      PROA   
ATOM   2068  OD1 ASN P 130     -38.441 -84.469 112.432  0.00 97.00      PROA   
ATOM   2069  ND2 ASN P 130     -37.880 -85.703 110.612  0.00 97.00      PROA   
ATOM   2070 HD21 ASN P 130     -37.010 -85.952 111.039  0.00 97.00      PROA   
ATOM   2071 HD22 ASN P 130     -38.106 -85.983 109.681  0.00 97.00      PROA   
ATOM   2072  C   ASN P 130     -41.393 -86.352 111.553  0.00 97.00      PROA   
ATOM   2073  O   ASN P 130     -42.312 -85.871 112.213  0.00 97.00      PROA   
ATOM   2074  N   SER P 131     -40.780 -87.498 111.925  0.00 97.00      PROA   
ATOM   2075  HN  SER P 131     -40.028 -87.874 111.389  0.00 97.00      PROA   
ATOM   2076  CA  SER P 131     -41.175 -88.282 113.076  0.00 97.00      PROA   
ATOM   2077  HA  SER P 131     -41.413 -87.623 113.899  0.00 97.00      PROA   
ATOM   2078  CB  SER P 131     -42.371 -89.241 112.783  0.00 97.00      PROA   
ATOM   2079  HB1 SER P 131     -42.148 -89.841 111.876  0.00 97.00      PROA   
ATOM   2080  HB2 SER P 131     -43.265 -88.617 112.568  0.00 97.00      PROA   
ATOM   2081  OG  SER P 131     -42.695 -90.121 113.864  0.00 97.00      PROA   
ATOM   2082  HG1 SER P 131     -42.041 -90.830 113.860  0.00 97.00      PROA   
ATOM   2083  C   SER P 131     -39.970 -89.090 113.442  0.00 97.00      PROA   
ATOM   2084  O   SER P 131     -39.098 -89.305 112.611  0.00 97.00      PROA   
ATOM   2085  N   ASN P 132     -39.913 -89.581 114.700  0.00 97.00      PROA   
ATOM   2086  HN  ASN P 132     -40.660 -89.394 115.333  0.00 97.00      PROA   
ATOM   2087  CA  ASN P 132     -38.920 -90.539 115.141  0.00 97.00      PROA   
ATOM   2088  HA  ASN P 132     -37.969 -90.272 114.701  0.00 97.00      PROA   
ATOM   2089  CB  ASN P 132     -38.747 -90.544 116.697  0.00 97.00      PROA   
ATOM   2090  HB1 ASN P 132     -38.630 -89.502 117.062  0.00 97.00      PROA   
ATOM   2091  HB2 ASN P 132     -37.811 -91.091 116.945  0.00 97.00      PROA   
ATOM   2092  CG  ASN P 132     -39.882 -91.253 117.455  0.00 97.00      PROA   
ATOM   2093  OD1 ASN P 132     -39.842 -92.473 117.637  0.00 97.00      PROA   
ATOM   2094  ND2 ASN P 132     -40.899 -90.491 117.935  0.00 97.00      PROA   
ATOM   2095 HD21 ASN P 132     -41.627 -90.959 118.432  0.00 97.00      PROA   
ATOM   2096 HD22 ASN P 132     -40.896 -89.500 117.816  0.00 97.00      PROA   
ATOM   2097  C   ASN P 132     -39.306 -91.914 114.624  0.00 97.00      PROA   
ATOM   2098  O   ASN P 132     -40.434 -92.141 114.193  0.00 97.00      PROA   
ATOM   2099  N   LEU P 133     -38.361 -92.871 114.694  0.00 97.00      PROA   
ATOM   2100  HN  LEU P 133     -37.421 -92.642 114.940  0.00 97.00      PROA   
ATOM   2101  CA  LEU P 133     -38.661 -94.274 114.578  0.00 97.00      PROA   
ATOM   2102  HA  LEU P 133     -39.730 -94.430 114.587  0.00 97.00      PROA   
ATOM   2103  CB  LEU P 133     -38.062 -94.859 113.277  0.00 97.00      PROA   
ATOM   2104  HB1 LEU P 133     -36.954 -94.893 113.319  0.00 97.00      PROA   
ATOM   2105  HB2 LEU P 133     -38.325 -94.136 112.468  0.00 97.00      PROA   
ATOM   2106  CG  LEU P 133     -38.612 -96.234 112.836  0.00 97.00      PROA   
ATOM   2107  HG  LEU P 133     -39.722 -96.221 112.953  0.00 97.00      PROA   
ATOM   2108  CD1 LEU P 133     -38.302 -96.451 111.348  0.00 97.00      PROA   
ATOM   2109 HD11 LEU P 133     -37.203 -96.454 111.190  0.00 97.00      PROA   
ATOM   2110 HD12 LEU P 133     -38.742 -95.636 110.737  0.00 97.00      PROA   
ATOM   2111 HD13 LEU P 133     -38.714 -97.422 111.004  0.00 97.00      PROA   
ATOM   2112  CD2 LEU P 133     -38.051 -97.410 113.652  0.00 97.00      PROA   
ATOM   2113 HD21 LEU P 133     -38.391 -97.367 114.705  0.00 97.00      PROA   
ATOM   2114 HD22 LEU P 133     -36.940 -97.386 113.637  0.00 97.00      PROA   
ATOM   2115 HD23 LEU P 133     -38.389 -98.376 113.223  0.00 97.00      PROA   
ATOM   2116  C   LEU P 133     -38.075 -94.919 115.813  0.00 97.00      PROA   
ATOM   2117  O   LEU P 133     -36.864 -94.939 115.998  0.00 97.00      PROA   
ATOM   2118  N   THR P 134     -38.934 -95.474 116.701  0.00 97.00      PROA   
ATOM   2119  HN  THR P 134     -39.919 -95.416 116.564  0.00 97.00      PROA   
ATOM   2120  CA  THR P 134     -38.486 -96.143 117.912  0.00 97.00      PROA   
ATOM   2121  HA  THR P 134     -37.419 -96.024 118.029  0.00 97.00      PROA   
ATOM   2122  CB  THR P 134     -39.129 -95.621 119.193  0.00 97.00      PROA   
ATOM   2123  HB  THR P 134     -40.239 -95.685 119.128  0.00 97.00      PROA   
ATOM   2124  OG1 THR P 134     -38.760 -94.265 119.407  0.00 97.00      PROA   
ATOM   2125  HG1 THR P 134     -39.159 -93.751 118.700  0.00 97.00      PROA   
ATOM   2126  CG2 THR P 134     -38.634 -96.403 120.427  0.00 97.00      PROA   
ATOM   2127 HG21 THR P 134     -37.523 -96.388 120.464  0.00 97.00      PROA   
ATOM   2128 HG22 THR P 134     -38.981 -97.456 120.417  0.00 97.00      PROA   
ATOM   2129 HG23 THR P 134     -39.019 -95.925 121.353  0.00 97.00      PROA   
ATOM   2130  C   THR P 134     -38.762 -97.618 117.769  0.00 97.00      PROA   
ATOM   2131  O   THR P 134     -39.898 -98.047 117.582  0.00 97.00      PROA   
ATOM   2132  N   ILE P 135     -37.696 -98.438 117.868  0.00 97.00      PROA   
ATOM   2133  HN  ILE P 135     -36.779 -98.054 117.985  0.00 97.00      PROA   
ATOM   2134  CA  ILE P 135     -37.764 -99.881 117.831  0.00 97.00      PROA   
ATOM   2135  HA  ILE P 135     -38.648-100.191 117.293  0.00 97.00      PROA   
ATOM   2136  CB  ILE P 135     -36.524-100.488 117.166  0.00 97.00      PROA   
ATOM   2137  HB  ILE P 135     -35.631-100.130 117.728  0.00 97.00      PROA   
ATOM   2138  CG2 ILE P 135     -36.555-102.031 117.242  0.00 97.00      PROA   
ATOM   2139 HG21 ILE P 135     -37.450-102.431 116.720  0.00 97.00      PROA   
ATOM   2140 HG22 ILE P 135     -36.568-102.382 118.291  0.00 97.00      PROA   
ATOM   2141 HG23 ILE P 135     -35.648-102.457 116.767  0.00 97.00      PROA   
ATOM   2142  CG1 ILE P 135     -36.343-100.009 115.701  0.00 97.00      PROA   
ATOM   2143 HG11 ILE P 135     -36.736 -98.979 115.580  0.00 97.00      PROA   
ATOM   2144 HG12 ILE P 135     -36.938-100.666 115.029  0.00 97.00      PROA   
ATOM   2145  CD  ILE P 135     -34.872 -99.978 115.264  0.00 97.00      PROA   
ATOM   2146  HD1 ILE P 135     -34.354-100.931 115.506  0.00 97.00      PROA   
ATOM   2147  HD2 ILE P 135     -34.346 -99.159 115.798  0.00 97.00      PROA   
ATOM   2148  HD3 ILE P 135     -34.784 -99.790 114.174  0.00 97.00      PROA   
ATOM   2149  C   ILE P 135     -37.865-100.344 119.272  0.00 97.00      PROA   
ATOM   2150  O   ILE P 135     -36.919-100.213 120.038  0.00 97.00      PROA   
ATOM   2151  N   LEU P 136     -39.032-100.891 119.683  0.00 97.00      PROA   
ATOM   2152  HN  LEU P 136     -39.812-100.920 119.062  0.00 97.00      PROA   
ATOM   2153  CA  LEU P 136     -39.320-101.319 121.044  0.00 97.00      PROA   
ATOM   2154  HA  LEU P 136     -39.167-100.458 121.680  0.00 97.00      PROA   
ATOM   2155  CB  LEU P 136     -40.787-101.813 121.200  0.00 97.00      PROA   
ATOM   2156  HB1 LEU P 136     -40.914-102.220 122.229  0.00 97.00      PROA   
ATOM   2157  HB2 LEU P 136     -40.977-102.640 120.483  0.00 97.00      PROA   
ATOM   2158  CG  LEU P 136     -41.908-100.746 121.034  0.00 97.00      PROA   
ATOM   2159  HG  LEU P 136     -42.855-101.253 121.346  0.00 97.00      PROA   
ATOM   2160  CD1 LEU P 136     -41.715 -99.543 121.974  0.00 97.00      PROA   
ATOM   2161 HD11 LEU P 136     -40.824 -98.953 121.672  0.00 97.00      PROA   
ATOM   2162 HD12 LEU P 136     -41.578 -99.885 123.021  0.00 97.00      PROA   
ATOM   2163 HD13 LEU P 136     -42.603 -98.878 121.932  0.00 97.00      PROA   
ATOM   2164  CD2 LEU P 136     -42.139-100.274 119.584  0.00 97.00      PROA   
ATOM   2165 HD21 LEU P 136     -42.227-101.141 118.897  0.00 97.00      PROA   
ATOM   2166 HD22 LEU P 136     -41.308 -99.623 119.246  0.00 97.00      PROA   
ATOM   2167 HD23 LEU P 136     -43.076 -99.681 119.527  0.00 97.00      PROA   
ATOM   2168  C   LEU P 136     -38.389-102.395 121.586  0.00 97.00      PROA   
ATOM   2169  O   LEU P 136     -37.990-102.347 122.749  0.00 97.00      PROA   
ATOM   2170  N   LYS P 137     -38.026-103.392 120.751  0.00 97.00      PROA   
ATOM   2171  HN  LYS P 137     -38.394-103.433 119.828  0.00 97.00      PROA   
ATOM   2172  CA  LYS P 137     -37.019-104.375 121.087  0.00 97.00      PROA   
ATOM   2173  HA  LYS P 137     -36.382-103.990 121.873  0.00 97.00      PROA   
ATOM   2174  CB  LYS P 137     -37.636-105.723 121.545  0.00 97.00      PROA   
ATOM   2175  HB1 LYS P 137     -36.835-106.489 121.627  0.00 97.00      PROA   
ATOM   2176  HB2 LYS P 137     -38.359-106.074 120.776  0.00 97.00      PROA   
ATOM   2177  CG  LYS P 137     -38.358-105.644 122.904  0.00 97.00      PROA   
ATOM   2178  HG1 LYS P 137     -39.201-104.923 122.840  0.00 97.00      PROA   
ATOM   2179  HG2 LYS P 137     -37.641-105.246 123.652  0.00 97.00      PROA   
ATOM   2180  CD  LYS P 137     -38.895-107.010 123.369  0.00 97.00      PROA   
ATOM   2181  HD1 LYS P 137     -38.061-107.748 123.359  0.00 97.00      PROA   
ATOM   2182  HD2 LYS P 137     -39.650-107.359 122.630  0.00 97.00      PROA   
ATOM   2183  CE  LYS P 137     -39.546-107.002 124.760  0.00 97.00      PROA   
ATOM   2184  HE1 LYS P 137     -39.941-108.016 124.995  0.00 97.00      PROA   
ATOM   2185  HE2 LYS P 137     -40.375-106.268 124.819  0.00 97.00      PROA   
ATOM   2186  NZ  LYS P 137     -38.540-106.674 125.796  0.00 97.00      PROA   
ATOM   2187  HZ1 LYS P 137     -38.409-105.645 125.885  0.00 97.00      PROA   
ATOM   2188  HZ2 LYS P 137     -37.640-107.107 125.506  0.00 97.00      PROA   
ATOM   2189  HZ3 LYS P 137     -38.826-107.082 126.709  0.00 97.00      PROA   
ATOM   2190  C   LYS P 137     -36.146-104.606 119.874  0.00 97.00      PROA   
ATOM   2191  O   LYS P 137     -36.603-105.133 118.862  0.00 97.00      PROA   
ATOM   2192  N   THR P 138     -34.846-104.223 119.939  0.00 97.00      PROA   
ATOM   2193  HN  THR P 138     -34.505-103.724 120.736  0.00 97.00      PROA   
ATOM   2194  CA  THR P 138     -33.899-104.425 118.850  0.00 97.00      PROA   
ATOM   2195  HA  THR P 138     -34.450-104.259 117.935  0.00 97.00      PROA   
ATOM   2196  CB  THR P 138     -32.741-103.426 118.838  0.00 97.00      PROA   
ATOM   2197  HB  THR P 138     -33.155-102.419 119.080  0.00 97.00      PROA   
ATOM   2198  OG1 THR P 138     -32.138-103.338 117.552  0.00 97.00      PROA   
ATOM   2199  HG1 THR P 138     -31.413-102.720 117.661  0.00 97.00      PROA   
ATOM   2200  CG2 THR P 138     -31.644-103.769 119.857  0.00 97.00      PROA   
ATOM   2201 HG21 THR P 138     -31.113-104.705 119.586  0.00 97.00      PROA   
ATOM   2202 HG22 THR P 138     -32.074-103.889 120.870  0.00 97.00      PROA   
ATOM   2203 HG23 THR P 138     -30.891-102.953 119.899  0.00 97.00      PROA   
ATOM   2204  C   THR P 138     -33.426-105.867 118.817  0.00 97.00      PROA   
ATOM   2205  O   THR P 138     -33.699-106.660 119.710  0.00 97.00      PROA   
ATOM   2206  N   ASN P 139     -32.761-106.263 117.717  0.00 97.00      PROA   
ATOM   2207  HN  ASN P 139     -32.470-105.596 117.038  0.00 97.00      PROA   
ATOM   2208  CA  ASN P 139     -32.465-107.650 117.457  0.00 97.00      PROA   
ATOM   2209  HA  ASN P 139     -31.979-108.067 118.329  0.00 97.00      PROA   
ATOM   2210  CB  ASN P 139     -33.744-108.480 117.123  0.00 97.00      PROA   
ATOM   2211  HB1 ASN P 139     -34.386-108.527 118.030  0.00 97.00      PROA   
ATOM   2212  HB2 ASN P 139     -33.488-109.526 116.856  0.00 97.00      PROA   
ATOM   2213  CG  ASN P 139     -34.529-107.855 115.962  0.00 97.00      PROA   
ATOM   2214  OD1 ASN P 139     -34.153-108.016 114.798  0.00 97.00      PROA   
ATOM   2215  ND2 ASN P 139     -35.652-107.149 116.272  0.00 97.00      PROA   
ATOM   2216 HD21 ASN P 139     -36.204-106.784 115.524  0.00 97.00      PROA   
ATOM   2217 HD22 ASN P 139     -35.908-106.999 117.226  0.00 97.00      PROA   
ATOM   2218  C   ASN P 139     -31.459-107.668 116.335  0.00 97.00      PROA   
ATOM   2219  O   ASN P 139     -31.119-106.639 115.757  0.00 97.00      PROA   
ATOM   2220  N   MET P 140     -30.944-108.853 115.989  0.00 97.00      PROA   
ATOM   2221  HN  MET P 140     -31.165-109.697 116.483  0.00 97.00      PROA   
ATOM   2222  CA  MET P 140     -30.007-109.001 114.918  0.00 97.00      PROA   
ATOM   2223  HA  MET P 140     -29.092-108.485 115.159  0.00 97.00      PROA   
ATOM   2224  CB  MET P 140     -29.704-110.434 114.867  0.00 97.00      PROA   
ATOM   2225  HB1 MET P 140     -30.666-110.985 114.679  0.00 97.00      PROA   
ATOM   2226  HB2 MET P 140     -29.278-110.753 115.859  0.00 97.00      PROA   
ATOM   2227  CG  MET P 140     -28.795-110.683 113.817  0.00 97.00      PROA   
ATOM   2228  HG1 MET P 140     -27.772-110.192 114.117  0.00 97.00      PROA   
ATOM   2229  HG2 MET P 140     -28.860-110.444 112.752  0.00 97.00      PROA   
ATOM   2230  SD  MET P 140     -29.125-112.507 114.079  0.00 97.00      PROA   
ATOM   2231  CE  MET P 140     -27.894-112.643 115.695  0.00 97.00      PROA   
ATOM   2232  HE1 MET P 140     -28.504-112.746 116.444  0.00 97.00      PROA   
ATOM   2233  HE2 MET P 140     -26.933-112.017 115.747  0.00 97.00      PROA   
ATOM   2234  HE3 MET P 140     -27.304-113.642 115.871  0.00 97.00      PROA   
ATOM   2235  C   MET P 140     -30.460-108.539 113.540  0.00 97.00      PROA   
ATOM   2236  O   MET P 140     -29.674-107.997 112.766  0.00 97.00      PROA   
ATOM   2237  N   SER P 141     -31.758-108.699 113.209  0.00 97.00      PROA   
ATOM   2238  HN  SER P 141     -32.400-109.107 113.855  0.00 97.00      PROA   
ATOM   2239  CA  SER P 141     -32.293-108.305 111.918  0.00 97.00      PROA   
ATOM   2240  HA  SER P 141     -31.569-108.533 111.147  0.00 97.00      PROA   
ATOM   2241  CB  SER P 141     -33.616-109.059 111.609  0.00 97.00      PROA   
ATOM   2242  HB1 SER P 141     -34.431-108.737 112.292  0.00 97.00      PROA   
ATOM   2243  HB2 SER P 141     -33.447-110.144 111.774  0.00 97.00      PROA   
ATOM   2244  OG  SER P 141     -34.027-108.890 110.252  0.00 97.00      PROA   
ATOM   2245  HG1 SER P 141     -34.168-107.948 110.120  0.00 97.00      PROA   
ATOM   2246  C   SER P 141     -32.570-106.809 111.897  0.00 97.00      PROA   
ATOM   2247  O   SER P 141     -33.040-106.283 110.896  0.00 97.00      PROA   
ATOM   2248  N   HSD P 142     -32.240-106.090 112.994  0.00 97.00      PROA   
ATOM   2249  HN  HSD P 142     -31.933-106.573 113.811  0.00 97.00      PROA   
ATOM   2250  CA  HSD P 142     -32.253-104.646 113.086  0.00 97.00      PROA   
ATOM   2251  HA  HSD P 142     -32.690-104.230 112.197  0.00 97.00      PROA   
ATOM   2252  CB  HSD P 142     -33.114-104.152 114.276  0.00 97.00      PROA   
ATOM   2253  HB1 HSD P 142     -32.873-103.096 114.523  0.00 97.00      PROA   
ATOM   2254  HB2 HSD P 142     -32.915-104.763 115.181  0.00 97.00      PROA   
ATOM   2255  ND1 HSD P 142     -35.464-103.171 114.164  0.00 97.00      PROA   
ATOM   2256  HD1 HSD P 142     -35.281-102.358 114.718  0.00 97.00      PROA   
ATOM   2257  CG  HSD P 142     -34.584-104.207 113.930  0.00 97.00      PROA   
ATOM   2258  CE1 HSD P 142     -36.629-103.491 113.552  0.00 97.00      PROA   
ATOM   2259  HE1 HSD P 142     -37.518-102.862 113.595  0.00 97.00      PROA   
ATOM   2260  NE2 HSD P 142     -36.566-104.657 112.946  0.00 97.00      PROA   
ATOM   2261  CD2 HSD P 142     -35.284-105.116 113.196  0.00 97.00      PROA   
ATOM   2262  HD2 HSD P 142     -34.986-106.071 112.785  0.00 97.00      PROA   
ATOM   2263  C   HSD P 142     -30.840-104.094 113.124  0.00 97.00      PROA   
ATOM   2264  O   HSD P 142     -30.626-102.913 113.380  0.00 97.00      PROA   
ATOM   2265  N   SER P 143     -29.827-104.930 112.814  0.00 97.00      PROA   
ATOM   2266  HN  SER P 143     -30.015-105.892 112.631  0.00 97.00      PROA   
ATOM   2267  CA  SER P 143     -28.430-104.536 112.743  0.00 97.00      PROA   
ATOM   2268  HA  SER P 143     -28.262-103.704 113.413  0.00 97.00      PROA   
ATOM   2269  CB  SER P 143     -27.531-105.727 113.158  0.00 97.00      PROA   
ATOM   2270  HB1 SER P 143     -27.520-106.517 112.378  0.00 97.00      PROA   
ATOM   2271  HB2 SER P 143     -27.968-106.177 114.074  0.00 97.00      PROA   
ATOM   2272  OG  SER P 143     -26.199-105.327 113.455  0.00 97.00      PROA   
ATOM   2273  HG1 SER P 143     -25.801-105.036 112.632  0.00 97.00      PROA   
ATOM   2274  C   SER P 143     -28.066-104.107 111.327  0.00 97.00      PROA   
ATOM   2275  O   SER P 143     -28.676-104.554 110.358  0.00 97.00      PROA   
ATOM   2276  N   GLY P 144     -27.038-103.230 111.175  0.00 97.00      PROA   
ATOM   2277  HN  GLY P 144     -26.577-102.837 111.971  0.00 97.00      PROA   
ATOM   2278  CA  GLY P 144     -26.493-102.838 109.884  0.00 97.00      PROA   
ATOM   2279  HA1 GLY P 144     -27.067-103.275 109.084  0.00 97.00      PROA   
ATOM   2280  HA2 GLY P 144     -25.459-103.153 109.873  0.00 97.00      PROA   
ATOM   2281  C   GLY P 144     -26.500-101.348 109.699  0.00 97.00      PROA   
ATOM   2282  O   GLY P 144     -26.440-100.589 110.658  0.00 97.00      PROA   
ATOM   2283  N   THR P 145     -26.539-100.883 108.429  0.00 97.00      PROA   
ATOM   2284  HN  THR P 145     -26.691-101.522 107.675  0.00 97.00      PROA   
ATOM   2285  CA  THR P 145     -26.426 -99.474 108.086  0.00 97.00      PROA   
ATOM   2286  HA  THR P 145     -25.968 -98.962 108.917  0.00 97.00      PROA   
ATOM   2287  CB  THR P 145     -25.506 -99.192 106.892  0.00 97.00      PROA   
ATOM   2288  HB  THR P 145     -24.503 -99.609 107.139  0.00 97.00      PROA   
ATOM   2289  OG1 THR P 145     -25.322 -97.798 106.661  0.00 97.00      PROA   
ATOM   2290  HG1 THR P 145     -25.945 -97.556 105.965  0.00 97.00      PROA   
ATOM   2291  CG2 THR P 145     -25.984 -99.848 105.582  0.00 97.00      PROA   
ATOM   2292 HG21 THR P 145     -26.962 -99.432 105.260  0.00 97.00      PROA   
ATOM   2293 HG22 THR P 145     -26.082-100.945 105.701  0.00 97.00      PROA   
ATOM   2294 HG23 THR P 145     -25.249 -99.648 104.772  0.00 97.00      PROA   
ATOM   2295  C   THR P 145     -27.799 -98.868 107.918  0.00 97.00      PROA   
ATOM   2296  O   THR P 145     -28.634 -99.368 107.178  0.00 97.00      PROA   
ATOM   2297  N   TYR P 146     -28.057 -97.749 108.625  0.00 97.00      PROA   
ATOM   2298  HN  TYR P 146     -27.365 -97.375 109.240  0.00 97.00      PROA   
ATOM   2299  CA  TYR P 146     -29.307 -97.025 108.575  0.00 97.00      PROA   
ATOM   2300  HA  TYR P 146     -30.022 -97.583 107.992  0.00 97.00      PROA   
ATOM   2301  CB  TYR P 146     -29.913 -96.727 109.968  0.00 97.00      PROA   
ATOM   2302  HB1 TYR P 146     -30.704 -95.952 109.886  0.00 97.00      PROA   
ATOM   2303  HB2 TYR P 146     -29.126 -96.352 110.658  0.00 97.00      PROA   
ATOM   2304  CG  TYR P 146     -30.559 -97.932 110.592  0.00 97.00      PROA   
ATOM   2305  CD1 TYR P 146     -29.798 -98.888 111.284  0.00 97.00      PROA   
ATOM   2306  HD1 TYR P 146     -28.720 -98.813 111.288  0.00 97.00      PROA   
ATOM   2307  CE1 TYR P 146     -30.431 -99.909 112.002  0.00 97.00      PROA   
ATOM   2308  HE1 TYR P 146     -29.839-100.640 112.528  0.00 97.00      PROA   
ATOM   2309  CZ  TYR P 146     -31.828 -99.967 112.056  0.00 97.00      PROA   
ATOM   2310  OH  TYR P 146     -32.465-100.977 112.800  0.00 97.00      PROA   
ATOM   2311  HH  TYR P 146     -31.768-101.526 113.174  0.00 97.00      PROA   
ATOM   2312  CD2 TYR P 146     -31.963 -98.033 110.613  0.00 97.00      PROA   
ATOM   2313  HD2 TYR P 146     -32.559 -97.293 110.100  0.00 97.00      PROA   
ATOM   2314  CE2 TYR P 146     -32.594 -99.044 111.345  0.00 97.00      PROA   
ATOM   2315  HE2 TYR P 146     -33.670 -99.095 111.389  0.00 97.00      PROA   
ATOM   2316  C   TYR P 146     -29.102 -95.701 107.884  0.00 97.00      PROA   
ATOM   2317  O   TYR P 146     -28.077 -95.051 108.043  0.00 97.00      PROA   
ATOM   2318  N   HSD P 147     -30.100 -95.266 107.088  0.00 97.00      PROA   
ATOM   2319  HN  HSD P 147     -30.938 -95.799 106.995  0.00 97.00      PROA   
ATOM   2320  CA  HSD P 147     -30.045 -94.005 106.376  0.00 97.00      PROA   
ATOM   2321  HA  HSD P 147     -29.389 -93.318 106.893  0.00 97.00      PROA   
ATOM   2322  CB  HSD P 147     -29.612 -94.162 104.891  0.00 97.00      PROA   
ATOM   2323  HB1 HSD P 147     -29.455 -93.155 104.448  0.00 97.00      PROA   
ATOM   2324  HB2 HSD P 147     -30.405 -94.666 104.302  0.00 97.00      PROA   
ATOM   2325  ND1 HSD P 147     -27.190 -94.519 104.161  0.00 97.00      PROA   
ATOM   2326  HD1 HSD P 147     -26.997 -93.568 103.913  0.00 97.00      PROA   
ATOM   2327  CG  HSD P 147     -28.368 -94.992 104.701  0.00 97.00      PROA   
ATOM   2328  CE1 HSD P 147     -26.360 -95.583 104.031  0.00 97.00      PROA   
ATOM   2329  HE1 HSD P 147     -25.347 -95.503 103.636  0.00 97.00      PROA   
ATOM   2330  NE2 HSD P 147     -26.925 -96.705 104.430  0.00 97.00      PROA   
ATOM   2331  CD2 HSD P 147     -28.189 -96.335 104.847  0.00 97.00      PROA   
ATOM   2332  HD2 HSD P 147     -28.876 -97.088 105.214  0.00 97.00      PROA   
ATOM   2333  C   HSD P 147     -31.446 -93.447 106.408  0.00 97.00      PROA   
ATOM   2334  O   HSD P 147     -32.398 -94.178 106.659  0.00 97.00      PROA   
ATOM   2335  N   CYS P 148     -31.626 -92.131 106.155  0.00 97.00      PROA   
ATOM   2336  HN  CYS P 148     -30.858 -91.495 106.091  0.00 97.00      PROA   
ATOM   2337  CA  CYS P 148     -32.948 -91.577 105.961  0.00 97.00      PROA   
ATOM   2338  HA  CYS P 148     -33.604 -92.379 105.670  0.00 97.00      PROA   
ATOM   2339  CB  CYS P 148     -33.558 -90.932 107.238  0.00 97.00      PROA   
ATOM   2340  HB1 CYS P 148     -33.534 -91.703 108.039  0.00 97.00      PROA   
ATOM   2341  HB2 CYS P 148     -34.631 -90.713 107.048  0.00 97.00      PROA   
ATOM   2342  SG  CYS P 148     -32.710 -89.434 107.845  0.00 97.00      PROA   
ATOM   2343  C   CYS P 148     -32.967 -90.612 104.799  0.00 97.00      PROA   
ATOM   2344  O   CYS P 148     -31.933 -90.141 104.335  0.00 97.00      PROA   
ATOM   2345  N   SER P 149     -34.181 -90.303 104.288  0.00 97.00      PROA   
ATOM   2346  HN  SER P 149     -35.003 -90.747 104.637  0.00 97.00      PROA   
ATOM   2347  CA  SER P 149     -34.354 -89.286 103.273  0.00 97.00      PROA   
ATOM   2348  HA  SER P 149     -33.579 -88.549 103.413  0.00 97.00      PROA   
ATOM   2349  CB  SER P 149     -34.336 -89.796 101.797  0.00 97.00      PROA   
ATOM   2350  HB1 SER P 149     -33.416 -90.403 101.656  0.00 97.00      PROA   
ATOM   2351  HB2 SER P 149     -34.287 -88.935 101.099  0.00 97.00      PROA   
ATOM   2352  OG  SER P 149     -35.466 -90.591 101.441  0.00 97.00      PROA   
ATOM   2353  HG1 SER P 149     -36.247 -90.138 101.767  0.00 97.00      PROA   
ATOM   2354  C   SER P 149     -35.670 -88.603 103.517  0.00 97.00      PROA   
ATOM   2355  O   SER P 149     -36.603 -89.214 104.019  0.00 97.00      PROA   
ATOM   2356  N   GLY P 150     -35.770 -87.312 103.138  0.00 97.00      PROA   
ATOM   2357  HN  GLY P 150     -34.980 -86.852 102.737  0.00 97.00      PROA   
ATOM   2358  CA  GLY P 150     -37.001 -86.549 103.186  0.00 97.00      PROA   
ATOM   2359  HA1 GLY P 150     -37.017 -85.986 104.107  0.00 97.00      PROA   
ATOM   2360  HA2 GLY P 150     -37.851 -87.206 103.054  0.00 97.00      PROA   
ATOM   2361  C   GLY P 150     -36.988 -85.585 102.043  0.00 97.00      PROA   
ATOM   2362  O   GLY P 150     -36.032 -85.534 101.282  0.00 97.00      PROA   
ATOM   2363  N   MET P 151     -38.062 -84.785 101.894  0.00 97.00      PROA   
ATOM   2364  HN  MET P 151     -38.866 -84.908 102.474  0.00 97.00      PROA   
ATOM   2365  CA  MET P 151     -38.236 -83.836 100.820  0.00 97.00      PROA   
ATOM   2366  HA  MET P 151     -37.362 -83.823 100.187  0.00 97.00      PROA   
ATOM   2367  CB  MET P 151     -39.492 -84.223  99.992  0.00 97.00      PROA   
ATOM   2368  HB1 MET P 151     -40.401 -83.721 100.377  0.00 97.00      PROA   
ATOM   2369  HB2 MET P 151     -39.663 -85.316 100.148  0.00 97.00      PROA   
ATOM   2370  CG  MET P 151     -39.371 -84.031  98.468  0.00 97.00      PROA   
ATOM   2371  HG1 MET P 151     -40.291 -84.460  98.010  0.00 97.00      PROA   
ATOM   2372  HG2 MET P 151     -38.512 -84.635  98.101  0.00 97.00      PROA   
ATOM   2373  SD  MET P 151     -39.193 -82.312  97.911  0.00 97.00      PROA   
ATOM   2374  CE  MET P 151     -39.352 -82.698  96.146  0.00 97.00      PROA   
ATOM   2375  HE1 MET P 151     -40.363 -83.101  95.923  0.00 97.00      PROA   
ATOM   2376  HE2 MET P 151     -38.603 -83.456  95.829  0.00 97.00      PROA   
ATOM   2377  HE3 MET P 151     -39.204 -81.787  95.527  0.00 97.00      PROA   
ATOM   2378  C   MET P 151     -38.413 -82.461 101.447  0.00 97.00      PROA   
ATOM   2379  O   MET P 151     -39.096 -82.303 102.455  0.00 97.00      PROA   
ATOM   2380  N   GLY P 152     -37.775 -81.425 100.852  0.00 97.00      PROA   
ATOM   2381  HN  GLY P 152     -37.157 -81.621 100.094  0.00 97.00      PROA   
ATOM   2382  CA  GLY P 152     -38.009 -80.023 101.183  0.00 97.00      PROA   
ATOM   2383  HA1 GLY P 152     -37.130 -79.625 101.660  0.00 97.00      PROA   
ATOM   2384  HA2 GLY P 152     -38.896 -79.933 101.795  0.00 97.00      PROA   
ATOM   2385  C   GLY P 152     -38.273 -79.246  99.924  0.00 97.00      PROA   
ATOM   2386  O   GLY P 152     -39.416 -78.954  99.589  0.00 97.00      PROA   
ATOM   2387  N   LYS P 153     -37.207 -78.867  99.188  0.00 97.00      PROA   
ATOM   2388  HN  LYS P 153     -36.280 -78.963  99.547  0.00 97.00      PROA   
ATOM   2389  CA  LYS P 153     -37.324 -78.366  97.828  0.00 97.00      PROA   
ATOM   2390  HA  LYS P 153     -38.366 -78.326  97.555  0.00 97.00      PROA   
ATOM   2391  CB  LYS P 153     -36.715 -76.948  97.670  0.00 97.00      PROA   
ATOM   2392  HB1 LYS P 153     -36.506 -76.729  96.600  0.00 97.00      PROA   
ATOM   2393  HB2 LYS P 153     -35.747 -76.909  98.214  0.00 97.00      PROA   
ATOM   2394  CG  LYS P 153     -37.637 -75.823  98.185  0.00 97.00      PROA   
ATOM   2395  HG1 LYS P 153     -37.088 -74.858  98.105  0.00 97.00      PROA   
ATOM   2396  HG2 LYS P 153     -37.870 -75.991  99.259  0.00 97.00      PROA   
ATOM   2397  CD  LYS P 153     -38.943 -75.732  97.376  0.00 97.00      PROA   
ATOM   2398  HD1 LYS P 153     -39.542 -76.651  97.562  0.00 97.00      PROA   
ATOM   2399  HD2 LYS P 153     -38.674 -75.710  96.295  0.00 97.00      PROA   
ATOM   2400  CE  LYS P 153     -39.809 -74.512  97.708  0.00 97.00      PROA   
ATOM   2401  HE1 LYS P 153     -39.265 -73.570  97.487  0.00 97.00      PROA   
ATOM   2402  HE2 LYS P 153     -40.107 -74.523  98.778  0.00 97.00      PROA   
ATOM   2403  NZ  LYS P 153     -41.044 -74.537  96.887  0.00 97.00      PROA   
ATOM   2404  HZ1 LYS P 153     -41.570 -75.411  97.091  0.00 97.00      PROA   
ATOM   2405  HZ2 LYS P 153     -40.786 -74.525  95.879  0.00 97.00      PROA   
ATOM   2406  HZ3 LYS P 153     -41.639 -73.714  97.103  0.00 97.00      PROA   
ATOM   2407  C   LYS P 153     -36.745 -79.329  96.817  0.00 97.00      PROA   
ATOM   2408  O   LYS P 153     -36.849 -79.120  95.609  0.00 97.00      PROA   
ATOM   2409  N   HSD P 154     -36.187 -80.452  97.303  0.00 97.00      PROA   
ATOM   2410  HN  HSD P 154     -36.094 -80.583  98.285  0.00 97.00      PROA   
ATOM   2411  CA  HSD P 154     -35.806 -81.592  96.511  0.00 97.00      PROA   
ATOM   2412  HA  HSD P 154     -36.615 -81.833  95.836  0.00 97.00      PROA   
ATOM   2413  CB  HSD P 154     -34.486 -81.398  95.721  0.00 97.00      PROA   
ATOM   2414  HB1 HSD P 154     -33.676 -81.096  96.421  0.00 97.00      PROA   
ATOM   2415  HB2 HSD P 154     -34.630 -80.566  94.998  0.00 97.00      PROA   
ATOM   2416  ND1 HSD P 154     -32.946 -83.368  95.220  0.00 97.00      PROA   
ATOM   2417  HD1 HSD P 154     -32.354 -83.265  96.021  0.00 97.00      PROA   
ATOM   2418  CG  HSD P 154     -34.069 -82.617  94.941  0.00 97.00      PROA   
ATOM   2419  CE1 HSD P 154     -32.918 -84.382  94.322  0.00 97.00      PROA   
ATOM   2420  HE1 HSD P 154     -32.131 -85.135  94.311  0.00 97.00      PROA   
ATOM   2421  NE2 HSD P 154     -33.943 -84.342  93.493  0.00 97.00      PROA   
ATOM   2422  CD2 HSD P 154     -34.659 -83.220  93.872  0.00 97.00      PROA   
ATOM   2423  HD2 HSD P 154     -35.553 -82.943  93.328  0.00 97.00      PROA   
ATOM   2424  C   HSD P 154     -35.687 -82.691  97.536  0.00 97.00      PROA   
ATOM   2425  O   HSD P 154     -35.758 -82.424  98.734  0.00 97.00      PROA   
ATOM   2426  N   ARG P 155     -35.531 -83.971  97.119  0.00 97.00      PROA   
ATOM   2427  HN  ARG P 155     -35.497 -84.199  96.148  0.00 97.00      PROA   
ATOM   2428  CA  ARG P 155     -35.184 -85.025  98.053  0.00 97.00      PROA   
ATOM   2429  HA  ARG P 155     -35.871 -84.937  98.882  0.00 97.00      PROA   
ATOM   2430  CB  ARG P 155     -35.366 -86.464  97.502  0.00 97.00      PROA   
ATOM   2431  HB1 ARG P 155     -36.457 -86.634  97.350  0.00 97.00      PROA   
ATOM   2432  HB2 ARG P 155     -35.036 -87.184  98.283  0.00 97.00      PROA   
ATOM   2433  CG  ARG P 155     -34.639 -86.752  96.169  0.00 97.00      PROA   
ATOM   2434  HG1 ARG P 155     -33.821 -86.016  96.042  0.00 97.00      PROA   
ATOM   2435  HG2 ARG P 155     -35.339 -86.608  95.317  0.00 97.00      PROA   
ATOM   2436  CD  ARG P 155     -33.975 -88.137  96.079  0.00 97.00      PROA   
ATOM   2437  HD1 ARG P 155     -33.154 -88.197  96.830  0.00 97.00      PROA   
ATOM   2438  HD2 ARG P 155     -33.563 -88.313  95.061  0.00 97.00      PROA   
ATOM   2439  NE  ARG P 155     -35.029 -89.162  96.362  0.00 97.00      PROA   
ATOM   2440  HE  ARG P 155     -35.981 -88.912  96.215  0.00 97.00      PROA   
ATOM   2441  CZ  ARG P 155     -34.794 -90.335  96.987  0.00 97.00      PROA   
ATOM   2442  NH1 ARG P 155     -33.560 -90.812  97.200  0.00 97.00      PROA   
ATOM   2443 HH11 ARG P 155     -32.785 -90.330  96.805  0.00 97.00      PROA   
ATOM   2444 HH12 ARG P 155     -33.466 -91.696  97.651  0.00 97.00      PROA   
ATOM   2445  NH2 ARG P 155     -35.834 -91.069  97.425  0.00 97.00      PROA   
ATOM   2446 HH21 ARG P 155     -36.761 -90.732  97.291  0.00 97.00      PROA   
ATOM   2447 HH22 ARG P 155     -35.645 -91.897  97.945  0.00 97.00      PROA   
ATOM   2448  C   ARG P 155     -33.781 -84.861  98.626  0.00 97.00      PROA   
ATOM   2449  O   ARG P 155     -32.820 -84.585  97.912  0.00 97.00      PROA   
ATOM   2450  N   TYR P 156     -33.639 -85.035  99.953  0.00 97.00      PROA   
ATOM   2451  HN  TYR P 156     -34.440 -85.206 100.525  0.00 97.00      PROA   
ATOM   2452  CA  TYR P 156     -32.380 -84.924 100.657  0.00 97.00      PROA   
ATOM   2453  HA  TYR P 156     -31.574 -84.741  99.961  0.00 97.00      PROA   
ATOM   2454  CB  TYR P 156     -32.412 -83.817 101.749  0.00 97.00      PROA   
ATOM   2455  HB1 TYR P 156     -31.412 -83.677 102.208  0.00 97.00      PROA   
ATOM   2456  HB2 TYR P 156     -33.135 -84.111 102.540  0.00 97.00      PROA   
ATOM   2457  CG  TYR P 156     -32.865 -82.485 101.195  0.00 97.00      PROA   
ATOM   2458  CD1 TYR P 156     -32.311 -81.953 100.014  0.00 97.00      PROA   
ATOM   2459  HD1 TYR P 156     -31.549 -82.502  99.482  0.00 97.00      PROA   
ATOM   2460  CE1 TYR P 156     -32.758 -80.729  99.500  0.00 97.00      PROA   
ATOM   2461  HE1 TYR P 156     -32.338 -80.347  98.582  0.00 97.00      PROA   
ATOM   2462  CZ  TYR P 156     -33.755 -80.013 100.173  0.00 97.00      PROA   
ATOM   2463  OH  TYR P 156     -34.208 -78.779  99.665  0.00 97.00      PROA   
ATOM   2464  HH  TYR P 156     -33.549 -78.461  99.045  0.00 97.00      PROA   
ATOM   2465  CD2 TYR P 156     -33.847 -81.739 101.872  0.00 97.00      PROA   
ATOM   2466  HD2 TYR P 156     -34.275 -82.121 102.787  0.00 97.00      PROA   
ATOM   2467  CE2 TYR P 156     -34.289 -80.512 101.366  0.00 97.00      PROA   
ATOM   2468  HE2 TYR P 156     -35.033 -79.946 101.904  0.00 97.00      PROA   
ATOM   2469  C   TYR P 156     -32.135 -86.262 101.311  0.00 97.00      PROA   
ATOM   2470  O   TYR P 156     -33.067 -86.897 101.785  0.00 97.00      PROA   
ATOM   2471  N   THR P 157     -30.865 -86.733 101.323  0.00 97.00      PROA   
ATOM   2472  HN  THR P 157     -30.133 -86.223 100.881  0.00 97.00      PROA   
ATOM   2473  CA  THR P 157     -30.452 -87.999 101.906  0.00 97.00      PROA   
ATOM   2474  HA  THR P 157     -31.305 -88.511 102.333  0.00 97.00      PROA   
ATOM   2475  CB  THR P 157     -29.756 -88.933 100.916  0.00 97.00      PROA   
ATOM   2476  HB  THR P 157     -29.216 -89.759 101.439  0.00 97.00      PROA   
ATOM   2477  OG1 THR P 157     -28.840 -88.225 100.085  0.00 97.00      PROA   
ATOM   2478  HG1 THR P 157     -28.136 -87.916 100.659  0.00 97.00      PROA   
ATOM   2479  CG2 THR P 157     -30.808 -89.570  99.995  0.00 97.00      PROA   
ATOM   2480 HG21 THR P 157     -31.378 -88.784  99.457  0.00 97.00      PROA   
ATOM   2481 HG22 THR P 157     -31.509 -90.195 100.583  0.00 97.00      PROA   
ATOM   2482 HG23 THR P 157     -30.303 -90.218  99.245  0.00 97.00      PROA   
ATOM   2483  C   THR P 157     -29.483 -87.716 103.029  0.00 97.00      PROA   
ATOM   2484  O   THR P 157     -28.623 -86.846 102.912  0.00 97.00      PROA   
ATOM   2485  N   SER P 158     -29.590 -88.461 104.153  0.00 97.00      PROA   
ATOM   2486  HN  SER P 158     -30.316 -89.142 104.256  0.00 97.00      PROA   
ATOM   2487  CA  SER P 158     -28.681 -88.330 105.276  0.00 97.00      PROA   
ATOM   2488  HA  SER P 158     -28.471 -87.278 105.410  0.00 97.00      PROA   
ATOM   2489  CB  SER P 158     -29.288 -88.874 106.603  0.00 97.00      PROA   
ATOM   2490  HB1 SER P 158     -30.297 -88.427 106.723  0.00 97.00      PROA   
ATOM   2491  HB2 SER P 158     -28.674 -88.557 107.471  0.00 97.00      PROA   
ATOM   2492  OG  SER P 158     -29.418 -90.296 106.634  0.00 97.00      PROA   
ATOM   2493  HG1 SER P 158     -28.537 -90.655 106.797  0.00 97.00      PROA   
ATOM   2494  C   SER P 158     -27.369 -89.047 105.031  0.00 97.00      PROA   
ATOM   2495  O   SER P 158     -27.215 -89.832 104.097  0.00 97.00      PROA   
ATOM   2496  N   ALA P 159     -26.398 -88.830 105.945  0.00 97.00      PROA   
ATOM   2497  HN  ALA P 159     -26.479 -88.091 106.611  0.00 97.00      PROA   
ATOM   2498  CA  ALA P 159     -25.298 -89.745 106.165  0.00 97.00      PROA   
ATOM   2499  HA  ALA P 159     -24.771 -89.855 105.226  0.00 97.00      PROA   
ATOM   2500  CB  ALA P 159     -24.331 -89.190 107.230  0.00 97.00      PROA   
ATOM   2501  HB1 ALA P 159     -24.849 -89.069 108.206  0.00 97.00      PROA   
ATOM   2502  HB2 ALA P 159     -23.952 -88.192 106.916  0.00 97.00      PROA   
ATOM   2503  HB3 ALA P 159     -23.461 -89.863 107.373  0.00 97.00      PROA   
ATOM   2504  C   ALA P 159     -25.793 -91.126 106.598  0.00 97.00      PROA   
ATOM   2505  O   ALA P 159     -26.844 -91.253 107.222  0.00 97.00      PROA   
ATOM   2506  N   GLY P 160     -25.052 -92.205 106.247  0.00 97.00      PROA   
ATOM   2507  HN  GLY P 160     -24.201 -92.093 105.741  0.00 97.00      PROA   
ATOM   2508  CA  GLY P 160     -25.355 -93.551 106.708  0.00 97.00      PROA   
ATOM   2509  HA1 GLY P 160     -24.904 -94.247 106.016  0.00 97.00      PROA   
ATOM   2510  HA2 GLY P 160     -26.424 -93.681 106.793  0.00 97.00      PROA   
ATOM   2511  C   GLY P 160     -24.719 -93.794 108.044  0.00 97.00      PROA   
ATOM   2512  O   GLY P 160     -23.546 -93.485 108.234  0.00 97.00      PROA   
ATOM   2513  N   ILE P 161     -25.475 -94.390 108.993  0.00 97.00      PROA   
ATOM   2514  HN  ILE P 161     -26.424 -94.632 108.795  0.00 97.00      PROA   
ATOM   2515  CA  ILE P 161     -24.996 -94.674 110.331  0.00 97.00      PROA   
ATOM   2516  HA  ILE P 161     -23.963 -94.373 110.419  0.00 97.00      PROA   
ATOM   2517  CB  ILE P 161     -25.794 -93.961 111.427  0.00 97.00      PROA   
ATOM   2518  HB  ILE P 161     -26.851 -94.318 111.396  0.00 97.00      PROA   
ATOM   2519  CG2 ILE P 161     -25.208 -94.303 112.818  0.00 97.00      PROA   
ATOM   2520 HG21 ILE P 161     -24.122 -94.074 112.848  0.00 97.00      PROA   
ATOM   2521 HG22 ILE P 161     -25.353 -95.373 113.071  0.00 97.00      PROA   
ATOM   2522 HG23 ILE P 161     -25.710 -93.693 113.598  0.00 97.00      PROA   
ATOM   2523  CG1 ILE P 161     -25.845 -92.422 111.207  0.00 97.00      PROA   
ATOM   2524 HG11 ILE P 161     -26.486 -91.986 112.006  0.00 97.00      PROA   
ATOM   2525 HG12 ILE P 161     -26.343 -92.202 110.239  0.00 97.00      PROA   
ATOM   2526  CD  ILE P 161     -24.483 -91.713 111.244  0.00 97.00      PROA   
ATOM   2527  HD1 ILE P 161     -23.809 -92.102 110.453  0.00 97.00      PROA   
ATOM   2528  HD2 ILE P 161     -23.984 -91.849 112.227  0.00 97.00      PROA   
ATOM   2529  HD3 ILE P 161     -24.614 -90.623 111.080  0.00 97.00      PROA   
ATOM   2530  C   ILE P 161     -25.053 -96.174 110.530  0.00 97.00      PROA   
ATOM   2531  O   ILE P 161     -26.114 -96.788 110.475  0.00 97.00      PROA   
ATOM   2532  N   SER P 162     -23.885 -96.809 110.774  0.00 97.00      PROA   
ATOM   2533  HN  SER P 162     -23.023 -96.307 110.789  0.00 97.00      PROA   
ATOM   2534  CA  SER P 162     -23.787 -98.243 110.964  0.00 97.00      PROA   
ATOM   2535  HA  SER P 162     -24.588 -98.726 110.425  0.00 97.00      PROA   
ATOM   2536  CB  SER P 162     -22.452 -98.813 110.418  0.00 97.00      PROA   
ATOM   2537  HB1 SER P 162     -22.417 -98.642 109.320  0.00 97.00      PROA   
ATOM   2538  HB2 SER P 162     -22.385 -99.908 110.596  0.00 97.00      PROA   
ATOM   2539  OG  SER P 162     -21.326 -98.158 110.999  0.00 97.00      PROA   
ATOM   2540  HG1 SER P 162     -21.457 -98.212 111.951  0.00 97.00      PROA   
ATOM   2541  C   SER P 162     -23.910 -98.630 112.424  0.00 97.00      PROA   
ATOM   2542  O   SER P 162     -23.085 -98.242 113.250  0.00 97.00      PROA   
ATOM   2543  N   VAL P 163     -24.931 -99.449 112.770  0.00 97.00      PROA   
ATOM   2544  HN  VAL P 163     -25.604 -99.742 112.093  0.00 97.00      PROA   
ATOM   2545  CA  VAL P 163     -25.109 -99.964 114.114  0.00 97.00      PROA   
ATOM   2546  HA  VAL P 163     -24.341 -99.550 114.748  0.00 97.00      PROA   
ATOM   2547  CB  VAL P 163     -26.446 -99.617 114.768  0.00 97.00      PROA   
ATOM   2548  HB  VAL P 163     -26.416 -99.929 115.839  0.00 97.00      PROA   
ATOM   2549  CG1 VAL P 163     -26.629 -98.087 114.739  0.00 97.00      PROA   
ATOM   2550 HG11 VAL P 163     -26.738 -97.716 113.697  0.00 97.00      PROA   
ATOM   2551 HG12 VAL P 163     -25.764 -97.577 115.212  0.00 97.00      PROA   
ATOM   2552 HG13 VAL P 163     -27.549 -97.817 115.299  0.00 97.00      PROA   
ATOM   2553  CG2 VAL P 163     -27.638-100.325 114.096  0.00 97.00      PROA   
ATOM   2554 HG21 VAL P 163     -27.605-101.422 114.254  0.00 97.00      PROA   
ATOM   2555 HG22 VAL P 163     -27.641-100.122 113.006  0.00 97.00      PROA   
ATOM   2556 HG23 VAL P 163     -28.592 -99.949 114.525  0.00 97.00      PROA   
ATOM   2557  C   VAL P 163     -24.900-101.460 114.077  0.00 97.00      PROA   
ATOM   2558  O   VAL P 163     -25.357-102.152 113.174  0.00 97.00      PROA   
ATOM   2559  N   THR P 164     -24.162-102.005 115.066  0.00 97.00      PROA   
ATOM   2560  HN  THR P 164     -23.787-101.423 115.787  0.00 97.00      PROA   
ATOM   2561  CA  THR P 164     -23.869-103.430 115.115  0.00 97.00      PROA   
ATOM   2562  HA  THR P 164     -24.320-103.936 114.276  0.00 97.00      PROA   
ATOM   2563  CB  THR P 164     -22.378-103.741 115.062  0.00 97.00      PROA   
ATOM   2564  HB  THR P 164     -21.863-103.375 115.978  0.00 97.00      PROA   
ATOM   2565  OG1 THR P 164     -21.777-103.096 113.946  0.00 97.00      PROA   
ATOM   2566  HG1 THR P 164     -22.155-102.217 113.897  0.00 97.00      PROA   
ATOM   2567  CG2 THR P 164     -22.144-105.252 114.879  0.00 97.00      PROA   
ATOM   2568 HG21 THR P 164     -22.600-105.586 113.922  0.00 97.00      PROA   
ATOM   2569 HG22 THR P 164     -22.581-105.847 115.704  0.00 97.00      PROA   
ATOM   2570 HG23 THR P 164     -21.053-105.461 114.825  0.00 97.00      PROA   
ATOM   2571  C   THR P 164     -24.474-103.969 116.396  0.00 97.00      PROA   
ATOM   2572  O   THR P 164     -24.052-103.597 117.483  0.00 97.00      PROA   
ATOM   2573  N   VAL P 165     -25.493-104.859 116.305  0.00 97.00      PROA   
ATOM   2574  HN  VAL P 165     -25.830-105.113 115.398  0.00 97.00      PROA   
ATOM   2575  CA  VAL P 165     -26.231-105.421 117.440  0.00 97.00      PROA   
ATOM   2576  HA  VAL P 165     -26.240-104.666 118.211  0.00 97.00      PROA   
ATOM   2577  CB  VAL P 165     -27.697-105.688 117.061  0.00 97.00      PROA   
ATOM   2578  HB  VAL P 165     -27.733-106.434 116.237  0.00 97.00      PROA   
ATOM   2579  CG1 VAL P 165     -28.572-106.200 118.229  0.00 97.00      PROA   
ATOM   2580 HG11 VAL P 165     -28.394-105.595 119.143  0.00 97.00      PROA   
ATOM   2581 HG12 VAL P 165     -28.381-107.268 118.448  0.00 97.00      PROA   
ATOM   2582 HG13 VAL P 165     -29.645-106.111 117.965  0.00 97.00      PROA   
ATOM   2583  CG2 VAL P 165     -28.316-104.362 116.565  0.00 97.00      PROA   
ATOM   2584 HG21 VAL P 165     -27.808-103.971 115.662  0.00 97.00      PROA   
ATOM   2585 HG22 VAL P 165     -28.259-103.597 117.369  0.00 97.00      PROA   
ATOM   2586 HG23 VAL P 165     -29.386-104.521 116.314  0.00 97.00      PROA   
ATOM   2587  C   VAL P 165     -25.498-106.666 117.976  0.00 97.00      PROA   
ATOM   2588  O   VAL P 165     -24.480-107.061 117.419  0.00 97.00      PROA   
ATOM   2589  N   LYS P 166     -25.956-107.316 119.083  0.00 97.00      PROA   
ATOM   2590  HN  LYS P 166     -26.756-106.988 119.580  0.00 97.00      PROA   
ATOM   2591  CA  LYS P 166     -25.469-108.618 119.509  0.00 97.00      PROA   
ATOM   2592  HA  LYS P 166     -25.061-109.160 118.665  0.00 97.00      PROA   
ATOM   2593  CB  LYS P 166     -24.505-108.619 120.741  0.00 97.00      PROA   
ATOM   2594  HB1 LYS P 166     -24.076-109.637 120.869  0.00 97.00      PROA   
ATOM   2595  HB2 LYS P 166     -25.089-108.389 121.663  0.00 97.00      PROA   
ATOM   2596  CG  LYS P 166     -23.376-107.571 120.740  0.00 97.00      PROA   
ATOM   2597  HG1 LYS P 166     -22.889-107.579 121.742  0.00 97.00      PROA   
ATOM   2598  HG2 LYS P 166     -23.876-106.585 120.648  0.00 97.00      PROA   
ATOM   2599  CD  LYS P 166     -22.282-107.796 119.673  0.00 97.00      PROA   
ATOM   2600  HD1 LYS P 166     -22.732-108.315 118.798  0.00 97.00      PROA   
ATOM   2601  HD2 LYS P 166     -21.515-108.485 120.089  0.00 97.00      PROA   
ATOM   2602  CE  LYS P 166     -21.574-106.522 119.174  0.00 97.00      PROA   
ATOM   2603  HE1 LYS P 166     -20.977-106.752 118.264  0.00 97.00      PROA   
ATOM   2604  HE2 LYS P 166     -20.916-106.082 119.950  0.00 97.00      PROA   
ATOM   2605  NZ  LYS P 166     -22.590-105.526 118.804  0.00 97.00      PROA   
ATOM   2606  HZ1 LYS P 166     -23.057-105.146 119.652  0.00 97.00      PROA   
ATOM   2607  HZ2 LYS P 166     -23.314-106.039 118.253  0.00 97.00      PROA   
ATOM   2608  HZ3 LYS P 166     -22.237-104.743 118.223  0.00 97.00      PROA   
ATOM   2609  C   LYS P 166     -26.699-109.335 119.991  0.00 97.00      PROA   
ATOM   2610  O   LYS P 166     -27.594-108.710 120.552  0.00 97.00      PROA   
ATOM   2611  N   GLU P 167     -26.705-110.680 119.820  0.00  0.00      PROA   
ATOM   2612  HN  GLU P 167     -25.974-111.135 119.318  0.00  0.00      PROA   
ATOM   2613  CA  GLU P 167     -27.638-111.568 120.466  0.00  0.00      PROA   
ATOM   2614  HA  GLU P 167     -28.462-110.996 120.868  0.00  0.00      PROA   
ATOM   2615  CB  GLU P 167     -28.200-112.698 119.550  0.00  0.00      PROA   
ATOM   2616  HB1 GLU P 167     -28.613-112.229 118.633  0.00  0.00      PROA   
ATOM   2617  HB2 GLU P 167     -29.060-113.143 120.103  0.00  0.00      PROA   
ATOM   2618  CG  GLU P 167     -27.221-113.836 119.160  0.00  0.00      PROA   
ATOM   2619  HG1 GLU P 167     -26.675-114.227 120.044  0.00  0.00      PROA   
ATOM   2620  HG2 GLU P 167     -26.469-113.448 118.442  0.00  0.00      PROA   
ATOM   2621  CD  GLU P 167     -27.969-115.032 118.555  0.00  0.00      PROA   
ATOM   2622  OE1 GLU P 167     -28.940-115.514 119.198  0.00  0.00      PROA   
ATOM   2623  OE2 GLU P 167     -27.561-115.499 117.459  0.00  0.00      PROA   
ATOM   2624  C   GLU P 167     -26.876-112.201 121.595  0.00  0.00      PROA   
ATOM   2625  O   GLU P 167     -25.645-112.187 121.625  0.00  0.00      PROA   
ATOM   2626  N   LEU P 168     -27.626-112.801 122.548  0.00  0.00      PROA   
ATOM   2627  HN  LEU P 168     -28.621-112.741 122.528  0.00  0.00      PROA   
ATOM   2628  CA  LEU P 168     -27.094-113.685 123.553  0.00  0.00      PROA   
ATOM   2629  HA  LEU P 168     -26.056-113.444 123.732  0.00  0.00      PROA   
ATOM   2630  CB  LEU P 168     -27.871-113.667 124.898  0.00  0.00      PROA   
ATOM   2631  HB1 LEU P 168     -27.423-114.438 125.566  0.00  0.00      PROA   
ATOM   2632  HB2 LEU P 168     -28.933-113.948 124.724  0.00  0.00      PROA   
ATOM   2633  CG  LEU P 168     -27.843-112.325 125.686  0.00  0.00      PROA   
ATOM   2634  HG  LEU P 168     -28.198-112.573 126.716  0.00  0.00      PROA   
ATOM   2635  CD1 LEU P 168     -26.420-111.750 125.834  0.00  0.00      PROA   
ATOM   2636 HD11 LEU P 168     -26.027-111.425 124.848  0.00  0.00      PROA   
ATOM   2637 HD12 LEU P 168     -25.736-112.516 126.256  0.00  0.00      PROA   
ATOM   2638 HD13 LEU P 168     -26.430-110.871 126.513  0.00  0.00      PROA   
ATOM   2639  CD2 LEU P 168     -28.828-111.265 125.150  0.00  0.00      PROA   
ATOM   2640 HD21 LEU P 168     -29.850-111.690 125.071  0.00  0.00      PROA   
ATOM   2641 HD22 LEU P 168     -28.512-110.903 124.151  0.00  0.00      PROA   
ATOM   2642 HD23 LEU P 168     -28.861-110.393 125.838  0.00  0.00      PROA   
ATOM   2643  C   LEU P 168     -27.161-115.069 122.962  0.00  0.00      PROA   
ATOM   2644  O   LEU P 168     -28.020-115.346 122.127  0.00  0.00      PROA   
ATOM   2645  N   PHE P 169     -26.228-115.958 123.389  0.00  0.00      PROA   
ATOM   2646  HN  PHE P 169     -25.564-115.683 124.080  0.00  0.00      PROA   
ATOM   2647  CA  PHE P 169     -26.052-117.320 122.910  0.00  0.00      PROA   
ATOM   2648  HA  PHE P 169     -25.075-117.584 123.285  0.00  0.00      PROA   
ATOM   2649  CB  PHE P 169     -26.967-118.405 123.571  0.00  0.00      PROA   
ATOM   2650  HB1 PHE P 169     -26.621-118.542 124.620  0.00  0.00      PROA   
ATOM   2651  HB2 PHE P 169     -26.862-119.390 123.067  0.00  0.00      PROA   
ATOM   2652  CG  PHE P 169     -28.433-118.029 123.637  0.00  0.00      PROA   
ATOM   2653  CD1 PHE P 169     -28.938-117.302 124.734  0.00  0.00      PROA   
ATOM   2654  HD1 PHE P 169     -28.269-116.991 125.523  0.00  0.00      PROA   
ATOM   2655  CE1 PHE P 169     -30.291-116.950 124.799  0.00  0.00      PROA   
ATOM   2656  HE1 PHE P 169     -30.660-116.377 125.636  0.00  0.00      PROA   
ATOM   2657  CZ  PHE P 169     -31.165-117.343 123.780  0.00  0.00      PROA   
ATOM   2658  HZ  PHE P 169     -32.210-117.073 123.829  0.00  0.00      PROA   
ATOM   2659  CD2 PHE P 169     -29.332-118.442 122.635  0.00  0.00      PROA   
ATOM   2660  HD2 PHE P 169     -28.978-119.026 121.800  0.00  0.00      PROA   
ATOM   2661  CE2 PHE P 169     -30.686-118.092 122.699  0.00  0.00      PROA   
ATOM   2662  HE2 PHE P 169     -31.361-118.403 121.916  0.00  0.00      PROA   
ATOM   2663  C   PHE P 169     -25.929-117.478 121.396  0.00  0.00      PROA   
ATOM   2664  O   PHE P 169     -26.795-118.107 120.791  0.00  0.00      PROA   
ATOM   2665  N   PRO P 170     -24.916-116.926 120.718  0.00  0.00      PROA   
ATOM   2666  CD  PRO P 170     -23.812-116.177 121.331  0.00  0.00      PROA   
ATOM   2667  HD1 PRO P 170     -23.339-116.760 122.150  0.00  0.00      PROA   
ATOM   2668  HD2 PRO P 170     -24.208-115.213 121.719  0.00  0.00      PROA   
ATOM   2669  CA  PRO P 170     -24.741-117.059 119.276  0.00  0.00      PROA   
ATOM   2670  HA  PRO P 170     -25.691-116.918 118.780  0.00  0.00      PROA   
ATOM   2671  CB  PRO P 170     -23.729-115.945 118.961  0.00  0.00      PROA   
ATOM   2672  HB1 PRO P 170     -24.277-114.978 118.896  0.00  0.00      PROA   
ATOM   2673  HB2 PRO P 170     -23.164-116.090 118.020  0.00  0.00      PROA   
ATOM   2674  CG  PRO P 170     -22.824-115.911 120.194  0.00  0.00      PROA   
ATOM   2675  HG1 PRO P 170     -22.085-116.739 120.137  0.00  0.00      PROA   
ATOM   2676  HG2 PRO P 170     -22.294-114.945 120.307  0.00  0.00      PROA   
ATOM   2677  C   PRO P 170     -24.180-118.409 118.858  0.00  0.00      PROA   
ATOM   2678  O   PRO P 170     -23.763-118.525 117.706  0.00  0.00      PROA   
ATOM   2679  N   ALA P 171     -24.165-119.437 119.747  0.00  0.00      PROA   
ATOM   2680  HN  ALA P 171     -24.515-119.312 120.671  0.00  0.00      PROA   
ATOM   2681  CA  ALA P 171     -23.675-120.770 119.459  0.00  0.00      PROA   
ATOM   2682  HA  ALA P 171     -22.654-120.638 119.138  0.00  0.00      PROA   
ATOM   2683  CB  ALA P 171     -23.681-121.671 120.709  0.00  0.00      PROA   
ATOM   2684  HB1 ALA P 171     -24.714-121.805 121.094  0.00  0.00      PROA   
ATOM   2685  HB2 ALA P 171     -23.070-121.204 121.511  0.00  0.00      PROA   
ATOM   2686  HB3 ALA P 171     -23.249-122.669 120.484  0.00  0.00      PROA   
ATOM   2687  C   ALA P 171     -24.498-121.444 118.371  0.00  0.00      PROA   
ATOM   2688  O   ALA P 171     -25.703-121.201 118.317  0.00  0.00      PROA   
ATOM   2689  N   PRO P 172     -23.933-122.269 117.485  0.00  0.00      PROA   
ATOM   2690  CD  PRO P 172     -22.490-122.502 117.381  0.00  0.00      PROA   
ATOM   2691  HD1 PRO P 172     -22.102-122.976 118.307  0.00  0.00      PROA   
ATOM   2692  HD2 PRO P 172     -21.980-121.529 117.202  0.00  0.00      PROA   
ATOM   2693  CA  PRO P 172     -24.638-122.714 116.294  0.00  0.00      PROA   
ATOM   2694  HA  PRO P 172     -25.288-121.934 115.921  0.00  0.00      PROA   
ATOM   2695  CB  PRO P 172     -23.521-123.055 115.292  0.00  0.00      PROA   
ATOM   2696  HB1 PRO P 172     -23.278-122.138 114.711  0.00  0.00      PROA   
ATOM   2697  HB2 PRO P 172     -23.787-123.861 114.578  0.00  0.00      PROA   
ATOM   2698  CG  PRO P 172     -22.312-123.413 116.164  0.00  0.00      PROA   
ATOM   2699  HG1 PRO P 172     -22.377-124.477 116.478  0.00  0.00      PROA   
ATOM   2700  HG2 PRO P 172     -21.350-123.242 115.645  0.00  0.00      PROA   
ATOM   2701  C   PRO P 172     -25.454-123.942 116.616  0.00  0.00      PROA   
ATOM   2702  O   PRO P 172     -24.942-124.857 117.261  0.00  0.00      PROA   
ATOM   2703  N   VAL P 173     -26.734-123.962 116.175  0.00 97.00      PROA   
ATOM   2704  HN  VAL P 173     -27.128-123.171 115.711  0.00 97.00      PROA   
ATOM   2705  CA  VAL P 173     -27.628-125.082 116.369  0.00 97.00      PROA   
ATOM   2706  HA  VAL P 173     -27.268-125.663 117.206  0.00 97.00      PROA   
ATOM   2707  CB  VAL P 173     -29.058-124.653 116.701  0.00 97.00      PROA   
ATOM   2708  HB  VAL P 173     -29.706-125.554 116.804  0.00 97.00      PROA   
ATOM   2709  CG1 VAL P 173     -29.043-123.928 118.064  0.00 97.00      PROA   
ATOM   2710 HG11 VAL P 173     -28.437-122.999 118.009  0.00 97.00      PROA   
ATOM   2711 HG12 VAL P 173     -28.615-124.581 118.853  0.00 97.00      PROA   
ATOM   2712 HG13 VAL P 173     -30.077-123.647 118.359  0.00 97.00      PROA   
ATOM   2713  CG2 VAL P 173     -29.652-123.747 115.601  0.00 97.00      PROA   
ATOM   2714 HG21 VAL P 173     -29.662-124.260 114.620  0.00 97.00      PROA   
ATOM   2715 HG22 VAL P 173     -29.074-122.804 115.503  0.00 97.00      PROA   
ATOM   2716 HG23 VAL P 173     -30.698-123.476 115.859  0.00 97.00      PROA   
ATOM   2717  C   VAL P 173     -27.594-125.991 115.159  0.00 97.00      PROA   
ATOM   2718  O   VAL P 173     -27.257-125.576 114.054  0.00 97.00      PROA   
ATOM   2719  N   LEU P 174     -27.944-127.282 115.354  0.00 97.00      PROA   
ATOM   2720  HN  LEU P 174     -28.174-127.618 116.263  0.00 97.00      PROA   
ATOM   2721  CA  LEU P 174     -28.034-128.248 114.283  0.00 97.00      PROA   
ATOM   2722  HA  LEU P 174     -27.550-127.872 113.393  0.00 97.00      PROA   
ATOM   2723  CB  LEU P 174     -27.341-129.573 114.693  0.00 97.00      PROA   
ATOM   2724  HB1 LEU P 174     -27.879-130.062 115.531  0.00 97.00      PROA   
ATOM   2725  HB2 LEU P 174     -26.336-129.281 115.084  0.00 97.00      PROA   
ATOM   2726  CG  LEU P 174     -27.080-130.602 113.567  0.00 97.00      PROA   
ATOM   2727  HG  LEU P 174     -26.637-130.061 112.698  0.00 97.00      PROA   
ATOM   2728  CD1 LEU P 174     -26.046-131.637 114.047  0.00 97.00      PROA   
ATOM   2729 HD11 LEU P 174     -26.434-132.185 114.931  0.00 97.00      PROA   
ATOM   2730 HD12 LEU P 174     -25.096-131.137 114.330  0.00 97.00      PROA   
ATOM   2731 HD13 LEU P 174     -25.839-132.370 113.242  0.00 97.00      PROA   
ATOM   2732  CD2 LEU P 174     -28.341-131.332 113.074  0.00 97.00      PROA   
ATOM   2733 HD21 LEU P 174     -29.010-130.647 112.516  0.00 97.00      PROA   
ATOM   2734 HD22 LEU P 174     -28.898-131.762 113.933  0.00 97.00      PROA   
ATOM   2735 HD23 LEU P 174     -28.053-132.160 112.395  0.00 97.00      PROA   
ATOM   2736  C   LEU P 174     -29.509-128.437 113.996  0.00 97.00      PROA   
ATOM   2737  O   LEU P 174     -30.247-129.017 114.791  0.00 97.00      PROA   
ATOM   2738  N   THR P 175     -29.979-127.931 112.832  0.00 97.00      PROA   
ATOM   2739  HN  THR P 175     -29.368-127.443 112.208  0.00 97.00      PROA   
ATOM   2740  CA  THR P 175     -31.365-128.017 112.413  0.00 97.00      PROA   
ATOM   2741  HA  THR P 175     -31.972-128.221 113.282  0.00 97.00      PROA   
ATOM   2742  CB  THR P 175     -31.926-126.730 111.815  0.00 97.00      PROA   
ATOM   2743  HB  THR P 175     -32.907-126.897 111.313  0.00 97.00      PROA   
ATOM   2744  OG1 THR P 175     -31.011-126.167 110.892  0.00 97.00      PROA   
ATOM   2745  HG1 THR P 175     -31.141-125.210 110.913  0.00 97.00      PROA   
ATOM   2746  CG2 THR P 175     -32.137-125.720 112.958  0.00 97.00      PROA   
ATOM   2747 HG21 THR P 175     -31.170-125.486 113.450  0.00 97.00      PROA   
ATOM   2748 HG22 THR P 175     -32.833-126.135 113.716  0.00 97.00      PROA   
ATOM   2749 HG23 THR P 175     -32.570-124.774 112.567  0.00 97.00      PROA   
ATOM   2750  C   THR P 175     -31.551-129.190 111.474  0.00 97.00      PROA   
ATOM   2751  O   THR P 175     -30.866-129.338 110.465  0.00 97.00      PROA   
ATOM   2752  N   ALA P 176     -32.507-130.074 111.821  0.00 97.00      PROA   
ATOM   2753  HN  ALA P 176     -33.025-129.949 112.662  0.00 97.00      PROA   
ATOM   2754  CA  ALA P 176     -32.869-131.232 111.042  0.00 97.00      PROA   
ATOM   2755  HA  ALA P 176     -32.366-131.211 110.083  0.00 97.00      PROA   
ATOM   2756  CB  ALA P 176     -32.509-132.534 111.786  0.00 97.00      PROA   
ATOM   2757  HB1 ALA P 176     -33.021-132.581 112.771  0.00 97.00      PROA   
ATOM   2758  HB2 ALA P 176     -31.412-132.559 111.972  0.00 97.00      PROA   
ATOM   2759  HB3 ALA P 176     -32.780-133.430 111.193  0.00 97.00      PROA   
ATOM   2760  C   ALA P 176     -34.360-131.133 110.798  0.00 97.00      PROA   
ATOM   2761  O   ALA P 176     -35.103-130.646 111.648  0.00 97.00      PROA   
ATOM   2762  N   SER P 177     -34.845-131.546 109.602  0.00 97.00      PROA   
ATOM   2763  HN  SER P 177     -34.249-131.930 108.899  0.00 97.00      PROA   
ATOM   2764  CA  SER P 177     -36.203-131.243 109.177  0.00 97.00      PROA   
ATOM   2765  HA  SER P 177     -36.546-130.351 109.686  0.00 97.00      PROA   
ATOM   2766  CB  SER P 177     -36.240-130.947 107.654  0.00 97.00      PROA   
ATOM   2767  HB1 SER P 177     -35.594-130.062 107.465  0.00 97.00      PROA   
ATOM   2768  HB2 SER P 177     -37.266-130.692 107.313  0.00 97.00      PROA   
ATOM   2769  OG  SER P 177     -35.727-132.033 106.883  0.00 97.00      PROA   
ATOM   2770  HG1 SER P 177     -36.425-132.692 106.836  0.00 97.00      PROA   
ATOM   2771  C   SER P 177     -37.215-132.331 109.478  0.00 97.00      PROA   
ATOM   2772  O   SER P 177     -38.394-132.172 109.164  0.00 97.00      PROA   
ATOM   2773  N   VAL P 178     -36.796-133.450 110.112  0.00 97.00      PROA   
ATOM   2774  HN  VAL P 178     -35.841-133.556 110.370  0.00 97.00      PROA   
ATOM   2775  CA  VAL P 178     -37.691-134.525 110.502  0.00 97.00      PROA   
ATOM   2776  HA  VAL P 178     -38.688-134.130 110.645  0.00 97.00      PROA   
ATOM   2777  CB  VAL P 178     -37.740-135.695 109.507  0.00 97.00      PROA   
ATOM   2778  HB  VAL P 178     -36.732-136.163 109.426  0.00 97.00      PROA   
ATOM   2779  CG1 VAL P 178     -38.755-136.761 109.972  0.00 97.00      PROA   
ATOM   2780 HG11 VAL P 178     -39.757-136.305 110.119  0.00 97.00      PROA   
ATOM   2781 HG12 VAL P 178     -38.438-137.239 110.917  0.00 97.00      PROA   
ATOM   2782 HG13 VAL P 178     -38.846-137.561 109.207  0.00 97.00      PROA   
ATOM   2783  CG2 VAL P 178     -38.147-135.201 108.102  0.00 97.00      PROA   
ATOM   2784 HG21 VAL P 178     -37.381-134.522 107.677  0.00 97.00      PROA   
ATOM   2785 HG22 VAL P 178     -39.118-134.663 108.152  0.00 97.00      PROA   
ATOM   2786 HG23 VAL P 178     -38.263-136.065 107.413  0.00 97.00      PROA   
ATOM   2787  C   VAL P 178     -37.180-135.023 111.841  0.00 97.00      PROA   
ATOM   2788  O   VAL P 178     -35.981-135.227 112.017  0.00 97.00      PROA   
ATOM   2789  N   THR P 179     -38.086-135.224 112.833  0.00 97.00      PROA   
ATOM   2790  HN  THR P 179     -39.050-135.004 112.704  0.00 97.00      PROA   
ATOM   2791  CA  THR P 179     -37.790-135.870 114.103  0.00 97.00      PROA   
ATOM   2792  HA  THR P 179     -36.913-135.389 114.517  0.00 97.00      PROA   
ATOM   2793  CB  THR P 179     -38.925-135.748 115.114  0.00 97.00      PROA   
ATOM   2794  HB  THR P 179     -38.755-136.398 116.007  0.00 97.00      PROA   
ATOM   2795  OG1 THR P 179     -40.174-136.085 114.521  0.00 97.00      PROA   
ATOM   2796  HG1 THR P 179     -40.098-137.007 114.266  0.00 97.00      PROA   
ATOM   2797  CG2 THR P 179     -39.012-134.293 115.603  0.00 97.00      PROA   
ATOM   2798 HG21 THR P 179     -39.210-133.607 114.754  0.00 97.00      PROA   
ATOM   2799 HG22 THR P 179     -38.065-133.993 116.098  0.00 97.00      PROA   
ATOM   2800 HG23 THR P 179     -39.841-134.192 116.336  0.00 97.00      PROA   
ATOM   2801  C   THR P 179     -37.471-137.348 113.961  0.00 97.00      PROA   
ATOM   2802  O   THR P 179     -38.091-138.061 113.177  0.00 97.00      PROA   
ATOM   2803  N   SER P 180     -36.527-137.858 114.781  0.00 97.00      PROA   
ATOM   2804  HN  SER P 180     -36.003-137.283 115.406  0.00 97.00      PROA   
ATOM   2805  CA  SER P 180     -36.274-139.271 114.971  0.00 97.00      PROA   
ATOM   2806  HA  SER P 180     -36.094-139.675 113.989  0.00 97.00      PROA   
ATOM   2807  CB  SER P 180     -34.997-139.477 115.815  0.00 97.00      PROA   
ATOM   2808  HB1 SER P 180     -34.115-139.211 115.193  0.00 97.00      PROA   
ATOM   2809  HB2 SER P 180     -34.874-140.525 116.150  0.00 97.00      PROA   
ATOM   2810  OG  SER P 180     -34.994-138.618 116.949  0.00 97.00      PROA   
ATOM   2811  HG1 SER P 180     -34.225-138.888 117.468  0.00 97.00      PROA   
ATOM   2812  C   SER P 180     -37.462-140.036 115.556  0.00 97.00      PROA   
ATOM   2813  O   SER P 180     -38.280-139.434 116.253  0.00 97.00      PROA   
ATOM   2814  N   PRO P 181     -37.652-141.334 115.301  0.00 97.00      PROA   
ATOM   2815  CD  PRO P 181     -38.675-142.073 116.050  0.00 97.00      PROA   
ATOM   2816  HD1 PRO P 181     -39.688-141.686 115.807  0.00 97.00      PROA   
ATOM   2817  HD2 PRO P 181     -38.484-141.973 117.144  0.00 97.00      PROA   
ATOM   2818  CA  PRO P 181     -36.723-142.229 114.620  0.00 97.00      PROA   
ATOM   2819  HA  PRO P 181     -35.704-141.950 114.822  0.00 97.00      PROA   
ATOM   2820  CB  PRO P 181     -37.032-143.605 115.232  0.00 97.00      PROA   
ATOM   2821  HB1 PRO P 181     -36.426-143.730 116.159  0.00 97.00      PROA   
ATOM   2822  HB2 PRO P 181     -36.813-144.448 114.549  0.00 97.00      PROA   
ATOM   2823  CG  PRO P 181     -38.513-143.531 115.620  0.00 97.00      PROA   
ATOM   2824  HG1 PRO P 181     -39.139-143.722 114.721  0.00 97.00      PROA   
ATOM   2825  HG2 PRO P 181     -38.786-144.252 116.415  0.00 97.00      PROA   
ATOM   2826  C   PRO P 181     -36.939-142.232 113.114  0.00 97.00      PROA   
ATOM   2827  O   PRO P 181     -38.031-142.541 112.640  0.00 97.00      PROA   
ATOM   2828  N   LEU P 182     -35.886-141.905 112.330  0.00 97.00      PROA   
ATOM   2829  HN  LEU P 182     -35.002-141.691 112.747  0.00 97.00      PROA   
ATOM   2830  CA  LEU P 182     -35.904-141.930 110.879  0.00 97.00      PROA   
ATOM   2831  HA  LEU P 182     -36.814-141.441 110.563  0.00 97.00      PROA   
ATOM   2832  CB  LEU P 182     -34.692-141.200 110.229  0.00 97.00      PROA   
ATOM   2833  HB1 LEU P 182     -34.827-141.233 109.124  0.00 97.00      PROA   
ATOM   2834  HB2 LEU P 182     -33.757-141.749 110.465  0.00 97.00      PROA   
ATOM   2835  CG  LEU P 182     -34.478-139.706 110.610  0.00 97.00      PROA   
ATOM   2836  HG  LEU P 182     -33.846-139.271 109.796  0.00 97.00      PROA   
ATOM   2837  CD1 LEU P 182     -35.786-138.895 110.646  0.00 97.00      PROA   
ATOM   2838 HD11 LEU P 182     -36.443-139.255 111.464  0.00 97.00      PROA   
ATOM   2839 HD12 LEU P 182     -36.330-138.987 109.683  0.00 97.00      PROA   
ATOM   2840 HD13 LEU P 182     -35.569-137.822 110.831  0.00 97.00      PROA   
ATOM   2841  CD2 LEU P 182     -33.676-139.508 111.912  0.00 97.00      PROA   
ATOM   2842 HD21 LEU P 182     -32.715-140.062 111.870  0.00 97.00      PROA   
ATOM   2843 HD22 LEU P 182     -34.251-139.866 112.788  0.00 97.00      PROA   
ATOM   2844 HD23 LEU P 182     -33.459-138.430 112.066  0.00 97.00      PROA   
ATOM   2845  C   LEU P 182     -35.955-143.355 110.355  0.00 97.00      PROA   
ATOM   2846  O   LEU P 182     -35.412-144.267 110.960  0.00 97.00      PROA   
ATOM   2847  N   LEU P 183     -36.617-143.605 109.206  0.00 97.00      PROA   
ATOM   2848  HN  LEU P 183     -37.096-142.884 108.714  0.00 97.00      PROA   
ATOM   2849  CA  LEU P 183     -36.597-144.916 108.581  0.00 97.00      PROA   
ATOM   2850  HA  LEU P 183     -36.744-145.656 109.355  0.00 97.00      PROA   
ATOM   2851  CB  LEU P 183     -37.727-145.095 107.539  0.00 97.00      PROA   
ATOM   2852  HB1 LEU P 183     -37.647-146.103 107.075  0.00 97.00      PROA   
ATOM   2853  HB2 LEU P 183     -37.602-144.336 106.736  0.00 97.00      PROA   
ATOM   2854  CG  LEU P 183     -39.160-144.968 108.115  0.00 97.00      PROA   
ATOM   2855  HG  LEU P 183     -39.284-143.943 108.538  0.00 97.00      PROA   
ATOM   2856  CD1 LEU P 183     -40.199-145.135 106.992  0.00 97.00      PROA   
ATOM   2857 HD11 LEU P 183     -40.113-146.148 106.544  0.00 97.00      PROA   
ATOM   2858 HD12 LEU P 183     -40.034-144.381 106.195  0.00 97.00      PROA   
ATOM   2859 HD13 LEU P 183     -41.226-145.012 107.395  0.00 97.00      PROA   
ATOM   2860  CD2 LEU P 183     -39.431-145.978 109.247  0.00 97.00      PROA   
ATOM   2861 HD21 LEU P 183     -38.773-145.782 110.118  0.00 97.00      PROA   
ATOM   2862 HD22 LEU P 183     -39.249-147.013 108.887  0.00 97.00      PROA   
ATOM   2863 HD23 LEU P 183     -40.486-145.901 109.586  0.00 97.00      PROA   
ATOM   2864  C   LEU P 183     -35.258-145.227 107.926  0.00 97.00      PROA   
ATOM   2865  O   LEU P 183     -34.628-144.365 107.319  0.00 97.00      PROA   
ATOM   2866  N   GLU P 184     -34.796-146.495 108.028  0.00 97.00      PROA   
ATOM   2867  HN  GLU P 184     -35.266-147.151 108.619  0.00 97.00      PROA   
ATOM   2868  CA  GLU P 184     -33.610-146.994 107.358  0.00 97.00      PROA   
ATOM   2869  HA  GLU P 184     -32.793-146.361 107.674  0.00 97.00      PROA   
ATOM   2870  CB  GLU P 184     -33.273-148.438 107.839  0.00 97.00      PROA   
ATOM   2871  HB1 GLU P 184     -34.196-149.050 107.729  0.00 97.00      PROA   
ATOM   2872  HB2 GLU P 184     -33.042-148.362 108.926  0.00 97.00      PROA   
ATOM   2873  CG  GLU P 184     -32.114-149.158 107.113  0.00 97.00      PROA   
ATOM   2874  HG1 GLU P 184     -31.243-148.483 107.048  0.00 97.00      PROA   
ATOM   2875  HG2 GLU P 184     -32.421-149.431 106.083  0.00 97.00      PROA   
ATOM   2876  CD  GLU P 184     -31.621-150.415 107.834  0.00 97.00      PROA   
ATOM   2877  OE1 GLU P 184     -31.190-150.320 109.009  0.00 97.00      PROA   
ATOM   2878  OE2 GLU P 184     -31.608-151.490 107.184  0.00 97.00      PROA   
ATOM   2879  C   GLU P 184     -33.702-146.866 105.837  0.00 97.00      PROA   
ATOM   2880  O   GLU P 184     -34.701-147.233 105.222  0.00 97.00      PROA   
ATOM   2881  N   GLY P 185     -32.649-146.288 105.211  0.00 97.00      PROA   
ATOM   2882  HN  GLY P 185     -31.831-146.102 105.755  0.00 97.00      PROA   
ATOM   2883  CA  GLY P 185     -32.572-145.988 103.789  0.00 97.00      PROA   
ATOM   2884  HA1 GLY P 185     -33.459-146.354 103.291  0.00 97.00      PROA   
ATOM   2885  HA2 GLY P 185     -31.679-146.448 103.405  0.00 97.00      PROA   
ATOM   2886  C   GLY P 185     -32.464-144.521 103.462  0.00 97.00      PROA   
ATOM   2887  O   GLY P 185     -32.041-144.178 102.360  0.00 97.00      PROA   
ATOM   2888  N   THR P 186     -32.836-143.598 104.377  0.00 97.00      PROA   
ATOM   2889  HN  THR P 186     -33.176-143.871 105.275  0.00 97.00      PROA   
ATOM   2890  CA  THR P 186     -32.942-142.180 104.035  0.00 97.00      PROA   
ATOM   2891  HA  THR P 186     -33.465-142.138 103.094  0.00 97.00      PROA   
ATOM   2892  CB  THR P 186     -33.793-141.376 105.017  0.00 97.00      PROA   
ATOM   2893  HB  THR P 186     -33.799-140.295 104.737  0.00 97.00      PROA   
ATOM   2894  OG1 THR P 186     -33.326-141.504 106.357  0.00 97.00      PROA   
ATOM   2895  HG1 THR P 186     -32.377-141.362 106.313  0.00 97.00      PROA   
ATOM   2896  CG2 THR P 186     -35.246-141.878 104.976  0.00 97.00      PROA   
ATOM   2897 HG21 THR P 186     -35.303-142.935 105.308  0.00 97.00      PROA   
ATOM   2898 HG22 THR P 186     -35.660-141.803 103.950  0.00 97.00      PROA   
ATOM   2899 HG23 THR P 186     -35.872-141.266 105.660  0.00 97.00      PROA   
ATOM   2900  C   THR P 186     -31.607-141.439 103.902  0.00 97.00      PROA   
ATOM   2901  O   THR P 186     -30.876-141.412 104.888  0.00 97.00      PROA   
ATOM   2902  N   PRO P 187     -31.207-140.774 102.810  0.00 97.00      PROA   
ATOM   2903  CD  PRO P 187     -31.795-140.917 101.471  0.00 97.00      PROA   
ATOM   2904  HD1 PRO P 187     -32.898-141.037 101.496  0.00 97.00      PROA   
ATOM   2905  HD2 PRO P 187     -31.328-141.796 100.972  0.00 97.00      PROA   
ATOM   2906  CA  PRO P 187     -30.326-139.601 102.886  0.00 97.00      PROA   
ATOM   2907  HA  PRO P 187     -29.401-139.894 103.361  0.00 97.00      PROA   
ATOM   2908  CB  PRO P 187     -30.128-139.194 101.419  0.00 97.00      PROA   
ATOM   2909  HB1 PRO P 187     -29.290-139.790 100.992  0.00 97.00      PROA   
ATOM   2910  HB2 PRO P 187     -29.897-138.120 101.284  0.00 97.00      PROA   
ATOM   2911  CG  PRO P 187     -31.428-139.624 100.734  0.00 97.00      PROA   
ATOM   2912  HG1 PRO P 187     -32.212-138.858 100.922  0.00 97.00      PROA   
ATOM   2913  HG2 PRO P 187     -31.311-139.775  99.642  0.00 97.00      PROA   
ATOM   2914  C   PRO P 187     -30.932-138.482 103.736  0.00 97.00      PROA   
ATOM   2915  O   PRO P 187     -32.156-138.384 103.806  0.00 97.00      PROA   
ATOM   2916  N   VAL P 188     -30.100-137.650 104.416  0.00 97.00      PROA   
ATOM   2917  HN  VAL P 188     -29.111-137.706 104.303  0.00 97.00      PROA   
ATOM   2918  CA  VAL P 188     -30.570-136.646 105.361  0.00 97.00      PROA   
ATOM   2919  HA  VAL P 188     -31.563-136.321 105.082  0.00 97.00      PROA   
ATOM   2920  CB  VAL P 188     -30.557-137.132 106.823  0.00 97.00      PROA   
ATOM   2921  HB  VAL P 188     -29.513-137.384 107.126  0.00 97.00      PROA   
ATOM   2922  CG1 VAL P 188     -31.099-136.048 107.781  0.00 97.00      PROA   
ATOM   2923 HG11 VAL P 188     -32.116-135.730 107.469  0.00 97.00      PROA   
ATOM   2924 HG12 VAL P 188     -30.436-135.162 107.808  0.00 97.00      PROA   
ATOM   2925 HG13 VAL P 188     -31.162-136.454 108.813  0.00 97.00      PROA   
ATOM   2926  CG2 VAL P 188     -31.407-138.413 106.976  0.00 97.00      PROA   
ATOM   2927 HG21 VAL P 188     -30.954-139.259 106.422  0.00 97.00      PROA   
ATOM   2928 HG22 VAL P 188     -32.435-138.241 106.595  0.00 97.00      PROA   
ATOM   2929 HG23 VAL P 188     -31.472-138.704 108.046  0.00 97.00      PROA   
ATOM   2930  C   VAL P 188     -29.622-135.470 105.235  0.00 97.00      PROA   
ATOM   2931  O   VAL P 188     -28.423-135.684 105.099  0.00 97.00      PROA   
ATOM   2932  N   THR P 189     -30.125-134.203 105.300  0.00 97.00      PROA   
ATOM   2933  HN  THR P 189     -31.102-134.051 105.422  0.00 97.00      PROA   
ATOM   2934  CA  THR P 189     -29.313-132.989 105.320  0.00 97.00      PROA   
ATOM   2935  HA  THR P 189     -28.284-133.283 105.188  0.00 97.00      PROA   
ATOM   2936  CB  THR P 189     -29.608-131.961 104.201  0.00 97.00      PROA   
ATOM   2937  HB  THR P 189     -29.088-132.287 103.272  0.00 97.00      PROA   
ATOM   2938  OG1 THR P 189     -29.208-130.619 104.487  0.00 97.00      PROA   
ATOM   2939  HG1 THR P 189     -28.253-130.570 104.372  0.00 97.00      PROA   
ATOM   2940  CG2 THR P 189     -31.119-131.891 103.935  0.00 97.00      PROA   
ATOM   2941 HG21 THR P 189     -31.652-131.605 104.868  0.00 97.00      PROA   
ATOM   2942 HG22 THR P 189     -31.513-132.856 103.560  0.00 97.00      PROA   
ATOM   2943 HG23 THR P 189     -31.323-131.112 103.168  0.00 97.00      PROA   
ATOM   2944  C   THR P 189     -29.390-132.391 106.711  0.00 97.00      PROA   
ATOM   2945  O   THR P 189     -30.451-132.369 107.332  0.00 97.00      PROA   
ATOM   2946  N   LEU P 190     -28.226-131.934 107.235  0.00 97.00      PROA   
ATOM   2947  HN  LEU P 190     -27.407-131.938 106.658  0.00 97.00      PROA   
ATOM   2948  CA  LEU P 190     -28.064-131.485 108.603  0.00 97.00      PROA   
ATOM   2949  HA  LEU P 190     -29.029-131.450 109.089  0.00 97.00      PROA   
ATOM   2950  CB  LEU P 190     -27.099-132.397 109.418  0.00 97.00      PROA   
ATOM   2951  HB1 LEU P 190     -26.970-131.946 110.426  0.00 97.00      PROA   
ATOM   2952  HB2 LEU P 190     -26.103-132.408 108.922  0.00 97.00      PROA   
ATOM   2953  CG  LEU P 190     -27.525-133.879 109.636  0.00 97.00      PROA   
ATOM   2954  HG  LEU P 190     -26.874-134.267 110.459  0.00 97.00      PROA   
ATOM   2955  CD1 LEU P 190     -28.983-134.030 110.107  0.00 97.00      PROA   
ATOM   2956 HD11 LEU P 190     -29.679-133.639 109.340  0.00 97.00      PROA   
ATOM   2957 HD12 LEU P 190     -29.156-133.476 111.051  0.00 97.00      PROA   
ATOM   2958 HD13 LEU P 190     -29.221-135.101 110.270  0.00 97.00      PROA   
ATOM   2959  CD2 LEU P 190     -27.239-134.789 108.423  0.00 97.00      PROA   
ATOM   2960 HD21 LEU P 190     -26.194-134.657 108.076  0.00 97.00      PROA   
ATOM   2961 HD22 LEU P 190     -27.918-134.554 107.581  0.00 97.00      PROA   
ATOM   2962 HD23 LEU P 190     -27.389-135.855 108.696  0.00 97.00      PROA   
ATOM   2963  C   LEU P 190     -27.502-130.073 108.619  0.00 97.00      PROA   
ATOM   2964  O   LEU P 190     -26.317-129.843 108.386  0.00 97.00      PROA   
ATOM   2965  N   SER P 191     -28.348-129.071 108.944  0.00 97.00      PROA   
ATOM   2966  HN  SER P 191     -29.299-129.263 109.186  0.00 97.00      PROA   
ATOM   2967  CA  SER P 191     -27.971-127.671 108.870  0.00 97.00      PROA   
ATOM   2968  HA  SER P 191     -27.206-127.563 108.114  0.00 97.00      PROA   
ATOM   2969  CB  SER P 191     -29.161-126.804 108.349  0.00 97.00      PROA   
ATOM   2970  HB1 SER P 191     -30.101-127.183 108.799  0.00 97.00      PROA   
ATOM   2971  HB2 SER P 191     -29.241-126.948 107.249  0.00 97.00      PROA   
ATOM   2972  OG  SER P 191     -29.062-125.408 108.625  0.00 97.00      PROA   
ATOM   2973  HG1 SER P 191     -29.386-125.303 109.526  0.00 97.00      PROA   
ATOM   2974  C   SER P 191     -27.354-127.163 110.166  0.00 97.00      PROA   
ATOM   2975  O   SER P 191     -28.045-126.847 111.126  0.00 97.00      PROA   
ATOM   2976  N   CYS P 192     -26.008-127.033 110.210  0.00 97.00      PROA   
ATOM   2977  HN  CYS P 192     -25.454-127.378 109.456  0.00 97.00      PROA   
ATOM   2978  CA  CYS P 192     -25.307-126.424 111.332  0.00 97.00      PROA   
ATOM   2979  HA  CYS P 192     -25.875-126.589 112.236  0.00 97.00      PROA   
ATOM   2980  CB  CYS P 192     -23.900-127.042 111.547  0.00 97.00      PROA   
ATOM   2981  HB1 CYS P 192     -23.369-126.488 112.350  0.00 97.00      PROA   
ATOM   2982  HB2 CYS P 192     -23.305-126.948 110.612  0.00 97.00      PROA   
ATOM   2983  SG  CYS P 192     -24.044-128.801 112.004  0.00 97.00      PROA   
ATOM   2984  C   CYS P 192     -25.205-124.922 111.114  0.00 97.00      PROA   
ATOM   2985  O   CYS P 192     -24.384-124.446 110.333  0.00 97.00      PROA   
ATOM   2986  N   GLU P 193     -26.085-124.141 111.790  0.00 97.00      PROA   
ATOM   2987  HN  GLU P 193     -26.681-124.545 112.483  0.00 97.00      PROA   
ATOM   2988  CA  GLU P 193     -26.438-122.799 111.361  0.00 97.00      PROA   
ATOM   2989  HA  GLU P 193     -25.850-122.552 110.488  0.00 97.00      PROA   
ATOM   2990  CB  GLU P 193     -27.927-122.760 110.927  0.00 97.00      PROA   
ATOM   2991  HB1 GLU P 193     -28.035-123.463 110.070  0.00 97.00      PROA   
ATOM   2992  HB2 GLU P 193     -28.168-121.741 110.554  0.00 97.00      PROA   
ATOM   2993  CG  GLU P 193     -28.931-123.181 112.025  0.00 97.00      PROA   
ATOM   2994  HG1 GLU P 193     -28.729-122.622 112.962  0.00 97.00      PROA   
ATOM   2995  HG2 GLU P 193     -28.870-124.268 112.238  0.00 97.00      PROA   
ATOM   2996  CD  GLU P 193     -30.345-122.836 111.590  0.00 97.00      PROA   
ATOM   2997  OE1 GLU P 193     -30.887-121.818 112.097  0.00 97.00      PROA   
ATOM   2998  OE2 GLU P 193     -30.892-123.542 110.705  0.00 97.00      PROA   
ATOM   2999  C   GLU P 193     -26.182-121.685 112.368  0.00 97.00      PROA   
ATOM   3000  O   GLU P 193     -26.424-121.826 113.565  0.00 97.00      PROA   
ATOM   3001  N   THR P 194     -25.691-120.514 111.875  0.00 97.00      PROA   
ATOM   3002  HN  THR P 194     -25.368-120.463 110.933  0.00 97.00      PROA   
ATOM   3003  CA  THR P 194     -25.537-119.298 112.668  0.00 97.00      PROA   
ATOM   3004  HA  THR P 194     -25.619-119.538 113.720  0.00 97.00      PROA   
ATOM   3005  CB  THR P 194     -24.193-118.587 112.439  0.00 97.00      PROA   
ATOM   3006  HB  THR P 194     -24.156-117.640 113.031  0.00 97.00      PROA   
ATOM   3007  OG1 THR P 194     -23.960-118.277 111.065  0.00 97.00      PROA   
ATOM   3008  HG1 THR P 194     -23.612-117.381 111.046  0.00 97.00      PROA   
ATOM   3009  CG2 THR P 194     -23.039-119.483 112.917  0.00 97.00      PROA   
ATOM   3010 HG21 THR P 194     -23.027-120.439 112.353  0.00 97.00      PROA   
ATOM   3011 HG22 THR P 194     -23.142-119.705 113.999  0.00 97.00      PROA   
ATOM   3012 HG23 THR P 194     -22.067-118.969 112.753  0.00 97.00      PROA   
ATOM   3013  C   THR P 194     -26.613-118.268 112.364  0.00 97.00      PROA   
ATOM   3014  O   THR P 194     -27.086-117.591 113.272  0.00 97.00      PROA   
ATOM   3015  N   LYS P 195     -26.962-118.082 111.066  0.00 97.00      PROA   
ATOM   3016  HN  LYS P 195     -26.555-118.689 110.392  0.00 97.00      PROA   
ATOM   3017  CA  LYS P 195     -27.730-116.966 110.513  0.00 97.00      PROA   
ATOM   3018  HA  LYS P 195     -27.767-117.160 109.453  0.00 97.00      PROA   
ATOM   3019  CB  LYS P 195     -29.217-116.885 110.980  0.00 97.00      PROA   
ATOM   3020  HB1 LYS P 195     -29.543-115.820 111.019  0.00 97.00      PROA   
ATOM   3021  HB2 LYS P 195     -29.310-117.280 112.014  0.00 97.00      PROA   
ATOM   3022  CG  LYS P 195     -30.245-117.589 110.069  0.00 97.00      PROA   
ATOM   3023  HG1 LYS P 195     -30.087-117.266 109.017  0.00 97.00      PROA   
ATOM   3024  HG2 LYS P 195     -31.250-117.217 110.378  0.00 97.00      PROA   
ATOM   3025  CD  LYS P 195     -30.292-119.124 110.148  0.00 97.00      PROA   
ATOM   3026  HD1 LYS P 195     -30.370-119.404 111.223  0.00 97.00      PROA   
ATOM   3027  HD2 LYS P 195     -29.348-119.560 109.755  0.00 97.00      PROA   
ATOM   3028  CE  LYS P 195     -31.505-119.690 109.383  0.00 97.00      PROA   
ATOM   3029  HE1 LYS P 195     -31.411-119.505 108.294  0.00 97.00      PROA   
ATOM   3030  HE2 LYS P 195     -32.436-119.212 109.759  0.00 97.00      PROA   
ATOM   3031  NZ  LYS P 195     -31.648-121.141 109.587  0.00 97.00      PROA   
ATOM   3032  HZ1 LYS P 195     -31.498-121.340 110.604  0.00 97.00      PROA   
ATOM   3033  HZ2 LYS P 195     -30.911-121.689 109.101  0.00 97.00      PROA   
ATOM   3034  HZ3 LYS P 195     -32.582-121.512 109.338  0.00 97.00      PROA   
ATOM   3035  C   LYS P 195     -27.054-115.596 110.585  0.00 97.00      PROA   
ATOM   3036  O   LYS P 195     -27.251-114.757 109.708  0.00 97.00      PROA   
ATOM   3037  N   LEU P 196     -26.201-115.355 111.595  0.00 97.00      PROA   
ATOM   3038  HN  LEU P 196     -26.172-115.995 112.362  0.00 97.00      PROA   
ATOM   3039  CA  LEU P 196     -25.481-114.123 111.786  0.00 97.00      PROA   
ATOM   3040  HA  LEU P 196     -26.022-113.333 111.281  0.00 97.00      PROA   
ATOM   3041  CB  LEU P 196     -25.235-113.840 113.258  0.00 97.00      PROA   
ATOM   3042  HB1 LEU P 196     -24.605-112.929 113.429  0.00 97.00      PROA   
ATOM   3043  HB2 LEU P 196     -24.873-114.685 113.863  0.00 97.00      PROA   
ATOM   3044  CG  LEU P 196     -26.443-113.484 113.872  0.00 97.00      PROA   
ATOM   3045  HG  LEU P 196     -25.971-113.168 114.856  0.00 97.00      PROA   
ATOM   3046  CD1 LEU P 196     -26.727-112.183 113.084  0.00 97.00      PROA   
ATOM   3047 HD11 LEU P 196     -27.558-112.290 112.337  0.00 97.00      PROA   
ATOM   3048 HD12 LEU P 196     -26.320-111.202 113.211  0.00 97.00      PROA   
ATOM   3049 HD13 LEU P 196     -27.146-111.767 113.923  0.00 97.00      PROA   
ATOM   3050  CD2 LEU P 196     -27.528-114.704 114.080  0.00 97.00      PROA   
ATOM   3051 HD21 LEU P 196     -27.145-115.464 114.731  0.00 97.00      PROA   
ATOM   3052 HD22 LEU P 196     -28.135-114.858 113.212  0.00 97.00      PROA   
ATOM   3053 HD23 LEU P 196     -28.413-114.509 114.790  0.00 97.00      PROA   
ATOM   3054  C   LEU P 196     -24.108-114.138 111.219  0.00 97.00      PROA   
ATOM   3055  O   LEU P 196     -23.430-115.161 111.240  0.00 97.00      PROA   
ATOM   3056  N   LEU P 197     -23.653-112.955 110.743  0.00 97.00      PROA   
ATOM   3057  HN  LEU P 197     -24.249-112.158 110.682  0.00 97.00      PROA   
ATOM   3058  CA  LEU P 197     -22.269-112.708 110.418  0.00 97.00      PROA   
ATOM   3059  HA  LEU P 197     -21.664-113.500 110.837  0.00 97.00      PROA   
ATOM   3060  CB  LEU P 197     -22.021-112.609 108.893  0.00 97.00      PROA   
ATOM   3061  HB1 LEU P 197     -22.656-111.796 108.476  0.00 97.00      PROA   
ATOM   3062  HB2 LEU P 197     -22.361-113.563 108.430  0.00 97.00      PROA   
ATOM   3063  CG  LEU P 197     -20.554-112.361 108.462  0.00 97.00      PROA   
ATOM   3064  HG  LEU P 197     -20.213-111.395 108.901  0.00 97.00      PROA   
ATOM   3065  CD1 LEU P 197     -19.600-113.468 108.949  0.00 97.00      PROA   
ATOM   3066 HD11 LEU P 197     -19.939-114.453 108.563  0.00 97.00      PROA   
ATOM   3067 HD12 LEU P 197     -19.571-113.507 110.057  0.00 97.00      PROA   
ATOM   3068 HD13 LEU P 197     -18.572-113.274 108.577  0.00 97.00      PROA   
ATOM   3069  CD2 LEU P 197     -20.459-112.220 106.933  0.00 97.00      PROA   
ATOM   3070 HD21 LEU P 197     -21.104-111.387 106.582  0.00 97.00      PROA   
ATOM   3071 HD22 LEU P 197     -20.792-113.158 106.441  0.00 97.00      PROA   
ATOM   3072 HD23 LEU P 197     -19.412-112.010 106.629  0.00 97.00      PROA   
ATOM   3073  C   LEU P 197     -21.881-111.418 111.103  0.00 97.00      PROA   
ATOM   3074  O   LEU P 197     -22.622-110.439 111.072  0.00 97.00      PROA   
ATOM   3075  N   LEU P 198     -20.703-111.410 111.770  0.00 97.00      PROA   
ATOM   3076  HN  LEU P 198     -20.106-112.207 111.752  0.00 97.00      PROA   
ATOM   3077  CA  LEU P 198     -20.176-110.291 112.521  0.00 97.00      PROA   
ATOM   3078  HA  LEU P 198     -20.682-109.380 112.230  0.00 97.00      PROA   
ATOM   3079  CB  LEU P 198     -20.206-110.473 114.071  0.00 97.00      PROA   
ATOM   3080  HB1 LEU P 198     -19.667-109.619 114.541  0.00 97.00      PROA   
ATOM   3081  HB2 LEU P 198     -19.660-111.403 114.344  0.00 97.00      PROA   
ATOM   3082  CG  LEU P 198     -21.596-110.524 114.767  0.00 97.00      PROA   
ATOM   3083  HG  LEU P 198     -21.385-110.463 115.864  0.00 97.00      PROA   
ATOM   3084  CD1 LEU P 198     -22.494-109.323 114.418  0.00 97.00      PROA   
ATOM   3085 HD11 LEU P 198     -22.790-109.357 113.350  0.00 97.00      PROA   
ATOM   3086 HD12 LEU P 198     -21.961-108.369 114.610  0.00 97.00      PROA   
ATOM   3087 HD13 LEU P 198     -23.418-109.346 115.033  0.00 97.00      PROA   
ATOM   3088  CD2 LEU P 198     -22.342-111.853 114.564  0.00 97.00      PROA   
ATOM   3089 HD21 LEU P 198     -21.661-112.713 114.730  0.00 97.00      PROA   
ATOM   3090 HD22 LEU P 198     -22.749-111.913 113.536  0.00 97.00      PROA   
ATOM   3091 HD23 LEU P 198     -23.191-111.929 115.275  0.00 97.00      PROA   
ATOM   3092  C   LEU P 198     -18.733-110.192 112.080  0.00 97.00      PROA   
ATOM   3093  O   LEU P 198     -18.221-111.094 111.420  0.00 97.00      PROA   
ATOM   3094  N   GLN P 199     -18.038-109.075 112.419  0.00 97.00      PROA   
ATOM   3095  HN  GLN P 199     -18.491-108.332 112.907  0.00 97.00      PROA   
ATOM   3096  CA  GLN P 199     -16.641-108.841 112.079  0.00 97.00      PROA   
ATOM   3097  HA  GLN P 199     -16.587-108.800 111.000  0.00 97.00      PROA   
ATOM   3098  CB  GLN P 199     -16.120-107.499 112.667  0.00 97.00      PROA   
ATOM   3099  HB1 GLN P 199     -15.068-107.355 112.334  0.00 97.00      PROA   
ATOM   3100  HB2 GLN P 199     -16.111-107.566 113.779  0.00 97.00      PROA   
ATOM   3101  CG  GLN P 199     -16.924-106.230 112.278  0.00 97.00      PROA   
ATOM   3102  HG1 GLN P 199     -16.330-105.315 112.480  0.00 97.00      PROA   
ATOM   3103  HG2 GLN P 199     -17.838-106.180 112.910  0.00 97.00      PROA   
ATOM   3104  CD  GLN P 199     -17.412-106.220 110.824  0.00 97.00      PROA   
ATOM   3105  OE1 GLN P 199     -18.615-106.337 110.564  0.00 97.00      PROA   
ATOM   3106  NE2 GLN P 199     -16.474-106.058 109.853  0.00 97.00      PROA   
ATOM   3107 HE21 GLN P 199     -16.793-106.020 108.908  0.00 97.00      PROA   
ATOM   3108 HE22 GLN P 199     -15.510-105.952 110.091  0.00 97.00      PROA   
ATOM   3109  C   GLN P 199     -15.720-109.970 112.537  0.00 97.00      PROA   
ATOM   3110  O   GLN P 199     -15.837-110.488 113.646  0.00 97.00      PROA   
ATOM   3111  N   ARG P 200     -14.801-110.404 111.647  0.00 97.00      PROA   
ATOM   3112  HN  ARG P 200     -14.666-109.959 110.766  0.00 97.00      PROA   
ATOM   3113  CA  ARG P 200     -14.124-111.668 111.799  0.00 97.00      PROA   
ATOM   3114  HA  ARG P 200     -14.088-111.956 112.839  0.00 97.00      PROA   
ATOM   3115  CB  ARG P 200     -14.886-112.716 110.948  0.00 97.00      PROA   
ATOM   3116  HB1 ARG P 200     -14.858-112.388 109.883  0.00 97.00      PROA   
ATOM   3117  HB2 ARG P 200     -15.959-112.706 111.247  0.00 97.00      PROA   
ATOM   3118  CG  ARG P 200     -14.355-114.153 111.032  0.00 97.00      PROA   
ATOM   3119  HG1 ARG P 200     -13.301-114.155 111.375  0.00 97.00      PROA   
ATOM   3120  HG2 ARG P 200     -14.345-114.546 109.995  0.00 97.00      PROA   
ATOM   3121  CD  ARG P 200     -15.154-115.109 111.931  0.00 97.00      PROA   
ATOM   3122  HD1 ARG P 200     -15.554-114.585 112.823  0.00 97.00      PROA   
ATOM   3123  HD2 ARG P 200     -14.502-115.943 112.283  0.00 97.00      PROA   
ATOM   3124  NE  ARG P 200     -16.307-115.650 111.137  0.00 97.00      PROA   
ATOM   3125  HE  ARG P 200     -17.158-115.137 111.079  0.00 97.00      PROA   
ATOM   3126  CZ  ARG P 200     -16.231-116.797 110.433  0.00 97.00      PROA   
ATOM   3127  NH1 ARG P 200     -15.113-117.532 110.383  0.00 97.00      PROA   
ATOM   3128 HH11 ARG P 200     -14.249-117.036 110.437  0.00 97.00      PROA   
ATOM   3129 HH12 ARG P 200     -15.106-118.344 109.800  0.00 97.00      PROA   
ATOM   3130  NH2 ARG P 200     -17.256-117.209 109.672  0.00 97.00      PROA   
ATOM   3131 HH21 ARG P 200     -18.026-116.600 109.520  0.00 97.00      PROA   
ATOM   3132 HH22 ARG P 200     -17.037-117.930 109.017  0.00 97.00      PROA   
ATOM   3133  C   ARG P 200     -12.726-111.490 111.234  0.00 97.00      PROA   
ATOM   3134  O   ARG P 200     -12.608-110.824 110.206  0.00 97.00      PROA   
ATOM   3135  N   PRO P 201     -11.640-112.023 111.806  0.00 97.00      PROA   
ATOM   3136  CD  PRO P 201     -11.562-112.470 113.204  0.00 97.00      PROA   
ATOM   3137  HD1 PRO P 201     -12.320-113.256 113.415  0.00 97.00      PROA   
ATOM   3138  HD2 PRO P 201     -11.719-111.598 113.876  0.00 97.00      PROA   
ATOM   3139  CA  PRO P 201     -10.355-112.095 111.120  0.00 97.00      PROA   
ATOM   3140  HA  PRO P 201     -10.141-111.163 110.613  0.00 97.00      PROA   
ATOM   3141  CB  PRO P 201      -9.342-112.346 112.255  0.00 97.00      PROA   
ATOM   3142  HB1 PRO P 201      -8.981-111.361 112.628  0.00 97.00      PROA   
ATOM   3143  HB2 PRO P 201      -8.463-112.945 111.944  0.00 97.00      PROA   
ATOM   3144  CG  PRO P 201     -10.144-113.024 113.379  0.00 97.00      PROA   
ATOM   3145  HG1 PRO P 201     -10.159-114.122 113.217  0.00 97.00      PROA   
ATOM   3146  HG2 PRO P 201      -9.727-112.822 114.384  0.00 97.00      PROA   
ATOM   3147  C   PRO P 201     -10.351-113.190 110.062  0.00 97.00      PROA   
ATOM   3148  O   PRO P 201     -10.293-112.866 108.877  0.00 97.00      PROA   
ATOM   3149  N   GLY P 202     -10.435-114.482 110.450  0.00 97.00      PROA   
ATOM   3150  HN  GLY P 202     -10.362-114.722 111.415  0.00 97.00      PROA   
ATOM   3151  CA  GLY P 202     -10.563-115.592 109.528  0.00 97.00      PROA   
ATOM   3152  HA1 GLY P 202     -10.294-116.455 110.103  0.00 97.00      PROA   
ATOM   3153  HA2 GLY P 202      -9.935-115.445 108.661  0.00 97.00      PROA   
ATOM   3154  C   GLY P 202     -11.978-115.812 109.096  0.00 97.00      PROA   
ATOM   3155  O   GLY P 202     -12.752-116.366 109.857  0.00 97.00      PROA   
ATOM   3156  N   LEU P 203     -12.334-115.402 107.860  0.00 97.00      PROA   
ATOM   3157  HN  LEU P 203     -11.641-114.964 107.293  0.00 97.00      PROA   
ATOM   3158  CA  LEU P 203     -13.671-115.443 107.284  0.00 97.00      PROA   
ATOM   3159  HA  LEU P 203     -14.314-114.926 107.976  0.00 97.00      PROA   
ATOM   3160  CB  LEU P 203     -13.744-114.650 105.946  0.00 97.00      PROA   
ATOM   3161  HB1 LEU P 203     -14.542-115.054 105.285  0.00 97.00      PROA   
ATOM   3162  HB2 LEU P 203     -12.777-114.779 105.412  0.00 97.00      PROA   
ATOM   3163  CG  LEU P 203     -14.038-113.128 106.091  0.00 97.00      PROA   
ATOM   3164  HG  LEU P 203     -13.954-112.692 105.065  0.00 97.00      PROA   
ATOM   3165  CD1 LEU P 203     -15.482-112.857 106.564  0.00 97.00      PROA   
ATOM   3166 HD11 LEU P 203     -15.637-113.248 107.591  0.00 97.00      PROA   
ATOM   3167 HD12 LEU P 203     -16.211-113.345 105.884  0.00 97.00      PROA   
ATOM   3168 HD13 LEU P 203     -15.683-111.765 106.573  0.00 97.00      PROA   
ATOM   3169  CD2 LEU P 203     -13.025-112.379 106.977  0.00 97.00      PROA   
ATOM   3170 HD21 LEU P 203     -11.991-112.548 106.613  0.00 97.00      PROA   
ATOM   3171 HD22 LEU P 203     -13.091-112.727 108.030  0.00 97.00      PROA   
ATOM   3172 HD23 LEU P 203     -13.230-111.287 106.962  0.00 97.00      PROA   
ATOM   3173  C   LEU P 203     -14.324-116.816 107.128  0.00 97.00      PROA   
ATOM   3174  O   LEU P 203     -15.543-116.920 107.247  0.00 97.00      PROA   
ATOM   3175  N   GLN P 204     -13.563-117.896 106.840  0.00 97.00      PROA   
ATOM   3176  HN  GLN P 204     -12.565-117.848 106.886  0.00 97.00      PROA   
ATOM   3177  CA  GLN P 204     -14.092-119.191 106.426  0.00 97.00      PROA   
ATOM   3178  HA  GLN P 204     -14.778-119.010 105.612  0.00 97.00      PROA   
ATOM   3179  CB  GLN P 204     -12.921-120.091 105.944  0.00 97.00      PROA   
ATOM   3180  HB1 GLN P 204     -12.294-120.364 106.821  0.00 97.00      PROA   
ATOM   3181  HB2 GLN P 204     -12.276-119.459 105.290  0.00 97.00      PROA   
ATOM   3182  CG  GLN P 204     -13.262-121.382 105.164  0.00 97.00      PROA   
ATOM   3183  HG1 GLN P 204     -13.610-122.163 105.872  0.00 97.00      PROA   
ATOM   3184  HG2 GLN P 204     -12.339-121.765 104.682  0.00 97.00      PROA   
ATOM   3185  CD  GLN P 204     -14.358-121.179 104.111  0.00 97.00      PROA   
ATOM   3186  OE1 GLN P 204     -15.559-121.188 104.395  0.00 97.00      PROA   
ATOM   3187  NE2 GLN P 204     -13.935-121.002 102.832  0.00 97.00      PROA   
ATOM   3188 HE21 GLN P 204     -14.632-120.887 102.127  0.00 97.00      PROA   
ATOM   3189 HE22 GLN P 204     -12.957-120.981 102.631  0.00 97.00      PROA   
ATOM   3190  C   GLN P 204     -14.842-119.921 107.534  0.00 97.00      PROA   
ATOM   3191  O   GLN P 204     -14.723-119.595 108.706  0.00 97.00      PROA   
ATOM   3192  N   LEU P 205     -15.642-120.955 107.200  0.00 97.00      PROA   
ATOM   3193  HN  LEU P 205     -15.818-121.172 106.241  0.00 97.00      PROA   
ATOM   3194  CA  LEU P 205     -16.046-121.944 108.176  0.00 97.00      PROA   
ATOM   3195  HA  LEU P 205     -15.462-121.825 109.078  0.00 97.00      PROA   
ATOM   3196  CB  LEU P 205     -17.544-121.888 108.563  0.00 97.00      PROA   
ATOM   3197  HB1 LEU P 205     -17.797-122.760 109.206  0.00 97.00      PROA   
ATOM   3198  HB2 LEU P 205     -18.153-121.946 107.635  0.00 97.00      PROA   
ATOM   3199  CG  LEU P 205     -17.957-120.620 109.346  0.00 97.00      PROA   
ATOM   3200  HG  LEU P 205     -17.590-119.738 108.774  0.00 97.00      PROA   
ATOM   3201  CD1 LEU P 205     -19.489-120.501 109.439  0.00 97.00      PROA   
ATOM   3202 HD11 LEU P 205     -19.906-121.373 109.985  0.00 97.00      PROA   
ATOM   3203 HD12 LEU P 205     -19.937-120.469 108.424  0.00 97.00      PROA   
ATOM   3204 HD13 LEU P 205     -19.772-119.576 109.984  0.00 97.00      PROA   
ATOM   3205  CD2 LEU P 205     -17.338-120.591 110.757  0.00 97.00      PROA   
ATOM   3206 HD21 LEU P 205     -16.230-120.580 110.708  0.00 97.00      PROA   
ATOM   3207 HD22 LEU P 205     -17.657-121.490 111.327  0.00 97.00      PROA   
ATOM   3208 HD23 LEU P 205     -17.674-119.688 111.309  0.00 97.00      PROA   
ATOM   3209  C   LEU P 205     -15.709-123.317 107.646  0.00 97.00      PROA   
ATOM   3210  O   LEU P 205     -16.308-123.813 106.694  0.00 97.00      PROA   
ATOM   3211  N   TYR P 206     -14.734-123.983 108.305  0.00 97.00      PROA   
ATOM   3212  HN  TYR P 206     -14.219-123.535 109.031  0.00 97.00      PROA   
ATOM   3213  CA  TYR P 206     -14.464-125.396 108.130  0.00 97.00      PROA   
ATOM   3214  HA  TYR P 206     -14.794-125.710 107.148  0.00 97.00      PROA   
ATOM   3215  CB  TYR P 206     -12.977-125.795 108.339  0.00 97.00      PROA   
ATOM   3216  HB1 TYR P 206     -12.800-126.853 108.053  0.00 97.00      PROA   
ATOM   3217  HB2 TYR P 206     -12.683-125.660 109.403  0.00 97.00      PROA   
ATOM   3218  CG  TYR P 206     -12.084-124.917 107.506  0.00 97.00      PROA   
ATOM   3219  CD1 TYR P 206     -11.752-125.247 106.177  0.00 97.00      PROA   
ATOM   3220  HD1 TYR P 206     -12.137-126.157 105.739  0.00 97.00      PROA   
ATOM   3221  CE1 TYR P 206     -10.935-124.394 105.418  0.00 97.00      PROA   
ATOM   3222  HE1 TYR P 206     -10.693-124.641 104.394  0.00 97.00      PROA   
ATOM   3223  CZ  TYR P 206     -10.454-123.203 105.985  0.00 97.00      PROA   
ATOM   3224  OH  TYR P 206      -9.711-122.284 105.215  0.00 97.00      PROA   
ATOM   3225  HH  TYR P 206      -9.670-121.455 105.710  0.00 97.00      PROA   
ATOM   3226  CD2 TYR P 206     -11.543-123.752 108.075  0.00 97.00      PROA   
ATOM   3227  HD2 TYR P 206     -11.756-123.494 109.102  0.00 97.00      PROA   
ATOM   3228  CE2 TYR P 206     -10.751-122.894 107.316  0.00 97.00      PROA   
ATOM   3229  HE2 TYR P 206     -10.386-121.988 107.770  0.00 97.00      PROA   
ATOM   3230  C   TYR P 206     -15.301-126.087 109.176  0.00 97.00      PROA   
ATOM   3231  O   TYR P 206     -15.602-125.509 110.219  0.00 97.00      PROA   
ATOM   3232  N   PHE P 207     -15.724-127.338 108.911  0.00 97.00      PROA   
ATOM   3233  HN  PHE P 207     -15.456-127.819 108.076  0.00 97.00      PROA   
ATOM   3234  CA  PHE P 207     -16.635-128.031 109.797  0.00 97.00      PROA   
ATOM   3235  HA  PHE P 207     -16.638-127.570 110.775  0.00 97.00      PROA   
ATOM   3236  CB  PHE P 207     -18.084-128.115 109.247  0.00 97.00      PROA   
ATOM   3237  HB1 PHE P 207     -18.720-128.772 109.878  0.00 97.00      PROA   
ATOM   3238  HB2 PHE P 207     -18.055-128.547 108.226  0.00 97.00      PROA   
ATOM   3239  CG  PHE P 207     -18.757-126.764 109.161  0.00 97.00      PROA   
ATOM   3240  CD1 PHE P 207     -18.537-125.916 108.060  0.00 97.00      PROA   
ATOM   3241  HD1 PHE P 207     -17.814-126.193 107.306  0.00 97.00      PROA   
ATOM   3242  CE1 PHE P 207     -19.255-124.724 107.919  0.00 97.00      PROA   
ATOM   3243  HE1 PHE P 207     -19.063-124.079 107.074  0.00 97.00      PROA   
ATOM   3244  CZ  PHE P 207     -20.211-124.365 108.876  0.00 97.00      PROA   
ATOM   3245  HZ  PHE P 207     -20.763-123.442 108.770  0.00 97.00      PROA   
ATOM   3246  CD2 PHE P 207     -19.718-126.388 110.118  0.00 97.00      PROA   
ATOM   3247  HD2 PHE P 207     -19.912-127.035 110.961  0.00 97.00      PROA   
ATOM   3248  CE2 PHE P 207     -20.442-125.198 109.978  0.00 97.00      PROA   
ATOM   3249  HE2 PHE P 207     -21.182-124.924 110.715  0.00 97.00      PROA   
ATOM   3250  C   PHE P 207     -16.143-129.431 109.988  0.00 97.00      PROA   
ATOM   3251  O   PHE P 207     -15.340-129.931 109.215  0.00 97.00      PROA   
ATOM   3252  N   SER P 208     -16.631-130.101 111.048  0.00 97.00      PROA   
ATOM   3253  HN  SER P 208     -17.205-129.646 111.722  0.00 97.00      PROA   
ATOM   3254  CA  SER P 208     -16.389-131.504 111.272  0.00 97.00      PROA   
ATOM   3255  HA  SER P 208     -16.261-131.996 110.317  0.00 97.00      PROA   
ATOM   3256  CB  SER P 208     -15.149-131.800 112.156  0.00 97.00      PROA   
ATOM   3257  HB1 SER P 208     -14.238-131.505 111.590  0.00 97.00      PROA   
ATOM   3258  HB2 SER P 208     -15.074-132.884 112.391  0.00 97.00      PROA   
ATOM   3259  OG  SER P 208     -15.184-131.041 113.360  0.00 97.00      PROA   
ATOM   3260  HG1 SER P 208     -14.635-131.492 114.010  0.00 97.00      PROA   
ATOM   3261  C   SER P 208     -17.641-132.068 111.885  0.00 97.00      PROA   
ATOM   3262  O   SER P 208     -18.438-131.347 112.479  0.00 97.00      PROA   
ATOM   3263  N   PHE P 209     -17.847-133.389 111.699  0.00 97.00      PROA   
ATOM   3264  HN  PHE P 209     -17.169-133.944 111.226  0.00 97.00      PROA   
ATOM   3265  CA  PHE P 209     -19.022-134.102 112.132  0.00 97.00      PROA   
ATOM   3266  HA  PHE P 209     -19.556-133.500 112.856  0.00 97.00      PROA   
ATOM   3267  CB  PHE P 209     -19.938-134.488 110.934  0.00 97.00      PROA   
ATOM   3268  HB1 PHE P 209     -20.209-135.563 110.918  0.00 97.00      PROA   
ATOM   3269  HB2 PHE P 209     -19.425-134.254 109.975  0.00 97.00      PROA   
ATOM   3270  CG  PHE P 209     -21.226-133.711 110.994  0.00 97.00      PROA   
ATOM   3271  CD1 PHE P 209     -22.233-134.117 111.886  0.00 97.00      PROA   
ATOM   3272  HD1 PHE P 209     -22.059-134.957 112.543  0.00 97.00      PROA   
ATOM   3273  CE1 PHE P 209     -23.462-133.450 111.926  0.00 97.00      PROA   
ATOM   3274  HE1 PHE P 209     -24.228-133.780 112.610  0.00 97.00      PROA   
ATOM   3275  CZ  PHE P 209     -23.698-132.370 111.067  0.00 97.00      PROA   
ATOM   3276  HZ  PHE P 209     -24.646-131.852 111.090  0.00 97.00      PROA   
ATOM   3277  CD2 PHE P 209     -21.472-132.622 110.137  0.00 97.00      PROA   
ATOM   3278  HD2 PHE P 209     -20.713-132.302 109.438  0.00 97.00      PROA   
ATOM   3279  CE2 PHE P 209     -22.704-131.955 110.173  0.00 97.00      PROA   
ATOM   3280  HE2 PHE P 209     -22.890-131.123 109.511  0.00 97.00      PROA   
ATOM   3281  C   PHE P 209     -18.547-135.331 112.866  0.00 97.00      PROA   
ATOM   3282  O   PHE P 209     -17.551-135.950 112.495  0.00 97.00      PROA   
ATOM   3283  N   TYR P 210     -19.243-135.683 113.968  0.00 97.00      PROA   
ATOM   3284  HN  TYR P 210     -20.035-135.155 114.264  0.00 97.00      PROA   
ATOM   3285  CA  TYR P 210     -18.836-136.739 114.867  0.00 97.00      PROA   
ATOM   3286  HA  TYR P 210     -18.135-137.404 114.381  0.00 97.00      PROA   
ATOM   3287  CB  TYR P 210     -18.254-136.191 116.206  0.00 97.00      PROA   
ATOM   3288  HB1 TYR P 210     -17.854-137.016 116.833  0.00 97.00      PROA   
ATOM   3289  HB2 TYR P 210     -19.065-135.689 116.772  0.00 97.00      PROA   
ATOM   3290  CG  TYR P 210     -17.170-135.148 116.013  0.00 97.00      PROA   
ATOM   3291  CD1 TYR P 210     -17.510-133.801 115.778  0.00 97.00      PROA   
ATOM   3292  HD1 TYR P 210     -18.549-133.526 115.680  0.00 97.00      PROA   
ATOM   3293  CE1 TYR P 210     -16.527-132.808 115.708  0.00 97.00      PROA   
ATOM   3294  HE1 TYR P 210     -16.813-131.781 115.536  0.00 97.00      PROA   
ATOM   3295  CZ  TYR P 210     -15.182-133.145 115.894  0.00 97.00      PROA   
ATOM   3296  OH  TYR P 210     -14.177-132.152 115.882  0.00 97.00      PROA   
ATOM   3297  HH  TYR P 210     -14.515-131.373 116.342  0.00 97.00      PROA   
ATOM   3298  CD2 TYR P 210     -15.814-135.468 116.201  0.00 97.00      PROA   
ATOM   3299  HD2 TYR P 210     -15.537-136.484 116.438  0.00 97.00      PROA   
ATOM   3300  CE2 TYR P 210     -14.825-134.476 116.132  0.00 97.00      PROA   
ATOM   3301  HE2 TYR P 210     -13.788-134.729 116.297  0.00 97.00      PROA   
ATOM   3302  C   TYR P 210     -20.090-137.514 115.197  0.00 97.00      PROA   
ATOM   3303  O   TYR P 210     -21.202-137.021 115.013  0.00 97.00      PROA   
ATOM   3304  N   MET P 211     -19.932-138.759 115.707  0.00 97.00      PROA   
ATOM   3305  HN  MET P 211     -19.025-139.165 115.802  0.00 97.00      PROA   
ATOM   3306  CA  MET P 211     -21.027-139.527 116.260  0.00 97.00      PROA   
ATOM   3307  HA  MET P 211     -21.930-138.937 116.279  0.00 97.00      PROA   
ATOM   3308  CB  MET P 211     -21.289-140.829 115.458  0.00 97.00      PROA   
ATOM   3309  HB1 MET P 211     -21.991-141.479 116.026  0.00 97.00      PROA   
ATOM   3310  HB2 MET P 211     -20.328-141.377 115.336  0.00 97.00      PROA   
ATOM   3311  CG  MET P 211     -21.902-140.577 114.067  0.00 97.00      PROA   
ATOM   3312  HG1 MET P 211     -21.348-139.753 113.568  0.00 97.00      PROA   
ATOM   3313  HG2 MET P 211     -22.941-140.217 114.226  0.00 97.00      PROA   
ATOM   3314  SD  MET P 211     -21.916-142.025 112.960  0.00 97.00      PROA   
ATOM   3315  CE  MET P 211     -23.037-143.077 113.924  0.00 97.00      PROA   
ATOM   3316  HE1 MET P 211     -23.990-142.549 114.136  0.00 97.00      PROA   
ATOM   3317  HE2 MET P 211     -22.583-143.376 114.892  0.00 97.00      PROA   
ATOM   3318  HE3 MET P 211     -23.281-144.004 113.364  0.00 97.00      PROA   
ATOM   3319  C   MET P 211     -20.667-139.891 117.680  0.00 97.00      PROA   
ATOM   3320  O   MET P 211     -19.888-140.817 117.892  0.00 97.00      PROA   
ATOM   3321  N   GLY P 212     -21.246-139.188 118.695  0.00 97.00      PROA   
ATOM   3322  HN  GLY P 212     -21.963-138.519 118.503  0.00 97.00      PROA   
ATOM   3323  CA  GLY P 212     -20.904-139.319 120.109  0.00 97.00      PROA   
ATOM   3324  HA1 GLY P 212     -21.436-140.173 120.499  0.00 97.00      PROA   
ATOM   3325  HA2 GLY P 212     -21.210-138.401 120.581  0.00 97.00      PROA   
ATOM   3326  C   GLY P 212     -19.427-139.470 120.404  0.00 97.00      PROA   
ATOM   3327  O   GLY P 212     -18.609-138.612 120.075  0.00 97.00      PROA   
ATOM   3328  N   SER P 213     -19.060-140.603 121.040  0.00 97.00      PROA   
ATOM   3329  HN  SER P 213     -19.771-141.240 121.328  0.00 97.00      PROA   
ATOM   3330  CA  SER P 213     -17.690-140.949 121.385  0.00 97.00      PROA   
ATOM   3331  HA  SER P 213     -17.195-140.043 121.709  0.00 97.00      PROA   
ATOM   3332  CB  SER P 213     -17.664-141.951 122.577  0.00 97.00      PROA   
ATOM   3333  HB1 SER P 213     -18.139-142.910 122.280  0.00 97.00      PROA   
ATOM   3334  HB2 SER P 213     -18.255-141.520 123.414  0.00 97.00      PROA   
ATOM   3335  OG  SER P 213     -16.348-142.204 123.068  0.00 97.00      PROA   
ATOM   3336  HG1 SER P 213     -15.837-142.484 122.300  0.00 97.00      PROA   
ATOM   3337  C   SER P 213     -16.877-141.516 120.209  0.00 97.00      PROA   
ATOM   3338  O   SER P 213     -15.971-142.326 120.405  0.00 97.00      PROA   
ATOM   3339  N   LYS P 214     -17.135-141.103 118.946  0.00 97.00      PROA   
ATOM   3340  HN  LYS P 214     -17.915-140.517 118.740  0.00 97.00      PROA   
ATOM   3341  CA  LYS P 214     -16.208-141.411 117.871  0.00 97.00      PROA   
ATOM   3342  HA  LYS P 214     -15.214-141.399 118.300  0.00 97.00      PROA   
ATOM   3343  CB  LYS P 214     -16.374-142.823 117.248  0.00 97.00      PROA   
ATOM   3344  HB1 LYS P 214     -16.053-143.555 118.024  0.00 97.00      PROA   
ATOM   3345  HB2 LYS P 214     -15.682-142.939 116.385  0.00 97.00      PROA   
ATOM   3346  CG  LYS P 214     -17.805-143.178 116.814  0.00 97.00      PROA   
ATOM   3347  HG1 LYS P 214     -18.203-142.353 116.182  0.00 97.00      PROA   
ATOM   3348  HG2 LYS P 214     -18.459-143.255 117.710  0.00 97.00      PROA   
ATOM   3349  CD  LYS P 214     -17.882-144.480 115.994  0.00 97.00      PROA   
ATOM   3350  HD1 LYS P 214     -17.307-144.318 115.053  0.00 97.00      PROA   
ATOM   3351  HD2 LYS P 214     -18.946-144.651 115.713  0.00 97.00      PROA   
ATOM   3352  CE  LYS P 214     -17.332-145.717 116.722  0.00 97.00      PROA   
ATOM   3353  HE1 LYS P 214     -17.933-145.935 117.630  0.00 97.00      PROA   
ATOM   3354  HE2 LYS P 214     -16.272-145.572 117.018  0.00 97.00      PROA   
ATOM   3355  NZ  LYS P 214     -17.385-146.906 115.838  0.00 97.00      PROA   
ATOM   3356  HZ1 LYS P 214     -16.795-146.731 115.000  0.00 97.00      PROA   
ATOM   3357  HZ2 LYS P 214     -18.367-147.070 115.538  0.00 97.00      PROA   
ATOM   3358  HZ3 LYS P 214     -17.027-147.742 116.342  0.00 97.00      PROA   
ATOM   3359  C   LYS P 214     -16.150-140.367 116.775  0.00 97.00      PROA   
ATOM   3360  O   LYS P 214     -17.154-139.844 116.297  0.00 97.00      PROA   
ATOM   3361  N   THR P 215     -14.907-140.062 116.332  0.00 97.00      PROA   
ATOM   3362  HN  THR P 215     -14.103-140.442 116.783  0.00 97.00      PROA   
ATOM   3363  CA  THR P 215     -14.586-139.292 115.147  0.00 97.00      PROA   
ATOM   3364  HA  THR P 215     -15.098-138.342 115.219  0.00 97.00      PROA   
ATOM   3365  CB  THR P 215     -13.083-139.050 115.025  0.00 97.00      PROA   
ATOM   3366  HB  THR P 215     -12.798-138.682 114.012  0.00 97.00      PROA   
ATOM   3367  OG1 THR P 215     -12.355-140.242 115.309  0.00 97.00      PROA   
ATOM   3368  HG1 THR P 215     -12.593-140.869 114.623  0.00 97.00      PROA   
ATOM   3369  CG2 THR P 215     -12.642-137.991 116.049  0.00 97.00      PROA   
ATOM   3370 HG21 THR P 215     -12.937-138.287 117.077  0.00 97.00      PROA   
ATOM   3371 HG22 THR P 215     -13.092-137.006 115.811  0.00 97.00      PROA   
ATOM   3372 HG23 THR P 215     -11.535-137.887 116.023  0.00 97.00      PROA   
ATOM   3373  C   THR P 215     -15.037-139.958 113.860  0.00 97.00      PROA   
ATOM   3374  O   THR P 215     -14.854-141.158 113.668  0.00 97.00      PROA   
ATOM   3375  N   LEU P 216     -15.572-139.155 112.914  0.00 97.00      PROA   
ATOM   3376  HN  LEU P 216     -15.817-138.210 113.119  0.00 97.00      PROA   
ATOM   3377  CA  LEU P 216     -15.690-139.539 111.521  0.00 97.00      PROA   
ATOM   3378  HA  LEU P 216     -15.734-140.616 111.453  0.00 97.00      PROA   
ATOM   3379  CB  LEU P 216     -16.959-138.948 110.861  0.00 97.00      PROA   
ATOM   3380  HB1 LEU P 216     -16.997-139.209 109.782  0.00 97.00      PROA   
ATOM   3381  HB2 LEU P 216     -16.927-137.841 110.942  0.00 97.00      PROA   
ATOM   3382  CG  LEU P 216     -18.278-139.447 111.502  0.00 97.00      PROA   
ATOM   3383  HG  LEU P 216     -18.288-139.144 112.575  0.00 97.00      PROA   
ATOM   3384  CD1 LEU P 216     -19.498-138.793 110.832  0.00 97.00      PROA   
ATOM   3385 HD11 LEU P 216     -19.546-139.079 109.759  0.00 97.00      PROA   
ATOM   3386 HD12 LEU P 216     -19.431-137.688 110.905  0.00 97.00      PROA   
ATOM   3387 HD13 LEU P 216     -20.433-139.128 111.327  0.00 97.00      PROA   
ATOM   3388  CD2 LEU P 216     -18.407-140.981 111.443  0.00 97.00      PROA   
ATOM   3389 HD21 LEU P 216     -17.602-141.474 112.026  0.00 97.00      PROA   
ATOM   3390 HD22 LEU P 216     -18.359-141.329 110.389  0.00 97.00      PROA   
ATOM   3391 HD23 LEU P 216     -19.380-141.294 111.869  0.00 97.00      PROA   
ATOM   3392  C   LEU P 216     -14.423-139.120 110.797  0.00 97.00      PROA   
ATOM   3393  O   LEU P 216     -13.515-138.563 111.409  0.00 97.00      PROA   
ATOM   3394  N   ARG P 217     -14.301-139.421 109.478  0.00 97.00      PROA   
ATOM   3395  HN  ARG P 217     -15.034-139.900 109.000  0.00 97.00      PROA   
ATOM   3396  CA  ARG P 217     -13.123-139.088 108.686  0.00 97.00      PROA   
ATOM   3397  HA  ARG P 217     -12.255-139.369 109.268  0.00 97.00      PROA   
ATOM   3398  CB  ARG P 217     -13.045-139.855 107.338  0.00 97.00      PROA   
ATOM   3399  HB1 ARG P 217     -12.179-139.467 106.753  0.00 97.00      PROA   
ATOM   3400  HB2 ARG P 217     -13.970-139.652 106.755  0.00 97.00      PROA   
ATOM   3401  CG  ARG P 217     -12.839-141.377 107.456  0.00 97.00      PROA   
ATOM   3402  HG1 ARG P 217     -13.674-141.826 108.036  0.00 97.00      PROA   
ATOM   3403  HG2 ARG P 217     -11.895-141.568 108.015  0.00 97.00      PROA   
ATOM   3404  CD  ARG P 217     -12.774-142.044 106.072  0.00 97.00      PROA   
ATOM   3405  HD1 ARG P 217     -11.999-141.576 105.424  0.00 97.00      PROA   
ATOM   3406  HD2 ARG P 217     -13.757-141.947 105.561  0.00 97.00      PROA   
ATOM   3407  NE  ARG P 217     -12.501-143.508 106.239  0.00 97.00      PROA   
ATOM   3408  HE  ARG P 217     -13.267-144.143 106.249  0.00 97.00      PROA   
ATOM   3409  CZ  ARG P 217     -11.266-144.046 106.326  0.00 97.00      PROA   
ATOM   3410  NH1 ARG P 217     -10.151-143.301 106.350  0.00 97.00      PROA   
ATOM   3411 HH11 ARG P 217     -10.241-142.311 106.360  0.00 97.00      PROA   
ATOM   3412 HH12 ARG P 217      -9.265-143.754 106.419  0.00 97.00      PROA   
ATOM   3413  NH2 ARG P 217     -11.145-145.385 106.388  0.00 97.00      PROA   
ATOM   3414 HH21 ARG P 217     -11.966-145.948 106.366  0.00 97.00      PROA   
ATOM   3415 HH22 ARG P 217     -10.235-145.788 106.421  0.00 97.00      PROA   
ATOM   3416  C   ARG P 217     -12.977-137.601 108.392  0.00 97.00      PROA   
ATOM   3417  O   ARG P 217     -13.210-137.138 107.277  0.00 97.00      PROA   
ATOM   3418  N   GLY P 218     -12.553-136.828 109.418  0.00 97.00      PROA   
ATOM   3419  HN  GLY P 218     -12.507-137.251 110.322  0.00 97.00      PROA   
ATOM   3420  CA  GLY P 218     -12.118-135.447 109.342  0.00 97.00      PROA   
ATOM   3421  HA1 GLY P 218     -11.793-135.170 110.334  0.00 97.00      PROA   
ATOM   3422  HA2 GLY P 218     -12.949-134.856 108.985  0.00 97.00      PROA   
ATOM   3423  C   GLY P 218     -10.946-135.209 108.430  0.00 97.00      PROA   
ATOM   3424  O   GLY P 218     -10.223-136.132 108.059  0.00 97.00      PROA   
ATOM   3425  N   ARG P 219     -10.727-133.917 108.102  0.00 97.00      PROA   
ATOM   3426  HN  ARG P 219     -11.335-133.205 108.445  0.00 97.00      PROA   
ATOM   3427  CA  ARG P 219      -9.648-133.440 107.273  0.00 97.00      PROA   
ATOM   3428  HA  ARG P 219      -8.738-133.545 107.847  0.00 97.00      PROA   
ATOM   3429  CB  ARG P 219      -9.481-134.174 105.894  0.00 97.00      PROA   
ATOM   3430  HB1 ARG P 219      -9.126-135.205 106.113  0.00 97.00      PROA   
ATOM   3431  HB2 ARG P 219      -8.668-133.706 105.304  0.00 97.00      PROA   
ATOM   3432  CG  ARG P 219     -10.764-134.329 105.043  0.00 97.00      PROA   
ATOM   3433  HG1 ARG P 219     -11.218-133.335 104.843  0.00 97.00      PROA   
ATOM   3434  HG2 ARG P 219     -11.500-134.918 105.629  0.00 97.00      PROA   
ATOM   3435  CD  ARG P 219     -10.572-135.062 103.705  0.00 97.00      PROA   
ATOM   3436  HD1 ARG P 219     -11.570-135.309 103.271  0.00 97.00      PROA   
ATOM   3437  HD2 ARG P 219      -9.976-135.990 103.837  0.00 97.00      PROA   
ATOM   3438  NE  ARG P 219      -9.851-134.119 102.794  0.00 97.00      PROA   
ATOM   3439  HE  ARG P 219      -9.482-133.267 103.169  0.00 97.00      PROA   
ATOM   3440  CZ  ARG P 219      -9.965-134.116 101.454  0.00 97.00      PROA   
ATOM   3441  NH1 ARG P 219     -10.240-135.239 100.796  0.00 97.00      PROA   
ATOM   3442 HH11 ARG P 219     -10.160-136.060 101.348  0.00 97.00      PROA   
ATOM   3443 HH12 ARG P 219     -10.127-135.237  99.807  0.00 97.00      PROA   
ATOM   3444  NH2 ARG P 219      -9.763-132.971 100.783  0.00 97.00      PROA   
ATOM   3445 HH21 ARG P 219     -10.104-132.876  99.855  0.00 97.00      PROA   
ATOM   3446 HH22 ARG P 219      -9.562-132.144 101.318  0.00 97.00      PROA   
ATOM   3447  C   ARG P 219      -9.919-131.958 107.146  0.00 97.00      PROA   
ATOM   3448  O   ARG P 219     -10.303-131.304 108.112  0.00 97.00      PROA   
ATOM   3449  N   ASP P 220      -9.756-131.398 105.935  0.00 97.00      PROA   
ATOM   3450  HN  ASP P 220      -9.319-131.911 105.196  0.00 97.00      PROA   
ATOM   3451  CA  ASP P 220     -10.244-130.124 105.468  0.00 97.00      PROA   
ATOM   3452  HA  ASP P 220     -10.119-129.383 106.247  0.00 97.00      PROA   
ATOM   3453  CB  ASP P 220      -9.410-129.695 104.213  0.00 97.00      PROA   
ATOM   3454  HB1 ASP P 220      -8.391-129.423 104.571  0.00 97.00      PROA   
ATOM   3455  HB2 ASP P 220      -9.834-128.801 103.719  0.00 97.00      PROA   
ATOM   3456  CG  ASP P 220      -9.190-130.811 103.182  0.00 97.00      PROA   
ATOM   3457  OD1 ASP P 220      -9.509-130.580 101.990  0.00 97.00      PROA   
ATOM   3458  OD2 ASP P 220      -8.624-131.870 103.551  0.00 97.00      PROA   
ATOM   3459  C   ASP P 220     -11.741-130.246 105.149  0.00 97.00      PROA   
ATOM   3460  O   ASP P 220     -12.195-130.017 104.029  0.00 97.00      PROA   
ATOM   3461  N   THR P 221     -12.560-130.647 106.150  0.00 97.00      PROA   
ATOM   3462  HN  THR P 221     -12.190-130.838 107.059  0.00 97.00      PROA   
ATOM   3463  CA  THR P 221     -13.948-131.025 105.937  0.00 97.00      PROA   
ATOM   3464  HA  THR P 221     -13.956-131.537 104.985  0.00 97.00      PROA   
ATOM   3465  CB  THR P 221     -14.467-132.064 106.933  0.00 97.00      PROA   
ATOM   3466  HB  THR P 221     -15.579-132.050 107.026  0.00 97.00      PROA   
ATOM   3467  OG1 THR P 221     -13.877-131.900 108.216  0.00 97.00      PROA   
ATOM   3468  HG1 THR P 221     -14.255-131.089 108.570  0.00 97.00      PROA   
ATOM   3469  CG2 THR P 221     -14.046-133.458 106.440  0.00 97.00      PROA   
ATOM   3470 HG21 THR P 221     -12.941-133.518 106.406  0.00 97.00      PROA   
ATOM   3471 HG22 THR P 221     -14.444-133.660 105.426  0.00 97.00      PROA   
ATOM   3472 HG23 THR P 221     -14.413-134.242 107.136  0.00 97.00      PROA   
ATOM   3473  C   THR P 221     -14.942-129.882 105.763  0.00 97.00      PROA   
ATOM   3474  O   THR P 221     -14.920-128.862 106.448  0.00 97.00      PROA   
ATOM   3475  N   SER P 222     -15.873-130.078 104.802  0.00 97.00      PROA   
ATOM   3476  HN  SER P 222     -15.802-130.872 104.203  0.00 97.00      PROA   
ATOM   3477  CA  SER P 222     -16.978-129.195 104.482  0.00 97.00      PROA   
ATOM   3478  HA  SER P 222     -16.624-128.174 104.546  0.00 97.00      PROA   
ATOM   3479  CB  SER P 222     -17.508-129.477 103.055  0.00 97.00      PROA   
ATOM   3480  HB1 SER P 222     -18.230-128.699 102.726  0.00 97.00      PROA   
ATOM   3481  HB2 SER P 222     -18.021-130.465 103.035  0.00 97.00      PROA   
ATOM   3482  OG  SER P 222     -16.429-129.543 102.126  0.00 97.00      PROA   
ATOM   3483  HG1 SER P 222     -15.826-128.822 102.331  0.00 97.00      PROA   
ATOM   3484  C   SER P 222     -18.125-129.374 105.466  0.00 97.00      PROA   
ATOM   3485  O   SER P 222     -18.091-130.248 106.328  0.00 97.00      PROA   
ATOM   3486  N   SER P 223     -19.177-128.523 105.359  0.00 97.00      PROA   
ATOM   3487  HN  SER P 223     -19.174-127.786 104.684  0.00 97.00      PROA   
ATOM   3488  CA  SER P 223     -20.308-128.429 106.269  0.00 97.00      PROA   
ATOM   3489  HA  SER P 223     -19.930-128.126 107.229  0.00 97.00      PROA   
ATOM   3490  CB  SER P 223     -21.303-127.360 105.765  0.00 97.00      PROA   
ATOM   3491  HB1 SER P 223     -22.082-127.151 106.530  0.00 97.00      PROA   
ATOM   3492  HB2 SER P 223     -21.805-127.709 104.837  0.00 97.00      PROA   
ATOM   3493  OG  SER P 223     -20.618-126.149 105.459  0.00 97.00      PROA   
ATOM   3494  HG1 SER P 223     -20.346-125.765 106.297  0.00 97.00      PROA   
ATOM   3495  C   SER P 223     -21.101-129.697 106.503  0.00 97.00      PROA   
ATOM   3496  O   SER P 223     -21.519-129.957 107.630  0.00 97.00      PROA   
ATOM   3497  N   GLU P 224     -21.331-130.505 105.447  0.00 97.00      PROA   
ATOM   3498  HN  GLU P 224     -20.916-130.312 104.564  0.00 97.00      PROA   
ATOM   3499  CA  GLU P 224     -22.213-131.650 105.495  0.00 97.00      PROA   
ATOM   3500  HA  GLU P 224     -22.537-131.824 106.513  0.00 97.00      PROA   
ATOM   3501  CB  GLU P 224     -23.488-131.472 104.623  0.00 97.00      PROA   
ATOM   3502  HB1 GLU P 224     -23.975-132.469 104.519  0.00 97.00      PROA   
ATOM   3503  HB2 GLU P 224     -23.213-131.140 103.599  0.00 97.00      PROA   
ATOM   3504  CG  GLU P 224     -24.535-130.501 105.217  0.00 97.00      PROA   
ATOM   3505  HG1 GLU P 224     -24.348-129.456 104.897  0.00 97.00      PROA   
ATOM   3506  HG2 GLU P 224     -24.518-130.544 106.327  0.00 97.00      PROA   
ATOM   3507  CD  GLU P 224     -25.930-130.931 104.776  0.00 97.00      PROA   
ATOM   3508  OE1 GLU P 224     -26.330-132.055 105.173  0.00 97.00      PROA   
ATOM   3509  OE2 GLU P 224     -26.595-130.167 104.033  0.00 97.00      PROA   
ATOM   3510  C   GLU P 224     -21.494-132.906 105.052  0.00 97.00      PROA   
ATOM   3511  O   GLU P 224     -20.422-132.871 104.451  0.00 97.00      PROA   
ATOM   3512  N   TYR P 225     -22.123-134.063 105.356  0.00 97.00      PROA   
ATOM   3513  HN  TYR P 225     -22.998-134.037 105.832  0.00 97.00      PROA   
ATOM   3514  CA  TYR P 225     -21.715-135.382 104.934  0.00 97.00      PROA   
ATOM   3515  HA  TYR P 225     -20.949-135.302 104.175  0.00 97.00      PROA   
ATOM   3516  CB  TYR P 225     -21.211-136.256 106.133  0.00 97.00      PROA   
ATOM   3517  HB1 TYR P 225     -20.412-135.698 106.670  0.00 97.00      PROA   
ATOM   3518  HB2 TYR P 225     -20.764-137.196 105.743  0.00 97.00      PROA   
ATOM   3519  CG  TYR P 225     -22.287-136.617 107.142  0.00 97.00      PROA   
ATOM   3520  CD1 TYR P 225     -22.859-137.904 107.153  0.00 97.00      PROA   
ATOM   3521  HD1 TYR P 225     -22.535-138.641 106.433  0.00 97.00      PROA   
ATOM   3522  CE1 TYR P 225     -23.867-138.233 108.070  0.00 97.00      PROA   
ATOM   3523  HE1 TYR P 225     -24.303-139.220 108.060  0.00 97.00      PROA   
ATOM   3524  CZ  TYR P 225     -24.324-137.273 108.980  0.00 97.00      PROA   
ATOM   3525  OH  TYR P 225     -25.372-137.579 109.874  0.00 97.00      PROA   
ATOM   3526  HH  TYR P 225     -25.555-138.519 109.807  0.00 97.00      PROA   
ATOM   3527  CD2 TYR P 225     -22.725-135.679 108.095  0.00 97.00      PROA   
ATOM   3528  HD2 TYR P 225     -22.290-134.691 108.117  0.00 97.00      PROA   
ATOM   3529  CE2 TYR P 225     -23.746-135.999 108.998  0.00 97.00      PROA   
ATOM   3530  HE2 TYR P 225     -24.099-135.259 109.700  0.00 97.00      PROA   
ATOM   3531  C   TYR P 225     -22.980-135.937 104.303  0.00 97.00      PROA   
ATOM   3532  O   TYR P 225     -24.065-135.412 104.552  0.00 97.00      PROA   
ATOM   3533  N   GLN P 226     -22.897-136.998 103.461  0.00 97.00      PROA   
ATOM   3534  HN  GLN P 226     -22.028-137.427 103.227  0.00 97.00      PROA   
ATOM   3535  CA  GLN P 226     -24.098-137.591 102.894  0.00 97.00      PROA   
ATOM   3536  HA  GLN P 226     -24.922-137.291 103.520  0.00 97.00      PROA   
ATOM   3537  CB  GLN P 226     -24.433-137.136 101.441  0.00 97.00      PROA   
ATOM   3538  HB1 GLN P 226     -25.007-137.925 100.904  0.00 97.00      PROA   
ATOM   3539  HB2 GLN P 226     -23.483-136.995 100.880  0.00 97.00      PROA   
ATOM   3540  CG  GLN P 226     -25.280-135.843 101.359  0.00 97.00      PROA   
ATOM   3541  HG1 GLN P 226     -25.585-135.645 100.311  0.00 97.00      PROA   
ATOM   3542  HG2 GLN P 226     -24.673-134.987 101.726  0.00 97.00      PROA   
ATOM   3543  CD  GLN P 226     -26.549-135.975 102.213  0.00 97.00      PROA   
ATOM   3544  OE1 GLN P 226     -27.133-137.061 102.320  0.00 97.00      PROA   
ATOM   3545  NE2 GLN P 226     -26.960-134.857 102.873  0.00 97.00      PROA   
ATOM   3546 HE21 GLN P 226     -27.619-134.982 103.615  0.00 97.00      PROA   
ATOM   3547 HE22 GLN P 226     -26.441-134.008 102.816  0.00 97.00      PROA   
ATOM   3548  C   GLN P 226     -24.152-139.084 103.048  0.00 97.00      PROA   
ATOM   3549  O   GLN P 226     -23.140-139.761 103.215  0.00 97.00      PROA   
ATOM   3550  N   ILE P 227     -25.402-139.610 103.054  0.00 97.00      PROA   
ATOM   3551  HN  ILE P 227     -26.186-139.024 102.855  0.00 97.00      PROA   
ATOM   3552  CA  ILE P 227     -25.708-140.943 103.523  0.00 97.00      PROA   
ATOM   3553  HA  ILE P 227     -24.785-141.448 103.769  0.00 97.00      PROA   
ATOM   3554  CB  ILE P 227     -26.604-140.955 104.765  0.00 97.00      PROA   
ATOM   3555  HB  ILE P 227     -27.679-140.886 104.481  0.00 97.00      PROA   
ATOM   3556  CG2 ILE P 227     -26.358-142.295 105.493  0.00 97.00      PROA   
ATOM   3557 HG21 ILE P 227     -25.304-142.360 105.839  0.00 97.00      PROA   
ATOM   3558 HG22 ILE P 227     -26.564-143.159 104.831  0.00 97.00      PROA   
ATOM   3559 HG23 ILE P 227     -27.010-142.383 106.384  0.00 97.00      PROA   
ATOM   3560  CG1 ILE P 227     -26.326-139.745 105.700  0.00 97.00      PROA   
ATOM   3561 HG11 ILE P 227     -26.519-138.791 105.160  0.00 97.00      PROA   
ATOM   3562 HG12 ILE P 227     -25.254-139.762 105.993  0.00 97.00      PROA   
ATOM   3563  CD  ILE P 227     -27.205-139.731 106.957  0.00 97.00      PROA   
ATOM   3564  HD1 ILE P 227     -26.930-140.557 107.646  0.00 97.00      PROA   
ATOM   3565  HD2 ILE P 227     -28.274-139.845 106.679  0.00 97.00      PROA   
ATOM   3566  HD3 ILE P 227     -27.085-138.771 107.502  0.00 97.00      PROA   
ATOM   3567  C   ILE P 227     -26.371-141.693 102.388  0.00 97.00      PROA   
ATOM   3568  O   ILE P 227     -27.346-141.237 101.798  0.00 97.00      PROA   
ATOM   3569  N   LEU P 228     -25.834-142.882 102.041  0.00 97.00      PROA   
ATOM   3570  HN  LEU P 228     -25.052-143.246 102.541  0.00 97.00      PROA   
ATOM   3571  CA  LEU P 228     -26.182-143.598 100.828  0.00 97.00      PROA   
ATOM   3572  HA  LEU P 228     -26.605-142.912 100.107  0.00 97.00      PROA   
ATOM   3573  CB  LEU P 228     -24.911-144.242 100.208  0.00 97.00      PROA   
ATOM   3574  HB1 LEU P 228     -25.220-144.868  99.341  0.00 97.00      PROA   
ATOM   3575  HB2 LEU P 228     -24.423-144.910 100.950  0.00 97.00      PROA   
ATOM   3576  CG  LEU P 228     -23.847-143.241  99.668  0.00 97.00      PROA   
ATOM   3577  HG  LEU P 228     -24.387-142.456  99.086  0.00 97.00      PROA   
ATOM   3578  CD1 LEU P 228     -23.001-142.537 100.750  0.00 97.00      PROA   
ATOM   3579 HD11 LEU P 228     -22.535-143.288 101.421  0.00 97.00      PROA   
ATOM   3580 HD12 LEU P 228     -23.608-141.838 101.356  0.00 97.00      PROA   
ATOM   3581 HD13 LEU P 228     -22.191-141.946 100.273  0.00 97.00      PROA   
ATOM   3582  CD2 LEU P 228     -22.894-143.955  98.692  0.00 97.00      PROA   
ATOM   3583 HD21 LEU P 228     -23.461-144.421  97.860  0.00 97.00      PROA   
ATOM   3584 HD22 LEU P 228     -22.327-144.746  99.227  0.00 97.00      PROA   
ATOM   3585 HD23 LEU P 228     -22.168-143.231  98.264  0.00 97.00      PROA   
ATOM   3586  C   LEU P 228     -27.233-144.661 101.110  0.00 97.00      PROA   
ATOM   3587  O   LEU P 228     -27.545-145.480 100.249  0.00 97.00      PROA   
ATOM   3588  N   THR P 229     -27.791-144.620 102.339  0.00 97.00      PROA   
ATOM   3589  HN  THR P 229     -27.511-143.859 102.915  0.00 97.00      PROA   
ATOM   3590  CA  THR P 229     -28.709-145.551 102.972  0.00 97.00      PROA   
ATOM   3591  HA  THR P 229     -29.721-145.233 102.771  0.00 97.00      PROA   
ATOM   3592  CB  THR P 229     -28.535-147.047 102.635  0.00 97.00      PROA   
ATOM   3593  HB  THR P 229     -27.448-147.279 102.570  0.00 97.00      PROA   
ATOM   3594  OG1 THR P 229     -29.145-147.338 101.387  0.00 97.00      PROA   
ATOM   3595  HG1 THR P 229     -28.710-146.761 100.754  0.00 97.00      PROA   
ATOM   3596  CG2 THR P 229     -29.177-148.028 103.646  0.00 97.00      PROA   
ATOM   3597 HG21 THR P 229     -30.268-147.867 103.728  0.00 97.00      PROA   
ATOM   3598 HG22 THR P 229     -28.731-147.944 104.653  0.00 97.00      PROA   
ATOM   3599 HG23 THR P 229     -29.017-149.072 103.297  0.00 97.00      PROA   
ATOM   3600  C   THR P 229     -28.409-145.329 104.427  0.00 97.00      PROA   
ATOM   3601  O   THR P 229     -27.436-145.880 104.935  0.00 97.00      PROA   
ATOM   3602  N   ALA P 230     -29.188-144.486 105.154  0.00 97.00      PROA   
ATOM   3603  HN  ALA P 230     -29.915-143.933 104.750  0.00 97.00      PROA   
ATOM   3604  CA  ALA P 230     -29.039-144.382 106.596  0.00 97.00      PROA   
ATOM   3605  HA  ALA P 230     -27.987-144.257 106.800  0.00 97.00      PROA   
ATOM   3606  CB  ALA P 230     -29.787-143.179 107.196  0.00 97.00      PROA   
ATOM   3607  HB1 ALA P 230     -30.881-143.266 107.021  0.00 97.00      PROA   
ATOM   3608  HB2 ALA P 230     -29.425-142.240 106.723  0.00 97.00      PROA   
ATOM   3609  HB3 ALA P 230     -29.597-143.102 108.286  0.00 97.00      PROA   
ATOM   3610  C   ALA P 230     -29.478-145.659 107.276  0.00 97.00      PROA   
ATOM   3611  O   ALA P 230     -30.435-146.282 106.848  0.00 97.00      PROA   
ATOM   3612  N   ARG P 231     -28.766-146.098 108.331  0.00 97.00      PROA   
ATOM   3613  HN  ARG P 231     -27.976-145.567 108.637  0.00 97.00      PROA   
ATOM   3614  CA  ARG P 231     -28.873-147.439 108.863  0.00 97.00      PROA   
ATOM   3615  HA  ARG P 231     -29.667-147.970 108.361  0.00 97.00      PROA   
ATOM   3616  CB  ARG P 231     -27.559-148.225 108.615  0.00 97.00      PROA   
ATOM   3617  HB1 ARG P 231     -27.594-149.175 109.179  0.00 97.00      PROA   
ATOM   3618  HB2 ARG P 231     -26.692-147.648 109.000  0.00 97.00      PROA   
ATOM   3619  CG  ARG P 231     -27.334-148.550 107.124  0.00 97.00      PROA   
ATOM   3620  HG1 ARG P 231     -26.913-147.642 106.642  0.00 97.00      PROA   
ATOM   3621  HG2 ARG P 231     -28.322-148.736 106.655  0.00 97.00      PROA   
ATOM   3622  CD  ARG P 231     -26.384-149.733 106.826  0.00 97.00      PROA   
ATOM   3623  HD1 ARG P 231     -25.386-149.511 107.265  0.00 97.00      PROA   
ATOM   3624  HD2 ARG P 231     -26.273-149.897 105.734  0.00 97.00      PROA   
ATOM   3625  NE  ARG P 231     -26.853-151.007 107.460  0.00 97.00      PROA   
ATOM   3626  HE  ARG P 231     -26.337-151.296 108.269  0.00 97.00      PROA   
ATOM   3627  CZ  ARG P 231     -28.151-151.347 107.525  0.00 97.00      PROA   
ATOM   3628  NH1 ARG P 231     -28.967-151.287 106.475  0.00 97.00      PROA   
ATOM   3629 HH11 ARG P 231     -28.602-151.007 105.598  0.00 97.00      PROA   
ATOM   3630 HH12 ARG P 231     -29.937-151.467 106.657  0.00 97.00      PROA   
ATOM   3631  NH2 ARG P 231     -28.677-151.675 108.714  0.00 97.00      PROA   
ATOM   3632 HH21 ARG P 231     -28.073-151.549 109.504  0.00 97.00      PROA   
ATOM   3633 HH22 ARG P 231     -29.657-151.503 108.817  0.00 97.00      PROA   
ATOM   3634  C   ARG P 231     -29.201-147.503 110.337  0.00 97.00      PROA   
ATOM   3635  O   ARG P 231     -29.046-146.555 111.092  0.00 97.00      PROA   
ATOM   3636  N   ARG P 232     -29.645-148.688 110.797  0.00 97.00      PROA   
ATOM   3637  HN  ARG P 232     -29.932-149.390 110.143  0.00 97.00      PROA   
ATOM   3638  CA  ARG P 232     -29.788-149.056 112.193  0.00 97.00      PROA   
ATOM   3639  HA  ARG P 232     -30.594-148.466 112.602  0.00 97.00      PROA   
ATOM   3640  CB  ARG P 232     -30.149-150.559 112.247  0.00 97.00      PROA   
ATOM   3641  HB1 ARG P 232     -29.727-151.059 113.143  0.00 97.00      PROA   
ATOM   3642  HB2 ARG P 232     -29.669-151.046 111.367  0.00 97.00      PROA   
ATOM   3643  CG  ARG P 232     -31.667-150.799 112.168  0.00 97.00      PROA   
ATOM   3644  HG1 ARG P 232     -31.868-151.739 111.605  0.00 97.00      PROA   
ATOM   3645  HG2 ARG P 232     -32.115-149.977 111.572  0.00 97.00      PROA   
ATOM   3646  CD  ARG P 232     -32.328-150.861 113.550  0.00 97.00      PROA   
ATOM   3647  HD1 ARG P 232     -33.434-150.871 113.484  0.00 97.00      PROA   
ATOM   3648  HD2 ARG P 232     -32.003-150.003 114.179  0.00 97.00      PROA   
ATOM   3649  NE  ARG P 232     -31.898-152.179 114.111  0.00 97.00      PROA   
ATOM   3650  HE  ARG P 232     -31.896-152.948 113.477  0.00 97.00      PROA   
ATOM   3651  CZ  ARG P 232     -31.170-152.345 115.234  0.00 97.00      PROA   
ATOM   3652  NH1 ARG P 232     -31.034-151.389 116.163  0.00 97.00      PROA   
ATOM   3653 HH11 ARG P 232     -31.457-150.503 116.006  0.00 97.00      PROA   
ATOM   3654 HH12 ARG P 232     -30.462-151.563 116.961  0.00 97.00      PROA   
ATOM   3655  NH2 ARG P 232     -30.526-153.516 115.399  0.00 97.00      PROA   
ATOM   3656 HH21 ARG P 232     -30.537-154.173 114.650  0.00 97.00      PROA   
ATOM   3657 HH22 ARG P 232     -29.925-153.626 116.185  0.00 97.00      PROA   
ATOM   3658  C   ARG P 232     -28.582-148.792 113.084  0.00 97.00      PROA   
ATOM   3659  O   ARG P 232     -28.717-148.312 114.204  0.00 97.00      PROA   
ATOM   3660  N   GLU P 233     -27.370-149.078 112.587  0.00 97.00      PROA   
ATOM   3661  HN  GLU P 233     -27.306-149.608 111.740  0.00 97.00      PROA   
ATOM   3662  CA  GLU P 233     -26.093-148.820 113.202  0.00 97.00      PROA   
ATOM   3663  HA  GLU P 233     -26.178-149.074 114.249  0.00 97.00      PROA   
ATOM   3664  CB  GLU P 233     -25.020-149.762 112.584  0.00 97.00      PROA   
ATOM   3665  HB1 GLU P 233     -25.173-150.786 112.993  0.00 97.00      PROA   
ATOM   3666  HB2 GLU P 233     -24.016-149.426 112.921  0.00 97.00      PROA   
ATOM   3667  CG  GLU P 233     -25.023-149.829 111.033  0.00 97.00      PROA   
ATOM   3668  HG1 GLU P 233     -23.982-150.015 110.690  0.00 97.00      PROA   
ATOM   3669  HG2 GLU P 233     -25.351-148.861 110.606  0.00 97.00      PROA   
ATOM   3670  CD  GLU P 233     -25.884-150.957 110.452  0.00 97.00      PROA   
ATOM   3671  OE1 GLU P 233     -27.083-151.059 110.803  0.00 97.00      PROA   
ATOM   3672  OE2 GLU P 233     -25.353-151.725 109.608  0.00 97.00      PROA   
ATOM   3673  C   GLU P 233     -25.677-147.351 113.188  0.00 97.00      PROA   
ATOM   3674  O   GLU P 233     -24.806-146.946 113.957  0.00 97.00      PROA   
ATOM   3675  N   ASP P 234     -26.337-146.503 112.364  0.00 97.00      PROA   
ATOM   3676  HN  ASP P 234     -26.966-146.850 111.672  0.00 97.00      PROA   
ATOM   3677  CA  ASP P 234     -26.187-145.058 112.372  0.00 97.00      PROA   
ATOM   3678  HA  ASP P 234     -25.134-144.825 112.465  0.00 97.00      PROA   
ATOM   3679  CB  ASP P 234     -26.735-144.392 111.073  0.00 97.00      PROA   
ATOM   3680  HB1 ASP P 234     -26.555-143.299 111.095  0.00 97.00      PROA   
ATOM   3681  HB2 ASP P 234     -27.831-144.539 111.000  0.00 97.00      PROA   
ATOM   3682  CG  ASP P 234     -26.114-144.897 109.769  0.00 97.00      PROA   
ATOM   3683  OD1 ASP P 234     -25.181-145.739 109.784  0.00 97.00      PROA   
ATOM   3684  OD2 ASP P 234     -26.583-144.399 108.712  0.00 97.00      PROA   
ATOM   3685  C   ASP P 234     -26.937-144.419 113.546  0.00 97.00      PROA   
ATOM   3686  O   ASP P 234     -26.736-143.247 113.853  0.00 97.00      PROA   
ATOM   3687  N   SER P 235     -27.844-145.164 114.227  0.00 97.00      PROA   
ATOM   3688  HN  SER P 235     -27.965-146.121 113.975  0.00 97.00      PROA   
ATOM   3689  CA  SER P 235     -28.718-144.640 115.275  0.00 97.00      PROA   
ATOM   3690  HA  SER P 235     -29.255-143.815 114.825  0.00 97.00      PROA   
ATOM   3691  CB  SER P 235     -29.781-145.671 115.779  0.00 97.00      PROA   
ATOM   3692  HB1 SER P 235     -30.263-146.137 114.895  0.00 97.00      PROA   
ATOM   3693  HB2 SER P 235     -30.565-145.151 116.366  0.00 97.00      PROA   
ATOM   3694  OG  SER P 235     -29.240-146.725 116.577  0.00 97.00      PROA   
ATOM   3695  HG1 SER P 235     -28.482-146.341 117.033  0.00 97.00      PROA   
ATOM   3696  C   SER P 235     -27.975-144.097 116.491  0.00 97.00      PROA   
ATOM   3697  O   SER P 235     -27.389-144.848 117.269  0.00 97.00      PROA   
ATOM   3698  N   GLY P 236     -27.989-142.765 116.716  0.00 97.00      PROA   
ATOM   3699  HN  GLY P 236     -28.429-142.119 116.097  0.00 97.00      PROA   
ATOM   3700  CA  GLY P 236     -27.290-142.263 117.880  0.00 97.00      PROA   
ATOM   3701  HA1 GLY P 236     -26.260-142.589 117.820  0.00 97.00      PROA   
ATOM   3702  HA2 GLY P 236     -27.807-142.616 118.763  0.00 97.00      PROA   
ATOM   3703  C   GLY P 236     -27.286-140.776 117.944  0.00 97.00      PROA   
ATOM   3704  O   GLY P 236     -28.255-140.115 117.594  0.00 97.00      PROA   
ATOM   3705  N   LEU P 237     -26.162-140.216 118.434  0.00 97.00      PROA   
ATOM   3706  HN  LEU P 237     -25.369-140.773 118.664  0.00 97.00      PROA   
ATOM   3707  CA  LEU P 237     -26.024-138.817 118.737  0.00 97.00      PROA   
ATOM   3708  HA  LEU P 237     -26.961-138.305 118.576  0.00 97.00      PROA   
ATOM   3709  CB  LEU P 237     -25.566-138.597 120.195  0.00 97.00      PROA   
ATOM   3710  HB1 LEU P 237     -25.479-137.508 120.370  0.00 97.00      PROA   
ATOM   3711  HB2 LEU P 237     -24.562-139.051 120.348  0.00 97.00      PROA   
ATOM   3712  CG  LEU P 237     -26.506-139.132 121.301  0.00 97.00      PROA   
ATOM   3713  HG  LEU P 237     -26.631-140.232 121.175  0.00 97.00      PROA   
ATOM   3714  CD1 LEU P 237     -25.870-138.879 122.680  0.00 97.00      PROA   
ATOM   3715 HD11 LEU P 237     -25.705-137.789 122.821  0.00 97.00      PROA   
ATOM   3716 HD12 LEU P 237     -24.885-139.384 122.750  0.00 97.00      PROA   
ATOM   3717 HD13 LEU P 237     -26.527-139.249 123.494  0.00 97.00      PROA   
ATOM   3718  CD2 LEU P 237     -27.894-138.475 121.228  0.00 97.00      PROA   
ATOM   3719 HD21 LEU P 237     -28.383-138.721 120.266  0.00 97.00      PROA   
ATOM   3720 HD22 LEU P 237     -27.795-137.371 121.307  0.00 97.00      PROA   
ATOM   3721 HD23 LEU P 237     -28.545-138.832 122.052  0.00 97.00      PROA   
ATOM   3722  C   LEU P 237     -25.010-138.224 117.788  0.00 97.00      PROA   
ATOM   3723  O   LEU P 237     -23.999-138.842 117.469  0.00 97.00      PROA   
ATOM   3724  N   TYR P 238     -25.311-137.013 117.271  0.00 97.00      PROA   
ATOM   3725  HN  TYR P 238     -26.166-136.567 117.532  0.00 97.00      PROA   
ATOM   3726  CA  TYR P 238     -24.557-136.331 116.241  0.00 97.00      PROA   
ATOM   3727  HA  TYR P 238     -23.615-136.838 116.081  0.00 97.00      PROA   
ATOM   3728  CB  TYR P 238     -25.353-136.229 114.913  0.00 97.00      PROA   
ATOM   3729  HB1 TYR P 238     -24.876-135.520 114.202  0.00 97.00      PROA   
ATOM   3730  HB2 TYR P 238     -26.390-135.878 115.113  0.00 97.00      PROA   
ATOM   3731  CG  TYR P 238     -25.431-137.575 114.249  0.00 97.00      PROA   
ATOM   3732  CD1 TYR P 238     -26.378-138.534 114.652  0.00 97.00      PROA   
ATOM   3733  HD1 TYR P 238     -27.057-138.309 115.463  0.00 97.00      PROA   
ATOM   3734  CE1 TYR P 238     -26.450-139.777 114.012  0.00 97.00      PROA   
ATOM   3735  HE1 TYR P 238     -27.180-140.507 114.331  0.00 97.00      PROA   
ATOM   3736  CZ  TYR P 238     -25.592-140.054 112.942  0.00 97.00      PROA   
ATOM   3737  OH  TYR P 238     -25.642-141.289 112.276  0.00 97.00      PROA   
ATOM   3738  HH  TYR P 238     -26.123-141.907 112.835  0.00 97.00      PROA   
ATOM   3739  CD2 TYR P 238     -24.575-137.872 113.175  0.00 97.00      PROA   
ATOM   3740  HD2 TYR P 238     -23.850-137.142 112.845  0.00 97.00      PROA   
ATOM   3741  CE2 TYR P 238     -24.659-139.105 112.522  0.00 97.00      PROA   
ATOM   3742  HE2 TYR P 238     -23.994-139.332 111.701  0.00 97.00      PROA   
ATOM   3743  C   TYR P 238     -24.244-134.921 116.666  0.00 97.00      PROA   
ATOM   3744  O   TYR P 238     -25.104-134.217 117.182  0.00 97.00      PROA   
ATOM   3745  N   TRP P 239     -23.002-134.447 116.425  0.00 97.00      PROA   
ATOM   3746  HN  TRP P 239     -22.283-135.025 116.049  0.00 97.00      PROA   
ATOM   3747  CA  TRP P 239     -22.667-133.063 116.689  0.00 97.00      PROA   
ATOM   3748  HA  TRP P 239     -23.561-132.462 116.581  0.00 97.00      PROA   
ATOM   3749  CB  TRP P 239     -22.106-132.822 118.121  0.00 97.00      PROA   
ATOM   3750  HB1 TRP P 239     -22.907-133.127 118.826  0.00 97.00      PROA   
ATOM   3751  HB2 TRP P 239     -21.947-131.736 118.289  0.00 97.00      PROA   
ATOM   3752  CG  TRP P 239     -20.868-133.569 118.514  0.00 97.00      PROA   
ATOM   3753  CD1 TRP P 239     -20.827-134.872 118.928  0.00 97.00      PROA   
ATOM   3754  HD1 TRP P 239     -21.686-135.521 118.956  0.00 97.00      PROA   
ATOM   3755  NE1 TRP P 239     -19.561-135.202 119.322  0.00 97.00      PROA   
ATOM   3756  HE1 TRP P 239     -19.294-136.048 119.730  0.00 97.00      PROA   
ATOM   3757  CE2 TRP P 239     -18.742-134.124 119.159  0.00 97.00      PROA   
ATOM   3758  CD2 TRP P 239     -19.530-133.063 118.650  0.00 97.00      PROA   
ATOM   3759  CE3 TRP P 239     -18.940-131.825 118.408  0.00 97.00      PROA   
ATOM   3760  HE3 TRP P 239     -19.518-130.995 118.029  0.00 97.00      PROA   
ATOM   3761  CZ3 TRP P 239     -17.570-131.684 118.640  0.00 97.00      PROA   
ATOM   3762  HZ3 TRP P 239     -17.083-130.749 118.410  0.00 97.00      PROA   
ATOM   3763  CZ2 TRP P 239     -17.386-133.977 119.403  0.00 97.00      PROA   
ATOM   3764  HZ2 TRP P 239     -16.790-134.801 119.766  0.00 97.00      PROA   
ATOM   3765  CH2 TRP P 239     -16.804-132.740 119.128  0.00 97.00      PROA   
ATOM   3766  HH2 TRP P 239     -15.740-132.604 119.265  0.00 97.00      PROA   
ATOM   3767  C   TRP P 239     -21.711-132.563 115.639  0.00 97.00      PROA   
ATOM   3768  O   TRP P 239     -21.044-133.333 114.951  0.00 97.00      PROA   
ATOM   3769  N   CYS P 240     -21.658-131.221 115.492  0.00 97.00      PROA   
ATOM   3770  HN  CYS P 240     -22.257-130.646 116.046  0.00 97.00      PROA   
ATOM   3771  CA  CYS P 240     -20.791-130.535 114.559  0.00 97.00      PROA   
ATOM   3772  HA  CYS P 240     -20.048-131.234 114.212  0.00 97.00      PROA   
ATOM   3773  CB  CYS P 240     -21.552-129.968 113.325  0.00 97.00      PROA   
ATOM   3774  HB1 CYS P 240     -21.886-130.848 112.733  0.00 97.00      PROA   
ATOM   3775  HB2 CYS P 240     -20.863-129.388 112.674  0.00 97.00      PROA   
ATOM   3776  SG  CYS P 240     -23.029-128.985 113.757  0.00 97.00      PROA   
ATOM   3777  C   CYS P 240     -20.036-129.430 115.267  0.00 97.00      PROA   
ATOM   3778  O   CYS P 240     -20.434-128.922 116.309  0.00 97.00      PROA   
ATOM   3779  N   GLU P 241     -18.871-129.049 114.712  0.00 97.00      PROA   
ATOM   3780  HN  GLU P 241     -18.534-129.490 113.884  0.00 97.00      PROA   
ATOM   3781  CA  GLU P 241     -17.977-128.097 115.329  0.00 97.00      PROA   
ATOM   3782  HA  GLU P 241     -18.432-127.677 116.215  0.00 97.00      PROA   
ATOM   3783  CB  GLU P 241     -16.685-128.811 115.783  0.00 97.00      PROA   
ATOM   3784  HB1 GLU P 241     -16.280-129.401 114.935  0.00 97.00      PROA   
ATOM   3785  HB2 GLU P 241     -17.021-129.539 116.558  0.00 97.00      PROA   
ATOM   3786  CG  GLU P 241     -15.568-127.906 116.336  0.00 97.00      PROA   
ATOM   3787  HG1 GLU P 241     -16.000-127.127 117.000  0.00 97.00      PROA   
ATOM   3788  HG2 GLU P 241     -15.017-127.414 115.509  0.00 97.00      PROA   
ATOM   3789  CD  GLU P 241     -14.573-128.695 117.173  0.00 97.00      PROA   
ATOM   3790  OE1 GLU P 241     -14.730-129.934 117.305  0.00 97.00      PROA   
ATOM   3791  OE2 GLU P 241     -13.659-128.042 117.740  0.00 97.00      PROA   
ATOM   3792  C   GLU P 241     -17.715-126.936 114.402  0.00 97.00      PROA   
ATOM   3793  O   GLU P 241     -17.639-127.097 113.185  0.00 97.00      PROA   
ATOM   3794  N   ALA P 242     -17.608-125.712 114.977  0.00 97.00      PROA   
ATOM   3795  HN  ALA P 242     -17.707-125.598 115.961  0.00 97.00      PROA   
ATOM   3796  CA  ALA P 242     -17.396-124.497 114.226  0.00 97.00      PROA   
ATOM   3797  HA  ALA P 242     -16.905-124.734 113.290  0.00 97.00      PROA   
ATOM   3798  CB  ALA P 242     -18.727-123.770 113.951  0.00 97.00      PROA   
ATOM   3799  HB1 ALA P 242     -19.233-123.511 114.906  0.00 97.00      PROA   
ATOM   3800  HB2 ALA P 242     -19.403-124.439 113.375  0.00 97.00      PROA   
ATOM   3801  HB3 ALA P 242     -18.568-122.845 113.361  0.00 97.00      PROA   
ATOM   3802  C   ALA P 242     -16.476-123.590 115.015  0.00 97.00      PROA   
ATOM   3803  O   ALA P 242     -16.545-123.520 116.239  0.00 97.00      PROA   
ATOM   3804  N   ALA P 243     -15.556-122.887 114.314  0.00 97.00      PROA   
ATOM   3805  HN  ALA P 243     -15.495-122.951 113.323  0.00 97.00      PROA   
ATOM   3806  CA  ALA P 243     -14.506-122.137 114.958  0.00 97.00      PROA   
ATOM   3807  HA  ALA P 243     -14.884-121.692 115.869  0.00 97.00      PROA   
ATOM   3808  CB  ALA P 243     -13.303-123.058 115.266  0.00 97.00      PROA   
ATOM   3809  HB1 ALA P 243     -12.909-123.511 114.331  0.00 97.00      PROA   
ATOM   3810  HB2 ALA P 243     -13.625-123.888 115.933  0.00 97.00      PROA   
ATOM   3811  HB3 ALA P 243     -12.481-122.508 115.769  0.00 97.00      PROA   
ATOM   3812  C   ALA P 243     -14.033-121.015 114.056  0.00 97.00      PROA   
ATOM   3813  O   ALA P 243     -14.302-120.987 112.857  0.00 97.00      PROA   
ATOM   3814  N   THR P 244     -13.299-120.043 114.646  0.00 97.00      PROA   
ATOM   3815  HN  THR P 244     -13.193-120.043 115.640  0.00 97.00      PROA   
ATOM   3816  CA  THR P 244     -12.425-119.108 113.955  0.00 97.00      PROA   
ATOM   3817  HA  THR P 244     -12.986-118.617 113.170  0.00 97.00      PROA   
ATOM   3818  CB  THR P 244     -11.852-118.068 114.903  0.00 97.00      PROA   
ATOM   3819  HB  THR P 244     -11.085-117.453 114.393  0.00 97.00      PROA   
ATOM   3820  OG1 THR P 244     -11.256-118.714 116.014  0.00 97.00      PROA   
ATOM   3821  HG1 THR P 244     -10.782-119.464 115.646  0.00 97.00      PROA   
ATOM   3822  CG2 THR P 244     -12.931-117.104 115.427  0.00 97.00      PROA   
ATOM   3823 HG21 THR P 244     -13.753-117.653 115.931  0.00 97.00      PROA   
ATOM   3824 HG22 THR P 244     -13.354-116.507 114.595  0.00 97.00      PROA   
ATOM   3825 HG23 THR P 244     -12.475-116.405 116.163  0.00 97.00      PROA   
ATOM   3826  C   THR P 244     -11.243-119.842 113.324  0.00 97.00      PROA   
ATOM   3827  O   THR P 244     -10.690-120.757 113.929  0.00 97.00      PROA   
ATOM   3828  N   GLU P 245     -10.802-119.407 112.120  0.00 97.00      PROA   
ATOM   3829  HN  GLU P 245     -11.234-118.612 111.699  0.00 97.00      PROA   
ATOM   3830  CA  GLU P 245      -9.744-119.968 111.285  0.00 97.00      PROA   
ATOM   3831  HA  GLU P 245     -10.021-120.967 110.978  0.00 97.00      PROA   
ATOM   3832  CB  GLU P 245      -9.672-118.985 110.079  0.00 97.00      PROA   
ATOM   3833  HB1 GLU P 245      -9.124-118.069 110.388  0.00 97.00      PROA   
ATOM   3834  HB2 GLU P 245     -10.730-118.678 109.892  0.00 97.00      PROA   
ATOM   3835  CG  GLU P 245      -9.062-119.493 108.756  0.00 97.00      PROA   
ATOM   3836  HG1 GLU P 245      -8.920-120.590 108.806  0.00 97.00      PROA   
ATOM   3837  HG2 GLU P 245      -8.070-119.018 108.601  0.00 97.00      PROA   
ATOM   3838  CD  GLU P 245      -9.911-119.180 107.513  0.00 97.00      PROA   
ATOM   3839  OE1 GLU P 245     -10.737-118.234 107.532  0.00 97.00      PROA   
ATOM   3840  OE2 GLU P 245      -9.721-119.906 106.505  0.00 97.00      PROA   
ATOM   3841  C   GLU P 245      -8.411-120.014 112.035  0.00 97.00      PROA   
ATOM   3842  O   GLU P 245      -7.683-121.005 112.051  0.00 97.00      PROA   
ATOM   3843  N   ASP P 246      -8.141-118.911 112.739  0.00 97.00      PROA   
ATOM   3844  HN  ASP P 246      -8.749-118.129 112.606  0.00 97.00      PROA   
ATOM   3845  CA  ASP P 246      -7.057-118.565 113.620  0.00 97.00      PROA   
ATOM   3846  HA  ASP P 246      -6.126-118.799 113.119  0.00 97.00      PROA   
ATOM   3847  CB  ASP P 246      -7.148-117.015 113.840  0.00 97.00      PROA   
ATOM   3848  HB1 ASP P 246      -6.696-116.498 112.964  0.00 97.00      PROA   
ATOM   3849  HB2 ASP P 246      -6.588-116.694 114.739  0.00 97.00      PROA   
ATOM   3850  CG  ASP P 246      -8.605-116.522 113.937  0.00 97.00      PROA   
ATOM   3851  OD1 ASP P 246      -9.307-116.451 112.891  0.00 97.00      PROA   
ATOM   3852  OD2 ASP P 246      -9.058-116.270 115.077  0.00 97.00      PROA   
ATOM   3853  C   ASP P 246      -7.039-119.324 114.959  0.00 97.00      PROA   
ATOM   3854  O   ASP P 246      -6.024-119.328 115.655  0.00 97.00      PROA   
ATOM   3855  N   GLY P 247      -8.138-120.009 115.360  0.00 97.00      PROA   
ATOM   3856  HN  GLY P 247      -8.914-120.078 114.736  0.00 97.00      PROA   
ATOM   3857  CA  GLY P 247      -8.196-120.815 116.584  0.00 97.00      PROA   
ATOM   3858  HA1 GLY P 247      -7.286-121.394 116.666  0.00 97.00      PROA   
ATOM   3859  HA2 GLY P 247      -9.071-121.445 116.511  0.00 97.00      PROA   
ATOM   3860  C   GLY P 247      -8.340-120.023 117.862  0.00 97.00      PROA   
ATOM   3861  O   GLY P 247      -8.146-120.541 118.962  0.00 97.00      PROA   
ATOM   3862  N   ASN P 248      -8.711-118.735 117.751  0.00 97.00      PROA   
ATOM   3863  HN  ASN P 248      -8.790-118.320 116.848  0.00 97.00      PROA   
ATOM   3864  CA  ASN P 248      -9.083-117.895 118.871  0.00 97.00      PROA   
ATOM   3865  HA  ASN P 248      -8.280-117.932 119.592  0.00 97.00      PROA   
ATOM   3866  CB  ASN P 248      -9.299-116.442 118.383  0.00 97.00      PROA   
ATOM   3867  HB1 ASN P 248      -9.865-115.836 119.119  0.00 97.00      PROA   
ATOM   3868  HB2 ASN P 248      -9.854-116.444 117.421  0.00 97.00      PROA   
ATOM   3869  CG  ASN P 248      -7.916-115.798 118.236  0.00 97.00      PROA   
ATOM   3870  OD1 ASN P 248      -7.050-115.977 119.099  0.00 97.00      PROA   
ATOM   3871  ND2 ASN P 248      -7.676-115.074 117.112  0.00 97.00      PROA   
ATOM   3872 HD21 ASN P 248      -6.764-114.692 116.987  0.00 97.00      PROA   
ATOM   3873 HD22 ASN P 248      -8.301-115.181 116.335  0.00 97.00      PROA   
ATOM   3874  C   ASN P 248     -10.312-118.394 119.605  0.00 97.00      PROA   
ATOM   3875  O   ASN P 248     -10.317-118.473 120.832  0.00 97.00      PROA   
ATOM   3876  N   VAL P 249     -11.364-118.780 118.853  0.00 97.00      PROA   
ATOM   3877  HN  VAL P 249     -11.315-118.698 117.859  0.00 97.00      PROA   
ATOM   3878  CA  VAL P 249     -12.639-119.200 119.387  0.00 97.00      PROA   
ATOM   3879  HA  VAL P 249     -12.555-119.379 120.449  0.00 97.00      PROA   
ATOM   3880  CB  VAL P 249     -13.735-118.169 119.135  0.00 97.00      PROA   
ATOM   3881  HB  VAL P 249     -13.918-118.063 118.043  0.00 97.00      PROA   
ATOM   3882  CG1 VAL P 249     -15.052-118.604 119.817  0.00 97.00      PROA   
ATOM   3883 HG11 VAL P 249     -14.896-118.741 120.907  0.00 97.00      PROA   
ATOM   3884 HG12 VAL P 249     -15.446-119.549 119.390  0.00 97.00      PROA   
ATOM   3885 HG13 VAL P 249     -15.823-117.819 119.674  0.00 97.00      PROA   
ATOM   3886  CG2 VAL P 249     -13.279-116.790 119.659  0.00 97.00      PROA   
ATOM   3887 HG21 VAL P 249     -12.342-116.445 119.175  0.00 97.00      PROA   
ATOM   3888 HG22 VAL P 249     -13.122-116.828 120.757  0.00 97.00      PROA   
ATOM   3889 HG23 VAL P 249     -14.057-116.033 119.436  0.00 97.00      PROA   
ATOM   3890  C   VAL P 249     -13.040-120.491 118.710  0.00 97.00      PROA   
ATOM   3891  O   VAL P 249     -13.116-120.567 117.489  0.00 97.00      PROA   
ATOM   3892  N   LEU P 250     -13.350-121.540 119.502  0.00 97.00      PROA   
ATOM   3893  HN  LEU P 250     -13.251-121.485 120.491  0.00 97.00      PROA   
ATOM   3894  CA  LEU P 250     -13.979-122.743 119.007  0.00 97.00      PROA   
ATOM   3895  HA  LEU P 250     -14.307-122.570 117.992  0.00 97.00      PROA   
ATOM   3896  CB  LEU P 250     -13.095-124.027 118.949  0.00 97.00      PROA   
ATOM   3897  HB1 LEU P 250     -12.376-123.862 118.114  0.00 97.00      PROA   
ATOM   3898  HB2 LEU P 250     -13.735-124.885 118.648  0.00 97.00      PROA   
ATOM   3899  CG  LEU P 250     -12.236-124.473 120.171  0.00 97.00      PROA   
ATOM   3900  HG  LEU P 250     -11.663-125.357 119.793  0.00 97.00      PROA   
ATOM   3901  CD1 LEU P 250     -11.176-123.453 120.631  0.00 97.00      PROA   
ATOM   3902 HD11 LEU P 250     -11.655-122.612 121.174  0.00 97.00      PROA   
ATOM   3903 HD12 LEU P 250     -10.621-123.050 119.757  0.00 97.00      PROA   
ATOM   3904 HD13 LEU P 250     -10.457-123.940 121.322  0.00 97.00      PROA   
ATOM   3905  CD2 LEU P 250     -13.055-124.994 121.366  0.00 97.00      PROA   
ATOM   3906 HD21 LEU P 250     -13.838-125.701 121.021  0.00 97.00      PROA   
ATOM   3907 HD22 LEU P 250     -13.537-124.155 121.906  0.00 97.00      PROA   
ATOM   3908 HD23 LEU P 250     -12.389-125.519 122.083  0.00 97.00      PROA   
ATOM   3909  C   LEU P 250     -15.245-122.912 119.800  0.00 97.00      PROA   
ATOM   3910  O   LEU P 250     -15.270-122.735 121.015  0.00 97.00      PROA   
ATOM   3911  N   LYS P 251     -16.369-123.184 119.103  0.00 97.00      PROA   
ATOM   3912  HN  LYS P 251     -16.357-123.300 118.111  0.00 97.00      PROA   
ATOM   3913  CA  LYS P 251     -17.666-123.125 119.724  0.00 97.00      PROA   
ATOM   3914  HA  LYS P 251     -17.573-123.223 120.796  0.00 97.00      PROA   
ATOM   3915  CB  LYS P 251     -18.336-121.775 119.428  0.00 97.00      PROA   
ATOM   3916  HB1 LYS P 251     -18.588-121.660 118.352  0.00 97.00      PROA   
ATOM   3917  HB2 LYS P 251     -17.556-121.008 119.653  0.00 97.00      PROA   
ATOM   3918  CG  LYS P 251     -19.547-121.493 120.327  0.00 97.00      PROA   
ATOM   3919  HG1 LYS P 251     -19.637-122.290 121.100  0.00 97.00      PROA   
ATOM   3920  HG2 LYS P 251     -20.464-121.538 119.703  0.00 97.00      PROA   
ATOM   3921  CD  LYS P 251     -19.439-120.136 121.045  0.00 97.00      PROA   
ATOM   3922  HD1 LYS P 251     -18.546-120.166 121.712  0.00 97.00      PROA   
ATOM   3923  HD2 LYS P 251     -20.337-119.994 121.686  0.00 97.00      PROA   
ATOM   3924  CE  LYS P 251     -19.312-118.950 120.075  0.00 97.00      PROA   
ATOM   3925  HE1 LYS P 251     -20.195-118.940 119.402  0.00 97.00      PROA   
ATOM   3926  HE2 LYS P 251     -18.393-119.021 119.456  0.00 97.00      PROA   
ATOM   3927  NZ  LYS P 251     -19.259-117.656 120.802  0.00 97.00      PROA   
ATOM   3928  HZ1 LYS P 251     -18.527-117.677 121.538  0.00 97.00      PROA   
ATOM   3929  HZ2 LYS P 251     -20.180-117.442 121.242  0.00 97.00      PROA   
ATOM   3930  HZ3 LYS P 251     -18.998-116.887 120.157  0.00 97.00      PROA   
ATOM   3931  C   LYS P 251     -18.480-124.290 119.229  0.00 97.00      PROA   
ATOM   3932  O   LYS P 251     -19.238-124.211 118.264  0.00 97.00      PROA   
ATOM   3933  N   ARG P 252     -18.303-125.438 119.911  0.00 97.00      PROA   
ATOM   3934  HN  ARG P 252     -17.686-125.455 120.695  0.00 97.00      PROA   
ATOM   3935  CA  ARG P 252     -18.962-126.691 119.613  0.00 97.00      PROA   
ATOM   3936  HA  ARG P 252     -18.779-126.893 118.567  0.00 97.00      PROA   
ATOM   3937  CB  ARG P 252     -18.321-127.839 120.432  0.00 97.00      PROA   
ATOM   3938  HB1 ARG P 252     -18.927-128.765 120.328  0.00 97.00      PROA   
ATOM   3939  HB2 ARG P 252     -18.311-127.558 121.509  0.00 97.00      PROA   
ATOM   3940  CG  ARG P 252     -16.884-128.169 119.978  0.00 97.00      PROA   
ATOM   3941  HG1 ARG P 252     -16.232-127.268 120.043  0.00 97.00      PROA   
ATOM   3942  HG2 ARG P 252     -16.937-128.460 118.904  0.00 97.00      PROA   
ATOM   3943  CD  ARG P 252     -16.236-129.303 120.790  0.00 97.00      PROA   
ATOM   3944  HD1 ARG P 252     -16.923-130.170 120.856  0.00 97.00      PROA   
ATOM   3945  HD2 ARG P 252     -15.965-128.946 121.807  0.00 97.00      PROA   
ATOM   3946  NE  ARG P 252     -15.024-129.733 120.031  0.00 97.00      PROA   
ATOM   3947  HE  ARG P 252     -15.039-129.657 119.033  0.00 97.00      PROA   
ATOM   3948  CZ  ARG P 252     -13.789-129.917 120.529  0.00 97.00      PROA   
ATOM   3949  NH1 ARG P 252     -13.566-130.302 121.782  0.00 97.00      PROA   
ATOM   3950 HH11 ARG P 252     -14.360-130.611 122.292  0.00 97.00      PROA   
ATOM   3951 HH12 ARG P 252     -12.644-130.606 121.993  0.00 97.00      PROA   
ATOM   3952  NH2 ARG P 252     -12.764-129.722 119.681  0.00 97.00      PROA   
ATOM   3953 HH21 ARG P 252     -13.017-129.283 118.815  0.00 97.00      PROA   
ATOM   3954 HH22 ARG P 252     -11.832-129.665 120.016  0.00 97.00      PROA   
ATOM   3955  C   ARG P 252     -20.476-126.676 119.778  0.00 97.00      PROA   
ATOM   3956  O   ARG P 252     -21.007-126.032 120.681  0.00 97.00      PROA   
ATOM   3957  N   SER P 253     -21.218-127.408 118.904  0.00 97.00      PROA   
ATOM   3958  HN  SER P 253     -20.798-127.884 118.132  0.00 97.00      PROA   
ATOM   3959  CA  SER P 253     -22.636-127.650 119.125  0.00 97.00      PROA   
ATOM   3960  HA  SER P 253     -23.065-126.718 119.457  0.00 97.00      PROA   
ATOM   3961  CB  SER P 253     -23.450-128.030 117.856  0.00 97.00      PROA   
ATOM   3962  HB1 SER P 253     -23.433-127.178 117.143  0.00 97.00      PROA   
ATOM   3963  HB2 SER P 253     -24.509-128.226 118.126  0.00 97.00      PROA   
ATOM   3964  OG  SER P 253     -22.940-129.182 117.203  0.00 97.00      PROA   
ATOM   3965  HG1 SER P 253     -22.045-128.956 116.922  0.00 97.00      PROA   
ATOM   3966  C   SER P 253     -22.829-128.726 120.194  0.00 97.00      PROA   
ATOM   3967  O   SER P 253     -22.070-129.694 120.210  0.00 97.00      PROA   
ATOM   3968  N   PRO P 254     -23.802-128.633 121.099  0.00 97.00      PROA   
ATOM   3969  CD  PRO P 254     -24.405-127.363 121.516  0.00 97.00      PROA   
ATOM   3970  HD1 PRO P 254     -25.176-127.076 120.769  0.00 97.00      PROA   
ATOM   3971  HD2 PRO P 254     -23.643-126.557 121.614  0.00 97.00      PROA   
ATOM   3972  CA  PRO P 254     -24.350-129.768 121.848  0.00 97.00      PROA   
ATOM   3973  HA  PRO P 254     -23.548-130.153 122.461  0.00 97.00      PROA   
ATOM   3974  CB  PRO P 254     -25.487-129.140 122.676  0.00 97.00      PROA   
ATOM   3975  HB1 PRO P 254     -25.638-129.662 123.642  0.00 97.00      PROA   
ATOM   3976  HB2 PRO P 254     -26.440-129.147 122.102  0.00 97.00      PROA   
ATOM   3977  CG  PRO P 254     -25.049-127.681 122.864  0.00 97.00      PROA   
ATOM   3978  HG1 PRO P 254     -25.891-127.002 123.105  0.00 97.00      PROA   
ATOM   3979  HG2 PRO P 254     -24.280-127.618 123.665  0.00 97.00      PROA   
ATOM   3980  C   PRO P 254     -24.841-130.921 120.973  0.00 97.00      PROA   
ATOM   3981  O   PRO P 254     -25.304-130.665 119.863  0.00 97.00      PROA   
ATOM   3982  N   GLU P 255     -24.757-132.192 121.449  0.00 97.00      PROA   
ATOM   3983  HN  GLU P 255     -24.328-132.391 122.327  0.00 97.00      PROA   
ATOM   3984  CA  GLU P 255     -25.229-133.360 120.721  0.00 97.00      PROA   
ATOM   3985  HA  GLU P 255     -24.703-133.371 119.780  0.00 97.00      PROA   
ATOM   3986  CB  GLU P 255     -24.907-134.703 121.441  0.00 97.00      PROA   
ATOM   3987  HB1 GLU P 255     -25.331-135.506 120.802  0.00 97.00      PROA   
ATOM   3988  HB2 GLU P 255     -25.430-134.747 122.421  0.00 97.00      PROA   
ATOM   3989  CG  GLU P 255     -23.395-134.984 121.652  0.00 97.00      PROA   
ATOM   3990  HG1 GLU P 255     -23.104-134.725 122.692  0.00 97.00      PROA   
ATOM   3991  HG2 GLU P 255     -22.792-134.363 120.958  0.00 97.00      PROA   
ATOM   3992  CD  GLU P 255     -23.013-136.445 121.385  0.00 97.00      PROA   
ATOM   3993  OE1 GLU P 255     -22.584-137.144 122.340  0.00 97.00      PROA   
ATOM   3994  OE2 GLU P 255     -23.126-136.869 120.205  0.00 97.00      PROA   
ATOM   3995  C   GLU P 255     -26.719-133.342 120.381  0.00 97.00      PROA   
ATOM   3996  O   GLU P 255     -27.564-132.942 121.179  0.00 97.00      PROA   
ATOM   3997  N   LEU P 256     -27.055-133.803 119.155  0.00 97.00      PROA   
ATOM   3998  HN  LEU P 256     -26.337-134.068 118.512  0.00 97.00      PROA   
ATOM   3999  CA  LEU P 256     -28.396-133.849 118.618  0.00 97.00      PROA   
ATOM   4000  HA  LEU P 256     -29.095-133.517 119.371  0.00 97.00      PROA   
ATOM   4001  CB  LEU P 256     -28.463-132.931 117.365  0.00 97.00      PROA   
ATOM   4002  HB1 LEU P 256     -27.782-133.317 116.577  0.00 97.00      PROA   
ATOM   4003  HB2 LEU P 256     -28.045-131.949 117.694  0.00 97.00      PROA   
ATOM   4004  CG  LEU P 256     -29.851-132.624 116.746  0.00 97.00      PROA   
ATOM   4005  HG  LEU P 256     -29.710-131.709 116.118  0.00 97.00      PROA   
ATOM   4006  CD1 LEU P 256     -30.347-133.718 115.785  0.00 97.00      PROA   
ATOM   4007 HD11 LEU P 256     -30.598-134.642 116.339  0.00 97.00      PROA   
ATOM   4008 HD12 LEU P 256     -29.568-133.959 115.032  0.00 97.00      PROA   
ATOM   4009 HD13 LEU P 256     -31.261-133.378 115.254  0.00 97.00      PROA   
ATOM   4010  CD2 LEU P 256     -30.917-132.272 117.800  0.00 97.00      PROA   
ATOM   4011 HD21 LEU P 256     -30.553-131.454 118.457  0.00 97.00      PROA   
ATOM   4012 HD22 LEU P 256     -31.154-133.158 118.427  0.00 97.00      PROA   
ATOM   4013 HD23 LEU P 256     -31.850-131.938 117.300  0.00 97.00      PROA   
ATOM   4014  C   LEU P 256     -28.698-135.297 118.284  0.00 97.00      PROA   
ATOM   4015  O   LEU P 256     -27.893-135.983 117.665  0.00 97.00      PROA   
ATOM   4016  N   GLU P 257     -29.872-135.824 118.708  0.00 97.00      PROA   
ATOM   4017  HN  GLU P 257     -30.547-135.269 119.187  0.00 97.00      PROA   
ATOM   4018  CA  GLU P 257     -30.198-137.230 118.555  0.00 97.00      PROA   
ATOM   4019  HA  GLU P 257     -29.284-137.802 118.607  0.00 97.00      PROA   
ATOM   4020  CB  GLU P 257     -31.139-137.734 119.682  0.00 97.00      PROA   
ATOM   4021  HB1 GLU P 257     -32.131-137.240 119.619  0.00 97.00      PROA   
ATOM   4022  HB2 GLU P 257     -30.682-137.399 120.644  0.00 97.00      PROA   
ATOM   4023  CG  GLU P 257     -31.265-139.275 119.769  0.00 97.00      PROA   
ATOM   4024  HG1 GLU P 257     -31.169-139.582 120.832  0.00 97.00      PROA   
ATOM   4025  HG2 GLU P 257     -30.457-139.773 119.196  0.00 97.00      PROA   
ATOM   4026  CD  GLU P 257     -32.605-139.801 119.270  0.00 97.00      PROA   
ATOM   4027  OE1 GLU P 257     -32.860-139.698 118.051  0.00 97.00      PROA   
ATOM   4028  OE2 GLU P 257     -33.375-140.348 120.096  0.00 97.00      PROA   
ATOM   4029  C   GLU P 257     -30.831-137.499 117.208  0.00 97.00      PROA   
ATOM   4030  O   GLU P 257     -31.750-136.805 116.780  0.00 97.00      PROA   
ATOM   4031  N   LEU P 258     -30.332-138.547 116.513  0.00 97.00      PROA   
ATOM   4032  HN  LEU P 258     -29.562-139.064 116.884  0.00 97.00      PROA   
ATOM   4033  CA  LEU P 258     -30.862-139.012 115.253  0.00 97.00      PROA   
ATOM   4034  HA  LEU P 258     -31.893-138.699 115.174  0.00 97.00      PROA   
ATOM   4035  CB  LEU P 258     -30.084-138.492 114.014  0.00 97.00      PROA   
ATOM   4036  HB1 LEU P 258     -30.494-138.944 113.084  0.00 97.00      PROA   
ATOM   4037  HB2 LEU P 258     -29.027-138.812 114.109  0.00 97.00      PROA   
ATOM   4038  CG  LEU P 258     -30.097-136.953 113.837  0.00 97.00      PROA   
ATOM   4039  HG  LEU P 258     -29.814-136.486 114.808  0.00 97.00      PROA   
ATOM   4040  CD1 LEU P 258     -29.043-136.509 112.810  0.00 97.00      PROA   
ATOM   4041 HD11 LEU P 258     -29.284-136.931 111.811  0.00 97.00      PROA   
ATOM   4042 HD12 LEU P 258     -28.035-136.859 113.109  0.00 97.00      PROA   
ATOM   4043 HD13 LEU P 258     -29.028-135.401 112.738  0.00 97.00      PROA   
ATOM   4044  CD2 LEU P 258     -31.483-136.419 113.432  0.00 97.00      PROA   
ATOM   4045 HD21 LEU P 258     -32.245-136.675 114.196  0.00 97.00      PROA   
ATOM   4046 HD22 LEU P 258     -31.791-136.856 112.458  0.00 97.00      PROA   
ATOM   4047 HD23 LEU P 258     -31.450-135.314 113.327  0.00 97.00      PROA   
ATOM   4048  C   LEU P 258     -30.862-140.528 115.252  0.00 97.00      PROA   
ATOM   4049  O   LEU P 258     -30.051-141.179 114.596  0.00 97.00      PROA   
ATOM   4050  N   GLN P 259     -31.800-141.145 116.002  0.00 97.00      PROA   
ATOM   4051  HN  GLN P 259     -32.328-140.621 116.674  0.00 97.00      PROA   
ATOM   4052  CA  GLN P 259     -32.154-142.543 115.864  0.00 97.00      PROA   
ATOM   4053  HA  GLN P 259     -31.235-143.092 115.983  0.00 97.00      PROA   
ATOM   4054  CB  GLN P 259     -33.138-143.043 116.955  0.00 97.00      PROA   
ATOM   4055  HB1 GLN P 259     -33.626-143.989 116.626  0.00 97.00      PROA   
ATOM   4056  HB2 GLN P 259     -33.937-142.280 117.083  0.00 97.00      PROA   
ATOM   4057  CG  GLN P 259     -32.477-143.311 118.322  0.00 97.00      PROA   
ATOM   4058  HG1 GLN P 259     -32.044-142.380 118.738  0.00 97.00      PROA   
ATOM   4059  HG2 GLN P 259     -31.659-144.056 118.223  0.00 97.00      PROA   
ATOM   4060  CD  GLN P 259     -33.521-143.891 119.284  0.00 97.00      PROA   
ATOM   4061  OE1 GLN P 259     -33.778-145.099 119.288  0.00 97.00      PROA   
ATOM   4062  NE2 GLN P 259     -34.150-143.008 120.106  0.00 97.00      PROA   
ATOM   4063 HE21 GLN P 259     -34.832-143.343 120.750  0.00 97.00      PROA   
ATOM   4064 HE22 GLN P 259     -33.915-142.033 120.058  0.00 97.00      PROA   
ATOM   4065  C   GLN P 259     -32.689-142.895 114.487  0.00 97.00      PROA   
ATOM   4066  O   GLN P 259     -33.468-142.155 113.896  0.00 97.00      PROA   
ATOM   4067  N   VAL P 260     -32.253-144.055 113.947  0.00 97.00      PROA   
ATOM   4068  HN  VAL P 260     -31.604-144.629 114.436  0.00 97.00      PROA   
ATOM   4069  CA  VAL P 260     -32.636-144.537 112.639  0.00 97.00      PROA   
ATOM   4070  HA  VAL P 260     -33.482-143.974 112.281  0.00 97.00      PROA   
ATOM   4071  CB  VAL P 260     -31.506-144.434 111.618  0.00 97.00      PROA   
ATOM   4072  HB  VAL P 260     -30.648-145.045 111.967  0.00 97.00      PROA   
ATOM   4073  CG1 VAL P 260     -31.976-144.942 110.238  0.00 97.00      PROA   
ATOM   4074 HG11 VAL P 260     -32.875-144.384 109.902  0.00 97.00      PROA   
ATOM   4075 HG12 VAL P 260     -32.209-146.026 110.260  0.00 97.00      PROA   
ATOM   4076 HG13 VAL P 260     -31.171-144.785 109.490  0.00 97.00      PROA   
ATOM   4077  CG2 VAL P 260     -31.009-142.974 111.513  0.00 97.00      PROA   
ATOM   4078 HG21 VAL P 260     -30.551-142.634 112.463  0.00 97.00      PROA   
ATOM   4079 HG22 VAL P 260     -31.847-142.295 111.260  0.00 97.00      PROA   
ATOM   4080 HG23 VAL P 260     -30.237-142.894 110.718  0.00 97.00      PROA   
ATOM   4081  C   VAL P 260     -33.056-145.981 112.838  0.00 97.00      PROA   
ATOM   4082  O   VAL P 260     -32.345-146.756 113.475  0.00 97.00      PROA   
ATOM   4083  N   LEU P 261     -34.247-146.373 112.326  0.00 97.00      PROA   
ATOM   4084  HN  LEU P 261     -34.801-145.726 111.803  0.00 97.00      PROA   
ATOM   4085  CA  LEU P 261     -34.816-147.688 112.541  0.00 97.00      PROA   
ATOM   4086  HA  LEU P 261     -34.074-148.313 113.012  0.00 97.00      PROA   
ATOM   4087  CB  LEU P 261     -36.069-147.667 113.450  0.00 97.00      PROA   
ATOM   4088  HB1 LEU P 261     -36.537-148.677 113.475  0.00 97.00      PROA   
ATOM   4089  HB2 LEU P 261     -36.812-146.957 113.024  0.00 97.00      PROA   
ATOM   4090  CG  LEU P 261     -35.792-147.266 114.920  0.00 97.00      PROA   
ATOM   4091  HG  LEU P 261     -35.379-146.230 114.930  0.00 97.00      PROA   
ATOM   4092  CD1 LEU P 261     -37.104-147.263 115.725  0.00 97.00      PROA   
ATOM   4093 HD11 LEU P 261     -37.529-148.289 115.760  0.00 97.00      PROA   
ATOM   4094 HD12 LEU P 261     -37.848-146.590 115.252  0.00 97.00      PROA   
ATOM   4095 HD13 LEU P 261     -36.919-146.920 116.765  0.00 97.00      PROA   
ATOM   4096  CD2 LEU P 261     -34.765-148.183 115.611  0.00 97.00      PROA   
ATOM   4097 HD21 LEU P 261     -34.650-147.890 116.675  0.00 97.00      PROA   
ATOM   4098 HD22 LEU P 261     -33.772-148.106 115.125  0.00 97.00      PROA   
ATOM   4099 HD23 LEU P 261     -35.108-149.239 115.569  0.00 97.00      PROA   
ATOM   4100  C   LEU P 261     -35.150-148.389 111.244  0.00 97.00      PROA   
ATOM   4101  O   LEU P 261     -35.776-147.844 110.340  0.00 97.00      PROA   
ATOM   4102  N   GLY P 262     -34.723-149.667 111.157  0.00 97.00      PROA   
ATOM   4103  HN  GLY P 262     -34.260-150.088 111.930  0.00 97.00      PROA   
ATOM   4104  CA  GLY P 262     -34.933-150.548 110.036  0.00 97.00      PROA   
ATOM   4105  HA1 GLY P 262     -34.045-150.530 109.424  0.00 97.00      PROA   
ATOM   4106  HA2 GLY P 262     -35.844-150.288 109.515  0.00 97.00      PROA   
ATOM   4107  C   GLY P 262     -35.064-151.929 110.583  0.00 97.00      PROA   
ATOM   4108  O   GLY P 262     -34.682-152.208 111.717  0.00 97.00      PROA   
ATOM   4109  N   HSD P 263     -35.595-152.845 109.755  0.00 97.00      PROA   
ATOM   4110  HN  HSD P 263     -35.851-152.600 108.824  0.00 97.00      PROA   
ATOM   4111  CA  HSD P 263     -35.750-154.239 110.091  0.00 97.00      PROA   
ATOM   4112  HA  HSD P 263     -35.220-154.471 111.005  0.00 97.00      PROA   
ATOM   4113  CB  HSD P 263     -37.236-154.643 110.233  0.00 97.00      PROA   
ATOM   4114  HB1 HSD P 263     -37.334-155.744 110.350  0.00 97.00      PROA   
ATOM   4115  HB2 HSD P 263     -37.787-154.346 109.313  0.00 97.00      PROA   
ATOM   4116  ND1 HSD P 263     -38.163-154.561 112.619  0.00 97.00      PROA   
ATOM   4117  HD1 HSD P 263     -37.958-155.509 112.867  0.00 97.00      PROA   
ATOM   4118  CG  HSD P 263     -37.883-153.953 111.411  0.00 97.00      PROA   
ATOM   4119  CE1 HSD P 263     -38.809-153.644 113.383  0.00 97.00      PROA   
ATOM   4120  HE1 HSD P 263     -39.154-153.849 114.397  0.00 97.00      PROA   
ATOM   4121  NE2 HSD P 263     -38.974-152.499 112.752  0.00 97.00      PROA   
ATOM   4122  CD2 HSD P 263     -38.401-152.696 111.508  0.00 97.00      PROA   
ATOM   4123  HD2 HSD P 263     -38.413-151.894 110.781  0.00 97.00      PROA   
ATOM   4124  C   HSD P 263     -35.086-154.971 108.960  0.00 97.00      PROA   
ATOM   4125  O   HSD P 263     -35.244-154.584 107.804  0.00 97.00      PROA   
ATOM   4126  N   GLN P 264     -34.277-156.013 109.270  0.00 97.00      PROA   
ATOM   4127  HN  GLN P 264     -34.179-156.325 110.212  0.00 97.00      PROA   
ATOM   4128  CA  GLN P 264     -33.410-156.676 108.313  0.00 97.00      PROA   
ATOM   4129  HA  GLN P 264     -32.746-155.908 107.939  0.00 97.00      PROA   
ATOM   4130  CB  GLN P 264     -32.507-157.731 109.001  0.00 97.00      PROA   
ATOM   4131  HB1 GLN P 264     -32.029-158.391 108.245  0.00 97.00      PROA   
ATOM   4132  HB2 GLN P 264     -33.166-158.364 109.638  0.00 97.00      PROA   
ATOM   4133  CG  GLN P 264     -31.387-157.079 109.850  0.00 97.00      PROA   
ATOM   4134  HG1 GLN P 264     -31.777-156.176 110.367  0.00 97.00      PROA   
ATOM   4135  HG2 GLN P 264     -30.549-156.758 109.196  0.00 97.00      PROA   
ATOM   4136  CD  GLN P 264     -30.859-158.011 110.947  0.00 97.00      PROA   
ATOM   4137  OE1 GLN P 264     -30.970-157.705 112.140  0.00 97.00      PROA   
ATOM   4138  NE2 GLN P 264     -30.266-159.165 110.541  0.00 97.00      PROA   
ATOM   4139 HE21 GLN P 264     -29.922-159.787 111.242  0.00 97.00      PROA   
ATOM   4140 HE22 GLN P 264     -30.181-159.366 109.566  0.00 97.00      PROA   
ATOM   4141  C   GLN P 264     -34.105-157.245 107.085  0.00 97.00      PROA   
ATOM   4142  O   GLN P 264     -35.144-157.898 107.163  0.00 97.00      PROA   
ATOM   4143  N   GLN P 265     -33.524-156.949 105.904  0.00 97.00      PROA   
ATOM   4144  HN  GLN P 265     -32.657-156.454 105.892  0.00 97.00      PROA   
ATOM   4145  CA  GLN P 265     -34.144-157.088 104.611  0.00 97.00      PROA   
ATOM   4146  HA  GLN P 265     -35.201-157.213 104.779  0.00 97.00      PROA   
ATOM   4147  CB  GLN P 265     -33.962-155.807 103.737  0.00 97.00      PROA   
ATOM   4148  HB1 GLN P 265     -34.617-155.014 104.164  0.00 97.00      PROA   
ATOM   4149  HB2 GLN P 265     -34.338-156.009 102.709  0.00 97.00      PROA   
ATOM   4150  CG  GLN P 265     -32.521-155.235 103.613  0.00 97.00      PROA   
ATOM   4151  HG1 GLN P 265     -32.494-154.501 102.778  0.00 97.00      PROA   
ATOM   4152  HG2 GLN P 265     -31.818-156.055 103.358  0.00 97.00      PROA   
ATOM   4153  CD  GLN P 265     -32.000-154.551 104.891  0.00 97.00      PROA   
ATOM   4154  OE1 GLN P 265     -31.327-155.177 105.718  0.00 97.00      PROA   
ATOM   4155  NE2 GLN P 265     -32.308-153.236 105.055  0.00 97.00      PROA   
ATOM   4156 HE21 GLN P 265     -32.008-152.773 105.893  0.00 97.00      PROA   
ATOM   4157 HE22 GLN P 265     -32.824-152.744 104.358  0.00 97.00      PROA   
ATOM   4158  C   GLN P 265     -33.621-158.301 103.858  0.00 97.00      PROA   
ATOM   4159  O   GLN P 265     -32.484-158.716 104.085  0.00 97.00      PROA   
ATOM   4160  N   PRO P 266     -34.386-158.910 102.945  0.00 97.00      PROA   
ATOM   4161  CD  PRO P 266     -35.836-158.720 102.830  0.00 97.00      PROA   
ATOM   4162  HD1 PRO P 266     -36.028-157.705 102.416  0.00 97.00      PROA   
ATOM   4163  HD2 PRO P 266     -36.346-158.842 103.811  0.00 97.00      PROA   
ATOM   4164  CA  PRO P 266     -33.862-159.653 101.798  0.00 97.00      PROA   
ATOM   4165  HA  PRO P 266     -33.487-160.589 102.187  0.00 97.00      PROA   
ATOM   4166  CB  PRO P 266     -35.082-159.841 100.876  0.00 97.00      PROA   
ATOM   4167  HB1 PRO P 266     -35.036-160.786 100.300  0.00 97.00      PROA   
ATOM   4168  HB2 PRO P 266     -35.172-158.987 100.167  0.00 97.00      PROA   
ATOM   4169  CG  PRO P 266     -36.279-159.787 101.831  0.00 97.00      PROA   
ATOM   4170  HG1 PRO P 266     -37.226-159.526 101.317  0.00 97.00      PROA   
ATOM   4171  HG2 PRO P 266     -36.394-160.761 102.354  0.00 97.00      PROA   
ATOM   4172  C   PRO P 266     -32.701-158.981 101.074  0.00 97.00      PROA   
ATOM   4173  O   PRO P 266     -32.744-157.772 100.857  0.00 97.00      PROA   
ATOM   4174  N   THR P 267     -31.655-159.746 100.693  0.00 97.00      PROA   
ATOM   4175  HN  THR P 267     -31.580-160.693 100.999  0.00 97.00      PROA   
ATOM   4176  CA  THR P 267     -30.594-159.294  99.802  0.00 97.00      PROA   
ATOM   4177  HA  THR P 267     -30.220-158.381 100.247  0.00 97.00      PROA   
ATOM   4178  CB  THR P 267     -29.425-160.270  99.713  0.00 97.00      PROA   
ATOM   4179  HB  THR P 267     -29.579-161.020  98.907  0.00 97.00      PROA   
ATOM   4180  OG1 THR P 267     -29.279-161.000 100.923  0.00 97.00      PROA   
ATOM   4181  HG1 THR P 267     -29.170-160.337 101.609  0.00 97.00      PROA   
ATOM   4182  CG2 THR P 267     -28.113-159.507  99.454  0.00 97.00      PROA   
ATOM   4183 HG21 THR P 267     -27.918-158.784 100.274  0.00 97.00      PROA   
ATOM   4184 HG22 THR P 267     -28.163-158.949  98.497  0.00 97.00      PROA   
ATOM   4185 HG23 THR P 267     -27.263-160.220  99.403  0.00 97.00      PROA   
ATOM   4186  C   THR P 267     -31.051-158.918  98.389  0.00 97.00      PROA   
ATOM   4187  O   THR P 267     -30.573-157.890  97.909  0.00 97.00      PROA   
ATOM   4188  N   PRO P 268     -31.934-159.618  97.662  0.00 97.00      PROA   
ATOM   4189  CD  PRO P 268     -32.273-161.036  97.854  0.00 97.00      PROA   
ATOM   4190  HD1 PRO P 268     -32.608-161.245  98.889  0.00 97.00      PROA   
ATOM   4191  HD2 PRO P 268     -31.391-161.666  97.601  0.00 97.00      PROA   
ATOM   4192  CA  PRO P 268     -32.550-159.078  96.453  0.00 97.00      PROA   
ATOM   4193  HA  PRO P 268     -31.819-158.553  95.854  0.00 97.00      PROA   
ATOM   4194  CB  PRO P 268     -33.109-160.320  95.735  0.00 97.00      PROA   
ATOM   4195  HB1 PRO P 268     -32.313-160.747  95.084  0.00 97.00      PROA   
ATOM   4196  HB2 PRO P 268     -33.999-160.105  95.109  0.00 97.00      PROA   
ATOM   4197  CG  PRO P 268     -33.413-161.302  96.869  0.00 97.00      PROA   
ATOM   4198  HG1 PRO P 268     -34.378-161.019  97.345  0.00 97.00      PROA   
ATOM   4199  HG2 PRO P 268     -33.460-162.357  96.533  0.00 97.00      PROA   
ATOM   4200  C   PRO P 268     -33.664-158.103  96.793  0.00 97.00      PROA   
ATOM   4201  O   PRO P 268     -34.324-158.255  97.819  0.00 97.00      PROA   
ATOM   4202  N   VAL P 269     -33.862-157.091  95.920  0.00 97.00      PROA   
ATOM   4203  HN  VAL P 269     -33.341-157.004  95.077  0.00 97.00      PROA   
ATOM   4204  CA  VAL P 269     -34.916-156.114  95.969  0.00 97.00      PROA   
ATOM   4205  HA  VAL P 269     -35.793-156.570  96.410  0.00 97.00      PROA   
ATOM   4206  CB  VAL P 269     -34.519-154.862  96.760  0.00 97.00      PROA   
ATOM   4207  HB  VAL P 269     -34.211-155.193  97.780  0.00 97.00      PROA   
ATOM   4208  CG1 VAL P 269     -33.318-154.145  96.106  0.00 97.00      PROA   
ATOM   4209 HG11 VAL P 269     -33.588-153.807  95.084  0.00 97.00      PROA   
ATOM   4210 HG12 VAL P 269     -32.440-154.819  96.039  0.00 97.00      PROA   
ATOM   4211 HG13 VAL P 269     -33.032-153.251  96.701  0.00 97.00      PROA   
ATOM   4212  CG2 VAL P 269     -35.727-153.917  96.912  0.00 97.00      PROA   
ATOM   4213 HG21 VAL P 269     -36.578-154.448  97.385  0.00 97.00      PROA   
ATOM   4214 HG22 VAL P 269     -36.046-153.550  95.915  0.00 97.00      PROA   
ATOM   4215 HG23 VAL P 269     -35.457-153.037  97.535  0.00 97.00      PROA   
ATOM   4216  C   VAL P 269     -35.235-155.825  94.481  0.00 97.00      PROA   
ATOM   4217  OT1 VAL P 269     -34.354-156.088  93.614  0.00 97.00      PROA   
ATOM   4218  OT2 VAL P 269     -36.371-155.367  94.187  0.00 97.00      PROA   
END
