# Supplementary material for: The solution structure of the unbound IgG Fc receptor CD64 resembles its crystal structure: Implications for function
Source: PLoS One. 2023 Sep 21;18(9):e0288351. doi: 10.1371/journal.pone.0288351 (PMC10513344; doi:10.1371/journal.pone.0288351)
Supplement: S1 File — (ZIP) [file pone.0288351.s003.zip › CD64V03 E11/Top100/EM_done_ready_for_EM_top100_0p11_E11.dcd_170648.pdb.pdb]

REMARK  FINAL COORDINATES WRITTEN BY NAMD AT TIMESTEP 2000
ATOM      1  N   LYS P   1       0.415 -58.390  88.082  0.00 97.00      PROA   
ATOM      2  HT1 LYS P   1      -0.079 -57.762  88.751  0.00 97.00      PROA   
ATOM      3  HT2 LYS P   1       0.406 -57.903  87.160  0.00 97.00      PROA   
ATOM      4  HT3 LYS P   1       1.393 -58.522  88.404  0.00 97.00      PROA   
ATOM      5  CA  LYS P   1      -0.311 -59.681  88.004  0.00 97.00      PROA   
ATOM      6  HA  LYS P   1      -1.365 -59.453  87.985  0.00 97.00      PROA   
ATOM      7  CB  LYS P   1       0.051 -60.464  86.706  0.00 97.00      PROA   
ATOM      8  HB1 LYS P   1      -0.315 -61.508  86.811  0.00 97.00      PROA   
ATOM      9  HB2 LYS P   1       1.153 -60.519  86.575  0.00 97.00      PROA   
ATOM     10  CG  LYS P   1      -0.592 -59.884  85.427  0.00 97.00      PROA   
ATOM     11  HG1 LYS P   1      -0.051 -58.952  85.152  0.00 97.00      PROA   
ATOM     12  HG2 LYS P   1      -1.650 -59.604  85.627  0.00 97.00      PROA   
ATOM     13  CD  LYS P   1      -0.556 -60.831  84.209  0.00 97.00      PROA   
ATOM     14  HD1 LYS P   1       0.492 -61.169  84.050  0.00 97.00      PROA   
ATOM     15  HD2 LYS P   1      -0.859 -60.239  83.314  0.00 97.00      PROA   
ATOM     16  CE  LYS P   1      -1.480 -62.055  84.341  0.00 97.00      PROA   
ATOM     17  HE1 LYS P   1      -2.518 -61.727  84.566  0.00 97.00      PROA   
ATOM     18  HE2 LYS P   1      -1.130 -62.730  85.149  0.00 97.00      PROA   
ATOM     19  NZ  LYS P   1      -1.522 -62.847  83.084  0.00 97.00      PROA   
ATOM     20  HZ1 LYS P   1      -0.564 -63.164  82.835  0.00 97.00      PROA   
ATOM     21  HZ2 LYS P   1      -1.902 -62.263  82.311  0.00 97.00      PROA   
ATOM     22  HZ3 LYS P   1      -2.134 -63.677  83.217  0.00 97.00      PROA   
ATOM     23  C   LYS P   1      -0.064 -60.506  89.239  0.00 97.00      PROA   
ATOM     24  O   LYS P   1       0.820 -60.202  90.038  0.00 97.00      PROA   
ATOM     25  N   ALA P   2      -0.858 -61.581  89.420  0.00 97.00      PROA   
ATOM     26  HN  ALA P   2      -1.618 -61.812  88.818  0.00 97.00      PROA   
ATOM     27  CA  ALA P   2      -0.684 -62.554  90.456  0.00 97.00      PROA   
ATOM     28  HA  ALA P   2       0.366 -62.794  90.568  0.00 97.00      PROA   
ATOM     29  CB  ALA P   2      -1.311 -62.102  91.792  0.00 97.00      PROA   
ATOM     30  HB1 ALA P   2      -2.382 -61.846  91.651  0.00 97.00      PROA   
ATOM     31  HB2 ALA P   2      -0.790 -61.195  92.167  0.00 97.00      PROA   
ATOM     32  HB3 ALA P   2      -1.230 -62.893  92.565  0.00 97.00      PROA   
ATOM     33  C   ALA P   2      -1.407 -63.751  89.892  0.00 97.00      PROA   
ATOM     34  O   ALA P   2      -2.006 -63.649  88.820  0.00 97.00      PROA   
ATOM     35  N   VAL P   3      -1.344 -64.909  90.592  0.00 97.00      PROA   
ATOM     36  HN  VAL P   3      -0.770 -64.988  91.401  0.00 97.00      PROA   
ATOM     37  CA  VAL P   3      -2.209 -66.054  90.387  0.00 97.00      PROA   
ATOM     38  HA  VAL P   3      -3.179 -65.700  90.066  0.00 97.00      PROA   
ATOM     39  CB  VAL P   3      -1.713 -67.141  89.420  0.00 97.00      PROA   
ATOM     40  HB  VAL P   3      -2.444 -67.985  89.435  0.00 97.00      PROA   
ATOM     41  CG1 VAL P   3      -1.685 -66.609  87.973  0.00 97.00      PROA   
ATOM     42 HG11 VAL P   3      -0.895 -65.838  87.861  0.00 97.00      PROA   
ATOM     43 HG12 VAL P   3      -2.666 -66.164  87.706  0.00 97.00      PROA   
ATOM     44 HG13 VAL P   3      -1.464 -67.438  87.267  0.00 97.00      PROA   
ATOM     45  CG2 VAL P   3      -0.329 -67.690  89.826  0.00 97.00      PROA   
ATOM     46 HG21 VAL P   3      -0.371 -68.197  90.810  0.00 97.00      PROA   
ATOM     47 HG22 VAL P   3       0.419 -66.872  89.879  0.00 97.00      PROA   
ATOM     48 HG23 VAL P   3       0.023 -68.428  89.073  0.00 97.00      PROA   
ATOM     49  C   VAL P   3      -2.366 -66.630  91.778  0.00 97.00      PROA   
ATOM     50  O   VAL P   3      -1.459 -66.509  92.601  0.00 97.00      PROA   
ATOM     51  N   ILE P   4      -3.537 -67.239  92.096  0.00 97.00      PROA   
ATOM     52  HN  ILE P   4      -4.301 -67.257  91.454  0.00 97.00      PROA   
ATOM     53  CA  ILE P   4      -3.814 -67.722  93.442  0.00 97.00      PROA   
ATOM     54  HA  ILE P   4      -3.080 -67.311  94.118  0.00 97.00      PROA   
ATOM     55  CB  ILE P   4      -5.167 -67.244  93.976  0.00 97.00      PROA   
ATOM     56  HB  ILE P   4      -5.975 -67.612  93.304  0.00 97.00      PROA   
ATOM     57  CG2 ILE P   4      -5.385 -67.791  95.408  0.00 97.00      PROA   
ATOM     58 HG21 ILE P   4      -4.495 -67.574  96.037  0.00 97.00      PROA   
ATOM     59 HG22 ILE P   4      -5.566 -68.885  95.399  0.00 97.00      PROA   
ATOM     60 HG23 ILE P   4      -6.260 -67.311  95.888  0.00 97.00      PROA   
ATOM     61  CG1 ILE P   4      -5.228 -65.695  93.981  0.00 97.00      PROA   
ATOM     62 HG11 ILE P   4      -4.841 -65.276  93.029  0.00 97.00      PROA   
ATOM     63 HG12 ILE P   4      -4.565 -65.344  94.798  0.00 97.00      PROA   
ATOM     64  CD  ILE P   4      -6.633 -65.121  94.183  0.00 97.00      PROA   
ATOM     65  HD1 ILE P   4      -7.151 -65.579  95.049  0.00 97.00      PROA   
ATOM     66  HD2 ILE P   4      -7.247 -65.293  93.273  0.00 97.00      PROA   
ATOM     67  HD3 ILE P   4      -6.569 -64.028  94.360  0.00 97.00      PROA   
ATOM     68  C   ILE P   4      -3.701 -69.241  93.529  0.00 97.00      PROA   
ATOM     69  O   ILE P   4      -4.237 -69.980  92.707  0.00 97.00      PROA   
ATOM     70  N   LYS P   5      -2.994 -69.744  94.571  0.00 97.00      PROA   
ATOM     71  HN  LYS P   5      -2.480 -69.122  95.162  0.00 97.00      PROA   
ATOM     72  CA  LYS P   5      -2.899 -71.159  94.872  0.00 97.00      PROA   
ATOM     73  HA  LYS P   5      -3.406 -71.736  94.112  0.00 97.00      PROA   
ATOM     74  CB  LYS P   5      -1.427 -71.636  94.975  0.00 97.00      PROA   
ATOM     75  HB1 LYS P   5      -1.400 -72.730  95.175  0.00 97.00      PROA   
ATOM     76  HB2 LYS P   5      -0.929 -71.121  95.828  0.00 97.00      PROA   
ATOM     77  CG  LYS P   5      -0.577 -71.347  93.726  0.00 97.00      PROA   
ATOM     78  HG1 LYS P   5       0.462 -71.674  93.956  0.00 97.00      PROA   
ATOM     79  HG2 LYS P   5      -0.545 -70.249  93.550  0.00 97.00      PROA   
ATOM     80  CD  LYS P   5      -1.064 -72.053  92.446  0.00 97.00      PROA   
ATOM     81  HD1 LYS P   5      -2.137 -71.811  92.284  0.00 97.00      PROA   
ATOM     82  HD2 LYS P   5      -0.984 -73.154  92.583  0.00 97.00      PROA   
ATOM     83  CE  LYS P   5      -0.311 -71.625  91.179  0.00 97.00      PROA   
ATOM     84  HE1 LYS P   5      -0.463 -70.534  91.013  0.00 97.00      PROA   
ATOM     85  HE2 LYS P   5      -0.657 -72.179  90.284  0.00 97.00      PROA   
ATOM     86  NZ  LYS P   5       1.137 -71.848  91.325  0.00 97.00      PROA   
ATOM     87  HZ1 LYS P   5       1.459 -72.826  91.241  0.00 97.00      PROA   
ATOM     88  HZ2 LYS P   5       1.431 -71.454  92.248  0.00 97.00      PROA   
ATOM     89  HZ3 LYS P   5       1.645 -71.224  90.660  0.00 97.00      PROA   
ATOM     90  C   LYS P   5      -3.561 -71.462  96.200  0.00 97.00      PROA   
ATOM     91  O   LYS P   5      -3.096 -71.046  97.254  0.00 97.00      PROA   
ATOM     92  N   LEU P   6      -4.659 -72.252  96.196  0.00 97.00      PROA   
ATOM     93  HN  LEU P   6      -5.086 -72.546  95.345  0.00 97.00      PROA   
ATOM     94  CA  LEU P   6      -5.252 -72.789  97.406  0.00 97.00      PROA   
ATOM     95  HA  LEU P   6      -5.253 -72.016  98.162  0.00 97.00      PROA   
ATOM     96  CB  LEU P   6      -6.718 -73.247  97.189  0.00 97.00      PROA   
ATOM     97  HB1 LEU P   6      -7.148 -73.486  98.187  0.00 97.00      PROA   
ATOM     98  HB2 LEU P   6      -6.755 -74.174  96.578  0.00 97.00      PROA   
ATOM     99  CG  LEU P   6      -7.648 -72.207  96.508  0.00 97.00      PROA   
ATOM    100  HG  LEU P   6      -7.274 -71.187  96.753  0.00 97.00      PROA   
ATOM    101  CD1 LEU P   6      -7.698 -72.356  94.974  0.00 97.00      PROA   
ATOM    102 HD11 LEU P   6      -8.031 -73.381  94.704  0.00 97.00      PROA   
ATOM    103 HD12 LEU P   6      -6.709 -72.171  94.511  0.00 97.00      PROA   
ATOM    104 HD13 LEU P   6      -8.421 -71.632  94.542  0.00 97.00      PROA   
ATOM    105  CD2 LEU P   6      -9.077 -72.319  97.065  0.00 97.00      PROA   
ATOM    106 HD21 LEU P   6      -9.089 -72.142  98.161  0.00 97.00      PROA   
ATOM    107 HD22 LEU P   6      -9.485 -73.332  96.865  0.00 97.00      PROA   
ATOM    108 HD23 LEU P   6      -9.738 -71.572  96.576  0.00 97.00      PROA   
ATOM    109  C   LEU P   6      -4.407 -73.960  97.901  0.00 97.00      PROA   
ATOM    110  O   LEU P   6      -4.137 -74.895  97.151  0.00 97.00      PROA   
ATOM    111  N   GLN P   7      -3.915 -73.917  99.164  0.00 97.00      PROA   
ATOM    112  HN  GLN P   7      -4.092 -73.131  99.757  0.00 97.00      PROA   
ATOM    113  CA  GLN P   7      -3.063 -74.957  99.727  0.00 97.00      PROA   
ATOM    114  HA  GLN P   7      -2.269 -75.101  99.006  0.00 97.00      PROA   
ATOM    115  CB  GLN P   7      -2.349 -74.453 101.011  0.00 97.00      PROA   
ATOM    116  HB1 GLN P   7      -3.113 -73.958 101.649  0.00 97.00      PROA   
ATOM    117  HB2 GLN P   7      -1.640 -73.660 100.682  0.00 97.00      PROA   
ATOM    118  CG  GLN P   7      -1.607 -75.514 101.853  0.00 97.00      PROA   
ATOM    119  HG1 GLN P   7      -0.890 -76.065 101.208  0.00 97.00      PROA   
ATOM    120  HG2 GLN P   7      -2.324 -76.238 102.293  0.00 97.00      PROA   
ATOM    121  CD  GLN P   7      -0.796 -74.820 102.956  0.00 97.00      PROA   
ATOM    122  OE1 GLN P   7      -0.048 -73.876 102.684  0.00 97.00      PROA   
ATOM    123  NE2 GLN P   7      -0.929 -75.278 104.230  0.00 97.00      PROA   
ATOM    124 HE21 GLN P   7      -0.410 -74.810 104.944  0.00 97.00      PROA   
ATOM    125 HE22 GLN P   7      -1.528 -76.050 104.437  0.00 97.00      PROA   
ATOM    126  C   GLN P   7      -3.680 -76.349  99.862  0.00 97.00      PROA   
ATOM    127  O   GLN P   7      -3.061 -77.306  99.396  0.00 97.00      PROA   
ATOM    128  N   PRO P   8      -4.884 -76.563 100.388  0.00 97.00      PROA   
ATOM    129  CD  PRO P   8      -5.487 -75.757 101.444  0.00 97.00      PROA   
ATOM    130  HD1 PRO P   8      -5.993 -74.896 100.964  0.00 97.00      PROA   
ATOM    131  HD2 PRO P   8      -4.739 -75.408 102.188  0.00 97.00      PROA   
ATOM    132  CA  PRO P   8      -5.802 -77.583  99.895  0.00 97.00      PROA   
ATOM    133  HA  PRO P   8      -5.290 -78.532  99.855  0.00 97.00      PROA   
ATOM    134  CB  PRO P   8      -6.964 -77.590 100.917  0.00 97.00      PROA   
ATOM    135  HB1 PRO P   8      -7.181 -78.621 101.267  0.00 97.00      PROA   
ATOM    136  HB2 PRO P   8      -7.899 -77.154 100.504  0.00 97.00      PROA   
ATOM    137  CG  PRO P   8      -6.493 -76.710 102.088  0.00 97.00      PROA   
ATOM    138  HG1 PRO P   8      -7.336 -76.184 102.576  0.00 97.00      PROA   
ATOM    139  HG2 PRO P   8      -5.974 -77.342 102.842  0.00 97.00      PROA   
ATOM    140  C   PRO P   8      -6.286 -77.170  98.506  0.00 97.00      PROA   
ATOM    141  O   PRO P   8      -6.825 -76.066  98.461  0.00 97.00      PROA   
ATOM    142  N   PRO P   9      -6.166 -77.899  97.394  0.00 97.00      PROA   
ATOM    143  CD  PRO P   9      -5.583 -79.244  97.359  0.00 97.00      PROA   
ATOM    144  HD1 PRO P   9      -6.105 -79.925  98.066  0.00 97.00      PROA   
ATOM    145  HD2 PRO P   9      -4.501 -79.177  97.610  0.00 97.00      PROA   
ATOM    146  CA  PRO P   9      -6.492 -77.400  96.054  0.00 97.00      PROA   
ATOM    147  HA  PRO P   9      -6.144 -76.385  95.930  0.00 97.00      PROA   
ATOM    148  CB  PRO P   9      -5.723 -78.381  95.148  0.00 97.00      PROA   
ATOM    149  HB1 PRO P   9      -4.662 -78.044  95.088  0.00 97.00      PROA   
ATOM    150  HB2 PRO P   9      -6.117 -78.463  94.118  0.00 97.00      PROA   
ATOM    151  CG  PRO P   9      -5.765 -79.706  95.913  0.00 97.00      PROA   
ATOM    152  HG1 PRO P   9      -6.768 -80.168  95.792  0.00 97.00      PROA   
ATOM    153  HG2 PRO P   9      -4.987 -80.422  95.584  0.00 97.00      PROA   
ATOM    154  C   PRO P   9      -7.992 -77.424  95.770  0.00 97.00      PROA   
ATOM    155  O   PRO P   9      -8.395 -77.787  94.667  0.00 97.00      PROA   
ATOM    156  N   TRP P  10      -8.843 -77.035  96.740  0.00 97.00      PROA   
ATOM    157  HN  TRP P  10      -8.477 -76.655  97.586  0.00 97.00      PROA   
ATOM    158  CA  TRP P  10     -10.264 -77.289  96.693  0.00 97.00      PROA   
ATOM    159  HA  TRP P  10     -10.517 -77.810  95.780  0.00 97.00      PROA   
ATOM    160  CB  TRP P  10     -10.707 -78.152  97.903  0.00 97.00      PROA   
ATOM    161  HB1 TRP P  10     -11.769 -78.447  97.777  0.00 97.00      PROA   
ATOM    162  HB2 TRP P  10     -10.642 -77.528  98.824  0.00 97.00      PROA   
ATOM    163  CG  TRP P  10      -9.887 -79.390  98.132  0.00 97.00      PROA   
ATOM    164  CD1 TRP P  10      -9.391 -79.776  99.351  0.00 97.00      PROA   
ATOM    165  HD1 TRP P  10      -9.544 -79.231 100.272  0.00 97.00      PROA   
ATOM    166  NE1 TRP P  10      -8.754 -80.982  99.233  0.00 97.00      PROA   
ATOM    167  HE1 TRP P  10      -8.475 -81.552  99.975  0.00 97.00      PROA   
ATOM    168  CE2 TRP P  10      -8.796 -81.399  97.936  0.00 97.00      PROA   
ATOM    169  CD2 TRP P  10      -9.494 -80.415  97.196  0.00 97.00      PROA   
ATOM    170  CE3 TRP P  10      -9.674 -80.600  95.823  0.00 97.00      PROA   
ATOM    171  HE3 TRP P  10     -10.175 -79.866  95.212  0.00 97.00      PROA   
ATOM    172  CZ3 TRP P  10      -9.185 -81.765  95.225  0.00 97.00      PROA   
ATOM    173  HZ3 TRP P  10      -9.326 -81.918  94.163  0.00 97.00      PROA   
ATOM    174  CZ2 TRP P  10      -8.304 -82.554  97.342  0.00 97.00      PROA   
ATOM    175  HZ2 TRP P  10      -7.773 -83.298  97.915  0.00 97.00      PROA   
ATOM    176  CH2 TRP P  10      -8.513 -82.727  95.973  0.00 97.00      PROA   
ATOM    177  HH2 TRP P  10      -8.140 -83.614  95.480  0.00 97.00      PROA   
ATOM    178  C   TRP P  10     -11.030 -75.988  96.700  0.00 97.00      PROA   
ATOM    179  O   TRP P  10     -11.065 -75.260  97.690  0.00 97.00      PROA   
ATOM    180  N   VAL P  11     -11.691 -75.671  95.566  0.00 97.00      PROA   
ATOM    181  HN  VAL P  11     -11.602 -76.245  94.753  0.00 97.00      PROA   
ATOM    182  CA  VAL P  11     -12.433 -74.435  95.393  0.00 97.00      PROA   
ATOM    183  HA  VAL P  11     -11.904 -73.651  95.918  0.00 97.00      PROA   
ATOM    184  CB  VAL P  11     -12.472 -74.063  93.909  0.00 97.00      PROA   
ATOM    185  HB  VAL P  11     -13.098 -74.796  93.350  0.00 97.00      PROA   
ATOM    186  CG1 VAL P  11     -13.054 -72.652  93.725  0.00 97.00      PROA   
ATOM    187 HG11 VAL P  11     -12.478 -71.910  94.319  0.00 97.00      PROA   
ATOM    188 HG12 VAL P  11     -14.112 -72.624  94.049  0.00 97.00      PROA   
ATOM    189 HG13 VAL P  11     -13.013 -72.353  92.656  0.00 97.00      PROA   
ATOM    190  CG2 VAL P  11     -11.038 -74.104  93.322  0.00 97.00      PROA   
ATOM    191 HG21 VAL P  11     -10.629 -75.134  93.292  0.00 97.00      PROA   
ATOM    192 HG22 VAL P  11     -10.355 -73.466  93.921  0.00 97.00      PROA   
ATOM    193 HG23 VAL P  11     -11.044 -73.717  92.280  0.00 97.00      PROA   
ATOM    194  C   VAL P  11     -13.831 -74.543  96.022  0.00 97.00      PROA   
ATOM    195  O   VAL P  11     -14.493 -73.545  96.302  0.00 97.00      PROA   
ATOM    196  N   SER P  12     -14.273 -75.783  96.324  0.00 97.00      PROA   
ATOM    197  HN  SER P  12     -13.682 -76.555  96.117  0.00 97.00      PROA   
ATOM    198  CA  SER P  12     -15.516 -76.108  97.004  0.00 97.00      PROA   
ATOM    199  HA  SER P  12     -16.041 -75.202  97.273  0.00 97.00      PROA   
ATOM    200  CB  SER P  12     -16.455 -76.961  96.094  0.00 97.00      PROA   
ATOM    201  HB1 SER P  12     -15.862 -77.761  95.600  0.00 97.00      PROA   
ATOM    202  HB2 SER P  12     -16.869 -76.302  95.298  0.00 97.00      PROA   
ATOM    203  OG  SER P  12     -17.542 -77.574  96.783  0.00 97.00      PROA   
ATOM    204  HG1 SER P  12     -18.196 -76.885  96.938  0.00 97.00      PROA   
ATOM    205  C   SER P  12     -15.139 -76.831  98.289  0.00 97.00      PROA   
ATOM    206  O   SER P  12     -14.393 -77.809  98.256  0.00 97.00      PROA   
ATOM    207  N   VAL P  13     -15.617 -76.338  99.464  0.00 97.00      PROA   
ATOM    208  HN  VAL P  13     -16.204 -75.529  99.471  0.00 97.00      PROA   
ATOM    209  CA  VAL P  13     -15.118 -76.802 100.755  0.00 97.00      PROA   
ATOM    210  HA  VAL P  13     -14.837 -77.840 100.653  0.00 97.00      PROA   
ATOM    211  CB  VAL P  13     -13.879 -75.991 101.159  0.00 97.00      PROA   
ATOM    212  HB  VAL P  13     -13.210 -75.946 100.265  0.00 97.00      PROA   
ATOM    213  CG1 VAL P  13     -14.239 -74.537 101.540  0.00 97.00      PROA   
ATOM    214 HG11 VAL P  13     -14.855 -74.511 102.462  0.00 97.00      PROA   
ATOM    215 HG12 VAL P  13     -14.795 -74.037 100.723  0.00 97.00      PROA   
ATOM    216 HG13 VAL P  13     -13.312 -73.957 101.735  0.00 97.00      PROA   
ATOM    217  CG2 VAL P  13     -13.082 -76.691 102.276  0.00 97.00      PROA   
ATOM    218 HG21 VAL P  13     -12.863 -77.746 102.008  0.00 97.00      PROA   
ATOM    219 HG22 VAL P  13     -13.641 -76.670 103.233  0.00 97.00      PROA   
ATOM    220 HG23 VAL P  13     -12.119 -76.164 102.442  0.00 97.00      PROA   
ATOM    221  C   VAL P  13     -16.211 -76.751 101.820  0.00 97.00      PROA   
ATOM    222  O   VAL P  13     -17.194 -76.032 101.689  0.00 97.00      PROA   
ATOM    223  N   PHE P  14     -16.096 -77.546 102.915  0.00 97.00      PROA   
ATOM    224  HN  PHE P  14     -15.338 -78.188 103.012  0.00 97.00      PROA   
ATOM    225  CA  PHE P  14     -17.009 -77.467 104.047  0.00 97.00      PROA   
ATOM    226  HA  PHE P  14     -18.000 -77.282 103.661  0.00 97.00      PROA   
ATOM    227  CB  PHE P  14     -17.040 -78.762 104.903  0.00 97.00      PROA   
ATOM    228  HB1 PHE P  14     -17.658 -78.634 105.817  0.00 97.00      PROA   
ATOM    229  HB2 PHE P  14     -16.007 -79.031 105.217  0.00 97.00      PROA   
ATOM    230  CG  PHE P  14     -17.654 -79.917 104.162  0.00 97.00      PROA   
ATOM    231  CD1 PHE P  14     -18.969 -79.839 103.668  0.00 97.00      PROA   
ATOM    232  HD1 PHE P  14     -19.524 -78.918 103.763  0.00 97.00      PROA   
ATOM    233  CE1 PHE P  14     -19.579 -80.956 103.085  0.00 97.00      PROA   
ATOM    234  HE1 PHE P  14     -20.593 -80.889 102.718  0.00 97.00      PROA   
ATOM    235  CZ  PHE P  14     -18.873 -82.160 102.976  0.00 97.00      PROA   
ATOM    236  HZ  PHE P  14     -19.342 -83.025 102.530  0.00 97.00      PROA   
ATOM    237  CD2 PHE P  14     -16.963 -81.133 104.055  0.00 97.00      PROA   
ATOM    238  HD2 PHE P  14     -15.965 -81.216 104.460  0.00 97.00      PROA   
ATOM    239  CE2 PHE P  14     -17.558 -82.244 103.449  0.00 97.00      PROA   
ATOM    240  HE2 PHE P  14     -17.000 -83.163 103.353  0.00 97.00      PROA   
ATOM    241  C   PHE P  14     -16.698 -76.332 105.006  0.00 97.00      PROA   
ATOM    242  O   PHE P  14     -15.575 -75.840 105.088  0.00 97.00      PROA   
ATOM    243  N   GLN P  15     -17.712 -75.927 105.811  0.00 97.00      PROA   
ATOM    244  HN  GLN P  15     -18.653 -76.190 105.600  0.00 97.00      PROA   
ATOM    245  CA  GLN P  15     -17.523 -75.194 107.055  0.00 97.00      PROA   
ATOM    246  HA  GLN P  15     -17.068 -74.245 106.803  0.00 97.00      PROA   
ATOM    247  CB  GLN P  15     -18.876 -74.929 107.776  0.00 97.00      PROA   
ATOM    248  HB1 GLN P  15     -19.474 -74.244 107.130  0.00 97.00      PROA   
ATOM    249  HB2 GLN P  15     -18.681 -74.379 108.722  0.00 97.00      PROA   
ATOM    250  CG  GLN P  15     -19.707 -76.217 108.024  0.00 97.00      PROA   
ATOM    251  HG1 GLN P  15     -19.093 -77.118 107.815  0.00 97.00      PROA   
ATOM    252  HG2 GLN P  15     -20.567 -76.250 107.325  0.00 97.00      PROA   
ATOM    253  CD  GLN P  15     -20.246 -76.302 109.462  0.00 97.00      PROA   
ATOM    254  OE1 GLN P  15     -21.084 -75.499 109.884  0.00 97.00      PROA   
ATOM    255  NE2 GLN P  15     -19.748 -77.306 110.240  0.00 97.00      PROA   
ATOM    256 HE21 GLN P  15     -19.079 -77.944 109.861  0.00 97.00      PROA   
ATOM    257 HE22 GLN P  15     -20.016 -77.350 111.201  0.00 97.00      PROA   
ATOM    258  C   GLN P  15     -16.596 -75.919 108.034  0.00 97.00      PROA   
ATOM    259  O   GLN P  15     -16.570 -77.147 108.067  0.00 97.00      PROA   
ATOM    260  N   GLU P  16     -15.793 -75.157 108.823  0.00 97.00      PROA   
ATOM    261  HN  GLU P  16     -15.836 -74.163 108.727  0.00 97.00      PROA   
ATOM    262  CA  GLU P  16     -14.873 -75.628 109.855  0.00 97.00      PROA   
ATOM    263  HA  GLU P  16     -14.716 -74.769 110.491  0.00 97.00      PROA   
ATOM    264  CB  GLU P  16     -15.443 -76.744 110.796  0.00 97.00      PROA   
ATOM    265  HB1 GLU P  16     -15.604 -77.655 110.185  0.00 97.00      PROA   
ATOM    266  HB2 GLU P  16     -16.433 -76.415 111.183  0.00 97.00      PROA   
ATOM    267  CG  GLU P  16     -14.549 -77.133 112.000  0.00 97.00      PROA   
ATOM    268  HG1 GLU P  16     -14.611 -76.348 112.782  0.00 97.00      PROA   
ATOM    269  HG2 GLU P  16     -13.487 -77.216 111.692  0.00 97.00      PROA   
ATOM    270  CD  GLU P  16     -14.911 -78.481 112.639  0.00 97.00      PROA   
ATOM    271  OE1 GLU P  16     -15.875 -79.161 112.199  0.00 97.00      PROA   
ATOM    272  OE2 GLU P  16     -14.178 -78.866 113.590  0.00 97.00      PROA   
ATOM    273  C   GLU P  16     -13.491 -75.967 109.298  0.00 97.00      PROA   
ATOM    274  O   GLU P  16     -12.480 -75.756 109.965  0.00 97.00      PROA   
ATOM    275  N   GLU P  17     -13.398 -76.471 108.046  0.00 97.00      PROA   
ATOM    276  HN  GLU P  17     -14.231 -76.659 107.533  0.00 97.00      PROA   
ATOM    277  CA  GLU P  17     -12.159 -76.814 107.358  0.00 97.00      PROA   
ATOM    278  HA  GLU P  17     -11.656 -77.547 107.975  0.00 97.00      PROA   
ATOM    279  CB  GLU P  17     -12.483 -77.509 106.008  0.00 97.00      PROA   
ATOM    280  HB1 GLU P  17     -13.171 -76.825 105.458  0.00 97.00      PROA   
ATOM    281  HB2 GLU P  17     -13.061 -78.436 106.225  0.00 97.00      PROA   
ATOM    282  CG  GLU P  17     -11.300 -77.847 105.069  0.00 97.00      PROA   
ATOM    283  HG1 GLU P  17     -10.708 -76.944 104.820  0.00 97.00      PROA   
ATOM    284  HG2 GLU P  17     -11.710 -78.248 104.117  0.00 97.00      PROA   
ATOM    285  CD  GLU P  17     -10.366 -78.916 105.645  0.00 97.00      PROA   
ATOM    286  OE1 GLU P  17      -9.723 -78.665 106.696  0.00 97.00      PROA   
ATOM    287  OE2 GLU P  17     -10.268 -80.004 105.018  0.00 97.00      PROA   
ATOM    288  C   GLU P  17     -11.174 -75.657 107.175  0.00 97.00      PROA   
ATOM    289  O   GLU P  17     -11.560 -74.507 107.001  0.00 97.00      PROA   
ATOM    290  N   SER P  18      -9.853 -75.945 107.223  0.00 97.00      PROA   
ATOM    291  HN  SER P  18      -9.578 -76.907 107.247  0.00 97.00      PROA   
ATOM    292  CA  SER P  18      -8.794 -74.952 107.163  0.00 97.00      PROA   
ATOM    293  HA  SER P  18      -9.192 -74.003 107.491  0.00 97.00      PROA   
ATOM    294  CB  SER P  18      -7.594 -75.313 108.077  0.00 97.00      PROA   
ATOM    295  HB1 SER P  18      -7.123 -76.257 107.725  0.00 97.00      PROA   
ATOM    296  HB2 SER P  18      -7.971 -75.487 109.108  0.00 97.00      PROA   
ATOM    297  OG  SER P  18      -6.613 -74.275 108.116  0.00 97.00      PROA   
ATOM    298  HG1 SER P  18      -7.047 -73.507 108.497  0.00 97.00      PROA   
ATOM    299  C   SER P  18      -8.293 -74.797 105.742  0.00 97.00      PROA   
ATOM    300  O   SER P  18      -7.944 -75.767 105.074  0.00 97.00      PROA   
ATOM    301  N   VAL P  19      -8.232 -73.543 105.247  0.00 97.00      PROA   
ATOM    302  HN  VAL P  19      -8.491 -72.759 105.809  0.00 97.00      PROA   
ATOM    303  CA  VAL P  19      -7.802 -73.292 103.887  0.00 97.00      PROA   
ATOM    304  HA  VAL P  19      -7.116 -74.074 103.598  0.00 97.00      PROA   
ATOM    305  CB  VAL P  19      -8.972 -73.341 102.894  0.00 97.00      PROA   
ATOM    306  HB  VAL P  19      -9.356 -74.390 102.895  0.00 97.00      PROA   
ATOM    307  CG1 VAL P  19     -10.139 -72.434 103.338  0.00 97.00      PROA   
ATOM    308 HG11 VAL P  19      -9.811 -71.377 103.362  0.00 97.00      PROA   
ATOM    309 HG12 VAL P  19     -10.520 -72.716 104.340  0.00 97.00      PROA   
ATOM    310 HG13 VAL P  19     -10.981 -72.515 102.619  0.00 97.00      PROA   
ATOM    311  CG2 VAL P  19      -8.525 -73.004 101.456  0.00 97.00      PROA   
ATOM    312 HG21 VAL P  19      -7.705 -73.672 101.130  0.00 97.00      PROA   
ATOM    313 HG22 VAL P  19      -8.185 -71.950 101.385  0.00 97.00      PROA   
ATOM    314 HG23 VAL P  19      -9.379 -73.137 100.758  0.00 97.00      PROA   
ATOM    315  C   VAL P  19      -6.984 -72.021 103.831  0.00 97.00      PROA   
ATOM    316  O   VAL P  19      -7.404 -70.966 104.288  0.00 97.00      PROA   
ATOM    317  N   THR P  20      -5.756 -72.083 103.260  0.00 97.00      PROA   
ATOM    318  HN  THR P  20      -5.403 -72.942 102.900  0.00 97.00      PROA   
ATOM    319  CA  THR P  20      -4.910 -70.908 103.121  0.00 97.00      PROA   
ATOM    320  HA  THR P  20      -5.481 -70.039 103.403  0.00 97.00      PROA   
ATOM    321  CB  THR P  20      -3.673 -70.909 104.025  0.00 97.00      PROA   
ATOM    322  HB  THR P  20      -4.016 -71.213 105.042  0.00 97.00      PROA   
ATOM    323  OG1 THR P  20      -3.102 -69.613 104.182  0.00 97.00      PROA   
ATOM    324  HG1 THR P  20      -2.675 -69.370 103.355  0.00 97.00      PROA   
ATOM    325  CG2 THR P  20      -2.577 -71.892 103.589  0.00 97.00      PROA   
ATOM    326 HG21 THR P  20      -2.213 -71.663 102.567  0.00 97.00      PROA   
ATOM    327 HG22 THR P  20      -2.961 -72.931 103.614  0.00 97.00      PROA   
ATOM    328 HG23 THR P  20      -1.711 -71.829 104.282  0.00 97.00      PROA   
ATOM    329  C   THR P  20      -4.607 -70.754 101.653  0.00 97.00      PROA   
ATOM    330  O   THR P  20      -4.345 -71.722 100.947  0.00 97.00      PROA   
ATOM    331  N   LEU P  21      -4.711 -69.508 101.149  0.00 97.00      PROA   
ATOM    332  HN  LEU P  21      -4.938 -68.750 101.758  0.00 97.00      PROA   
ATOM    333  CA  LEU P  21      -4.684 -69.198  99.739  0.00 97.00      PROA   
ATOM    334  HA  LEU P  21      -4.540 -70.099  99.161  0.00 97.00      PROA   
ATOM    335  CB  LEU P  21      -5.991 -68.500  99.268  0.00 97.00      PROA   
ATOM    336  HB1 LEU P  21      -5.897 -68.312  98.177  0.00 97.00      PROA   
ATOM    337  HB2 LEU P  21      -6.109 -67.516  99.772  0.00 97.00      PROA   
ATOM    338  CG  LEU P  21      -7.307 -69.298  99.489  0.00 97.00      PROA   
ATOM    339  HG  LEU P  21      -7.081 -70.385  99.378  0.00 97.00      PROA   
ATOM    340  CD1 LEU P  21      -7.948 -69.062 100.873  0.00 97.00      PROA   
ATOM    341 HD11 LEU P  21      -8.187 -67.985 100.998  0.00 97.00      PROA   
ATOM    342 HD12 LEU P  21      -7.280 -69.374 101.699  0.00 97.00      PROA   
ATOM    343 HD13 LEU P  21      -8.895 -69.636 100.957  0.00 97.00      PROA   
ATOM    344  CD2 LEU P  21      -8.340 -68.922  98.409  0.00 97.00      PROA   
ATOM    345 HD21 LEU P  21      -7.942 -69.126  97.394  0.00 97.00      PROA   
ATOM    346 HD22 LEU P  21      -8.583 -67.841  98.481  0.00 97.00      PROA   
ATOM    347 HD23 LEU P  21      -9.276 -69.503  98.548  0.00 97.00      PROA   
ATOM    348  C   LEU P  21      -3.510 -68.280  99.487  0.00 97.00      PROA   
ATOM    349  O   LEU P  21      -3.410 -67.220 100.087  0.00 97.00      PROA   
ATOM    350  N   HSD P  22      -2.578 -68.664  98.587  0.00 97.00      PROA   
ATOM    351  HN  HSD P  22      -2.694 -69.520  98.085  0.00 97.00      PROA   
ATOM    352  CA  HSD P  22      -1.310 -67.985  98.393  0.00 97.00      PROA   
ATOM    353  HA  HSD P  22      -1.154 -67.270  99.187  0.00 97.00      PROA   
ATOM    354  CB  HSD P  22      -0.125 -68.983  98.402  0.00 97.00      PROA   
ATOM    355  HB1 HSD P  22       0.817 -68.459  98.132  0.00 97.00      PROA   
ATOM    356  HB2 HSD P  22      -0.293 -69.790  97.656  0.00 97.00      PROA   
ATOM    357  ND1 HSD P  22      -0.481 -70.757 100.211  0.00 97.00      PROA   
ATOM    358  HD1 HSD P  22      -1.119 -71.337  99.702  0.00 97.00      PROA   
ATOM    359  CG  HSD P  22       0.097 -69.590  99.756  0.00 97.00      PROA   
ATOM    360  CE1 HSD P  22       0.040 -70.996 101.440  0.00 97.00      PROA   
ATOM    361  HE1 HSD P  22      -0.226 -71.862 102.041  0.00 97.00      PROA   
ATOM    362  NE2 HSD P  22       0.919 -70.081 101.798  0.00 97.00      PROA   
ATOM    363  CD2 HSD P  22       0.967 -69.206 100.728  0.00 97.00      PROA   
ATOM    364  HD2 HSD P  22       1.649 -68.366 100.744  0.00 97.00      PROA   
ATOM    365  C   HSD P  22      -1.254 -67.248  97.074  0.00 97.00      PROA   
ATOM    366  O   HSD P  22      -1.526 -67.814  96.024  0.00 97.00      PROA   
ATOM    367  N   CYS P  23      -0.855 -65.956  97.102  0.00 97.00      PROA   
ATOM    368  HN  CYS P  23      -0.696 -65.506  97.980  0.00 97.00      PROA   
ATOM    369  CA  CYS P  23      -0.624 -65.148  95.919  0.00 97.00      PROA   
ATOM    370  HA  CYS P  23      -1.129 -65.588  95.071  0.00 97.00      PROA   
ATOM    371  CB  CYS P  23      -1.139 -63.705  96.103  0.00 97.00      PROA   
ATOM    372  HB1 CYS P  23      -0.834 -63.089  95.235  0.00 97.00      PROA   
ATOM    373  HB2 CYS P  23      -0.709 -63.263  97.028  0.00 97.00      PROA   
ATOM    374  SG  CYS P  23      -2.939 -63.684  96.201  0.00 97.00      PROA   
ATOM    375  C   CYS P  23       0.853 -65.082  95.600  0.00 97.00      PROA   
ATOM    376  O   CYS P  23       1.620 -64.345  96.214  0.00 97.00      PROA   
ATOM    377  N   GLU P  24       1.281 -65.856  94.586  0.00 97.00      PROA   
ATOM    378  HN  GLU P  24       0.645 -66.422  94.067  0.00 97.00      PROA   
ATOM    379  CA  GLU P  24       2.674 -66.024  94.246  0.00 97.00      PROA   
ATOM    380  HA  GLU P  24       3.285 -65.835  95.119  0.00 97.00      PROA   
ATOM    381  CB  GLU P  24       2.933 -67.473  93.770  0.00 97.00      PROA   
ATOM    382  HB1 GLU P  24       2.514 -68.146  94.554  0.00 97.00      PROA   
ATOM    383  HB2 GLU P  24       4.027 -67.669  93.717  0.00 97.00      PROA   
ATOM    384  CG  GLU P  24       2.294 -67.789  92.401  0.00 97.00      PROA   
ATOM    385  HG1 GLU P  24       2.817 -67.249  91.584  0.00 97.00      PROA   
ATOM    386  HG2 GLU P  24       1.225 -67.488  92.400  0.00 97.00      PROA   
ATOM    387  CD  GLU P  24       2.361 -69.268  92.087  0.00 97.00      PROA   
ATOM    388  OE1 GLU P  24       2.527 -69.599  90.880  0.00 97.00      PROA   
ATOM    389  OE2 GLU P  24       2.212 -70.084  93.034  0.00 97.00      PROA   
ATOM    390  C   GLU P  24       3.096 -65.074  93.150  0.00 97.00      PROA   
ATOM    391  O   GLU P  24       2.285 -64.505  92.420  0.00 97.00      PROA   
ATOM    392  N   VAL P  25       4.431 -64.921  93.016  0.00 97.00      PROA   
ATOM    393  HN  VAL P  25       5.053 -65.332  93.678  0.00 97.00      PROA   
ATOM    394  CA  VAL P  25       5.084 -64.412  91.835  0.00 97.00      PROA   
ATOM    395  HA  VAL P  25       4.467 -64.618  90.972  0.00 97.00      PROA   
ATOM    396  CB  VAL P  25       5.465 -62.928  91.892  0.00 97.00      PROA   
ATOM    397  HB  VAL P  25       6.192 -62.749  92.718  0.00 97.00      PROA   
ATOM    398  CG1 VAL P  25       6.105 -62.511  90.552  0.00 97.00      PROA   
ATOM    399 HG11 VAL P  25       5.364 -62.602  89.730  0.00 97.00      PROA   
ATOM    400 HG12 VAL P  25       6.985 -63.137  90.305  0.00 97.00      PROA   
ATOM    401 HG13 VAL P  25       6.438 -61.454  90.612  0.00 97.00      PROA   
ATOM    402  CG2 VAL P  25       4.223 -62.052  92.168  0.00 97.00      PROA   
ATOM    403 HG21 VAL P  25       3.802 -62.263  93.172  0.00 97.00      PROA   
ATOM    404 HG22 VAL P  25       3.438 -62.245  91.406  0.00 97.00      PROA   
ATOM    405 HG23 VAL P  25       4.493 -60.975  92.125  0.00 97.00      PROA   
ATOM    406  C   VAL P  25       6.355 -65.246  91.836  0.00 97.00      PROA   
ATOM    407  O   VAL P  25       6.919 -65.367  92.922  0.00 97.00      PROA   
ATOM    408  N   PRO P  26       6.882 -65.841  90.756  0.00 97.00      PROA   
ATOM    409  CD  PRO P  26       6.054 -66.234  89.604  0.00 97.00      PROA   
ATOM    410  HD1 PRO P  26       6.180 -65.476  88.801  0.00 97.00      PROA   
ATOM    411  HD2 PRO P  26       4.975 -66.345  89.859  0.00 97.00      PROA   
ATOM    412  CA  PRO P  26       8.100 -66.662  90.835  0.00 97.00      PROA   
ATOM    413  HA  PRO P  26       8.002 -67.348  91.665  0.00 97.00      PROA   
ATOM    414  CB  PRO P  26       8.109 -67.421  89.497  0.00 97.00      PROA   
ATOM    415  HB1 PRO P  26       8.629 -68.397  89.580  0.00 97.00      PROA   
ATOM    416  HB2 PRO P  26       8.586 -66.819  88.692  0.00 97.00      PROA   
ATOM    417  CG  PRO P  26       6.625 -67.582  89.164  0.00 97.00      PROA   
ATOM    418  HG1 PRO P  26       6.441 -67.803  88.095  0.00 97.00      PROA   
ATOM    419  HG2 PRO P  26       6.189 -68.393  89.790  0.00 97.00      PROA   
ATOM    420  C   PRO P  26       9.414 -65.900  91.016  0.00 97.00      PROA   
ATOM    421  O   PRO P  26      10.432 -66.328  90.475  0.00 97.00      PROA   
ATOM    422  N   HSD P  27       9.437 -64.812  91.812  0.00 97.00      PROA   
ATOM    423  HN  HSD P  27       8.605 -64.566  92.304  0.00 97.00      PROA   
ATOM    424  CA  HSD P  27      10.633 -64.068  92.136  0.00 97.00      PROA   
ATOM    425  HA  HSD P  27      11.467 -64.411  91.538  0.00 97.00      PROA   
ATOM    426  CB  HSD P  27      10.479 -62.535  91.951  0.00 97.00      PROA   
ATOM    427  HB1 HSD P  27      11.330 -62.007  92.435  0.00 97.00      PROA   
ATOM    428  HB2 HSD P  27       9.544 -62.184  92.443  0.00 97.00      PROA   
ATOM    429  ND1 HSD P  27       9.357 -61.922  89.739  0.00 97.00      PROA   
ATOM    430  HD1 HSD P  27       8.419 -62.140  90.011  0.00 97.00      PROA   
ATOM    431  CG  HSD P  27      10.487 -62.096  90.511  0.00 97.00      PROA   
ATOM    432  CE1 HSD P  27       9.756 -61.354  88.574  0.00 97.00      PROA   
ATOM    433  HE1 HSD P  27       9.068 -61.096  87.770  0.00 97.00      PROA   
ATOM    434  NE2 HSD P  27      11.056 -61.138  88.547  0.00 97.00      PROA   
ATOM    435  CD2 HSD P  27      11.515 -61.596  89.769  0.00 97.00      PROA   
ATOM    436  HD2 HSD P  27      12.564 -61.498  90.016  0.00 97.00      PROA   
ATOM    437  C   HSD P  27      10.945 -64.329  93.585  0.00 97.00      PROA   
ATOM    438  O   HSD P  27      10.119 -64.083  94.458  0.00 97.00      PROA   
ATOM    439  N   LEU P  28      12.162 -64.838  93.882  0.00 97.00      PROA   
ATOM    440  HN  LEU P  28      12.781 -65.135  93.158  0.00 97.00      PROA   
ATOM    441  CA  LEU P  28      12.631 -65.055  95.239  0.00 97.00      PROA   
ATOM    442  HA  LEU P  28      11.906 -65.705  95.708  0.00 97.00      PROA   
ATOM    443  CB  LEU P  28      13.997 -65.791  95.264  0.00 97.00      PROA   
ATOM    444  HB1 LEU P  28      14.269 -66.017  96.319  0.00 97.00      PROA   
ATOM    445  HB2 LEU P  28      14.788 -65.136  94.840  0.00 97.00      PROA   
ATOM    446  CG  LEU P  28      14.034 -67.129  94.480  0.00 97.00      PROA   
ATOM    447  HG  LEU P  28      13.804 -66.924  93.407  0.00 97.00      PROA   
ATOM    448  CD1 LEU P  28      15.445 -67.744  94.528  0.00 97.00      PROA   
ATOM    449 HD11 LEU P  28      15.722 -67.981  95.578  0.00 97.00      PROA   
ATOM    450 HD12 LEU P  28      16.194 -67.038  94.113  0.00 97.00      PROA   
ATOM    451 HD13 LEU P  28      15.476 -68.683  93.936  0.00 97.00      PROA   
ATOM    452  CD2 LEU P  28      12.996 -68.142  94.996  0.00 97.00      PROA   
ATOM    453 HD21 LEU P  28      11.964 -67.752  94.875  0.00 97.00      PROA   
ATOM    454 HD22 LEU P  28      13.172 -68.355  96.072  0.00 97.00      PROA   
ATOM    455 HD23 LEU P  28      13.076 -69.095  94.432  0.00 97.00      PROA   
ATOM    456  C   LEU P  28      12.675 -63.802  96.122  0.00 97.00      PROA   
ATOM    457  O   LEU P  28      12.176 -63.902  97.243  0.00 97.00      PROA   
ATOM    458  N   PRO P  29      13.154 -62.607  95.754  0.00 97.00      PROA   
ATOM    459  CD  PRO P  29      14.079 -62.369  94.636  0.00 97.00      PROA   
ATOM    460  HD1 PRO P  29      13.688 -62.770  93.678  0.00 97.00      PROA   
ATOM    461  HD2 PRO P  29      15.060 -62.835  94.875  0.00 97.00      PROA   
ATOM    462  CA  PRO P  29      12.898 -61.385  96.520  0.00 97.00      PROA   
ATOM    463  HA  PRO P  29      12.978 -61.570  97.583  0.00 97.00      PROA   
ATOM    464  CB  PRO P  29      14.014 -60.444  96.026  0.00 97.00      PROA   
ATOM    465  HB1 PRO P  29      14.946 -60.672  96.594  0.00 97.00      PROA   
ATOM    466  HB2 PRO P  29      13.797 -59.366  96.149  0.00 97.00      PROA   
ATOM    467  CG  PRO P  29      14.225 -60.849  94.567  0.00 97.00      PROA   
ATOM    468  HG1 PRO P  29      13.410 -60.420  93.943  0.00 97.00      PROA   
ATOM    469  HG2 PRO P  29      15.207 -60.529  94.166  0.00 97.00      PROA   
ATOM    470  C   PRO P  29      11.507 -60.810  96.241  0.00 97.00      PROA   
ATOM    471  O   PRO P  29      11.378 -59.589  96.178  0.00 97.00      PROA   
ATOM    472  N   GLY P  30      10.449 -61.646  96.096  0.00 97.00      PROA   
ATOM    473  HN  GLY P  30      10.596 -62.631  96.183  0.00 97.00      PROA   
ATOM    474  CA  GLY P  30       9.106 -61.236  95.703  0.00 97.00      PROA   
ATOM    475  HA1 GLY P  30       8.589 -62.135  95.396  0.00 97.00      PROA   
ATOM    476  HA2 GLY P  30       9.182 -60.513  94.903  0.00 97.00      PROA   
ATOM    477  C   GLY P  30       8.303 -60.626  96.825  0.00 97.00      PROA   
ATOM    478  O   GLY P  30       7.274 -61.165  97.218  0.00 97.00      PROA   
ATOM    479  N   SER P  31       8.783 -59.464  97.326  0.00 97.00      PROA   
ATOM    480  HN  SER P  31       9.644 -59.169  96.911  0.00 97.00      PROA   
ATOM    481  CA  SER P  31       8.354 -58.626  98.445  0.00 97.00      PROA   
ATOM    482  HA  SER P  31       8.983 -58.924  99.270  0.00 97.00      PROA   
ATOM    483  CB  SER P  31       8.648 -57.125  98.147  0.00 97.00      PROA   
ATOM    484  HB1 SER P  31       8.034 -56.805  97.276  0.00 97.00      PROA   
ATOM    485  HB2 SER P  31       9.717 -57.014  97.865  0.00 97.00      PROA   
ATOM    486  OG  SER P  31       8.360 -56.252  99.242  0.00 97.00      PROA   
ATOM    487  HG1 SER P  31       9.191 -56.059  99.683  0.00 97.00      PROA   
ATOM    488  C   SER P  31       6.920 -58.765  98.931  0.00 97.00      PROA   
ATOM    489  O   SER P  31       5.986 -58.807  98.145  0.00 97.00      PROA   
ATOM    490  N   SER P  32       6.727 -58.819 100.268  0.00 97.00      PROA   
ATOM    491  HN  SER P  32       7.492 -58.687 100.893  0.00 97.00      PROA   
ATOM    492  CA  SER P  32       5.480 -59.162 100.925  0.00 97.00      PROA   
ATOM    493  HA  SER P  32       5.010 -59.947 100.349  0.00 97.00      PROA   
ATOM    494  CB  SER P  32       5.763 -59.722 102.344  0.00 97.00      PROA   
ATOM    495  HB1 SER P  32       6.324 -60.677 102.234  0.00 97.00      PROA   
ATOM    496  HB2 SER P  32       4.830 -59.946 102.903  0.00 97.00      PROA   
ATOM    497  OG  SER P  32       6.581 -58.830 103.099  0.00 97.00      PROA   
ATOM    498  HG1 SER P  32       6.033 -58.067 103.301  0.00 97.00      PROA   
ATOM    499  C   SER P  32       4.474 -58.024 101.020  0.00 97.00      PROA   
ATOM    500  O   SER P  32       4.002 -57.683 102.104  0.00 97.00      PROA   
ATOM    501  N   SER P  33       4.090 -57.439  99.866  0.00 97.00      PROA   
ATOM    502  HN  SER P  33       4.548 -57.697  99.018  0.00 97.00      PROA   
ATOM    503  CA  SER P  33       3.039 -56.445  99.762  0.00 97.00      PROA   
ATOM    504  HA  SER P  33       2.598 -56.271 100.734  0.00 97.00      PROA   
ATOM    505  CB  SER P  33       3.564 -55.099  99.191  0.00 97.00      PROA   
ATOM    506  HB1 SER P  33       3.984 -55.259  98.174  0.00 97.00      PROA   
ATOM    507  HB2 SER P  33       4.387 -54.730  99.841  0.00 97.00      PROA   
ATOM    508  OG  SER P  33       2.549 -54.097  99.120  0.00 97.00      PROA   
ATOM    509  HG1 SER P  33       2.455 -53.720  99.999  0.00 97.00      PROA   
ATOM    510  C   SER P  33       1.969 -57.017  98.857  0.00 97.00      PROA   
ATOM    511  O   SER P  33       2.263 -57.557  97.794  0.00 97.00      PROA   
ATOM    512  N   THR P  34       0.685 -56.936  99.281  0.00 97.00      PROA   
ATOM    513  HN  THR P  34       0.454 -56.466 100.129  0.00 97.00      PROA   
ATOM    514  CA  THR P  34      -0.413 -57.568  98.570  0.00 97.00      PROA   
ATOM    515  HA  THR P  34      -0.187 -57.593  97.513  0.00 97.00      PROA   
ATOM    516  CB  THR P  34      -0.758 -58.973  99.070  0.00 97.00      PROA   
ATOM    517  HB  THR P  34      -1.233 -58.943 100.078  0.00 97.00      PROA   
ATOM    518  OG1 THR P  34       0.421 -59.744  99.216  0.00 97.00      PROA   
ATOM    519  HG1 THR P  34       0.808 -59.444 100.040  0.00 97.00      PROA   
ATOM    520  CG2 THR P  34      -1.705 -59.698  98.095  0.00 97.00      PROA   
ATOM    521 HG21 THR P  34      -1.365 -59.569  97.046  0.00 97.00      PROA   
ATOM    522 HG22 THR P  34      -2.736 -59.302  98.183  0.00 97.00      PROA   
ATOM    523 HG23 THR P  34      -1.745 -60.783  98.328  0.00 97.00      PROA   
ATOM    524  C   THR P  34      -1.642 -56.730  98.770  0.00 97.00      PROA   
ATOM    525  O   THR P  34      -1.884 -56.213  99.857  0.00 97.00      PROA   
ATOM    526  N   GLN P  35      -2.481 -56.622  97.720  0.00 97.00      PROA   
ATOM    527  HN  GLN P  35      -2.206 -56.919  96.807  0.00 97.00      PROA   
ATOM    528  CA  GLN P  35      -3.839 -56.155  97.853  0.00 97.00      PROA   
ATOM    529  HA  GLN P  35      -4.039 -55.822  98.862  0.00 97.00      PROA   
ATOM    530  CB  GLN P  35      -4.153 -55.019  96.848  0.00 97.00      PROA   
ATOM    531  HB1 GLN P  35      -5.173 -54.628  97.055  0.00 97.00      PROA   
ATOM    532  HB2 GLN P  35      -4.146 -55.432  95.814  0.00 97.00      PROA   
ATOM    533  CG  GLN P  35      -3.122 -53.871  96.912  0.00 97.00      PROA   
ATOM    534  HG1 GLN P  35      -2.110 -54.246  96.641  0.00 97.00      PROA   
ATOM    535  HG2 GLN P  35      -3.076 -53.452  97.938  0.00 97.00      PROA   
ATOM    536  CD  GLN P  35      -3.470 -52.784  95.896  0.00 97.00      PROA   
ATOM    537  OE1 GLN P  35      -3.375 -53.015  94.692  0.00 97.00      PROA   
ATOM    538  NE2 GLN P  35      -3.858 -51.573  96.373  0.00 97.00      PROA   
ATOM    539 HE21 GLN P  35      -4.058 -50.851  95.712  0.00 97.00      PROA   
ATOM    540 HE22 GLN P  35      -3.904 -51.419  97.358  0.00 97.00      PROA   
ATOM    541  C   GLN P  35      -4.701 -57.357  97.549  0.00 97.00      PROA   
ATOM    542  O   GLN P  35      -4.565 -57.960  96.494  0.00 97.00      PROA   
ATOM    543  N   TRP P  36      -5.602 -57.745  98.480  0.00 97.00      PROA   
ATOM    544  HN  TRP P  36      -5.665 -57.260  99.349  0.00 97.00      PROA   
ATOM    545  CA  TRP P  36      -6.540 -58.840  98.308  0.00 97.00      PROA   
ATOM    546  HA  TRP P  36      -6.301 -59.403  97.416  0.00 97.00      PROA   
ATOM    547  CB  TRP P  36      -6.573 -59.800  99.526  0.00 97.00      PROA   
ATOM    548  HB1 TRP P  36      -7.518 -60.384  99.528  0.00 97.00      PROA   
ATOM    549  HB2 TRP P  36      -6.568 -59.183 100.453  0.00 97.00      PROA   
ATOM    550  CG  TRP P  36      -5.460 -60.797  99.603  0.00 97.00      PROA   
ATOM    551  CD1 TRP P  36      -4.269 -60.649 100.258  0.00 97.00      PROA   
ATOM    552  HD1 TRP P  36      -3.912 -59.724 100.671  0.00 97.00      PROA   
ATOM    553  NE1 TRP P  36      -3.585 -61.833 100.255  0.00 97.00      PROA   
ATOM    554  HE1 TRP P  36      -2.732 -61.995 100.705  0.00 97.00      PROA   
ATOM    555  CE2 TRP P  36      -4.302 -62.772  99.578  0.00 97.00      PROA   
ATOM    556  CD2 TRP P  36      -5.496 -62.156  99.136  0.00 97.00      PROA   
ATOM    557  CE3 TRP P  36      -6.424 -62.900  98.406  0.00 97.00      PROA   
ATOM    558  HE3 TRP P  36      -7.340 -62.457  98.042  0.00 97.00      PROA   
ATOM    559  CZ3 TRP P  36      -6.141 -64.241  98.131  0.00 97.00      PROA   
ATOM    560  HZ3 TRP P  36      -6.835 -64.829  97.547  0.00 97.00      PROA   
ATOM    561  CZ2 TRP P  36      -4.030 -64.106  99.323  0.00 97.00      PROA   
ATOM    562  HZ2 TRP P  36      -3.117 -64.572  99.664  0.00 97.00      PROA   
ATOM    563  CH2 TRP P  36      -4.969 -64.834  98.590  0.00 97.00      PROA   
ATOM    564  HH2 TRP P  36      -4.769 -65.866  98.346  0.00 97.00      PROA   
ATOM    565  C   TRP P  36      -7.923 -58.266  98.125  0.00 97.00      PROA   
ATOM    566  O   TRP P  36      -8.229 -57.207  98.657  0.00 97.00      PROA   
ATOM    567  N   PHE P  37      -8.791 -58.950  97.345  0.00 97.00      PROA   
ATOM    568  HN  PHE P  37      -8.495 -59.776  96.868  0.00 97.00      PROA   
ATOM    569  CA  PHE P  37     -10.126 -58.483  97.036  0.00 97.00      PROA   
ATOM    570  HA  PHE P  37     -10.414 -57.727  97.750  0.00 97.00      PROA   
ATOM    571  CB  PHE P  37     -10.260 -57.918  95.590  0.00 97.00      PROA   
ATOM    572  HB1 PHE P  37     -11.265 -57.467  95.445  0.00 97.00      PROA   
ATOM    573  HB2 PHE P  37     -10.127 -58.729  94.843  0.00 97.00      PROA   
ATOM    574  CG  PHE P  37      -9.215 -56.862  95.307  0.00 97.00      PROA   
ATOM    575  CD1 PHE P  37      -9.513 -55.498  95.473  0.00 97.00      PROA   
ATOM    576  HD1 PHE P  37     -10.494 -55.204  95.815  0.00 97.00      PROA   
ATOM    577  CE1 PHE P  37      -8.546 -54.517  95.215  0.00 97.00      PROA   
ATOM    578  HE1 PHE P  37      -8.788 -53.474  95.356  0.00 97.00      PROA   
ATOM    579  CZ  PHE P  37      -7.266 -54.891  94.787  0.00 97.00      PROA   
ATOM    580  HZ  PHE P  37      -6.514 -54.136  94.604  0.00 97.00      PROA   
ATOM    581  CD2 PHE P  37      -7.934 -57.219  94.843  0.00 97.00      PROA   
ATOM    582  HD2 PHE P  37      -7.688 -58.261  94.708  0.00 97.00      PROA   
ATOM    583  CE2 PHE P  37      -6.960 -56.244  94.604  0.00 97.00      PROA   
ATOM    584  HE2 PHE P  37      -5.969 -56.540  94.296  0.00 97.00      PROA   
ATOM    585  C   PHE P  37     -11.090 -59.645  97.167  0.00 97.00      PROA   
ATOM    586  O   PHE P  37     -10.815 -60.746  96.698  0.00 97.00      PROA   
ATOM    587  N   LEU P  38     -12.265 -59.407  97.801  0.00 97.00      PROA   
ATOM    588  HN  LEU P  38     -12.426 -58.521  98.235  0.00 97.00      PROA   
ATOM    589  CA  LEU P  38     -13.383 -60.329  97.852  0.00 97.00      PROA   
ATOM    590  HA  LEU P  38     -13.127 -61.254  97.363  0.00 97.00      PROA   
ATOM    591  CB  LEU P  38     -13.891 -60.619  99.289  0.00 97.00      PROA   
ATOM    592  HB1 LEU P  38     -14.775 -61.294  99.251  0.00 97.00      PROA   
ATOM    593  HB2 LEU P  38     -14.205 -59.666  99.775  0.00 97.00      PROA   
ATOM    594  CG  LEU P  38     -12.843 -61.276 100.207  0.00 97.00      PROA   
ATOM    595  HG  LEU P  38     -11.979 -60.581 100.261  0.00 97.00      PROA   
ATOM    596  CD1 LEU P  38     -13.384 -61.467 101.636  0.00 97.00      PROA   
ATOM    597 HD11 LEU P  38     -14.257 -62.153 101.623  0.00 97.00      PROA   
ATOM    598 HD12 LEU P  38     -13.699 -60.495 102.069  0.00 97.00      PROA   
ATOM    599 HD13 LEU P  38     -12.601 -61.911 102.286  0.00 97.00      PROA   
ATOM    600  CD2 LEU P  38     -12.347 -62.619  99.651  0.00 97.00      PROA   
ATOM    601 HD21 LEU P  38     -11.875 -62.499  98.654  0.00 97.00      PROA   
ATOM    602 HD22 LEU P  38     -13.193 -63.332  99.564  0.00 97.00      PROA   
ATOM    603 HD23 LEU P  38     -11.596 -63.050 100.344  0.00 97.00      PROA   
ATOM    604  C   LEU P  38     -14.520 -59.685  97.107  0.00 97.00      PROA   
ATOM    605  O   LEU P  38     -15.044 -58.664  97.540  0.00 97.00      PROA   
ATOM    606  N   ASN P  39     -14.935 -60.262  95.953  0.00 97.00      PROA   
ATOM    607  HN  ASN P  39     -14.520 -61.120  95.649  0.00 97.00      PROA   
ATOM    608  CA  ASN P  39     -16.046 -59.756  95.151  0.00 97.00      PROA   
ATOM    609  HA  ASN P  39     -16.066 -60.345  94.245  0.00 97.00      PROA   
ATOM    610  CB  ASN P  39     -17.417 -59.912  95.875  0.00 97.00      PROA   
ATOM    611  HB1 ASN P  39     -18.249 -59.673  95.180  0.00 97.00      PROA   
ATOM    612  HB2 ASN P  39     -17.466 -59.219  96.742  0.00 97.00      PROA   
ATOM    613  CG  ASN P  39     -17.607 -61.355  96.359  0.00 97.00      PROA   
ATOM    614  OD1 ASN P  39     -17.201 -62.308  95.694  0.00 97.00      PROA   
ATOM    615  ND2 ASN P  39     -18.207 -61.525  97.570  0.00 97.00      PROA   
ATOM    616 HD21 ASN P  39     -18.286 -62.452  97.933  0.00 97.00      PROA   
ATOM    617 HD22 ASN P  39     -18.508 -60.731  98.095  0.00 97.00      PROA   
ATOM    618  C   ASN P  39     -15.844 -58.301  94.728  0.00 97.00      PROA   
ATOM    619  O   ASN P  39     -16.766 -57.487  94.767  0.00 97.00      PROA   
ATOM    620  N   GLY P  40     -14.597 -57.939  94.346  0.00 97.00      PROA   
ATOM    621  HN  GLY P  40     -13.894 -58.642  94.281  0.00 97.00      PROA   
ATOM    622  CA  GLY P  40     -14.197 -56.569  94.049  0.00 97.00      PROA   
ATOM    623  HA1 GLY P  40     -15.019 -56.062  93.562  0.00 97.00      PROA   
ATOM    624  HA2 GLY P  40     -13.326 -56.627  93.413  0.00 97.00      PROA   
ATOM    625  C   GLY P  40     -13.803 -55.738  95.255  0.00 97.00      PROA   
ATOM    626  O   GLY P  40     -13.062 -54.768  95.111  0.00 97.00      PROA   
ATOM    627  N   THR P  41     -14.277 -56.074  96.476  0.00 97.00      PROA   
ATOM    628  HN  THR P  41     -14.834 -56.895  96.587  0.00 97.00      PROA   
ATOM    629  CA  THR P  41     -14.051 -55.272  97.675  0.00 97.00      PROA   
ATOM    630  HA  THR P  41     -14.032 -54.229  97.388  0.00 97.00      PROA   
ATOM    631  CB  THR P  41     -15.149 -55.438  98.721  0.00 97.00      PROA   
ATOM    632  HB  THR P  41     -15.242 -56.507  99.019  0.00 97.00      PROA   
ATOM    633  OG1 THR P  41     -16.393 -55.010  98.182  0.00 97.00      PROA   
ATOM    634  HG1 THR P  41     -16.543 -55.534  97.394  0.00 97.00      PROA   
ATOM    635  CG2 THR P  41     -14.888 -54.584  99.981  0.00 97.00      PROA   
ATOM    636 HG21 THR P  41     -14.763 -53.516  99.703  0.00 97.00      PROA   
ATOM    637 HG22 THR P  41     -13.987 -54.923 100.530  0.00 97.00      PROA   
ATOM    638 HG23 THR P  41     -15.755 -54.663 100.671  0.00 97.00      PROA   
ATOM    639  C   THR P  41     -12.716 -55.606  98.305  0.00 97.00      PROA   
ATOM    640  O   THR P  41     -12.456 -56.747  98.664  0.00 97.00      PROA   
ATOM    641  N   ALA P  42     -11.826 -54.601  98.463  0.00 97.00      PROA   
ATOM    642  HN  ALA P  42     -12.047 -53.678  98.159  0.00 97.00      PROA   
ATOM    643  CA  ALA P  42     -10.511 -54.768  99.049  0.00 97.00      PROA   
ATOM    644  HA  ALA P  42     -10.018 -55.542  98.480  0.00 97.00      PROA   
ATOM    645  CB  ALA P  42      -9.687 -53.477  98.888  0.00 97.00      PROA   
ATOM    646  HB1 ALA P  42     -10.156 -52.643  99.453  0.00 97.00      PROA   
ATOM    647  HB2 ALA P  42      -9.645 -53.188  97.815  0.00 97.00      PROA   
ATOM    648  HB3 ALA P  42      -8.647 -53.618  99.249  0.00 97.00      PROA   
ATOM    649  C   ALA P  42     -10.494 -55.190 100.519  0.00 97.00      PROA   
ATOM    650  O   ALA P  42     -11.185 -54.622 101.362  0.00 97.00      PROA   
ATOM    651  N   ILE P  43      -9.648 -56.193 100.858  0.00 97.00      PROA   
ATOM    652  HN  ILE P  43      -9.111 -56.644 100.147  0.00 97.00      PROA   
ATOM    653  CA  ILE P  43      -9.389 -56.625 102.221  0.00 97.00      PROA   
ATOM    654  HA  ILE P  43     -10.240 -56.354 102.829  0.00 97.00      PROA   
ATOM    655  CB  ILE P  43      -9.128 -58.133 102.392  0.00 97.00      PROA   
ATOM    656  HB  ILE P  43      -8.048 -58.359 102.222  0.00 97.00      PROA   
ATOM    657  CG2 ILE P  43      -9.503 -58.549 103.837  0.00 97.00      PROA   
ATOM    658 HG21 ILE P  43     -10.582 -58.358 104.021  0.00 97.00      PROA   
ATOM    659 HG22 ILE P  43      -8.910 -58.005 104.597  0.00 97.00      PROA   
ATOM    660 HG23 ILE P  43      -9.318 -59.628 103.999  0.00 97.00      PROA   
ATOM    661  CG1 ILE P  43      -9.900 -59.000 101.363  0.00 97.00      PROA   
ATOM    662 HG11 ILE P  43      -9.626 -58.695 100.333  0.00 97.00      PROA   
ATOM    663 HG12 ILE P  43     -10.992 -58.832 101.485  0.00 97.00      PROA   
ATOM    664  CD  ILE P  43      -9.587 -60.498 101.498  0.00 97.00      PROA   
ATOM    665  HD1 ILE P  43      -8.502 -60.661 101.674  0.00 97.00      PROA   
ATOM    666  HD2 ILE P  43      -9.870 -61.044 100.575  0.00 97.00      PROA   
ATOM    667  HD3 ILE P  43     -10.154 -60.941 102.344  0.00 97.00      PROA   
ATOM    668  C   ILE P  43      -8.171 -55.847 102.696  0.00 97.00      PROA   
ATOM    669  O   ILE P  43      -7.343 -55.412 101.898  0.00 97.00      PROA   
ATOM    670  N   GLN P  44      -8.012 -55.668 104.026  0.00 97.00      PROA   
ATOM    671  HN  GLN P  44      -8.709 -55.977 104.669  0.00 97.00      PROA   
ATOM    672  CA  GLN P  44      -6.872 -54.985 104.607  0.00 97.00      PROA   
ATOM    673  HA  GLN P  44      -6.569 -54.176 103.955  0.00 97.00      PROA   
ATOM    674  CB  GLN P  44      -7.255 -54.402 105.993  0.00 97.00      PROA   
ATOM    675  HB1 GLN P  44      -6.385 -53.832 106.388  0.00 97.00      PROA   
ATOM    676  HB2 GLN P  44      -7.463 -55.234 106.703  0.00 97.00      PROA   
ATOM    677  CG  GLN P  44      -8.484 -53.453 105.994  0.00 97.00      PROA   
ATOM    678  HG1 GLN P  44      -8.569 -52.982 106.997  0.00 97.00      PROA   
ATOM    679  HG2 GLN P  44      -9.420 -54.024 105.813  0.00 97.00      PROA   
ATOM    680  CD  GLN P  44      -8.362 -52.316 104.969  0.00 97.00      PROA   
ATOM    681  OE1 GLN P  44      -7.722 -51.295 105.244  0.00 97.00      PROA   
ATOM    682  NE2 GLN P  44      -8.997 -52.467 103.774  0.00 97.00      PROA   
ATOM    683 HE21 GLN P  44      -8.911 -51.726 103.111  0.00 97.00      PROA   
ATOM    684 HE22 GLN P  44      -9.493 -53.307 103.558  0.00 97.00      PROA   
ATOM    685  C   GLN P  44      -5.676 -55.930 104.751  0.00 97.00      PROA   
ATOM    686  O   GLN P  44      -4.568 -55.505 105.079  0.00 97.00      PROA   
ATOM    687  N   THR P  45      -5.871 -57.243 104.474  0.00 97.00      PROA   
ATOM    688  HN  THR P  45      -6.788 -57.556 104.241  0.00 97.00      PROA   
ATOM    689  CA  THR P  45      -4.845 -58.279 104.474  0.00 97.00      PROA   
ATOM    690  HA  THR P  45      -4.425 -58.317 105.469  0.00 97.00      PROA   
ATOM    691  CB  THR P  45      -5.425 -59.652 104.132  0.00 97.00      PROA   
ATOM    692  HB  THR P  45      -5.839 -59.655 103.096  0.00 97.00      PROA   
ATOM    693  OG1 THR P  45      -6.484 -59.966 105.026  0.00 97.00      PROA   
ATOM    694  HG1 THR P  45      -6.776 -60.849 104.784  0.00 97.00      PROA   
ATOM    695  CG2 THR P  45      -4.370 -60.763 104.276  0.00 97.00      PROA   
ATOM    696 HG21 THR P  45      -3.966 -60.764 105.311  0.00 97.00      PROA   
ATOM    697 HG22 THR P  45      -3.535 -60.637 103.557  0.00 97.00      PROA   
ATOM    698 HG23 THR P  45      -4.822 -61.759 104.085  0.00 97.00      PROA   
ATOM    699  C   THR P  45      -3.728 -57.987 103.486  0.00 97.00      PROA   
ATOM    700  O   THR P  45      -3.932 -58.067 102.281  0.00 97.00      PROA   
ATOM    701  N   SER P  46      -2.511 -57.642 103.970  0.00 97.00      PROA   
ATOM    702  HN  SER P  46      -2.394 -57.452 104.943  0.00 97.00      PROA   
ATOM    703  CA  SER P  46      -1.395 -57.324 103.089  0.00 97.00      PROA   
ATOM    704  HA  SER P  46      -1.766 -57.090 102.103  0.00 97.00      PROA   
ATOM    705  CB  SER P  46      -0.621 -56.084 103.597  0.00 97.00      PROA   
ATOM    706  HB1 SER P  46       0.267 -55.889 102.957  0.00 97.00      PROA   
ATOM    707  HB2 SER P  46      -0.274 -56.243 104.641  0.00 97.00      PROA   
ATOM    708  OG  SER P  46      -1.441 -54.919 103.536  0.00 97.00      PROA   
ATOM    709  HG1 SER P  46      -2.272 -55.117 103.978  0.00 97.00      PROA   
ATOM    710  C   SER P  46      -0.403 -58.464 102.925  0.00 97.00      PROA   
ATOM    711  O   SER P  46       0.485 -58.402 102.075  0.00 97.00      PROA   
ATOM    712  N   THR P  47      -0.545 -59.559 103.706  0.00 97.00      PROA   
ATOM    713  HN  THR P  47      -1.287 -59.589 104.369  0.00 97.00      PROA   
ATOM    714  CA  THR P  47       0.267 -60.767 103.573  0.00 97.00      PROA   
ATOM    715  HA  THR P  47       1.287 -60.420 103.581  0.00 97.00      PROA   
ATOM    716  CB  THR P  47       0.173 -61.729 104.774  0.00 97.00      PROA   
ATOM    717  HB  THR P  47       0.705 -61.275 105.640  0.00 97.00      PROA   
ATOM    718  OG1 THR P  47       0.745 -63.013 104.530  0.00 97.00      PROA   
ATOM    719  HG1 THR P  47       0.441 -63.575 105.247  0.00 97.00      PROA   
ATOM    720  CG2 THR P  47      -1.295 -61.953 105.166  0.00 97.00      PROA   
ATOM    721 HG21 THR P  47      -1.884 -62.273 104.282  0.00 97.00      PROA   
ATOM    722 HG22 THR P  47      -1.741 -61.029 105.582  0.00 97.00      PROA   
ATOM    723 HG23 THR P  47      -1.377 -62.747 105.940  0.00 97.00      PROA   
ATOM    724  C   THR P  47       0.015 -61.485 102.242  0.00 97.00      PROA   
ATOM    725  O   THR P  47      -1.128 -61.496 101.792  0.00 97.00      PROA   
ATOM    726  N   PRO P  48       0.992 -62.129 101.589  0.00 97.00      PROA   
ATOM    727  CD  PRO P  48       2.412 -61.770 101.703  0.00 97.00      PROA   
ATOM    728  HD1 PRO P  48       2.881 -62.432 102.463  0.00 97.00      PROA   
ATOM    729  HD2 PRO P  48       2.562 -60.702 101.978  0.00 97.00      PROA   
ATOM    730  CA  PRO P  48       0.732 -62.900 100.376  0.00 97.00      PROA   
ATOM    731  HA  PRO P  48       0.147 -62.291  99.700  0.00 97.00      PROA   
ATOM    732  CB  PRO P  48       2.139 -63.212  99.834  0.00 97.00      PROA   
ATOM    733  HB1 PRO P  48       2.143 -63.321  98.732  0.00 97.00      PROA   
ATOM    734  HB2 PRO P  48       2.552 -64.140 100.291  0.00 97.00      PROA   
ATOM    735  CG  PRO P  48       2.987 -62.034 100.313  0.00 97.00      PROA   
ATOM    736  HG1 PRO P  48       4.072 -62.258 100.324  0.00 97.00      PROA   
ATOM    737  HG2 PRO P  48       2.796 -61.152  99.662  0.00 97.00      PROA   
ATOM    738  C   PRO P  48      -0.012 -64.203 100.597  0.00 97.00      PROA   
ATOM    739  O   PRO P  48      -0.251 -64.883  99.607  0.00 97.00      PROA   
ATOM    740  N   THR P  49      -0.402 -64.575 101.840  0.00 97.00      PROA   
ATOM    741  HN  THR P  49      -0.164 -64.018 102.631  0.00 97.00      PROA   
ATOM    742  CA  THR P  49      -1.237 -65.744 102.073  0.00 97.00      PROA   
ATOM    743  HA  THR P  49      -1.624 -66.067 101.121  0.00 97.00      PROA   
ATOM    744  CB  THR P  49      -0.503 -66.949 102.668  0.00 97.00      PROA   
ATOM    745  HB  THR P  49       0.465 -67.041 102.127  0.00 97.00      PROA   
ATOM    746  OG1 THR P  49      -1.225 -68.154 102.448  0.00 97.00      PROA   
ATOM    747  HG1 THR P  49      -0.556 -68.847 102.422  0.00 97.00      PROA   
ATOM    748  CG2 THR P  49      -0.200 -66.836 104.173  0.00 97.00      PROA   
ATOM    749 HG21 THR P  49      -1.136 -66.853 104.770  0.00 97.00      PROA   
ATOM    750 HG22 THR P  49       0.355 -65.901 104.389  0.00 97.00      PROA   
ATOM    751 HG23 THR P  49       0.421 -67.701 104.496  0.00 97.00      PROA   
ATOM    752  C   THR P  49      -2.428 -65.326 102.903  0.00 97.00      PROA   
ATOM    753  O   THR P  49      -2.305 -64.683 103.941  0.00 97.00      PROA   
ATOM    754  N   TYR P  50      -3.641 -65.690 102.439  0.00 97.00      PROA   
ATOM    755  HN  TYR P  50      -3.715 -66.191 101.578  0.00 97.00      PROA   
ATOM    756  CA  TYR P  50      -4.876 -65.424 103.138  0.00 97.00      PROA   
ATOM    757  HA  TYR P  50      -4.721 -64.649 103.876  0.00 97.00      PROA   
ATOM    758  CB  TYR P  50      -5.998 -64.984 102.158  0.00 97.00      PROA   
ATOM    759  HB1 TYR P  50      -6.263 -65.796 101.449  0.00 97.00      PROA   
ATOM    760  HB2 TYR P  50      -5.629 -64.124 101.560  0.00 97.00      PROA   
ATOM    761  CG  TYR P  50      -7.237 -64.533 102.889  0.00 97.00      PROA   
ATOM    762  CD1 TYR P  50      -8.279 -65.432 103.181  0.00 97.00      PROA   
ATOM    763  HD1 TYR P  50      -8.189 -66.469 102.894  0.00 97.00      PROA   
ATOM    764  CE1 TYR P  50      -9.443 -64.989 103.822  0.00 97.00      PROA   
ATOM    765  HE1 TYR P  50     -10.251 -65.677 104.019  0.00 97.00      PROA   
ATOM    766  CZ  TYR P  50      -9.569 -63.647 104.195  0.00 97.00      PROA   
ATOM    767  OH  TYR P  50     -10.743 -63.197 104.834  0.00 97.00      PROA   
ATOM    768  HH  TYR P  50     -11.347 -63.941 104.895  0.00 97.00      PROA   
ATOM    769  CD2 TYR P  50      -7.388 -63.182 103.245  0.00 97.00      PROA   
ATOM    770  HD2 TYR P  50      -6.611 -62.477 102.990  0.00 97.00      PROA   
ATOM    771  CE2 TYR P  50      -8.538 -62.746 103.913  0.00 97.00      PROA   
ATOM    772  HE2 TYR P  50      -8.650 -61.709 104.191  0.00 97.00      PROA   
ATOM    773  C   TYR P  50      -5.241 -66.709 103.844  0.00 97.00      PROA   
ATOM    774  O   TYR P  50      -5.574 -67.699 103.203  0.00 97.00      PROA   
ATOM    775  N   HSD P  51      -5.171 -66.718 105.193  0.00 97.00      PROA   
ATOM    776  HN  HSD P  51      -4.936 -65.890 105.693  0.00 97.00      PROA   
ATOM    777  CA  HSD P  51      -5.294 -67.926 105.982  0.00 97.00      PROA   
ATOM    778  HA  HSD P  51      -5.229 -68.796 105.345  0.00 97.00      PROA   
ATOM    779  CB  HSD P  51      -4.153 -68.023 107.031  0.00 97.00      PROA   
ATOM    780  HB1 HSD P  51      -4.133 -67.097 107.647  0.00 97.00      PROA   
ATOM    781  HB2 HSD P  51      -3.191 -68.065 106.473  0.00 97.00      PROA   
ATOM    782  ND1 HSD P  51      -5.013 -69.299 109.073  0.00 97.00      PROA   
ATOM    783  HD1 HSD P  51      -5.745 -68.661 109.318  0.00 97.00      PROA   
ATOM    784  CG  HSD P  51      -4.205 -69.216 107.956  0.00 97.00      PROA   
ATOM    785  CE1 HSD P  51      -4.673 -70.437 109.724  0.00 97.00      PROA   
ATOM    786  HE1 HSD P  51      -5.165 -70.757 110.642  0.00 97.00      PROA   
ATOM    787  NE2 HSD P  51      -3.699 -71.085 109.115  0.00 97.00      PROA   
ATOM    788  CD2 HSD P  51      -3.400 -70.312 108.006  0.00 97.00      PROA   
ATOM    789  HD2 HSD P  51      -2.601 -70.610 107.338  0.00 97.00      PROA   
ATOM    790  C   HSD P  51      -6.626 -67.977 106.683  0.00 97.00      PROA   
ATOM    791  O   HSD P  51      -6.876 -67.243 107.637  0.00 97.00      PROA   
ATOM    792  N   ILE P  52      -7.503 -68.907 106.248  0.00 97.00      PROA   
ATOM    793  HN  ILE P  52      -7.313 -69.477 105.449  0.00 97.00      PROA   
ATOM    794  CA  ILE P  52      -8.756 -69.194 106.906  0.00 97.00      PROA   
ATOM    795  HA  ILE P  52      -9.075 -68.338 107.483  0.00 97.00      PROA   
ATOM    796  CB  ILE P  52      -9.864 -69.524 105.913  0.00 97.00      PROA   
ATOM    797  HB  ILE P  52      -9.517 -70.345 105.252  0.00 97.00      PROA   
ATOM    798  CG2 ILE P  52     -11.136 -70.011 106.633  0.00 97.00      PROA   
ATOM    799 HG21 ILE P  52     -11.504 -69.244 107.346  0.00 97.00      PROA   
ATOM    800 HG22 ILE P  52     -10.973 -70.968 107.170  0.00 97.00      PROA   
ATOM    801 HG23 ILE P  52     -11.935 -70.184 105.884  0.00 97.00      PROA   
ATOM    802  CG1 ILE P  52     -10.177 -68.299 105.020  0.00 97.00      PROA   
ATOM    803 HG11 ILE P  52      -9.246 -67.742 104.784  0.00 97.00      PROA   
ATOM    804 HG12 ILE P  52     -10.838 -67.612 105.594  0.00 97.00      PROA   
ATOM    805  CD  ILE P  52     -10.857 -68.659 103.695  0.00 97.00      PROA   
ATOM    806  HD1 ILE P  52     -11.799 -69.216 103.877  0.00 97.00      PROA   
ATOM    807  HD2 ILE P  52     -10.188 -69.276 103.060  0.00 97.00      PROA   
ATOM    808  HD3 ILE P  52     -11.111 -67.734 103.139  0.00 97.00      PROA   
ATOM    809  C   ILE P  52      -8.489 -70.349 107.844  0.00 97.00      PROA   
ATOM    810  O   ILE P  52      -8.283 -71.486 107.427  0.00 97.00      PROA   
ATOM    811  N   THR P  53      -8.465 -70.062 109.166  0.00 97.00      PROA   
ATOM    812  HN  THR P  53      -8.555 -69.115 109.466  0.00 97.00      PROA   
ATOM    813  CA  THR P  53      -8.209 -71.041 110.213  0.00 97.00      PROA   
ATOM    814  HA  THR P  53      -7.252 -71.495 109.997  0.00 97.00      PROA   
ATOM    815  CB  THR P  53      -8.145 -70.405 111.598  0.00 97.00      PROA   
ATOM    816  HB  THR P  53      -9.147 -70.022 111.898  0.00 97.00      PROA   
ATOM    817  OG1 THR P  53      -7.243 -69.307 111.582  0.00 97.00      PROA   
ATOM    818  HG1 THR P  53      -7.206 -68.993 112.488  0.00 97.00      PROA   
ATOM    819  CG2 THR P  53      -7.630 -71.406 112.651  0.00 97.00      PROA   
ATOM    820 HG21 THR P  53      -6.640 -71.807 112.347  0.00 97.00      PROA   
ATOM    821 HG22 THR P  53      -8.332 -72.255 112.780  0.00 97.00      PROA   
ATOM    822 HG23 THR P  53      -7.519 -70.906 113.637  0.00 97.00      PROA   
ATOM    823  C   THR P  53      -9.238 -72.152 110.230  0.00 97.00      PROA   
ATOM    824  O   THR P  53      -8.889 -73.323 110.370  0.00 97.00      PROA   
ATOM    825  N   SER P  54     -10.531 -71.798 110.062  0.00 97.00      PROA   
ATOM    826  HN  SER P  54     -10.780 -70.850 109.886  0.00 97.00      PROA   
ATOM    827  CA  SER P  54     -11.621 -72.742 110.132  0.00 97.00      PROA   
ATOM    828  HA  SER P  54     -11.346 -73.630 109.579  0.00 97.00      PROA   
ATOM    829  CB  SER P  54     -12.069 -73.084 111.585  0.00 97.00      PROA   
ATOM    830  HB1 SER P  54     -12.883 -73.839 111.573  0.00 97.00      PROA   
ATOM    831  HB2 SER P  54     -12.449 -72.174 112.095  0.00 97.00      PROA   
ATOM    832  OG  SER P  54     -10.996 -73.586 112.373  0.00 97.00      PROA   
ATOM    833  HG1 SER P  54     -10.603 -74.304 111.869  0.00 97.00      PROA   
ATOM    834  C   SER P  54     -12.787 -72.068 109.450  0.00 97.00      PROA   
ATOM    835  O   SER P  54     -13.341 -71.108 109.976  0.00 97.00      PROA   
ATOM    836  N   ALA P  55     -13.160 -72.530 108.236  0.00 97.00      PROA   
ATOM    837  HN  ALA P  55     -12.684 -73.312 107.831  0.00 97.00      PROA   
ATOM    838  CA  ALA P  55     -14.058 -71.841 107.327  0.00 97.00      PROA   
ATOM    839  HA  ALA P  55     -13.600 -70.886 107.136  0.00 97.00      PROA   
ATOM    840  CB  ALA P  55     -14.131 -72.601 105.989  0.00 97.00      PROA   
ATOM    841  HB1 ALA P  55     -14.584 -73.606 106.130  0.00 97.00      PROA   
ATOM    842  HB2 ALA P  55     -13.105 -72.746 105.583  0.00 97.00      PROA   
ATOM    843  HB3 ALA P  55     -14.723 -72.036 105.240  0.00 97.00      PROA   
ATOM    844  C   ALA P  55     -15.472 -71.537 107.808  0.00 97.00      PROA   
ATOM    845  O   ALA P  55     -16.144 -72.367 108.413  0.00 97.00      PROA   
ATOM    846  N   SER P  56     -15.955 -70.305 107.503  0.00 97.00      PROA   
ATOM    847  HN  SER P  56     -15.353 -69.637 107.064  0.00 97.00      PROA   
ATOM    848  CA  SER P  56     -17.318 -69.849 107.721  0.00 97.00      PROA   
ATOM    849  HA  SER P  56     -17.822 -70.561 108.356  0.00 97.00      PROA   
ATOM    850  CB  SER P  56     -17.413 -68.454 108.405  0.00 97.00      PROA   
ATOM    851  HB1 SER P  56     -16.823 -68.483 109.346  0.00 97.00      PROA   
ATOM    852  HB2 SER P  56     -18.469 -68.230 108.673  0.00 97.00      PROA   
ATOM    853  OG  SER P  56     -16.899 -67.399 107.597  0.00 97.00      PROA   
ATOM    854  HG1 SER P  56     -17.351 -66.594 107.887  0.00 97.00      PROA   
ATOM    855  C   SER P  56     -18.057 -69.832 106.397  0.00 97.00      PROA   
ATOM    856  O   SER P  56     -17.470 -70.004 105.334  0.00 97.00      PROA   
ATOM    857  N   GLU P  57     -19.396 -69.632 106.429  0.00 97.00      PROA   
ATOM    858  HN  GLU P  57     -19.866 -69.470 107.294  0.00 97.00      PROA   
ATOM    859  CA  GLU P  57     -20.242 -69.499 105.255  0.00 97.00      PROA   
ATOM    860  HA  GLU P  57     -20.143 -70.389 104.648  0.00 97.00      PROA   
ATOM    861  CB  GLU P  57     -21.716 -69.288 105.709  0.00 97.00      PROA   
ATOM    862  HB1 GLU P  57     -22.377 -69.196 104.824  0.00 97.00      PROA   
ATOM    863  HB2 GLU P  57     -21.757 -68.315 106.257  0.00 97.00      PROA   
ATOM    864  CG  GLU P  57     -22.302 -70.332 106.705  0.00 97.00      PROA   
ATOM    865  HG1 GLU P  57     -23.261 -69.914 107.089  0.00 97.00      PROA   
ATOM    866  HG2 GLU P  57     -21.631 -70.467 107.577  0.00 97.00      PROA   
ATOM    867  CD  GLU P  57     -22.620 -71.718 106.132  0.00 97.00      PROA   
ATOM    868  OE1 GLU P  57     -23.833 -72.035 106.003  0.00 97.00      PROA   
ATOM    869  OE2 GLU P  57     -21.670 -72.510 105.898  0.00 97.00      PROA   
ATOM    870  C   GLU P  57     -19.812 -68.278 104.434  0.00 97.00      PROA   
ATOM    871  O   GLU P  57     -19.707 -68.296 103.211  0.00 97.00      PROA   
ATOM    872  N   ASP P  58     -19.523 -67.198 105.177  0.00 97.00      PROA   
ATOM    873  HN  ASP P  58     -19.679 -67.276 106.160  0.00 97.00      PROA   
ATOM    874  CA  ASP P  58     -19.182 -65.841 104.831  0.00 97.00      PROA   
ATOM    875  HA  ASP P  58     -19.863 -65.527 104.054  0.00 97.00      PROA   
ATOM    876  CB  ASP P  58     -19.418 -64.910 106.075  0.00 97.00      PROA   
ATOM    877  HB1 ASP P  58     -20.444 -64.485 105.983  0.00 97.00      PROA   
ATOM    878  HB2 ASP P  58     -18.703 -64.066 106.100  0.00 97.00      PROA   
ATOM    879  CG  ASP P  58     -19.400 -65.632 107.438  0.00 97.00      PROA   
ATOM    880  OD1 ASP P  58     -20.267 -66.515 107.683  0.00 97.00      PROA   
ATOM    881  OD2 ASP P  58     -18.519 -65.286 108.267  0.00 97.00      PROA   
ATOM    882  C   ASP P  58     -17.793 -65.668 104.222  0.00 97.00      PROA   
ATOM    883  O   ASP P  58     -17.547 -64.678 103.534  0.00 97.00      PROA   
ATOM    884  N   ASP P  59     -16.878 -66.656 104.376  0.00 97.00      PROA   
ATOM    885  HN  ASP P  59     -17.012 -67.359 105.071  0.00 97.00      PROA   
ATOM    886  CA  ASP P  59     -15.656 -66.790 103.590  0.00 97.00      PROA   
ATOM    887  HA  ASP P  59     -15.062 -65.896 103.733  0.00 97.00      PROA   
ATOM    888  CB  ASP P  59     -14.856 -68.040 104.059  0.00 97.00      PROA   
ATOM    889  HB1 ASP P  59     -14.092 -68.328 103.306  0.00 97.00      PROA   
ATOM    890  HB2 ASP P  59     -15.542 -68.897 104.208  0.00 97.00      PROA   
ATOM    891  CG  ASP P  59     -14.072 -67.793 105.349  0.00 97.00      PROA   
ATOM    892  OD1 ASP P  59     -13.400 -66.735 105.460  0.00 97.00      PROA   
ATOM    893  OD2 ASP P  59     -14.027 -68.737 106.177  0.00 97.00      PROA   
ATOM    894  C   ASP P  59     -15.907 -66.923 102.077  0.00 97.00      PROA   
ATOM    895  O   ASP P  59     -15.034 -66.620 101.271  0.00 97.00      PROA   
ATOM    896  N   SER P  60     -17.103 -67.386 101.647  0.00 97.00      PROA   
ATOM    897  HN  SER P  60     -17.791 -67.617 102.331  0.00 97.00      PROA   
ATOM    898  CA  SER P  60     -17.473 -67.582 100.242  0.00 97.00      PROA   
ATOM    899  HA  SER P  60     -16.757 -68.282  99.832  0.00 97.00      PROA   
ATOM    900  CB  SER P  60     -18.891 -68.179 100.056  0.00 97.00      PROA   
ATOM    901  HB1 SER P  60     -19.096 -68.365  98.979  0.00 97.00      PROA   
ATOM    902  HB2 SER P  60     -19.657 -67.478 100.451  0.00 97.00      PROA   
ATOM    903  OG  SER P  60     -19.030 -69.419 100.732  0.00 97.00      PROA   
ATOM    904  HG1 SER P  60     -19.182 -69.205 101.659  0.00 97.00      PROA   
ATOM    905  C   SER P  60     -17.449 -66.332  99.363  0.00 97.00      PROA   
ATOM    906  O   SER P  60     -17.875 -65.252  99.767  0.00 97.00      PROA   
ATOM    907  N   GLY P  61     -16.992 -66.470  98.093  0.00 97.00      PROA   
ATOM    908  HN  GLY P  61     -16.697 -67.364  97.758  0.00 97.00      PROA   
ATOM    909  CA  GLY P  61     -16.915 -65.347  97.170  0.00 97.00      PROA   
ATOM    910  HA1 GLY P  61     -16.754 -64.432  97.724  0.00 97.00      PROA   
ATOM    911  HA2 GLY P  61     -17.814 -65.343  96.572  0.00 97.00      PROA   
ATOM    912  C   GLY P  61     -15.740 -65.494  96.258  0.00 97.00      PROA   
ATOM    913  O   GLY P  61     -15.005 -66.470  96.333  0.00 97.00      PROA   
ATOM    914  N   GLU P  62     -15.519 -64.512  95.354  0.00 97.00      PROA   
ATOM    915  HN  GLU P  62     -16.124 -63.718  95.293  0.00 97.00      PROA   
ATOM    916  CA  GLU P  62     -14.391 -64.538  94.450  0.00 97.00      PROA   
ATOM    917  HA  GLU P  62     -14.086 -65.561  94.333  0.00 97.00      PROA   
ATOM    918  CB  GLU P  62     -14.713 -64.062  93.012  0.00 97.00      PROA   
ATOM    919  HB1 GLU P  62     -15.619 -64.622  92.686  0.00 97.00      PROA   
ATOM    920  HB2 GLU P  62     -13.866 -64.383  92.364  0.00 97.00      PROA   
ATOM    921  CG  GLU P  62     -14.998 -62.567  92.789  0.00 97.00      PROA   
ATOM    922  HG1 GLU P  62     -14.245 -61.926  93.293  0.00 97.00      PROA   
ATOM    923  HG2 GLU P  62     -16.008 -62.308  93.167  0.00 97.00      PROA   
ATOM    924  CD  GLU P  62     -14.951 -62.250  91.298  0.00 97.00      PROA   
ATOM    925  OE1 GLU P  62     -15.448 -63.059  90.480  0.00 97.00      PROA   
ATOM    926  OE2 GLU P  62     -14.411 -61.173  90.961  0.00 97.00      PROA   
ATOM    927  C   GLU P  62     -13.193 -63.840  95.037  0.00 97.00      PROA   
ATOM    928  O   GLU P  62     -13.223 -62.674  95.419  0.00 97.00      PROA   
ATOM    929  N   TYR P  63     -12.087 -64.605  95.126  0.00 97.00      PROA   
ATOM    930  HN  TYR P  63     -12.116 -65.551  94.809  0.00 97.00      PROA   
ATOM    931  CA  TYR P  63     -10.822 -64.192  95.677  0.00 97.00      PROA   
ATOM    932  HA  TYR P  63     -10.982 -63.377  96.370  0.00 97.00      PROA   
ATOM    933  CB  TYR P  63     -10.095 -65.359  96.401  0.00 97.00      PROA   
ATOM    934  HB1 TYR P  63      -9.011 -65.155  96.519  0.00 97.00      PROA   
ATOM    935  HB2 TYR P  63     -10.219 -66.293  95.815  0.00 97.00      PROA   
ATOM    936  CG  TYR P  63     -10.685 -65.602  97.765  0.00 97.00      PROA   
ATOM    937  CD1 TYR P  63     -11.975 -66.141  97.915  0.00 97.00      PROA   
ATOM    938  HD1 TYR P  63     -12.553 -66.409  97.045  0.00 97.00      PROA   
ATOM    939  CE1 TYR P  63     -12.536 -66.308  99.185  0.00 97.00      PROA   
ATOM    940  HE1 TYR P  63     -13.543 -66.683  99.277  0.00 97.00      PROA   
ATOM    941  CZ  TYR P  63     -11.790 -65.986 100.325  0.00 97.00      PROA   
ATOM    942  OH  TYR P  63     -12.349 -66.098 101.613  0.00 97.00      PROA   
ATOM    943  HH  TYR P  63     -13.289 -66.279 101.516  0.00 97.00      PROA   
ATOM    944  CD2 TYR P  63      -9.936 -65.312  98.919  0.00 97.00      PROA   
ATOM    945  HD2 TYR P  63      -8.935 -64.918  98.830  0.00 97.00      PROA   
ATOM    946  CE2 TYR P  63     -10.483 -65.510 100.190  0.00 97.00      PROA   
ATOM    947  HE2 TYR P  63      -9.916 -65.249 101.067  0.00 97.00      PROA   
ATOM    948  C   TYR P  63      -9.950 -63.683  94.561  0.00 97.00      PROA   
ATOM    949  O   TYR P  63      -9.867 -64.288  93.495  0.00 97.00      PROA   
ATOM    950  N   ARG P  64      -9.289 -62.525  94.771  0.00 97.00      PROA   
ATOM    951  HN  ARG P  64      -9.441 -61.988  95.599  0.00 97.00      PROA   
ATOM    952  CA  ARG P  64      -8.410 -61.967  93.767  0.00 97.00      PROA   
ATOM    953  HA  ARG P  64      -7.967 -62.764  93.184  0.00 97.00      PROA   
ATOM    954  CB  ARG P  64      -9.112 -60.934  92.844  0.00 97.00      PROA   
ATOM    955  HB1 ARG P  64      -8.575 -60.936  91.870  0.00 97.00      PROA   
ATOM    956  HB2 ARG P  64      -9.042 -59.902  93.257  0.00 97.00      PROA   
ATOM    957  CG  ARG P  64     -10.615 -61.202  92.630  0.00 97.00      PROA   
ATOM    958  HG1 ARG P  64     -11.155 -61.039  93.588  0.00 97.00      PROA   
ATOM    959  HG2 ARG P  64     -10.780 -62.263  92.336  0.00 97.00      PROA   
ATOM    960  CD  ARG P  64     -11.250 -60.301  91.579  0.00 97.00      PROA   
ATOM    961  HD1 ARG P  64     -10.937 -59.243  91.696  0.00 97.00      PROA   
ATOM    962  HD2 ARG P  64     -12.352 -60.361  91.643  0.00 97.00      PROA   
ATOM    963  NE  ARG P  64     -10.752 -60.812  90.269  0.00 97.00      PROA   
ATOM    964  HE  ARG P  64      -9.961 -61.424  90.264  0.00 97.00      PROA   
ATOM    965  CZ  ARG P  64     -11.424 -60.729  89.109  0.00 97.00      PROA   
ATOM    966  NH1 ARG P  64     -12.732 -60.463  89.033  0.00 97.00      PROA   
ATOM    967 HH11 ARG P  64     -13.264 -60.609  89.868  0.00 97.00      PROA   
ATOM    968 HH12 ARG P  64     -13.203 -60.669  88.184  0.00 97.00      PROA   
ATOM    969  NH2 ARG P  64     -10.747 -60.990  87.984  0.00 97.00      PROA   
ATOM    970 HH21 ARG P  64      -9.761 -61.127  88.072  0.00 97.00      PROA   
ATOM    971 HH22 ARG P  64     -11.210 -60.886  87.111  0.00 97.00      PROA   
ATOM    972  C   ARG P  64      -7.326 -61.242  94.515  0.00 97.00      PROA   
ATOM    973  O   ARG P  64      -7.539 -60.781  95.630  0.00 97.00      PROA   
ATOM    974  N   CYS P  65      -6.123 -61.103  93.916  0.00 97.00      PROA   
ATOM    975  HN  CYS P  65      -5.885 -61.616  93.094  0.00 97.00      PROA   
ATOM    976  CA  CYS P  65      -5.093 -60.264  94.482  0.00 97.00      PROA   
ATOM    977  HA  CYS P  65      -5.577 -59.503  95.071  0.00 97.00      PROA   
ATOM    978  CB  CYS P  65      -4.139 -61.061  95.402  0.00 97.00      PROA   
ATOM    979  HB1 CYS P  65      -4.735 -61.363  96.293  0.00 97.00      PROA   
ATOM    980  HB2 CYS P  65      -3.307 -60.428  95.772  0.00 97.00      PROA   
ATOM    981  SG  CYS P  65      -3.514 -62.573  94.615  0.00 97.00      PROA   
ATOM    982  C   CYS P  65      -4.315 -59.515  93.424  0.00 97.00      PROA   
ATOM    983  O   CYS P  65      -4.334 -59.836  92.240  0.00 97.00      PROA   
ATOM    984  N   GLN P  66      -3.614 -58.449  93.863  0.00 97.00      PROA   
ATOM    985  HN  GLN P  66      -3.696 -58.177  94.821  0.00 97.00      PROA   
ATOM    986  CA  GLN P  66      -2.732 -57.650  93.044  0.00 97.00      PROA   
ATOM    987  HA  GLN P  66      -2.595 -58.116  92.078  0.00 97.00      PROA   
ATOM    988  CB  GLN P  66      -3.328 -56.212  92.885  0.00 97.00      PROA   
ATOM    989  HB1 GLN P  66      -3.204 -55.618  93.811  0.00 97.00      PROA   
ATOM    990  HB2 GLN P  66      -4.424 -56.368  92.746  0.00 97.00      PROA   
ATOM    991  CG  GLN P  66      -2.831 -55.429  91.648  0.00 97.00      PROA   
ATOM    992  HG1 GLN P  66      -2.827 -56.138  90.792  0.00 97.00      PROA   
ATOM    993  HG2 GLN P  66      -1.801 -55.051  91.787  0.00 97.00      PROA   
ATOM    994  CD  GLN P  66      -3.766 -54.285  91.213  0.00 97.00      PROA   
ATOM    995  OE1 GLN P  66      -4.261 -54.325  90.088  0.00 97.00      PROA   
ATOM    996  NE2 GLN P  66      -4.027 -53.264  92.065  0.00 97.00      PROA   
ATOM    997 HE21 GLN P  66      -4.686 -52.562  91.796  0.00 97.00      PROA   
ATOM    998 HE22 GLN P  66      -3.625 -53.243  92.981  0.00 97.00      PROA   
ATOM    999  C   GLN P  66      -1.412 -57.672  93.805  0.00 97.00      PROA   
ATOM   1000  O   GLN P  66      -1.309 -57.129  94.903  0.00 97.00      PROA   
ATOM   1001  N   ARG P  67      -0.365 -58.339  93.248  0.00 97.00      PROA   
ATOM   1002  HN  ARG P  67      -0.463 -58.825  92.383  0.00 97.00      PROA   
ATOM   1003  CA  ARG P  67       0.935 -58.472  93.892  0.00 97.00      PROA   
ATOM   1004  HA  ARG P  67       0.892 -58.134  94.918  0.00 97.00      PROA   
ATOM   1005  CB  ARG P  67       1.420 -59.951  93.863  0.00 97.00      PROA   
ATOM   1006  HB1 ARG P  67       2.504 -60.030  94.101  0.00 97.00      PROA   
ATOM   1007  HB2 ARG P  67       1.286 -60.336  92.826  0.00 97.00      PROA   
ATOM   1008  CG  ARG P  67       0.659 -60.885  94.818  0.00 97.00      PROA   
ATOM   1009  HG1 ARG P  67       0.808 -61.933  94.467  0.00 97.00      PROA   
ATOM   1010  HG2 ARG P  67      -0.429 -60.666  94.750  0.00 97.00      PROA   
ATOM   1011  CD  ARG P  67       1.087 -60.779  96.288  0.00 97.00      PROA   
ATOM   1012  HD1 ARG P  67       0.326 -61.245  96.946  0.00 97.00      PROA   
ATOM   1013  HD2 ARG P  67       1.222 -59.721  96.601  0.00 97.00      PROA   
ATOM   1014  NE  ARG P  67       2.331 -61.587  96.461  0.00 97.00      PROA   
ATOM   1015  HE  ARG P  67       2.265 -62.578  96.351  0.00 97.00      PROA   
ATOM   1016  CZ  ARG P  67       3.551 -61.088  96.727  0.00 97.00      PROA   
ATOM   1017  NH1 ARG P  67       3.773 -59.789  96.942  0.00 97.00      PROA   
ATOM   1018 HH11 ARG P  67       3.002 -59.171  97.069  0.00 97.00      PROA   
ATOM   1019 HH12 ARG P  67       4.692 -59.512  97.226  0.00 97.00      PROA   
ATOM   1020  NH2 ARG P  67       4.593 -61.932  96.809  0.00 97.00      PROA   
ATOM   1021 HH21 ARG P  67       4.444 -62.901  96.648  0.00 97.00      PROA   
ATOM   1022 HH22 ARG P  67       5.501 -61.554  96.988  0.00 97.00      PROA   
ATOM   1023  C   ARG P  67       1.989 -57.663  93.173  0.00 97.00      PROA   
ATOM   1024  O   ARG P  67       2.549 -58.144  92.192  0.00 97.00      PROA   
ATOM   1025  N   GLY P  68       2.318 -56.444  93.683  0.00 97.00      PROA   
ATOM   1026  HN  GLY P  68       1.825 -56.123  94.490  0.00 97.00      PROA   
ATOM   1027  CA  GLY P  68       3.432 -55.579  93.275  0.00 97.00      PROA   
ATOM   1028  HA1 GLY P  68       4.335 -56.040  93.646  0.00 97.00      PROA   
ATOM   1029  HA2 GLY P  68       3.254 -54.618  93.734  0.00 97.00      PROA   
ATOM   1030  C   GLY P  68       3.674 -55.298  91.803  0.00 97.00      PROA   
ATOM   1031  O   GLY P  68       4.736 -54.796  91.439  0.00 97.00      PROA   
ATOM   1032  N   LEU P  69       2.718 -55.635  90.918  0.00 97.00      PROA   
ATOM   1033  HN  LEU P  69       1.870 -56.030  91.255  0.00 97.00      PROA   
ATOM   1034  CA  LEU P  69       2.960 -55.751  89.499  0.00 97.00      PROA   
ATOM   1035  HA  LEU P  69       3.731 -55.055  89.193  0.00 97.00      PROA   
ATOM   1036  CB  LEU P  69       3.319 -57.209  89.101  0.00 97.00      PROA   
ATOM   1037  HB1 LEU P  69       3.283 -57.339  87.997  0.00 97.00      PROA   
ATOM   1038  HB2 LEU P  69       2.561 -57.878  89.569  0.00 97.00      PROA   
ATOM   1039  CG  LEU P  69       4.694 -57.741  89.563  0.00 97.00      PROA   
ATOM   1040  HG  LEU P  69       4.787 -57.599  90.664  0.00 97.00      PROA   
ATOM   1041  CD1 LEU P  69       4.787 -59.253  89.291  0.00 97.00      PROA   
ATOM   1042 HD11 LEU P  69       4.683 -59.456  88.204  0.00 97.00      PROA   
ATOM   1043 HD12 LEU P  69       3.988 -59.797  89.838  0.00 97.00      PROA   
ATOM   1044 HD13 LEU P  69       5.772 -59.634  89.628  0.00 97.00      PROA   
ATOM   1045  CD2 LEU P  69       5.855 -57.001  88.880  0.00 97.00      PROA   
ATOM   1046 HD21 LEU P  69       5.845 -55.926  89.150  0.00 97.00      PROA   
ATOM   1047 HD22 LEU P  69       5.775 -57.097  87.776  0.00 97.00      PROA   
ATOM   1048 HD23 LEU P  69       6.824 -57.435  89.202  0.00 97.00      PROA   
ATOM   1049  C   LEU P  69       1.687 -55.402  88.768  0.00 97.00      PROA   
ATOM   1050  O   LEU P  69       0.590 -55.639  89.269  0.00 97.00      PROA   
ATOM   1051  N   SER P  70       1.814 -54.844  87.540  0.00 97.00      PROA   
ATOM   1052  HN  SER P  70       2.726 -54.681  87.165  0.00 97.00      PROA   
ATOM   1053  CA  SER P  70       0.727 -54.471  86.642  0.00 97.00      PROA   
ATOM   1054  HA  SER P  70       0.295 -53.579  87.070  0.00 97.00      PROA   
ATOM   1055  CB  SER P  70       1.274 -54.075  85.244  0.00 97.00      PROA   
ATOM   1056  HB1 SER P  70       1.865 -53.140  85.364  0.00 97.00      PROA   
ATOM   1057  HB2 SER P  70       0.455 -53.870  84.522  0.00 97.00      PROA   
ATOM   1058  OG  SER P  70       2.145 -55.083  84.731  0.00 97.00      PROA   
ATOM   1059  HG1 SER P  70       2.530 -54.748  83.917  0.00 97.00      PROA   
ATOM   1060  C   SER P  70      -0.421 -55.473  86.495  0.00 97.00      PROA   
ATOM   1061  O   SER P  70      -0.225 -56.620  86.111  0.00 97.00      PROA   
ATOM   1062  N   GLY P  71      -1.670 -55.040  86.790  0.00 97.00      PROA   
ATOM   1063  HN  GLY P  71      -1.797 -54.086  87.052  0.00 97.00      PROA   
ATOM   1064  CA  GLY P  71      -2.863 -55.883  86.770  0.00 97.00      PROA   
ATOM   1065  HA1 GLY P  71      -2.822 -56.504  85.886  0.00 97.00      PROA   
ATOM   1066  HA2 GLY P  71      -3.711 -55.218  86.752  0.00 97.00      PROA   
ATOM   1067  C   GLY P  71      -3.036 -56.812  87.960  0.00 97.00      PROA   
ATOM   1068  O   GLY P  71      -2.086 -57.206  88.625  0.00 97.00      PROA   
ATOM   1069  N   ARG P  72      -4.304 -57.199  88.237  0.00 97.00      PROA   
ATOM   1070  HN  ARG P  72      -5.054 -56.860  87.678  0.00 97.00      PROA   
ATOM   1071  CA  ARG P  72      -4.718 -58.078  89.316  0.00 97.00      PROA   
ATOM   1072  HA  ARG P  72      -3.857 -58.330  89.923  0.00 97.00      PROA   
ATOM   1073  CB  ARG P  72      -5.817 -57.475  90.249  0.00 97.00      PROA   
ATOM   1074  HB1 ARG P  72      -5.432 -56.522  90.665  0.00 97.00      PROA   
ATOM   1075  HB2 ARG P  72      -5.939 -58.153  91.124  0.00 97.00      PROA   
ATOM   1076  CG  ARG P  72      -7.249 -57.256  89.686  0.00 97.00      PROA   
ATOM   1077  HG1 ARG P  72      -7.834 -56.739  90.482  0.00 97.00      PROA   
ATOM   1078  HG2 ARG P  72      -7.722 -58.248  89.530  0.00 97.00      PROA   
ATOM   1079  CD  ARG P  72      -7.417 -56.447  88.387  0.00 97.00      PROA   
ATOM   1080  HD1 ARG P  72      -8.482 -56.160  88.247  0.00 97.00      PROA   
ATOM   1081  HD2 ARG P  72      -7.071 -57.039  87.510  0.00 97.00      PROA   
ATOM   1082  NE  ARG P  72      -6.585 -55.217  88.533  0.00 97.00      PROA   
ATOM   1083  HE  ARG P  72      -5.969 -55.160  89.317  0.00 97.00      PROA   
ATOM   1084  CZ  ARG P  72      -6.406 -54.265  87.596  0.00 97.00      PROA   
ATOM   1085  NH1 ARG P  72      -7.144 -54.155  86.488  0.00 97.00      PROA   
ATOM   1086 HH11 ARG P  72      -7.935 -54.745  86.379  0.00 97.00      PROA   
ATOM   1087 HH12 ARG P  72      -6.942 -53.407  85.860  0.00 97.00      PROA   
ATOM   1088  NH2 ARG P  72      -5.423 -53.375  87.817  0.00 97.00      PROA   
ATOM   1089 HH21 ARG P  72      -4.896 -53.493  88.659  0.00 97.00      PROA   
ATOM   1090 HH22 ARG P  72      -5.312 -52.586  87.223  0.00 97.00      PROA   
ATOM   1091  C   ARG P  72      -5.246 -59.358  88.708  0.00 97.00      PROA   
ATOM   1092  O   ARG P  72      -5.578 -59.419  87.527  0.00 97.00      PROA   
ATOM   1093  N   SER P  73      -5.283 -60.417  89.545  0.00 97.00      PROA   
ATOM   1094  HN  SER P  73      -4.923 -60.299  90.470  0.00 97.00      PROA   
ATOM   1095  CA  SER P  73      -5.778 -61.762  89.331  0.00 97.00      PROA   
ATOM   1096  HA  SER P  73      -5.017 -62.239  88.729  0.00 97.00      PROA   
ATOM   1097  CB  SER P  73      -5.841 -62.531  90.680  0.00 97.00      PROA   
ATOM   1098  HB1 SER P  73      -6.602 -63.334  90.743  0.00 97.00      PROA   
ATOM   1099  HB2 SER P  73      -6.090 -61.803  91.472  0.00 97.00      PROA   
ATOM   1100  OG  SER P  73      -4.590 -63.136  90.970  0.00 97.00      PROA   
ATOM   1101  HG1 SER P  73      -4.592 -63.957  90.463  0.00 97.00      PROA   
ATOM   1102  C   SER P  73      -7.066 -62.048  88.591  0.00 97.00      PROA   
ATOM   1103  O   SER P  73      -7.963 -61.234  88.401  0.00 97.00      PROA   
ATOM   1104  N   ASP P  74      -7.130 -63.349  88.263  0.00 97.00      PROA   
ATOM   1105  HN  ASP P  74      -6.282 -63.870  88.370  0.00 97.00      PROA   
ATOM   1106  CA  ASP P  74      -8.213 -64.291  88.164  0.00 97.00      PROA   
ATOM   1107  HA  ASP P  74      -8.550 -64.238  87.143  0.00 97.00      PROA   
ATOM   1108  CB  ASP P  74      -7.616 -65.726  88.417  0.00 97.00      PROA   
ATOM   1109  HB1 ASP P  74      -7.209 -66.106  87.453  0.00 97.00      PROA   
ATOM   1110  HB2 ASP P  74      -8.388 -66.440  88.760  0.00 97.00      PROA   
ATOM   1111  CG  ASP P  74      -6.432 -65.753  89.411  0.00 97.00      PROA   
ATOM   1112  OD1 ASP P  74      -5.356 -65.179  89.091  0.00 97.00      PROA   
ATOM   1113  OD2 ASP P  74      -6.587 -66.361  90.500  0.00 97.00      PROA   
ATOM   1114  C   ASP P  74      -9.406 -64.037  89.104  0.00 97.00      PROA   
ATOM   1115  O   ASP P  74      -9.249 -63.443  90.171  0.00 97.00      PROA   
ATOM   1116  N   PRO P  75     -10.625 -64.438  88.748  0.00 97.00      PROA   
ATOM   1117  CD  PRO P  75     -11.047 -64.680  87.365  0.00 97.00      PROA   
ATOM   1118  HD1 PRO P  75     -10.603 -65.633  87.002  0.00 97.00      PROA   
ATOM   1119  HD2 PRO P  75     -10.727 -63.836  86.715  0.00 97.00      PROA   
ATOM   1120  CA  PRO P  75     -11.720 -64.606  89.689  0.00 97.00      PROA   
ATOM   1121  HA  PRO P  75     -11.651 -63.937  90.537  0.00 97.00      PROA   
ATOM   1122  CB  PRO P  75     -12.942 -64.274  88.816  0.00 97.00      PROA   
ATOM   1123  HB1 PRO P  75     -13.071 -63.171  88.793  0.00 97.00      PROA   
ATOM   1124  HB2 PRO P  75     -13.890 -64.710  89.188  0.00 97.00      PROA   
ATOM   1125  CG  PRO P  75     -12.578 -64.768  87.406  0.00 97.00      PROA   
ATOM   1126  HG1 PRO P  75     -12.889 -65.830  87.301  0.00 97.00      PROA   
ATOM   1127  HG2 PRO P  75     -13.066 -64.166  86.616  0.00 97.00      PROA   
ATOM   1128  C   PRO P  75     -11.796 -66.040  90.199  0.00 97.00      PROA   
ATOM   1129  O   PRO P  75     -12.609 -66.810  89.691  0.00 97.00      PROA   
ATOM   1130  N   ILE P  76     -11.010 -66.453  91.223  0.00 97.00      PROA   
ATOM   1131  HN  ILE P  76     -10.302 -65.876  91.627  0.00 97.00      PROA   
ATOM   1132  CA  ILE P  76     -11.225 -67.779  91.795  0.00 97.00      PROA   
ATOM   1133  HA  ILE P  76     -11.544 -68.441  91.002  0.00 97.00      PROA   
ATOM   1134  CB  ILE P  76      -9.991 -68.481  92.349  0.00 97.00      PROA   
ATOM   1135  HB  ILE P  76     -10.311 -69.418  92.866  0.00 97.00      PROA   
ATOM   1136  CG2 ILE P  76      -9.101 -68.909  91.158  0.00 97.00      PROA   
ATOM   1137 HG21 ILE P  76      -8.718 -68.015  90.623  0.00 97.00      PROA   
ATOM   1138 HG22 ILE P  76      -9.666 -69.538  90.440  0.00 97.00      PROA   
ATOM   1139 HG23 ILE P  76      -8.228 -69.489  91.523  0.00 97.00      PROA   
ATOM   1140  CG1 ILE P  76      -9.193 -67.622  93.351  0.00 97.00      PROA   
ATOM   1141 HG11 ILE P  76      -9.766 -66.709  93.602  0.00 97.00      PROA   
ATOM   1142 HG12 ILE P  76      -8.250 -67.293  92.863  0.00 97.00      PROA   
ATOM   1143  CD  ILE P  76      -8.878 -68.367  94.650  0.00 97.00      PROA   
ATOM   1144  HD1 ILE P  76      -8.261 -69.267  94.448  0.00 97.00      PROA   
ATOM   1145  HD2 ILE P  76      -9.818 -68.680  95.155  0.00 97.00      PROA   
ATOM   1146  HD3 ILE P  76      -8.323 -67.701  95.342  0.00 97.00      PROA   
ATOM   1147  C   ILE P  76     -12.374 -67.744  92.795  0.00 97.00      PROA   
ATOM   1148  O   ILE P  76     -12.249 -67.328  93.944  0.00 97.00      PROA   
ATOM   1149  N   GLN P  77     -13.564 -68.178  92.328  0.00 97.00      PROA   
ATOM   1150  HN  GLN P  77     -13.651 -68.417  91.364  0.00 97.00      PROA   
ATOM   1151  CA  GLN P  77     -14.802 -68.099  93.071  0.00 97.00      PROA   
ATOM   1152  HA  GLN P  77     -14.787 -67.216  93.682  0.00 97.00      PROA   
ATOM   1153  CB  GLN P  77     -15.999 -67.964  92.089  0.00 97.00      PROA   
ATOM   1154  HB1 GLN P  77     -16.872 -67.592  92.669  0.00 97.00      PROA   
ATOM   1155  HB2 GLN P  77     -16.272 -68.952  91.659  0.00 97.00      PROA   
ATOM   1156  CG  GLN P  77     -15.693 -66.999  90.910  0.00 97.00      PROA   
ATOM   1157  HG1 GLN P  77     -15.056 -67.506  90.154  0.00 97.00      PROA   
ATOM   1158  HG2 GLN P  77     -15.136 -66.113  91.271  0.00 97.00      PROA   
ATOM   1159  CD  GLN P  77     -16.974 -66.558  90.194  0.00 97.00      PROA   
ATOM   1160  OE1 GLN P  77     -17.797 -67.400  89.820  0.00 97.00      PROA   
ATOM   1161  NE2 GLN P  77     -17.145 -65.223  89.972  0.00 97.00      PROA   
ATOM   1162 HE21 GLN P  77     -16.441 -64.556  90.229  0.00 97.00      PROA   
ATOM   1163 HE22 GLN P  77     -17.978 -64.917  89.517  0.00 97.00      PROA   
ATOM   1164  C   GLN P  77     -14.932 -69.305  93.991  0.00 97.00      PROA   
ATOM   1165  O   GLN P  77     -15.123 -70.427  93.535  0.00 97.00      PROA   
ATOM   1166  N   LEU P  78     -14.809 -69.067  95.323  0.00 97.00      PROA   
ATOM   1167  HN  LEU P  78     -14.708 -68.124  95.640  0.00 97.00      PROA   
ATOM   1168  CA  LEU P  78     -14.712 -70.042  96.395  0.00 97.00      PROA   
ATOM   1169  HA  LEU P  78     -14.360 -70.980  95.992  0.00 97.00      PROA   
ATOM   1170  CB  LEU P  78     -13.731 -69.511  97.479  0.00 97.00      PROA   
ATOM   1171  HB1 LEU P  78     -14.156 -68.570  97.896  0.00 97.00      PROA   
ATOM   1172  HB2 LEU P  78     -12.773 -69.235  96.982  0.00 97.00      PROA   
ATOM   1173  CG  LEU P  78     -13.404 -70.456  98.660  0.00 97.00      PROA   
ATOM   1174  HG  LEU P  78     -14.339 -70.948  99.011  0.00 97.00      PROA   
ATOM   1175  CD1 LEU P  78     -12.408 -71.549  98.245  0.00 97.00      PROA   
ATOM   1176 HD11 LEU P  78     -11.440 -71.081  97.969  0.00 97.00      PROA   
ATOM   1177 HD12 LEU P  78     -12.786 -72.116  97.375  0.00 97.00      PROA   
ATOM   1178 HD13 LEU P  78     -12.234 -72.255  99.084  0.00 97.00      PROA   
ATOM   1179  CD2 LEU P  78     -12.841 -69.668  99.859  0.00 97.00      PROA   
ATOM   1180 HD21 LEU P  78     -13.579 -68.919 100.212  0.00 97.00      PROA   
ATOM   1181 HD22 LEU P  78     -11.909 -69.139  99.567  0.00 97.00      PROA   
ATOM   1182 HD23 LEU P  78     -12.609 -70.354 100.700  0.00 97.00      PROA   
ATOM   1183  C   LEU P  78     -16.066 -70.258  97.044  0.00 97.00      PROA   
ATOM   1184  O   LEU P  78     -16.784 -69.303  97.328  0.00 97.00      PROA   
ATOM   1185  N   GLU P  79     -16.446 -71.535  97.293  0.00 97.00      PROA   
ATOM   1186  HN  GLU P  79     -15.870 -72.304  97.022  0.00 97.00      PROA   
ATOM   1187  CA  GLU P  79     -17.744 -71.894  97.830  0.00 97.00      PROA   
ATOM   1188  HA  GLU P  79     -18.319 -71.006  98.056  0.00 97.00      PROA   
ATOM   1189  CB  GLU P  79     -18.527 -72.773  96.822  0.00 97.00      PROA   
ATOM   1190  HB1 GLU P  79     -19.490 -73.095  97.273  0.00 97.00      PROA   
ATOM   1191  HB2 GLU P  79     -17.911 -73.684  96.644  0.00 97.00      PROA   
ATOM   1192  CG  GLU P  79     -18.838 -72.072  95.477  0.00 97.00      PROA   
ATOM   1193  HG1 GLU P  79     -18.074 -71.297  95.255  0.00 97.00      PROA   
ATOM   1194  HG2 GLU P  79     -19.827 -71.571  95.525  0.00 97.00      PROA   
ATOM   1195  CD  GLU P  79     -18.800 -73.039  94.290  0.00 97.00      PROA   
ATOM   1196  OE1 GLU P  79     -17.792 -73.782  94.160  0.00 97.00      PROA   
ATOM   1197  OE2 GLU P  79     -19.741 -72.997  93.454  0.00 97.00      PROA   
ATOM   1198  C   GLU P  79     -17.621 -72.693  99.110  0.00 97.00      PROA   
ATOM   1199  O   GLU P  79     -16.891 -73.678  99.186  0.00 97.00      PROA   
ATOM   1200  N   VAL P  80     -18.436 -72.321 100.126  0.00  0.00      PROA   
ATOM   1201  HN  VAL P  80     -19.036 -71.529 100.039  0.00  0.00      PROA   
ATOM   1202  CA  VAL P  80     -18.536 -73.026 101.382  0.00  0.00      PROA   
ATOM   1203  HA  VAL P  80     -17.836 -73.841 101.380  0.00  0.00      PROA   
ATOM   1204  CB  VAL P  80     -18.221 -72.165 102.602  0.00  0.00      PROA   
ATOM   1205  HB  VAL P  80     -18.942 -71.322 102.687  0.00  0.00      PROA   
ATOM   1206  CG1 VAL P  80     -18.303 -73.019 103.887  0.00  0.00      PROA   
ATOM   1207 HG11 VAL P  80     -17.654 -73.913 103.786  0.00  0.00      PROA   
ATOM   1208 HG12 VAL P  80     -19.343 -73.351 104.084  0.00  0.00      PROA   
ATOM   1209 HG13 VAL P  80     -17.958 -72.437 104.765  0.00  0.00      PROA   
ATOM   1210  CG2 VAL P  80     -16.802 -71.580 102.412  0.00  0.00      PROA   
ATOM   1211 HG21 VAL P  80     -16.765 -70.880 101.553  0.00  0.00      PROA   
ATOM   1212 HG22 VAL P  80     -16.072 -72.397 102.237  0.00  0.00      PROA   
ATOM   1213 HG23 VAL P  80     -16.484 -71.025 103.317  0.00  0.00      PROA   
ATOM   1214  C   VAL P  80     -19.936 -73.596 101.422  0.00  0.00      PROA   
ATOM   1215  O   VAL P  80     -20.897 -72.922 101.056  0.00  0.00      PROA   
ATOM   1216  N   HSD P  81     -20.056 -74.887 101.827  0.00  0.00      PROA   
ATOM   1217  HN  HSD P  81     -19.259 -75.391 102.151  0.00  0.00      PROA   
ATOM   1218  CA  HSD P  81     -21.266 -75.673 101.731  0.00  0.00      PROA   
ATOM   1219  HA  HSD P  81     -22.118 -75.021 101.596  0.00  0.00      PROA   
ATOM   1220  CB  HSD P  81     -21.205 -76.723 100.596  0.00  0.00      PROA   
ATOM   1221  HB1 HSD P  81     -22.139 -77.325 100.556  0.00  0.00      PROA   
ATOM   1222  HB2 HSD P  81     -20.357 -77.420 100.786  0.00  0.00      PROA   
ATOM   1223  ND1 HSD P  81     -21.979 -75.653  98.418  0.00  0.00      PROA   
ATOM   1224  HD1 HSD P  81     -22.947 -75.566  98.660  0.00  0.00      PROA   
ATOM   1225  CG  HSD P  81     -20.978 -76.123  99.241  0.00  0.00      PROA   
ATOM   1226  CE1 HSD P  81     -21.404 -75.383  97.219  0.00  0.00      PROA   
ATOM   1227  HE1 HSD P  81     -21.964 -74.995  96.371  0.00  0.00      PROA   
ATOM   1228  NE2 HSD P  81     -20.114 -75.657  97.212  0.00  0.00      PROA   
ATOM   1229  CD2 HSD P  81     -19.848 -76.122  98.487  0.00  0.00      PROA   
ATOM   1230  HD2 HSD P  81     -18.849 -76.436  98.757  0.00  0.00      PROA   
ATOM   1231  C   HSD P  81     -21.441 -76.435 103.015  0.00  0.00      PROA   
ATOM   1232  O   HSD P  81     -20.528 -76.504 103.838  0.00  0.00      PROA   
ATOM   1233  N   ARG P  82     -22.649 -77.021 103.205  0.00  0.00      PROA   
ATOM   1234  HN  ARG P  82     -23.387 -76.921 102.543  0.00  0.00      PROA   
ATOM   1235  CA  ARG P  82     -22.932 -77.891 104.319  0.00  0.00      PROA   
ATOM   1236  HA  ARG P  82     -22.092 -78.563 104.437  0.00  0.00      PROA   
ATOM   1237  CB  ARG P  82     -23.181 -77.144 105.651  0.00  0.00      PROA   
ATOM   1238  HB1 ARG P  82     -22.267 -76.550 105.875  0.00  0.00      PROA   
ATOM   1239  HB2 ARG P  82     -23.297 -77.883 106.473  0.00  0.00      PROA   
ATOM   1240  CG  ARG P  82     -24.379 -76.177 105.650  0.00  0.00      PROA   
ATOM   1241  HG1 ARG P  82     -25.329 -76.753 105.608  0.00  0.00      PROA   
ATOM   1242  HG2 ARG P  82     -24.332 -75.535 104.742  0.00  0.00      PROA   
ATOM   1243  CD  ARG P  82     -24.390 -75.248 106.872  0.00  0.00      PROA   
ATOM   1244  HD1 ARG P  82     -25.279 -74.582 106.860  0.00  0.00      PROA   
ATOM   1245  HD2 ARG P  82     -23.460 -74.638 106.879  0.00  0.00      PROA   
ATOM   1246  NE  ARG P  82     -24.433 -76.086 108.112  0.00  0.00      PROA   
ATOM   1247  HE  ARG P  82     -24.617 -77.065 108.019  0.00  0.00      PROA   
ATOM   1248  CZ  ARG P  82     -24.146 -75.591 109.342  0.00  0.00      PROA   
ATOM   1249  NH1 ARG P  82     -23.900 -74.273 109.532  0.00  0.00      PROA   
ATOM   1250 HH11 ARG P  82     -23.682 -73.930 110.445  0.00  0.00      PROA   
ATOM   1251 HH12 ARG P  82     -23.920 -73.645 108.753  0.00  0.00      PROA   
ATOM   1252  NH2 ARG P  82     -24.106 -76.439 110.400  0.00  0.00      PROA   
ATOM   1253 HH21 ARG P  82     -23.894 -76.089 111.312  0.00  0.00      PROA   
ATOM   1254 HH22 ARG P  82     -24.288 -77.412 110.267  0.00  0.00      PROA   
ATOM   1255  C   ARG P  82     -24.141 -78.722 103.970  0.00  0.00      PROA   
ATOM   1256  O   ARG P  82     -24.862 -78.425 103.018  0.00  0.00      PROA   
ATOM   1257  N   GLY P  83     -24.353 -79.820 104.744  0.00  0.00      PROA   
ATOM   1258  HN  GLY P  83     -23.732 -80.020 105.497  0.00  0.00      PROA   
ATOM   1259  CA  GLY P  83     -25.423 -80.789 104.592  0.00  0.00      PROA   
ATOM   1260  HA1 GLY P  83     -25.218 -81.574 105.306  0.00  0.00      PROA   
ATOM   1261  HA2 GLY P  83     -25.403 -81.137 103.569  0.00  0.00      PROA   
ATOM   1262  C   GLY P  83     -26.802 -80.254 104.880  0.00  0.00      PROA   
ATOM   1263  O   GLY P  83     -26.993 -79.058 105.101  0.00  0.00      PROA   
ATOM   1264  N   TRP P  84     -27.807 -81.169 104.881  0.00  0.00      PROA   
ATOM   1265  HN  TRP P  84     -27.628 -82.139 104.740  0.00  0.00      PROA   
ATOM   1266  CA  TRP P  84     -29.202 -80.805 104.996  0.00  0.00      PROA   
ATOM   1267  HA  TRP P  84     -29.282 -79.864 105.522  0.00  0.00      PROA   
ATOM   1268  CB  TRP P  84     -29.907 -80.699 103.614  0.00  0.00      PROA   
ATOM   1269  HB1 TRP P  84     -30.984 -80.462 103.756  0.00  0.00      PROA   
ATOM   1270  HB2 TRP P  84     -29.845 -81.682 103.095  0.00  0.00      PROA   
ATOM   1271  CG  TRP P  84     -29.322 -79.645 102.728  0.00  0.00      PROA   
ATOM   1272  CD1 TRP P  84     -28.583 -79.818 101.587  0.00  0.00      PROA   
ATOM   1273  HD1 TRP P  84     -28.357 -80.771 101.133  0.00  0.00      PROA   
ATOM   1274  NE1 TRP P  84     -28.164 -78.602 101.120  0.00  0.00      PROA   
ATOM   1275  HE1 TRP P  84     -27.619 -78.463 100.323  0.00  0.00      PROA   
ATOM   1276  CE2 TRP P  84     -28.617 -77.612 101.945  0.00  0.00      PROA   
ATOM   1277  CD2 TRP P  84     -29.359 -78.231 102.976  0.00  0.00      PROA   
ATOM   1278  CE3 TRP P  84     -29.937 -77.446 103.972  0.00  0.00      PROA   
ATOM   1279  HE3 TRP P  84     -30.509 -77.885 104.775  0.00  0.00      PROA   
ATOM   1280  CZ3 TRP P  84     -29.770 -76.060 103.919  0.00  0.00      PROA   
ATOM   1281  HZ3 TRP P  84     -30.216 -75.442 104.686  0.00  0.00      PROA   
ATOM   1282  CZ2 TRP P  84     -28.446 -76.234 101.894  0.00  0.00      PROA   
ATOM   1283  HZ2 TRP P  84     -27.877 -75.757 101.110  0.00  0.00      PROA   
ATOM   1284  CH2 TRP P  84     -29.034 -75.465 102.899  0.00  0.00      PROA   
ATOM   1285  HH2 TRP P  84     -28.917 -74.390 102.884  0.00  0.00      PROA   
ATOM   1286  C   TRP P  84     -29.955 -81.826 105.805  0.00  0.00      PROA   
ATOM   1287  O   TRP P  84     -31.046 -81.520 106.283  0.00  0.00      PROA   
ATOM   1288  N   LEU P  85     -29.394 -83.044 106.008  0.00  0.00      PROA   
ATOM   1289  HN  LEU P  85     -28.512 -83.289 105.612  0.00  0.00      PROA   
ATOM   1290  CA  LEU P  85     -30.003 -84.046 106.854  0.00  0.00      PROA   
ATOM   1291  HA  LEU P  85     -30.650 -83.557 107.566  0.00  0.00      PROA   
ATOM   1292  CB  LEU P  85     -30.786 -85.173 106.121  0.00  0.00      PROA   
ATOM   1293  HB1 LEU P  85     -31.013 -86.009 106.822  0.00  0.00      PROA   
ATOM   1294  HB2 LEU P  85     -30.143 -85.581 105.310  0.00  0.00      PROA   
ATOM   1295  CG  LEU P  85     -32.151 -84.776 105.509  0.00  0.00      PROA   
ATOM   1296  HG  LEU P  85     -31.966 -84.001 104.732  0.00  0.00      PROA   
ATOM   1297  CD1 LEU P  85     -32.778 -86.003 104.823  0.00  0.00      PROA   
ATOM   1298 HD11 LEU P  85     -33.043 -86.775 105.576  0.00  0.00      PROA   
ATOM   1299 HD12 LEU P  85     -32.056 -86.450 104.110  0.00  0.00      PROA   
ATOM   1300 HD13 LEU P  85     -33.698 -85.711 104.275  0.00  0.00      PROA   
ATOM   1301  CD2 LEU P  85     -33.146 -84.199 106.534  0.00  0.00      PROA   
ATOM   1302 HD21 LEU P  85     -32.757 -83.265 106.983  0.00  0.00      PROA   
ATOM   1303 HD22 LEU P  85     -33.332 -84.933 107.347  0.00  0.00      PROA   
ATOM   1304 HD23 LEU P  85     -34.114 -83.968 106.040  0.00  0.00      PROA   
ATOM   1305  C   LEU P  85     -28.921 -84.711 107.650  0.00  0.00      PROA   
ATOM   1306  O   LEU P  85     -27.740 -84.675 107.307  0.00  0.00      PROA   
ATOM   1307  N   LEU P  86     -29.358 -85.341 108.759  0.00  0.00      PROA   
ATOM   1308  HN  LEU P  86     -30.326 -85.317 108.998  0.00  0.00      PROA   
ATOM   1309  CA  LEU P  86     -28.555 -86.117 109.654  0.00  0.00      PROA   
ATOM   1310  HA  LEU P  86     -27.782 -86.622 109.091  0.00  0.00      PROA   
ATOM   1311  CB  LEU P  86     -27.969 -85.266 110.813  0.00  0.00      PROA   
ATOM   1312  HB1 LEU P  86     -28.802 -84.726 111.318  0.00  0.00      PROA   
ATOM   1313  HB2 LEU P  86     -27.305 -84.496 110.362  0.00  0.00      PROA   
ATOM   1314  CG  LEU P  86     -27.154 -86.026 111.891  0.00  0.00      PROA   
ATOM   1315  HG  LEU P  86     -27.826 -86.768 112.379  0.00  0.00      PROA   
ATOM   1316  CD1 LEU P  86     -25.959 -86.799 111.295  0.00  0.00      PROA   
ATOM   1317 HD11 LEU P  86     -25.260 -86.097 110.794  0.00  0.00      PROA   
ATOM   1318 HD12 LEU P  86     -26.303 -87.547 110.552  0.00  0.00      PROA   
ATOM   1319 HD13 LEU P  86     -25.410 -87.333 112.099  0.00  0.00      PROA   
ATOM   1320  CD2 LEU P  86     -26.689 -85.067 113.007  0.00  0.00      PROA   
ATOM   1321 HD21 LEU P  86     -27.562 -84.560 113.469  0.00  0.00      PROA   
ATOM   1322 HD22 LEU P  86     -26.008 -84.294 112.592  0.00  0.00      PROA   
ATOM   1323 HD23 LEU P  86     -26.150 -85.629 113.798  0.00  0.00      PROA   
ATOM   1324  C   LEU P  86     -29.520 -87.130 110.197  0.00  0.00      PROA   
ATOM   1325  O   LEU P  86     -30.701 -86.843 110.370  0.00  0.00      PROA   
ATOM   1326  N   LEU P  87     -29.025 -88.349 110.480  0.00 97.00      PROA   
ATOM   1327  HN  LEU P  87     -28.066 -88.544 110.303  0.00 97.00      PROA   
ATOM   1328  CA  LEU P  87     -29.775 -89.393 111.135  0.00 97.00      PROA   
ATOM   1329  HA  LEU P  87     -30.818 -89.121 111.213  0.00 97.00      PROA   
ATOM   1330  CB  LEU P  87     -29.669 -90.736 110.377  0.00 97.00      PROA   
ATOM   1331  HB1 LEU P  87     -28.595 -91.003 110.261  0.00 97.00      PROA   
ATOM   1332  HB2 LEU P  87     -30.085 -90.598 109.353  0.00 97.00      PROA   
ATOM   1333  CG  LEU P  87     -30.402 -91.920 111.043  0.00 97.00      PROA   
ATOM   1334  HG  LEU P  87     -30.027 -92.033 112.085  0.00 97.00      PROA   
ATOM   1335  CD1 LEU P  87     -31.924 -91.708 111.113  0.00 97.00      PROA   
ATOM   1336 HD11 LEU P  87     -32.336 -91.550 110.094  0.00 97.00      PROA   
ATOM   1337 HD12 LEU P  87     -32.166 -90.825 111.737  0.00 97.00      PROA   
ATOM   1338 HD13 LEU P  87     -32.413 -92.598 111.560  0.00 97.00      PROA   
ATOM   1339  CD2 LEU P  87     -30.078 -93.229 110.315  0.00 97.00      PROA   
ATOM   1340 HD21 LEU P  87     -28.980 -93.387 110.265  0.00 97.00      PROA   
ATOM   1341 HD22 LEU P  87     -30.484 -93.206 109.282  0.00 97.00      PROA   
ATOM   1342 HD23 LEU P  87     -30.535 -94.076 110.867  0.00 97.00      PROA   
ATOM   1343  C   LEU P  87     -29.217 -89.537 112.531  0.00 97.00      PROA   
ATOM   1344  O   LEU P  87     -28.098 -90.000 112.739  0.00 97.00      PROA   
ATOM   1345  N   GLN P  88     -30.011 -89.140 113.543  0.00 97.00      PROA   
ATOM   1346  HN  GLN P  88     -30.926 -88.777 113.366  0.00 97.00      PROA   
ATOM   1347  CA  GLN P  88     -29.620 -89.173 114.930  0.00 97.00      PROA   
ATOM   1348  HA  GLN P  88     -28.554 -89.006 114.997  0.00 97.00      PROA   
ATOM   1349  CB  GLN P  88     -30.344 -88.065 115.737  0.00 97.00      PROA   
ATOM   1350  HB1 GLN P  88     -29.963 -88.093 116.779  0.00 97.00      PROA   
ATOM   1351  HB2 GLN P  88     -31.435 -88.279 115.754  0.00 97.00      PROA   
ATOM   1352  CG  GLN P  88     -30.119 -86.645 115.169  0.00 97.00      PROA   
ATOM   1353  HG1 GLN P  88     -30.490 -86.581 114.125  0.00 97.00      PROA   
ATOM   1354  HG2 GLN P  88     -29.032 -86.417 115.163  0.00 97.00      PROA   
ATOM   1355  CD  GLN P  88     -30.891 -85.595 115.983  0.00 97.00      PROA   
ATOM   1356  OE1 GLN P  88     -32.123 -85.622 116.054  0.00 97.00      PROA   
ATOM   1357  NE2 GLN P  88     -30.149 -84.612 116.567  0.00 97.00      PROA   
ATOM   1358 HE21 GLN P  88     -30.623 -83.812 116.931  0.00 97.00      PROA   
ATOM   1359 HE22 GLN P  88     -29.155 -84.614 116.474  0.00 97.00      PROA   
ATOM   1360  C   GLN P  88     -29.942 -90.541 115.504  0.00 97.00      PROA   
ATOM   1361  O   GLN P  88     -31.082 -90.991 115.474  0.00 97.00      PROA   
ATOM   1362  N   VAL P  89     -28.916 -91.257 116.018  0.00 97.00      PROA   
ATOM   1363  HN  VAL P  89     -27.994 -90.883 116.010  0.00 97.00      PROA   
ATOM   1364  CA  VAL P  89     -29.036 -92.641 116.442  0.00 97.00      PROA   
ATOM   1365  HA  VAL P  89     -30.062 -92.970 116.346  0.00 97.00      PROA   
ATOM   1366  CB  VAL P  89     -28.158 -93.551 115.584  0.00 97.00      PROA   
ATOM   1367  HB  VAL P  89     -27.099 -93.203 115.629  0.00 97.00      PROA   
ATOM   1368  CG1 VAL P  89     -28.213 -95.016 116.054  0.00 97.00      PROA   
ATOM   1369 HG11 VAL P  89     -29.262 -95.374 116.102  0.00 97.00      PROA   
ATOM   1370 HG12 VAL P  89     -27.734 -95.149 117.044  0.00 97.00      PROA   
ATOM   1371 HG13 VAL P  89     -27.662 -95.644 115.325  0.00 97.00      PROA   
ATOM   1372  CG2 VAL P  89     -28.629 -93.460 114.117  0.00 97.00      PROA   
ATOM   1373 HG21 VAL P  89     -28.408 -92.461 113.689  0.00 97.00      PROA   
ATOM   1374 HG22 VAL P  89     -29.721 -93.643 114.047  0.00 97.00      PROA   
ATOM   1375 HG23 VAL P  89     -28.107 -94.220 113.499  0.00 97.00      PROA   
ATOM   1376  C   VAL P  89     -28.657 -92.760 117.906  0.00 97.00      PROA   
ATOM   1377  O   VAL P  89     -27.685 -92.152 118.353  0.00 97.00      PROA   
ATOM   1378  N   SER P  90     -29.436 -93.558 118.689  0.00 97.00      PROA   
ATOM   1379  HN  SER P  90     -30.262 -93.957 118.296  0.00 97.00      PROA   
ATOM   1380  CA  SER P  90     -29.244 -93.775 120.122  0.00 97.00      PROA   
ATOM   1381  HA  SER P  90     -29.373 -92.819 120.610  0.00 97.00      PROA   
ATOM   1382  CB  SER P  90     -30.279 -94.766 120.720  0.00 97.00      PROA   
ATOM   1383  HB1 SER P  90     -30.096 -94.903 121.809  0.00 97.00      PROA   
ATOM   1384  HB2 SER P  90     -30.207 -95.760 120.234  0.00 97.00      PROA   
ATOM   1385  OG  SER P  90     -31.604 -94.267 120.601  0.00 97.00      PROA   
ATOM   1386  HG1 SER P  90     -31.764 -94.066 119.671  0.00 97.00      PROA   
ATOM   1387  C   SER P  90     -27.878 -94.309 120.530  0.00 97.00      PROA   
ATOM   1388  O   SER P  90     -27.285 -93.807 121.483  0.00 97.00      PROA   
ATOM   1389  N   SER P  91     -27.336 -95.327 119.820  0.00 97.00      PROA   
ATOM   1390  HN  SER P  91     -27.821 -95.740 119.056  0.00 97.00      PROA   
ATOM   1391  CA  SER P  91     -25.992 -95.815 120.081  0.00 97.00      PROA   
ATOM   1392  HA  SER P  91     -25.351 -94.943 120.076  0.00 97.00      PROA   
ATOM   1393  CB  SER P  91     -25.801 -96.543 121.441  0.00 97.00      PROA   
ATOM   1394  HB1 SER P  91     -25.053 -97.361 121.400  0.00 97.00      PROA   
ATOM   1395  HB2 SER P  91     -26.764 -96.987 121.773  0.00 97.00      PROA   
ATOM   1396  OG  SER P  91     -25.344 -95.614 122.418  0.00 97.00      PROA   
ATOM   1397  HG1 SER P  91     -26.019 -94.928 122.469  0.00 97.00      PROA   
ATOM   1398  C   SER P  91     -25.485 -96.652 118.936  0.00 97.00      PROA   
ATOM   1399  O   SER P  91     -26.243 -97.092 118.077  0.00 97.00      PROA   
ATOM   1400  N   ARG P  92     -24.146 -96.858 118.885  0.00 97.00      PROA   
ATOM   1401  HN  ARG P  92     -23.554 -96.488 119.598  0.00 97.00      PROA   
ATOM   1402  CA  ARG P  92     -23.475 -97.523 117.781  0.00 97.00      PROA   
ATOM   1403  HA  ARG P  92     -23.971 -97.251 116.857  0.00 97.00      PROA   
ATOM   1404  CB  ARG P  92     -21.984 -97.085 117.713  0.00 97.00      PROA   
ATOM   1405  HB1 ARG P  92     -21.586 -97.368 116.714  0.00 97.00      PROA   
ATOM   1406  HB2 ARG P  92     -21.390 -97.629 118.482  0.00 97.00      PROA   
ATOM   1407  CG  ARG P  92     -21.755 -95.574 117.954  0.00 97.00      PROA   
ATOM   1408  HG1 ARG P  92     -21.965 -95.344 119.022  0.00 97.00      PROA   
ATOM   1409  HG2 ARG P  92     -22.476 -94.982 117.347  0.00 97.00      PROA   
ATOM   1410  CD  ARG P  92     -20.317 -95.099 117.675  0.00 97.00      PROA   
ATOM   1411  HD1 ARG P  92     -19.574 -95.854 118.006  0.00 97.00      PROA   
ATOM   1412  HD2 ARG P  92     -20.102 -94.144 118.206  0.00 97.00      PROA   
ATOM   1413  NE  ARG P  92     -20.167 -94.903 116.198  0.00 97.00      PROA   
ATOM   1414  HE  ARG P  92     -19.976 -95.683 115.610  0.00 97.00      PROA   
ATOM   1415  CZ  ARG P  92     -20.579 -93.787 115.570  0.00 97.00      PROA   
ATOM   1416  NH1 ARG P  92     -20.901 -92.645 116.197  0.00 97.00      PROA   
ATOM   1417 HH11 ARG P  92     -20.438 -92.428 117.052  0.00 97.00      PROA   
ATOM   1418 HH12 ARG P  92     -21.169 -91.900 115.589  0.00 97.00      PROA   
ATOM   1419  NH2 ARG P  92     -20.603 -93.739 114.225  0.00 97.00      PROA   
ATOM   1420 HH21 ARG P  92     -20.149 -94.454 113.707  0.00 97.00      PROA   
ATOM   1421 HH22 ARG P  92     -20.666 -92.827 113.825  0.00 97.00      PROA   
ATOM   1422  C   ARG P  92     -23.540 -99.040 117.934  0.00 97.00      PROA   
ATOM   1423  O   ARG P  92     -23.377 -99.786 116.969  0.00 97.00      PROA   
ATOM   1424  N   VAL P  93     -23.811 -99.528 119.164  0.00 97.00      PROA   
ATOM   1425  HN  VAL P  93     -23.987 -98.913 119.925  0.00 97.00      PROA   
ATOM   1426  CA  VAL P  93     -23.916-100.931 119.488  0.00 97.00      PROA   
ATOM   1427  HA  VAL P  93     -24.269-101.462 118.617  0.00 97.00      PROA   
ATOM   1428  CB  VAL P  93     -22.633-101.590 120.022  0.00 97.00      PROA   
ATOM   1429  HB  VAL P  93     -22.872-102.627 120.359  0.00 97.00      PROA   
ATOM   1430  CG1 VAL P  93     -21.585-101.703 118.894  0.00 97.00      PROA   
ATOM   1431 HG11 VAL P  93     -21.259-100.694 118.566  0.00 97.00      PROA   
ATOM   1432 HG12 VAL P  93     -22.002-102.236 118.017  0.00 97.00      PROA   
ATOM   1433 HG13 VAL P  93     -20.689-102.252 119.255  0.00 97.00      PROA   
ATOM   1434  CG2 VAL P  93     -22.047-100.819 121.227  0.00 97.00      PROA   
ATOM   1435 HG21 VAL P  93     -22.758-100.793 122.077  0.00 97.00      PROA   
ATOM   1436 HG22 VAL P  93     -21.792 -99.776 120.943  0.00 97.00      PROA   
ATOM   1437 HG23 VAL P  93     -21.117-101.316 121.577  0.00 97.00      PROA   
ATOM   1438  C   VAL P  93     -25.001-101.018 120.528  0.00 97.00      PROA   
ATOM   1439  O   VAL P  93     -25.144-100.125 121.360  0.00 97.00      PROA   
ATOM   1440  N   LEU P  94     -25.808-102.103 120.465  0.00 97.00      PROA   
ATOM   1441  HN  LEU P  94     -25.698-102.781 119.745  0.00 97.00      PROA   
ATOM   1442  CA  LEU P  94     -26.846-102.423 121.415  0.00 97.00      PROA   
ATOM   1443  HA  LEU P  94     -26.563-102.067 122.398  0.00 97.00      PROA   
ATOM   1444  CB  LEU P  94     -28.268-101.904 121.050  0.00 97.00      PROA   
ATOM   1445  HB1 LEU P  94     -28.945-102.202 121.884  0.00 97.00      PROA   
ATOM   1446  HB2 LEU P  94     -28.642-102.391 120.124  0.00 97.00      PROA   
ATOM   1447  CG  LEU P  94     -28.425-100.370 120.891  0.00 97.00      PROA   
ATOM   1448  HG  LEU P  94     -27.703 -99.877 121.583  0.00 97.00      PROA   
ATOM   1449  CD1 LEU P  94     -28.158 -99.872 119.457  0.00 97.00      PROA   
ATOM   1450 HD11 LEU P  94     -28.914-100.295 118.761  0.00 97.00      PROA   
ATOM   1451 HD12 LEU P  94     -27.151-100.163 119.102  0.00 97.00      PROA   
ATOM   1452 HD13 LEU P  94     -28.227 -98.764 119.424  0.00 97.00      PROA   
ATOM   1453  CD2 LEU P  94     -29.834 -99.938 121.341  0.00 97.00      PROA   
ATOM   1454 HD21 LEU P  94     -29.986-100.193 122.410  0.00 97.00      PROA   
ATOM   1455 HD22 LEU P  94     -30.606-100.469 120.746  0.00 97.00      PROA   
ATOM   1456 HD23 LEU P  94     -29.970 -98.844 121.217  0.00 97.00      PROA   
ATOM   1457  C   LEU P  94     -26.893-103.935 121.442  0.00 97.00      PROA   
ATOM   1458  O   LEU P  94     -26.329-104.601 120.577  0.00 97.00      PROA   
ATOM   1459  N   THR P  95     -27.569-104.513 122.458  0.00 97.00      PROA   
ATOM   1460  HN  THR P  95     -27.908-103.954 123.215  0.00 97.00      PROA   
ATOM   1461  CA  THR P  95     -27.867-105.930 122.590  0.00 97.00      PROA   
ATOM   1462  HA  THR P  95     -27.214-106.487 121.936  0.00 97.00      PROA   
ATOM   1463  CB  THR P  95     -27.718-106.464 124.021  0.00 97.00      PROA   
ATOM   1464  HB  THR P  95     -28.664-106.363 124.603  0.00 97.00      PROA   
ATOM   1465  OG1 THR P  95     -26.732-105.740 124.740  0.00 97.00      PROA   
ATOM   1466  HG1 THR P  95     -27.143-104.885 124.912  0.00 97.00      PROA   
ATOM   1467  CG2 THR P  95     -27.268-107.931 124.003  0.00 97.00      PROA   
ATOM   1468 HG21 THR P  95     -26.277-108.017 123.511  0.00 97.00      PROA   
ATOM   1469 HG22 THR P  95     -27.994-108.568 123.464  0.00 97.00      PROA   
ATOM   1470 HG23 THR P  95     -27.173-108.304 125.045  0.00 97.00      PROA   
ATOM   1471  C   THR P  95     -29.306-106.109 122.139  0.00 97.00      PROA   
ATOM   1472  O   THR P  95     -30.070-105.154 122.047  0.00 97.00      PROA   
ATOM   1473  N   GLU P  96     -29.726-107.353 121.828  0.00 97.00      PROA   
ATOM   1474  HN  GLU P  96     -29.075-108.110 121.791  0.00 97.00      PROA   
ATOM   1475  CA  GLU P  96     -31.106-107.692 121.539  0.00 97.00      PROA   
ATOM   1476  HA  GLU P  96     -31.408-107.049 120.726  0.00 97.00      PROA   
ATOM   1477  CB  GLU P  96     -31.260-109.171 121.085  0.00 97.00      PROA   
ATOM   1478  HB1 GLU P  96     -30.546-109.357 120.249  0.00 97.00      PROA   
ATOM   1479  HB2 GLU P  96     -32.286-109.313 120.682  0.00 97.00      PROA   
ATOM   1480  CG  GLU P  96     -30.997-110.189 122.217  0.00 97.00      PROA   
ATOM   1481  HG1 GLU P  96     -31.598-109.935 123.112  0.00 97.00      PROA   
ATOM   1482  HG2 GLU P  96     -29.927-110.142 122.504  0.00 97.00      PROA   
ATOM   1483  CD  GLU P  96     -31.343-111.636 121.864  0.00 97.00      PROA   
ATOM   1484  OE1 GLU P  96     -32.182-111.878 120.959  0.00 97.00      PROA   
ATOM   1485  OE2 GLU P  96     -30.770-112.536 122.535  0.00 97.00      PROA   
ATOM   1486  C   GLU P  96     -32.026-107.406 122.725  0.00 97.00      PROA   
ATOM   1487  O   GLU P  96     -31.635-107.493 123.887  0.00 97.00      PROA   
ATOM   1488  N   GLY P  97     -33.290-107.020 122.446  0.00 97.00      PROA   
ATOM   1489  HN  GLY P  97     -33.577-106.940 121.491  0.00 97.00      PROA   
ATOM   1490  CA  GLY P  97     -34.281-106.714 123.463  0.00 97.00      PROA   
ATOM   1491  HA1 GLY P  97     -34.077-107.291 124.354  0.00 97.00      PROA   
ATOM   1492  HA2 GLY P  97     -35.249-106.943 123.046  0.00 97.00      PROA   
ATOM   1493  C   GLY P  97     -34.293-105.262 123.853  0.00 97.00      PROA   
ATOM   1494  O   GLY P  97     -35.326-104.750 124.277  0.00 97.00      PROA   
ATOM   1495  N   GLU P  98     -33.142-104.563 123.730  0.00 97.00      PROA   
ATOM   1496  HN  GLU P  98     -32.302-105.029 123.461  0.00 97.00      PROA   
ATOM   1497  CA  GLU P  98     -32.994-103.149 124.007  0.00 97.00      PROA   
ATOM   1498  HA  GLU P  98     -33.278-103.021 125.038  0.00 97.00      PROA   
ATOM   1499  CB  GLU P  98     -31.512-102.703 123.899  0.00 97.00      PROA   
ATOM   1500  HB1 GLU P  98     -31.457-101.595 123.990  0.00 97.00      PROA   
ATOM   1501  HB2 GLU P  98     -31.117-102.979 122.898  0.00 97.00      PROA   
ATOM   1502  CG  GLU P  98     -30.617-103.309 125.003  0.00 97.00      PROA   
ATOM   1503  HG1 GLU P  98     -30.582-104.417 124.914  0.00 97.00      PROA   
ATOM   1504  HG2 GLU P  98     -31.023-103.049 126.003  0.00 97.00      PROA   
ATOM   1505  CD  GLU P  98     -29.196-102.755 124.930  0.00 97.00      PROA   
ATOM   1506  OE1 GLU P  98     -28.250-103.574 124.947  0.00 97.00      PROA   
ATOM   1507  OE2 GLU P  98     -29.026-101.510 124.882  0.00 97.00      PROA   
ATOM   1508  C   GLU P  98     -33.851-102.244 123.119  0.00 97.00      PROA   
ATOM   1509  O   GLU P  98     -33.939-102.487 121.921  0.00 97.00      PROA   
ATOM   1510  N   PRO P  99     -34.491-101.188 123.613  0.00 97.00      PROA   
ATOM   1511  CD  PRO P  99     -34.850-101.032 125.023  0.00 97.00      PROA   
ATOM   1512  HD1 PRO P  99     -33.971-100.615 125.560  0.00 97.00      PROA   
ATOM   1513  HD2 PRO P  99     -35.162-101.998 125.479  0.00 97.00      PROA   
ATOM   1514  CA  PRO P  99     -35.020-100.099 122.798  0.00 97.00      PROA   
ATOM   1515  HA  PRO P  99     -35.770-100.529 122.153  0.00 97.00      PROA   
ATOM   1516  CB  PRO P  99     -35.631 -99.129 123.823  0.00 97.00      PROA   
ATOM   1517  HB1 PRO P  99     -36.506 -98.586 123.412  0.00 97.00      PROA   
ATOM   1518  HB2 PRO P  99     -34.873 -98.396 124.178  0.00 97.00      PROA   
ATOM   1519  CG  PRO P  99     -36.007-100.035 125.001  0.00 97.00      PROA   
ATOM   1520  HG1 PRO P  99     -36.116 -99.486 125.956  0.00 97.00      PROA   
ATOM   1521  HG2 PRO P  99     -36.951-100.577 124.768  0.00 97.00      PROA   
ATOM   1522  C   PRO P  99     -33.989 -99.401 121.919  0.00 97.00      PROA   
ATOM   1523  O   PRO P  99     -32.915 -99.064 122.411  0.00 97.00      PROA   
ATOM   1524  N   LEU P 100     -34.302 -99.140 120.631  0.00 97.00      PROA   
ATOM   1525  HN  LEU P 100     -35.168 -99.463 120.252  0.00 97.00      PROA   
ATOM   1526  CA  LEU P 100     -33.436 -98.359 119.766  0.00 97.00      PROA   
ATOM   1527  HA  LEU P 100     -32.657 -97.891 120.352  0.00 97.00      PROA   
ATOM   1528  CB  LEU P 100     -32.755 -99.246 118.689  0.00 97.00      PROA   
ATOM   1529  HB1 LEU P 100     -33.524 -99.896 118.222  0.00 97.00      PROA   
ATOM   1530  HB2 LEU P 100     -32.046 -99.920 119.217  0.00 97.00      PROA   
ATOM   1531  CG  LEU P 100     -31.986 -98.526 117.552  0.00 97.00      PROA   
ATOM   1532  HG  LEU P 100     -32.717 -97.944 116.944  0.00 97.00      PROA   
ATOM   1533  CD1 LEU P 100     -30.923 -97.544 118.073  0.00 97.00      PROA   
ATOM   1534 HD11 LEU P 100     -30.238 -98.063 118.774  0.00 97.00      PROA   
ATOM   1535 HD12 LEU P 100     -31.399 -96.695 118.602  0.00 97.00      PROA   
ATOM   1536 HD13 LEU P 100     -30.326 -97.141 117.229  0.00 97.00      PROA   
ATOM   1537  CD2 LEU P 100     -31.330 -99.557 116.614  0.00 97.00      PROA   
ATOM   1538 HD21 LEU P 100     -32.086-100.272 116.230  0.00 97.00      PROA   
ATOM   1539 HD22 LEU P 100     -30.550-100.127 117.162  0.00 97.00      PROA   
ATOM   1540 HD23 LEU P 100     -30.852 -99.046 115.752  0.00 97.00      PROA   
ATOM   1541  C   LEU P 100     -34.233 -97.241 119.139  0.00 97.00      PROA   
ATOM   1542  O   LEU P 100     -35.123 -97.477 118.332  0.00 97.00      PROA   
ATOM   1543  N   ALA P 101     -33.913 -95.971 119.481  0.00 97.00      PROA   
ATOM   1544  HN  ALA P 101     -33.212 -95.778 120.165  0.00 97.00      PROA   
ATOM   1545  CA  ALA P 101     -34.589 -94.811 118.940  0.00 97.00      PROA   
ATOM   1546  HA  ALA P 101     -35.512 -95.117 118.469  0.00 97.00      PROA   
ATOM   1547  CB  ALA P 101     -34.966 -93.814 120.052  0.00 97.00      PROA   
ATOM   1548  HB1 ALA P 101     -34.066 -93.435 120.578  0.00 97.00      PROA   
ATOM   1549  HB2 ALA P 101     -35.609 -94.325 120.803  0.00 97.00      PROA   
ATOM   1550  HB3 ALA P 101     -35.534 -92.954 119.643  0.00 97.00      PROA   
ATOM   1551  C   ALA P 101     -33.741 -94.135 117.874  0.00 97.00      PROA   
ATOM   1552  O   ALA P 101     -32.541 -93.921 118.027  0.00 97.00      PROA   
ATOM   1553  N   LEU P 102     -34.382 -93.811 116.730  0.00 97.00      PROA   
ATOM   1554  HN  LEU P 102     -35.334 -94.083 116.604  0.00 97.00      PROA   
ATOM   1555  CA  LEU P 102     -33.781 -93.186 115.573  0.00 97.00      PROA   
ATOM   1556  HA  LEU P 102     -32.750 -92.934 115.780  0.00 97.00      PROA   
ATOM   1557  CB  LEU P 102     -33.884 -94.098 114.320  0.00 97.00      PROA   
ATOM   1558  HB1 LEU P 102     -33.320 -93.642 113.478  0.00 97.00      PROA   
ATOM   1559  HB2 LEU P 102     -34.953 -94.172 114.017  0.00 97.00      PROA   
ATOM   1560  CG  LEU P 102     -33.392 -95.553 114.509  0.00 97.00      PROA   
ATOM   1561  HG  LEU P 102     -33.938 -96.013 115.367  0.00 97.00      PROA   
ATOM   1562  CD1 LEU P 102     -33.727 -96.393 113.266  0.00 97.00      PROA   
ATOM   1563 HD11 LEU P 102     -33.177 -95.999 112.385  0.00 97.00      PROA   
ATOM   1564 HD12 LEU P 102     -34.816 -96.360 113.051  0.00 97.00      PROA   
ATOM   1565 HD13 LEU P 102     -33.428 -97.449 113.433  0.00 97.00      PROA   
ATOM   1566  CD2 LEU P 102     -31.885 -95.622 114.801  0.00 97.00      PROA   
ATOM   1567 HD21 LEU P 102     -31.635 -95.037 115.709  0.00 97.00      PROA   
ATOM   1568 HD22 LEU P 102     -31.316 -95.212 113.941  0.00 97.00      PROA   
ATOM   1569 HD23 LEU P 102     -31.571 -96.676 114.959  0.00 97.00      PROA   
ATOM   1570  C   LEU P 102     -34.544 -91.916 115.261  0.00 97.00      PROA   
ATOM   1571  O   LEU P 102     -35.770 -91.903 115.289  0.00 97.00      PROA   
ATOM   1572  N   ARG P 103     -33.847 -90.802 114.938  0.00 97.00      PROA   
ATOM   1573  HN  ARG P 103     -32.852 -90.772 115.027  0.00 97.00      PROA   
ATOM   1574  CA  ARG P 103     -34.513 -89.627 114.415  0.00 97.00      PROA   
ATOM   1575  HA  ARG P 103     -35.503 -89.898 114.084  0.00 97.00      PROA   
ATOM   1576  CB  ARG P 103     -34.689 -88.502 115.470  0.00 97.00      PROA   
ATOM   1577  HB1 ARG P 103     -33.694 -88.172 115.840  0.00 97.00      PROA   
ATOM   1578  HB2 ARG P 103     -35.250 -88.916 116.337  0.00 97.00      PROA   
ATOM   1579  CG  ARG P 103     -35.447 -87.296 114.897  0.00 97.00      PROA   
ATOM   1580  HG1 ARG P 103     -36.452 -87.637 114.556  0.00 97.00      PROA   
ATOM   1581  HG2 ARG P 103     -34.885 -86.923 114.013  0.00 97.00      PROA   
ATOM   1582  CD  ARG P 103     -35.597 -86.086 115.811  0.00 97.00      PROA   
ATOM   1583  HD1 ARG P 103     -34.596 -85.695 116.094  0.00 97.00      PROA   
ATOM   1584  HD2 ARG P 103     -36.189 -86.307 116.723  0.00 97.00      PROA   
ATOM   1585  NE  ARG P 103     -36.346 -85.100 114.969  0.00 97.00      PROA   
ATOM   1586  HE  ARG P 103     -36.961 -85.434 114.258  0.00 97.00      PROA   
ATOM   1587  CZ  ARG P 103     -36.054 -83.797 114.882  0.00 97.00      PROA   
ATOM   1588  NH1 ARG P 103     -35.111 -83.174 115.593  0.00 97.00      PROA   
ATOM   1589 HH11 ARG P 103     -34.427 -83.689 116.094  0.00 97.00      PROA   
ATOM   1590 HH12 ARG P 103     -35.003 -82.201 115.372  0.00 97.00      PROA   
ATOM   1591  NH2 ARG P 103     -36.705 -83.042 113.982  0.00 97.00      PROA   
ATOM   1592 HH21 ARG P 103     -37.378 -83.466 113.378  0.00 97.00      PROA   
ATOM   1593 HH22 ARG P 103     -36.351 -82.119 113.841  0.00 97.00      PROA   
ATOM   1594  C   ARG P 103     -33.811 -89.064 113.195  0.00 97.00      PROA   
ATOM   1595  O   ARG P 103     -32.696 -88.566 113.265  0.00 97.00      PROA   
ATOM   1596  N   CYS P 104     -34.497 -89.052 112.031  0.00 97.00      PROA   
ATOM   1597  HN  CYS P 104     -35.361 -89.550 111.959  0.00 97.00      PROA   
ATOM   1598  CA  CYS P 104     -34.143 -88.230 110.887  0.00 97.00      PROA   
ATOM   1599  HA  CYS P 104     -33.090 -88.379 110.691  0.00 97.00      PROA   
ATOM   1600  CB  CYS P 104     -34.968 -88.641 109.642  0.00 97.00      PROA   
ATOM   1601  HB1 CYS P 104     -36.012 -88.271 109.733  0.00 97.00      PROA   
ATOM   1602  HB2 CYS P 104     -35.029 -89.753 109.634  0.00 97.00      PROA   
ATOM   1603  SG  CYS P 104     -34.229 -88.107 108.069  0.00 97.00      PROA   
ATOM   1604  C   CYS P 104     -34.377 -86.757 111.200  0.00 97.00      PROA   
ATOM   1605  O   CYS P 104     -35.426 -86.391 111.717  0.00 97.00      PROA   
ATOM   1606  N   HSD P 105     -33.391 -85.876 110.925  0.00 97.00      PROA   
ATOM   1607  HN  HSD P 105     -32.540 -86.177 110.502  0.00 97.00      PROA   
ATOM   1608  CA  HSD P 105     -33.371 -84.534 111.472  0.00 97.00      PROA   
ATOM   1609  HA  HSD P 105     -34.381 -84.168 111.606  0.00 97.00      PROA   
ATOM   1610  CB  HSD P 105     -32.671 -84.573 112.855  0.00 97.00      PROA   
ATOM   1611  HB1 HSD P 105     -31.915 -85.388 112.797  0.00 97.00      PROA   
ATOM   1612  HB2 HSD P 105     -33.410 -84.880 113.626  0.00 97.00      PROA   
ATOM   1613  ND1 HSD P 105     -32.485 -82.210 113.818  0.00 97.00      PROA   
ATOM   1614  HD1 HSD P 105     -33.398 -81.861 113.591  0.00 97.00      PROA   
ATOM   1615  CG  HSD P 105     -31.916 -83.374 113.348  0.00 97.00      PROA   
ATOM   1616  CE1 HSD P 105     -31.508 -81.528 114.463  0.00 97.00      PROA   
ATOM   1617  HE1 HSD P 105     -31.679 -80.565 114.944  0.00 97.00      PROA   
ATOM   1618  NE2 HSD P 105     -30.354 -82.163 114.432  0.00 97.00      PROA   
ATOM   1619  CD2 HSD P 105     -30.611 -83.322 113.724  0.00 97.00      PROA   
ATOM   1620  HD2 HSD P 105     -29.831 -84.058 113.581  0.00 97.00      PROA   
ATOM   1621  C   HSD P 105     -32.712 -83.601 110.487  0.00 97.00      PROA   
ATOM   1622  O   HSD P 105     -31.864 -84.014 109.703  0.00 97.00      PROA   
ATOM   1623  N   ALA P 106     -33.134 -82.316 110.462  0.00 97.00      PROA   
ATOM   1624  HN  ALA P 106     -33.744 -81.946 111.164  0.00 97.00      PROA   
ATOM   1625  CA  ALA P 106     -32.873 -81.417 109.362  0.00 97.00      PROA   
ATOM   1626  HA  ALA P 106     -32.308 -81.921 108.595  0.00 97.00      PROA   
ATOM   1627  CB  ALA P 106     -34.209 -80.922 108.774  0.00 97.00      PROA   
ATOM   1628  HB1 ALA P 106     -34.839 -80.485 109.578  0.00 97.00      PROA   
ATOM   1629  HB2 ALA P 106     -34.770 -81.783 108.348  0.00 97.00      PROA   
ATOM   1630  HB3 ALA P 106     -34.059 -80.171 107.973  0.00 97.00      PROA   
ATOM   1631  C   ALA P 106     -32.038 -80.252 109.825  0.00 97.00      PROA   
ATOM   1632  O   ALA P 106     -32.075 -79.868 110.990  0.00 97.00      PROA   
ATOM   1633  N   TRP P 107     -31.206 -79.679 108.918  0.00 97.00      PROA   
ATOM   1634  HN  TRP P 107     -31.113 -80.065 108.001  0.00 97.00      PROA   
ATOM   1635  CA  TRP P 107     -30.335 -78.567 109.254  0.00 97.00      PROA   
ATOM   1636  HA  TRP P 107     -29.782 -78.915 110.113  0.00 97.00      PROA   
ATOM   1637  CB  TRP P 107     -29.236 -78.281 108.184  0.00 97.00      PROA   
ATOM   1638  HB1 TRP P 107     -29.738 -78.193 107.194  0.00 97.00      PROA   
ATOM   1639  HB2 TRP P 107     -28.566 -79.167 108.141  0.00 97.00      PROA   
ATOM   1640  CG  TRP P 107     -28.404 -77.055 108.425  0.00 97.00      PROA   
ATOM   1641  CD1 TRP P 107     -28.286 -75.976 107.590  0.00 97.00      PROA   
ATOM   1642  HD1 TRP P 107     -28.606 -75.970 106.558  0.00 97.00      PROA   
ATOM   1643  NE1 TRP P 107     -27.735 -74.922 108.275  0.00 97.00      PROA   
ATOM   1644  HE1 TRP P 107     -27.427 -74.078 107.894  0.00 97.00      PROA   
ATOM   1645  CE2 TRP P 107     -27.491 -75.291 109.565  0.00 97.00      PROA   
ATOM   1646  CD2 TRP P 107     -27.850 -76.651 109.691  0.00 97.00      PROA   
ATOM   1647  CE3 TRP P 107     -27.662 -77.297 110.915  0.00 97.00      PROA   
ATOM   1648  HE3 TRP P 107     -27.884 -78.346 111.040  0.00 97.00      PROA   
ATOM   1649  CZ3 TRP P 107     -27.212 -76.551 112.008  0.00 97.00      PROA   
ATOM   1650  HZ3 TRP P 107     -27.094 -77.026 112.973  0.00 97.00      PROA   
ATOM   1651  CZ2 TRP P 107     -27.047 -74.549 110.651  0.00 97.00      PROA   
ATOM   1652  HZ2 TRP P 107     -26.814 -73.498 110.564  0.00 97.00      PROA   
ATOM   1653  CH2 TRP P 107     -26.929 -75.196 111.882  0.00 97.00      PROA   
ATOM   1654  HH2 TRP P 107     -26.607 -74.642 112.753  0.00 97.00      PROA   
ATOM   1655  C   TRP P 107     -31.074 -77.317 109.740  0.00 97.00      PROA   
ATOM   1656  O   TRP P 107     -31.756 -76.612 108.995  0.00 97.00      PROA   
ATOM   1657  N   LYS P 108     -30.927 -77.066 111.065  0.00 97.00      PROA   
ATOM   1658  HN  LYS P 108     -30.309 -77.652 111.582  0.00 97.00      PROA   
ATOM   1659  CA  LYS P 108     -31.583 -76.048 111.856  0.00 97.00      PROA   
ATOM   1660  HA  LYS P 108     -31.259 -76.239 112.866  0.00 97.00      PROA   
ATOM   1661  CB  LYS P 108     -31.113 -74.628 111.427  0.00 97.00      PROA   
ATOM   1662  HB1 LYS P 108     -31.590 -74.349 110.465  0.00 97.00      PROA   
ATOM   1663  HB2 LYS P 108     -30.016 -74.706 111.230  0.00 97.00      PROA   
ATOM   1664  CG  LYS P 108     -31.297 -73.509 112.473  0.00 97.00      PROA   
ATOM   1665  HG1 LYS P 108     -32.383 -73.332 112.627  0.00 97.00      PROA   
ATOM   1666  HG2 LYS P 108     -30.858 -72.574 112.057  0.00 97.00      PROA   
ATOM   1667  CD  LYS P 108     -30.638 -73.854 113.828  0.00 97.00      PROA   
ATOM   1668  HD1 LYS P 108     -29.632 -74.296 113.641  0.00 97.00      PROA   
ATOM   1669  HD2 LYS P 108     -31.262 -74.643 114.305  0.00 97.00      PROA   
ATOM   1670  CE  LYS P 108     -30.505 -72.715 114.856  0.00 97.00      PROA   
ATOM   1671  HE1 LYS P 108     -30.225 -73.139 115.848  0.00 97.00      PROA   
ATOM   1672  HE2 LYS P 108     -31.455 -72.157 114.978  0.00 97.00      PROA   
ATOM   1673  NZ  LYS P 108     -29.427 -71.764 114.488  0.00 97.00      PROA   
ATOM   1674  HZ1 LYS P 108     -28.578 -72.286 114.196  0.00 97.00      PROA   
ATOM   1675  HZ2 LYS P 108     -29.120 -71.243 115.329  0.00 97.00      PROA   
ATOM   1676  HZ3 LYS P 108     -29.725 -71.100 113.744  0.00 97.00      PROA   
ATOM   1677  C   LYS P 108     -33.094 -76.265 111.837  0.00 97.00      PROA   
ATOM   1678  O   LYS P 108     -33.874 -75.329 111.695  0.00 97.00      PROA   
ATOM   1679  N   ASP P 109     -33.497 -77.552 112.008  0.00 97.00      PROA   
ATOM   1680  HN  ASP P 109     -32.786 -78.229 112.183  0.00 97.00      PROA   
ATOM   1681  CA  ASP P 109     -34.794 -78.196 111.842  0.00 97.00      PROA   
ATOM   1682  HA  ASP P 109     -34.533 -79.020 111.200  0.00 97.00      PROA   
ATOM   1683  CB  ASP P 109     -35.335 -78.780 113.175  0.00 97.00      PROA   
ATOM   1684  HB1 ASP P 109     -36.432 -78.656 113.288  0.00 97.00      PROA   
ATOM   1685  HB2 ASP P 109     -34.847 -78.244 114.021  0.00 97.00      PROA   
ATOM   1686  CG  ASP P 109     -35.047 -80.267 113.349  0.00 97.00      PROA   
ATOM   1687  OD1 ASP P 109     -34.781 -80.999 112.364  0.00 97.00      PROA   
ATOM   1688  OD2 ASP P 109     -35.211 -80.706 114.511  0.00 97.00      PROA   
ATOM   1689  C   ASP P 109     -35.908 -77.510 111.069  0.00 97.00      PROA   
ATOM   1690  O   ASP P 109     -36.558 -76.577 111.537  0.00 97.00      PROA   
ATOM   1691  N   LYS P 110     -36.163 -78.026 109.844  0.00 97.00      PROA   
ATOM   1692  HN  LYS P 110     -35.677 -78.843 109.546  0.00 97.00      PROA   
ATOM   1693  CA  LYS P 110     -37.178 -77.550 108.933  0.00 97.00      PROA   
ATOM   1694  HA  LYS P 110     -37.789 -76.806 109.425  0.00 97.00      PROA   
ATOM   1695  CB  LYS P 110     -36.564 -76.986 107.620  0.00 97.00      PROA   
ATOM   1696  HB1 LYS P 110     -37.371 -76.539 107.000  0.00 97.00      PROA   
ATOM   1697  HB2 LYS P 110     -36.111 -77.820 107.038  0.00 97.00      PROA   
ATOM   1698  CG  LYS P 110     -35.454 -75.932 107.840  0.00 97.00      PROA   
ATOM   1699  HG1 LYS P 110     -35.100 -75.583 106.844  0.00 97.00      PROA   
ATOM   1700  HG2 LYS P 110     -34.587 -76.422 108.338  0.00 97.00      PROA   
ATOM   1701  CD  LYS P 110     -35.899 -74.727 108.693  0.00 97.00      PROA   
ATOM   1702  HD1 LYS P 110     -36.337 -75.103 109.639  0.00 97.00      PROA   
ATOM   1703  HD2 LYS P 110     -36.708 -74.169 108.174  0.00 97.00      PROA   
ATOM   1704  CE  LYS P 110     -34.765 -73.779 109.106  0.00 97.00      PROA   
ATOM   1705  HE1 LYS P 110     -33.950 -74.337 109.606  0.00 97.00      PROA   
ATOM   1706  HE2 LYS P 110     -35.144 -72.989 109.790  0.00 97.00      PROA   
ATOM   1707  NZ  LYS P 110     -34.159 -73.133 107.928  0.00 97.00      PROA   
ATOM   1708  HZ1 LYS P 110     -34.908 -72.724 107.334  0.00 97.00      PROA   
ATOM   1709  HZ2 LYS P 110     -33.643 -73.863 107.397  0.00 97.00      PROA   
ATOM   1710  HZ3 LYS P 110     -33.499 -72.391 108.235  0.00 97.00      PROA   
ATOM   1711  C   LYS P 110     -38.041 -78.756 108.638  0.00 97.00      PROA   
ATOM   1712  O   LYS P 110     -37.524 -79.864 108.522  0.00 97.00      PROA   
ATOM   1713  N   LEU P 111     -39.384 -78.575 108.556  0.00 97.00      PROA   
ATOM   1714  HN  LEU P 111     -39.782 -77.666 108.664  0.00 97.00      PROA   
ATOM   1715  CA  LEU P 111     -40.367 -79.645 108.518  0.00 97.00      PROA   
ATOM   1716  HA  LEU P 111     -40.102 -80.359 109.286  0.00 97.00      PROA   
ATOM   1717  CB  LEU P 111     -41.803 -79.111 108.810  0.00 97.00      PROA   
ATOM   1718  HB1 LEU P 111     -42.535 -79.938 108.667  0.00 97.00      PROA   
ATOM   1719  HB2 LEU P 111     -42.050 -78.314 108.075  0.00 97.00      PROA   
ATOM   1720  CG  LEU P 111     -42.078 -78.564 110.240  0.00 97.00      PROA   
ATOM   1721  HG  LEU P 111     -43.182 -78.392 110.287  0.00 97.00      PROA   
ATOM   1722  CD1 LEU P 111     -41.738 -79.591 111.335  0.00 97.00      PROA   
ATOM   1723 HD11 LEU P 111     -40.643 -79.769 111.372  0.00 97.00      PROA   
ATOM   1724 HD12 LEU P 111     -42.252 -80.555 111.138  0.00 97.00      PROA   
ATOM   1725 HD13 LEU P 111     -42.062 -79.211 112.327  0.00 97.00      PROA   
ATOM   1726  CD2 LEU P 111     -41.425 -77.202 110.546  0.00 97.00      PROA   
ATOM   1727 HD21 LEU P 111     -41.638 -76.474 109.736  0.00 97.00      PROA   
ATOM   1728 HD22 LEU P 111     -40.327 -77.309 110.665  0.00 97.00      PROA   
ATOM   1729 HD23 LEU P 111     -41.829 -76.798 111.499  0.00 97.00      PROA   
ATOM   1730  C   LEU P 111     -40.411 -80.427 107.209  0.00 97.00      PROA   
ATOM   1731  O   LEU P 111     -41.383 -80.359 106.459  0.00 97.00      PROA   
ATOM   1732  N   VAL P 112     -39.364 -81.238 106.928  0.00 97.00      PROA   
ATOM   1733  HN  VAL P 112     -38.529 -81.152 107.470  0.00 97.00      PROA   
ATOM   1734  CA  VAL P 112     -39.304 -82.150 105.800  0.00 97.00      PROA   
ATOM   1735  HA  VAL P 112     -39.417 -81.528 104.923  0.00 97.00      PROA   
ATOM   1736  CB  VAL P 112     -37.962 -82.872 105.649  0.00 97.00      PROA   
ATOM   1737  HB  VAL P 112     -38.017 -83.578 104.786  0.00 97.00      PROA   
ATOM   1738  CG1 VAL P 112     -36.883 -81.822 105.309  0.00 97.00      PROA   
ATOM   1739 HG11 VAL P 112     -36.726 -81.130 106.163  0.00 97.00      PROA   
ATOM   1740 HG12 VAL P 112     -37.191 -81.232 104.421  0.00 97.00      PROA   
ATOM   1741 HG13 VAL P 112     -35.917 -82.320 105.081  0.00 97.00      PROA   
ATOM   1742  CG2 VAL P 112     -37.587 -83.679 106.913  0.00 97.00      PROA   
ATOM   1743 HG21 VAL P 112     -38.373 -84.419 107.163  0.00 97.00      PROA   
ATOM   1744 HG22 VAL P 112     -37.439 -83.008 107.785  0.00 97.00      PROA   
ATOM   1745 HG23 VAL P 112     -36.637 -84.231 106.740  0.00 97.00      PROA   
ATOM   1746  C   VAL P 112     -40.452 -83.147 105.757  0.00 97.00      PROA   
ATOM   1747  O   VAL P 112     -40.903 -83.679 106.771  0.00 97.00      PROA   
ATOM   1748  N   TYR P 113     -40.956 -83.381 104.528  0.00 97.00      PROA   
ATOM   1749  HN  TYR P 113     -40.555 -82.927 103.735  0.00 97.00      PROA   
ATOM   1750  CA  TYR P 113     -42.093 -84.221 104.242  0.00 97.00      PROA   
ATOM   1751  HA  TYR P 113     -42.500 -84.581 105.174  0.00 97.00      PROA   
ATOM   1752  CB  TYR P 113     -43.255 -83.472 103.514  0.00 97.00      PROA   
ATOM   1753  HB1 TYR P 113     -43.704 -82.758 104.240  0.00 97.00      PROA   
ATOM   1754  HB2 TYR P 113     -44.056 -84.175 103.205  0.00 97.00      PROA   
ATOM   1755  CG  TYR P 113     -42.817 -82.655 102.316  0.00 97.00      PROA   
ATOM   1756  CD1 TYR P 113     -42.253 -81.376 102.486  0.00 97.00      PROA   
ATOM   1757  HD1 TYR P 113     -42.094 -80.989 103.482  0.00 97.00      PROA   
ATOM   1758  CE1 TYR P 113     -41.878 -80.606 101.380  0.00 97.00      PROA   
ATOM   1759  HE1 TYR P 113     -41.424 -79.637 101.528  0.00 97.00      PROA   
ATOM   1760  CZ  TYR P 113     -42.105 -81.087 100.085  0.00 97.00      PROA   
ATOM   1761  OH  TYR P 113     -41.706 -80.324  98.972  0.00 97.00      PROA   
ATOM   1762  HH  TYR P 113     -40.947 -79.801  99.249  0.00 97.00      PROA   
ATOM   1763  CD2 TYR P 113     -43.059 -83.114 101.009  0.00 97.00      PROA   
ATOM   1764  HD2 TYR P 113     -43.519 -84.077 100.858  0.00 97.00      PROA   
ATOM   1765  CE2 TYR P 113     -42.709 -82.334  99.898  0.00 97.00      PROA   
ATOM   1766  HE2 TYR P 113     -42.882 -82.705  98.898  0.00 97.00      PROA   
ATOM   1767  C   TYR P 113     -41.604 -85.446 103.505  0.00 97.00      PROA   
ATOM   1768  O   TYR P 113     -40.487 -85.480 103.008  0.00 97.00      PROA   
ATOM   1769  N   ASN P 114     -42.416 -86.523 103.479  0.00 97.00      PROA   
ATOM   1770  HN  ASN P 114     -43.311 -86.453 103.917  0.00 97.00      PROA   
ATOM   1771  CA  ASN P 114     -42.093 -87.801 102.861  0.00 97.00      PROA   
ATOM   1772  HA  ASN P 114     -42.903 -88.454 103.143  0.00 97.00      PROA   
ATOM   1773  CB  ASN P 114     -42.015 -87.732 101.304  0.00 97.00      PROA   
ATOM   1774  HB1 ASN P 114     -41.794 -88.732 100.875  0.00 97.00      PROA   
ATOM   1775  HB2 ASN P 114     -41.203 -87.037 101.003  0.00 97.00      PROA   
ATOM   1776  CG  ASN P 114     -43.310 -87.222 100.659  0.00 97.00      PROA   
ATOM   1777  OD1 ASN P 114     -43.276 -86.360  99.774  0.00 97.00      PROA   
ATOM   1778  ND2 ASN P 114     -44.482 -87.751 101.099  0.00 97.00      PROA   
ATOM   1779 HD21 ASN P 114     -45.317 -87.445 100.645  0.00 97.00      PROA   
ATOM   1780 HD22 ASN P 114     -44.482 -88.479 101.783  0.00 97.00      PROA   
ATOM   1781  C   ASN P 114     -40.841 -88.465 103.422  0.00 97.00      PROA   
ATOM   1782  O   ASN P 114     -39.929 -88.846 102.689  0.00 97.00      PROA   
ATOM   1783  N   VAL P 115     -40.781 -88.622 104.762  0.00 97.00      PROA   
ATOM   1784  HN  VAL P 115     -41.573 -88.396 105.325  0.00 97.00      PROA   
ATOM   1785  CA  VAL P 115     -39.626 -89.142 105.462  0.00 97.00      PROA   
ATOM   1786  HA  VAL P 115     -38.753 -88.766 104.952  0.00 97.00      PROA   
ATOM   1787  CB  VAL P 115     -39.530 -88.638 106.899  0.00 97.00      PROA   
ATOM   1788  HB  VAL P 115     -40.450 -88.917 107.461  0.00 97.00      PROA   
ATOM   1789  CG1 VAL P 115     -38.299 -89.236 107.619  0.00 97.00      PROA   
ATOM   1790 HG11 VAL P 115     -37.376 -89.025 107.038  0.00 97.00      PROA   
ATOM   1791 HG12 VAL P 115     -38.395 -90.333 107.748  0.00 97.00      PROA   
ATOM   1792 HG13 VAL P 115     -38.189 -88.781 108.626  0.00 97.00      PROA   
ATOM   1793  CG2 VAL P 115     -39.424 -87.098 106.855  0.00 97.00      PROA   
ATOM   1794 HG21 VAL P 115     -40.357 -86.638 106.470  0.00 97.00      PROA   
ATOM   1795 HG22 VAL P 115     -38.580 -86.789 106.202  0.00 97.00      PROA   
ATOM   1796 HG23 VAL P 115     -39.237 -86.696 107.872  0.00 97.00      PROA   
ATOM   1797  C   VAL P 115     -39.571 -90.657 105.388  0.00 97.00      PROA   
ATOM   1798  O   VAL P 115     -40.485 -91.361 105.801  0.00 97.00      PROA   
ATOM   1799  N   LEU P 116     -38.456 -91.183 104.847  0.00 97.00      PROA   
ATOM   1800  HN  LEU P 116     -37.754 -90.565 104.499  0.00 97.00      PROA   
ATOM   1801  CA  LEU P 116     -38.204 -92.593 104.661  0.00 97.00      PROA   
ATOM   1802  HA  LEU P 116     -39.062 -93.172 104.966  0.00 97.00      PROA   
ATOM   1803  CB  LEU P 116     -37.842 -92.910 103.187  0.00 97.00      PROA   
ATOM   1804  HB1 LEU P 116     -37.430 -93.939 103.089  0.00 97.00      PROA   
ATOM   1805  HB2 LEU P 116     -37.051 -92.196 102.869  0.00 97.00      PROA   
ATOM   1806  CG  LEU P 116     -39.018 -92.791 102.192  0.00 97.00      PROA   
ATOM   1807  HG  LEU P 116     -39.567 -91.842 102.398  0.00 97.00      PROA   
ATOM   1808  CD1 LEU P 116     -38.505 -92.727 100.742  0.00 97.00      PROA   
ATOM   1809 HD11 LEU P 116     -37.948 -93.657 100.495  0.00 97.00      PROA   
ATOM   1810 HD12 LEU P 116     -37.828 -91.859 100.608  0.00 97.00      PROA   
ATOM   1811 HD13 LEU P 116     -39.358 -92.627 100.038  0.00 97.00      PROA   
ATOM   1812  CD2 LEU P 116     -39.992 -93.969 102.354  0.00 97.00      PROA   
ATOM   1813 HD21 LEU P 116     -40.377 -94.015 103.392  0.00 97.00      PROA   
ATOM   1814 HD22 LEU P 116     -39.474 -94.925 102.127  0.00 97.00      PROA   
ATOM   1815 HD23 LEU P 116     -40.850 -93.860 101.658  0.00 97.00      PROA   
ATOM   1816  C   LEU P 116     -37.029 -93.008 105.510  0.00 97.00      PROA   
ATOM   1817  O   LEU P 116     -35.956 -92.423 105.432  0.00 97.00      PROA   
ATOM   1818  N   TYR P 117     -37.209 -94.065 106.330  0.00 97.00      PROA   
ATOM   1819  HN  TYR P 117     -38.121 -94.459 106.435  0.00 97.00      PROA   
ATOM   1820  CA  TYR P 117     -36.144 -94.726 107.058  0.00 97.00      PROA   
ATOM   1821  HA  TYR P 117     -35.285 -94.071 107.113  0.00 97.00      PROA   
ATOM   1822  CB  TYR P 117     -36.552 -95.126 108.501  0.00 97.00      PROA   
ATOM   1823  HB1 TYR P 117     -35.812 -95.826 108.945  0.00 97.00      PROA   
ATOM   1824  HB2 TYR P 117     -37.544 -95.628 108.494  0.00 97.00      PROA   
ATOM   1825  CG  TYR P 117     -36.633 -93.911 109.398  0.00 97.00      PROA   
ATOM   1826  CD1 TYR P 117     -35.580 -93.623 110.287  0.00 97.00      PROA   
ATOM   1827  HD1 TYR P 117     -34.698 -94.247 110.297  0.00 97.00      PROA   
ATOM   1828  CE1 TYR P 117     -35.665 -92.542 111.171  0.00 97.00      PROA   
ATOM   1829  HE1 TYR P 117     -34.855 -92.335 111.856  0.00 97.00      PROA   
ATOM   1830  CZ  TYR P 117     -36.807 -91.739 111.179  0.00 97.00      PROA   
ATOM   1831  OH  TYR P 117     -36.878 -90.671 112.087  0.00 97.00      PROA   
ATOM   1832  HH  TYR P 117     -37.775 -90.324 112.090  0.00 97.00      PROA   
ATOM   1833  CD2 TYR P 117     -37.780 -93.094 109.423  0.00 97.00      PROA   
ATOM   1834  HD2 TYR P 117     -38.602 -93.307 108.756  0.00 97.00      PROA   
ATOM   1835  CE2 TYR P 117     -37.865 -92.007 110.304  0.00 97.00      PROA   
ATOM   1836  HE2 TYR P 117     -38.745 -91.380 110.312  0.00 97.00      PROA   
ATOM   1837  C   TYR P 117     -35.710 -95.964 106.301  0.00 97.00      PROA   
ATOM   1838  O   TYR P 117     -36.537 -96.770 105.887  0.00 97.00      PROA   
ATOM   1839  N   TYR P 118     -34.381 -96.125 106.099  0.00 97.00      PROA   
ATOM   1840  HN  TYR P 118     -33.740 -95.441 106.444  0.00 97.00      PROA   
ATOM   1841  CA  TYR P 118     -33.769 -97.176 105.313  0.00 97.00      PROA   
ATOM   1842  HA  TYR P 118     -34.532 -97.830 104.931  0.00 97.00      PROA   
ATOM   1843  CB  TYR P 118     -32.851 -96.671 104.148  0.00 97.00      PROA   
ATOM   1844  HB1 TYR P 118     -32.426 -97.545 103.607  0.00 97.00      PROA   
ATOM   1845  HB2 TYR P 118     -32.007 -96.093 104.579  0.00 97.00      PROA   
ATOM   1846  CG  TYR P 118     -33.508 -95.761 103.126  0.00 97.00      PROA   
ATOM   1847  CD1 TYR P 118     -33.923 -94.465 103.474  0.00 97.00      PROA   
ATOM   1848  HD1 TYR P 118     -33.857 -94.134 104.495  0.00 97.00      PROA   
ATOM   1849  CE1 TYR P 118     -34.392 -93.571 102.509  0.00 97.00      PROA   
ATOM   1850  HE1 TYR P 118     -34.700 -92.586 102.818  0.00 97.00      PROA   
ATOM   1851  CZ  TYR P 118     -34.435 -93.945 101.163  0.00 97.00      PROA   
ATOM   1852  OH  TYR P 118     -34.871 -93.012 100.201  0.00 97.00      PROA   
ATOM   1853  HH  TYR P 118     -35.098 -92.209 100.685  0.00 97.00      PROA   
ATOM   1854  CD2 TYR P 118     -33.554 -96.123 101.764  0.00 97.00      PROA   
ATOM   1855  HD2 TYR P 118     -33.200 -97.095 101.460  0.00 97.00      PROA   
ATOM   1856  CE2 TYR P 118     -34.017 -95.227 100.788  0.00 97.00      PROA   
ATOM   1857  HE2 TYR P 118     -34.033 -95.521  99.749  0.00 97.00      PROA   
ATOM   1858  C   TYR P 118     -32.881 -97.995 106.222  0.00 97.00      PROA   
ATOM   1859  O   TYR P 118     -32.266 -97.470 107.146  0.00 97.00      PROA   
ATOM   1860  N   ARG P 119     -32.795 -99.320 105.965  0.00 97.00      PROA   
ATOM   1861  HN  ARG P 119     -33.348 -99.729 105.241  0.00 97.00      PROA   
ATOM   1862  CA  ARG P 119     -31.823-100.194 106.578  0.00 97.00      PROA   
ATOM   1863  HA  ARG P 119     -31.007 -99.590 106.940  0.00 97.00      PROA   
ATOM   1864  CB  ARG P 119     -32.361-101.005 107.787  0.00 97.00      PROA   
ATOM   1865  HB1 ARG P 119     -33.349-101.441 107.518  0.00 97.00      PROA   
ATOM   1866  HB2 ARG P 119     -32.519-100.280 108.617  0.00 97.00      PROA   
ATOM   1867  CG  ARG P 119     -31.411-102.131 108.250  0.00 97.00      PROA   
ATOM   1868  HG1 ARG P 119     -30.380-101.710 108.269  0.00 97.00      PROA   
ATOM   1869  HG2 ARG P 119     -31.422-102.964 107.514  0.00 97.00      PROA   
ATOM   1870  CD  ARG P 119     -31.656-102.703 109.651  0.00 97.00      PROA   
ATOM   1871  HD1 ARG P 119     -31.768-101.906 110.406  0.00 97.00      PROA   
ATOM   1872  HD2 ARG P 119     -30.787-103.327 109.947  0.00 97.00      PROA   
ATOM   1873  NE  ARG P 119     -32.841-103.612 109.654  0.00 97.00      PROA   
ATOM   1874  HE  ARG P 119     -32.679-104.596 109.642  0.00 97.00      PROA   
ATOM   1875  CZ  ARG P 119     -34.071-103.249 110.074  0.00 97.00      PROA   
ATOM   1876  NH1 ARG P 119     -34.480-101.982 110.126  0.00 97.00      PROA   
ATOM   1877 HH11 ARG P 119     -33.871-101.295 109.745  0.00 97.00      PROA   
ATOM   1878 HH12 ARG P 119     -35.447-101.806 110.289  0.00 97.00      PROA   
ATOM   1879  NH2 ARG P 119     -34.887-104.230 110.486  0.00 97.00      PROA   
ATOM   1880 HH21 ARG P 119     -34.461-105.128 110.584  0.00 97.00      PROA   
ATOM   1881 HH22 ARG P 119     -35.649-104.004 111.090  0.00 97.00      PROA   
ATOM   1882  C   ARG P 119     -31.248-101.111 105.524  0.00 97.00      PROA   
ATOM   1883  O   ARG P 119     -31.982-101.805 104.824  0.00 97.00      PROA   
ATOM   1884  N   ASN P 120     -29.898-101.130 105.395  0.00 97.00      PROA   
ATOM   1885  HN  ASN P 120     -29.342-100.567 106.007  0.00 97.00      PROA   
ATOM   1886  CA  ASN P 120     -29.149-101.989 104.489  0.00 97.00      PROA   
ATOM   1887  HA  ASN P 120     -28.121-101.662 104.550  0.00 97.00      PROA   
ATOM   1888  CB  ASN P 120     -29.198-103.485 104.915  0.00 97.00      PROA   
ATOM   1889  HB1 ASN P 120     -28.589-104.108 104.227  0.00 97.00      PROA   
ATOM   1890  HB2 ASN P 120     -30.248-103.847 104.897  0.00 97.00      PROA   
ATOM   1891  CG  ASN P 120     -28.613-103.635 106.326  0.00 97.00      PROA   
ATOM   1892  OD1 ASN P 120     -27.775-102.839 106.753  0.00 97.00      PROA   
ATOM   1893  ND2 ASN P 120     -29.091-104.659 107.085  0.00 97.00      PROA   
ATOM   1894 HD21 ASN P 120     -28.765-104.746 108.026  0.00 97.00      PROA   
ATOM   1895 HD22 ASN P 120     -29.730-105.316 106.689  0.00 97.00      PROA   
ATOM   1896  C   ASN P 120     -29.551-101.800 103.034  0.00 97.00      PROA   
ATOM   1897  O   ASN P 120     -29.810-102.759 102.309  0.00 97.00      PROA   
ATOM   1898  N   GLY P 121     -29.623-100.524 102.584  0.00 97.00      PROA   
ATOM   1899  HN  GLY P 121     -29.379 -99.776 103.196  0.00 97.00      PROA   
ATOM   1900  CA  GLY P 121     -30.033-100.151 101.238  0.00 97.00      PROA   
ATOM   1901  HA1 GLY P 121     -29.733-100.923 100.542  0.00 97.00      PROA   
ATOM   1902  HA2 GLY P 121     -29.571 -99.200 101.017  0.00 97.00      PROA   
ATOM   1903  C   GLY P 121     -31.521 -99.955 101.094  0.00 97.00      PROA   
ATOM   1904  O   GLY P 121     -31.959 -99.051 100.387  0.00 97.00      PROA   
ATOM   1905  N   LYS P 122     -32.347-100.800 101.742  0.00 97.00      PROA   
ATOM   1906  HN  LYS P 122     -31.973-101.522 102.322  0.00 97.00      PROA   
ATOM   1907  CA  LYS P 122     -33.784-100.778 101.557  0.00 97.00      PROA   
ATOM   1908  HA  LYS P 122     -33.990-100.395 100.567  0.00 97.00      PROA   
ATOM   1909  CB  LYS P 122     -34.393-102.207 101.584  0.00 97.00      PROA   
ATOM   1910  HB1 LYS P 122     -33.957-102.761 102.446  0.00 97.00      PROA   
ATOM   1911  HB2 LYS P 122     -34.081-102.733 100.656  0.00 97.00      PROA   
ATOM   1912  CG  LYS P 122     -35.925-102.228 101.719  0.00 97.00      PROA   
ATOM   1913  HG1 LYS P 122     -36.356-101.488 101.006  0.00 97.00      PROA   
ATOM   1914  HG2 LYS P 122     -36.191-101.910 102.753  0.00 97.00      PROA   
ATOM   1915  CD  LYS P 122     -36.604-103.577 101.467  0.00 97.00      PROA   
ATOM   1916  HD1 LYS P 122     -36.185-104.329 102.172  0.00 97.00      PROA   
ATOM   1917  HD2 LYS P 122     -36.375-103.904 100.428  0.00 97.00      PROA   
ATOM   1918  CE  LYS P 122     -38.123-103.451 101.667  0.00 97.00      PROA   
ATOM   1919  HE1 LYS P 122     -38.538-102.676 100.986  0.00 97.00      PROA   
ATOM   1920  HE2 LYS P 122     -38.351-103.161 102.715  0.00 97.00      PROA   
ATOM   1921  NZ  LYS P 122     -38.815-104.727 101.381  0.00 97.00      PROA   
ATOM   1922  HZ1 LYS P 122     -38.436-105.471 102.000  0.00 97.00      PROA   
ATOM   1923  HZ2 LYS P 122     -38.658-104.988 100.387  0.00 97.00      PROA   
ATOM   1924  HZ3 LYS P 122     -39.835-104.617 101.555  0.00 97.00      PROA   
ATOM   1925  C   LYS P 122     -34.528 -99.872 102.521  0.00 97.00      PROA   
ATOM   1926  O   LYS P 122     -34.386 -99.978 103.733  0.00 97.00      PROA   
ATOM   1927  N   ALA P 123     -35.407 -98.985 101.990  0.00 97.00      PROA   
ATOM   1928  HN  ALA P 123     -35.438 -98.828 101.006  0.00 97.00      PROA   
ATOM   1929  CA  ALA P 123     -36.421 -98.290 102.762  0.00 97.00      PROA   
ATOM   1930  HA  ALA P 123     -35.927 -97.742 103.545  0.00 97.00      PROA   
ATOM   1931  CB  ALA P 123     -37.170 -97.263 101.891  0.00 97.00      PROA   
ATOM   1932  HB1 ALA P 123     -37.707 -97.765 101.059  0.00 97.00      PROA   
ATOM   1933  HB2 ALA P 123     -36.446 -96.545 101.449  0.00 97.00      PROA   
ATOM   1934  HB3 ALA P 123     -37.899 -96.684 102.495  0.00 97.00      PROA   
ATOM   1935  C   ALA P 123     -37.421 -99.249 103.402  0.00 97.00      PROA   
ATOM   1936  O   ALA P 123     -37.979-100.118 102.734  0.00 97.00      PROA   
ATOM   1937  N   PHE P 124     -37.664 -99.115 104.728  0.00 97.00      PROA   
ATOM   1938  HN  PHE P 124     -37.192 -98.413 105.259  0.00 97.00      PROA   
ATOM   1939  CA  PHE P 124     -38.521-100.037 105.451  0.00 97.00      PROA   
ATOM   1940  HA  PHE P 124     -39.027-100.691 104.755  0.00 97.00      PROA   
ATOM   1941  CB  PHE P 124     -37.704-100.943 106.433  0.00 97.00      PROA   
ATOM   1942  HB1 PHE P 124     -36.845-101.382 105.879  0.00 97.00      PROA   
ATOM   1943  HB2 PHE P 124     -38.349-101.783 106.771  0.00 97.00      PROA   
ATOM   1944  CG  PHE P 124     -37.159-100.242 107.662  0.00 97.00      PROA   
ATOM   1945  CD1 PHE P 124     -35.974 -99.492 107.598  0.00 97.00      PROA   
ATOM   1946  HD1 PHE P 124     -35.466 -99.397 106.651  0.00 97.00      PROA   
ATOM   1947  CE1 PHE P 124     -35.468 -98.849 108.735  0.00 97.00      PROA   
ATOM   1948  HE1 PHE P 124     -34.567 -98.258 108.667  0.00 97.00      PROA   
ATOM   1949  CZ  PHE P 124     -36.140 -98.965 109.958  0.00 97.00      PROA   
ATOM   1950  HZ  PHE P 124     -35.765 -98.454 110.833  0.00 97.00      PROA   
ATOM   1951  CD2 PHE P 124     -37.808-100.372 108.904  0.00 97.00      PROA   
ATOM   1952  HD2 PHE P 124     -38.717-100.951 108.972  0.00 97.00      PROA   
ATOM   1953  CE2 PHE P 124     -37.306 -99.735 110.045  0.00 97.00      PROA   
ATOM   1954  HE2 PHE P 124     -37.826 -99.823 110.988  0.00 97.00      PROA   
ATOM   1955  C   PHE P 124     -39.622 -99.299 106.185  0.00 97.00      PROA   
ATOM   1956  O   PHE P 124     -40.598 -99.929 106.591  0.00 97.00      PROA   
ATOM   1957  N   LYS P 125     -39.532 -97.958 106.361  0.00 97.00      PROA   
ATOM   1958  HN  LYS P 125     -38.735 -97.440 106.063  0.00 97.00      PROA   
ATOM   1959  CA  LYS P 125     -40.588 -97.266 107.076  0.00 97.00      PROA   
ATOM   1960  HA  LYS P 125     -41.520 -97.776 106.874  0.00 97.00      PROA   
ATOM   1961  CB  LYS P 125     -40.333 -97.307 108.605  0.00 97.00      PROA   
ATOM   1962  HB1 LYS P 125     -40.049 -96.318 109.015  0.00 97.00      PROA   
ATOM   1963  HB2 LYS P 125     -39.451 -97.967 108.775  0.00 97.00      PROA   
ATOM   1964  CG  LYS P 125     -41.496 -97.938 109.394  0.00 97.00      PROA   
ATOM   1965  HG1 LYS P 125     -41.182 -98.069 110.454  0.00 97.00      PROA   
ATOM   1966  HG2 LYS P 125     -41.698 -98.951 108.981  0.00 97.00      PROA   
ATOM   1967  CD  LYS P 125     -42.797 -97.120 109.355  0.00 97.00      PROA   
ATOM   1968  HD1 LYS P 125     -43.563 -97.658 109.958  0.00 97.00      PROA   
ATOM   1969  HD2 LYS P 125     -43.169 -97.070 108.307  0.00 97.00      PROA   
ATOM   1970  CE  LYS P 125     -42.616 -95.703 109.906  0.00 97.00      PROA   
ATOM   1971  HE1 LYS P 125     -41.889 -95.125 109.295  0.00 97.00      PROA   
ATOM   1972  HE2 LYS P 125     -42.256 -95.743 110.955  0.00 97.00      PROA   
ATOM   1973  NZ  LYS P 125     -43.889 -94.955 109.887  0.00 97.00      PROA   
ATOM   1974  HZ1 LYS P 125     -44.670 -95.532 110.251  0.00 97.00      PROA   
ATOM   1975  HZ2 LYS P 125     -44.090 -94.668 108.904  0.00 97.00      PROA   
ATOM   1976  HZ3 LYS P 125     -43.782 -94.090 110.457  0.00 97.00      PROA   
ATOM   1977  C   LYS P 125     -40.789 -95.844 106.591  0.00 97.00      PROA   
ATOM   1978  O   LYS P 125     -39.908 -94.997 106.689  0.00 97.00      PROA   
ATOM   1979  N   PHE P 126     -42.011 -95.556 106.085  0.00 97.00      PROA   
ATOM   1980  HN  PHE P 126     -42.671 -96.293 105.960  0.00 97.00      PROA   
ATOM   1981  CA  PHE P 126     -42.440 -94.268 105.577  0.00 97.00      PROA   
ATOM   1982  HA  PHE P 126     -41.565 -93.681 105.337  0.00 97.00      PROA   
ATOM   1983  CB  PHE P 126     -43.240 -94.502 104.256  0.00 97.00      PROA   
ATOM   1984  HB1 PHE P 126     -44.013 -95.282 104.437  0.00 97.00      PROA   
ATOM   1985  HB2 PHE P 126     -42.553 -94.896 103.478  0.00 97.00      PROA   
ATOM   1986  CG  PHE P 126     -43.924 -93.281 103.693  0.00 97.00      PROA   
ATOM   1987  CD1 PHE P 126     -43.164 -92.230 103.155  0.00 97.00      PROA   
ATOM   1988  HD1 PHE P 126     -42.086 -92.279 103.174  0.00 97.00      PROA   
ATOM   1989  CE1 PHE P 126     -43.793 -91.121 102.581  0.00 97.00      PROA   
ATOM   1990  HE1 PHE P 126     -43.191 -90.343 102.139  0.00 97.00      PROA   
ATOM   1991  CZ  PHE P 126     -45.191 -91.038 102.562  0.00 97.00      PROA   
ATOM   1992  HZ  PHE P 126     -45.685 -90.186 102.121  0.00 97.00      PROA   
ATOM   1993  CD2 PHE P 126     -45.328 -93.196 103.654  0.00 97.00      PROA   
ATOM   1994  HD2 PHE P 126     -45.928 -94.004 104.046  0.00 97.00      PROA   
ATOM   1995  CE2 PHE P 126     -45.958 -92.076 103.102  0.00 97.00      PROA   
ATOM   1996  HE2 PHE P 126     -47.036 -92.022 103.070  0.00 97.00      PROA   
ATOM   1997  C   PHE P 126     -43.251 -93.464 106.593  0.00 97.00      PROA   
ATOM   1998  O   PHE P 126     -44.058 -94.012 107.332  0.00 97.00      PROA   
ATOM   1999  N   PHE P 127     -43.066 -92.121 106.613  0.00 97.00      PROA   
ATOM   2000  HN  PHE P 127     -42.322 -91.720 106.082  0.00 97.00      PROA   
ATOM   2001  CA  PHE P 127     -43.912 -91.162 107.303  0.00 97.00      PROA   
ATOM   2002  HA  PHE P 127     -44.861 -91.622 107.541  0.00 97.00      PROA   
ATOM   2003  CB  PHE P 127     -43.260 -90.545 108.571  0.00 97.00      PROA   
ATOM   2004  HB1 PHE P 127     -43.909 -89.752 109.002  0.00 97.00      PROA   
ATOM   2005  HB2 PHE P 127     -42.291 -90.071 108.299  0.00 97.00      PROA   
ATOM   2006  CG  PHE P 127     -42.988 -91.540 109.668  0.00 97.00      PROA   
ATOM   2007  CD1 PHE P 127     -43.936 -91.745 110.689  0.00 97.00      PROA   
ATOM   2008  HD1 PHE P 127     -44.901 -91.262 110.627  0.00 97.00      PROA   
ATOM   2009  CE1 PHE P 127     -43.611 -92.492 111.829  0.00 97.00      PROA   
ATOM   2010  HE1 PHE P 127     -44.328 -92.603 112.629  0.00 97.00      PROA   
ATOM   2011  CZ  PHE P 127     -42.331 -93.045 111.957  0.00 97.00      PROA   
ATOM   2012  HZ  PHE P 127     -42.068 -93.597 112.847  0.00 97.00      PROA   
ATOM   2013  CD2 PHE P 127     -41.709 -92.109 109.808  0.00 97.00      PROA   
ATOM   2014  HD2 PHE P 127     -40.958 -91.918 109.055  0.00 97.00      PROA   
ATOM   2015  CE2 PHE P 127     -41.379 -92.852 110.949  0.00 97.00      PROA   
ATOM   2016  HE2 PHE P 127     -40.384 -93.257 111.065  0.00 97.00      PROA   
ATOM   2017  C   PHE P 127     -44.176 -89.992 106.369  0.00 97.00      PROA   
ATOM   2018  O   PHE P 127     -43.297 -89.562 105.634  0.00 97.00      PROA   
ATOM   2019  N   HSD P 128     -45.400 -89.414 106.375  0.00 97.00      PROA   
ATOM   2020  HN  HSD P 128     -46.155 -89.807 106.897  0.00 97.00      PROA   
ATOM   2021  CA  HSD P 128     -45.698 -88.182 105.654  0.00 97.00      PROA   
ATOM   2022  HA  HSD P 128     -45.380 -88.341 104.632  0.00 97.00      PROA   
ATOM   2023  CB  HSD P 128     -47.213 -87.876 105.601  0.00 97.00      PROA   
ATOM   2024  HB1 HSD P 128     -47.420 -86.791 105.472  0.00 97.00      PROA   
ATOM   2025  HB2 HSD P 128     -47.687 -88.194 106.553  0.00 97.00      PROA   
ATOM   2026  ND1 HSD P 128     -47.939 -88.073 103.180  0.00 97.00      PROA   
ATOM   2027  HD1 HSD P 128     -47.620 -87.167 102.899  0.00 97.00      PROA   
ATOM   2028  CG  HSD P 128     -47.859 -88.600 104.453  0.00 97.00      PROA   
ATOM   2029  CE1 HSD P 128     -48.638 -88.961 102.430  0.00 97.00      PROA   
ATOM   2030  HE1 HSD P 128     -48.872 -88.798 101.378  0.00 97.00      PROA   
ATOM   2031  NE2 HSD P 128     -49.024 -90.008 103.132  0.00 97.00      PROA   
ATOM   2032  CD2 HSD P 128     -48.544 -89.775 104.409  0.00 97.00      PROA   
ATOM   2033  HD2 HSD P 128     -48.753 -90.488 105.197  0.00 97.00      PROA   
ATOM   2034  C   HSD P 128     -44.923 -86.954 106.108  0.00 97.00      PROA   
ATOM   2035  O   HSD P 128     -44.578 -86.113 105.283  0.00 97.00      PROA   
ATOM   2036  N   TRP P 129     -44.638 -86.823 107.421  0.00 97.00      PROA   
ATOM   2037  HN  TRP P 129     -44.909 -87.529 108.065  0.00 97.00      PROA   
ATOM   2038  CA  TRP P 129     -43.978 -85.672 108.009  0.00 97.00      PROA   
ATOM   2039  HA  TRP P 129     -43.557 -85.047 107.231  0.00 97.00      PROA   
ATOM   2040  CB  TRP P 129     -44.924 -84.830 108.915  0.00 97.00      PROA   
ATOM   2041  HB1 TRP P 129     -44.407 -83.891 109.213  0.00 97.00      PROA   
ATOM   2042  HB2 TRP P 129     -45.146 -85.393 109.848  0.00 97.00      PROA   
ATOM   2043  CG  TRP P 129     -46.235 -84.479 108.280  0.00 97.00      PROA   
ATOM   2044  CD1 TRP P 129     -46.521 -83.345 107.565  0.00 97.00      PROA   
ATOM   2045  HD1 TRP P 129     -45.822 -82.540 107.390  0.00 97.00      PROA   
ATOM   2046  NE1 TRP P 129     -47.819 -83.397 107.122  0.00 97.00      PROA   
ATOM   2047  HE1 TRP P 129     -48.318 -82.670 106.703  0.00 97.00      PROA   
ATOM   2048  CE2 TRP P 129     -48.400 -84.559 107.536  0.00 97.00      PROA   
ATOM   2049  CD2 TRP P 129     -47.437 -85.270 108.286  0.00 97.00      PROA   
ATOM   2050  CE3 TRP P 129     -47.785 -86.492 108.864  0.00 97.00      PROA   
ATOM   2051  HE3 TRP P 129     -47.083 -87.044 109.472  0.00 97.00      PROA   
ATOM   2052  CZ3 TRP P 129     -49.078 -86.988 108.664  0.00 97.00      PROA   
ATOM   2053  HZ3 TRP P 129     -49.369 -87.927 109.114  0.00 97.00      PROA   
ATOM   2054  CZ2 TRP P 129     -49.679 -85.054 107.328  0.00 97.00      PROA   
ATOM   2055  HZ2 TRP P 129     -50.412 -84.506 106.755  0.00 97.00      PROA   
ATOM   2056  CH2 TRP P 129     -50.005 -86.284 107.901  0.00 97.00      PROA   
ATOM   2057  HH2 TRP P 129     -51.000 -86.685 107.766  0.00 97.00      PROA   
ATOM   2058  C   TRP P 129     -42.846 -86.204 108.855  0.00 97.00      PROA   
ATOM   2059  O   TRP P 129     -42.725 -87.410 109.062  0.00 97.00      PROA   
ATOM   2060  N   ASN P 130     -41.958 -85.313 109.357  0.00 97.00      PROA   
ATOM   2061  HN  ASN P 130     -42.001 -84.348 109.103  0.00 97.00      PROA   
ATOM   2062  CA  ASN P 130     -40.890 -85.686 110.266  0.00 97.00      PROA   
ATOM   2063  HA  ASN P 130     -40.300 -86.422 109.739  0.00 97.00      PROA   
ATOM   2064  CB  ASN P 130     -39.993 -84.456 110.594  0.00 97.00      PROA   
ATOM   2065  HB1 ASN P 130     -40.537 -83.746 111.252  0.00 97.00      PROA   
ATOM   2066  HB2 ASN P 130     -39.729 -83.920 109.656  0.00 97.00      PROA   
ATOM   2067  CG  ASN P 130     -38.701 -84.866 111.297  0.00 97.00      PROA   
ATOM   2068  OD1 ASN P 130     -38.441 -84.469 112.432  0.00 97.00      PROA   
ATOM   2069  ND2 ASN P 130     -37.880 -85.704 110.612  0.00 97.00      PROA   
ATOM   2070 HD21 ASN P 130     -37.010 -85.952 111.039  0.00 97.00      PROA   
ATOM   2071 HD22 ASN P 130     -38.106 -85.983 109.681  0.00 97.00      PROA   
ATOM   2072  C   ASN P 130     -41.393 -86.352 111.553  0.00 97.00      PROA   
ATOM   2073  O   ASN P 130     -42.312 -85.871 112.213  0.00 97.00      PROA   
ATOM   2074  N   SER P 131     -40.780 -87.498 111.925  0.00 97.00      PROA   
ATOM   2075  HN  SER P 131     -40.028 -87.874 111.389  0.00 97.00      PROA   
ATOM   2076  CA  SER P 131     -41.175 -88.282 113.076  0.00 97.00      PROA   
ATOM   2077  HA  SER P 131     -41.413 -87.623 113.899  0.00 97.00      PROA   
ATOM   2078  CB  SER P 131     -42.371 -89.241 112.783  0.00 97.00      PROA   
ATOM   2079  HB1 SER P 131     -42.148 -89.841 111.876  0.00 97.00      PROA   
ATOM   2080  HB2 SER P 131     -43.265 -88.617 112.568  0.00 97.00      PROA   
ATOM   2081  OG  SER P 131     -42.695 -90.121 113.864  0.00 97.00      PROA   
ATOM   2082  HG1 SER P 131     -42.041 -90.830 113.860  0.00 97.00      PROA   
ATOM   2083  C   SER P 131     -39.970 -89.090 113.442  0.00 97.00      PROA   
ATOM   2084  O   SER P 131     -39.098 -89.305 112.611  0.00 97.00      PROA   
ATOM   2085  N   ASN P 132     -39.913 -89.582 114.700  0.00 97.00      PROA   
ATOM   2086  HN  ASN P 132     -40.660 -89.394 115.333  0.00 97.00      PROA   
ATOM   2087  CA  ASN P 132     -38.920 -90.539 115.141  0.00 97.00      PROA   
ATOM   2088  HA  ASN P 132     -37.969 -90.272 114.701  0.00 97.00      PROA   
ATOM   2089  CB  ASN P 132     -38.747 -90.544 116.697  0.00 97.00      PROA   
ATOM   2090  HB1 ASN P 132     -38.630 -89.502 117.062  0.00 97.00      PROA   
ATOM   2091  HB2 ASN P 132     -37.811 -91.091 116.945  0.00 97.00      PROA   
ATOM   2092  CG  ASN P 132     -39.882 -91.253 117.455  0.00 97.00      PROA   
ATOM   2093  OD1 ASN P 132     -39.842 -92.473 117.637  0.00 97.00      PROA   
ATOM   2094  ND2 ASN P 132     -40.899 -90.491 117.935  0.00 97.00      PROA   
ATOM   2095 HD21 ASN P 132     -41.627 -90.959 118.432  0.00 97.00      PROA   
ATOM   2096 HD22 ASN P 132     -40.896 -89.500 117.816  0.00 97.00      PROA   
ATOM   2097  C   ASN P 132     -39.306 -91.914 114.624  0.00 97.00      PROA   
ATOM   2098  O   ASN P 132     -40.434 -92.141 114.193  0.00 97.00      PROA   
ATOM   2099  N   LEU P 133     -38.361 -92.871 114.694  0.00 97.00      PROA   
ATOM   2100  HN  LEU P 133     -37.421 -92.643 114.940  0.00 97.00      PROA   
ATOM   2101  CA  LEU P 133     -38.661 -94.274 114.578  0.00 97.00      PROA   
ATOM   2102  HA  LEU P 133     -39.730 -94.430 114.587  0.00 97.00      PROA   
ATOM   2103  CB  LEU P 133     -38.062 -94.859 113.277  0.00 97.00      PROA   
ATOM   2104  HB1 LEU P 133     -36.954 -94.893 113.319  0.00 97.00      PROA   
ATOM   2105  HB2 LEU P 133     -38.325 -94.136 112.468  0.00 97.00      PROA   
ATOM   2106  CG  LEU P 133     -38.612 -96.234 112.836  0.00 97.00      PROA   
ATOM   2107  HG  LEU P 133     -39.722 -96.221 112.953  0.00 97.00      PROA   
ATOM   2108  CD1 LEU P 133     -38.302 -96.451 111.348  0.00 97.00      PROA   
ATOM   2109 HD11 LEU P 133     -37.203 -96.454 111.190  0.00 97.00      PROA   
ATOM   2110 HD12 LEU P 133     -38.742 -95.636 110.737  0.00 97.00      PROA   
ATOM   2111 HD13 LEU P 133     -38.714 -97.422 111.004  0.00 97.00      PROA   
ATOM   2112  CD2 LEU P 133     -38.051 -97.410 113.653  0.00 97.00      PROA   
ATOM   2113 HD21 LEU P 133     -38.391 -97.367 114.705  0.00 97.00      PROA   
ATOM   2114 HD22 LEU P 133     -36.940 -97.386 113.637  0.00 97.00      PROA   
ATOM   2115 HD23 LEU P 133     -38.389 -98.376 113.223  0.00 97.00      PROA   
ATOM   2116  C   LEU P 133     -38.075 -94.919 115.813  0.00 97.00      PROA   
ATOM   2117  O   LEU P 133     -36.864 -94.939 115.998  0.00 97.00      PROA   
ATOM   2118  N   THR P 134     -38.934 -95.475 116.701  0.00 97.00      PROA   
ATOM   2119  HN  THR P 134     -39.919 -95.416 116.564  0.00 97.00      PROA   
ATOM   2120  CA  THR P 134     -38.486 -96.143 117.912  0.00 97.00      PROA   
ATOM   2121  HA  THR P 134     -37.418 -96.024 118.029  0.00 97.00      PROA   
ATOM   2122  CB  THR P 134     -39.129 -95.621 119.193  0.00 97.00      PROA   
ATOM   2123  HB  THR P 134     -40.239 -95.685 119.128  0.00 97.00      PROA   
ATOM   2124  OG1 THR P 134     -38.760 -94.266 119.407  0.00 97.00      PROA   
ATOM   2125  HG1 THR P 134     -39.159 -93.751 118.700  0.00 97.00      PROA   
ATOM   2126  CG2 THR P 134     -38.634 -96.403 120.427  0.00 97.00      PROA   
ATOM   2127 HG21 THR P 134     -37.523 -96.388 120.464  0.00 97.00      PROA   
ATOM   2128 HG22 THR P 134     -38.981 -97.456 120.417  0.00 97.00      PROA   
ATOM   2129 HG23 THR P 134     -39.019 -95.925 121.353  0.00 97.00      PROA   
ATOM   2130  C   THR P 134     -38.762 -97.618 117.769  0.00 97.00      PROA   
ATOM   2131  O   THR P 134     -39.898 -98.047 117.582  0.00 97.00      PROA   
ATOM   2132  N   ILE P 135     -37.696 -98.438 117.868  0.00 97.00      PROA   
ATOM   2133  HN  ILE P 135     -36.779 -98.054 117.985  0.00 97.00      PROA   
ATOM   2134  CA  ILE P 135     -37.763 -99.881 117.831  0.00 97.00      PROA   
ATOM   2135  HA  ILE P 135     -38.648-100.191 117.293  0.00 97.00      PROA   
ATOM   2136  CB  ILE P 135     -36.524-100.488 117.166  0.00 97.00      PROA   
ATOM   2137  HB  ILE P 135     -35.631-100.130 117.728  0.00 97.00      PROA   
ATOM   2138  CG2 ILE P 135     -36.555-102.031 117.242  0.00 97.00      PROA   
ATOM   2139 HG21 ILE P 135     -37.450-102.431 116.720  0.00 97.00      PROA   
ATOM   2140 HG22 ILE P 135     -36.568-102.382 118.291  0.00 97.00      PROA   
ATOM   2141 HG23 ILE P 135     -35.648-102.457 116.767  0.00 97.00      PROA   
ATOM   2142  CG1 ILE P 135     -36.343-100.009 115.701  0.00 97.00      PROA   
ATOM   2143 HG11 ILE P 135     -36.736 -98.979 115.580  0.00 97.00      PROA   
ATOM   2144 HG12 ILE P 135     -36.937-100.666 115.029  0.00 97.00      PROA   
ATOM   2145  CD  ILE P 135     -34.872 -99.978 115.264  0.00 97.00      PROA   
ATOM   2146  HD1 ILE P 135     -34.354-100.931 115.506  0.00 97.00      PROA   
ATOM   2147  HD2 ILE P 135     -34.346 -99.159 115.798  0.00 97.00      PROA   
ATOM   2148  HD3 ILE P 135     -34.784 -99.790 114.174  0.00 97.00      PROA   
ATOM   2149  C   ILE P 135     -37.865-100.344 119.272  0.00 97.00      PROA   
ATOM   2150  O   ILE P 135     -36.919-100.213 120.038  0.00 97.00      PROA   
ATOM   2151  N   LEU P 136     -39.032-100.891 119.683  0.00 97.00      PROA   
ATOM   2152  HN  LEU P 136     -39.812-100.920 119.062  0.00 97.00      PROA   
ATOM   2153  CA  LEU P 136     -39.320-101.319 121.044  0.00 97.00      PROA   
ATOM   2154  HA  LEU P 136     -39.167-100.458 121.680  0.00 97.00      PROA   
ATOM   2155  CB  LEU P 136     -40.787-101.813 121.200  0.00 97.00      PROA   
ATOM   2156  HB1 LEU P 136     -40.914-102.220 122.229  0.00 97.00      PROA   
ATOM   2157  HB2 LEU P 136     -40.977-102.640 120.483  0.00 97.00      PROA   
ATOM   2158  CG  LEU P 136     -41.908-100.746 121.034  0.00 97.00      PROA   
ATOM   2159  HG  LEU P 136     -42.855-101.253 121.346  0.00 97.00      PROA   
ATOM   2160  CD1 LEU P 136     -41.715 -99.542 121.974  0.00 97.00      PROA   
ATOM   2161 HD11 LEU P 136     -40.824 -98.953 121.672  0.00 97.00      PROA   
ATOM   2162 HD12 LEU P 136     -41.578 -99.885 123.021  0.00 97.00      PROA   
ATOM   2163 HD13 LEU P 136     -42.603 -98.878 121.932  0.00 97.00      PROA   
ATOM   2164  CD2 LEU P 136     -42.139-100.274 119.584  0.00 97.00      PROA   
ATOM   2165 HD21 LEU P 136     -42.227-101.141 118.897  0.00 97.00      PROA   
ATOM   2166 HD22 LEU P 136     -41.308 -99.623 119.246  0.00 97.00      PROA   
ATOM   2167 HD23 LEU P 136     -43.076 -99.681 119.527  0.00 97.00      PROA   
ATOM   2168  C   LEU P 136     -38.389-102.395 121.586  0.00 97.00      PROA   
ATOM   2169  O   LEU P 136     -37.990-102.347 122.749  0.00 97.00      PROA   
ATOM   2170  N   LYS P 137     -38.026-103.392 120.751  0.00 97.00      PROA   
ATOM   2171  HN  LYS P 137     -38.394-103.433 119.828  0.00 97.00      PROA   
ATOM   2172  CA  LYS P 137     -37.019-104.375 121.087  0.00 97.00      PROA   
ATOM   2173  HA  LYS P 137     -36.382-103.990 121.873  0.00 97.00      PROA   
ATOM   2174  CB  LYS P 137     -37.636-105.723 121.545  0.00 97.00      PROA   
ATOM   2175  HB1 LYS P 137     -36.835-106.490 121.627  0.00 97.00      PROA   
ATOM   2176  HB2 LYS P 137     -38.359-106.074 120.776  0.00 97.00      PROA   
ATOM   2177  CG  LYS P 137     -38.358-105.644 122.904  0.00 97.00      PROA   
ATOM   2178  HG1 LYS P 137     -39.201-104.923 122.840  0.00 97.00      PROA   
ATOM   2179  HG2 LYS P 137     -37.641-105.246 123.652  0.00 97.00      PROA   
ATOM   2180  CD  LYS P 137     -38.895-107.010 123.369  0.00 97.00      PROA   
ATOM   2181  HD1 LYS P 137     -38.061-107.748 123.360  0.00 97.00      PROA   
ATOM   2182  HD2 LYS P 137     -39.650-107.359 122.630  0.00 97.00      PROA   
ATOM   2183  CE  LYS P 137     -39.546-107.002 124.760  0.00 97.00      PROA   
ATOM   2184  HE1 LYS P 137     -39.941-108.016 124.995  0.00 97.00      PROA   
ATOM   2185  HE2 LYS P 137     -40.375-106.268 124.819  0.00 97.00      PROA   
ATOM   2186  NZ  LYS P 137     -38.540-106.674 125.796  0.00 97.00      PROA   
ATOM   2187  HZ1 LYS P 137     -38.409-105.645 125.885  0.00 97.00      PROA   
ATOM   2188  HZ2 LYS P 137     -37.640-107.107 125.506  0.00 97.00      PROA   
ATOM   2189  HZ3 LYS P 137     -38.826-107.082 126.709  0.00 97.00      PROA   
ATOM   2190  C   LYS P 137     -36.146-104.606 119.874  0.00 97.00      PROA   
ATOM   2191  O   LYS P 137     -36.603-105.133 118.862  0.00 97.00      PROA   
ATOM   2192  N   THR P 138     -34.846-104.224 119.938  0.00 97.00      PROA   
ATOM   2193  HN  THR P 138     -34.504-103.724 120.736  0.00 97.00      PROA   
ATOM   2194  CA  THR P 138     -33.899-104.426 118.850  0.00 97.00      PROA   
ATOM   2195  HA  THR P 138     -34.450-104.260 117.935  0.00 97.00      PROA   
ATOM   2196  CB  THR P 138     -32.741-103.426 118.838  0.00 97.00      PROA   
ATOM   2197  HB  THR P 138     -33.155-102.419 119.080  0.00 97.00      PROA   
ATOM   2198  OG1 THR P 138     -32.138-103.338 117.552  0.00 97.00      PROA   
ATOM   2199  HG1 THR P 138     -31.413-102.719 117.661  0.00 97.00      PROA   
ATOM   2200  CG2 THR P 138     -31.644-103.769 119.857  0.00 97.00      PROA   
ATOM   2201 HG21 THR P 138     -31.113-104.706 119.586  0.00 97.00      PROA   
ATOM   2202 HG22 THR P 138     -32.074-103.889 120.870  0.00 97.00      PROA   
ATOM   2203 HG23 THR P 138     -30.891-102.953 119.899  0.00 97.00      PROA   
ATOM   2204  C   THR P 138     -33.425-105.869 118.816  0.00 97.00      PROA   
ATOM   2205  O   THR P 138     -33.698-106.661 119.709  0.00 97.00      PROA   
ATOM   2206  N   ASN P 139     -32.759-106.266 117.716  0.00 97.00      PROA   
ATOM   2207  HN  ASN P 139     -32.469-105.596 117.037  0.00 97.00      PROA   
ATOM   2208  CA  ASN P 139     -32.460-107.654 117.452  0.00 97.00      PROA   
ATOM   2209  HA  ASN P 139     -31.978-108.069 118.327  0.00 97.00      PROA   
ATOM   2210  CB  ASN P 139     -33.743-108.481 117.123  0.00 97.00      PROA   
ATOM   2211  HB1 ASN P 139     -34.384-108.526 118.030  0.00 97.00      PROA   
ATOM   2212  HB2 ASN P 139     -33.489-109.526 116.855  0.00 97.00      PROA   
ATOM   2213  CG  ASN P 139     -34.529-107.855 115.962  0.00 97.00      PROA   
ATOM   2214  OD1 ASN P 139     -34.153-108.016 114.798  0.00 97.00      PROA   
ATOM   2215  ND2 ASN P 139     -35.651-107.149 116.272  0.00 97.00      PROA   
ATOM   2216 HD21 ASN P 139     -36.204-106.784 115.524  0.00 97.00      PROA   
ATOM   2217 HD22 ASN P 139     -35.908-106.999 117.226  0.00 97.00      PROA   
ATOM   2218  C   ASN P 139     -31.449-107.684 116.325  0.00 97.00      PROA   
ATOM   2219  O   ASN P 139     -31.111-106.652 115.752  0.00 97.00      PROA   
ATOM   2220  N   MET P 140     -30.934-108.884 115.971  0.00 97.00      PROA   
ATOM   2221  HN  MET P 140     -31.165-109.711 116.482  0.00 97.00      PROA   
ATOM   2222  CA  MET P 140     -29.976-109.073 114.898  0.00 97.00      PROA   
ATOM   2223  HA  MET P 140     -29.092-108.504 115.150  0.00 97.00      PROA   
ATOM   2224  CB  MET P 140     -29.562-110.548 114.809  0.00 97.00      PROA   
ATOM   2225  HB1 MET P 140     -30.444-111.185 114.564  0.00 97.00      PROA   
ATOM   2226  HB2 MET P 140     -29.209-110.860 115.819  0.00 97.00      PROA   
ATOM   2227  CG  MET P 140     -28.450-110.801 113.797  0.00 97.00      PROA   
ATOM   2228  HG1 MET P 140     -27.527-110.264 114.085  0.00 97.00      PROA   
ATOM   2229  HG2 MET P 140     -28.741-110.465 112.781  0.00 97.00      PROA   
ATOM   2230  SD  MET P 140     -28.119-112.509 113.723  0.00 97.00      PROA   
ATOM   2231  CE  MET P 140     -27.496-112.913 115.334  0.00 97.00      PROA   
ATOM   2232  HE1 MET P 140     -28.310-112.835 116.063  0.00 97.00      PROA   
ATOM   2233  HE2 MET P 140     -26.722-112.180 115.603  0.00 97.00      PROA   
ATOM   2234  HE3 MET P 140     -27.071-113.940 115.388  0.00 97.00      PROA   
ATOM   2235  C   MET P 140     -30.446-108.575 113.535  0.00 97.00      PROA   
ATOM   2236  O   MET P 140     -29.667-108.013 112.768  0.00 97.00      PROA   
ATOM   2237  N   SER P 141     -31.753-108.707 113.211  0.00 97.00      PROA   
ATOM   2238  HN  SER P 141     -32.398-109.108 113.857  0.00 97.00      PROA   
ATOM   2239  CA  SER P 141     -32.291-108.306 111.920  0.00 97.00      PROA   
ATOM   2240  HA  SER P 141     -31.568-108.533 111.147  0.00 97.00      PROA   
ATOM   2241  CB  SER P 141     -33.615-109.059 111.609  0.00 97.00      PROA   
ATOM   2242  HB1 SER P 141     -34.430-108.737 112.293  0.00 97.00      PROA   
ATOM   2243  HB2 SER P 141     -33.447-110.145 111.775  0.00 97.00      PROA   
ATOM   2244  OG  SER P 141     -34.026-108.890 110.253  0.00 97.00      PROA   
ATOM   2245  HG1 SER P 141     -34.168-107.948 110.120  0.00 97.00      PROA   
ATOM   2246  C   SER P 141     -32.569-106.810 111.899  0.00 97.00      PROA   
ATOM   2247  O   SER P 141     -33.040-106.284 110.897  0.00 97.00      PROA   
ATOM   2248  N   HSD P 142     -32.238-106.091 112.994  0.00 97.00      PROA   
ATOM   2249  HN  HSD P 142     -31.932-106.574 113.812  0.00 97.00      PROA   
ATOM   2250  CA  HSD P 142     -32.253-104.646 113.087  0.00 97.00      PROA   
ATOM   2251  HA  HSD P 142     -32.690-104.231 112.197  0.00 97.00      PROA   
ATOM   2252  CB  HSD P 142     -33.114-104.152 114.276  0.00 97.00      PROA   
ATOM   2253  HB1 HSD P 142     -32.873-103.096 114.523  0.00 97.00      PROA   
ATOM   2254  HB2 HSD P 142     -32.914-104.763 115.181  0.00 97.00      PROA   
ATOM   2255  ND1 HSD P 142     -35.464-103.172 114.164  0.00 97.00      PROA   
ATOM   2256  HD1 HSD P 142     -35.281-102.358 114.718  0.00 97.00      PROA   
ATOM   2257  CG  HSD P 142     -34.584-104.207 113.930  0.00 97.00      PROA   
ATOM   2258  CE1 HSD P 142     -36.629-103.491 113.552  0.00 97.00      PROA   
ATOM   2259  HE1 HSD P 142     -37.518-102.862 113.595  0.00 97.00      PROA   
ATOM   2260  NE2 HSD P 142     -36.566-104.658 112.946  0.00 97.00      PROA   
ATOM   2261  CD2 HSD P 142     -35.284-105.116 113.196  0.00 97.00      PROA   
ATOM   2262  HD2 HSD P 142     -34.986-106.071 112.785  0.00 97.00      PROA   
ATOM   2263  C   HSD P 142     -30.840-104.094 113.124  0.00 97.00      PROA   
ATOM   2264  O   HSD P 142     -30.626-102.913 113.380  0.00 97.00      PROA   
ATOM   2265  N   SER P 143     -29.827-104.930 112.814  0.00 97.00      PROA   
ATOM   2266  HN  SER P 143     -30.015-105.892 112.631  0.00 97.00      PROA   
ATOM   2267  CA  SER P 143     -28.430-104.536 112.743  0.00 97.00      PROA   
ATOM   2268  HA  SER P 143     -28.262-103.704 113.413  0.00 97.00      PROA   
ATOM   2269  CB  SER P 143     -27.531-105.727 113.158  0.00 97.00      PROA   
ATOM   2270  HB1 SER P 143     -27.521-106.517 112.378  0.00 97.00      PROA   
ATOM   2271  HB2 SER P 143     -27.968-106.177 114.074  0.00 97.00      PROA   
ATOM   2272  OG  SER P 143     -26.199-105.327 113.455  0.00 97.00      PROA   
ATOM   2273  HG1 SER P 143     -25.801-105.036 112.632  0.00 97.00      PROA   
ATOM   2274  C   SER P 143     -28.066-104.107 111.327  0.00 97.00      PROA   
ATOM   2275  O   SER P 143     -28.676-104.554 110.358  0.00 97.00      PROA   
ATOM   2276  N   GLY P 144     -27.038-103.230 111.175  0.00 97.00      PROA   
ATOM   2277  HN  GLY P 144     -26.577-102.837 111.971  0.00 97.00      PROA   
ATOM   2278  CA  GLY P 144     -26.493-102.838 109.884  0.00 97.00      PROA   
ATOM   2279  HA1 GLY P 144     -27.067-103.275 109.084  0.00 97.00      PROA   
ATOM   2280  HA2 GLY P 144     -25.459-103.153 109.873  0.00 97.00      PROA   
ATOM   2281  C   GLY P 144     -26.500-101.348 109.699  0.00 97.00      PROA   
ATOM   2282  O   GLY P 144     -26.440-100.589 110.658  0.00 97.00      PROA   
ATOM   2283  N   THR P 145     -26.539-100.883 108.429  0.00 97.00      PROA   
ATOM   2284  HN  THR P 145     -26.691-101.522 107.675  0.00 97.00      PROA   
ATOM   2285  CA  THR P 145     -26.426 -99.474 108.086  0.00 97.00      PROA   
ATOM   2286  HA  THR P 145     -25.968 -98.962 108.917  0.00 97.00      PROA   
ATOM   2287  CB  THR P 145     -25.506 -99.192 106.892  0.00 97.00      PROA   
ATOM   2288  HB  THR P 145     -24.503 -99.609 107.139  0.00 97.00      PROA   
ATOM   2289  OG1 THR P 145     -25.322 -97.798 106.661  0.00 97.00      PROA   
ATOM   2290  HG1 THR P 145     -25.945 -97.556 105.965  0.00 97.00      PROA   
ATOM   2291  CG2 THR P 145     -25.984 -99.848 105.582  0.00 97.00      PROA   
ATOM   2292 HG21 THR P 145     -26.962 -99.432 105.260  0.00 97.00      PROA   
ATOM   2293 HG22 THR P 145     -26.082-100.945 105.701  0.00 97.00      PROA   
ATOM   2294 HG23 THR P 145     -25.249 -99.648 104.772  0.00 97.00      PROA   
ATOM   2295  C   THR P 145     -27.799 -98.868 107.918  0.00 97.00      PROA   
ATOM   2296  O   THR P 145     -28.634 -99.368 107.178  0.00 97.00      PROA   
ATOM   2297  N   TYR P 146     -28.057 -97.749 108.625  0.00 97.00      PROA   
ATOM   2298  HN  TYR P 146     -27.365 -97.375 109.240  0.00 97.00      PROA   
ATOM   2299  CA  TYR P 146     -29.307 -97.025 108.575  0.00 97.00      PROA   
ATOM   2300  HA  TYR P 146     -30.022 -97.583 107.992  0.00 97.00      PROA   
ATOM   2301  CB  TYR P 146     -29.913 -96.727 109.968  0.00 97.00      PROA   
ATOM   2302  HB1 TYR P 146     -30.704 -95.952 109.886  0.00 97.00      PROA   
ATOM   2303  HB2 TYR P 146     -29.126 -96.352 110.658  0.00 97.00      PROA   
ATOM   2304  CG  TYR P 146     -30.559 -97.932 110.592  0.00 97.00      PROA   
ATOM   2305  CD1 TYR P 146     -29.798 -98.888 111.284  0.00 97.00      PROA   
ATOM   2306  HD1 TYR P 146     -28.720 -98.813 111.288  0.00 97.00      PROA   
ATOM   2307  CE1 TYR P 146     -30.431 -99.909 112.002  0.00 97.00      PROA   
ATOM   2308  HE1 TYR P 146     -29.839-100.640 112.528  0.00 97.00      PROA   
ATOM   2309  CZ  TYR P 146     -31.828 -99.967 112.056  0.00 97.00      PROA   
ATOM   2310  OH  TYR P 146     -32.465-100.977 112.800  0.00 97.00      PROA   
ATOM   2311  HH  TYR P 146     -31.768-101.526 113.174  0.00 97.00      PROA   
ATOM   2312  CD2 TYR P 146     -31.963 -98.033 110.613  0.00 97.00      PROA   
ATOM   2313  HD2 TYR P 146     -32.559 -97.293 110.100  0.00 97.00      PROA   
ATOM   2314  CE2 TYR P 146     -32.594 -99.044 111.345  0.00 97.00      PROA   
ATOM   2315  HE2 TYR P 146     -33.670 -99.095 111.389  0.00 97.00      PROA   
ATOM   2316  C   TYR P 146     -29.102 -95.701 107.884  0.00 97.00      PROA   
ATOM   2317  O   TYR P 146     -28.077 -95.051 108.043  0.00 97.00      PROA   
ATOM   2318  N   HSD P 147     -30.100 -95.266 107.088  0.00 97.00      PROA   
ATOM   2319  HN  HSD P 147     -30.938 -95.799 106.995  0.00 97.00      PROA   
ATOM   2320  CA  HSD P 147     -30.045 -94.005 106.376  0.00 97.00      PROA   
ATOM   2321  HA  HSD P 147     -29.389 -93.318 106.893  0.00 97.00      PROA   
ATOM   2322  CB  HSD P 147     -29.612 -94.162 104.891  0.00 97.00      PROA   
ATOM   2323  HB1 HSD P 147     -29.455 -93.155 104.448  0.00 97.00      PROA   
ATOM   2324  HB2 HSD P 147     -30.405 -94.666 104.302  0.00 97.00      PROA   
ATOM   2325  ND1 HSD P 147     -27.190 -94.519 104.161  0.00 97.00      PROA   
ATOM   2326  HD1 HSD P 147     -26.997 -93.568 103.913  0.00 97.00      PROA   
ATOM   2327  CG  HSD P 147     -28.368 -94.992 104.701  0.00 97.00      PROA   
ATOM   2328  CE1 HSD P 147     -26.360 -95.583 104.031  0.00 97.00      PROA   
ATOM   2329  HE1 HSD P 147     -25.347 -95.503 103.636  0.00 97.00      PROA   
ATOM   2330  NE2 HSD P 147     -26.925 -96.705 104.430  0.00 97.00      PROA   
ATOM   2331  CD2 HSD P 147     -28.189 -96.335 104.847  0.00 97.00      PROA   
ATOM   2332  HD2 HSD P 147     -28.876 -97.088 105.214  0.00 97.00      PROA   
ATOM   2333  C   HSD P 147     -31.446 -93.447 106.408  0.00 97.00      PROA   
ATOM   2334  O   HSD P 147     -32.398 -94.178 106.659  0.00 97.00      PROA   
ATOM   2335  N   CYS P 148     -31.626 -92.131 106.155  0.00 97.00      PROA   
ATOM   2336  HN  CYS P 148     -30.858 -91.495 106.091  0.00 97.00      PROA   
ATOM   2337  CA  CYS P 148     -32.948 -91.577 105.961  0.00 97.00      PROA   
ATOM   2338  HA  CYS P 148     -33.604 -92.379 105.670  0.00 97.00      PROA   
ATOM   2339  CB  CYS P 148     -33.558 -90.932 107.238  0.00 97.00      PROA   
ATOM   2340  HB1 CYS P 148     -33.534 -91.703 108.039  0.00 97.00      PROA   
ATOM   2341  HB2 CYS P 148     -34.631 -90.713 107.048  0.00 97.00      PROA   
ATOM   2342  SG  CYS P 148     -32.710 -89.433 107.845  0.00 97.00      PROA   
ATOM   2343  C   CYS P 148     -32.967 -90.612 104.799  0.00 97.00      PROA   
ATOM   2344  O   CYS P 148     -31.933 -90.141 104.335  0.00 97.00      PROA   
ATOM   2345  N   SER P 149     -34.180 -90.303 104.288  0.00 97.00      PROA   
ATOM   2346  HN  SER P 149     -35.003 -90.747 104.637  0.00 97.00      PROA   
ATOM   2347  CA  SER P 149     -34.354 -89.285 103.273  0.00 97.00      PROA   
ATOM   2348  HA  SER P 149     -33.578 -88.549 103.413  0.00 97.00      PROA   
ATOM   2349  CB  SER P 149     -34.335 -89.796 101.797  0.00 97.00      PROA   
ATOM   2350  HB1 SER P 149     -33.416 -90.403 101.656  0.00 97.00      PROA   
ATOM   2351  HB2 SER P 149     -34.287 -88.935 101.099  0.00 97.00      PROA   
ATOM   2352  OG  SER P 149     -35.466 -90.591 101.441  0.00 97.00      PROA   
ATOM   2353  HG1 SER P 149     -36.247 -90.138 101.767  0.00 97.00      PROA   
ATOM   2354  C   SER P 149     -35.669 -88.602 103.518  0.00 97.00      PROA   
ATOM   2355  O   SER P 149     -36.602 -89.214 104.018  0.00 97.00      PROA   
ATOM   2356  N   GLY P 150     -35.767 -87.309 103.142  0.00 97.00      PROA   
ATOM   2357  HN  GLY P 150     -34.978 -86.851 102.738  0.00 97.00      PROA   
ATOM   2358  CA  GLY P 150     -37.000 -86.549 103.187  0.00 97.00      PROA   
ATOM   2359  HA1 GLY P 150     -37.018 -85.985 104.107  0.00 97.00      PROA   
ATOM   2360  HA2 GLY P 150     -37.849 -87.206 103.055  0.00 97.00      PROA   
ATOM   2361  C   GLY P 150     -36.988 -85.585 102.043  0.00 97.00      PROA   
ATOM   2362  O   GLY P 150     -36.032 -85.534 101.282  0.00 97.00      PROA   
ATOM   2363  N   MET P 151     -38.062 -84.785 101.894  0.00 97.00      PROA   
ATOM   2364  HN  MET P 151     -38.866 -84.908 102.474  0.00 97.00      PROA   
ATOM   2365  CA  MET P 151     -38.236 -83.836 100.820  0.00 97.00      PROA   
ATOM   2366  HA  MET P 151     -37.362 -83.823 100.187  0.00 97.00      PROA   
ATOM   2367  CB  MET P 151     -39.492 -84.223  99.992  0.00 97.00      PROA   
ATOM   2368  HB1 MET P 151     -40.401 -83.721 100.377  0.00 97.00      PROA   
ATOM   2369  HB2 MET P 151     -39.663 -85.316 100.148  0.00 97.00      PROA   
ATOM   2370  CG  MET P 151     -39.371 -84.031  98.468  0.00 97.00      PROA   
ATOM   2371  HG1 MET P 151     -40.291 -84.460  98.010  0.00 97.00      PROA   
ATOM   2372  HG2 MET P 151     -38.512 -84.635  98.101  0.00 97.00      PROA   
ATOM   2373  SD  MET P 151     -39.193 -82.312  97.911  0.00 97.00      PROA   
ATOM   2374  CE  MET P 151     -39.352 -82.698  96.146  0.00 97.00      PROA   
ATOM   2375  HE1 MET P 151     -40.363 -83.101  95.923  0.00 97.00      PROA   
ATOM   2376  HE2 MET P 151     -38.603 -83.456  95.829  0.00 97.00      PROA   
ATOM   2377  HE3 MET P 151     -39.204 -81.787  95.527  0.00 97.00      PROA   
ATOM   2378  C   MET P 151     -38.413 -82.461 101.447  0.00 97.00      PROA   
ATOM   2379  O   MET P 151     -39.096 -82.303 102.455  0.00 97.00      PROA   
ATOM   2380  N   GLY P 152     -37.775 -81.425 100.852  0.00 97.00      PROA   
ATOM   2381  HN  GLY P 152     -37.157 -81.621 100.094  0.00 97.00      PROA   
ATOM   2382  CA  GLY P 152     -38.009 -80.023 101.183  0.00 97.00      PROA   
ATOM   2383  HA1 GLY P 152     -37.130 -79.625 101.660  0.00 97.00      PROA   
ATOM   2384  HA2 GLY P 152     -38.896 -79.933 101.795  0.00 97.00      PROA   
ATOM   2385  C   GLY P 152     -38.273 -79.246  99.924  0.00 97.00      PROA   
ATOM   2386  O   GLY P 152     -39.416 -78.954  99.589  0.00 97.00      PROA   
ATOM   2387  N   LYS P 153     -37.207 -78.867  99.188  0.00 97.00      PROA   
ATOM   2388  HN  LYS P 153     -36.280 -78.963  99.547  0.00 97.00      PROA   
ATOM   2389  CA  LYS P 153     -37.324 -78.366  97.828  0.00 97.00      PROA   
ATOM   2390  HA  LYS P 153     -38.366 -78.326  97.555  0.00 97.00      PROA   
ATOM   2391  CB  LYS P 153     -36.715 -76.948  97.670  0.00 97.00      PROA   
ATOM   2392  HB1 LYS P 153     -36.506 -76.729  96.600  0.00 97.00      PROA   
ATOM   2393  HB2 LYS P 153     -35.747 -76.909  98.214  0.00 97.00      PROA   
ATOM   2394  CG  LYS P 153     -37.637 -75.823  98.185  0.00 97.00      PROA   
ATOM   2395  HG1 LYS P 153     -37.088 -74.858  98.105  0.00 97.00      PROA   
ATOM   2396  HG2 LYS P 153     -37.871 -75.991  99.259  0.00 97.00      PROA   
ATOM   2397  CD  LYS P 153     -38.943 -75.732  97.376  0.00 97.00      PROA   
ATOM   2398  HD1 LYS P 153     -39.542 -76.651  97.562  0.00 97.00      PROA   
ATOM   2399  HD2 LYS P 153     -38.674 -75.710  96.295  0.00 97.00      PROA   
ATOM   2400  CE  LYS P 153     -39.809 -74.512  97.708  0.00 97.00      PROA   
ATOM   2401  HE1 LYS P 153     -39.265 -73.570  97.487  0.00 97.00      PROA   
ATOM   2402  HE2 LYS P 153     -40.107 -74.523  98.778  0.00 97.00      PROA   
ATOM   2403  NZ  LYS P 153     -41.044 -74.537  96.887  0.00 97.00      PROA   
ATOM   2404  HZ1 LYS P 153     -41.570 -75.411  97.091  0.00 97.00      PROA   
ATOM   2405  HZ2 LYS P 153     -40.786 -74.525  95.879  0.00 97.00      PROA   
ATOM   2406  HZ3 LYS P 153     -41.639 -73.714  97.103  0.00 97.00      PROA   
ATOM   2407  C   LYS P 153     -36.745 -79.329  96.817  0.00 97.00      PROA   
ATOM   2408  O   LYS P 153     -36.849 -79.120  95.609  0.00 97.00      PROA   
ATOM   2409  N   HSD P 154     -36.187 -80.452  97.303  0.00 97.00      PROA   
ATOM   2410  HN  HSD P 154     -36.094 -80.583  98.285  0.00 97.00      PROA   
ATOM   2411  CA  HSD P 154     -35.806 -81.592  96.511  0.00 97.00      PROA   
ATOM   2412  HA  HSD P 154     -36.615 -81.833  95.836  0.00 97.00      PROA   
ATOM   2413  CB  HSD P 154     -34.486 -81.398  95.721  0.00 97.00      PROA   
ATOM   2414  HB1 HSD P 154     -33.676 -81.096  96.421  0.00 97.00      PROA   
ATOM   2415  HB2 HSD P 154     -34.630 -80.566  94.998  0.00 97.00      PROA   
ATOM   2416  ND1 HSD P 154     -32.946 -83.368  95.220  0.00 97.00      PROA   
ATOM   2417  HD1 HSD P 154     -32.354 -83.265  96.021  0.00 97.00      PROA   
ATOM   2418  CG  HSD P 154     -34.069 -82.617  94.941  0.00 97.00      PROA   
ATOM   2419  CE1 HSD P 154     -32.918 -84.382  94.322  0.00 97.00      PROA   
ATOM   2420  HE1 HSD P 154     -32.131 -85.135  94.311  0.00 97.00      PROA   
ATOM   2421  NE2 HSD P 154     -33.943 -84.342  93.493  0.00 97.00      PROA   
ATOM   2422  CD2 HSD P 154     -34.659 -83.220  93.872  0.00 97.00      PROA   
ATOM   2423  HD2 HSD P 154     -35.553 -82.943  93.328  0.00 97.00      PROA   
ATOM   2424  C   HSD P 154     -35.687 -82.691  97.536  0.00 97.00      PROA   
ATOM   2425  O   HSD P 154     -35.758 -82.424  98.734  0.00 97.00      PROA   
ATOM   2426  N   ARG P 155     -35.531 -83.971  97.119  0.00 97.00      PROA   
ATOM   2427  HN  ARG P 155     -35.497 -84.199  96.148  0.00 97.00      PROA   
ATOM   2428  CA  ARG P 155     -35.184 -85.025  98.052  0.00 97.00      PROA   
ATOM   2429  HA  ARG P 155     -35.871 -84.937  98.882  0.00 97.00      PROA   
ATOM   2430  CB  ARG P 155     -35.366 -86.464  97.502  0.00 97.00      PROA   
ATOM   2431  HB1 ARG P 155     -36.457 -86.634  97.350  0.00 97.00      PROA   
ATOM   2432  HB2 ARG P 155     -35.036 -87.184  98.283  0.00 97.00      PROA   
ATOM   2433  CG  ARG P 155     -34.639 -86.753  96.169  0.00 97.00      PROA   
ATOM   2434  HG1 ARG P 155     -33.821 -86.016  96.042  0.00 97.00      PROA   
ATOM   2435  HG2 ARG P 155     -35.339 -86.608  95.317  0.00 97.00      PROA   
ATOM   2436  CD  ARG P 155     -33.975 -88.137  96.079  0.00 97.00      PROA   
ATOM   2437  HD1 ARG P 155     -33.154 -88.197  96.830  0.00 97.00      PROA   
ATOM   2438  HD2 ARG P 155     -33.563 -88.313  95.061  0.00 97.00      PROA   
ATOM   2439  NE  ARG P 155     -35.029 -89.162  96.362  0.00 97.00      PROA   
ATOM   2440  HE  ARG P 155     -35.981 -88.912  96.215  0.00 97.00      PROA   
ATOM   2441  CZ  ARG P 155     -34.794 -90.335  96.987  0.00 97.00      PROA   
ATOM   2442  NH1 ARG P 155     -33.560 -90.812  97.200  0.00 97.00      PROA   
ATOM   2443 HH11 ARG P 155     -32.785 -90.330  96.805  0.00 97.00      PROA   
ATOM   2444 HH12 ARG P 155     -33.466 -91.696  97.651  0.00 97.00      PROA   
ATOM   2445  NH2 ARG P 155     -35.834 -91.068  97.425  0.00 97.00      PROA   
ATOM   2446 HH21 ARG P 155     -36.761 -90.732  97.291  0.00 97.00      PROA   
ATOM   2447 HH22 ARG P 155     -35.645 -91.897  97.945  0.00 97.00      PROA   
ATOM   2448  C   ARG P 155     -33.781 -84.861  98.626  0.00 97.00      PROA   
ATOM   2449  O   ARG P 155     -32.820 -84.585  97.912  0.00 97.00      PROA   
ATOM   2450  N   TYR P 156     -33.639 -85.035  99.953  0.00 97.00      PROA   
ATOM   2451  HN  TYR P 156     -34.440 -85.206 100.525  0.00 97.00      PROA   
ATOM   2452  CA  TYR P 156     -32.380 -84.924 100.657  0.00 97.00      PROA   
ATOM   2453  HA  TYR P 156     -31.574 -84.741  99.961  0.00 97.00      PROA   
ATOM   2454  CB  TYR P 156     -32.412 -83.817 101.750  0.00 97.00      PROA   
ATOM   2455  HB1 TYR P 156     -31.412 -83.676 102.208  0.00 97.00      PROA   
ATOM   2456  HB2 TYR P 156     -33.135 -84.111 102.542  0.00 97.00      PROA   
ATOM   2457  CG  TYR P 156     -32.865 -82.485 101.195  0.00 97.00      PROA   
ATOM   2458  CD1 TYR P 156     -32.311 -81.953 100.014  0.00 97.00      PROA   
ATOM   2459  HD1 TYR P 156     -31.549 -82.502  99.482  0.00 97.00      PROA   
ATOM   2460  CE1 TYR P 156     -32.759 -80.729  99.500  0.00 97.00      PROA   
ATOM   2461  HE1 TYR P 156     -32.338 -80.347  98.582  0.00 97.00      PROA   
ATOM   2462  CZ  TYR P 156     -33.755 -80.012 100.174  0.00 97.00      PROA   
ATOM   2463  OH  TYR P 156     -34.208 -78.779  99.665  0.00 97.00      PROA   
ATOM   2464  HH  TYR P 156     -33.549 -78.461  99.045  0.00 97.00      PROA   
ATOM   2465  CD2 TYR P 156     -33.847 -81.739 101.872  0.00 97.00      PROA   
ATOM   2466  HD2 TYR P 156     -34.275 -82.121 102.787  0.00 97.00      PROA   
ATOM   2467  CE2 TYR P 156     -34.289 -80.512 101.366  0.00 97.00      PROA   
ATOM   2468  HE2 TYR P 156     -35.033 -79.946 101.904  0.00 97.00      PROA   
ATOM   2469  C   TYR P 156     -32.135 -86.262 101.309  0.00 97.00      PROA   
ATOM   2470  O   TYR P 156     -33.068 -86.897 101.786  0.00 97.00      PROA   
ATOM   2471  N   THR P 157     -30.866 -86.733 101.322  0.00 97.00      PROA   
ATOM   2472  HN  THR P 157     -30.133 -86.223 100.881  0.00 97.00      PROA   
ATOM   2473  CA  THR P 157     -30.452 -87.999 101.906  0.00 97.00      PROA   
ATOM   2474  HA  THR P 157     -31.305 -88.511 102.333  0.00 97.00      PROA   
ATOM   2475  CB  THR P 157     -29.756 -88.933 100.916  0.00 97.00      PROA   
ATOM   2476  HB  THR P 157     -29.216 -89.759 101.439  0.00 97.00      PROA   
ATOM   2477  OG1 THR P 157     -28.840 -88.225 100.085  0.00 97.00      PROA   
ATOM   2478  HG1 THR P 157     -28.136 -87.916 100.659  0.00 97.00      PROA   
ATOM   2479  CG2 THR P 157     -30.808 -89.570  99.995  0.00 97.00      PROA   
ATOM   2480 HG21 THR P 157     -31.378 -88.784  99.457  0.00 97.00      PROA   
ATOM   2481 HG22 THR P 157     -31.509 -90.195 100.583  0.00 97.00      PROA   
ATOM   2482 HG23 THR P 157     -30.303 -90.218  99.245  0.00 97.00      PROA   
ATOM   2483  C   THR P 157     -29.482 -87.717 103.028  0.00 97.00      PROA   
ATOM   2484  O   THR P 157     -28.623 -86.847 102.911  0.00 97.00      PROA   
ATOM   2485  N   SER P 158     -29.590 -88.461 104.153  0.00 97.00      PROA   
ATOM   2486  HN  SER P 158     -30.316 -89.142 104.256  0.00 97.00      PROA   
ATOM   2487  CA  SER P 158     -28.681 -88.329 105.276  0.00 97.00      PROA   
ATOM   2488  HA  SER P 158     -28.471 -87.278 105.410  0.00 97.00      PROA   
ATOM   2489  CB  SER P 158     -29.288 -88.874 106.604  0.00 97.00      PROA   
ATOM   2490  HB1 SER P 158     -30.297 -88.428 106.723  0.00 97.00      PROA   
ATOM   2491  HB2 SER P 158     -28.675 -88.556 107.472  0.00 97.00      PROA   
ATOM   2492  OG  SER P 158     -29.417 -90.296 106.634  0.00 97.00      PROA   
ATOM   2493  HG1 SER P 158     -28.537 -90.655 106.797  0.00 97.00      PROA   
ATOM   2494  C   SER P 158     -27.369 -89.047 105.031  0.00 97.00      PROA   
ATOM   2495  O   SER P 158     -27.215 -89.832 104.097  0.00 97.00      PROA   
ATOM   2496  N   ALA P 159     -26.398 -88.830 105.945  0.00 97.00      PROA   
ATOM   2497  HN  ALA P 159     -26.479 -88.091 106.611  0.00 97.00      PROA   
ATOM   2498  CA  ALA P 159     -25.298 -89.745 106.165  0.00 97.00      PROA   
ATOM   2499  HA  ALA P 159     -24.771 -89.855 105.226  0.00 97.00      PROA   
ATOM   2500  CB  ALA P 159     -24.331 -89.190 107.230  0.00 97.00      PROA   
ATOM   2501  HB1 ALA P 159     -24.849 -89.069 108.206  0.00 97.00      PROA   
ATOM   2502  HB2 ALA P 159     -23.952 -88.192 106.916  0.00 97.00      PROA   
ATOM   2503  HB3 ALA P 159     -23.461 -89.863 107.373  0.00 97.00      PROA   
ATOM   2504  C   ALA P 159     -25.793 -91.126 106.597  0.00 97.00      PROA   
ATOM   2505  O   ALA P 159     -26.844 -91.253 107.222  0.00 97.00      PROA   
ATOM   2506  N   GLY P 160     -25.052 -92.205 106.247  0.00 97.00      PROA   
ATOM   2507  HN  GLY P 160     -24.201 -92.093 105.741  0.00 97.00      PROA   
ATOM   2508  CA  GLY P 160     -25.355 -93.552 106.708  0.00 97.00      PROA   
ATOM   2509  HA1 GLY P 160     -24.904 -94.247 106.016  0.00 97.00      PROA   
ATOM   2510  HA2 GLY P 160     -26.424 -93.681 106.793  0.00 97.00      PROA   
ATOM   2511  C   GLY P 160     -24.719 -93.794 108.044  0.00 97.00      PROA   
ATOM   2512  O   GLY P 160     -23.546 -93.485 108.234  0.00 97.00      PROA   
ATOM   2513  N   ILE P 161     -25.475 -94.390 108.993  0.00 97.00      PROA   
ATOM   2514  HN  ILE P 161     -26.424 -94.632 108.795  0.00 97.00      PROA   
ATOM   2515  CA  ILE P 161     -24.996 -94.674 110.331  0.00 97.00      PROA   
ATOM   2516  HA  ILE P 161     -23.963 -94.373 110.419  0.00 97.00      PROA   
ATOM   2517  CB  ILE P 161     -25.794 -93.961 111.427  0.00 97.00      PROA   
ATOM   2518  HB  ILE P 161     -26.851 -94.318 111.396  0.00 97.00      PROA   
ATOM   2519  CG2 ILE P 161     -25.208 -94.303 112.818  0.00 97.00      PROA   
ATOM   2520 HG21 ILE P 161     -24.122 -94.074 112.848  0.00 97.00      PROA   
ATOM   2521 HG22 ILE P 161     -25.353 -95.373 113.071  0.00 97.00      PROA   
ATOM   2522 HG23 ILE P 161     -25.710 -93.693 113.598  0.00 97.00      PROA   
ATOM   2523  CG1 ILE P 161     -25.845 -92.422 111.207  0.00 97.00      PROA   
ATOM   2524 HG11 ILE P 161     -26.486 -91.986 112.006  0.00 97.00      PROA   
ATOM   2525 HG12 ILE P 161     -26.343 -92.202 110.239  0.00 97.00      PROA   
ATOM   2526  CD  ILE P 161     -24.483 -91.713 111.244  0.00 97.00      PROA   
ATOM   2527  HD1 ILE P 161     -23.809 -92.102 110.453  0.00 97.00      PROA   
ATOM   2528  HD2 ILE P 161     -23.984 -91.849 112.227  0.00 97.00      PROA   
ATOM   2529  HD3 ILE P 161     -24.614 -90.623 111.080  0.00 97.00      PROA   
ATOM   2530  C   ILE P 161     -25.053 -96.174 110.530  0.00 97.00      PROA   
ATOM   2531  O   ILE P 161     -26.114 -96.788 110.475  0.00 97.00      PROA   
ATOM   2532  N   SER P 162     -23.885 -96.809 110.774  0.00 97.00      PROA   
ATOM   2533  HN  SER P 162     -23.023 -96.307 110.789  0.00 97.00      PROA   
ATOM   2534  CA  SER P 162     -23.787 -98.243 110.964  0.00 97.00      PROA   
ATOM   2535  HA  SER P 162     -24.588 -98.726 110.425  0.00 97.00      PROA   
ATOM   2536  CB  SER P 162     -22.452 -98.813 110.418  0.00 97.00      PROA   
ATOM   2537  HB1 SER P 162     -22.417 -98.642 109.320  0.00 97.00      PROA   
ATOM   2538  HB2 SER P 162     -22.385 -99.908 110.596  0.00 97.00      PROA   
ATOM   2539  OG  SER P 162     -21.326 -98.158 110.999  0.00 97.00      PROA   
ATOM   2540  HG1 SER P 162     -21.457 -98.212 111.951  0.00 97.00      PROA   
ATOM   2541  C   SER P 162     -23.910 -98.630 112.424  0.00 97.00      PROA   
ATOM   2542  O   SER P 162     -23.085 -98.242 113.250  0.00 97.00      PROA   
ATOM   2543  N   VAL P 163     -24.931 -99.449 112.770  0.00 97.00      PROA   
ATOM   2544  HN  VAL P 163     -25.604 -99.742 112.093  0.00 97.00      PROA   
ATOM   2545  CA  VAL P 163     -25.108 -99.964 114.114  0.00 97.00      PROA   
ATOM   2546  HA  VAL P 163     -24.341 -99.550 114.748  0.00 97.00      PROA   
ATOM   2547  CB  VAL P 163     -26.446 -99.617 114.768  0.00 97.00      PROA   
ATOM   2548  HB  VAL P 163     -26.416 -99.929 115.839  0.00 97.00      PROA   
ATOM   2549  CG1 VAL P 163     -26.629 -98.087 114.739  0.00 97.00      PROA   
ATOM   2550 HG11 VAL P 163     -26.738 -97.716 113.697  0.00 97.00      PROA   
ATOM   2551 HG12 VAL P 163     -25.764 -97.577 115.212  0.00 97.00      PROA   
ATOM   2552 HG13 VAL P 163     -27.549 -97.817 115.299  0.00 97.00      PROA   
ATOM   2553  CG2 VAL P 163     -27.638-100.325 114.096  0.00 97.00      PROA   
ATOM   2554 HG21 VAL P 163     -27.605-101.422 114.254  0.00 97.00      PROA   
ATOM   2555 HG22 VAL P 163     -27.641-100.122 113.006  0.00 97.00      PROA   
ATOM   2556 HG23 VAL P 163     -28.592 -99.949 114.525  0.00 97.00      PROA   
ATOM   2557  C   VAL P 163     -24.900-101.460 114.077  0.00 97.00      PROA   
ATOM   2558  O   VAL P 163     -25.357-102.152 113.174  0.00 97.00      PROA   
ATOM   2559  N   THR P 164     -24.162-102.005 115.066  0.00 97.00      PROA   
ATOM   2560  HN  THR P 164     -23.787-101.423 115.787  0.00 97.00      PROA   
ATOM   2561  CA  THR P 164     -23.869-103.430 115.115  0.00 97.00      PROA   
ATOM   2562  HA  THR P 164     -24.320-103.936 114.276  0.00 97.00      PROA   
ATOM   2563  CB  THR P 164     -22.378-103.740 115.062  0.00 97.00      PROA   
ATOM   2564  HB  THR P 164     -21.863-103.375 115.978  0.00 97.00      PROA   
ATOM   2565  OG1 THR P 164     -21.777-103.096 113.946  0.00 97.00      PROA   
ATOM   2566  HG1 THR P 164     -22.155-102.217 113.897  0.00 97.00      PROA   
ATOM   2567  CG2 THR P 164     -22.144-105.252 114.879  0.00 97.00      PROA   
ATOM   2568 HG21 THR P 164     -22.600-105.586 113.922  0.00 97.00      PROA   
ATOM   2569 HG22 THR P 164     -22.581-105.846 115.704  0.00 97.00      PROA   
ATOM   2570 HG23 THR P 164     -21.053-105.461 114.826  0.00 97.00      PROA   
ATOM   2571  C   THR P 164     -24.474-103.969 116.396  0.00 97.00      PROA   
ATOM   2572  O   THR P 164     -24.052-103.597 117.483  0.00 97.00      PROA   
ATOM   2573  N   VAL P 165     -25.493-104.859 116.305  0.00 97.00      PROA   
ATOM   2574  HN  VAL P 165     -25.830-105.113 115.398  0.00 97.00      PROA   
ATOM   2575  CA  VAL P 165     -26.231-105.421 117.440  0.00 97.00      PROA   
ATOM   2576  HA  VAL P 165     -26.240-104.666 118.211  0.00 97.00      PROA   
ATOM   2577  CB  VAL P 165     -27.697-105.688 117.061  0.00 97.00      PROA   
ATOM   2578  HB  VAL P 165     -27.733-106.434 116.237  0.00 97.00      PROA   
ATOM   2579  CG1 VAL P 165     -28.572-106.199 118.229  0.00 97.00      PROA   
ATOM   2580 HG11 VAL P 165     -28.394-105.595 119.143  0.00 97.00      PROA   
ATOM   2581 HG12 VAL P 165     -28.381-107.268 118.447  0.00 97.00      PROA   
ATOM   2582 HG13 VAL P 165     -29.645-106.111 117.965  0.00 97.00      PROA   
ATOM   2583  CG2 VAL P 165     -28.316-104.362 116.565  0.00 97.00      PROA   
ATOM   2584 HG21 VAL P 165     -27.808-103.971 115.662  0.00 97.00      PROA   
ATOM   2585 HG22 VAL P 165     -28.259-103.597 117.369  0.00 97.00      PROA   
ATOM   2586 HG23 VAL P 165     -29.386-104.521 116.314  0.00 97.00      PROA   
ATOM   2587  C   VAL P 165     -25.499-106.666 117.977  0.00 97.00      PROA   
ATOM   2588  O   VAL P 165     -24.480-107.061 117.419  0.00 97.00      PROA   
ATOM   2589  N   LYS P 166     -25.956-107.316 119.083  0.00 97.00      PROA   
ATOM   2590  HN  LYS P 166     -26.756-106.987 119.580  0.00 97.00      PROA   
ATOM   2591  CA  LYS P 166     -25.469-108.617 119.509  0.00 97.00      PROA   
ATOM   2592  HA  LYS P 166     -25.063-109.161 118.666  0.00 97.00      PROA   
ATOM   2593  CB  LYS P 166     -24.505-108.619 120.741  0.00 97.00      PROA   
ATOM   2594  HB1 LYS P 166     -24.076-109.637 120.869  0.00 97.00      PROA   
ATOM   2595  HB2 LYS P 166     -25.088-108.389 121.664  0.00 97.00      PROA   
ATOM   2596  CG  LYS P 166     -23.376-107.571 120.740  0.00 97.00      PROA   
ATOM   2597  HG1 LYS P 166     -22.889-107.578 121.742  0.00 97.00      PROA   
ATOM   2598  HG2 LYS P 166     -23.876-106.585 120.648  0.00 97.00      PROA   
ATOM   2599  CD  LYS P 166     -22.282-107.796 119.673  0.00 97.00      PROA   
ATOM   2600  HD1 LYS P 166     -22.732-108.315 118.798  0.00 97.00      PROA   
ATOM   2601  HD2 LYS P 166     -21.515-108.485 120.089  0.00 97.00      PROA   
ATOM   2602  CE  LYS P 166     -21.574-106.522 119.174  0.00 97.00      PROA   
ATOM   2603  HE1 LYS P 166     -20.977-106.752 118.264  0.00 97.00      PROA   
ATOM   2604  HE2 LYS P 166     -20.916-106.082 119.950  0.00 97.00      PROA   
ATOM   2605  NZ  LYS P 166     -22.590-105.526 118.804  0.00 97.00      PROA   
ATOM   2606  HZ1 LYS P 166     -23.057-105.146 119.652  0.00 97.00      PROA   
ATOM   2607  HZ2 LYS P 166     -23.313-106.039 118.253  0.00 97.00      PROA   
ATOM   2608  HZ3 LYS P 166     -22.237-104.743 118.223  0.00 97.00      PROA   
ATOM   2609  C   LYS P 166     -26.698-109.330 119.998  0.00 97.00      PROA   
ATOM   2610  O   LYS P 166     -27.597-108.703 120.550  0.00 97.00      PROA   
ATOM   2611  N   GLU P 167     -26.700-110.675 119.859  0.00  0.00      PROA   
ATOM   2612  HN  GLU P 167     -25.966-111.141 119.372  0.00  0.00      PROA   
ATOM   2613  CA  GLU P 167     -27.645-111.548 120.508  0.00  0.00      PROA   
ATOM   2614  HA  GLU P 167     -28.540-110.995 120.755  0.00  0.00      PROA   
ATOM   2615  CB  GLU P 167     -28.022-112.783 119.640  0.00  0.00      PROA   
ATOM   2616  HB1 GLU P 167     -28.374-112.413 118.652  0.00  0.00      PROA   
ATOM   2617  HB2 GLU P 167     -28.884-113.288 120.132  0.00  0.00      PROA   
ATOM   2618  CG  GLU P 167     -26.895-113.821 119.427  0.00  0.00      PROA   
ATOM   2619  HG1 GLU P 167     -26.535-114.218 120.399  0.00  0.00      PROA   
ATOM   2620  HG2 GLU P 167     -26.038-113.337 118.911  0.00  0.00      PROA   
ATOM   2621  CD  GLU P 167     -27.394-115.010 118.600  0.00  0.00      PROA   
ATOM   2622  OE1 GLU P 167     -28.408-115.635 119.012  0.00  0.00      PROA   
ATOM   2623  OE2 GLU P 167     -26.757-115.321 117.559  0.00  0.00      PROA   
ATOM   2624  C   GLU P 167     -26.973-112.019 121.772  0.00  0.00      PROA   
ATOM   2625  O   GLU P 167     -25.752-111.932 121.911  0.00  0.00      PROA   
ATOM   2626  N   LEU P 168     -27.776-112.555 122.722  0.00  0.00      PROA   
ATOM   2627  HN  LEU P 168     -28.767-112.554 122.618  0.00  0.00      PROA   
ATOM   2628  CA  LEU P 168     -27.281-113.315 123.845  0.00  0.00      PROA   
ATOM   2629  HA  LEU P 168     -26.278-112.991 124.083  0.00  0.00      PROA   
ATOM   2630  CB  LEU P 168     -28.157-113.271 125.129  0.00  0.00      PROA   
ATOM   2631  HB1 LEU P 168     -27.746-114.012 125.855  0.00  0.00      PROA   
ATOM   2632  HB2 LEU P 168     -29.196-113.582 124.886  0.00  0.00      PROA   
ATOM   2633  CG  LEU P 168     -28.208-111.915 125.886  0.00  0.00      PROA   
ATOM   2634  HG  LEU P 168     -28.663-112.138 126.882  0.00  0.00      PROA   
ATOM   2635  CD1 LEU P 168     -26.810-111.327 126.159  0.00  0.00      PROA   
ATOM   2636 HD11 LEU P 168     -26.322-111.024 125.208  0.00  0.00      PROA   
ATOM   2637 HD12 LEU P 168     -26.168-112.076 126.668  0.00  0.00      PROA   
ATOM   2638 HD13 LEU P 168     -26.891-110.430 126.810  0.00  0.00      PROA   
ATOM   2639  CD2 LEU P 168     -29.135-110.877 125.226  0.00  0.00      PROA   
ATOM   2640 HD21 LEU P 168     -30.146-111.305 125.059  0.00  0.00      PROA   
ATOM   2641 HD22 LEU P 168     -28.716-110.556 124.251  0.00  0.00      PROA   
ATOM   2642 HD23 LEU P 168     -29.233-109.980 125.874  0.00  0.00      PROA   
ATOM   2643  C   LEU P 168     -27.213-114.739 123.368  0.00  0.00      PROA   
ATOM   2644  O   LEU P 168     -28.062-115.169 122.588  0.00  0.00      PROA   
ATOM   2645  N   PHE P 169     -26.159-115.460 123.822  0.00  0.00      PROA   
ATOM   2646  HN  PHE P 169     -25.526-115.028 124.459  0.00  0.00      PROA   
ATOM   2647  CA  PHE P 169     -25.776-116.817 123.487  0.00  0.00      PROA   
ATOM   2648  HA  PHE P 169     -24.876-116.915 124.065  0.00  0.00      PROA   
ATOM   2649  CB  PHE P 169     -26.626-118.004 124.046  0.00  0.00      PROA   
ATOM   2650  HB1 PHE P 169     -26.542-117.992 125.155  0.00  0.00      PROA   
ATOM   2651  HB2 PHE P 169     -26.211-118.974 123.695  0.00  0.00      PROA   
ATOM   2652  CG  PHE P 169     -28.096-117.955 123.703  0.00  0.00      PROA   
ATOM   2653  CD1 PHE P 169     -29.027-117.393 124.596  0.00  0.00      PROA   
ATOM   2654  HD1 PHE P 169     -28.685-116.962 125.526  0.00  0.00      PROA   
ATOM   2655  CE1 PHE P 169     -30.391-117.363 124.281  0.00  0.00      PROA   
ATOM   2656  HE1 PHE P 169     -31.095-116.915 124.968  0.00  0.00      PROA   
ATOM   2657  CZ  PHE P 169     -30.843-117.917 123.078  0.00  0.00      PROA   
ATOM   2658  HZ  PHE P 169     -31.895-117.895 122.833  0.00  0.00      PROA   
ATOM   2659  CD2 PHE P 169     -28.568-118.530 122.508  0.00  0.00      PROA   
ATOM   2660  HD2 PHE P 169     -27.872-118.985 121.820  0.00  0.00      PROA   
ATOM   2661  CE2 PHE P 169     -29.931-118.504 122.193  0.00  0.00      PROA   
ATOM   2662  HE2 PHE P 169     -30.277-118.938 121.268  0.00  0.00      PROA   
ATOM   2663  C   PHE P 169     -25.406-116.983 122.018  0.00  0.00      PROA   
ATOM   2664  O   PHE P 169     -26.285-116.844 121.169  0.00  0.00      PROA   
ATOM   2665  N   PRO P 170     -24.160-117.268 121.625  0.00  0.00      PROA   
ATOM   2666  CD  PRO P 170     -23.004-117.394 122.516  0.00  0.00      PROA   
ATOM   2667  HD1 PRO P 170     -23.210-118.129 123.325  0.00  0.00      PROA   
ATOM   2668  HD2 PRO P 170     -22.778-116.395 122.947  0.00  0.00      PROA   
ATOM   2669  CA  PRO P 170     -23.789-117.454 120.227  0.00  0.00      PROA   
ATOM   2670  HA  PRO P 170     -24.270-116.701 119.617  0.00  0.00      PROA   
ATOM   2671  CB  PRO P 170     -22.259-117.321 120.251  0.00  0.00      PROA   
ATOM   2672  HB1 PRO P 170     -21.995-116.240 120.210  0.00  0.00      PROA   
ATOM   2673  HB2 PRO P 170     -21.743-117.841 119.419  0.00  0.00      PROA   
ATOM   2674  CG  PRO P 170     -21.860-117.869 121.623  0.00  0.00      PROA   
ATOM   2675  HG1 PRO P 170     -21.864-118.979 121.591  0.00  0.00      PROA   
ATOM   2676  HG2 PRO P 170     -20.869-117.507 121.960  0.00  0.00      PROA   
ATOM   2677  C   PRO P 170     -24.191-118.824 119.718  0.00  0.00      PROA   
ATOM   2678  O   PRO P 170     -23.840-119.143 118.582  0.00  0.00      PROA   
ATOM   2679  N   ALA P 171     -24.919-119.641 120.522  0.00  0.00      PROA   
ATOM   2680  HN  ALA P 171     -25.175-119.353 121.442  0.00  0.00      PROA   
ATOM   2681  CA  ALA P 171     -25.418-120.939 120.131  0.00  0.00      PROA   
ATOM   2682  HA  ALA P 171     -24.558-121.485 119.782  0.00  0.00      PROA   
ATOM   2683  CB  ALA P 171     -26.053-121.711 121.305  0.00  0.00      PROA   
ATOM   2684  HB1 ALA P 171     -26.929-121.163 121.713  0.00  0.00      PROA   
ATOM   2685  HB2 ALA P 171     -25.308-121.831 122.121  0.00  0.00      PROA   
ATOM   2686  HB3 ALA P 171     -26.381-122.723 120.986  0.00  0.00      PROA   
ATOM   2687  C   ALA P 171     -26.444-120.806 119.023  0.00  0.00      PROA   
ATOM   2688  O   ALA P 171     -27.194-119.829 119.035  0.00  0.00      PROA   
ATOM   2689  N   PRO P 172     -26.533-121.718 118.055  0.00  0.00      PROA   
ATOM   2690  CD  PRO P 172     -25.594-122.829 117.873  0.00  0.00      PROA   
ATOM   2691  HD1 PRO P 172     -25.597-123.496 118.761  0.00  0.00      PROA   
ATOM   2692  HD2 PRO P 172     -24.576-122.414 117.705  0.00  0.00      PROA   
ATOM   2693  CA  PRO P 172     -27.373-121.523 116.889  0.00  0.00      PROA   
ATOM   2694  HA  PRO P 172     -27.364-120.486 116.580  0.00  0.00      PROA   
ATOM   2695  CB  PRO P 172     -26.772-122.453 115.821  0.00  0.00      PROA   
ATOM   2696  HB1 PRO P 172     -26.000-121.887 115.254  0.00  0.00      PROA   
ATOM   2697  HB2 PRO P 172     -27.517-122.847 115.100  0.00  0.00      PROA   
ATOM   2698  CG  PRO P 172     -26.076-123.562 116.618  0.00  0.00      PROA   
ATOM   2699  HG1 PRO P 172     -26.816-124.342 116.902  0.00  0.00      PROA   
ATOM   2700  HG2 PRO P 172     -25.248-124.028 116.053  0.00  0.00      PROA   
ATOM   2701  C   PRO P 172     -28.779-121.941 117.228  0.00  0.00      PROA   
ATOM   2702  O   PRO P 172     -28.966-122.995 117.836  0.00  0.00      PROA   
ATOM   2703  N   VAL P 173     -29.777-121.109 116.854  0.00 97.00      PROA   
ATOM   2704  HN  VAL P 173     -29.587-120.242 116.396  0.00 97.00      PROA   
ATOM   2705  CA  VAL P 173     -31.172-121.410 117.072  0.00 97.00      PROA   
ATOM   2706  HA  VAL P 173     -31.244-122.081 117.917  0.00 97.00      PROA   
ATOM   2707  CB  VAL P 173     -32.009-120.176 117.406  0.00 97.00      PROA   
ATOM   2708  HB  VAL P 173     -33.078-120.471 117.524  0.00 97.00      PROA   
ATOM   2709  CG1 VAL P 173     -31.526-119.611 118.758  0.00 97.00      PROA   
ATOM   2710 HG11 VAL P 173     -30.472-119.269 118.688  0.00 97.00      PROA   
ATOM   2711 HG12 VAL P 173     -31.593-120.381 119.554  0.00 97.00      PROA   
ATOM   2712 HG13 VAL P 173     -32.150-118.740 119.054  0.00 97.00      PROA   
ATOM   2713  CG2 VAL P 173     -31.916-119.107 116.296  0.00 97.00      PROA   
ATOM   2714 HG21 VAL P 173     -32.259-119.509 115.322  0.00 97.00      PROA   
ATOM   2715 HG22 VAL P 173     -30.876-118.738 116.183  0.00 97.00      PROA   
ATOM   2716 HG23 VAL P 173     -32.558-118.238 116.556  0.00 97.00      PROA   
ATOM   2717  C   VAL P 173     -31.730-122.150 115.876  0.00 97.00      PROA   
ATOM   2718  O   VAL P 173     -31.220-122.048 114.765  0.00 97.00      PROA   
ATOM   2719  N   LEU P 174     -32.808-122.935 116.092  0.00 97.00      PROA   
ATOM   2720  HN  LEU P 174     -33.187-123.044 117.007  0.00 97.00      PROA   
ATOM   2721  CA  LEU P 174     -33.498-123.639 115.034  0.00 97.00      PROA   
ATOM   2722  HA  LEU P 174     -32.895-123.658 114.137  0.00 97.00      PROA   
ATOM   2723  CB  LEU P 174     -33.784-125.101 115.460  0.00 97.00      PROA   
ATOM   2724  HB1 LEU P 174     -34.501-125.138 116.308  0.00 97.00      PROA   
ATOM   2725  HB2 LEU P 174     -32.814-125.501 115.843  0.00 97.00      PROA   
ATOM   2726  CG  LEU P 174     -34.241-126.076 114.348  0.00 97.00      PROA   
ATOM   2727  HG  LEU P 174     -33.567-125.940 113.470  0.00 97.00      PROA   
ATOM   2728  CD1 LEU P 174     -34.079-127.527 114.839  0.00 97.00      PROA   
ATOM   2729 HD11 LEU P 174     -34.715-127.702 115.732  0.00 97.00      PROA   
ATOM   2730 HD12 LEU P 174     -33.023-127.732 115.110  0.00 97.00      PROA   
ATOM   2731 HD13 LEU P 174     -34.388-128.234 114.043  0.00 97.00      PROA   
ATOM   2732  CD2 LEU P 174     -35.687-125.856 113.871  0.00 97.00      PROA   
ATOM   2733 HD21 LEU P 174     -35.784-124.908 113.305  0.00 97.00      PROA   
ATOM   2734 HD22 LEU P 174     -36.379-125.834 114.738  0.00 97.00      PROA   
ATOM   2735 HD23 LEU P 174     -35.991-126.688 113.203  0.00 97.00      PROA   
ATOM   2736  C   LEU P 174     -34.768-122.862 114.757  0.00 97.00      PROA   
ATOM   2737  O   LEU P 174     -35.696-122.845 115.562  0.00 97.00      PROA   
ATOM   2738  N   THR P 175     -34.830-122.184 113.587  0.00 97.00      PROA   
ATOM   2739  HN  THR P 175     -34.056-122.192 112.954  0.00 97.00      PROA   
ATOM   2740  CA  THR P 175     -35.968-121.384 113.176  0.00 97.00      PROA   
ATOM   2741  HA  THR P 175     -36.558-121.154 114.051  0.00 97.00      PROA   
ATOM   2742  CB  THR P 175     -35.605-120.035 112.563  0.00 97.00      PROA   
ATOM   2743  HB  THR P 175     -36.479-119.554 112.067  0.00 97.00      PROA   
ATOM   2744  OG1 THR P 175     -34.550-120.178 111.627  0.00 97.00      PROA   
ATOM   2745  HG1 THR P 175     -34.050-119.352 111.636  0.00 97.00      PROA   
ATOM   2746  CG2 THR P 175     -35.121-119.106 113.692  0.00 97.00      PROA   
ATOM   2747 HG21 THR P 175     -34.216-119.527 114.176  0.00 97.00      PROA   
ATOM   2748 HG22 THR P 175     -35.914-118.987 114.459  0.00 97.00      PROA   
ATOM   2749 HG23 THR P 175     -34.870-118.101 113.290  0.00 97.00      PROA   
ATOM   2750  C   THR P 175     -36.861-122.188 112.254  0.00 97.00      PROA   
ATOM   2751  O   THR P 175     -36.433-122.741 111.244  0.00 97.00      PROA   
ATOM   2752  N   ALA P 176     -38.155-122.273 112.618  0.00 97.00      PROA   
ATOM   2753  HN  ALA P 176     -38.471-121.843 113.459  0.00 97.00      PROA   
ATOM   2754  CA  ALA P 176     -39.174-122.954 111.856  0.00 97.00      PROA   
ATOM   2755  HA  ALA P 176     -38.780-123.262 110.896  0.00 97.00      PROA   
ATOM   2756  CB  ALA P 176     -39.701-124.187 112.618  0.00 97.00      PROA   
ATOM   2757  HB1 ALA P 176     -40.117-123.894 113.605  0.00 97.00      PROA   
ATOM   2758  HB2 ALA P 176     -38.861-124.894 112.799  0.00 97.00      PROA   
ATOM   2759  HB3 ALA P 176     -40.482-124.719 112.038  0.00 97.00      PROA   
ATOM   2760  C   ALA P 176     -40.275-121.943 111.617  0.00 97.00      PROA   
ATOM   2761  O   ALA P 176     -40.537-121.091 112.464  0.00 97.00      PROA   
ATOM   2762  N   SER P 177     -40.926-121.970 110.429  0.00 97.00      PROA   
ATOM   2763  HN  SER P 177     -40.711-122.648 109.730  0.00 97.00      PROA   
ATOM   2764  CA  SER P 177     -41.798-120.884 110.006  0.00 97.00      PROA   
ATOM   2765  HA  SER P 177     -41.500-119.971 110.504  0.00 97.00      PROA   
ATOM   2766  CB  SER P 177     -41.660-120.644 108.479  0.00 97.00      PROA   
ATOM   2767  HB1 SER P 177     -40.604-120.362 108.275  0.00 97.00      PROA   
ATOM   2768  HB2 SER P 177     -42.302-119.804 108.139  0.00 97.00      PROA   
ATOM   2769  OG  SER P 177     -41.951-121.818 107.721  0.00 97.00      PROA   
ATOM   2770  HG1 SER P 177     -42.909-121.893 107.686  0.00 97.00      PROA   
ATOM   2771  C   SER P 177     -43.265-121.094 110.327  0.00 97.00      PROA   
ATOM   2772  O   SER P 177     -44.087-120.233 110.015  0.00 97.00      PROA   
ATOM   2773  N   VAL P 178     -43.633-122.224 110.974  0.00 97.00      PROA   
ATOM   2774  HN  VAL P 178     -42.953-122.903 111.230  0.00 97.00      PROA   
ATOM   2775  CA  VAL P 178     -45.000-122.495 111.384  0.00 97.00      PROA   
ATOM   2776  HA  VAL P 178     -45.526-121.560 111.526  0.00 97.00      PROA   
ATOM   2777  CB  VAL P 178     -45.785-123.383 110.405  0.00 97.00      PROA   
ATOM   2778  HB  VAL P 178     -45.294-124.381 110.326  0.00 97.00      PROA   
ATOM   2779  CG1 VAL P 178     -47.238-123.572 110.889  0.00 97.00      PROA   
ATOM   2780 HG11 VAL P 178     -47.730-122.587 111.034  0.00 97.00      PROA   
ATOM   2781 HG12 VAL P 178     -47.280-124.134 111.840  0.00 97.00      PROA   
ATOM   2782 HG13 VAL P 178     -47.820-124.144 110.136  0.00 97.00      PROA   
ATOM   2783  CG2 VAL P 178     -45.808-122.754 108.995  0.00 97.00      PROA   
ATOM   2784 HG21 VAL P 178     -44.791-122.711 108.558  0.00 97.00      PROA   
ATOM   2785 HG22 VAL P 178     -46.225-121.726 109.041  0.00 97.00      PROA   
ATOM   2786 HG23 VAL P 178     -46.449-123.361 108.319  0.00 97.00      PROA   
ATOM   2787  C   VAL P 178     -44.899-123.192 112.727  0.00 97.00      PROA   
ATOM   2788  O   VAL P 178     -44.090-124.102 112.901  0.00 97.00      PROA   
ATOM   2789  N   THR P 179     -45.718-122.771 113.726  0.00 97.00      PROA   
ATOM   2790  HN  THR P 179     -46.333-121.996 113.597  0.00 97.00      PROA   
ATOM   2791  CA  THR P 179     -45.878-123.450 115.004  0.00 97.00      PROA   
ATOM   2792  HA  THR P 179     -44.888-123.622 115.407  0.00 97.00      PROA   
ATOM   2793  CB  THR P 179     -46.672-122.634 116.018  0.00 97.00      PROA   
ATOM   2794  HB  THR P 179     -46.937-123.239 116.918  0.00 97.00      PROA   
ATOM   2795  OG1 THR P 179     -47.864-122.117 115.434  0.00 97.00      PROA   
ATOM   2796  HG1 THR P 179     -48.387-122.885 115.193  0.00 97.00      PROA   
ATOM   2797  CG2 THR P 179     -45.821-121.443 116.486  0.00 97.00      PROA   
ATOM   2798 HG21 THR P 179     -45.554-120.792 115.628  0.00 97.00      PROA   
ATOM   2799 HG22 THR P 179     -44.890-121.800 116.973  0.00 97.00      PROA   
ATOM   2800 HG23 THR P 179     -46.395-120.838 117.221  0.00 97.00      PROA   
ATOM   2801  C   THR P 179     -46.558-124.802 114.881  0.00 97.00      PROA   
ATOM   2802  O   THR P 179     -47.498-124.974 114.109  0.00 97.00      PROA   
ATOM   2803  N   SER P 180     -46.134-125.784 115.704  0.00 97.00      PROA   
ATOM   2804  HN  SER P 180     -45.357-125.660 116.318  0.00 97.00      PROA   
ATOM   2805  CA  SER P 180     -46.821-127.041 115.912  0.00 97.00      PROA   
ATOM   2806  HA  SER P 180     -46.947-127.478 114.935  0.00 97.00      PROA   
ATOM   2807  CB  SER P 180     -45.946-127.996 116.754  0.00 97.00      PROA   
ATOM   2808  HB1 SER P 180     -45.101-128.348 116.124  0.00 97.00      PROA   
ATOM   2809  HB2 SER P 180     -46.504-128.886 117.103  0.00 97.00      PROA   
ATOM   2810  OG  SER P 180     -45.390-127.320 117.876  0.00 97.00      PROA   
ATOM   2811  HG1 SER P 180     -44.955-128.009 118.395  0.00 97.00      PROA   
ATOM   2812  C   SER P 180     -48.219-126.887 116.513  0.00 97.00      PROA   
ATOM   2813  O   SER P 180     -48.470-125.899 117.205  0.00 97.00      PROA   
ATOM   2814  N   PRO P 181     -49.184-127.779 116.277  0.00 97.00      PROA   
ATOM   2815  CD  PRO P 181     -50.435-127.706 117.041  0.00 97.00      PROA   
ATOM   2816  HD1 PRO P 181     -50.984-126.771 116.797  0.00 97.00      PROA   
ATOM   2817  HD2 PRO P 181     -50.211-127.739 118.133  0.00 97.00      PROA   
ATOM   2818  CA  PRO P 181     -49.031-129.065 115.606  0.00 97.00      PROA   
ATOM   2819  HA  PRO P 181     -48.061-129.486 115.800  0.00 97.00      PROA   
ATOM   2820  CB  PRO P 181     -50.128-129.937 116.237  0.00 97.00      PROA   
ATOM   2821  HB1 PRO P 181     -49.724-130.407 117.164  0.00 97.00      PROA   
ATOM   2822  HB2 PRO P 181     -50.495-130.736 115.565  0.00 97.00      PROA   
ATOM   2823  CG  PRO P 181     -51.230-128.947 116.631  0.00 97.00      PROA   
ATOM   2824  HG1 PRO P 181     -51.848-128.710 115.737  0.00 97.00      PROA   
ATOM   2825  HG2 PRO P 181     -51.885-129.329 117.438  0.00 97.00      PROA   
ATOM   2826  C   PRO P 181     -49.220-128.945 114.100  0.00 97.00      PROA   
ATOM   2827  O   PRO P 181     -50.269-128.504 113.636  0.00 97.00      PROA   
ATOM   2828  N   LEU P 182     -48.204-129.358 113.308  0.00 97.00      PROA   
ATOM   2829  HN  LEU P 182     -47.377-129.742 113.718  0.00 97.00      PROA   
ATOM   2830  CA  LEU P 182     -48.251-129.377 111.857  0.00 97.00      PROA   
ATOM   2831  HA  LEU P 182     -48.657-128.428 111.538  0.00 97.00      PROA   
ATOM   2832  CB  LEU P 182     -46.858-129.576 111.192  0.00 97.00      PROA   
ATOM   2833  HB1 LEU P 182     -46.997-129.526 110.088  0.00 97.00      PROA   
ATOM   2834  HB2 LEU P 182     -46.472-130.588 111.432  0.00 97.00      PROA   
ATOM   2835  CG  LEU P 182     -45.749-128.544 111.551  0.00 97.00      PROA   
ATOM   2836  HG  LEU P 182     -44.993-128.608 110.728  0.00 97.00      PROA   
ATOM   2837  CD1 LEU P 182     -46.258-127.091 111.581  0.00 97.00      PROA   
ATOM   2838 HD11 LEU P 182     -46.986-126.952 112.407  0.00 97.00      PROA   
ATOM   2839 HD12 LEU P 182     -46.752-126.829 110.622  0.00 97.00      PROA   
ATOM   2840 HD13 LEU P 182     -45.413-126.391 111.750  0.00 97.00      PROA   
ATOM   2841  CD2 LEU P 182     -44.984-128.883 112.847  0.00 97.00      PROA   
ATOM   2842 HD21 LEU P 182     -44.585-129.917 112.808  0.00 97.00      PROA   
ATOM   2843 HD22 LEU P 182     -45.646-128.793 113.730  0.00 97.00      PROA   
ATOM   2844 HD23 LEU P 182     -44.137-128.179 112.984  0.00 97.00      PROA   
ATOM   2845  C   LEU P 182     -49.191-130.459 111.353  0.00 97.00      PROA   
ATOM   2846  O   LEU P 182     -49.333-131.505 111.968  0.00 97.00      PROA   
ATOM   2847  N   LEU P 183     -49.878-130.248 110.211  0.00 97.00      PROA   
ATOM   2848  HN  LEU P 183     -49.805-129.389 109.711  0.00 97.00      PROA   
ATOM   2849  CA  LEU P 183     -50.693-131.286 109.604  0.00 97.00      PROA   
ATOM   2850  HA  LEU P 183     -51.262-131.762 110.389  0.00 97.00      PROA   
ATOM   2851  CB  LEU P 183     -51.697-130.725 108.570  0.00 97.00      PROA   
ATOM   2852  HB1 LEU P 183     -52.273-131.563 108.119  0.00 97.00      PROA   
ATOM   2853  HB2 LEU P 183     -51.133-130.220 107.755  0.00 97.00      PROA   
ATOM   2854  CG  LEU P 183     -52.726-129.722 109.150  0.00 97.00      PROA   
ATOM   2855  HG  LEU P 183     -52.174-128.843 109.559  0.00 97.00      PROA   
ATOM   2856  CD1 LEU P 183     -53.654-129.209 108.034  0.00 97.00      PROA   
ATOM   2857 HD11 LEU P 183     -54.228-130.056 107.600  0.00 97.00      PROA   
ATOM   2858 HD12 LEU P 183     -53.062-128.732 107.226  0.00 97.00      PROA   
ATOM   2859 HD13 LEU P 183     -54.371-128.465 108.439  0.00 97.00      PROA   
ATOM   2860  CD2 LEU P 183     -53.557-130.328 110.297  0.00 97.00      PROA   
ATOM   2861 HD21 LEU P 183     -52.911-130.582 111.162  0.00 97.00      PROA   
ATOM   2862 HD22 LEU P 183     -54.069-131.251 109.951  0.00 97.00      PROA   
ATOM   2863 HD23 LEU P 183     -54.326-129.603 110.639  0.00 97.00      PROA   
ATOM   2864  C   LEU P 183     -49.854-132.374 108.948  0.00 97.00      PROA   
ATOM   2865  O   LEU P 183     -48.829-132.104 108.327  0.00 97.00      PROA   
ATOM   2866  N   GLU P 184     -50.288-133.650 109.066  0.00 97.00      PROA   
ATOM   2867  HN  GLU P 184     -51.059-133.861 109.668  0.00 97.00      PROA   
ATOM   2868  CA  GLU P 184     -49.686-134.789 108.397  0.00 97.00      PROA   
ATOM   2869  HA  GLU P 184     -48.650-134.806 108.701  0.00 97.00      PROA   
ATOM   2870  CB  GLU P 184     -50.324-136.120 108.897  0.00 97.00      PROA   
ATOM   2871  HB1 GLU P 184     -51.428-136.019 108.800  0.00 97.00      PROA   
ATOM   2872  HB2 GLU P 184     -50.083-136.197 109.983  0.00 97.00      PROA   
ATOM   2873  CG  GLU P 184     -49.883-137.414 108.177  0.00 97.00      PROA   
ATOM   2874  HG1 GLU P 184     -48.782-137.436 108.098  0.00 97.00      PROA   
ATOM   2875  HG2 GLU P 184     -50.306-137.443 107.152  0.00 97.00      PROA   
ATOM   2876  CD  GLU P 184     -50.279-138.696 108.914  0.00 97.00      PROA   
ATOM   2877  OE1 GLU P 184     -49.870-138.883 110.086  0.00 97.00      PROA   
ATOM   2878  OE2 GLU P 184     -50.951-139.547 108.279  0.00 97.00      PROA   
ATOM   2879  C   GLU P 184     -49.696-134.644 106.875  0.00 97.00      PROA   
ATOM   2880  O   GLU P 184     -50.712-134.308 106.270  0.00 97.00      PROA   
ATOM   2881  N   GLY P 185     -48.521-134.861 106.237  0.00 97.00      PROA   
ATOM   2882  HN  GLY P 185     -47.761-135.225 106.775  0.00 97.00      PROA   
ATOM   2883  CA  GLY P 185     -48.290-134.687 104.811  0.00 97.00      PROA   
ATOM   2884  HA1 GLY P 185     -49.216-134.419 104.322  0.00 97.00      PROA   
ATOM   2885  HA2 GLY P 185     -47.889-135.609 104.430  0.00 97.00      PROA   
ATOM   2886  C   GLY P 185     -47.289-133.615 104.463  0.00 97.00      PROA   
ATOM   2887  O   GLY P 185     -46.758-133.623 103.354  0.00 97.00      PROA   
ATOM   2888  N   THR P 186     -46.989-132.656 105.367  0.00 97.00      PROA   
ATOM   2889  HN  THR P 186     -47.414-132.647 106.269  0.00 97.00      PROA   
ATOM   2890  CA  THR P 186     -46.186-131.489 105.005  0.00 97.00      PROA   
ATOM   2891  HA  THR P 186     -46.577-131.135 104.066  0.00 97.00      PROA   
ATOM   2892  CB  THR P 186     -46.332-130.320 105.979  0.00 97.00      PROA   
ATOM   2893  HB  THR P 186     -45.661-129.477 105.683  0.00 97.00      PROA   
ATOM   2894  OG1 THR P 186     -46.032-130.702 107.319  0.00 97.00      PROA   
ATOM   2895  HG1 THR P 186     -45.205-131.188 107.269  0.00 97.00      PROA   
ATOM   2896  CG2 THR P 186     -47.778-129.800 105.951  0.00 97.00      PROA   
ATOM   2897 HG21 THR P 186     -48.482-130.584 106.298  0.00 97.00      PROA   
ATOM   2898 HG22 THR P 186     -48.065-129.489 104.926  0.00 97.00      PROA   
ATOM   2899 HG23 THR P 186     -47.873-128.925 106.629  0.00 97.00      PROA   
ATOM   2900  C   THR P 186     -44.683-131.751 104.856  0.00 97.00      PROA   
ATOM   2901  O   THR P 186     -44.085-132.180 105.839  0.00 97.00      PROA   
ATOM   2902  N   PRO P 187     -43.967-131.493 103.753  0.00 97.00      PROA   
ATOM   2903  CD  PRO P 187     -44.531-131.246 102.418  0.00 97.00      PROA   
ATOM   2904  HD1 PRO P 187     -45.465-130.648 102.450  0.00 97.00      PROA   
ATOM   2905  HD2 PRO P 187     -44.726-132.227 101.930  0.00 97.00      PROA   
ATOM   2906  CA  PRO P 187     -42.544-131.133 103.809  0.00 97.00      PROA   
ATOM   2907  HA  PRO P 187     -42.002-131.937 104.284  0.00 97.00      PROA   
ATOM   2908  CB  PRO P 187     -42.152-130.952 102.335  0.00 97.00      PROA   
ATOM   2909  HB1 PRO P 187     -41.879-131.946 101.913  0.00 97.00      PROA   
ATOM   2910  HB2 PRO P 187     -41.300-130.262 102.184  0.00 97.00      PROA   
ATOM   2911  CG  PRO P 187     -43.443-130.477 101.661  0.00 97.00      PROA   
ATOM   2912  HG1 PRO P 187     -43.570-129.387 101.842  0.00 97.00      PROA   
ATOM   2913  HG2 PRO P 187     -43.460-130.677 100.572  0.00 97.00      PROA   
ATOM   2914  C   PRO P 187     -42.304-129.874 104.645  0.00 97.00      PROA   
ATOM   2915  O   PRO P 187     -43.195-129.029 104.719  0.00 97.00      PROA   
ATOM   2916  N   VAL P 188     -41.126-129.743 105.309  0.00 97.00      PROA   
ATOM   2917  HN  VAL P 188     -40.392-130.408 105.193  0.00 97.00      PROA   
ATOM   2918  CA  VAL P 188     -40.850-128.658 106.243  0.00 97.00      PROA   
ATOM   2919  HA  VAL P 188     -41.422-127.784 105.963  0.00 97.00      PROA   
ATOM   2920  CB  VAL P 188     -41.127-129.033 107.712  0.00 97.00      PROA   
ATOM   2921  HB  VAL P 188     -40.469-129.881 108.013  0.00 97.00      PROA   
ATOM   2922  CG1 VAL P 188     -40.858-127.841 108.656  0.00 97.00      PROA   
ATOM   2923 HG11 VAL P 188     -41.453-126.957 108.344  0.00 97.00      PROA   
ATOM   2924 HG12 VAL P 188     -39.785-127.566 108.668  0.00 97.00      PROA   
ATOM   2925 HG13 VAL P 188     -41.148-128.110 109.694  0.00 97.00      PROA   
ATOM   2926  CG2 VAL P 188     -42.590-129.495 107.886  0.00 97.00      PROA   
ATOM   2927 HG21 VAL P 188     -42.776-130.442 107.341  0.00 97.00      PROA   
ATOM   2928 HG22 VAL P 188     -43.288-128.719 107.507  0.00 97.00      PROA   
ATOM   2929 HG23 VAL P 188     -42.811-129.672 108.960  0.00 97.00      PROA   
ATOM   2930  C   VAL P 188     -39.375-128.338 106.096  0.00 97.00      PROA   
ATOM   2931  O   VAL P 188     -38.578-129.259 105.958  0.00 97.00      PROA   
ATOM   2932  N   THR P 189     -38.971-127.036 106.146  0.00 97.00      PROA   
ATOM   2933  HN  THR P 189     -39.635-126.304 106.270  0.00 97.00      PROA   
ATOM   2934  CA  THR P 189     -37.576-126.601 106.145  0.00 97.00      PROA   
ATOM   2935  HA  THR P 189     -36.962-127.477 106.013  0.00 97.00      PROA   
ATOM   2936  CB  THR P 189     -37.176-125.625 105.013  0.00 97.00      PROA   
ATOM   2937  HB  THR P 189     -36.986-126.212 104.086  0.00 97.00      PROA   
ATOM   2938  OG1 THR P 189     -36.019-124.828 105.279  0.00 97.00      PROA   
ATOM   2939  HG1 THR P 189     -35.245-125.391 105.159  0.00 97.00      PROA   
ATOM   2940  CG2 THR P 189     -38.310-124.624 104.753  0.00 97.00      PROA   
ATOM   2941 HG21 THR P 189     -38.535-124.060 105.684  0.00 97.00      PROA   
ATOM   2942 HG22 THR P 189     -39.227-125.131 104.392  0.00 97.00      PROA   
ATOM   2943 HG23 THR P 189     -37.991-123.896 103.975  0.00 97.00      PROA   
ATOM   2944  C   THR P 189     -37.245-126.075 107.528  0.00 97.00      PROA   
ATOM   2945  O   THR P 189     -38.049-125.387 108.153  0.00 97.00      PROA   
ATOM   2946  N   LEU P 190     -36.046-126.446 108.040  0.00 97.00      PROA   
ATOM   2947  HN  LEU P 190     -35.418-126.968 107.460  0.00 97.00      PROA   
ATOM   2948  CA  LEU P 190     -35.621-126.186 109.401  0.00 97.00      PROA   
ATOM   2949  HA  LEU P 190     -36.344-125.550 109.890  0.00 97.00      PROA   
ATOM   2950  CB  LEU P 190     -35.432-127.496 110.225  0.00 97.00      PROA   
ATOM   2951  HB1 LEU P 190     -35.037-127.218 111.226  0.00 97.00      PROA   
ATOM   2952  HB2 LEU P 190     -34.669-128.134 109.725  0.00 97.00      PROA   
ATOM   2953  CG  LEU P 190     -36.691-128.380 110.466  0.00 97.00      PROA   
ATOM   2954  HG  LEU P 190     -36.417-129.084 111.291  0.00 97.00      PROA   
ATOM   2955  CD1 LEU P 190     -37.915-127.578 110.945  0.00 97.00      PROA   
ATOM   2956 HD11 LEU P 190     -38.220-126.844 110.175  0.00 97.00      PROA   
ATOM   2957 HD12 LEU P 190     -37.691-127.031 111.882  0.00 97.00      PROA   
ATOM   2958 HD13 LEU P 190     -38.771-128.262 111.124  0.00 97.00      PROA   
ATOM   2959  CD2 LEU P 190     -37.054-129.278 109.264  0.00 97.00      PROA   
ATOM   2960 HD21 LEU P 190     -36.162-129.834 108.911  0.00 97.00      PROA   
ATOM   2961 HD22 LEU P 190     -37.446-128.676 108.422  0.00 97.00      PROA   
ATOM   2962 HD23 LEU P 190     -37.837-130.011 109.553  0.00 97.00      PROA   
ATOM   2963  C   LEU P 190     -34.297-125.440 109.394  0.00 97.00      PROA   
ATOM   2964  O   LEU P 190     -33.233-126.007 109.154  0.00 97.00      PROA   
ATOM   2965  N   SER P 191     -34.323-124.126 109.710  0.00 97.00      PROA   
ATOM   2966  HN  SER P 191     -35.181-123.676 109.958  0.00 97.00      PROA   
ATOM   2967  CA  SER P 191     -33.151-123.274 109.614  0.00 97.00      PROA   
ATOM   2968  HA  SER P 191     -32.498-123.677 108.853  0.00 97.00      PROA   
ATOM   2969  CB  SER P 191     -33.541-121.856 109.086  0.00 97.00      PROA   
ATOM   2970  HB1 SER P 191     -34.505-121.557 109.545  0.00 97.00      PROA   
ATOM   2971  HB2 SER P 191     -33.706-121.927 107.988  0.00 97.00      PROA   
ATOM   2972  OG  SER P 191     -32.584-120.830 109.342  0.00 97.00      PROA   
ATOM   2973  HG1 SER P 191     -32.759-120.537 110.242  0.00 97.00      PROA   
ATOM   2974  C   SER P 191     -32.337-123.255 110.900  0.00 97.00      PROA   
ATOM   2975  O   SER P 191     -32.665-122.567 111.859  0.00 97.00      PROA   
ATOM   2976  N   CYS P 192     -31.208-123.998 110.936  0.00 97.00      PROA   
ATOM   2977  HN  CYS P 192     -31.002-124.621 110.185  0.00 97.00      PROA   
ATOM   2978  CA  CYS P 192     -30.265-123.955 112.047  0.00 97.00      PROA   
ATOM   2979  HA  CYS P 192     -30.801-123.719 112.955  0.00 97.00      PROA   
ATOM   2980  CB  CYS P 192     -29.556-125.318 112.264  0.00 97.00      PROA   
ATOM   2981  HB1 CYS P 192     -28.784-125.212 113.057  0.00 97.00      PROA   
ATOM   2982  HB2 CYS P 192     -29.045-125.626 111.326  0.00 97.00      PROA   
ATOM   2983  SG  CYS P 192     -30.766-126.593 112.747  0.00 97.00      PROA   
ATOM   2984  C   CYS P 192     -29.247-122.852 111.807  0.00 97.00      PROA   
ATOM   2985  O   CYS P 192     -28.318-123.003 111.016  0.00 97.00      PROA   
ATOM   2986  N   GLU P 193     -29.433-121.685 112.477  0.00 97.00      PROA   
ATOM   2987  HN  GLU P 193     -30.143-121.620 113.177  0.00 97.00      PROA   
ATOM   2988  CA  GLU P 193     -28.870-120.423 112.030  0.00 97.00      PROA   
ATOM   2989  HA  GLU P 193     -28.268-120.607 111.152  0.00 97.00      PROA   
ATOM   2990  CB  GLU P 193     -30.011-119.462 111.602  0.00 97.00      PROA   
ATOM   2991  HB1 GLU P 193     -30.546-119.949 110.755  0.00 97.00      PROA   
ATOM   2992  HB2 GLU P 193     -29.563-118.520 111.216  0.00 97.00      PROA   
ATOM   2993  CG  GLU P 193     -31.043-119.150 112.709  0.00 97.00      PROA   
ATOM   2994  HG1 GLU P 193     -30.524-118.834 113.637  0.00 97.00      PROA   
ATOM   2995  HG2 GLU P 193     -31.675-120.033 112.937  0.00 97.00      PROA   
ATOM   2996  CD  GLU P 193     -31.933-117.998 112.276  0.00 97.00      PROA   
ATOM   2997  OE1 GLU P 193     -31.709-116.861 112.771  0.00 97.00      PROA   
ATOM   2998  OE2 GLU P 193     -32.812-118.211 111.403  0.00 97.00      PROA   
ATOM   2999  C   GLU P 193     -27.960-119.708 113.020  0.00 97.00      PROA   
ATOM   3000  O   GLU P 193     -28.222-119.656 114.220  0.00 97.00      PROA   
ATOM   3001  N   THR P 194     -26.849-119.109 112.508  0.00 97.00      PROA   
ATOM   3002  HN  THR P 194     -26.576-119.280 111.565  0.00 97.00      PROA   
ATOM   3003  CA  THR P 194     -25.956-118.252 113.284  0.00 97.00      PROA   
ATOM   3004  HA  THR P 194     -26.158-118.378 114.340  0.00 97.00      PROA   
ATOM   3005  CB  THR P 194     -24.466-118.544 113.039  0.00 97.00      PROA   
ATOM   3006  HB  THR P 194     -23.836-117.826 113.617  0.00 97.00      PROA   
ATOM   3007  OG1 THR P 194     -24.107-118.461 111.659  0.00 97.00      PROA   
ATOM   3008  HG1 THR P 194     -23.274-117.982 111.627  0.00 97.00      PROA   
ATOM   3009  CG2 THR P 194     -24.125-119.962 113.525  0.00 97.00      PROA   
ATOM   3010 HG21 THR P 194     -24.721-120.719 112.974  0.00 97.00      PROA   
ATOM   3011 HG22 THR P 194     -24.330-120.061 114.610  0.00 97.00      PROA   
ATOM   3012 HG23 THR P 194     -23.047-120.173 113.349  0.00 97.00      PROA   
ATOM   3013  C   THR P 194     -26.148-116.776 112.969  0.00 97.00      PROA   
ATOM   3014  O   THR P 194     -26.077-115.942 113.869  0.00 97.00      PROA   
ATOM   3015  N   LYS P 195     -26.311-116.431 111.666  0.00 97.00      PROA   
ATOM   3016  HN  LYS P 195     -26.393-117.166 111.002  0.00 97.00      PROA   
ATOM   3017  CA  LYS P 195     -26.205-115.097 111.082  0.00 97.00      PROA   
ATOM   3018  HA  LYS P 195     -26.375-115.228 110.029  0.00 97.00      PROA   
ATOM   3019  CB  LYS P 195     -27.303-114.120 111.512  0.00 97.00      PROA   
ATOM   3020  HB1 LYS P 195     -26.896-113.077 111.566  0.00 97.00      PROA   
ATOM   3021  HB2 LYS P 195     -27.605-114.449 112.530  0.00 97.00      PROA   
ATOM   3022  CG  LYS P 195     -28.579-114.000 110.660  0.00 97.00      PROA   
ATOM   3023  HG1 LYS P 195     -28.274-113.846 109.606  0.00 97.00      PROA   
ATOM   3024  HG2 LYS P 195     -29.117-113.074 110.984  0.00 97.00      PROA   
ATOM   3025  CD  LYS P 195     -29.581-115.157 110.777  0.00 97.00      PROA   
ATOM   3026  HD1 LYS P 195     -29.801-115.311 111.859  0.00 97.00      PROA   
ATOM   3027  HD2 LYS P 195     -29.126-116.092 110.389  0.00 97.00      PROA   
ATOM   3028  CE  LYS P 195     -30.890-114.839 110.029  0.00 97.00      PROA   
ATOM   3029  HE1 LYS P 195     -30.713-114.763 108.937  0.00 97.00      PROA   
ATOM   3030  HE2 LYS P 195     -31.308-113.880 110.403  0.00 97.00      PROA   
ATOM   3031  NZ  LYS P 195     -31.908-115.877 110.254  0.00 97.00      PROA   
ATOM   3032  HZ1 LYS P 195     -31.903-116.118 111.274  0.00 97.00      PROA   
ATOM   3033  HZ2 LYS P 195     -31.684-116.770 109.774  0.00 97.00      PROA   
ATOM   3034  HZ3 LYS P 195     -32.871-115.582 110.014  0.00 97.00      PROA   
ATOM   3035  C   LYS P 195     -24.830-114.431 111.161  0.00 97.00      PROA   
ATOM   3036  O   LYS P 195     -24.466-113.666 110.270  0.00 97.00      PROA   
ATOM   3037  N   LEU P 196     -24.018-114.735 112.195  0.00 97.00      PROA   
ATOM   3038  HN  LEU P 196     -24.384-115.279 112.947  0.00 97.00      PROA   
ATOM   3039  CA  LEU P 196     -22.686-114.206 112.390  0.00 97.00      PROA   
ATOM   3040  HA  LEU P 196     -22.610-113.253 111.885  0.00 97.00      PROA   
ATOM   3041  CB  LEU P 196     -22.340-114.013 113.895  0.00 97.00      PROA   
ATOM   3042  HB1 LEU P 196     -21.256-113.793 113.992  0.00 97.00      PROA   
ATOM   3043  HB2 LEU P 196     -22.550-114.959 114.441  0.00 97.00      PROA   
ATOM   3044  CG  LEU P 196     -23.039-112.848 114.639  0.00 97.00      PROA   
ATOM   3045  HG  LEU P 196     -22.580-112.806 115.658  0.00 97.00      PROA   
ATOM   3046  CD1 LEU P 196     -22.789-111.483 113.976  0.00 97.00      PROA   
ATOM   3047 HD11 LEU P 196     -23.272-111.442 112.977  0.00 97.00      PROA   
ATOM   3048 HD12 LEU P 196     -21.699-111.311 113.857  0.00 97.00      PROA   
ATOM   3049 HD13 LEU P 196     -23.213-110.668 114.601  0.00 97.00      PROA   
ATOM   3050  CD2 LEU P 196     -24.528-113.073 114.866  0.00 97.00      PROA   
ATOM   3051 HD21 LEU P 196     -24.731-114.047 115.360  0.00 97.00      PROA   
ATOM   3052 HD22 LEU P 196     -25.098-113.036 113.912  0.00 97.00      PROA   
ATOM   3053 HD23 LEU P 196     -24.904-112.263 115.525  0.00 97.00      PROA   
ATOM   3054  C   LEU P 196     -21.630-115.118 111.789  0.00 97.00      PROA   
ATOM   3055  O   LEU P 196     -21.751-116.342 111.805  0.00 97.00      PROA   
ATOM   3056  N   LEU P 197     -20.536-114.506 111.270  0.00 97.00      PROA   
ATOM   3057  HN  LEU P 197     -20.495-113.514 111.192  0.00 97.00      PROA   
ATOM   3058  CA  LEU P 197     -19.308-115.191 110.930  0.00 97.00      PROA   
ATOM   3059  HA  LEU P 197     -19.329-116.184 111.356  0.00 97.00      PROA   
ATOM   3060  CB  LEU P 197     -19.069-115.283 109.401  0.00 97.00      PROA   
ATOM   3061  HB1 LEU P 197     -19.057-114.256 108.975  0.00 97.00      PROA   
ATOM   3062  HB2 LEU P 197     -19.936-115.817 108.952  0.00 97.00      PROA   
ATOM   3063  CG  LEU P 197     -17.776-116.015 108.960  0.00 97.00      PROA   
ATOM   3064  HG  LEU P 197     -16.898-115.473 109.383  0.00 97.00      PROA   
ATOM   3065  CD1 LEU P 197     -17.722-117.471 109.458  0.00 97.00      PROA   
ATOM   3066 HD11 LEU P 197     -18.608-118.029 109.087  0.00 97.00      PROA   
ATOM   3067 HD12 LEU P 197     -17.709-117.511 110.566  0.00 97.00      PROA   
ATOM   3068 HD13 LEU P 197     -16.804-117.968 109.079  0.00 97.00      PROA   
ATOM   3069  CD2 LEU P 197     -17.631-115.977 107.428  0.00 97.00      PROA   
ATOM   3070 HD21 LEU P 197     -17.615-114.927 107.068  0.00 97.00      PROA   
ATOM   3071 HD22 LEU P 197     -18.485-116.503 106.951  0.00 97.00      PROA   
ATOM   3072 HD23 LEU P 197     -16.688-116.474 107.116  0.00 97.00      PROA   
ATOM   3073  C   LEU P 197     -18.184-114.427 111.593  0.00 97.00      PROA   
ATOM   3074  O   LEU P 197     -18.146-113.199 111.550  0.00 97.00      PROA   
ATOM   3075  N   LEU P 198     -17.254-115.154 112.253  0.00 97.00      PROA   
ATOM   3076  HN  LEU P 198     -17.290-116.149 112.244  0.00 97.00      PROA   
ATOM   3077  CA  LEU P 198     -16.132-114.608 112.986  0.00 97.00      PROA   
ATOM   3078  HA  LEU P 198     -15.958-113.583 112.685  0.00 97.00      PROA   
ATOM   3079  CB  LEU P 198     -16.251-114.718 114.539  0.00 97.00      PROA   
ATOM   3080  HB1 LEU P 198     -15.290-114.387 114.995  0.00 97.00      PROA   
ATOM   3081  HB2 LEU P 198     -16.407-115.782 114.823  0.00 97.00      PROA   
ATOM   3082  CG  LEU P 198     -17.357-113.880 115.242  0.00 97.00      PROA   
ATOM   3083  HG  LEU P 198     -17.141-113.956 116.337  0.00 97.00      PROA   
ATOM   3084  CD1 LEU P 198     -17.306-112.385 114.880  0.00 97.00      PROA   
ATOM   3085 HD11 LEU P 198     -17.570-112.233 113.814  0.00 97.00      PROA   
ATOM   3086 HD12 LEU P 198     -16.290-111.974 115.056  0.00 97.00      PROA   
ATOM   3087 HD13 LEU P 198     -18.032-111.817 115.499  0.00 97.00      PROA   
ATOM   3088  CD2 LEU P 198     -18.775-114.448 115.060  0.00 97.00      PROA   
ATOM   3089 HD21 LEU P 198     -18.781-115.542 115.235  0.00 97.00      PROA   
ATOM   3090 HD22 LEU P 198     -19.144-114.246 114.036  0.00 97.00      PROA   
ATOM   3091 HD23 LEU P 198     -19.474-113.968 115.776  0.00 97.00      PROA   
ATOM   3092  C   LEU P 198     -14.952-115.440 112.539  0.00 97.00      PROA   
ATOM   3093  O   LEU P 198     -15.128-116.469 111.889  0.00 97.00      PROA   
ATOM   3094  N   GLN P 199     -13.706-115.004 112.859  0.00 97.00      PROA   
ATOM   3095  HN  GLN P 199     -13.586-114.137 113.338  0.00 97.00      PROA   
ATOM   3096  CA  GLN P 199     -12.476-115.701 112.510  0.00 97.00      PROA   
ATOM   3097  HA  GLN P 199     -12.420-115.712 111.430  0.00 97.00      PROA   
ATOM   3098  CB  GLN P 199     -11.221-114.979 113.076  0.00 97.00      PROA   
ATOM   3099  HB1 GLN P 199     -10.315-115.530 112.737  0.00 97.00      PROA   
ATOM   3100  HB2 GLN P 199     -11.243-115.028 114.189  0.00 97.00      PROA   
ATOM   3101  CG  GLN P 199     -11.055-113.490 112.673  0.00 97.00      PROA   
ATOM   3102  HG1 GLN P 199     -10.016-113.149 112.860  0.00 97.00      PROA   
ATOM   3103  HG2 GLN P 199     -11.728-112.872 113.308  0.00 97.00      PROA   
ATOM   3104  CD  GLN P 199     -11.447-113.187 111.221  0.00 97.00      PROA   
ATOM   3105  OE1 GLN P 199     -12.459-112.525 110.968  0.00 97.00      PROA   
ATOM   3106  NE2 GLN P 199     -10.626-113.658 110.244  0.00 97.00      PROA   
ATOM   3107 HE21 GLN P 199     -10.861-113.436 109.299  0.00 97.00      PROA   
ATOM   3108 HE22 GLN P 199      -9.806-114.178 110.477  0.00 97.00      PROA   
ATOM   3109  C   GLN P 199     -12.462-117.154 112.979  0.00 97.00      PROA   
ATOM   3110  O   GLN P 199     -12.865-117.475 114.096  0.00 97.00      PROA   
ATOM   3111  N   ARG P 200     -12.029-118.077 112.092  0.00 97.00      PROA   
ATOM   3112  HN  ARG P 200     -11.655-117.822 111.205  0.00 97.00      PROA   
ATOM   3113  CA  ARG P 200     -12.293-119.484 112.259  0.00 97.00      PROA   
ATOM   3114  HA  ARG P 200     -12.434-119.721 113.303  0.00 97.00      PROA   
ATOM   3115  CB  ARG P 200     -13.556-119.828 111.426  0.00 97.00      PROA   
ATOM   3116  HB1 ARG P 200     -13.340-119.599 110.357  0.00 97.00      PROA   
ATOM   3117  HB2 ARG P 200     -14.380-119.144 111.729  0.00 97.00      PROA   
ATOM   3118  CG  ARG P 200     -14.043-121.279 111.528  0.00 97.00      PROA   
ATOM   3119  HG1 ARG P 200     -13.220-121.940 111.867  0.00 97.00      PROA   
ATOM   3120  HG2 ARG P 200     -14.294-121.601 110.496  0.00 97.00      PROA   
ATOM   3121  CD  ARG P 200     -15.253-121.515 112.444  0.00 97.00      PROA   
ATOM   3122  HD1 ARG P 200     -15.225-120.849 113.330  0.00 97.00      PROA   
ATOM   3123  HD2 ARG P 200     -15.265-122.570 112.805  0.00 97.00      PROA   
ATOM   3124  NE  ARG P 200     -16.500-121.219 111.663  0.00 97.00      PROA   
ATOM   3125  HE  ARG P 200     -16.842-120.286 111.601  0.00 97.00      PROA   
ATOM   3126  CZ  ARG P 200     -17.169-122.165 110.974  0.00 97.00      PROA   
ATOM   3127  NH1 ARG P 200     -16.761-123.439 110.930  0.00 97.00      PROA   
ATOM   3128 HH11 ARG P 200     -15.776-123.595 110.973  0.00 97.00      PROA   
ATOM   3129 HH12 ARG P 200     -17.273-124.081 110.358  0.00 97.00      PROA   
ATOM   3130  NH2 ARG P 200     -18.235-121.849 110.223  0.00 97.00      PROA   
ATOM   3131 HH21 ARG P 200     -18.454-120.893 110.066  0.00 97.00      PROA   
ATOM   3132 HH22 ARG P 200     -18.525-122.552 109.578  0.00 97.00      PROA   
ATOM   3133  C   ARG P 200     -11.101-120.227 111.686  0.00 97.00      PROA   
ATOM   3134  O   ARG P 200     -10.604-119.792 110.647  0.00 97.00      PROA   
ATOM   3135  N   PRO P 201     -10.582-121.319 112.261  0.00 97.00      PROA   
ATOM   3136  CD  PRO P 201     -10.786-121.705 113.664  0.00 97.00      PROA   
ATOM   3137  HD1 PRO P 201     -11.866-121.838 113.889  0.00 97.00      PROA   
ATOM   3138  HD2 PRO P 201     -10.352-120.922 114.324  0.00 97.00      PROA   
ATOM   3139  CA  PRO P 201      -9.636-122.188 111.570  0.00 97.00      PROA   
ATOM   3140  HA  PRO P 201      -8.891-121.601 111.048  0.00 97.00      PROA   
ATOM   3141  CB  PRO P 201      -8.991-123.010 112.704  0.00 97.00      PROA   
ATOM   3142  HB1 PRO P 201      -8.087-122.467 113.062  0.00 97.00      PROA   
ATOM   3143  HB2 PRO P 201      -8.687-124.030 112.398  0.00 97.00      PROA   
ATOM   3144  CG  PRO P 201     -10.028-123.025 113.841  0.00 97.00      PROA   
ATOM   3145  HG1 PRO P 201     -10.731-123.871 113.695  0.00 97.00      PROA   
ATOM   3146  HG2 PRO P 201      -9.563-123.121 114.841  0.00 97.00      PROA   
ATOM   3147  C   PRO P 201     -10.333-123.052 110.527  0.00 97.00      PROA   
ATOM   3148  O   PRO P 201     -10.099-122.845 109.339  0.00 97.00      PROA   
ATOM   3149  N   GLY P 202     -11.205-124.001 110.934  0.00 97.00      PROA   
ATOM   3150  HN  GLY P 202     -11.287-124.227 111.902  0.00 97.00      PROA   
ATOM   3151  CA  GLY P 202     -12.012-124.793 110.029  0.00 97.00      PROA   
ATOM   3152  HA1 GLY P 202     -12.337-125.627 110.614  0.00 97.00      PROA   
ATOM   3153  HA2 GLY P 202     -11.441-125.079 109.157  0.00 97.00      PROA   
ATOM   3154  C   GLY P 202     -13.256-124.079 109.605  0.00 97.00      PROA   
ATOM   3155  O   GLY P 202     -14.198-124.018 110.378  0.00 97.00      PROA   
ATOM   3156  N   LEU P 203     -13.291-123.547 108.365  0.00 97.00      PROA   
ATOM   3157  HN  LEU P 203     -12.484-123.645 107.790  0.00 97.00      PROA   
ATOM   3158  CA  LEU P 203     -14.365-122.744 107.796  0.00 97.00      PROA   
ATOM   3159  HA  LEU P 203     -14.533-121.932 108.483  0.00 97.00      PROA   
ATOM   3160  CB  LEU P 203     -13.941-122.093 106.447  0.00 97.00      PROA   
ATOM   3161  HB1 LEU P 203     -14.823-121.912 105.795  0.00 97.00      PROA   
ATOM   3162  HB2 LEU P 203     -13.275-122.804 105.911  0.00 97.00      PROA   
ATOM   3163  CG  LEU P 203     -13.213-120.722 106.572  0.00 97.00      PROA   
ATOM   3164  HG  LEU P 203     -12.885-120.443 105.540  0.00 97.00      PROA   
ATOM   3165  CD1 LEU P 203     -14.161-119.601 107.047  0.00 97.00      PROA   
ATOM   3166 HD11 LEU P 203     -14.515-119.799 108.080  0.00 97.00      PROA   
ATOM   3167 HD12 LEU P 203     -15.042-119.528 106.377  0.00 97.00      PROA   
ATOM   3168 HD13 LEU P 203     -13.632-118.625 107.042  0.00 97.00      PROA   
ATOM   3169  CD2 LEU P 203     -11.943-120.767 107.443  0.00 97.00      PROA   
ATOM   3170 HD21 LEU P 203     -11.248-121.551 107.077  0.00 97.00      PROA   
ATOM   3171 HD22 LEU P 203     -12.199-120.988 108.500  0.00 97.00      PROA   
ATOM   3172 HD23 LEU P 203     -11.418-119.789 107.413  0.00 97.00      PROA   
ATOM   3173  C   LEU P 203     -15.737-123.404 107.662  0.00 97.00      PROA   
ATOM   3174  O   LEU P 203     -16.750-122.719 107.787  0.00 97.00      PROA   
ATOM   3175  N   GLN P 204     -15.826-124.725 107.385  0.00 97.00      PROA   
ATOM   3176  HN  GLN P 204     -15.018-125.314 107.426  0.00 97.00      PROA   
ATOM   3177  CA  GLN P 204     -17.055-125.405 106.992  0.00 97.00      PROA   
ATOM   3178  HA  GLN P 204     -17.486-124.840 106.179  0.00 97.00      PROA   
ATOM   3179  CB  GLN P 204     -16.714-126.844 106.519  0.00 97.00      PROA   
ATOM   3180  HB1 GLN P 204     -16.387-127.444 107.396  0.00 97.00      PROA   
ATOM   3181  HB2 GLN P 204     -15.824-126.762 105.853  0.00 97.00      PROA   
ATOM   3182  CG  GLN P 204     -17.799-127.642 105.758  0.00 97.00      PROA   
ATOM   3183  HG1 GLN P 204     -18.552-128.026 106.478  0.00 97.00      PROA   
ATOM   3184  HG2 GLN P 204     -17.327-128.524 105.277  0.00 97.00      PROA   
ATOM   3185  CD  GLN P 204     -18.538-126.805 104.707  0.00 97.00      PROA   
ATOM   3186  OE1 GLN P 204     -19.475-126.055 104.996  0.00 97.00      PROA   
ATOM   3187  NE2 GLN P 204     -18.113-126.943 103.423  0.00 97.00      PROA   
ATOM   3188 HE21 GLN P 204     -18.592-126.422 102.720  0.00 97.00      PROA   
ATOM   3189 HE22 GLN P 204     -17.341-127.542 103.218  0.00 97.00      PROA   
ATOM   3190  C   GLN P 204     -18.084-125.493 108.114  0.00 97.00      PROA   
ATOM   3191  O   GLN P 204     -17.773-125.304 109.280  0.00 97.00      PROA   
ATOM   3192  N   LEU P 205     -19.360-125.798 107.797  0.00 97.00      PROA   
ATOM   3193  HN  LEU P 205     -19.645-125.864 106.843  0.00 97.00      PROA   
ATOM   3194  CA  LEU P 205     -20.283-126.307 108.789  0.00 97.00      PROA   
ATOM   3195  HA  LEU P 205     -19.743-126.572 109.686  0.00 97.00      PROA   
ATOM   3196  CB  LEU P 205     -21.409-125.320 109.182  0.00 97.00      PROA   
ATOM   3197  HB1 LEU P 205     -22.145-125.834 109.838  0.00 97.00      PROA   
ATOM   3198  HB2 LEU P 205     -21.931-124.990 108.257  0.00 97.00      PROA   
ATOM   3199  CG  LEU P 205     -20.925-124.067 109.948  0.00 97.00      PROA   
ATOM   3200  HG  LEU P 205     -20.093-123.616 109.363  0.00 97.00      PROA   
ATOM   3201  CD1 LEU P 205     -22.042-123.012 110.047  0.00 97.00      PROA   
ATOM   3202 HD11 LEU P 205     -22.908-123.425 110.607  0.00 97.00      PROA   
ATOM   3203 HD12 LEU P 205     -22.383-122.715 109.033  0.00 97.00      PROA   
ATOM   3204 HD13 LEU P 205     -21.675-122.109 110.579  0.00 97.00      PROA   
ATOM   3205  CD2 LEU P 205     -20.408-124.421 111.357  0.00 97.00      PROA   
ATOM   3206 HD21 LEU P 205     -19.540-125.109 111.302  0.00 97.00      PROA   
ATOM   3207 HD22 LEU P 205     -21.213-124.916 111.940  0.00 97.00      PROA   
ATOM   3208 HD23 LEU P 205     -20.096-123.503 111.898  0.00 97.00      PROA   
ATOM   3209  C   LEU P 205     -20.888-127.591 108.277  0.00 97.00      PROA   
ATOM   3210  O   LEU P 205     -21.678-127.610 107.334  0.00 97.00      PROA   
ATOM   3211  N   TYR P 206     -20.540-128.716 108.941  0.00 97.00      PROA   
ATOM   3212  HN  TYR P 206     -19.849-128.685 109.658  0.00 97.00      PROA   
ATOM   3213  CA  TYR P 206     -21.218-129.987 108.785  0.00 97.00      PROA   
ATOM   3214  HA  TYR P 206     -21.685-130.033 107.809  0.00 97.00      PROA   
ATOM   3215  CB  TYR P 206     -20.308-131.229 108.993  0.00 97.00      PROA   
ATOM   3216  HB1 TYR P 206     -20.838-132.166 108.722  0.00 97.00      PROA   
ATOM   3217  HB2 TYR P 206     -19.983-131.300 110.054  0.00 97.00      PROA   
ATOM   3218  CG  TYR P 206     -19.072-131.113 108.144  0.00 97.00      PROA   
ATOM   3219  CD1 TYR P 206     -19.037-131.589 106.819  0.00 97.00      PROA   
ATOM   3220  HD1 TYR P 206     -19.913-132.060 106.395  0.00 97.00      PROA   
ATOM   3221  CE1 TYR P 206     -17.875-131.445 106.045  0.00 97.00      PROA   
ATOM   3222  HE1 TYR P 206     -17.854-131.798 105.023  0.00 97.00      PROA   
ATOM   3223  CZ  TYR P 206     -16.747-130.815 106.592  0.00 97.00      PROA   
ATOM   3224  OH  TYR P 206     -15.601-130.573 105.806  0.00 97.00      PROA   
ATOM   3225  HH  TYR P 206     -15.042-129.948 106.289  0.00 97.00      PROA   
ATOM   3226  CD2 TYR P 206     -17.913-130.542 108.694  0.00 97.00      PROA   
ATOM   3227  HD2 TYR P 206     -17.905-130.199 109.719  0.00 97.00      PROA   
ATOM   3228  CE2 TYR P 206     -16.768-130.377 107.920  0.00 97.00      PROA   
ATOM   3229  HE2 TYR P 206     -15.910-129.897 108.360  0.00 97.00      PROA   
ATOM   3230  C   TYR P 206     -22.290-129.991 109.844  0.00 97.00      PROA   
ATOM   3231  O   TYR P 206     -22.149-129.344 110.881  0.00 97.00      PROA   
ATOM   3232  N   PHE P 207     -23.409-130.702 109.599  0.00 97.00      PROA   
ATOM   3233  HN  PHE P 207     -23.512-131.251 108.770  0.00 97.00      PROA   
ATOM   3234  CA  PHE P 207     -24.542-130.661 110.498  0.00 97.00      PROA   
ATOM   3235  HA  PHE P 207     -24.244-130.293 111.469  0.00 97.00      PROA   
ATOM   3236  CB  PHE P 207     -25.729-129.822 109.956  0.00 97.00      PROA   
ATOM   3237  HB1 PHE P 207     -26.629-129.928 110.599  0.00 97.00      PROA   
ATOM   3238  HB2 PHE P 207     -25.990-130.186 108.940  0.00 97.00      PROA   
ATOM   3239  CG  PHE P 207     -25.407-128.349 109.853  0.00 97.00      PROA   
ATOM   3240  CD1 PHE P 207     -24.716-127.836 108.739  0.00 97.00      PROA   
ATOM   3241  HD1 PHE P 207     -24.337-128.512 107.987  0.00 97.00      PROA   
ATOM   3242  CE1 PHE P 207     -24.529-126.459 108.585  0.00 97.00      PROA   
ATOM   3243  HE1 PHE P 207     -23.985-126.084 107.730  0.00 97.00      PROA   
ATOM   3244  CZ  PHE P 207     -25.036-125.571 109.541  0.00 97.00      PROA   
ATOM   3245  HZ  PHE P 207     -24.887-124.508 109.424  0.00 97.00      PROA   
ATOM   3246  CD2 PHE P 207     -25.908-127.445 110.808  0.00 97.00      PROA   
ATOM   3247  HD2 PHE P 207     -26.454-127.820 111.661  0.00 97.00      PROA   
ATOM   3248  CE2 PHE P 207     -25.725-126.065 110.655  0.00 97.00      PROA   
ATOM   3249  HE2 PHE P 207     -26.120-125.381 111.391  0.00 97.00      PROA   
ATOM   3250  C   PHE P 207     -25.035-132.059 110.707  0.00 97.00      PROA   
ATOM   3251  O   PHE P 207     -24.733-132.959 109.938  0.00 97.00      PROA   
ATOM   3252  N   SER P 208     -25.822-132.265 111.778  0.00 97.00      PROA   
ATOM   3253  HN  SER P 208     -25.975-131.545 112.448  0.00 97.00      PROA   
ATOM   3254  CA  SER P 208     -26.512-133.508 112.021  0.00 97.00      PROA   
ATOM   3255  HA  SER P 208     -26.733-133.979 111.072  0.00 97.00      PROA   
ATOM   3256  CB  SER P 208     -25.722-134.509 112.904  0.00 97.00      PROA   
ATOM   3257  HB1 SER P 208     -24.835-134.856 112.330  0.00 97.00      PROA   
ATOM   3258  HB2 SER P 208     -26.341-135.398 113.154  0.00 97.00      PROA   
ATOM   3259  OG  SER P 208     -25.258-133.886 114.097  0.00 97.00      PROA   
ATOM   3260  HG1 SER P 208     -25.106-134.576 114.751  0.00 97.00      PROA   
ATOM   3261  C   SER P 208     -27.833-133.156 112.646  0.00 97.00      PROA   
ATOM   3262  O   SER P 208     -27.994-132.090 113.234  0.00 97.00      PROA   
ATOM   3263  N   PHE P 209     -28.825-134.057 112.481  0.00 97.00      PROA   
ATOM   3264  HN  PHE P 209     -28.650-134.918 112.012  0.00 97.00      PROA   
ATOM   3265  CA  PHE P 209     -30.182-133.870 112.928  0.00 97.00      PROA   
ATOM   3266  HA  PHE P 209     -30.211-133.060 113.646  0.00 97.00      PROA   
ATOM   3267  CB  PHE P 209     -31.152-133.605 111.740  0.00 97.00      PROA   
ATOM   3268  HB1 PHE P 209     -32.037-134.272 111.740  0.00 97.00      PROA   
ATOM   3269  HB2 PHE P 209     -30.617-133.753 110.776  0.00 97.00      PROA   
ATOM   3270  CG  PHE P 209     -31.666-132.192 111.794  0.00 97.00      PROA   
ATOM   3271  CD1 PHE P 209     -32.693-131.868 112.697  0.00 97.00      PROA   
ATOM   3272  HD1 PHE P 209     -33.078-132.626 113.364  0.00 97.00      PROA   
ATOM   3273  CE1 PHE P 209     -33.231-130.578 112.732  0.00 97.00      PROA   
ATOM   3274  HE1 PHE P 209     -34.027-130.348 113.424  0.00 97.00      PROA   
ATOM   3275  CZ  PHE P 209     -32.748-129.595 111.859  0.00 97.00      PROA   
ATOM   3276  HZ  PHE P 209     -33.161-128.598 111.878  0.00 97.00      PROA   
ATOM   3277  CD2 PHE P 209     -31.185-131.196 110.923  0.00 97.00      PROA   
ATOM   3278  HD2 PHE P 209     -30.401-131.429 110.217  0.00 97.00      PROA   
ATOM   3279  CE2 PHE P 209     -31.724-129.904 110.955  0.00 97.00      PROA   
ATOM   3280  HE2 PHE P 209     -31.355-129.145 110.282  0.00 97.00      PROA   
ATOM   3281  C   PHE P 209     -30.574-135.119 113.677  0.00 97.00      PROA   
ATOM   3282  O   PHE P 209     -30.192-136.228 113.311  0.00 97.00      PROA   
ATOM   3283  N   TYR P 210     -31.324-134.947 114.788  0.00 97.00      PROA   
ATOM   3284  HN  TYR P 210     -31.605-134.035 115.079  0.00 97.00      PROA   
ATOM   3285  CA  TYR P 210     -31.658-136.017 115.700  0.00 97.00      PROA   
ATOM   3286  HA  TYR P 210     -31.536-136.979 115.220  0.00 97.00      PROA   
ATOM   3287  CB  TYR P 210     -30.845-135.944 117.028  0.00 97.00      PROA   
ATOM   3288  HB1 TYR P 210     -31.044-136.832 117.665  0.00 97.00      PROA   
ATOM   3289  HB2 TYR P 210     -31.155-135.040 117.591  0.00 97.00      PROA   
ATOM   3290  CG  TYR P 210     -29.349-135.814 116.816  0.00 97.00      PROA   
ATOM   3291  CD1 TYR P 210     -28.771-134.554 116.564  0.00 97.00      PROA   
ATOM   3292  HD1 TYR P 210     -29.409-133.689 116.466  0.00 97.00      PROA   
ATOM   3293  CE1 TYR P 210     -27.384-134.398 116.475  0.00 97.00      PROA   
ATOM   3294  HE1 TYR P 210     -26.965-133.421 116.290  0.00 97.00      PROA   
ATOM   3295  CZ  TYR P 210     -26.546-135.504 116.660  0.00 97.00      PROA   
ATOM   3296  OH  TYR P 210     -25.141-135.362 116.631  0.00 97.00      PROA   
ATOM   3297  HH  TYR P 210     -24.910-134.539 117.080  0.00 97.00      PROA   
ATOM   3298  CD2 TYR P 210     -28.492-136.914 117.003  0.00 97.00      PROA   
ATOM   3299  HD2 TYR P 210     -28.912-137.876 117.252  0.00 97.00      PROA   
ATOM   3300  CE2 TYR P 210     -27.101-136.763 116.915  0.00 97.00      PROA   
ATOM   3301  HE2 TYR P 210     -26.450-137.608 117.079  0.00 97.00      PROA   
ATOM   3302  C   TYR P 210     -33.118-135.830 116.046  0.00 97.00      PROA   
ATOM   3303  O   TYR P 210     -33.676-134.750 115.859  0.00 97.00      PROA   
ATOM   3304  N   MET P 211     -33.769-136.894 116.573  0.00 97.00      PROA   
ATOM   3305  HN  MET P 211     -33.317-137.779 116.670  0.00 97.00      PROA   
ATOM   3306  CA  MET P 211     -35.098-136.800 117.141  0.00 97.00      PROA   
ATOM   3307  HA  MET P 211     -35.430-135.774 117.155  0.00 97.00      PROA   
ATOM   3308  CB  MET P 211     -36.128-137.656 116.358  0.00 97.00      PROA   
ATOM   3309  HB1 MET P 211     -37.076-137.716 116.938  0.00 97.00      PROA   
ATOM   3310  HB2 MET P 211     -35.725-138.686 116.240  0.00 97.00      PROA   
ATOM   3311  CG  MET P 211     -36.464-137.086 114.966  0.00 97.00      PROA   
ATOM   3312  HG1 MET P 211     -35.522-136.797 114.454  0.00 97.00      PROA   
ATOM   3313  HG2 MET P 211     -37.045-136.153 115.125  0.00 97.00      PROA   
ATOM   3314  SD  MET P 211     -37.397-138.214 113.880  0.00 97.00      PROA   
ATOM   3315  CE  MET P 211     -38.918-138.322 114.864  0.00 97.00      PROA   
ATOM   3316  HE1 MET P 211     -39.325-137.310 115.073  0.00 97.00      PROA   
ATOM   3317  HE2 MET P 211     -38.740-138.831 115.834  0.00 97.00      PROA   
ATOM   3318  HE3 MET P 211     -39.696-138.895 114.317  0.00 97.00      PROA   
ATOM   3319  C   MET P 211     -35.028-137.297 118.564  0.00 97.00      PROA   
ATOM   3320  O   MET P 211     -35.000-138.505 118.786  0.00 97.00      PROA   
ATOM   3321  N   GLY P 212     -35.025-136.379 119.572  0.00 97.00      PROA   
ATOM   3322  HN  GLY P 212     -35.166-135.409 119.373  0.00 97.00      PROA   
ATOM   3323  CA  GLY P 212     -34.824-136.684 120.986  0.00 97.00      PROA   
ATOM   3324  HA1 GLY P 212     -35.770-137.011 121.390  0.00 97.00      PROA   
ATOM   3325  HA2 GLY P 212     -34.480-135.772 121.446  0.00 97.00      PROA   
ATOM   3326  C   GLY P 212     -33.765-137.726 121.276  0.00 97.00      PROA   
ATOM   3327  O   GLY P 212     -32.594-137.574 120.933  0.00 97.00      PROA   
ATOM   3328  N   SER P 213     -34.183-138.832 121.927  0.00 97.00      PROA   
ATOM   3329  HN  SER P 213     -35.133-138.880 122.227  0.00 97.00      PROA   
ATOM   3330  CA  SER P 213     -33.329-139.959 122.271  0.00 97.00      PROA   
ATOM   3331  HA  SER P 213     -32.371-139.562 122.580  0.00 97.00      PROA   
ATOM   3332  CB  SER P 213     -33.924-140.746 123.477  0.00 97.00      PROA   
ATOM   3333  HB1 SER P 213     -34.900-141.197 123.196  0.00 97.00      PROA   
ATOM   3334  HB2 SER P 213     -34.104-140.032 124.310  0.00 97.00      PROA   
ATOM   3335  OG  SER P 213     -33.052-141.764 123.966  0.00 97.00      PROA   
ATOM   3336  HG1 SER P 213     -32.839-142.309 123.200  0.00 97.00      PROA   
ATOM   3337  C   SER P 213     -33.067-140.921 121.100  0.00 97.00      PROA   
ATOM   3338  O   SER P 213     -32.868-142.118 121.304  0.00 97.00      PROA   
ATOM   3339  N   LYS P 214     -33.024-140.448 119.832  0.00 97.00      PROA   
ATOM   3340  HN  LYS P 214     -33.265-139.504 119.622  0.00 97.00      PROA   
ATOM   3341  CA  LYS P 214     -32.508-141.278 118.758  0.00 97.00      PROA   
ATOM   3342  HA  LYS P 214     -31.722-141.889 119.182  0.00 97.00      PROA   
ATOM   3343  CB  LYS P 214     -33.531-142.278 118.156  0.00 97.00      PROA   
ATOM   3344  HB1 LYS P 214     -33.732-143.043 118.941  0.00 97.00      PROA   
ATOM   3345  HB2 LYS P 214     -33.076-142.810 117.291  0.00 97.00      PROA   
ATOM   3346  CG  LYS P 214     -34.874-141.660 117.732  0.00 97.00      PROA   
ATOM   3347  HG1 LYS P 214     -34.673-140.773 117.090  0.00 97.00      PROA   
ATOM   3348  HG2 LYS P 214     -35.420-141.301 118.632  0.00 97.00      PROA   
ATOM   3349  CD  LYS P 214     -35.760-142.632 116.931  0.00 97.00      PROA   
ATOM   3350  HD1 LYS P 214     -35.222-142.875 115.986  0.00 97.00      PROA   
ATOM   3351  HD2 LYS P 214     -36.699-142.099 116.657  0.00 97.00      PROA   
ATOM   3352  CE  LYS P 214     -36.100-143.934 117.674  0.00 97.00      PROA   
ATOM   3353  HE1 LYS P 214     -36.693-143.719 118.588  0.00 97.00      PROA   
ATOM   3354  HE2 LYS P 214     -35.180-144.485 117.963  0.00 97.00      PROA   
ATOM   3355  NZ  LYS P 214     -36.898-144.834 116.807  0.00 97.00      PROA   
ATOM   3356  HZ1 LYS P 214     -36.338-145.074 115.964  0.00 97.00      PROA   
ATOM   3357  HZ2 LYS P 214     -37.769-144.348 116.514  0.00 97.00      PROA   
ATOM   3358  HZ3 LYS P 214     -37.138-145.705 117.322  0.00 97.00      PROA   
ATOM   3359  C   LYS P 214     -31.821-140.511 117.646  0.00 97.00      PROA   
ATOM   3360  O   LYS P 214     -32.281-139.478 117.165  0.00 97.00      PROA   
ATOM   3361  N   THR P 215     -30.668-141.057 117.195  0.00 97.00      PROA   
ATOM   3362  HN  THR P 215     -30.275-141.855 117.648  0.00 97.00      PROA   
ATOM   3363  CA  THR P 215     -29.949-140.670 115.997  0.00 97.00      PROA   
ATOM   3364  HA  THR P 215     -29.751-139.609 116.058  0.00 97.00      PROA   
ATOM   3365  CB  THR P 215     -28.629-141.426 115.866  0.00 97.00      PROA   
ATOM   3366  HB  THR P 215     -28.188-141.327 114.846  0.00 97.00      PROA   
ATOM   3367  OG1 THR P 215     -28.806-142.808 116.163  0.00 97.00      PROA   
ATOM   3368  HG1 THR P 215     -29.394-143.153 115.487  0.00 97.00      PROA   
ATOM   3369  CG2 THR P 215     -27.608-140.869 116.872  0.00 97.00      PROA   
ATOM   3370 HG21 THR P 215     -28.012-140.906 117.906  0.00 97.00      PROA   
ATOM   3371 HG22 THR P 215     -27.344-139.822 116.623  0.00 97.00      PROA   
ATOM   3372 HG23 THR P 215     -26.681-141.483 116.841  0.00 97.00      PROA   
ATOM   3373  C   THR P 215     -30.733-140.915 114.722  0.00 97.00      PROA   
ATOM   3374  O   THR P 215     -31.347-141.966 114.546  0.00 97.00      PROA   
ATOM   3375  N   LEU P 216     -30.657-139.963 113.767  0.00 97.00      PROA   
ATOM   3376  HN  LEU P 216     -30.252-139.071 113.959  0.00 97.00      PROA   
ATOM   3377  CA  LEU P 216     -31.007-140.199 112.380  0.00 97.00      PROA   
ATOM   3378  HA  LEU P 216     -31.718-141.010 112.327  0.00 97.00      PROA   
ATOM   3379  CB  LEU P 216     -31.632-138.948 111.717  0.00 97.00      PROA   
ATOM   3380  HB1 LEU P 216     -31.839-139.135 110.642  0.00 97.00      PROA   
ATOM   3381  HB2 LEU P 216     -30.912-138.105 111.782  0.00 97.00      PROA   
ATOM   3382  CG  LEU P 216     -32.965-138.503 112.371  0.00 97.00      PROA   
ATOM   3383  HG  LEU P 216     -32.770-138.252 113.440  0.00 97.00      PROA   
ATOM   3384  CD1 LEU P 216     -33.512-137.233 111.696  0.00 97.00      PROA   
ATOM   3385 HD11 LEU P 216     -33.742-137.435 110.629  0.00 97.00      PROA   
ATOM   3386 HD12 LEU P 216     -32.766-136.415 111.754  0.00 97.00      PROA   
ATOM   3387 HD13 LEU P 216     -34.444-136.903 112.201  0.00 97.00      PROA   
ATOM   3388  CD2 LEU P 216     -34.028-139.616 112.334  0.00 97.00      PROA   
ATOM   3389 HD21 LEU P 216     -33.704-140.500 112.920  0.00 97.00      PROA   
ATOM   3390 HD22 LEU P 216     -34.222-139.926 111.285  0.00 97.00      PROA   
ATOM   3391 HD23 LEU P 216     -34.977-139.246 112.768  0.00 97.00      PROA   
ATOM   3392  C   LEU P 216     -29.767-140.675 111.644  0.00 97.00      PROA   
ATOM   3393  O   LEU P 216     -28.703-140.806 112.245  0.00 97.00      PROA   
ATOM   3394  N   ARG P 217     -29.877-140.996 110.329  0.00 97.00      PROA   
ATOM   3395  HN  ARG P 217     -30.754-140.912 109.861  0.00 97.00      PROA   
ATOM   3396  CA  ARG P 217     -28.761-141.483 109.528  0.00 97.00      PROA   
ATOM   3397  HA  ARG P 217     -28.254-142.242 110.110  0.00 97.00      PROA   
ATOM   3398  CB  ARG P 217     -29.197-142.140 108.191  0.00 97.00      PROA   
ATOM   3399  HB1 ARG P 217     -28.287-142.386 107.596  0.00 97.00      PROA   
ATOM   3400  HB2 ARG P 217     -29.796-141.406 107.609  0.00 97.00      PROA   
ATOM   3401  CG  ARG P 217     -29.990-143.453 108.329  0.00 97.00      PROA   
ATOM   3402  HG1 ARG P 217     -30.916-143.274 108.919  0.00 97.00      PROA   
ATOM   3403  HG2 ARG P 217     -29.369-144.189 108.887  0.00 97.00      PROA   
ATOM   3404  CD  ARG P 217     -30.376-144.024 106.955  0.00 97.00      PROA   
ATOM   3405  HD1 ARG P 217     -29.487-144.151 106.297  0.00 97.00      PROA   
ATOM   3406  HD2 ARG P 217     -31.086-143.336 106.446  0.00 97.00      PROA   
ATOM   3407  NE  ARG P 217     -31.080-145.334 107.141  0.00 97.00      PROA   
ATOM   3408  HE  ARG P 217     -32.075-145.348 107.163  0.00 97.00      PROA   
ATOM   3409  CZ  ARG P 217     -30.455-146.527 107.231  0.00 97.00      PROA   
ATOM   3410  NH1 ARG P 217     -29.119-146.647 107.240  0.00 97.00      PROA   
ATOM   3411 HH11 ARG P 217     -28.567-145.819 107.235  0.00 97.00      PROA   
ATOM   3412 HH12 ARG P 217     -28.712-147.555 107.311  0.00 97.00      PROA   
ATOM   3413  NH2 ARG P 217     -31.201-147.645 107.311  0.00 97.00      PROA   
ATOM   3414 HH21 ARG P 217     -32.193-147.568 107.301  0.00 97.00      PROA   
ATOM   3415 HH22 ARG P 217     -30.744-148.529 107.347  0.00 97.00      PROA   
ATOM   3416  C   ARG P 217     -27.717-140.419 109.213  0.00 97.00      PROA   
ATOM   3417  O   ARG P 217     -27.622-139.921 108.092  0.00 97.00      PROA   
ATOM   3418  N   GLY P 218     -26.889-140.075 110.226  0.00 97.00      PROA   
ATOM   3419  HN  GLY P 218     -27.108-140.426 111.135  0.00 97.00      PROA   
ATOM   3420  CA  GLY P 218     -25.685-139.273 110.128  0.00 97.00      PROA   
ATOM   3421  HA1 GLY P 218     -25.246-139.254 111.115  0.00 97.00      PROA   
ATOM   3422  HA2 GLY P 218     -25.965-138.295 109.767  0.00 97.00      PROA   
ATOM   3423  C   GLY P 218     -24.635-139.831 109.209  0.00 97.00      PROA   
ATOM   3424  O   GLY P 218     -24.656-141.007 108.848  0.00 97.00      PROA   
ATOM   3425  N   ARG P 219     -23.657-138.966 108.862  0.00 97.00      PROA   
ATOM   3426  HN  ARG P 219     -23.679-138.027 109.196  0.00 97.00      PROA   
ATOM   3427  CA  ARG P 219     -22.527-139.279 108.021  0.00 97.00      PROA   
ATOM   3428  HA  ARG P 219     -21.879-139.927 108.593  0.00 97.00      PROA   
ATOM   3429  CB  ARG P 219     -22.875-139.967 106.652  0.00 97.00      PROA   
ATOM   3430  HB1 ARG P 219     -23.243-140.990 106.884  0.00 97.00      PROA   
ATOM   3431  HB2 ARG P 219     -21.956-140.118 106.052  0.00 97.00      PROA   
ATOM   3432  CG  ARG P 219     -23.982-139.289 105.809  0.00 97.00      PROA   
ATOM   3433  HG1 ARG P 219     -23.714-138.232 105.597  0.00 97.00      PROA   
ATOM   3434  HG2 ARG P 219     -24.918-139.281 106.406  0.00 97.00      PROA   
ATOM   3435  CD  ARG P 219     -24.308-139.991 104.480  0.00 97.00      PROA   
ATOM   3436  HD1 ARG P 219     -25.245-139.560 104.054  0.00 97.00      PROA   
ATOM   3437  HD2 ARG P 219     -24.425-141.086 104.623  0.00 97.00      PROA   
ATOM   3438  NE  ARG P 219     -23.166-139.717 103.552  0.00 97.00      PROA   
ATOM   3439  HE  ARG P 219     -22.340-139.283 103.915  0.00 97.00      PROA   
ATOM   3440  CZ  ARG P 219     -23.269-139.654 102.213  0.00 97.00      PROA   
ATOM   3441  NH1 ARG P 219     -24.197-140.362 101.572  0.00 97.00      PROA   
ATOM   3442 HH11 ARG P 219     -24.641-141.047 102.136  0.00 97.00      PROA   
ATOM   3443 HH12 ARG P 219     -24.119-140.439 100.583  0.00 97.00      PROA   
ATOM   3444  NH2 ARG P 219     -22.401-138.896 101.525  0.00 97.00      PROA   
ATOM   3445 HH21 ARG P 219     -22.619-138.615 100.598  0.00 97.00      PROA   
ATOM   3446 HH22 ARG P 219     -21.720-138.373 102.048  0.00 97.00      PROA   
ATOM   3447  C   ARG P 219     -21.810-137.957 107.874  0.00 97.00      PROA   
ATOM   3448  O   ARG P 219     -21.687-137.198 108.833  0.00 97.00      PROA   
ATOM   3449  N   ASP P 220     -21.346-137.633 106.655  0.00 97.00      PROA   
ATOM   3450  HN  ASP P 220     -21.337-138.312 105.921  0.00 97.00      PROA   
ATOM   3451  CA  ASP P 220     -20.932-136.338 106.172  0.00 97.00      PROA   
ATOM   3452  HA  ASP P 220     -20.360-135.834 106.940  0.00 97.00      PROA   
ATOM   3453  CB  ASP P 220     -20.029-136.538 104.908  0.00 97.00      PROA   
ATOM   3454  HB1 ASP P 220     -19.061-136.963 105.257  0.00 97.00      PROA   
ATOM   3455  HB2 ASP P 220     -19.805-135.580 104.403  0.00 97.00      PROA   
ATOM   3456  CG  ASP P 220     -20.571-137.554 103.891  0.00 97.00      PROA   
ATOM   3457  OD1 ASP P 220     -20.689-137.183 102.697  0.00 97.00      PROA   
ATOM   3458  OD2 ASP P 220     -20.791-138.731 104.272  0.00 97.00      PROA   
ATOM   3459  C   ASP P 220     -22.178-135.497 105.861  0.00 97.00      PROA   
ATOM   3460  O   ASP P 220     -22.402-135.043 104.740  0.00 97.00      PROA   
ATOM   3461  N   THR P 221     -23.056-135.286 106.872  0.00 97.00      PROA   
ATOM   3462  HN  THR P 221     -22.876-135.660 107.781  0.00 97.00      PROA   
ATOM   3463  CA  THR P 221     -24.376-134.712 106.669  0.00 97.00      PROA   
ATOM   3464  HA  THR P 221     -24.715-135.113 105.725  0.00 97.00      PROA   
ATOM   3465  CB  THR P 221     -25.420-135.186 107.682  0.00 97.00      PROA   
ATOM   3466  HB  THR P 221     -26.275-134.477 107.780  0.00 97.00      PROA   
ATOM   3467  OG1 THR P 221     -24.843-135.418 108.960  0.00 97.00      PROA   
ATOM   3468  HG1 THR P 221     -24.624-134.546 109.304  0.00 97.00      PROA   
ATOM   3469  CG2 THR P 221     -25.973-136.539 107.207  0.00 97.00      PROA   
ATOM   3470 HG21 THR P 221     -25.151-137.280 107.169  0.00 97.00      PROA   
ATOM   3471 HG22 THR P 221     -26.422-136.455 106.197  0.00 97.00      PROA   
ATOM   3472 HG23 THR P 221     -26.742-136.913 107.916  0.00 97.00      PROA   
ATOM   3473  C   THR P 221     -24.434-133.199 106.483  0.00 97.00      PROA   
ATOM   3474  O   THR P 221     -23.769-132.414 107.154  0.00 97.00      PROA   
ATOM   3475  N   SER P 222     -25.294-132.775 105.529  0.00 97.00      PROA   
ATOM   3476  HN  SER P 222     -25.744-133.443 104.941  0.00 97.00      PROA   
ATOM   3477  CA  SER P 222     -25.604-131.397 105.202  0.00 97.00      PROA   
ATOM   3478  HA  SER P 222     -24.687-130.824 105.250  0.00 97.00      PROA   
ATOM   3479  CB  SER P 222     -26.210-131.295 103.781  0.00 97.00      PROA   
ATOM   3480  HB1 SER P 222     -26.288-130.239 103.444  0.00 97.00      PROA   
ATOM   3481  HB2 SER P 222     -27.230-131.742 103.777  0.00 97.00      PROA   
ATOM   3482  OG  SER P 222     -25.423-132.032 102.848  0.00 97.00      PROA   
ATOM   3483  HG1 SER P 222     -24.499-131.847 103.041  0.00 97.00      PROA   
ATOM   3484  C   SER P 222     -26.597-130.808 106.192  0.00 97.00      PROA   
ATOM   3485  O   SER P 222     -27.109-131.503 107.067  0.00 97.00      PROA   
ATOM   3486  N   SER P 223     -26.883-129.486 106.078  0.00 97.00      PROA   
ATOM   3487  HN  SER P 223     -26.426-128.920 105.393  0.00 97.00      PROA   
ATOM   3488  CA  SER P 223     -27.693-128.696 106.992  0.00 97.00      PROA   
ATOM   3489  HA  SER P 223     -27.198-128.689 107.946  0.00 97.00      PROA   
ATOM   3490  CB  SER P 223     -27.803-127.243 106.476  0.00 97.00      PROA   
ATOM   3491  HB1 SER P 223     -28.268-126.585 107.242  0.00 97.00      PROA   
ATOM   3492  HB2 SER P 223     -28.425-127.208 105.556  0.00 97.00      PROA   
ATOM   3493  OG  SER P 223     -26.514-126.733 106.150  0.00 97.00      PROA   
ATOM   3494  HG1 SER P 223     -26.052-126.598 106.982  0.00 97.00      PROA   
ATOM   3495  C   SER P 223     -29.104-129.183 107.247  0.00 97.00      PROA   
ATOM   3496  O   SER P 223     -29.579-129.114 108.379  0.00 97.00      PROA   
ATOM   3497  N   GLU P 224     -29.803-129.677 106.203  0.00 97.00      PROA   
ATOM   3498  HN  GLU P 224     -29.369-129.794 105.316  0.00 97.00      PROA   
ATOM   3499  CA  GLU P 224     -31.208-130.014 106.271  0.00 97.00      PROA   
ATOM   3500  HA  GLU P 224     -31.556-129.938 107.292  0.00 97.00      PROA   
ATOM   3501  CB  GLU P 224     -32.099-129.082 105.402  0.00 97.00      PROA   
ATOM   3502  HB1 GLU P 224     -33.105-129.553 105.314  0.00 97.00      PROA   
ATOM   3503  HB2 GLU P 224     -31.688-129.005 104.372  0.00 97.00      PROA   
ATOM   3504  CG  GLU P 224     -32.297-127.664 105.987  0.00 97.00      PROA   
ATOM   3505  HG1 GLU P 224     -31.500-126.970 105.651  0.00 97.00      PROA   
ATOM   3506  HG2 GLU P 224     -32.297-127.698 107.097  0.00 97.00      PROA   
ATOM   3507  CD  GLU P 224     -33.658-127.127 105.558  0.00 97.00      PROA   
ATOM   3508  OE1 GLU P 224     -34.670-127.747 105.973  0.00 97.00      PROA   
ATOM   3509  OE2 GLU P 224     -33.706-126.122 104.806  0.00 97.00      PROA   
ATOM   3510  C   GLU P 224     -31.441-131.446 105.843  0.00 97.00      PROA   
ATOM   3511  O   GLU P 224     -30.592-132.098 105.237  0.00 97.00      PROA   
ATOM   3512  N   TYR P 225     -32.653-131.949 106.165  0.00 97.00      PROA   
ATOM   3513  HN  TYR P 225     -33.313-131.376 106.645  0.00 97.00      PROA   
ATOM   3514  CA  TYR P 225     -33.169-133.236 105.760  0.00 97.00      PROA   
ATOM   3515  HA  TYR P 225     -32.531-133.660 104.997  0.00 97.00      PROA   
ATOM   3516  CB  TYR P 225     -33.310-134.223 106.970  0.00 97.00      PROA   
ATOM   3517  HB1 TYR P 225     -32.332-134.285 107.496  0.00 97.00      PROA   
ATOM   3518  HB2 TYR P 225     -33.556-135.238 106.591  0.00 97.00      PROA   
ATOM   3519  CG  TYR P 225     -34.363-133.820 107.988  0.00 97.00      PROA   
ATOM   3520  CD1 TYR P 225     -35.616-134.462 108.019  0.00 97.00      PROA   
ATOM   3521  HD1 TYR P 225     -35.834-135.246 107.309  0.00 97.00      PROA   
ATOM   3522  CE1 TYR P 225     -36.595-134.078 108.945  0.00 97.00      PROA   
ATOM   3523  HE1 TYR P 225     -37.554-134.573 108.951  0.00 97.00      PROA   
ATOM   3524  CZ  TYR P 225     -36.337-133.037 109.844  0.00 97.00      PROA   
ATOM   3525  OH  TYR P 225     -37.334-132.610 110.746  0.00 97.00      PROA   
ATOM   3526  HH  TYR P 225     -38.068-133.227 110.693  0.00 97.00      PROA   
ATOM   3527  CD2 TYR P 225     -34.103-132.807 108.930  0.00 97.00      PROA   
ATOM   3528  HD2 TYR P 225     -33.144-132.310 108.936  0.00 97.00      PROA   
ATOM   3529  CE2 TYR P 225     -35.088-132.407 109.841  0.00 97.00      PROA   
ATOM   3530  HE2 TYR P 225     -34.889-131.604 110.534  0.00 97.00      PROA   
ATOM   3531  C   TYR P 225     -34.510-132.879 105.143  0.00 97.00      PROA   
ATOM   3532  O   TYR P 225     -35.021-131.788 105.389  0.00 97.00      PROA   
ATOM   3533  N   GLN P 226     -35.121-133.764 104.316  0.00 97.00      PROA   
ATOM   3534  HN  GLN P 226     -34.717-134.646 104.084  0.00 97.00      PROA   
ATOM   3535  CA  GLN P 226     -36.435-133.477 103.762  0.00 97.00      PROA   
ATOM   3536  HA  GLN P 226     -36.881-132.720 104.387  0.00 97.00      PROA   
ATOM   3537  CB  GLN P 226     -36.427-132.925 102.304  0.00 97.00      PROA   
ATOM   3538  HB1 GLN P 226     -37.376-133.183 101.781  0.00 97.00      PROA   
ATOM   3539  HB2 GLN P 226     -35.606-133.416 101.737  0.00 97.00      PROA   
ATOM   3540  CG  GLN P 226     -36.277-131.387 102.208  0.00 97.00      PROA   
ATOM   3541  HG1 GLN P 226     -36.403-131.050 101.158  0.00 97.00      PROA   
ATOM   3542  HG2 GLN P 226     -35.262-131.098 102.560  0.00 97.00      PROA   
ATOM   3543  CD  GLN P 226     -37.337-130.686 103.069  0.00 97.00      PROA   
ATOM   3544  OE1 GLN P 226     -38.472-131.163 103.194  0.00 97.00      PROA   
ATOM   3545  NE2 GLN P 226     -36.947-129.552 103.714  0.00 97.00      PROA   
ATOM   3546 HE21 GLN P 226     -37.529-129.229 104.460  0.00 97.00      PROA   
ATOM   3547 HE22 GLN P 226     -36.010-129.218 103.643  0.00 97.00      PROA   
ATOM   3548  C   GLN P 226     -37.412-134.604 103.937  0.00 97.00      PROA   
ATOM   3549  O   GLN P 226     -37.047-135.764 104.110  0.00 97.00      PROA   
ATOM   3550  N   ILE P 227     -38.715-134.228 103.956  0.00 97.00      PROA   
ATOM   3551  HN  ILE P 227     -38.960-133.282 103.752  0.00 97.00      PROA   
ATOM   3552  CA  ILE P 227     -39.784-135.070 104.445  0.00 97.00      PROA   
ATOM   3553  HA  ILE P 227     -39.380-136.041 104.694  0.00 97.00      PROA   
ATOM   3554  CB  ILE P 227     -40.474-134.507 105.691  0.00 97.00      PROA   
ATOM   3555  HB  ILE P 227     -41.271-133.781 105.410  0.00 97.00      PROA   
ATOM   3556  CG2 ILE P 227     -41.114-135.698 106.436  0.00 97.00      PROA   
ATOM   3557 HG21 ILE P 227     -40.331-136.407 106.778  0.00 97.00      PROA   
ATOM   3558 HG22 ILE P 227     -41.825-136.247 105.787  0.00 97.00      PROA   
ATOM   3559 HG23 ILE P 227     -41.666-135.350 107.331  0.00 97.00      PROA   
ATOM   3560  CG1 ILE P 227     -39.486-133.732 106.607  0.00 97.00      PROA   
ATOM   3561 HG11 ILE P 227     -39.045-132.873 106.055  0.00 97.00      PROA   
ATOM   3562 HG12 ILE P 227     -38.659-134.416 106.896  0.00 97.00      PROA   
ATOM   3563  CD  ILE P 227     -40.147-133.159 107.868  0.00 97.00      PROA   
ATOM   3564  HD1 ILE P 227     -40.443-133.969 108.567  0.00 97.00      PROA   
ATOM   3565  HD2 ILE P 227     -41.055-132.579 107.596  0.00 97.00      PROA   
ATOM   3566  HD3 ILE P 227     -39.444-132.482 108.398  0.00 97.00      PROA   
ATOM   3567  C   ILE P 227     -40.784-135.248 103.323  0.00 97.00      PROA   
ATOM   3568  O   ILE P 227     -41.264-134.286 102.731  0.00 97.00      PROA   
ATOM   3569  N   LEU P 228     -41.117-136.513 102.990  0.00 97.00      PROA   
ATOM   3570  HN  LEU P 228     -40.731-137.283 103.492  0.00 97.00      PROA   
ATOM   3571  CA  LEU P 228     -41.852-136.862 101.790  0.00 97.00      PROA   
ATOM   3572  HA  LEU P 228     -41.760-136.068 101.061  0.00 97.00      PROA   
ATOM   3573  CB  LEU P 228     -41.275-138.166 101.173  0.00 97.00      PROA   
ATOM   3574  HB1 LEU P 228     -41.918-138.467 100.316  0.00 97.00      PROA   
ATOM   3575  HB2 LEU P 228     -41.304-138.986 101.922  0.00 97.00      PROA   
ATOM   3576  CG  LEU P 228     -39.825-138.059 100.614  0.00 97.00      PROA   
ATOM   3577  HG  LEU P 228     -39.759-137.114 100.024  0.00 97.00      PROA   
ATOM   3578  CD1 LEU P 228     -38.711-138.034 101.683  0.00 97.00      PROA   
ATOM   3579 HD11 LEU P 228     -38.812-138.905 102.363  0.00 97.00      PROA   
ATOM   3580 HD12 LEU P 228     -38.738-137.103 102.281  0.00 97.00      PROA   
ATOM   3581 HD13 LEU P 228     -37.715-138.085 101.195  0.00 97.00      PROA   
ATOM   3582  CD2 LEU P 228     -39.542-139.221  99.644  0.00 97.00      PROA   
ATOM   3583 HD21 LEU P 228     -40.287-139.235  98.822  0.00 97.00      PROA   
ATOM   3584 HD22 LEU P 228     -39.591-140.189 100.188  0.00 97.00      PROA   
ATOM   3585 HD23 LEU P 228     -38.529-139.116  99.203  0.00 97.00      PROA   
ATOM   3586  C   LEU P 228     -43.333-137.027 102.090  0.00 97.00      PROA   
ATOM   3587  O   LEU P 228     -44.101-137.477 101.243  0.00 97.00      PROA   
ATOM   3588  N   THR P 229     -43.728-136.635 103.321  0.00 97.00      PROA   
ATOM   3589  HN  THR P 229     -43.024-136.213 103.885  0.00 97.00      PROA   
ATOM   3590  CA  THR P 229     -45.019-136.778 103.972  0.00 97.00      PROA   
ATOM   3591  HA  THR P 229     -45.610-135.897 103.771  0.00 97.00      PROA   
ATOM   3592  CB  THR P 229     -45.826-138.054 103.655  0.00 97.00      PROA   
ATOM   3593  HB  THR P 229     -45.126-138.918 103.588  0.00 97.00      PROA   
ATOM   3594  OG1 THR P 229     -46.499-137.908 102.414  0.00 97.00      PROA   
ATOM   3595  HG1 THR P 229     -45.806-137.738 101.771  0.00 97.00      PROA   
ATOM   3596  CG2 THR P 229     -46.929-138.407 104.682  0.00 97.00      PROA   
ATOM   3597 HG21 THR P 229     -47.676-137.596 104.767  0.00 97.00      PROA   
ATOM   3598 HG22 THR P 229     -46.517-138.613 105.686  0.00 97.00      PROA   
ATOM   3599 HG23 THR P 229     -47.464-139.323 104.347  0.00 97.00      PROA   
ATOM   3600  C   THR P 229     -44.628-136.782 105.422  0.00 97.00      PROA   
ATOM   3601  O   THR P 229     -44.210-137.817 105.933  0.00 97.00      PROA   
ATOM   3602  N   ALA P 230     -44.697-135.630 106.140  0.00 97.00      PROA   
ATOM   3603  HN  ALA P 230     -44.920-134.747 105.732  0.00 97.00      PROA   
ATOM   3604  CA  ALA P 230     -44.497-135.631 107.580  0.00 97.00      PROA   
ATOM   3605  HA  ALA P 230     -43.598-136.193 107.778  0.00 97.00      PROA   
ATOM   3606  CB  ALA P 230     -44.319-134.220 108.166  0.00 97.00      PROA   
ATOM   3607  HB1 ALA P 230     -45.227-133.602 107.997  0.00 97.00      PROA   
ATOM   3608  HB2 ALA P 230     -43.453-133.720 107.679  0.00 97.00      PROA   
ATOM   3609  HB3 ALA P 230     -44.109-134.271 109.255  0.00 97.00      PROA   
ATOM   3610  C   ALA P 230     -45.633-136.344 108.280  0.00 97.00      PROA   
ATOM   3611  O   ALA P 230     -46.774-136.231 107.865  0.00 97.00      PROA   
ATOM   3612  N   ARG P 231     -45.342-137.124 109.338  0.00 97.00      PROA   
ATOM   3613  HN  ARG P 231     -44.390-137.204 109.634  0.00 97.00      PROA   
ATOM   3614  CA  ARG P 231     -46.260-138.096 109.889  0.00 97.00      PROA   
ATOM   3615  HA  ARG P 231     -47.218-138.015 109.398  0.00 97.00      PROA   
ATOM   3616  CB  ARG P 231     -45.734-139.534 109.647  0.00 97.00      PROA   
ATOM   3617  HB1 ARG P 231     -46.350-140.248 110.224  0.00 97.00      PROA   
ATOM   3618  HB2 ARG P 231     -44.692-139.626 110.020  0.00 97.00      PROA   
ATOM   3619  CG  ARG P 231     -45.780-139.941 108.160  0.00 97.00      PROA   
ATOM   3620  HG1 ARG P 231     -44.889-139.503 107.663  0.00 97.00      PROA   
ATOM   3621  HG2 ARG P 231     -46.672-139.470 107.697  0.00 97.00      PROA   
ATOM   3622  CD  ARG P 231     -45.787-141.462 107.874  0.00 97.00      PROA   
ATOM   3623  HD1 ARG P 231     -44.865-141.911 108.305  0.00 97.00      PROA   
ATOM   3624  HD2 ARG P 231     -45.817-141.667 106.784  0.00 97.00      PROA   
ATOM   3625  NE  ARG P 231     -46.944-142.153 108.528  0.00 97.00      PROA   
ATOM   3626  HE  ARG P 231     -46.713-142.695 109.338  0.00 97.00      PROA   
ATOM   3627  CZ  ARG P 231     -48.167-141.603 108.603  0.00 97.00      PROA   
ATOM   3628  NH1 ARG P 231     -48.777-141.052 107.556  0.00 97.00      PROA   
ATOM   3629 HH11 ARG P 231     -48.327-141.071 106.674  0.00 97.00      PROA   
ATOM   3630 HH12 ARG P 231     -49.643-140.582 107.744  0.00 97.00      PROA   
ATOM   3631  NH2 ARG P 231     -48.767-141.517 109.799  0.00 97.00      PROA   
ATOM   3632 HH21 ARG P 231     -48.208-141.793 110.584  0.00 97.00      PROA   
ATOM   3633 HH22 ARG P 231     -49.421-140.768 109.904  0.00 97.00      PROA   
ATOM   3634  C   ARG P 231     -46.538-137.928 111.366  0.00 97.00      PROA   
ATOM   3635  O   ARG P 231     -45.813-137.281 112.106  0.00 97.00      PROA   
ATOM   3636  N   ARG P 232     -47.621-138.568 111.844  0.00 97.00      PROA   
ATOM   3637  HN  ARG P 232     -48.293-138.940 111.201  0.00 97.00      PROA   
ATOM   3638  CA  ARG P 232     -47.946-138.753 113.246  0.00 97.00      PROA   
ATOM   3639  HA  ARG P 232     -48.199-137.784 113.650  0.00 97.00      PROA   
ATOM   3640  CB  ARG P 232     -49.171-139.696 113.323  0.00 97.00      PROA   
ATOM   3641  HB1 ARG P 232     -49.145-140.343 114.223  0.00 97.00      PROA   
ATOM   3642  HB2 ARG P 232     -49.113-140.382 112.447  0.00 97.00      PROA   
ATOM   3643  CG  ARG P 232     -50.504-138.930 113.253  0.00 97.00      PROA   
ATOM   3644  HG1 ARG P 232     -51.257-139.541 112.704  0.00 97.00      PROA   
ATOM   3645  HG2 ARG P 232     -50.343-138.015 112.647  0.00 97.00      PROA   
ATOM   3646  CD  ARG P 232     -51.040-138.553 114.638  0.00 97.00      PROA   
ATOM   3647  HD1 ARG P 232     -51.908-137.866 114.577  0.00 97.00      PROA   
ATOM   3648  HD2 ARG P 232     -50.242-138.083 115.254  0.00 97.00      PROA   
ATOM   3649  NE  ARG P 232     -51.526-139.844 115.216  0.00 97.00      PROA   
ATOM   3650  HE  ARG P 232     -52.014-140.449 114.593  0.00 97.00      PROA   
ATOM   3651  CZ  ARG P 232     -51.050-140.420 116.338  0.00 97.00      PROA   
ATOM   3652  NH1 ARG P 232     -50.332-139.754 117.253  0.00 97.00      PROA   
ATOM   3653 HH11 ARG P 232     -50.108-138.799 117.086  0.00 97.00      PROA   
ATOM   3654 HH12 ARG P 232     -49.987-140.241 118.051  0.00 97.00      PROA   
ATOM   3655  NH2 ARG P 232     -51.282-141.734 116.517  0.00 97.00      PROA   
ATOM   3656 HH21 ARG P 232     -51.711-142.245 115.778  0.00 97.00      PROA   
ATOM   3657 HH22 ARG P 232     -50.873-142.191 117.302  0.00 97.00      PROA   
ATOM   3658  C   ARG P 232     -46.831-139.297 114.128  0.00 97.00      PROA   
ATOM   3659  O   ARG P 232     -46.622-138.830 115.241  0.00 97.00      PROA   
ATOM   3660  N   GLU P 233     -46.074-140.284 113.629  0.00 97.00      PROA   
ATOM   3661  HN  GLU P 233     -46.366-140.744 112.790  0.00 97.00      PROA   
ATOM   3662  CA  GLU P 233     -44.910-140.880 114.235  0.00 97.00      PROA   
ATOM   3663  HA  GLU P 233     -45.123-141.016 115.286  0.00 97.00      PROA   
ATOM   3664  CB  GLU P 233     -44.674-142.291 113.626  0.00 97.00      PROA   
ATOM   3665  HB1 GLU P 233     -45.430-142.990 114.050  0.00 97.00      PROA   
ATOM   3666  HB2 GLU P 233     -43.676-142.657 113.954  0.00 97.00      PROA   
ATOM   3667  CG  GLU P 233     -44.737-142.355 112.077  0.00 97.00      PROA   
ATOM   3668  HG1 GLU P 233     -44.047-143.156 111.732  0.00 97.00      PROA   
ATOM   3669  HG2 GLU P 233     -44.389-141.400 111.638  0.00 97.00      PROA   
ATOM   3670  CD  GLU P 233     -46.122-142.697 111.514  0.00 97.00      PROA   
ATOM   3671  OE1 GLU P 233     -47.115-142.021 111.872  0.00 97.00      PROA   
ATOM   3672  OE2 GLU P 233     -46.200-143.636 110.679  0.00 97.00      PROA   
ATOM   3673  C   GLU P 233     -43.665-139.998 114.199  0.00 97.00      PROA   
ATOM   3674  O   GLU P 233     -42.723-140.222 114.959  0.00 97.00      PROA   
ATOM   3675  N   ASP P 234     -43.656-138.930 113.365  0.00 97.00      PROA   
ATOM   3676  HN  ASP P 234     -44.371-138.811 112.681  0.00 97.00      PROA   
ATOM   3677  CA  ASP P 234     -42.632-137.899 113.353  0.00 97.00      PROA   
ATOM   3678  HA  ASP P 234     -41.665-138.378 113.438  0.00 97.00      PROA   
ATOM   3679  CB  ASP P 234     -42.657-137.047 112.047  0.00 97.00      PROA   
ATOM   3680  HB1 ASP P 234     -41.830-136.311 112.053  0.00 97.00      PROA   
ATOM   3681  HB2 ASP P 234     -43.603-136.475 111.981  0.00 97.00      PROA   
ATOM   3682  CG  ASP P 234     -42.506-137.842 110.747  0.00 97.00      PROA   
ATOM   3683  OD1 ASP P 234     -42.307-139.082 110.770  0.00 97.00      PROA   
ATOM   3684  OD2 ASP P 234     -42.572-137.168 109.685  0.00 97.00      PROA   
ATOM   3685  C   ASP P 234     -42.800-136.921 114.521  0.00 97.00      PROA   
ATOM   3686  O   ASP P 234     -41.905-136.132 114.810  0.00 97.00      PROA   
ATOM   3687  N   SER P 235     -43.966-136.927 115.216  0.00 97.00      PROA   
ATOM   3688  HN  SER P 235     -44.664-137.598 114.978  0.00 97.00      PROA   
ATOM   3689  CA  SER P 235     -44.305-135.961 116.260  0.00 97.00      PROA   
ATOM   3690  HA  SER P 235     -44.211-134.986 115.801  0.00 97.00      PROA   
ATOM   3691  CB  SER P 235     -45.773-136.092 116.784  0.00 97.00      PROA   
ATOM   3692  HB1 SER P 235     -46.452-136.160 115.908  0.00 97.00      PROA   
ATOM   3693  HB2 SER P 235     -46.051-135.190 117.367  0.00 97.00      PROA   
ATOM   3694  OG  SER P 235     -46.004-137.246 117.594  0.00 97.00      PROA   
ATOM   3695  HG1 SER P 235     -45.167-137.419 118.041  0.00 97.00      PROA   
ATOM   3696  C   SER P 235     -43.371-135.994 117.465  0.00 97.00      PROA   
ATOM   3697  O   SER P 235     -43.376-136.941 118.251  0.00 97.00      PROA   
ATOM   3698  N   GLY P 236     -42.543-134.948 117.672  0.00 97.00      PROA   
ATOM   3699  HN  GLY P 236     -42.488-134.174 117.046  0.00 97.00      PROA   
ATOM   3700  CA  GLY P 236     -41.670-134.986 118.826  0.00 97.00      PROA   
ATOM   3701  HA1 GLY P 236     -41.073-135.886 118.766  0.00 97.00      PROA   
ATOM   3702  HA2 GLY P 236     -42.284-134.928 119.715  0.00 97.00      PROA   
ATOM   3703  C   GLY P 236     -40.733-133.831 118.869  0.00 97.00      PROA   
ATOM   3704  O   GLY P 236     -41.077-132.710 118.514  0.00 97.00      PROA   
ATOM   3705  N   LEU P 237     -39.500-134.096 119.347  0.00 97.00      PROA   
ATOM   3706  HN  LEU P 237     -39.230-135.025 119.581  0.00 97.00      PROA   
ATOM   3707  CA  LEU P 237     -38.511-133.091 119.628  0.00 97.00      PROA   
ATOM   3708  HA  LEU P 237     -38.922-132.105 119.465  0.00 97.00      PROA   
ATOM   3709  CB  LEU P 237     -37.999-133.194 121.082  0.00 97.00      PROA   
ATOM   3710  HB1 LEU P 237     -37.246-132.400 121.241  0.00 97.00      PROA   
ATOM   3711  HB2 LEU P 237     -37.501-134.177 121.236  0.00 97.00      PROA   
ATOM   3712  CG  LEU P 237     -39.053-133.012 122.198  0.00 97.00      PROA   
ATOM   3713  HG  LEU P 237     -39.843-133.791 122.089  0.00 97.00      PROA   
ATOM   3714  CD1 LEU P 237     -38.382-133.203 123.571  0.00 97.00      PROA   
ATOM   3715 HD11 LEU P 237     -37.569-132.457 123.696  0.00 97.00      PROA   
ATOM   3716 HD12 LEU P 237     -37.932-134.214 123.645  0.00 97.00      PROA   
ATOM   3717 HD13 LEU P 237     -39.116-133.071 124.394  0.00 97.00      PROA   
ATOM   3718  CD2 LEU P 237     -39.722-131.630 122.122  0.00 97.00      PROA   
ATOM   3719 HD21 LEU P 237     -40.269-131.522 121.166  0.00 97.00      PROA   
ATOM   3720 HD22 LEU P 237     -38.952-130.832 122.186  0.00 97.00      PROA   
ATOM   3721 HD23 LEU P 237     -40.443-131.493 122.954  0.00 97.00      PROA   
ATOM   3722  C   LEU P 237     -37.361-133.273 118.667  0.00 97.00      PROA   
ATOM   3723  O   LEU P 237     -36.966-134.391 118.352  0.00 97.00      PROA   
ATOM   3724  N   TYR P 238     -36.842-132.146 118.134  0.00 97.00      PROA   
ATOM   3725  HN  TYR P 238     -37.225-131.260 118.392  0.00 97.00      PROA   
ATOM   3726  CA  TYR P 238     -35.840-132.097 117.092  0.00 97.00      PROA   
ATOM   3727  HA  TYR P 238     -35.426-133.084 116.935  0.00 97.00      PROA   
ATOM   3728  CB  TYR P 238     -36.411-131.529 115.766  0.00 97.00      PROA   
ATOM   3729  HB1 TYR P 238     -35.604-131.283 115.043  0.00 97.00      PROA   
ATOM   3730  HB2 TYR P 238     -36.996-130.603 115.965  0.00 97.00      PROA   
ATOM   3731  CG  TYR P 238     -37.324-132.533 115.121  0.00 97.00      PROA   
ATOM   3732  CD1 TYR P 238     -38.659-132.682 115.542  0.00 97.00      PROA   
ATOM   3733  HD1 TYR P 238     -39.036-132.074 116.352  0.00 97.00      PROA   
ATOM   3734  CE1 TYR P 238     -39.503-133.610 114.920  0.00 97.00      PROA   
ATOM   3735  HE1 TYR P 238     -40.526-133.718 115.252  0.00 97.00      PROA   
ATOM   3736  CZ  TYR P 238     -39.022-134.373 113.850  0.00 97.00      PROA   
ATOM   3737  OH  TYR P 238     -39.843-135.308 113.201  0.00 97.00      PROA   
ATOM   3738  HH  TYR P 238     -40.599-135.483 113.771  0.00 97.00      PROA   
ATOM   3739  CD2 TYR P 238     -36.858-133.311 114.048  0.00 97.00      PROA   
ATOM   3740  HD2 TYR P 238     -35.839-133.200 113.704  0.00 97.00      PROA   
ATOM   3741  CE2 TYR P 238     -37.705-134.223 113.412  0.00 97.00      PROA   
ATOM   3742  HE2 TYR P 238     -37.340-134.824 112.592  0.00 97.00      PROA   
ATOM   3743  C   TYR P 238     -34.706-131.192 117.496  0.00 97.00      PROA   
ATOM   3744  O   TYR P 238     -34.927-130.099 118.005  0.00 97.00      PROA   
ATOM   3745  N   TRP P 239     -33.444-131.605 117.243  0.00 97.00      PROA   
ATOM   3746  HN  TRP P 239     -33.252-132.509 116.872  0.00 97.00      PROA   
ATOM   3747  CA  TRP P 239     -32.312-130.735 117.486  0.00 97.00      PROA   
ATOM   3748  HA  TRP P 239     -32.632-129.707 117.373  0.00 97.00      PROA   
ATOM   3749  CB  TRP P 239     -31.707-130.888 118.912  0.00 97.00      PROA   
ATOM   3750  HB1 TRP P 239     -32.514-130.617 119.624  0.00 97.00      PROA   
ATOM   3751  HB2 TRP P 239     -30.899-130.141 119.064  0.00 97.00      PROA   
ATOM   3752  CG  TRP P 239     -31.206-132.243 119.311  0.00 97.00      PROA   
ATOM   3753  CD1 TRP P 239     -31.988-133.280 119.742  0.00 97.00      PROA   
ATOM   3754  HD1 TRP P 239     -33.063-133.245 119.782  0.00 97.00      PROA   
ATOM   3755  NE1 TRP P 239     -31.205-134.328 120.135  0.00 97.00      PROA   
ATOM   3756  HE1 TRP P 239     -31.522-135.152 120.554  0.00 97.00      PROA   
ATOM   3757  CE2 TRP P 239     -29.893-134.004 119.954  0.00 97.00      PROA   
ATOM   3758  CD2 TRP P 239     -29.846-132.689 119.434  0.00 97.00      PROA   
ATOM   3759  CE3 TRP P 239     -28.612-132.097 119.172  0.00 97.00      PROA   
ATOM   3760  HE3 TRP P 239     -28.546-131.091 118.783  0.00 97.00      PROA   
ATOM   3761  CZ3 TRP P 239     -27.455-132.845 119.395  0.00 97.00      PROA   
ATOM   3762  HZ3 TRP P 239     -26.492-132.425 119.150  0.00 97.00      PROA   
ATOM   3763  CZ2 TRP P 239     -28.741-134.739 120.190  0.00 97.00      PROA   
ATOM   3764  HZ2 TRP P 239     -28.791-135.751 120.562  0.00 97.00      PROA   
ATOM   3765  CH2 TRP P 239     -27.515-134.143 119.895  0.00 97.00      PROA   
ATOM   3766  HH2 TRP P 239     -26.600-134.705 120.025  0.00 97.00      PROA   
ATOM   3767  C   TRP P 239     -31.266-130.955 116.425  0.00 97.00      PROA   
ATOM   3768  O   TRP P 239     -31.239-131.979 115.745  0.00 97.00      PROA   
ATOM   3769  N   CYS P 240     -30.385-129.945 116.258  0.00 97.00      PROA   
ATOM   3770  HN  CYS P 240     -30.483-129.117 116.806  0.00 97.00      PROA   
ATOM   3771  CA  CYS P 240     -29.291-129.963 115.312  0.00 97.00      PROA   
ATOM   3772  HA  CYS P 240     -29.155-130.977 114.972  0.00 97.00      PROA   
ATOM   3773  CB  CYS P 240     -29.542-129.054 114.074  0.00 97.00      PROA   
ATOM   3774  HB1 CYS P 240     -30.361-129.534 113.495  0.00 97.00      PROA   
ATOM   3775  HB2 CYS P 240     -28.650-129.040 113.412  0.00 97.00      PROA   
ATOM   3776  SG  CYS P 240     -30.070-127.358 114.498  0.00 97.00      PROA   
ATOM   3777  C   CYS P 240     -28.001-129.571 116.001  0.00 97.00      PROA   
ATOM   3778  O   CYS P 240     -27.979-128.917 117.038  0.00 97.00      PROA   
ATOM   3779  N   GLU P 241     -26.861-130.010 115.436  0.00 97.00      PROA   
ATOM   3780  HN  GLU P 241     -26.886-130.572 114.614  0.00 97.00      PROA   
ATOM   3781  CA  GLU P 241     -25.560-129.825 116.036  0.00 97.00      PROA   
ATOM   3782  HA  GLU P 241     -25.640-129.205 116.918  0.00 97.00      PROA   
ATOM   3783  CB  GLU P 241     -24.998-131.188 116.495  0.00 97.00      PROA   
ATOM   3784  HB1 GLU P 241     -25.064-131.908 115.653  0.00 97.00      PROA   
ATOM   3785  HB2 GLU P 241     -25.706-131.537 117.281  0.00 97.00      PROA   
ATOM   3786  CG  GLU P 241     -23.554-131.180 117.030  0.00 97.00      PROA   
ATOM   3787  HG1 GLU P 241     -23.393-130.297 117.685  0.00 97.00      PROA   
ATOM   3788  HG2 GLU P 241     -22.825-131.149 116.193  0.00 97.00      PROA   
ATOM   3789  CD  GLU P 241     -23.264-132.412 117.874  0.00 97.00      PROA   
ATOM   3790  OE1 GLU P 241     -24.162-133.277 118.024  0.00 97.00      PROA   
ATOM   3791  OE2 GLU P 241     -22.136-132.472 118.428  0.00 97.00      PROA   
ATOM   3792  C   GLU P 241     -24.639-129.093 115.091  0.00 97.00      PROA   
ATOM   3793  O   GLU P 241     -24.696-129.277 113.877  0.00 97.00      PROA   
ATOM   3794  N   ALA P 242     -23.781-128.203 115.648  0.00 97.00      PROA   
ATOM   3795  HN  ALA P 242     -23.775-128.044 116.632  0.00 97.00      PROA   
ATOM   3796  CA  ALA P 242     -22.862-127.397 114.880  0.00 97.00      PROA   
ATOM   3797  HA  ALA P 242     -22.640-127.897 113.946  0.00 97.00      PROA   
ATOM   3798  CB  ALA P 242     -23.445-125.998 114.601  0.00 97.00      PROA   
ATOM   3799  HB1 ALA P 242     -23.664-125.471 115.554  0.00 97.00      PROA   
ATOM   3800  HB2 ALA P 242     -24.398-126.099 114.037  0.00 97.00      PROA   
ATOM   3801  HB3 ALA P 242     -22.748-125.383 113.996  0.00 97.00      PROA   
ATOM   3802  C   ALA P 242     -21.568-127.262 115.652  0.00 97.00      PROA   
ATOM   3803  O   ALA P 242     -21.563-127.154 116.876  0.00 97.00      PROA   
ATOM   3804  N   ALA P 243     -20.419-127.297 114.937  0.00 97.00      PROA   
ATOM   3805  HN  ALA P 243     -20.424-127.395 113.947  0.00 97.00      PROA   
ATOM   3806  CA  ALA P 243     -19.122-127.367 115.566  0.00 97.00      PROA   
ATOM   3807  HA  ALA P 243     -19.127-126.776 116.473  0.00 97.00      PROA   
ATOM   3808  CB  ALA P 243     -18.760-128.836 115.883  0.00 97.00      PROA   
ATOM   3809  HB1 ALA P 243     -18.749-129.444 114.952  0.00 97.00      PROA   
ATOM   3810  HB2 ALA P 243     -19.524-129.274 116.562  0.00 97.00      PROA   
ATOM   3811  HB3 ALA P 243     -17.770-128.921 116.375  0.00 97.00      PROA   
ATOM   3812  C   ALA P 243     -18.062-126.798 114.647  0.00 97.00      PROA   
ATOM   3813  O   ALA P 243     -18.268-126.618 113.449  0.00 97.00      PROA   
ATOM   3814  N   THR P 244     -16.873-126.497 115.220  0.00 97.00      PROA   
ATOM   3815  HN  THR P 244     -16.779-126.556 116.213  0.00 97.00      PROA   
ATOM   3816  CA  THR P 244     -15.615-126.324 114.512  0.00 97.00      PROA   
ATOM   3817  HA  THR P 244     -15.753-125.596 113.723  0.00 97.00      PROA   
ATOM   3818  CB  THR P 244     -14.504-125.866 115.443  0.00 97.00      PROA   
ATOM   3819  HB  THR P 244     -13.527-125.873 114.921  0.00 97.00      PROA   
ATOM   3820  OG1 THR P 244     -14.432-126.734 116.560  0.00 97.00      PROA   
ATOM   3821  HG1 THR P 244     -14.539-127.618 116.201  0.00 97.00      PROA   
ATOM   3822  CG2 THR P 244     -14.733-124.434 115.958  0.00 97.00      PROA   
ATOM   3823 HG21 THR P 244     -15.710-124.341 116.473  0.00 97.00      PROA   
ATOM   3824 HG22 THR P 244     -14.698-123.710 115.120  0.00 97.00      PROA   
ATOM   3825 HG23 THR P 244     -13.930-124.170 116.682  0.00 97.00      PROA   
ATOM   3826  C   THR P 244     -15.162-127.643 113.886  0.00 97.00      PROA   
ATOM   3827  O   THR P 244     -15.299-128.697 114.502  0.00 97.00      PROA   
ATOM   3828  N   GLU P 245     -14.561-127.591 112.675  0.00 97.00      PROA   
ATOM   3829  HN  GLU P 245     -14.403-126.705 112.245  0.00 97.00      PROA   
ATOM   3830  CA  GLU P 245     -14.100-128.699 111.843  0.00 97.00      PROA   
ATOM   3831  HA  GLU P 245     -14.945-129.305 111.551  0.00 97.00      PROA   
ATOM   3832  CB  GLU P 245     -13.441-127.988 110.623  0.00 97.00      PROA   
ATOM   3833  HB1 GLU P 245     -12.436-127.616 110.917  0.00 97.00      PROA   
ATOM   3834  HB2 GLU P 245     -14.074-127.087 110.437  0.00 97.00      PROA   
ATOM   3835  CG  GLU P 245     -13.301-128.777 109.305  0.00 97.00      PROA   
ATOM   3836  HG1 GLU P 245     -13.878-129.721 109.370  0.00 97.00      PROA   
ATOM   3837  HG2 GLU P 245     -12.233-129.031 109.139  0.00 97.00      PROA   
ATOM   3838  CD  GLU P 245     -13.780-128.012 108.061  0.00 97.00      PROA   
ATOM   3839  OE1 GLU P 245     -13.830-126.756 108.071  0.00 97.00      PROA   
ATOM   3840  OE2 GLU P 245     -14.100-128.704 107.062  0.00 97.00      PROA   
ATOM   3841  C   GLU P 245     -13.081-129.565 112.588  0.00 97.00      PROA   
ATOM   3842  O   GLU P 245     -13.136-130.793 112.615  0.00 97.00      PROA   
ATOM   3843  N   ASP P 246     -12.171-128.869 113.276  0.00 97.00      PROA   
ATOM   3844  HN  ASP P 246     -12.155-127.880 113.134  0.00 97.00      PROA   
ATOM   3845  CA  ASP P 246     -11.098-129.274 114.147  0.00 97.00      PROA   
ATOM   3846  HA  ASP P 246     -10.527-130.044 113.645  0.00 97.00      PROA   
ATOM   3847  CB  ASP P 246     -10.194-128.008 114.346  0.00 97.00      PROA   
ATOM   3848  HB1 ASP P 246      -9.529-127.897 113.461  0.00 97.00      PROA   
ATOM   3849  HB2 ASP P 246      -9.546-128.102 115.238  0.00 97.00      PROA   
ATOM   3850  CG  ASP P 246     -11.018-126.709 114.442  0.00 97.00      PROA   
ATOM   3851  OD1 ASP P 246     -11.532-126.222 113.398  0.00 97.00      PROA   
ATOM   3852  OD2 ASP P 246     -11.199-126.218 115.580  0.00 97.00      PROA   
ATOM   3853  C   ASP P 246     -11.545-129.865 115.496  0.00 97.00      PROA   
ATOM   3854  O   ASP P 246     -10.749-130.498 116.188  0.00 97.00      PROA   
ATOM   3855  N   GLY P 247     -12.826-129.704 115.912  0.00 97.00      PROA   
ATOM   3856  HN  GLY P 247     -13.481-129.276 115.292  0.00 97.00      PROA   
ATOM   3857  CA  GLY P 247     -13.361-130.286 117.148  0.00 97.00      PROA   
ATOM   3858  HA1 GLY P 247     -13.015-131.307 117.233  0.00 97.00      PROA   
ATOM   3859  HA2 GLY P 247     -14.439-130.228 117.087  0.00 97.00      PROA   
ATOM   3860  C   GLY P 247     -12.961-129.567 118.415  0.00 97.00      PROA   
ATOM   3861  O   GLY P 247     -13.121-130.084 119.522  0.00 97.00      PROA   
ATOM   3862  N   ASN P 248     -12.443-128.332 118.287  0.00 97.00      PROA   
ATOM   3863  HN  ASN P 248     -12.255-127.968 117.378  0.00 97.00      PROA   
ATOM   3864  CA  ASN P 248     -12.192-127.437 119.396  0.00 97.00      PROA   
ATOM   3865  HA  ASN P 248     -11.581-127.963 120.115  0.00 97.00      PROA   
ATOM   3866  CB  ASN P 248     -11.454-126.175 118.889  0.00 97.00      PROA   
ATOM   3867  HB1 ASN P 248     -11.506-125.341 119.619  0.00 97.00      PROA   
ATOM   3868  HB2 ASN P 248     -11.899-125.835 117.929  0.00 97.00      PROA   
ATOM   3869  CG  ASN P 248      -9.974-126.542 118.727  0.00 97.00      PROA   
ATOM   3870  OD1 ASN P 248      -9.402-127.217 119.589  0.00 97.00      PROA   
ATOM   3871  ND2 ASN P 248      -9.348-126.138 117.592  0.00 97.00      PROA   
ATOM   3872 HD21 ASN P 248      -8.400-126.415 117.457  0.00 97.00      PROA   
ATOM   3873 HD22 ASN P 248      -9.911-125.835 116.820  0.00 97.00      PROA   
ATOM   3874  C   ASN P 248     -13.453-127.047 120.142  0.00 97.00      PROA   
ATOM   3875  O   ASN P 248     -13.492-127.095 121.371  0.00 97.00      PROA   
ATOM   3876  N   VAL P 249     -14.522-126.694 119.401  0.00 97.00      PROA   
ATOM   3877  HN  VAL P 249     -14.445-126.668 118.406  0.00 97.00      PROA   
ATOM   3878  CA  VAL P 249     -15.773-126.216 119.946  0.00 97.00      PROA   
ATOM   3879  HA  VAL P 249     -15.807-126.399 121.010  0.00 97.00      PROA   
ATOM   3880  CB  VAL P 249     -15.982-124.727 119.685  0.00 97.00      PROA   
ATOM   3881  HB  VAL P 249     -16.071-124.539 118.592  0.00 97.00      PROA   
ATOM   3882  CG1 VAL P 249     -17.272-124.233 120.377  0.00 97.00      PROA   
ATOM   3883 HG11 VAL P 249     -17.223-124.430 121.469  0.00 97.00      PROA   
ATOM   3884 HG12 VAL P 249     -18.177-124.726 119.965  0.00 97.00      PROA   
ATOM   3885 HG13 VAL P 249     -17.381-123.140 120.226  0.00 97.00      PROA   
ATOM   3886  CG2 VAL P 249     -14.755-123.936 120.187  0.00 97.00      PROA   
ATOM   3887 HG21 VAL P 249     -13.816-124.259 119.694  0.00 97.00      PROA   
ATOM   3888 HG22 VAL P 249     -14.643-124.054 121.284  0.00 97.00      PROA   
ATOM   3889 HG23 VAL P 249     -14.889-122.860 119.956  0.00 97.00      PROA   
ATOM   3890  C   VAL P 249     -16.903-126.975 119.289  0.00 97.00      PROA   
ATOM   3891  O   VAL P 249     -17.025-126.996 118.070  0.00 97.00      PROA   
ATOM   3892  N   LEU P 250     -17.792-127.590 120.097  0.00 97.00      PROA   
ATOM   3893  HN  LEU P 250     -17.670-127.602 121.085  0.00 97.00      PROA   
ATOM   3894  CA  LEU P 250     -19.044-128.136 119.622  0.00 97.00      PROA   
ATOM   3895  HA  LEU P 250     -19.204-127.804 118.605  0.00 97.00      PROA   
ATOM   3896  CB  LEU P 250     -19.163-129.691 119.578  0.00 97.00      PROA   
ATOM   3897  HB1 LEU P 250     -18.510-130.021 118.737  0.00 97.00      PROA   
ATOM   3898  HB2 LEU P 250     -20.203-129.960 119.291  0.00 97.00      PROA   
ATOM   3899  CG  LEU P 250     -18.759-130.567 120.802  0.00 97.00      PROA   
ATOM   3900  HG  LEU P 250     -18.872-131.619 120.434  0.00 97.00      PROA   
ATOM   3901  CD1 LEU P 250     -17.288-130.435 121.243  0.00 97.00      PROA   
ATOM   3902 HD11 LEU P 250     -17.126-129.475 121.777  0.00 97.00      PROA   
ATOM   3903 HD12 LEU P 250     -16.614-130.477 120.362  0.00 97.00      PROA   
ATOM   3904 HD13 LEU P 250     -17.025-131.260 121.938  0.00 97.00      PROA   
ATOM   3905  CD2 LEU P 250     -19.709-130.449 122.008  0.00 97.00      PROA   
ATOM   3906 HD21 LEU P 250     -20.766-130.510 121.677  0.00 97.00      PROA   
ATOM   3907 HD22 LEU P 250     -19.550-129.489 122.538  0.00 97.00      PROA   
ATOM   3908 HD23 LEU P 250     -19.511-131.269 122.729  0.00 97.00      PROA   
ATOM   3909  C   LEU P 250     -20.126-127.467 120.422  0.00 97.00      PROA   
ATOM   3910  O   LEU P 250     -20.019-127.303 121.635  0.00 97.00      PROA   
ATOM   3911  N   LYS P 251     -21.180-126.980 119.734  0.00 97.00      PROA   
ATOM   3912  HN  LYS P 251     -21.255-127.084 118.743  0.00 97.00      PROA   
ATOM   3913  CA  LYS P 251     -22.145-126.114 120.360  0.00 97.00      PROA   
ATOM   3914  HA  LYS P 251     -22.121-126.240 121.433  0.00 97.00      PROA   
ATOM   3915  CB  LYS P 251     -21.822-124.645 120.047  0.00 97.00      PROA   
ATOM   3916  HB1 LYS P 251     -21.960-124.406 118.971  0.00 97.00      PROA   
ATOM   3917  HB2 LYS P 251     -20.731-124.535 120.258  0.00 97.00      PROA   
ATOM   3918  CG  LYS P 251     -22.577-123.658 120.948  0.00 97.00      PROA   
ATOM   3919  HG1 LYS P 251     -23.139-124.214 121.732  0.00 97.00      PROA   
ATOM   3920  HG2 LYS P 251     -23.326-123.125 120.328  0.00 97.00      PROA   
ATOM   3921  CD  LYS P 251     -21.634-122.663 121.646  0.00 97.00      PROA   
ATOM   3922  HD1 LYS P 251     -20.950-123.241 122.309  0.00 97.00      PROA   
ATOM   3923  HD2 LYS P 251     -22.236-121.983 122.288  0.00 97.00      PROA   
ATOM   3924  CE  LYS P 251     -20.802-121.828 120.659  0.00 97.00      PROA   
ATOM   3925  HE1 LYS P 251     -21.490-121.270 119.990  0.00 97.00      PROA   
ATOM   3926  HE2 LYS P 251     -20.138-122.466 120.037  0.00 97.00      PROA   
ATOM   3927  NZ  LYS P 251     -19.938-120.850 121.367  0.00 97.00      PROA   
ATOM   3928  HZ1 LYS P 251     -19.372-121.319 122.100  0.00 97.00      PROA   
ATOM   3929  HZ2 LYS P 251     -20.515-120.101 121.807  0.00 97.00      PROA   
ATOM   3930  HZ3 LYS P 251     -19.262-120.419 120.710  0.00 97.00      PROA   
ATOM   3931  C   LYS P 251     -23.516-126.514 119.884  0.00 97.00      PROA   
ATOM   3932  O   LYS P 251     -24.068-125.984 118.921  0.00 97.00      PROA   
ATOM   3933  N   ARG P 252     -24.091-127.513 120.581  0.00 97.00      PROA   
ATOM   3934  HN  ARG P 252     -23.611-127.907 121.363  0.00 97.00      PROA   
ATOM   3935  CA  ARG P 252     -25.393-128.076 120.304  0.00 97.00      PROA   
ATOM   3936  HA  ARG P 252     -25.390-128.357 119.260  0.00 97.00      PROA   
ATOM   3937  CB  ARG P 252     -25.605-129.366 121.137  0.00 97.00      PROA   
ATOM   3938  HB1 ARG P 252     -26.659-129.707 121.048  0.00 97.00      PROA   
ATOM   3939  HB2 ARG P 252     -25.408-129.145 122.209  0.00 97.00      PROA   
ATOM   3940  CG  ARG P 252     -24.699-130.528 120.681  0.00 97.00      PROA   
ATOM   3941  HG1 ARG P 252     -23.626-130.236 120.731  0.00 97.00      PROA   
ATOM   3942  HG2 ARG P 252     -24.935-130.731 119.611  0.00 97.00      PROA   
ATOM   3943  CD  ARG P 252     -24.896-131.811 121.506  0.00 97.00      PROA   
ATOM   3944  HD1 ARG P 252     -25.975-132.055 121.588  0.00 97.00      PROA   
ATOM   3945  HD2 ARG P 252     -24.449-131.695 122.517  0.00 97.00      PROA   
ATOM   3946  NE  ARG P 252     -24.231-132.913 120.748  0.00 97.00      PROA   
ATOM   3947  HE  ARG P 252     -24.208-132.853 119.749  0.00 97.00      PROA   
ATOM   3948  CZ  ARG P 252     -23.379-133.827 121.243  0.00 97.00      PROA   
ATOM   3949  NH1 ARG P 252     -23.432-134.256 122.500  0.00 97.00      PROA   
ATOM   3950 HH11 ARG P 252     -24.238-133.994 123.018  0.00 97.00      PROA   
ATOM   3951 HH12 ARG P 252     -22.903-135.071 122.712  0.00 97.00      PROA   
ATOM   3952  NH2 ARG P 252     -22.469-134.326 120.389  0.00 97.00      PROA   
ATOM   3953 HH21 ARG P 252     -22.401-133.832 119.517  0.00 97.00      PROA   
ATOM   3954 HH22 ARG P 252     -21.704-134.864 120.719  0.00 97.00      PROA   
ATOM   3955  C   ARG P 252     -26.560-127.113 120.475  0.00 97.00      PROA   
ATOM   3956  O   ARG P 252     -26.559-126.271 121.371  0.00 97.00      PROA   
ATOM   3957  N   SER P 253     -27.608-127.225 119.614  0.00 97.00      PROA   
ATOM   3958  HN  SER P 253     -27.589-127.865 118.848  0.00 97.00      PROA   
ATOM   3959  CA  SER P 253     -28.861-126.521 119.845  0.00 97.00      PROA   
ATOM   3960  HA  SER P 253     -28.606-125.523 120.165  0.00 97.00      PROA   
ATOM   3961  CB  SER P 253     -29.749-126.317 118.585  0.00 97.00      PROA   
ATOM   3962  HB1 SER P 253     -29.210-125.671 117.860  0.00 97.00      PROA   
ATOM   3963  HB2 SER P 253     -30.693-125.802 118.862  0.00 97.00      PROA   
ATOM   3964  OG  SER P 253     -30.083-127.539 117.946  0.00 97.00      PROA   
ATOM   3965  HG1 SER P 253     -29.248-127.927 117.658  0.00 97.00      PROA   
ATOM   3966  C   SER P 253     -29.674-127.228 120.930  0.00 97.00      PROA   
ATOM   3967  O   SER P 253     -29.690-128.458 120.957  0.00 97.00      PROA   
ATOM   3968  N   PRO P 254     -30.362-126.537 121.838  0.00 97.00      PROA   
ATOM   3969  CD  PRO P 254     -30.029-125.167 122.240  0.00 97.00      PROA   
ATOM   3970  HD1 PRO P 254     -30.458-124.466 121.492  0.00 97.00      PROA   
ATOM   3971  HD2 PRO P 254     -28.929-125.017 122.323  0.00 97.00      PROA   
ATOM   3972  CA  PRO P 254     -31.491-127.071 122.604  0.00 97.00      PROA   
ATOM   3973  HA  PRO P 254     -31.102-127.869 123.220  0.00 97.00      PROA   
ATOM   3974  CB  PRO P 254     -31.972-125.862 123.429  0.00 97.00      PROA   
ATOM   3975  HB1 PRO P 254     -32.406-126.166 124.402  0.00 97.00      PROA   
ATOM   3976  HB2 PRO P 254     -32.726-125.274 122.859  0.00 97.00      PROA   
ATOM   3977  CG  PRO P 254     -30.714-124.999 123.594  0.00 97.00      PROA   
ATOM   3978  HG1 PRO P 254     -30.941-123.940 123.829  0.00 97.00      PROA   
ATOM   3979  HG2 PRO P 254     -30.066-125.426 124.391  0.00 97.00      PROA   
ATOM   3980  C   PRO P 254     -32.608-127.668 121.748  0.00 97.00      PROA   
ATOM   3981  O   PRO P 254     -32.821-127.187 120.636  0.00 97.00      PROA   
ATOM   3982  N   GLU P 255     -33.334-128.707 122.241  0.00 97.00      PROA   
ATOM   3983  HN  GLU P 255     -33.115-129.123 123.121  0.00 97.00      PROA   
ATOM   3984  CA  GLU P 255     -34.444-129.325 121.532  0.00 97.00      PROA   
ATOM   3985  HA  GLU P 255     -34.053-129.671 120.589  0.00 97.00      PROA   
ATOM   3986  CB  GLU P 255     -35.027-130.567 122.269  0.00 97.00      PROA   
ATOM   3987  HB1 GLU P 255     -35.869-130.931 121.644  0.00 97.00      PROA   
ATOM   3988  HB2 GLU P 255     -35.450-130.265 123.252  0.00 97.00      PROA   
ATOM   3989  CG  GLU P 255     -34.024-131.733 122.478  0.00 97.00      PROA   
ATOM   3990  HG1 GLU P 255     -33.622-131.706 123.513  0.00 97.00      PROA   
ATOM   3991  HG2 GLU P 255     -33.173-131.634 121.773  0.00 97.00      PROA   
ATOM   3992  CD  GLU P 255     -34.647-133.112 122.230  0.00 97.00      PROA   
ATOM   3993  OE1 GLU P 255     -34.740-133.918 123.193  0.00 97.00      PROA   
ATOM   3994  OE2 GLU P 255     -35.015-133.381 121.057  0.00 97.00      PROA   
ATOM   3995  C   GLU P 255     -35.597-128.379 121.198  0.00 97.00      PROA   
ATOM   3996  O   GLU P 255     -35.994-127.530 121.995  0.00 97.00      PROA   
ATOM   3997  N   LEU P 256     -36.162-128.537 119.980  0.00 97.00      PROA   
ATOM   3998  HN  LEU P 256     -35.777-129.199 119.338  0.00 97.00      PROA   
ATOM   3999  CA  LEU P 256     -37.242-127.735 119.450  0.00 97.00      PROA   
ATOM   4000  HA  LEU P 256     -37.568-127.032 120.201  0.00 97.00      PROA   
ATOM   4001  CB  LEU P 256     -36.733-126.989 118.184  0.00 97.00      PROA   
ATOM   4002  HB1 LEU P 256     -36.455-127.723 117.399  0.00 97.00      PROA   
ATOM   4003  HB2 LEU P 256     -35.787-126.484 118.497  0.00 97.00      PROA   
ATOM   4004  CG  LEU P 256     -37.628-125.884 117.567  0.00 97.00      PROA   
ATOM   4005  HG  LEU P 256     -36.952-125.265 116.925  0.00 97.00      PROA   
ATOM   4006  CD1 LEU P 256     -38.713-126.432 116.623  0.00 97.00      PROA   
ATOM   4007 HD11 LEU P 256     -39.481-126.990 117.191  0.00 97.00      PROA   
ATOM   4008 HD12 LEU P 256     -38.266-127.115 115.870  0.00 97.00      PROA   
ATOM   4009 HD13 LEU P 256     -39.218-125.598 116.092  0.00 97.00      PROA   
ATOM   4010  CD2 LEU P 256     -38.224-124.933 118.620  0.00 97.00      PROA   
ATOM   4011 HD21 LEU P 256     -37.419-124.519 119.264  0.00 97.00      PROA   
ATOM   4012 HD22 LEU P 256     -38.957-125.467 119.260  0.00 97.00      PROA   
ATOM   4013 HD23 LEU P 256     -38.747-124.090 118.120  0.00 97.00      PROA   
ATOM   4014  C   LEU P 256     -38.389-128.676 119.137  0.00 97.00      PROA   
ATOM   4015  O   LEU P 256     -38.200-129.720 118.525  0.00 97.00      PROA   
ATOM   4016  N   GLU P 257     -39.629-128.346 119.574  0.00 97.00      PROA   
ATOM   4017  HN  GLU P 257     -39.800-127.486 120.048  0.00 97.00      PROA   
ATOM   4018  CA  GLU P 257     -40.767-129.236 119.442  0.00 97.00      PROA   
ATOM   4019  HA  GLU P 257     -40.414-130.255 119.498  0.00 97.00      PROA   
ATOM   4020  CB  GLU P 257     -41.802-129.030 120.580  0.00 97.00      PROA   
ATOM   4021  HB1 GLU P 257     -42.265-128.023 120.514  0.00 97.00      PROA   
ATOM   4022  HB2 GLU P 257     -41.224-129.047 121.535  0.00 97.00      PROA   
ATOM   4023  CG  GLU P 257     -42.867-130.149 120.689  0.00 97.00      PROA   
ATOM   4024  HG1 GLU P 257     -42.972-130.439 121.757  0.00 97.00      PROA   
ATOM   4025  HG2 GLU P 257     -42.556-131.049 120.120  0.00 97.00      PROA   
ATOM   4026  CD  GLU P 257     -44.246-129.721 120.203  0.00 97.00      PROA   
ATOM   4027  OE1 GLU P 257     -44.395-129.492 118.984  0.00 97.00      PROA   
ATOM   4028  OE2 GLU P 257     -45.179-129.657 121.040  0.00 97.00      PROA   
ATOM   4029  C   GLU P 257     -41.445-129.060 118.102  0.00 97.00      PROA   
ATOM   4030  O   GLU P 257     -41.730-127.946 117.667  0.00 97.00      PROA   
ATOM   4031  N   LEU P 258     -41.722-130.194 117.419  0.00 97.00      PROA   
ATOM   4032  HN  LEU P 258     -41.443-131.077 117.794  0.00 97.00      PROA   
ATOM   4033  CA  LEU P 258     -42.442-130.234 116.168  0.00 97.00      PROA   
ATOM   4034  HA  LEU P 258     -43.050-129.344 116.090  0.00 97.00      PROA   
ATOM   4035  CB  LEU P 258     -41.525-130.328 114.919  0.00 97.00      PROA   
ATOM   4036  HB1 LEU P 258     -42.139-130.430 113.997  0.00 97.00      PROA   
ATOM   4037  HB2 LEU P 258     -40.902-131.240 115.013  0.00 97.00      PROA   
ATOM   4038  CG  LEU P 258     -40.572-129.124 114.720  0.00 97.00      PROA   
ATOM   4039  HG  LEU P 258     -40.047-128.930 115.683  0.00 97.00      PROA   
ATOM   4040  CD1 LEU P 258     -39.485-129.448 113.682  0.00 97.00      PROA   
ATOM   4041 HD11 LEU P 258     -39.949-129.633 112.690  0.00 97.00      PROA   
ATOM   4042 HD12 LEU P 258     -38.916-130.351 113.982  0.00 97.00      PROA   
ATOM   4043 HD13 LEU P 258     -38.778-128.596 113.595  0.00 97.00      PROA   
ATOM   4044  CD2 LEU P 258     -41.321-127.842 114.313  0.00 97.00      PROA   
ATOM   4045 HD21 LEU P 258     -42.065-127.556 115.084  0.00 97.00      PROA   
ATOM   4046 HD22 LEU P 258     -41.846-127.996 113.347  0.00 97.00      PROA   
ATOM   4047 HD23 LEU P 258     -40.602-127.004 114.193  0.00 97.00      PROA   
ATOM   4048  C   LEU P 258     -43.393-131.415 116.189  0.00 97.00      PROA   
ATOM   4049  O   LEU P 258     -43.179-132.436 115.539  0.00 97.00      PROA   
ATOM   4050  N   GLN P 259     -44.502-131.299 116.951  0.00 97.00      PROA   
ATOM   4051  HN  GLN P 259     -44.575-130.554 117.617  0.00 97.00      PROA   
ATOM   4052  CA  GLN P 259     -45.657-132.166 116.834  0.00 97.00      PROA   
ATOM   4053  HA  GLN P 259     -45.284-133.170 116.958  0.00 97.00      PROA   
ATOM   4054  CB  GLN P 259     -46.724-131.930 117.937  0.00 97.00      PROA   
ATOM   4055  HB1 GLN P 259     -47.701-132.363 117.622  0.00 97.00      PROA   
ATOM   4056  HB2 GLN P 259     -46.865-130.833 118.057  0.00 97.00      PROA   
ATOM   4057  CG  GLN P 259     -46.360-132.542 119.304  0.00 97.00      PROA   
ATOM   4058  HG1 GLN P 259     -45.434-132.085 119.705  0.00 97.00      PROA   
ATOM   4059  HG2 GLN P 259     -46.192-133.636 119.212  0.00 97.00      PROA   
ATOM   4060  CD  GLN P 259     -47.526-132.329 120.278  0.00 97.00      PROA   
ATOM   4061  OE1 GLN P 259     -48.484-133.109 120.301  0.00 97.00      PROA   
ATOM   4062  NE2 GLN P 259     -47.451-131.241 121.091  0.00 97.00      PROA   
ATOM   4063 HE21 GLN P 259     -48.184-131.068 121.743  0.00 97.00      PROA   
ATOM   4064 HE22 GLN P 259     -46.657-130.630 121.028  0.00 97.00      PROA   
ATOM   4065  C   GLN P 259     -46.311-132.117 115.465  0.00 97.00      PROA   
ATOM   4066  O   GLN P 259     -46.459-131.056 114.867  0.00 97.00      PROA   
ATOM   4067  N   VAL P 260     -46.705-133.298 114.939  0.00 97.00      PROA   
ATOM   4068  HN  VAL P 260     -46.555-134.148 115.433  0.00 97.00      PROA   
ATOM   4069  CA  VAL P 260     -47.322-133.443 113.640  0.00 97.00      PROA   
ATOM   4070  HA  VAL P 260     -47.633-132.477 113.277  0.00 97.00      PROA   
ATOM   4071  CB  VAL P 260     -46.391-134.081 112.612  0.00 97.00      PROA   
ATOM   4072  HB  VAL P 260     -46.101-135.092 112.966  0.00 97.00      PROA   
ATOM   4073  CG1 VAL P 260     -47.091-134.193 111.242  0.00 97.00      PROA   
ATOM   4074 HG11 VAL P 260     -47.445-133.197 110.901  0.00 97.00      PROA   
ATOM   4075 HG12 VAL P 260     -47.953-134.890 111.280  0.00 97.00      PROA   
ATOM   4076 HG13 VAL P 260     -46.376-134.583 110.489  0.00 97.00      PROA   
ATOM   4077  CG2 VAL P 260     -45.089-133.258 112.485  0.00 97.00      PROA   
ATOM   4078 HG21 VAL P 260     -44.507-133.273 113.428  0.00 97.00      PROA   
ATOM   4079 HG22 VAL P 260     -45.317-132.205 112.226  0.00 97.00      PROA   
ATOM   4080 HG23 VAL P 260     -44.447-133.686 111.685  0.00 97.00      PROA   
ATOM   4081  C   VAL P 260     -48.553-134.303 113.861  0.00 97.00      PROA   
ATOM   4082  O   VAL P 260     -48.478-135.346 114.505  0.00 97.00      PROA   
ATOM   4083  N   LEU P 261     -49.732-133.864 113.360  0.00 97.00      PROA   
ATOM   4084  HN  LEU P 261     -49.763-133.017 112.829  0.00 97.00      PROA   
ATOM   4085  CA  LEU P 261     -50.998-134.530 113.595  0.00 97.00      PROA   
ATOM   4086  HA  LEU P 261     -50.807-135.478 114.072  0.00 97.00      PROA   
ATOM   4087  CB  LEU P 261     -51.950-133.719 114.509  0.00 97.00      PROA   
ATOM   4088  HB1 LEU P 261     -52.947-134.211 114.551  0.00 97.00      PROA   
ATOM   4089  HB2 LEU P 261     -52.088-132.703 114.077  0.00 97.00      PROA   
ATOM   4090  CG  LEU P 261     -51.464-133.568 115.973  0.00 97.00      PROA   
ATOM   4091  HG  LEU P 261     -50.493-133.021 115.966  0.00 97.00      PROA   
ATOM   4092  CD1 LEU P 261     -52.474-132.736 116.783  0.00 97.00      PROA   
ATOM   4093 HD11 LEU P 261     -53.449-133.267 116.834  0.00 97.00      PROA   
ATOM   4094 HD12 LEU P 261     -52.636-131.748 116.303  0.00 97.00      PROA   
ATOM   4095 HD13 LEU P 261     -52.103-132.576 117.817  0.00 97.00      PROA   
ATOM   4096  CD2 LEU P 261     -51.232-134.921 116.672  0.00 97.00      PROA   
ATOM   4097 HD21 LEU P 261     -50.946-134.756 117.732  0.00 97.00      PROA   
ATOM   4098 HD22 LEU P 261     -50.417-135.488 116.181  0.00 97.00      PROA   
ATOM   4099 HD23 LEU P 261     -52.162-135.528 116.647  0.00 97.00      PROA   
ATOM   4100  C   LEU P 261     -51.714-134.876 112.310  0.00 97.00      PROA   
ATOM   4101  O   LEU P 261     -51.870-134.066 111.401  0.00 97.00      PROA   
ATOM   4102  N   GLY P 262     -52.184-136.140 112.239  0.00 97.00      PROA   
ATOM   4103  HN  GLY P 262     -52.079-136.752 113.016  0.00 97.00      PROA   
ATOM   4104  CA  GLY P 262     -52.914-136.703 111.131  0.00 97.00      PROA   
ATOM   4105  HA1 GLY P 262     -52.219-137.251 110.515  0.00 97.00      PROA   
ATOM   4106  HA2 GLY P 262     -53.467-135.933 110.610  0.00 97.00      PROA   
ATOM   4107  C   GLY P 262     -53.876-137.691 111.698  0.00 97.00      PROA   
ATOM   4108  O   GLY P 262     -53.740-138.139 112.834  0.00 97.00      PROA   
ATOM   4109  N   HSD P 263     -54.875-138.077 110.885  0.00 97.00      PROA   
ATOM   4110  HN  HSD P 263     -54.932-137.733 109.952  0.00 97.00      PROA   
ATOM   4111  CA  HSD P 263     -55.866-139.062 111.241  0.00 97.00      PROA   
ATOM   4112  HA  HSD P 263     -55.588-139.568 112.156  0.00 97.00      PROA   
ATOM   4113  CB  HSD P 263     -57.275-138.443 111.395  0.00 97.00      PROA   
ATOM   4114  HB1 HSD P 263     -58.041-139.238 111.528  0.00 97.00      PROA   
ATOM   4115  HB2 HSD P 263     -57.528-137.873 110.474  0.00 97.00      PROA   
ATOM   4116  ND1 HSD P 263     -57.916-137.778 113.784  0.00 97.00      PROA   
ATOM   4117  HD1 HSD P 263     -58.348-138.642 114.045  0.00 97.00      PROA   
ATOM   4118  CG  HSD P 263     -57.331-137.490 112.567  0.00 97.00      PROA   
ATOM   4119  CE1 HSD P 263     -57.834-136.652 114.538  0.00 97.00      PROA   
ATOM   4120  HE1 HSD P 263     -58.219-136.587 115.556  0.00 97.00      PROA   
ATOM   4121  NE2 HSD P 263     -57.251-135.662 113.891  0.00 97.00      PROA   
ATOM   4122  CD2 HSD P 263     -56.944-136.186 112.648  0.00 97.00      PROA   
ATOM   4123  HD2 HSD P 263     -56.459-135.560 111.910  0.00 97.00      PROA   
ATOM   4124  C   HSD P 263     -55.822-140.058 110.118  0.00 97.00      PROA   
ATOM   4125  O   HSD P 263     -55.716-139.669 108.957  0.00 97.00      PROA   
ATOM   4126  N   GLN P 264     -55.842-141.375 110.439  0.00 97.00      PROA   
ATOM   4127  HN  GLN P 264     -55.951-141.671 111.385  0.00 97.00      PROA   
ATOM   4128  CA  GLN P 264     -55.595-142.444 109.488  0.00 97.00      PROA   
ATOM   4129  HA  GLN P 264     -54.600-142.266 109.101  0.00 97.00      PROA   
ATOM   4130  CB  GLN P 264     -55.547-143.826 110.188  0.00 97.00      PROA   
ATOM   4131  HB1 GLN P 264     -55.597-144.646 109.439  0.00 97.00      PROA   
ATOM   4132  HB2 GLN P 264     -56.448-143.899 110.837  0.00 97.00      PROA   
ATOM   4133  CG  GLN P 264     -54.255-144.013 111.023  0.00 97.00      PROA   
ATOM   4134  HG1 GLN P 264     -53.985-143.061 111.528  0.00 97.00      PROA   
ATOM   4135  HG2 GLN P 264     -53.409-144.296 110.361  0.00 97.00      PROA   
ATOM   4136  CD  GLN P 264     -54.415-145.061 112.130  0.00 97.00      PROA   
ATOM   4137  OE1 GLN P 264     -54.294-144.744 113.319  0.00 97.00      PROA   
ATOM   4138  NE2 GLN P 264     -54.683-146.336 111.738  0.00 97.00      PROA   
ATOM   4139 HE21 GLN P 264     -54.797-147.030 112.446  0.00 97.00      PROA   
ATOM   4140 HE22 GLN P 264     -54.755-146.553 110.766  0.00 97.00      PROA   
ATOM   4141  C   GLN P 264     -56.509-142.461 108.272  0.00 97.00      PROA   
ATOM   4142  O   GLN P 264     -57.726-142.317 108.363  0.00 97.00      PROA   
ATOM   4143  N   GLN P 265     -55.885-142.604 107.084  0.00 97.00      PROA   
ATOM   4144  HN  GLN P 265     -54.899-142.763 107.061  0.00 97.00      PROA   
ATOM   4145  CA  GLN P 265     -56.471-142.334 105.796  0.00 97.00      PROA   
ATOM   4146  HA  GLN P 265     -57.370-141.766 105.970  0.00 97.00      PROA   
ATOM   4147  CB  GLN P 265     -55.535-141.458 104.903  0.00 97.00      PROA   
ATOM   4148  HB1 GLN P 265     -55.543-140.427 105.322  0.00 97.00      PROA   
ATOM   4149  HB2 GLN P 265     -55.967-141.388 103.879  0.00 97.00      PROA   
ATOM   4150  CG  GLN P 265     -54.056-141.919 104.765  0.00 97.00      PROA   
ATOM   4151  HG1 GLN P 265     -53.585-141.371 103.919  0.00 97.00      PROA   
ATOM   4152  HG2 GLN P 265     -54.026-143.000 104.519  0.00 97.00      PROA   
ATOM   4153  CD  GLN P 265     -53.206-141.703 106.031  0.00 97.00      PROA   
ATOM   4154  OE1 GLN P 265     -53.065-142.605 106.864  0.00 97.00      PROA   
ATOM   4155  NE2 GLN P 265     -52.618-140.484 106.178  0.00 97.00      PROA   
ATOM   4156 HE21 GLN P 265     -52.084-140.305 107.008  0.00 97.00      PROA   
ATOM   4157 HE22 GLN P 265     -52.720-139.782 105.476  0.00 97.00      PROA   
ATOM   4158  C   GLN P 265     -56.833-143.613 105.058  0.00 97.00      PROA   
ATOM   4159  O   GLN P 265     -56.206-144.648 105.286  0.00 97.00      PROA   
ATOM   4160  N   PRO P 266     -57.823-143.614 104.156  0.00 97.00      PROA   
ATOM   4161  CD  PRO P 266     -58.833-142.557 104.045  0.00 97.00      PROA   
ATOM   4162  HD1 PRO P 266     -58.350-141.650 103.618  0.00 97.00      PROA   
ATOM   4163  HD2 PRO P 266     -59.295-142.324 105.029  0.00 97.00      PROA   
ATOM   4164  CA  PRO P 266     -57.895-144.531 103.018  0.00 97.00      PROA   
ATOM   4165  HA  PRO P 266     -58.185-145.492 103.418  0.00 97.00      PROA   
ATOM   4166  CB  PRO P 266     -58.973-143.919 102.104  0.00 97.00      PROA   
ATOM   4167  HB1 PRO P 266     -59.538-144.688 101.541  0.00 97.00      PROA   
ATOM   4168  HB2 PRO P 266     -58.517-143.204 101.384  0.00 97.00      PROA   
ATOM   4169  CG  PRO P 266     -59.860-143.118 103.063  0.00 97.00      PROA   
ATOM   4170  HG1 PRO P 266     -60.439-142.324 102.550  0.00 97.00      PROA   
ATOM   4171  HG2 PRO P 266     -60.554-143.800 103.600  0.00 97.00      PROA   
ATOM   4172  C   PRO P 266     -56.578-144.743 102.280  0.00 97.00      PROA   
ATOM   4173  O   PRO P 266     -55.855-143.776 102.046  0.00 97.00      PROA   
ATOM   4174  N   THR P 267     -56.249-145.998 101.905  0.00 97.00      PROA   
ATOM   4175  HN  THR P 267     -56.780-146.780 102.224  0.00 97.00      PROA   
ATOM   4176  CA  THR P 267     -55.149-146.319 101.003  0.00 97.00      PROA   
ATOM   4177  HA  THR P 267     -54.280-145.839 101.434  0.00 97.00      PROA   
ATOM   4178  CB  THR P 267     -54.853-147.814 100.923  0.00 97.00      PROA   
ATOM   4179  HB  THR P 267     -55.453-148.308 100.129  0.00 97.00      PROA   
ATOM   4180  OG1 THR P 267     -55.183-148.463 102.143  0.00 97.00      PROA   
ATOM   4181  HG1 THR P 267     -54.673-148.010 102.819  0.00 97.00      PROA   
ATOM   4182  CG2 THR P 267     -53.356-148.045 100.647  0.00 97.00      PROA   
ATOM   4183 HG21 THR P 267     -52.740-147.598 101.457  0.00 97.00      PROA   
ATOM   4184 HG22 THR P 267     -53.056-147.587  99.684  0.00 97.00      PROA   
ATOM   4185 HG23 THR P 267     -53.143-149.134 100.604  0.00 97.00      PROA   
ATOM   4186  C   THR P 267     -55.286-145.752  99.587  0.00 97.00      PROA   
ATOM   4187  O   THR P 267     -54.275-145.255  99.091  0.00 97.00      PROA   
ATOM   4188  N   PRO P 268     -56.421-145.748  98.873  0.00 97.00      PROA   
ATOM   4189  CD  PRO P 268     -57.573-146.638  99.087  0.00 97.00      PROA   
ATOM   4190  HD1 PRO P 268     -57.952-146.582 100.127  0.00 97.00      PROA   
ATOM   4191  HD2 PRO P 268     -57.285-147.684  98.840  0.00 97.00      PROA   
ATOM   4192  CA  PRO P 268     -56.577-144.952  97.660  0.00 97.00      PROA   
ATOM   4193  HA  PRO P 268     -55.686-145.007  97.051  0.00 97.00      PROA   
ATOM   4194  CB  PRO P 268     -57.800-145.573  96.962  0.00 97.00      PROA   
ATOM   4195  HB1 PRO P 268     -57.457-146.410  96.313  0.00 97.00      PROA   
ATOM   4196  HB2 PRO P 268     -58.366-144.853  96.337  0.00 97.00      PROA   
ATOM   4197  CG  PRO P 268     -58.639-146.138  98.111  0.00 97.00      PROA   
ATOM   4198  HG1 PRO P 268     -59.207-145.307  98.587  0.00 97.00      PROA   
ATOM   4199  HG2 PRO P 268     -59.343-146.932  97.791  0.00 97.00      PROA   
ATOM   4200  C   PRO P 268     -56.828-143.491  97.991  0.00 97.00      PROA   
ATOM   4201  O   PRO P 268     -57.426-143.186  99.022  0.00 97.00      PROA   
ATOM   4202  N   VAL P 269     -56.358-142.586  97.104  0.00 97.00      PROA   
ATOM   4203  HN  VAL P 269     -55.908-142.853  96.258  0.00 97.00      PROA   
ATOM   4204  CA  VAL P 269     -56.565-141.163  97.145  0.00 97.00      PROA   
ATOM   4205  HA  VAL P 269     -57.527-140.964  97.595  0.00 97.00      PROA   
ATOM   4206  CB  VAL P 269     -55.460-140.431  97.915  0.00 97.00      PROA   
ATOM   4207  HB  VAL P 269     -55.416-140.874  98.939  0.00 97.00      PROA   
ATOM   4208  CG1 VAL P 269     -54.083-140.632  97.247  0.00 97.00      PROA   
ATOM   4209 HG11 VAL P 269     -54.093-140.208  96.222  0.00 97.00      PROA   
ATOM   4210 HG12 VAL P 269     -53.824-141.708  97.186  0.00 97.00      PROA   
ATOM   4211 HG13 VAL P 269     -53.293-140.110  97.829  0.00 97.00      PROA   
ATOM   4212  CG2 VAL P 269     -55.805-138.936  98.059  0.00 97.00      PROA   
ATOM   4213 HG21 VAL P 269     -56.796-138.810  98.543  0.00 97.00      PROA   
ATOM   4214 HG22 VAL P 269     -55.836-138.457  97.059  0.00 97.00      PROA   
ATOM   4215 HG23 VAL P 269     -55.036-138.415  98.669  0.00 97.00      PROA   
ATOM   4216  C   VAL P 269     -56.649-140.750  95.654  0.00 97.00      PROA   
ATOM   4217  OT1 VAL P 269     -56.140-141.514  94.787  0.00 97.00      PROA   
ATOM   4218  OT2 VAL P 269     -57.250-139.682  95.358  0.00 97.00      PROA   
END
