# Supplementary material for: The solution structure of the unbound IgG Fc receptor CD64 resembles its crystal structure: Implications for function
Source: PLoS One. 2023 Sep 21;18(9):e0288351. doi: 10.1371/journal.pone.0288351 (PMC10513344; doi:10.1371/journal.pone.0288351)
Supplement: S1 File — (ZIP) [file pone.0288351.s003.zip › CD64V03 E11/Top100/EM_done_ready_for_EM_top100_0p11_E11.dcd_170908.pdb.pdb]

REMARK  FINAL COORDINATES WRITTEN BY NAMD AT TIMESTEP 2000
ATOM      1  N   LYS P   1       2.355 -57.342 108.726  0.00 97.00      PROA   
ATOM      2  HT1 LYS P   1       1.654 -57.005 109.420  0.00 97.00      PROA   
ATOM      3  HT2 LYS P   1       2.577 -56.528 108.112  0.00 97.00      PROA   
ATOM      4  HT3 LYS P   1       3.208 -57.648 109.232  0.00 97.00      PROA   
ATOM      5  CA  LYS P   1       1.763 -58.451 107.939  0.00 97.00      PROA   
ATOM      6  HA  LYS P   1       0.745 -58.173 107.713  0.00 97.00      PROA   
ATOM      7  CB  LYS P   1       2.525 -58.670 106.598  0.00 97.00      PROA   
ATOM      8  HB1 LYS P   1       2.210 -59.647 106.170  0.00 97.00      PROA   
ATOM      9  HB2 LYS P   1       3.620 -58.733 106.774  0.00 97.00      PROA   
ATOM     10  CG  LYS P   1       2.235 -57.593 105.529  0.00 97.00      PROA   
ATOM     11  HG1 LYS P   1       2.773 -56.661 105.814  0.00 97.00      PROA   
ATOM     12  HG2 LYS P   1       1.148 -57.355 105.515  0.00 97.00      PROA   
ATOM     13  CD  LYS P   1       2.674 -57.975 104.100  0.00 97.00      PROA   
ATOM     14  HD1 LYS P   1       3.743 -58.282 104.125  0.00 97.00      PROA   
ATOM     15  HD2 LYS P   1       2.600 -57.059 103.470  0.00 97.00      PROA   
ATOM     16  CE  LYS P   1       1.828 -59.095 103.465  0.00 97.00      PROA   
ATOM     17  HE1 LYS P   1       0.751 -58.825 103.498  0.00 97.00      PROA   
ATOM     18  HE2 LYS P   1       1.977 -60.055 104.002  0.00 97.00      PROA   
ATOM     19  NZ  LYS P   1       2.194 -59.316 102.042  0.00 97.00      PROA   
ATOM     20  HZ1 LYS P   1       3.201 -59.563 101.971  0.00 97.00      PROA   
ATOM     21  HZ2 LYS P   1       2.013 -58.452 101.493  0.00 97.00      PROA   
ATOM     22  HZ3 LYS P   1       1.622 -60.093 101.654  0.00 97.00      PROA   
ATOM     23  C   LYS P   1       1.701 -59.711 108.758  0.00 97.00      PROA   
ATOM     24  O   LYS P   1       2.302 -59.804 109.827  0.00 97.00      PROA   
ATOM     25  N   ALA P   2       0.957 -60.722 108.263  0.00 97.00      PROA   
ATOM     26  HN  ALA P   2       0.415 -60.649 107.429  0.00 97.00      PROA   
ATOM     27  CA  ALA P   2       0.892 -62.035 108.828  0.00 97.00      PROA   
ATOM     28  HA  ALA P   2       1.880 -62.360 109.128  0.00 97.00      PROA   
ATOM     29  CB  ALA P   2      -0.114 -62.118 109.995  0.00 97.00      PROA   
ATOM     30  HB1 ALA P   2      -1.116 -61.765 109.670  0.00 97.00      PROA   
ATOM     31  HB2 ALA P   2       0.221 -61.466 110.831  0.00 97.00      PROA   
ATOM     32  HB3 ALA P   2      -0.206 -63.155 110.378  0.00 97.00      PROA   
ATOM     33  C   ALA P   2       0.434 -62.864 107.655  0.00 97.00      PROA   
ATOM     34  O   ALA P   2       0.157 -62.309 106.590  0.00 97.00      PROA   
ATOM     35  N   VAL P   3       0.369 -64.207 107.822  0.00 97.00      PROA   
ATOM     36  HN  VAL P   3       0.694 -64.635 108.660  0.00 97.00      PROA   
ATOM     37  CA  VAL P   3      -0.330 -65.123 106.942  0.00 97.00      PROA   
ATOM     38  HA  VAL P   3      -1.189 -64.615 106.528  0.00 97.00      PROA   
ATOM     39  CB  VAL P   3       0.487 -65.762 105.807  0.00 97.00      PROA   
ATOM     40  HB  VAL P   3      -0.165 -66.497 105.276  0.00 97.00      PROA   
ATOM     41  CG1 VAL P   3       0.890 -64.699 104.764  0.00 97.00      PROA   
ATOM     42 HG11 VAL P   3       1.629 -63.994 105.198  0.00 97.00      PROA   
ATOM     43 HG12 VAL P   3      -0.001 -64.128 104.429  0.00 97.00      PROA   
ATOM     44 HG13 VAL P   3       1.353 -65.189 103.881  0.00 97.00      PROA   
ATOM     45  CG2 VAL P   3       1.731 -66.506 106.336  0.00 97.00      PROA   
ATOM     46 HG21 VAL P   3       1.444 -67.360 106.980  0.00 97.00      PROA   
ATOM     47 HG22 VAL P   3       2.381 -65.822 106.920  0.00 97.00      PROA   
ATOM     48 HG23 VAL P   3       2.326 -66.902 105.485  0.00 97.00      PROA   
ATOM     49  C   VAL P   3      -0.837 -66.195 107.882  0.00 97.00      PROA   
ATOM     50  O   VAL P   3      -0.209 -66.466 108.906  0.00 97.00      PROA   
ATOM     51  N   ILE P   4      -2.010 -66.812 107.585  0.00 97.00      PROA   
ATOM     52  HN  ILE P   4      -2.559 -66.528 106.800  0.00 97.00      PROA   
ATOM     53  CA  ILE P   4      -2.626 -67.775 108.488  0.00 97.00      PROA   
ATOM     54  HA  ILE P   4      -2.140 -67.711 109.450  0.00 97.00      PROA   
ATOM     55  CB  ILE P   4      -4.101 -67.470 108.760  0.00 97.00      PROA   
ATOM     56  HB  ILE P   4      -4.661 -67.493 107.798  0.00 97.00      PROA   
ATOM     57  CG2 ILE P   4      -4.682 -68.529 109.729  0.00 97.00      PROA   
ATOM     58 HG21 ILE P   4      -4.021 -68.633 110.618  0.00 97.00      PROA   
ATOM     59 HG22 ILE P   4      -4.783 -69.517 109.234  0.00 97.00      PROA   
ATOM     60 HG23 ILE P   4      -5.685 -68.232 110.091  0.00 97.00      PROA   
ATOM     61  CG1 ILE P   4      -4.258 -66.052 109.364  0.00 97.00      PROA   
ATOM     62 HG11 ILE P   4      -3.644 -65.311 108.810  0.00 97.00      PROA   
ATOM     63 HG12 ILE P   4      -3.877 -66.094 110.404  0.00 97.00      PROA   
ATOM     64  CD  ILE P   4      -5.696 -65.525 109.369  0.00 97.00      PROA   
ATOM     65  HD1 ILE P   4      -6.408 -66.259 109.795  0.00 97.00      PROA   
ATOM     66  HD2 ILE P   4      -6.016 -65.285 108.332  0.00 97.00      PROA   
ATOM     67  HD3 ILE P   4      -5.753 -64.599 109.977  0.00 97.00      PROA   
ATOM     68  C   ILE P   4      -2.447 -69.206 107.992  0.00 97.00      PROA   
ATOM     69  O   ILE P   4      -2.681 -69.524 106.828  0.00 97.00      PROA   
ATOM     70  N   LYS P   5      -2.034 -70.122 108.901  0.00 97.00      PROA   
ATOM     71  HN  LYS P   5      -1.749 -69.819 109.810  0.00 97.00      PROA   
ATOM     72  CA  LYS P   5      -1.940 -71.543 108.627  0.00 97.00      PROA   
ATOM     73  HA  LYS P   5      -2.173 -71.739 107.591  0.00 97.00      PROA   
ATOM     74  CB  LYS P   5      -0.530 -72.105 108.946  0.00 97.00      PROA   
ATOM     75  HB1 LYS P   5      -0.492 -73.188 108.692  0.00 97.00      PROA   
ATOM     76  HB2 LYS P   5      -0.327 -72.003 110.036  0.00 97.00      PROA   
ATOM     77  CG  LYS P   5       0.619 -71.393 108.212  0.00 97.00      PROA   
ATOM     78  HG1 LYS P   5       1.568 -71.844 108.578  0.00 97.00      PROA   
ATOM     79  HG2 LYS P   5       0.630 -70.319 108.505  0.00 97.00      PROA   
ATOM     80  CD  LYS P   5       0.559 -71.501 106.677  0.00 97.00      PROA   
ATOM     81  HD1 LYS P   5      -0.438 -71.153 106.328  0.00 97.00      PROA   
ATOM     82  HD2 LYS P   5       0.665 -72.568 106.381  0.00 97.00      PROA   
ATOM     83  CE  LYS P   5       1.611 -70.648 105.956  0.00 97.00      PROA   
ATOM     84  HE1 LYS P   5       1.445 -69.574 106.201  0.00 97.00      PROA   
ATOM     85  HE2 LYS P   5       1.568 -70.778 104.856  0.00 97.00      PROA   
ATOM     86  NZ  LYS P   5       2.970 -70.994 106.405  0.00 97.00      PROA   
ATOM     87  HZ1 LYS P   5       3.363 -71.875 106.034  0.00 97.00      PROA   
ATOM     88  HZ2 LYS P   5       2.965 -71.019 107.451  0.00 97.00      PROA   
ATOM     89  HZ3 LYS P   5       3.605 -70.188 106.217  0.00 97.00      PROA   
ATOM     90  C   LYS P   5      -2.931 -72.312 109.478  0.00 97.00      PROA   
ATOM     91  O   LYS P   5      -2.809 -72.378 110.695  0.00 97.00      PROA   
ATOM     92  N   LEU P   6      -3.931 -72.969 108.848  0.00 97.00      PROA   
ATOM     93  HN  LEU P   6      -4.080 -72.875 107.867  0.00 97.00      PROA   
ATOM     94  CA  LEU P   6      -4.807 -73.908 109.522  0.00 97.00      PROA   
ATOM     95  HA  LEU P   6      -5.070 -73.503 110.489  0.00 97.00      PROA   
ATOM     96  CB  LEU P   6      -6.120 -74.156 108.734  0.00 97.00      PROA   
ATOM     97  HB1 LEU P   6      -6.799 -74.747 109.388  0.00 97.00      PROA   
ATOM     98  HB2 LEU P   6      -5.925 -74.759 107.822  0.00 97.00      PROA   
ATOM     99  CG  LEU P   6      -6.882 -72.879 108.290  0.00 97.00      PROA   
ATOM    100  HG  LEU P   6      -6.658 -72.064 109.015  0.00 97.00      PROA   
ATOM    101  CD1 LEU P   6      -6.487 -72.401 106.878  0.00 97.00      PROA   
ATOM    102 HD11 LEU P   6      -6.665 -73.212 106.140  0.00 97.00      PROA   
ATOM    103 HD12 LEU P   6      -5.421 -72.105 106.829  0.00 97.00      PROA   
ATOM    104 HD13 LEU P   6      -7.102 -71.524 106.584  0.00 97.00      PROA   
ATOM    105  CD2 LEU P   6      -8.401 -73.120 108.325  0.00 97.00      PROA   
ATOM    106 HD21 LEU P   6      -8.733 -73.394 109.348  0.00 97.00      PROA   
ATOM    107 HD22 LEU P   6      -8.671 -73.944 107.632  0.00 97.00      PROA   
ATOM    108 HD23 LEU P   6      -8.941 -72.203 108.009  0.00 97.00      PROA   
ATOM    109  C   LEU P   6      -4.065 -75.226 109.728  0.00 97.00      PROA   
ATOM    110  O   LEU P   6      -3.536 -75.799 108.778  0.00 97.00      PROA   
ATOM    111  N   GLN P   7      -3.954 -75.719 110.986  0.00 97.00      PROA   
ATOM    112  HN  GLN P   7      -4.341 -75.226 111.766  0.00 97.00      PROA   
ATOM    113  CA  GLN P   7      -3.233 -76.945 111.305  0.00 97.00      PROA   
ATOM    114  HA  GLN P   7      -2.260 -76.836 110.844  0.00 97.00      PROA   
ATOM    115  CB  GLN P   7      -2.945 -77.037 112.829  0.00 97.00      PROA   
ATOM    116  HB1 GLN P   7      -3.887 -76.794 113.366  0.00 97.00      PROA   
ATOM    117  HB2 GLN P   7      -2.222 -76.221 113.059  0.00 97.00      PROA   
ATOM    118  CG  GLN P   7      -2.406 -78.387 113.352  0.00 97.00      PROA   
ATOM    119  HG1 GLN P   7      -1.503 -78.675 112.773  0.00 97.00      PROA   
ATOM    120  HG2 GLN P   7      -3.172 -79.183 113.244  0.00 97.00      PROA   
ATOM    121  CD  GLN P   7      -1.985 -78.238 114.820  0.00 97.00      PROA   
ATOM    122  OE1 GLN P   7      -1.252 -77.309 115.171  0.00 97.00      PROA   
ATOM    123  NE2 GLN P   7      -2.444 -79.158 115.712  0.00 97.00      PROA   
ATOM    124 HE21 GLN P   7      -2.179 -79.043 116.668  0.00 97.00      PROA   
ATOM    125 HE22 GLN P   7      -3.027 -79.912 115.415  0.00 97.00      PROA   
ATOM    126  C   GLN P   7      -3.774 -78.237 110.694  0.00 97.00      PROA   
ATOM    127  O   GLN P   7      -2.990 -78.963 110.082  0.00 97.00      PROA   
ATOM    128  N   PRO P   8      -5.063 -78.572 110.726  0.00 97.00      PROA   
ATOM    129  CD  PRO P   8      -5.988 -78.221 111.797  0.00 97.00      PROA   
ATOM    130  HD1 PRO P   8      -6.392 -77.212 111.578  0.00 97.00      PROA   
ATOM    131  HD2 PRO P   8      -5.505 -78.241 112.797  0.00 97.00      PROA   
ATOM    132  CA  PRO P   8      -5.738 -79.256 109.629  0.00 97.00      PROA   
ATOM    133  HA  PRO P   8      -5.177 -80.138 109.363  0.00 97.00      PROA   
ATOM    134  CB  PRO P   8      -7.139 -79.603 110.189  0.00 97.00      PROA   
ATOM    135  HB1 PRO P   8      -7.381 -80.673 110.021  0.00 97.00      PROA   
ATOM    136  HB2 PRO P   8      -7.944 -78.985 109.735  0.00 97.00      PROA   
ATOM    137  CG  PRO P   8      -7.074 -79.291 111.694  0.00 97.00      PROA   
ATOM    138  HG1 PRO P   8      -8.052 -78.956 112.090  0.00 97.00      PROA   
ATOM    139  HG2 PRO P   8      -6.751 -80.201 112.247  0.00 97.00      PROA   
ATOM    140  C   PRO P   8      -5.834 -78.296 108.445  0.00 97.00      PROA   
ATOM    141  O   PRO P   8      -6.407 -77.237 108.692  0.00 97.00      PROA   
ATOM    142  N   PRO P   9      -5.359 -78.528 107.219  0.00 97.00      PROA   
ATOM    143  CD  PRO P   9      -4.707 -79.779 106.818  0.00 97.00      PROA   
ATOM    144  HD1 PRO P   9      -5.363 -80.653 107.016  0.00 97.00      PROA   
ATOM    145  HD2 PRO P   9      -3.745 -79.880 107.371  0.00 97.00      PROA   
ATOM    146  CA  PRO P   9      -5.323 -77.518 106.155  0.00 97.00      PROA   
ATOM    147  HA  PRO P   9      -5.018 -76.559 106.550  0.00 97.00      PROA   
ATOM    148  CB  PRO P   9      -4.269 -78.099 105.193  0.00 97.00      PROA   
ATOM    149  HB1 PRO P   9      -3.258 -77.828 105.576  0.00 97.00      PROA   
ATOM    150  HB2 PRO P   9      -4.350 -77.741 104.150  0.00 97.00      PROA   
ATOM    151  CG  PRO P   9      -4.443 -79.615 105.321  0.00 97.00      PROA   
ATOM    152  HG1 PRO P   9      -5.340 -79.932 104.747  0.00 97.00      PROA   
ATOM    153  HG2 PRO P   9      -3.561 -80.184 104.970  0.00 97.00      PROA   
ATOM    154  C   PRO P   9      -6.677 -77.340 105.473  0.00 97.00      PROA   
ATOM    155  O   PRO P   9      -6.727 -77.209 104.251  0.00 97.00      PROA   
ATOM    156  N   TRP P  10      -7.790 -77.321 106.232  0.00 97.00      PROA   
ATOM    157  HN  TRP P  10      -7.702 -77.332 107.225  0.00 97.00      PROA   
ATOM    158  CA  TRP P  10      -9.121 -77.452 105.686  0.00 97.00      PROA   
ATOM    159  HA  TRP P  10      -9.072 -77.550 104.611  0.00 97.00      PROA   
ATOM    160  CB  TRP P  10      -9.832 -78.698 106.273  0.00 97.00      PROA   
ATOM    161  HB1 TRP P  10     -10.796 -78.857 105.744  0.00 97.00      PROA   
ATOM    162  HB2 TRP P  10     -10.071 -78.499 107.343  0.00 97.00      PROA   
ATOM    163  CG  TRP P  10      -9.036 -79.970 106.213  0.00 97.00      PROA   
ATOM    164  CD1 TRP P  10      -8.882 -80.839 107.263  0.00 97.00      PROA   
ATOM    165  HD1 TRP P  10      -9.323 -80.698 108.240  0.00 97.00      PROA   
ATOM    166  NE1 TRP P  10      -8.164 -81.933 106.861  0.00 97.00      PROA   
ATOM    167  HE1 TRP P  10      -8.071 -82.766 107.361  0.00 97.00      PROA   
ATOM    168  CE2 TRP P  10      -7.811 -81.794 105.552  0.00 97.00      PROA   
ATOM    169  CD2 TRP P  10      -8.331 -80.559 105.100  0.00 97.00      PROA   
ATOM    170  CE3 TRP P  10      -8.103 -80.170 103.777  0.00 97.00      PROA   
ATOM    171  HE3 TRP P  10      -8.456 -79.226 103.395  0.00 97.00      PROA   
ATOM    172  CZ3 TRP P  10      -7.393 -81.027 102.931  0.00 97.00      PROA   
ATOM    173  HZ3 TRP P  10      -7.218 -80.736 101.904  0.00 97.00      PROA   
ATOM    174  CZ2 TRP P  10      -7.099 -82.643 104.714  0.00 97.00      PROA   
ATOM    175  HZ2 TRP P  10      -6.707 -83.584 105.069  0.00 97.00      PROA   
ATOM    176  CH2 TRP P  10      -6.902 -82.244 103.392  0.00 97.00      PROA   
ATOM    177  HH2 TRP P  10      -6.349 -82.882 102.715  0.00 97.00      PROA   
ATOM    178  C   TRP P  10      -9.937 -76.220 105.993  0.00 97.00      PROA   
ATOM    179  O   TRP P  10     -10.296 -75.946 107.136  0.00 97.00      PROA   
ATOM    180  N   VAL P  11     -10.269 -75.439 104.941  0.00 97.00      PROA   
ATOM    181  HN  VAL P  11      -9.918 -75.645 104.029  0.00 97.00      PROA   
ATOM    182  CA  VAL P  11     -11.007 -74.196 105.072  0.00 97.00      PROA   
ATOM    183  HA  VAL P  11     -10.699 -73.718 105.992  0.00 97.00      PROA   
ATOM    184  CB  VAL P  11     -10.648 -73.262 103.914  0.00 97.00      PROA   
ATOM    185  HB  VAL P  11     -11.043 -73.673 102.958  0.00 97.00      PROA   
ATOM    186  CG1 VAL P  11     -11.241 -71.863 104.150  0.00 97.00      PROA   
ATOM    187 HG11 VAL P  11     -10.905 -71.454 105.127  0.00 97.00      PROA   
ATOM    188 HG12 VAL P  11     -12.348 -71.905 104.144  0.00 97.00      PROA   
ATOM    189 HG13 VAL P  11     -10.918 -71.166 103.348  0.00 97.00      PROA   
ATOM    190  CG2 VAL P  11      -9.108 -73.149 103.793  0.00 97.00      PROA   
ATOM    191 HG21 VAL P  11      -8.643 -74.103 103.473  0.00 97.00      PROA   
ATOM    192 HG22 VAL P  11      -8.663 -72.842 104.763  0.00 97.00      PROA   
ATOM    193 HG23 VAL P  11      -8.842 -72.380 103.037  0.00 97.00      PROA   
ATOM    194  C   VAL P  11     -12.517 -74.464 105.182  0.00 97.00      PROA   
ATOM    195  O   VAL P  11     -13.292 -73.624 105.635  0.00 97.00      PROA   
ATOM    196  N   SER P  12     -12.948 -75.693 104.825  0.00 97.00      PROA   
ATOM    197  HN  SER P  12     -12.276 -76.352 104.506  0.00 97.00      PROA   
ATOM    198  CA  SER P  12     -14.310 -76.190 104.937  0.00 97.00      PROA   
ATOM    199  HA  SER P  12     -14.945 -75.438 105.383  0.00 97.00      PROA   
ATOM    200  CB  SER P  12     -14.897 -76.554 103.536  0.00 97.00      PROA   
ATOM    201  HB1 SER P  12     -14.140 -77.123 102.956  0.00 97.00      PROA   
ATOM    202  HB2 SER P  12     -15.109 -75.609 102.987  0.00 97.00      PROA   
ATOM    203  OG  SER P  12     -16.094 -77.327 103.584  0.00 97.00      PROA   
ATOM    204  HG1 SER P  12     -16.807 -76.720 103.809  0.00 97.00      PROA   
ATOM    205  C   SER P  12     -14.267 -77.386 105.876  0.00 97.00      PROA   
ATOM    206  O   SER P  12     -13.483 -78.311 105.671  0.00 97.00      PROA   
ATOM    207  N   VAL P  13     -15.088 -77.376 106.963  0.00 97.00      PROA   
ATOM    208  HN  VAL P  13     -15.703 -76.605 107.124  0.00 97.00      PROA   
ATOM    209  CA  VAL P  13     -14.945 -78.344 108.045  0.00 97.00      PROA   
ATOM    210  HA  VAL P  13     -14.584 -79.270 107.623  0.00 97.00      PROA   
ATOM    211  CB  VAL P  13     -13.925 -77.834 109.072  0.00 97.00      PROA   
ATOM    212  HB  VAL P  13     -13.034 -77.475 108.500  0.00 97.00      PROA   
ATOM    213  CG1 VAL P  13     -14.468 -76.635 109.881  0.00 97.00      PROA   
ATOM    214 HG11 VAL P  13     -15.322 -76.942 110.521  0.00 97.00      PROA   
ATOM    215 HG12 VAL P  13     -14.801 -75.818 109.209  0.00 97.00      PROA   
ATOM    216 HG13 VAL P  13     -13.673 -76.236 110.546  0.00 97.00      PROA   
ATOM    217  CG2 VAL P  13     -13.435 -78.966 109.994  0.00 97.00      PROA   
ATOM    218 HG21 VAL P  13     -13.084 -79.838 109.403  0.00 97.00      PROA   
ATOM    219 HG22 VAL P  13     -14.242 -79.296 110.679  0.00 97.00      PROA   
ATOM    220 HG23 VAL P  13     -12.593 -78.606 110.622  0.00 97.00      PROA   
ATOM    221  C   VAL P  13     -16.296 -78.659 108.684  0.00 97.00      PROA   
ATOM    222  O   VAL P  13     -17.243 -77.891 108.577  0.00 97.00      PROA   
ATOM    223  N   PHE P  14     -16.446 -79.829 109.356  0.00 97.00      PROA   
ATOM    224  HN  PHE P  14     -15.708 -80.499 109.401  0.00 97.00      PROA   
ATOM    225  CA  PHE P  14     -17.645 -80.154 110.116  0.00 97.00      PROA   
ATOM    226  HA  PHE P  14     -18.496 -79.774 109.571  0.00 97.00      PROA   
ATOM    227  CB  PHE P  14     -17.837 -81.680 110.339  0.00 97.00      PROA   
ATOM    228  HB1 PHE P  14     -18.695 -81.891 111.012  0.00 97.00      PROA   
ATOM    229  HB2 PHE P  14     -16.920 -82.111 110.800  0.00 97.00      PROA   
ATOM    230  CG  PHE P  14     -18.142 -82.406 109.058  0.00 97.00      PROA   
ATOM    231  CD1 PHE P  14     -19.265 -82.061 108.285  0.00 97.00      PROA   
ATOM    232  HD1 PHE P  14     -19.876 -81.223 108.578  0.00 97.00      PROA   
ATOM    233  CE1 PHE P  14     -19.616 -82.815 107.159  0.00 97.00      PROA   
ATOM    234  HE1 PHE P  14     -20.486 -82.549 106.578  0.00 97.00      PROA   
ATOM    235  CZ  PHE P  14     -18.834 -83.916 106.786  0.00 97.00      PROA   
ATOM    236  HZ  PHE P  14     -19.103 -84.502 105.919  0.00 97.00      PROA   
ATOM    237  CD2 PHE P  14     -17.374 -83.517 108.678  0.00 97.00      PROA   
ATOM    238  HD2 PHE P  14     -16.529 -83.811 109.281  0.00 97.00      PROA   
ATOM    239  CE2 PHE P  14     -17.704 -84.257 107.538  0.00 97.00      PROA   
ATOM    240  HE2 PHE P  14     -17.085 -85.093 107.247  0.00 97.00      PROA   
ATOM    241  C   PHE P  14     -17.690 -79.516 111.493  0.00 97.00      PROA   
ATOM    242  O   PHE P  14     -16.670 -79.163 112.079  0.00 97.00      PROA   
ATOM    243  N   GLN P  15     -18.914 -79.408 112.069  0.00 97.00      PROA   
ATOM    244  HN  GLN P  15     -19.738 -79.510 111.513  0.00 97.00      PROA   
ATOM    245  CA  GLN P  15     -19.131 -79.243 113.499  0.00 97.00      PROA   
ATOM    246  HA  GLN P  15     -18.684 -78.301 113.786  0.00 97.00      PROA   
ATOM    247  CB  GLN P  15     -20.646 -79.210 113.850  0.00 97.00      PROA   
ATOM    248  HB1 GLN P  15     -21.078 -78.291 113.389  0.00 97.00      PROA   
ATOM    249  HB2 GLN P  15     -20.762 -79.095 114.949  0.00 97.00      PROA   
ATOM    250  CG  GLN P  15     -21.431 -80.440 113.319  0.00 97.00      PROA   
ATOM    251  HG1 GLN P  15     -20.729 -81.216 112.952  0.00 97.00      PROA   
ATOM    252  HG2 GLN P  15     -22.050 -80.139 112.451  0.00 97.00      PROA   
ATOM    253  CD  GLN P  15     -22.354 -81.058 114.384  0.00 97.00      PROA   
ATOM    254  OE1 GLN P  15     -23.333 -80.446 114.824  0.00 97.00      PROA   
ATOM    255  NE2 GLN P  15     -22.031 -82.315 114.806  0.00 97.00      PROA   
ATOM    256 HE21 GLN P  15     -21.243 -82.786 114.411  0.00 97.00      PROA   
ATOM    257 HE22 GLN P  15     -22.556 -82.724 115.550  0.00 97.00      PROA   
ATOM    258  C   GLN P  15     -18.476 -80.351 114.328  0.00 97.00      PROA   
ATOM    259  O   GLN P  15     -18.384 -81.489 113.875  0.00 97.00      PROA   
ATOM    260  N   GLU P  16     -17.978 -80.014 115.547  0.00 97.00      PROA   
ATOM    261  HN  GLU P  16     -18.055 -79.063 115.847  0.00 97.00      PROA   
ATOM    262  CA  GLU P  16     -17.360 -80.910 116.521  0.00 97.00      PROA   
ATOM    263  HA  GLU P  16     -17.444 -80.387 117.463  0.00 97.00      PROA   
ATOM    264  CB  GLU P  16     -18.102 -82.274 116.736  0.00 97.00      PROA   
ATOM    265  HB1 GLU P  16     -18.027 -82.855 115.794  0.00 97.00      PROA   
ATOM    266  HB2 GLU P  16     -19.180 -82.069 116.923  0.00 97.00      PROA   
ATOM    267  CG  GLU P  16     -17.563 -83.162 117.886  0.00 97.00      PROA   
ATOM    268  HG1 GLU P  16     -17.893 -82.752 118.862  0.00 97.00      PROA   
ATOM    269  HG2 GLU P  16     -16.455 -83.177 117.885  0.00 97.00      PROA   
ATOM    270  CD  GLU P  16     -18.006 -84.629 117.804  0.00 97.00      PROA   
ATOM    271  OE1 GLU P  16     -18.761 -85.020 116.875  0.00 97.00      PROA   
ATOM    272  OE2 GLU P  16     -17.550 -85.403 118.689  0.00 97.00      PROA   
ATOM    273  C   GLU P  16     -15.858 -81.079 116.293  0.00 97.00      PROA   
ATOM    274  O   GLU P  16     -15.093 -81.210 117.245  0.00 97.00      PROA   
ATOM    275  N   GLU P  17     -15.384 -81.047 115.027  0.00 97.00      PROA   
ATOM    276  HN  GLU P  17     -16.025 -80.966 114.267  0.00 97.00      PROA   
ATOM    277  CA  GLU P  17     -13.982 -81.159 114.641  0.00 97.00      PROA   
ATOM    278  HA  GLU P  17     -13.629 -82.104 115.031  0.00 97.00      PROA   
ATOM    279  CB  GLU P  17     -13.867 -81.237 113.095  0.00 97.00      PROA   
ATOM    280  HB1 GLU P  17     -14.412 -80.352 112.692  0.00 97.00      PROA   
ATOM    281  HB2 GLU P  17     -14.423 -82.138 112.752  0.00 97.00      PROA   
ATOM    282  CG  GLU P  17     -12.447 -81.241 112.477  0.00 97.00      PROA   
ATOM    283  HG1 GLU P  17     -11.867 -80.350 112.787  0.00 97.00      PROA   
ATOM    284  HG2 GLU P  17     -12.546 -81.205 111.371  0.00 97.00      PROA   
ATOM    285  CD  GLU P  17     -11.649 -82.503 112.820  0.00 97.00      PROA   
ATOM    286  OE1 GLU P  17     -11.347 -82.730 114.019  0.00 97.00      PROA   
ATOM    287  OE2 GLU P  17     -11.311 -83.255 111.867  0.00 97.00      PROA   
ATOM    288  C   GLU P  17     -13.060 -80.083 115.222  0.00 97.00      PROA   
ATOM    289  O   GLU P  17     -13.452 -78.939 115.418  0.00 97.00      PROA   
ATOM    290  N   SER P  18     -11.791 -80.443 115.525  0.00 97.00      PROA   
ATOM    291  HN  SER P  18     -11.474 -81.349 115.240  0.00 97.00      PROA   
ATOM    292  CA  SER P  18     -10.822 -79.572 116.168  0.00 97.00      PROA   
ATOM    293  HA  SER P  18     -11.356 -78.811 116.719  0.00 97.00      PROA   
ATOM    294  CB  SER P  18      -9.910 -80.336 117.162  0.00 97.00      PROA   
ATOM    295  HB1 SER P  18      -9.300 -81.087 116.613  0.00 97.00      PROA   
ATOM    296  HB2 SER P  18     -10.552 -80.884 117.885  0.00 97.00      PROA   
ATOM    297  OG  SER P  18      -9.048 -79.459 117.888  0.00 97.00      PROA   
ATOM    298  HG1 SER P  18      -9.619 -78.882 118.402  0.00 97.00      PROA   
ATOM    299  C   SER P  18      -9.951 -78.893 115.132  0.00 97.00      PROA   
ATOM    300  O   SER P  18      -9.367 -79.534 114.262  0.00 97.00      PROA   
ATOM    301  N   VAL P  19      -9.831 -77.551 115.216  0.00 97.00      PROA   
ATOM    302  HN  VAL P  19     -10.286 -77.043 115.946  0.00 97.00      PROA   
ATOM    303  CA  VAL P  19      -9.050 -76.804 114.252  0.00 97.00      PROA   
ATOM    304  HA  VAL P  19      -8.262 -77.445 113.884  0.00 97.00      PROA   
ATOM    305  CB  VAL P  19      -9.886 -76.384 113.034  0.00 97.00      PROA   
ATOM    306  HB  VAL P  19     -10.188 -77.323 112.509  0.00 97.00      PROA   
ATOM    307  CG1 VAL P  19     -11.185 -75.664 113.451  0.00 97.00      PROA   
ATOM    308 HG11 VAL P  19     -10.943 -74.725 113.985  0.00 97.00      PROA   
ATOM    309 HG12 VAL P  19     -11.816 -76.300 114.105  0.00 97.00      PROA   
ATOM    310 HG13 VAL P  19     -11.782 -75.402 112.552  0.00 97.00      PROA   
ATOM    311  CG2 VAL P  19      -9.072 -75.530 112.040  0.00 97.00      PROA   
ATOM    312 HG21 VAL P  19      -8.154 -76.059 111.723  0.00 97.00      PROA   
ATOM    313 HG22 VAL P  19      -8.792 -74.557 112.494  0.00 97.00      PROA   
ATOM    314 HG23 VAL P  19      -9.684 -75.323 111.136  0.00 97.00      PROA   
ATOM    315  C   VAL P  19      -8.330 -75.665 114.941  0.00 97.00      PROA   
ATOM    316  O   VAL P  19      -8.928 -74.858 115.639  0.00 97.00      PROA   
ATOM    317  N   THR P  20      -6.990 -75.566 114.766  0.00 97.00      PROA   
ATOM    318  HN  THR P  20      -6.497 -76.229 114.210  0.00 97.00      PROA   
ATOM    319  CA  THR P  20      -6.214 -74.484 115.353  0.00 97.00      PROA   
ATOM    320  HA  THR P  20      -6.895 -73.768 115.782  0.00 97.00      PROA   
ATOM    321  CB  THR P  20      -5.286 -74.918 116.492  0.00 97.00      PROA   
ATOM    322  HB  THR P  20      -5.883 -75.581 117.161  0.00 97.00      PROA   
ATOM    323  OG1 THR P  20      -4.864 -73.827 117.307  0.00 97.00      PROA   
ATOM    324  HG1 THR P  20      -4.237 -73.299 116.803  0.00 97.00      PROA   
ATOM    325  CG2 THR P  20      -4.052 -75.707 116.032  0.00 97.00      PROA   
ATOM    326 HG21 THR P  20      -3.429 -75.111 115.335  0.00 97.00      PROA   
ATOM    327 HG22 THR P  20      -4.362 -76.645 115.532  0.00 97.00      PROA   
ATOM    328 HG23 THR P  20      -3.423 -75.976 116.908  0.00 97.00      PROA   
ATOM    329  C   THR P  20      -5.519 -73.776 114.219  0.00 97.00      PROA   
ATOM    330  O   THR P  20      -5.007 -74.395 113.293  0.00 97.00      PROA   
ATOM    331  N   LEU P  21      -5.553 -72.428 114.246  0.00 97.00      PROA   
ATOM    332  HN  LEU P  21      -5.991 -71.964 115.014  0.00 97.00      PROA   
ATOM    333  CA  LEU P  21      -5.148 -71.585 113.147  0.00 97.00      PROA   
ATOM    334  HA  LEU P  21      -4.790 -72.188 112.326  0.00 97.00      PROA   
ATOM    335  CB  LEU P  21      -6.310 -70.683 112.643  0.00 97.00      PROA   
ATOM    336  HB1 LEU P  21      -5.922 -70.080 111.793  0.00 97.00      PROA   
ATOM    337  HB2 LEU P  21      -6.626 -69.976 113.440  0.00 97.00      PROA   
ATOM    338  CG  LEU P  21      -7.581 -71.424 112.144  0.00 97.00      PROA   
ATOM    339  HG  LEU P  21      -7.266 -72.388 111.680  0.00 97.00      PROA   
ATOM    340  CD1 LEU P  21      -8.601 -71.722 113.264  0.00 97.00      PROA   
ATOM    341 HD11 LEU P  21      -8.932 -70.772 113.734  0.00 97.00      PROA   
ATOM    342 HD12 LEU P  21      -8.176 -72.376 114.050  0.00 97.00      PROA   
ATOM    343 HD13 LEU P  21      -9.496 -72.226 112.841  0.00 97.00      PROA   
ATOM    344  CD2 LEU P  21      -8.288 -70.590 111.059  0.00 97.00      PROA   
ATOM    345 HD21 LEU P  21      -7.607 -70.396 110.205  0.00 97.00      PROA   
ATOM    346 HD22 LEU P  21      -8.607 -69.615 111.484  0.00 97.00      PROA   
ATOM    347 HD23 LEU P  21      -9.187 -71.122 110.684  0.00 97.00      PROA   
ATOM    348  C   LEU P  21      -4.010 -70.712 113.626  0.00 97.00      PROA   
ATOM    349  O   LEU P  21      -4.151 -69.987 114.599  0.00 97.00      PROA   
ATOM    350  N   HSD P  22      -2.839 -70.759 112.953  0.00 97.00      PROA   
ATOM    351  HN  HSD P  22      -2.756 -71.335 112.141  0.00 97.00      PROA   
ATOM    352  CA  HSD P  22      -1.614 -70.134 113.413  0.00 97.00      PROA   
ATOM    353  HA  HSD P  22      -1.734 -69.804 114.434  0.00 97.00      PROA   
ATOM    354  CB  HSD P  22      -0.420 -71.119 113.360  0.00 97.00      PROA   
ATOM    355  HB1 HSD P  22       0.526 -70.587 113.601  0.00 97.00      PROA   
ATOM    356  HB2 HSD P  22      -0.320 -71.551 112.341  0.00 97.00      PROA   
ATOM    357  ND1 HSD P  22      -1.162 -73.444 114.132  0.00 97.00      PROA   
ATOM    358  HD1 HSD P  22      -1.592 -73.734 113.276  0.00 97.00      PROA   
ATOM    359  CG  HSD P  22      -0.552 -72.228 114.363  0.00 97.00      PROA   
ATOM    360  CE1 HSD P  22      -0.995 -74.183 115.257  0.00 97.00      PROA   
ATOM    361  HE1 HSD P  22      -1.366 -75.200 115.361  0.00 97.00      PROA   
ATOM    362  NE2 HSD P  22      -0.313 -73.539 116.183  0.00 97.00      PROA   
ATOM    363  CD2 HSD P  22      -0.019 -72.314 115.611  0.00 97.00      PROA   
ATOM    364  HD2 HSD P  22       0.577 -71.591 116.153  0.00 97.00      PROA   
ATOM    365  C   HSD P  22      -1.233 -68.937 112.572  0.00 97.00      PROA   
ATOM    366  O   HSD P  22      -1.160 -69.020 111.353  0.00 97.00      PROA   
ATOM    367  N   CYS P  23      -0.939 -67.788 113.224  0.00 97.00      PROA   
ATOM    368  HN  CYS P  23      -1.064 -67.736 114.214  0.00 97.00      PROA   
ATOM    369  CA  CYS P  23      -0.434 -66.591 112.579  0.00 97.00      PROA   
ATOM    370  HA  CYS P  23      -0.651 -66.626 111.520  0.00 97.00      PROA   
ATOM    371  CB  CYS P  23      -1.069 -65.314 113.167  0.00 97.00      PROA   
ATOM    372  HB1 CYS P  23      -0.570 -64.421 112.742  0.00 97.00      PROA   
ATOM    373  HB2 CYS P  23      -0.948 -65.303 114.272  0.00 97.00      PROA   
ATOM    374  SG  CYS P  23      -2.821 -65.229 112.751  0.00 97.00      PROA   
ATOM    375  C   CYS P  23       1.065 -66.489 112.746  0.00 97.00      PROA   
ATOM    376  O   CYS P  23       1.579 -66.104 113.793  0.00 97.00      PROA   
ATOM    377  N   GLU P  24       1.811 -66.818 111.675  0.00 97.00      PROA   
ATOM    378  HN  GLU P  24       1.383 -67.092 110.817  0.00 97.00      PROA   
ATOM    379  CA  GLU P  24       3.250 -66.917 111.707  0.00 97.00      PROA   
ATOM    380  HA  GLU P  24       3.576 -67.128 112.717  0.00 97.00      PROA   
ATOM    381  CB  GLU P  24       3.724 -68.069 110.789  0.00 97.00      PROA   
ATOM    382  HB1 GLU P  24       3.143 -68.973 111.087  0.00 97.00      PROA   
ATOM    383  HB2 GLU P  24       4.797 -68.291 110.975  0.00 97.00      PROA   
ATOM    384  CG  GLU P  24       3.519 -67.775 109.288  0.00 97.00      PROA   
ATOM    385  HG1 GLU P  24       4.217 -66.985 108.937  0.00 97.00      PROA   
ATOM    386  HG2 GLU P  24       2.478 -67.437 109.103  0.00 97.00      PROA   
ATOM    387  CD  GLU P  24       3.765 -69.007 108.444  0.00 97.00      PROA   
ATOM    388  OE1 GLU P  24       4.285 -68.839 107.306  0.00 97.00      PROA   
ATOM    389  OE2 GLU P  24       3.405 -70.123 108.903  0.00 97.00      PROA   
ATOM    390  C   GLU P  24       3.905 -65.636 111.249  0.00 97.00      PROA   
ATOM    391  O   GLU P  24       3.300 -64.777 110.607  0.00 97.00      PROA   
ATOM    392  N   VAL P  25       5.211 -65.520 111.572  0.00 97.00      PROA   
ATOM    393  HN  VAL P  25       5.644 -66.195 112.162  0.00 97.00      PROA   
ATOM    394  CA  VAL P  25       6.138 -64.620 110.929  0.00 97.00      PROA   
ATOM    395  HA  VAL P  25       5.805 -64.429 109.919  0.00 97.00      PROA   
ATOM    396  CB  VAL P  25       6.394 -63.307 111.677  0.00 97.00      PROA   
ATOM    397  HB  VAL P  25       6.845 -63.514 112.676  0.00 97.00      PROA   
ATOM    398  CG1 VAL P  25       7.360 -62.428 110.857  0.00 97.00      PROA   
ATOM    399 HG11 VAL P  25       6.889 -62.141 109.893  0.00 97.00      PROA   
ATOM    400 HG12 VAL P  25       8.311 -62.954 110.642  0.00 97.00      PROA   
ATOM    401 HG13 VAL P  25       7.595 -61.503 111.424  0.00 97.00      PROA   
ATOM    402  CG2 VAL P  25       5.072 -62.544 111.914  0.00 97.00      PROA   
ATOM    403 HG21 VAL P  25       4.398 -63.112 112.586  0.00 97.00      PROA   
ATOM    404 HG22 VAL P  25       4.549 -62.371 110.950  0.00 97.00      PROA   
ATOM    405 HG23 VAL P  25       5.276 -61.557 112.383  0.00 97.00      PROA   
ATOM    406  C   VAL P  25       7.407 -65.458 110.959  0.00 97.00      PROA   
ATOM    407  O   VAL P  25       7.647 -66.034 112.019  0.00 97.00      PROA   
ATOM    408  N   PRO P  26       8.254 -65.603 109.930  0.00 97.00      PROA   
ATOM    409  CD  PRO P  26       7.811 -65.455 108.534  0.00 97.00      PROA   
ATOM    410  HD1 PRO P  26       8.111 -64.448 108.171  0.00 97.00      PROA   
ATOM    411  HD2 PRO P  26       6.714 -65.596 108.405  0.00 97.00      PROA   
ATOM    412  CA  PRO P  26       9.449 -66.456 110.018  0.00 97.00      PROA   
ATOM    413  HA  PRO P  26       9.162 -67.410 110.441  0.00 97.00      PROA   
ATOM    414  CB  PRO P  26       9.883 -66.618 108.551  0.00 97.00      PROA   
ATOM    415  HB1 PRO P  26      10.419 -67.574 108.382  0.00 97.00      PROA   
ATOM    416  HB2 PRO P  26      10.530 -65.774 108.224  0.00 97.00      PROA   
ATOM    417  CG  PRO P  26       8.567 -66.547 107.775  0.00 97.00      PROA   
ATOM    418  HG1 PRO P  26       8.707 -66.312 106.702  0.00 97.00      PROA   
ATOM    419  HG2 PRO P  26       8.023 -67.513 107.875  0.00 97.00      PROA   
ATOM    420  C   PRO P  26      10.608 -65.907 110.852  0.00 97.00      PROA   
ATOM    421  O   PRO P  26      11.762 -66.142 110.499  0.00 97.00      PROA   
ATOM    422  N   HSD P  27      10.336 -65.230 111.986  0.00 97.00      PROA   
ATOM    423  HN  HSD P  27       9.385 -65.152 112.277  0.00 97.00      PROA   
ATOM    424  CA  HSD P  27      11.343 -64.747 112.904  0.00 97.00      PROA   
ATOM    425  HA  HSD P  27      12.331 -64.872 112.482  0.00 97.00      PROA   
ATOM    426  CB  HSD P  27      11.151 -63.262 113.310  0.00 97.00      PROA   
ATOM    427  HB1 HSD P  27      11.796 -63.021 114.184  0.00 97.00      PROA   
ATOM    428  HB2 HSD P  27      10.095 -63.083 113.612  0.00 97.00      PROA   
ATOM    429  ND1 HSD P  27      10.665 -61.754 111.305  0.00 97.00      PROA   
ATOM    430  HD1 HSD P  27       9.704 -62.007 111.189  0.00 97.00      PROA   
ATOM    431  CG  HSD P  27      11.540 -62.286 112.230  0.00 97.00      PROA   
ATOM    432  CE1 HSD P  27      11.341 -60.793 110.628  0.00 97.00      PROA   
ATOM    433  HE1 HSD P  27      10.894 -60.196 109.833  0.00 97.00      PROA   
ATOM    434  NE2 HSD P  27      12.579 -60.660 111.059  0.00 97.00      PROA   
ATOM    435  CD2 HSD P  27      12.701 -61.593 112.073  0.00 97.00      PROA   
ATOM    436  HD2 HSD P  27      13.630 -61.663 112.625  0.00 97.00      PROA   
ATOM    437  C   HSD P  27      11.248 -65.583 114.153  0.00 97.00      PROA   
ATOM    438  O   HSD P  27      10.194 -65.657 114.778  0.00 97.00      PROA   
ATOM    439  N   LEU P  28      12.360 -66.238 114.554  0.00 97.00      PROA   
ATOM    440  HN  LEU P  28      13.176 -66.256 113.980  0.00 97.00      PROA   
ATOM    441  CA  LEU P  28      12.439 -67.004 115.786  0.00 97.00      PROA   
ATOM    442  HA  LEU P  28      11.653 -67.743 115.730  0.00 97.00      PROA   
ATOM    443  CB  LEU P  28      13.785 -67.767 115.903  0.00 97.00      PROA   
ATOM    444  HB1 LEU P  28      13.760 -68.410 116.810  0.00 97.00      PROA   
ATOM    445  HB2 LEU P  28      14.621 -67.044 116.017  0.00 97.00      PROA   
ATOM    446  CG  LEU P  28      14.126 -68.681 114.696  0.00 97.00      PROA   
ATOM    447  HG  LEU P  28      14.196 -68.053 113.777  0.00 97.00      PROA   
ATOM    448  CD1 LEU P  28      15.501 -69.346 114.894  0.00 97.00      PROA   
ATOM    449 HD11 LEU P  28      15.484 -69.997 115.794  0.00 97.00      PROA   
ATOM    450 HD12 LEU P  28      16.292 -68.578 115.026  0.00 97.00      PROA   
ATOM    451 HD13 LEU P  28      15.757 -69.971 114.013  0.00 97.00      PROA   
ATOM    452  CD2 LEU P  28      13.049 -69.754 114.449  0.00 97.00      PROA   
ATOM    453 HD21 LEU P  28      12.072 -69.289 114.205  0.00 97.00      PROA   
ATOM    454 HD22 LEU P  28      12.927 -70.388 115.353  0.00 97.00      PROA   
ATOM    455 HD23 LEU P  28      13.345 -70.406 113.600  0.00 97.00      PROA   
ATOM    456  C   LEU P  28      12.153 -66.212 117.067  0.00 97.00      PROA   
ATOM    457  O   LEU P  28      11.364 -66.721 117.864  0.00 97.00      PROA   
ATOM    458  N   PRO P  29      12.640 -64.999 117.357  0.00 97.00      PROA   
ATOM    459  CD  PRO P  29      13.827 -64.390 116.740  0.00 97.00      PROA   
ATOM    460  HD1 PRO P  29      13.749 -64.352 115.634  0.00 97.00      PROA   
ATOM    461  HD2 PRO P  29      14.728 -64.969 117.042  0.00 97.00      PROA   
ATOM    462  CA  PRO P  29      12.103 -64.171 118.440  0.00 97.00      PROA   
ATOM    463  HA  PRO P  29      11.889 -64.769 119.315  0.00 97.00      PROA   
ATOM    464  CB  PRO P  29      13.252 -63.177 118.700  0.00 97.00      PROA   
ATOM    465  HB1 PRO P  29      13.997 -63.667 119.369  0.00 97.00      PROA   
ATOM    466  HB2 PRO P  29      12.941 -62.227 119.175  0.00 97.00      PROA   
ATOM    467  CG  PRO P  29      13.891 -62.979 117.325  0.00 97.00      PROA   
ATOM    468  HG1 PRO P  29      13.261 -62.291 116.720  0.00 97.00      PROA   
ATOM    469  HG2 PRO P  29      14.924 -62.583 117.382  0.00 97.00      PROA   
ATOM    470  C   PRO P  29      10.814 -63.453 118.030  0.00 97.00      PROA   
ATOM    471  O   PRO P  29      10.632 -62.303 118.424  0.00 97.00      PROA   
ATOM    472  N   GLY P  30       9.894 -64.099 117.270  0.00 97.00      PROA   
ATOM    473  HN  GLY P  30      10.072 -65.043 116.996  0.00 97.00      PROA   
ATOM    474  CA  GLY P  30       8.694 -63.489 116.709  0.00 97.00      PROA   
ATOM    475  HA1 GLY P  30       8.343 -64.159 115.938  0.00 97.00      PROA   
ATOM    476  HA2 GLY P  30       8.948 -62.512 116.321  0.00 97.00      PROA   
ATOM    477  C   GLY P  30       7.570 -63.331 117.703  0.00 97.00      PROA   
ATOM    478  O   GLY P  30       6.508 -63.921 117.540  0.00 97.00      PROA   
ATOM    479  N   SER P  31       7.816 -62.495 118.738  0.00 97.00      PROA   
ATOM    480  HN  SER P  31       8.738 -62.109 118.738  0.00 97.00      PROA   
ATOM    481  CA  SER P  31       7.036 -62.149 119.927  0.00 97.00      PROA   
ATOM    482  HA  SER P  31       7.423 -62.787 120.706  0.00 97.00      PROA   
ATOM    483  CB  SER P  31       7.308 -60.673 120.348  0.00 97.00      PROA   
ATOM    484  HB1 SER P  31       6.946 -59.998 119.541  0.00 97.00      PROA   
ATOM    485  HB2 SER P  31       8.404 -60.522 120.450  0.00 97.00      PROA   
ATOM    486  OG  SER P  31       6.668 -60.294 121.569  0.00 97.00      PROA   
ATOM    487  HG1 SER P  31       7.327 -60.342 122.266  0.00 97.00      PROA   
ATOM    488  C   SER P  31       5.535 -62.387 119.888  0.00 97.00      PROA   
ATOM    489  O   SER P  31       4.866 -62.058 118.920  0.00 97.00      PROA   
ATOM    490  N   SER P  32       4.975 -62.959 120.979  0.00 97.00      PROA   
ATOM    491  HN  SER P  32       5.523 -63.130 121.794  0.00 97.00      PROA   
ATOM    492  CA  SER P  32       3.617 -63.462 121.061  0.00 97.00      PROA   
ATOM    493  HA  SER P  32       3.379 -63.923 120.113  0.00 97.00      PROA   
ATOM    494  CB  SER P  32       3.522 -64.557 122.156  0.00 97.00      PROA   
ATOM    495  HB1 SER P  32       4.149 -65.419 121.839  0.00 97.00      PROA   
ATOM    496  HB2 SER P  32       2.484 -64.929 122.289  0.00 97.00      PROA   
ATOM    497  OG  SER P  32       4.035 -64.089 123.402  0.00 97.00      PROA   
ATOM    498  HG1 SER P  32       3.405 -63.439 123.726  0.00 97.00      PROA   
ATOM    499  C   SER P  32       2.556 -62.400 121.311  0.00 97.00      PROA   
ATOM    500  O   SER P  32       1.777 -62.492 122.259  0.00 97.00      PROA   
ATOM    501  N   SER P  33       2.478 -61.382 120.428  0.00 97.00      PROA   
ATOM    502  HN  SER P  33       3.172 -61.307 119.715  0.00 97.00      PROA   
ATOM    503  CA  SER P  33       1.440 -60.369 120.435  0.00 97.00      PROA   
ATOM    504  HA  SER P  33       0.733 -60.573 121.227  0.00 97.00      PROA   
ATOM    505  CB  SER P  33       2.020 -58.940 120.620  0.00 97.00      PROA   
ATOM    506  HB1 SER P  33       2.720 -58.705 119.789  0.00 97.00      PROA   
ATOM    507  HB2 SER P  33       2.601 -58.910 121.569  0.00 97.00      PROA   
ATOM    508  OG  SER P  33       1.006 -57.936 120.670  0.00 97.00      PROA   
ATOM    509  HG1 SER P  33       0.644 -57.936 121.560  0.00 97.00      PROA   
ATOM    510  C   SER P  33       0.708 -60.470 119.114  0.00 97.00      PROA   
ATOM    511  O   SER P  33       1.324 -60.558 118.055  0.00 97.00      PROA   
ATOM    512  N   THR P  34      -0.646 -60.491 119.152  0.00 97.00      PROA   
ATOM    513  HN  THR P  34      -1.137 -60.385 120.012  0.00 97.00      PROA   
ATOM    514  CA  THR P  34      -1.457 -60.721 117.968  0.00 97.00      PROA   
ATOM    515  HA  THR P  34      -0.939 -60.337 117.099  0.00 97.00      PROA   
ATOM    516  CB  THR P  34      -1.840 -62.187 117.747  0.00 97.00      PROA   
ATOM    517  HB  THR P  34      -2.581 -62.533 118.503  0.00 97.00      PROA   
ATOM    518  OG1 THR P  34      -0.705 -63.019 117.902  0.00 97.00      PROA   
ATOM    519  HG1 THR P  34      -0.587 -63.095 118.850  0.00 97.00      PROA   
ATOM    520  CG2 THR P  34      -2.426 -62.407 116.338  0.00 97.00      PROA   
ATOM    521 HG21 THR P  34      -1.811 -61.891 115.572  0.00 97.00      PROA   
ATOM    522 HG22 THR P  34      -3.462 -62.020 116.280  0.00 97.00      PROA   
ATOM    523 HG23 THR P  34      -2.462 -63.491 116.099  0.00 97.00      PROA   
ATOM    524  C   THR P  34      -2.741 -59.963 118.127  0.00 97.00      PROA   
ATOM    525  O   THR P  34      -3.313 -59.909 119.212  0.00 97.00      PROA   
ATOM    526  N   GLN P  35      -3.254 -59.396 117.015  0.00 97.00      PROA   
ATOM    527  HN  GLN P  35      -2.714 -59.321 116.179  0.00 97.00      PROA   
ATOM    528  CA  GLN P  35      -4.621 -58.944 116.932  0.00 97.00      PROA   
ATOM    529  HA  GLN P  35      -5.118 -59.030 117.888  0.00 97.00      PROA   
ATOM    530  CB  GLN P  35      -4.708 -57.485 116.418  0.00 97.00      PROA   
ATOM    531  HB1 GLN P  35      -5.767 -57.151 116.464  0.00 97.00      PROA   
ATOM    532  HB2 GLN P  35      -4.384 -57.452 115.353  0.00 97.00      PROA   
ATOM    533  CG  GLN P  35      -3.810 -56.520 117.223  0.00 97.00      PROA   
ATOM    534  HG1 GLN P  35      -2.743 -56.814 117.125  0.00 97.00      PROA   
ATOM    535  HG2 GLN P  35      -4.082 -56.548 118.298  0.00 97.00      PROA   
ATOM    536  CD  GLN P  35      -3.925 -55.100 116.671  0.00 97.00      PROA   
ATOM    537  OE1 GLN P  35      -3.478 -54.836 115.555  0.00 97.00      PROA   
ATOM    538  NE2 GLN P  35      -4.507 -54.159 117.459  0.00 97.00      PROA   
ATOM    539 HE21 GLN P  35      -4.557 -53.223 117.113  0.00 97.00      PROA   
ATOM    540 HE22 GLN P  35      -4.840 -54.407 118.366  0.00 97.00      PROA   
ATOM    541  C   GLN P  35      -5.285 -59.873 115.944  0.00 97.00      PROA   
ATOM    542  O   GLN P  35      -4.818 -60.012 114.822  0.00 97.00      PROA   
ATOM    543  N   TRP P  36      -6.386 -60.546 116.346  0.00 97.00      PROA   
ATOM    544  HN  TRP P  36      -6.723 -60.446 117.278  0.00 97.00      PROA   
ATOM    545  CA  TRP P  36      -7.167 -61.425 115.493  0.00 97.00      PROA   
ATOM    546  HA  TRP P  36      -6.651 -61.599 114.559  0.00 97.00      PROA   
ATOM    547  CB  TRP P  36      -7.483 -62.788 116.164  0.00 97.00      PROA   
ATOM    548  HB1 TRP P  36      -8.352 -63.269 115.666  0.00 97.00      PROA   
ATOM    549  HB2 TRP P  36      -7.779 -62.593 117.220  0.00 97.00      PROA   
ATOM    550  CG  TRP P  36      -6.378 -63.796 116.151  0.00 97.00      PROA   
ATOM    551  CD1 TRP P  36      -5.432 -63.991 117.119  0.00 97.00      PROA   
ATOM    552  HD1 TRP P  36      -5.265 -63.329 117.949  0.00 97.00      PROA   
ATOM    553  NE1 TRP P  36      -4.702 -65.113 116.840  0.00 97.00      PROA   
ATOM    554  HE1 TRP P  36      -4.003 -65.490 117.411  0.00 97.00      PROA   
ATOM    555  CE2 TRP P  36      -5.139 -65.661 115.673  0.00 97.00      PROA   
ATOM    556  CD2 TRP P  36      -6.194 -64.851 115.193  0.00 97.00      PROA   
ATOM    557  CE3 TRP P  36      -6.830 -65.188 113.997  0.00 97.00      PROA   
ATOM    558  HE3 TRP P  36      -7.631 -64.584 113.596  0.00 97.00      PROA   
ATOM    559  CZ3 TRP P  36      -6.397 -66.321 113.304  0.00 97.00      PROA   
ATOM    560  HZ3 TRP P  36      -6.859 -66.587 112.363  0.00 97.00      PROA   
ATOM    561  CZ2 TRP P  36      -4.722 -66.796 114.996  0.00 97.00      PROA   
ATOM    562  HZ2 TRP P  36      -3.917 -67.411 115.367  0.00 97.00      PROA   
ATOM    563  CH2 TRP P  36      -5.369 -67.115 113.801  0.00 97.00      PROA   
ATOM    564  HH2 TRP P  36      -5.044 -67.975 113.233  0.00 97.00      PROA   
ATOM    565  C   TRP P  36      -8.474 -60.747 115.170  0.00 97.00      PROA   
ATOM    566  O   TRP P  36      -8.984 -59.972 115.968  0.00 97.00      PROA   
ATOM    567  N   PHE P  37      -9.043 -61.013 113.971  0.00 97.00      PROA   
ATOM    568  HN  PHE P  37      -8.573 -61.594 113.309  0.00 97.00      PROA   
ATOM    569  CA  PHE P  37     -10.262 -60.384 113.508  0.00 97.00      PROA   
ATOM    570  HA  PHE P  37     -10.787 -59.959 114.350  0.00 97.00      PROA   
ATOM    571  CB  PHE P  37     -10.016 -59.283 112.433  0.00 97.00      PROA   
ATOM    572  HB1 PHE P  37     -10.965 -58.753 112.201  0.00 97.00      PROA   
ATOM    573  HB2 PHE P  37      -9.626 -59.735 111.497  0.00 97.00      PROA   
ATOM    574  CG  PHE P  37      -9.002 -58.264 112.903  0.00 97.00      PROA   
ATOM    575  CD1 PHE P  37      -9.419 -57.065 113.507  0.00 97.00      PROA   
ATOM    576  HD1 PHE P  37     -10.473 -56.875 113.643  0.00 97.00      PROA   
ATOM    577  CE1 PHE P  37      -8.482 -56.120 113.946  0.00 97.00      PROA   
ATOM    578  HE1 PHE P  37      -8.818 -55.207 114.415  0.00 97.00      PROA   
ATOM    579  CZ  PHE P  37      -7.112 -56.366 113.787  0.00 97.00      PROA   
ATOM    580  HZ  PHE P  37      -6.389 -55.646 114.142  0.00 97.00      PROA   
ATOM    581  CD2 PHE P  37      -7.622 -58.480 112.720  0.00 97.00      PROA   
ATOM    582  HD2 PHE P  37      -7.283 -59.394 112.257  0.00 97.00      PROA   
ATOM    583  CE2 PHE P  37      -6.683 -57.549 113.176  0.00 97.00      PROA   
ATOM    584  HE2 PHE P  37      -5.630 -57.755 113.071  0.00 97.00      PROA   
ATOM    585  C   PHE P  37     -11.149 -61.443 112.886  0.00 97.00      PROA   
ATOM    586  O   PHE P  37     -10.683 -62.279 112.117  0.00 97.00      PROA   
ATOM    587  N   LEU P  38     -12.468 -61.410 113.201  0.00 97.00      PROA   
ATOM    588  HN  LEU P  38     -12.800 -60.763 113.886  0.00 97.00      PROA   
ATOM    589  CA  LEU P  38     -13.494 -62.209 112.561  0.00 97.00      PROA   
ATOM    590  HA  LEU P  38     -13.053 -62.876 111.839  0.00 97.00      PROA   
ATOM    591  CB  LEU P  38     -14.369 -63.018 113.555  0.00 97.00      PROA   
ATOM    592  HB1 LEU P  38     -15.162 -63.570 113.002  0.00 97.00      PROA   
ATOM    593  HB2 LEU P  38     -14.866 -62.322 114.269  0.00 97.00      PROA   
ATOM    594  CG  LEU P  38     -13.585 -64.046 114.391  0.00 97.00      PROA   
ATOM    595  HG  LEU P  38     -12.817 -63.482 114.961  0.00 97.00      PROA   
ATOM    596  CD1 LEU P  38     -14.495 -64.759 115.408  0.00 97.00      PROA   
ATOM    597 HD11 LEU P  38     -15.284 -65.332 114.876  0.00 97.00      PROA   
ATOM    598 HD12 LEU P  38     -14.980 -64.024 116.084  0.00 97.00      PROA   
ATOM    599 HD13 LEU P  38     -13.902 -65.471 116.021  0.00 97.00      PROA   
ATOM    600  CD2 LEU P  38     -12.868 -65.082 113.513  0.00 97.00      PROA   
ATOM    601 HD21 LEU P  38     -12.143 -64.603 112.825  0.00 97.00      PROA   
ATOM    602 HD22 LEU P  38     -13.609 -65.651 112.912  0.00 97.00      PROA   
ATOM    603 HD23 LEU P  38     -12.319 -65.797 114.159  0.00 97.00      PROA   
ATOM    604  C   LEU P  38     -14.411 -61.257 111.844  0.00 97.00      PROA   
ATOM    605  O   LEU P  38     -15.100 -60.465 112.480  0.00 97.00      PROA   
ATOM    606  N   ASN P  39     -14.447 -61.302 110.490  0.00 97.00      PROA   
ATOM    607  HN  ASN P  39     -13.910 -61.990 110.001  0.00 97.00      PROA   
ATOM    608  CA  ASN P  39     -15.314 -60.454 109.676  0.00 97.00      PROA   
ATOM    609  HA  ASN P  39     -15.040 -60.631 108.646  0.00 97.00      PROA   
ATOM    610  CB  ASN P  39     -16.822 -60.806 109.857  0.00 97.00      PROA   
ATOM    611  HB1 ASN P  39     -17.436 -60.261 109.110  0.00 97.00      PROA   
ATOM    612  HB2 ASN P  39     -17.157 -60.514 110.875  0.00 97.00      PROA   
ATOM    613  CG  ASN P  39     -17.051 -62.308 109.651  0.00 97.00      PROA   
ATOM    614  OD1 ASN P  39     -16.414 -62.940 108.807  0.00 97.00      PROA   
ATOM    615  ND2 ASN P  39     -17.956 -62.912 110.470  0.00 97.00      PROA   
ATOM    616 HD21 ASN P  39     -18.077 -63.900 110.395  0.00 97.00      PROA   
ATOM    617 HD22 ASN P  39     -18.442 -62.377 111.159  0.00 97.00      PROA   
ATOM    618  C   ASN P  39     -15.093 -58.965 109.944  0.00 97.00      PROA   
ATOM    619  O   ASN P  39     -16.037 -58.182 110.040  0.00 97.00      PROA   
ATOM    620  N   GLY P  40     -13.814 -58.554 110.108  0.00 97.00      PROA   
ATOM    621  HN  GLY P  40     -13.078 -59.213 109.973  0.00 97.00      PROA   
ATOM    622  CA  GLY P  40     -13.432 -57.206 110.508  0.00 97.00      PROA   
ATOM    623  HA1 GLY P  40     -14.113 -56.499 110.052  0.00 97.00      PROA   
ATOM    624  HA2 GLY P  40     -12.415 -57.055 110.178  0.00 97.00      PROA   
ATOM    625  C   GLY P  40     -13.448 -56.947 112.003  0.00 97.00      PROA   
ATOM    626  O   GLY P  40     -12.758 -56.046 112.473  0.00 97.00      PROA   
ATOM    627  N   THR P  41     -14.226 -57.715 112.800  0.00 97.00      PROA   
ATOM    628  HN  THR P  41     -14.740 -58.478 112.411  0.00 97.00      PROA   
ATOM    629  CA  THR P  41     -14.399 -57.472 114.229  0.00 97.00      PROA   
ATOM    630  HA  THR P  41     -14.365 -56.404 114.399  0.00 97.00      PROA   
ATOM    631  CB  THR P  41     -15.736 -57.977 114.764  0.00 97.00      PROA   
ATOM    632  HB  THR P  41     -15.842 -59.069 114.572  0.00 97.00      PROA   
ATOM    633  OG1 THR P  41     -16.801 -57.298 114.111  0.00 97.00      PROA   
ATOM    634  HG1 THR P  41     -16.689 -57.455 113.172  0.00 97.00      PROA   
ATOM    635  CG2 THR P  41     -15.896 -57.713 116.277  0.00 97.00      PROA   
ATOM    636 HG21 THR P  41     -15.765 -56.632 116.495  0.00 97.00      PROA   
ATOM    637 HG22 THR P  41     -15.168 -58.294 116.877  0.00 97.00      PROA   
ATOM    638 HG23 THR P  41     -16.916 -58.010 116.601  0.00 97.00      PROA   
ATOM    639  C   THR P  41     -13.279 -58.106 115.025  0.00 97.00      PROA   
ATOM    640  O   THR P  41     -13.061 -59.309 114.957  0.00 97.00      PROA   
ATOM    641  N   ALA P  42     -12.536 -57.302 115.815  0.00 97.00      PROA   
ATOM    642  HN  ALA P  42     -12.718 -56.322 115.855  0.00 97.00      PROA   
ATOM    643  CA  ALA P  42     -11.432 -57.764 116.633  0.00 97.00      PROA   
ATOM    644  HA  ALA P  42     -10.751 -58.274 115.969  0.00 97.00      PROA   
ATOM    645  CB  ALA P  42     -10.678 -56.566 117.241  0.00 97.00      PROA   
ATOM    646  HB1 ALA P  42     -11.339 -56.000 117.932  0.00 97.00      PROA   
ATOM    647  HB2 ALA P  42     -10.353 -55.876 116.431  0.00 97.00      PROA   
ATOM    648  HB3 ALA P  42      -9.777 -56.900 117.794  0.00 97.00      PROA   
ATOM    649  C   ALA P  42     -11.805 -58.737 117.752  0.00 97.00      PROA   
ATOM    650  O   ALA P  42     -12.741 -58.514 118.518  0.00 97.00      PROA   
ATOM    651  N   ILE P  43     -11.028 -59.839 117.889  0.00 97.00      PROA   
ATOM    652  HN  ILE P  43     -10.285 -60.000 117.241  0.00 97.00      PROA   
ATOM    653  CA  ILE P  43     -11.139 -60.793 118.980  0.00 97.00      PROA   
ATOM    654  HA  ILE P  43     -12.143 -60.738 119.377  0.00 97.00      PROA   
ATOM    655  CB  ILE P  43     -10.843 -62.257 118.603  0.00 97.00      PROA   
ATOM    656  HB  ILE P  43      -9.748 -62.459 118.671  0.00 97.00      PROA   
ATOM    657  CG2 ILE P  43     -11.586 -63.191 119.592  0.00 97.00      PROA   
ATOM    658 HG21 ILE P  43     -12.682 -63.028 119.522  0.00 97.00      PROA   
ATOM    659 HG22 ILE P  43     -11.267 -63.030 120.640  0.00 97.00      PROA   
ATOM    660 HG23 ILE P  43     -11.386 -64.255 119.356  0.00 97.00      PROA   
ATOM    661  CG1 ILE P  43     -11.237 -62.595 117.142  0.00 97.00      PROA   
ATOM    662 HG11 ILE P  43     -10.703 -61.921 116.441  0.00 97.00      PROA   
ATOM    663 HG12 ILE P  43     -12.327 -62.426 117.005  0.00 97.00      PROA   
ATOM    664  CD  ILE P  43     -10.882 -64.038 116.752  0.00 97.00      PROA   
ATOM    665  HD1 ILE P  43      -9.884 -64.321 117.148  0.00 97.00      PROA   
ATOM    666  HD2 ILE P  43     -10.858 -64.153 115.649  0.00 97.00      PROA   
ATOM    667  HD3 ILE P  43     -11.636 -64.748 117.153  0.00 97.00      PROA   
ATOM    668  C   ILE P  43     -10.156 -60.340 120.050  0.00 97.00      PROA   
ATOM    669  O   ILE P  43      -9.166 -59.672 119.761  0.00 97.00      PROA   
ATOM    670  N   GLN P  44     -10.392 -60.716 121.326  0.00 97.00      PROA   
ATOM    671  HN  GLN P  44     -11.222 -61.214 121.567  0.00 97.00      PROA   
ATOM    672  CA  GLN P  44      -9.507 -60.389 122.428  0.00 97.00      PROA   
ATOM    673  HA  GLN P  44      -9.084 -59.406 122.267  0.00 97.00      PROA   
ATOM    674  CB  GLN P  44     -10.303 -60.385 123.761  0.00 97.00      PROA   
ATOM    675  HB1 GLN P  44      -9.617 -60.072 124.579  0.00 97.00      PROA   
ATOM    676  HB2 GLN P  44     -10.651 -61.418 123.990  0.00 97.00      PROA   
ATOM    677  CG  GLN P  44     -11.539 -59.446 123.790  0.00 97.00      PROA   
ATOM    678  HG1 GLN P  44     -11.934 -59.409 124.829  0.00 97.00      PROA   
ATOM    679  HG2 GLN P  44     -12.348 -59.842 123.140  0.00 97.00      PROA   
ATOM    680  CD  GLN P  44     -11.203 -58.004 123.384  0.00 97.00      PROA   
ATOM    681  OE1 GLN P  44     -10.731 -57.216 124.211  0.00 97.00      PROA   
ATOM    682  NE2 GLN P  44     -11.464 -57.629 122.101  0.00 97.00      PROA   
ATOM    683 HE21 GLN P  44     -11.240 -56.692 121.841  0.00 97.00      PROA   
ATOM    684 HE22 GLN P  44     -11.824 -58.284 121.437  0.00 97.00      PROA   
ATOM    685  C   GLN P  44      -8.344 -61.380 122.518  0.00 97.00      PROA   
ATOM    686  O   GLN P  44      -7.403 -61.187 123.287  0.00 97.00      PROA   
ATOM    687  N   THR P  45      -8.371 -62.460 121.698  0.00 97.00      PROA   
ATOM    688  HN  THR P  45      -9.163 -62.601 121.110  0.00 97.00      PROA   
ATOM    689  CA  THR P  45      -7.324 -63.469 121.577  0.00 97.00      PROA   
ATOM    690  HA  THR P  45      -7.202 -63.924 122.549  0.00 97.00      PROA   
ATOM    691  CB  THR P  45      -7.697 -64.555 120.568  0.00 97.00      PROA   
ATOM    692  HB  THR P  45      -7.799 -64.121 119.545  0.00 97.00      PROA   
ATOM    693  OG1 THR P  45      -8.943 -65.137 120.922  0.00 97.00      PROA   
ATOM    694  HG1 THR P  45      -9.099 -65.832 120.276  0.00 97.00      PROA   
ATOM    695  CG2 THR P  45      -6.658 -65.691 120.551  0.00 97.00      PROA   
ATOM    696 HG21 THR P  45      -6.564 -66.128 121.568  0.00 97.00      PROA   
ATOM    697 HG22 THR P  45      -5.664 -65.337 120.211  0.00 97.00      PROA   
ATOM    698 HG23 THR P  45      -6.974 -66.500 119.859  0.00 97.00      PROA   
ATOM    699  C   THR P  45      -5.994 -62.873 121.149  0.00 97.00      PROA   
ATOM    700  O   THR P  45      -5.843 -62.454 120.008  0.00 97.00      PROA   
ATOM    701  N   SER P  46      -4.988 -62.820 122.054  0.00 97.00      PROA   
ATOM    702  HN  SER P  46      -5.162 -63.041 123.011  0.00 97.00      PROA   
ATOM    703  CA  SER P  46      -3.690 -62.243 121.729  0.00 97.00      PROA   
ATOM    704  HA  SER P  46      -3.781 -61.614 120.856  0.00 97.00      PROA   
ATOM    705  CB  SER P  46      -3.171 -61.355 122.885  0.00 97.00      PROA   
ATOM    706  HB1 SER P  46      -2.151 -60.973 122.656  0.00 97.00      PROA   
ATOM    707  HB2 SER P  46      -3.124 -61.936 123.831  0.00 97.00      PROA   
ATOM    708  OG  SER P  46      -4.011 -60.217 123.062  0.00 97.00      PROA   
ATOM    709  HG1 SER P  46      -4.919 -60.526 123.134  0.00 97.00      PROA   
ATOM    710  C   SER P  46      -2.623 -63.278 121.414  0.00 97.00      PROA   
ATOM    711  O   SER P  46      -1.536 -62.935 120.949  0.00 97.00      PROA   
ATOM    712  N   THR P  47      -2.911 -64.584 121.619  0.00 97.00      PROA   
ATOM    713  HN  THR P  47      -3.807 -64.832 121.975  0.00 97.00      PROA   
ATOM    714  CA  THR P  47      -2.021 -65.683 121.252  0.00 97.00      PROA   
ATOM    715  HA  THR P  47      -1.069 -65.428 121.687  0.00 97.00      PROA   
ATOM    716  CB  THR P  47      -2.390 -67.037 121.890  0.00 97.00      PROA   
ATOM    717  HB  THR P  47      -2.154 -66.998 122.977  0.00 97.00      PROA   
ATOM    718  OG1 THR P  47      -1.694 -68.149 121.329  0.00 97.00      PROA   
ATOM    719  HG1 THR P  47      -2.153 -68.931 121.644  0.00 97.00      PROA   
ATOM    720  CG2 THR P  47      -3.893 -67.313 121.727  0.00 97.00      PROA   
ATOM    721 HG21 THR P  47      -4.186 -67.219 120.661  0.00 97.00      PROA   
ATOM    722 HG22 THR P  47      -4.495 -66.608 122.332  0.00 97.00      PROA   
ATOM    723 HG23 THR P  47      -4.141 -68.344 122.062  0.00 97.00      PROA   
ATOM    724  C   THR P  47      -1.841 -65.796 119.734  0.00 97.00      PROA   
ATOM    725  O   THR P  47      -2.807 -65.559 119.013  0.00 97.00      PROA   
ATOM    726  N   PRO P  48      -0.681 -66.181 119.185  0.00 97.00      PROA   
ATOM    727  CD  PRO P  48       0.624 -65.981 119.831  0.00 97.00      PROA   
ATOM    728  HD1 PRO P  48       0.899 -66.917 120.364  0.00 97.00      PROA   
ATOM    729  HD2 PRO P  48       0.623 -65.121 120.538  0.00 97.00      PROA   
ATOM    730  CA  PRO P  48      -0.538 -66.388 117.746  0.00 97.00      PROA   
ATOM    731  HA  PRO P  48      -0.945 -65.528 117.234  0.00 97.00      PROA   
ATOM    732  CB  PRO P  48       0.982 -66.540 117.549  0.00 97.00      PROA   
ATOM    733  HB1 PRO P  48       1.304 -66.200 116.545  0.00 97.00      PROA   
ATOM    734  HB2 PRO P  48       1.305 -67.595 117.696  0.00 97.00      PROA   
ATOM    735  CG  PRO P  48       1.584 -65.702 118.676  0.00 97.00      PROA   
ATOM    736  HG1 PRO P  48       2.633 -65.974 118.906  0.00 97.00      PROA   
ATOM    737  HG2 PRO P  48       1.530 -64.624 118.406  0.00 97.00      PROA   
ATOM    738  C   PRO P  48      -1.231 -67.626 117.209  0.00 97.00      PROA   
ATOM    739  O   PRO P  48      -1.138 -67.840 116.007  0.00 97.00      PROA   
ATOM    740  N   THR P  49      -1.933 -68.439 118.035  0.00 97.00      PROA   
ATOM    741  HN  THR P  49      -1.964 -68.258 119.014  0.00 97.00      PROA   
ATOM    742  CA  THR P  49      -2.725 -69.553 117.536  0.00 97.00      PROA   
ATOM    743  HA  THR P  49      -2.806 -69.448 116.467  0.00 97.00      PROA   
ATOM    744  CB  THR P  49      -2.115 -70.936 117.785  0.00 97.00      PROA   
ATOM    745  HB  THR P  49      -1.031 -70.861 117.551  0.00 97.00      PROA   
ATOM    746  OG1 THR P  49      -2.669 -71.909 116.908  0.00 97.00      PROA   
ATOM    747  HG1 THR P  49      -1.978 -72.573 116.800  0.00 97.00      PROA   
ATOM    748  CG2 THR P  49      -2.258 -71.451 119.228  0.00 97.00      PROA   
ATOM    749 HG21 THR P  49      -3.323 -71.650 119.476  0.00 97.00      PROA   
ATOM    750 HG22 THR P  49      -1.847 -70.714 119.945  0.00 97.00      PROA   
ATOM    751 HG23 THR P  49      -1.702 -72.407 119.342  0.00 97.00      PROA   
ATOM    752  C   THR P  49      -4.126 -69.433 118.088  0.00 97.00      PROA   
ATOM    753  O   THR P  49      -4.342 -69.265 119.285  0.00 97.00      PROA   
ATOM    754  N   TYR P  50      -5.133 -69.511 117.195  0.00 97.00      PROA   
ATOM    755  HN  TYR P  50      -4.929 -69.621 116.223  0.00 97.00      PROA   
ATOM    756  CA  TYR P  50      -6.530 -69.474 117.560  0.00 97.00      PROA   
ATOM    757  HA  TYR P  50      -6.638 -69.068 118.556  0.00 97.00      PROA   
ATOM    758  CB  TYR P  50      -7.353 -68.615 116.562  0.00 97.00      PROA   
ATOM    759  HB1 TYR P  50      -7.356 -69.061 115.544  0.00 97.00      PROA   
ATOM    760  HB2 TYR P  50      -6.884 -67.611 116.487  0.00 97.00      PROA   
ATOM    761  CG  TYR P  50      -8.775 -68.422 117.027  0.00 97.00      PROA   
ATOM    762  CD1 TYR P  50      -9.798 -69.301 116.628  0.00 97.00      PROA   
ATOM    763  HD1 TYR P  50      -9.566 -70.141 115.990  0.00 97.00      PROA   
ATOM    764  CE1 TYR P  50     -11.121 -69.083 117.033  0.00 97.00      PROA   
ATOM    765  HE1 TYR P  50     -11.907 -69.745 116.701  0.00 97.00      PROA   
ATOM    766  CZ  TYR P  50     -11.431 -67.996 117.856  0.00 97.00      PROA   
ATOM    767  OH  TYR P  50     -12.763 -67.771 118.260  0.00 97.00      PROA   
ATOM    768  HH  TYR P  50     -13.312 -68.442 117.846  0.00 97.00      PROA   
ATOM    769  CD2 TYR P  50      -9.104 -67.319 117.833  0.00 97.00      PROA   
ATOM    770  HD2 TYR P  50      -8.332 -66.617 118.111  0.00 97.00      PROA   
ATOM    771  CE2 TYR P  50     -10.421 -67.119 118.262  0.00 97.00      PROA   
ATOM    772  HE2 TYR P  50     -10.671 -66.275 118.885  0.00 97.00      PROA   
ATOM    773  C   TYR P  50      -6.998 -70.910 117.560  0.00 97.00      PROA   
ATOM    774  O   TYR P  50      -7.074 -71.542 116.513  0.00 97.00      PROA   
ATOM    775  N   HSD P  51      -7.312 -71.461 118.754  0.00 97.00      PROA   
ATOM    776  HN  HSD P  51      -7.280 -70.915 119.586  0.00 97.00      PROA   
ATOM    777  CA  HSD P  51      -7.578 -72.873 118.927  0.00 97.00      PROA   
ATOM    778  HA  HSD P  51      -7.281 -73.419 118.043  0.00 97.00      PROA   
ATOM    779  CB  HSD P  51      -6.776 -73.446 120.128  0.00 97.00      PROA   
ATOM    780  HB1 HSD P  51      -6.990 -72.845 121.039  0.00 97.00      PROA   
ATOM    781  HB2 HSD P  51      -5.696 -73.317 119.896  0.00 97.00      PROA   
ATOM    782  ND1 HSD P  51      -8.097 -75.378 121.157  0.00 97.00      PROA   
ATOM    783  HD1 HSD P  51      -8.907 -74.850 121.416  0.00 97.00      PROA   
ATOM    784  CG  HSD P  51      -7.013 -74.904 120.445  0.00 97.00      PROA   
ATOM    785  CE1 HSD P  51      -7.885 -76.699 121.368  0.00 97.00      PROA   
ATOM    786  HE1 HSD P  51      -8.596 -77.329 121.902  0.00 97.00      PROA   
ATOM    787  NE2 HSD P  51      -6.741 -77.106 120.855  0.00 97.00      PROA   
ATOM    788  CD2 HSD P  51      -6.188 -75.974 120.281  0.00 97.00      PROA   
ATOM    789  HD2 HSD P  51      -5.216 -76.028 119.806  0.00 97.00      PROA   
ATOM    790  C   HSD P  51      -9.048 -73.122 119.140  0.00 97.00      PROA   
ATOM    791  O   HSD P  51      -9.603 -72.815 120.193  0.00 97.00      PROA   
ATOM    792  N   ILE P  52      -9.706 -73.749 118.141  0.00 97.00      PROA   
ATOM    793  HN  ILE P  52      -9.262 -73.964 117.272  0.00 97.00      PROA   
ATOM    794  CA  ILE P  52     -11.073 -74.201 118.245  0.00 97.00      PROA   
ATOM    795  HA  ILE P  52     -11.596 -73.630 118.999  0.00 97.00      PROA   
ATOM    796  CB  ILE P  52     -11.832 -74.043 116.933  0.00 97.00      PROA   
ATOM    797  HB  ILE P  52     -11.262 -74.551 116.128  0.00 97.00      PROA   
ATOM    798  CG2 ILE P  52     -13.223 -74.702 117.006  0.00 97.00      PROA   
ATOM    799 HG21 ILE P  52     -13.825 -74.262 117.829  0.00 97.00      PROA   
ATOM    800 HG22 ILE P  52     -13.159 -75.801 117.140  0.00 97.00      PROA   
ATOM    801 HG23 ILE P  52     -13.765 -74.515 116.057  0.00 97.00      PROA   
ATOM    802  CG1 ILE P  52     -11.955 -72.547 116.553  0.00 97.00      PROA   
ATOM    803 HG11 ILE P  52     -11.033 -71.998 116.833  0.00 97.00      PROA   
ATOM    804 HG12 ILE P  52     -12.794 -72.109 117.139  0.00 97.00      PROA   
ATOM    805  CD  ILE P  52     -12.209 -72.309 115.061  0.00 97.00      PROA   
ATOM    806  HD1 ILE P  52     -13.127 -72.837 114.731  0.00 97.00      PROA   
ATOM    807  HD2 ILE P  52     -11.351 -72.659 114.451  0.00 97.00      PROA   
ATOM    808  HD3 ILE P  52     -12.353 -71.227 114.871  0.00 97.00      PROA   
ATOM    809  C   ILE P  52     -11.012 -75.648 118.680  0.00 97.00      PROA   
ATOM    810  O   ILE P  52     -10.625 -76.534 117.922  0.00 97.00      PROA   
ATOM    811  N   THR P  53     -11.380 -75.913 119.953  0.00 97.00      PROA   
ATOM    812  HN  THR P  53     -11.609 -75.161 120.567  0.00 97.00      PROA   
ATOM    813  CA  THR P  53     -11.370 -77.242 120.550  0.00 97.00      PROA   
ATOM    814  HA  THR P  53     -10.365 -77.626 120.452  0.00 97.00      PROA   
ATOM    815  CB  THR P  53     -11.740 -77.215 122.030  0.00 97.00      PROA   
ATOM    816  HB  THR P  53     -12.808 -76.927 122.160  0.00 97.00      PROA   
ATOM    817  OG1 THR P  53     -10.941 -76.256 122.709  0.00 97.00      PROA   
ATOM    818  HG1 THR P  53     -11.182 -76.331 123.635  0.00 97.00      PROA   
ATOM    819  CG2 THR P  53     -11.483 -78.581 122.696  0.00 97.00      PROA   
ATOM    820 HG21 THR P  53     -10.424 -78.884 122.554  0.00 97.00      PROA   
ATOM    821 HG22 THR P  53     -12.138 -79.368 122.272  0.00 97.00      PROA   
ATOM    822 HG23 THR P  53     -11.688 -78.523 123.788  0.00 97.00      PROA   
ATOM    823  C   THR P  53     -12.290 -78.206 119.831  0.00 97.00      PROA   
ATOM    824  O   THR P  53     -11.922 -79.354 119.586  0.00 97.00      PROA   
ATOM    825  N   SER P  54     -13.502 -77.739 119.459  0.00 97.00      PROA   
ATOM    826  HN  SER P  54     -13.750 -76.787 119.611  0.00 97.00      PROA   
ATOM    827  CA  SER P  54     -14.506 -78.568 118.834  0.00 97.00      PROA   
ATOM    828  HA  SER P  54     -14.031 -79.177 118.077  0.00 97.00      PROA   
ATOM    829  CB  SER P  54     -15.325 -79.434 119.839  0.00 97.00      PROA   
ATOM    830  HB1 SER P  54     -16.053 -80.073 119.297  0.00 97.00      PROA   
ATOM    831  HB2 SER P  54     -15.890 -78.783 120.539  0.00 97.00      PROA   
ATOM    832  OG  SER P  54     -14.489 -80.270 120.632  0.00 97.00      PROA   
ATOM    833  HG1 SER P  54     -13.926 -80.749 120.018  0.00 97.00      PROA   
ATOM    834  C   SER P  54     -15.471 -77.612 118.177  0.00 97.00      PROA   
ATOM    835  O   SER P  54     -16.210 -76.910 118.860  0.00 97.00      PROA   
ATOM    836  N   ALA P  55     -15.456 -77.529 116.828  0.00 97.00      PROA   
ATOM    837  HN  ALA P  55     -14.837 -78.111 116.298  0.00 97.00      PROA   
ATOM    838  CA  ALA P  55     -16.101 -76.484 116.054  0.00 97.00      PROA   
ATOM    839  HA  ALA P  55     -15.668 -75.561 116.398  0.00 97.00      PROA   
ATOM    840  CB  ALA P  55     -15.745 -76.642 114.563  0.00 97.00      PROA   
ATOM    841  HB1 ALA P  55     -16.156 -77.592 114.159  0.00 97.00      PROA   
ATOM    842  HB2 ALA P  55     -14.639 -76.672 114.443  0.00 97.00      PROA   
ATOM    843  HB3 ALA P  55     -16.136 -75.792 113.967  0.00 97.00      PROA   
ATOM    844  C   ALA P  55     -17.610 -76.315 116.193  0.00 97.00      PROA   
ATOM    845  O   ALA P  55     -18.372 -77.277 116.200  0.00 97.00      PROA   
ATOM    846  N   SER P  56     -18.063 -75.039 116.281  0.00 97.00      PROA   
ATOM    847  HN  SER P  56     -17.404 -74.287 116.334  0.00 97.00      PROA   
ATOM    848  CA  SER P  56     -19.457 -74.629 116.265  0.00 97.00      PROA   
ATOM    849  HA  SER P  56     -20.075 -75.504 116.393  0.00 97.00      PROA   
ATOM    850  CB  SER P  56     -19.829 -73.619 117.390  0.00 97.00      PROA   
ATOM    851  HB1 SER P  56     -19.530 -74.054 118.367  0.00 97.00      PROA   
ATOM    852  HB2 SER P  56     -20.929 -73.460 117.413  0.00 97.00      PROA   
ATOM    853  OG  SER P  56     -19.175 -72.360 117.251  0.00 97.00      PROA   
ATOM    854  HG1 SER P  56     -19.740 -71.713 117.695  0.00 97.00      PROA   
ATOM    855  C   SER P  56     -19.791 -74.042 114.907  0.00 97.00      PROA   
ATOM    856  O   SER P  56     -18.918 -73.810 114.079  0.00 97.00      PROA   
ATOM    857  N   GLU P  57     -21.093 -73.794 114.635  0.00 97.00      PROA   
ATOM    858  HN  GLU P  57     -21.799 -73.963 115.319  0.00 97.00      PROA   
ATOM    859  CA  GLU P  57     -21.579 -73.153 113.423  0.00 97.00      PROA   
ATOM    860  HA  GLU P  57     -21.258 -73.733 112.568  0.00 97.00      PROA   
ATOM    861  CB  GLU P  57     -23.130 -73.056 113.489  0.00 97.00      PROA   
ATOM    862  HB1 GLU P  57     -23.520 -72.584 112.563  0.00 97.00      PROA   
ATOM    863  HB2 GLU P  57     -23.388 -72.381 114.341  0.00 97.00      PROA   
ATOM    864  CG  GLU P  57     -23.894 -74.379 113.774  0.00 97.00      PROA   
ATOM    865  HG1 GLU P  57     -24.956 -74.108 113.980  0.00 97.00      PROA   
ATOM    866  HG2 GLU P  57     -23.505 -74.879 114.683  0.00 97.00      PROA   
ATOM    867  CD  GLU P  57     -23.832 -75.412 112.649  0.00 97.00      PROA   
ATOM    868  OE1 GLU P  57     -24.812 -75.620 111.955  0.00 97.00      PROA   
ATOM    869  OE2 GLU P  57     -22.803 -76.093 112.455  0.00 97.00      PROA   
ATOM    870  C   GLU P  57     -21.012 -71.735 113.314  0.00 97.00      PROA   
ATOM    871  O   GLU P  57     -20.565 -71.271 112.270  0.00 97.00      PROA   
ATOM    872  N   ASP P  58     -21.014 -71.059 114.475  0.00 97.00      PROA   
ATOM    873  HN  ASP P  58     -21.436 -71.514 115.256  0.00 97.00      PROA   
ATOM    874  CA  ASP P  58     -20.674 -69.700 114.810  0.00 97.00      PROA   
ATOM    875  HA  ASP P  58     -21.125 -69.063 114.062  0.00 97.00      PROA   
ATOM    876  CB  ASP P  58     -21.311 -69.330 116.198  0.00 97.00      PROA   
ATOM    877  HB1 ASP P  58     -22.293 -68.845 115.995  0.00 97.00      PROA   
ATOM    878  HB2 ASP P  58     -20.686 -68.609 116.758  0.00 97.00      PROA   
ATOM    879  CG  ASP P  58     -21.633 -70.535 117.105  0.00 97.00      PROA   
ATOM    880  OD1 ASP P  58     -22.478 -71.390 116.722  0.00 97.00      PROA   
ATOM    881  OD2 ASP P  58     -21.047 -70.600 118.216  0.00 97.00      PROA   
ATOM    882  C   ASP P  58     -19.184 -69.379 114.742  0.00 97.00      PROA   
ATOM    883  O   ASP P  58     -18.816 -68.213 114.605  0.00 97.00      PROA   
ATOM    884  N   ASP P  59     -18.290 -70.398 114.742  0.00 97.00      PROA   
ATOM    885  HN  ASP P  59     -18.570 -71.311 115.031  0.00 97.00      PROA   
ATOM    886  CA  ASP P  59     -16.890 -70.278 114.349  0.00 97.00      PROA   
ATOM    887  HA  ASP P  59     -16.417 -69.552 114.999  0.00 97.00      PROA   
ATOM    888  CB  ASP P  59     -16.178 -71.656 114.490  0.00 97.00      PROA   
ATOM    889  HB1 ASP P  59     -15.216 -71.664 113.934  0.00 97.00      PROA   
ATOM    890  HB2 ASP P  59     -16.824 -72.460 114.083  0.00 97.00      PROA   
ATOM    891  CG  ASP P  59     -15.808 -71.989 115.935  0.00 97.00      PROA   
ATOM    892  OD1 ASP P  59     -15.262 -71.105 116.643  0.00 97.00      PROA   
ATOM    893  OD2 ASP P  59     -15.940 -73.186 116.295  0.00 97.00      PROA   
ATOM    894  C   ASP P  59     -16.693 -69.782 112.906  0.00 97.00      PROA   
ATOM    895  O   ASP P  59     -15.648 -69.235 112.571  0.00 97.00      PROA   
ATOM    896  N   SER P  60     -17.688 -69.966 112.007  0.00 97.00      PROA   
ATOM    897  HN  SER P  60     -18.525 -70.410 112.317  0.00 97.00      PROA   
ATOM    898  CA  SER P  60     -17.631 -69.563 110.599  0.00 97.00      PROA   
ATOM    899  HA  SER P  60     -16.787 -70.083 110.166  0.00 97.00      PROA   
ATOM    900  CB  SER P  60     -18.898 -69.954 109.796  0.00 97.00      PROA   
ATOM    901  HB1 SER P  60     -18.778 -69.682 108.724  0.00 97.00      PROA   
ATOM    902  HB2 SER P  60     -19.788 -69.424 110.202  0.00 97.00      PROA   
ATOM    903  OG  SER P  60     -19.146 -71.350 109.853  0.00 97.00      PROA   
ATOM    904  HG1 SER P  60     -19.567 -71.514 110.704  0.00 97.00      PROA   
ATOM    905  C   SER P  60     -17.438 -68.070 110.335  0.00 97.00      PROA   
ATOM    906  O   SER P  60     -18.027 -67.218 110.997  0.00 97.00      PROA   
ATOM    907  N   GLY P  61     -16.633 -67.717 109.303  0.00 97.00      PROA   
ATOM    908  HN  GLY P  61     -16.199 -68.419 108.739  0.00 97.00      PROA   
ATOM    909  CA  GLY P  61     -16.368 -66.325 108.966  0.00 97.00      PROA   
ATOM    910  HA1 GLY P  61     -16.427 -65.719 109.859  0.00 97.00      PROA   
ATOM    911  HA2 GLY P  61     -17.060 -66.031 108.191  0.00 97.00      PROA   
ATOM    912  C   GLY P  61     -14.976 -66.165 108.445  0.00 97.00      PROA   
ATOM    913  O   GLY P  61     -14.234 -67.131 108.332  0.00 97.00      PROA   
ATOM    914  N   GLU P  62     -14.570 -64.918 108.111  0.00 97.00      PROA   
ATOM    915  HN  GLU P  62     -15.182 -64.133 108.200  0.00 97.00      PROA   
ATOM    916  CA  GLU P  62     -13.233 -64.648 107.632  0.00 97.00      PROA   
ATOM    917  HA  GLU P  62     -12.844 -65.555 107.209  0.00 97.00      PROA   
ATOM    918  CB  GLU P  62     -13.164 -63.620 106.475  0.00 97.00      PROA   
ATOM    919  HB1 GLU P  62     -13.904 -63.950 105.711  0.00 97.00      PROA   
ATOM    920  HB2 GLU P  62     -12.150 -63.705 106.023  0.00 97.00      PROA   
ATOM    921  CG  GLU P  62     -13.468 -62.146 106.795  0.00 97.00      PROA   
ATOM    922  HG1 GLU P  62     -12.930 -61.804 107.703  0.00 97.00      PROA   
ATOM    923  HG2 GLU P  62     -14.558 -62.001 106.940  0.00 97.00      PROA   
ATOM    924  CD  GLU P  62     -13.020 -61.264 105.634  0.00 97.00      PROA   
ATOM    925  OE1 GLU P  62     -13.215 -61.650 104.457  0.00 97.00      PROA   
ATOM    926  OE2 GLU P  62     -12.475 -60.176 105.921  0.00 97.00      PROA   
ATOM    927  C   GLU P  62     -12.296 -64.312 108.762  0.00 97.00      PROA   
ATOM    928  O   GLU P  62     -12.506 -63.396 109.551  0.00 97.00      PROA   
ATOM    929  N   TYR P  63     -11.215 -65.112 108.849  0.00 97.00      PROA   
ATOM    930  HN  TYR P  63     -11.094 -65.851 108.188  0.00 97.00      PROA   
ATOM    931  CA  TYR P  63     -10.187 -65.027 109.853  0.00 97.00      PROA   
ATOM    932  HA  TYR P  63     -10.586 -64.547 110.737  0.00 97.00      PROA   
ATOM    933  CB  TYR P  63      -9.623 -66.426 110.226  0.00 97.00      PROA   
ATOM    934  HB1 TYR P  63      -8.631 -66.349 110.719  0.00 97.00      PROA   
ATOM    935  HB2 TYR P  63      -9.517 -67.039 109.308  0.00 97.00      PROA   
ATOM    936  CG  TYR P  63     -10.558 -67.157 111.152  0.00 97.00      PROA   
ATOM    937  CD1 TYR P  63     -11.801 -67.637 110.702  0.00 97.00      PROA   
ATOM    938  HD1 TYR P  63     -12.091 -67.501 109.673  0.00 97.00      PROA   
ATOM    939  CE1 TYR P  63     -12.687 -68.263 111.585  0.00 97.00      PROA   
ATOM    940  HE1 TYR P  63     -13.654 -68.584 111.230  0.00 97.00      PROA   
ATOM    941  CZ  TYR P  63     -12.316 -68.466 112.919  0.00 97.00      PROA   
ATOM    942  OH  TYR P  63     -13.208 -69.049 113.840  0.00 97.00      PROA   
ATOM    943  HH  TYR P  63     -14.069 -69.121 113.416  0.00 97.00      PROA   
ATOM    944  CD2 TYR P  63     -10.186 -67.395 112.488  0.00 97.00      PROA   
ATOM    945  HD2 TYR P  63      -9.227 -67.057 112.851  0.00 97.00      PROA   
ATOM    946  CE2 TYR P  63     -11.057 -68.052 113.362  0.00 97.00      PROA   
ATOM    947  HE2 TYR P  63     -10.779 -68.196 114.392  0.00 97.00      PROA   
ATOM    948  C   TYR P  63      -9.068 -64.168 109.330  0.00 97.00      PROA   
ATOM    949  O   TYR P  63      -8.649 -64.301 108.182  0.00 97.00      PROA   
ATOM    950  N   ARG P  64      -8.567 -63.229 110.162  0.00 97.00      PROA   
ATOM    951  HN  ARG P  64      -8.980 -63.059 111.054  0.00 97.00      PROA   
ATOM    952  CA  ARG P  64      -7.476 -62.370 109.757  0.00 97.00      PROA   
ATOM    953  HA  ARG P  64      -6.838 -62.892 109.057  0.00 97.00      PROA   
ATOM    954  CB  ARG P  64      -7.951 -61.015 109.163  0.00 97.00      PROA   
ATOM    955  HB1 ARG P  64      -7.162 -60.660 108.465  0.00 97.00      PROA   
ATOM    956  HB2 ARG P  64      -8.066 -60.240 109.954  0.00 97.00      PROA   
ATOM    957  CG  ARG P  64      -9.313 -61.089 108.443  0.00 97.00      PROA   
ATOM    958  HG1 ARG P  64     -10.111 -61.290 109.191  0.00 97.00      PROA   
ATOM    959  HG2 ARG P  64      -9.321 -61.933 107.718  0.00 97.00      PROA   
ATOM    960  CD  ARG P  64      -9.679 -59.808 107.704  0.00 97.00      PROA   
ATOM    961  HD1 ARG P  64      -9.480 -58.903 108.316  0.00 97.00      PROA   
ATOM    962  HD2 ARG P  64     -10.748 -59.824 107.423  0.00 97.00      PROA   
ATOM    963  NE  ARG P  64      -8.800 -59.782 106.500  0.00 97.00      PROA   
ATOM    964  HE  ARG P  64      -8.004 -60.386 106.476  0.00 97.00      PROA   
ATOM    965  CZ  ARG P  64      -9.121 -59.205 105.330  0.00 97.00      PROA   
ATOM    966  NH1 ARG P  64     -10.367 -58.855 104.998  0.00 97.00      PROA   
ATOM    967 HH11 ARG P  64     -11.104 -59.291 105.518  0.00 97.00      PROA   
ATOM    968 HH12 ARG P  64     -10.566 -58.678 104.042  0.00 97.00      PROA   
ATOM    969  NH2 ARG P  64      -8.138 -59.034 104.436  0.00 97.00      PROA   
ATOM    970 HH21 ARG P  64      -7.211 -59.252 104.738  0.00 97.00      PROA   
ATOM    971 HH22 ARG P  64      -8.342 -58.565 103.585  0.00 97.00      PROA   
ATOM    972  C   ARG P  64      -6.696 -62.066 111.006  0.00 97.00      PROA   
ATOM    973  O   ARG P  64      -7.244 -62.076 112.102  0.00 97.00      PROA   
ATOM    974  N   CYS P  65      -5.384 -61.770 110.879  0.00 97.00      PROA   
ATOM    975  HN  CYS P  65      -4.891 -61.926 110.027  0.00 97.00      PROA   
ATOM    976  CA  CYS P  65      -4.611 -61.288 112.000  0.00 97.00      PROA   
ATOM    977  HA  CYS P  65      -5.287 -60.798 112.680  0.00 97.00      PROA   
ATOM    978  CB  CYS P  65      -3.908 -62.440 112.756  0.00 97.00      PROA   
ATOM    979  HB1 CYS P  65      -4.711 -63.036 113.245  0.00 97.00      PROA   
ATOM    980  HB2 CYS P  65      -3.256 -62.056 113.567  0.00 97.00      PROA   
ATOM    981  SG  CYS P  65      -2.992 -63.546 111.646  0.00 97.00      PROA   
ATOM    982  C   CYS P  65      -3.613 -60.226 111.595  0.00 97.00      PROA   
ATOM    983  O   CYS P  65      -3.277 -60.046 110.430  0.00 97.00      PROA   
ATOM    984  N   GLN P  66      -3.133 -59.466 112.602  0.00 97.00      PROA   
ATOM    985  HN  GLN P  66      -3.500 -59.595 113.522  0.00 97.00      PROA   
ATOM    986  CA  GLN P  66      -2.108 -58.460 112.456  0.00 97.00      PROA   
ATOM    987  HA  GLN P  66      -1.674 -58.508 111.466  0.00 97.00      PROA   
ATOM    988  CB  GLN P  66      -2.723 -57.046 112.719  0.00 97.00      PROA   
ATOM    989  HB1 GLN P  66      -2.903 -56.878 113.799  0.00 97.00      PROA   
ATOM    990  HB2 GLN P  66      -3.723 -57.069 112.226  0.00 97.00      PROA   
ATOM    991  CG  GLN P  66      -1.946 -55.865 112.094  0.00 97.00      PROA   
ATOM    992  HG1 GLN P  66      -1.655 -56.172 111.066  0.00 97.00      PROA   
ATOM    993  HG2 GLN P  66      -1.023 -55.634 112.658  0.00 97.00      PROA   
ATOM    994  CD  GLN P  66      -2.789 -54.590 111.904  0.00 97.00      PROA   
ATOM    995  OE1 GLN P  66      -2.942 -54.149 110.766  0.00 97.00      PROA   
ATOM    996  NE2 GLN P  66      -3.343 -53.979 112.980  0.00 97.00      PROA   
ATOM    997 HE21 GLN P  66      -3.942 -53.192 112.837  0.00 97.00      PROA   
ATOM    998 HE22 GLN P  66      -3.220 -54.349 113.901  0.00 97.00      PROA   
ATOM    999  C   GLN P  66      -1.058 -58.859 113.486  0.00 97.00      PROA   
ATOM   1000  O   GLN P  66      -1.305 -58.807 114.689  0.00 97.00      PROA   
ATOM   1001  N   ARG P  67       0.144 -59.308 113.032  0.00 97.00      PROA   
ATOM   1002  HN  ARG P  67       0.325 -59.403 112.056  0.00 97.00      PROA   
ATOM   1003  CA  ARG P  67       1.214 -59.763 113.910  0.00 97.00      PROA   
ATOM   1004  HA  ARG P  67       0.861 -59.860 114.927  0.00 97.00      PROA   
ATOM   1005  CB  ARG P  67       1.779 -61.133 113.434  0.00 97.00      PROA   
ATOM   1006  HB1 ARG P  67       2.754 -61.363 113.918  0.00 97.00      PROA   
ATOM   1007  HB2 ARG P  67       1.968 -61.064 112.337  0.00 97.00      PROA   
ATOM   1008  CG  ARG P  67       0.838 -62.324 113.679  0.00 97.00      PROA   
ATOM   1009  HG1 ARG P  67       1.146 -63.152 112.998  0.00 97.00      PROA   
ATOM   1010  HG2 ARG P  67      -0.197 -62.034 113.398  0.00 97.00      PROA   
ATOM   1011  CD  ARG P  67       0.826 -62.838 115.125  0.00 97.00      PROA   
ATOM   1012  HD1 ARG P  67      -0.060 -63.483 115.297  0.00 97.00      PROA   
ATOM   1013  HD2 ARG P  67       0.800 -62.003 115.858  0.00 97.00      PROA   
ATOM   1014  NE  ARG P  67       2.018 -63.719 115.308  0.00 97.00      PROA   
ATOM   1015  HE  ARG P  67       2.048 -64.578 114.798  0.00 97.00      PROA   
ATOM   1016  CZ  ARG P  67       3.079 -63.439 116.084  0.00 97.00      PROA   
ATOM   1017  NH1 ARG P  67       3.149 -62.349 116.853  0.00 97.00      PROA   
ATOM   1018 HH11 ARG P  67       2.338 -61.788 116.990  0.00 97.00      PROA   
ATOM   1019 HH12 ARG P  67       3.931 -62.262 117.471  0.00 97.00      PROA   
ATOM   1020  NH2 ARG P  67       4.105 -64.305 116.116  0.00 97.00      PROA   
ATOM   1021 HH21 ARG P  67       4.069 -65.119 115.548  0.00 97.00      PROA   
ATOM   1022 HH22 ARG P  67       4.901 -64.083 116.680  0.00 97.00      PROA   
ATOM   1023  C   ARG P  67       2.376 -58.797 113.904  0.00 97.00      PROA   
ATOM   1024  O   ARG P  67       3.219 -58.878 113.016  0.00 97.00      PROA   
ATOM   1025  N   GLY P  68       2.470 -57.903 114.927  0.00 97.00      PROA   
ATOM   1026  HN  GLY P  68       1.749 -57.902 115.618  0.00 97.00      PROA   
ATOM   1027  CA  GLY P  68       3.598 -57.013 115.231  0.00 97.00      PROA   
ATOM   1028  HA1 GLY P  68       4.386 -57.636 115.628  0.00 97.00      PROA   
ATOM   1029  HA2 GLY P  68       3.238 -56.307 115.965  0.00 97.00      PROA   
ATOM   1030  C   GLY P  68       4.228 -56.184 114.128  0.00 97.00      PROA   
ATOM   1031  O   GLY P  68       5.316 -55.641 114.312  0.00 97.00      PROA   
ATOM   1032  N   LEU P  69       3.585 -56.084 112.950  0.00 97.00      PROA   
ATOM   1033  HN  LEU P  69       2.702 -56.531 112.847  0.00 97.00      PROA   
ATOM   1034  CA  LEU P  69       4.225 -55.638 111.735  0.00 97.00      PROA   
ATOM   1035  HA  LEU P  69       5.006 -54.925 111.963  0.00 97.00      PROA   
ATOM   1036  CB  LEU P  69       4.772 -56.836 110.910  0.00 97.00      PROA   
ATOM   1037  HB1 LEU P  69       5.058 -56.512 109.885  0.00 97.00      PROA   
ATOM   1038  HB2 LEU P  69       3.956 -57.591 110.836  0.00 97.00      PROA   
ATOM   1039  CG  LEU P  69       5.990 -57.586 111.492  0.00 97.00      PROA   
ATOM   1040  HG  LEU P  69       5.759 -57.901 112.535  0.00 97.00      PROA   
ATOM   1041  CD1 LEU P  69       6.252 -58.867 110.679  0.00 97.00      PROA   
ATOM   1042 HD11 LEU P  69       6.472 -58.614 109.620  0.00 97.00      PROA   
ATOM   1043 HD12 LEU P  69       5.366 -59.537 110.712  0.00 97.00      PROA   
ATOM   1044 HD13 LEU P  69       7.123 -59.407 111.100  0.00 97.00      PROA   
ATOM   1045  CD2 LEU P  69       7.249 -56.704 111.520  0.00 97.00      PROA   
ATOM   1046 HD21 LEU P  69       7.096 -55.827 112.180  0.00 97.00      PROA   
ATOM   1047 HD22 LEU P  69       7.491 -56.348 110.495  0.00 97.00      PROA   
ATOM   1048 HD23 LEU P  69       8.112 -57.286 111.903  0.00 97.00      PROA   
ATOM   1049  C   LEU P  69       3.191 -54.955 110.874  0.00 97.00      PROA   
ATOM   1050  O   LEU P  69       2.015 -55.308 110.905  0.00 97.00      PROA   
ATOM   1051  N   SER P  70       3.626 -53.962 110.061  0.00 97.00      PROA   
ATOM   1052  HN  SER P  70       4.594 -53.716 110.058  0.00 97.00      PROA   
ATOM   1053  CA  SER P  70       2.816 -53.199 109.118  0.00 97.00      PROA   
ATOM   1054  HA  SER P  70       2.226 -52.528 109.724  0.00 97.00      PROA   
ATOM   1055  CB  SER P  70       3.710 -52.311 108.211  0.00 97.00      PROA   
ATOM   1056  HB1 SER P  70       4.184 -51.537 108.856  0.00 97.00      PROA   
ATOM   1057  HB2 SER P  70       3.118 -51.787 107.430  0.00 97.00      PROA   
ATOM   1058  OG  SER P  70       4.753 -53.079 107.610  0.00 97.00      PROA   
ATOM   1059  HG1 SER P  70       5.330 -52.470 107.141  0.00 97.00      PROA   
ATOM   1060  C   SER P  70       1.822 -53.990 108.265  0.00 97.00      PROA   
ATOM   1061  O   SER P  70       2.189 -54.898 107.529  0.00 97.00      PROA   
ATOM   1062  N   GLY P  71       0.516 -53.639 108.340  0.00 97.00      PROA   
ATOM   1063  HN  GLY P  71       0.260 -52.863 108.912  0.00 97.00      PROA   
ATOM   1064  CA  GLY P  71      -0.568 -54.334 107.648  0.00 97.00      PROA   
ATOM   1065  HA1 GLY P  71      -0.240 -54.552 106.641  0.00 97.00      PROA   
ATOM   1066  HA2 GLY P  71      -1.416 -53.669 107.657  0.00 97.00      PROA   
ATOM   1067  C   GLY P  71      -1.012 -55.648 108.268  0.00 97.00      PROA   
ATOM   1068  O   GLY P  71      -0.266 -56.329 108.961  0.00 97.00      PROA   
ATOM   1069  N   ARG P  72      -2.280 -56.039 107.995  0.00 97.00      PROA   
ATOM   1070  HN  ARG P  72      -2.861 -55.462 107.430  0.00 97.00      PROA   
ATOM   1071  CA  ARG P  72      -2.926 -57.250 108.469  0.00 97.00      PROA   
ATOM   1072  HA  ARG P  72      -2.258 -57.772 109.143  0.00 97.00      PROA   
ATOM   1073  CB  ARG P  72      -4.279 -57.006 109.211  0.00 97.00      PROA   
ATOM   1074  HB1 ARG P  72      -4.089 -56.322 110.063  0.00 97.00      PROA   
ATOM   1075  HB2 ARG P  72      -4.602 -57.969 109.670  0.00 97.00      PROA   
ATOM   1076  CG  ARG P  72      -5.505 -56.498 108.401  0.00 97.00      PROA   
ATOM   1077  HG1 ARG P  72      -6.322 -56.308 109.136  0.00 97.00      PROA   
ATOM   1078  HG2 ARG P  72      -5.852 -57.317 107.736  0.00 97.00      PROA   
ATOM   1079  CD  ARG P  72      -5.348 -55.230 107.542  0.00 97.00      PROA   
ATOM   1080  HD1 ARG P  72      -6.347 -54.850 107.232  0.00 97.00      PROA   
ATOM   1081  HD2 ARG P  72      -4.733 -55.442 106.640  0.00 97.00      PROA   
ATOM   1082  NE  ARG P  72      -4.670 -54.211 108.395  0.00 97.00      PROA   
ATOM   1083  HE  ARG P  72      -4.307 -54.507 109.276  0.00 97.00      PROA   
ATOM   1084  CZ  ARG P  72      -4.294 -52.977 108.007  0.00 97.00      PROA   
ATOM   1085  NH1 ARG P  72      -4.694 -52.391 106.875  0.00 97.00      PROA   
ATOM   1086 HH11 ARG P  72      -5.383 -52.841 106.320  0.00 97.00      PROA   
ATOM   1087 HH12 ARG P  72      -4.369 -51.468 106.682  0.00 97.00      PROA   
ATOM   1088  NH2 ARG P  72      -3.471 -52.307 108.833  0.00 97.00      PROA   
ATOM   1089 HH21 ARG P  72      -3.197 -52.781 109.671  0.00 97.00      PROA   
ATOM   1090 HH22 ARG P  72      -3.247 -51.355 108.660  0.00 97.00      PROA   
ATOM   1091  C   ARG P  72      -3.180 -58.149 107.280  0.00 97.00      PROA   
ATOM   1092  O   ARG P  72      -3.159 -57.715 106.131  0.00 97.00      PROA   
ATOM   1093  N   SER P  73      -3.386 -59.449 107.578  0.00 97.00      PROA   
ATOM   1094  HN  SER P  73      -3.311 -59.731 108.535  0.00 97.00      PROA   
ATOM   1095  CA  SER P  73      -3.715 -60.566 106.716  0.00 97.00      PROA   
ATOM   1096  HA  SER P  73      -2.786 -60.807 106.217  0.00 97.00      PROA   
ATOM   1097  CB  SER P  73      -4.108 -61.805 107.569  0.00 97.00      PROA   
ATOM   1098  HB1 SER P  73      -4.805 -62.521 107.088  0.00 97.00      PROA   
ATOM   1099  HB2 SER P  73      -4.616 -61.439 108.479  0.00 97.00      PROA   
ATOM   1100  OG  SER P  73      -2.955 -62.546 107.936  0.00 97.00      PROA   
ATOM   1101  HG1 SER P  73      -2.763 -63.095 107.166  0.00 97.00      PROA   
ATOM   1102  C   SER P  73      -4.720 -60.459 105.591  0.00 97.00      PROA   
ATOM   1103  O   SER P  73      -5.576 -59.585 105.494  0.00 97.00      PROA   
ATOM   1104  N   ASP P  74      -4.607 -61.515 104.768  0.00 97.00      PROA   
ATOM   1105  HN  ASP P  74      -3.794 -62.084 104.895  0.00 97.00      PROA   
ATOM   1106  CA  ASP P  74      -5.558 -62.274 104.000  0.00 97.00      PROA   
ATOM   1107  HA  ASP P  74      -5.594 -61.799 103.034  0.00 97.00      PROA   
ATOM   1108  CB  ASP P  74      -4.968 -63.723 103.819  0.00 97.00      PROA   
ATOM   1109  HB1 ASP P  74      -4.281 -63.710 102.943  0.00 97.00      PROA   
ATOM   1110  HB2 ASP P  74      -5.759 -64.469 103.615  0.00 97.00      PROA   
ATOM   1111  CG  ASP P  74      -4.114 -64.213 105.011  0.00 97.00      PROA   
ATOM   1112  OD1 ASP P  74      -3.029 -63.622 105.266  0.00 97.00      PROA   
ATOM   1113  OD2 ASP P  74      -4.532 -65.195 105.676  0.00 97.00      PROA   
ATOM   1114  C   ASP P  74      -6.981 -62.348 104.582  0.00 97.00      PROA   
ATOM   1115  O   ASP P  74      -7.169 -62.238 105.794  0.00 97.00      PROA   
ATOM   1116  N   PRO P  75      -8.022 -62.501 103.766  0.00 97.00      PROA   
ATOM   1117  CD  PRO P  75      -8.019 -62.147 102.343  0.00 97.00      PROA   
ATOM   1118  HD1 PRO P  75      -7.431 -62.900 101.774  0.00 97.00      PROA   
ATOM   1119  HD2 PRO P  75      -7.582 -61.134 102.204  0.00 97.00      PROA   
ATOM   1120  CA  PRO P  75      -9.325 -62.967 104.210  0.00 97.00      PROA   
ATOM   1121  HA  PRO P  75      -9.541 -62.696 105.235  0.00 97.00      PROA   
ATOM   1122  CB  PRO P  75     -10.269 -62.245 103.233  0.00 97.00      PROA   
ATOM   1123  HB1 PRO P  75     -10.455 -61.219 103.615  0.00 97.00      PROA   
ATOM   1124  HB2 PRO P  75     -11.254 -62.737 103.115  0.00 97.00      PROA   
ATOM   1125  CG  PRO P  75      -9.490 -62.156 101.910  0.00 97.00      PROA   
ATOM   1126  HG1 PRO P  75      -9.692 -63.068 101.308  0.00 97.00      PROA   
ATOM   1127  HG2 PRO P  75      -9.772 -61.261 101.321  0.00 97.00      PROA   
ATOM   1128  C   PRO P  75      -9.453 -64.478 104.062  0.00 97.00      PROA   
ATOM   1129  O   PRO P  75     -10.039 -64.934 103.082  0.00 97.00      PROA   
ATOM   1130  N   ILE P  76      -8.964 -65.310 105.014  0.00 97.00      PROA   
ATOM   1131  HN  ILE P  76      -8.437 -64.985 105.797  0.00 97.00      PROA   
ATOM   1132  CA  ILE P  76      -9.249 -66.739 104.924  0.00 97.00      PROA   
ATOM   1133  HA  ILE P  76      -9.289 -67.011 103.879  0.00 97.00      PROA   
ATOM   1134  CB  ILE P  76      -8.180 -67.675 105.479  0.00 97.00      PROA   
ATOM   1135  HB  ILE P  76      -8.575 -68.719 105.466  0.00 97.00      PROA   
ATOM   1136  CG2 ILE P  76      -6.966 -67.643 104.522  0.00 97.00      PROA   
ATOM   1137 HG21 ILE P  76      -6.503 -66.634 104.520  0.00 97.00      PROA   
ATOM   1138 HG22 ILE P  76      -7.264 -67.900 103.485  0.00 97.00      PROA   
ATOM   1139 HG23 ILE P  76      -6.197 -68.370 104.858  0.00 97.00      PROA   
ATOM   1140  CG1 ILE P  76      -7.755 -67.334 106.921  0.00 97.00      PROA   
ATOM   1141 HG11 ILE P  76      -8.431 -66.565 107.342  0.00 97.00      PROA   
ATOM   1142 HG12 ILE P  76      -6.735 -66.893 106.895  0.00 97.00      PROA   
ATOM   1143  CD  ILE P  76      -7.774 -68.552 107.847  0.00 97.00      PROA   
ATOM   1144  HD1 ILE P  76      -7.071 -69.332 107.489  0.00 97.00      PROA   
ATOM   1145  HD2 ILE P  76      -8.797 -68.985 107.896  0.00 97.00      PROA   
ATOM   1146  HD3 ILE P  76      -7.480 -68.250 108.873  0.00 97.00      PROA   
ATOM   1147  C   ILE P  76     -10.634 -67.039 105.485  0.00 97.00      PROA   
ATOM   1148  O   ILE P  76     -10.865 -67.124 106.689  0.00 97.00      PROA   
ATOM   1149  N   GLN P  77     -11.614 -67.181 104.568  0.00 97.00      PROA   
ATOM   1150  HN  GLN P  77     -11.409 -67.011 103.607  0.00 97.00      PROA   
ATOM   1151  CA  GLN P  77     -13.014 -67.333 104.895  0.00 97.00      PROA   
ATOM   1152  HA  GLN P  77     -13.227 -66.769 105.784  0.00 97.00      PROA   
ATOM   1153  CB  GLN P  77     -13.890 -66.749 103.753  0.00 97.00      PROA   
ATOM   1154  HB1 GLN P  77     -14.913 -66.589 104.158  0.00 97.00      PROA   
ATOM   1155  HB2 GLN P  77     -13.968 -67.466 102.907  0.00 97.00      PROA   
ATOM   1156  CG  GLN P  77     -13.324 -65.414 103.195  0.00 97.00      PROA   
ATOM   1157  HG1 GLN P  77     -12.469 -65.612 102.515  0.00 97.00      PROA   
ATOM   1158  HG2 GLN P  77     -12.948 -64.779 104.020  0.00 97.00      PROA   
ATOM   1159  CD  GLN P  77     -14.375 -64.650 102.381  0.00 97.00      PROA   
ATOM   1160  OE1 GLN P  77     -15.005 -65.224 101.487  0.00 97.00      PROA   
ATOM   1161  NE2 GLN P  77     -14.559 -63.330 102.670  0.00 97.00      PROA   
ATOM   1162 HE21 GLN P  77     -13.999 -62.863 103.360  0.00 97.00      PROA   
ATOM   1163 HE22 GLN P  77     -15.247 -62.819 102.159  0.00 97.00      PROA   
ATOM   1164  C   GLN P  77     -13.323 -68.796 105.182  0.00 97.00      PROA   
ATOM   1165  O   GLN P  77     -13.307 -69.630 104.283  0.00 97.00      PROA   
ATOM   1166  N   LEU P  78     -13.598 -69.116 106.473  0.00 97.00      PROA   
ATOM   1167  HN  LEU P  78     -13.650 -68.386 107.153  0.00 97.00      PROA   
ATOM   1168  CA  LEU P  78     -13.747 -70.442 107.048  0.00 97.00      PROA   
ATOM   1169  HA  LEU P  78     -13.237 -71.161 106.423  0.00 97.00      PROA   
ATOM   1170  CB  LEU P  78     -13.148 -70.444 108.483  0.00 97.00      PROA   
ATOM   1171  HB1 LEU P  78     -13.731 -69.725 109.101  0.00 97.00      PROA   
ATOM   1172  HB2 LEU P  78     -12.108 -70.050 108.431  0.00 97.00      PROA   
ATOM   1173  CG  LEU P  78     -13.110 -71.800 109.231  0.00 97.00      PROA   
ATOM   1174  HG  LEU P  78     -14.073 -72.336 109.075  0.00 97.00      PROA   
ATOM   1175  CD1 LEU P  78     -11.971 -72.692 108.716  0.00 97.00      PROA   
ATOM   1176 HD11 LEU P  78     -10.995 -72.210 108.937  0.00 97.00      PROA   
ATOM   1177 HD12 LEU P  78     -12.051 -72.843 107.624  0.00 97.00      PROA   
ATOM   1178 HD13 LEU P  78     -11.997 -73.683 109.216  0.00 97.00      PROA   
ATOM   1179  CD2 LEU P  78     -12.959 -71.589 110.749  0.00 97.00      PROA   
ATOM   1180 HD21 LEU P  78     -13.813 -71.001 111.146  0.00 97.00      PROA   
ATOM   1181 HD22 LEU P  78     -12.018 -71.042 110.970  0.00 97.00      PROA   
ATOM   1182 HD23 LEU P  78     -12.932 -72.566 111.275  0.00 97.00      PROA   
ATOM   1183  C   LEU P  78     -15.213 -70.819 107.143  0.00 97.00      PROA   
ATOM   1184  O   LEU P  78     -16.040 -70.017 107.567  0.00 97.00      PROA   
ATOM   1185  N   GLU P  79     -15.568 -72.066 106.745  0.00 97.00      PROA   
ATOM   1186  HN  GLU P  79     -14.892 -72.695 106.366  0.00 97.00      PROA   
ATOM   1187  CA  GLU P  79     -16.939 -72.533 106.702  0.00 97.00      PROA   
ATOM   1188  HA  GLU P  79     -17.610 -71.777 107.089  0.00 97.00      PROA   
ATOM   1189  CB  GLU P  79     -17.348 -72.889 105.251  0.00 97.00      PROA   
ATOM   1190  HB1 GLU P  79     -18.377 -73.307 105.242  0.00 97.00      PROA   
ATOM   1191  HB2 GLU P  79     -16.652 -73.688 104.907  0.00 97.00      PROA   
ATOM   1192  CG  GLU P  79     -17.309 -71.694 104.267  0.00 97.00      PROA   
ATOM   1193  HG1 GLU P  79     -16.563 -70.941 104.598  0.00 97.00      PROA   
ATOM   1194  HG2 GLU P  79     -18.301 -71.197 104.227  0.00 97.00      PROA   
ATOM   1195  CD  GLU P  79     -16.877 -72.108 102.858  0.00 97.00      PROA   
ATOM   1196  OE1 GLU P  79     -15.829 -72.795 102.735  0.00 97.00      PROA   
ATOM   1197  OE2 GLU P  79     -17.543 -71.682 101.878  0.00 97.00      PROA   
ATOM   1198  C   GLU P  79     -17.132 -73.782 107.536  0.00 97.00      PROA   
ATOM   1199  O   GLU P  79     -16.392 -74.756 107.414  0.00 97.00      PROA   
ATOM   1200  N   VAL P  80     -18.216 -73.804 108.347  0.00  0.00      PROA   
ATOM   1201  HN  VAL P  80     -18.819 -73.014 108.422  0.00  0.00      PROA   
ATOM   1202  CA  VAL P  80     -18.604 -74.947 109.143  0.00  0.00      PROA   
ATOM   1203  HA  VAL P  80     -17.859 -75.714 109.031  0.00  0.00      PROA   
ATOM   1204  CB  VAL P  80     -18.711 -74.655 110.637  0.00  0.00      PROA   
ATOM   1205  HB  VAL P  80     -19.493 -73.889 110.835  0.00  0.00      PROA   
ATOM   1206  CG1 VAL P  80     -19.072 -75.945 111.406  0.00  0.00      PROA   
ATOM   1207 HG11 VAL P  80     -18.346 -76.747 111.155  0.00  0.00      PROA   
ATOM   1208 HG12 VAL P  80     -20.094 -76.294 111.154  0.00  0.00      PROA   
ATOM   1209 HG13 VAL P  80     -19.031 -75.773 112.500  0.00  0.00      PROA   
ATOM   1210  CG2 VAL P  80     -17.346 -74.097 111.104  0.00  0.00      PROA   
ATOM   1211 HG21 VAL P  80     -17.126 -73.116 110.636  0.00  0.00      PROA   
ATOM   1212 HG22 VAL P  80     -16.534 -74.806 110.841  0.00  0.00      PROA   
ATOM   1213 HG23 VAL P  80     -17.336 -73.959 112.203  0.00  0.00      PROA   
ATOM   1214  C   VAL P  80     -19.900 -75.451 108.546  0.00  0.00      PROA   
ATOM   1215  O   VAL P  80     -20.762 -74.663 108.158  0.00  0.00      PROA   
ATOM   1216  N   HSD P  81     -20.023 -76.796 108.414  0.00  0.00      PROA   
ATOM   1217  HN  HSD P  81     -19.320 -77.403 108.778  0.00  0.00      PROA   
ATOM   1218  CA  HSD P  81     -21.053 -77.464 107.654  0.00  0.00      PROA   
ATOM   1219  HA  HSD P  81     -21.915 -76.819 107.555  0.00  0.00      PROA   
ATOM   1220  CB  HSD P  81     -20.555 -77.934 106.263  0.00  0.00      PROA   
ATOM   1221  HB1 HSD P  81     -21.349 -78.465 105.697  0.00  0.00      PROA   
ATOM   1222  HB2 HSD P  81     -19.704 -78.638 106.401  0.00  0.00      PROA   
ATOM   1223  ND1 HSD P  81     -20.868 -76.056 104.575  0.00  0.00      PROA   
ATOM   1224  HD1 HSD P  81     -21.870 -76.074 104.555  0.00  0.00      PROA   
ATOM   1225  CG  HSD P  81     -20.062 -76.821 105.390  0.00  0.00      PROA   
ATOM   1226  CE1 HSD P  81     -20.043 -75.325 103.786  0.00  0.00      PROA   
ATOM   1227  HE1 HSD P  81     -20.410 -74.623 103.039  0.00  0.00      PROA   
ATOM   1228  NE2 HSD P  81     -18.771 -75.577 104.025  0.00  0.00      PROA   
ATOM   1229  CD2 HSD P  81     -18.785 -76.517 105.038  0.00  0.00      PROA   
ATOM   1230  HD2 HSD P  81     -17.859 -76.917 105.428  0.00  0.00      PROA   
ATOM   1231  C   HSD P  81     -21.458 -78.698 108.415  0.00  0.00      PROA   
ATOM   1232  O   HSD P  81     -20.971 -78.954 109.516  0.00  0.00      PROA   
ATOM   1233  N   ARG P  82     -22.384 -79.485 107.812  0.00  0.00      PROA   
ATOM   1234  HN  ARG P  82     -22.770 -79.224 106.931  0.00  0.00      PROA   
ATOM   1235  CA  ARG P  82     -22.862 -80.744 108.324  0.00  0.00      PROA   
ATOM   1236  HA  ARG P  82     -21.998 -81.383 108.420  0.00  0.00      PROA   
ATOM   1237  CB  ARG P  82     -23.550 -80.724 109.712  0.00  0.00      PROA   
ATOM   1238  HB1 ARG P  82     -22.733 -80.719 110.468  0.00  0.00      PROA   
ATOM   1239  HB2 ARG P  82     -24.120 -81.664 109.873  0.00  0.00      PROA   
ATOM   1240  CG  ARG P  82     -24.437 -79.503 110.007  0.00  0.00      PROA   
ATOM   1241  HG1 ARG P  82     -25.259 -79.437 109.261  0.00  0.00      PROA   
ATOM   1242  HG2 ARG P  82     -23.828 -78.577 109.917  0.00  0.00      PROA   
ATOM   1243  CD  ARG P  82     -25.007 -79.533 111.432  0.00  0.00      PROA   
ATOM   1244  HD1 ARG P  82     -25.469 -78.558 111.679  0.00  0.00      PROA   
ATOM   1245  HD2 ARG P  82     -24.212 -79.757 112.173  0.00  0.00      PROA   
ATOM   1246  NE  ARG P  82     -26.047 -80.606 111.507  0.00  0.00      PROA   
ATOM   1247  HE  ARG P  82     -26.181 -81.195 110.710  0.00  0.00      PROA   
ATOM   1248  CZ  ARG P  82     -26.826 -80.805 112.600  0.00  0.00      PROA   
ATOM   1249  NH1 ARG P  82     -26.693 -80.047 113.714  0.00  0.00      PROA   
ATOM   1250 HH11 ARG P  82     -27.277 -80.216 114.508  0.00  0.00      PROA   
ATOM   1251 HH12 ARG P  82     -26.004 -79.322 113.744  0.00  0.00      PROA   
ATOM   1252  NH2 ARG P  82     -27.758 -81.788 112.567  0.00  0.00      PROA   
ATOM   1253 HH21 ARG P  82     -28.341 -81.951 113.362  0.00  0.00      PROA   
ATOM   1254 HH22 ARG P  82     -27.856 -82.354 111.749  0.00  0.00      PROA   
ATOM   1255  C   ARG P  82     -23.729 -81.400 107.288  0.00  0.00      PROA   
ATOM   1256  O   ARG P  82     -23.564 -82.590 107.023  0.00  0.00      PROA   
ATOM   1257  N   GLY P  83     -24.652 -80.635 106.655  0.00  0.00      PROA   
ATOM   1258  HN  GLY P  83     -24.784 -79.677 106.897  0.00  0.00      PROA   
ATOM   1259  CA  GLY P  83     -25.450 -81.107 105.543  0.00  0.00      PROA   
ATOM   1260  HA1 GLY P  83     -25.189 -82.123 105.281  0.00  0.00      PROA   
ATOM   1261  HA2 GLY P  83     -25.293 -80.406 104.736  0.00  0.00      PROA   
ATOM   1262  C   GLY P  83     -26.898 -81.078 105.913  0.00  0.00      PROA   
ATOM   1263  O   GLY P  83     -27.247 -80.945 107.085  0.00  0.00      PROA   
ATOM   1264  N   TRP P  84     -27.771 -81.200 104.879  0.00  0.00      PROA   
ATOM   1265  HN  TRP P  84     -27.429 -81.347 103.954  0.00  0.00      PROA   
ATOM   1266  CA  TRP P  84     -29.208 -81.037 104.954  0.00  0.00      PROA   
ATOM   1267  HA  TRP P  84     -29.371 -80.044 105.349  0.00  0.00      PROA   
ATOM   1268  CB  TRP P  84     -29.911 -81.134 103.572  0.00  0.00      PROA   
ATOM   1269  HB1 TRP P  84     -31.016 -81.124 103.704  0.00  0.00      PROA   
ATOM   1270  HB2 TRP P  84     -29.640 -82.101 103.094  0.00  0.00      PROA   
ATOM   1271  CG  TRP P  84     -29.572 -80.008 102.648  0.00  0.00      PROA   
ATOM   1272  CD1 TRP P  84     -28.903 -80.062 101.453  0.00  0.00      PROA   
ATOM   1273  HD1 TRP P  84     -28.534 -80.964 100.989  0.00  0.00      PROA   
ATOM   1274  NE1 TRP P  84     -28.774 -78.800 100.940  0.00  0.00      PROA   
ATOM   1275  HE1 TRP P  84     -28.328 -78.577 100.101  0.00  0.00      PROA   
ATOM   1276  CE2 TRP P  84     -29.352 -77.897 101.787  0.00  0.00      PROA   
ATOM   1277  CD2 TRP P  84     -29.874 -78.623 102.881  0.00  0.00      PROA   
ATOM   1278  CE3 TRP P  84     -30.528 -77.943 103.907  0.00  0.00      PROA   
ATOM   1279  HE3 TRP P  84     -30.945 -78.465 104.755  0.00  0.00      PROA   
ATOM   1280  CZ3 TRP P  84     -30.638 -76.553 103.833  0.00  0.00      PROA   
ATOM   1281  HZ3 TRP P  84     -31.137 -76.017 104.628  0.00  0.00      PROA   
ATOM   1282  CZ2 TRP P  84     -29.465 -76.514 101.709  0.00  0.00      PROA   
ATOM   1283  HZ2 TRP P  84     -29.064 -75.953 100.878  0.00  0.00      PROA   
ATOM   1284  CH2 TRP P  84     -30.114 -75.850 102.752  0.00  0.00      PROA   
ATOM   1285  HH2 TRP P  84     -30.210 -74.774 102.720  0.00  0.00      PROA   
ATOM   1286  C   TRP P  84     -29.901 -81.980 105.895  0.00  0.00      PROA   
ATOM   1287  O   TRP P  84     -30.810 -81.554 106.602  0.00  0.00      PROA   
ATOM   1288  N   LEU P  85     -29.492 -83.269 105.932  0.00  0.00      PROA   
ATOM   1289  HN  LEU P  85     -28.756 -83.608 105.351  0.00  0.00      PROA   
ATOM   1290  CA  LEU P  85     -30.072 -84.225 106.844  0.00  0.00      PROA   
ATOM   1291  HA  LEU P  85     -30.679 -83.709 107.571  0.00  0.00      PROA   
ATOM   1292  CB  LEU P  85     -30.921 -85.341 106.185  0.00  0.00      PROA   
ATOM   1293  HB1 LEU P  85     -31.215 -86.100 106.945  0.00  0.00      PROA   
ATOM   1294  HB2 LEU P  85     -30.304 -85.852 105.414  0.00  0.00      PROA   
ATOM   1295  CG  LEU P  85     -32.231 -84.868 105.511  0.00  0.00      PROA   
ATOM   1296  HG  LEU P  85     -31.959 -84.146 104.708  0.00  0.00      PROA   
ATOM   1297  CD1 LEU P  85     -32.935 -86.064 104.851  0.00  0.00      PROA   
ATOM   1298 HD11 LEU P  85     -33.287 -86.783 105.619  0.00  0.00      PROA   
ATOM   1299 HD12 LEU P  85     -32.232 -86.596 104.177  0.00  0.00      PROA   
ATOM   1300 HD13 LEU P  85     -33.809 -85.716 104.262  0.00  0.00      PROA   
ATOM   1301  CD2 LEU P  85     -33.197 -84.158 106.479  0.00  0.00      PROA   
ATOM   1302 HD21 LEU P  85     -32.740 -83.236 106.889  0.00  0.00      PROA   
ATOM   1303 HD22 LEU P  85     -33.460 -84.830 107.324  0.00  0.00      PROA   
ATOM   1304 HD23 LEU P  85     -34.131 -83.875 105.949  0.00  0.00      PROA   
ATOM   1305  C   LEU P  85     -28.966 -84.883 107.603  0.00  0.00      PROA   
ATOM   1306  O   LEU P  85     -27.816 -84.942 107.168  0.00  0.00      PROA   
ATOM   1307  N   LEU P  86     -29.346 -85.391 108.790  0.00  0.00      PROA   
ATOM   1308  HN  LEU P  86     -30.289 -85.290 109.100  0.00  0.00      PROA   
ATOM   1309  CA  LEU P  86     -28.514 -86.137 109.679  0.00  0.00      PROA   
ATOM   1310  HA  LEU P  86     -27.776 -86.681 109.106  0.00  0.00      PROA   
ATOM   1311  CB  LEU P  86     -27.860 -85.260 110.780  0.00  0.00      PROA   
ATOM   1312  HB1 LEU P  86     -28.657 -84.698 111.317  0.00  0.00      PROA   
ATOM   1313  HB2 LEU P  86     -27.212 -84.510 110.276  0.00  0.00      PROA   
ATOM   1314  CG  LEU P  86     -26.997 -86.012 111.827  0.00  0.00      PROA   
ATOM   1315  HG  LEU P  86     -27.648 -86.749 112.351  0.00  0.00      PROA   
ATOM   1316  CD1 LEU P  86     -25.835 -86.796 111.184  0.00  0.00      PROA   
ATOM   1317 HD11 LEU P  86     -25.158 -86.104 110.640  0.00  0.00      PROA   
ATOM   1318 HD12 LEU P  86     -26.215 -87.556 110.470  0.00  0.00      PROA   
ATOM   1319 HD13 LEU P  86     -25.248 -87.321 111.968  0.00  0.00      PROA   
ATOM   1320  CD2 LEU P  86     -26.477 -85.044 112.908  0.00  0.00      PROA   
ATOM   1321 HD21 LEU P  86     -27.328 -84.542 113.415  0.00  0.00      PROA   
ATOM   1322 HD22 LEU P  86     -25.826 -84.269 112.452  0.00  0.00      PROA   
ATOM   1323 HD23 LEU P  86     -25.891 -85.598 113.672  0.00  0.00      PROA   
ATOM   1324  C   LEU P  86     -29.476 -87.102 110.297  0.00  0.00      PROA   
ATOM   1325  O   LEU P  86     -30.616 -86.757 110.596  0.00  0.00      PROA   
ATOM   1326  N   LEU P  87     -29.020 -88.349 110.493  0.00 97.00      PROA   
ATOM   1327  HN  LEU P  87     -28.069 -88.553 110.289  0.00 97.00      PROA   
ATOM   1328  CA  LEU P  87     -29.774 -89.394 111.139  0.00 97.00      PROA   
ATOM   1329  HA  LEU P  87     -30.817 -89.120 111.213  0.00 97.00      PROA   
ATOM   1330  CB  LEU P  87     -29.669 -90.735 110.377  0.00 97.00      PROA   
ATOM   1331  HB1 LEU P  87     -28.595 -91.003 110.261  0.00 97.00      PROA   
ATOM   1332  HB2 LEU P  87     -30.085 -90.597 109.354  0.00 97.00      PROA   
ATOM   1333  CG  LEU P  87     -30.402 -91.920 111.043  0.00 97.00      PROA   
ATOM   1334  HG  LEU P  87     -30.027 -92.033 112.085  0.00 97.00      PROA   
ATOM   1335  CD1 LEU P  87     -31.924 -91.708 111.113  0.00 97.00      PROA   
ATOM   1336 HD11 LEU P  87     -32.336 -91.550 110.094  0.00 97.00      PROA   
ATOM   1337 HD12 LEU P  87     -32.166 -90.825 111.737  0.00 97.00      PROA   
ATOM   1338 HD13 LEU P  87     -32.413 -92.598 111.559  0.00 97.00      PROA   
ATOM   1339  CD2 LEU P  87     -30.078 -93.229 110.315  0.00 97.00      PROA   
ATOM   1340 HD21 LEU P  87     -28.980 -93.387 110.265  0.00 97.00      PROA   
ATOM   1341 HD22 LEU P  87     -30.484 -93.206 109.282  0.00 97.00      PROA   
ATOM   1342 HD23 LEU P  87     -30.535 -94.076 110.867  0.00 97.00      PROA   
ATOM   1343  C   LEU P  87     -29.218 -89.539 112.534  0.00 97.00      PROA   
ATOM   1344  O   LEU P  87     -28.099 -90.001 112.740  0.00 97.00      PROA   
ATOM   1345  N   GLN P  88     -30.011 -89.140 113.544  0.00 97.00      PROA   
ATOM   1346  HN  GLN P  88     -30.926 -88.777 113.366  0.00 97.00      PROA   
ATOM   1347  CA  GLN P  88     -29.621 -89.173 114.930  0.00 97.00      PROA   
ATOM   1348  HA  GLN P  88     -28.554 -89.006 114.997  0.00 97.00      PROA   
ATOM   1349  CB  GLN P  88     -30.344 -88.065 115.737  0.00 97.00      PROA   
ATOM   1350  HB1 GLN P  88     -29.963 -88.093 116.779  0.00 97.00      PROA   
ATOM   1351  HB2 GLN P  88     -31.435 -88.279 115.754  0.00 97.00      PROA   
ATOM   1352  CG  GLN P  88     -30.119 -86.645 115.169  0.00 97.00      PROA   
ATOM   1353  HG1 GLN P  88     -30.490 -86.581 114.125  0.00 97.00      PROA   
ATOM   1354  HG2 GLN P  88     -29.032 -86.417 115.163  0.00 97.00      PROA   
ATOM   1355  CD  GLN P  88     -30.890 -85.595 115.983  0.00 97.00      PROA   
ATOM   1356  OE1 GLN P  88     -32.123 -85.622 116.054  0.00 97.00      PROA   
ATOM   1357  NE2 GLN P  88     -30.149 -84.612 116.567  0.00 97.00      PROA   
ATOM   1358 HE21 GLN P  88     -30.623 -83.812 116.931  0.00 97.00      PROA   
ATOM   1359 HE22 GLN P  88     -29.155 -84.614 116.474  0.00 97.00      PROA   
ATOM   1360  C   GLN P  88     -29.942 -90.541 115.505  0.00 97.00      PROA   
ATOM   1361  O   GLN P  88     -31.082 -90.991 115.474  0.00 97.00      PROA   
ATOM   1362  N   VAL P  89     -28.916 -91.257 116.018  0.00 97.00      PROA   
ATOM   1363  HN  VAL P  89     -27.993 -90.883 116.010  0.00 97.00      PROA   
ATOM   1364  CA  VAL P  89     -29.036 -92.641 116.442  0.00 97.00      PROA   
ATOM   1365  HA  VAL P  89     -30.062 -92.970 116.346  0.00 97.00      PROA   
ATOM   1366  CB  VAL P  89     -28.158 -93.551 115.584  0.00 97.00      PROA   
ATOM   1367  HB  VAL P  89     -27.099 -93.203 115.629  0.00 97.00      PROA   
ATOM   1368  CG1 VAL P  89     -28.213 -95.016 116.054  0.00 97.00      PROA   
ATOM   1369 HG11 VAL P  89     -29.262 -95.374 116.102  0.00 97.00      PROA   
ATOM   1370 HG12 VAL P  89     -27.734 -95.149 117.044  0.00 97.00      PROA   
ATOM   1371 HG13 VAL P  89     -27.662 -95.644 115.326  0.00 97.00      PROA   
ATOM   1372  CG2 VAL P  89     -28.629 -93.460 114.117  0.00 97.00      PROA   
ATOM   1373 HG21 VAL P  89     -28.408 -92.461 113.689  0.00 97.00      PROA   
ATOM   1374 HG22 VAL P  89     -29.721 -93.643 114.047  0.00 97.00      PROA   
ATOM   1375 HG23 VAL P  89     -28.107 -94.220 113.499  0.00 97.00      PROA   
ATOM   1376  C   VAL P  89     -28.657 -92.760 117.906  0.00 97.00      PROA   
ATOM   1377  O   VAL P  89     -27.685 -92.152 118.353  0.00 97.00      PROA   
ATOM   1378  N   SER P  90     -29.436 -93.558 118.689  0.00 97.00      PROA   
ATOM   1379  HN  SER P  90     -30.262 -93.957 118.296  0.00 97.00      PROA   
ATOM   1380  CA  SER P  90     -29.244 -93.776 120.122  0.00 97.00      PROA   
ATOM   1381  HA  SER P  90     -29.373 -92.819 120.610  0.00 97.00      PROA   
ATOM   1382  CB  SER P  90     -30.279 -94.766 120.720  0.00 97.00      PROA   
ATOM   1383  HB1 SER P  90     -30.096 -94.903 121.809  0.00 97.00      PROA   
ATOM   1384  HB2 SER P  90     -30.207 -95.760 120.234  0.00 97.00      PROA   
ATOM   1385  OG  SER P  90     -31.604 -94.267 120.601  0.00 97.00      PROA   
ATOM   1386  HG1 SER P  90     -31.764 -94.066 119.672  0.00 97.00      PROA   
ATOM   1387  C   SER P  90     -27.878 -94.309 120.530  0.00 97.00      PROA   
ATOM   1388  O   SER P  90     -27.285 -93.807 121.483  0.00 97.00      PROA   
ATOM   1389  N   SER P  91     -27.336 -95.327 119.820  0.00 97.00      PROA   
ATOM   1390  HN  SER P  91     -27.821 -95.740 119.056  0.00 97.00      PROA   
ATOM   1391  CA  SER P  91     -25.992 -95.815 120.081  0.00 97.00      PROA   
ATOM   1392  HA  SER P  91     -25.351 -94.943 120.076  0.00 97.00      PROA   
ATOM   1393  CB  SER P  91     -25.801 -96.543 121.441  0.00 97.00      PROA   
ATOM   1394  HB1 SER P  91     -25.053 -97.361 121.400  0.00 97.00      PROA   
ATOM   1395  HB2 SER P  91     -26.764 -96.987 121.773  0.00 97.00      PROA   
ATOM   1396  OG  SER P  91     -25.344 -95.613 122.418  0.00 97.00      PROA   
ATOM   1397  HG1 SER P  91     -26.019 -94.928 122.469  0.00 97.00      PROA   
ATOM   1398  C   SER P  91     -25.485 -96.652 118.936  0.00 97.00      PROA   
ATOM   1399  O   SER P  91     -26.243 -97.092 118.077  0.00 97.00      PROA   
ATOM   1400  N   ARG P  92     -24.146 -96.858 118.885  0.00 97.00      PROA   
ATOM   1401  HN  ARG P  92     -23.554 -96.488 119.598  0.00 97.00      PROA   
ATOM   1402  CA  ARG P  92     -23.475 -97.523 117.781  0.00 97.00      PROA   
ATOM   1403  HA  ARG P  92     -23.971 -97.251 116.857  0.00 97.00      PROA   
ATOM   1404  CB  ARG P  92     -21.984 -97.085 117.713  0.00 97.00      PROA   
ATOM   1405  HB1 ARG P  92     -21.586 -97.368 116.714  0.00 97.00      PROA   
ATOM   1406  HB2 ARG P  92     -21.390 -97.629 118.482  0.00 97.00      PROA   
ATOM   1407  CG  ARG P  92     -21.755 -95.574 117.954  0.00 97.00      PROA   
ATOM   1408  HG1 ARG P  92     -21.965 -95.344 119.022  0.00 97.00      PROA   
ATOM   1409  HG2 ARG P  92     -22.476 -94.982 117.347  0.00 97.00      PROA   
ATOM   1410  CD  ARG P  92     -20.317 -95.099 117.675  0.00 97.00      PROA   
ATOM   1411  HD1 ARG P  92     -19.574 -95.854 118.006  0.00 97.00      PROA   
ATOM   1412  HD2 ARG P  92     -20.102 -94.144 118.206  0.00 97.00      PROA   
ATOM   1413  NE  ARG P  92     -20.167 -94.903 116.198  0.00 97.00      PROA   
ATOM   1414  HE  ARG P  92     -19.976 -95.683 115.609  0.00 97.00      PROA   
ATOM   1415  CZ  ARG P  92     -20.579 -93.787 115.570  0.00 97.00      PROA   
ATOM   1416  NH1 ARG P  92     -20.901 -92.645 116.197  0.00 97.00      PROA   
ATOM   1417 HH11 ARG P  92     -20.438 -92.428 117.052  0.00 97.00      PROA   
ATOM   1418 HH12 ARG P  92     -21.168 -91.900 115.589  0.00 97.00      PROA   
ATOM   1419  NH2 ARG P  92     -20.603 -93.739 114.225  0.00 97.00      PROA   
ATOM   1420 HH21 ARG P  92     -20.148 -94.454 113.707  0.00 97.00      PROA   
ATOM   1421 HH22 ARG P  92     -20.666 -92.826 113.826  0.00 97.00      PROA   
ATOM   1422  C   ARG P  92     -23.540 -99.040 117.934  0.00 97.00      PROA   
ATOM   1423  O   ARG P  92     -23.377 -99.786 116.969  0.00 97.00      PROA   
ATOM   1424  N   VAL P  93     -23.810 -99.528 119.164  0.00 97.00      PROA   
ATOM   1425  HN  VAL P  93     -23.987 -98.913 119.925  0.00 97.00      PROA   
ATOM   1426  CA  VAL P  93     -23.916-100.931 119.488  0.00 97.00      PROA   
ATOM   1427  HA  VAL P  93     -24.269-101.462 118.617  0.00 97.00      PROA   
ATOM   1428  CB  VAL P  93     -22.633-101.590 120.022  0.00 97.00      PROA   
ATOM   1429  HB  VAL P  93     -22.872-102.627 120.358  0.00 97.00      PROA   
ATOM   1430  CG1 VAL P  93     -21.585-101.703 118.894  0.00 97.00      PROA   
ATOM   1431 HG11 VAL P  93     -21.259-100.694 118.565  0.00 97.00      PROA   
ATOM   1432 HG12 VAL P  93     -22.002-102.236 118.017  0.00 97.00      PROA   
ATOM   1433 HG13 VAL P  93     -20.689-102.252 119.255  0.00 97.00      PROA   
ATOM   1434  CG2 VAL P  93     -22.047-100.819 121.227  0.00 97.00      PROA   
ATOM   1435 HG21 VAL P  93     -22.758-100.793 122.077  0.00 97.00      PROA   
ATOM   1436 HG22 VAL P  93     -21.792 -99.776 120.943  0.00 97.00      PROA   
ATOM   1437 HG23 VAL P  93     -21.117-101.316 121.577  0.00 97.00      PROA   
ATOM   1438  C   VAL P  93     -25.001-101.018 120.528  0.00 97.00      PROA   
ATOM   1439  O   VAL P  93     -25.144-100.125 121.360  0.00 97.00      PROA   
ATOM   1440  N   LEU P  94     -25.808-102.103 120.465  0.00 97.00      PROA   
ATOM   1441  HN  LEU P  94     -25.698-102.781 119.745  0.00 97.00      PROA   
ATOM   1442  CA  LEU P  94     -26.846-102.423 121.415  0.00 97.00      PROA   
ATOM   1443  HA  LEU P  94     -26.563-102.067 122.398  0.00 97.00      PROA   
ATOM   1444  CB  LEU P  94     -28.268-101.904 121.050  0.00 97.00      PROA   
ATOM   1445  HB1 LEU P  94     -28.945-102.202 121.884  0.00 97.00      PROA   
ATOM   1446  HB2 LEU P  94     -28.642-102.391 120.124  0.00 97.00      PROA   
ATOM   1447  CG  LEU P  94     -28.425-100.370 120.891  0.00 97.00      PROA   
ATOM   1448  HG  LEU P  94     -27.703 -99.877 121.583  0.00 97.00      PROA   
ATOM   1449  CD1 LEU P  94     -28.158 -99.872 119.457  0.00 97.00      PROA   
ATOM   1450 HD11 LEU P  94     -28.914-100.295 118.761  0.00 97.00      PROA   
ATOM   1451 HD12 LEU P  94     -27.151-100.163 119.102  0.00 97.00      PROA   
ATOM   1452 HD13 LEU P  94     -28.227 -98.764 119.424  0.00 97.00      PROA   
ATOM   1453  CD2 LEU P  94     -29.834 -99.938 121.341  0.00 97.00      PROA   
ATOM   1454 HD21 LEU P  94     -29.986-100.193 122.410  0.00 97.00      PROA   
ATOM   1455 HD22 LEU P  94     -30.606-100.469 120.746  0.00 97.00      PROA   
ATOM   1456 HD23 LEU P  94     -29.970 -98.844 121.217  0.00 97.00      PROA   
ATOM   1457  C   LEU P  94     -26.893-103.935 121.442  0.00 97.00      PROA   
ATOM   1458  O   LEU P  94     -26.329-104.601 120.577  0.00 97.00      PROA   
ATOM   1459  N   THR P  95     -27.569-104.513 122.458  0.00 97.00      PROA   
ATOM   1460  HN  THR P  95     -27.908-103.954 123.215  0.00 97.00      PROA   
ATOM   1461  CA  THR P  95     -27.867-105.930 122.590  0.00 97.00      PROA   
ATOM   1462  HA  THR P  95     -27.214-106.487 121.936  0.00 97.00      PROA   
ATOM   1463  CB  THR P  95     -27.718-106.464 124.021  0.00 97.00      PROA   
ATOM   1464  HB  THR P  95     -28.664-106.363 124.603  0.00 97.00      PROA   
ATOM   1465  OG1 THR P  95     -26.732-105.740 124.740  0.00 97.00      PROA   
ATOM   1466  HG1 THR P  95     -27.143-104.885 124.912  0.00 97.00      PROA   
ATOM   1467  CG2 THR P  95     -27.268-107.930 124.003  0.00 97.00      PROA   
ATOM   1468 HG21 THR P  95     -26.277-108.017 123.510  0.00 97.00      PROA   
ATOM   1469 HG22 THR P  95     -27.994-108.567 123.463  0.00 97.00      PROA   
ATOM   1470 HG23 THR P  95     -27.173-108.304 125.045  0.00 97.00      PROA   
ATOM   1471  C   THR P  95     -29.306-106.109 122.139  0.00 97.00      PROA   
ATOM   1472  O   THR P  95     -30.070-105.154 122.047  0.00 97.00      PROA   
ATOM   1473  N   GLU P  96     -29.727-107.353 121.828  0.00 97.00      PROA   
ATOM   1474  HN  GLU P  96     -29.075-108.110 121.792  0.00 97.00      PROA   
ATOM   1475  CA  GLU P  96     -31.106-107.692 121.539  0.00 97.00      PROA   
ATOM   1476  HA  GLU P  96     -31.408-107.049 120.726  0.00 97.00      PROA   
ATOM   1477  CB  GLU P  96     -31.260-109.171 121.084  0.00 97.00      PROA   
ATOM   1478  HB1 GLU P  96     -30.546-109.357 120.249  0.00 97.00      PROA   
ATOM   1479  HB2 GLU P  96     -32.286-109.313 120.682  0.00 97.00      PROA   
ATOM   1480  CG  GLU P  96     -30.997-110.189 122.217  0.00 97.00      PROA   
ATOM   1481  HG1 GLU P  96     -31.599-109.935 123.112  0.00 97.00      PROA   
ATOM   1482  HG2 GLU P  96     -29.927-110.142 122.505  0.00 97.00      PROA   
ATOM   1483  CD  GLU P  96     -31.342-111.637 121.865  0.00 97.00      PROA   
ATOM   1484  OE1 GLU P  96     -32.182-111.878 120.960  0.00 97.00      PROA   
ATOM   1485  OE2 GLU P  96     -30.768-112.536 122.535  0.00 97.00      PROA   
ATOM   1486  C   GLU P  96     -32.027-107.406 122.725  0.00 97.00      PROA   
ATOM   1487  O   GLU P  96     -31.635-107.493 123.887  0.00 97.00      PROA   
ATOM   1488  N   GLY P  97     -33.290-107.020 122.446  0.00 97.00      PROA   
ATOM   1489  HN  GLY P  97     -33.577-106.940 121.491  0.00 97.00      PROA   
ATOM   1490  CA  GLY P  97     -34.281-106.714 123.463  0.00 97.00      PROA   
ATOM   1491  HA1 GLY P  97     -34.077-107.291 124.354  0.00 97.00      PROA   
ATOM   1492  HA2 GLY P  97     -35.249-106.943 123.046  0.00 97.00      PROA   
ATOM   1493  C   GLY P  97     -34.293-105.262 123.853  0.00 97.00      PROA   
ATOM   1494  O   GLY P  97     -35.326-104.750 124.277  0.00 97.00      PROA   
ATOM   1495  N   GLU P  98     -33.142-104.563 123.730  0.00 97.00      PROA   
ATOM   1496  HN  GLU P  98     -32.302-105.029 123.461  0.00 97.00      PROA   
ATOM   1497  CA  GLU P  98     -32.994-103.149 124.007  0.00 97.00      PROA   
ATOM   1498  HA  GLU P  98     -33.278-103.021 125.038  0.00 97.00      PROA   
ATOM   1499  CB  GLU P  98     -31.512-102.703 123.899  0.00 97.00      PROA   
ATOM   1500  HB1 GLU P  98     -31.457-101.595 123.990  0.00 97.00      PROA   
ATOM   1501  HB2 GLU P  98     -31.117-102.979 122.898  0.00 97.00      PROA   
ATOM   1502  CG  GLU P  98     -30.617-103.309 125.003  0.00 97.00      PROA   
ATOM   1503  HG1 GLU P  98     -30.582-104.417 124.914  0.00 97.00      PROA   
ATOM   1504  HG2 GLU P  98     -31.023-103.049 126.003  0.00 97.00      PROA   
ATOM   1505  CD  GLU P  98     -29.196-102.755 124.930  0.00 97.00      PROA   
ATOM   1506  OE1 GLU P  98     -28.250-103.574 124.947  0.00 97.00      PROA   
ATOM   1507  OE2 GLU P  98     -29.026-101.510 124.882  0.00 97.00      PROA   
ATOM   1508  C   GLU P  98     -33.851-102.244 123.119  0.00 97.00      PROA   
ATOM   1509  O   GLU P  98     -33.939-102.487 121.921  0.00 97.00      PROA   
ATOM   1510  N   PRO P  99     -34.491-101.188 123.613  0.00 97.00      PROA   
ATOM   1511  CD  PRO P  99     -34.850-101.032 125.023  0.00 97.00      PROA   
ATOM   1512  HD1 PRO P  99     -33.971-100.615 125.560  0.00 97.00      PROA   
ATOM   1513  HD2 PRO P  99     -35.162-101.998 125.479  0.00 97.00      PROA   
ATOM   1514  CA  PRO P  99     -35.020-100.099 122.798  0.00 97.00      PROA   
ATOM   1515  HA  PRO P  99     -35.770-100.529 122.153  0.00 97.00      PROA   
ATOM   1516  CB  PRO P  99     -35.631 -99.129 123.823  0.00 97.00      PROA   
ATOM   1517  HB1 PRO P  99     -36.506 -98.586 123.412  0.00 97.00      PROA   
ATOM   1518  HB2 PRO P  99     -34.873 -98.396 124.178  0.00 97.00      PROA   
ATOM   1519  CG  PRO P  99     -36.007-100.035 125.001  0.00 97.00      PROA   
ATOM   1520  HG1 PRO P  99     -36.116 -99.486 125.956  0.00 97.00      PROA   
ATOM   1521  HG2 PRO P  99     -36.951-100.577 124.768  0.00 97.00      PROA   
ATOM   1522  C   PRO P  99     -33.989 -99.401 121.919  0.00 97.00      PROA   
ATOM   1523  O   PRO P  99     -32.915 -99.064 122.411  0.00 97.00      PROA   
ATOM   1524  N   LEU P 100     -34.302 -99.140 120.631  0.00 97.00      PROA   
ATOM   1525  HN  LEU P 100     -35.168 -99.463 120.252  0.00 97.00      PROA   
ATOM   1526  CA  LEU P 100     -33.436 -98.359 119.766  0.00 97.00      PROA   
ATOM   1527  HA  LEU P 100     -32.657 -97.891 120.352  0.00 97.00      PROA   
ATOM   1528  CB  LEU P 100     -32.755 -99.246 118.689  0.00 97.00      PROA   
ATOM   1529  HB1 LEU P 100     -33.524 -99.896 118.222  0.00 97.00      PROA   
ATOM   1530  HB2 LEU P 100     -32.046 -99.920 119.217  0.00 97.00      PROA   
ATOM   1531  CG  LEU P 100     -31.986 -98.526 117.552  0.00 97.00      PROA   
ATOM   1532  HG  LEU P 100     -32.717 -97.944 116.944  0.00 97.00      PROA   
ATOM   1533  CD1 LEU P 100     -30.923 -97.544 118.073  0.00 97.00      PROA   
ATOM   1534 HD11 LEU P 100     -30.238 -98.063 118.774  0.00 97.00      PROA   
ATOM   1535 HD12 LEU P 100     -31.399 -96.695 118.603  0.00 97.00      PROA   
ATOM   1536 HD13 LEU P 100     -30.326 -97.141 117.229  0.00 97.00      PROA   
ATOM   1537  CD2 LEU P 100     -31.330 -99.557 116.614  0.00 97.00      PROA   
ATOM   1538 HD21 LEU P 100     -32.086-100.272 116.230  0.00 97.00      PROA   
ATOM   1539 HD22 LEU P 100     -30.550-100.127 117.162  0.00 97.00      PROA   
ATOM   1540 HD23 LEU P 100     -30.852 -99.046 115.752  0.00 97.00      PROA   
ATOM   1541  C   LEU P 100     -34.233 -97.241 119.139  0.00 97.00      PROA   
ATOM   1542  O   LEU P 100     -35.124 -97.477 118.332  0.00 97.00      PROA   
ATOM   1543  N   ALA P 101     -33.913 -95.971 119.481  0.00 97.00      PROA   
ATOM   1544  HN  ALA P 101     -33.212 -95.778 120.165  0.00 97.00      PROA   
ATOM   1545  CA  ALA P 101     -34.589 -94.811 118.940  0.00 97.00      PROA   
ATOM   1546  HA  ALA P 101     -35.512 -95.117 118.469  0.00 97.00      PROA   
ATOM   1547  CB  ALA P 101     -34.966 -93.814 120.052  0.00 97.00      PROA   
ATOM   1548  HB1 ALA P 101     -34.066 -93.435 120.578  0.00 97.00      PROA   
ATOM   1549  HB2 ALA P 101     -35.609 -94.325 120.803  0.00 97.00      PROA   
ATOM   1550  HB3 ALA P 101     -35.534 -92.954 119.643  0.00 97.00      PROA   
ATOM   1551  C   ALA P 101     -33.741 -94.135 117.874  0.00 97.00      PROA   
ATOM   1552  O   ALA P 101     -32.541 -93.921 118.027  0.00 97.00      PROA   
ATOM   1553  N   LEU P 102     -34.382 -93.811 116.730  0.00 97.00      PROA   
ATOM   1554  HN  LEU P 102     -35.334 -94.083 116.604  0.00 97.00      PROA   
ATOM   1555  CA  LEU P 102     -33.781 -93.186 115.573  0.00 97.00      PROA   
ATOM   1556  HA  LEU P 102     -32.750 -92.934 115.780  0.00 97.00      PROA   
ATOM   1557  CB  LEU P 102     -33.884 -94.098 114.320  0.00 97.00      PROA   
ATOM   1558  HB1 LEU P 102     -33.320 -93.642 113.478  0.00 97.00      PROA   
ATOM   1559  HB2 LEU P 102     -34.953 -94.172 114.017  0.00 97.00      PROA   
ATOM   1560  CG  LEU P 102     -33.392 -95.553 114.509  0.00 97.00      PROA   
ATOM   1561  HG  LEU P 102     -33.938 -96.013 115.367  0.00 97.00      PROA   
ATOM   1562  CD1 LEU P 102     -33.727 -96.393 113.266  0.00 97.00      PROA   
ATOM   1563 HD11 LEU P 102     -33.177 -95.999 112.385  0.00 97.00      PROA   
ATOM   1564 HD12 LEU P 102     -34.816 -96.360 113.051  0.00 97.00      PROA   
ATOM   1565 HD13 LEU P 102     -33.428 -97.449 113.433  0.00 97.00      PROA   
ATOM   1566  CD2 LEU P 102     -31.885 -95.622 114.801  0.00 97.00      PROA   
ATOM   1567 HD21 LEU P 102     -31.635 -95.037 115.709  0.00 97.00      PROA   
ATOM   1568 HD22 LEU P 102     -31.316 -95.212 113.941  0.00 97.00      PROA   
ATOM   1569 HD23 LEU P 102     -31.571 -96.676 114.959  0.00 97.00      PROA   
ATOM   1570  C   LEU P 102     -34.544 -91.915 115.261  0.00 97.00      PROA   
ATOM   1571  O   LEU P 102     -35.770 -91.903 115.289  0.00 97.00      PROA   
ATOM   1572  N   ARG P 103     -33.847 -90.802 114.938  0.00 97.00      PROA   
ATOM   1573  HN  ARG P 103     -32.852 -90.772 115.027  0.00 97.00      PROA   
ATOM   1574  CA  ARG P 103     -34.513 -89.627 114.415  0.00 97.00      PROA   
ATOM   1575  HA  ARG P 103     -35.504 -89.898 114.084  0.00 97.00      PROA   
ATOM   1576  CB  ARG P 103     -34.689 -88.502 115.470  0.00 97.00      PROA   
ATOM   1577  HB1 ARG P 103     -33.694 -88.172 115.840  0.00 97.00      PROA   
ATOM   1578  HB2 ARG P 103     -35.250 -88.916 116.337  0.00 97.00      PROA   
ATOM   1579  CG  ARG P 103     -35.447 -87.296 114.897  0.00 97.00      PROA   
ATOM   1580  HG1 ARG P 103     -36.452 -87.637 114.556  0.00 97.00      PROA   
ATOM   1581  HG2 ARG P 103     -34.885 -86.923 114.013  0.00 97.00      PROA   
ATOM   1582  CD  ARG P 103     -35.597 -86.086 115.811  0.00 97.00      PROA   
ATOM   1583  HD1 ARG P 103     -34.596 -85.695 116.094  0.00 97.00      PROA   
ATOM   1584  HD2 ARG P 103     -36.189 -86.307 116.723  0.00 97.00      PROA   
ATOM   1585  NE  ARG P 103     -36.346 -85.100 114.968  0.00 97.00      PROA   
ATOM   1586  HE  ARG P 103     -36.961 -85.434 114.258  0.00 97.00      PROA   
ATOM   1587  CZ  ARG P 103     -36.054 -83.797 114.881  0.00 97.00      PROA   
ATOM   1588  NH1 ARG P 103     -35.111 -83.174 115.593  0.00 97.00      PROA   
ATOM   1589 HH11 ARG P 103     -34.427 -83.689 116.094  0.00 97.00      PROA   
ATOM   1590 HH12 ARG P 103     -35.004 -82.201 115.372  0.00 97.00      PROA   
ATOM   1591  NH2 ARG P 103     -36.705 -83.042 113.982  0.00 97.00      PROA   
ATOM   1592 HH21 ARG P 103     -37.378 -83.466 113.378  0.00 97.00      PROA   
ATOM   1593 HH22 ARG P 103     -36.351 -82.119 113.841  0.00 97.00      PROA   
ATOM   1594  C   ARG P 103     -33.811 -89.064 113.195  0.00 97.00      PROA   
ATOM   1595  O   ARG P 103     -32.696 -88.566 113.265  0.00 97.00      PROA   
ATOM   1596  N   CYS P 104     -34.497 -89.052 112.031  0.00 97.00      PROA   
ATOM   1597  HN  CYS P 104     -35.361 -89.550 111.959  0.00 97.00      PROA   
ATOM   1598  CA  CYS P 104     -34.143 -88.230 110.887  0.00 97.00      PROA   
ATOM   1599  HA  CYS P 104     -33.090 -88.379 110.691  0.00 97.00      PROA   
ATOM   1600  CB  CYS P 104     -34.968 -88.641 109.642  0.00 97.00      PROA   
ATOM   1601  HB1 CYS P 104     -36.012 -88.271 109.733  0.00 97.00      PROA   
ATOM   1602  HB2 CYS P 104     -35.029 -89.753 109.634  0.00 97.00      PROA   
ATOM   1603  SG  CYS P 104     -34.230 -88.107 108.070  0.00 97.00      PROA   
ATOM   1604  C   CYS P 104     -34.377 -86.757 111.200  0.00 97.00      PROA   
ATOM   1605  O   CYS P 104     -35.426 -86.391 111.717  0.00 97.00      PROA   
ATOM   1606  N   HSD P 105     -33.391 -85.876 110.925  0.00 97.00      PROA   
ATOM   1607  HN  HSD P 105     -32.539 -86.177 110.502  0.00 97.00      PROA   
ATOM   1608  CA  HSD P 105     -33.371 -84.534 111.472  0.00 97.00      PROA   
ATOM   1609  HA  HSD P 105     -34.381 -84.168 111.605  0.00 97.00      PROA   
ATOM   1610  CB  HSD P 105     -32.671 -84.573 112.855  0.00 97.00      PROA   
ATOM   1611  HB1 HSD P 105     -31.915 -85.388 112.797  0.00 97.00      PROA   
ATOM   1612  HB2 HSD P 105     -33.410 -84.880 113.626  0.00 97.00      PROA   
ATOM   1613  ND1 HSD P 105     -32.485 -82.210 113.818  0.00 97.00      PROA   
ATOM   1614  HD1 HSD P 105     -33.399 -81.861 113.591  0.00 97.00      PROA   
ATOM   1615  CG  HSD P 105     -31.916 -83.374 113.348  0.00 97.00      PROA   
ATOM   1616  CE1 HSD P 105     -31.509 -81.528 114.464  0.00 97.00      PROA   
ATOM   1617  HE1 HSD P 105     -31.680 -80.565 114.944  0.00 97.00      PROA   
ATOM   1618  NE2 HSD P 105     -30.356 -82.165 114.435  0.00 97.00      PROA   
ATOM   1619  CD2 HSD P 105     -30.612 -83.322 113.725  0.00 97.00      PROA   
ATOM   1620  HD2 HSD P 105     -29.830 -84.058 113.581  0.00 97.00      PROA   
ATOM   1621  C   HSD P 105     -32.712 -83.601 110.487  0.00 97.00      PROA   
ATOM   1622  O   HSD P 105     -31.864 -84.014 109.703  0.00 97.00      PROA   
ATOM   1623  N   ALA P 106     -33.134 -82.316 110.462  0.00 97.00      PROA   
ATOM   1624  HN  ALA P 106     -33.744 -81.946 111.164  0.00 97.00      PROA   
ATOM   1625  CA  ALA P 106     -32.873 -81.416 109.363  0.00 97.00      PROA   
ATOM   1626  HA  ALA P 106     -32.310 -81.922 108.596  0.00 97.00      PROA   
ATOM   1627  CB  ALA P 106     -34.209 -80.922 108.774  0.00 97.00      PROA   
ATOM   1628  HB1 ALA P 106     -34.839 -80.485 109.578  0.00 97.00      PROA   
ATOM   1629  HB2 ALA P 106     -34.770 -81.783 108.348  0.00 97.00      PROA   
ATOM   1630  HB3 ALA P 106     -34.059 -80.171 107.973  0.00 97.00      PROA   
ATOM   1631  C   ALA P 106     -32.038 -80.251 109.826  0.00 97.00      PROA   
ATOM   1632  O   ALA P 106     -32.074 -79.868 110.991  0.00 97.00      PROA   
ATOM   1633  N   TRP P 107     -31.207 -79.677 108.920  0.00 97.00      PROA   
ATOM   1634  HN  TRP P 107     -31.113 -80.064 108.002  0.00 97.00      PROA   
ATOM   1635  CA  TRP P 107     -30.336 -78.566 109.255  0.00 97.00      PROA   
ATOM   1636  HA  TRP P 107     -29.782 -78.915 110.114  0.00 97.00      PROA   
ATOM   1637  CB  TRP P 107     -29.238 -78.279 108.183  0.00 97.00      PROA   
ATOM   1638  HB1 TRP P 107     -29.739 -78.195 107.193  0.00 97.00      PROA   
ATOM   1639  HB2 TRP P 107     -28.570 -79.163 108.146  0.00 97.00      PROA   
ATOM   1640  CG  TRP P 107     -28.404 -77.056 108.420  0.00 97.00      PROA   
ATOM   1641  CD1 TRP P 107     -28.284 -75.978 107.585  0.00 97.00      PROA   
ATOM   1642  HD1 TRP P 107     -28.608 -75.971 106.554  0.00 97.00      PROA   
ATOM   1643  NE1 TRP P 107     -27.729 -74.926 108.269  0.00 97.00      PROA   
ATOM   1644  HE1 TRP P 107     -27.426 -74.078 107.893  0.00 97.00      PROA   
ATOM   1645  CE2 TRP P 107     -27.500 -75.291 109.559  0.00 97.00      PROA   
ATOM   1646  CD2 TRP P 107     -27.862 -76.651 109.688  0.00 97.00      PROA   
ATOM   1647  CE3 TRP P 107     -27.685 -77.296 110.912  0.00 97.00      PROA   
ATOM   1648  HE3 TRP P 107     -27.881 -78.351 111.035  0.00 97.00      PROA   
ATOM   1649  CZ3 TRP P 107     -27.310 -76.537 112.016  0.00 97.00      PROA   
ATOM   1650  HZ3 TRP P 107     -27.118 -77.017 112.969  0.00 97.00      PROA   
ATOM   1651  CZ2 TRP P 107     -27.101 -74.539 110.649  0.00 97.00      PROA   
ATOM   1652  HZ2 TRP P 107     -26.826 -73.498 110.563  0.00 97.00      PROA   
ATOM   1653  CH2 TRP P 107     -27.155 -75.151 111.902  0.00 97.00      PROA   
ATOM   1654  HH2 TRP P 107     -26.712 -74.626 112.751  0.00 97.00      PROA   
ATOM   1655  C   TRP P 107     -31.074 -77.316 109.740  0.00 97.00      PROA   
ATOM   1656  O   TRP P 107     -31.756 -76.612 108.995  0.00 97.00      PROA   
ATOM   1657  N   LYS P 108     -30.927 -77.067 111.065  0.00 97.00      PROA   
ATOM   1658  HN  LYS P 108     -30.309 -77.652 111.582  0.00 97.00      PROA   
ATOM   1659  CA  LYS P 108     -31.583 -76.048 111.856  0.00 97.00      PROA   
ATOM   1660  HA  LYS P 108     -31.259 -76.239 112.866  0.00 97.00      PROA   
ATOM   1661  CB  LYS P 108     -31.113 -74.628 111.427  0.00 97.00      PROA   
ATOM   1662  HB1 LYS P 108     -31.590 -74.349 110.465  0.00 97.00      PROA   
ATOM   1663  HB2 LYS P 108     -30.017 -74.706 111.230  0.00 97.00      PROA   
ATOM   1664  CG  LYS P 108     -31.297 -73.509 112.474  0.00 97.00      PROA   
ATOM   1665  HG1 LYS P 108     -32.383 -73.332 112.627  0.00 97.00      PROA   
ATOM   1666  HG2 LYS P 108     -30.858 -72.574 112.057  0.00 97.00      PROA   
ATOM   1667  CD  LYS P 108     -30.638 -73.854 113.827  0.00 97.00      PROA   
ATOM   1668  HD1 LYS P 108     -29.632 -74.296 113.641  0.00 97.00      PROA   
ATOM   1669  HD2 LYS P 108     -31.262 -74.643 114.305  0.00 97.00      PROA   
ATOM   1670  CE  LYS P 108     -30.505 -72.715 114.856  0.00 97.00      PROA   
ATOM   1671  HE1 LYS P 108     -30.225 -73.139 115.848  0.00 97.00      PROA   
ATOM   1672  HE2 LYS P 108     -31.455 -72.157 114.978  0.00 97.00      PROA   
ATOM   1673  NZ  LYS P 108     -29.427 -71.764 114.488  0.00 97.00      PROA   
ATOM   1674  HZ1 LYS P 108     -28.578 -72.286 114.196  0.00 97.00      PROA   
ATOM   1675  HZ2 LYS P 108     -29.120 -71.243 115.329  0.00 97.00      PROA   
ATOM   1676  HZ3 LYS P 108     -29.725 -71.101 113.744  0.00 97.00      PROA   
ATOM   1677  C   LYS P 108     -33.094 -76.266 111.837  0.00 97.00      PROA   
ATOM   1678  O   LYS P 108     -33.874 -75.329 111.695  0.00 97.00      PROA   
ATOM   1679  N   ASP P 109     -33.497 -77.552 112.008  0.00 97.00      PROA   
ATOM   1680  HN  ASP P 109     -32.786 -78.229 112.183  0.00 97.00      PROA   
ATOM   1681  CA  ASP P 109     -34.794 -78.196 111.842  0.00 97.00      PROA   
ATOM   1682  HA  ASP P 109     -34.533 -79.020 111.200  0.00 97.00      PROA   
ATOM   1683  CB  ASP P 109     -35.335 -78.780 113.176  0.00 97.00      PROA   
ATOM   1684  HB1 ASP P 109     -36.432 -78.656 113.288  0.00 97.00      PROA   
ATOM   1685  HB2 ASP P 109     -34.847 -78.244 114.021  0.00 97.00      PROA   
ATOM   1686  CG  ASP P 109     -35.047 -80.267 113.349  0.00 97.00      PROA   
ATOM   1687  OD1 ASP P 109     -34.781 -80.999 112.364  0.00 97.00      PROA   
ATOM   1688  OD2 ASP P 109     -35.211 -80.706 114.511  0.00 97.00      PROA   
ATOM   1689  C   ASP P 109     -35.908 -77.510 111.069  0.00 97.00      PROA   
ATOM   1690  O   ASP P 109     -36.558 -76.577 111.537  0.00 97.00      PROA   
ATOM   1691  N   LYS P 110     -36.163 -78.027 109.845  0.00 97.00      PROA   
ATOM   1692  HN  LYS P 110     -35.677 -78.843 109.546  0.00 97.00      PROA   
ATOM   1693  CA  LYS P 110     -37.178 -77.550 108.933  0.00 97.00      PROA   
ATOM   1694  HA  LYS P 110     -37.789 -76.806 109.425  0.00 97.00      PROA   
ATOM   1695  CB  LYS P 110     -36.564 -76.986 107.620  0.00 97.00      PROA   
ATOM   1696  HB1 LYS P 110     -37.371 -76.539 107.000  0.00 97.00      PROA   
ATOM   1697  HB2 LYS P 110     -36.111 -77.820 107.038  0.00 97.00      PROA   
ATOM   1698  CG  LYS P 110     -35.454 -75.932 107.840  0.00 97.00      PROA   
ATOM   1699  HG1 LYS P 110     -35.100 -75.583 106.844  0.00 97.00      PROA   
ATOM   1700  HG2 LYS P 110     -34.587 -76.422 108.338  0.00 97.00      PROA   
ATOM   1701  CD  LYS P 110     -35.899 -74.727 108.693  0.00 97.00      PROA   
ATOM   1702  HD1 LYS P 110     -36.337 -75.103 109.639  0.00 97.00      PROA   
ATOM   1703  HD2 LYS P 110     -36.708 -74.169 108.174  0.00 97.00      PROA   
ATOM   1704  CE  LYS P 110     -34.765 -73.779 109.106  0.00 97.00      PROA   
ATOM   1705  HE1 LYS P 110     -33.950 -74.337 109.606  0.00 97.00      PROA   
ATOM   1706  HE2 LYS P 110     -35.144 -72.989 109.790  0.00 97.00      PROA   
ATOM   1707  NZ  LYS P 110     -34.159 -73.133 107.928  0.00 97.00      PROA   
ATOM   1708  HZ1 LYS P 110     -34.908 -72.724 107.334  0.00 97.00      PROA   
ATOM   1709  HZ2 LYS P 110     -33.643 -73.863 107.397  0.00 97.00      PROA   
ATOM   1710  HZ3 LYS P 110     -33.499 -72.391 108.235  0.00 97.00      PROA   
ATOM   1711  C   LYS P 110     -38.041 -78.756 108.638  0.00 97.00      PROA   
ATOM   1712  O   LYS P 110     -37.524 -79.864 108.522  0.00 97.00      PROA   
ATOM   1713  N   LEU P 111     -39.384 -78.575 108.556  0.00 97.00      PROA   
ATOM   1714  HN  LEU P 111     -39.782 -77.666 108.664  0.00 97.00      PROA   
ATOM   1715  CA  LEU P 111     -40.367 -79.645 108.518  0.00 97.00      PROA   
ATOM   1716  HA  LEU P 111     -40.102 -80.359 109.286  0.00 97.00      PROA   
ATOM   1717  CB  LEU P 111     -41.803 -79.111 108.810  0.00 97.00      PROA   
ATOM   1718  HB1 LEU P 111     -42.535 -79.939 108.667  0.00 97.00      PROA   
ATOM   1719  HB2 LEU P 111     -42.050 -78.314 108.075  0.00 97.00      PROA   
ATOM   1720  CG  LEU P 111     -42.078 -78.564 110.240  0.00 97.00      PROA   
ATOM   1721  HG  LEU P 111     -43.182 -78.392 110.287  0.00 97.00      PROA   
ATOM   1722  CD1 LEU P 111     -41.738 -79.591 111.335  0.00 97.00      PROA   
ATOM   1723 HD11 LEU P 111     -40.643 -79.769 111.372  0.00 97.00      PROA   
ATOM   1724 HD12 LEU P 111     -42.252 -80.555 111.138  0.00 97.00      PROA   
ATOM   1725 HD13 LEU P 111     -42.062 -79.211 112.327  0.00 97.00      PROA   
ATOM   1726  CD2 LEU P 111     -41.425 -77.202 110.546  0.00 97.00      PROA   
ATOM   1727 HD21 LEU P 111     -41.638 -76.474 109.736  0.00 97.00      PROA   
ATOM   1728 HD22 LEU P 111     -40.327 -77.309 110.665  0.00 97.00      PROA   
ATOM   1729 HD23 LEU P 111     -41.829 -76.798 111.498  0.00 97.00      PROA   
ATOM   1730  C   LEU P 111     -40.411 -80.427 107.209  0.00 97.00      PROA   
ATOM   1731  O   LEU P 111     -41.383 -80.359 106.459  0.00 97.00      PROA   
ATOM   1732  N   VAL P 112     -39.364 -81.238 106.928  0.00 97.00      PROA   
ATOM   1733  HN  VAL P 112     -38.529 -81.152 107.470  0.00 97.00      PROA   
ATOM   1734  CA  VAL P 112     -39.304 -82.150 105.800  0.00 97.00      PROA   
ATOM   1735  HA  VAL P 112     -39.417 -81.528 104.922  0.00 97.00      PROA   
ATOM   1736  CB  VAL P 112     -37.962 -82.872 105.649  0.00 97.00      PROA   
ATOM   1737  HB  VAL P 112     -38.017 -83.578 104.786  0.00 97.00      PROA   
ATOM   1738  CG1 VAL P 112     -36.883 -81.822 105.309  0.00 97.00      PROA   
ATOM   1739 HG11 VAL P 112     -36.726 -81.130 106.163  0.00 97.00      PROA   
ATOM   1740 HG12 VAL P 112     -37.191 -81.232 104.421  0.00 97.00      PROA   
ATOM   1741 HG13 VAL P 112     -35.917 -82.320 105.081  0.00 97.00      PROA   
ATOM   1742  CG2 VAL P 112     -37.587 -83.679 106.913  0.00 97.00      PROA   
ATOM   1743 HG21 VAL P 112     -38.373 -84.419 107.163  0.00 97.00      PROA   
ATOM   1744 HG22 VAL P 112     -37.439 -83.008 107.785  0.00 97.00      PROA   
ATOM   1745 HG23 VAL P 112     -36.637 -84.231 106.740  0.00 97.00      PROA   
ATOM   1746  C   VAL P 112     -40.452 -83.147 105.757  0.00 97.00      PROA   
ATOM   1747  O   VAL P 112     -40.903 -83.679 106.771  0.00 97.00      PROA   
ATOM   1748  N   TYR P 113     -40.956 -83.382 104.528  0.00 97.00      PROA   
ATOM   1749  HN  TYR P 113     -40.555 -82.927 103.735  0.00 97.00      PROA   
ATOM   1750  CA  TYR P 113     -42.093 -84.221 104.242  0.00 97.00      PROA   
ATOM   1751  HA  TYR P 113     -42.500 -84.581 105.174  0.00 97.00      PROA   
ATOM   1752  CB  TYR P 113     -43.255 -83.472 103.514  0.00 97.00      PROA   
ATOM   1753  HB1 TYR P 113     -43.704 -82.758 104.240  0.00 97.00      PROA   
ATOM   1754  HB2 TYR P 113     -44.056 -84.175 103.205  0.00 97.00      PROA   
ATOM   1755  CG  TYR P 113     -42.817 -82.655 102.316  0.00 97.00      PROA   
ATOM   1756  CD1 TYR P 113     -42.253 -81.376 102.486  0.00 97.00      PROA   
ATOM   1757  HD1 TYR P 113     -42.094 -80.989 103.482  0.00 97.00      PROA   
ATOM   1758  CE1 TYR P 113     -41.878 -80.606 101.380  0.00 97.00      PROA   
ATOM   1759  HE1 TYR P 113     -41.424 -79.637 101.528  0.00 97.00      PROA   
ATOM   1760  CZ  TYR P 113     -42.105 -81.087 100.085  0.00 97.00      PROA   
ATOM   1761  OH  TYR P 113     -41.706 -80.324  98.972  0.00 97.00      PROA   
ATOM   1762  HH  TYR P 113     -40.947 -79.801  99.249  0.00 97.00      PROA   
ATOM   1763  CD2 TYR P 113     -43.058 -83.114 101.009  0.00 97.00      PROA   
ATOM   1764  HD2 TYR P 113     -43.519 -84.077 100.858  0.00 97.00      PROA   
ATOM   1765  CE2 TYR P 113     -42.709 -82.334  99.898  0.00 97.00      PROA   
ATOM   1766  HE2 TYR P 113     -42.882 -82.705  98.898  0.00 97.00      PROA   
ATOM   1767  C   TYR P 113     -41.604 -85.446 103.505  0.00 97.00      PROA   
ATOM   1768  O   TYR P 113     -40.487 -85.480 103.009  0.00 97.00      PROA   
ATOM   1769  N   ASN P 114     -42.416 -86.523 103.479  0.00 97.00      PROA   
ATOM   1770  HN  ASN P 114     -43.311 -86.453 103.917  0.00 97.00      PROA   
ATOM   1771  CA  ASN P 114     -42.093 -87.801 102.861  0.00 97.00      PROA   
ATOM   1772  HA  ASN P 114     -42.903 -88.454 103.143  0.00 97.00      PROA   
ATOM   1773  CB  ASN P 114     -42.015 -87.732 101.305  0.00 97.00      PROA   
ATOM   1774  HB1 ASN P 114     -41.794 -88.732 100.875  0.00 97.00      PROA   
ATOM   1775  HB2 ASN P 114     -41.203 -87.037 101.003  0.00 97.00      PROA   
ATOM   1776  CG  ASN P 114     -43.310 -87.222 100.659  0.00 97.00      PROA   
ATOM   1777  OD1 ASN P 114     -43.276 -86.360  99.774  0.00 97.00      PROA   
ATOM   1778  ND2 ASN P 114     -44.482 -87.751 101.099  0.00 97.00      PROA   
ATOM   1779 HD21 ASN P 114     -45.317 -87.445 100.645  0.00 97.00      PROA   
ATOM   1780 HD22 ASN P 114     -44.482 -88.479 101.783  0.00 97.00      PROA   
ATOM   1781  C   ASN P 114     -40.841 -88.465 103.422  0.00 97.00      PROA   
ATOM   1782  O   ASN P 114     -39.929 -88.846 102.689  0.00 97.00      PROA   
ATOM   1783  N   VAL P 115     -40.781 -88.622 104.762  0.00 97.00      PROA   
ATOM   1784  HN  VAL P 115     -41.573 -88.396 105.325  0.00 97.00      PROA   
ATOM   1785  CA  VAL P 115     -39.626 -89.142 105.462  0.00 97.00      PROA   
ATOM   1786  HA  VAL P 115     -38.754 -88.766 104.952  0.00 97.00      PROA   
ATOM   1787  CB  VAL P 115     -39.530 -88.638 106.899  0.00 97.00      PROA   
ATOM   1788  HB  VAL P 115     -40.450 -88.917 107.461  0.00 97.00      PROA   
ATOM   1789  CG1 VAL P 115     -38.299 -89.236 107.619  0.00 97.00      PROA   
ATOM   1790 HG11 VAL P 115     -37.376 -89.025 107.038  0.00 97.00      PROA   
ATOM   1791 HG12 VAL P 115     -38.395 -90.333 107.748  0.00 97.00      PROA   
ATOM   1792 HG13 VAL P 115     -38.189 -88.781 108.626  0.00 97.00      PROA   
ATOM   1793  CG2 VAL P 115     -39.424 -87.098 106.855  0.00 97.00      PROA   
ATOM   1794 HG21 VAL P 115     -40.357 -86.638 106.470  0.00 97.00      PROA   
ATOM   1795 HG22 VAL P 115     -38.580 -86.789 106.202  0.00 97.00      PROA   
ATOM   1796 HG23 VAL P 115     -39.237 -86.696 107.873  0.00 97.00      PROA   
ATOM   1797  C   VAL P 115     -39.571 -90.657 105.388  0.00 97.00      PROA   
ATOM   1798  O   VAL P 115     -40.485 -91.361 105.801  0.00 97.00      PROA   
ATOM   1799  N   LEU P 116     -38.456 -91.183 104.847  0.00 97.00      PROA   
ATOM   1800  HN  LEU P 116     -37.754 -90.565 104.499  0.00 97.00      PROA   
ATOM   1801  CA  LEU P 116     -38.204 -92.593 104.661  0.00 97.00      PROA   
ATOM   1802  HA  LEU P 116     -39.062 -93.172 104.966  0.00 97.00      PROA   
ATOM   1803  CB  LEU P 116     -37.842 -92.910 103.187  0.00 97.00      PROA   
ATOM   1804  HB1 LEU P 116     -37.430 -93.939 103.089  0.00 97.00      PROA   
ATOM   1805  HB2 LEU P 116     -37.051 -92.196 102.869  0.00 97.00      PROA   
ATOM   1806  CG  LEU P 116     -39.018 -92.791 102.192  0.00 97.00      PROA   
ATOM   1807  HG  LEU P 116     -39.567 -91.842 102.398  0.00 97.00      PROA   
ATOM   1808  CD1 LEU P 116     -38.505 -92.727 100.742  0.00 97.00      PROA   
ATOM   1809 HD11 LEU P 116     -37.948 -93.657 100.495  0.00 97.00      PROA   
ATOM   1810 HD12 LEU P 116     -37.828 -91.859 100.608  0.00 97.00      PROA   
ATOM   1811 HD13 LEU P 116     -39.358 -92.627 100.038  0.00 97.00      PROA   
ATOM   1812  CD2 LEU P 116     -39.992 -93.969 102.354  0.00 97.00      PROA   
ATOM   1813 HD21 LEU P 116     -40.377 -94.015 103.392  0.00 97.00      PROA   
ATOM   1814 HD22 LEU P 116     -39.474 -94.925 102.127  0.00 97.00      PROA   
ATOM   1815 HD23 LEU P 116     -40.850 -93.860 101.658  0.00 97.00      PROA   
ATOM   1816  C   LEU P 116     -37.029 -93.008 105.510  0.00 97.00      PROA   
ATOM   1817  O   LEU P 116     -35.956 -92.423 105.432  0.00 97.00      PROA   
ATOM   1818  N   TYR P 117     -37.209 -94.065 106.330  0.00 97.00      PROA   
ATOM   1819  HN  TYR P 117     -38.121 -94.459 106.435  0.00 97.00      PROA   
ATOM   1820  CA  TYR P 117     -36.144 -94.726 107.058  0.00 97.00      PROA   
ATOM   1821  HA  TYR P 117     -35.285 -94.071 107.113  0.00 97.00      PROA   
ATOM   1822  CB  TYR P 117     -36.552 -95.126 108.501  0.00 97.00      PROA   
ATOM   1823  HB1 TYR P 117     -35.812 -95.826 108.945  0.00 97.00      PROA   
ATOM   1824  HB2 TYR P 117     -37.544 -95.628 108.494  0.00 97.00      PROA   
ATOM   1825  CG  TYR P 117     -36.633 -93.911 109.398  0.00 97.00      PROA   
ATOM   1826  CD1 TYR P 117     -35.580 -93.623 110.287  0.00 97.00      PROA   
ATOM   1827  HD1 TYR P 117     -34.698 -94.247 110.297  0.00 97.00      PROA   
ATOM   1828  CE1 TYR P 117     -35.665 -92.542 111.172  0.00 97.00      PROA   
ATOM   1829  HE1 TYR P 117     -34.855 -92.335 111.856  0.00 97.00      PROA   
ATOM   1830  CZ  TYR P 117     -36.807 -91.738 111.179  0.00 97.00      PROA   
ATOM   1831  OH  TYR P 117     -36.878 -90.671 112.087  0.00 97.00      PROA   
ATOM   1832  HH  TYR P 117     -37.775 -90.324 112.090  0.00 97.00      PROA   
ATOM   1833  CD2 TYR P 117     -37.780 -93.094 109.423  0.00 97.00      PROA   
ATOM   1834  HD2 TYR P 117     -38.602 -93.307 108.756  0.00 97.00      PROA   
ATOM   1835  CE2 TYR P 117     -37.865 -92.007 110.304  0.00 97.00      PROA   
ATOM   1836  HE2 TYR P 117     -38.745 -91.380 110.312  0.00 97.00      PROA   
ATOM   1837  C   TYR P 117     -35.710 -95.964 106.301  0.00 97.00      PROA   
ATOM   1838  O   TYR P 117     -36.537 -96.770 105.887  0.00 97.00      PROA   
ATOM   1839  N   TYR P 118     -34.381 -96.125 106.099  0.00 97.00      PROA   
ATOM   1840  HN  TYR P 118     -33.740 -95.441 106.444  0.00 97.00      PROA   
ATOM   1841  CA  TYR P 118     -33.769 -97.176 105.313  0.00 97.00      PROA   
ATOM   1842  HA  TYR P 118     -34.532 -97.830 104.931  0.00 97.00      PROA   
ATOM   1843  CB  TYR P 118     -32.851 -96.671 104.148  0.00 97.00      PROA   
ATOM   1844  HB1 TYR P 118     -32.426 -97.545 103.607  0.00 97.00      PROA   
ATOM   1845  HB2 TYR P 118     -32.007 -96.093 104.579  0.00 97.00      PROA   
ATOM   1846  CG  TYR P 118     -33.508 -95.761 103.126  0.00 97.00      PROA   
ATOM   1847  CD1 TYR P 118     -33.923 -94.465 103.474  0.00 97.00      PROA   
ATOM   1848  HD1 TYR P 118     -33.857 -94.134 104.495  0.00 97.00      PROA   
ATOM   1849  CE1 TYR P 118     -34.392 -93.571 102.509  0.00 97.00      PROA   
ATOM   1850  HE1 TYR P 118     -34.700 -92.586 102.818  0.00 97.00      PROA   
ATOM   1851  CZ  TYR P 118     -34.435 -93.945 101.163  0.00 97.00      PROA   
ATOM   1852  OH  TYR P 118     -34.871 -93.012 100.201  0.00 97.00      PROA   
ATOM   1853  HH  TYR P 118     -35.098 -92.209 100.685  0.00 97.00      PROA   
ATOM   1854  CD2 TYR P 118     -33.554 -96.123 101.764  0.00 97.00      PROA   
ATOM   1855  HD2 TYR P 118     -33.200 -97.095 101.460  0.00 97.00      PROA   
ATOM   1856  CE2 TYR P 118     -34.017 -95.227 100.789  0.00 97.00      PROA   
ATOM   1857  HE2 TYR P 118     -34.033 -95.521  99.749  0.00 97.00      PROA   
ATOM   1858  C   TYR P 118     -32.881 -97.995 106.222  0.00 97.00      PROA   
ATOM   1859  O   TYR P 118     -32.266 -97.470 107.146  0.00 97.00      PROA   
ATOM   1860  N   ARG P 119     -32.795 -99.320 105.965  0.00 97.00      PROA   
ATOM   1861  HN  ARG P 119     -33.348 -99.729 105.241  0.00 97.00      PROA   
ATOM   1862  CA  ARG P 119     -31.823-100.194 106.578  0.00 97.00      PROA   
ATOM   1863  HA  ARG P 119     -31.007 -99.590 106.940  0.00 97.00      PROA   
ATOM   1864  CB  ARG P 119     -32.361-101.005 107.787  0.00 97.00      PROA   
ATOM   1865  HB1 ARG P 119     -33.349-101.441 107.518  0.00 97.00      PROA   
ATOM   1866  HB2 ARG P 119     -32.519-100.280 108.617  0.00 97.00      PROA   
ATOM   1867  CG  ARG P 119     -31.411-102.131 108.250  0.00 97.00      PROA   
ATOM   1868  HG1 ARG P 119     -30.380-101.710 108.269  0.00 97.00      PROA   
ATOM   1869  HG2 ARG P 119     -31.422-102.964 107.514  0.00 97.00      PROA   
ATOM   1870  CD  ARG P 119     -31.656-102.703 109.651  0.00 97.00      PROA   
ATOM   1871  HD1 ARG P 119     -31.768-101.906 110.406  0.00 97.00      PROA   
ATOM   1872  HD2 ARG P 119     -30.787-103.326 109.947  0.00 97.00      PROA   
ATOM   1873  NE  ARG P 119     -32.841-103.612 109.654  0.00 97.00      PROA   
ATOM   1874  HE  ARG P 119     -32.679-104.596 109.642  0.00 97.00      PROA   
ATOM   1875  CZ  ARG P 119     -34.071-103.250 110.074  0.00 97.00      PROA   
ATOM   1876  NH1 ARG P 119     -34.480-101.982 110.126  0.00 97.00      PROA   
ATOM   1877 HH11 ARG P 119     -33.871-101.295 109.745  0.00 97.00      PROA   
ATOM   1878 HH12 ARG P 119     -35.447-101.806 110.289  0.00 97.00      PROA   
ATOM   1879  NH2 ARG P 119     -34.887-104.230 110.486  0.00 97.00      PROA   
ATOM   1880 HH21 ARG P 119     -34.461-105.128 110.584  0.00 97.00      PROA   
ATOM   1881 HH22 ARG P 119     -35.649-104.004 111.090  0.00 97.00      PROA   
ATOM   1882  C   ARG P 119     -31.248-101.111 105.524  0.00 97.00      PROA   
ATOM   1883  O   ARG P 119     -31.982-101.805 104.824  0.00 97.00      PROA   
ATOM   1884  N   ASN P 120     -29.898-101.130 105.395  0.00 97.00      PROA   
ATOM   1885  HN  ASN P 120     -29.342-100.567 106.007  0.00 97.00      PROA   
ATOM   1886  CA  ASN P 120     -29.149-101.989 104.489  0.00 97.00      PROA   
ATOM   1887  HA  ASN P 120     -28.121-101.662 104.550  0.00 97.00      PROA   
ATOM   1888  CB  ASN P 120     -29.198-103.485 104.915  0.00 97.00      PROA   
ATOM   1889  HB1 ASN P 120     -28.589-104.108 104.227  0.00 97.00      PROA   
ATOM   1890  HB2 ASN P 120     -30.248-103.847 104.897  0.00 97.00      PROA   
ATOM   1891  CG  ASN P 120     -28.614-103.635 106.326  0.00 97.00      PROA   
ATOM   1892  OD1 ASN P 120     -27.775-102.839 106.753  0.00 97.00      PROA   
ATOM   1893  ND2 ASN P 120     -29.091-104.659 107.085  0.00 97.00      PROA   
ATOM   1894 HD21 ASN P 120     -28.765-104.746 108.026  0.00 97.00      PROA   
ATOM   1895 HD22 ASN P 120     -29.730-105.316 106.689  0.00 97.00      PROA   
ATOM   1896  C   ASN P 120     -29.551-101.800 103.034  0.00 97.00      PROA   
ATOM   1897  O   ASN P 120     -29.810-102.759 102.309  0.00 97.00      PROA   
ATOM   1898  N   GLY P 121     -29.624-100.524 102.584  0.00 97.00      PROA   
ATOM   1899  HN  GLY P 121     -29.379 -99.776 103.196  0.00 97.00      PROA   
ATOM   1900  CA  GLY P 121     -30.033-100.151 101.238  0.00 97.00      PROA   
ATOM   1901  HA1 GLY P 121     -29.733-100.923 100.542  0.00 97.00      PROA   
ATOM   1902  HA2 GLY P 121     -29.571 -99.200 101.017  0.00 97.00      PROA   
ATOM   1903  C   GLY P 121     -31.521 -99.955 101.094  0.00 97.00      PROA   
ATOM   1904  O   GLY P 121     -31.959 -99.051 100.387  0.00 97.00      PROA   
ATOM   1905  N   LYS P 122     -32.347-100.800 101.742  0.00 97.00      PROA   
ATOM   1906  HN  LYS P 122     -31.973-101.522 102.322  0.00 97.00      PROA   
ATOM   1907  CA  LYS P 122     -33.784-100.778 101.557  0.00 97.00      PROA   
ATOM   1908  HA  LYS P 122     -33.990-100.395 100.567  0.00 97.00      PROA   
ATOM   1909  CB  LYS P 122     -34.394-102.207 101.584  0.00 97.00      PROA   
ATOM   1910  HB1 LYS P 122     -33.957-102.761 102.446  0.00 97.00      PROA   
ATOM   1911  HB2 LYS P 122     -34.081-102.733 100.656  0.00 97.00      PROA   
ATOM   1912  CG  LYS P 122     -35.925-102.228 101.719  0.00 97.00      PROA   
ATOM   1913  HG1 LYS P 122     -36.356-101.488 101.006  0.00 97.00      PROA   
ATOM   1914  HG2 LYS P 122     -36.191-101.910 102.753  0.00 97.00      PROA   
ATOM   1915  CD  LYS P 122     -36.605-103.577 101.467  0.00 97.00      PROA   
ATOM   1916  HD1 LYS P 122     -36.185-104.329 102.172  0.00 97.00      PROA   
ATOM   1917  HD2 LYS P 122     -36.375-103.904 100.428  0.00 97.00      PROA   
ATOM   1918  CE  LYS P 122     -38.123-103.451 101.667  0.00 97.00      PROA   
ATOM   1919  HE1 LYS P 122     -38.538-102.676 100.986  0.00 97.00      PROA   
ATOM   1920  HE2 LYS P 122     -38.351-103.161 102.715  0.00 97.00      PROA   
ATOM   1921  NZ  LYS P 122     -38.815-104.727 101.381  0.00 97.00      PROA   
ATOM   1922  HZ1 LYS P 122     -38.436-105.471 102.000  0.00 97.00      PROA   
ATOM   1923  HZ2 LYS P 122     -38.658-104.988 100.387  0.00 97.00      PROA   
ATOM   1924  HZ3 LYS P 122     -39.835-104.617 101.555  0.00 97.00      PROA   
ATOM   1925  C   LYS P 122     -34.528 -99.872 102.521  0.00 97.00      PROA   
ATOM   1926  O   LYS P 122     -34.386 -99.978 103.733  0.00 97.00      PROA   
ATOM   1927  N   ALA P 123     -35.407 -98.985 101.990  0.00 97.00      PROA   
ATOM   1928  HN  ALA P 123     -35.438 -98.828 101.006  0.00 97.00      PROA   
ATOM   1929  CA  ALA P 123     -36.421 -98.290 102.762  0.00 97.00      PROA   
ATOM   1930  HA  ALA P 123     -35.927 -97.742 103.545  0.00 97.00      PROA   
ATOM   1931  CB  ALA P 123     -37.170 -97.263 101.891  0.00 97.00      PROA   
ATOM   1932  HB1 ALA P 123     -37.707 -97.765 101.059  0.00 97.00      PROA   
ATOM   1933  HB2 ALA P 123     -36.446 -96.545 101.449  0.00 97.00      PROA   
ATOM   1934  HB3 ALA P 123     -37.899 -96.684 102.495  0.00 97.00      PROA   
ATOM   1935  C   ALA P 123     -37.420 -99.249 103.402  0.00 97.00      PROA   
ATOM   1936  O   ALA P 123     -37.979-100.118 102.734  0.00 97.00      PROA   
ATOM   1937  N   PHE P 124     -37.664 -99.115 104.728  0.00 97.00      PROA   
ATOM   1938  HN  PHE P 124     -37.193 -98.413 105.259  0.00 97.00      PROA   
ATOM   1939  CA  PHE P 124     -38.521-100.037 105.451  0.00 97.00      PROA   
ATOM   1940  HA  PHE P 124     -39.027-100.691 104.755  0.00 97.00      PROA   
ATOM   1941  CB  PHE P 124     -37.704-100.943 106.433  0.00 97.00      PROA   
ATOM   1942  HB1 PHE P 124     -36.845-101.382 105.879  0.00 97.00      PROA   
ATOM   1943  HB2 PHE P 124     -38.349-101.783 106.771  0.00 97.00      PROA   
ATOM   1944  CG  PHE P 124     -37.159-100.242 107.662  0.00 97.00      PROA   
ATOM   1945  CD1 PHE P 124     -35.974 -99.492 107.598  0.00 97.00      PROA   
ATOM   1946  HD1 PHE P 124     -35.465 -99.397 106.651  0.00 97.00      PROA   
ATOM   1947  CE1 PHE P 124     -35.468 -98.849 108.735  0.00 97.00      PROA   
ATOM   1948  HE1 PHE P 124     -34.567 -98.258 108.667  0.00 97.00      PROA   
ATOM   1949  CZ  PHE P 124     -36.140 -98.965 109.958  0.00 97.00      PROA   
ATOM   1950  HZ  PHE P 124     -35.765 -98.454 110.833  0.00 97.00      PROA   
ATOM   1951  CD2 PHE P 124     -37.808-100.372 108.904  0.00 97.00      PROA   
ATOM   1952  HD2 PHE P 124     -38.717-100.951 108.972  0.00 97.00      PROA   
ATOM   1953  CE2 PHE P 124     -37.306 -99.735 110.045  0.00 97.00      PROA   
ATOM   1954  HE2 PHE P 124     -37.826 -99.823 110.988  0.00 97.00      PROA   
ATOM   1955  C   PHE P 124     -39.622 -99.299 106.185  0.00 97.00      PROA   
ATOM   1956  O   PHE P 124     -40.598 -99.929 106.591  0.00 97.00      PROA   
ATOM   1957  N   LYS P 125     -39.532 -97.958 106.361  0.00 97.00      PROA   
ATOM   1958  HN  LYS P 125     -38.735 -97.440 106.063  0.00 97.00      PROA   
ATOM   1959  CA  LYS P 125     -40.588 -97.266 107.076  0.00 97.00      PROA   
ATOM   1960  HA  LYS P 125     -41.520 -97.776 106.874  0.00 97.00      PROA   
ATOM   1961  CB  LYS P 125     -40.333 -97.307 108.605  0.00 97.00      PROA   
ATOM   1962  HB1 LYS P 125     -40.049 -96.318 109.015  0.00 97.00      PROA   
ATOM   1963  HB2 LYS P 125     -39.451 -97.967 108.775  0.00 97.00      PROA   
ATOM   1964  CG  LYS P 125     -41.496 -97.938 109.394  0.00 97.00      PROA   
ATOM   1965  HG1 LYS P 125     -41.182 -98.069 110.454  0.00 97.00      PROA   
ATOM   1966  HG2 LYS P 125     -41.698 -98.951 108.981  0.00 97.00      PROA   
ATOM   1967  CD  LYS P 125     -42.797 -97.120 109.355  0.00 97.00      PROA   
ATOM   1968  HD1 LYS P 125     -43.563 -97.658 109.958  0.00 97.00      PROA   
ATOM   1969  HD2 LYS P 125     -43.169 -97.070 108.307  0.00 97.00      PROA   
ATOM   1970  CE  LYS P 125     -42.616 -95.703 109.906  0.00 97.00      PROA   
ATOM   1971  HE1 LYS P 125     -41.889 -95.125 109.295  0.00 97.00      PROA   
ATOM   1972  HE2 LYS P 125     -42.256 -95.743 110.956  0.00 97.00      PROA   
ATOM   1973  NZ  LYS P 125     -43.889 -94.955 109.887  0.00 97.00      PROA   
ATOM   1974  HZ1 LYS P 125     -44.670 -95.532 110.251  0.00 97.00      PROA   
ATOM   1975  HZ2 LYS P 125     -44.090 -94.668 108.904  0.00 97.00      PROA   
ATOM   1976  HZ3 LYS P 125     -43.782 -94.090 110.457  0.00 97.00      PROA   
ATOM   1977  C   LYS P 125     -40.789 -95.844 106.591  0.00 97.00      PROA   
ATOM   1978  O   LYS P 125     -39.908 -94.997 106.689  0.00 97.00      PROA   
ATOM   1979  N   PHE P 126     -42.011 -95.556 106.085  0.00 97.00      PROA   
ATOM   1980  HN  PHE P 126     -42.671 -96.293 105.960  0.00 97.00      PROA   
ATOM   1981  CA  PHE P 126     -42.440 -94.268 105.577  0.00 97.00      PROA   
ATOM   1982  HA  PHE P 126     -41.565 -93.681 105.337  0.00 97.00      PROA   
ATOM   1983  CB  PHE P 126     -43.240 -94.502 104.256  0.00 97.00      PROA   
ATOM   1984  HB1 PHE P 126     -44.013 -95.282 104.437  0.00 97.00      PROA   
ATOM   1985  HB2 PHE P 126     -42.553 -94.896 103.478  0.00 97.00      PROA   
ATOM   1986  CG  PHE P 126     -43.924 -93.281 103.693  0.00 97.00      PROA   
ATOM   1987  CD1 PHE P 126     -43.164 -92.230 103.155  0.00 97.00      PROA   
ATOM   1988  HD1 PHE P 126     -42.086 -92.279 103.174  0.00 97.00      PROA   
ATOM   1989  CE1 PHE P 126     -43.793 -91.121 102.581  0.00 97.00      PROA   
ATOM   1990  HE1 PHE P 126     -43.191 -90.343 102.139  0.00 97.00      PROA   
ATOM   1991  CZ  PHE P 126     -45.191 -91.038 102.562  0.00 97.00      PROA   
ATOM   1992  HZ  PHE P 126     -45.685 -90.186 102.121  0.00 97.00      PROA   
ATOM   1993  CD2 PHE P 126     -45.328 -93.196 103.654  0.00 97.00      PROA   
ATOM   1994  HD2 PHE P 126     -45.928 -94.004 104.046  0.00 97.00      PROA   
ATOM   1995  CE2 PHE P 126     -45.958 -92.076 103.102  0.00 97.00      PROA   
ATOM   1996  HE2 PHE P 126     -47.036 -92.022 103.070  0.00 97.00      PROA   
ATOM   1997  C   PHE P 126     -43.250 -93.464 106.593  0.00 97.00      PROA   
ATOM   1998  O   PHE P 126     -44.058 -94.012 107.332  0.00 97.00      PROA   
ATOM   1999  N   PHE P 127     -43.066 -92.121 106.613  0.00 97.00      PROA   
ATOM   2000  HN  PHE P 127     -42.322 -91.720 106.082  0.00 97.00      PROA   
ATOM   2001  CA  PHE P 127     -43.912 -91.162 107.303  0.00 97.00      PROA   
ATOM   2002  HA  PHE P 127     -44.861 -91.622 107.541  0.00 97.00      PROA   
ATOM   2003  CB  PHE P 127     -43.260 -90.545 108.571  0.00 97.00      PROA   
ATOM   2004  HB1 PHE P 127     -43.909 -89.752 109.002  0.00 97.00      PROA   
ATOM   2005  HB2 PHE P 127     -42.291 -90.071 108.299  0.00 97.00      PROA   
ATOM   2006  CG  PHE P 127     -42.988 -91.540 109.668  0.00 97.00      PROA   
ATOM   2007  CD1 PHE P 127     -43.936 -91.745 110.688  0.00 97.00      PROA   
ATOM   2008  HD1 PHE P 127     -44.901 -91.262 110.627  0.00 97.00      PROA   
ATOM   2009  CE1 PHE P 127     -43.611 -92.492 111.829  0.00 97.00      PROA   
ATOM   2010  HE1 PHE P 127     -44.328 -92.603 112.629  0.00 97.00      PROA   
ATOM   2011  CZ  PHE P 127     -42.331 -93.045 111.957  0.00 97.00      PROA   
ATOM   2012  HZ  PHE P 127     -42.068 -93.597 112.847  0.00 97.00      PROA   
ATOM   2013  CD2 PHE P 127     -41.709 -92.109 109.808  0.00 97.00      PROA   
ATOM   2014  HD2 PHE P 127     -40.958 -91.918 109.055  0.00 97.00      PROA   
ATOM   2015  CE2 PHE P 127     -41.379 -92.852 110.949  0.00 97.00      PROA   
ATOM   2016  HE2 PHE P 127     -40.384 -93.257 111.065  0.00 97.00      PROA   
ATOM   2017  C   PHE P 127     -44.176 -89.992 106.369  0.00 97.00      PROA   
ATOM   2018  O   PHE P 127     -43.297 -89.562 105.634  0.00 97.00      PROA   
ATOM   2019  N   HSD P 128     -45.400 -89.414 106.375  0.00 97.00      PROA   
ATOM   2020  HN  HSD P 128     -46.155 -89.807 106.897  0.00 97.00      PROA   
ATOM   2021  CA  HSD P 128     -45.698 -88.182 105.654  0.00 97.00      PROA   
ATOM   2022  HA  HSD P 128     -45.380 -88.341 104.632  0.00 97.00      PROA   
ATOM   2023  CB  HSD P 128     -47.213 -87.876 105.601  0.00 97.00      PROA   
ATOM   2024  HB1 HSD P 128     -47.420 -86.791 105.472  0.00 97.00      PROA   
ATOM   2025  HB2 HSD P 128     -47.687 -88.194 106.553  0.00 97.00      PROA   
ATOM   2026  ND1 HSD P 128     -47.939 -88.073 103.179  0.00 97.00      PROA   
ATOM   2027  HD1 HSD P 128     -47.620 -87.167 102.899  0.00 97.00      PROA   
ATOM   2028  CG  HSD P 128     -47.859 -88.600 104.453  0.00 97.00      PROA   
ATOM   2029  CE1 HSD P 128     -48.638 -88.961 102.430  0.00 97.00      PROA   
ATOM   2030  HE1 HSD P 128     -48.872 -88.798 101.378  0.00 97.00      PROA   
ATOM   2031  NE2 HSD P 128     -49.024 -90.008 103.132  0.00 97.00      PROA   
ATOM   2032  CD2 HSD P 128     -48.544 -89.775 104.409  0.00 97.00      PROA   
ATOM   2033  HD2 HSD P 128     -48.753 -90.488 105.197  0.00 97.00      PROA   
ATOM   2034  C   HSD P 128     -44.923 -86.954 106.108  0.00 97.00      PROA   
ATOM   2035  O   HSD P 128     -44.578 -86.113 105.283  0.00 97.00      PROA   
ATOM   2036  N   TRP P 129     -44.638 -86.823 107.421  0.00 97.00      PROA   
ATOM   2037  HN  TRP P 129     -44.909 -87.529 108.065  0.00 97.00      PROA   
ATOM   2038  CA  TRP P 129     -43.978 -85.672 108.009  0.00 97.00      PROA   
ATOM   2039  HA  TRP P 129     -43.557 -85.047 107.231  0.00 97.00      PROA   
ATOM   2040  CB  TRP P 129     -44.924 -84.830 108.915  0.00 97.00      PROA   
ATOM   2041  HB1 TRP P 129     -44.407 -83.891 109.213  0.00 97.00      PROA   
ATOM   2042  HB2 TRP P 129     -45.146 -85.393 109.848  0.00 97.00      PROA   
ATOM   2043  CG  TRP P 129     -46.235 -84.479 108.280  0.00 97.00      PROA   
ATOM   2044  CD1 TRP P 129     -46.521 -83.345 107.565  0.00 97.00      PROA   
ATOM   2045  HD1 TRP P 129     -45.822 -82.540 107.390  0.00 97.00      PROA   
ATOM   2046  NE1 TRP P 129     -47.819 -83.397 107.122  0.00 97.00      PROA   
ATOM   2047  HE1 TRP P 129     -48.318 -82.670 106.703  0.00 97.00      PROA   
ATOM   2048  CE2 TRP P 129     -48.400 -84.559 107.536  0.00 97.00      PROA   
ATOM   2049  CD2 TRP P 129     -47.437 -85.270 108.286  0.00 97.00      PROA   
ATOM   2050  CE3 TRP P 129     -47.785 -86.492 108.864  0.00 97.00      PROA   
ATOM   2051  HE3 TRP P 129     -47.083 -87.044 109.472  0.00 97.00      PROA   
ATOM   2052  CZ3 TRP P 129     -49.078 -86.988 108.665  0.00 97.00      PROA   
ATOM   2053  HZ3 TRP P 129     -49.369 -87.927 109.114  0.00 97.00      PROA   
ATOM   2054  CZ2 TRP P 129     -49.679 -85.054 107.328  0.00 97.00      PROA   
ATOM   2055  HZ2 TRP P 129     -50.412 -84.506 106.755  0.00 97.00      PROA   
ATOM   2056  CH2 TRP P 129     -50.005 -86.284 107.901  0.00 97.00      PROA   
ATOM   2057  HH2 TRP P 129     -51.000 -86.685 107.766  0.00 97.00      PROA   
ATOM   2058  C   TRP P 129     -42.846 -86.204 108.855  0.00 97.00      PROA   
ATOM   2059  O   TRP P 129     -42.725 -87.410 109.062  0.00 97.00      PROA   
ATOM   2060  N   ASN P 130     -41.958 -85.313 109.357  0.00 97.00      PROA   
ATOM   2061  HN  ASN P 130     -42.001 -84.348 109.103  0.00 97.00      PROA   
ATOM   2062  CA  ASN P 130     -40.890 -85.686 110.266  0.00 97.00      PROA   
ATOM   2063  HA  ASN P 130     -40.300 -86.422 109.739  0.00 97.00      PROA   
ATOM   2064  CB  ASN P 130     -39.993 -84.456 110.594  0.00 97.00      PROA   
ATOM   2065  HB1 ASN P 130     -40.537 -83.746 111.252  0.00 97.00      PROA   
ATOM   2066  HB2 ASN P 130     -39.729 -83.920 109.656  0.00 97.00      PROA   
ATOM   2067  CG  ASN P 130     -38.701 -84.866 111.297  0.00 97.00      PROA   
ATOM   2068  OD1 ASN P 130     -38.441 -84.469 112.432  0.00 97.00      PROA   
ATOM   2069  ND2 ASN P 130     -37.880 -85.704 110.612  0.00 97.00      PROA   
ATOM   2070 HD21 ASN P 130     -37.010 -85.952 111.040  0.00 97.00      PROA   
ATOM   2071 HD22 ASN P 130     -38.106 -85.983 109.681  0.00 97.00      PROA   
ATOM   2072  C   ASN P 130     -41.393 -86.352 111.553  0.00 97.00      PROA   
ATOM   2073  O   ASN P 130     -42.312 -85.872 112.213  0.00 97.00      PROA   
ATOM   2074  N   SER P 131     -40.780 -87.498 111.925  0.00 97.00      PROA   
ATOM   2075  HN  SER P 131     -40.028 -87.874 111.389  0.00 97.00      PROA   
ATOM   2076  CA  SER P 131     -41.175 -88.282 113.076  0.00 97.00      PROA   
ATOM   2077  HA  SER P 131     -41.413 -87.623 113.899  0.00 97.00      PROA   
ATOM   2078  CB  SER P 131     -42.371 -89.241 112.783  0.00 97.00      PROA   
ATOM   2079  HB1 SER P 131     -42.148 -89.841 111.876  0.00 97.00      PROA   
ATOM   2080  HB2 SER P 131     -43.265 -88.618 112.568  0.00 97.00      PROA   
ATOM   2081  OG  SER P 131     -42.695 -90.121 113.864  0.00 97.00      PROA   
ATOM   2082  HG1 SER P 131     -42.041 -90.830 113.860  0.00 97.00      PROA   
ATOM   2083  C   SER P 131     -39.970 -89.090 113.442  0.00 97.00      PROA   
ATOM   2084  O   SER P 131     -39.098 -89.305 112.611  0.00 97.00      PROA   
ATOM   2085  N   ASN P 132     -39.913 -89.582 114.700  0.00 97.00      PROA   
ATOM   2086  HN  ASN P 132     -40.660 -89.394 115.333  0.00 97.00      PROA   
ATOM   2087  CA  ASN P 132     -38.920 -90.539 115.141  0.00 97.00      PROA   
ATOM   2088  HA  ASN P 132     -37.969 -90.272 114.701  0.00 97.00      PROA   
ATOM   2089  CB  ASN P 132     -38.747 -90.544 116.697  0.00 97.00      PROA   
ATOM   2090  HB1 ASN P 132     -38.631 -89.502 117.062  0.00 97.00      PROA   
ATOM   2091  HB2 ASN P 132     -37.811 -91.091 116.945  0.00 97.00      PROA   
ATOM   2092  CG  ASN P 132     -39.882 -91.253 117.455  0.00 97.00      PROA   
ATOM   2093  OD1 ASN P 132     -39.842 -92.473 117.637  0.00 97.00      PROA   
ATOM   2094  ND2 ASN P 132     -40.899 -90.491 117.935  0.00 97.00      PROA   
ATOM   2095 HD21 ASN P 132     -41.627 -90.959 118.432  0.00 97.00      PROA   
ATOM   2096 HD22 ASN P 132     -40.896 -89.500 117.816  0.00 97.00      PROA   
ATOM   2097  C   ASN P 132     -39.306 -91.914 114.624  0.00 97.00      PROA   
ATOM   2098  O   ASN P 132     -40.434 -92.141 114.193  0.00 97.00      PROA   
ATOM   2099  N   LEU P 133     -38.361 -92.871 114.694  0.00 97.00      PROA   
ATOM   2100  HN  LEU P 133     -37.421 -92.642 114.940  0.00 97.00      PROA   
ATOM   2101  CA  LEU P 133     -38.661 -94.274 114.578  0.00 97.00      PROA   
ATOM   2102  HA  LEU P 133     -39.730 -94.430 114.587  0.00 97.00      PROA   
ATOM   2103  CB  LEU P 133     -38.062 -94.859 113.277  0.00 97.00      PROA   
ATOM   2104  HB1 LEU P 133     -36.954 -94.893 113.319  0.00 97.00      PROA   
ATOM   2105  HB2 LEU P 133     -38.325 -94.136 112.468  0.00 97.00      PROA   
ATOM   2106  CG  LEU P 133     -38.612 -96.234 112.836  0.00 97.00      PROA   
ATOM   2107  HG  LEU P 133     -39.722 -96.221 112.953  0.00 97.00      PROA   
ATOM   2108  CD1 LEU P 133     -38.302 -96.451 111.348  0.00 97.00      PROA   
ATOM   2109 HD11 LEU P 133     -37.203 -96.454 111.190  0.00 97.00      PROA   
ATOM   2110 HD12 LEU P 133     -38.742 -95.636 110.737  0.00 97.00      PROA   
ATOM   2111 HD13 LEU P 133     -38.714 -97.422 111.004  0.00 97.00      PROA   
ATOM   2112  CD2 LEU P 133     -38.051 -97.410 113.652  0.00 97.00      PROA   
ATOM   2113 HD21 LEU P 133     -38.391 -97.367 114.705  0.00 97.00      PROA   
ATOM   2114 HD22 LEU P 133     -36.940 -97.386 113.637  0.00 97.00      PROA   
ATOM   2115 HD23 LEU P 133     -38.389 -98.376 113.223  0.00 97.00      PROA   
ATOM   2116  C   LEU P 133     -38.075 -94.919 115.813  0.00 97.00      PROA   
ATOM   2117  O   LEU P 133     -36.864 -94.939 115.998  0.00 97.00      PROA   
ATOM   2118  N   THR P 134     -38.934 -95.474 116.701  0.00 97.00      PROA   
ATOM   2119  HN  THR P 134     -39.919 -95.416 116.564  0.00 97.00      PROA   
ATOM   2120  CA  THR P 134     -38.486 -96.143 117.912  0.00 97.00      PROA   
ATOM   2121  HA  THR P 134     -37.419 -96.024 118.029  0.00 97.00      PROA   
ATOM   2122  CB  THR P 134     -39.129 -95.621 119.193  0.00 97.00      PROA   
ATOM   2123  HB  THR P 134     -40.239 -95.685 119.128  0.00 97.00      PROA   
ATOM   2124  OG1 THR P 134     -38.760 -94.265 119.407  0.00 97.00      PROA   
ATOM   2125  HG1 THR P 134     -39.159 -93.751 118.700  0.00 97.00      PROA   
ATOM   2126  CG2 THR P 134     -38.634 -96.403 120.427  0.00 97.00      PROA   
ATOM   2127 HG21 THR P 134     -37.523 -96.388 120.464  0.00 97.00      PROA   
ATOM   2128 HG22 THR P 134     -38.981 -97.456 120.417  0.00 97.00      PROA   
ATOM   2129 HG23 THR P 134     -39.019 -95.925 121.353  0.00 97.00      PROA   
ATOM   2130  C   THR P 134     -38.762 -97.618 117.769  0.00 97.00      PROA   
ATOM   2131  O   THR P 134     -39.898 -98.047 117.582  0.00 97.00      PROA   
ATOM   2132  N   ILE P 135     -37.696 -98.438 117.868  0.00 97.00      PROA   
ATOM   2133  HN  ILE P 135     -36.779 -98.054 117.985  0.00 97.00      PROA   
ATOM   2134  CA  ILE P 135     -37.763 -99.881 117.831  0.00 97.00      PROA   
ATOM   2135  HA  ILE P 135     -38.648-100.191 117.293  0.00 97.00      PROA   
ATOM   2136  CB  ILE P 135     -36.524-100.488 117.166  0.00 97.00      PROA   
ATOM   2137  HB  ILE P 135     -35.631-100.130 117.728  0.00 97.00      PROA   
ATOM   2138  CG2 ILE P 135     -36.555-102.031 117.242  0.00 97.00      PROA   
ATOM   2139 HG21 ILE P 135     -37.450-102.431 116.720  0.00 97.00      PROA   
ATOM   2140 HG22 ILE P 135     -36.568-102.382 118.291  0.00 97.00      PROA   
ATOM   2141 HG23 ILE P 135     -35.648-102.457 116.767  0.00 97.00      PROA   
ATOM   2142  CG1 ILE P 135     -36.343-100.009 115.701  0.00 97.00      PROA   
ATOM   2143 HG11 ILE P 135     -36.736 -98.979 115.580  0.00 97.00      PROA   
ATOM   2144 HG12 ILE P 135     -36.938-100.666 115.029  0.00 97.00      PROA   
ATOM   2145  CD  ILE P 135     -34.872 -99.978 115.264  0.00 97.00      PROA   
ATOM   2146  HD1 ILE P 135     -34.355-100.931 115.506  0.00 97.00      PROA   
ATOM   2147  HD2 ILE P 135     -34.346 -99.159 115.798  0.00 97.00      PROA   
ATOM   2148  HD3 ILE P 135     -34.784 -99.790 114.174  0.00 97.00      PROA   
ATOM   2149  C   ILE P 135     -37.865-100.344 119.272  0.00 97.00      PROA   
ATOM   2150  O   ILE P 135     -36.919-100.213 120.038  0.00 97.00      PROA   
ATOM   2151  N   LEU P 136     -39.032-100.891 119.683  0.00 97.00      PROA   
ATOM   2152  HN  LEU P 136     -39.812-100.920 119.062  0.00 97.00      PROA   
ATOM   2153  CA  LEU P 136     -39.320-101.319 121.044  0.00 97.00      PROA   
ATOM   2154  HA  LEU P 136     -39.167-100.458 121.680  0.00 97.00      PROA   
ATOM   2155  CB  LEU P 136     -40.787-101.813 121.200  0.00 97.00      PROA   
ATOM   2156  HB1 LEU P 136     -40.914-102.220 122.229  0.00 97.00      PROA   
ATOM   2157  HB2 LEU P 136     -40.977-102.640 120.483  0.00 97.00      PROA   
ATOM   2158  CG  LEU P 136     -41.908-100.746 121.034  0.00 97.00      PROA   
ATOM   2159  HG  LEU P 136     -42.855-101.253 121.346  0.00 97.00      PROA   
ATOM   2160  CD1 LEU P 136     -41.715 -99.542 121.974  0.00 97.00      PROA   
ATOM   2161 HD11 LEU P 136     -40.824 -98.953 121.672  0.00 97.00      PROA   
ATOM   2162 HD12 LEU P 136     -41.578 -99.885 123.021  0.00 97.00      PROA   
ATOM   2163 HD13 LEU P 136     -42.603 -98.878 121.932  0.00 97.00      PROA   
ATOM   2164  CD2 LEU P 136     -42.139-100.274 119.584  0.00 97.00      PROA   
ATOM   2165 HD21 LEU P 136     -42.227-101.141 118.897  0.00 97.00      PROA   
ATOM   2166 HD22 LEU P 136     -41.308 -99.623 119.246  0.00 97.00      PROA   
ATOM   2167 HD23 LEU P 136     -43.076 -99.681 119.527  0.00 97.00      PROA   
ATOM   2168  C   LEU P 136     -38.389-102.395 121.586  0.00 97.00      PROA   
ATOM   2169  O   LEU P 136     -37.990-102.347 122.749  0.00 97.00      PROA   
ATOM   2170  N   LYS P 137     -38.026-103.392 120.751  0.00 97.00      PROA   
ATOM   2171  HN  LYS P 137     -38.394-103.433 119.828  0.00 97.00      PROA   
ATOM   2172  CA  LYS P 137     -37.019-104.375 121.087  0.00 97.00      PROA   
ATOM   2173  HA  LYS P 137     -36.382-103.990 121.873  0.00 97.00      PROA   
ATOM   2174  CB  LYS P 137     -37.636-105.723 121.545  0.00 97.00      PROA   
ATOM   2175  HB1 LYS P 137     -36.835-106.489 121.627  0.00 97.00      PROA   
ATOM   2176  HB2 LYS P 137     -38.359-106.074 120.776  0.00 97.00      PROA   
ATOM   2177  CG  LYS P 137     -38.358-105.644 122.904  0.00 97.00      PROA   
ATOM   2178  HG1 LYS P 137     -39.201-104.922 122.840  0.00 97.00      PROA   
ATOM   2179  HG2 LYS P 137     -37.641-105.246 123.652  0.00 97.00      PROA   
ATOM   2180  CD  LYS P 137     -38.895-107.010 123.369  0.00 97.00      PROA   
ATOM   2181  HD1 LYS P 137     -38.061-107.748 123.359  0.00 97.00      PROA   
ATOM   2182  HD2 LYS P 137     -39.650-107.359 122.630  0.00 97.00      PROA   
ATOM   2183  CE  LYS P 137     -39.546-107.002 124.760  0.00 97.00      PROA   
ATOM   2184  HE1 LYS P 137     -39.941-108.016 124.995  0.00 97.00      PROA   
ATOM   2185  HE2 LYS P 137     -40.375-106.268 124.819  0.00 97.00      PROA   
ATOM   2186  NZ  LYS P 137     -38.540-106.674 125.796  0.00 97.00      PROA   
ATOM   2187  HZ1 LYS P 137     -38.409-105.645 125.885  0.00 97.00      PROA   
ATOM   2188  HZ2 LYS P 137     -37.640-107.107 125.506  0.00 97.00      PROA   
ATOM   2189  HZ3 LYS P 137     -38.826-107.082 126.709  0.00 97.00      PROA   
ATOM   2190  C   LYS P 137     -36.146-104.606 119.873  0.00 97.00      PROA   
ATOM   2191  O   LYS P 137     -36.603-105.133 118.861  0.00 97.00      PROA   
ATOM   2192  N   THR P 138     -34.846-104.224 119.938  0.00 97.00      PROA   
ATOM   2193  HN  THR P 138     -34.504-103.724 120.736  0.00 97.00      PROA   
ATOM   2194  CA  THR P 138     -33.899-104.426 118.850  0.00 97.00      PROA   
ATOM   2195  HA  THR P 138     -34.450-104.260 117.935  0.00 97.00      PROA   
ATOM   2196  CB  THR P 138     -32.741-103.426 118.838  0.00 97.00      PROA   
ATOM   2197  HB  THR P 138     -33.155-102.419 119.080  0.00 97.00      PROA   
ATOM   2198  OG1 THR P 138     -32.138-103.338 117.552  0.00 97.00      PROA   
ATOM   2199  HG1 THR P 138     -31.413-102.720 117.661  0.00 97.00      PROA   
ATOM   2200  CG2 THR P 138     -31.644-103.769 119.857  0.00 97.00      PROA   
ATOM   2201 HG21 THR P 138     -31.113-104.706 119.586  0.00 97.00      PROA   
ATOM   2202 HG22 THR P 138     -32.075-103.889 120.870  0.00 97.00      PROA   
ATOM   2203 HG23 THR P 138     -30.892-102.953 119.899  0.00 97.00      PROA   
ATOM   2204  C   THR P 138     -33.425-105.869 118.816  0.00 97.00      PROA   
ATOM   2205  O   THR P 138     -33.698-106.661 119.709  0.00 97.00      PROA   
ATOM   2206  N   ASN P 139     -32.758-106.266 117.715  0.00 97.00      PROA   
ATOM   2207  HN  ASN P 139     -32.469-105.597 117.037  0.00 97.00      PROA   
ATOM   2208  CA  ASN P 139     -32.460-107.655 117.451  0.00 97.00      PROA   
ATOM   2209  HA  ASN P 139     -31.978-108.069 118.327  0.00 97.00      PROA   
ATOM   2210  CB  ASN P 139     -33.743-108.481 117.123  0.00 97.00      PROA   
ATOM   2211  HB1 ASN P 139     -34.384-108.526 118.030  0.00 97.00      PROA   
ATOM   2212  HB2 ASN P 139     -33.489-109.527 116.855  0.00 97.00      PROA   
ATOM   2213  CG  ASN P 139     -34.529-107.855 115.962  0.00 97.00      PROA   
ATOM   2214  OD1 ASN P 139     -34.153-108.016 114.798  0.00 97.00      PROA   
ATOM   2215  ND2 ASN P 139     -35.651-107.149 116.272  0.00 97.00      PROA   
ATOM   2216 HD21 ASN P 139     -36.204-106.785 115.524  0.00 97.00      PROA   
ATOM   2217 HD22 ASN P 139     -35.908-106.999 117.226  0.00 97.00      PROA   
ATOM   2218  C   ASN P 139     -31.448-107.686 116.324  0.00 97.00      PROA   
ATOM   2219  O   ASN P 139     -31.110-106.653 115.751  0.00 97.00      PROA   
ATOM   2220  N   MET P 140     -30.931-108.887 115.969  0.00 97.00      PROA   
ATOM   2221  HN  MET P 140     -31.165-109.712 116.482  0.00 97.00      PROA   
ATOM   2222  CA  MET P 140     -29.971-109.083 114.894  0.00 97.00      PROA   
ATOM   2223  HA  MET P 140     -29.091-108.508 115.148  0.00 97.00      PROA   
ATOM   2224  CB  MET P 140     -29.552-110.570 114.800  0.00 97.00      PROA   
ATOM   2225  HB1 MET P 140     -30.440-111.196 114.561  0.00 97.00      PROA   
ATOM   2226  HB2 MET P 140     -29.203-110.870 115.814  0.00 97.00      PROA   
ATOM   2227  CG  MET P 140     -28.436-110.858 113.775  0.00 97.00      PROA   
ATOM   2228  HG1 MET P 140     -27.531-110.286 114.078  0.00 97.00      PROA   
ATOM   2229  HG2 MET P 140     -28.739-110.472 112.780  0.00 97.00      PROA   
ATOM   2230  SD  MET P 140     -28.020-112.622 113.585  0.00 97.00      PROA   
ATOM   2231  CE  MET P 140     -27.452-112.923 115.283  0.00 97.00      PROA   
ATOM   2232  HE1 MET P 140     -28.283-112.823 116.013  0.00 97.00      PROA   
ATOM   2233  HE2 MET P 140     -26.650-112.207 115.565  0.00 97.00      PROA   
ATOM   2234  HE3 MET P 140     -27.051-113.952 115.394  0.00 97.00      PROA   
ATOM   2235  C   MET P 140     -30.444-108.579 113.534  0.00 97.00      PROA   
ATOM   2236  O   MET P 140     -29.667-108.014 112.768  0.00 97.00      PROA   
ATOM   2237  N   SER P 141     -31.752-108.707 113.212  0.00 97.00      PROA   
ATOM   2238  HN  SER P 141     -32.398-109.108 113.857  0.00 97.00      PROA   
ATOM   2239  CA  SER P 141     -32.291-108.306 111.921  0.00 97.00      PROA   
ATOM   2240  HA  SER P 141     -31.568-108.533 111.147  0.00 97.00      PROA   
ATOM   2241  CB  SER P 141     -33.615-109.059 111.609  0.00 97.00      PROA   
ATOM   2242  HB1 SER P 141     -34.430-108.737 112.293  0.00 97.00      PROA   
ATOM   2243  HB2 SER P 141     -33.447-110.145 111.775  0.00 97.00      PROA   
ATOM   2244  OG  SER P 141     -34.026-108.890 110.253  0.00 97.00      PROA   
ATOM   2245  HG1 SER P 141     -34.168-107.948 110.120  0.00 97.00      PROA   
ATOM   2246  C   SER P 141     -32.569-106.810 111.899  0.00 97.00      PROA   
ATOM   2247  O   SER P 141     -33.040-106.284 110.898  0.00 97.00      PROA   
ATOM   2248  N   HSD P 142     -32.238-106.092 112.995  0.00 97.00      PROA   
ATOM   2249  HN  HSD P 142     -31.932-106.574 113.812  0.00 97.00      PROA   
ATOM   2250  CA  HSD P 142     -32.253-104.646 113.087  0.00 97.00      PROA   
ATOM   2251  HA  HSD P 142     -32.690-104.231 112.197  0.00 97.00      PROA   
ATOM   2252  CB  HSD P 142     -33.114-104.152 114.276  0.00 97.00      PROA   
ATOM   2253  HB1 HSD P 142     -32.873-103.096 114.524  0.00 97.00      PROA   
ATOM   2254  HB2 HSD P 142     -32.915-104.763 115.181  0.00 97.00      PROA   
ATOM   2255  ND1 HSD P 142     -35.464-103.172 114.164  0.00 97.00      PROA   
ATOM   2256  HD1 HSD P 142     -35.281-102.358 114.718  0.00 97.00      PROA   
ATOM   2257  CG  HSD P 142     -34.584-104.207 113.930  0.00 97.00      PROA   
ATOM   2258  CE1 HSD P 142     -36.629-103.491 113.552  0.00 97.00      PROA   
ATOM   2259  HE1 HSD P 142     -37.518-102.862 113.595  0.00 97.00      PROA   
ATOM   2260  NE2 HSD P 142     -36.566-104.658 112.946  0.00 97.00      PROA   
ATOM   2261  CD2 HSD P 142     -35.284-105.116 113.196  0.00 97.00      PROA   
ATOM   2262  HD2 HSD P 142     -34.986-106.071 112.785  0.00 97.00      PROA   
ATOM   2263  C   HSD P 142     -30.840-104.094 113.124  0.00 97.00      PROA   
ATOM   2264  O   HSD P 142     -30.626-102.913 113.380  0.00 97.00      PROA   
ATOM   2265  N   SER P 143     -29.827-104.930 112.814  0.00 97.00      PROA   
ATOM   2266  HN  SER P 143     -30.015-105.892 112.631  0.00 97.00      PROA   
ATOM   2267  CA  SER P 143     -28.430-104.536 112.742  0.00 97.00      PROA   
ATOM   2268  HA  SER P 143     -28.262-103.704 113.414  0.00 97.00      PROA   
ATOM   2269  CB  SER P 143     -27.531-105.727 113.158  0.00 97.00      PROA   
ATOM   2270  HB1 SER P 143     -27.520-106.517 112.378  0.00 97.00      PROA   
ATOM   2271  HB2 SER P 143     -27.968-106.177 114.074  0.00 97.00      PROA   
ATOM   2272  OG  SER P 143     -26.199-105.327 113.455  0.00 97.00      PROA   
ATOM   2273  HG1 SER P 143     -25.801-105.036 112.632  0.00 97.00      PROA   
ATOM   2274  C   SER P 143     -28.066-104.107 111.327  0.00 97.00      PROA   
ATOM   2275  O   SER P 143     -28.676-104.554 110.358  0.00 97.00      PROA   
ATOM   2276  N   GLY P 144     -27.038-103.230 111.175  0.00 97.00      PROA   
ATOM   2277  HN  GLY P 144     -26.577-102.837 111.971  0.00 97.00      PROA   
ATOM   2278  CA  GLY P 144     -26.493-102.838 109.884  0.00 97.00      PROA   
ATOM   2279  HA1 GLY P 144     -27.067-103.275 109.084  0.00 97.00      PROA   
ATOM   2280  HA2 GLY P 144     -25.459-103.153 109.873  0.00 97.00      PROA   
ATOM   2281  C   GLY P 144     -26.500-101.348 109.699  0.00 97.00      PROA   
ATOM   2282  O   GLY P 144     -26.440-100.589 110.658  0.00 97.00      PROA   
ATOM   2283  N   THR P 145     -26.539-100.883 108.429  0.00 97.00      PROA   
ATOM   2284  HN  THR P 145     -26.691-101.522 107.675  0.00 97.00      PROA   
ATOM   2285  CA  THR P 145     -26.426 -99.475 108.086  0.00 97.00      PROA   
ATOM   2286  HA  THR P 145     -25.968 -98.962 108.917  0.00 97.00      PROA   
ATOM   2287  CB  THR P 145     -25.506 -99.192 106.892  0.00 97.00      PROA   
ATOM   2288  HB  THR P 145     -24.503 -99.609 107.139  0.00 97.00      PROA   
ATOM   2289  OG1 THR P 145     -25.322 -97.798 106.661  0.00 97.00      PROA   
ATOM   2290  HG1 THR P 145     -25.945 -97.556 105.965  0.00 97.00      PROA   
ATOM   2291  CG2 THR P 145     -25.984 -99.848 105.582  0.00 97.00      PROA   
ATOM   2292 HG21 THR P 145     -26.962 -99.432 105.260  0.00 97.00      PROA   
ATOM   2293 HG22 THR P 145     -26.082-100.945 105.701  0.00 97.00      PROA   
ATOM   2294 HG23 THR P 145     -25.249 -99.648 104.772  0.00 97.00      PROA   
ATOM   2295  C   THR P 145     -27.799 -98.868 107.918  0.00 97.00      PROA   
ATOM   2296  O   THR P 145     -28.634 -99.368 107.178  0.00 97.00      PROA   
ATOM   2297  N   TYR P 146     -28.057 -97.749 108.625  0.00 97.00      PROA   
ATOM   2298  HN  TYR P 146     -27.365 -97.375 109.240  0.00 97.00      PROA   
ATOM   2299  CA  TYR P 146     -29.307 -97.025 108.575  0.00 97.00      PROA   
ATOM   2300  HA  TYR P 146     -30.022 -97.583 107.992  0.00 97.00      PROA   
ATOM   2301  CB  TYR P 146     -29.913 -96.727 109.968  0.00 97.00      PROA   
ATOM   2302  HB1 TYR P 146     -30.704 -95.952 109.886  0.00 97.00      PROA   
ATOM   2303  HB2 TYR P 146     -29.126 -96.352 110.658  0.00 97.00      PROA   
ATOM   2304  CG  TYR P 146     -30.559 -97.932 110.592  0.00 97.00      PROA   
ATOM   2305  CD1 TYR P 146     -29.798 -98.888 111.284  0.00 97.00      PROA   
ATOM   2306  HD1 TYR P 146     -28.720 -98.813 111.288  0.00 97.00      PROA   
ATOM   2307  CE1 TYR P 146     -30.431 -99.909 112.002  0.00 97.00      PROA   
ATOM   2308  HE1 TYR P 146     -29.839-100.640 112.528  0.00 97.00      PROA   
ATOM   2309  CZ  TYR P 146     -31.828 -99.967 112.056  0.00 97.00      PROA   
ATOM   2310  OH  TYR P 146     -32.465-100.977 112.800  0.00 97.00      PROA   
ATOM   2311  HH  TYR P 146     -31.768-101.526 113.174  0.00 97.00      PROA   
ATOM   2312  CD2 TYR P 146     -31.963 -98.033 110.613  0.00 97.00      PROA   
ATOM   2313  HD2 TYR P 146     -32.559 -97.293 110.100  0.00 97.00      PROA   
ATOM   2314  CE2 TYR P 146     -32.594 -99.044 111.345  0.00 97.00      PROA   
ATOM   2315  HE2 TYR P 146     -33.670 -99.095 111.389  0.00 97.00      PROA   
ATOM   2316  C   TYR P 146     -29.102 -95.701 107.884  0.00 97.00      PROA   
ATOM   2317  O   TYR P 146     -28.077 -95.051 108.043  0.00 97.00      PROA   
ATOM   2318  N   HSD P 147     -30.100 -95.266 107.088  0.00 97.00      PROA   
ATOM   2319  HN  HSD P 147     -30.938 -95.799 106.995  0.00 97.00      PROA   
ATOM   2320  CA  HSD P 147     -30.045 -94.005 106.376  0.00 97.00      PROA   
ATOM   2321  HA  HSD P 147     -29.389 -93.318 106.893  0.00 97.00      PROA   
ATOM   2322  CB  HSD P 147     -29.612 -94.162 104.891  0.00 97.00      PROA   
ATOM   2323  HB1 HSD P 147     -29.455 -93.155 104.447  0.00 97.00      PROA   
ATOM   2324  HB2 HSD P 147     -30.405 -94.666 104.302  0.00 97.00      PROA   
ATOM   2325  ND1 HSD P 147     -27.190 -94.519 104.161  0.00 97.00      PROA   
ATOM   2326  HD1 HSD P 147     -26.997 -93.568 103.913  0.00 97.00      PROA   
ATOM   2327  CG  HSD P 147     -28.368 -94.992 104.701  0.00 97.00      PROA   
ATOM   2328  CE1 HSD P 147     -26.360 -95.583 104.031  0.00 97.00      PROA   
ATOM   2329  HE1 HSD P 147     -25.347 -95.503 103.636  0.00 97.00      PROA   
ATOM   2330  NE2 HSD P 147     -26.925 -96.705 104.430  0.00 97.00      PROA   
ATOM   2331  CD2 HSD P 147     -28.189 -96.335 104.847  0.00 97.00      PROA   
ATOM   2332  HD2 HSD P 147     -28.876 -97.088 105.214  0.00 97.00      PROA   
ATOM   2333  C   HSD P 147     -31.446 -93.447 106.408  0.00 97.00      PROA   
ATOM   2334  O   HSD P 147     -32.398 -94.178 106.659  0.00 97.00      PROA   
ATOM   2335  N   CYS P 148     -31.626 -92.131 106.154  0.00 97.00      PROA   
ATOM   2336  HN  CYS P 148     -30.858 -91.495 106.091  0.00 97.00      PROA   
ATOM   2337  CA  CYS P 148     -32.948 -91.577 105.961  0.00 97.00      PROA   
ATOM   2338  HA  CYS P 148     -33.604 -92.379 105.670  0.00 97.00      PROA   
ATOM   2339  CB  CYS P 148     -33.558 -90.932 107.238  0.00 97.00      PROA   
ATOM   2340  HB1 CYS P 148     -33.534 -91.703 108.039  0.00 97.00      PROA   
ATOM   2341  HB2 CYS P 148     -34.631 -90.713 107.048  0.00 97.00      PROA   
ATOM   2342  SG  CYS P 148     -32.710 -89.433 107.845  0.00 97.00      PROA   
ATOM   2343  C   CYS P 148     -32.967 -90.612 104.799  0.00 97.00      PROA   
ATOM   2344  O   CYS P 148     -31.933 -90.141 104.335  0.00 97.00      PROA   
ATOM   2345  N   SER P 149     -34.181 -90.303 104.288  0.00 97.00      PROA   
ATOM   2346  HN  SER P 149     -35.003 -90.747 104.637  0.00 97.00      PROA   
ATOM   2347  CA  SER P 149     -34.354 -89.286 103.273  0.00 97.00      PROA   
ATOM   2348  HA  SER P 149     -33.578 -88.549 103.412  0.00 97.00      PROA   
ATOM   2349  CB  SER P 149     -34.336 -89.796 101.797  0.00 97.00      PROA   
ATOM   2350  HB1 SER P 149     -33.416 -90.403 101.656  0.00 97.00      PROA   
ATOM   2351  HB2 SER P 149     -34.287 -88.935 101.099  0.00 97.00      PROA   
ATOM   2352  OG  SER P 149     -35.466 -90.591 101.441  0.00 97.00      PROA   
ATOM   2353  HG1 SER P 149     -36.247 -90.138 101.767  0.00 97.00      PROA   
ATOM   2354  C   SER P 149     -35.669 -88.602 103.518  0.00 97.00      PROA   
ATOM   2355  O   SER P 149     -36.602 -89.214 104.018  0.00 97.00      PROA   
ATOM   2356  N   GLY P 150     -35.768 -87.310 103.141  0.00 97.00      PROA   
ATOM   2357  HN  GLY P 150     -34.979 -86.851 102.738  0.00 97.00      PROA   
ATOM   2358  CA  GLY P 150     -37.001 -86.549 103.187  0.00 97.00      PROA   
ATOM   2359  HA1 GLY P 150     -37.017 -85.985 104.107  0.00 97.00      PROA   
ATOM   2360  HA2 GLY P 150     -37.850 -87.206 103.054  0.00 97.00      PROA   
ATOM   2361  C   GLY P 150     -36.988 -85.585 102.043  0.00 97.00      PROA   
ATOM   2362  O   GLY P 150     -36.032 -85.534 101.282  0.00 97.00      PROA   
ATOM   2363  N   MET P 151     -38.062 -84.785 101.894  0.00 97.00      PROA   
ATOM   2364  HN  MET P 151     -38.866 -84.909 102.474  0.00 97.00      PROA   
ATOM   2365  CA  MET P 151     -38.236 -83.836 100.820  0.00 97.00      PROA   
ATOM   2366  HA  MET P 151     -37.362 -83.823 100.188  0.00 97.00      PROA   
ATOM   2367  CB  MET P 151     -39.492 -84.223  99.992  0.00 97.00      PROA   
ATOM   2368  HB1 MET P 151     -40.401 -83.721 100.377  0.00 97.00      PROA   
ATOM   2369  HB2 MET P 151     -39.663 -85.316 100.148  0.00 97.00      PROA   
ATOM   2370  CG  MET P 151     -39.371 -84.031  98.468  0.00 97.00      PROA   
ATOM   2371  HG1 MET P 151     -40.291 -84.460  98.010  0.00 97.00      PROA   
ATOM   2372  HG2 MET P 151     -38.512 -84.635  98.101  0.00 97.00      PROA   
ATOM   2373  SD  MET P 151     -39.193 -82.312  97.911  0.00 97.00      PROA   
ATOM   2374  CE  MET P 151     -39.352 -82.698  96.146  0.00 97.00      PROA   
ATOM   2375  HE1 MET P 151     -40.363 -83.101  95.923  0.00 97.00      PROA   
ATOM   2376  HE2 MET P 151     -38.603 -83.456  95.829  0.00 97.00      PROA   
ATOM   2377  HE3 MET P 151     -39.204 -81.787  95.527  0.00 97.00      PROA   
ATOM   2378  C   MET P 151     -38.413 -82.461 101.447  0.00 97.00      PROA   
ATOM   2379  O   MET P 151     -39.096 -82.303 102.455  0.00 97.00      PROA   
ATOM   2380  N   GLY P 152     -37.775 -81.425 100.852  0.00 97.00      PROA   
ATOM   2381  HN  GLY P 152     -37.157 -81.621 100.094  0.00 97.00      PROA   
ATOM   2382  CA  GLY P 152     -38.009 -80.023 101.183  0.00 97.00      PROA   
ATOM   2383  HA1 GLY P 152     -37.130 -79.625 101.660  0.00 97.00      PROA   
ATOM   2384  HA2 GLY P 152     -38.896 -79.933 101.795  0.00 97.00      PROA   
ATOM   2385  C   GLY P 152     -38.273 -79.246  99.924  0.00 97.00      PROA   
ATOM   2386  O   GLY P 152     -39.416 -78.954  99.589  0.00 97.00      PROA   
ATOM   2387  N   LYS P 153     -37.207 -78.867  99.188  0.00 97.00      PROA   
ATOM   2388  HN  LYS P 153     -36.280 -78.963  99.547  0.00 97.00      PROA   
ATOM   2389  CA  LYS P 153     -37.324 -78.366  97.828  0.00 97.00      PROA   
ATOM   2390  HA  LYS P 153     -38.366 -78.326  97.555  0.00 97.00      PROA   
ATOM   2391  CB  LYS P 153     -36.715 -76.948  97.670  0.00 97.00      PROA   
ATOM   2392  HB1 LYS P 153     -36.506 -76.729  96.600  0.00 97.00      PROA   
ATOM   2393  HB2 LYS P 153     -35.747 -76.909  98.214  0.00 97.00      PROA   
ATOM   2394  CG  LYS P 153     -37.637 -75.823  98.185  0.00 97.00      PROA   
ATOM   2395  HG1 LYS P 153     -37.088 -74.858  98.105  0.00 97.00      PROA   
ATOM   2396  HG2 LYS P 153     -37.871 -75.991  99.259  0.00 97.00      PROA   
ATOM   2397  CD  LYS P 153     -38.943 -75.732  97.376  0.00 97.00      PROA   
ATOM   2398  HD1 LYS P 153     -39.542 -76.651  97.562  0.00 97.00      PROA   
ATOM   2399  HD2 LYS P 153     -38.674 -75.710  96.295  0.00 97.00      PROA   
ATOM   2400  CE  LYS P 153     -39.809 -74.512  97.708  0.00 97.00      PROA   
ATOM   2401  HE1 LYS P 153     -39.265 -73.570  97.487  0.00 97.00      PROA   
ATOM   2402  HE2 LYS P 153     -40.107 -74.523  98.778  0.00 97.00      PROA   
ATOM   2403  NZ  LYS P 153     -41.044 -74.537  96.887  0.00 97.00      PROA   
ATOM   2404  HZ1 LYS P 153     -41.570 -75.411  97.091  0.00 97.00      PROA   
ATOM   2405  HZ2 LYS P 153     -40.786 -74.525  95.879  0.00 97.00      PROA   
ATOM   2406  HZ3 LYS P 153     -41.639 -73.714  97.103  0.00 97.00      PROA   
ATOM   2407  C   LYS P 153     -36.745 -79.329  96.817  0.00 97.00      PROA   
ATOM   2408  O   LYS P 153     -36.849 -79.120  95.609  0.00 97.00      PROA   
ATOM   2409  N   HSD P 154     -36.187 -80.452  97.303  0.00 97.00      PROA   
ATOM   2410  HN  HSD P 154     -36.094 -80.583  98.285  0.00 97.00      PROA   
ATOM   2411  CA  HSD P 154     -35.806 -81.592  96.512  0.00 97.00      PROA   
ATOM   2412  HA  HSD P 154     -36.615 -81.833  95.836  0.00 97.00      PROA   
ATOM   2413  CB  HSD P 154     -34.486 -81.398  95.721  0.00 97.00      PROA   
ATOM   2414  HB1 HSD P 154     -33.676 -81.096  96.421  0.00 97.00      PROA   
ATOM   2415  HB2 HSD P 154     -34.630 -80.566  94.998  0.00 97.00      PROA   
ATOM   2416  ND1 HSD P 154     -32.946 -83.368  95.220  0.00 97.00      PROA   
ATOM   2417  HD1 HSD P 154     -32.354 -83.265  96.021  0.00 97.00      PROA   
ATOM   2418  CG  HSD P 154     -34.069 -82.617  94.941  0.00 97.00      PROA   
ATOM   2419  CE1 HSD P 154     -32.918 -84.382  94.322  0.00 97.00      PROA   
ATOM   2420  HE1 HSD P 154     -32.131 -85.135  94.311  0.00 97.00      PROA   
ATOM   2421  NE2 HSD P 154     -33.943 -84.342  93.493  0.00 97.00      PROA   
ATOM   2422  CD2 HSD P 154     -34.659 -83.220  93.872  0.00 97.00      PROA   
ATOM   2423  HD2 HSD P 154     -35.553 -82.943  93.328  0.00 97.00      PROA   
ATOM   2424  C   HSD P 154     -35.687 -82.691  97.536  0.00 97.00      PROA   
ATOM   2425  O   HSD P 154     -35.758 -82.424  98.734  0.00 97.00      PROA   
ATOM   2426  N   ARG P 155     -35.531 -83.971  97.119  0.00 97.00      PROA   
ATOM   2427  HN  ARG P 155     -35.497 -84.199  96.148  0.00 97.00      PROA   
ATOM   2428  CA  ARG P 155     -35.184 -85.025  98.053  0.00 97.00      PROA   
ATOM   2429  HA  ARG P 155     -35.872 -84.937  98.882  0.00 97.00      PROA   
ATOM   2430  CB  ARG P 155     -35.366 -86.464  97.502  0.00 97.00      PROA   
ATOM   2431  HB1 ARG P 155     -36.457 -86.634  97.350  0.00 97.00      PROA   
ATOM   2432  HB2 ARG P 155     -35.036 -87.184  98.283  0.00 97.00      PROA   
ATOM   2433  CG  ARG P 155     -34.639 -86.752  96.169  0.00 97.00      PROA   
ATOM   2434  HG1 ARG P 155     -33.821 -86.016  96.042  0.00 97.00      PROA   
ATOM   2435  HG2 ARG P 155     -35.339 -86.608  95.317  0.00 97.00      PROA   
ATOM   2436  CD  ARG P 155     -33.975 -88.137  96.079  0.00 97.00      PROA   
ATOM   2437  HD1 ARG P 155     -33.154 -88.197  96.830  0.00 97.00      PROA   
ATOM   2438  HD2 ARG P 155     -33.563 -88.313  95.061  0.00 97.00      PROA   
ATOM   2439  NE  ARG P 155     -35.029 -89.162  96.362  0.00 97.00      PROA   
ATOM   2440  HE  ARG P 155     -35.981 -88.912  96.215  0.00 97.00      PROA   
ATOM   2441  CZ  ARG P 155     -34.794 -90.335  96.987  0.00 97.00      PROA   
ATOM   2442  NH1 ARG P 155     -33.560 -90.812  97.200  0.00 97.00      PROA   
ATOM   2443 HH11 ARG P 155     -32.785 -90.330  96.805  0.00 97.00      PROA   
ATOM   2444 HH12 ARG P 155     -33.466 -91.696  97.651  0.00 97.00      PROA   
ATOM   2445  NH2 ARG P 155     -35.834 -91.068  97.425  0.00 97.00      PROA   
ATOM   2446 HH21 ARG P 155     -36.761 -90.732  97.290  0.00 97.00      PROA   
ATOM   2447 HH22 ARG P 155     -35.645 -91.897  97.945  0.00 97.00      PROA   
ATOM   2448  C   ARG P 155     -33.781 -84.861  98.626  0.00 97.00      PROA   
ATOM   2449  O   ARG P 155     -32.820 -84.585  97.912  0.00 97.00      PROA   
ATOM   2450  N   TYR P 156     -33.639 -85.035  99.953  0.00 97.00      PROA   
ATOM   2451  HN  TYR P 156     -34.440 -85.206 100.525  0.00 97.00      PROA   
ATOM   2452  CA  TYR P 156     -32.380 -84.924 100.657  0.00 97.00      PROA   
ATOM   2453  HA  TYR P 156     -31.574 -84.741  99.961  0.00 97.00      PROA   
ATOM   2454  CB  TYR P 156     -32.412 -83.818 101.750  0.00 97.00      PROA   
ATOM   2455  HB1 TYR P 156     -31.412 -83.677 102.208  0.00 97.00      PROA   
ATOM   2456  HB2 TYR P 156     -33.135 -84.111 102.542  0.00 97.00      PROA   
ATOM   2457  CG  TYR P 156     -32.865 -82.485 101.195  0.00 97.00      PROA   
ATOM   2458  CD1 TYR P 156     -32.311 -81.953 100.014  0.00 97.00      PROA   
ATOM   2459  HD1 TYR P 156     -31.549 -82.502  99.482  0.00 97.00      PROA   
ATOM   2460  CE1 TYR P 156     -32.758 -80.729  99.501  0.00 97.00      PROA   
ATOM   2461  HE1 TYR P 156     -32.337 -80.346  98.582  0.00 97.00      PROA   
ATOM   2462  CZ  TYR P 156     -33.755 -80.012 100.174  0.00 97.00      PROA   
ATOM   2463  OH  TYR P 156     -34.208 -78.779  99.665  0.00 97.00      PROA   
ATOM   2464  HH  TYR P 156     -33.549 -78.461  99.045  0.00 97.00      PROA   
ATOM   2465  CD2 TYR P 156     -33.847 -81.739 101.872  0.00 97.00      PROA   
ATOM   2466  HD2 TYR P 156     -34.275 -82.121 102.787  0.00 97.00      PROA   
ATOM   2467  CE2 TYR P 156     -34.289 -80.511 101.366  0.00 97.00      PROA   
ATOM   2468  HE2 TYR P 156     -35.033 -79.946 101.904  0.00 97.00      PROA   
ATOM   2469  C   TYR P 156     -32.135 -86.262 101.310  0.00 97.00      PROA   
ATOM   2470  O   TYR P 156     -33.067 -86.896 101.786  0.00 97.00      PROA   
ATOM   2471  N   THR P 157     -30.866 -86.733 101.323  0.00 97.00      PROA   
ATOM   2472  HN  THR P 157     -30.133 -86.223 100.881  0.00 97.00      PROA   
ATOM   2473  CA  THR P 157     -30.452 -87.999 101.906  0.00 97.00      PROA   
ATOM   2474  HA  THR P 157     -31.305 -88.511 102.333  0.00 97.00      PROA   
ATOM   2475  CB  THR P 157     -29.756 -88.933 100.916  0.00 97.00      PROA   
ATOM   2476  HB  THR P 157     -29.215 -89.759 101.439  0.00 97.00      PROA   
ATOM   2477  OG1 THR P 157     -28.840 -88.225 100.085  0.00 97.00      PROA   
ATOM   2478  HG1 THR P 157     -28.136 -87.916 100.659  0.00 97.00      PROA   
ATOM   2479  CG2 THR P 157     -30.808 -89.570  99.995  0.00 97.00      PROA   
ATOM   2480 HG21 THR P 157     -31.378 -88.784  99.457  0.00 97.00      PROA   
ATOM   2481 HG22 THR P 157     -31.509 -90.195 100.583  0.00 97.00      PROA   
ATOM   2482 HG23 THR P 157     -30.303 -90.218  99.245  0.00 97.00      PROA   
ATOM   2483  C   THR P 157     -29.482 -87.717 103.029  0.00 97.00      PROA   
ATOM   2484  O   THR P 157     -28.623 -86.847 102.912  0.00 97.00      PROA   
ATOM   2485  N   SER P 158     -29.589 -88.461 104.153  0.00 97.00      PROA   
ATOM   2486  HN  SER P 158     -30.316 -89.142 104.256  0.00 97.00      PROA   
ATOM   2487  CA  SER P 158     -28.681 -88.330 105.276  0.00 97.00      PROA   
ATOM   2488  HA  SER P 158     -28.470 -87.278 105.410  0.00 97.00      PROA   
ATOM   2489  CB  SER P 158     -29.288 -88.874 106.604  0.00 97.00      PROA   
ATOM   2490  HB1 SER P 158     -30.297 -88.428 106.723  0.00 97.00      PROA   
ATOM   2491  HB2 SER P 158     -28.675 -88.556 107.472  0.00 97.00      PROA   
ATOM   2492  OG  SER P 158     -29.417 -90.296 106.635  0.00 97.00      PROA   
ATOM   2493  HG1 SER P 158     -28.537 -90.655 106.797  0.00 97.00      PROA   
ATOM   2494  C   SER P 158     -27.369 -89.047 105.031  0.00 97.00      PROA   
ATOM   2495  O   SER P 158     -27.215 -89.832 104.097  0.00 97.00      PROA   
ATOM   2496  N   ALA P 159     -26.398 -88.830 105.945  0.00 97.00      PROA   
ATOM   2497  HN  ALA P 159     -26.479 -88.091 106.611  0.00 97.00      PROA   
ATOM   2498  CA  ALA P 159     -25.298 -89.745 106.165  0.00 97.00      PROA   
ATOM   2499  HA  ALA P 159     -24.771 -89.855 105.226  0.00 97.00      PROA   
ATOM   2500  CB  ALA P 159     -24.331 -89.190 107.230  0.00 97.00      PROA   
ATOM   2501  HB1 ALA P 159     -24.849 -89.069 108.206  0.00 97.00      PROA   
ATOM   2502  HB2 ALA P 159     -23.952 -88.192 106.916  0.00 97.00      PROA   
ATOM   2503  HB3 ALA P 159     -23.461 -89.863 107.373  0.00 97.00      PROA   
ATOM   2504  C   ALA P 159     -25.793 -91.126 106.597  0.00 97.00      PROA   
ATOM   2505  O   ALA P 159     -26.844 -91.253 107.222  0.00 97.00      PROA   
ATOM   2506  N   GLY P 160     -25.052 -92.205 106.247  0.00 97.00      PROA   
ATOM   2507  HN  GLY P 160     -24.202 -92.093 105.741  0.00 97.00      PROA   
ATOM   2508  CA  GLY P 160     -25.355 -93.551 106.708  0.00 97.00      PROA   
ATOM   2509  HA1 GLY P 160     -24.904 -94.247 106.016  0.00 97.00      PROA   
ATOM   2510  HA2 GLY P 160     -26.424 -93.681 106.793  0.00 97.00      PROA   
ATOM   2511  C   GLY P 160     -24.719 -93.794 108.044  0.00 97.00      PROA   
ATOM   2512  O   GLY P 160     -23.546 -93.485 108.234  0.00 97.00      PROA   
ATOM   2513  N   ILE P 161     -25.475 -94.390 108.993  0.00 97.00      PROA   
ATOM   2514  HN  ILE P 161     -26.424 -94.632 108.795  0.00 97.00      PROA   
ATOM   2515  CA  ILE P 161     -24.996 -94.674 110.331  0.00 97.00      PROA   
ATOM   2516  HA  ILE P 161     -23.963 -94.373 110.419  0.00 97.00      PROA   
ATOM   2517  CB  ILE P 161     -25.794 -93.961 111.427  0.00 97.00      PROA   
ATOM   2518  HB  ILE P 161     -26.851 -94.318 111.396  0.00 97.00      PROA   
ATOM   2519  CG2 ILE P 161     -25.208 -94.303 112.818  0.00 97.00      PROA   
ATOM   2520 HG21 ILE P 161     -24.122 -94.074 112.848  0.00 97.00      PROA   
ATOM   2521 HG22 ILE P 161     -25.353 -95.373 113.071  0.00 97.00      PROA   
ATOM   2522 HG23 ILE P 161     -25.710 -93.693 113.598  0.00 97.00      PROA   
ATOM   2523  CG1 ILE P 161     -25.845 -92.422 111.207  0.00 97.00      PROA   
ATOM   2524 HG11 ILE P 161     -26.486 -91.986 112.006  0.00 97.00      PROA   
ATOM   2525 HG12 ILE P 161     -26.343 -92.202 110.239  0.00 97.00      PROA   
ATOM   2526  CD  ILE P 161     -24.483 -91.713 111.244  0.00 97.00      PROA   
ATOM   2527  HD1 ILE P 161     -23.809 -92.102 110.453  0.00 97.00      PROA   
ATOM   2528  HD2 ILE P 161     -23.984 -91.849 112.227  0.00 97.00      PROA   
ATOM   2529  HD3 ILE P 161     -24.614 -90.623 111.080  0.00 97.00      PROA   
ATOM   2530  C   ILE P 161     -25.053 -96.174 110.531  0.00 97.00      PROA   
ATOM   2531  O   ILE P 161     -26.114 -96.788 110.475  0.00 97.00      PROA   
ATOM   2532  N   SER P 162     -23.885 -96.809 110.774  0.00 97.00      PROA   
ATOM   2533  HN  SER P 162     -23.023 -96.306 110.789  0.00 97.00      PROA   
ATOM   2534  CA  SER P 162     -23.787 -98.243 110.964  0.00 97.00      PROA   
ATOM   2535  HA  SER P 162     -24.588 -98.726 110.425  0.00 97.00      PROA   
ATOM   2536  CB  SER P 162     -22.452 -98.813 110.418  0.00 97.00      PROA   
ATOM   2537  HB1 SER P 162     -22.417 -98.642 109.320  0.00 97.00      PROA   
ATOM   2538  HB2 SER P 162     -22.385 -99.908 110.596  0.00 97.00      PROA   
ATOM   2539  OG  SER P 162     -21.326 -98.158 110.999  0.00 97.00      PROA   
ATOM   2540  HG1 SER P 162     -21.457 -98.212 111.951  0.00 97.00      PROA   
ATOM   2541  C   SER P 162     -23.910 -98.630 112.424  0.00 97.00      PROA   
ATOM   2542  O   SER P 162     -23.085 -98.242 113.250  0.00 97.00      PROA   
ATOM   2543  N   VAL P 163     -24.931 -99.449 112.770  0.00 97.00      PROA   
ATOM   2544  HN  VAL P 163     -25.604 -99.742 112.092  0.00 97.00      PROA   
ATOM   2545  CA  VAL P 163     -25.109 -99.964 114.114  0.00 97.00      PROA   
ATOM   2546  HA  VAL P 163     -24.341 -99.550 114.748  0.00 97.00      PROA   
ATOM   2547  CB  VAL P 163     -26.446 -99.617 114.768  0.00 97.00      PROA   
ATOM   2548  HB  VAL P 163     -26.416 -99.929 115.839  0.00 97.00      PROA   
ATOM   2549  CG1 VAL P 163     -26.629 -98.087 114.739  0.00 97.00      PROA   
ATOM   2550 HG11 VAL P 163     -26.738 -97.716 113.697  0.00 97.00      PROA   
ATOM   2551 HG12 VAL P 163     -25.764 -97.577 115.212  0.00 97.00      PROA   
ATOM   2552 HG13 VAL P 163     -27.549 -97.817 115.299  0.00 97.00      PROA   
ATOM   2553  CG2 VAL P 163     -27.638-100.325 114.096  0.00 97.00      PROA   
ATOM   2554 HG21 VAL P 163     -27.605-101.422 114.254  0.00 97.00      PROA   
ATOM   2555 HG22 VAL P 163     -27.641-100.122 113.006  0.00 97.00      PROA   
ATOM   2556 HG23 VAL P 163     -28.592 -99.949 114.525  0.00 97.00      PROA   
ATOM   2557  C   VAL P 163     -24.900-101.460 114.077  0.00 97.00      PROA   
ATOM   2558  O   VAL P 163     -25.357-102.152 113.175  0.00 97.00      PROA   
ATOM   2559  N   THR P 164     -24.162-102.005 115.066  0.00 97.00      PROA   
ATOM   2560  HN  THR P 164     -23.787-101.423 115.787  0.00 97.00      PROA   
ATOM   2561  CA  THR P 164     -23.869-103.430 115.115  0.00 97.00      PROA   
ATOM   2562  HA  THR P 164     -24.320-103.936 114.276  0.00 97.00      PROA   
ATOM   2563  CB  THR P 164     -22.378-103.740 115.062  0.00 97.00      PROA   
ATOM   2564  HB  THR P 164     -21.863-103.375 115.978  0.00 97.00      PROA   
ATOM   2565  OG1 THR P 164     -21.777-103.096 113.946  0.00 97.00      PROA   
ATOM   2566  HG1 THR P 164     -22.155-102.217 113.897  0.00 97.00      PROA   
ATOM   2567  CG2 THR P 164     -22.144-105.252 114.879  0.00 97.00      PROA   
ATOM   2568 HG21 THR P 164     -22.601-105.586 113.922  0.00 97.00      PROA   
ATOM   2569 HG22 THR P 164     -22.581-105.846 115.704  0.00 97.00      PROA   
ATOM   2570 HG23 THR P 164     -21.053-105.461 114.826  0.00 97.00      PROA   
ATOM   2571  C   THR P 164     -24.474-103.969 116.396  0.00 97.00      PROA   
ATOM   2572  O   THR P 164     -24.052-103.597 117.483  0.00 97.00      PROA   
ATOM   2573  N   VAL P 165     -25.493-104.859 116.305  0.00 97.00      PROA   
ATOM   2574  HN  VAL P 165     -25.830-105.113 115.398  0.00 97.00      PROA   
ATOM   2575  CA  VAL P 165     -26.231-105.421 117.440  0.00 97.00      PROA   
ATOM   2576  HA  VAL P 165     -26.240-104.666 118.211  0.00 97.00      PROA   
ATOM   2577  CB  VAL P 165     -27.697-105.688 117.061  0.00 97.00      PROA   
ATOM   2578  HB  VAL P 165     -27.733-106.434 116.237  0.00 97.00      PROA   
ATOM   2579  CG1 VAL P 165     -28.572-106.199 118.229  0.00 97.00      PROA   
ATOM   2580 HG11 VAL P 165     -28.394-105.595 119.143  0.00 97.00      PROA   
ATOM   2581 HG12 VAL P 165     -28.381-107.268 118.447  0.00 97.00      PROA   
ATOM   2582 HG13 VAL P 165     -29.645-106.111 117.965  0.00 97.00      PROA   
ATOM   2583  CG2 VAL P 165     -28.316-104.362 116.565  0.00 97.00      PROA   
ATOM   2584 HG21 VAL P 165     -27.808-103.971 115.662  0.00 97.00      PROA   
ATOM   2585 HG22 VAL P 165     -28.259-103.597 117.369  0.00 97.00      PROA   
ATOM   2586 HG23 VAL P 165     -29.386-104.521 116.314  0.00 97.00      PROA   
ATOM   2587  C   VAL P 165     -25.499-106.666 117.977  0.00 97.00      PROA   
ATOM   2588  O   VAL P 165     -24.480-107.061 117.419  0.00 97.00      PROA   
ATOM   2589  N   LYS P 166     -25.955-107.316 119.083  0.00 97.00      PROA   
ATOM   2590  HN  LYS P 166     -26.756-106.987 119.580  0.00 97.00      PROA   
ATOM   2591  CA  LYS P 166     -25.470-108.617 119.508  0.00 97.00      PROA   
ATOM   2592  HA  LYS P 166     -25.064-109.162 118.666  0.00 97.00      PROA   
ATOM   2593  CB  LYS P 166     -24.505-108.619 120.741  0.00 97.00      PROA   
ATOM   2594  HB1 LYS P 166     -24.076-109.637 120.869  0.00 97.00      PROA   
ATOM   2595  HB2 LYS P 166     -25.088-108.389 121.663  0.00 97.00      PROA   
ATOM   2596  CG  LYS P 166     -23.376-107.571 120.740  0.00 97.00      PROA   
ATOM   2597  HG1 LYS P 166     -22.889-107.578 121.742  0.00 97.00      PROA   
ATOM   2598  HG2 LYS P 166     -23.876-106.585 120.648  0.00 97.00      PROA   
ATOM   2599  CD  LYS P 166     -22.282-107.796 119.673  0.00 97.00      PROA   
ATOM   2600  HD1 LYS P 166     -22.732-108.315 118.798  0.00 97.00      PROA   
ATOM   2601  HD2 LYS P 166     -21.515-108.485 120.089  0.00 97.00      PROA   
ATOM   2602  CE  LYS P 166     -21.574-106.522 119.174  0.00 97.00      PROA   
ATOM   2603  HE1 LYS P 166     -20.977-106.752 118.264  0.00 97.00      PROA   
ATOM   2604  HE2 LYS P 166     -20.916-106.082 119.950  0.00 97.00      PROA   
ATOM   2605  NZ  LYS P 166     -22.590-105.526 118.804  0.00 97.00      PROA   
ATOM   2606  HZ1 LYS P 166     -23.057-105.146 119.652  0.00 97.00      PROA   
ATOM   2607  HZ2 LYS P 166     -23.313-106.039 118.254  0.00 97.00      PROA   
ATOM   2608  HZ3 LYS P 166     -22.237-104.743 118.223  0.00 97.00      PROA   
ATOM   2609  C   LYS P 166     -26.702-109.322 120.001  0.00 97.00      PROA   
ATOM   2610  O   LYS P 166     -27.597-108.690 120.550  0.00 97.00      PROA   
ATOM   2611  N   GLU P 167     -26.721-110.665 119.874  0.00  0.00      PROA   
ATOM   2612  HN  GLU P 167     -26.000-111.150 119.386  0.00  0.00      PROA   
ATOM   2613  CA  GLU P 167     -27.668-111.507 120.557  0.00  0.00      PROA   
ATOM   2614  HA  GLU P 167     -28.531-110.928 120.852  0.00  0.00      PROA   
ATOM   2615  CB  GLU P 167     -28.138-112.707 119.692  0.00  0.00      PROA   
ATOM   2616  HB1 GLU P 167     -28.548-112.286 118.747  0.00  0.00      PROA   
ATOM   2617  HB2 GLU P 167     -28.970-113.224 120.220  0.00  0.00      PROA   
ATOM   2618  CG  GLU P 167     -27.037-113.740 119.362  0.00  0.00      PROA   
ATOM   2619  HG1 GLU P 167     -26.687-114.243 120.289  0.00  0.00      PROA   
ATOM   2620  HG2 GLU P 167     -26.174-113.215 118.898  0.00  0.00      PROA   
ATOM   2621  CD  GLU P 167     -27.528-114.817 118.389  0.00  0.00      PROA   
ATOM   2622  OE1 GLU P 167     -28.737-114.823 118.037  0.00  0.00      PROA   
ATOM   2623  OE2 GLU P 167     -26.677-115.655 117.984  0.00  0.00      PROA   
ATOM   2624  C   GLU P 167     -26.955-112.003 121.787  0.00  0.00      PROA   
ATOM   2625  O   GLU P 167     -25.730-111.926 121.884  0.00  0.00      PROA   
ATOM   2626  N   LEU P 168     -27.729-112.536 122.760  0.00  0.00      PROA   
ATOM   2627  HN  LEU P 168     -28.723-112.539 122.678  0.00  0.00      PROA   
ATOM   2628  CA  LEU P 168     -27.210-113.227 123.916  0.00  0.00      PROA   
ATOM   2629  HA  LEU P 168     -26.242-112.819 124.167  0.00  0.00      PROA   
ATOM   2630  CB  LEU P 168     -28.127-113.196 125.176  0.00  0.00      PROA   
ATOM   2631  HB1 LEU P 168     -27.722-113.924 125.917  0.00  0.00      PROA   
ATOM   2632  HB2 LEU P 168     -29.158-113.517 124.912  0.00  0.00      PROA   
ATOM   2633  CG  LEU P 168     -28.230-111.838 125.925  0.00  0.00      PROA   
ATOM   2634  HG  LEU P 168     -28.719-112.066 126.903  0.00  0.00      PROA   
ATOM   2635  CD1 LEU P 168     -26.854-111.223 126.251  0.00  0.00      PROA   
ATOM   2636 HD11 LEU P 168     -26.335-110.913 125.320  0.00  0.00      PROA   
ATOM   2637 HD12 LEU P 168     -26.220-111.959 126.787  0.00  0.00      PROA   
ATOM   2638 HD13 LEU P 168     -26.979-110.327 126.895  0.00  0.00      PROA   
ATOM   2639  CD2 LEU P 168     -29.150-110.824 125.222  0.00  0.00      PROA   
ATOM   2640 HD21 LEU P 168     -30.150-111.270 125.035  0.00  0.00      PROA   
ATOM   2641 HD22 LEU P 168     -28.708-110.517 124.254  0.00  0.00      PROA   
ATOM   2642 HD23 LEU P 168     -29.279-109.917 125.851  0.00  0.00      PROA   
ATOM   2643  C   LEU P 168     -27.001-114.646 123.465  0.00  0.00      PROA   
ATOM   2644  O   LEU P 168     -25.897-115.018 123.069  0.00  0.00      PROA   
ATOM   2645  N   PHE P 169     -28.078-115.460 123.510  0.00  0.00      PROA   
ATOM   2646  HN  PHE P 169     -28.960-115.121 123.827  0.00  0.00      PROA   
ATOM   2647  CA  PHE P 169     -28.062-116.848 123.131  0.00  0.00      PROA   
ATOM   2648  HA  PHE P 169     -27.047-117.126 122.895  0.00  0.00      PROA   
ATOM   2649  CB  PHE P 169     -28.558-117.805 124.261  0.00  0.00      PROA   
ATOM   2650  HB1 PHE P 169     -27.841-117.752 125.109  0.00  0.00      PROA   
ATOM   2651  HB2 PHE P 169     -28.567-118.852 123.892  0.00  0.00      PROA   
ATOM   2652  CG  PHE P 169     -29.936-117.466 124.797  0.00  0.00      PROA   
ATOM   2653  CD1 PHE P 169     -30.096-116.492 125.800  0.00  0.00      PROA   
ATOM   2654  HD1 PHE P 169     -29.232-115.968 126.181  0.00  0.00      PROA   
ATOM   2655  CE1 PHE P 169     -31.366-116.183 126.302  0.00  0.00      PROA   
ATOM   2656  HE1 PHE P 169     -31.475-115.425 127.064  0.00  0.00      PROA   
ATOM   2657  CZ  PHE P 169     -32.492-116.859 125.819  0.00  0.00      PROA   
ATOM   2658  HZ  PHE P 169     -33.473-116.623 126.207  0.00  0.00      PROA   
ATOM   2659  CD2 PHE P 169     -31.075-118.154 124.339  0.00  0.00      PROA   
ATOM   2660  HD2 PHE P 169     -30.973-118.920 123.586  0.00  0.00      PROA   
ATOM   2661  CE2 PHE P 169     -32.346-117.848 124.839  0.00  0.00      PROA   
ATOM   2662  HE2 PHE P 169     -33.214-118.377 124.471  0.00  0.00      PROA   
ATOM   2663  C   PHE P 169     -28.949-116.963 121.908  0.00  0.00      PROA   
ATOM   2664  O   PHE P 169     -29.963-116.268 121.841  0.00  0.00      PROA   
ATOM   2665  N   PRO P 170     -28.638-117.811 120.927  0.00  0.00      PROA   
ATOM   2666  CD  PRO P 170     -27.303-118.378 120.716  0.00  0.00      PROA   
ATOM   2667  HD1 PRO P 170     -26.986-118.973 121.598  0.00  0.00      PROA   
ATOM   2668  HD2 PRO P 170     -26.588-117.545 120.535  0.00  0.00      PROA   
ATOM   2669  CA  PRO P 170     -29.531-118.098 119.819  0.00  0.00      PROA   
ATOM   2670  HA  PRO P 170     -30.106-117.228 119.533  0.00  0.00      PROA   
ATOM   2671  CB  PRO P 170     -28.596-118.620 118.714  0.00  0.00      PROA   
ATOM   2672  HB1 PRO P 170     -28.219-117.755 118.128  0.00  0.00      PROA   
ATOM   2673  HB2 PRO P 170     -29.082-119.327 118.013  0.00  0.00      PROA   
ATOM   2674  CG  PRO P 170     -27.425-119.258 119.470  0.00  0.00      PROA   
ATOM   2675  HG1 PRO P 170     -27.697-120.293 119.773  0.00  0.00      PROA   
ATOM   2676  HG2 PRO P 170     -26.495-119.280 118.870  0.00  0.00      PROA   
ATOM   2677  C   PRO P 170     -30.442-119.209 120.263  0.00  0.00      PROA   
ATOM   2678  O   PRO P 170     -30.174-119.830 121.289  0.00  0.00      PROA   
ATOM   2679  N   ALA P 171     -31.529-119.465 119.511  0.00  0.00      PROA   
ATOM   2680  HN  ALA P 171     -31.750-118.923 118.703  0.00  0.00      PROA   
ATOM   2681  CA  ALA P 171     -32.393-120.583 119.772  0.00  0.00      PROA   
ATOM   2682  HA  ALA P 171     -31.798-121.379 120.194  0.00  0.00      PROA   
ATOM   2683  CB  ALA P 171     -33.575-120.241 120.702  0.00  0.00      PROA   
ATOM   2684  HB1 ALA P 171     -34.184-119.412 120.282  0.00  0.00      PROA   
ATOM   2685  HB2 ALA P 171     -33.190-119.919 121.693  0.00  0.00      PROA   
ATOM   2686  HB3 ALA P 171     -34.230-121.124 120.855  0.00  0.00      PROA   
ATOM   2687  C   ALA P 171     -32.927-120.978 118.421  0.00  0.00      PROA   
ATOM   2688  O   ALA P 171     -33.113-120.094 117.584  0.00  0.00      PROA   
ATOM   2689  N   PRO P 172     -33.184-122.253 118.132  0.00  0.00      PROA   
ATOM   2690  CD  PRO P 172     -32.792-123.387 118.974  0.00  0.00      PROA   
ATOM   2691  HD1 PRO P 172     -33.313-123.343 119.954  0.00  0.00      PROA   
ATOM   2692  HD2 PRO P 172     -31.689-123.364 119.120  0.00  0.00      PROA   
ATOM   2693  CA  PRO P 172     -33.562-122.672 116.798  0.00  0.00      PROA   
ATOM   2694  HA  PRO P 172     -33.060-122.081 116.044  0.00  0.00      PROA   
ATOM   2695  CB  PRO P 172     -33.155-124.155 116.729  0.00  0.00      PROA   
ATOM   2696  HB1 PRO P 172     -32.107-124.216 116.361  0.00  0.00      PROA   
ATOM   2697  HB2 PRO P 172     -33.798-124.764 116.062  0.00  0.00      PROA   
ATOM   2698  CG  PRO P 172     -33.183-124.639 118.185  0.00  0.00      PROA   
ATOM   2699  HG1 PRO P 172     -34.214-124.950 118.463  0.00  0.00      PROA   
ATOM   2700  HG2 PRO P 172     -32.487-125.481 118.359  0.00  0.00      PROA   
ATOM   2701  C   PRO P 172     -35.054-122.515 116.666  0.00  0.00      PROA   
ATOM   2702  O   PRO P 172     -35.793-123.093 117.462  0.00  0.00      PROA   
ATOM   2703  N   VAL P 173     -35.520-121.730 115.666  0.00 97.00      PROA   
ATOM   2704  HN  VAL P 173     -34.912-121.262 115.025  0.00 97.00      PROA   
ATOM   2705  CA  VAL P 173     -36.934-121.567 115.422  0.00 97.00      PROA   
ATOM   2706  HA  VAL P 173     -37.454-121.688 116.363  0.00 97.00      PROA   
ATOM   2707  CB  VAL P 173     -37.306-120.188 114.881  0.00 97.00      PROA   
ATOM   2708  HB  VAL P 173     -38.402-120.149 114.681  0.00 97.00      PROA   
ATOM   2709  CG1 VAL P 173     -36.991-119.136 115.967  0.00 97.00      PROA   
ATOM   2710 HG11 VAL P 173     -35.902-119.109 116.183  0.00 97.00      PROA   
ATOM   2711 HG12 VAL P 173     -37.531-119.369 116.909  0.00 97.00      PROA   
ATOM   2712 HG13 VAL P 173     -37.299-118.127 115.621  0.00 97.00      PROA   
ATOM   2713  CG2 VAL P 173     -36.557-119.870 113.570  0.00 97.00      PROA   
ATOM   2714 HG21 VAL P 173     -36.776-120.625 112.789  0.00 97.00      PROA   
ATOM   2715 HG22 VAL P 173     -35.460-119.838 113.734  0.00 97.00      PROA   
ATOM   2716 HG23 VAL P 173     -36.872-118.876 113.188  0.00 97.00      PROA   
ATOM   2717  C   VAL P 173     -37.421-122.671 114.508  0.00 97.00      PROA   
ATOM   2718  O   VAL P 173     -36.656-123.253 113.745  0.00 97.00      PROA   
ATOM   2719  N   LEU P 174     -38.730-122.992 114.581  0.00 97.00      PROA   
ATOM   2720  HN  LEU P 174     -39.331-122.543 115.236  0.00 97.00      PROA   
ATOM   2721  CA  LEU P 174     -39.353-123.968 113.716  0.00 97.00      PROA   
ATOM   2722  HA  LEU P 174     -38.602-124.563 113.215  0.00 97.00      PROA   
ATOM   2723  CB  LEU P 174     -40.256-124.919 114.542  0.00 97.00      PROA   
ATOM   2724  HB1 LEU P 174     -41.117-124.372 114.980  0.00 97.00      PROA   
ATOM   2725  HB2 LEU P 174     -39.628-125.267 115.398  0.00 97.00      PROA   
ATOM   2726  CG  LEU P 174     -40.758-126.199 113.830  0.00 97.00      PROA   
ATOM   2727  HG  LEU P 174     -39.891-126.669 113.310  0.00 97.00      PROA   
ATOM   2728  CD1 LEU P 174     -41.271-127.202 114.880  0.00 97.00      PROA   
ATOM   2729 HD11 LEU P 174     -42.122-126.765 115.442  0.00 97.00      PROA   
ATOM   2730 HD12 LEU P 174     -40.466-127.461 115.599  0.00 97.00      PROA   
ATOM   2731 HD13 LEU P 174     -41.618-128.129 114.381  0.00 97.00      PROA   
ATOM   2732  CD2 LEU P 174     -41.856-125.949 112.782  0.00 97.00      PROA   
ATOM   2733 HD21 LEU P 174     -41.454-125.418 111.897  0.00 97.00      PROA   
ATOM   2734 HD22 LEU P 174     -42.679-125.348 113.222  0.00 97.00      PROA   
ATOM   2735 HD23 LEU P 174     -42.276-126.917 112.441  0.00 97.00      PROA   
ATOM   2736  C   LEU P 174     -40.135-123.188 112.680  0.00 97.00      PROA   
ATOM   2737  O   LEU P 174     -41.155-122.572 112.979  0.00 97.00      PROA   
ATOM   2738  N   THR P 175     -39.655-123.194 111.415  0.00 97.00      PROA   
ATOM   2739  HN  THR P 175     -38.810-123.683 111.194  0.00 97.00      PROA   
ATOM   2740  CA  THR P 175     -40.278-122.490 110.310  0.00 97.00      PROA   
ATOM   2741  HA  THR P 175     -40.932-121.733 110.714  0.00 97.00      PROA   
ATOM   2742  CB  THR P 175     -39.302-121.744 109.404  0.00 97.00      PROA   
ATOM   2743  HB  THR P 175     -39.786-121.406 108.460  0.00 97.00      PROA   
ATOM   2744  OG1 THR P 175     -38.183-122.558 109.098  0.00 97.00      PROA   
ATOM   2745  HG1 THR P 175     -37.430-121.967 108.969  0.00 97.00      PROA   
ATOM   2746  CG2 THR P 175     -38.797-120.501 110.159  0.00 97.00      PROA   
ATOM   2747 HG21 THR P 175     -38.260-120.801 111.083  0.00 97.00      PROA   
ATOM   2748 HG22 THR P 175     -39.649-119.848 110.438  0.00 97.00      PROA   
ATOM   2749 HG23 THR P 175     -38.100-119.914 109.522  0.00 97.00      PROA   
ATOM   2750  C   THR P 175     -41.153-123.439 109.518  0.00 97.00      PROA   
ATOM   2751  O   THR P 175     -40.730-124.501 109.069  0.00 97.00      PROA   
ATOM   2752  N   ALA P 176     -42.432-123.053 109.349  0.00 97.00      PROA   
ATOM   2753  HN  ALA P 176     -42.759-122.203 109.752  0.00 97.00      PROA   
ATOM   2754  CA  ALA P 176     -43.414-123.791 108.591  0.00 97.00      PROA   
ATOM   2755  HA  ALA P 176     -42.942-124.615 108.071  0.00 97.00      PROA   
ATOM   2756  CB  ALA P 176     -44.529-124.330 109.510  0.00 97.00      PROA   
ATOM   2757  HB1 ALA P 176     -45.032-123.500 110.050  0.00 97.00      PROA   
ATOM   2758  HB2 ALA P 176     -44.082-125.009 110.271  0.00 97.00      PROA   
ATOM   2759  HB3 ALA P 176     -45.286-124.902 108.937  0.00 97.00      PROA   
ATOM   2760  C   ALA P 176     -43.966-122.831 107.560  0.00 97.00      PROA   
ATOM   2761  O   ALA P 176     -44.090-121.636 107.820  0.00 97.00      PROA   
ATOM   2762  N   SER P 177     -44.272-123.313 106.331  0.00 97.00      PROA   
ATOM   2763  HN  SER P 177     -44.162-124.279 106.106  0.00 97.00      PROA   
ATOM   2764  CA  SER P 177     -44.547-122.432 105.206  0.00 97.00      PROA   
ATOM   2765  HA  SER P 177     -44.061-121.479 105.371  0.00 97.00      PROA   
ATOM   2766  CB  SER P 177     -43.964-123.028 103.898  0.00 97.00      PROA   
ATOM   2767  HB1 SER P 177     -42.863-123.117 104.028  0.00 97.00      PROA   
ATOM   2768  HB2 SER P 177     -44.145-122.359 103.029  0.00 97.00      PROA   
ATOM   2769  OG  SER P 177     -44.477-124.331 103.624  0.00 97.00      PROA   
ATOM   2770  HG1 SER P 177     -45.355-124.209 103.251  0.00 97.00      PROA   
ATOM   2771  C   SER P 177     -46.018-122.136 104.984  0.00 97.00      PROA   
ATOM   2772  O   SER P 177     -46.358-121.397 104.061  0.00 97.00      PROA   
ATOM   2773  N   VAL P 178     -46.925-122.679 105.829  0.00 97.00      PROA   
ATOM   2774  HN  VAL P 178     -46.630-123.264 106.577  0.00 97.00      PROA   
ATOM   2775  CA  VAL P 178     -48.349-122.411 105.744  0.00 97.00      PROA   
ATOM   2776  HA  VAL P 178     -48.508-121.446 105.282  0.00 97.00      PROA   
ATOM   2777  CB  VAL P 178     -49.146-123.482 104.980  0.00 97.00      PROA   
ATOM   2778  HB  VAL P 178     -49.058-124.461 105.504  0.00 97.00      PROA   
ATOM   2779  CG1 VAL P 178     -50.636-123.089 104.890  0.00 97.00      PROA   
ATOM   2780 HG11 VAL P 178     -50.746-122.087 104.425  0.00 97.00      PROA   
ATOM   2781 HG12 VAL P 178     -51.112-123.074 105.887  0.00 97.00      PROA   
ATOM   2782 HG13 VAL P 178     -51.187-123.824 104.267  0.00 97.00      PROA   
ATOM   2783  CG2 VAL P 178     -48.591-123.659 103.550  0.00 97.00      PROA   
ATOM   2784 HG21 VAL P 178     -47.557-124.058 103.567  0.00 97.00      PROA   
ATOM   2785 HG22 VAL P 178     -48.594-122.686 103.015  0.00 97.00      PROA   
ATOM   2786 HG23 VAL P 178     -49.227-124.372 102.981  0.00 97.00      PROA   
ATOM   2787  C   VAL P 178     -48.843-122.342 107.176  0.00 97.00      PROA   
ATOM   2788  O   VAL P 178     -48.500-123.188 107.999  0.00 97.00      PROA   
ATOM   2789  N   THR P 179     -49.663-121.314 107.517  0.00 97.00      PROA   
ATOM   2790  HN  THR P 179     -49.895-120.599 106.861  0.00 97.00      PROA   
ATOM   2791  CA  THR P 179     -50.369-121.206 108.785  0.00 97.00      PROA   
ATOM   2792  HA  THR P 179     -49.644-121.356 109.575  0.00 97.00      PROA   
ATOM   2793  CB  THR P 179     -51.023-119.844 108.991  0.00 97.00      PROA   
ATOM   2794  HB  THR P 179     -51.704-119.842 109.876  0.00 97.00      PROA   
ATOM   2795  OG1 THR P 179     -51.758-119.453 107.836  0.00 97.00      PROA   
ATOM   2796  HG1 THR P 179     -52.452-120.107 107.738  0.00 97.00      PROA   
ATOM   2797  CG2 THR P 179     -49.932-118.790 109.236  0.00 97.00      PROA   
ATOM   2798 HG21 THR P 179     -49.242-118.732 108.369  0.00 97.00      PROA   
ATOM   2799 HG22 THR P 179     -49.348-119.041 110.146  0.00 97.00      PROA   
ATOM   2800 HG23 THR P 179     -50.399-117.793 109.380  0.00 97.00      PROA   
ATOM   2801  C   THR P 179     -51.451-122.257 108.958  0.00 97.00      PROA   
ATOM   2802  O   THR P 179     -52.170-122.590 108.020  0.00 97.00      PROA   
ATOM   2803  N   SER P 180     -51.635-122.756 110.198  0.00 97.00      PROA   
ATOM   2804  HN  SER P 180     -51.043-122.508 110.962  0.00 97.00      PROA   
ATOM   2805  CA  SER P 180     -52.769-123.559 110.605  0.00 97.00      PROA   
ATOM   2806  HA  SER P 180     -52.807-124.389 109.920  0.00 97.00      PROA   
ATOM   2807  CB  SER P 180     -52.544-124.121 112.026  0.00 97.00      PROA   
ATOM   2808  HB1 SER P 180     -51.765-124.912 111.974  0.00 97.00      PROA   
ATOM   2809  HB2 SER P 180     -53.460-124.574 112.454  0.00 97.00      PROA   
ATOM   2810  OG  SER P 180     -52.068-123.109 112.904  0.00 97.00      PROA   
ATOM   2811  HG1 SER P 180     -52.059-123.517 113.780  0.00 97.00      PROA   
ATOM   2812  C   SER P 180     -54.110-122.832 110.497  0.00 97.00      PROA   
ATOM   2813  O   SER P 180     -54.136-121.603 110.578  0.00 97.00      PROA   
ATOM   2814  N   PRO P 181     -55.250-123.494 110.281  0.00 97.00      PROA   
ATOM   2815  CD  PRO P 181     -56.529-122.784 110.398  0.00 97.00      PROA   
ATOM   2816  HD1 PRO P 181     -56.614-122.008 109.607  0.00 97.00      PROA   
ATOM   2817  HD2 PRO P 181     -56.605-122.311 111.404  0.00 97.00      PROA   
ATOM   2818  CA  PRO P 181     -55.428-124.942 110.297  0.00 97.00      PROA   
ATOM   2819  HA  PRO P 181     -54.762-125.403 111.005  0.00 97.00      PROA   
ATOM   2820  CB  PRO P 181     -56.888-125.123 110.742  0.00 97.00      PROA   
ATOM   2821  HB1 PRO P 181     -56.925-125.137 111.855  0.00 97.00      PROA   
ATOM   2822  HB2 PRO P 181     -57.352-126.053 110.360  0.00 97.00      PROA   
ATOM   2823  CG  PRO P 181     -57.603-123.863 110.243  0.00 97.00      PROA   
ATOM   2824  HG1 PRO P 181     -57.852-123.983 109.166  0.00 97.00      PROA   
ATOM   2825  HG2 PRO P 181     -58.528-123.639 110.810  0.00 97.00      PROA   
ATOM   2826  C   PRO P 181     -55.187-125.558 108.926  0.00 97.00      PROA   
ATOM   2827  O   PRO P 181     -55.852-125.200 107.956  0.00 97.00      PROA   
ATOM   2828  N   LEU P 182     -54.238-126.518 108.830  0.00 97.00      PROA   
ATOM   2829  HN  LEU P 182     -53.740-126.809 109.646  0.00 97.00      PROA   
ATOM   2830  CA  LEU P 182     -53.936-127.254 107.616  0.00 97.00      PROA   
ATOM   2831  HA  LEU P 182     -53.870-126.533 106.814  0.00 97.00      PROA   
ATOM   2832  CB  LEU P 182     -52.600-128.050 107.687  0.00 97.00      PROA   
ATOM   2833  HB1 LEU P 182     -52.438-128.533 106.697  0.00 97.00      PROA   
ATOM   2834  HB2 LEU P 182     -52.688-128.859 108.441  0.00 97.00      PROA   
ATOM   2835  CG  LEU P 182     -51.310-127.239 108.005  0.00 97.00      PROA   
ATOM   2836  HG  LEU P 182     -50.457-127.866 107.643  0.00 97.00      PROA   
ATOM   2837  CD1 LEU P 182     -51.233-125.899 107.251  0.00 97.00      PROA   
ATOM   2838 HD11 LEU P 182     -52.034-125.213 107.597  0.00 97.00      PROA   
ATOM   2839 HD12 LEU P 182     -51.345-126.057 106.159  0.00 97.00      PROA   
ATOM   2840 HD13 LEU P 182     -50.256-125.406 107.441  0.00 97.00      PROA   
ATOM   2841  CD2 LEU P 182     -51.064-127.033 109.513  0.00 97.00      PROA   
ATOM   2842 HD21 LEU P 182     -51.081-128.003 110.051  0.00 97.00      PROA   
ATOM   2843 HD22 LEU P 182     -51.838-126.373 109.952  0.00 97.00      PROA   
ATOM   2844 HD23 LEU P 182     -50.077-126.552 109.677  0.00 97.00      PROA   
ATOM   2845  C   LEU P 182     -55.059-128.215 107.263  0.00 97.00      PROA   
ATOM   2846  O   LEU P 182     -55.724-128.752 108.135  0.00 97.00      PROA   
ATOM   2847  N   LEU P 183     -55.318-128.467 105.963  0.00 97.00      PROA   
ATOM   2848  HN  LEU P 183     -54.813-128.014 105.234  0.00 97.00      PROA   
ATOM   2849  CA  LEU P 183     -56.287-129.470 105.556  0.00 97.00      PROA   
ATOM   2850  HA  LEU P 183     -57.165-129.354 106.176  0.00 97.00      PROA   
ATOM   2851  CB  LEU P 183     -56.728-129.307 104.082  0.00 97.00      PROA   
ATOM   2852  HB1 LEU P 183     -57.447-130.115 103.819  0.00 97.00      PROA   
ATOM   2853  HB2 LEU P 183     -55.838-129.413 103.425  0.00 97.00      PROA   
ATOM   2854  CG  LEU P 183     -57.417-127.957 103.762  0.00 97.00      PROA   
ATOM   2855  HG  LEU P 183     -56.695-127.132 103.965  0.00 97.00      PROA   
ATOM   2856  CD1 LEU P 183     -57.788-127.892 102.269  0.00 97.00      PROA   
ATOM   2857 HD11 LEU P 183     -58.512-128.698 102.023  0.00 97.00      PROA   
ATOM   2858 HD12 LEU P 183     -56.884-128.024 101.639  0.00 97.00      PROA   
ATOM   2859 HD13 LEU P 183     -58.252-126.913 102.028  0.00 97.00      PROA   
ATOM   2860  CD2 LEU P 183     -58.666-127.713 104.631  0.00 97.00      PROA   
ATOM   2861 HD21 LEU P 183     -58.392-127.627 105.702  0.00 97.00      PROA   
ATOM   2862 HD22 LEU P 183     -59.384-128.552 104.513  0.00 97.00      PROA   
ATOM   2863 HD23 LEU P 183     -59.169-126.771 104.325  0.00 97.00      PROA   
ATOM   2864  C   LEU P 183     -55.781-130.889 105.774  0.00 97.00      PROA   
ATOM   2865  O   LEU P 183     -54.612-131.192 105.550  0.00 97.00      PROA   
ATOM   2866  N   GLU P 184     -56.673-131.807 106.212  0.00 97.00      PROA   
ATOM   2867  HN  GLU P 184     -57.588-131.518 106.495  0.00 97.00      PROA   
ATOM   2868  CA  GLU P 184     -56.394-133.225 106.347  0.00 97.00      PROA   
ATOM   2869  HA  GLU P 184     -55.546-133.306 107.010  0.00 97.00      PROA   
ATOM   2870  CB  GLU P 184     -57.583-133.955 107.044  0.00 97.00      PROA   
ATOM   2871  HB1 GLU P 184     -58.511-133.685 106.492  0.00 97.00      PROA   
ATOM   2872  HB2 GLU P 184     -57.659-133.524 108.069  0.00 97.00      PROA   
ATOM   2873  CG  GLU P 184     -57.493-135.494 107.135  0.00 97.00      PROA   
ATOM   2874  HG1 GLU P 184     -56.496-135.785 107.508  0.00 97.00      PROA   
ATOM   2875  HG2 GLU P 184     -57.635-135.944 106.132  0.00 97.00      PROA   
ATOM   2876  CD  GLU P 184     -58.503-136.115 108.104  0.00 97.00      PROA   
ATOM   2877  OE1 GLU P 184     -58.490-135.769 109.310  0.00 97.00      PROA   
ATOM   2878  OE2 GLU P 184     -59.268-137.005 107.655  0.00 97.00      PROA   
ATOM   2879  C   GLU P 184     -55.980-133.867 105.022  0.00 97.00      PROA   
ATOM   2880  O   GLU P 184     -56.619-133.674 103.989  0.00 97.00      PROA   
ATOM   2881  N   GLY P 185     -54.854-134.618 105.037  0.00 97.00      PROA   
ATOM   2882  HN  GLY P 185     -54.438-134.814 105.926  0.00 97.00      PROA   
ATOM   2883  CA  GLY P 185     -54.236-135.239 103.875  0.00 97.00      PROA   
ATOM   2884  HA1 GLY P 185     -54.848-135.064 103.001  0.00 97.00      PROA   
ATOM   2885  HA2 GLY P 185     -54.127-136.288 104.083  0.00 97.00      PROA   
ATOM   2886  C   GLY P 185     -52.856-134.727 103.549  0.00 97.00      PROA   
ATOM   2887  O   GLY P 185     -52.114-135.403 102.840  0.00 97.00      PROA   
ATOM   2888  N   THR P 186     -52.449-133.532 104.033  0.00 97.00      PROA   
ATOM   2889  HN  THR P 186     -53.047-132.981 104.612  0.00 97.00      PROA   
ATOM   2890  CA  THR P 186     -51.208-132.906 103.579  0.00 97.00      PROA   
ATOM   2891  HA  THR P 186     -51.200-132.999 102.506  0.00 97.00      PROA   
ATOM   2892  CB  THR P 186     -51.141-131.406 103.865  0.00 97.00      PROA   
ATOM   2893  HB  THR P 186     -50.156-130.990 103.544  0.00 97.00      PROA   
ATOM   2894  OG1 THR P 186     -51.339-131.115 105.245  0.00 97.00      PROA   
ATOM   2895  HG1 THR P 186     -50.767-131.723 105.721  0.00 97.00      PROA   
ATOM   2896  CG2 THR P 186     -52.237-130.678 103.069  0.00 97.00      PROA   
ATOM   2897 HG21 THR P 186     -53.243-131.011 103.395  0.00 97.00      PROA   
ATOM   2898 HG22 THR P 186     -52.130-130.873 101.983  0.00 97.00      PROA   
ATOM   2899 HG23 THR P 186     -52.161-129.583 103.245  0.00 97.00      PROA   
ATOM   2900  C   THR P 186     -49.923-133.518 104.147  0.00 97.00      PROA   
ATOM   2901  O   THR P 186     -49.786-133.510 105.367  0.00 97.00      PROA   
ATOM   2902  N   PRO P 187     -48.918-134.008 103.408  0.00 97.00      PROA   
ATOM   2903  CD  PRO P 187     -49.008-134.354 101.982  0.00 97.00      PROA   
ATOM   2904  HD1 PRO P 187     -49.630-133.638 101.405  0.00 97.00      PROA   
ATOM   2905  HD2 PRO P 187     -49.429-135.380 101.894  0.00 97.00      PROA   
ATOM   2906  CA  PRO P 187     -47.523-133.979 103.866  0.00 97.00      PROA   
ATOM   2907  HA  PRO P 187     -47.452-134.529 104.793  0.00 97.00      PROA   
ATOM   2908  CB  PRO P 187     -46.747-134.652 102.724  0.00 97.00      PROA   
ATOM   2909  HB1 PRO P 187     -46.770-135.755 102.877  0.00 97.00      PROA   
ATOM   2910  HB2 PRO P 187     -45.690-134.330 102.655  0.00 97.00      PROA   
ATOM   2911  CG  PRO P 187     -47.564-134.319 101.472  0.00 97.00      PROA   
ATOM   2912  HG1 PRO P 187     -47.316-133.288 101.137  0.00 97.00      PROA   
ATOM   2913  HG2 PRO P 187     -47.389-135.031 100.641  0.00 97.00      PROA   
ATOM   2914  C   PRO P 187     -47.042-132.554 104.151  0.00 97.00      PROA   
ATOM   2915  O   PRO P 187     -47.545-131.621 103.527  0.00 97.00      PROA   
ATOM   2916  N   VAL P 188     -46.099-132.360 105.109  0.00 97.00      PROA   
ATOM   2917  HN  VAL P 188     -45.661-133.131 105.565  0.00 97.00      PROA   
ATOM   2918  CA  VAL P 188     -45.675-131.040 105.558  0.00 97.00      PROA   
ATOM   2919  HA  VAL P 188     -45.795-130.327 104.754  0.00 97.00      PROA   
ATOM   2920  CB  VAL P 188     -46.419-130.557 106.818  0.00 97.00      PROA   
ATOM   2921  HB  VAL P 188     -46.217-131.255 107.664  0.00 97.00      PROA   
ATOM   2922  CG1 VAL P 188     -45.963-129.140 107.231  0.00 97.00      PROA   
ATOM   2923 HG11 VAL P 188     -46.093-128.430 106.387  0.00 97.00      PROA   
ATOM   2924 HG12 VAL P 188     -44.903-129.131 107.550  0.00 97.00      PROA   
ATOM   2925 HG13 VAL P 188     -46.575-128.782 108.086  0.00 97.00      PROA   
ATOM   2926  CG2 VAL P 188     -47.944-130.547 106.576  0.00 97.00      PROA   
ATOM   2927 HG21 VAL P 188     -48.330-131.575 106.431  0.00 97.00      PROA   
ATOM   2928 HG22 VAL P 188     -48.188-129.939 105.679  0.00 97.00      PROA   
ATOM   2929 HG23 VAL P 188     -48.468-130.108 107.452  0.00 97.00      PROA   
ATOM   2930  C   VAL P 188     -44.199-131.158 105.884  0.00 97.00      PROA   
ATOM   2931  O   VAL P 188     -43.794-132.167 106.448  0.00 97.00      PROA   
ATOM   2932  N   THR P 189     -43.365-130.127 105.563  0.00 97.00      PROA   
ATOM   2933  HN  THR P 189     -43.717-129.311 105.115  0.00 97.00      PROA   
ATOM   2934  CA  THR P 189     -41.953-130.058 105.932  0.00 97.00      PROA   
ATOM   2935  HA  THR P 189     -41.696-130.988 106.412  0.00 97.00      PROA   
ATOM   2936  CB  THR P 189     -40.956-129.893 104.760  0.00 97.00      PROA   
ATOM   2937  HB  THR P 189     -40.780-130.892 104.299  0.00 97.00      PROA   
ATOM   2938  OG1 THR P 189     -39.688-129.337 105.114  0.00 97.00      PROA   
ATOM   2939  HG1 THR P 189     -39.175-130.032 105.541  0.00 97.00      PROA   
ATOM   2940  CG2 THR P 189     -41.538-128.945 103.702  0.00 97.00      PROA   
ATOM   2941 HG21 THR P 189     -41.755-127.957 104.161  0.00 97.00      PROA   
ATOM   2942 HG22 THR P 189     -42.461-129.358 103.248  0.00 97.00      PROA   
ATOM   2943 HG23 THR P 189     -40.793-128.794 102.890  0.00 97.00      PROA   
ATOM   2944  C   THR P 189     -41.796-128.992 106.999  0.00 97.00      PROA   
ATOM   2945  O   THR P 189     -42.413-127.931 106.929  0.00 97.00      PROA   
ATOM   2946  N   LEU P 190     -40.983-129.299 108.040  0.00 97.00      PROA   
ATOM   2947  HN  LEU P 190     -40.474-130.160 108.013  0.00 97.00      PROA   
ATOM   2948  CA  LEU P 190     -40.836-128.487 109.231  0.00 97.00      PROA   
ATOM   2949  HA  LEU P 190     -41.367-127.554 109.101  0.00 97.00      PROA   
ATOM   2950  CB  LEU P 190     -41.353-129.210 110.512  0.00 97.00      PROA   
ATOM   2951  HB1 LEU P 190     -41.139-128.557 111.385  0.00 97.00      PROA   
ATOM   2952  HB2 LEU P 190     -40.786-130.157 110.649  0.00 97.00      PROA   
ATOM   2953  CG  LEU P 190     -42.869-129.564 110.573  0.00 97.00      PROA   
ATOM   2954  HG  LEU P 190     -43.085-129.796 111.646  0.00 97.00      PROA   
ATOM   2955  CD1 LEU P 190     -43.783-128.392 110.173  0.00 97.00      PROA   
ATOM   2956 HD11 LEU P 190     -43.598-128.098 109.122  0.00 97.00      PROA   
ATOM   2957 HD12 LEU P 190     -43.606-127.509 110.819  0.00 97.00      PROA   
ATOM   2958 HD13 LEU P 190     -44.848-128.693 110.261  0.00 97.00      PROA   
ATOM   2959  CD2 LEU P 190     -43.236-130.843 109.793  0.00 97.00      PROA   
ATOM   2960 HD21 LEU P 190     -42.558-131.676 110.070  0.00 97.00      PROA   
ATOM   2961 HD22 LEU P 190     -43.159-130.679 108.701  0.00 97.00      PROA   
ATOM   2962 HD23 LEU P 190     -44.280-131.147 110.020  0.00 97.00      PROA   
ATOM   2963  C   LEU P 190     -39.371-128.144 109.444  0.00 97.00      PROA   
ATOM   2964  O   LEU P 190     -38.570-128.966 109.886  0.00 97.00      PROA   
ATOM   2965  N   SER P 191     -38.982-126.880 109.171  0.00 97.00      PROA   
ATOM   2966  HN  SER P 191     -39.644-126.196 108.863  0.00 97.00      PROA   
ATOM   2967  CA  SER P 191     -37.592-126.461 109.208  0.00 97.00      PROA   
ATOM   2968  HA  SER P 191     -36.972-127.320 108.993  0.00 97.00      PROA   
ATOM   2969  CB  SER P 191     -37.286-125.457 108.052  0.00 97.00      PROA   
ATOM   2970  HB1 SER P 191     -38.151-124.771 107.938  0.00 97.00      PROA   
ATOM   2971  HB2 SER P 191     -37.195-126.032 107.105  0.00 97.00      PROA   
ATOM   2972  OG  SER P 191     -36.109-124.670 108.228  0.00 97.00      PROA   
ATOM   2973  HG1 SER P 191     -36.376-123.934 108.790  0.00 97.00      PROA   
ATOM   2974  C   SER P 191     -37.168-125.971 110.586  0.00 97.00      PROA   
ATOM   2975  O   SER P 191     -37.438-124.843 110.979  0.00 97.00      PROA   
ATOM   2976  N   CYS P 192     -36.440-126.815 111.353  0.00 97.00      PROA   
ATOM   2977  HN  CYS P 192     -36.305-127.758 111.059  0.00 97.00      PROA   
ATOM   2978  CA  CYS P 192     -35.849-126.420 112.626  0.00 97.00      PROA   
ATOM   2979  HA  CYS P 192     -36.461-125.651 113.076  0.00 97.00      PROA   
ATOM   2980  CB  CYS P 192     -35.772-127.602 113.626  0.00 97.00      PROA   
ATOM   2981  HB1 CYS P 192     -35.235-127.278 114.543  0.00 97.00      PROA   
ATOM   2982  HB2 CYS P 192     -35.201-128.440 113.169  0.00 97.00      PROA   
ATOM   2983  SG  CYS P 192     -37.448-128.171 114.064  0.00 97.00      PROA   
ATOM   2984  C   CYS P 192     -34.468-125.831 112.383  0.00 97.00      PROA   
ATOM   2985  O   CYS P 192     -33.500-126.552 112.149  0.00 97.00      PROA   
ATOM   2986  N   GLU P 193     -34.364-124.477 112.400  0.00 97.00      PROA   
ATOM   2987  HN  GLU P 193     -35.145-123.920 112.678  0.00 97.00      PROA   
ATOM   2988  CA  GLU P 193     -33.282-123.763 111.744  0.00 97.00      PROA   
ATOM   2989  HA  GLU P 193     -32.598-124.486 111.324  0.00 97.00      PROA   
ATOM   2990  CB  GLU P 193     -33.843-122.931 110.561  0.00 97.00      PROA   
ATOM   2991  HB1 GLU P 193     -34.298-123.652 109.844  0.00 97.00      PROA   
ATOM   2992  HB2 GLU P 193     -32.998-122.431 110.039  0.00 97.00      PROA   
ATOM   2993  CG  GLU P 193     -34.920-121.894 110.952  0.00 97.00      PROA   
ATOM   2994  HG1 GLU P 193     -34.563-121.273 111.799  0.00 97.00      PROA   
ATOM   2995  HG2 GLU P 193     -35.870-122.386 111.248  0.00 97.00      PROA   
ATOM   2996  CD  GLU P 193     -35.185-120.959 109.785  0.00 97.00      PROA   
ATOM   2997  OE1 GLU P 193     -34.681-119.805 109.829  0.00 97.00      PROA   
ATOM   2998  OE2 GLU P 193     -35.840-121.390 108.804  0.00 97.00      PROA   
ATOM   2999  C   GLU P 193     -32.441-122.858 112.636  0.00 97.00      PROA   
ATOM   3000  O   GLU P 193     -32.947-122.156 113.508  0.00 97.00      PROA   
ATOM   3001  N   THR P 194     -31.098-122.848 112.405  0.00 97.00      PROA   
ATOM   3002  HN  THR P 194     -30.688-123.523 111.797  0.00 97.00      PROA   
ATOM   3003  CA  THR P 194     -30.168-121.929 113.055  0.00 97.00      PROA   
ATOM   3004  HA  THR P 194     -30.652-121.462 113.903  0.00 97.00      PROA   
ATOM   3005  CB  THR P 194     -28.882-122.612 113.549  0.00 97.00      PROA   
ATOM   3006  HB  THR P 194     -28.189-121.853 113.988  0.00 97.00      PROA   
ATOM   3007  OG1 THR P 194     -28.194-123.312 112.512  0.00 97.00      PROA   
ATOM   3008  HG1 THR P 194     -27.262-123.104 112.619  0.00 97.00      PROA   
ATOM   3009  CG2 THR P 194     -29.221-123.629 114.652  0.00 97.00      PROA   
ATOM   3010 HG21 THR P 194     -29.903-124.414 114.264  0.00 97.00      PROA   
ATOM   3011 HG22 THR P 194     -29.705-123.123 115.511  0.00 97.00      PROA   
ATOM   3012 HG23 THR P 194     -28.291-124.122 115.011  0.00 97.00      PROA   
ATOM   3013  C   THR P 194     -29.716-120.807 112.130  0.00 97.00      PROA   
ATOM   3014  O   THR P 194     -29.560-119.671 112.572  0.00 97.00      PROA   
ATOM   3015  N   LYS P 195     -29.422-121.130 110.846  0.00 97.00      PROA   
ATOM   3016  HN  LYS P 195     -29.599-122.065 110.556  0.00 97.00      PROA   
ATOM   3017  CA  LYS P 195     -28.698-120.307 109.877  0.00 97.00      PROA   
ATOM   3018  HA  LYS P 195     -28.639-120.919 108.990  0.00 97.00      PROA   
ATOM   3019  CB  LYS P 195     -29.431-119.000 109.438  0.00 97.00      PROA   
ATOM   3020  HB1 LYS P 195     -28.681-118.208 109.208  0.00 97.00      PROA   
ATOM   3021  HB2 LYS P 195     -30.048-118.613 110.276  0.00 97.00      PROA   
ATOM   3022  CG  LYS P 195     -30.303-119.110 108.169  0.00 97.00      PROA   
ATOM   3023  HG1 LYS P 195     -29.712-119.588 107.357  0.00 97.00      PROA   
ATOM   3024  HG2 LYS P 195     -30.523-118.066 107.842  0.00 97.00      PROA   
ATOM   3025  CD  LYS P 195     -31.656-119.825 108.328  0.00 97.00      PROA   
ATOM   3026  HD1 LYS P 195     -32.177-119.368 109.200  0.00 97.00      PROA   
ATOM   3027  HD2 LYS P 195     -31.500-120.901 108.556  0.00 97.00      PROA   
ATOM   3028  CE  LYS P 195     -32.530-119.662 107.068  0.00 97.00      PROA   
ATOM   3029  HE1 LYS P 195     -32.078-120.184 106.200  0.00 97.00      PROA   
ATOM   3030  HE2 LYS P 195     -32.640-118.581 106.831  0.00 97.00      PROA   
ATOM   3031  NZ  LYS P 195     -33.883-120.203 107.272  0.00 97.00      PROA   
ATOM   3032  HZ1 LYS P 195     -34.216-119.893 108.215  0.00 97.00      PROA   
ATOM   3033  HZ2 LYS P 195     -33.898-121.240 107.317  0.00 97.00      PROA   
ATOM   3034  HZ3 LYS P 195     -34.578-119.873 106.579  0.00 97.00      PROA   
ATOM   3035  C   LYS P 195     -27.230-120.022 110.208  0.00 97.00      PROA   
ATOM   3036  O   LYS P 195     -26.402-119.916 109.305  0.00 97.00      PROA   
ATOM   3037  N   LEU P 196     -26.861-119.939 111.504  0.00 97.00      PROA   
ATOM   3038  HN  LEU P 196     -27.572-119.939 112.202  0.00 97.00      PROA   
ATOM   3039  CA  LEU P 196     -25.517-119.679 111.974  0.00 97.00      PROA   
ATOM   3040  HA  LEU P 196     -24.973-119.151 111.203  0.00 97.00      PROA   
ATOM   3041  CB  LEU P 196     -25.505-118.829 113.279  0.00 97.00      PROA   
ATOM   3042  HB1 LEU P 196     -24.475-118.826 113.694  0.00 97.00      PROA   
ATOM   3043  HB2 LEU P 196     -26.173-119.307 114.029  0.00 97.00      PROA   
ATOM   3044  CG  LEU P 196     -25.890-117.329 113.155  0.00 97.00      PROA   
ATOM   3045  HG  LEU P 196     -25.703-116.883 114.164  0.00 97.00      PROA   
ATOM   3046  CD1 LEU P 196     -24.985-116.577 112.162  0.00 97.00      PROA   
ATOM   3047 HD11 LEU P 196     -25.157-116.943 111.128  0.00 97.00      PROA   
ATOM   3048 HD12 LEU P 196     -23.916-116.725 112.421  0.00 97.00      PROA   
ATOM   3049 HD13 LEU P 196     -25.209-115.490 112.189  0.00 97.00      PROA   
ATOM   3050  CD2 LEU P 196     -27.378-117.078 112.846  0.00 97.00      PROA   
ATOM   3051 HD21 LEU P 196     -28.023-117.616 113.572  0.00 97.00      PROA   
ATOM   3052 HD22 LEU P 196     -27.626-117.421 111.822  0.00 97.00      PROA   
ATOM   3053 HD23 LEU P 196     -27.602-115.992 112.908  0.00 97.00      PROA   
ATOM   3054  C   LEU P 196     -24.763-120.969 112.252  0.00 97.00      PROA   
ATOM   3055  O   LEU P 196     -25.330-121.962 112.706  0.00 97.00      PROA   
ATOM   3056  N   LEU P 197     -23.429-120.949 112.003  0.00 97.00      PROA   
ATOM   3057  HN  LEU P 197     -23.005-120.166 111.557  0.00 97.00      PROA   
ATOM   3058  CA  LEU P 197     -22.501-121.954 112.473  0.00 97.00      PROA   
ATOM   3059  HA  LEU P 197     -22.992-122.569 113.214  0.00 97.00      PROA   
ATOM   3060  CB  LEU P 197     -21.950-122.850 111.335  0.00 97.00      PROA   
ATOM   3061  HB1 LEU P 197     -21.455-122.207 110.575  0.00 97.00      PROA   
ATOM   3062  HB2 LEU P 197     -22.818-123.340 110.837  0.00 97.00      PROA   
ATOM   3063  CG  LEU P 197     -20.957-123.959 111.765  0.00 97.00      PROA   
ATOM   3064  HG  LEU P 197     -20.071-123.478 112.243  0.00 97.00      PROA   
ATOM   3065  CD1 LEU P 197     -21.570-124.941 112.781  0.00 97.00      PROA   
ATOM   3066 HD11 LEU P 197     -22.482-125.408 112.350  0.00 97.00      PROA   
ATOM   3067 HD12 LEU P 197     -21.843-124.420 113.722  0.00 97.00      PROA   
ATOM   3068 HD13 LEU P 197     -20.841-125.742 113.023  0.00 97.00      PROA   
ATOM   3069  CD2 LEU P 197     -20.442-124.729 110.536  0.00 97.00      PROA   
ATOM   3070 HD21 LEU P 197     -19.950-124.034 109.824  0.00 97.00      PROA   
ATOM   3071 HD22 LEU P 197     -21.287-125.229 110.017  0.00 97.00      PROA   
ATOM   3072 HD23 LEU P 197     -19.706-125.501 110.844  0.00 97.00      PROA   
ATOM   3073  C   LEU P 197     -21.371-121.218 113.157  0.00 97.00      PROA   
ATOM   3074  O   LEU P 197     -20.870-120.219 112.646  0.00 97.00      PROA   
ATOM   3075  N   LEU P 198     -20.968-121.692 114.358  0.00 97.00      PROA   
ATOM   3076  HN  LEU P 198     -21.367-122.523 114.733  0.00 97.00      PROA   
ATOM   3077  CA  LEU P 198     -19.938-121.103 115.186  0.00 97.00      PROA   
ATOM   3078  HA  LEU P 198     -19.327-120.433 114.595  0.00 97.00      PROA   
ATOM   3079  CB  LEU P 198     -20.461-120.389 116.471  0.00 97.00      PROA   
ATOM   3080  HB1 LEU P 198     -19.588-120.086 117.092  0.00 97.00      PROA   
ATOM   3081  HB2 LEU P 198     -21.064-121.106 117.071  0.00 97.00      PROA   
ATOM   3082  CG  LEU P 198     -21.311-119.100 116.288  0.00 97.00      PROA   
ATOM   3083  HG  LEU P 198     -21.411-118.658 117.312  0.00 97.00      PROA   
ATOM   3084  CD1 LEU P 198     -20.622-118.039 115.410  0.00 97.00      PROA   
ATOM   3085 HD11 LEU P 198     -20.544-118.393 114.363  0.00 97.00      PROA   
ATOM   3086 HD12 LEU P 198     -19.602-117.821 115.789  0.00 97.00      PROA   
ATOM   3087 HD13 LEU P 198     -21.212-117.099 115.414  0.00 97.00      PROA   
ATOM   3088  CD2 LEU P 198     -22.749-119.367 115.811  0.00 97.00      PROA   
ATOM   3089 HD21 LEU P 198     -23.204-120.195 116.392  0.00 97.00      PROA   
ATOM   3090 HD22 LEU P 198     -22.756-119.635 114.737  0.00 97.00      PROA   
ATOM   3091 HD23 LEU P 198     -23.370-118.457 115.941  0.00 97.00      PROA   
ATOM   3092  C   LEU P 198     -19.080-122.275 115.607  0.00 97.00      PROA   
ATOM   3093  O   LEU P 198     -19.463-123.428 115.409  0.00 97.00      PROA   
ATOM   3094  N   GLN P 199     -17.879-122.012 116.184  0.00 97.00      PROA   
ATOM   3095  HN  GLN P 199     -17.566-121.070 116.283  0.00 97.00      PROA   
ATOM   3096  CA  GLN P 199     -16.951-123.033 116.653  0.00 97.00      PROA   
ATOM   3097  HA  GLN P 199     -16.644-123.596 115.784  0.00 97.00      PROA   
ATOM   3098  CB  GLN P 199     -15.696-122.408 117.324  0.00 97.00      PROA   
ATOM   3099  HB1 GLN P 199     -15.007-123.231 117.617  0.00 97.00      PROA   
ATOM   3100  HB2 GLN P 199     -16.003-121.884 118.259  0.00 97.00      PROA   
ATOM   3101  CG  GLN P 199     -14.896-121.398 116.460  0.00 97.00      PROA   
ATOM   3102  HG1 GLN P 199     -13.883-121.238 116.884  0.00 97.00      PROA   
ATOM   3103  HG2 GLN P 199     -15.424-120.418 116.478  0.00 97.00      PROA   
ATOM   3104  CD  GLN P 199     -14.783-121.791 114.982  0.00 97.00      PROA   
ATOM   3105  OE1 GLN P 199     -15.382-121.150 114.112  0.00 97.00      PROA   
ATOM   3106  NE2 GLN P 199     -13.985-122.851 114.679  0.00 97.00      PROA   
ATOM   3107 HE21 GLN P 199     -13.884-123.090 113.715  0.00 97.00      PROA   
ATOM   3108 HE22 GLN P 199     -13.500-123.344 115.400  0.00 97.00      PROA   
ATOM   3109  C   GLN P 199     -17.593-124.017 117.628  0.00 97.00      PROA   
ATOM   3110  O   GLN P 199     -18.344-123.639 118.526  0.00 97.00      PROA   
ATOM   3111  N   ARG P 200     -17.333-125.328 117.430  0.00 97.00      PROA   
ATOM   3112  HN  ARG P 200     -16.688-125.640 116.738  0.00 97.00      PROA   
ATOM   3113  CA  ARG P 200     -18.133-126.368 118.026  0.00 97.00      PROA   
ATOM   3114  HA  ARG P 200     -18.601-126.013 118.932  0.00 97.00      PROA   
ATOM   3115  CB  ARG P 200     -19.190-126.808 116.981  0.00 97.00      PROA   
ATOM   3116  HB1 ARG P 200     -18.653-127.200 116.086  0.00 97.00      PROA   
ATOM   3117  HB2 ARG P 200     -19.749-125.909 116.637  0.00 97.00      PROA   
ATOM   3118  CG  ARG P 200     -20.191-127.869 117.455  0.00 97.00      PROA   
ATOM   3119  HG1 ARG P 200     -19.781-128.427 118.321  0.00 97.00      PROA   
ATOM   3120  HG2 ARG P 200     -20.285-128.605 116.629  0.00 97.00      PROA   
ATOM   3121  CD  ARG P 200     -21.585-127.351 117.837  0.00 97.00      PROA   
ATOM   3122  HD1 ARG P 200     -21.527-126.353 118.317  0.00 97.00      PROA   
ATOM   3123  HD2 ARG P 200     -22.075-128.051 118.553  0.00 97.00      PROA   
ATOM   3124  NE  ARG P 200     -22.403-127.232 116.584  0.00 97.00      PROA   
ATOM   3125  HE  ARG P 200     -22.347-126.409 116.026  0.00 97.00      PROA   
ATOM   3126  CZ  ARG P 200     -23.188-128.229 116.130  0.00 97.00      PROA   
ATOM   3127  NH1 ARG P 200     -23.285-129.406 116.761  0.00 97.00      PROA   
ATOM   3128 HH11 ARG P 200     -22.471-129.723 117.243  0.00 97.00      PROA   
ATOM   3129 HH12 ARG P 200     -23.843-130.123 116.343  0.00 97.00      PROA   
ATOM   3130  NH2 ARG P 200     -23.844-128.116 114.965  0.00 97.00      PROA   
ATOM   3131 HH21 ARG P 200     -23.646-127.348 114.367  0.00 97.00      PROA   
ATOM   3132 HH22 ARG P 200     -24.208-128.969 114.596  0.00 97.00      PROA   
ATOM   3133  C   ARG P 200     -17.202-127.531 118.313  0.00 97.00      PROA   
ATOM   3134  O   ARG P 200     -16.343-127.793 117.472  0.00 97.00      PROA   
ATOM   3135  N   PRO P 201     -17.283-128.267 119.429  0.00 97.00      PROA   
ATOM   3136  CD  PRO P 201     -17.948-127.841 120.668  0.00 97.00      PROA   
ATOM   3137  HD1 PRO P 201     -19.021-127.611 120.486  0.00 97.00      PROA   
ATOM   3138  HD2 PRO P 201     -17.428-126.945 121.072  0.00 97.00      PROA   
ATOM   3139  CA  PRO P 201     -16.589-129.542 119.572  0.00 97.00      PROA   
ATOM   3140  HA  PRO P 201     -15.578-129.470 119.195  0.00 97.00      PROA   
ATOM   3141  CB  PRO P 201     -16.592-129.797 121.093  0.00 97.00      PROA   
ATOM   3142  HB1 PRO P 201     -15.667-129.353 121.525  0.00 97.00      PROA   
ATOM   3143  HB2 PRO P 201     -16.625-130.871 121.365  0.00 97.00      PROA   
ATOM   3144  CG  PRO P 201     -17.803-129.019 121.637  0.00 97.00      PROA   
ATOM   3145  HG1 PRO P 201     -18.711-129.652 121.579  0.00 97.00      PROA   
ATOM   3146  HG2 PRO P 201     -17.665-128.694 122.687  0.00 97.00      PROA   
ATOM   3147  C   PRO P 201     -17.283-130.643 118.780  0.00 97.00      PROA   
ATOM   3148  O   PRO P 201     -16.708-131.118 117.802  0.00 97.00      PROA   
ATOM   3149  N   GLY P 202     -18.515-131.050 119.155  0.00 97.00      PROA   
ATOM   3150  HN  GLY P 202     -18.907-130.735 120.018  0.00 97.00      PROA   
ATOM   3151  CA  GLY P 202     -19.314-131.998 118.406  0.00 97.00      PROA   
ATOM   3152  HA1 GLY P 202     -20.057-132.334 119.099  0.00 97.00      PROA   
ATOM   3153  HA2 GLY P 202     -18.698-132.797 118.020  0.00 97.00      PROA   
ATOM   3154  C   GLY P 202     -20.061-131.350 117.284  0.00 97.00      PROA   
ATOM   3155  O   GLY P 202     -21.069-130.711 117.534  0.00 97.00      PROA   
ATOM   3156  N   LEU P 203     -19.594-131.520 116.030  0.00 97.00      PROA   
ATOM   3157  HN  LEU P 203     -18.767-132.062 115.906  0.00 97.00      PROA   
ATOM   3158  CA  LEU P 203     -20.120-130.906 114.818  0.00 97.00      PROA   
ATOM   3159  HA  LEU P 203     -20.135-129.845 114.998  0.00 97.00      PROA   
ATOM   3160  CB  LEU P 203     -19.170-131.128 113.604  0.00 97.00      PROA   
ATOM   3161  HB1 LEU P 203     -19.736-131.117 112.647  0.00 97.00      PROA   
ATOM   3162  HB2 LEU P 203     -18.708-132.135 113.703  0.00 97.00      PROA   
ATOM   3163  CG  LEU P 203     -18.038-130.070 113.444  0.00 97.00      PROA   
ATOM   3164  HG  LEU P 203     -17.391-130.425 112.605  0.00 97.00      PROA   
ATOM   3165  CD1 LEU P 203     -18.587-128.691 113.021  0.00 97.00      PROA   
ATOM   3166 HD11 LEU P 203     -19.228-128.263 113.820  0.00 97.00      PROA   
ATOM   3167 HD12 LEU P 203     -19.187-128.781 112.092  0.00 97.00      PROA   
ATOM   3168 HD13 LEU P 203     -17.748-127.988 112.832  0.00 97.00      PROA   
ATOM   3169  CD2 LEU P 203     -17.128-129.939 114.680  0.00 97.00      PROA   
ATOM   3170 HD21 LEU P 203     -16.708-130.927 114.961  0.00 97.00      PROA   
ATOM   3171 HD22 LEU P 203     -17.696-129.538 115.546  0.00 97.00      PROA   
ATOM   3172 HD23 LEU P 203     -16.286-129.246 114.470  0.00 97.00      PROA   
ATOM   3173  C   LEU P 203     -21.561-131.236 114.435  0.00 97.00      PROA   
ATOM   3174  O   LEU P 203     -22.245-130.384 113.870  0.00 97.00      PROA   
ATOM   3175  N   GLN P 204     -22.066-132.463 114.698  0.00 97.00      PROA   
ATOM   3176  HN  GLN P 204     -21.570-133.107 115.283  0.00 97.00      PROA   
ATOM   3177  CA  GLN P 204     -23.324-132.971 114.164  0.00 97.00      PROA   
ATOM   3178  HA  GLN P 204     -23.302-132.815 113.096  0.00 97.00      PROA   
ATOM   3179  CB  GLN P 204     -23.439-134.488 114.479  0.00 97.00      PROA   
ATOM   3180  HB1 GLN P 204     -23.581-134.618 115.574  0.00 97.00      PROA   
ATOM   3181  HB2 GLN P 204     -22.449-134.942 114.240  0.00 97.00      PROA   
ATOM   3182  CG  GLN P 204     -24.524-135.309 113.743  0.00 97.00      PROA   
ATOM   3183  HG1 GLN P 204     -25.515-135.109 114.201  0.00 97.00      PROA   
ATOM   3184  HG2 GLN P 204     -24.312-136.390 113.880  0.00 97.00      PROA   
ATOM   3185  CD  GLN P 204     -24.620-134.980 112.248  0.00 97.00      PROA   
ATOM   3186  OE1 GLN P 204     -25.251-134.008 111.823  0.00 97.00      PROA   
ATOM   3187  NE2 GLN P 204     -23.979-135.831 111.404  0.00 97.00      PROA   
ATOM   3188 HE21 GLN P 204     -24.044-135.646 110.426  0.00 97.00      PROA   
ATOM   3189 HE22 GLN P 204     -23.460-136.599 111.774  0.00 97.00      PROA   
ATOM   3190  C   GLN P 204     -24.551-132.263 114.729  0.00 97.00      PROA   
ATOM   3191  O   GLN P 204     -24.485-131.584 115.742  0.00 97.00      PROA   
ATOM   3192  N   LEU P 205     -25.731-132.408 114.090  0.00 97.00      PROA   
ATOM   3193  HN  LEU P 205     -25.780-132.883 113.213  0.00 97.00      PROA   
ATOM   3194  CA  LEU P 205     -26.987-132.141 114.756  0.00 97.00      PROA   
ATOM   3195  HA  LEU P 205     -26.820-132.026 115.817  0.00 97.00      PROA   
ATOM   3196  CB  LEU P 205     -27.725-130.877 114.248  0.00 97.00      PROA   
ATOM   3197  HB1 LEU P 205     -28.735-130.823 114.711  0.00 97.00      PROA   
ATOM   3198  HB2 LEU P 205     -27.846-130.956 113.145  0.00 97.00      PROA   
ATOM   3199  CG  LEU P 205     -27.012-129.544 114.572  0.00 97.00      PROA   
ATOM   3200  HG  LEU P 205     -25.956-129.637 114.231  0.00 97.00      PROA   
ATOM   3201  CD1 LEU P 205     -27.644-128.374 113.797  0.00 97.00      PROA   
ATOM   3202 HD11 LEU P 205     -28.709-128.256 114.089  0.00 97.00      PROA   
ATOM   3203 HD12 LEU P 205     -27.593-128.562 112.705  0.00 97.00      PROA   
ATOM   3204 HD13 LEU P 205     -27.110-127.427 114.022  0.00 97.00      PROA   
ATOM   3205  CD2 LEU P 205     -27.021-129.242 116.084  0.00 97.00      PROA   
ATOM   3206 HD21 LEU P 205     -26.486-130.030 116.652  0.00 97.00      PROA   
ATOM   3207 HD22 LEU P 205     -28.068-129.193 116.452  0.00 97.00      PROA   
ATOM   3208 HD23 LEU P 205     -26.532-128.267 116.288  0.00 97.00      PROA   
ATOM   3209  C   LEU P 205     -27.883-133.346 114.607  0.00 97.00      PROA   
ATOM   3210  O   LEU P 205     -28.369-133.669 113.525  0.00 97.00      PROA   
ATOM   3211  N   TYR P 206     -28.151-134.028 115.743  0.00 97.00      PROA   
ATOM   3212  HN  TYR P 206     -27.693-133.788 116.595  0.00 97.00      PROA   
ATOM   3213  CA  TYR P 206     -29.193-135.029 115.857  0.00 97.00      PROA   
ATOM   3214  HA  TYR P 206     -29.391-135.460 114.883  0.00 97.00      PROA   
ATOM   3215  CB  TYR P 206     -28.890-136.158 116.880  0.00 97.00      PROA   
ATOM   3216  HB1 TYR P 206     -29.647-136.967 116.823  0.00 97.00      PROA   
ATOM   3217  HB2 TYR P 206     -28.881-135.752 117.916  0.00 97.00      PROA   
ATOM   3218  CG  TYR P 206     -27.533-136.748 116.612  0.00 97.00      PROA   
ATOM   3219  CD1 TYR P 206     -27.357-137.821 115.716  0.00 97.00      PROA   
ATOM   3220  HD1 TYR P 206     -28.214-138.244 115.210  0.00 97.00      PROA   
ATOM   3221  CE1 TYR P 206     -26.074-138.336 115.470  0.00 97.00      PROA   
ATOM   3222  HE1 TYR P 206     -25.939-139.150 114.772  0.00 97.00      PROA   
ATOM   3223  CZ  TYR P 206     -24.962-137.771 116.113  0.00 97.00      PROA   
ATOM   3224  OH  TYR P 206     -23.655-138.206 115.811  0.00 97.00      PROA   
ATOM   3225  HH  TYR P 206     -23.039-137.558 116.181  0.00 97.00      PROA   
ATOM   3226  CD2 TYR P 206     -26.415-136.239 117.293  0.00 97.00      PROA   
ATOM   3227  HD2 TYR P 206     -26.529-135.438 118.009  0.00 97.00      PROA   
ATOM   3228  CE2 TYR P 206     -25.140-136.732 117.031  0.00 97.00      PROA   
ATOM   3229  HE2 TYR P 206     -24.299-136.290 117.540  0.00 97.00      PROA   
ATOM   3230  C   TYR P 206     -30.412-134.273 116.319  0.00 97.00      PROA   
ATOM   3231  O   TYR P 206     -30.296-133.239 116.975  0.00 97.00      PROA   
ATOM   3232  N   PHE P 207     -31.619-134.755 115.963  0.00 97.00      PROA   
ATOM   3233  HN  PHE P 207     -31.715-135.610 115.454  0.00 97.00      PROA   
ATOM   3234  CA  PHE P 207     -32.837-134.029 116.251  0.00 97.00      PROA   
ATOM   3235  HA  PHE P 207     -32.669-133.295 117.025  0.00 97.00      PROA   
ATOM   3236  CB  PHE P 207     -33.458-133.348 115.003  0.00 97.00      PROA   
ATOM   3237  HB1 PHE P 207     -34.460-132.923 115.227  0.00 97.00      PROA   
ATOM   3238  HB2 PHE P 207     -33.580-134.108 114.203  0.00 97.00      PROA   
ATOM   3239  CG  PHE P 207     -32.597-132.233 114.455  0.00 97.00      PROA   
ATOM   3240  CD1 PHE P 207     -31.517-132.509 113.596  0.00 97.00      PROA   
ATOM   3241  HD1 PHE P 207     -31.245-133.534 113.389  0.00 97.00      PROA   
ATOM   3242  CE1 PHE P 207     -30.800-131.472 112.990  0.00 97.00      PROA   
ATOM   3243  HE1 PHE P 207     -29.966-131.703 112.343  0.00 97.00      PROA   
ATOM   3244  CZ  PHE P 207     -31.156-130.140 113.231  0.00 97.00      PROA   
ATOM   3245  HZ  PHE P 207     -30.599-129.339 112.768  0.00 97.00      PROA   
ATOM   3246  CD2 PHE P 207     -32.941-130.889 114.692  0.00 97.00      PROA   
ATOM   3247  HD2 PHE P 207     -33.777-130.658 115.335  0.00 97.00      PROA   
ATOM   3248  CE2 PHE P 207     -32.227-129.848 114.084  0.00 97.00      PROA   
ATOM   3249  HE2 PHE P 207     -32.506-128.821 114.268  0.00 97.00      PROA   
ATOM   3250  C   PHE P 207     -33.849-134.991 116.790  0.00 97.00      PROA   
ATOM   3251  O   PHE P 207     -33.727-136.196 116.629  0.00 97.00      PROA   
ATOM   3252  N   SER P 208     -34.892-134.459 117.454  0.00 97.00      PROA   
ATOM   3253  HN  SER P 208     -34.924-133.486 117.662  0.00 97.00      PROA   
ATOM   3254  CA  SER P 208     -36.030-135.232 117.882  0.00 97.00      PROA   
ATOM   3255  HA  SER P 208     -36.173-136.057 117.197  0.00 97.00      PROA   
ATOM   3256  CB  SER P 208     -35.908-135.795 119.323  0.00 97.00      PROA   
ATOM   3257  HB1 SER P 208     -35.103-136.562 119.332  0.00 97.00      PROA   
ATOM   3258  HB2 SER P 208     -36.854-136.283 119.643  0.00 97.00      PROA   
ATOM   3259  OG  SER P 208     -35.550-134.771 120.245  0.00 97.00      PROA   
ATOM   3260  HG1 SER P 208     -35.829-135.052 121.123  0.00 97.00      PROA   
ATOM   3261  C   SER P 208     -37.235-134.343 117.745  0.00 97.00      PROA   
ATOM   3262  O   SER P 208     -37.126-133.120 117.745  0.00 97.00      PROA   
ATOM   3263  N   PHE P 209     -38.418-134.972 117.581  0.00 97.00      PROA   
ATOM   3264  HN  PHE P 209     -38.468-135.966 117.604  0.00 97.00      PROA   
ATOM   3265  CA  PHE P 209     -39.674-134.303 117.348  0.00 97.00      PROA   
ATOM   3266  HA  PHE P 209     -39.573-133.257 117.609  0.00 97.00      PROA   
ATOM   3267  CB  PHE P 209     -40.156-134.473 115.878  0.00 97.00      PROA   
ATOM   3268  HB1 PHE P 209     -41.198-134.846 115.799  0.00 97.00      PROA   
ATOM   3269  HB2 PHE P 209     -39.498-135.195 115.345  0.00 97.00      PROA   
ATOM   3270  CG  PHE P 209     -40.104-133.153 115.158  0.00 97.00      PROA   
ATOM   3271  CD1 PHE P 209     -41.124-132.211 115.377  0.00 97.00      PROA   
ATOM   3272  HD1 PHE P 209     -41.911-132.429 116.083  0.00 97.00      PROA   
ATOM   3273  CE1 PHE P 209     -41.135-130.997 114.680  0.00 97.00      PROA   
ATOM   3274  HE1 PHE P 209     -41.930-130.289 114.853  0.00 97.00      PROA   
ATOM   3275  CZ  PHE P 209     -40.124-130.715 113.753  0.00 97.00      PROA   
ATOM   3276  HZ  PHE P 209     -40.128-129.782 113.210  0.00 97.00      PROA   
ATOM   3277  CD2 PHE P 209     -39.092-132.859 114.225  0.00 97.00      PROA   
ATOM   3278  HD2 PHE P 209     -38.305-133.575 114.038  0.00 97.00      PROA   
ATOM   3279  CE2 PHE P 209     -39.103-131.646 113.525  0.00 97.00      PROA   
ATOM   3280  HE2 PHE P 209     -38.327-131.426 112.808  0.00 97.00      PROA   
ATOM   3281  C   PHE P 209     -40.671-134.890 118.315  0.00 97.00      PROA   
ATOM   3282  O   PHE P 209     -40.652-136.085 118.603  0.00 97.00      PROA   
ATOM   3283  N   TYR P 210     -41.548-134.029 118.875  0.00 97.00      PROA   
ATOM   3284  HN  TYR P 210     -41.532-133.060 118.643  0.00 97.00      PROA   
ATOM   3285  CA  TYR P 210     -42.466-134.397 119.928  0.00 97.00      PROA   
ATOM   3286  HA  TYR P 210     -42.598-135.470 119.963  0.00 97.00      PROA   
ATOM   3287  CB  TYR P 210     -42.032-133.840 121.319  0.00 97.00      PROA   
ATOM   3288  HB1 TYR P 210     -42.696-134.222 122.124  0.00 97.00      PROA   
ATOM   3289  HB2 TYR P 210     -42.111-132.733 121.304  0.00 97.00      PROA   
ATOM   3290  CG  TYR P 210     -40.592-134.154 121.674  0.00 97.00      PROA   
ATOM   3291  CD1 TYR P 210     -39.545-133.347 121.187  0.00 97.00      PROA   
ATOM   3292  HD1 TYR P 210     -39.771-132.536 120.513  0.00 97.00      PROA   
ATOM   3293  CE1 TYR P 210     -38.222-133.554 121.594  0.00 97.00      PROA   
ATOM   3294  HE1 TYR P 210     -37.438-132.917 121.213  0.00 97.00      PROA   
ATOM   3295  CZ  TYR P 210     -37.927-134.565 122.515  0.00 97.00      PROA   
ATOM   3296  OH  TYR P 210     -36.609-134.758 122.982  0.00 97.00      PROA   
ATOM   3297  HH  TYR P 210     -36.204-133.892 123.117  0.00 97.00      PROA   
ATOM   3298  CD2 TYR P 210     -40.278-135.163 122.603  0.00 97.00      PROA   
ATOM   3299  HD2 TYR P 210     -41.073-135.755 123.031  0.00 97.00      PROA   
ATOM   3300  CE2 TYR P 210     -38.954-135.374 123.013  0.00 97.00      PROA   
ATOM   3301  HE2 TYR P 210     -38.725-136.138 123.741  0.00 97.00      PROA   
ATOM   3302  C   TYR P 210     -43.789-133.758 119.572  0.00 97.00      PROA   
ATOM   3303  O   TYR P 210     -43.842-132.828 118.769  0.00 97.00      PROA   
ATOM   3304  N   MET P 211     -44.896-134.246 120.180  0.00 97.00      PROA   
ATOM   3305  HN  MET P 211     -44.843-135.035 120.790  0.00 97.00      PROA   
ATOM   3306  CA  MET P 211     -46.189-133.601 120.095  0.00 97.00      PROA   
ATOM   3307  HA  MET P 211     -46.108-132.663 119.568  0.00 97.00      PROA   
ATOM   3308  CB  MET P 211     -47.241-134.493 119.385  0.00 97.00      PROA   
ATOM   3309  HB1 MET P 211     -48.253-134.052 119.522  0.00 97.00      PROA   
ATOM   3310  HB2 MET P 211     -47.233-135.502 119.856  0.00 97.00      PROA   
ATOM   3311  CG  MET P 211     -46.993-134.645 117.872  0.00 97.00      PROA   
ATOM   3312  HG1 MET P 211     -45.917-134.860 117.699  0.00 97.00      PROA   
ATOM   3313  HG2 MET P 211     -47.204-133.660 117.405  0.00 97.00      PROA   
ATOM   3314  SD  MET P 211     -47.984-135.939 117.058  0.00 97.00      PROA   
ATOM   3315  CE  MET P 211     -49.626-135.212 117.323  0.00 97.00      PROA   
ATOM   3316  HE1 MET P 211     -49.665-134.174 116.933  0.00 97.00      PROA   
ATOM   3317  HE2 MET P 211     -49.892-135.189 118.401  0.00 97.00      PROA   
ATOM   3318  HE3 MET P 211     -50.404-135.803 116.795  0.00 97.00      PROA   
ATOM   3319  C   MET P 211     -46.657-133.316 121.502  0.00 97.00      PROA   
ATOM   3320  O   MET P 211     -47.134-134.223 122.179  0.00 97.00      PROA   
ATOM   3321  N   GLY P 212     -46.557-132.040 121.972  0.00 97.00      PROA   
ATOM   3322  HN  GLY P 212     -46.274-131.298 121.365  0.00 97.00      PROA   
ATOM   3323  CA  GLY P 212     -46.833-131.627 123.346  0.00 97.00      PROA   
ATOM   3324  HA1 GLY P 212     -47.900-131.498 123.442  0.00 97.00      PROA   
ATOM   3325  HA2 GLY P 212     -46.298-130.705 123.498  0.00 97.00      PROA   
ATOM   3326  C   GLY P 212     -46.342-132.579 124.416  0.00 97.00      PROA   
ATOM   3327  O   GLY P 212     -45.153-132.872 124.526  0.00 97.00      PROA   
ATOM   3328  N   SER P 213     -47.285-133.090 125.235  0.00 97.00      PROA   
ATOM   3329  HN  SER P 213     -48.227-132.778 125.132  0.00 97.00      PROA   
ATOM   3330  CA  SER P 213     -47.022-134.043 126.303  0.00 97.00      PROA   
ATOM   3331  HA  SER P 213     -46.091-133.756 126.775  0.00 97.00      PROA   
ATOM   3332  CB  SER P 213     -48.140-133.969 127.386  0.00 97.00      PROA   
ATOM   3333  HB1 SER P 213     -49.113-134.283 126.951  0.00 97.00      PROA   
ATOM   3334  HB2 SER P 213     -48.238-132.915 127.721  0.00 97.00      PROA   
ATOM   3335  OG  SER P 213     -47.856-134.762 128.538  0.00 97.00      PROA   
ATOM   3336  HG1 SER P 213     -47.683-135.649 128.204  0.00 97.00      PROA   
ATOM   3337  C   SER P 213     -46.861-135.493 125.818  0.00 97.00      PROA   
ATOM   3338  O   SER P 213     -47.177-136.436 126.542  0.00 97.00      PROA   
ATOM   3339  N   LYS P 214     -46.339-135.743 124.594  0.00 97.00      PROA   
ATOM   3340  HN  LYS P 214     -46.153-135.007 123.948  0.00 97.00      PROA   
ATOM   3341  CA  LYS P 214     -45.925-137.088 124.235  0.00 97.00      PROA   
ATOM   3342  HA  LYS P 214     -45.551-137.553 125.138  0.00 97.00      PROA   
ATOM   3343  CB  LYS P 214     -47.067-138.012 123.736  0.00 97.00      PROA   
ATOM   3344  HB1 LYS P 214     -47.721-138.216 124.614  0.00 97.00      PROA   
ATOM   3345  HB2 LYS P 214     -46.648-138.989 123.409  0.00 97.00      PROA   
ATOM   3346  CG  LYS P 214     -47.938-137.423 122.614  0.00 97.00      PROA   
ATOM   3347  HG1 LYS P 214     -47.273-137.045 121.806  0.00 97.00      PROA   
ATOM   3348  HG2 LYS P 214     -48.513-136.555 123.004  0.00 97.00      PROA   
ATOM   3349  CD  LYS P 214     -48.900-138.453 121.991  0.00 97.00      PROA   
ATOM   3350  HD1 LYS P 214     -48.279-139.246 121.514  0.00 97.00      PROA   
ATOM   3351  HD2 LYS P 214     -49.477-137.946 121.185  0.00 97.00      PROA   
ATOM   3352  CE  LYS P 214     -49.868-139.099 122.996  0.00 97.00      PROA   
ATOM   3353  HE1 LYS P 214     -50.542-138.334 123.437  0.00 97.00      PROA   
ATOM   3354  HE2 LYS P 214     -49.319-139.610 123.814  0.00 97.00      PROA   
ATOM   3355  NZ  LYS P 214     -50.708-140.120 122.324  0.00 97.00      PROA   
ATOM   3356  HZ1 LYS P 214     -50.091-140.864 121.939  0.00 97.00      PROA   
ATOM   3357  HZ2 LYS P 214     -51.237-139.676 121.547  0.00 97.00      PROA   
ATOM   3358  HZ3 LYS P 214     -51.371-140.541 123.006  0.00 97.00      PROA   
ATOM   3359  C   LYS P 214     -44.754-137.150 123.275  0.00 97.00      PROA   
ATOM   3360  O   LYS P 214     -44.666-136.428 122.284  0.00 97.00      PROA   
ATOM   3361  N   THR P 215     -43.815-138.078 123.568  0.00 97.00      PROA   
ATOM   3362  HN  THR P 215     -43.869-138.602 124.416  0.00 97.00      PROA   
ATOM   3363  CA  THR P 215     -42.737-138.508 122.700  0.00 97.00      PROA   
ATOM   3364  HA  THR P 215     -42.179-137.630 122.404  0.00 97.00      PROA   
ATOM   3365  CB  THR P 215     -41.802-139.487 123.408  0.00 97.00      PROA   
ATOM   3366  HB  THR P 215     -41.123-140.010 122.694  0.00 97.00      PROA   
ATOM   3367  OG1 THR P 215     -42.548-140.459 124.137  0.00 97.00      PROA   
ATOM   3368  HG1 THR P 215     -43.038-140.963 123.485  0.00 97.00      PROA   
ATOM   3369  CG2 THR P 215     -40.925-138.731 124.419  0.00 97.00      PROA   
ATOM   3370 HG21 THR P 215     -41.551-138.157 125.134  0.00 97.00      PROA   
ATOM   3371 HG22 THR P 215     -40.238-138.034 123.897  0.00 97.00      PROA   
ATOM   3372 HG23 THR P 215     -40.315-139.457 124.999  0.00 97.00      PROA   
ATOM   3373  C   THR P 215     -43.221-139.189 121.434  0.00 97.00      PROA   
ATOM   3374  O   THR P 215     -44.119-140.029 121.469  0.00 97.00      PROA   
ATOM   3375  N   LEU P 216     -42.567-138.887 120.291  0.00 97.00      PROA   
ATOM   3376  HN  LEU P 216     -41.920-138.128 120.253  0.00 97.00      PROA   
ATOM   3377  CA  LEU P 216     -42.632-139.708 119.098  0.00 97.00      PROA   
ATOM   3378  HA  LEU P 216     -43.558-140.264 119.101  0.00 97.00      PROA   
ATOM   3379  CB  LEU P 216     -42.567-138.861 117.805  0.00 97.00      PROA   
ATOM   3380  HB1 LEU P 216     -42.561-139.516 116.908  0.00 97.00      PROA   
ATOM   3381  HB2 LEU P 216     -41.624-138.274 117.803  0.00 97.00      PROA   
ATOM   3382  CG  LEU P 216     -43.754-137.878 117.650  0.00 97.00      PROA   
ATOM   3383  HG  LEU P 216     -43.745-137.171 118.513  0.00 97.00      PROA   
ATOM   3384  CD1 LEU P 216     -43.609-137.037 116.370  0.00 97.00      PROA   
ATOM   3385 HD11 LEU P 216     -43.631-137.694 115.474  0.00 97.00      PROA   
ATOM   3386 HD12 LEU P 216     -42.650-136.480 116.381  0.00 97.00      PROA   
ATOM   3387 HD13 LEU P 216     -44.444-136.309 116.292  0.00 97.00      PROA   
ATOM   3388  CD2 LEU P 216     -45.112-138.604 117.649  0.00 97.00      PROA   
ATOM   3389 HD21 LEU P 216     -45.292-139.120 118.614  0.00 97.00      PROA   
ATOM   3390 HD22 LEU P 216     -45.146-139.350 116.827  0.00 97.00      PROA   
ATOM   3391 HD23 LEU P 216     -45.930-137.874 117.491  0.00 97.00      PROA   
ATOM   3392  C   LEU P 216     -41.520-140.739 119.162  0.00 97.00      PROA   
ATOM   3393  O   LEU P 216     -40.761-140.772 120.128  0.00 97.00      PROA   
ATOM   3394  N   ARG P 217     -41.418-141.646 118.156  0.00 97.00      PROA   
ATOM   3395  HN  ARG P 217     -42.059-141.626 117.393  0.00 97.00      PROA   
ATOM   3396  CA  ARG P 217     -40.405-142.694 118.121  0.00 97.00      PROA   
ATOM   3397  HA  ARG P 217     -40.374-143.144 119.105  0.00 97.00      PROA   
ATOM   3398  CB  ARG P 217     -40.716-143.824 117.104  0.00 97.00      PROA   
ATOM   3399  HB1 ARG P 217     -39.848-144.522 117.064  0.00 97.00      PROA   
ATOM   3400  HB2 ARG P 217     -40.839-143.375 116.094  0.00 97.00      PROA   
ATOM   3401  CG  ARG P 217     -41.948-144.688 117.434  0.00 97.00      PROA   
ATOM   3402  HG1 ARG P 217     -42.854-144.045 117.491  0.00 97.00      PROA   
ATOM   3403  HG2 ARG P 217     -41.800-145.155 118.433  0.00 97.00      PROA   
ATOM   3404  CD  ARG P 217     -42.173-145.777 116.371  0.00 97.00      PROA   
ATOM   3405  HD1 ARG P 217     -41.264-146.402 116.223  0.00 97.00      PROA   
ATOM   3406  HD2 ARG P 217     -42.430-145.305 115.398  0.00 97.00      PROA   
ATOM   3407  NE  ARG P 217     -43.335-146.631 116.774  0.00 97.00      PROA   
ATOM   3408  HE  ARG P 217     -44.238-146.421 116.410  0.00 97.00      PROA   
ATOM   3409  CZ  ARG P 217     -43.241-147.718 117.569  0.00 97.00      PROA   
ATOM   3410  NH1 ARG P 217     -42.090-148.097 118.145  0.00 97.00      PROA   
ATOM   3411 HH11 ARG P 217     -41.288-147.522 118.026  0.00 97.00      PROA   
ATOM   3412 HH12 ARG P 217     -42.082-148.908 118.725  0.00 97.00      PROA   
ATOM   3413  NH2 ARG P 217     -44.344-148.457 117.790  0.00 97.00      PROA   
ATOM   3414 HH21 ARG P 217     -45.202-148.187 117.364  0.00 97.00      PROA   
ATOM   3415 HH22 ARG P 217     -44.273-149.277 118.351  0.00 97.00      PROA   
ATOM   3416  C   ARG P 217     -38.998-142.182 117.842  0.00 97.00      PROA   
ATOM   3417  O   ARG P 217     -38.455-142.349 116.750  0.00 97.00      PROA   
ATOM   3418  N   GLY P 218     -38.374-141.559 118.868  0.00 97.00      PROA   
ATOM   3419  HN  GLY P 218     -38.921-141.350 119.677  0.00 97.00      PROA   
ATOM   3420  CA  GLY P 218     -36.973-141.191 118.937  0.00 97.00      PROA   
ATOM   3421  HA1 GLY P 218     -36.811-140.772 119.919  0.00 97.00      PROA   
ATOM   3422  HA2 GLY P 218     -36.773-140.494 118.137  0.00 97.00      PROA   
ATOM   3423  C   GLY P 218     -36.016-142.344 118.807  0.00 97.00      PROA   
ATOM   3424  O   GLY P 218     -36.384-143.505 118.968  0.00 97.00      PROA   
ATOM   3425  N   ARG P 219     -34.735-142.000 118.554  0.00 97.00      PROA   
ATOM   3426  HN  ARG P 219     -34.487-141.040 118.448  0.00 97.00      PROA   
ATOM   3427  CA  ARG P 219     -33.635-142.923 118.423  0.00 97.00      PROA   
ATOM   3428  HA  ARG P 219     -33.432-143.316 119.409  0.00 97.00      PROA   
ATOM   3429  CB  ARG P 219     -33.870-144.115 117.426  0.00 97.00      PROA   
ATOM   3430  HB1 ARG P 219     -34.636-144.778 117.884  0.00 97.00      PROA   
ATOM   3431  HB2 ARG P 219     -32.957-144.738 117.347  0.00 97.00      PROA   
ATOM   3432  CG  ARG P 219     -34.405-143.737 116.024  0.00 97.00      PROA   
ATOM   3433  HG1 ARG P 219     -33.721-143.014 115.530  0.00 97.00      PROA   
ATOM   3434  HG2 ARG P 219     -35.386-143.231 116.151  0.00 97.00      PROA   
ATOM   3435  CD  ARG P 219     -34.636-144.924 115.074  0.00 97.00      PROA   
ATOM   3436  HD1 ARG P 219     -35.213-144.580 114.183  0.00 97.00      PROA   
ATOM   3437  HD2 ARG P 219     -35.183-145.745 115.585  0.00 97.00      PROA   
ATOM   3438  NE  ARG P 219     -33.287-145.402 114.641  0.00 97.00      PROA   
ATOM   3439  HE  ARG P 219     -32.472-145.031 115.091  0.00 97.00      PROA   
ATOM   3440  CZ  ARG P 219     -33.031-146.001 113.465  0.00 97.00      PROA   
ATOM   3441  NH1 ARG P 219     -33.969-146.721 112.854  0.00 97.00      PROA   
ATOM   3442 HH11 ARG P 219     -34.759-146.917 113.421  0.00 97.00      PROA   
ATOM   3443 HH12 ARG P 219     -33.687-147.300 112.094  0.00 97.00      PROA   
ATOM   3444  NH2 ARG P 219     -31.804-145.895 112.930  0.00 97.00      PROA   
ATOM   3445 HH21 ARG P 219     -31.670-146.081 111.964  0.00 97.00      PROA   
ATOM   3446 HH22 ARG P 219     -31.126-145.339 113.420  0.00 97.00      PROA   
ATOM   3447  C   ARG P 219     -32.464-142.041 118.052  0.00 97.00      PROA   
ATOM   3448  O   ARG P 219     -32.304-140.948 118.593  0.00 97.00      PROA   
ATOM   3449  N   ASP P 220     -31.633-142.480 117.093  0.00 97.00      PROA   
ATOM   3450  HN  ASP P 220     -31.700-143.421 116.759  0.00 97.00      PROA   
ATOM   3451  CA  ASP P 220     -30.664-141.726 116.336  0.00 97.00      PROA   
ATOM   3452  HA  ASP P 220     -30.150-141.038 116.995  0.00 97.00      PROA   
ATOM   3453  CB  ASP P 220     -29.622-142.720 115.720  0.00 97.00      PROA   
ATOM   3454  HB1 ASP P 220     -28.997-143.106 116.557  0.00 97.00      PROA   
ATOM   3455  HB2 ASP P 220     -28.942-142.219 115.007  0.00 97.00      PROA   
ATOM   3456  CG  ASP P 220     -30.239-143.968 115.071  0.00 97.00      PROA   
ATOM   3457  OD1 ASP P 220     -29.917-144.233 113.887  0.00 97.00      PROA   
ATOM   3458  OD2 ASP P 220     -30.966-144.716 115.771  0.00 97.00      PROA   
ATOM   3459  C   ASP P 220     -31.392-140.914 115.257  0.00 97.00      PROA   
ATOM   3460  O   ASP P 220     -31.152-141.049 114.058  0.00 97.00      PROA   
ATOM   3461  N   THR P 221     -32.345-140.043 115.669  0.00 97.00      PROA   
ATOM   3462  HN  THR P 221     -32.544-139.938 116.642  0.00 97.00      PROA   
ATOM   3463  CA  THR P 221     -33.266-139.384 114.756  0.00 97.00      PROA   
ATOM   3464  HA  THR P 221     -33.489-140.124 114.001  0.00 97.00      PROA   
ATOM   3465  CB  THR P 221     -34.623-139.051 115.379  0.00 97.00      PROA   
ATOM   3466  HB  THR P 221     -35.149-138.227 114.843  0.00 97.00      PROA   
ATOM   3467  OG1 THR P 221     -34.502-138.726 116.757  0.00 97.00      PROA   
ATOM   3468  HG1 THR P 221     -34.065-137.868 116.780  0.00 97.00      PROA   
ATOM   3469  CG2 THR P 221     -35.506-140.308 115.310  0.00 97.00      PROA   
ATOM   3470 HG21 THR P 221     -35.036-141.122 115.895  0.00 97.00      PROA   
ATOM   3471 HG22 THR P 221     -35.633-140.651 114.263  0.00 97.00      PROA   
ATOM   3472 HG23 THR P 221     -36.506-140.102 115.747  0.00 97.00      PROA   
ATOM   3473  C   THR P 221     -32.711-138.198 113.975  0.00 97.00      PROA   
ATOM   3474  O   THR P 221     -31.985-137.343 114.478  0.00 97.00      PROA   
ATOM   3475  N   SER P 222     -33.092-138.140 112.679  0.00 97.00      PROA   
ATOM   3476  HN  SER P 222     -33.601-138.900 112.282  0.00 97.00      PROA   
ATOM   3477  CA  SER P 222     -32.778-137.084 111.736  0.00 97.00      PROA   
ATOM   3478  HA  SER P 222     -31.755-136.774 111.905  0.00 97.00      PROA   
ATOM   3479  CB  SER P 222     -32.939-137.585 110.280  0.00 97.00      PROA   
ATOM   3480  HB1 SER P 222     -32.534-136.853 109.549  0.00 97.00      PROA   
ATOM   3481  HB2 SER P 222     -34.018-137.746 110.057  0.00 97.00      PROA   
ATOM   3482  OG  SER P 222     -32.281-138.839 110.108  0.00 97.00      PROA   
ATOM   3483  HG1 SER P 222     -31.431-138.783 110.554  0.00 97.00      PROA   
ATOM   3484  C   SER P 222     -33.690-135.882 111.935  0.00 97.00      PROA   
ATOM   3485  O   SER P 222     -34.618-135.917 112.739  0.00 97.00      PROA   
ATOM   3486  N   SER P 223     -33.427-134.772 111.201  0.00 97.00      PROA   
ATOM   3487  HN  SER P 223     -32.640-134.738 110.586  0.00 97.00      PROA   
ATOM   3488  CA  SER P 223     -34.080-133.479 111.328  0.00 97.00      PROA   
ATOM   3489  HA  SER P 223     -33.865-133.098 112.310  0.00 97.00      PROA   
ATOM   3490  CB  SER P 223     -33.514-132.497 110.277  0.00 97.00      PROA   
ATOM   3491  HB1 SER P 223     -33.872-131.462 110.468  0.00 97.00      PROA   
ATOM   3492  HB2 SER P 223     -33.835-132.799 109.256  0.00 97.00      PROA   
ATOM   3493  OG  SER P 223     -32.090-132.506 110.306  0.00 97.00      PROA   
ATOM   3494  HG1 SER P 223     -31.827-132.072 111.122  0.00 97.00      PROA   
ATOM   3495  C   SER P 223     -35.587-133.460 111.183  0.00 97.00      PROA   
ATOM   3496  O   SER P 223     -36.262-132.733 111.910  0.00 97.00      PROA   
ATOM   3497  N   GLU P 224     -36.144-134.251 110.242  0.00 97.00      PROA   
ATOM   3498  HN  GLU P 224     -35.584-134.887 109.722  0.00 97.00      PROA   
ATOM   3499  CA  GLU P 224     -37.545-134.202 109.884  0.00 97.00      PROA   
ATOM   3500  HA  GLU P 224     -38.076-133.551 110.566  0.00 97.00      PROA   
ATOM   3501  CB  GLU P 224     -37.787-133.669 108.444  0.00 97.00      PROA   
ATOM   3502  HB1 GLU P 224     -38.842-133.896 108.166  0.00 97.00      PROA   
ATOM   3503  HB2 GLU P 224     -37.141-134.210 107.719  0.00 97.00      PROA   
ATOM   3504  CG  GLU P 224     -37.579-132.145 108.285  0.00 97.00      PROA   
ATOM   3505  HG1 GLU P 224     -36.525-131.901 108.041  0.00 97.00      PROA   
ATOM   3506  HG2 GLU P 224     -37.861-131.616 109.220  0.00 97.00      PROA   
ATOM   3507  CD  GLU P 224     -38.495-131.623 107.184  0.00 97.00      PROA   
ATOM   3508  OE1 GLU P 224     -39.733-131.720 107.382  0.00 97.00      PROA   
ATOM   3509  OE2 GLU P 224     -37.982-131.148 106.141  0.00 97.00      PROA   
ATOM   3510  C   GLU P 224     -38.183-135.568 110.010  0.00 97.00      PROA   
ATOM   3511  O   GLU P 224     -37.517-136.598 110.098  0.00 97.00      PROA   
ATOM   3512  N   TYR P 225     -39.534-135.571 110.006  0.00 97.00      PROA   
ATOM   3513  HN  TYR P 225     -40.028-134.710 109.918  0.00 97.00      PROA   
ATOM   3514  CA  TYR P 225     -40.376-136.744 109.983  0.00 97.00      PROA   
ATOM   3515  HA  TYR P 225     -39.777-137.618 109.768  0.00 97.00      PROA   
ATOM   3516  CB  TYR P 225     -41.163-136.934 111.325  0.00 97.00      PROA   
ATOM   3517  HB1 TYR P 225     -40.437-136.928 112.168  0.00 97.00      PROA   
ATOM   3518  HB2 TYR P 225     -41.670-137.922 111.320  0.00 97.00      PROA   
ATOM   3519  CG  TYR P 225     -42.203-135.861 111.599  0.00 97.00      PROA   
ATOM   3520  CD1 TYR P 225     -43.573-136.119 111.392  0.00 97.00      PROA   
ATOM   3521  HD1 TYR P 225     -43.887-137.086 111.030  0.00 97.00      PROA   
ATOM   3522  CE1 TYR P 225     -44.532-135.124 111.625  0.00 97.00      PROA   
ATOM   3523  HE1 TYR P 225     -45.577-135.333 111.453  0.00 97.00      PROA   
ATOM   3524  CZ  TYR P 225     -44.132-133.854 112.055  0.00 97.00      PROA   
ATOM   3525  OH  TYR P 225     -45.085-132.831 112.244  0.00 97.00      PROA   
ATOM   3526  HH  TYR P 225     -45.959-133.220 112.160  0.00 97.00      PROA   
ATOM   3527  CD2 TYR P 225     -41.822-134.594 112.077  0.00 97.00      PROA   
ATOM   3528  HD2 TYR P 225     -40.780-134.377 112.257  0.00 97.00      PROA   
ATOM   3529  CE2 TYR P 225     -42.777-133.592 112.289  0.00 97.00      PROA   
ATOM   3530  HE2 TYR P 225     -42.469-132.612 112.620  0.00 97.00      PROA   
ATOM   3531  C   TYR P 225     -41.295-136.472 108.805  0.00 97.00      PROA   
ATOM   3532  O   TYR P 225     -41.408-135.326 108.373  0.00 97.00      PROA   
ATOM   3533  N   GLN P 226     -41.972-137.501 108.233  0.00 97.00      PROA   
ATOM   3534  HN  GLN P 226     -41.881-138.441 108.551  0.00 97.00      PROA   
ATOM   3535  CA  GLN P 226     -42.908-137.261 107.146  0.00 97.00      PROA   
ATOM   3536  HA  GLN P 226     -43.178-136.218 107.190  0.00 97.00      PROA   
ATOM   3537  CB  GLN P 226     -42.343-137.532 105.719  0.00 97.00      PROA   
ATOM   3538  HB1 GLN P 226     -43.162-137.811 105.019  0.00 97.00      PROA   
ATOM   3539  HB2 GLN P 226     -41.651-138.402 105.765  0.00 97.00      PROA   
ATOM   3540  CG  GLN P 226     -41.612-136.323 105.085  0.00 97.00      PROA   
ATOM   3541  HG1 GLN P 226     -41.346-136.542 104.030  0.00 97.00      PROA   
ATOM   3542  HG2 GLN P 226     -40.682-136.119 105.657  0.00 97.00      PROA   
ATOM   3543  CD  GLN P 226     -42.512-135.079 105.105  0.00 97.00      PROA   
ATOM   3544  OE1 GLN P 226     -43.736-135.176 104.957  0.00 97.00      PROA   
ATOM   3545  NE2 GLN P 226     -41.897-133.887 105.340  0.00 97.00      PROA   
ATOM   3546 HE21 GLN P 226     -42.480-133.117 105.603  0.00 97.00      PROA   
ATOM   3547 HE22 GLN P 226     -40.916-133.841 105.513  0.00 97.00      PROA   
ATOM   3548  C   GLN P 226     -44.245-137.910 107.360  0.00 97.00      PROA   
ATOM   3549  O   GLN P 226     -44.392-138.873 108.110  0.00 97.00      PROA   
ATOM   3550  N   ILE P 227     -45.278-137.310 106.718  0.00 97.00      PROA   
ATOM   3551  HN  ILE P 227     -45.097-136.567 106.076  0.00 97.00      PROA   
ATOM   3552  CA  ILE P 227     -46.668-137.543 107.042  0.00 97.00      PROA   
ATOM   3553  HA  ILE P 227     -46.726-138.317 107.795  0.00 97.00      PROA   
ATOM   3554  CB  ILE P 227     -47.378-136.299 107.583  0.00 97.00      PROA   
ATOM   3555  HB  ILE P 227     -47.755-135.663 106.749  0.00 97.00      PROA   
ATOM   3556  CG2 ILE P 227     -48.575-136.788 108.427  0.00 97.00      PROA   
ATOM   3557 HG21 ILE P 227     -48.220-137.375 109.300  0.00 97.00      PROA   
ATOM   3558 HG22 ILE P 227     -49.259-137.423 107.830  0.00 97.00      PROA   
ATOM   3559 HG23 ILE P 227     -49.158-135.929 108.815  0.00 97.00      PROA   
ATOM   3560  CG1 ILE P 227     -46.427-135.398 108.419  0.00 97.00      PROA   
ATOM   3561 HG11 ILE P 227     -45.579-135.049 107.790  0.00 97.00      PROA   
ATOM   3562 HG12 ILE P 227     -46.010-136.000 109.254  0.00 97.00      PROA   
ATOM   3563  CD  ILE P 227     -47.112-134.143 108.978  0.00 97.00      PROA   
ATOM   3564  HD1 ILE P 227     -47.848-134.409 109.765  0.00 97.00      PROA   
ATOM   3565  HD2 ILE P 227     -47.643-133.602 108.166  0.00 97.00      PROA   
ATOM   3566  HD3 ILE P 227     -46.359-133.458 109.422  0.00 97.00      PROA   
ATOM   3567  C   ILE P 227     -47.358-138.045 105.793  0.00 97.00      PROA   
ATOM   3568  O   ILE P 227     -47.286-137.434 104.730  0.00 97.00      PROA   
ATOM   3569  N   LEU P 228     -48.045-139.202 105.892  0.00 97.00      PROA   
ATOM   3570  HN  LEU P 228     -48.107-139.677 106.767  0.00 97.00      PROA   
ATOM   3571  CA  LEU P 228     -48.542-139.942 104.749  0.00 97.00      PROA   
ATOM   3572  HA  LEU P 228     -47.988-139.663 103.863  0.00 97.00      PROA   
ATOM   3573  CB  LEU P 228     -48.360-141.468 104.983  0.00 97.00      PROA   
ATOM   3574  HB1 LEU P 228     -48.841-142.014 104.141  0.00 97.00      PROA   
ATOM   3575  HB2 LEU P 228     -48.873-141.772 105.921  0.00 97.00      PROA   
ATOM   3576  CG  LEU P 228     -46.886-141.966 105.042  0.00 97.00      PROA   
ATOM   3577  HG  LEU P 228     -46.332-141.484 104.201  0.00 97.00      PROA   
ATOM   3578  CD1 LEU P 228     -46.137-141.643 106.353  0.00 97.00      PROA   
ATOM   3579 HD11 LEU P 228     -46.716-142.011 107.227  0.00 97.00      PROA   
ATOM   3580 HD12 LEU P 228     -45.960-140.556 106.468  0.00 97.00      PROA   
ATOM   3581 HD13 LEU P 228     -45.146-142.142 106.357  0.00 97.00      PROA   
ATOM   3582  CD2 LEU P 228     -46.829-143.488 104.812  0.00 97.00      PROA   
ATOM   3583 HD21 LEU P 228     -47.302-143.755 103.845  0.00 97.00      PROA   
ATOM   3584 HD22 LEU P 228     -47.364-144.014 105.631  0.00 97.00      PROA   
ATOM   3585 HD23 LEU P 228     -45.775-143.835 104.800  0.00 97.00      PROA   
ATOM   3586  C   LEU P 228     -50.004-139.617 104.487  0.00 97.00      PROA   
ATOM   3587  O   LEU P 228     -50.654-140.257 103.663  0.00 97.00      PROA   
ATOM   3588  N   THR P 229     -50.510-138.585 105.197  0.00 97.00      PROA   
ATOM   3589  HN  THR P 229     -49.860-138.097 105.771  0.00 97.00      PROA   
ATOM   3590  CA  THR P 229     -51.878-138.104 105.290  0.00 97.00      PROA   
ATOM   3591  HA  THR P 229     -52.032-137.343 104.541  0.00 97.00      PROA   
ATOM   3592  CB  THR P 229     -52.999-139.163 105.222  0.00 97.00      PROA   
ATOM   3593  HB  THR P 229     -52.676-140.068 105.785  0.00 97.00      PROA   
ATOM   3594  OG1 THR P 229     -53.247-139.523 103.871  0.00 97.00      PROA   
ATOM   3595  HG1 THR P 229     -52.407-139.849 103.540  0.00 97.00      PROA   
ATOM   3596  CG2 THR P 229     -54.368-138.709 105.784  0.00 97.00      PROA   
ATOM   3597 HG21 THR P 229     -54.756-137.828 105.239  0.00 97.00      PROA   
ATOM   3598 HG22 THR P 229     -54.319-138.464 106.860  0.00 97.00      PROA   
ATOM   3599 HG23 THR P 229     -55.106-139.531 105.664  0.00 97.00      PROA   
ATOM   3600  C   THR P 229     -51.881-137.461 106.647  0.00 97.00      PROA   
ATOM   3601  O   THR P 229     -52.015-138.161 107.648  0.00 97.00      PROA   
ATOM   3602  N   ALA P 230     -51.688-136.121 106.757  0.00 97.00      PROA   
ATOM   3603  HN  ALA P 230     -51.462-135.538 105.978  0.00 97.00      PROA   
ATOM   3604  CA  ALA P 230     -51.860-135.440 108.029  0.00 97.00      PROA   
ATOM   3605  HA  ALA P 230     -51.311-136.001 108.769  0.00 97.00      PROA   
ATOM   3606  CB  ALA P 230     -51.317-134.000 108.022  0.00 97.00      PROA   
ATOM   3607  HB1 ALA P 230     -51.861-133.375 107.281  0.00 97.00      PROA   
ATOM   3608  HB2 ALA P 230     -50.237-134.010 107.755  0.00 97.00      PROA   
ATOM   3609  HB3 ALA P 230     -51.412-133.540 109.027  0.00 97.00      PROA   
ATOM   3610  C   ALA P 230     -53.312-135.445 108.452  0.00 97.00      PROA   
ATOM   3611  O   ALA P 230     -54.192-135.318 107.617  0.00 97.00      PROA   
ATOM   3612  N   ARG P 231     -53.597-135.629 109.755  0.00 97.00      PROA   
ATOM   3613  HN  ARG P 231     -52.846-135.748 110.403  0.00 97.00      PROA   
ATOM   3614  CA  ARG P 231     -54.915-135.972 110.242  0.00 97.00      PROA   
ATOM   3615  HA  ARG P 231     -55.624-135.948 109.428  0.00 97.00      PROA   
ATOM   3616  CB  ARG P 231     -54.920-137.410 110.820  0.00 97.00      PROA   
ATOM   3617  HB1 ARG P 231     -55.877-137.587 111.344  0.00 97.00      PROA   
ATOM   3618  HB2 ARG P 231     -54.110-137.520 111.572  0.00 97.00      PROA   
ATOM   3619  CG  ARG P 231     -54.752-138.489 109.731  0.00 97.00      PROA   
ATOM   3620  HG1 ARG P 231     -53.670-138.560 109.492  0.00 97.00      PROA   
ATOM   3621  HG2 ARG P 231     -55.264-138.138 108.811  0.00 97.00      PROA   
ATOM   3622  CD  ARG P 231     -55.253-139.906 110.098  0.00 97.00      PROA   
ATOM   3623  HD1 ARG P 231     -54.699-140.260 110.995  0.00 97.00      PROA   
ATOM   3624  HD2 ARG P 231     -55.093-140.620 109.265  0.00 97.00      PROA   
ATOM   3625  NE  ARG P 231     -56.706-139.911 110.466  0.00 97.00      PROA   
ATOM   3626  HE  ARG P 231     -56.897-140.006 111.445  0.00 97.00      PROA   
ATOM   3627  CZ  ARG P 231     -57.616-139.154 109.831  0.00 97.00      PROA   
ATOM   3628  NH1 ARG P 231     -57.704-139.090 108.504  0.00 97.00      PROA   
ATOM   3629 HH11 ARG P 231     -57.094-139.645 107.956  0.00 97.00      PROA   
ATOM   3630 HH12 ARG P 231     -58.351-138.418 108.135  0.00 97.00      PROA   
ATOM   3631  NH2 ARG P 231     -58.412-138.354 110.555  0.00 97.00      PROA   
ATOM   3632 HH21 ARG P 231     -58.204-138.308 111.535  0.00 97.00      PROA   
ATOM   3633 HH22 ARG P 231     -58.745-137.535 110.088  0.00 97.00      PROA   
ATOM   3634  C   ARG P 231     -55.460-135.030 111.291  0.00 97.00      PROA   
ATOM   3635  O   ARG P 231     -54.750-134.267 111.930  0.00 97.00      PROA   
ATOM   3636  N   ARG P 232     -56.784-135.096 111.521  0.00 97.00      PROA   
ATOM   3637  HN  ARG P 232     -57.369-135.589 110.873  0.00 97.00      PROA   
ATOM   3638  CA  ARG P 232     -57.484-134.477 112.631  0.00 97.00      PROA   
ATOM   3639  HA  ARG P 232     -57.448-133.409 112.481  0.00 97.00      PROA   
ATOM   3640  CB  ARG P 232     -58.951-134.970 112.593  0.00 97.00      PROA   
ATOM   3641  HB1 ARG P 232     -59.386-135.065 113.609  0.00 97.00      PROA   
ATOM   3642  HB2 ARG P 232     -58.942-135.998 112.164  0.00 97.00      PROA   
ATOM   3643  CG  ARG P 232     -59.844-134.081 111.710  0.00 97.00      PROA   
ATOM   3644  HG1 ARG P 232     -60.613-134.710 111.204  0.00 97.00      PROA   
ATOM   3645  HG2 ARG P 232     -59.213-133.653 110.905  0.00 97.00      PROA   
ATOM   3646  CD  ARG P 232     -60.520-132.955 112.499  0.00 97.00      PROA   
ATOM   3647  HD1 ARG P 232     -61.028-132.227 111.836  0.00 97.00      PROA   
ATOM   3648  HD2 ARG P 232     -59.780-132.420 113.135  0.00 97.00      PROA   
ATOM   3649  NE  ARG P 232     -61.576-133.643 113.305  0.00 97.00      PROA   
ATOM   3650  HE  ARG P 232     -62.087-134.360 112.838  0.00 97.00      PROA   
ATOM   3651  CZ  ARG P 232     -61.636-133.663 114.652  0.00 97.00      PROA   
ATOM   3652  NH1 ARG P 232     -60.967-132.796 115.425  0.00 97.00      PROA   
ATOM   3653 HH11 ARG P 232     -60.370-132.128 114.992  0.00 97.00      PROA   
ATOM   3654 HH12 ARG P 232     -61.032-132.877 116.416  0.00 97.00      PROA   
ATOM   3655  NH2 ARG P 232     -62.374-134.625 115.235  0.00 97.00      PROA   
ATOM   3656 HH21 ARG P 232     -62.770-135.335 114.658  0.00 97.00      PROA   
ATOM   3657 HH22 ARG P 232     -62.368-134.699 116.227  0.00 97.00      PROA   
ATOM   3658  C   ARG P 232     -56.901-134.726 114.015  0.00 97.00      PROA   
ATOM   3659  O   ARG P 232     -56.810-133.819 114.834  0.00 97.00      PROA   
ATOM   3660  N   GLU P 233     -56.469-135.964 114.291  0.00 97.00      PROA   
ATOM   3661  HN  GLU P 233     -56.699-136.710 113.664  0.00 97.00      PROA   
ATOM   3662  CA  GLU P 233     -55.794-136.405 115.486  0.00 97.00      PROA   
ATOM   3663  HA  GLU P 233     -56.290-135.945 116.328  0.00 97.00      PROA   
ATOM   3664  CB  GLU P 233     -55.959-137.944 115.636  0.00 97.00      PROA   
ATOM   3665  HB1 GLU P 233     -57.000-138.156 115.972  0.00 97.00      PROA   
ATOM   3666  HB2 GLU P 233     -55.281-138.297 116.443  0.00 97.00      PROA   
ATOM   3667  CG  GLU P 233     -55.664-138.763 114.352  0.00 97.00      PROA   
ATOM   3668  HG1 GLU P 233     -55.260-139.754 114.655  0.00 97.00      PROA   
ATOM   3669  HG2 GLU P 233     -54.890-138.257 113.742  0.00 97.00      PROA   
ATOM   3670  CD  GLU P 233     -56.896-139.040 113.481  0.00 97.00      PROA   
ATOM   3671  OE1 GLU P 233     -57.621-138.083 113.121  0.00 97.00      PROA   
ATOM   3672  OE2 GLU P 233     -57.113-140.229 113.133  0.00 97.00      PROA   
ATOM   3673  C   GLU P 233     -54.342-135.947 115.589  0.00 97.00      PROA   
ATOM   3674  O   GLU P 233     -53.765-135.953 116.677  0.00 97.00      PROA   
ATOM   3675  N   ASP P 234     -53.735-135.473 114.474  0.00 97.00      PROA   
ATOM   3676  HN  ASP P 234     -54.166-135.566 113.581  0.00 97.00      PROA   
ATOM   3677  CA  ASP P 234     -52.431-134.832 114.453  0.00 97.00      PROA   
ATOM   3678  HA  ASP P 234     -51.763-135.395 115.091  0.00 97.00      PROA   
ATOM   3679  CB  ASP P 234     -51.819-134.770 113.019  0.00 97.00      PROA   
ATOM   3680  HB1 ASP P 234     -50.806-134.324 113.051  0.00 97.00      PROA   
ATOM   3681  HB2 ASP P 234     -52.439-134.123 112.366  0.00 97.00      PROA   
ATOM   3682  CG  ASP P 234     -51.664-136.121 112.317  0.00 97.00      PROA   
ATOM   3683  OD1 ASP P 234     -51.953-137.191 112.908  0.00 97.00      PROA   
ATOM   3684  OD2 ASP P 234     -51.215-136.077 111.141  0.00 97.00      PROA   
ATOM   3685  C   ASP P 234     -52.501-133.390 114.965  0.00 97.00      PROA   
ATOM   3686  O   ASP P 234     -51.476-132.773 115.239  0.00 97.00      PROA   
ATOM   3687  N   SER P 235     -53.717-132.799 115.089  0.00 97.00      PROA   
ATOM   3688  HN  SER P 235     -54.534-133.333 114.887  0.00 97.00      PROA   
ATOM   3689  CA  SER P 235     -53.915-131.392 115.438  0.00 97.00      PROA   
ATOM   3690  HA  SER P 235     -53.356-130.826 114.705  0.00 97.00      PROA   
ATOM   3691  CB  SER P 235     -55.406-130.929 115.351  0.00 97.00      PROA   
ATOM   3692  HB1 SER P 235     -55.828-131.281 114.387  0.00 97.00      PROA   
ATOM   3693  HB2 SER P 235     -55.460-129.821 115.367  0.00 97.00      PROA   
ATOM   3694  OG  SER P 235     -56.238-131.438 116.394  0.00 97.00      PROA   
ATOM   3695  HG1 SER P 235     -55.661-131.535 117.161  0.00 97.00      PROA   
ATOM   3696  C   SER P 235     -53.382-131.012 116.815  0.00 97.00      PROA   
ATOM   3697  O   SER P 235     -53.929-131.409 117.843  0.00 97.00      PROA   
ATOM   3698  N   GLY P 236     -52.302-130.205 116.891  0.00 97.00      PROA   
ATOM   3699  HN  GLY P 236     -51.813-129.884 116.084  0.00 97.00      PROA   
ATOM   3700  CA  GLY P 236     -51.813-129.842 118.204  0.00 97.00      PROA   
ATOM   3701  HA1 GLY P 236     -51.599-130.753 118.747  0.00 97.00      PROA   
ATOM   3702  HA2 GLY P 236     -52.557-129.217 118.681  0.00 97.00      PROA   
ATOM   3703  C   GLY P 236     -50.554-129.051 118.145  0.00 97.00      PROA   
ATOM   3704  O   GLY P 236     -50.360-128.218 117.269  0.00 97.00      PROA   
ATOM   3705  N   LEU P 237     -49.664-129.293 119.128  0.00 97.00      PROA   
ATOM   3706  HN  LEU P 237     -49.824-130.012 119.799  0.00 97.00      PROA   
ATOM   3707  CA  LEU P 237     -48.472-128.519 119.346  0.00 97.00      PROA   
ATOM   3708  HA  LEU P 237     -48.433-127.688 118.656  0.00 97.00      PROA   
ATOM   3709  CB  LEU P 237     -48.404-127.983 120.793  0.00 97.00      PROA   
ATOM   3710  HB1 LEU P 237     -47.472-127.397 120.902  0.00 97.00      PROA   
ATOM   3711  HB2 LEU P 237     -48.361-128.834 121.508  0.00 97.00      PROA   
ATOM   3712  CG  LEU P 237     -49.552-127.046 121.236  0.00 97.00      PROA   
ATOM   3713  HG  LEU P 237     -50.522-127.587 121.148  0.00 97.00      PROA   
ATOM   3714  CD1 LEU P 237     -49.354-126.657 122.712  0.00 97.00      PROA   
ATOM   3715 HD11 LEU P 237     -48.378-126.141 122.836  0.00 97.00      PROA   
ATOM   3716 HD12 LEU P 237     -49.345-127.563 123.353  0.00 97.00      PROA   
ATOM   3717 HD13 LEU P 237     -50.163-125.979 123.056  0.00 97.00      PROA   
ATOM   3718  CD2 LEU P 237     -49.619-125.785 120.360  0.00 97.00      PROA   
ATOM   3719 HD21 LEU P 237     -49.838-126.059 119.310  0.00 97.00      PROA   
ATOM   3720 HD22 LEU P 237     -48.648-125.246 120.394  0.00 97.00      PROA   
ATOM   3721 HD23 LEU P 237     -50.416-125.099 120.714  0.00 97.00      PROA   
ATOM   3722  C   LEU P 237     -47.276-129.399 119.070  0.00 97.00      PROA   
ATOM   3723  O   LEU P 237     -47.262-130.577 119.410  0.00 97.00      PROA   
ATOM   3724  N   TYR P 238     -46.263-128.831 118.380  0.00 97.00      PROA   
ATOM   3725  HN  TYR P 238     -46.340-127.878 118.092  0.00 97.00      PROA   
ATOM   3726  CA  TYR P 238     -45.094-129.527 117.887  0.00 97.00      PROA   
ATOM   3727  HA  TYR P 238     -45.052-130.521 118.312  0.00 97.00      PROA   
ATOM   3728  CB  TYR P 238     -45.073-129.596 116.337  0.00 97.00      PROA   
ATOM   3729  HB1 TYR P 238     -44.083-129.925 115.954  0.00 97.00      PROA   
ATOM   3730  HB2 TYR P 238     -45.301-128.596 115.905  0.00 97.00      PROA   
ATOM   3731  CG  TYR P 238     -46.109-130.569 115.847  0.00 97.00      PROA   
ATOM   3732  CD1 TYR P 238     -47.462-130.200 115.735  0.00 97.00      PROA   
ATOM   3733  HD1 TYR P 238     -47.770-129.203 116.017  0.00 97.00      PROA   
ATOM   3734  CE1 TYR P 238     -48.413-131.111 115.260  0.00 97.00      PROA   
ATOM   3735  HE1 TYR P 238     -49.450-130.818 115.179  0.00 97.00      PROA   
ATOM   3736  CZ  TYR P 238     -48.005-132.391 114.865  0.00 97.00      PROA   
ATOM   3737  OH  TYR P 238     -48.932-133.327 114.380  0.00 97.00      PROA   
ATOM   3738  HH  TYR P 238     -49.813-133.028 114.627  0.00 97.00      PROA   
ATOM   3739  CD2 TYR P 238     -45.719-131.859 115.449  0.00 97.00      PROA   
ATOM   3740  HD2 TYR P 238     -44.682-132.155 115.517  0.00 97.00      PROA   
ATOM   3741  CE2 TYR P 238     -46.663-132.764 114.955  0.00 97.00      PROA   
ATOM   3742  HE2 TYR P 238     -46.361-133.757 114.658  0.00 97.00      PROA   
ATOM   3743  C   TYR P 238     -43.840-128.805 118.303  0.00 97.00      PROA   
ATOM   3744  O   TYR P 238     -43.755-127.586 118.203  0.00 97.00      PROA   
ATOM   3745  N   TRP P 239     -42.801-129.545 118.751  0.00 97.00      PROA   
ATOM   3746  HN  TRP P 239     -42.875-130.530 118.878  0.00 97.00      PROA   
ATOM   3747  CA  TRP P 239     -41.522-128.934 119.046  0.00 97.00      PROA   
ATOM   3748  HA  TRP P 239     -41.399-128.061 118.417  0.00 97.00      PROA   
ATOM   3749  CB  TRP P 239     -41.382-128.472 120.527  0.00 97.00      PROA   
ATOM   3750  HB1 TRP P 239     -42.177-127.716 120.695  0.00 97.00      PROA   
ATOM   3751  HB2 TRP P 239     -40.418-127.941 120.670  0.00 97.00      PROA   
ATOM   3752  CG  TRP P 239     -41.534-129.514 121.594  0.00 97.00      PROA   
ATOM   3753  CD1 TRP P 239     -42.725-130.000 122.061  0.00 97.00      PROA   
ATOM   3754  HD1 TRP P 239     -43.685-129.724 121.662  0.00 97.00      PROA   
ATOM   3755  NE1 TRP P 239     -42.508-130.847 123.111  0.00 97.00      PROA   
ATOM   3756  HE1 TRP P 239     -43.200-131.259 123.664  0.00 97.00      PROA   
ATOM   3757  CE2 TRP P 239     -41.167-130.944 123.343  0.00 97.00      PROA   
ATOM   3758  CD2 TRP P 239     -40.511-130.113 122.405  0.00 97.00      PROA   
ATOM   3759  CE3 TRP P 239     -39.121-130.010 122.432  0.00 97.00      PROA   
ATOM   3760  HE3 TRP P 239     -38.594-129.377 121.734  0.00 97.00      PROA   
ATOM   3761  CZ3 TRP P 239     -38.416-130.769 123.368  0.00 97.00      PROA   
ATOM   3762  HZ3 TRP P 239     -37.338-130.744 123.372  0.00 97.00      PROA   
ATOM   3763  CZ2 TRP P 239     -40.466-131.685 124.282  0.00 97.00      PROA   
ATOM   3764  HZ2 TRP P 239     -40.977-132.335 124.976  0.00 97.00      PROA   
ATOM   3765  CH2 TRP P 239     -39.075-131.593 124.278  0.00 97.00      PROA   
ATOM   3766  HH2 TRP P 239     -38.495-132.192 124.967  0.00 97.00      PROA   
ATOM   3767  C   TRP P 239     -40.409-129.873 118.662  0.00 97.00      PROA   
ATOM   3768  O   TRP P 239     -40.601-131.078 118.518  0.00 97.00      PROA   
ATOM   3769  N   CYS P 240     -39.204-129.297 118.464  0.00 97.00      PROA   
ATOM   3770  HN  CYS P 240     -39.118-128.306 118.550  0.00 97.00      PROA   
ATOM   3771  CA  CYS P 240     -38.000-130.018 118.113  0.00 97.00      PROA   
ATOM   3772  HA  CYS P 240     -38.173-131.067 118.289  0.00 97.00      PROA   
ATOM   3773  CB  CYS P 240     -37.588-129.826 116.625  0.00 97.00      PROA   
ATOM   3774  HB1 CYS P 240     -38.360-130.347 116.018  0.00 97.00      PROA   
ATOM   3775  HB2 CYS P 240     -36.622-130.336 116.418  0.00 97.00      PROA   
ATOM   3776  SG  CYS P 240     -37.533-128.080 116.093  0.00 97.00      PROA   
ATOM   3777  C   CYS P 240     -36.866-129.616 119.031  0.00 97.00      PROA   
ATOM   3778  O   CYS P 240     -36.855-128.552 119.640  0.00 97.00      PROA   
ATOM   3779  N   GLU P 241     -35.871-130.509 119.183  0.00 97.00      PROA   
ATOM   3780  HN  GLU P 241     -35.903-131.388 118.715  0.00 97.00      PROA   
ATOM   3781  CA  GLU P 241     -34.782-130.328 120.114  0.00 97.00      PROA   
ATOM   3782  HA  GLU P 241     -34.837-129.348 120.567  0.00 97.00      PROA   
ATOM   3783  CB  GLU P 241     -34.896-131.358 121.258  0.00 97.00      PROA   
ATOM   3784  HB1 GLU P 241     -35.018-132.372 120.822  0.00 97.00      PROA   
ATOM   3785  HB2 GLU P 241     -35.851-131.106 121.774  0.00 97.00      PROA   
ATOM   3786  CG  GLU P 241     -33.728-131.388 122.263  0.00 97.00      PROA   
ATOM   3787  HG1 GLU P 241     -33.414-130.353 122.516  0.00 97.00      PROA   
ATOM   3788  HG2 GLU P 241     -32.861-131.938 121.840  0.00 97.00      PROA   
ATOM   3789  CD  GLU P 241     -34.131-132.058 123.568  0.00 97.00      PROA   
ATOM   3790  OE1 GLU P 241     -35.294-132.517 123.688  0.00 97.00      PROA   
ATOM   3791  OE2 GLU P 241     -33.277-132.069 124.492  0.00 97.00      PROA   
ATOM   3792  C   GLU P 241     -33.455-130.385 119.398  0.00 97.00      PROA   
ATOM   3793  O   GLU P 241     -33.280-131.138 118.441  0.00 97.00      PROA   
ATOM   3794  N   ALA P 242     -32.491-129.540 119.839  0.00 97.00      PROA   
ATOM   3795  HN  ALA P 242     -32.664-128.914 120.593  0.00 97.00      PROA   
ATOM   3796  CA  ALA P 242     -31.181-129.446 119.238  0.00 97.00      PROA   
ATOM   3797  HA  ALA P 242     -30.942-130.381 118.750  0.00 97.00      PROA   
ATOM   3798  CB  ALA P 242     -31.116-128.290 118.220  0.00 97.00      PROA   
ATOM   3799  HB1 ALA P 242     -31.347-127.323 118.715  0.00 97.00      PROA   
ATOM   3800  HB2 ALA P 242     -31.871-128.457 117.421  0.00 97.00      PROA   
ATOM   3801  HB3 ALA P 242     -30.116-128.226 117.745  0.00 97.00      PROA   
ATOM   3802  C   ALA P 242     -30.158-129.217 120.330  0.00 97.00      PROA   
ATOM   3803  O   ALA P 242     -30.410-128.513 121.304  0.00 97.00      PROA   
ATOM   3804  N   ALA P 243     -28.968-129.850 120.199  0.00 97.00      PROA   
ATOM   3805  HN  ALA P 243     -28.768-130.429 119.415  0.00 97.00      PROA   
ATOM   3806  CA  ALA P 243     -27.985-129.866 121.255  0.00 97.00      PROA   
ATOM   3807  HA  ALA P 243     -27.990-128.914 121.769  0.00 97.00      PROA   
ATOM   3808  CB  ALA P 243     -28.284-131.016 122.245  0.00 97.00      PROA   
ATOM   3809  HB1 ALA P 243     -28.273-131.995 121.720  0.00 97.00      PROA   
ATOM   3810  HB2 ALA P 243     -29.296-130.879 122.686  0.00 97.00      PROA   
ATOM   3811  HB3 ALA P 243     -27.546-131.048 123.073  0.00 97.00      PROA   
ATOM   3812  C   ALA P 243     -26.600-130.076 120.679  0.00 97.00      PROA   
ATOM   3813  O   ALA P 243     -26.427-130.484 119.532  0.00 97.00      PROA   
ATOM   3814  N   THR P 244     -25.562-129.787 121.497  0.00 97.00      PROA   
ATOM   3815  HN  THR P 244     -25.741-129.357 122.381  0.00 97.00      PROA   
ATOM   3816  CA  THR P 244     -24.198-130.264 121.332  0.00 97.00      PROA   
ATOM   3817  HA  THR P 244     -23.860-130.022 120.332  0.00 97.00      PROA   
ATOM   3818  CB  THR P 244     -23.259-129.647 122.355  0.00 97.00      PROA   
ATOM   3819  HB  THR P 244     -22.259-130.122 122.306  0.00 97.00      PROA   
ATOM   3820  OG1 THR P 244     -23.788-129.829 123.656  0.00 97.00      PROA   
ATOM   3821  HG1 THR P 244     -24.124-130.728 123.669  0.00 97.00      PROA   
ATOM   3822  CG2 THR P 244     -23.056-128.140 122.121  0.00 97.00      PROA   
ATOM   3823 HG21 THR P 244     -24.023-127.597 122.130  0.00 97.00      PROA   
ATOM   3824 HG22 THR P 244     -22.553-127.963 121.150  0.00 97.00      PROA   
ATOM   3825 HG23 THR P 244     -22.414-127.724 122.929  0.00 97.00      PROA   
ATOM   3826  C   THR P 244     -24.131-131.780 121.516  0.00 97.00      PROA   
ATOM   3827  O   THR P 244     -24.795-132.325 122.394  0.00 97.00      PROA   
ATOM   3828  N   GLU P 245     -23.279-132.473 120.724  0.00 97.00      PROA   
ATOM   3829  HN  GLU P 245     -22.704-131.980 120.075  0.00 97.00      PROA   
ATOM   3830  CA  GLU P 245     -23.076-133.917 120.657  0.00 97.00      PROA   
ATOM   3831  HA  GLU P 245     -23.989-134.393 120.327  0.00 97.00      PROA   
ATOM   3832  CB  GLU P 245     -21.926-134.075 119.618  0.00 97.00      PROA   
ATOM   3833  HB1 GLU P 245     -20.958-133.828 120.105  0.00 97.00      PROA   
ATOM   3834  HB2 GLU P 245     -22.114-133.279 118.856  0.00 97.00      PROA   
ATOM   3835  CG  GLU P 245     -21.774-135.429 118.894  0.00 97.00      PROA   
ATOM   3836  HG1 GLU P 245     -22.658-136.064 119.100  0.00 97.00      PROA   
ATOM   3837  HG2 GLU P 245     -20.871-135.952 119.274  0.00 97.00      PROA   
ATOM   3838  CD  GLU P 245     -21.618-135.311 117.369  0.00 97.00      PROA   
ATOM   3839  OE1 GLU P 245     -21.198-134.243 116.857  0.00 97.00      PROA   
ATOM   3840  OE2 GLU P 245     -21.919-136.325 116.692  0.00 97.00      PROA   
ATOM   3841  C   GLU P 245     -22.666-134.484 122.018  0.00 97.00      PROA   
ATOM   3842  O   GLU P 245     -23.178-135.488 122.510  0.00 97.00      PROA   
ATOM   3843  N   ASP P 246     -21.758-133.748 122.666  0.00 97.00      PROA   
ATOM   3844  HN  ASP P 246     -21.342-132.993 122.160  0.00 97.00      PROA   
ATOM   3845  CA  ASP P 246     -21.159-133.876 123.968  0.00 97.00      PROA   
ATOM   3846  HA  ASP P 246     -20.811-134.894 124.083  0.00 97.00      PROA   
ATOM   3847  CB  ASP P 246     -19.927-132.906 123.981  0.00 97.00      PROA   
ATOM   3848  HB1 ASP P 246     -19.074-133.400 123.462  0.00 97.00      PROA   
ATOM   3849  HB2 ASP P 246     -19.597-132.674 125.011  0.00 97.00      PROA   
ATOM   3850  CG  ASP P 246     -20.205-131.595 123.221  0.00 97.00      PROA   
ATOM   3851  OD1 ASP P 246     -20.232-131.602 121.959  0.00 97.00      PROA   
ATOM   3852  OD2 ASP P 246     -20.461-130.573 123.899  0.00 97.00      PROA   
ATOM   3853  C   ASP P 246     -22.106-133.598 125.150  0.00 97.00      PROA   
ATOM   3854  O   ASP P 246     -21.796-133.950 126.288  0.00 97.00      PROA   
ATOM   3855  N   GLY P 247     -23.295-132.984 124.931  0.00 97.00      PROA   
ATOM   3856  HN  GLY P 247     -23.572-132.798 123.990  0.00 97.00      PROA   
ATOM   3857  CA  GLY P 247     -24.291-132.736 125.979  0.00 97.00      PROA   
ATOM   3858  HA1 GLY P 247     -24.381-133.622 126.593  0.00 97.00      PROA   
ATOM   3859  HA2 GLY P 247     -25.220-132.490 125.485  0.00 97.00      PROA   
ATOM   3860  C   GLY P 247     -23.973-131.582 126.900  0.00 97.00      PROA   
ATOM   3861  O   GLY P 247     -24.577-131.424 127.962  0.00 97.00      PROA   
ATOM   3862  N   ASN P 248     -23.018-130.721 126.503  0.00 97.00      PROA   
ATOM   3863  HN  ASN P 248     -22.494-130.912 125.677  0.00 97.00      PROA   
ATOM   3864  CA  ASN P 248     -22.729-129.465 127.164  0.00 97.00      PROA   
ATOM   3865  HA  ASN P 248     -22.551-129.674 128.208  0.00 97.00      PROA   
ATOM   3866  CB  ASN P 248     -21.475-128.819 126.527  0.00 97.00      PROA   
ATOM   3867  HB1 ASN P 248     -21.389-127.742 126.779  0.00 97.00      PROA   
ATOM   3868  HB2 ASN P 248     -21.515-128.922 125.421  0.00 97.00      PROA   
ATOM   3869  CG  ASN P 248     -20.247-129.522 127.116  0.00 97.00      PROA   
ATOM   3870  OD1 ASN P 248     -20.194-129.775 128.324  0.00 97.00      PROA   
ATOM   3871  ND2 ASN P 248     -19.261-129.887 126.258  0.00 97.00      PROA   
ATOM   3872 HD21 ASN P 248     -18.481-130.387 126.626  0.00 97.00      PROA   
ATOM   3873 HD22 ASN P 248     -19.465-129.902 125.276  0.00 97.00      PROA   
ATOM   3874  C   ASN P 248     -23.895-128.497 127.135  0.00 97.00      PROA   
ATOM   3875  O   ASN P 248     -24.246-127.911 128.158  0.00 97.00      PROA   
ATOM   3876  N   VAL P 249     -24.543-128.347 125.962  0.00 97.00      PROA   
ATOM   3877  HN  VAL P 249     -24.223-128.843 125.156  0.00 97.00      PROA   
ATOM   3878  CA  VAL P 249     -25.618-127.408 125.735  0.00 97.00      PROA   
ATOM   3879  HA  VAL P 249     -25.975-127.019 126.678  0.00 97.00      PROA   
ATOM   3880  CB  VAL P 249     -25.188-126.248 124.842  0.00 97.00      PROA   
ATOM   3881  HB  VAL P 249     -24.933-126.621 123.826  0.00 97.00      PROA   
ATOM   3882  CG1 VAL P 249     -26.329-125.212 124.717  0.00 97.00      PROA   
ATOM   3883 HG11 VAL P 249     -26.622-124.838 125.720  0.00 97.00      PROA   
ATOM   3884 HG12 VAL P 249     -27.222-125.641 124.219  0.00 97.00      PROA   
ATOM   3885 HG13 VAL P 249     -25.983-124.348 124.112  0.00 97.00      PROA   
ATOM   3886  CG2 VAL P 249     -23.916-125.592 125.422  0.00 97.00      PROA   
ATOM   3887 HG21 VAL P 249     -23.076-126.310 125.508  0.00 97.00      PROA   
ATOM   3888 HG22 VAL P 249     -24.127-125.162 126.424  0.00 97.00      PROA   
ATOM   3889 HG23 VAL P 249     -23.581-124.777 124.749  0.00 97.00      PROA   
ATOM   3890  C   VAL P 249     -26.753-128.135 125.053  0.00 97.00      PROA   
ATOM   3891  O   VAL P 249     -26.575-128.740 124.001  0.00 97.00      PROA   
ATOM   3892  N   LEU P 250     -27.975-128.057 125.621  0.00 97.00      PROA   
ATOM   3893  HN  LEU P 250     -28.109-127.595 126.493  0.00 97.00      PROA   
ATOM   3894  CA  LEU P 250     -29.184-128.488 124.957  0.00 97.00      PROA   
ATOM   3895  HA  LEU P 250     -28.957-128.687 123.919  0.00 97.00      PROA   
ATOM   3896  CB  LEU P 250     -29.858-129.788 125.495  0.00 97.00      PROA   
ATOM   3897  HB1 LEU P 250     -29.191-130.626 125.184  0.00 97.00      PROA   
ATOM   3898  HB2 LEU P 250     -30.820-129.938 124.959  0.00 97.00      PROA   
ATOM   3899  CG  LEU P 250     -30.118-129.992 127.018  0.00 97.00      PROA   
ATOM   3900  HG  LEU P 250     -30.522-131.035 127.088  0.00 97.00      PROA   
ATOM   3901  CD1 LEU P 250     -28.858-129.971 127.905  0.00 97.00      PROA   
ATOM   3902 HD11 LEU P 250     -28.486-128.933 128.028  0.00 97.00      PROA   
ATOM   3903 HD12 LEU P 250     -28.055-130.592 127.454  0.00 97.00      PROA   
ATOM   3904 HD13 LEU P 250     -29.098-130.369 128.913  0.00 97.00      PROA   
ATOM   3905  CD2 LEU P 250     -31.218-129.086 127.601  0.00 97.00      PROA   
ATOM   3906 HD21 LEU P 250     -32.108-129.081 126.938  0.00 97.00      PROA   
ATOM   3907 HD22 LEU P 250     -30.847-128.048 127.719  0.00 97.00      PROA   
ATOM   3908 HD23 LEU P 250     -31.521-129.453 128.604  0.00 97.00      PROA   
ATOM   3909  C   LEU P 250     -30.099-127.295 124.931  0.00 97.00      PROA   
ATOM   3910  O   LEU P 250     -30.236-126.571 125.914  0.00 97.00      PROA   
ATOM   3911  N   LYS P 251     -30.695-127.010 123.755  0.00 97.00      PROA   
ATOM   3912  HN  LYS P 251     -30.562-127.581 122.945  0.00 97.00      PROA   
ATOM   3913  CA  LYS P 251     -31.390-125.766 123.552  0.00 97.00      PROA   
ATOM   3914  HA  LYS P 251     -31.676-125.337 124.502  0.00 97.00      PROA   
ATOM   3915  CB  LYS P 251     -30.479-124.760 122.831  0.00 97.00      PROA   
ATOM   3916  HB1 LYS P 251     -30.253-125.072 121.789  0.00 97.00      PROA   
ATOM   3917  HB2 LYS P 251     -29.512-124.793 123.388  0.00 97.00      PROA   
ATOM   3918  CG  LYS P 251     -31.008-123.320 122.889  0.00 97.00      PROA   
ATOM   3919  HG1 LYS P 251     -31.908-123.273 123.544  0.00 97.00      PROA   
ATOM   3920  HG2 LYS P 251     -31.329-123.024 121.869  0.00 97.00      PROA   
ATOM   3921  CD  LYS P 251     -29.960-122.337 123.442  0.00 97.00      PROA   
ATOM   3922  HD1 LYS P 251     -29.724-122.632 124.489  0.00 97.00      PROA   
ATOM   3923  HD2 LYS P 251     -30.404-121.317 123.469  0.00 97.00      PROA   
ATOM   3924  CE  LYS P 251     -28.665-122.310 122.613  0.00 97.00      PROA   
ATOM   3925  HE1 LYS P 251     -28.911-122.037 121.566  0.00 97.00      PROA   
ATOM   3926  HE2 LYS P 251     -28.156-123.297 122.610  0.00 97.00      PROA   
ATOM   3927  NZ  LYS P 251     -27.700-121.315 123.145  0.00 97.00      PROA   
ATOM   3928  HZ1 LYS P 251     -27.545-121.458 124.162  0.00 97.00      PROA   
ATOM   3929  HZ2 LYS P 251     -28.046-120.344 122.987  0.00 97.00      PROA   
ATOM   3930  HZ3 LYS P 251     -26.774-121.427 122.693  0.00 97.00      PROA   
ATOM   3931  C   LYS P 251     -32.652-126.050 122.782  0.00 97.00      PROA   
ATOM   3932  O   LYS P 251     -32.716-125.974 121.557  0.00 97.00      PROA   
ATOM   3933  N   ARG P 252     -33.707-126.416 123.535  0.00 97.00      PROA   
ATOM   3934  HN  ARG P 252     -33.613-126.455 124.528  0.00 97.00      PROA   
ATOM   3935  CA  ARG P 252     -35.017-126.752 123.022  0.00 97.00      PROA   
ATOM   3936  HA  ARG P 252     -34.865-127.513 122.269  0.00 97.00      PROA   
ATOM   3937  CB  ARG P 252     -35.888-127.369 124.145  0.00 97.00      PROA   
ATOM   3938  HB1 ARG P 252     -36.938-127.477 123.796  0.00 97.00      PROA   
ATOM   3939  HB2 ARG P 252     -35.890-126.686 125.023  0.00 97.00      PROA   
ATOM   3940  CG  ARG P 252     -35.398-128.764 124.584  0.00 97.00      PROA   
ATOM   3941  HG1 ARG P 252     -34.339-128.721 124.928  0.00 97.00      PROA   
ATOM   3942  HG2 ARG P 252     -35.426-129.422 123.686  0.00 97.00      PROA   
ATOM   3943  CD  ARG P 252     -36.251-129.382 125.705  0.00 97.00      PROA   
ATOM   3944  HD1 ARG P 252     -37.328-129.317 125.449  0.00 97.00      PROA   
ATOM   3945  HD2 ARG P 252     -36.052-128.872 126.671  0.00 97.00      PROA   
ATOM   3946  NE  ARG P 252     -35.881-130.827 125.775  0.00 97.00      PROA   
ATOM   3947  HE  ARG P 252     -35.595-131.285 124.931  0.00 97.00      PROA   
ATOM   3948  CZ  ARG P 252     -35.578-131.525 126.883  0.00 97.00      PROA   
ATOM   3949  NH1 ARG P 252     -36.090-131.241 128.077  0.00 97.00      PROA   
ATOM   3950 HH11 ARG P 252     -36.840-130.591 128.088  0.00 97.00      PROA   
ATOM   3951 HH12 ARG P 252     -35.969-131.929 128.785  0.00 97.00      PROA   
ATOM   3952  NH2 ARG P 252     -34.740-132.565 126.728  0.00 97.00      PROA   
ATOM   3953 HH21 ARG P 252     -34.285-132.604 125.835  0.00 97.00      PROA   
ATOM   3954 HH22 ARG P 252     -34.335-133.012 127.517  0.00 97.00      PROA   
ATOM   3955  C   ARG P 252     -35.746-125.612 122.324  0.00 97.00      PROA   
ATOM   3956  O   ARG P 252     -35.649-124.455 122.731  0.00 97.00      PROA   
ATOM   3957  N   SER P 253     -36.518-125.916 121.246  0.00 97.00      PROA   
ATOM   3958  HN  SER P 253     -36.553-126.842 120.873  0.00 97.00      PROA   
ATOM   3959  CA  SER P 253     -37.435-124.945 120.668  0.00 97.00      PROA   
ATOM   3960  HA  SER P 253     -36.913-124.003 120.634  0.00 97.00      PROA   
ATOM   3961  CB  SER P 253     -37.849-125.220 119.195  0.00 97.00      PROA   
ATOM   3962  HB1 SER P 253     -36.950-125.158 118.546  0.00 97.00      PROA   
ATOM   3963  HB2 SER P 253     -38.571-124.450 118.849  0.00 97.00      PROA   
ATOM   3964  OG  SER P 253     -38.448-126.495 119.022  0.00 97.00      PROA   
ATOM   3965  HG1 SER P 253     -37.774-127.142 119.264  0.00 97.00      PROA   
ATOM   3966  C   SER P 253     -38.689-124.821 121.533  0.00 97.00      PROA   
ATOM   3967  O   SER P 253     -39.168-125.835 122.040  0.00 97.00      PROA   
ATOM   3968  N   PRO P 254     -39.269-123.640 121.742  0.00 97.00      PROA   
ATOM   3969  CD  PRO P 254     -38.559-122.360 121.658  0.00 97.00      PROA   
ATOM   3970  HD1 PRO P 254     -38.502-122.057 120.589  0.00 97.00      PROA   
ATOM   3971  HD2 PRO P 254     -37.538-122.425 122.095  0.00 97.00      PROA   
ATOM   3972  CA  PRO P 254     -40.666-123.463 122.150  0.00 97.00      PROA   
ATOM   3973  HA  PRO P 254     -40.763-123.904 123.132  0.00 97.00      PROA   
ATOM   3974  CB  PRO P 254     -40.847-121.933 122.164  0.00 97.00      PROA   
ATOM   3975  HB1 PRO P 254     -41.585-121.606 122.923  0.00 97.00      PROA   
ATOM   3976  HB2 PRO P 254     -41.165-121.567 121.162  0.00 97.00      PROA   
ATOM   3977  CG  PRO P 254     -39.439-121.392 122.447  0.00 97.00      PROA   
ATOM   3978  HG1 PRO P 254     -39.305-120.339 122.130  0.00 97.00      PROA   
ATOM   3979  HG2 PRO P 254     -39.210-121.487 123.532  0.00 97.00      PROA   
ATOM   3980  C   PRO P 254     -41.681-124.156 121.243  0.00 97.00      PROA   
ATOM   3981  O   PRO P 254     -41.424-124.267 120.045  0.00 97.00      PROA   
ATOM   3982  N   GLU P 255     -42.837-124.625 121.783  0.00 97.00      PROA   
ATOM   3983  HN  GLU P 255     -43.009-124.579 122.765  0.00 97.00      PROA   
ATOM   3984  CA  GLU P 255     -43.890-125.266 121.009  0.00 97.00      PROA   
ATOM   3985  HA  GLU P 255     -43.439-126.113 120.518  0.00 97.00      PROA   
ATOM   3986  CB  GLU P 255     -45.052-125.812 121.889  0.00 97.00      PROA   
ATOM   3987  HB1 GLU P 255     -45.790-126.254 121.187  0.00 97.00      PROA   
ATOM   3988  HB2 GLU P 255     -45.557-124.975 122.418  0.00 97.00      PROA   
ATOM   3989  CG  GLU P 255     -44.637-126.897 122.919  0.00 97.00      PROA   
ATOM   3990  HG1 GLU P 255     -44.519-126.439 123.924  0.00 97.00      PROA   
ATOM   3991  HG2 GLU P 255     -43.667-127.349 122.627  0.00 97.00      PROA   
ATOM   3992  CD  GLU P 255     -45.648-128.045 123.021  0.00 97.00      PROA   
ATOM   3993  OE1 GLU P 255     -46.265-128.217 124.105  0.00 97.00      PROA   
ATOM   3994  OE2 GLU P 255     -45.794-128.783 122.011  0.00 97.00      PROA   
ATOM   3995  C   GLU P 255     -44.490-124.397 119.905  0.00 97.00      PROA   
ATOM   3996  O   GLU P 255     -44.723-123.201 120.071  0.00 97.00      PROA   
ATOM   3997  N   LEU P 256     -44.760-125.022 118.736  0.00 97.00      PROA   
ATOM   3998  HN  LEU P 256     -44.505-125.982 118.618  0.00 97.00      PROA   
ATOM   3999  CA  LEU P 256     -45.301-124.388 117.555  0.00 97.00      PROA   
ATOM   4000  HA  LEU P 256     -45.514-123.352 117.770  0.00 97.00      PROA   
ATOM   4001  CB  LEU P 256     -44.260-124.507 116.405  0.00 97.00      PROA   
ATOM   4002  HB1 LEU P 256     -44.094-125.577 116.156  0.00 97.00      PROA   
ATOM   4003  HB2 LEU P 256     -43.301-124.127 116.833  0.00 97.00      PROA   
ATOM   4004  CG  LEU P 256     -44.502-123.702 115.102  0.00 97.00      PROA   
ATOM   4005  HG  LEU P 256     -43.511-123.650 114.587  0.00 97.00      PROA   
ATOM   4006  CD1 LEU P 256     -45.449-124.407 114.115  0.00 97.00      PROA   
ATOM   4007 HD11 LEU P 256     -46.483-124.426 114.510  0.00 97.00      PROA   
ATOM   4008 HD12 LEU P 256     -45.120-125.452 113.938  0.00 97.00      PROA   
ATOM   4009 HD13 LEU P 256     -45.463-123.869 113.144  0.00 97.00      PROA   
ATOM   4010  CD2 LEU P 256     -44.939-122.249 115.364  0.00 97.00      PROA   
ATOM   4011 HD21 LEU P 256     -44.219-121.749 116.047  0.00 97.00      PROA   
ATOM   4012 HD22 LEU P 256     -45.949-122.221 115.823  0.00 97.00      PROA   
ATOM   4013 HD23 LEU P 256     -44.973-121.684 114.409  0.00 97.00      PROA   
ATOM   4014  C   LEU P 256     -46.603-125.091 117.224  0.00 97.00      PROA   
ATOM   4015  O   LEU P 256     -46.673-126.315 117.206  0.00 97.00      PROA   
ATOM   4016  N   GLU P 257     -47.697-124.332 116.970  0.00 97.00      PROA   
ATOM   4017  HN  GLU P 257     -47.646-123.338 116.953  0.00 97.00      PROA   
ATOM   4018  CA  GLU P 257     -49.016-124.905 116.773  0.00 97.00      PROA   
ATOM   4019  HA  GLU P 257     -49.092-125.805 117.363  0.00 97.00      PROA   
ATOM   4020  CB  GLU P 257     -50.143-123.941 117.230  0.00 97.00      PROA   
ATOM   4021  HB1 GLU P 257     -50.168-123.032 116.592  0.00 97.00      PROA   
ATOM   4022  HB2 GLU P 257     -49.863-123.597 118.255  0.00 97.00      PROA   
ATOM   4023  CG  GLU P 257     -51.539-124.598 117.352  0.00 97.00      PROA   
ATOM   4024  HG1 GLU P 257     -52.000-124.282 118.313  0.00 97.00      PROA   
ATOM   4025  HG2 GLU P 257     -51.458-125.704 117.361  0.00 97.00      PROA   
ATOM   4026  CD  GLU P 257     -52.498-124.192 116.240  0.00 97.00      PROA   
ATOM   4027  OE1 GLU P 257     -52.251-124.582 115.079  0.00 97.00      PROA   
ATOM   4028  OE2 GLU P 257     -53.514-123.521 116.545  0.00 97.00      PROA   
ATOM   4029  C   GLU P 257     -49.233-125.287 115.326  0.00 97.00      PROA   
ATOM   4030  O   GLU P 257     -48.970-124.512 114.409  0.00 97.00      PROA   
ATOM   4031  N   LEU P 258     -49.738-126.522 115.104  0.00 97.00      PROA   
ATOM   4032  HN  LEU P 258     -49.906-127.133 115.876  0.00 97.00      PROA   
ATOM   4033  CA  LEU P 258     -50.094-127.033 113.801  0.00 97.00      PROA   
ATOM   4034  HA  LEU P 258     -50.289-126.199 113.143  0.00 97.00      PROA   
ATOM   4035  CB  LEU P 258     -49.005-127.934 113.160  0.00 97.00      PROA   
ATOM   4036  HB1 LEU P 258     -49.369-128.354 112.197  0.00 97.00      PROA   
ATOM   4037  HB2 LEU P 258     -48.808-128.783 113.846  0.00 97.00      PROA   
ATOM   4038  CG  LEU P 258     -47.655-127.227 112.886  0.00 97.00      PROA   
ATOM   4039  HG  LEU P 258     -47.345-126.691 113.812  0.00 97.00      PROA   
ATOM   4040  CD1 LEU P 258     -46.549-128.250 112.578  0.00 97.00      PROA   
ATOM   4041 HD11 LEU P 258     -46.794-128.806 111.648  0.00 97.00      PROA   
ATOM   4042 HD12 LEU P 258     -46.447-128.976 113.409  0.00 97.00      PROA   
ATOM   4043 HD13 LEU P 258     -45.578-127.729 112.441  0.00 97.00      PROA   
ATOM   4044  CD2 LEU P 258     -47.750-126.198 111.744  0.00 97.00      PROA   
ATOM   4045 HD21 LEU P 258     -48.498-125.413 111.979  0.00 97.00      PROA   
ATOM   4046 HD22 LEU P 258     -48.045-126.702 110.799  0.00 97.00      PROA   
ATOM   4047 HD23 LEU P 258     -46.766-125.708 111.590  0.00 97.00      PROA   
ATOM   4048  C   LEU P 258     -51.390-127.811 113.918  0.00 97.00      PROA   
ATOM   4049  O   LEU P 258     -51.420-129.039 113.870  0.00 97.00      PROA   
ATOM   4050  N   GLN P 259     -52.526-127.096 114.072  0.00 97.00      PROA   
ATOM   4051  HN  GLN P 259     -52.477-126.122 114.300  0.00 97.00      PROA   
ATOM   4052  CA  GLN P 259     -53.855-127.638 113.871  0.00 97.00      PROA   
ATOM   4053  HA  GLN P 259     -53.924-128.496 114.520  0.00 97.00      PROA   
ATOM   4054  CB  GLN P 259     -54.990-126.659 114.275  0.00 97.00      PROA   
ATOM   4055  HB1 GLN P 259     -55.950-126.973 113.806  0.00 97.00      PROA   
ATOM   4056  HB2 GLN P 259     -54.738-125.649 113.882  0.00 97.00      PROA   
ATOM   4057  CG  GLN P 259     -55.223-126.561 115.796  0.00 97.00      PROA   
ATOM   4058  HG1 GLN P 259     -54.321-126.172 116.308  0.00 97.00      PROA   
ATOM   4059  HG2 GLN P 259     -55.457-127.559 116.222  0.00 97.00      PROA   
ATOM   4060  CD  GLN P 259     -56.425-125.646 116.065  0.00 97.00      PROA   
ATOM   4061  OE1 GLN P 259     -57.579-126.086 116.021  0.00 97.00      PROA   
ATOM   4062  NE2 GLN P 259     -56.151-124.342 116.334  0.00 97.00      PROA   
ATOM   4063 HE21 GLN P 259     -56.902-123.714 116.519  0.00 97.00      PROA   
ATOM   4064 HE22 GLN P 259     -55.197-124.030 116.347  0.00 97.00      PROA   
ATOM   4065  C   GLN P 259     -54.091-128.146 112.460  0.00 97.00      PROA   
ATOM   4066  O   GLN P 259     -53.684-127.527 111.482  0.00 97.00      PROA   
ATOM   4067  N   VAL P 260     -54.755-129.317 112.342  0.00 97.00      PROA   
ATOM   4068  HN  VAL P 260     -55.057-129.813 113.150  0.00 97.00      PROA   
ATOM   4069  CA  VAL P 260     -55.047-129.962 111.081  0.00 97.00      PROA   
ATOM   4070  HA  VAL P 260     -54.878-129.268 110.274  0.00 97.00      PROA   
ATOM   4071  CB  VAL P 260     -54.200-131.210 110.847  0.00 97.00      PROA   
ATOM   4072  HB  VAL P 260     -54.402-131.940 111.658  0.00 97.00      PROA   
ATOM   4073  CG1 VAL P 260     -54.537-131.845 109.481  0.00 97.00      PROA   
ATOM   4074 HG11 VAL P 260     -54.402-131.106 108.663  0.00 97.00      PROA   
ATOM   4075 HG12 VAL P 260     -55.578-132.227 109.455  0.00 97.00      PROA   
ATOM   4076 HG13 VAL P 260     -53.858-132.701 109.291  0.00 97.00      PROA   
ATOM   4077  CG2 VAL P 260     -52.696-130.859 110.920  0.00 97.00      PROA   
ATOM   4078 HG21 VAL P 260     -52.409-130.521 111.936  0.00 97.00      PROA   
ATOM   4079 HG22 VAL P 260     -52.448-130.058 110.196  0.00 97.00      PROA   
ATOM   4080 HG23 VAL P 260     -52.086-131.756 110.678  0.00 97.00      PROA   
ATOM   4081  C   VAL P 260     -56.523-130.310 111.128  0.00 97.00      PROA   
ATOM   4082  O   VAL P 260     -57.000-130.876 112.108  0.00 97.00      PROA   
ATOM   4083  N   LEU P 261     -57.295-129.945 110.076  0.00 97.00      PROA   
ATOM   4084  HN  LEU P 261     -56.880-129.495 109.286  0.00 97.00      PROA   
ATOM   4085  CA  LEU P 261     -58.734-130.117 110.044  0.00 97.00      PROA   
ATOM   4086  HA  LEU P 261     -59.031-130.711 110.893  0.00 97.00      PROA   
ATOM   4087  CB  LEU P 261     -59.507-128.776 110.107  0.00 97.00      PROA   
ATOM   4088  HB1 LEU P 261     -60.594-128.956 109.948  0.00 97.00      PROA   
ATOM   4089  HB2 LEU P 261     -59.148-128.113 109.289  0.00 97.00      PROA   
ATOM   4090  CG  LEU P 261     -59.371-128.016 111.450  0.00 97.00      PROA   
ATOM   4091  HG  LEU P 261     -58.295-127.767 111.606  0.00 97.00      PROA   
ATOM   4092  CD1 LEU P 261     -60.163-126.698 111.396  0.00 97.00      PROA   
ATOM   4093 HD11 LEU P 261     -61.247-126.912 111.270  0.00 97.00      PROA   
ATOM   4094 HD12 LEU P 261     -59.825-126.078 110.541  0.00 97.00      PROA   
ATOM   4095 HD13 LEU P 261     -60.021-126.122 112.335  0.00 97.00      PROA   
ATOM   4096  CD2 LEU P 261     -59.835-128.848 112.661  0.00 97.00      PROA   
ATOM   4097 HD21 LEU P 261     -59.774-128.237 113.586  0.00 97.00      PROA   
ATOM   4098 HD22 LEU P 261     -59.196-129.743 112.799  0.00 97.00      PROA   
ATOM   4099 HD23 LEU P 261     -60.888-129.173 112.520  0.00 97.00      PROA   
ATOM   4100  C   LEU P 261     -59.193-130.902 108.836  0.00 97.00      PROA   
ATOM   4101  O   LEU P 261     -58.811-130.647 107.698  0.00 97.00      PROA   
ATOM   4102  N   GLY P 262     -60.066-131.897 109.098  0.00 97.00      PROA   
ATOM   4103  HN  GLY P 262     -60.388-132.041 110.028  0.00 97.00      PROA   
ATOM   4104  CA  GLY P 262     -60.661-132.771 108.120  0.00 97.00      PROA   
ATOM   4105  HA1 GLY P 262     -60.093-133.688 108.099  0.00 97.00      PROA   
ATOM   4106  HA2 GLY P 262     -60.744-132.271 107.165  0.00 97.00      PROA   
ATOM   4107  C   GLY P 262     -62.028-133.111 108.610  0.00 97.00      PROA   
ATOM   4108  O   GLY P 262     -62.348-132.944 109.784  0.00 97.00      PROA   
ATOM   4109  N   HSD P 263     -62.870-133.633 107.700  0.00 97.00      PROA   
ATOM   4110  HN  HSD P 263     -62.567-133.801 106.766  0.00 97.00      PROA   
ATOM   4111  CA  HSD P 263     -64.210-134.069 108.002  0.00 97.00      PROA   
ATOM   4112  HA  HSD P 263     -64.371-134.092 109.072  0.00 97.00      PROA   
ATOM   4113  CB  HSD P 263     -65.280-133.174 107.333  0.00 97.00      PROA   
ATOM   4114  HB1 HSD P 263     -66.294-133.612 107.462  0.00 97.00      PROA   
ATOM   4115  HB2 HSD P 263     -65.072-133.107 106.242  0.00 97.00      PROA   
ATOM   4116  ND1 HSD P 263     -66.187-131.280 108.799  0.00 97.00      PROA   
ATOM   4117  HD1 HSD P 263     -66.958-131.782 109.192  0.00 97.00      PROA   
ATOM   4118  CG  HSD P 263     -65.260-131.775 107.902  0.00 97.00      PROA   
ATOM   4119  CE1 HSD P 263     -65.878-129.975 109.007  0.00 97.00      PROA   
ATOM   4120  HE1 HSD P 263     -66.445-129.328 109.675  0.00 97.00      PROA   
ATOM   4121  NE2 HSD P 263     -64.830-129.594 108.303  0.00 97.00      PROA   
ATOM   4122  CD2 HSD P 263     -64.448-130.723 107.600  0.00 97.00      PROA   
ATOM   4123  HD2 HSD P 263     -63.602-130.672 106.927  0.00 97.00      PROA   
ATOM   4124  C   HSD P 263     -64.269-135.478 107.485  0.00 97.00      PROA   
ATOM   4125  O   HSD P 263     -63.748-135.758 106.407  0.00 97.00      PROA   
ATOM   4126  N   GLN P 264     -64.854-136.416 108.269  0.00 97.00      PROA   
ATOM   4127  HN  GLN P 264     -65.292-136.165 109.130  0.00 97.00      PROA   
ATOM   4128  CA  GLN P 264     -64.800-137.842 108.003  0.00 97.00      PROA   
ATOM   4129  HA  GLN P 264     -63.748-138.099 107.999  0.00 97.00      PROA   
ATOM   4130  CB  GLN P 264     -65.440-138.659 109.155  0.00 97.00      PROA   
ATOM   4131  HB1 GLN P 264     -65.609-139.712 108.840  0.00 97.00      PROA   
ATOM   4132  HB2 GLN P 264     -66.432-138.203 109.370  0.00 97.00      PROA   
ATOM   4133  CG  GLN P 264     -64.554-138.669 110.426  0.00 97.00      PROA   
ATOM   4134  HG1 GLN P 264     -64.081-137.674 110.570  0.00 97.00      PROA   
ATOM   4135  HG2 GLN P 264     -63.741-139.418 110.319  0.00 97.00      PROA   
ATOM   4136  CD  GLN P 264     -65.356-138.957 111.701  0.00 97.00      PROA   
ATOM   4137  OE1 GLN P 264     -65.418-138.118 112.607  0.00 97.00      PROA   
ATOM   4138  NE2 GLN P 264     -65.975-140.165 111.779  0.00 97.00      PROA   
ATOM   4139 HE21 GLN P 264     -66.506-140.367 112.600  0.00 97.00      PROA   
ATOM   4140 HE22 GLN P 264     -65.884-140.822 111.032  0.00 97.00      PROA   
ATOM   4141  C   GLN P 264     -65.329-138.274 106.644  0.00 97.00      PROA   
ATOM   4142  O   GLN P 264     -66.389-137.851 106.187  0.00 97.00      PROA   
ATOM   4143  N   GLN P 265     -64.536-139.124 105.960  0.00 97.00      PROA   
ATOM   4144  HN  GLN P 265     -63.706-139.478 106.388  0.00 97.00      PROA   
ATOM   4145  CA  GLN P 265     -64.648-139.422 104.554  0.00 97.00      PROA   
ATOM   4146  HA  GLN P 265     -65.285-138.668 104.121  0.00 97.00      PROA   
ATOM   4147  CB  GLN P 265     -63.267-139.334 103.829  0.00 97.00      PROA   
ATOM   4148  HB1 GLN P 265     -62.992-138.258 103.761  0.00 97.00      PROA   
ATOM   4149  HB2 GLN P 265     -63.381-139.699 102.783  0.00 97.00      PROA   
ATOM   4150  CG  GLN P 265     -62.080-140.103 104.475  0.00 97.00      PROA   
ATOM   4151  HG1 GLN P 265     -61.249-140.169 103.739  0.00 97.00      PROA   
ATOM   4152  HG2 GLN P 265     -62.396-141.139 104.714  0.00 97.00      PROA   
ATOM   4153  CD  GLN P 265     -61.545-139.464 105.771  0.00 97.00      PROA   
ATOM   4154  OE1 GLN P 265     -61.956-139.832 106.878  0.00 97.00      PROA   
ATOM   4155  NE2 GLN P 265     -60.601-138.494 105.636  0.00 97.00      PROA   
ATOM   4156 HE21 GLN P 265     -60.256-138.040 106.461  0.00 97.00      PROA   
ATOM   4157 HE22 GLN P 265     -60.261-138.238 104.734  0.00 97.00      PROA   
ATOM   4158  C   GLN P 265     -65.269-140.788 104.311  0.00 97.00      PROA   
ATOM   4159  O   GLN P 265     -65.147-141.673 105.158  0.00 97.00      PROA   
ATOM   4160  N   PRO P 266     -65.938-141.033 103.178  0.00 97.00      PROA   
ATOM   4161  CD  PRO P 266     -66.423-139.989 102.269  0.00 97.00      PROA   
ATOM   4162  HD1 PRO P 266     -65.550-139.546 101.741  0.00 97.00      PROA   
ATOM   4163  HD2 PRO P 266     -66.990-139.201 102.812  0.00 97.00      PROA   
ATOM   4164  CA  PRO P 266     -66.067-142.358 102.572  0.00 97.00      PROA   
ATOM   4165  HA  PRO P 266     -66.781-142.901 103.174  0.00 97.00      PROA   
ATOM   4166  CB  PRO P 266     -66.585-142.077 101.148  0.00 97.00      PROA   
ATOM   4167  HB1 PRO P 266     -67.240-142.885 100.768  0.00 97.00      PROA   
ATOM   4168  HB2 PRO P 266     -65.735-141.937 100.443  0.00 97.00      PROA   
ATOM   4169  CG  PRO P 266     -67.313-140.736 101.277  0.00 97.00      PROA   
ATOM   4170  HG1 PRO P 266     -67.414-140.207 100.309  0.00 97.00      PROA   
ATOM   4171  HG2 PRO P 266     -68.320-140.890 101.725  0.00 97.00      PROA   
ATOM   4172  C   PRO P 266     -64.787-143.185 102.557  0.00 97.00      PROA   
ATOM   4173  O   PRO P 266     -63.723-142.646 102.259  0.00 97.00      PROA   
ATOM   4174  N   THR P 267     -64.868-144.495 102.876  0.00 97.00      PROA   
ATOM   4175  HN  THR P 267     -65.712-144.878 103.245  0.00 97.00      PROA   
ATOM   4176  CA  THR P 267     -63.783-145.451 102.685  0.00 97.00      PROA   
ATOM   4177  HA  THR P 267     -62.930-145.016 103.190  0.00 97.00      PROA   
ATOM   4178  CB  THR P 267     -64.054-146.806 103.331  0.00 97.00      PROA   
ATOM   4179  HB  THR P 267     -64.582-147.494 102.635  0.00 97.00      PROA   
ATOM   4180  OG1 THR P 267     -64.887-146.668 104.473  0.00 97.00      PROA   
ATOM   4181  HG1 THR P 267     -64.425-146.056 105.052  0.00 97.00      PROA   
ATOM   4182  CG2 THR P 267     -62.731-147.456 103.778  0.00 97.00      PROA   
ATOM   4183 HG21 THR P 267     -62.209-146.804 104.512  0.00 97.00      PROA   
ATOM   4184 HG22 THR P 267     -62.058-147.620 102.913  0.00 97.00      PROA   
ATOM   4185 HG23 THR P 267     -62.934-148.435 104.261  0.00 97.00      PROA   
ATOM   4186  C   THR P 267     -63.352-145.658 101.230  0.00 97.00      PROA   
ATOM   4187  O   THR P 267     -62.140-145.706 101.015  0.00 97.00      PROA   
ATOM   4188  N   PRO P 268     -64.194-145.774 100.194  0.00 97.00      PROA   
ATOM   4189  CD  PRO P 268     -65.609-146.169 100.277  0.00 97.00      PROA   
ATOM   4190  HD1 PRO P 268     -66.180-145.519 100.970  0.00 97.00      PROA   
ATOM   4191  HD2 PRO P 268     -65.680-147.231 100.602  0.00 97.00      PROA   
ATOM   4192  CA  PRO P 268     -63.744-145.684  98.808  0.00 97.00      PROA   
ATOM   4193  HA  PRO P 268     -62.818-146.225  98.672  0.00 97.00      PROA   
ATOM   4194  CB  PRO P 268     -64.902-146.297  98.000  0.00 97.00      PROA   
ATOM   4195  HB1 PRO P 268     -64.748-147.397  97.930  0.00 97.00      PROA   
ATOM   4196  HB2 PRO P 268     -64.989-145.888  96.973  0.00 97.00      PROA   
ATOM   4197  CG  PRO P 268     -66.142-146.015  98.851  0.00 97.00      PROA   
ATOM   4198  HG1 PRO P 268     -66.457-144.959  98.693  0.00 97.00      PROA   
ATOM   4199  HG2 PRO P 268     -66.989-146.693  98.628  0.00 97.00      PROA   
ATOM   4200  C   PRO P 268     -63.506-144.240  98.401  0.00 97.00      PROA   
ATOM   4201  O   PRO P 268     -64.178-143.339  98.902  0.00 97.00      PROA   
ATOM   4202  N   VAL P 269     -62.533-144.026  97.488  0.00 97.00      PROA   
ATOM   4203  HN  VAL P 269     -62.024-144.771  97.068  0.00 97.00      PROA   
ATOM   4204  CA  VAL P 269     -62.200-142.770  96.872  0.00 97.00      PROA   
ATOM   4205  HA  VAL P 269     -63.098-142.173  96.791  0.00 97.00      PROA   
ATOM   4206  CB  VAL P 269     -61.124-142.003  97.651  0.00 97.00      PROA   
ATOM   4207  HB  VAL P 269     -61.497-141.869  98.694  0.00 97.00      PROA   
ATOM   4208  CG1 VAL P 269     -59.803-142.799  97.713  0.00 97.00      PROA   
ATOM   4209 HG11 VAL P 269     -59.406-142.957  96.689  0.00 97.00      PROA   
ATOM   4210 HG12 VAL P 269     -59.956-143.787  98.193  0.00 97.00      PROA   
ATOM   4211 HG13 VAL P 269     -59.041-142.237  98.296  0.00 97.00      PROA   
ATOM   4212  CG2 VAL P 269     -60.913-140.605  97.039  0.00 97.00      PROA   
ATOM   4213 HG21 VAL P 269     -61.871-140.046  97.004  0.00 97.00      PROA   
ATOM   4214 HG22 VAL P 269     -60.520-140.700  96.006  0.00 97.00      PROA   
ATOM   4215 HG23 VAL P 269     -60.178-140.024  97.637  0.00 97.00      PROA   
ATOM   4216  C   VAL P 269     -61.760-143.156  95.438  0.00 97.00      PROA   
ATOM   4217  OT1 VAL P 269     -61.377-144.340  95.222  0.00 97.00      PROA   
ATOM   4218  OT2 VAL P 269     -61.830-142.283  94.532  0.00 97.00      PROA   
END
