# Supplementary material for: The solution structure of the unbound IgG Fc receptor CD64 resembles its crystal structure: Implications for function
Source: PLoS One. 2023 Sep 21;18(9):e0288351. doi: 10.1371/journal.pone.0288351 (PMC10513344; doi:10.1371/journal.pone.0288351)
Supplement: S1 File — (ZIP) [file pone.0288351.s003.zip › CD64V03 E11/Top100/EM_done_ready_for_EM_top100_0p11_E11.dcd_172042.pdb.pdb]

REMARK  FINAL COORDINATES WRITTEN BY NAMD AT TIMESTEP 2000
ATOM      1  N   LYS P   1       8.335 -80.522  91.439  0.00 97.00      PROA   
ATOM      2  HT1 LYS P   1       7.765 -80.504  90.567  0.00 97.00      PROA   
ATOM      3  HT2 LYS P   1       8.990 -81.329  91.346  0.00 97.00      PROA   
ATOM      4  HT3 LYS P   1       8.871 -79.636  91.507  0.00 97.00      PROA   
ATOM      5  CA  LYS P   1       7.435 -80.703  92.604  0.00 97.00      PROA   
ATOM      6  HA  LYS P   1       6.698 -81.440  92.324  0.00 97.00      PROA   
ATOM      7  CB  LYS P   1       8.210 -81.225  93.851  0.00 97.00      PROA   
ATOM      8  HB1 LYS P   1       7.558 -81.109  94.744  0.00 97.00      PROA   
ATOM      9  HB2 LYS P   1       9.119 -80.612  94.033  0.00 97.00      PROA   
ATOM     10  CG  LYS P   1       8.601 -82.716  93.765  0.00 97.00      PROA   
ATOM     11  HG1 LYS P   1       9.450 -82.817  93.053  0.00 97.00      PROA   
ATOM     12  HG2 LYS P   1       7.754 -83.308  93.352  0.00 97.00      PROA   
ATOM     13  CD  LYS P   1       9.032 -83.342  95.108  0.00 97.00      PROA   
ATOM     14  HD1 LYS P   1       9.831 -82.711  95.556  0.00 97.00      PROA   
ATOM     15  HD2 LYS P   1       9.474 -84.341  94.886  0.00 97.00      PROA   
ATOM     16  CE  LYS P   1       7.880 -83.513  96.116  0.00 97.00      PROA   
ATOM     17  HE1 LYS P   1       7.049 -84.085  95.652  0.00 97.00      PROA   
ATOM     18  HE2 LYS P   1       7.497 -82.526  96.449  0.00 97.00      PROA   
ATOM     19  NZ  LYS P   1       8.318 -84.255  97.326  0.00 97.00      PROA   
ATOM     20  HZ1 LYS P   1       9.104 -83.752  97.784  0.00 97.00      PROA   
ATOM     21  HZ2 LYS P   1       8.631 -85.211  97.059  0.00 97.00      PROA   
ATOM     22  HZ3 LYS P   1       7.524 -84.330  97.994  0.00 97.00      PROA   
ATOM     23  C   LYS P   1       6.689 -79.431  92.903  0.00 97.00      PROA   
ATOM     24  O   LYS P   1       7.014 -78.366  92.380  0.00 97.00      PROA   
ATOM     25  N   ALA P   2       5.654 -79.521  93.764  0.00 97.00      PROA   
ATOM     26  HN  ALA P   2       5.336 -80.381  94.155  0.00 97.00      PROA   
ATOM     27  CA  ALA P   2       4.921 -78.401  94.272  0.00 97.00      PROA   
ATOM     28  HA  ALA P   2       5.599 -77.596  94.527  0.00 97.00      PROA   
ATOM     29  CB  ALA P   2       3.821 -77.934  93.296  0.00 97.00      PROA   
ATOM     30  HB1 ALA P   2       3.147 -78.777  93.037  0.00 97.00      PROA   
ATOM     31  HB2 ALA P   2       4.283 -77.565  92.354  0.00 97.00      PROA   
ATOM     32  HB3 ALA P   2       3.216 -77.112  93.731  0.00 97.00      PROA   
ATOM     33  C   ALA P   2       4.323 -78.962  95.538  0.00 97.00      PROA   
ATOM     34  O   ALA P   2       4.490 -80.151  95.814  0.00 97.00      PROA   
ATOM     35  N   VAL P   3       3.636 -78.111  96.338  0.00 97.00      PROA   
ATOM     36  HN  VAL P   3       3.603 -77.136  96.140  0.00 97.00      PROA   
ATOM     37  CA  VAL P   3       2.742 -78.511  97.407  0.00 97.00      PROA   
ATOM     38  HA  VAL P   3       2.277 -79.447  97.134  0.00 97.00      PROA   
ATOM     39  CB  VAL P   3       3.346 -78.626  98.816  0.00 97.00      PROA   
ATOM     40  HB  VAL P   3       2.522 -78.859  99.533  0.00 97.00      PROA   
ATOM     41  CG1 VAL P   3       4.336 -79.806  98.887  0.00 97.00      PROA   
ATOM     42 HG11 VAL P   3       5.238 -79.589  98.278  0.00 97.00      PROA   
ATOM     43 HG12 VAL P   3       3.859 -80.735  98.510  0.00 97.00      PROA   
ATOM     44 HG13 VAL P   3       4.657 -79.970  99.938  0.00 97.00      PROA   
ATOM     45  CG2 VAL P   3       4.026 -77.316  99.265  0.00 97.00      PROA   
ATOM     46 HG21 VAL P   3       3.292 -76.490  99.349  0.00 97.00      PROA   
ATOM     47 HG22 VAL P   3       4.817 -77.017  98.547  0.00 97.00      PROA   
ATOM     48 HG23 VAL P   3       4.500 -77.456 100.260  0.00 97.00      PROA   
ATOM     49  C   VAL P   3       1.671 -77.441  97.388  0.00 97.00      PROA   
ATOM     50  O   VAL P   3       1.947 -76.298  97.025  0.00 97.00      PROA   
ATOM     51  N   ILE P   4       0.407 -77.789  97.740  0.00 97.00      PROA   
ATOM     52  HN  ILE P   4       0.170 -78.737  97.950  0.00 97.00      PROA   
ATOM     53  CA  ILE P   4      -0.706 -76.853  97.645  0.00 97.00      PROA   
ATOM     54  HA  ILE P   4      -0.395 -76.001  97.060  0.00 97.00      PROA   
ATOM     55  CB  ILE P   4      -1.909 -77.437  96.900  0.00 97.00      PROA   
ATOM     56  HB  ILE P   4      -2.266 -78.343  97.439  0.00 97.00      PROA   
ATOM     57  CG2 ILE P   4      -3.043 -76.385  96.835  0.00 97.00      PROA   
ATOM     58 HG21 ILE P   4      -2.643 -75.419  96.458  0.00 97.00      PROA   
ATOM     59 HG22 ILE P   4      -3.501 -76.223  97.832  0.00 97.00      PROA   
ATOM     60 HG23 ILE P   4      -3.846 -76.707  96.145  0.00 97.00      PROA   
ATOM     61  CG1 ILE P   4      -1.501 -77.871  95.470  0.00 97.00      PROA   
ATOM     62 HG11 ILE P   4      -0.543 -78.433  95.480  0.00 97.00      PROA   
ATOM     63 HG12 ILE P   4      -1.341 -76.946  94.880  0.00 97.00      PROA   
ATOM     64  CD  ILE P   4      -2.529 -78.756  94.762  0.00 97.00      PROA   
ATOM     65  HD1 ILE P   4      -3.551 -78.330  94.811  0.00 97.00      PROA   
ATOM     66  HD2 ILE P   4      -2.546 -79.765  95.227  0.00 97.00      PROA   
ATOM     67  HD3 ILE P   4      -2.255 -78.868  93.693  0.00 97.00      PROA   
ATOM     68  C   ILE P   4      -1.117 -76.327  99.016  0.00 97.00      PROA   
ATOM     69  O   ILE P   4      -1.289 -77.076  99.975  0.00 97.00      PROA   
ATOM     70  N   LYS P   5      -1.303 -74.988  99.128  0.00 97.00      PROA   
ATOM     71  HN  LYS P   5      -1.053 -74.392  98.366  0.00 97.00      PROA   
ATOM     72  CA  LYS P   5      -1.818 -74.343 100.321  0.00 97.00      PROA   
ATOM     73  HA  LYS P   5      -1.955 -75.070 101.108  0.00 97.00      PROA   
ATOM     74  CB  LYS P   5      -0.879 -73.218 100.826  0.00 97.00      PROA   
ATOM     75  HB1 LYS P   5      -1.293 -72.772 101.757  0.00 97.00      PROA   
ATOM     76  HB2 LYS P   5      -0.819 -72.412 100.059  0.00 97.00      PROA   
ATOM     77  CG  LYS P   5       0.564 -73.672 101.104  0.00 97.00      PROA   
ATOM     78  HG1 LYS P   5       1.142 -72.765 101.392  0.00 97.00      PROA   
ATOM     79  HG2 LYS P   5       1.013 -74.064 100.164  0.00 97.00      PROA   
ATOM     80  CD  LYS P   5       0.695 -74.735 102.213  0.00 97.00      PROA   
ATOM     81  HD1 LYS P   5       0.028 -75.591 101.975  0.00 97.00      PROA   
ATOM     82  HD2 LYS P   5       0.354 -74.300 103.177  0.00 97.00      PROA   
ATOM     83  CE  LYS P   5       2.115 -75.299 102.362  0.00 97.00      PROA   
ATOM     84  HE1 LYS P   5       2.414 -75.797 101.413  0.00 97.00      PROA   
ATOM     85  HE2 LYS P   5       2.185 -76.029 103.192  0.00 97.00      PROA   
ATOM     86  NZ  LYS P   5       3.087 -74.223 102.617  0.00 97.00      PROA   
ATOM     87  HZ1 LYS P   5       3.093 -73.829 103.572  0.00 97.00      PROA   
ATOM     88  HZ2 LYS P   5       2.914 -73.462 101.919  0.00 97.00      PROA   
ATOM     89  HZ3 LYS P   5       4.038 -74.551 102.337  0.00 97.00      PROA   
ATOM     90  C   LYS P   5      -3.165 -73.709 100.039  0.00 97.00      PROA   
ATOM     91  O   LYS P   5      -3.272 -72.751  99.283  0.00 97.00      PROA   
ATOM     92  N   LEU P   6      -4.245 -74.200 100.687  0.00 97.00      PROA   
ATOM     93  HN  LEU P   6      -4.186 -75.017 101.255  0.00 97.00      PROA   
ATOM     94  CA  LEU P   6      -5.541 -73.549 100.671  0.00 97.00      PROA   
ATOM     95  HA  LEU P   6      -5.737 -73.194  99.668  0.00 97.00      PROA   
ATOM     96  CB  LEU P   6      -6.689 -74.513 101.068  0.00 97.00      PROA   
ATOM     97  HB1 LEU P   6      -7.652 -73.991 100.872  0.00 97.00      PROA   
ATOM     98  HB2 LEU P   6      -6.650 -74.745 102.154  0.00 97.00      PROA   
ATOM     99  CG  LEU P   6      -6.718 -75.865 100.308  0.00 97.00      PROA   
ATOM    100  HG  LEU P   6      -6.263 -75.714  99.302  0.00 97.00      PROA   
ATOM    101  CD1 LEU P   6      -5.941 -76.983 101.033  0.00 97.00      PROA   
ATOM    102 HD11 LEU P   6      -6.351 -77.126 102.056  0.00 97.00      PROA   
ATOM    103 HD12 LEU P   6      -4.862 -76.746 101.114  0.00 97.00      PROA   
ATOM    104 HD13 LEU P   6      -6.044 -77.941 100.481  0.00 97.00      PROA   
ATOM    105  CD2 LEU P   6      -8.169 -76.329 100.091  0.00 97.00      PROA   
ATOM    106 HD21 LEU P   6      -8.739 -75.579  99.505  0.00 97.00      PROA   
ATOM    107 HD22 LEU P   6      -8.672 -76.471 101.070  0.00 97.00      PROA   
ATOM    108 HD23 LEU P   6      -8.184 -77.295  99.545  0.00 97.00      PROA   
ATOM    109  C   LEU P   6      -5.511 -72.352 101.618  0.00 97.00      PROA   
ATOM    110  O   LEU P   6      -5.160 -72.490 102.786  0.00 97.00      PROA   
ATOM    111  N   GLN P   7      -5.826 -71.128 101.127  0.00 97.00      PROA   
ATOM    112  HN  GLN P   7      -6.063 -71.008 100.162  0.00 97.00      PROA   
ATOM    113  CA  GLN P   7      -5.792 -69.910 101.928  0.00 97.00      PROA   
ATOM    114  HA  GLN P   7      -4.817 -69.902 102.396  0.00 97.00      PROA   
ATOM    115  CB  GLN P   7      -5.810 -68.650 101.021  0.00 97.00      PROA   
ATOM    116  HB1 GLN P   7      -6.611 -68.790 100.263  0.00 97.00      PROA   
ATOM    117  HB2 GLN P   7      -4.842 -68.649 100.470  0.00 97.00      PROA   
ATOM    118  CG  GLN P   7      -6.023 -67.292 101.725  0.00 97.00      PROA   
ATOM    119  HG1 GLN P   7      -5.270 -67.172 102.533  0.00 97.00      PROA   
ATOM    120  HG2 GLN P   7      -7.038 -67.235 102.169  0.00 97.00      PROA   
ATOM    121  CD  GLN P   7      -5.808 -66.152 100.721  0.00 97.00      PROA   
ATOM    122  OE1 GLN P   7      -4.797 -66.124 100.012  0.00 97.00      PROA   
ATOM    123  NE2 GLN P   7      -6.761 -65.184 100.641  0.00 97.00      PROA   
ATOM    124 HE21 GLN P   7      -6.621 -64.455  99.972  0.00 97.00      PROA   
ATOM    125 HE22 GLN P   7      -7.568 -65.211 101.227  0.00 97.00      PROA   
ATOM    126  C   GLN P   7      -6.757 -69.841 103.111  0.00 97.00      PROA   
ATOM    127  O   GLN P   7      -6.301 -69.546 104.216  0.00 97.00      PROA   
ATOM    128  N   PRO P   8      -8.047 -70.159 103.017  0.00 97.00      PROA   
ATOM    129  CD  PRO P   8      -8.865 -69.973 101.825  0.00 97.00      PROA   
ATOM    130  HD1 PRO P   8      -8.733 -70.865 101.181  0.00 97.00      PROA   
ATOM    131  HD2 PRO P   8      -8.601 -69.047 101.271  0.00 97.00      PROA   
ATOM    132  CA  PRO P   8      -8.782 -70.836 104.078  0.00 97.00      PROA   
ATOM    133  HA  PRO P   8      -8.645 -70.298 105.003  0.00 97.00      PROA   
ATOM    134  CB  PRO P   8     -10.256 -70.817 103.606  0.00 97.00      PROA   
ATOM    135  HB1 PRO P   8     -10.925 -70.433 104.404  0.00 97.00      PROA   
ATOM    136  HB2 PRO P   8     -10.617 -71.821 103.297  0.00 97.00      PROA   
ATOM    137  CG  PRO P   8     -10.286 -69.889 102.379  0.00 97.00      PROA   
ATOM    138  HG1 PRO P   8     -11.057 -70.198 101.646  0.00 97.00      PROA   
ATOM    139  HG2 PRO P   8     -10.496 -68.847 102.707  0.00 97.00      PROA   
ATOM    140  C   PRO P   8      -8.256 -72.265 104.199  0.00 97.00      PROA   
ATOM    141  O   PRO P   8      -8.320 -72.922 103.162  0.00 97.00      PROA   
ATOM    142  N   PRO P   9      -7.755 -72.816 105.307  0.00 97.00      PROA   
ATOM    143  CD  PRO P   9      -7.684 -72.128 106.601  0.00 97.00      PROA   
ATOM    144  HD1 PRO P   9      -8.685 -71.763 106.916  0.00 97.00      PROA   
ATOM    145  HD2 PRO P   9      -6.967 -71.280 106.521  0.00 97.00      PROA   
ATOM    146  CA  PRO P   9      -7.109 -74.132 105.343  0.00 97.00      PROA   
ATOM    147  HA  PRO P   9      -6.469 -74.265 104.482  0.00 97.00      PROA   
ATOM    148  CB  PRO P   9      -6.297 -74.059 106.650  0.00 97.00      PROA   
ATOM    149  HB1 PRO P   9      -5.343 -73.521 106.440  0.00 97.00      PROA   
ATOM    150  HB2 PRO P   9      -6.049 -75.041 107.095  0.00 97.00      PROA   
ATOM    151  CG  PRO P   9      -7.151 -73.183 107.571  0.00 97.00      PROA   
ATOM    152  HG1 PRO P   9      -7.996 -73.785 107.970  0.00 97.00      PROA   
ATOM    153  HG2 PRO P   9      -6.578 -72.750 108.413  0.00 97.00      PROA   
ATOM    154  C   PRO P   9      -8.117 -75.278 105.365  0.00 97.00      PROA   
ATOM    155  O   PRO P   9      -7.917 -76.247 106.095  0.00 97.00      PROA   
ATOM    156  N   TRP P  10      -9.203 -75.204 104.571  0.00 97.00      PROA   
ATOM    157  HN  TRP P  10      -9.281 -74.451 103.922  0.00 97.00      PROA   
ATOM    158  CA  TRP P  10     -10.350 -76.068 104.719  0.00 97.00      PROA   
ATOM    159  HA  TRP P  10     -10.189 -76.762 105.532  0.00 97.00      PROA   
ATOM    160  CB  TRP P  10     -11.627 -75.238 105.014  0.00 97.00      PROA   
ATOM    161  HB1 TRP P  10     -12.466 -75.923 105.257  0.00 97.00      PROA   
ATOM    162  HB2 TRP P  10     -11.909 -74.683 104.089  0.00 97.00      PROA   
ATOM    163  CG  TRP P  10     -11.488 -74.235 106.123  0.00 97.00      PROA   
ATOM    164  CD1 TRP P  10     -11.902 -72.930 106.045  0.00 97.00      PROA   
ATOM    165  HD1 TRP P  10     -12.375 -72.492 105.177  0.00 97.00      PROA   
ATOM    166  NE1 TRP P  10     -11.702 -72.305 107.246  0.00 97.00      PROA   
ATOM    167  HE1 TRP P  10     -12.071 -71.439 107.504  0.00 97.00      PROA   
ATOM    168  CE2 TRP P  10     -11.130 -73.174 108.126  0.00 97.00      PROA   
ATOM    169  CD2 TRP P  10     -10.964 -74.409 107.456  0.00 97.00      PROA   
ATOM    170  CE3 TRP P  10     -10.388 -75.480 108.143  0.00 97.00      PROA   
ATOM    171  HE3 TRP P  10     -10.216 -76.433 107.667  0.00 97.00      PROA   
ATOM    172  CZ3 TRP P  10     -10.020 -75.311 109.481  0.00 97.00      PROA   
ATOM    173  HZ3 TRP P  10      -9.580 -76.138 110.021  0.00 97.00      PROA   
ATOM    174  CZ2 TRP P  10     -10.759 -73.001 109.453  0.00 97.00      PROA   
ATOM    175  HZ2 TRP P  10     -10.891 -72.055 109.956  0.00 97.00      PROA   
ATOM    176  CH2 TRP P  10     -10.205 -74.091 110.126  0.00 97.00      PROA   
ATOM    177  HH2 TRP P  10      -9.903 -73.989 111.159  0.00 97.00      PROA   
ATOM    178  C   TRP P  10     -10.561 -76.880 103.464  0.00 97.00      PROA   
ATOM    179  O   TRP P  10     -10.928 -76.365 102.411  0.00 97.00      PROA   
ATOM    180  N   VAL P  11     -10.343 -78.210 103.563  0.00 97.00      PROA   
ATOM    181  HN  VAL P  11      -9.988 -78.602 104.411  0.00 97.00      PROA   
ATOM    182  CA  VAL P  11     -10.453 -79.122 102.439  0.00 97.00      PROA   
ATOM    183  HA  VAL P  11     -10.106 -78.607 101.553  0.00 97.00      PROA   
ATOM    184  CB  VAL P  11      -9.542 -80.330 102.667  0.00 97.00      PROA   
ATOM    185  HB  VAL P  11      -9.930 -80.945 103.511  0.00 97.00      PROA   
ATOM    186  CG1 VAL P  11      -9.470 -81.195 101.398  0.00 97.00      PROA   
ATOM    187 HG11 VAL P  11      -9.138 -80.588 100.529  0.00 97.00      PROA   
ATOM    188 HG12 VAL P  11     -10.462 -81.631 101.170  0.00 97.00      PROA   
ATOM    189 HG13 VAL P  11      -8.751 -82.029 101.538  0.00 97.00      PROA   
ATOM    190  CG2 VAL P  11      -8.117 -79.846 103.035  0.00 97.00      PROA   
ATOM    191 HG21 VAL P  11      -8.088 -79.345 104.024  0.00 97.00      PROA   
ATOM    192 HG22 VAL P  11      -7.734 -79.142 102.267  0.00 97.00      PROA   
ATOM    193 HG23 VAL P  11      -7.422 -80.713 103.081  0.00 97.00      PROA   
ATOM    194  C   VAL P  11     -11.919 -79.514 102.193  0.00 97.00      PROA   
ATOM    195  O   VAL P  11     -12.292 -79.983 101.120  0.00 97.00      PROA   
ATOM    196  N   SER P  12     -12.798 -79.252 103.185  0.00 97.00      PROA   
ATOM    197  HN  SER P  12     -12.454 -78.833 104.018  0.00 97.00      PROA   
ATOM    198  CA  SER P  12     -14.237 -79.453 103.131  0.00 97.00      PROA   
ATOM    199  HA  SER P  12     -14.525 -79.819 102.156  0.00 97.00      PROA   
ATOM    200  CB  SER P  12     -14.705 -80.491 104.199  0.00 97.00      PROA   
ATOM    201  HB1 SER P  12     -14.207 -80.273 105.168  0.00 97.00      PROA   
ATOM    202  HB2 SER P  12     -14.384 -81.505 103.870  0.00 97.00      PROA   
ATOM    203  OG  SER P  12     -16.114 -80.513 104.419  0.00 97.00      PROA   
ATOM    204  HG1 SER P  12     -16.502 -80.988 103.678  0.00 97.00      PROA   
ATOM    205  C   SER P  12     -14.879 -78.087 103.328  0.00 97.00      PROA   
ATOM    206  O   SER P  12     -14.574 -77.389 104.294  0.00 97.00      PROA   
ATOM    207  N   VAL P  13     -15.762 -77.654 102.387  0.00 97.00      PROA   
ATOM    208  HN  VAL P  13     -15.981 -78.227 101.598  0.00 97.00      PROA   
ATOM    209  CA  VAL P  13     -16.236 -76.275 102.351  0.00 97.00      PROA   
ATOM    210  HA  VAL P  13     -16.270 -75.905 103.366  0.00 97.00      PROA   
ATOM    211  CB  VAL P  13     -15.264 -75.408 101.539  0.00 97.00      PROA   
ATOM    212  HB  VAL P  13     -14.232 -75.653 101.892  0.00 97.00      PROA   
ATOM    213  CG1 VAL P  13     -15.326 -75.730 100.029  0.00 97.00      PROA   
ATOM    214 HG11 VAL P  13     -16.312 -75.449  99.604  0.00 97.00      PROA   
ATOM    215 HG12 VAL P  13     -15.149 -76.808  99.844  0.00 97.00      PROA   
ATOM    216 HG13 VAL P  13     -14.547 -75.152  99.488  0.00 97.00      PROA   
ATOM    217  CG2 VAL P  13     -15.482 -73.907 101.810  0.00 97.00      PROA   
ATOM    218 HG21 VAL P  13     -15.475 -73.694 102.900  0.00 97.00      PROA   
ATOM    219 HG22 VAL P  13     -16.445 -73.563 101.381  0.00 97.00      PROA   
ATOM    220 HG23 VAL P  13     -14.674 -73.314 101.332  0.00 97.00      PROA   
ATOM    221  C   VAL P  13     -17.663 -76.196 101.814  0.00 97.00      PROA   
ATOM    222  O   VAL P  13     -18.135 -77.097 101.131  0.00 97.00      PROA   
ATOM    223  N   PHE P  14     -18.424 -75.117 102.130  0.00 97.00      PROA   
ATOM    224  HN  PHE P  14     -18.083 -74.402 102.739  0.00 97.00      PROA   
ATOM    225  CA  PHE P  14     -19.741 -74.883 101.554  0.00 97.00      PROA   
ATOM    226  HA  PHE P  14     -20.236 -75.837 101.461  0.00 97.00      PROA   
ATOM    227  CB  PHE P  14     -20.629 -73.941 102.413  0.00 97.00      PROA   
ATOM    228  HB1 PHE P  14     -21.581 -73.693 101.897  0.00 97.00      PROA   
ATOM    229  HB2 PHE P  14     -20.086 -72.991 102.613  0.00 97.00      PROA   
ATOM    230  CG  PHE P  14     -21.031 -74.574 103.716  0.00 97.00      PROA   
ATOM    231  CD1 PHE P  14     -21.748 -75.784 103.739  0.00 97.00      PROA   
ATOM    232  HD1 PHE P  14     -21.957 -76.301 102.815  0.00 97.00      PROA   
ATOM    233  CE1 PHE P  14     -22.224 -76.307 104.947  0.00 97.00      PROA   
ATOM    234  HE1 PHE P  14     -22.781 -77.232 104.955  0.00 97.00      PROA   
ATOM    235  CZ  PHE P  14     -21.974 -75.631 106.149  0.00 97.00      PROA   
ATOM    236  HZ  PHE P  14     -22.343 -76.031 107.081  0.00 97.00      PROA   
ATOM    237  CD2 PHE P  14     -20.796 -73.902 104.926  0.00 97.00      PROA   
ATOM    238  HD2 PHE P  14     -20.277 -72.956 104.919  0.00 97.00      PROA   
ATOM    239  CE2 PHE P  14     -21.246 -74.435 106.138  0.00 97.00      PROA   
ATOM    240  HE2 PHE P  14     -21.034 -73.916 107.061  0.00 97.00      PROA   
ATOM    241  C   PHE P  14     -19.701 -74.276 100.163  0.00 97.00      PROA   
ATOM    242  O   PHE P  14     -18.734 -73.635  99.760  0.00 97.00      PROA   
ATOM    243  N   GLN P  15     -20.817 -74.429  99.406  0.00 97.00      PROA   
ATOM    244  HN  GLN P  15     -21.504 -75.108  99.661  0.00 97.00      PROA   
ATOM    245  CA  GLN P  15     -21.152 -73.588  98.265  0.00 97.00      PROA   
ATOM    246  HA  GLN P  15     -20.377 -73.730  97.523  0.00 97.00      PROA   
ATOM    247  CB  GLN P  15     -22.523 -73.980  97.645  0.00 97.00      PROA   
ATOM    248  HB1 GLN P  15     -22.420 -75.006  97.221  0.00 97.00      PROA   
ATOM    249  HB2 GLN P  15     -22.740 -73.306  96.789  0.00 97.00      PROA   
ATOM    250  CG  GLN P  15     -23.688 -73.991  98.673  0.00 97.00      PROA   
ATOM    251  HG1 GLN P  15     -23.363 -73.524  99.626  0.00 97.00      PROA   
ATOM    252  HG2 GLN P  15     -23.969 -75.037  98.912  0.00 97.00      PROA   
ATOM    253  CD  GLN P  15     -24.937 -73.256  98.156  0.00 97.00      PROA   
ATOM    254  OE1 GLN P  15     -25.590 -73.686  97.200  0.00 97.00      PROA   
ATOM    255  NE2 GLN P  15     -25.282 -72.112  98.815  0.00 97.00      PROA   
ATOM    256 HE21 GLN P  15     -24.742 -71.804  99.597  0.00 97.00      PROA   
ATOM    257 HE22 GLN P  15     -26.042 -71.565  98.466  0.00 97.00      PROA   
ATOM    258  C   GLN P  15     -21.198 -72.100  98.621  0.00 97.00      PROA   
ATOM    259  O   GLN P  15     -21.561 -71.743  99.740  0.00 97.00      PROA   
ATOM    260  N   GLU P  16     -20.794 -71.212  97.675  0.00 97.00      PROA   
ATOM    261  HN  GLU P  16     -20.479 -71.566  96.794  0.00 97.00      PROA   
ATOM    262  CA  GLU P  16     -20.800 -69.755  97.776  0.00 97.00      PROA   
ATOM    263  HA  GLU P  16     -20.781 -69.412  96.753  0.00 97.00      PROA   
ATOM    264  CB  GLU P  16     -22.098 -69.137  98.398  0.00 97.00      PROA   
ATOM    265  HB1 GLU P  16     -22.151 -69.451  99.461  0.00 97.00      PROA   
ATOM    266  HB2 GLU P  16     -22.984 -69.562  97.874  0.00 97.00      PROA   
ATOM    267  CG  GLU P  16     -22.198 -67.591  98.357  0.00 97.00      PROA   
ATOM    268  HG1 GLU P  16     -22.452 -67.260  97.328  0.00 97.00      PROA   
ATOM    269  HG2 GLU P  16     -21.229 -67.127  98.629  0.00 97.00      PROA   
ATOM    270  CD  GLU P  16     -23.236 -67.004  99.323  0.00 97.00      PROA   
ATOM    271  OE1 GLU P  16     -23.935 -67.758 100.048  0.00 97.00      PROA   
ATOM    272  OE2 GLU P  16     -23.316 -65.746  99.364  0.00 97.00      PROA   
ATOM    273  C   GLU P  16     -19.520 -69.205  98.404  0.00 97.00      PROA   
ATOM    274  O   GLU P  16     -19.049 -68.135  98.026  0.00 97.00      PROA   
ATOM    275  N   GLU P  17     -18.895 -69.934  99.357  0.00 97.00      PROA   
ATOM    276  HN  GLU P  17     -19.308 -70.787  99.668  0.00 97.00      PROA   
ATOM    277  CA  GLU P  17     -17.654 -69.570 100.029  0.00 97.00      PROA   
ATOM    278  HA  GLU P  17     -17.827 -68.612 100.501  0.00 97.00      PROA   
ATOM    279  CB  GLU P  17     -17.353 -70.584 101.165  0.00 97.00      PROA   
ATOM    280  HB1 GLU P  17     -17.373 -71.597 100.698  0.00 97.00      PROA   
ATOM    281  HB2 GLU P  17     -18.196 -70.550 101.892  0.00 97.00      PROA   
ATOM    282  CG  GLU P  17     -16.012 -70.440 101.924  0.00 97.00      PROA   
ATOM    283  HG1 GLU P  17     -15.147 -70.483 101.233  0.00 97.00      PROA   
ATOM    284  HG2 GLU P  17     -15.915 -71.292 102.630  0.00 97.00      PROA   
ATOM    285  CD  GLU P  17     -15.929 -69.154 102.753  0.00 97.00      PROA   
ATOM    286  OE1 GLU P  17     -15.947 -68.043 102.164  0.00 97.00      PROA   
ATOM    287  OE2 GLU P  17     -15.824 -69.271 104.003  0.00 97.00      PROA   
ATOM    288  C   GLU P  17     -16.446 -69.382  99.107  0.00 97.00      PROA   
ATOM    289  O   GLU P  17     -16.306 -70.048  98.088  0.00 97.00      PROA   
ATOM    290  N   SER P  18     -15.537 -68.440  99.449  0.00 97.00      PROA   
ATOM    291  HN  SER P  18     -15.622 -68.001 100.345  0.00 97.00      PROA   
ATOM    292  CA  SER P  18     -14.390 -68.073  98.637  0.00 97.00      PROA   
ATOM    293  HA  SER P  18     -14.601 -68.327  97.608  0.00 97.00      PROA   
ATOM    294  CB  SER P  18     -14.082 -66.554  98.703  0.00 97.00      PROA   
ATOM    295  HB1 SER P  18     -13.799 -66.272  99.741  0.00 97.00      PROA   
ATOM    296  HB2 SER P  18     -15.002 -65.992  98.438  0.00 97.00      PROA   
ATOM    297  OG  SER P  18     -13.038 -66.175  97.805  0.00 97.00      PROA   
ATOM    298  HG1 SER P  18     -13.359 -66.368  96.919  0.00 97.00      PROA   
ATOM    299  C   SER P  18     -13.160 -68.838  99.079  0.00 97.00      PROA   
ATOM    300  O   SER P  18     -12.803 -68.858 100.254  0.00 97.00      PROA   
ATOM    301  N   VAL P  19     -12.464 -69.486  98.121  0.00 97.00      PROA   
ATOM    302  HN  VAL P  19     -12.747 -69.439  97.164  0.00 97.00      PROA   
ATOM    303  CA  VAL P  19     -11.295 -70.276  98.447  0.00 97.00      PROA   
ATOM    304  HA  VAL P  19     -10.834 -69.853  99.326  0.00 97.00      PROA   
ATOM    305  CB  VAL P  19     -11.657 -71.729  98.789  0.00 97.00      PROA   
ATOM    306  HB  VAL P  19     -12.266 -71.699  99.726  0.00 97.00      PROA   
ATOM    307  CG1 VAL P  19     -12.539 -72.372  97.699  0.00 97.00      PROA   
ATOM    308 HG11 VAL P  19     -11.986 -72.420  96.742  0.00 97.00      PROA   
ATOM    309 HG12 VAL P  19     -13.480 -71.805  97.544  0.00 97.00      PROA   
ATOM    310 HG13 VAL P  19     -12.812 -73.409  97.990  0.00 97.00      PROA   
ATOM    311  CG2 VAL P  19     -10.406 -72.587  99.067  0.00 97.00      PROA   
ATOM    312 HG21 VAL P  19      -9.787 -72.138  99.867  0.00 97.00      PROA   
ATOM    313 HG22 VAL P  19      -9.791 -72.697  98.150  0.00 97.00      PROA   
ATOM    314 HG23 VAL P  19     -10.714 -73.602  99.397  0.00 97.00      PROA   
ATOM    315  C   VAL P  19     -10.253 -70.130  97.358  0.00 97.00      PROA   
ATOM    316  O   VAL P  19     -10.522 -70.331  96.182  0.00 97.00      PROA   
ATOM    317  N   THR P  20      -9.002 -69.759  97.725  0.00 97.00      PROA   
ATOM    318  HN  THR P  20      -8.783 -69.579  98.680  0.00 97.00      PROA   
ATOM    319  CA  THR P  20      -7.922 -69.630  96.759  0.00 97.00      PROA   
ATOM    320  HA  THR P  20      -8.265 -70.008  95.811  0.00 97.00      PROA   
ATOM    321  CB  THR P  20      -7.473 -68.188  96.502  0.00 97.00      PROA   
ATOM    322  HB  THR P  20      -8.398 -67.581  96.364  0.00 97.00      PROA   
ATOM    323  OG1 THR P  20      -6.734 -68.048  95.291  0.00 97.00      PROA   
ATOM    324  HG1 THR P  20      -5.869 -68.448  95.418  0.00 97.00      PROA   
ATOM    325  CG2 THR P  20      -6.672 -67.564  97.653  0.00 97.00      PROA   
ATOM    326 HG21 THR P  20      -5.749 -68.143  97.864  0.00 97.00      PROA   
ATOM    327 HG22 THR P  20      -7.291 -67.520  98.571  0.00 97.00      PROA   
ATOM    328 HG23 THR P  20      -6.372 -66.527  97.390  0.00 97.00      PROA   
ATOM    329  C   THR P  20      -6.819 -70.555  97.207  0.00 97.00      PROA   
ATOM    330  O   THR P  20      -6.508 -70.657  98.388  0.00 97.00      PROA   
ATOM    331  N   LEU P  21      -6.248 -71.311  96.248  0.00 97.00      PROA   
ATOM    332  HN  LEU P  21      -6.540 -71.203  95.299  0.00 97.00      PROA   
ATOM    333  CA  LEU P  21      -5.345 -72.407  96.509  0.00 97.00      PROA   
ATOM    334  HA  LEU P  21      -5.177 -72.507  97.571  0.00 97.00      PROA   
ATOM    335  CB  LEU P  21      -5.886 -73.755  95.954  0.00 97.00      PROA   
ATOM    336  HB1 LEU P  21      -5.145 -74.544  96.209  0.00 97.00      PROA   
ATOM    337  HB2 LEU P  21      -5.967 -73.714  94.846  0.00 97.00      PROA   
ATOM    338  CG  LEU P  21      -7.263 -74.216  96.507  0.00 97.00      PROA   
ATOM    339  HG  LEU P  21      -7.349 -73.875  97.565  0.00 97.00      PROA   
ATOM    340  CD1 LEU P  21      -8.464 -73.667  95.709  0.00 97.00      PROA   
ATOM    341 HD11 LEU P  21      -8.400 -74.003  94.652  0.00 97.00      PROA   
ATOM    342 HD12 LEU P  21      -8.503 -72.561  95.726  0.00 97.00      PROA   
ATOM    343 HD13 LEU P  21      -9.414 -74.054  96.135  0.00 97.00      PROA   
ATOM    344  CD2 LEU P  21      -7.345 -75.755  96.503  0.00 97.00      PROA   
ATOM    345 HD21 LEU P  21      -6.529 -76.195  97.112  0.00 97.00      PROA   
ATOM    346 HD22 LEU P  21      -7.252 -76.133  95.463  0.00 97.00      PROA   
ATOM    347 HD23 LEU P  21      -8.319 -76.093  96.914  0.00 97.00      PROA   
ATOM    348  C   LEU P  21      -4.023 -72.089  95.847  0.00 97.00      PROA   
ATOM    349  O   LEU P  21      -3.969 -71.859  94.649  0.00 97.00      PROA   
ATOM    350  N   HSD P  22      -2.912 -72.062  96.615  0.00 97.00      PROA   
ATOM    351  HN  HSD P  22      -2.974 -72.283  97.588  0.00 97.00      PROA   
ATOM    352  CA  HSD P  22      -1.622 -71.581  96.159  0.00 97.00      PROA   
ATOM    353  HA  HSD P  22      -1.734 -71.085  95.205  0.00 97.00      PROA   
ATOM    354  CB  HSD P  22      -1.006 -70.570  97.159  0.00 97.00      PROA   
ATOM    355  HB1 HSD P  22       0.029 -70.310  96.849  0.00 97.00      PROA   
ATOM    356  HB2 HSD P  22      -0.957 -71.015  98.177  0.00 97.00      PROA   
ATOM    357  ND1 HSD P  22      -2.822 -69.012  98.066  0.00 97.00      PROA   
ATOM    358  HD1 HSD P  22      -3.201 -69.637  98.750  0.00 97.00      PROA   
ATOM    359  CG  HSD P  22      -1.774 -69.282  97.211  0.00 97.00      PROA   
ATOM    360  CE1 HSD P  22      -3.178 -67.721  97.849  0.00 97.00      PROA   
ATOM    361  HE1 HSD P  22      -3.977 -67.225  98.395  0.00 97.00      PROA   
ATOM    362  NE2 HSD P  22      -2.428 -67.142  96.934  0.00 97.00      PROA   
ATOM    363  CD2 HSD P  22      -1.532 -68.121  96.546  0.00 97.00      PROA   
ATOM    364  HD2 HSD P  22      -0.764 -67.896  95.816  0.00 97.00      PROA   
ATOM    365  C   HSD P  22      -0.622 -72.702  95.993  0.00 97.00      PROA   
ATOM    366  O   HSD P  22      -0.410 -73.496  96.900  0.00 97.00      PROA   
ATOM    367  N   CYS P  23       0.055 -72.762  94.823  0.00 97.00      PROA   
ATOM    368  HN  CYS P  23      -0.181 -72.135  94.082  0.00 97.00      PROA   
ATOM    369  CA  CYS P  23       1.136 -73.691  94.554  0.00 97.00      PROA   
ATOM    370  HA  CYS P  23       1.090 -74.518  95.249  0.00 97.00      PROA   
ATOM    371  CB  CYS P  23       1.062 -74.253  93.119  0.00 97.00      PROA   
ATOM    372  HB1 CYS P  23       1.968 -74.855  92.909  0.00 97.00      PROA   
ATOM    373  HB2 CYS P  23       1.007 -73.419  92.386  0.00 97.00      PROA   
ATOM    374  SG  CYS P  23      -0.378 -75.321  92.930  0.00 97.00      PROA   
ATOM    375  C   CYS P  23       2.476 -73.012  94.724  0.00 97.00      PROA   
ATOM    376  O   CYS P  23       2.943 -72.269  93.865  0.00 97.00      PROA   
ATOM    377  N   GLU P  24       3.147 -73.287  95.858  0.00 97.00      PROA   
ATOM    378  HN  GLU P  24       2.777 -73.922  96.532  0.00 97.00      PROA   
ATOM    379  CA  GLU P  24       4.364 -72.615  96.245  0.00 97.00      PROA   
ATOM    380  HA  GLU P  24       4.404 -71.639  95.779  0.00 97.00      PROA   
ATOM    381  CB  GLU P  24       4.402 -72.427  97.781  0.00 97.00      PROA   
ATOM    382  HB1 GLU P  24       3.439 -71.943  98.066  0.00 97.00      PROA   
ATOM    383  HB2 GLU P  24       5.219 -71.727  98.060  0.00 97.00      PROA   
ATOM    384  CG  GLU P  24       4.582 -73.751  98.552  0.00 97.00      PROA   
ATOM    385  HG1 GLU P  24       5.605 -74.160  98.410  0.00 97.00      PROA   
ATOM    386  HG2 GLU P  24       3.845 -74.503  98.198  0.00 97.00      PROA   
ATOM    387  CD  GLU P  24       4.372 -73.559 100.039  0.00 97.00      PROA   
ATOM    388  OE1 GLU P  24       5.078 -74.253 100.821  0.00 97.00      PROA   
ATOM    389  OE2 GLU P  24       3.483 -72.748 100.412  0.00 97.00      PROA   
ATOM    390  C   GLU P  24       5.587 -73.397  95.825  0.00 97.00      PROA   
ATOM    391  O   GLU P  24       5.537 -74.590  95.526  0.00 97.00      PROA   
ATOM    392  N   VAL P  25       6.739 -72.694  95.833  0.00 97.00      PROA   
ATOM    393  HN  VAL P  25       6.728 -71.711  96.001  0.00 97.00      PROA   
ATOM    394  CA  VAL P  25       8.057 -73.280  95.869  0.00 97.00      PROA   
ATOM    395  HA  VAL P  25       8.003 -74.247  96.346  0.00 97.00      PROA   
ATOM    396  CB  VAL P  25       8.760 -73.380  94.510  0.00 97.00      PROA   
ATOM    397  HB  VAL P  25       8.912 -72.363  94.079  0.00 97.00      PROA   
ATOM    398  CG1 VAL P  25      10.129 -74.066  94.689  0.00 97.00      PROA   
ATOM    399 HG11 VAL P  25       9.991 -75.112  95.036  0.00 97.00      PROA   
ATOM    400 HG12 VAL P  25      10.762 -73.531  95.424  0.00 97.00      PROA   
ATOM    401 HG13 VAL P  25      10.666 -74.085  93.718  0.00 97.00      PROA   
ATOM    402  CG2 VAL P  25       7.904 -74.185  93.507  0.00 97.00      PROA   
ATOM    403 HG21 VAL P  25       6.953 -73.661  93.283  0.00 97.00      PROA   
ATOM    404 HG22 VAL P  25       7.667 -75.188  93.921  0.00 97.00      PROA   
ATOM    405 HG23 VAL P  25       8.456 -74.324  92.552  0.00 97.00      PROA   
ATOM    406  C   VAL P  25       8.793 -72.263  96.728  0.00 97.00      PROA   
ATOM    407  O   VAL P  25       8.584 -71.081  96.461  0.00 97.00      PROA   
ATOM    408  N   PRO P  26       9.629 -72.569  97.730  0.00 97.00      PROA   
ATOM    409  CD  PRO P  26       9.518 -73.833  98.475  0.00 97.00      PROA   
ATOM    410  HD1 PRO P  26      10.290 -74.538  98.097  0.00 97.00      PROA   
ATOM    411  HD2 PRO P  26       8.508 -74.297  98.401  0.00 97.00      PROA   
ATOM    412  CA  PRO P  26      10.283 -71.532  98.543  0.00 97.00      PROA   
ATOM    413  HA  PRO P  26       9.539 -70.809  98.846  0.00 97.00      PROA   
ATOM    414  CB  PRO P  26      10.816 -72.312  99.758  0.00 97.00      PROA   
ATOM    415  HB1 PRO P  26      10.882 -71.672 100.662  0.00 97.00      PROA   
ATOM    416  HB2 PRO P  26      11.814 -72.757  99.549  0.00 97.00      PROA   
ATOM    417  CG  PRO P  26       9.807 -73.449  99.926  0.00 97.00      PROA   
ATOM    418  HG1 PRO P  26      10.198 -74.291 100.529  0.00 97.00      PROA   
ATOM    419  HG2 PRO P  26       8.879 -73.056 100.399  0.00 97.00      PROA   
ATOM    420  C   PRO P  26      11.424 -70.769  97.867  0.00 97.00      PROA   
ATOM    421  O   PRO P  26      12.388 -70.414  98.543  0.00 97.00      PROA   
ATOM    422  N   HSD P  27      11.318 -70.451  96.562  0.00 97.00      PROA   
ATOM    423  HN  HSD P  27      10.471 -70.679  96.084  0.00 97.00      PROA   
ATOM    424  CA  HSD P  27      12.282 -69.652  95.839  0.00 97.00      PROA   
ATOM    425  HA  HSD P  27      13.160 -69.477  96.446  0.00 97.00      PROA   
ATOM    426  CB  HSD P  27      12.721 -70.279  94.489  0.00 97.00      PROA   
ATOM    427  HB1 HSD P  27      13.264 -69.525  93.879  0.00 97.00      PROA   
ATOM    428  HB2 HSD P  27      11.826 -70.598  93.910  0.00 97.00      PROA   
ATOM    429  ND1 HSD P  27      13.274 -72.765  94.698  0.00 97.00      PROA   
ATOM    430  HD1 HSD P  27      12.332 -73.101  94.726  0.00 97.00      PROA   
ATOM    431  CG  HSD P  27      13.665 -71.443  94.643  0.00 97.00      PROA   
ATOM    432  CE1 HSD P  27      14.404 -73.514  94.654  0.00 97.00      PROA   
ATOM    433  HE1 HSD P  27      14.399 -74.603  94.677  0.00 97.00      PROA   
ATOM    434  NE2 HSD P  27      15.489 -72.771  94.560  0.00 97.00      PROA   
ATOM    435  CD2 HSD P  27      15.023 -71.469  94.544  0.00 97.00      PROA   
ATOM    436  HD2 HSD P  27      15.725 -70.652  94.436  0.00 97.00      PROA   
ATOM    437  C   HSD P  27      11.633 -68.326  95.543  0.00 97.00      PROA   
ATOM    438  O   HSD P  27      10.578 -68.270  94.919  0.00 97.00      PROA   
ATOM    439  N   LEU P  28      12.257 -67.212  95.986  0.00 97.00      PROA   
ATOM    440  HN  LEU P  28      13.054 -67.276  96.583  0.00 97.00      PROA   
ATOM    441  CA  LEU P  28      11.795 -65.866  95.694  0.00 97.00      PROA   
ATOM    442  HA  LEU P  28      10.779 -65.811  96.059  0.00 97.00      PROA   
ATOM    443  CB  LEU P  28      12.619 -64.797  96.461  0.00 97.00      PROA   
ATOM    444  HB1 LEU P  28      12.171 -63.795  96.281  0.00 97.00      PROA   
ATOM    445  HB2 LEU P  28      13.662 -64.779  96.080  0.00 97.00      PROA   
ATOM    446  CG  LEU P  28      12.691 -65.004  97.997  0.00 97.00      PROA   
ATOM    447  HG  LEU P  28      13.174 -65.987  98.206  0.00 97.00      PROA   
ATOM    448  CD1 LEU P  28      13.572 -63.921  98.647  0.00 97.00      PROA   
ATOM    449 HD11 LEU P  28      13.128 -62.917  98.480  0.00 97.00      PROA   
ATOM    450 HD12 LEU P  28      14.594 -63.935  98.212  0.00 97.00      PROA   
ATOM    451 HD13 LEU P  28      13.650 -64.094  99.741  0.00 97.00      PROA   
ATOM    452  CD2 LEU P  28      11.298 -65.018  98.654  0.00 97.00      PROA   
ATOM    453 HD21 LEU P  28      10.684 -65.857  98.267  0.00 97.00      PROA   
ATOM    454 HD22 LEU P  28      10.769 -64.064  98.447  0.00 97.00      PROA   
ATOM    455 HD23 LEU P  28      11.394 -65.136  99.754  0.00 97.00      PROA   
ATOM    456  C   LEU P  28      11.705 -65.514  94.205  0.00 97.00      PROA   
ATOM    457  O   LEU P  28      10.661 -64.981  93.828  0.00 97.00      PROA   
ATOM    458  N   PRO P  29      12.636 -65.790  93.283  0.00 97.00      PROA   
ATOM    459  CD  PRO P  29      14.048 -66.088  93.563  0.00 97.00      PROA   
ATOM    460  HD1 PRO P  29      14.164 -66.933  94.272  0.00 97.00      PROA   
ATOM    461  HD2 PRO P  29      14.535 -65.174  93.971  0.00 97.00      PROA   
ATOM    462  CA  PRO P  29      12.372 -65.705  91.845  0.00 97.00      PROA   
ATOM    463  HA  PRO P  29      11.782 -64.829  91.610  0.00 97.00      PROA   
ATOM    464  CB  PRO P  29      13.790 -65.606  91.251  0.00 97.00      PROA   
ATOM    465  HB1 PRO P  29      14.124 -64.544  91.309  0.00 97.00      PROA   
ATOM    466  HB2 PRO P  29      13.873 -65.931  90.196  0.00 97.00      PROA   
ATOM    467  CG  PRO P  29      14.651 -66.438  92.203  0.00 97.00      PROA   
ATOM    468  HG1 PRO P  29      14.498 -67.519  91.990  0.00 97.00      PROA   
ATOM    469  HG2 PRO P  29      15.730 -66.196  92.134  0.00 97.00      PROA   
ATOM    470  C   PRO P  29      11.622 -66.934  91.322  0.00 97.00      PROA   
ATOM    471  O   PRO P  29      11.920 -67.376  90.214  0.00 97.00      PROA   
ATOM    472  N   GLY P  30      10.637 -67.491  92.070  0.00 97.00      PROA   
ATOM    473  HN  GLY P  30      10.410 -67.081  92.952  0.00 97.00      PROA   
ATOM    474  CA  GLY P  30       9.940 -68.730  91.747  0.00 97.00      PROA   
ATOM    475  HA1 GLY P  30       9.447 -69.049  92.654  0.00 97.00      PROA   
ATOM    476  HA2 GLY P  30      10.662 -69.455  91.397  0.00 97.00      PROA   
ATOM    477  C   GLY P  30       8.871 -68.571  90.695  0.00 97.00      PROA   
ATOM    478  O   GLY P  30       7.696 -68.793  90.963  0.00 97.00      PROA   
ATOM    479  N   SER P  31       9.307 -68.201  89.468  0.00 97.00      PROA   
ATOM    480  HN  SER P  31      10.292 -68.039  89.419  0.00 97.00      PROA   
ATOM    481  CA  SER P  31       8.596 -67.867  88.234  0.00 97.00      PROA   
ATOM    482  HA  SER P  31       8.531 -66.790  88.235  0.00 97.00      PROA   
ATOM    483  CB  SER P  31       9.435 -68.288  86.990  0.00 97.00      PROA   
ATOM    484  HB1 SER P  31       9.543 -69.395  86.987  0.00 97.00      PROA   
ATOM    485  HB2 SER P  31      10.452 -67.849  87.074  0.00 97.00      PROA   
ATOM    486  OG  SER P  31       8.858 -67.891  85.743  0.00 97.00      PROA   
ATOM    487  HG1 SER P  31       9.310 -67.094  85.456  0.00 97.00      PROA   
ATOM    488  C   SER P  31       7.174 -68.378  88.070  0.00 97.00      PROA   
ATOM    489  O   SER P  31       6.880 -69.532  88.344  0.00 97.00      PROA   
ATOM    490  N   SER P  32       6.258 -67.506  87.590  0.00 97.00      PROA   
ATOM    491  HN  SER P  32       6.540 -66.601  87.282  0.00 97.00      PROA   
ATOM    492  CA  SER P  32       4.824 -67.722  87.561  0.00 97.00      PROA   
ATOM    493  HA  SER P  32       4.551 -68.237  88.471  0.00 97.00      PROA   
ATOM    494  CB  SER P  32       4.082 -66.360  87.549  0.00 97.00      PROA   
ATOM    495  HB1 SER P  32       4.294 -65.841  88.510  0.00 97.00      PROA   
ATOM    496  HB2 SER P  32       2.981 -66.481  87.471  0.00 97.00      PROA   
ATOM    497  OG  SER P  32       4.555 -65.521  86.496  0.00 97.00      PROA   
ATOM    498  HG1 SER P  32       4.244 -65.915  85.677  0.00 97.00      PROA   
ATOM    499  C   SER P  32       4.330 -68.579  86.405  0.00 97.00      PROA   
ATOM    500  O   SER P  32       3.459 -68.170  85.639  0.00 97.00      PROA   
ATOM    501  N   SER P  33       4.853 -69.818  86.284  0.00 97.00      PROA   
ATOM    502  HN  SER P  33       5.606 -70.084  86.881  0.00 97.00      PROA   
ATOM    503  CA  SER P  33       4.394 -70.812  85.333  0.00 97.00      PROA   
ATOM    504  HA  SER P  33       3.560 -70.421  84.766  0.00 97.00      PROA   
ATOM    505  CB  SER P  33       5.519 -71.247  84.354  0.00 97.00      PROA   
ATOM    506  HB1 SER P  33       6.366 -71.686  84.925  0.00 97.00      PROA   
ATOM    507  HB2 SER P  33       5.900 -70.346  83.823  0.00 97.00      PROA   
ATOM    508  OG  SER P  33       5.071 -72.195  83.386  0.00 97.00      PROA   
ATOM    509  HG1 SER P  33       4.617 -71.708  82.693  0.00 97.00      PROA   
ATOM    510  C   SER P  33       3.905 -72.002  86.131  0.00 97.00      PROA   
ATOM    511  O   SER P  33       4.568 -72.456  87.059  0.00 97.00      PROA   
ATOM    512  N   THR P  34       2.698 -72.520  85.800  0.00 97.00      PROA   
ATOM    513  HN  THR P  34       2.183 -72.166  85.023  0.00 97.00      PROA   
ATOM    514  CA  THR P  34       2.060 -73.571  86.575  0.00 97.00      PROA   
ATOM    515  HA  THR P  34       2.820 -74.196  87.023  0.00 97.00      PROA   
ATOM    516  CB  THR P  34       1.096 -73.059  87.649  0.00 97.00      PROA   
ATOM    517  HB  THR P  34       0.173 -72.628  87.198  0.00 97.00      PROA   
ATOM    518  OG1 THR P  34       1.697 -72.011  88.388  0.00 97.00      PROA   
ATOM    519  HG1 THR P  34       1.624 -71.241  87.822  0.00 97.00      PROA   
ATOM    520  CG2 THR P  34       0.695 -74.184  88.624  0.00 97.00      PROA   
ATOM    521 HG21 THR P  34       1.585 -74.770  88.935  0.00 97.00      PROA   
ATOM    522 HG22 THR P  34      -0.034 -74.870  88.151  0.00 97.00      PROA   
ATOM    523 HG23 THR P  34       0.213 -73.758  89.529  0.00 97.00      PROA   
ATOM    524  C   THR P  34       1.246 -74.413  85.638  0.00 97.00      PROA   
ATOM    525  O   THR P  34       0.602 -73.903  84.726  0.00 97.00      PROA   
ATOM    526  N   GLN P  35       1.218 -75.739  85.883  0.00 97.00      PROA   
ATOM    527  HN  GLN P  35       1.854 -76.158  86.528  0.00 97.00      PROA   
ATOM    528  CA  GLN P  35       0.231 -76.617  85.303  0.00 97.00      PROA   
ATOM    529  HA  GLN P  35      -0.390 -76.090  84.593  0.00 97.00      PROA   
ATOM    530  CB  GLN P  35       0.889 -77.844  84.624  0.00 97.00      PROA   
ATOM    531  HB1 GLN P  35       0.100 -78.436  84.110  0.00 97.00      PROA   
ATOM    532  HB2 GLN P  35       1.350 -78.491  85.403  0.00 97.00      PROA   
ATOM    533  CG  GLN P  35       1.990 -77.444  83.618  0.00 97.00      PROA   
ATOM    534  HG1 GLN P  35       2.813 -76.908  84.141  0.00 97.00      PROA   
ATOM    535  HG2 GLN P  35       1.576 -76.771  82.841  0.00 97.00      PROA   
ATOM    536  CD  GLN P  35       2.613 -78.688  82.985  0.00 97.00      PROA   
ATOM    537  OE1 GLN P  35       3.293 -79.450  83.669  0.00 97.00      PROA   
ATOM    538  NE2 GLN P  35       2.404 -78.895  81.659  0.00 97.00      PROA   
ATOM    539 HE21 GLN P  35       2.833 -79.691  81.235  0.00 97.00      PROA   
ATOM    540 HE22 GLN P  35       1.862 -78.242  81.133  0.00 97.00      PROA   
ATOM    541  C   GLN P  35      -0.622 -77.073  86.463  0.00 97.00      PROA   
ATOM    542  O   GLN P  35      -0.103 -77.605  87.435  0.00 97.00      PROA   
ATOM    543  N   TRP P  36      -1.955 -76.858  86.395  0.00 97.00      PROA   
ATOM    544  HN  TRP P  36      -2.347 -76.387  85.610  0.00 97.00      PROA   
ATOM    545  CA  TRP P  36      -2.908 -77.294  87.401  0.00 97.00      PROA   
ATOM    546  HA  TRP P  36      -2.391 -77.652  88.280  0.00 97.00      PROA   
ATOM    547  CB  TRP P  36      -3.901 -76.175  87.811  0.00 97.00      PROA   
ATOM    548  HB1 TRP P  36      -4.806 -76.618  88.279  0.00 97.00      PROA   
ATOM    549  HB2 TRP P  36      -4.234 -75.651  86.887  0.00 97.00      PROA   
ATOM    550  CG  TRP P  36      -3.379 -75.160  88.779  0.00 97.00      PROA   
ATOM    551  CD1 TRP P  36      -2.781 -73.968  88.477  0.00 97.00      PROA   
ATOM    552  HD1 TRP P  36      -2.463 -73.679  87.492  0.00 97.00      PROA   
ATOM    553  NE1 TRP P  36      -2.601 -73.234  89.616  0.00 97.00      PROA   
ATOM    554  HE1 TRP P  36      -2.242 -72.325  89.653  0.00 97.00      PROA   
ATOM    555  CE2 TRP P  36      -3.055 -73.940  90.689  0.00 97.00      PROA   
ATOM    556  CD2 TRP P  36      -3.547 -75.175  90.206  0.00 97.00      PROA   
ATOM    557  CE3 TRP P  36      -4.077 -76.102  91.105  0.00 97.00      PROA   
ATOM    558  HE3 TRP P  36      -4.450 -77.060  90.771  0.00 97.00      PROA   
ATOM    559  CZ3 TRP P  36      -4.101 -75.780  92.464  0.00 97.00      PROA   
ATOM    560  HZ3 TRP P  36      -4.485 -76.494  93.180  0.00 97.00      PROA   
ATOM    561  CZ2 TRP P  36      -3.097 -73.612  92.034  0.00 97.00      PROA   
ATOM    562  HZ2 TRP P  36      -2.720 -72.667  92.397  0.00 97.00      PROA   
ATOM    563  CH2 TRP P  36      -3.628 -74.553  92.918  0.00 97.00      PROA   
ATOM    564  HH2 TRP P  36      -3.643 -74.340  93.976  0.00 97.00      PROA   
ATOM    565  C   TRP P  36      -3.705 -78.447  86.843  0.00 97.00      PROA   
ATOM    566  O   TRP P  36      -3.926 -78.523  85.641  0.00 97.00      PROA   
ATOM    567  N   PHE P  37      -4.142 -79.388  87.710  0.00 97.00      PROA   
ATOM    568  HN  PHE P  37      -3.891 -79.339  88.674  0.00 97.00      PROA   
ATOM    569  CA  PHE P  37      -4.863 -80.576  87.302  0.00 97.00      PROA   
ATOM    570  HA  PHE P  37      -5.262 -80.429  86.310  0.00 97.00      PROA   
ATOM    571  CB  PHE P  37      -3.988 -81.866  87.331  0.00 97.00      PROA   
ATOM    572  HB1 PHE P  37      -4.550 -82.722  86.899  0.00 97.00      PROA   
ATOM    573  HB2 PHE P  37      -3.707 -82.120  88.374  0.00 97.00      PROA   
ATOM    574  CG  PHE P  37      -2.708 -81.687  86.545  0.00 97.00      PROA   
ATOM    575  CD1 PHE P  37      -2.627 -82.104  85.205  0.00 97.00      PROA   
ATOM    576  HD1 PHE P  37      -3.490 -82.548  84.732  0.00 97.00      PROA   
ATOM    577  CE1 PHE P  37      -1.445 -81.937  84.473  0.00 97.00      PROA   
ATOM    578  HE1 PHE P  37      -1.401 -82.255  83.441  0.00 97.00      PROA   
ATOM    579  CZ  PHE P  37      -0.326 -81.348  85.074  0.00 97.00      PROA   
ATOM    580  HZ  PHE P  37       0.581 -81.203  84.505  0.00 97.00      PROA   
ATOM    581  CD2 PHE P  37      -1.564 -81.128  87.146  0.00 97.00      PROA   
ATOM    582  HD2 PHE P  37      -1.607 -80.803  88.174  0.00 97.00      PROA   
ATOM    583  CE2 PHE P  37      -0.388 -80.940  86.412  0.00 97.00      PROA   
ATOM    584  HE2 PHE P  37       0.463 -80.466  86.875  0.00 97.00      PROA   
ATOM    585  C   PHE P  37      -6.026 -80.788  88.250  0.00 97.00      PROA   
ATOM    586  O   PHE P  37      -5.876 -80.675  89.464  0.00 97.00      PROA   
ATOM    587  N   LEU P  38      -7.219 -81.125  87.701  0.00 97.00      PROA   
ATOM    588  HN  LEU P  38      -7.325 -81.136  86.707  0.00 97.00      PROA   
ATOM    589  CA  LEU P  38      -8.386 -81.554  88.447  0.00 97.00      PROA   
ATOM    590  HA  LEU P  38      -8.188 -81.513  89.506  0.00 97.00      PROA   
ATOM    591  CB  LEU P  38      -9.671 -80.746  88.122  0.00 97.00      PROA   
ATOM    592  HB1 LEU P  38     -10.533 -81.157  88.694  0.00 97.00      PROA   
ATOM    593  HB2 LEU P  38      -9.903 -80.833  87.036  0.00 97.00      PROA   
ATOM    594  CG  LEU P  38      -9.569 -79.244  88.449  0.00 97.00      PROA   
ATOM    595  HG  LEU P  38      -8.725 -78.840  87.852  0.00 97.00      PROA   
ATOM    596  CD1 LEU P  38     -10.845 -78.489  88.034  0.00 97.00      PROA   
ATOM    597 HD11 LEU P  38     -11.717 -78.871  88.606  0.00 97.00      PROA   
ATOM    598 HD12 LEU P  38     -11.043 -78.620  86.950  0.00 97.00      PROA   
ATOM    599 HD13 LEU P  38     -10.736 -77.405  88.249  0.00 97.00      PROA   
ATOM    600  CD2 LEU P  38      -9.271 -78.993  89.935  0.00 97.00      PROA   
ATOM    601 HD21 LEU P  38      -8.313 -79.458  90.243  0.00 97.00      PROA   
ATOM    602 HD22 LEU P  38     -10.089 -79.407  90.563  0.00 97.00      PROA   
ATOM    603 HD23 LEU P  38      -9.206 -77.902  90.119  0.00 97.00      PROA   
ATOM    604  C   LEU P  38      -8.656 -82.982  88.061  0.00 97.00      PROA   
ATOM    605  O   LEU P  38      -9.002 -83.258  86.916  0.00 97.00      PROA   
ATOM    606  N   ASN P  39      -8.502 -83.940  89.006  0.00 97.00      PROA   
ATOM    607  HN  ASN P  39      -8.265 -83.681  89.943  0.00 97.00      PROA   
ATOM    608  CA  ASN P  39      -8.761 -85.358  88.770  0.00 97.00      PROA   
ATOM    609  HA  ASN P  39      -8.444 -85.882  89.660  0.00 97.00      PROA   
ATOM    610  CB  ASN P  39     -10.273 -85.651  88.534  0.00 97.00      PROA   
ATOM    611  HB1 ASN P  39     -10.456 -86.745  88.522  0.00 97.00      PROA   
ATOM    612  HB2 ASN P  39     -10.591 -85.225  87.558  0.00 97.00      PROA   
ATOM    613  CG  ASN P  39     -11.120 -85.044  89.660  0.00 97.00      PROA   
ATOM    614  OD1 ASN P  39     -10.715 -85.030  90.824  0.00 97.00      PROA   
ATOM    615  ND2 ASN P  39     -12.312 -84.490  89.306  0.00 97.00      PROA   
ATOM    616 HD21 ASN P  39     -12.852 -84.035  90.012  0.00 97.00      PROA   
ATOM    617 HD22 ASN P  39     -12.604 -84.499  88.351  0.00 97.00      PROA   
ATOM    618  C   ASN P  39      -7.937 -85.916  87.610  0.00 97.00      PROA   
ATOM    619  O   ASN P  39      -8.430 -86.678  86.779  0.00 97.00      PROA   
ATOM    620  N   GLY P  40      -6.651 -85.504  87.515  0.00 97.00      PROA   
ATOM    621  HN  GLY P  40      -6.280 -84.926  88.238  0.00 97.00      PROA   
ATOM    622  CA  GLY P  40      -5.769 -85.822  86.399  0.00 97.00      PROA   
ATOM    623  HA1 GLY P  40      -5.982 -86.827  86.060  0.00 97.00      PROA   
ATOM    624  HA2 GLY P  40      -4.756 -85.725  86.760  0.00 97.00      PROA   
ATOM    625  C   GLY P  40      -5.894 -84.905  85.198  0.00 97.00      PROA   
ATOM    626  O   GLY P  40      -4.953 -84.793  84.415  0.00 97.00      PROA   
ATOM    627  N   THR P  41      -7.045 -84.221  85.001  0.00 97.00      PROA   
ATOM    628  HN  THR P  41      -7.781 -84.279  85.673  0.00 97.00      PROA   
ATOM    629  CA  THR P  41      -7.304 -83.407  83.818  0.00 97.00      PROA   
ATOM    630  HA  THR P  41      -6.819 -83.874  82.971  0.00 97.00      PROA   
ATOM    631  CB  THR P  41      -8.789 -83.290  83.486  0.00 97.00      PROA   
ATOM    632  HB  THR P  41      -9.344 -82.854  84.348  0.00 97.00      PROA   
ATOM    633  OG1 THR P  41      -9.322 -84.579  83.210  0.00 97.00      PROA   
ATOM    634  HG1 THR P  41      -9.151 -85.116  83.985  0.00 97.00      PROA   
ATOM    635  CG2 THR P  41      -9.040 -82.423  82.234  0.00 97.00      PROA   
ATOM    636 HG21 THR P  41      -8.471 -82.823  81.368  0.00 97.00      PROA   
ATOM    637 HG22 THR P  41      -8.752 -81.365  82.399  0.00 97.00      PROA   
ATOM    638 HG23 THR P  41     -10.121 -82.443  81.978  0.00 97.00      PROA   
ATOM    639  C   THR P  41      -6.724 -82.019  83.979  0.00 97.00      PROA   
ATOM    640  O   THR P  41      -7.063 -81.299  84.909  0.00 97.00      PROA   
ATOM    641  N   ALA P  42      -5.827 -81.601  83.058  0.00 97.00      PROA   
ATOM    642  HN  ALA P  42      -5.554 -82.201  82.310  0.00 97.00      PROA   
ATOM    643  CA  ALA P  42      -5.188 -80.301  83.080  0.00 97.00      PROA   
ATOM    644  HA  ALA P  42      -4.717 -80.208  84.048  0.00 97.00      PROA   
ATOM    645  CB  ALA P  42      -4.077 -80.232  82.015  0.00 97.00      PROA   
ATOM    646  HB1 ALA P  42      -4.510 -80.329  80.996  0.00 97.00      PROA   
ATOM    647  HB2 ALA P  42      -3.358 -81.067  82.167  0.00 97.00      PROA   
ATOM    648  HB3 ALA P  42      -3.518 -79.277  82.082  0.00 97.00      PROA   
ATOM    649  C   ALA P  42      -6.123 -79.105  82.903  0.00 97.00      PROA   
ATOM    650  O   ALA P  42      -6.962 -79.068  82.005  0.00 97.00      PROA   
ATOM    651  N   ILE P  43      -5.957 -78.065  83.756  0.00 97.00      PROA   
ATOM    652  HN  ILE P  43      -5.277 -78.131  84.485  0.00 97.00      PROA   
ATOM    653  CA  ILE P  43      -6.648 -76.791  83.646  0.00 97.00      PROA   
ATOM    654  HA  ILE P  43      -7.567 -76.952  83.100  0.00 97.00      PROA   
ATOM    655  CB  ILE P  43      -6.989 -76.113  84.986  0.00 97.00      PROA   
ATOM    656  HB  ILE P  43      -6.126 -75.500  85.338  0.00 97.00      PROA   
ATOM    657  CG2 ILE P  43      -8.212 -75.183  84.783  0.00 97.00      PROA   
ATOM    658 HG21 ILE P  43      -9.093 -75.777  84.458  0.00 97.00      PROA   
ATOM    659 HG22 ILE P  43      -8.018 -74.393  84.032  0.00 97.00      PROA   
ATOM    660 HG23 ILE P  43      -8.479 -74.670  85.727  0.00 97.00      PROA   
ATOM    661  CG1 ILE P  43      -7.267 -77.130  86.124  0.00 97.00      PROA   
ATOM    662 HG11 ILE P  43      -6.387 -77.791  86.262  0.00 97.00      PROA   
ATOM    663 HG12 ILE P  43      -8.130 -77.772  85.843  0.00 97.00      PROA   
ATOM    664  CD  ILE P  43      -7.544 -76.448  87.472  0.00 97.00      PROA   
ATOM    665  HD1 ILE P  43      -6.852 -75.594  87.634  0.00 97.00      PROA   
ATOM    666  HD2 ILE P  43      -7.407 -77.162  88.310  0.00 97.00      PROA   
ATOM    667  HD3 ILE P  43      -8.588 -76.071  87.512  0.00 97.00      PROA   
ATOM    668  C   ILE P  43      -5.742 -75.877  82.836  0.00 97.00      PROA   
ATOM    669  O   ILE P  43      -4.526 -76.053  82.804  0.00 97.00      PROA   
ATOM    670  N   GLN P  44      -6.311 -74.848  82.170  0.00 97.00      PROA   
ATOM    671  HN  GLN P  44      -7.303 -74.736  82.155  0.00 97.00      PROA   
ATOM    672  CA  GLN P  44      -5.553 -73.880  81.401  0.00 97.00      PROA   
ATOM    673  HA  GLN P  44      -4.714 -74.376  80.930  0.00 97.00      PROA   
ATOM    674  CB  GLN P  44      -6.453 -73.257  80.301  0.00 97.00      PROA   
ATOM    675  HB1 GLN P  44      -5.833 -72.566  79.688  0.00 97.00      PROA   
ATOM    676  HB2 GLN P  44      -7.259 -72.653  80.777  0.00 97.00      PROA   
ATOM    677  CG  GLN P  44      -7.123 -74.274  79.339  0.00 97.00      PROA   
ATOM    678  HG1 GLN P  44      -7.611 -73.715  78.512  0.00 97.00      PROA   
ATOM    679  HG2 GLN P  44      -7.914 -74.849  79.865  0.00 97.00      PROA   
ATOM    680  CD  GLN P  44      -6.117 -75.241  78.697  0.00 97.00      PROA   
ATOM    681  OE1 GLN P  44      -5.473 -74.900  77.699  0.00 97.00      PROA   
ATOM    682  NE2 GLN P  44      -5.984 -76.478  79.251  0.00 97.00      PROA   
ATOM    683 HE21 GLN P  44      -5.326 -77.101  78.832  0.00 97.00      PROA   
ATOM    684 HE22 GLN P  44      -6.495 -76.732  80.071  0.00 97.00      PROA   
ATOM    685  C   GLN P  44      -4.989 -72.778  82.300  0.00 97.00      PROA   
ATOM    686  O   GLN P  44      -4.190 -71.949  81.864  0.00 97.00      PROA   
ATOM    687  N   THR P  45      -5.374 -72.766  83.600  0.00 97.00      PROA   
ATOM    688  HN  THR P  45      -6.044 -73.433  83.911  0.00 97.00      PROA   
ATOM    689  CA  THR P  45      -4.887 -71.853  84.628  0.00 97.00      PROA   
ATOM    690  HA  THR P  45      -5.131 -70.849  84.310  0.00 97.00      PROA   
ATOM    691  CB  THR P  45      -5.551 -72.115  85.981  0.00 97.00      PROA   
ATOM    692  HB  THR P  45      -5.291 -73.133  86.353  0.00 97.00      PROA   
ATOM    693  OG1 THR P  45      -6.964 -72.046  85.847  0.00 97.00      PROA   
ATOM    694  HG1 THR P  45      -7.316 -72.180  86.731  0.00 97.00      PROA   
ATOM    695  CG2 THR P  45      -5.145 -71.058  87.024  0.00 97.00      PROA   
ATOM    696 HG21 THR P  45      -5.413 -70.045  86.655  0.00 97.00      PROA   
ATOM    697 HG22 THR P  45      -4.059 -71.092  87.246  0.00 97.00      PROA   
ATOM    698 HG23 THR P  45      -5.683 -71.227  87.980  0.00 97.00      PROA   
ATOM    699  C   THR P  45      -3.383 -71.948  84.822  0.00 97.00      PROA   
ATOM    700  O   THR P  45      -2.889 -72.939  85.346  0.00 97.00      PROA   
ATOM    701  N   SER P  46      -2.612 -70.916  84.406  0.00 97.00      PROA   
ATOM    702  HN  SER P  46      -3.009 -70.178  83.864  0.00 97.00      PROA   
ATOM    703  CA  SER P  46      -1.160 -70.940  84.535  0.00 97.00      PROA   
ATOM    704  HA  SER P  46      -0.825 -71.957  84.673  0.00 97.00      PROA   
ATOM    705  CB  SER P  46      -0.479 -70.400  83.255  0.00 97.00      PROA   
ATOM    706  HB1 SER P  46       0.624 -70.360  83.387  0.00 97.00      PROA   
ATOM    707  HB2 SER P  46      -0.843 -69.376  83.023  0.00 97.00      PROA   
ATOM    708  OG  SER P  46      -0.734 -71.262  82.147  0.00 97.00      PROA   
ATOM    709  HG1 SER P  46      -1.683 -71.410  82.099  0.00 97.00      PROA   
ATOM    710  C   SER P  46      -0.639 -70.142  85.719  0.00 97.00      PROA   
ATOM    711  O   SER P  46       0.543 -70.221  86.055  0.00 97.00      PROA   
ATOM    712  N   THR P  47      -1.511 -69.377  86.414  0.00 97.00      PROA   
ATOM    713  HN  THR P  47      -2.465 -69.350  86.132  0.00 97.00      PROA   
ATOM    714  CA  THR P  47      -1.167 -68.652  87.636  0.00 97.00      PROA   
ATOM    715  HA  THR P  47      -0.280 -68.093  87.387  0.00 97.00      PROA   
ATOM    716  CB  THR P  47      -2.197 -67.583  88.050  0.00 97.00      PROA   
ATOM    717  HB  THR P  47      -2.136 -66.730  87.337  0.00 97.00      PROA   
ATOM    718  OG1 THR P  47      -1.999 -67.070  89.367  0.00 97.00      PROA   
ATOM    719  HG1 THR P  47      -2.802 -66.592  89.585  0.00 97.00      PROA   
ATOM    720  CG2 THR P  47      -3.619 -68.162  87.998  0.00 97.00      PROA   
ATOM    721 HG21 THR P  47      -3.673 -69.099  88.590  0.00 97.00      PROA   
ATOM    722 HG22 THR P  47      -3.923 -68.376  86.955  0.00 97.00      PROA   
ATOM    723 HG23 THR P  47      -4.352 -67.443  88.424  0.00 97.00      PROA   
ATOM    724  C   THR P  47      -0.828 -69.600  88.791  0.00 97.00      PROA   
ATOM    725  O   THR P  47      -1.463 -70.647  88.892  0.00 97.00      PROA   
ATOM    726  N   PRO P  48       0.103 -69.298  89.707  0.00 97.00      PROA   
ATOM    727  CD  PRO P  48       1.243 -68.412  89.435  0.00 97.00      PROA   
ATOM    728  HD1 PRO P  48       0.984 -67.389  89.785  0.00 97.00      PROA   
ATOM    729  HD2 PRO P  48       1.522 -68.392  88.358  0.00 97.00      PROA   
ATOM    730  CA  PRO P  48       0.353 -70.152  90.865  0.00 97.00      PROA   
ATOM    731  HA  PRO P  48       0.460 -71.172  90.523  0.00 97.00      PROA   
ATOM    732  CB  PRO P  48       1.652 -69.582  91.464  0.00 97.00      PROA   
ATOM    733  HB1 PRO P  48       2.241 -70.359  91.989  0.00 97.00      PROA   
ATOM    734  HB2 PRO P  48       1.440 -68.748  92.170  0.00 97.00      PROA   
ATOM    735  CG  PRO P  48       2.389 -69.001  90.257  0.00 97.00      PROA   
ATOM    736  HG1 PRO P  48       3.155 -68.251  90.537  0.00 97.00      PROA   
ATOM    737  HG2 PRO P  48       2.867 -69.825  89.683  0.00 97.00      PROA   
ATOM    738  C   PRO P  48      -0.733 -70.123  91.924  0.00 97.00      PROA   
ATOM    739  O   PRO P  48      -0.565 -70.823  92.914  0.00 97.00      PROA   
ATOM    740  N   THR P  49      -1.841 -69.362  91.758  0.00 97.00      PROA   
ATOM    741  HN  THR P  49      -1.935 -68.776  90.958  0.00 97.00      PROA   
ATOM    742  CA  THR P  49      -2.964 -69.415  92.682  0.00 97.00      PROA   
ATOM    743  HA  THR P  49      -2.826 -70.274  93.319  0.00 97.00      PROA   
ATOM    744  CB  THR P  49      -3.087 -68.206  93.614  0.00 97.00      PROA   
ATOM    745  HB  THR P  49      -2.063 -67.970  93.978  0.00 97.00      PROA   
ATOM    746  OG1 THR P  49      -3.879 -68.513  94.755  0.00 97.00      PROA   
ATOM    747  HG1 THR P  49      -3.553 -67.930  95.451  0.00 97.00      PROA   
ATOM    748  CG2 THR P  49      -3.663 -66.942  92.952  0.00 97.00      PROA   
ATOM    749 HG21 THR P  49      -4.727 -67.090  92.669  0.00 97.00      PROA   
ATOM    750 HG22 THR P  49      -3.077 -66.676  92.050  0.00 97.00      PROA   
ATOM    751 HG23 THR P  49      -3.621 -66.091  93.667  0.00 97.00      PROA   
ATOM    752  C   THR P  49      -4.226 -69.665  91.892  0.00 97.00      PROA   
ATOM    753  O   THR P  49      -4.522 -68.993  90.908  0.00 97.00      PROA   
ATOM    754  N   TYR P  50      -5.013 -70.675  92.317  0.00 97.00      PROA   
ATOM    755  HN  TYR P  50      -4.735 -71.224  93.105  0.00 97.00      PROA   
ATOM    756  CA  TYR P  50      -6.280 -71.010  91.712  0.00 97.00      PROA   
ATOM    757  HA  TYR P  50      -6.345 -70.570  90.726  0.00 97.00      PROA   
ATOM    758  CB  TYR P  50      -6.468 -72.548  91.604  0.00 97.00      PROA   
ATOM    759  HB1 TYR P  50      -6.516 -73.025  92.606  0.00 97.00      PROA   
ATOM    760  HB2 TYR P  50      -5.592 -72.975  91.071  0.00 97.00      PROA   
ATOM    761  CG  TYR P  50      -7.703 -72.909  90.817  0.00 97.00      PROA   
ATOM    762  CD1 TYR P  50      -8.938 -73.119  91.455  0.00 97.00      PROA   
ATOM    763  HD1 TYR P  50      -9.016 -73.006  92.527  0.00 97.00      PROA   
ATOM    764  CE1 TYR P  50     -10.067 -73.497  90.716  0.00 97.00      PROA   
ATOM    765  HE1 TYR P  50     -11.006 -73.685  91.214  0.00 97.00      PROA   
ATOM    766  CZ  TYR P  50      -9.975 -73.649  89.329  0.00 97.00      PROA   
ATOM    767  OH  TYR P  50     -11.107 -74.036  88.583  0.00 97.00      PROA   
ATOM    768  HH  TYR P  50     -11.829 -74.180  89.200  0.00 97.00      PROA   
ATOM    769  CD2 TYR P  50      -7.618 -73.091  89.426  0.00 97.00      PROA   
ATOM    770  HD2 TYR P  50      -6.666 -72.970  88.933  0.00 97.00      PROA   
ATOM    771  CE2 TYR P  50      -8.753 -73.438  88.684  0.00 97.00      PROA   
ATOM    772  HE2 TYR P  50      -8.688 -73.572  87.615  0.00 97.00      PROA   
ATOM    773  C   TYR P  50      -7.338 -70.391  92.595  0.00 97.00      PROA   
ATOM    774  O   TYR P  50      -7.531 -70.815  93.728  0.00 97.00      PROA   
ATOM    775  N   HSD P  51      -8.044 -69.356  92.088  0.00 97.00      PROA   
ATOM    776  HN  HSD P  51      -7.896 -69.055  91.150  0.00 97.00      PROA   
ATOM    777  CA  HSD P  51      -8.939 -68.544  92.885  0.00 97.00      PROA   
ATOM    778  HA  HSD P  51      -8.790 -68.746  93.936  0.00 97.00      PROA   
ATOM    779  CB  HSD P  51      -8.673 -67.032  92.652  0.00 97.00      PROA   
ATOM    780  HB1 HSD P  51      -8.729 -66.807  91.565  0.00 97.00      PROA   
ATOM    781  HB2 HSD P  51      -7.629 -66.825  92.976  0.00 97.00      PROA   
ATOM    782  ND1 HSD P  51     -10.861 -65.749  92.976  0.00 97.00      PROA   
ATOM    783  HD1 HSD P  51     -11.375 -66.195  92.241  0.00 97.00      PROA   
ATOM    784  CG  HSD P  51      -9.585 -66.080  93.389  0.00 97.00      PROA   
ATOM    785  CE1 HSD P  51     -11.300 -64.764  93.795  0.00 97.00      PROA   
ATOM    786  HE1 HSD P  51     -12.290 -64.319  93.700  0.00 97.00      PROA   
ATOM    787  NE2 HSD P  51     -10.398 -64.430  94.697  0.00 97.00      PROA   
ATOM    788  CD2 HSD P  51      -9.316 -65.253  94.436  0.00 97.00      PROA   
ATOM    789  HD2 HSD P  51      -8.412 -65.163  95.026  0.00 97.00      PROA   
ATOM    790  C   HSD P  51     -10.377 -68.857  92.565  0.00 97.00      PROA   
ATOM    791  O   HSD P  51     -10.888 -68.505  91.503  0.00 97.00      PROA   
ATOM    792  N   ILE P  52     -11.088 -69.488  93.524  0.00 97.00      PROA   
ATOM    793  HN  ILE P  52     -10.661 -69.807  94.370  0.00 97.00      PROA   
ATOM    794  CA  ILE P  52     -12.510 -69.721  93.443  0.00 97.00      PROA   
ATOM    795  HA  ILE P  52     -12.827 -69.720  92.410  0.00 97.00      PROA   
ATOM    796  CB  ILE P  52     -12.908 -71.061  94.050  0.00 97.00      PROA   
ATOM    797  HB  ILE P  52     -12.512 -71.116  95.085  0.00 97.00      PROA   
ATOM    798  CG2 ILE P  52     -14.440 -71.210  94.127  0.00 97.00      PROA   
ATOM    799 HG21 ILE P  52     -14.896 -71.117  93.119  0.00 97.00      PROA   
ATOM    800 HG22 ILE P  52     -14.899 -70.467  94.811  0.00 97.00      PROA   
ATOM    801 HG23 ILE P  52     -14.689 -72.218  94.517  0.00 97.00      PROA   
ATOM    802  CG1 ILE P  52     -12.286 -72.229  93.244  0.00 97.00      PROA   
ATOM    803 HG11 ILE P  52     -11.269 -71.959  92.890  0.00 97.00      PROA   
ATOM    804 HG12 ILE P  52     -12.916 -72.401  92.343  0.00 97.00      PROA   
ATOM    805  CD  ILE P  52     -12.176 -73.536  94.037  0.00 97.00      PROA   
ATOM    806  HD1 ILE P  52     -13.172 -73.852  94.411  0.00 97.00      PROA   
ATOM    807  HD2 ILE P  52     -11.486 -73.421  94.898  0.00 97.00      PROA   
ATOM    808  HD3 ILE P  52     -11.787 -74.341  93.383  0.00 97.00      PROA   
ATOM    809  C   ILE P  52     -13.172 -68.568  94.162  0.00 97.00      PROA   
ATOM    810  O   ILE P  52     -13.116 -68.451  95.384  0.00 97.00      PROA   
ATOM    811  N   THR P  53     -13.809 -67.659  93.390  0.00 97.00      PROA   
ATOM    812  HN  THR P  53     -13.766 -67.740  92.397  0.00 97.00      PROA   
ATOM    813  CA  THR P  53     -14.488 -66.478  93.905  0.00 97.00      PROA   
ATOM    814  HA  THR P  53     -13.761 -65.917  94.476  0.00 97.00      PROA   
ATOM    815  CB  THR P  53     -15.026 -65.586  92.790  0.00 97.00      PROA   
ATOM    816  HB  THR P  53     -15.856 -66.096  92.249  0.00 97.00      PROA   
ATOM    817  OG1 THR P  53     -13.994 -65.313  91.852  0.00 97.00      PROA   
ATOM    818  HG1 THR P  53     -14.380 -64.707  91.215  0.00 97.00      PROA   
ATOM    819  CG2 THR P  53     -15.516 -64.233  93.342  0.00 97.00      PROA   
ATOM    820 HG21 THR P  53     -14.698 -63.728  93.899  0.00 97.00      PROA   
ATOM    821 HG22 THR P  53     -16.381 -64.362  94.021  0.00 97.00      PROA   
ATOM    822 HG23 THR P  53     -15.834 -63.569  92.509  0.00 97.00      PROA   
ATOM    823  C   THR P  53     -15.622 -66.827  94.845  0.00 97.00      PROA   
ATOM    824  O   THR P  53     -15.778 -66.203  95.894  0.00 97.00      PROA   
ATOM    825  N   SER P  54     -16.422 -67.856  94.490  0.00 97.00      PROA   
ATOM    826  HN  SER P  54     -16.236 -68.386  93.669  0.00 97.00      PROA   
ATOM    827  CA  SER P  54     -17.585 -68.248  95.252  0.00 97.00      PROA   
ATOM    828  HA  SER P  54     -17.326 -68.250  96.302  0.00 97.00      PROA   
ATOM    829  CB  SER P  54     -18.848 -67.377  94.973  0.00 97.00      PROA   
ATOM    830  HB1 SER P  54     -19.694 -67.704  95.613  0.00 97.00      PROA   
ATOM    831  HB2 SER P  54     -19.158 -67.477  93.912  0.00 97.00      PROA   
ATOM    832  OG  SER P  54     -18.608 -65.994  95.208  0.00 97.00      PROA   
ATOM    833  HG1 SER P  54     -18.235 -65.931  96.092  0.00 97.00      PROA   
ATOM    834  C   SER P  54     -17.904 -69.655  94.811  0.00 97.00      PROA   
ATOM    835  O   SER P  54     -18.343 -69.866  93.684  0.00 97.00      PROA   
ATOM    836  N   ALA P  55     -17.649 -70.661  95.677  0.00 97.00      PROA   
ATOM    837  HN  ALA P  55     -17.286 -70.456  96.588  0.00 97.00      PROA   
ATOM    838  CA  ALA P  55     -17.631 -72.070  95.329  0.00 97.00      PROA   
ATOM    839  HA  ALA P  55     -16.886 -72.168  94.559  0.00 97.00      PROA   
ATOM    840  CB  ALA P  55     -17.162 -72.901  96.540  0.00 97.00      PROA   
ATOM    841  HB1 ALA P  55     -17.890 -72.823  97.376  0.00 97.00      PROA   
ATOM    842  HB2 ALA P  55     -16.184 -72.514  96.904  0.00 97.00      PROA   
ATOM    843  HB3 ALA P  55     -17.033 -73.968  96.265  0.00 97.00      PROA   
ATOM    844  C   ALA P  55     -18.903 -72.686  94.762  0.00 97.00      PROA   
ATOM    845  O   ALA P  55     -20.008 -72.453  95.242  0.00 97.00      PROA   
ATOM    846  N   SER P  56     -18.741 -73.531  93.711  0.00 97.00      PROA   
ATOM    847  HN  SER P  56     -17.831 -73.646  93.310  0.00 97.00      PROA   
ATOM    848  CA  SER P  56     -19.782 -74.348  93.109  0.00 97.00      PROA   
ATOM    849  HA  SER P  56     -20.739 -74.017  93.481  0.00 97.00      PROA   
ATOM    850  CB  SER P  56     -19.826 -74.266  91.554  0.00 97.00      PROA   
ATOM    851  HB1 SER P  56     -19.905 -73.198  91.260  0.00 97.00      PROA   
ATOM    852  HB2 SER P  56     -20.726 -74.792  91.168  0.00 97.00      PROA   
ATOM    853  OG  SER P  56     -18.662 -74.806  90.933  0.00 97.00      PROA   
ATOM    854  HG1 SER P  56     -18.935 -75.086  90.048  0.00 97.00      PROA   
ATOM    855  C   SER P  56     -19.606 -75.788  93.549  0.00 97.00      PROA   
ATOM    856  O   SER P  56     -18.606 -76.153  94.158  0.00 97.00      PROA   
ATOM    857  N   GLU P  57     -20.600 -76.659  93.256  0.00 97.00      PROA   
ATOM    858  HN  GLU P  57     -21.400 -76.364  92.739  0.00 97.00      PROA   
ATOM    859  CA  GLU P  57     -20.557 -78.088  93.525  0.00 97.00      PROA   
ATOM    860  HA  GLU P  57     -20.404 -78.240  94.585  0.00 97.00      PROA   
ATOM    861  CB  GLU P  57     -21.889 -78.737  93.049  0.00 97.00      PROA   
ATOM    862  HB1 GLU P  57     -21.877 -79.826  93.258  0.00 97.00      PROA   
ATOM    863  HB2 GLU P  57     -21.939 -78.612  91.939  0.00 97.00      PROA   
ATOM    864  CG  GLU P  57     -23.209 -78.107  93.582  0.00 97.00      PROA   
ATOM    865  HG1 GLU P  57     -24.042 -78.538  92.980  0.00 97.00      PROA   
ATOM    866  HG2 GLU P  57     -23.219 -77.010  93.418  0.00 97.00      PROA   
ATOM    867  CD  GLU P  57     -23.544 -78.370  95.055  0.00 97.00      PROA   
ATOM    868  OE1 GLU P  57     -24.504 -79.147  95.307  0.00 97.00      PROA   
ATOM    869  OE2 GLU P  57     -22.914 -77.739  95.943  0.00 97.00      PROA   
ATOM    870  C   GLU P  57     -19.402 -78.732  92.751  0.00 97.00      PROA   
ATOM    871  O   GLU P  57     -18.641 -79.557  93.247  0.00 97.00      PROA   
ATOM    872  N   ASP P  58     -19.275 -78.284  91.491  0.00 97.00      PROA   
ATOM    873  HN  ASP P  58     -19.970 -77.642  91.173  0.00 97.00      PROA   
ATOM    874  CA  ASP P  58     -18.416 -78.672  90.402  0.00 97.00      PROA   
ATOM    875  HA  ASP P  58     -18.413 -79.751  90.364  0.00 97.00      PROA   
ATOM    876  CB  ASP P  58     -19.019 -78.149  89.048  0.00 97.00      PROA   
ATOM    877  HB1 ASP P  58     -19.635 -78.972  88.618  0.00 97.00      PROA   
ATOM    878  HB2 ASP P  58     -18.230 -77.898  88.315  0.00 97.00      PROA   
ATOM    879  CG  ASP P  58     -19.983 -76.953  89.188  0.00 97.00      PROA   
ATOM    880  OD1 ASP P  58     -21.053 -77.093  89.842  0.00 97.00      PROA   
ATOM    881  OD2 ASP P  58     -19.665 -75.880  88.614  0.00 97.00      PROA   
ATOM    882  C   ASP P  58     -16.949 -78.288  90.578  0.00 97.00      PROA   
ATOM    883  O   ASP P  58     -16.080 -78.893  89.952  0.00 97.00      PROA   
ATOM    884  N   ASP P  59     -16.620 -77.345  91.494  0.00 97.00      PROA   
ATOM    885  HN  ASP P  59     -17.322 -76.738  91.863  0.00 97.00      PROA   
ATOM    886  CA  ASP P  59     -15.275 -77.117  92.010  0.00 97.00      PROA   
ATOM    887  HA  ASP P  59     -14.630 -76.868  91.176  0.00 97.00      PROA   
ATOM    888  CB  ASP P  59     -15.289 -75.946  93.036  0.00 97.00      PROA   
ATOM    889  HB1 ASP P  59     -14.362 -75.944  93.648  0.00 97.00      PROA   
ATOM    890  HB2 ASP P  59     -16.158 -76.048  93.717  0.00 97.00      PROA   
ATOM    891  CG  ASP P  59     -15.333 -74.571  92.369  0.00 97.00      PROA   
ATOM    892  OD1 ASP P  59     -14.562 -74.339  91.402  0.00 97.00      PROA   
ATOM    893  OD2 ASP P  59     -16.041 -73.693  92.920  0.00 97.00      PROA   
ATOM    894  C   ASP P  59     -14.660 -78.349  92.698  0.00 97.00      PROA   
ATOM    895  O   ASP P  59     -13.443 -78.468  92.794  0.00 97.00      PROA   
ATOM    896  N   SER P  60     -15.482 -79.298  93.203  0.00 97.00      PROA   
ATOM    897  HN  SER P  60     -16.465 -79.170  93.101  0.00 97.00      PROA   
ATOM    898  CA  SER P  60     -15.037 -80.510  93.898  0.00 97.00      PROA   
ATOM    899  HA  SER P  60     -14.462 -80.178  94.752  0.00 97.00      PROA   
ATOM    900  CB  SER P  60     -16.207 -81.385  94.416  0.00 97.00      PROA   
ATOM    901  HB1 SER P  60     -15.817 -82.256  94.988  0.00 97.00      PROA   
ATOM    902  HB2 SER P  60     -16.813 -81.759  93.563  0.00 97.00      PROA   
ATOM    903  OG  SER P  60     -17.062 -80.658  95.284  0.00 97.00      PROA   
ATOM    904  HG1 SER P  60     -17.635 -80.130  94.719  0.00 97.00      PROA   
ATOM    905  C   SER P  60     -14.156 -81.461  93.090  0.00 97.00      PROA   
ATOM    906  O   SER P  60     -14.391 -81.711  91.910  0.00 97.00      PROA   
ATOM    907  N   GLY P  61     -13.132 -82.068  93.740  0.00 97.00      PROA   
ATOM    908  HN  GLY P  61     -12.980 -81.897  94.713  0.00 97.00      PROA   
ATOM    909  CA  GLY P  61     -12.222 -82.985  93.069  0.00 97.00      PROA   
ATOM    910  HA1 GLY P  61     -12.137 -82.713  92.026  0.00 97.00      PROA   
ATOM    911  HA2 GLY P  61     -12.581 -83.991  93.231  0.00 97.00      PROA   
ATOM    912  C   GLY P  61     -10.846 -82.876  93.642  0.00 97.00      PROA   
ATOM    913  O   GLY P  61     -10.609 -82.106  94.563  0.00 97.00      PROA   
ATOM    914  N   GLU P  62      -9.877 -83.652  93.104  0.00 97.00      PROA   
ATOM    915  HN  GLU P  62     -10.075 -84.283  92.354  0.00 97.00      PROA   
ATOM    916  CA  GLU P  62      -8.506 -83.597  93.559  0.00 97.00      PROA   
ATOM    917  HA  GLU P  62      -8.508 -83.227  94.567  0.00 97.00      PROA   
ATOM    918  CB  GLU P  62      -7.808 -84.976  93.652  0.00 97.00      PROA   
ATOM    919  HB1 GLU P  62      -8.491 -85.641  94.228  0.00 97.00      PROA   
ATOM    920  HB2 GLU P  62      -6.884 -84.834  94.259  0.00 97.00      PROA   
ATOM    921  CG  GLU P  62      -7.460 -85.704  92.343  0.00 97.00      PROA   
ATOM    922  HG1 GLU P  62      -6.971 -85.027  91.613  0.00 97.00      PROA   
ATOM    923  HG2 GLU P  62      -8.377 -86.131  91.885  0.00 97.00      PROA   
ATOM    924  CD  GLU P  62      -6.494 -86.849  92.630  0.00 97.00      PROA   
ATOM    925  OE1 GLU P  62      -6.660 -87.553  93.654  0.00 97.00      PROA   
ATOM    926  OE2 GLU P  62      -5.569 -87.033  91.809  0.00 97.00      PROA   
ATOM    927  C   GLU P  62      -7.701 -82.592  92.777  0.00 97.00      PROA   
ATOM    928  O   GLU P  62      -7.593 -82.631  91.555  0.00 97.00      PROA   
ATOM    929  N   TYR P  63      -7.123 -81.633  93.526  0.00 97.00      PROA   
ATOM    930  HN  TYR P  63      -7.248 -81.640  94.517  0.00 97.00      PROA   
ATOM    931  CA  TYR P  63      -6.331 -80.539  93.026  0.00 97.00      PROA   
ATOM    932  HA  TYR P  63      -6.602 -80.342  91.997  0.00 97.00      PROA   
ATOM    933  CB  TYR P  63      -6.521 -79.251  93.874  0.00 97.00      PROA   
ATOM    934  HB1 TYR P  63      -5.688 -78.533  93.719  0.00 97.00      PROA   
ATOM    935  HB2 TYR P  63      -6.564 -79.517  94.949  0.00 97.00      PROA   
ATOM    936  CG  TYR P  63      -7.813 -78.560  93.527  0.00 97.00      PROA   
ATOM    937  CD1 TYR P  63      -9.055 -79.123  93.872  0.00 97.00      PROA   
ATOM    938  HD1 TYR P  63      -9.093 -80.056  94.412  0.00 97.00      PROA   
ATOM    939  CE1 TYR P  63     -10.250 -78.503  93.495  0.00 97.00      PROA   
ATOM    940  HE1 TYR P  63     -11.192 -78.973  93.730  0.00 97.00      PROA   
ATOM    941  CZ  TYR P  63     -10.217 -77.281  92.812  0.00 97.00      PROA   
ATOM    942  OH  TYR P  63     -11.404 -76.660  92.377  0.00 97.00      PROA   
ATOM    943  HH  TYR P  63     -12.130 -77.276  92.513  0.00 97.00      PROA   
ATOM    944  CD2 TYR P  63      -7.795 -77.317  92.869  0.00 97.00      PROA   
ATOM    945  HD2 TYR P  63      -6.855 -76.853  92.614  0.00 97.00      PROA   
ATOM    946  CE2 TYR P  63      -8.990 -76.679  92.521  0.00 97.00      PROA   
ATOM    947  HE2 TYR P  63      -8.966 -75.747  91.984  0.00 97.00      PROA   
ATOM    948  C   TYR P  63      -4.881 -80.939  93.053  0.00 97.00      PROA   
ATOM    949  O   TYR P  63      -4.398 -81.512  94.027  0.00 97.00      PROA   
ATOM    950  N   ARG P  64      -4.144 -80.667  91.954  0.00 97.00      PROA   
ATOM    951  HN  ARG P  64      -4.566 -80.294  91.131  0.00 97.00      PROA   
ATOM    952  CA  ARG P  64      -2.736 -80.993  91.893  0.00 97.00      PROA   
ATOM    953  HA  ARG P  64      -2.303 -80.935  92.883  0.00 97.00      PROA   
ATOM    954  CB  ARG P  64      -2.455 -82.377  91.248  0.00 97.00      PROA   
ATOM    955  HB1 ARG P  64      -1.495 -82.753  91.665  0.00 97.00      PROA   
ATOM    956  HB2 ARG P  64      -2.327 -82.297  90.145  0.00 97.00      PROA   
ATOM    957  CG  ARG P  64      -3.578 -83.412  91.468  0.00 97.00      PROA   
ATOM    958  HG1 ARG P  64      -4.483 -83.091  90.909  0.00 97.00      PROA   
ATOM    959  HG2 ARG P  64      -3.854 -83.458  92.545  0.00 97.00      PROA   
ATOM    960  CD  ARG P  64      -3.212 -84.814  90.999  0.00 97.00      PROA   
ATOM    961  HD1 ARG P  64      -2.722 -84.805  90.003  0.00 97.00      PROA   
ATOM    962  HD2 ARG P  64      -4.118 -85.446  90.949  0.00 97.00      PROA   
ATOM    963  NE  ARG P  64      -2.244 -85.328  92.010  0.00 97.00      PROA   
ATOM    964  HE  ARG P  64      -1.811 -84.677  92.632  0.00 97.00      PROA   
ATOM    965  CZ  ARG P  64      -2.090 -86.623  92.333  0.00 97.00      PROA   
ATOM    966  NH1 ARG P  64      -2.979 -87.571  92.022  0.00 97.00      PROA   
ATOM    967 HH11 ARG P  64      -3.902 -87.257  91.796  0.00 97.00      PROA   
ATOM    968 HH12 ARG P  64      -2.929 -88.438  92.505  0.00 97.00      PROA   
ATOM    969  NH2 ARG P  64      -1.012 -86.954  93.056  0.00 97.00      PROA   
ATOM    970 HH21 ARG P  64      -0.339 -86.233  93.220  0.00 97.00      PROA   
ATOM    971 HH22 ARG P  64      -0.851 -87.912  93.264  0.00 97.00      PROA   
ATOM    972  C   ARG P  64      -2.102 -79.949  91.015  0.00 97.00      PROA   
ATOM    973  O   ARG P  64      -2.755 -79.385  90.146  0.00 97.00      PROA   
ATOM    974  N   CYS P  65      -0.795 -79.666  91.207  0.00 97.00      PROA   
ATOM    975  HN  CYS P  65      -0.302 -79.985  92.013  0.00 97.00      PROA   
ATOM    976  CA  CYS P  65      -0.067 -78.819  90.292  0.00 97.00      PROA   
ATOM    977  HA  CYS P  65      -0.545 -78.888  89.329  0.00 97.00      PROA   
ATOM    978  CB  CYS P  65      -0.081 -77.338  90.739  0.00 97.00      PROA   
ATOM    979  HB1 CYS P  65      -1.131 -76.983  90.629  0.00 97.00      PROA   
ATOM    980  HB2 CYS P  65       0.543 -76.706  90.075  0.00 97.00      PROA   
ATOM    981  SG  CYS P  65       0.396 -77.132  92.479  0.00 97.00      PROA   
ATOM    982  C   CYS P  65       1.350 -79.297  90.069  0.00 97.00      PROA   
ATOM    983  O   CYS P  65       1.903 -80.094  90.819  0.00 97.00      PROA   
ATOM    984  N   GLN P  66       1.962 -78.808  88.970  0.00 97.00      PROA   
ATOM    985  HN  GLN P  66       1.442 -78.228  88.344  0.00 97.00      PROA   
ATOM    986  CA  GLN P  66       3.339 -79.059  88.615  0.00 97.00      PROA   
ATOM    987  HA  GLN P  66       3.849 -79.561  89.426  0.00 97.00      PROA   
ATOM    988  CB  GLN P  66       3.394 -79.922  87.311  0.00 97.00      PROA   
ATOM    989  HB1 GLN P  66       3.147 -79.317  86.416  0.00 97.00      PROA   
ATOM    990  HB2 GLN P  66       2.578 -80.674  87.427  0.00 97.00      PROA   
ATOM    991  CG  GLN P  66       4.704 -80.716  87.104  0.00 97.00      PROA   
ATOM    992  HG1 GLN P  66       4.977 -81.158  88.086  0.00 97.00      PROA   
ATOM    993  HG2 GLN P  66       5.535 -80.063  86.778  0.00 97.00      PROA   
ATOM    994  CD  GLN P  66       4.563 -81.918  86.151  0.00 97.00      PROA   
ATOM    995  OE1 GLN P  66       4.799 -83.045  86.586  0.00 97.00      PROA   
ATOM    996  NE2 GLN P  66       4.187 -81.722  84.864  0.00 97.00      PROA   
ATOM    997 HE21 GLN P  66       4.036 -82.514  84.275  0.00 97.00      PROA   
ATOM    998 HE22 GLN P  66       3.990 -80.803  84.521  0.00 97.00      PROA   
ATOM    999  C   GLN P  66       3.927 -77.664  88.437  0.00 97.00      PROA   
ATOM   1000  O   GLN P  66       3.552 -76.934  87.522  0.00 97.00      PROA   
ATOM   1001  N   ARG P  67       4.852 -77.241  89.341  0.00 97.00      PROA   
ATOM   1002  HN  ARG P  67       5.116 -77.811  90.115  0.00 97.00      PROA   
ATOM   1003  CA  ARG P  67       5.456 -75.915  89.310  0.00 97.00      PROA   
ATOM   1004  HA  ARG P  67       4.948 -75.278  88.600  0.00 97.00      PROA   
ATOM   1005  CB  ARG P  67       5.410 -75.250  90.716  0.00 97.00      PROA   
ATOM   1006  HB1 ARG P  67       6.091 -74.373  90.776  0.00 97.00      PROA   
ATOM   1007  HB2 ARG P  67       5.773 -75.995  91.461  0.00 97.00      PROA   
ATOM   1008  CG  ARG P  67       4.009 -74.789  91.151  0.00 97.00      PROA   
ATOM   1009  HG1 ARG P  67       4.010 -74.683  92.261  0.00 97.00      PROA   
ATOM   1010  HG2 ARG P  67       3.271 -75.581  90.898  0.00 97.00      PROA   
ATOM   1011  CD  ARG P  67       3.548 -73.470  90.517  0.00 97.00      PROA   
ATOM   1012  HD1 ARG P  67       2.452 -73.347  90.637  0.00 97.00      PROA   
ATOM   1013  HD2 ARG P  67       3.790 -73.428  89.434  0.00 97.00      PROA   
ATOM   1014  NE  ARG P  67       4.172 -72.351  91.285  0.00 97.00      PROA   
ATOM   1015  HE  ARG P  67       3.890 -72.218  92.234  0.00 97.00      PROA   
ATOM   1016  CZ  ARG P  67       5.114 -71.517  90.812  0.00 97.00      PROA   
ATOM   1017  NH1 ARG P  67       5.551 -71.553  89.550  0.00 97.00      PROA   
ATOM   1018 HH11 ARG P  67       5.068 -72.106  88.877  0.00 97.00      PROA   
ATOM   1019 HH12 ARG P  67       6.184 -70.839  89.253  0.00 97.00      PROA   
ATOM   1020  NH2 ARG P  67       5.624 -70.583  91.632  0.00 97.00      PROA   
ATOM   1021 HH21 ARG P  67       5.312 -70.544  92.575  0.00 97.00      PROA   
ATOM   1022 HH22 ARG P  67       6.339 -69.977  91.281  0.00 97.00      PROA   
ATOM   1023  C   ARG P  67       6.914 -75.987  88.920  0.00 97.00      PROA   
ATOM   1024  O   ARG P  67       7.755 -76.230  89.781  0.00 97.00      PROA   
ATOM   1025  N   GLY P  68       7.244 -75.721  87.626  0.00 97.00      PROA   
ATOM   1026  HN  GLY P  68       6.506 -75.524  86.983  0.00 97.00      PROA   
ATOM   1027  CA  GLY P  68       8.591 -75.541  87.069  0.00 97.00      PROA   
ATOM   1028  HA1 GLY P  68       8.945 -74.581  87.416  0.00 97.00      PROA   
ATOM   1029  HA2 GLY P  68       8.481 -75.563  85.995  0.00 97.00      PROA   
ATOM   1030  C   GLY P  68       9.686 -76.539  87.396  0.00 97.00      PROA   
ATOM   1031  O   GLY P  68      10.860 -76.266  87.152  0.00 97.00      PROA   
ATOM   1032  N   LEU P  69       9.343 -77.703  87.979  0.00 97.00      PROA   
ATOM   1033  HN  LEU P  69       8.381 -77.888  88.149  0.00 97.00      PROA   
ATOM   1034  CA  LEU P  69      10.292 -78.560  88.650  0.00 97.00      PROA   
ATOM   1035  HA  LEU P  69      11.265 -78.478  88.185  0.00 97.00      PROA   
ATOM   1036  CB  LEU P  69      10.359 -78.250  90.171  0.00 97.00      PROA   
ATOM   1037  HB1 LEU P  69      10.912 -79.048  90.714  0.00 97.00      PROA   
ATOM   1038  HB2 LEU P  69       9.312 -78.212  90.551  0.00 97.00      PROA   
ATOM   1039  CG  LEU P  69      11.006 -76.909  90.581  0.00 97.00      PROA   
ATOM   1040  HG  LEU P  69      10.502 -76.079  90.033  0.00 97.00      PROA   
ATOM   1041  CD1 LEU P  69      10.783 -76.660  92.084  0.00 97.00      PROA   
ATOM   1042 HD11 LEU P  69      11.251 -77.469  92.683  0.00 97.00      PROA   
ATOM   1043 HD12 LEU P  69       9.697 -76.622  92.316  0.00 97.00      PROA   
ATOM   1044 HD13 LEU P  69      11.243 -75.695  92.376  0.00 97.00      PROA   
ATOM   1045  CD2 LEU P  69      12.506 -76.868  90.249  0.00 97.00      PROA   
ATOM   1046 HD21 LEU P  69      12.666 -76.954  89.155  0.00 97.00      PROA   
ATOM   1047 HD22 LEU P  69      13.034 -77.703  90.758  0.00 97.00      PROA   
ATOM   1048 HD23 LEU P  69      12.947 -75.910  90.595  0.00 97.00      PROA   
ATOM   1049  C   LEU P  69       9.819 -79.988  88.520  0.00 97.00      PROA   
ATOM   1050  O   LEU P  69       8.620 -80.251  88.465  0.00 97.00      PROA   
ATOM   1051  N   SER P  70      10.772 -80.951  88.490  0.00 97.00      PROA   
ATOM   1052  HN  SER P  70      11.735 -80.694  88.550  0.00 97.00      PROA   
ATOM   1053  CA  SER P  70      10.545 -82.389  88.414  0.00 97.00      PROA   
ATOM   1054  HA  SER P  70      10.235 -82.578  87.396  0.00 97.00      PROA   
ATOM   1055  CB  SER P  70      11.869 -83.172  88.628  0.00 97.00      PROA   
ATOM   1056  HB1 SER P  70      12.536 -82.953  87.765  0.00 97.00      PROA   
ATOM   1057  HB2 SER P  70      11.701 -84.270  88.659  0.00 97.00      PROA   
ATOM   1058  OG  SER P  70      12.532 -82.739  89.817  0.00 97.00      PROA   
ATOM   1059  HG1 SER P  70      13.385 -83.180  89.851  0.00 97.00      PROA   
ATOM   1060  C   SER P  70       9.443 -82.963  89.308  0.00 97.00      PROA   
ATOM   1061  O   SER P  70       9.470 -82.825  90.525  0.00 97.00      PROA   
ATOM   1062  N   GLY P  71       8.440 -83.645  88.705  0.00 97.00      PROA   
ATOM   1063  HN  GLY P  71       8.477 -83.779  87.718  0.00 97.00      PROA   
ATOM   1064  CA  GLY P  71       7.278 -84.194  89.402  0.00 97.00      PROA   
ATOM   1065  HA1 GLY P  71       7.622 -84.656  90.317  0.00 97.00      PROA   
ATOM   1066  HA2 GLY P  71       6.830 -84.913  88.735  0.00 97.00      PROA   
ATOM   1067  C   GLY P  71       6.203 -83.191  89.784  0.00 97.00      PROA   
ATOM   1068  O   GLY P  71       6.447 -82.004  89.959  0.00 97.00      PROA   
ATOM   1069  N   ARG P  72       4.952 -83.687  89.941  0.00 97.00      PROA   
ATOM   1070  HN  ARG P  72       4.786 -84.656  89.790  0.00 97.00      PROA   
ATOM   1071  CA  ARG P  72       3.767 -82.931  90.303  0.00 97.00      PROA   
ATOM   1072  HA  ARG P  72       4.018 -81.879  90.363  0.00 97.00      PROA   
ATOM   1073  CB  ARG P  72       2.573 -83.094  89.309  0.00 97.00      PROA   
ATOM   1074  HB1 ARG P  72       2.919 -82.793  88.299  0.00 97.00      PROA   
ATOM   1075  HB2 ARG P  72       1.787 -82.355  89.586  0.00 97.00      PROA   
ATOM   1076  CG  ARG P  72       1.845 -84.466  89.220  0.00 97.00      PROA   
ATOM   1077  HG1 ARG P  72       1.100 -84.384  88.394  0.00 97.00      PROA   
ATOM   1078  HG2 ARG P  72       1.273 -84.623  90.158  0.00 97.00      PROA   
ATOM   1079  CD  ARG P  72       2.684 -85.732  88.966  0.00 97.00      PROA   
ATOM   1080  HD1 ARG P  72       2.024 -86.579  88.678  0.00 97.00      PROA   
ATOM   1081  HD2 ARG P  72       3.267 -86.004  89.873  0.00 97.00      PROA   
ATOM   1082  NE  ARG P  72       3.610 -85.418  87.838  0.00 97.00      PROA   
ATOM   1083  HE  ARG P  72       3.663 -84.470  87.527  0.00 97.00      PROA   
ATOM   1084  CZ  ARG P  72       4.555 -86.237  87.338  0.00 97.00      PROA   
ATOM   1085  NH1 ARG P  72       4.638 -87.542  87.610  0.00 97.00      PROA   
ATOM   1086 HH11 ARG P  72       3.913 -87.968  88.137  0.00 97.00      PROA   
ATOM   1087 HH12 ARG P  72       5.368 -88.068  87.179  0.00 97.00      PROA   
ATOM   1088  NH2 ARG P  72       5.455 -85.685  86.505  0.00 97.00      PROA   
ATOM   1089 HH21 ARG P  72       5.357 -84.706  86.326  0.00 97.00      PROA   
ATOM   1090 HH22 ARG P  72       6.107 -86.254  86.017  0.00 97.00      PROA   
ATOM   1091  C   ARG P  72       3.319 -83.379  91.676  0.00 97.00      PROA   
ATOM   1092  O   ARG P  72       3.706 -84.438  92.164  0.00 97.00      PROA   
ATOM   1093  N   SER P  73       2.507 -82.516  92.324  0.00 97.00      PROA   
ATOM   1094  HN  SER P  73       2.303 -81.642  91.885  0.00 97.00      PROA   
ATOM   1095  CA  SER P  73       1.847 -82.638  93.608  0.00 97.00      PROA   
ATOM   1096  HA  SER P  73       2.631 -82.476  94.334  0.00 97.00      PROA   
ATOM   1097  CB  SER P  73       0.814 -81.491  93.790  0.00 97.00      PROA   
ATOM   1098  HB1 SER P  73      -0.049 -81.717  94.449  0.00 97.00      PROA   
ATOM   1099  HB2 SER P  73       0.393 -81.255  92.796  0.00 97.00      PROA   
ATOM   1100  OG  SER P  73       1.440 -80.335  94.326  0.00 97.00      PROA   
ATOM   1101  HG1 SER P  73       1.478 -80.497  95.276  0.00 97.00      PROA   
ATOM   1102  C   SER P  73       1.180 -83.918  94.063  0.00 97.00      PROA   
ATOM   1103  O   SER P  73       0.835 -84.832  93.322  0.00 97.00      PROA   
ATOM   1104  N   ASP P  74       0.930 -83.863  95.382  0.00 97.00      PROA   
ATOM   1105  HN  ASP P  74       1.370 -83.116  95.881  0.00 97.00      PROA   
ATOM   1106  CA  ASP P  74      -0.132 -84.376  96.207  0.00 97.00      PROA   
ATOM   1107  HA  ASP P  74       0.196 -85.350  96.527  0.00 97.00      PROA   
ATOM   1108  CB  ASP P  74      -0.238 -83.444  97.472  0.00 97.00      PROA   
ATOM   1109  HB1 ASP P  74       0.505 -83.796  98.223  0.00 97.00      PROA   
ATOM   1110  HB2 ASP P  74      -1.238 -83.495  97.941  0.00 97.00      PROA   
ATOM   1111  CG  ASP P  74       0.113 -81.963  97.200  0.00 97.00      PROA   
ATOM   1112  OD1 ASP P  74       1.294 -81.668  96.873  0.00 97.00      PROA   
ATOM   1113  OD2 ASP P  74      -0.797 -81.105  97.327  0.00 97.00      PROA   
ATOM   1114  C   ASP P  74      -1.506 -84.504  95.524  0.00 97.00      PROA   
ATOM   1115  O   ASP P  74      -1.807 -83.776  94.577  0.00 97.00      PROA   
ATOM   1116  N   PRO P  75      -2.368 -85.429  95.941  0.00 97.00      PROA   
ATOM   1117  CD  PRO P  75      -1.991 -86.646  96.667  0.00 97.00      PROA   
ATOM   1118  HD1 PRO P  75      -1.726 -86.386  97.715  0.00 97.00      PROA   
ATOM   1119  HD2 PRO P  75      -1.129 -87.137  96.164  0.00 97.00      PROA   
ATOM   1120  CA  PRO P  75      -3.792 -85.385  95.653  0.00 97.00      PROA   
ATOM   1121  HA  PRO P  75      -4.015 -84.893  94.715  0.00 97.00      PROA   
ATOM   1122  CB  PRO P  75      -4.150 -86.880  95.596  0.00 97.00      PROA   
ATOM   1123  HB1 PRO P  75      -3.910 -87.263  94.581  0.00 97.00      PROA   
ATOM   1124  HB2 PRO P  75      -5.220 -87.092  95.784  0.00 97.00      PROA   
ATOM   1125  CG  PRO P  75      -3.224 -87.556  96.621  0.00 97.00      PROA   
ATOM   1126  HG1 PRO P  75      -3.720 -87.556  97.615  0.00 97.00      PROA   
ATOM   1127  HG2 PRO P  75      -2.980 -88.599  96.337  0.00 97.00      PROA   
ATOM   1128  C   PRO P  75      -4.562 -84.690  96.769  0.00 97.00      PROA   
ATOM   1129  O   PRO P  75      -5.134 -85.376  97.615  0.00 97.00      PROA   
ATOM   1130  N   ILE P  76      -4.650 -83.338  96.812  0.00 97.00      PROA   
ATOM   1131  HN  ILE P  76      -4.158 -82.745  96.176  0.00 97.00      PROA   
ATOM   1132  CA  ILE P  76      -5.529 -82.713  97.794  0.00 97.00      PROA   
ATOM   1133  HA  ILE P  76      -5.528 -83.324  98.686  0.00 97.00      PROA   
ATOM   1134  CB  ILE P  76      -5.094 -81.348  98.316  0.00 97.00      PROA   
ATOM   1135  HB  ILE P  76      -5.909 -80.930  98.955  0.00 97.00      PROA   
ATOM   1136  CG2 ILE P  76      -3.865 -81.551  99.233  0.00 97.00      PROA   
ATOM   1137 HG21 ILE P  76      -3.004 -81.932  98.646  0.00 97.00      PROA   
ATOM   1138 HG22 ILE P  76      -4.086 -82.271 100.048  0.00 97.00      PROA   
ATOM   1139 HG23 ILE P  76      -3.567 -80.584  99.689  0.00 97.00      PROA   
ATOM   1140  CG1 ILE P  76      -4.785 -80.334  97.197  0.00 97.00      PROA   
ATOM   1141 HG11 ILE P  76      -5.098 -80.745  96.218  0.00 97.00      PROA   
ATOM   1142 HG12 ILE P  76      -3.684 -80.182  97.151  0.00 97.00      PROA   
ATOM   1143  CD  ILE P  76      -5.490 -78.991  97.404  0.00 97.00      PROA   
ATOM   1144  HD1 ILE P  76      -5.166 -78.519  98.354  0.00 97.00      PROA   
ATOM   1145  HD2 ILE P  76      -6.592 -79.133  97.428  0.00 97.00      PROA   
ATOM   1146  HD3 ILE P  76      -5.251 -78.306  96.565  0.00 97.00      PROA   
ATOM   1147  C   ILE P  76      -6.968 -82.713  97.292  0.00 97.00      PROA   
ATOM   1148  O   ILE P  76      -7.393 -81.899  96.475  0.00 97.00      PROA   
ATOM   1149  N   GLN P  77      -7.756 -83.693  97.784  0.00 97.00      PROA   
ATOM   1150  HN  GLN P  77      -7.354 -84.392  98.370  0.00 97.00      PROA   
ATOM   1151  CA  GLN P  77      -9.106 -83.949  97.335  0.00 97.00      PROA   
ATOM   1152  HA  GLN P  77      -9.175 -83.719  96.289  0.00 97.00      PROA   
ATOM   1153  CB  GLN P  77      -9.442 -85.457  97.504  0.00 97.00      PROA   
ATOM   1154  HB1 GLN P  77     -10.331 -85.678  96.875  0.00 97.00      PROA   
ATOM   1155  HB2 GLN P  77      -9.704 -85.689  98.559  0.00 97.00      PROA   
ATOM   1156  CG  GLN P  77      -8.258 -86.376  97.094  0.00 97.00      PROA   
ATOM   1157  HG1 GLN P  77      -7.492 -86.399  97.897  0.00 97.00      PROA   
ATOM   1158  HG2 GLN P  77      -7.766 -85.990  96.180  0.00 97.00      PROA   
ATOM   1159  CD  GLN P  77      -8.717 -87.822  96.871  0.00 97.00      PROA   
ATOM   1160  OE1 GLN P  77      -9.393 -88.397  97.730  0.00 97.00      PROA   
ATOM   1161  NE2 GLN P  77      -8.329 -88.436  95.717  0.00 97.00      PROA   
ATOM   1162 HE21 GLN P  77      -7.731 -87.976  95.056  0.00 97.00      PROA   
ATOM   1163 HE22 GLN P  77      -8.627 -89.373  95.550  0.00 97.00      PROA   
ATOM   1164  C   GLN P  77     -10.080 -83.046  98.080  0.00 97.00      PROA   
ATOM   1165  O   GLN P  77     -10.304 -83.211  99.274  0.00 97.00      PROA   
ATOM   1166  N   LEU P  78     -10.661 -82.053  97.356  0.00 97.00      PROA   
ATOM   1167  HN  LEU P  78     -10.481 -82.001  96.375  0.00 97.00      PROA   
ATOM   1168  CA  LEU P  78     -11.476 -80.956  97.846  0.00 97.00      PROA   
ATOM   1169  HA  LEU P  78     -11.256 -80.787  98.890  0.00 97.00      PROA   
ATOM   1170  CB  LEU P  78     -11.167 -79.681  97.011  0.00 97.00      PROA   
ATOM   1171  HB1 LEU P  78     -11.450 -79.885  95.954  0.00 97.00      PROA   
ATOM   1172  HB2 LEU P  78     -10.066 -79.512  97.019  0.00 97.00      PROA   
ATOM   1173  CG  LEU P  78     -11.856 -78.365  97.448  0.00 97.00      PROA   
ATOM   1174  HG  LEU P  78     -12.922 -78.570  97.698  0.00 97.00      PROA   
ATOM   1175  CD1 LEU P  78     -11.177 -77.760  98.685  0.00 97.00      PROA   
ATOM   1176 HD11 LEU P  78     -10.135 -77.473  98.432  0.00 97.00      PROA   
ATOM   1177 HD12 LEU P  78     -11.150 -78.490  99.516  0.00 97.00      PROA   
ATOM   1178 HD13 LEU P  78     -11.722 -76.854  99.024  0.00 97.00      PROA   
ATOM   1179  CD2 LEU P  78     -11.859 -77.336  96.302  0.00 97.00      PROA   
ATOM   1180 HD21 LEU P  78     -12.406 -77.735  95.423  0.00 97.00      PROA   
ATOM   1181 HD22 LEU P  78     -10.818 -77.098  95.995  0.00 97.00      PROA   
ATOM   1182 HD23 LEU P  78     -12.355 -76.397  96.625  0.00 97.00      PROA   
ATOM   1183  C   LEU P  78     -12.950 -81.278  97.696  0.00 97.00      PROA   
ATOM   1184  O   LEU P  78     -13.381 -81.767  96.656  0.00 97.00      PROA   
ATOM   1185  N   GLU P  79     -13.762 -81.005  98.747  0.00 97.00      PROA   
ATOM   1186  HN  GLU P  79     -13.393 -80.642  99.600  0.00 97.00      PROA   
ATOM   1187  CA  GLU P  79     -15.173 -81.336  98.774  0.00 97.00      PROA   
ATOM   1188  HA  GLU P  79     -15.482 -81.763  97.829  0.00 97.00      PROA   
ATOM   1189  CB  GLU P  79     -15.474 -82.341  99.915  0.00 97.00      PROA   
ATOM   1190  HB1 GLU P  79     -16.567 -82.535  99.967  0.00 97.00      PROA   
ATOM   1191  HB2 GLU P  79     -15.168 -81.849 100.866  0.00 97.00      PROA   
ATOM   1192  CG  GLU P  79     -14.753 -83.704  99.767  0.00 97.00      PROA   
ATOM   1193  HG1 GLU P  79     -13.808 -83.585  99.196  0.00 97.00      PROA   
ATOM   1194  HG2 GLU P  79     -15.396 -84.421  99.217  0.00 97.00      PROA   
ATOM   1195  CD  GLU P  79     -14.345 -84.301 101.117  0.00 97.00      PROA   
ATOM   1196  OE1 GLU P  79     -13.713 -83.570 101.924  0.00 97.00      PROA   
ATOM   1197  OE2 GLU P  79     -14.591 -85.517 101.333  0.00 97.00      PROA   
ATOM   1198  C   GLU P  79     -16.019 -80.104  99.016  0.00 97.00      PROA   
ATOM   1199  O   GLU P  79     -15.803 -79.353  99.964  0.00 97.00      PROA   
ATOM   1200  N   VAL P  80     -17.067 -79.919  98.181  0.00  0.00      PROA   
ATOM   1201  HN  VAL P  80     -17.238 -80.543  97.422  0.00  0.00      PROA   
ATOM   1202  CA  VAL P  80     -18.023 -78.847  98.320  0.00  0.00      PROA   
ATOM   1203  HA  VAL P  80     -17.716 -78.206  99.127  0.00  0.00      PROA   
ATOM   1204  CB  VAL P  80     -18.174 -77.966  97.084  0.00  0.00      PROA   
ATOM   1205  HB  VAL P  80     -18.578 -78.548  96.227  0.00  0.00      PROA   
ATOM   1206  CG1 VAL P  80     -19.139 -76.801  97.400  0.00  0.00      PROA   
ATOM   1207 HG11 VAL P  80     -18.798 -76.267  98.312  0.00  0.00      PROA   
ATOM   1208 HG12 VAL P  80     -20.173 -77.168  97.565  0.00  0.00      PROA   
ATOM   1209 HG13 VAL P  80     -19.165 -76.072  96.566  0.00  0.00      PROA   
ATOM   1210  CG2 VAL P  80     -16.772 -77.438  96.698  0.00  0.00      PROA   
ATOM   1211 HG21 VAL P  80     -16.107 -78.263  96.368  0.00  0.00      PROA   
ATOM   1212 HG22 VAL P  80     -16.303 -76.926  97.563  0.00  0.00      PROA   
ATOM   1213 HG23 VAL P  80     -16.849 -76.709  95.866  0.00  0.00      PROA   
ATOM   1214  C   VAL P  80     -19.315 -79.525  98.703  0.00  0.00      PROA   
ATOM   1215  O   VAL P  80     -19.663 -80.573  98.160  0.00  0.00      PROA   
ATOM   1216  N   HSD P  81     -20.018 -78.946  99.705  0.00  0.00      PROA   
ATOM   1217  HN  HSD P  81     -19.727 -78.071 100.084  0.00  0.00      PROA   
ATOM   1218  CA  HSD P  81     -21.120 -79.560 100.401  0.00  0.00      PROA   
ATOM   1219  HA  HSD P  81     -21.504 -80.391  99.826  0.00  0.00      PROA   
ATOM   1220  CB  HSD P  81     -20.740 -80.022 101.828  0.00  0.00      PROA   
ATOM   1221  HB1 HSD P  81     -21.617 -80.437 102.369  0.00  0.00      PROA   
ATOM   1222  HB2 HSD P  81     -20.363 -79.150 102.408  0.00  0.00      PROA   
ATOM   1223  ND1 HSD P  81     -19.891 -82.417 101.680  0.00  0.00      PROA   
ATOM   1224  HD1 HSD P  81     -20.766 -82.841 101.438  0.00  0.00      PROA   
ATOM   1225  CG  HSD P  81     -19.665 -81.066 101.841  0.00  0.00      PROA   
ATOM   1226  CE1 HSD P  81     -18.719 -83.043 101.950  0.00  0.00      PROA   
ATOM   1227  HE1 HSD P  81     -18.604 -84.125 101.903  0.00  0.00      PROA   
ATOM   1228  NE2 HSD P  81     -17.767 -82.196 102.285  0.00  0.00      PROA   
ATOM   1229  CD2 HSD P  81     -18.364 -80.951 102.214  0.00  0.00      PROA   
ATOM   1230  HD2 HSD P  81     -17.801 -80.060 102.456  0.00  0.00      PROA   
ATOM   1231  C   HSD P  81     -22.205 -78.536 100.544  0.00  0.00      PROA   
ATOM   1232  O   HSD P  81     -22.019 -77.357 100.247  0.00  0.00      PROA   
ATOM   1233  N   ARG P  82     -23.387 -79.004 101.006  0.00  0.00      PROA   
ATOM   1234  HN  ARG P  82     -23.513 -79.974 101.199  0.00  0.00      PROA   
ATOM   1235  CA  ARG P  82     -24.511 -78.169 101.327  0.00  0.00      PROA   
ATOM   1236  HA  ARG P  82     -24.151 -77.174 101.550  0.00  0.00      PROA   
ATOM   1237  CB  ARG P  82     -25.551 -78.060 100.177  0.00  0.00      PROA   
ATOM   1238  HB1 ARG P  82     -25.018 -77.570  99.330  0.00  0.00      PROA   
ATOM   1239  HB2 ARG P  82     -26.375 -77.380 100.487  0.00  0.00      PROA   
ATOM   1240  CG  ARG P  82     -26.151 -79.377  99.641  0.00  0.00      PROA   
ATOM   1241  HG1 ARG P  82     -26.951 -79.721 100.333  0.00  0.00      PROA   
ATOM   1242  HG2 ARG P  82     -25.363 -80.162  99.620  0.00  0.00      PROA   
ATOM   1243  CD  ARG P  82     -26.728 -79.282  98.218  0.00  0.00      PROA   
ATOM   1244  HD1 ARG P  82     -27.228 -80.237  97.949  0.00  0.00      PROA   
ATOM   1245  HD2 ARG P  82     -25.915 -79.094  97.486  0.00  0.00      PROA   
ATOM   1246  NE  ARG P  82     -27.765 -78.199  98.159  0.00  0.00      PROA   
ATOM   1247  HE  ARG P  82     -28.633 -78.364  98.626  0.00  0.00      PROA   
ATOM   1248  CZ  ARG P  82     -27.580 -76.990  97.565  0.00  0.00      PROA   
ATOM   1249  NH1 ARG P  82     -26.439 -76.678  96.906  0.00  0.00      PROA   
ATOM   1250 HH11 ARG P  82     -26.334 -75.777  96.486  0.00  0.00      PROA   
ATOM   1251 HH12 ARG P  82     -25.700 -77.350  96.841  0.00  0.00      PROA   
ATOM   1252  NH2 ARG P  82     -28.571 -76.067  97.640  0.00  0.00      PROA   
ATOM   1253 HH21 ARG P  82     -28.451 -75.171  97.212  0.00  0.00      PROA   
ATOM   1254 HH22 ARG P  82     -29.417 -76.281  98.127  0.00  0.00      PROA   
ATOM   1255  C   ARG P  82     -25.083 -78.725 102.607  0.00  0.00      PROA   
ATOM   1256  O   ARG P  82     -25.073 -78.041 103.630  0.00  0.00      PROA   
ATOM   1257  N   GLY P  83     -25.560 -79.996 102.587  0.00  0.00      PROA   
ATOM   1258  HN  GLY P  83     -25.541 -80.519 101.738  0.00  0.00      PROA   
ATOM   1259  CA  GLY P  83     -26.113 -80.719 103.714  0.00  0.00      PROA   
ATOM   1260  HA1 GLY P  83     -25.459 -80.576 104.563  0.00  0.00      PROA   
ATOM   1261  HA2 GLY P  83     -26.188 -81.752 103.405  0.00  0.00      PROA   
ATOM   1262  C   GLY P  83     -27.488 -80.229 104.080  0.00  0.00      PROA   
ATOM   1263  O   GLY P  83     -27.780 -79.038 103.994  0.00  0.00      PROA   
ATOM   1264  N   TRP P  84     -28.367 -81.157 104.533  0.00  0.00      PROA   
ATOM   1265  HN  TRP P  84     -28.116 -82.116 104.637  0.00  0.00      PROA   
ATOM   1266  CA  TRP P  84     -29.742 -80.831 104.832  0.00  0.00      PROA   
ATOM   1267  HA  TRP P  84     -29.774 -79.885 105.355  0.00  0.00      PROA   
ATOM   1268  CB  TRP P  84     -30.660 -80.799 103.568  0.00  0.00      PROA   
ATOM   1269  HB1 TRP P  84     -31.722 -80.675 103.873  0.00  0.00      PROA   
ATOM   1270  HB2 TRP P  84     -30.574 -81.779 103.051  0.00  0.00      PROA   
ATOM   1271  CG  TRP P  84     -30.364 -79.716 102.581  0.00  0.00      PROA   
ATOM   1272  CD1 TRP P  84     -29.839 -79.853 101.323  0.00  0.00      PROA   
ATOM   1273  HD1 TRP P  84     -29.584 -80.792 100.855  0.00  0.00      PROA   
ATOM   1274  NE1 TRP P  84     -29.668 -78.620 100.759  0.00  0.00      PROA   
ATOM   1275  HE1 TRP P  84     -29.282 -78.456  99.878  0.00  0.00      PROA   
ATOM   1276  CE2 TRP P  84     -30.068 -77.653 101.635  0.00  0.00      PROA   
ATOM   1277  CD2 TRP P  84     -30.521 -78.305 102.803  0.00  0.00      PROA   
ATOM   1278  CE3 TRP P  84     -30.983 -77.548 103.877  0.00  0.00      PROA   
ATOM   1279  HE3 TRP P  84     -31.333 -78.014 104.786  0.00  0.00      PROA   
ATOM   1280  CZ3 TRP P  84     -30.979 -76.155 103.770  0.00  0.00      PROA   
ATOM   1281  HZ3 TRP P  84     -31.331 -75.559 104.600  0.00  0.00      PROA   
ATOM   1282  CZ2 TRP P  84     -30.065 -76.268 101.525  0.00  0.00      PROA   
ATOM   1283  HZ2 TRP P  84     -29.713 -75.766 100.636  0.00  0.00      PROA   
ATOM   1284  CH2 TRP P  84     -30.528 -75.526 102.613  0.00  0.00      PROA   
ATOM   1285  HH2 TRP P  84     -30.533 -74.447 102.556  0.00  0.00      PROA   
ATOM   1286  C   TRP P  84     -30.335 -81.876 105.736  0.00  0.00      PROA   
ATOM   1287  O   TRP P  84     -31.420 -81.648 106.265  0.00  0.00      PROA   
ATOM   1288  N   LEU P  85     -29.648 -83.025 105.964  0.00  0.00      PROA   
ATOM   1289  HN  LEU P  85     -28.761 -83.203 105.545  0.00  0.00      PROA   
ATOM   1290  CA  LEU P  85     -30.162 -84.067 106.826  0.00  0.00      PROA   
ATOM   1291  HA  LEU P  85     -30.795 -83.610 107.570  0.00  0.00      PROA   
ATOM   1292  CB  LEU P  85     -30.937 -85.209 106.113  0.00  0.00      PROA   
ATOM   1293  HB1 LEU P  85     -31.108 -86.065 106.805  0.00  0.00      PROA   
ATOM   1294  HB2 LEU P  85     -30.318 -85.581 105.267  0.00  0.00      PROA   
ATOM   1295  CG  LEU P  85     -32.340 -84.844 105.571  0.00  0.00      PROA   
ATOM   1296  HG  LEU P  85     -32.218 -84.030 104.821  0.00  0.00      PROA   
ATOM   1297  CD1 LEU P  85     -32.937 -86.064 104.853  0.00  0.00      PROA   
ATOM   1298 HD11 LEU P  85     -33.158 -86.875 105.579  0.00  0.00      PROA   
ATOM   1299 HD12 LEU P  85     -32.214 -86.458 104.111  0.00  0.00      PROA   
ATOM   1300 HD13 LEU P  85     -33.877 -85.782 104.335  0.00  0.00      PROA   
ATOM   1301  CD2 LEU P  85     -33.317 -84.354 106.659  0.00  0.00      PROA   
ATOM   1302 HD21 LEU P  85     -32.946 -83.432 107.144  0.00  0.00      PROA   
ATOM   1303 HD22 LEU P  85     -33.449 -85.133 107.440  0.00  0.00      PROA   
ATOM   1304 HD23 LEU P  85     -34.308 -84.133 106.209  0.00  0.00      PROA   
ATOM   1305  C   LEU P  85     -29.033 -84.711 107.574  0.00  0.00      PROA   
ATOM   1306  O   LEU P  85     -27.866 -84.642 107.190  0.00  0.00      PROA   
ATOM   1307  N   LEU P  86     -29.419 -85.365 108.690  0.00  0.00      PROA   
ATOM   1308  HN  LEU P  86     -30.379 -85.358 108.961  0.00  0.00      PROA   
ATOM   1309  CA  LEU P  86     -28.583 -86.143 109.553  0.00  0.00      PROA   
ATOM   1310  HA  LEU P  86     -27.838 -86.652 108.958  0.00  0.00      PROA   
ATOM   1311  CB  LEU P  86     -27.947 -85.290 110.683  0.00  0.00      PROA   
ATOM   1312  HB1 LEU P  86     -28.757 -84.759 111.231  0.00  0.00      PROA   
ATOM   1313  HB2 LEU P  86     -27.313 -84.514 110.199  0.00  0.00      PROA   
ATOM   1314  CG  LEU P  86     -27.067 -86.041 111.717  0.00  0.00      PROA   
ATOM   1315  HG  LEU P  86     -27.708 -86.782 112.247  0.00  0.00      PROA   
ATOM   1316  CD1 LEU P  86     -25.905 -86.816 111.061  0.00  0.00      PROA   
ATOM   1317 HD11 LEU P  86     -25.236 -86.118 110.515  0.00  0.00      PROA   
ATOM   1318 HD12 LEU P  86     -26.287 -87.573 110.346  0.00  0.00      PROA   
ATOM   1319 HD13 LEU P  86     -25.309 -87.341 111.837  0.00  0.00      PROA   
ATOM   1320  CD2 LEU P  86     -26.549 -85.070 112.796  0.00  0.00      PROA   
ATOM   1321 HD21 LEU P  86     -27.399 -84.560 113.295  0.00  0.00      PROA   
ATOM   1322 HD22 LEU P  86     -25.893 -84.299 112.337  0.00  0.00      PROA   
ATOM   1323 HD23 LEU P  86     -25.967 -85.621 113.564  0.00  0.00      PROA   
ATOM   1324  C   LEU P  86     -29.535 -87.149 110.139  0.00  0.00      PROA   
ATOM   1325  O   LEU P  86     -30.722 -86.875 110.292  0.00  0.00      PROA   
ATOM   1326  N   LEU P  87     -29.027 -88.351 110.473  0.00 97.00      PROA   
ATOM   1327  HN  LEU P  87     -28.065 -88.542 110.306  0.00 97.00      PROA   
ATOM   1328  CA  LEU P  87     -29.774 -89.392 111.135  0.00 97.00      PROA   
ATOM   1329  HA  LEU P  87     -30.817 -89.120 111.214  0.00 97.00      PROA   
ATOM   1330  CB  LEU P  87     -29.669 -90.735 110.377  0.00 97.00      PROA   
ATOM   1331  HB1 LEU P  87     -28.596 -91.003 110.261  0.00 97.00      PROA   
ATOM   1332  HB2 LEU P  87     -30.085 -90.598 109.353  0.00 97.00      PROA   
ATOM   1333  CG  LEU P  87     -30.402 -91.920 111.043  0.00 97.00      PROA   
ATOM   1334  HG  LEU P  87     -30.027 -92.033 112.085  0.00 97.00      PROA   
ATOM   1335  CD1 LEU P  87     -31.924 -91.708 111.113  0.00 97.00      PROA   
ATOM   1336 HD11 LEU P  87     -32.336 -91.550 110.094  0.00 97.00      PROA   
ATOM   1337 HD12 LEU P  87     -32.166 -90.825 111.737  0.00 97.00      PROA   
ATOM   1338 HD13 LEU P  87     -32.413 -92.598 111.560  0.00 97.00      PROA   
ATOM   1339  CD2 LEU P  87     -30.078 -93.229 110.315  0.00 97.00      PROA   
ATOM   1340 HD21 LEU P  87     -28.980 -93.387 110.265  0.00 97.00      PROA   
ATOM   1341 HD22 LEU P  87     -30.484 -93.206 109.282  0.00 97.00      PROA   
ATOM   1342 HD23 LEU P  87     -30.535 -94.076 110.867  0.00 97.00      PROA   
ATOM   1343  C   LEU P  87     -29.217 -89.536 112.531  0.00 97.00      PROA   
ATOM   1344  O   LEU P  87     -28.098 -89.999 112.738  0.00 97.00      PROA   
ATOM   1345  N   GLN P  88     -30.011 -89.140 113.543  0.00 97.00      PROA   
ATOM   1346  HN  GLN P  88     -30.926 -88.777 113.366  0.00 97.00      PROA   
ATOM   1347  CA  GLN P  88     -29.620 -89.173 114.930  0.00 97.00      PROA   
ATOM   1348  HA  GLN P  88     -28.554 -89.006 114.997  0.00 97.00      PROA   
ATOM   1349  CB  GLN P  88     -30.344 -88.065 115.737  0.00 97.00      PROA   
ATOM   1350  HB1 GLN P  88     -29.963 -88.093 116.779  0.00 97.00      PROA   
ATOM   1351  HB2 GLN P  88     -31.435 -88.279 115.754  0.00 97.00      PROA   
ATOM   1352  CG  GLN P  88     -30.119 -86.646 115.169  0.00 97.00      PROA   
ATOM   1353  HG1 GLN P  88     -30.490 -86.581 114.125  0.00 97.00      PROA   
ATOM   1354  HG2 GLN P  88     -29.033 -86.417 115.163  0.00 97.00      PROA   
ATOM   1355  CD  GLN P  88     -30.891 -85.595 115.983  0.00 97.00      PROA   
ATOM   1356  OE1 GLN P  88     -32.123 -85.622 116.054  0.00 97.00      PROA   
ATOM   1357  NE2 GLN P  88     -30.149 -84.612 116.567  0.00 97.00      PROA   
ATOM   1358 HE21 GLN P  88     -30.623 -83.812 116.931  0.00 97.00      PROA   
ATOM   1359 HE22 GLN P  88     -29.155 -84.614 116.474  0.00 97.00      PROA   
ATOM   1360  C   GLN P  88     -29.942 -90.541 115.504  0.00 97.00      PROA   
ATOM   1361  O   GLN P  88     -31.082 -90.991 115.474  0.00 97.00      PROA   
ATOM   1362  N   VAL P  89     -28.916 -91.257 116.018  0.00 97.00      PROA   
ATOM   1363  HN  VAL P  89     -27.993 -90.883 116.010  0.00 97.00      PROA   
ATOM   1364  CA  VAL P  89     -29.036 -92.641 116.442  0.00 97.00      PROA   
ATOM   1365  HA  VAL P  89     -30.062 -92.970 116.346  0.00 97.00      PROA   
ATOM   1366  CB  VAL P  89     -28.158 -93.551 115.584  0.00 97.00      PROA   
ATOM   1367  HB  VAL P  89     -27.099 -93.203 115.629  0.00 97.00      PROA   
ATOM   1368  CG1 VAL P  89     -28.213 -95.016 116.054  0.00 97.00      PROA   
ATOM   1369 HG11 VAL P  89     -29.262 -95.374 116.102  0.00 97.00      PROA   
ATOM   1370 HG12 VAL P  89     -27.734 -95.149 117.044  0.00 97.00      PROA   
ATOM   1371 HG13 VAL P  89     -27.662 -95.644 115.326  0.00 97.00      PROA   
ATOM   1372  CG2 VAL P  89     -28.629 -93.460 114.117  0.00 97.00      PROA   
ATOM   1373 HG21 VAL P  89     -28.408 -92.461 113.689  0.00 97.00      PROA   
ATOM   1374 HG22 VAL P  89     -29.721 -93.643 114.047  0.00 97.00      PROA   
ATOM   1375 HG23 VAL P  89     -28.107 -94.220 113.499  0.00 97.00      PROA   
ATOM   1376  C   VAL P  89     -28.657 -92.760 117.906  0.00 97.00      PROA   
ATOM   1377  O   VAL P  89     -27.685 -92.152 118.353  0.00 97.00      PROA   
ATOM   1378  N   SER P  90     -29.436 -93.558 118.689  0.00 97.00      PROA   
ATOM   1379  HN  SER P  90     -30.262 -93.957 118.296  0.00 97.00      PROA   
ATOM   1380  CA  SER P  90     -29.244 -93.776 120.122  0.00 97.00      PROA   
ATOM   1381  HA  SER P  90     -29.373 -92.819 120.610  0.00 97.00      PROA   
ATOM   1382  CB  SER P  90     -30.279 -94.766 120.720  0.00 97.00      PROA   
ATOM   1383  HB1 SER P  90     -30.096 -94.903 121.809  0.00 97.00      PROA   
ATOM   1384  HB2 SER P  90     -30.207 -95.760 120.234  0.00 97.00      PROA   
ATOM   1385  OG  SER P  90     -31.604 -94.267 120.601  0.00 97.00      PROA   
ATOM   1386  HG1 SER P  90     -31.764 -94.066 119.672  0.00 97.00      PROA   
ATOM   1387  C   SER P  90     -27.878 -94.310 120.530  0.00 97.00      PROA   
ATOM   1388  O   SER P  90     -27.285 -93.807 121.483  0.00 97.00      PROA   
ATOM   1389  N   SER P  91     -27.335 -95.327 119.820  0.00 97.00      PROA   
ATOM   1390  HN  SER P  91     -27.821 -95.740 119.056  0.00 97.00      PROA   
ATOM   1391  CA  SER P  91     -25.992 -95.815 120.081  0.00 97.00      PROA   
ATOM   1392  HA  SER P  91     -25.351 -94.943 120.076  0.00 97.00      PROA   
ATOM   1393  CB  SER P  91     -25.801 -96.543 121.441  0.00 97.00      PROA   
ATOM   1394  HB1 SER P  91     -25.053 -97.361 121.400  0.00 97.00      PROA   
ATOM   1395  HB2 SER P  91     -26.764 -96.987 121.773  0.00 97.00      PROA   
ATOM   1396  OG  SER P  91     -25.344 -95.614 122.418  0.00 97.00      PROA   
ATOM   1397  HG1 SER P  91     -26.019 -94.928 122.469  0.00 97.00      PROA   
ATOM   1398  C   SER P  91     -25.485 -96.652 118.936  0.00 97.00      PROA   
ATOM   1399  O   SER P  91     -26.243 -97.092 118.077  0.00 97.00      PROA   
ATOM   1400  N   ARG P  92     -24.146 -96.858 118.885  0.00 97.00      PROA   
ATOM   1401  HN  ARG P  92     -23.554 -96.488 119.598  0.00 97.00      PROA   
ATOM   1402  CA  ARG P  92     -23.475 -97.523 117.781  0.00 97.00      PROA   
ATOM   1403  HA  ARG P  92     -23.971 -97.251 116.857  0.00 97.00      PROA   
ATOM   1404  CB  ARG P  92     -21.983 -97.085 117.713  0.00 97.00      PROA   
ATOM   1405  HB1 ARG P  92     -21.587 -97.368 116.714  0.00 97.00      PROA   
ATOM   1406  HB2 ARG P  92     -21.390 -97.629 118.482  0.00 97.00      PROA   
ATOM   1407  CG  ARG P  92     -21.755 -95.574 117.954  0.00 97.00      PROA   
ATOM   1408  HG1 ARG P  92     -21.965 -95.344 119.022  0.00 97.00      PROA   
ATOM   1409  HG2 ARG P  92     -22.476 -94.982 117.347  0.00 97.00      PROA   
ATOM   1410  CD  ARG P  92     -20.317 -95.099 117.675  0.00 97.00      PROA   
ATOM   1411  HD1 ARG P  92     -19.575 -95.854 118.006  0.00 97.00      PROA   
ATOM   1412  HD2 ARG P  92     -20.102 -94.144 118.206  0.00 97.00      PROA   
ATOM   1413  NE  ARG P  92     -20.167 -94.903 116.198  0.00 97.00      PROA   
ATOM   1414  HE  ARG P  92     -19.976 -95.683 115.609  0.00 97.00      PROA   
ATOM   1415  CZ  ARG P  92     -20.579 -93.787 115.570  0.00 97.00      PROA   
ATOM   1416  NH1 ARG P  92     -20.901 -92.645 116.197  0.00 97.00      PROA   
ATOM   1417 HH11 ARG P  92     -20.438 -92.428 117.052  0.00 97.00      PROA   
ATOM   1418 HH12 ARG P  92     -21.169 -91.900 115.589  0.00 97.00      PROA   
ATOM   1419  NH2 ARG P  92     -20.603 -93.739 114.225  0.00 97.00      PROA   
ATOM   1420 HH21 ARG P  92     -20.149 -94.454 113.706  0.00 97.00      PROA   
ATOM   1421 HH22 ARG P  92     -20.666 -92.827 113.825  0.00 97.00      PROA   
ATOM   1422  C   ARG P  92     -23.540 -99.040 117.934  0.00 97.00      PROA   
ATOM   1423  O   ARG P  92     -23.377 -99.786 116.969  0.00 97.00      PROA   
ATOM   1424  N   VAL P  93     -23.810 -99.528 119.164  0.00 97.00      PROA   
ATOM   1425  HN  VAL P  93     -23.987 -98.913 119.925  0.00 97.00      PROA   
ATOM   1426  CA  VAL P  93     -23.916-100.931 119.488  0.00 97.00      PROA   
ATOM   1427  HA  VAL P  93     -24.269-101.462 118.617  0.00 97.00      PROA   
ATOM   1428  CB  VAL P  93     -22.633-101.590 120.022  0.00 97.00      PROA   
ATOM   1429  HB  VAL P  93     -22.872-102.627 120.359  0.00 97.00      PROA   
ATOM   1430  CG1 VAL P  93     -21.585-101.703 118.894  0.00 97.00      PROA   
ATOM   1431 HG11 VAL P  93     -21.259-100.694 118.566  0.00 97.00      PROA   
ATOM   1432 HG12 VAL P  93     -22.002-102.236 118.017  0.00 97.00      PROA   
ATOM   1433 HG13 VAL P  93     -20.689-102.252 119.255  0.00 97.00      PROA   
ATOM   1434  CG2 VAL P  93     -22.047-100.819 121.227  0.00 97.00      PROA   
ATOM   1435 HG21 VAL P  93     -22.758-100.793 122.077  0.00 97.00      PROA   
ATOM   1436 HG22 VAL P  93     -21.792 -99.776 120.943  0.00 97.00      PROA   
ATOM   1437 HG23 VAL P  93     -21.117-101.316 121.578  0.00 97.00      PROA   
ATOM   1438  C   VAL P  93     -25.001-101.018 120.528  0.00 97.00      PROA   
ATOM   1439  O   VAL P  93     -25.144-100.125 121.360  0.00 97.00      PROA   
ATOM   1440  N   LEU P  94     -25.808-102.103 120.465  0.00 97.00      PROA   
ATOM   1441  HN  LEU P  94     -25.698-102.781 119.745  0.00 97.00      PROA   
ATOM   1442  CA  LEU P  94     -26.846-102.423 121.415  0.00 97.00      PROA   
ATOM   1443  HA  LEU P  94     -26.563-102.067 122.398  0.00 97.00      PROA   
ATOM   1444  CB  LEU P  94     -28.268-101.904 121.050  0.00 97.00      PROA   
ATOM   1445  HB1 LEU P  94     -28.945-102.202 121.884  0.00 97.00      PROA   
ATOM   1446  HB2 LEU P  94     -28.642-102.391 120.124  0.00 97.00      PROA   
ATOM   1447  CG  LEU P  94     -28.425-100.370 120.891  0.00 97.00      PROA   
ATOM   1448  HG  LEU P  94     -27.703 -99.877 121.583  0.00 97.00      PROA   
ATOM   1449  CD1 LEU P  94     -28.158 -99.872 119.457  0.00 97.00      PROA   
ATOM   1450 HD11 LEU P  94     -28.914-100.295 118.761  0.00 97.00      PROA   
ATOM   1451 HD12 LEU P  94     -27.151-100.163 119.102  0.00 97.00      PROA   
ATOM   1452 HD13 LEU P  94     -28.227 -98.764 119.424  0.00 97.00      PROA   
ATOM   1453  CD2 LEU P  94     -29.834 -99.938 121.341  0.00 97.00      PROA   
ATOM   1454 HD21 LEU P  94     -29.986-100.193 122.410  0.00 97.00      PROA   
ATOM   1455 HD22 LEU P  94     -30.606-100.469 120.746  0.00 97.00      PROA   
ATOM   1456 HD23 LEU P  94     -29.970 -98.844 121.217  0.00 97.00      PROA   
ATOM   1457  C   LEU P  94     -26.893-103.935 121.442  0.00 97.00      PROA   
ATOM   1458  O   LEU P  94     -26.329-104.601 120.577  0.00 97.00      PROA   
ATOM   1459  N   THR P  95     -27.569-104.513 122.458  0.00 97.00      PROA   
ATOM   1460  HN  THR P  95     -27.908-103.954 123.215  0.00 97.00      PROA   
ATOM   1461  CA  THR P  95     -27.867-105.929 122.589  0.00 97.00      PROA   
ATOM   1462  HA  THR P  95     -27.214-106.487 121.936  0.00 97.00      PROA   
ATOM   1463  CB  THR P  95     -27.718-106.463 124.020  0.00 97.00      PROA   
ATOM   1464  HB  THR P  95     -28.665-106.363 124.603  0.00 97.00      PROA   
ATOM   1465  OG1 THR P  95     -26.731-105.740 124.740  0.00 97.00      PROA   
ATOM   1466  HG1 THR P  95     -27.143-104.885 124.912  0.00 97.00      PROA   
ATOM   1467  CG2 THR P  95     -27.269-107.928 124.001  0.00 97.00      PROA   
ATOM   1468 HG21 THR P  95     -26.277-108.016 123.510  0.00 97.00      PROA   
ATOM   1469 HG22 THR P  95     -27.995-108.568 123.464  0.00 97.00      PROA   
ATOM   1470 HG23 THR P  95     -27.174-108.298 125.044  0.00 97.00      PROA   
ATOM   1471  C   THR P  95     -29.306-106.108 122.138  0.00 97.00      PROA   
ATOM   1472  O   THR P  95     -30.070-105.154 122.047  0.00 97.00      PROA   
ATOM   1473  N   GLU P  96     -29.727-107.353 121.828  0.00 97.00      PROA   
ATOM   1474  HN  GLU P  96     -29.075-108.110 121.792  0.00 97.00      PROA   
ATOM   1475  CA  GLU P  96     -31.106-107.692 121.539  0.00 97.00      PROA   
ATOM   1476  HA  GLU P  96     -31.408-107.049 120.726  0.00 97.00      PROA   
ATOM   1477  CB  GLU P  96     -31.260-109.171 121.084  0.00 97.00      PROA   
ATOM   1478  HB1 GLU P  96     -30.546-109.357 120.249  0.00 97.00      PROA   
ATOM   1479  HB2 GLU P  96     -32.287-109.312 120.682  0.00 97.00      PROA   
ATOM   1480  CG  GLU P  96     -30.999-110.188 122.217  0.00 97.00      PROA   
ATOM   1481  HG1 GLU P  96     -31.599-109.934 123.112  0.00 97.00      PROA   
ATOM   1482  HG2 GLU P  96     -29.929-110.140 122.501  0.00 97.00      PROA   
ATOM   1483  CD  GLU P  96     -31.342-111.636 121.865  0.00 97.00      PROA   
ATOM   1484  OE1 GLU P  96     -32.182-111.879 120.961  0.00 97.00      PROA   
ATOM   1485  OE2 GLU P  96     -30.765-112.534 122.535  0.00 97.00      PROA   
ATOM   1486  C   GLU P  96     -32.027-107.406 122.725  0.00 97.00      PROA   
ATOM   1487  O   GLU P  96     -31.635-107.493 123.887  0.00 97.00      PROA   
ATOM   1488  N   GLY P  97     -33.290-107.020 122.446  0.00 97.00      PROA   
ATOM   1489  HN  GLY P  97     -33.577-106.940 121.491  0.00 97.00      PROA   
ATOM   1490  CA  GLY P  97     -34.281-106.714 123.463  0.00 97.00      PROA   
ATOM   1491  HA1 GLY P  97     -34.077-107.291 124.354  0.00 97.00      PROA   
ATOM   1492  HA2 GLY P  97     -35.249-106.943 123.046  0.00 97.00      PROA   
ATOM   1493  C   GLY P  97     -34.293-105.262 123.853  0.00 97.00      PROA   
ATOM   1494  O   GLY P  97     -35.326-104.750 124.277  0.00 97.00      PROA   
ATOM   1495  N   GLU P  98     -33.142-104.563 123.730  0.00 97.00      PROA   
ATOM   1496  HN  GLU P  98     -32.302-105.029 123.461  0.00 97.00      PROA   
ATOM   1497  CA  GLU P  98     -32.994-103.149 124.007  0.00 97.00      PROA   
ATOM   1498  HA  GLU P  98     -33.278-103.021 125.038  0.00 97.00      PROA   
ATOM   1499  CB  GLU P  98     -31.512-102.703 123.899  0.00 97.00      PROA   
ATOM   1500  HB1 GLU P  98     -31.457-101.595 123.990  0.00 97.00      PROA   
ATOM   1501  HB2 GLU P  98     -31.117-102.979 122.898  0.00 97.00      PROA   
ATOM   1502  CG  GLU P  98     -30.617-103.309 125.003  0.00 97.00      PROA   
ATOM   1503  HG1 GLU P  98     -30.582-104.417 124.914  0.00 97.00      PROA   
ATOM   1504  HG2 GLU P  98     -31.023-103.049 126.003  0.00 97.00      PROA   
ATOM   1505  CD  GLU P  98     -29.196-102.755 124.930  0.00 97.00      PROA   
ATOM   1506  OE1 GLU P  98     -28.250-103.574 124.947  0.00 97.00      PROA   
ATOM   1507  OE2 GLU P  98     -29.026-101.510 124.882  0.00 97.00      PROA   
ATOM   1508  C   GLU P  98     -33.851-102.244 123.119  0.00 97.00      PROA   
ATOM   1509  O   GLU P  98     -33.939-102.487 121.920  0.00 97.00      PROA   
ATOM   1510  N   PRO P  99     -34.491-101.188 123.613  0.00 97.00      PROA   
ATOM   1511  CD  PRO P  99     -34.850-101.032 125.022  0.00 97.00      PROA   
ATOM   1512  HD1 PRO P  99     -33.971-100.616 125.560  0.00 97.00      PROA   
ATOM   1513  HD2 PRO P  99     -35.162-101.998 125.479  0.00 97.00      PROA   
ATOM   1514  CA  PRO P  99     -35.020-100.099 122.798  0.00 97.00      PROA   
ATOM   1515  HA  PRO P  99     -35.770-100.529 122.153  0.00 97.00      PROA   
ATOM   1516  CB  PRO P  99     -35.631 -99.129 123.823  0.00 97.00      PROA   
ATOM   1517  HB1 PRO P  99     -36.506 -98.586 123.412  0.00 97.00      PROA   
ATOM   1518  HB2 PRO P  99     -34.873 -98.396 124.178  0.00 97.00      PROA   
ATOM   1519  CG  PRO P  99     -36.007-100.035 125.001  0.00 97.00      PROA   
ATOM   1520  HG1 PRO P  99     -36.116 -99.486 125.956  0.00 97.00      PROA   
ATOM   1521  HG2 PRO P  99     -36.951-100.577 124.768  0.00 97.00      PROA   
ATOM   1522  C   PRO P  99     -33.989 -99.401 121.919  0.00 97.00      PROA   
ATOM   1523  O   PRO P  99     -32.915 -99.064 122.411  0.00 97.00      PROA   
ATOM   1524  N   LEU P 100     -34.302 -99.140 120.631  0.00 97.00      PROA   
ATOM   1525  HN  LEU P 100     -35.168 -99.463 120.252  0.00 97.00      PROA   
ATOM   1526  CA  LEU P 100     -33.436 -98.359 119.766  0.00 97.00      PROA   
ATOM   1527  HA  LEU P 100     -32.657 -97.891 120.352  0.00 97.00      PROA   
ATOM   1528  CB  LEU P 100     -32.755 -99.246 118.689  0.00 97.00      PROA   
ATOM   1529  HB1 LEU P 100     -33.524 -99.896 118.222  0.00 97.00      PROA   
ATOM   1530  HB2 LEU P 100     -32.046 -99.920 119.217  0.00 97.00      PROA   
ATOM   1531  CG  LEU P 100     -31.986 -98.526 117.552  0.00 97.00      PROA   
ATOM   1532  HG  LEU P 100     -32.717 -97.944 116.944  0.00 97.00      PROA   
ATOM   1533  CD1 LEU P 100     -30.923 -97.544 118.073  0.00 97.00      PROA   
ATOM   1534 HD11 LEU P 100     -30.238 -98.063 118.774  0.00 97.00      PROA   
ATOM   1535 HD12 LEU P 100     -31.399 -96.695 118.602  0.00 97.00      PROA   
ATOM   1536 HD13 LEU P 100     -30.326 -97.141 117.229  0.00 97.00      PROA   
ATOM   1537  CD2 LEU P 100     -31.330 -99.557 116.614  0.00 97.00      PROA   
ATOM   1538 HD21 LEU P 100     -32.086-100.272 116.230  0.00 97.00      PROA   
ATOM   1539 HD22 LEU P 100     -30.550-100.127 117.162  0.00 97.00      PROA   
ATOM   1540 HD23 LEU P 100     -30.852 -99.046 115.752  0.00 97.00      PROA   
ATOM   1541  C   LEU P 100     -34.233 -97.241 119.139  0.00 97.00      PROA   
ATOM   1542  O   LEU P 100     -35.123 -97.478 118.332  0.00 97.00      PROA   
ATOM   1543  N   ALA P 101     -33.913 -95.971 119.481  0.00 97.00      PROA   
ATOM   1544  HN  ALA P 101     -33.212 -95.778 120.165  0.00 97.00      PROA   
ATOM   1545  CA  ALA P 101     -34.589 -94.811 118.940  0.00 97.00      PROA   
ATOM   1546  HA  ALA P 101     -35.512 -95.117 118.469  0.00 97.00      PROA   
ATOM   1547  CB  ALA P 101     -34.966 -93.814 120.052  0.00 97.00      PROA   
ATOM   1548  HB1 ALA P 101     -34.066 -93.435 120.578  0.00 97.00      PROA   
ATOM   1549  HB2 ALA P 101     -35.609 -94.325 120.803  0.00 97.00      PROA   
ATOM   1550  HB3 ALA P 101     -35.534 -92.954 119.643  0.00 97.00      PROA   
ATOM   1551  C   ALA P 101     -33.741 -94.135 117.874  0.00 97.00      PROA   
ATOM   1552  O   ALA P 101     -32.541 -93.921 118.027  0.00 97.00      PROA   
ATOM   1553  N   LEU P 102     -34.382 -93.811 116.730  0.00 97.00      PROA   
ATOM   1554  HN  LEU P 102     -35.334 -94.083 116.604  0.00 97.00      PROA   
ATOM   1555  CA  LEU P 102     -33.781 -93.186 115.573  0.00 97.00      PROA   
ATOM   1556  HA  LEU P 102     -32.750 -92.934 115.780  0.00 97.00      PROA   
ATOM   1557  CB  LEU P 102     -33.884 -94.098 114.320  0.00 97.00      PROA   
ATOM   1558  HB1 LEU P 102     -33.320 -93.642 113.478  0.00 97.00      PROA   
ATOM   1559  HB2 LEU P 102     -34.953 -94.172 114.017  0.00 97.00      PROA   
ATOM   1560  CG  LEU P 102     -33.392 -95.553 114.509  0.00 97.00      PROA   
ATOM   1561  HG  LEU P 102     -33.938 -96.013 115.367  0.00 97.00      PROA   
ATOM   1562  CD1 LEU P 102     -33.727 -96.393 113.266  0.00 97.00      PROA   
ATOM   1563 HD11 LEU P 102     -33.177 -95.999 112.385  0.00 97.00      PROA   
ATOM   1564 HD12 LEU P 102     -34.816 -96.360 113.051  0.00 97.00      PROA   
ATOM   1565 HD13 LEU P 102     -33.428 -97.449 113.433  0.00 97.00      PROA   
ATOM   1566  CD2 LEU P 102     -31.885 -95.622 114.801  0.00 97.00      PROA   
ATOM   1567 HD21 LEU P 102     -31.635 -95.037 115.709  0.00 97.00      PROA   
ATOM   1568 HD22 LEU P 102     -31.316 -95.212 113.941  0.00 97.00      PROA   
ATOM   1569 HD23 LEU P 102     -31.571 -96.676 114.959  0.00 97.00      PROA   
ATOM   1570  C   LEU P 102     -34.544 -91.916 115.261  0.00 97.00      PROA   
ATOM   1571  O   LEU P 102     -35.770 -91.903 115.289  0.00 97.00      PROA   
ATOM   1572  N   ARG P 103     -33.847 -90.802 114.938  0.00 97.00      PROA   
ATOM   1573  HN  ARG P 103     -32.853 -90.772 115.027  0.00 97.00      PROA   
ATOM   1574  CA  ARG P 103     -34.513 -89.627 114.415  0.00 97.00      PROA   
ATOM   1575  HA  ARG P 103     -35.504 -89.898 114.084  0.00 97.00      PROA   
ATOM   1576  CB  ARG P 103     -34.689 -88.502 115.470  0.00 97.00      PROA   
ATOM   1577  HB1 ARG P 103     -33.694 -88.173 115.840  0.00 97.00      PROA   
ATOM   1578  HB2 ARG P 103     -35.250 -88.916 116.337  0.00 97.00      PROA   
ATOM   1579  CG  ARG P 103     -35.447 -87.296 114.897  0.00 97.00      PROA   
ATOM   1580  HG1 ARG P 103     -36.452 -87.637 114.556  0.00 97.00      PROA   
ATOM   1581  HG2 ARG P 103     -34.885 -86.923 114.013  0.00 97.00      PROA   
ATOM   1582  CD  ARG P 103     -35.597 -86.086 115.811  0.00 97.00      PROA   
ATOM   1583  HD1 ARG P 103     -34.596 -85.695 116.094  0.00 97.00      PROA   
ATOM   1584  HD2 ARG P 103     -36.189 -86.307 116.723  0.00 97.00      PROA   
ATOM   1585  NE  ARG P 103     -36.345 -85.100 114.969  0.00 97.00      PROA   
ATOM   1586  HE  ARG P 103     -36.961 -85.434 114.258  0.00 97.00      PROA   
ATOM   1587  CZ  ARG P 103     -36.054 -83.797 114.881  0.00 97.00      PROA   
ATOM   1588  NH1 ARG P 103     -35.111 -83.174 115.593  0.00 97.00      PROA   
ATOM   1589 HH11 ARG P 103     -34.427 -83.689 116.093  0.00 97.00      PROA   
ATOM   1590 HH12 ARG P 103     -35.003 -82.201 115.372  0.00 97.00      PROA   
ATOM   1591  NH2 ARG P 103     -36.705 -83.042 113.982  0.00 97.00      PROA   
ATOM   1592 HH21 ARG P 103     -37.378 -83.466 113.378  0.00 97.00      PROA   
ATOM   1593 HH22 ARG P 103     -36.351 -82.119 113.841  0.00 97.00      PROA   
ATOM   1594  C   ARG P 103     -33.811 -89.064 113.195  0.00 97.00      PROA   
ATOM   1595  O   ARG P 103     -32.696 -88.566 113.265  0.00 97.00      PROA   
ATOM   1596  N   CYS P 104     -34.497 -89.052 112.031  0.00 97.00      PROA   
ATOM   1597  HN  CYS P 104     -35.361 -89.550 111.959  0.00 97.00      PROA   
ATOM   1598  CA  CYS P 104     -34.143 -88.230 110.887  0.00 97.00      PROA   
ATOM   1599  HA  CYS P 104     -33.090 -88.379 110.691  0.00 97.00      PROA   
ATOM   1600  CB  CYS P 104     -34.968 -88.641 109.642  0.00 97.00      PROA   
ATOM   1601  HB1 CYS P 104     -36.012 -88.271 109.733  0.00 97.00      PROA   
ATOM   1602  HB2 CYS P 104     -35.029 -89.753 109.634  0.00 97.00      PROA   
ATOM   1603  SG  CYS P 104     -34.230 -88.107 108.070  0.00 97.00      PROA   
ATOM   1604  C   CYS P 104     -34.377 -86.757 111.200  0.00 97.00      PROA   
ATOM   1605  O   CYS P 104     -35.426 -86.391 111.717  0.00 97.00      PROA   
ATOM   1606  N   HSD P 105     -33.391 -85.876 110.926  0.00 97.00      PROA   
ATOM   1607  HN  HSD P 105     -32.539 -86.177 110.502  0.00 97.00      PROA   
ATOM   1608  CA  HSD P 105     -33.372 -84.534 111.473  0.00 97.00      PROA   
ATOM   1609  HA  HSD P 105     -34.382 -84.168 111.606  0.00 97.00      PROA   
ATOM   1610  CB  HSD P 105     -32.671 -84.573 112.855  0.00 97.00      PROA   
ATOM   1611  HB1 HSD P 105     -31.915 -85.388 112.797  0.00 97.00      PROA   
ATOM   1612  HB2 HSD P 105     -33.410 -84.880 113.627  0.00 97.00      PROA   
ATOM   1613  ND1 HSD P 105     -32.485 -82.211 113.818  0.00 97.00      PROA   
ATOM   1614  HD1 HSD P 105     -33.398 -81.861 113.591  0.00 97.00      PROA   
ATOM   1615  CG  HSD P 105     -31.916 -83.374 113.348  0.00 97.00      PROA   
ATOM   1616  CE1 HSD P 105     -31.508 -81.528 114.463  0.00 97.00      PROA   
ATOM   1617  HE1 HSD P 105     -31.679 -80.565 114.944  0.00 97.00      PROA   
ATOM   1618  NE2 HSD P 105     -30.354 -82.163 114.432  0.00 97.00      PROA   
ATOM   1619  CD2 HSD P 105     -30.611 -83.322 113.724  0.00 97.00      PROA   
ATOM   1620  HD2 HSD P 105     -29.830 -84.058 113.580  0.00 97.00      PROA   
ATOM   1621  C   HSD P 105     -32.713 -83.601 110.488  0.00 97.00      PROA   
ATOM   1622  O   HSD P 105     -31.864 -84.014 109.707  0.00 97.00      PROA   
ATOM   1623  N   ALA P 106     -33.134 -82.316 110.462  0.00 97.00      PROA   
ATOM   1624  HN  ALA P 106     -33.744 -81.945 111.164  0.00 97.00      PROA   
ATOM   1625  CA  ALA P 106     -32.873 -81.417 109.363  0.00 97.00      PROA   
ATOM   1626  HA  ALA P 106     -32.309 -81.922 108.596  0.00 97.00      PROA   
ATOM   1627  CB  ALA P 106     -34.209 -80.922 108.774  0.00 97.00      PROA   
ATOM   1628  HB1 ALA P 106     -34.839 -80.485 109.578  0.00 97.00      PROA   
ATOM   1629  HB2 ALA P 106     -34.770 -81.783 108.348  0.00 97.00      PROA   
ATOM   1630  HB3 ALA P 106     -34.059 -80.171 107.973  0.00 97.00      PROA   
ATOM   1631  C   ALA P 106     -32.038 -80.252 109.825  0.00 97.00      PROA   
ATOM   1632  O   ALA P 106     -32.075 -79.868 110.990  0.00 97.00      PROA   
ATOM   1633  N   TRP P 107     -31.206 -79.680 108.917  0.00 97.00      PROA   
ATOM   1634  HN  TRP P 107     -31.113 -80.065 108.000  0.00 97.00      PROA   
ATOM   1635  CA  TRP P 107     -30.336 -78.567 109.254  0.00 97.00      PROA   
ATOM   1636  HA  TRP P 107     -29.782 -78.915 110.113  0.00 97.00      PROA   
ATOM   1637  CB  TRP P 107     -29.237 -78.281 108.183  0.00 97.00      PROA   
ATOM   1638  HB1 TRP P 107     -29.738 -78.194 107.193  0.00 97.00      PROA   
ATOM   1639  HB2 TRP P 107     -28.567 -79.166 108.141  0.00 97.00      PROA   
ATOM   1640  CG  TRP P 107     -28.405 -77.054 108.425  0.00 97.00      PROA   
ATOM   1641  CD1 TRP P 107     -28.287 -75.976 107.589  0.00 97.00      PROA   
ATOM   1642  HD1 TRP P 107     -28.608 -75.970 106.557  0.00 97.00      PROA   
ATOM   1643  NE1 TRP P 107     -27.733 -74.923 108.274  0.00 97.00      PROA   
ATOM   1644  HE1 TRP P 107     -27.426 -74.078 107.894  0.00 97.00      PROA   
ATOM   1645  CE2 TRP P 107     -27.486 -75.293 109.563  0.00 97.00      PROA   
ATOM   1646  CD2 TRP P 107     -27.850 -76.652 109.691  0.00 97.00      PROA   
ATOM   1647  CE3 TRP P 107     -27.661 -77.297 110.915  0.00 97.00      PROA   
ATOM   1648  HE3 TRP P 107     -27.885 -78.346 111.041  0.00 97.00      PROA   
ATOM   1649  CZ3 TRP P 107     -27.211 -76.552 112.007  0.00 97.00      PROA   
ATOM   1650  HZ3 TRP P 107     -27.094 -77.026 112.973  0.00 97.00      PROA   
ATOM   1651  CZ2 TRP P 107     -27.038 -74.551 110.648  0.00 97.00      PROA   
ATOM   1652  HZ2 TRP P 107     -26.812 -73.499 110.563  0.00 97.00      PROA   
ATOM   1653  CH2 TRP P 107     -26.925 -75.197 111.880  0.00 97.00      PROA   
ATOM   1654  HH2 TRP P 107     -26.606 -74.642 112.752  0.00 97.00      PROA   
ATOM   1655  C   TRP P 107     -31.074 -77.317 109.740  0.00 97.00      PROA   
ATOM   1656  O   TRP P 107     -31.757 -76.612 108.995  0.00 97.00      PROA   
ATOM   1657  N   LYS P 108     -30.927 -77.067 111.065  0.00 97.00      PROA   
ATOM   1658  HN  LYS P 108     -30.309 -77.652 111.582  0.00 97.00      PROA   
ATOM   1659  CA  LYS P 108     -31.583 -76.048 111.856  0.00 97.00      PROA   
ATOM   1660  HA  LYS P 108     -31.259 -76.239 112.866  0.00 97.00      PROA   
ATOM   1661  CB  LYS P 108     -31.113 -74.628 111.427  0.00 97.00      PROA   
ATOM   1662  HB1 LYS P 108     -31.590 -74.349 110.465  0.00 97.00      PROA   
ATOM   1663  HB2 LYS P 108     -30.016 -74.706 111.231  0.00 97.00      PROA   
ATOM   1664  CG  LYS P 108     -31.297 -73.509 112.473  0.00 97.00      PROA   
ATOM   1665  HG1 LYS P 108     -32.383 -73.332 112.627  0.00 97.00      PROA   
ATOM   1666  HG2 LYS P 108     -30.858 -72.574 112.057  0.00 97.00      PROA   
ATOM   1667  CD  LYS P 108     -30.638 -73.854 113.828  0.00 97.00      PROA   
ATOM   1668  HD1 LYS P 108     -29.632 -74.295 113.641  0.00 97.00      PROA   
ATOM   1669  HD2 LYS P 108     -31.262 -74.643 114.305  0.00 97.00      PROA   
ATOM   1670  CE  LYS P 108     -30.505 -72.715 114.856  0.00 97.00      PROA   
ATOM   1671  HE1 LYS P 108     -30.225 -73.139 115.848  0.00 97.00      PROA   
ATOM   1672  HE2 LYS P 108     -31.455 -72.157 114.978  0.00 97.00      PROA   
ATOM   1673  NZ  LYS P 108     -29.427 -71.764 114.488  0.00 97.00      PROA   
ATOM   1674  HZ1 LYS P 108     -28.579 -72.286 114.196  0.00 97.00      PROA   
ATOM   1675  HZ2 LYS P 108     -29.120 -71.243 115.329  0.00 97.00      PROA   
ATOM   1676  HZ3 LYS P 108     -29.725 -71.100 113.744  0.00 97.00      PROA   
ATOM   1677  C   LYS P 108     -33.094 -76.265 111.837  0.00 97.00      PROA   
ATOM   1678  O   LYS P 108     -33.874 -75.329 111.695  0.00 97.00      PROA   
ATOM   1679  N   ASP P 109     -33.497 -77.552 112.008  0.00 97.00      PROA   
ATOM   1680  HN  ASP P 109     -32.786 -78.229 112.183  0.00 97.00      PROA   
ATOM   1681  CA  ASP P 109     -34.794 -78.196 111.842  0.00 97.00      PROA   
ATOM   1682  HA  ASP P 109     -34.533 -79.020 111.200  0.00 97.00      PROA   
ATOM   1683  CB  ASP P 109     -35.335 -78.780 113.175  0.00 97.00      PROA   
ATOM   1684  HB1 ASP P 109     -36.432 -78.656 113.288  0.00 97.00      PROA   
ATOM   1685  HB2 ASP P 109     -34.847 -78.244 114.021  0.00 97.00      PROA   
ATOM   1686  CG  ASP P 109     -35.047 -80.267 113.349  0.00 97.00      PROA   
ATOM   1687  OD1 ASP P 109     -34.782 -80.999 112.364  0.00 97.00      PROA   
ATOM   1688  OD2 ASP P 109     -35.211 -80.706 114.511  0.00 97.00      PROA   
ATOM   1689  C   ASP P 109     -35.908 -77.510 111.069  0.00 97.00      PROA   
ATOM   1690  O   ASP P 109     -36.558 -76.577 111.537  0.00 97.00      PROA   
ATOM   1691  N   LYS P 110     -36.163 -78.026 109.844  0.00 97.00      PROA   
ATOM   1692  HN  LYS P 110     -35.677 -78.843 109.546  0.00 97.00      PROA   
ATOM   1693  CA  LYS P 110     -37.178 -77.550 108.933  0.00 97.00      PROA   
ATOM   1694  HA  LYS P 110     -37.789 -76.806 109.425  0.00 97.00      PROA   
ATOM   1695  CB  LYS P 110     -36.564 -76.986 107.620  0.00 97.00      PROA   
ATOM   1696  HB1 LYS P 110     -37.371 -76.539 107.000  0.00 97.00      PROA   
ATOM   1697  HB2 LYS P 110     -36.111 -77.820 107.038  0.00 97.00      PROA   
ATOM   1698  CG  LYS P 110     -35.454 -75.932 107.840  0.00 97.00      PROA   
ATOM   1699  HG1 LYS P 110     -35.100 -75.583 106.844  0.00 97.00      PROA   
ATOM   1700  HG2 LYS P 110     -34.587 -76.422 108.338  0.00 97.00      PROA   
ATOM   1701  CD  LYS P 110     -35.899 -74.727 108.693  0.00 97.00      PROA   
ATOM   1702  HD1 LYS P 110     -36.337 -75.103 109.639  0.00 97.00      PROA   
ATOM   1703  HD2 LYS P 110     -36.708 -74.169 108.174  0.00 97.00      PROA   
ATOM   1704  CE  LYS P 110     -34.765 -73.779 109.106  0.00 97.00      PROA   
ATOM   1705  HE1 LYS P 110     -33.950 -74.337 109.606  0.00 97.00      PROA   
ATOM   1706  HE2 LYS P 110     -35.144 -72.989 109.790  0.00 97.00      PROA   
ATOM   1707  NZ  LYS P 110     -34.159 -73.133 107.928  0.00 97.00      PROA   
ATOM   1708  HZ1 LYS P 110     -34.908 -72.724 107.334  0.00 97.00      PROA   
ATOM   1709  HZ2 LYS P 110     -33.643 -73.863 107.397  0.00 97.00      PROA   
ATOM   1710  HZ3 LYS P 110     -33.499 -72.391 108.235  0.00 97.00      PROA   
ATOM   1711  C   LYS P 110     -38.041 -78.756 108.638  0.00 97.00      PROA   
ATOM   1712  O   LYS P 110     -37.524 -79.864 108.522  0.00 97.00      PROA   
ATOM   1713  N   LEU P 111     -39.384 -78.575 108.556  0.00 97.00      PROA   
ATOM   1714  HN  LEU P 111     -39.782 -77.666 108.664  0.00 97.00      PROA   
ATOM   1715  CA  LEU P 111     -40.367 -79.645 108.518  0.00 97.00      PROA   
ATOM   1716  HA  LEU P 111     -40.102 -80.359 109.286  0.00 97.00      PROA   
ATOM   1717  CB  LEU P 111     -41.803 -79.111 108.810  0.00 97.00      PROA   
ATOM   1718  HB1 LEU P 111     -42.535 -79.939 108.667  0.00 97.00      PROA   
ATOM   1719  HB2 LEU P 111     -42.050 -78.314 108.075  0.00 97.00      PROA   
ATOM   1720  CG  LEU P 111     -42.078 -78.564 110.240  0.00 97.00      PROA   
ATOM   1721  HG  LEU P 111     -43.182 -78.392 110.287  0.00 97.00      PROA   
ATOM   1722  CD1 LEU P 111     -41.738 -79.591 111.335  0.00 97.00      PROA   
ATOM   1723 HD11 LEU P 111     -40.643 -79.769 111.372  0.00 97.00      PROA   
ATOM   1724 HD12 LEU P 111     -42.252 -80.555 111.138  0.00 97.00      PROA   
ATOM   1725 HD13 LEU P 111     -42.062 -79.211 112.327  0.00 97.00      PROA   
ATOM   1726  CD2 LEU P 111     -41.425 -77.202 110.546  0.00 97.00      PROA   
ATOM   1727 HD21 LEU P 111     -41.638 -76.474 109.736  0.00 97.00      PROA   
ATOM   1728 HD22 LEU P 111     -40.327 -77.309 110.665  0.00 97.00      PROA   
ATOM   1729 HD23 LEU P 111     -41.828 -76.798 111.499  0.00 97.00      PROA   
ATOM   1730  C   LEU P 111     -40.411 -80.427 107.209  0.00 97.00      PROA   
ATOM   1731  O   LEU P 111     -41.383 -80.359 106.459  0.00 97.00      PROA   
ATOM   1732  N   VAL P 112     -39.364 -81.238 106.928  0.00 97.00      PROA   
ATOM   1733  HN  VAL P 112     -38.529 -81.152 107.470  0.00 97.00      PROA   
ATOM   1734  CA  VAL P 112     -39.304 -82.150 105.800  0.00 97.00      PROA   
ATOM   1735  HA  VAL P 112     -39.417 -81.528 104.922  0.00 97.00      PROA   
ATOM   1736  CB  VAL P 112     -37.962 -82.872 105.649  0.00 97.00      PROA   
ATOM   1737  HB  VAL P 112     -38.017 -83.578 104.786  0.00 97.00      PROA   
ATOM   1738  CG1 VAL P 112     -36.883 -81.822 105.309  0.00 97.00      PROA   
ATOM   1739 HG11 VAL P 112     -36.726 -81.130 106.163  0.00 97.00      PROA   
ATOM   1740 HG12 VAL P 112     -37.191 -81.232 104.421  0.00 97.00      PROA   
ATOM   1741 HG13 VAL P 112     -35.917 -82.320 105.081  0.00 97.00      PROA   
ATOM   1742  CG2 VAL P 112     -37.587 -83.679 106.913  0.00 97.00      PROA   
ATOM   1743 HG21 VAL P 112     -38.373 -84.419 107.163  0.00 97.00      PROA   
ATOM   1744 HG22 VAL P 112     -37.439 -83.008 107.785  0.00 97.00      PROA   
ATOM   1745 HG23 VAL P 112     -36.638 -84.231 106.741  0.00 97.00      PROA   
ATOM   1746  C   VAL P 112     -40.452 -83.147 105.757  0.00 97.00      PROA   
ATOM   1747  O   VAL P 112     -40.903 -83.679 106.771  0.00 97.00      PROA   
ATOM   1748  N   TYR P 113     -40.956 -83.381 104.528  0.00 97.00      PROA   
ATOM   1749  HN  TYR P 113     -40.555 -82.927 103.735  0.00 97.00      PROA   
ATOM   1750  CA  TYR P 113     -42.093 -84.221 104.242  0.00 97.00      PROA   
ATOM   1751  HA  TYR P 113     -42.500 -84.581 105.175  0.00 97.00      PROA   
ATOM   1752  CB  TYR P 113     -43.255 -83.472 103.514  0.00 97.00      PROA   
ATOM   1753  HB1 TYR P 113     -43.704 -82.758 104.240  0.00 97.00      PROA   
ATOM   1754  HB2 TYR P 113     -44.056 -84.175 103.205  0.00 97.00      PROA   
ATOM   1755  CG  TYR P 113     -42.817 -82.655 102.316  0.00 97.00      PROA   
ATOM   1756  CD1 TYR P 113     -42.253 -81.376 102.486  0.00 97.00      PROA   
ATOM   1757  HD1 TYR P 113     -42.094 -80.989 103.482  0.00 97.00      PROA   
ATOM   1758  CE1 TYR P 113     -41.878 -80.606 101.380  0.00 97.00      PROA   
ATOM   1759  HE1 TYR P 113     -41.424 -79.637 101.528  0.00 97.00      PROA   
ATOM   1760  CZ  TYR P 113     -42.105 -81.087 100.085  0.00 97.00      PROA   
ATOM   1761  OH  TYR P 113     -41.706 -80.324  98.972  0.00 97.00      PROA   
ATOM   1762  HH  TYR P 113     -40.947 -79.801  99.249  0.00 97.00      PROA   
ATOM   1763  CD2 TYR P 113     -43.059 -83.114 101.009  0.00 97.00      PROA   
ATOM   1764  HD2 TYR P 113     -43.519 -84.077 100.858  0.00 97.00      PROA   
ATOM   1765  CE2 TYR P 113     -42.709 -82.334  99.898  0.00 97.00      PROA   
ATOM   1766  HE2 TYR P 113     -42.882 -82.705  98.898  0.00 97.00      PROA   
ATOM   1767  C   TYR P 113     -41.604 -85.446 103.505  0.00 97.00      PROA   
ATOM   1768  O   TYR P 113     -40.487 -85.480 103.008  0.00 97.00      PROA   
ATOM   1769  N   ASN P 114     -42.416 -86.523 103.479  0.00 97.00      PROA   
ATOM   1770  HN  ASN P 114     -43.311 -86.452 103.917  0.00 97.00      PROA   
ATOM   1771  CA  ASN P 114     -42.093 -87.801 102.861  0.00 97.00      PROA   
ATOM   1772  HA  ASN P 114     -42.903 -88.454 103.143  0.00 97.00      PROA   
ATOM   1773  CB  ASN P 114     -42.015 -87.732 101.304  0.00 97.00      PROA   
ATOM   1774  HB1 ASN P 114     -41.794 -88.732 100.875  0.00 97.00      PROA   
ATOM   1775  HB2 ASN P 114     -41.203 -87.037 101.003  0.00 97.00      PROA   
ATOM   1776  CG  ASN P 114     -43.310 -87.222 100.659  0.00 97.00      PROA   
ATOM   1777  OD1 ASN P 114     -43.276 -86.360  99.774  0.00 97.00      PROA   
ATOM   1778  ND2 ASN P 114     -44.482 -87.751 101.099  0.00 97.00      PROA   
ATOM   1779 HD21 ASN P 114     -45.317 -87.445 100.645  0.00 97.00      PROA   
ATOM   1780 HD22 ASN P 114     -44.482 -88.479 101.783  0.00 97.00      PROA   
ATOM   1781  C   ASN P 114     -40.841 -88.465 103.422  0.00 97.00      PROA   
ATOM   1782  O   ASN P 114     -39.929 -88.846 102.689  0.00 97.00      PROA   
ATOM   1783  N   VAL P 115     -40.781 -88.622 104.762  0.00 97.00      PROA   
ATOM   1784  HN  VAL P 115     -41.573 -88.396 105.325  0.00 97.00      PROA   
ATOM   1785  CA  VAL P 115     -39.626 -89.142 105.462  0.00 97.00      PROA   
ATOM   1786  HA  VAL P 115     -38.753 -88.766 104.952  0.00 97.00      PROA   
ATOM   1787  CB  VAL P 115     -39.530 -88.638 106.899  0.00 97.00      PROA   
ATOM   1788  HB  VAL P 115     -40.450 -88.917 107.461  0.00 97.00      PROA   
ATOM   1789  CG1 VAL P 115     -38.299 -89.236 107.619  0.00 97.00      PROA   
ATOM   1790 HG11 VAL P 115     -37.376 -89.025 107.038  0.00 97.00      PROA   
ATOM   1791 HG12 VAL P 115     -38.395 -90.333 107.748  0.00 97.00      PROA   
ATOM   1792 HG13 VAL P 115     -38.189 -88.781 108.626  0.00 97.00      PROA   
ATOM   1793  CG2 VAL P 115     -39.424 -87.098 106.855  0.00 97.00      PROA   
ATOM   1794 HG21 VAL P 115     -40.357 -86.638 106.470  0.00 97.00      PROA   
ATOM   1795 HG22 VAL P 115     -38.580 -86.789 106.202  0.00 97.00      PROA   
ATOM   1796 HG23 VAL P 115     -39.237 -86.696 107.873  0.00 97.00      PROA   
ATOM   1797  C   VAL P 115     -39.571 -90.657 105.388  0.00 97.00      PROA   
ATOM   1798  O   VAL P 115     -40.485 -91.361 105.801  0.00 97.00      PROA   
ATOM   1799  N   LEU P 116     -38.456 -91.183 104.847  0.00 97.00      PROA   
ATOM   1800  HN  LEU P 116     -37.754 -90.565 104.499  0.00 97.00      PROA   
ATOM   1801  CA  LEU P 116     -38.204 -92.593 104.661  0.00 97.00      PROA   
ATOM   1802  HA  LEU P 116     -39.062 -93.172 104.966  0.00 97.00      PROA   
ATOM   1803  CB  LEU P 116     -37.842 -92.910 103.187  0.00 97.00      PROA   
ATOM   1804  HB1 LEU P 116     -37.430 -93.939 103.089  0.00 97.00      PROA   
ATOM   1805  HB2 LEU P 116     -37.051 -92.196 102.869  0.00 97.00      PROA   
ATOM   1806  CG  LEU P 116     -39.018 -92.791 102.192  0.00 97.00      PROA   
ATOM   1807  HG  LEU P 116     -39.567 -91.842 102.398  0.00 97.00      PROA   
ATOM   1808  CD1 LEU P 116     -38.505 -92.727 100.742  0.00 97.00      PROA   
ATOM   1809 HD11 LEU P 116     -37.948 -93.657 100.495  0.00 97.00      PROA   
ATOM   1810 HD12 LEU P 116     -37.828 -91.859 100.608  0.00 97.00      PROA   
ATOM   1811 HD13 LEU P 116     -39.358 -92.627 100.038  0.00 97.00      PROA   
ATOM   1812  CD2 LEU P 116     -39.992 -93.969 102.354  0.00 97.00      PROA   
ATOM   1813 HD21 LEU P 116     -40.377 -94.015 103.392  0.00 97.00      PROA   
ATOM   1814 HD22 LEU P 116     -39.474 -94.925 102.127  0.00 97.00      PROA   
ATOM   1815 HD23 LEU P 116     -40.850 -93.860 101.658  0.00 97.00      PROA   
ATOM   1816  C   LEU P 116     -37.029 -93.008 105.510  0.00 97.00      PROA   
ATOM   1817  O   LEU P 116     -35.956 -92.423 105.432  0.00 97.00      PROA   
ATOM   1818  N   TYR P 117     -37.209 -94.065 106.330  0.00 97.00      PROA   
ATOM   1819  HN  TYR P 117     -38.121 -94.459 106.435  0.00 97.00      PROA   
ATOM   1820  CA  TYR P 117     -36.144 -94.726 107.058  0.00 97.00      PROA   
ATOM   1821  HA  TYR P 117     -35.285 -94.071 107.113  0.00 97.00      PROA   
ATOM   1822  CB  TYR P 117     -36.552 -95.126 108.501  0.00 97.00      PROA   
ATOM   1823  HB1 TYR P 117     -35.812 -95.826 108.945  0.00 97.00      PROA   
ATOM   1824  HB2 TYR P 117     -37.544 -95.628 108.494  0.00 97.00      PROA   
ATOM   1825  CG  TYR P 117     -36.633 -93.911 109.398  0.00 97.00      PROA   
ATOM   1826  CD1 TYR P 117     -35.580 -93.623 110.287  0.00 97.00      PROA   
ATOM   1827  HD1 TYR P 117     -34.698 -94.247 110.297  0.00 97.00      PROA   
ATOM   1828  CE1 TYR P 117     -35.665 -92.542 111.171  0.00 97.00      PROA   
ATOM   1829  HE1 TYR P 117     -34.855 -92.335 111.856  0.00 97.00      PROA   
ATOM   1830  CZ  TYR P 117     -36.807 -91.739 111.179  0.00 97.00      PROA   
ATOM   1831  OH  TYR P 117     -36.878 -90.671 112.087  0.00 97.00      PROA   
ATOM   1832  HH  TYR P 117     -37.775 -90.324 112.090  0.00 97.00      PROA   
ATOM   1833  CD2 TYR P 117     -37.780 -93.094 109.423  0.00 97.00      PROA   
ATOM   1834  HD2 TYR P 117     -38.602 -93.307 108.756  0.00 97.00      PROA   
ATOM   1835  CE2 TYR P 117     -37.865 -92.007 110.304  0.00 97.00      PROA   
ATOM   1836  HE2 TYR P 117     -38.745 -91.380 110.312  0.00 97.00      PROA   
ATOM   1837  C   TYR P 117     -35.710 -95.964 106.301  0.00 97.00      PROA   
ATOM   1838  O   TYR P 117     -36.537 -96.769 105.887  0.00 97.00      PROA   
ATOM   1839  N   TYR P 118     -34.381 -96.125 106.099  0.00 97.00      PROA   
ATOM   1840  HN  TYR P 118     -33.740 -95.441 106.444  0.00 97.00      PROA   
ATOM   1841  CA  TYR P 118     -33.769 -97.176 105.313  0.00 97.00      PROA   
ATOM   1842  HA  TYR P 118     -34.532 -97.830 104.931  0.00 97.00      PROA   
ATOM   1843  CB  TYR P 118     -32.851 -96.671 104.148  0.00 97.00      PROA   
ATOM   1844  HB1 TYR P 118     -32.426 -97.545 103.607  0.00 97.00      PROA   
ATOM   1845  HB2 TYR P 118     -32.007 -96.093 104.579  0.00 97.00      PROA   
ATOM   1846  CG  TYR P 118     -33.508 -95.761 103.126  0.00 97.00      PROA   
ATOM   1847  CD1 TYR P 118     -33.923 -94.465 103.474  0.00 97.00      PROA   
ATOM   1848  HD1 TYR P 118     -33.857 -94.134 104.495  0.00 97.00      PROA   
ATOM   1849  CE1 TYR P 118     -34.392 -93.571 102.509  0.00 97.00      PROA   
ATOM   1850  HE1 TYR P 118     -34.700 -92.586 102.818  0.00 97.00      PROA   
ATOM   1851  CZ  TYR P 118     -34.435 -93.945 101.163  0.00 97.00      PROA   
ATOM   1852  OH  TYR P 118     -34.871 -93.012 100.201  0.00 97.00      PROA   
ATOM   1853  HH  TYR P 118     -35.098 -92.209 100.685  0.00 97.00      PROA   
ATOM   1854  CD2 TYR P 118     -33.554 -96.123 101.764  0.00 97.00      PROA   
ATOM   1855  HD2 TYR P 118     -33.200 -97.095 101.460  0.00 97.00      PROA   
ATOM   1856  CE2 TYR P 118     -34.017 -95.227 100.788  0.00 97.00      PROA   
ATOM   1857  HE2 TYR P 118     -34.033 -95.521  99.749  0.00 97.00      PROA   
ATOM   1858  C   TYR P 118     -32.881 -97.995 106.222  0.00 97.00      PROA   
ATOM   1859  O   TYR P 118     -32.266 -97.470 107.146  0.00 97.00      PROA   
ATOM   1860  N   ARG P 119     -32.795 -99.320 105.965  0.00 97.00      PROA   
ATOM   1861  HN  ARG P 119     -33.348 -99.729 105.241  0.00 97.00      PROA   
ATOM   1862  CA  ARG P 119     -31.823-100.194 106.578  0.00 97.00      PROA   
ATOM   1863  HA  ARG P 119     -31.007 -99.590 106.940  0.00 97.00      PROA   
ATOM   1864  CB  ARG P 119     -32.361-101.005 107.787  0.00 97.00      PROA   
ATOM   1865  HB1 ARG P 119     -33.349-101.441 107.518  0.00 97.00      PROA   
ATOM   1866  HB2 ARG P 119     -32.519-100.280 108.617  0.00 97.00      PROA   
ATOM   1867  CG  ARG P 119     -31.411-102.131 108.250  0.00 97.00      PROA   
ATOM   1868  HG1 ARG P 119     -30.380-101.710 108.269  0.00 97.00      PROA   
ATOM   1869  HG2 ARG P 119     -31.422-102.964 107.514  0.00 97.00      PROA   
ATOM   1870  CD  ARG P 119     -31.656-102.703 109.651  0.00 97.00      PROA   
ATOM   1871  HD1 ARG P 119     -31.768-101.906 110.406  0.00 97.00      PROA   
ATOM   1872  HD2 ARG P 119     -30.787-103.327 109.947  0.00 97.00      PROA   
ATOM   1873  NE  ARG P 119     -32.841-103.612 109.654  0.00 97.00      PROA   
ATOM   1874  HE  ARG P 119     -32.679-104.596 109.642  0.00 97.00      PROA   
ATOM   1875  CZ  ARG P 119     -34.071-103.249 110.074  0.00 97.00      PROA   
ATOM   1876  NH1 ARG P 119     -34.480-101.982 110.126  0.00 97.00      PROA   
ATOM   1877 HH11 ARG P 119     -33.871-101.295 109.745  0.00 97.00      PROA   
ATOM   1878 HH12 ARG P 119     -35.447-101.806 110.289  0.00 97.00      PROA   
ATOM   1879  NH2 ARG P 119     -34.887-104.230 110.486  0.00 97.00      PROA   
ATOM   1880 HH21 ARG P 119     -34.461-105.128 110.584  0.00 97.00      PROA   
ATOM   1881 HH22 ARG P 119     -35.649-104.004 111.090  0.00 97.00      PROA   
ATOM   1882  C   ARG P 119     -31.248-101.111 105.524  0.00 97.00      PROA   
ATOM   1883  O   ARG P 119     -31.982-101.805 104.824  0.00 97.00      PROA   
ATOM   1884  N   ASN P 120     -29.898-101.130 105.395  0.00 97.00      PROA   
ATOM   1885  HN  ASN P 120     -29.342-100.567 106.007  0.00 97.00      PROA   
ATOM   1886  CA  ASN P 120     -29.149-101.989 104.489  0.00 97.00      PROA   
ATOM   1887  HA  ASN P 120     -28.121-101.662 104.550  0.00 97.00      PROA   
ATOM   1888  CB  ASN P 120     -29.198-103.485 104.915  0.00 97.00      PROA   
ATOM   1889  HB1 ASN P 120     -28.589-104.108 104.227  0.00 97.00      PROA   
ATOM   1890  HB2 ASN P 120     -30.248-103.847 104.897  0.00 97.00      PROA   
ATOM   1891  CG  ASN P 120     -28.613-103.635 106.326  0.00 97.00      PROA   
ATOM   1892  OD1 ASN P 120     -27.775-102.839 106.753  0.00 97.00      PROA   
ATOM   1893  ND2 ASN P 120     -29.091-104.659 107.085  0.00 97.00      PROA   
ATOM   1894 HD21 ASN P 120     -28.765-104.746 108.026  0.00 97.00      PROA   
ATOM   1895 HD22 ASN P 120     -29.730-105.316 106.689  0.00 97.00      PROA   
ATOM   1896  C   ASN P 120     -29.551-101.800 103.034  0.00 97.00      PROA   
ATOM   1897  O   ASN P 120     -29.810-102.758 102.309  0.00 97.00      PROA   
ATOM   1898  N   GLY P 121     -29.623-100.524 102.584  0.00 97.00      PROA   
ATOM   1899  HN  GLY P 121     -29.379 -99.776 103.196  0.00 97.00      PROA   
ATOM   1900  CA  GLY P 121     -30.033-100.151 101.239  0.00 97.00      PROA   
ATOM   1901  HA1 GLY P 121     -29.733-100.923 100.543  0.00 97.00      PROA   
ATOM   1902  HA2 GLY P 121     -29.571 -99.200 101.017  0.00 97.00      PROA   
ATOM   1903  C   GLY P 121     -31.521 -99.955 101.094  0.00 97.00      PROA   
ATOM   1904  O   GLY P 121     -31.959 -99.051 100.387  0.00 97.00      PROA   
ATOM   1905  N   LYS P 122     -32.347-100.800 101.742  0.00 97.00      PROA   
ATOM   1906  HN  LYS P 122     -31.973-101.522 102.322  0.00 97.00      PROA   
ATOM   1907  CA  LYS P 122     -33.784-100.778 101.557  0.00 97.00      PROA   
ATOM   1908  HA  LYS P 122     -33.990-100.395 100.567  0.00 97.00      PROA   
ATOM   1909  CB  LYS P 122     -34.393-102.207 101.584  0.00 97.00      PROA   
ATOM   1910  HB1 LYS P 122     -33.957-102.761 102.446  0.00 97.00      PROA   
ATOM   1911  HB2 LYS P 122     -34.081-102.733 100.656  0.00 97.00      PROA   
ATOM   1912  CG  LYS P 122     -35.925-102.228 101.719  0.00 97.00      PROA   
ATOM   1913  HG1 LYS P 122     -36.356-101.488 101.006  0.00 97.00      PROA   
ATOM   1914  HG2 LYS P 122     -36.191-101.910 102.753  0.00 97.00      PROA   
ATOM   1915  CD  LYS P 122     -36.605-103.577 101.467  0.00 97.00      PROA   
ATOM   1916  HD1 LYS P 122     -36.185-104.329 102.172  0.00 97.00      PROA   
ATOM   1917  HD2 LYS P 122     -36.375-103.904 100.428  0.00 97.00      PROA   
ATOM   1918  CE  LYS P 122     -38.123-103.451 101.667  0.00 97.00      PROA   
ATOM   1919  HE1 LYS P 122     -38.538-102.676 100.986  0.00 97.00      PROA   
ATOM   1920  HE2 LYS P 122     -38.351-103.161 102.715  0.00 97.00      PROA   
ATOM   1921  NZ  LYS P 122     -38.815-104.727 101.381  0.00 97.00      PROA   
ATOM   1922  HZ1 LYS P 122     -38.436-105.471 102.000  0.00 97.00      PROA   
ATOM   1923  HZ2 LYS P 122     -38.658-104.988 100.387  0.00 97.00      PROA   
ATOM   1924  HZ3 LYS P 122     -39.835-104.617 101.555  0.00 97.00      PROA   
ATOM   1925  C   LYS P 122     -34.528 -99.872 102.521  0.00 97.00      PROA   
ATOM   1926  O   LYS P 122     -34.386 -99.978 103.733  0.00 97.00      PROA   
ATOM   1927  N   ALA P 123     -35.407 -98.985 101.990  0.00 97.00      PROA   
ATOM   1928  HN  ALA P 123     -35.438 -98.828 101.006  0.00 97.00      PROA   
ATOM   1929  CA  ALA P 123     -36.421 -98.290 102.762  0.00 97.00      PROA   
ATOM   1930  HA  ALA P 123     -35.927 -97.742 103.545  0.00 97.00      PROA   
ATOM   1931  CB  ALA P 123     -37.170 -97.263 101.891  0.00 97.00      PROA   
ATOM   1932  HB1 ALA P 123     -37.707 -97.765 101.059  0.00 97.00      PROA   
ATOM   1933  HB2 ALA P 123     -36.446 -96.545 101.449  0.00 97.00      PROA   
ATOM   1934  HB3 ALA P 123     -37.899 -96.684 102.495  0.00 97.00      PROA   
ATOM   1935  C   ALA P 123     -37.420 -99.249 103.402  0.00 97.00      PROA   
ATOM   1936  O   ALA P 123     -37.979-100.118 102.734  0.00 97.00      PROA   
ATOM   1937  N   PHE P 124     -37.664 -99.115 104.728  0.00 97.00      PROA   
ATOM   1938  HN  PHE P 124     -37.192 -98.413 105.259  0.00 97.00      PROA   
ATOM   1939  CA  PHE P 124     -38.521-100.037 105.451  0.00 97.00      PROA   
ATOM   1940  HA  PHE P 124     -39.027-100.691 104.755  0.00 97.00      PROA   
ATOM   1941  CB  PHE P 124     -37.704-100.943 106.433  0.00 97.00      PROA   
ATOM   1942  HB1 PHE P 124     -36.845-101.382 105.879  0.00 97.00      PROA   
ATOM   1943  HB2 PHE P 124     -38.349-101.783 106.771  0.00 97.00      PROA   
ATOM   1944  CG  PHE P 124     -37.159-100.242 107.662  0.00 97.00      PROA   
ATOM   1945  CD1 PHE P 124     -35.974 -99.492 107.598  0.00 97.00      PROA   
ATOM   1946  HD1 PHE P 124     -35.465 -99.397 106.651  0.00 97.00      PROA   
ATOM   1947  CE1 PHE P 124     -35.468 -98.849 108.735  0.00 97.00      PROA   
ATOM   1948  HE1 PHE P 124     -34.567 -98.258 108.667  0.00 97.00      PROA   
ATOM   1949  CZ  PHE P 124     -36.140 -98.965 109.958  0.00 97.00      PROA   
ATOM   1950  HZ  PHE P 124     -35.765 -98.454 110.833  0.00 97.00      PROA   
ATOM   1951  CD2 PHE P 124     -37.808-100.372 108.904  0.00 97.00      PROA   
ATOM   1952  HD2 PHE P 124     -38.717-100.951 108.972  0.00 97.00      PROA   
ATOM   1953  CE2 PHE P 124     -37.306 -99.735 110.045  0.00 97.00      PROA   
ATOM   1954  HE2 PHE P 124     -37.826 -99.823 110.988  0.00 97.00      PROA   
ATOM   1955  C   PHE P 124     -39.622 -99.299 106.185  0.00 97.00      PROA   
ATOM   1956  O   PHE P 124     -40.598 -99.929 106.591  0.00 97.00      PROA   
ATOM   1957  N   LYS P 125     -39.532 -97.958 106.361  0.00 97.00      PROA   
ATOM   1958  HN  LYS P 125     -38.735 -97.440 106.063  0.00 97.00      PROA   
ATOM   1959  CA  LYS P 125     -40.588 -97.266 107.076  0.00 97.00      PROA   
ATOM   1960  HA  LYS P 125     -41.520 -97.776 106.874  0.00 97.00      PROA   
ATOM   1961  CB  LYS P 125     -40.333 -97.307 108.605  0.00 97.00      PROA   
ATOM   1962  HB1 LYS P 125     -40.049 -96.318 109.015  0.00 97.00      PROA   
ATOM   1963  HB2 LYS P 125     -39.451 -97.967 108.775  0.00 97.00      PROA   
ATOM   1964  CG  LYS P 125     -41.496 -97.938 109.394  0.00 97.00      PROA   
ATOM   1965  HG1 LYS P 125     -41.182 -98.069 110.454  0.00 97.00      PROA   
ATOM   1966  HG2 LYS P 125     -41.698 -98.951 108.981  0.00 97.00      PROA   
ATOM   1967  CD  LYS P 125     -42.797 -97.120 109.355  0.00 97.00      PROA   
ATOM   1968  HD1 LYS P 125     -43.563 -97.658 109.958  0.00 97.00      PROA   
ATOM   1969  HD2 LYS P 125     -43.169 -97.070 108.307  0.00 97.00      PROA   
ATOM   1970  CE  LYS P 125     -42.616 -95.703 109.906  0.00 97.00      PROA   
ATOM   1971  HE1 LYS P 125     -41.889 -95.125 109.295  0.00 97.00      PROA   
ATOM   1972  HE2 LYS P 125     -42.256 -95.743 110.955  0.00 97.00      PROA   
ATOM   1973  NZ  LYS P 125     -43.889 -94.955 109.887  0.00 97.00      PROA   
ATOM   1974  HZ1 LYS P 125     -44.670 -95.532 110.251  0.00 97.00      PROA   
ATOM   1975  HZ2 LYS P 125     -44.090 -94.668 108.904  0.00 97.00      PROA   
ATOM   1976  HZ3 LYS P 125     -43.782 -94.090 110.457  0.00 97.00      PROA   
ATOM   1977  C   LYS P 125     -40.789 -95.844 106.591  0.00 97.00      PROA   
ATOM   1978  O   LYS P 125     -39.908 -94.997 106.689  0.00 97.00      PROA   
ATOM   1979  N   PHE P 126     -42.011 -95.556 106.085  0.00 97.00      PROA   
ATOM   1980  HN  PHE P 126     -42.671 -96.293 105.960  0.00 97.00      PROA   
ATOM   1981  CA  PHE P 126     -42.440 -94.268 105.577  0.00 97.00      PROA   
ATOM   1982  HA  PHE P 126     -41.565 -93.681 105.337  0.00 97.00      PROA   
ATOM   1983  CB  PHE P 126     -43.240 -94.502 104.256  0.00 97.00      PROA   
ATOM   1984  HB1 PHE P 126     -44.013 -95.282 104.437  0.00 97.00      PROA   
ATOM   1985  HB2 PHE P 126     -42.553 -94.896 103.478  0.00 97.00      PROA   
ATOM   1986  CG  PHE P 126     -43.924 -93.281 103.693  0.00 97.00      PROA   
ATOM   1987  CD1 PHE P 126     -43.164 -92.230 103.155  0.00 97.00      PROA   
ATOM   1988  HD1 PHE P 126     -42.086 -92.279 103.174  0.00 97.00      PROA   
ATOM   1989  CE1 PHE P 126     -43.793 -91.121 102.581  0.00 97.00      PROA   
ATOM   1990  HE1 PHE P 126     -43.191 -90.343 102.139  0.00 97.00      PROA   
ATOM   1991  CZ  PHE P 126     -45.191 -91.038 102.562  0.00 97.00      PROA   
ATOM   1992  HZ  PHE P 126     -45.685 -90.186 102.121  0.00 97.00      PROA   
ATOM   1993  CD2 PHE P 126     -45.328 -93.196 103.654  0.00 97.00      PROA   
ATOM   1994  HD2 PHE P 126     -45.928 -94.004 104.046  0.00 97.00      PROA   
ATOM   1995  CE2 PHE P 126     -45.958 -92.076 103.102  0.00 97.00      PROA   
ATOM   1996  HE2 PHE P 126     -47.036 -92.022 103.070  0.00 97.00      PROA   
ATOM   1997  C   PHE P 126     -43.251 -93.464 106.593  0.00 97.00      PROA   
ATOM   1998  O   PHE P 126     -44.058 -94.012 107.332  0.00 97.00      PROA   
ATOM   1999  N   PHE P 127     -43.066 -92.121 106.613  0.00 97.00      PROA   
ATOM   2000  HN  PHE P 127     -42.322 -91.720 106.082  0.00 97.00      PROA   
ATOM   2001  CA  PHE P 127     -43.912 -91.162 107.303  0.00 97.00      PROA   
ATOM   2002  HA  PHE P 127     -44.861 -91.622 107.541  0.00 97.00      PROA   
ATOM   2003  CB  PHE P 127     -43.260 -90.545 108.571  0.00 97.00      PROA   
ATOM   2004  HB1 PHE P 127     -43.909 -89.752 109.002  0.00 97.00      PROA   
ATOM   2005  HB2 PHE P 127     -42.291 -90.071 108.299  0.00 97.00      PROA   
ATOM   2006  CG  PHE P 127     -42.988 -91.540 109.668  0.00 97.00      PROA   
ATOM   2007  CD1 PHE P 127     -43.936 -91.745 110.689  0.00 97.00      PROA   
ATOM   2008  HD1 PHE P 127     -44.901 -91.262 110.627  0.00 97.00      PROA   
ATOM   2009  CE1 PHE P 127     -43.611 -92.492 111.829  0.00 97.00      PROA   
ATOM   2010  HE1 PHE P 127     -44.328 -92.603 112.629  0.00 97.00      PROA   
ATOM   2011  CZ  PHE P 127     -42.331 -93.045 111.957  0.00 97.00      PROA   
ATOM   2012  HZ  PHE P 127     -42.068 -93.597 112.847  0.00 97.00      PROA   
ATOM   2013  CD2 PHE P 127     -41.709 -92.109 109.808  0.00 97.00      PROA   
ATOM   2014  HD2 PHE P 127     -40.958 -91.918 109.054  0.00 97.00      PROA   
ATOM   2015  CE2 PHE P 127     -41.379 -92.852 110.949  0.00 97.00      PROA   
ATOM   2016  HE2 PHE P 127     -40.384 -93.257 111.065  0.00 97.00      PROA   
ATOM   2017  C   PHE P 127     -44.176 -89.992 106.369  0.00 97.00      PROA   
ATOM   2018  O   PHE P 127     -43.297 -89.562 105.634  0.00 97.00      PROA   
ATOM   2019  N   HSD P 128     -45.400 -89.414 106.375  0.00 97.00      PROA   
ATOM   2020  HN  HSD P 128     -46.155 -89.807 106.897  0.00 97.00      PROA   
ATOM   2021  CA  HSD P 128     -45.698 -88.182 105.654  0.00 97.00      PROA   
ATOM   2022  HA  HSD P 128     -45.380 -88.341 104.632  0.00 97.00      PROA   
ATOM   2023  CB  HSD P 128     -47.213 -87.876 105.601  0.00 97.00      PROA   
ATOM   2024  HB1 HSD P 128     -47.420 -86.791 105.472  0.00 97.00      PROA   
ATOM   2025  HB2 HSD P 128     -47.687 -88.194 106.553  0.00 97.00      PROA   
ATOM   2026  ND1 HSD P 128     -47.939 -88.073 103.180  0.00 97.00      PROA   
ATOM   2027  HD1 HSD P 128     -47.620 -87.167 102.899  0.00 97.00      PROA   
ATOM   2028  CG  HSD P 128     -47.859 -88.600 104.453  0.00 97.00      PROA   
ATOM   2029  CE1 HSD P 128     -48.638 -88.961 102.430  0.00 97.00      PROA   
ATOM   2030  HE1 HSD P 128     -48.872 -88.798 101.378  0.00 97.00      PROA   
ATOM   2031  NE2 HSD P 128     -49.024 -90.008 103.132  0.00 97.00      PROA   
ATOM   2032  CD2 HSD P 128     -48.544 -89.775 104.409  0.00 97.00      PROA   
ATOM   2033  HD2 HSD P 128     -48.753 -90.488 105.197  0.00 97.00      PROA   
ATOM   2034  C   HSD P 128     -44.923 -86.954 106.108  0.00 97.00      PROA   
ATOM   2035  O   HSD P 128     -44.578 -86.113 105.283  0.00 97.00      PROA   
ATOM   2036  N   TRP P 129     -44.638 -86.823 107.421  0.00 97.00      PROA   
ATOM   2037  HN  TRP P 129     -44.909 -87.529 108.065  0.00 97.00      PROA   
ATOM   2038  CA  TRP P 129     -43.978 -85.672 108.008  0.00 97.00      PROA   
ATOM   2039  HA  TRP P 129     -43.557 -85.047 107.231  0.00 97.00      PROA   
ATOM   2040  CB  TRP P 129     -44.924 -84.830 108.915  0.00 97.00      PROA   
ATOM   2041  HB1 TRP P 129     -44.407 -83.891 109.213  0.00 97.00      PROA   
ATOM   2042  HB2 TRP P 129     -45.146 -85.393 109.848  0.00 97.00      PROA   
ATOM   2043  CG  TRP P 129     -46.234 -84.479 108.280  0.00 97.00      PROA   
ATOM   2044  CD1 TRP P 129     -46.521 -83.345 107.565  0.00 97.00      PROA   
ATOM   2045  HD1 TRP P 129     -45.822 -82.540 107.390  0.00 97.00      PROA   
ATOM   2046  NE1 TRP P 129     -47.819 -83.397 107.122  0.00 97.00      PROA   
ATOM   2047  HE1 TRP P 129     -48.318 -82.670 106.703  0.00 97.00      PROA   
ATOM   2048  CE2 TRP P 129     -48.400 -84.559 107.536  0.00 97.00      PROA   
ATOM   2049  CD2 TRP P 129     -47.437 -85.270 108.286  0.00 97.00      PROA   
ATOM   2050  CE3 TRP P 129     -47.785 -86.492 108.864  0.00 97.00      PROA   
ATOM   2051  HE3 TRP P 129     -47.083 -87.044 109.472  0.00 97.00      PROA   
ATOM   2052  CZ3 TRP P 129     -49.078 -86.988 108.664  0.00 97.00      PROA   
ATOM   2053  HZ3 TRP P 129     -49.369 -87.927 109.114  0.00 97.00      PROA   
ATOM   2054  CZ2 TRP P 129     -49.679 -85.054 107.328  0.00 97.00      PROA   
ATOM   2055  HZ2 TRP P 129     -50.412 -84.506 106.755  0.00 97.00      PROA   
ATOM   2056  CH2 TRP P 129     -50.005 -86.284 107.901  0.00 97.00      PROA   
ATOM   2057  HH2 TRP P 129     -51.000 -86.685 107.766  0.00 97.00      PROA   
ATOM   2058  C   TRP P 129     -42.846 -86.204 108.855  0.00 97.00      PROA   
ATOM   2059  O   TRP P 129     -42.725 -87.409 109.062  0.00 97.00      PROA   
ATOM   2060  N   ASN P 130     -41.958 -85.313 109.357  0.00 97.00      PROA   
ATOM   2061  HN  ASN P 130     -42.001 -84.348 109.103  0.00 97.00      PROA   
ATOM   2062  CA  ASN P 130     -40.890 -85.686 110.266  0.00 97.00      PROA   
ATOM   2063  HA  ASN P 130     -40.300 -86.422 109.739  0.00 97.00      PROA   
ATOM   2064  CB  ASN P 130     -39.993 -84.456 110.594  0.00 97.00      PROA   
ATOM   2065  HB1 ASN P 130     -40.537 -83.746 111.252  0.00 97.00      PROA   
ATOM   2066  HB2 ASN P 130     -39.729 -83.920 109.656  0.00 97.00      PROA   
ATOM   2067  CG  ASN P 130     -38.701 -84.866 111.297  0.00 97.00      PROA   
ATOM   2068  OD1 ASN P 130     -38.441 -84.469 112.432  0.00 97.00      PROA   
ATOM   2069  ND2 ASN P 130     -37.880 -85.703 110.612  0.00 97.00      PROA   
ATOM   2070 HD21 ASN P 130     -37.010 -85.952 111.040  0.00 97.00      PROA   
ATOM   2071 HD22 ASN P 130     -38.106 -85.983 109.681  0.00 97.00      PROA   
ATOM   2072  C   ASN P 130     -41.393 -86.352 111.553  0.00 97.00      PROA   
ATOM   2073  O   ASN P 130     -42.312 -85.871 112.213  0.00 97.00      PROA   
ATOM   2074  N   SER P 131     -40.780 -87.498 111.925  0.00 97.00      PROA   
ATOM   2075  HN  SER P 131     -40.028 -87.874 111.389  0.00 97.00      PROA   
ATOM   2076  CA  SER P 131     -41.175 -88.282 113.076  0.00 97.00      PROA   
ATOM   2077  HA  SER P 131     -41.413 -87.623 113.899  0.00 97.00      PROA   
ATOM   2078  CB  SER P 131     -42.371 -89.241 112.783  0.00 97.00      PROA   
ATOM   2079  HB1 SER P 131     -42.148 -89.841 111.876  0.00 97.00      PROA   
ATOM   2080  HB2 SER P 131     -43.265 -88.617 112.568  0.00 97.00      PROA   
ATOM   2081  OG  SER P 131     -42.695 -90.121 113.864  0.00 97.00      PROA   
ATOM   2082  HG1 SER P 131     -42.041 -90.830 113.860  0.00 97.00      PROA   
ATOM   2083  C   SER P 131     -39.970 -89.090 113.442  0.00 97.00      PROA   
ATOM   2084  O   SER P 131     -39.098 -89.305 112.611  0.00 97.00      PROA   
ATOM   2085  N   ASN P 132     -39.913 -89.582 114.700  0.00 97.00      PROA   
ATOM   2086  HN  ASN P 132     -40.660 -89.394 115.333  0.00 97.00      PROA   
ATOM   2087  CA  ASN P 132     -38.920 -90.539 115.141  0.00 97.00      PROA   
ATOM   2088  HA  ASN P 132     -37.969 -90.272 114.701  0.00 97.00      PROA   
ATOM   2089  CB  ASN P 132     -38.747 -90.544 116.697  0.00 97.00      PROA   
ATOM   2090  HB1 ASN P 132     -38.631 -89.502 117.062  0.00 97.00      PROA   
ATOM   2091  HB2 ASN P 132     -37.811 -91.091 116.945  0.00 97.00      PROA   
ATOM   2092  CG  ASN P 132     -39.882 -91.253 117.455  0.00 97.00      PROA   
ATOM   2093  OD1 ASN P 132     -39.842 -92.473 117.637  0.00 97.00      PROA   
ATOM   2094  ND2 ASN P 132     -40.898 -90.491 117.935  0.00 97.00      PROA   
ATOM   2095 HD21 ASN P 132     -41.627 -90.959 118.432  0.00 97.00      PROA   
ATOM   2096 HD22 ASN P 132     -40.896 -89.500 117.816  0.00 97.00      PROA   
ATOM   2097  C   ASN P 132     -39.306 -91.914 114.624  0.00 97.00      PROA   
ATOM   2098  O   ASN P 132     -40.434 -92.141 114.193  0.00 97.00      PROA   
ATOM   2099  N   LEU P 133     -38.361 -92.871 114.694  0.00 97.00      PROA   
ATOM   2100  HN  LEU P 133     -37.421 -92.643 114.940  0.00 97.00      PROA   
ATOM   2101  CA  LEU P 133     -38.661 -94.274 114.578  0.00 97.00      PROA   
ATOM   2102  HA  LEU P 133     -39.730 -94.430 114.587  0.00 97.00      PROA   
ATOM   2103  CB  LEU P 133     -38.062 -94.859 113.277  0.00 97.00      PROA   
ATOM   2104  HB1 LEU P 133     -36.954 -94.893 113.319  0.00 97.00      PROA   
ATOM   2105  HB2 LEU P 133     -38.325 -94.136 112.468  0.00 97.00      PROA   
ATOM   2106  CG  LEU P 133     -38.612 -96.234 112.836  0.00 97.00      PROA   
ATOM   2107  HG  LEU P 133     -39.722 -96.221 112.953  0.00 97.00      PROA   
ATOM   2108  CD1 LEU P 133     -38.302 -96.451 111.348  0.00 97.00      PROA   
ATOM   2109 HD11 LEU P 133     -37.203 -96.454 111.190  0.00 97.00      PROA   
ATOM   2110 HD12 LEU P 133     -38.742 -95.636 110.737  0.00 97.00      PROA   
ATOM   2111 HD13 LEU P 133     -38.714 -97.422 111.004  0.00 97.00      PROA   
ATOM   2112  CD2 LEU P 133     -38.051 -97.410 113.653  0.00 97.00      PROA   
ATOM   2113 HD21 LEU P 133     -38.391 -97.367 114.705  0.00 97.00      PROA   
ATOM   2114 HD22 LEU P 133     -36.940 -97.386 113.637  0.00 97.00      PROA   
ATOM   2115 HD23 LEU P 133     -38.389 -98.376 113.223  0.00 97.00      PROA   
ATOM   2116  C   LEU P 133     -38.075 -94.919 115.813  0.00 97.00      PROA   
ATOM   2117  O   LEU P 133     -36.864 -94.939 115.998  0.00 97.00      PROA   
ATOM   2118  N   THR P 134     -38.934 -95.474 116.701  0.00 97.00      PROA   
ATOM   2119  HN  THR P 134     -39.919 -95.416 116.564  0.00 97.00      PROA   
ATOM   2120  CA  THR P 134     -38.486 -96.143 117.912  0.00 97.00      PROA   
ATOM   2121  HA  THR P 134     -37.418 -96.024 118.029  0.00 97.00      PROA   
ATOM   2122  CB  THR P 134     -39.129 -95.621 119.193  0.00 97.00      PROA   
ATOM   2123  HB  THR P 134     -40.239 -95.685 119.128  0.00 97.00      PROA   
ATOM   2124  OG1 THR P 134     -38.760 -94.266 119.407  0.00 97.00      PROA   
ATOM   2125  HG1 THR P 134     -39.159 -93.751 118.700  0.00 97.00      PROA   
ATOM   2126  CG2 THR P 134     -38.634 -96.403 120.427  0.00 97.00      PROA   
ATOM   2127 HG21 THR P 134     -37.523 -96.388 120.464  0.00 97.00      PROA   
ATOM   2128 HG22 THR P 134     -38.981 -97.456 120.417  0.00 97.00      PROA   
ATOM   2129 HG23 THR P 134     -39.019 -95.925 121.353  0.00 97.00      PROA   
ATOM   2130  C   THR P 134     -38.762 -97.618 117.769  0.00 97.00      PROA   
ATOM   2131  O   THR P 134     -39.898 -98.047 117.582  0.00 97.00      PROA   
ATOM   2132  N   ILE P 135     -37.696 -98.438 117.868  0.00 97.00      PROA   
ATOM   2133  HN  ILE P 135     -36.779 -98.054 117.985  0.00 97.00      PROA   
ATOM   2134  CA  ILE P 135     -37.764 -99.881 117.831  0.00 97.00      PROA   
ATOM   2135  HA  ILE P 135     -38.648-100.191 117.293  0.00 97.00      PROA   
ATOM   2136  CB  ILE P 135     -36.524-100.488 117.166  0.00 97.00      PROA   
ATOM   2137  HB  ILE P 135     -35.631-100.130 117.728  0.00 97.00      PROA   
ATOM   2138  CG2 ILE P 135     -36.555-102.031 117.242  0.00 97.00      PROA   
ATOM   2139 HG21 ILE P 135     -37.450-102.431 116.720  0.00 97.00      PROA   
ATOM   2140 HG22 ILE P 135     -36.568-102.382 118.291  0.00 97.00      PROA   
ATOM   2141 HG23 ILE P 135     -35.648-102.457 116.767  0.00 97.00      PROA   
ATOM   2142  CG1 ILE P 135     -36.343-100.009 115.701  0.00 97.00      PROA   
ATOM   2143 HG11 ILE P 135     -36.736 -98.979 115.580  0.00 97.00      PROA   
ATOM   2144 HG12 ILE P 135     -36.938-100.665 115.029  0.00 97.00      PROA   
ATOM   2145  CD  ILE P 135     -34.872 -99.978 115.264  0.00 97.00      PROA   
ATOM   2146  HD1 ILE P 135     -34.355-100.931 115.506  0.00 97.00      PROA   
ATOM   2147  HD2 ILE P 135     -34.346 -99.159 115.798  0.00 97.00      PROA   
ATOM   2148  HD3 ILE P 135     -34.784 -99.790 114.174  0.00 97.00      PROA   
ATOM   2149  C   ILE P 135     -37.865-100.344 119.272  0.00 97.00      PROA   
ATOM   2150  O   ILE P 135     -36.919-100.213 120.038  0.00 97.00      PROA   
ATOM   2151  N   LEU P 136     -39.032-100.891 119.683  0.00 97.00      PROA   
ATOM   2152  HN  LEU P 136     -39.812-100.920 119.062  0.00 97.00      PROA   
ATOM   2153  CA  LEU P 136     -39.320-101.319 121.044  0.00 97.00      PROA   
ATOM   2154  HA  LEU P 136     -39.167-100.458 121.680  0.00 97.00      PROA   
ATOM   2155  CB  LEU P 136     -40.787-101.813 121.200  0.00 97.00      PROA   
ATOM   2156  HB1 LEU P 136     -40.914-102.220 122.229  0.00 97.00      PROA   
ATOM   2157  HB2 LEU P 136     -40.977-102.640 120.483  0.00 97.00      PROA   
ATOM   2158  CG  LEU P 136     -41.908-100.746 121.034  0.00 97.00      PROA   
ATOM   2159  HG  LEU P 136     -42.855-101.253 121.346  0.00 97.00      PROA   
ATOM   2160  CD1 LEU P 136     -41.715 -99.543 121.974  0.00 97.00      PROA   
ATOM   2161 HD11 LEU P 136     -40.824 -98.953 121.672  0.00 97.00      PROA   
ATOM   2162 HD12 LEU P 136     -41.578 -99.885 123.021  0.00 97.00      PROA   
ATOM   2163 HD13 LEU P 136     -42.603 -98.878 121.932  0.00 97.00      PROA   
ATOM   2164  CD2 LEU P 136     -42.139-100.274 119.584  0.00 97.00      PROA   
ATOM   2165 HD21 LEU P 136     -42.227-101.141 118.897  0.00 97.00      PROA   
ATOM   2166 HD22 LEU P 136     -41.308 -99.623 119.246  0.00 97.00      PROA   
ATOM   2167 HD23 LEU P 136     -43.076 -99.681 119.527  0.00 97.00      PROA   
ATOM   2168  C   LEU P 136     -38.389-102.395 121.586  0.00 97.00      PROA   
ATOM   2169  O   LEU P 136     -37.990-102.347 122.749  0.00 97.00      PROA   
ATOM   2170  N   LYS P 137     -38.026-103.392 120.751  0.00 97.00      PROA   
ATOM   2171  HN  LYS P 137     -38.394-103.433 119.828  0.00 97.00      PROA   
ATOM   2172  CA  LYS P 137     -37.019-104.375 121.087  0.00 97.00      PROA   
ATOM   2173  HA  LYS P 137     -36.382-103.990 121.873  0.00 97.00      PROA   
ATOM   2174  CB  LYS P 137     -37.636-105.723 121.545  0.00 97.00      PROA   
ATOM   2175  HB1 LYS P 137     -36.835-106.489 121.627  0.00 97.00      PROA   
ATOM   2176  HB2 LYS P 137     -38.359-106.074 120.776  0.00 97.00      PROA   
ATOM   2177  CG  LYS P 137     -38.358-105.644 122.904  0.00 97.00      PROA   
ATOM   2178  HG1 LYS P 137     -39.201-104.922 122.840  0.00 97.00      PROA   
ATOM   2179  HG2 LYS P 137     -37.641-105.245 123.652  0.00 97.00      PROA   
ATOM   2180  CD  LYS P 137     -38.895-107.010 123.369  0.00 97.00      PROA   
ATOM   2181  HD1 LYS P 137     -38.061-107.748 123.359  0.00 97.00      PROA   
ATOM   2182  HD2 LYS P 137     -39.650-107.359 122.630  0.00 97.00      PROA   
ATOM   2183  CE  LYS P 137     -39.546-107.002 124.760  0.00 97.00      PROA   
ATOM   2184  HE1 LYS P 137     -39.941-108.016 124.995  0.00 97.00      PROA   
ATOM   2185  HE2 LYS P 137     -40.375-106.268 124.819  0.00 97.00      PROA   
ATOM   2186  NZ  LYS P 137     -38.540-106.674 125.796  0.00 97.00      PROA   
ATOM   2187  HZ1 LYS P 137     -38.409-105.645 125.885  0.00 97.00      PROA   
ATOM   2188  HZ2 LYS P 137     -37.640-107.107 125.506  0.00 97.00      PROA   
ATOM   2189  HZ3 LYS P 137     -38.826-107.082 126.709  0.00 97.00      PROA   
ATOM   2190  C   LYS P 137     -36.146-104.606 119.874  0.00 97.00      PROA   
ATOM   2191  O   LYS P 137     -36.603-105.133 118.862  0.00 97.00      PROA   
ATOM   2192  N   THR P 138     -34.846-104.224 119.938  0.00 97.00      PROA   
ATOM   2193  HN  THR P 138     -34.504-103.724 120.736  0.00 97.00      PROA   
ATOM   2194  CA  THR P 138     -33.899-104.426 118.850  0.00 97.00      PROA   
ATOM   2195  HA  THR P 138     -34.450-104.260 117.935  0.00 97.00      PROA   
ATOM   2196  CB  THR P 138     -32.741-103.426 118.838  0.00 97.00      PROA   
ATOM   2197  HB  THR P 138     -33.155-102.419 119.080  0.00 97.00      PROA   
ATOM   2198  OG1 THR P 138     -32.138-103.338 117.552  0.00 97.00      PROA   
ATOM   2199  HG1 THR P 138     -31.413-102.720 117.661  0.00 97.00      PROA   
ATOM   2200  CG2 THR P 138     -31.644-103.769 119.857  0.00 97.00      PROA   
ATOM   2201 HG21 THR P 138     -31.113-104.706 119.586  0.00 97.00      PROA   
ATOM   2202 HG22 THR P 138     -32.075-103.889 120.870  0.00 97.00      PROA   
ATOM   2203 HG23 THR P 138     -30.891-102.953 119.899  0.00 97.00      PROA   
ATOM   2204  C   THR P 138     -33.425-105.869 118.816  0.00 97.00      PROA   
ATOM   2205  O   THR P 138     -33.698-106.661 119.709  0.00 97.00      PROA   
ATOM   2206  N   ASN P 139     -32.758-106.266 117.715  0.00 97.00      PROA   
ATOM   2207  HN  ASN P 139     -32.469-105.597 117.037  0.00 97.00      PROA   
ATOM   2208  CA  ASN P 139     -32.460-107.655 117.451  0.00 97.00      PROA   
ATOM   2209  HA  ASN P 139     -31.978-108.069 118.327  0.00 97.00      PROA   
ATOM   2210  CB  ASN P 139     -33.743-108.481 117.123  0.00 97.00      PROA   
ATOM   2211  HB1 ASN P 139     -34.384-108.526 118.030  0.00 97.00      PROA   
ATOM   2212  HB2 ASN P 139     -33.489-109.527 116.855  0.00 97.00      PROA   
ATOM   2213  CG  ASN P 139     -34.529-107.855 115.962  0.00 97.00      PROA   
ATOM   2214  OD1 ASN P 139     -34.153-108.016 114.798  0.00 97.00      PROA   
ATOM   2215  ND2 ASN P 139     -35.651-107.149 116.272  0.00 97.00      PROA   
ATOM   2216 HD21 ASN P 139     -36.204-106.784 115.524  0.00 97.00      PROA   
ATOM   2217 HD22 ASN P 139     -35.908-106.999 117.226  0.00 97.00      PROA   
ATOM   2218  C   ASN P 139     -31.448-107.686 116.324  0.00 97.00      PROA   
ATOM   2219  O   ASN P 139     -31.110-106.653 115.751  0.00 97.00      PROA   
ATOM   2220  N   MET P 140     -30.932-108.887 115.969  0.00 97.00      PROA   
ATOM   2221  HN  MET P 140     -31.165-109.712 116.482  0.00 97.00      PROA   
ATOM   2222  CA  MET P 140     -29.971-109.083 114.894  0.00 97.00      PROA   
ATOM   2223  HA  MET P 140     -29.091-108.508 115.148  0.00 97.00      PROA   
ATOM   2224  CB  MET P 140     -29.552-110.570 114.800  0.00 97.00      PROA   
ATOM   2225  HB1 MET P 140     -30.440-111.196 114.561  0.00 97.00      PROA   
ATOM   2226  HB2 MET P 140     -29.203-110.870 115.814  0.00 97.00      PROA   
ATOM   2227  CG  MET P 140     -28.436-110.858 113.775  0.00 97.00      PROA   
ATOM   2228  HG1 MET P 140     -27.531-110.285 114.078  0.00 97.00      PROA   
ATOM   2229  HG2 MET P 140     -28.739-110.472 112.780  0.00 97.00      PROA   
ATOM   2230  SD  MET P 140     -28.021-112.620 113.585  0.00 97.00      PROA   
ATOM   2231  CE  MET P 140     -27.452-112.921 115.283  0.00 97.00      PROA   
ATOM   2232  HE1 MET P 140     -28.283-112.824 116.014  0.00 97.00      PROA   
ATOM   2233  HE2 MET P 140     -26.650-112.206 115.565  0.00 97.00      PROA   
ATOM   2234  HE3 MET P 140     -27.051-113.950 115.391  0.00 97.00      PROA   
ATOM   2235  C   MET P 140     -30.444-108.579 113.534  0.00 97.00      PROA   
ATOM   2236  O   MET P 140     -29.667-108.014 112.768  0.00 97.00      PROA   
ATOM   2237  N   SER P 141     -31.752-108.707 113.212  0.00 97.00      PROA   
ATOM   2238  HN  SER P 141     -32.398-109.108 113.857  0.00 97.00      PROA   
ATOM   2239  CA  SER P 141     -32.291-108.306 111.920  0.00 97.00      PROA   
ATOM   2240  HA  SER P 141     -31.568-108.533 111.147  0.00 97.00      PROA   
ATOM   2241  CB  SER P 141     -33.615-109.059 111.609  0.00 97.00      PROA   
ATOM   2242  HB1 SER P 141     -34.430-108.737 112.293  0.00 97.00      PROA   
ATOM   2243  HB2 SER P 141     -33.447-110.145 111.775  0.00 97.00      PROA   
ATOM   2244  OG  SER P 141     -34.026-108.890 110.253  0.00 97.00      PROA   
ATOM   2245  HG1 SER P 141     -34.168-107.948 110.120  0.00 97.00      PROA   
ATOM   2246  C   SER P 141     -32.569-106.810 111.899  0.00 97.00      PROA   
ATOM   2247  O   SER P 141     -33.040-106.284 110.898  0.00 97.00      PROA   
ATOM   2248  N   HSD P 142     -32.238-106.092 112.994  0.00 97.00      PROA   
ATOM   2249  HN  HSD P 142     -31.932-106.574 113.812  0.00 97.00      PROA   
ATOM   2250  CA  HSD P 142     -32.253-104.646 113.087  0.00 97.00      PROA   
ATOM   2251  HA  HSD P 142     -32.690-104.231 112.197  0.00 97.00      PROA   
ATOM   2252  CB  HSD P 142     -33.114-104.153 114.276  0.00 97.00      PROA   
ATOM   2253  HB1 HSD P 142     -32.873-103.096 114.523  0.00 97.00      PROA   
ATOM   2254  HB2 HSD P 142     -32.914-104.763 115.181  0.00 97.00      PROA   
ATOM   2255  ND1 HSD P 142     -35.464-103.172 114.164  0.00 97.00      PROA   
ATOM   2256  HD1 HSD P 142     -35.281-102.358 114.718  0.00 97.00      PROA   
ATOM   2257  CG  HSD P 142     -34.584-104.207 113.930  0.00 97.00      PROA   
ATOM   2258  CE1 HSD P 142     -36.629-103.491 113.552  0.00 97.00      PROA   
ATOM   2259  HE1 HSD P 142     -37.518-102.862 113.595  0.00 97.00      PROA   
ATOM   2260  NE2 HSD P 142     -36.566-104.658 112.946  0.00 97.00      PROA   
ATOM   2261  CD2 HSD P 142     -35.284-105.116 113.196  0.00 97.00      PROA   
ATOM   2262  HD2 HSD P 142     -34.986-106.071 112.785  0.00 97.00      PROA   
ATOM   2263  C   HSD P 142     -30.840-104.094 113.124  0.00 97.00      PROA   
ATOM   2264  O   HSD P 142     -30.626-102.913 113.380  0.00 97.00      PROA   
ATOM   2265  N   SER P 143     -29.827-104.930 112.814  0.00 97.00      PROA   
ATOM   2266  HN  SER P 143     -30.015-105.892 112.631  0.00 97.00      PROA   
ATOM   2267  CA  SER P 143     -28.430-104.536 112.742  0.00 97.00      PROA   
ATOM   2268  HA  SER P 143     -28.262-103.704 113.413  0.00 97.00      PROA   
ATOM   2269  CB  SER P 143     -27.531-105.727 113.158  0.00 97.00      PROA   
ATOM   2270  HB1 SER P 143     -27.521-106.517 112.377  0.00 97.00      PROA   
ATOM   2271  HB2 SER P 143     -27.968-106.177 114.074  0.00 97.00      PROA   
ATOM   2272  OG  SER P 143     -26.199-105.327 113.455  0.00 97.00      PROA   
ATOM   2273  HG1 SER P 143     -25.801-105.036 112.632  0.00 97.00      PROA   
ATOM   2274  C   SER P 143     -28.066-104.107 111.327  0.00 97.00      PROA   
ATOM   2275  O   SER P 143     -28.676-104.553 110.358  0.00 97.00      PROA   
ATOM   2276  N   GLY P 144     -27.038-103.230 111.175  0.00 97.00      PROA   
ATOM   2277  HN  GLY P 144     -26.577-102.837 111.971  0.00 97.00      PROA   
ATOM   2278  CA  GLY P 144     -26.493-102.838 109.884  0.00 97.00      PROA   
ATOM   2279  HA1 GLY P 144     -27.067-103.275 109.084  0.00 97.00      PROA   
ATOM   2280  HA2 GLY P 144     -25.459-103.153 109.874  0.00 97.00      PROA   
ATOM   2281  C   GLY P 144     -26.500-101.348 109.699  0.00 97.00      PROA   
ATOM   2282  O   GLY P 144     -26.440-100.589 110.658  0.00 97.00      PROA   
ATOM   2283  N   THR P 145     -26.539-100.883 108.429  0.00 97.00      PROA   
ATOM   2284  HN  THR P 145     -26.691-101.522 107.675  0.00 97.00      PROA   
ATOM   2285  CA  THR P 145     -26.426 -99.475 108.086  0.00 97.00      PROA   
ATOM   2286  HA  THR P 145     -25.968 -98.962 108.917  0.00 97.00      PROA   
ATOM   2287  CB  THR P 145     -25.506 -99.192 106.892  0.00 97.00      PROA   
ATOM   2288  HB  THR P 145     -24.503 -99.609 107.139  0.00 97.00      PROA   
ATOM   2289  OG1 THR P 145     -25.322 -97.798 106.661  0.00 97.00      PROA   
ATOM   2290  HG1 THR P 145     -25.945 -97.556 105.965  0.00 97.00      PROA   
ATOM   2291  CG2 THR P 145     -25.984 -99.848 105.582  0.00 97.00      PROA   
ATOM   2292 HG21 THR P 145     -26.962 -99.432 105.260  0.00 97.00      PROA   
ATOM   2293 HG22 THR P 145     -26.082-100.945 105.701  0.00 97.00      PROA   
ATOM   2294 HG23 THR P 145     -25.249 -99.648 104.772  0.00 97.00      PROA   
ATOM   2295  C   THR P 145     -27.799 -98.868 107.918  0.00 97.00      PROA   
ATOM   2296  O   THR P 145     -28.634 -99.368 107.178  0.00 97.00      PROA   
ATOM   2297  N   TYR P 146     -28.057 -97.749 108.625  0.00 97.00      PROA   
ATOM   2298  HN  TYR P 146     -27.365 -97.375 109.240  0.00 97.00      PROA   
ATOM   2299  CA  TYR P 146     -29.307 -97.025 108.575  0.00 97.00      PROA   
ATOM   2300  HA  TYR P 146     -30.022 -97.583 107.991  0.00 97.00      PROA   
ATOM   2301  CB  TYR P 146     -29.913 -96.727 109.968  0.00 97.00      PROA   
ATOM   2302  HB1 TYR P 146     -30.704 -95.952 109.886  0.00 97.00      PROA   
ATOM   2303  HB2 TYR P 146     -29.126 -96.352 110.658  0.00 97.00      PROA   
ATOM   2304  CG  TYR P 146     -30.559 -97.932 110.592  0.00 97.00      PROA   
ATOM   2305  CD1 TYR P 146     -29.798 -98.888 111.284  0.00 97.00      PROA   
ATOM   2306  HD1 TYR P 146     -28.720 -98.813 111.288  0.00 97.00      PROA   
ATOM   2307  CE1 TYR P 146     -30.431 -99.909 112.002  0.00 97.00      PROA   
ATOM   2308  HE1 TYR P 146     -29.839-100.640 112.528  0.00 97.00      PROA   
ATOM   2309  CZ  TYR P 146     -31.828 -99.967 112.056  0.00 97.00      PROA   
ATOM   2310  OH  TYR P 146     -32.465-100.977 112.800  0.00 97.00      PROA   
ATOM   2311  HH  TYR P 146     -31.768-101.526 113.174  0.00 97.00      PROA   
ATOM   2312  CD2 TYR P 146     -31.963 -98.033 110.613  0.00 97.00      PROA   
ATOM   2313  HD2 TYR P 146     -32.559 -97.293 110.100  0.00 97.00      PROA   
ATOM   2314  CE2 TYR P 146     -32.594 -99.044 111.345  0.00 97.00      PROA   
ATOM   2315  HE2 TYR P 146     -33.670 -99.095 111.389  0.00 97.00      PROA   
ATOM   2316  C   TYR P 146     -29.102 -95.701 107.884  0.00 97.00      PROA   
ATOM   2317  O   TYR P 146     -28.077 -95.051 108.043  0.00 97.00      PROA   
ATOM   2318  N   HSD P 147     -30.100 -95.266 107.088  0.00 97.00      PROA   
ATOM   2319  HN  HSD P 147     -30.938 -95.799 106.995  0.00 97.00      PROA   
ATOM   2320  CA  HSD P 147     -30.045 -94.005 106.376  0.00 97.00      PROA   
ATOM   2321  HA  HSD P 147     -29.389 -93.317 106.893  0.00 97.00      PROA   
ATOM   2322  CB  HSD P 147     -29.612 -94.162 104.891  0.00 97.00      PROA   
ATOM   2323  HB1 HSD P 147     -29.455 -93.155 104.448  0.00 97.00      PROA   
ATOM   2324  HB2 HSD P 147     -30.405 -94.666 104.302  0.00 97.00      PROA   
ATOM   2325  ND1 HSD P 147     -27.190 -94.519 104.161  0.00 97.00      PROA   
ATOM   2326  HD1 HSD P 147     -26.997 -93.568 103.913  0.00 97.00      PROA   
ATOM   2327  CG  HSD P 147     -28.368 -94.992 104.701  0.00 97.00      PROA   
ATOM   2328  CE1 HSD P 147     -26.360 -95.583 104.031  0.00 97.00      PROA   
ATOM   2329  HE1 HSD P 147     -25.347 -95.503 103.636  0.00 97.00      PROA   
ATOM   2330  NE2 HSD P 147     -26.925 -96.705 104.430  0.00 97.00      PROA   
ATOM   2331  CD2 HSD P 147     -28.189 -96.335 104.847  0.00 97.00      PROA   
ATOM   2332  HD2 HSD P 147     -28.876 -97.088 105.214  0.00 97.00      PROA   
ATOM   2333  C   HSD P 147     -31.446 -93.447 106.408  0.00 97.00      PROA   
ATOM   2334  O   HSD P 147     -32.398 -94.178 106.659  0.00 97.00      PROA   
ATOM   2335  N   CYS P 148     -31.626 -92.131 106.155  0.00 97.00      PROA   
ATOM   2336  HN  CYS P 148     -30.858 -91.495 106.091  0.00 97.00      PROA   
ATOM   2337  CA  CYS P 148     -32.948 -91.577 105.961  0.00 97.00      PROA   
ATOM   2338  HA  CYS P 148     -33.604 -92.379 105.670  0.00 97.00      PROA   
ATOM   2339  CB  CYS P 148     -33.558 -90.932 107.238  0.00 97.00      PROA   
ATOM   2340  HB1 CYS P 148     -33.534 -91.703 108.039  0.00 97.00      PROA   
ATOM   2341  HB2 CYS P 148     -34.631 -90.713 107.048  0.00 97.00      PROA   
ATOM   2342  SG  CYS P 148     -32.710 -89.433 107.845  0.00 97.00      PROA   
ATOM   2343  C   CYS P 148     -32.967 -90.612 104.799  0.00 97.00      PROA   
ATOM   2344  O   CYS P 148     -31.933 -90.141 104.335  0.00 97.00      PROA   
ATOM   2345  N   SER P 149     -34.181 -90.303 104.288  0.00 97.00      PROA   
ATOM   2346  HN  SER P 149     -35.003 -90.747 104.637  0.00 97.00      PROA   
ATOM   2347  CA  SER P 149     -34.354 -89.286 103.273  0.00 97.00      PROA   
ATOM   2348  HA  SER P 149     -33.578 -88.549 103.413  0.00 97.00      PROA   
ATOM   2349  CB  SER P 149     -34.336 -89.796 101.797  0.00 97.00      PROA   
ATOM   2350  HB1 SER P 149     -33.416 -90.403 101.656  0.00 97.00      PROA   
ATOM   2351  HB2 SER P 149     -34.287 -88.935 101.099  0.00 97.00      PROA   
ATOM   2352  OG  SER P 149     -35.466 -90.591 101.441  0.00 97.00      PROA   
ATOM   2353  HG1 SER P 149     -36.247 -90.138 101.767  0.00 97.00      PROA   
ATOM   2354  C   SER P 149     -35.669 -88.602 103.518  0.00 97.00      PROA   
ATOM   2355  O   SER P 149     -36.602 -89.214 104.018  0.00 97.00      PROA   
ATOM   2356  N   GLY P 150     -35.769 -87.310 103.140  0.00 97.00      PROA   
ATOM   2357  HN  GLY P 150     -34.979 -86.851 102.737  0.00 97.00      PROA   
ATOM   2358  CA  GLY P 150     -37.001 -86.549 103.186  0.00 97.00      PROA   
ATOM   2359  HA1 GLY P 150     -37.017 -85.985 104.107  0.00 97.00      PROA   
ATOM   2360  HA2 GLY P 150     -37.850 -87.206 103.054  0.00 97.00      PROA   
ATOM   2361  C   GLY P 150     -36.988 -85.585 102.043  0.00 97.00      PROA   
ATOM   2362  O   GLY P 150     -36.032 -85.534 101.282  0.00 97.00      PROA   
ATOM   2363  N   MET P 151     -38.062 -84.785 101.894  0.00 97.00      PROA   
ATOM   2364  HN  MET P 151     -38.866 -84.908 102.474  0.00 97.00      PROA   
ATOM   2365  CA  MET P 151     -38.236 -83.836 100.820  0.00 97.00      PROA   
ATOM   2366  HA  MET P 151     -37.362 -83.823 100.187  0.00 97.00      PROA   
ATOM   2367  CB  MET P 151     -39.492 -84.223  99.992  0.00 97.00      PROA   
ATOM   2368  HB1 MET P 151     -40.401 -83.721 100.377  0.00 97.00      PROA   
ATOM   2369  HB2 MET P 151     -39.663 -85.316 100.148  0.00 97.00      PROA   
ATOM   2370  CG  MET P 151     -39.371 -84.031  98.467  0.00 97.00      PROA   
ATOM   2371  HG1 MET P 151     -40.291 -84.460  98.010  0.00 97.00      PROA   
ATOM   2372  HG2 MET P 151     -38.511 -84.635  98.101  0.00 97.00      PROA   
ATOM   2373  SD  MET P 151     -39.193 -82.312  97.911  0.00 97.00      PROA   
ATOM   2374  CE  MET P 151     -39.352 -82.698  96.146  0.00 97.00      PROA   
ATOM   2375  HE1 MET P 151     -40.363 -83.101  95.923  0.00 97.00      PROA   
ATOM   2376  HE2 MET P 151     -38.603 -83.456  95.829  0.00 97.00      PROA   
ATOM   2377  HE3 MET P 151     -39.204 -81.787  95.527  0.00 97.00      PROA   
ATOM   2378  C   MET P 151     -38.413 -82.461 101.447  0.00 97.00      PROA   
ATOM   2379  O   MET P 151     -39.096 -82.303 102.455  0.00 97.00      PROA   
ATOM   2380  N   GLY P 152     -37.775 -81.425 100.852  0.00 97.00      PROA   
ATOM   2381  HN  GLY P 152     -37.157 -81.621 100.094  0.00 97.00      PROA   
ATOM   2382  CA  GLY P 152     -38.009 -80.023 101.183  0.00 97.00      PROA   
ATOM   2383  HA1 GLY P 152     -37.130 -79.625 101.660  0.00 97.00      PROA   
ATOM   2384  HA2 GLY P 152     -38.896 -79.933 101.795  0.00 97.00      PROA   
ATOM   2385  C   GLY P 152     -38.273 -79.246  99.924  0.00 97.00      PROA   
ATOM   2386  O   GLY P 152     -39.416 -78.954  99.589  0.00 97.00      PROA   
ATOM   2387  N   LYS P 153     -37.207 -78.867  99.188  0.00 97.00      PROA   
ATOM   2388  HN  LYS P 153     -36.280 -78.963  99.547  0.00 97.00      PROA   
ATOM   2389  CA  LYS P 153     -37.324 -78.366  97.828  0.00 97.00      PROA   
ATOM   2390  HA  LYS P 153     -38.366 -78.326  97.555  0.00 97.00      PROA   
ATOM   2391  CB  LYS P 153     -36.715 -76.948  97.670  0.00 97.00      PROA   
ATOM   2392  HB1 LYS P 153     -36.506 -76.729  96.600  0.00 97.00      PROA   
ATOM   2393  HB2 LYS P 153     -35.747 -76.909  98.214  0.00 97.00      PROA   
ATOM   2394  CG  LYS P 153     -37.637 -75.823  98.185  0.00 97.00      PROA   
ATOM   2395  HG1 LYS P 153     -37.088 -74.858  98.105  0.00 97.00      PROA   
ATOM   2396  HG2 LYS P 153     -37.871 -75.991  99.259  0.00 97.00      PROA   
ATOM   2397  CD  LYS P 153     -38.943 -75.732  97.376  0.00 97.00      PROA   
ATOM   2398  HD1 LYS P 153     -39.542 -76.651  97.562  0.00 97.00      PROA   
ATOM   2399  HD2 LYS P 153     -38.674 -75.711  96.295  0.00 97.00      PROA   
ATOM   2400  CE  LYS P 153     -39.809 -74.512  97.708  0.00 97.00      PROA   
ATOM   2401  HE1 LYS P 153     -39.265 -73.570  97.487  0.00 97.00      PROA   
ATOM   2402  HE2 LYS P 153     -40.107 -74.523  98.778  0.00 97.00      PROA   
ATOM   2403  NZ  LYS P 153     -41.044 -74.537  96.887  0.00 97.00      PROA   
ATOM   2404  HZ1 LYS P 153     -41.570 -75.411  97.091  0.00 97.00      PROA   
ATOM   2405  HZ2 LYS P 153     -40.786 -74.525  95.879  0.00 97.00      PROA   
ATOM   2406  HZ3 LYS P 153     -41.639 -73.714  97.103  0.00 97.00      PROA   
ATOM   2407  C   LYS P 153     -36.745 -79.329  96.817  0.00 97.00      PROA   
ATOM   2408  O   LYS P 153     -36.849 -79.120  95.609  0.00 97.00      PROA   
ATOM   2409  N   HSD P 154     -36.187 -80.452  97.303  0.00 97.00      PROA   
ATOM   2410  HN  HSD P 154     -36.094 -80.583  98.285  0.00 97.00      PROA   
ATOM   2411  CA  HSD P 154     -35.806 -81.592  96.512  0.00 97.00      PROA   
ATOM   2412  HA  HSD P 154     -36.615 -81.833  95.836  0.00 97.00      PROA   
ATOM   2413  CB  HSD P 154     -34.486 -81.398  95.721  0.00 97.00      PROA   
ATOM   2414  HB1 HSD P 154     -33.676 -81.096  96.421  0.00 97.00      PROA   
ATOM   2415  HB2 HSD P 154     -34.630 -80.566  94.998  0.00 97.00      PROA   
ATOM   2416  ND1 HSD P 154     -32.946 -83.368  95.220  0.00 97.00      PROA   
ATOM   2417  HD1 HSD P 154     -32.354 -83.265  96.021  0.00 97.00      PROA   
ATOM   2418  CG  HSD P 154     -34.069 -82.617  94.941  0.00 97.00      PROA   
ATOM   2419  CE1 HSD P 154     -32.918 -84.382  94.322  0.00 97.00      PROA   
ATOM   2420  HE1 HSD P 154     -32.131 -85.135  94.311  0.00 97.00      PROA   
ATOM   2421  NE2 HSD P 154     -33.943 -84.342  93.493  0.00 97.00      PROA   
ATOM   2422  CD2 HSD P 154     -34.659 -83.220  93.872  0.00 97.00      PROA   
ATOM   2423  HD2 HSD P 154     -35.553 -82.943  93.328  0.00 97.00      PROA   
ATOM   2424  C   HSD P 154     -35.687 -82.691  97.536  0.00 97.00      PROA   
ATOM   2425  O   HSD P 154     -35.758 -82.424  98.734  0.00 97.00      PROA   
ATOM   2426  N   ARG P 155     -35.531 -83.971  97.119  0.00 97.00      PROA   
ATOM   2427  HN  ARG P 155     -35.497 -84.199  96.148  0.00 97.00      PROA   
ATOM   2428  CA  ARG P 155     -35.184 -85.025  98.052  0.00 97.00      PROA   
ATOM   2429  HA  ARG P 155     -35.871 -84.937  98.882  0.00 97.00      PROA   
ATOM   2430  CB  ARG P 155     -35.366 -86.464  97.502  0.00 97.00      PROA   
ATOM   2431  HB1 ARG P 155     -36.457 -86.634  97.350  0.00 97.00      PROA   
ATOM   2432  HB2 ARG P 155     -35.036 -87.184  98.283  0.00 97.00      PROA   
ATOM   2433  CG  ARG P 155     -34.639 -86.753  96.169  0.00 97.00      PROA   
ATOM   2434  HG1 ARG P 155     -33.821 -86.016  96.042  0.00 97.00      PROA   
ATOM   2435  HG2 ARG P 155     -35.339 -86.608  95.317  0.00 97.00      PROA   
ATOM   2436  CD  ARG P 155     -33.975 -88.137  96.079  0.00 97.00      PROA   
ATOM   2437  HD1 ARG P 155     -33.154 -88.197  96.830  0.00 97.00      PROA   
ATOM   2438  HD2 ARG P 155     -33.563 -88.313  95.061  0.00 97.00      PROA   
ATOM   2439  NE  ARG P 155     -35.029 -89.162  96.362  0.00 97.00      PROA   
ATOM   2440  HE  ARG P 155     -35.981 -88.912  96.215  0.00 97.00      PROA   
ATOM   2441  CZ  ARG P 155     -34.794 -90.335  96.987  0.00 97.00      PROA   
ATOM   2442  NH1 ARG P 155     -33.560 -90.812  97.200  0.00 97.00      PROA   
ATOM   2443 HH11 ARG P 155     -32.785 -90.330  96.805  0.00 97.00      PROA   
ATOM   2444 HH12 ARG P 155     -33.466 -91.696  97.651  0.00 97.00      PROA   
ATOM   2445  NH2 ARG P 155     -35.834 -91.068  97.425  0.00 97.00      PROA   
ATOM   2446 HH21 ARG P 155     -36.761 -90.732  97.291  0.00 97.00      PROA   
ATOM   2447 HH22 ARG P 155     -35.645 -91.897  97.945  0.00 97.00      PROA   
ATOM   2448  C   ARG P 155     -33.781 -84.861  98.626  0.00 97.00      PROA   
ATOM   2449  O   ARG P 155     -32.820 -84.585  97.912  0.00 97.00      PROA   
ATOM   2450  N   TYR P 156     -33.639 -85.035  99.953  0.00 97.00      PROA   
ATOM   2451  HN  TYR P 156     -34.440 -85.206 100.525  0.00 97.00      PROA   
ATOM   2452  CA  TYR P 156     -32.381 -84.924 100.657  0.00 97.00      PROA   
ATOM   2453  HA  TYR P 156     -31.574 -84.741  99.961  0.00 97.00      PROA   
ATOM   2454  CB  TYR P 156     -32.413 -83.818 101.749  0.00 97.00      PROA   
ATOM   2455  HB1 TYR P 156     -31.412 -83.679 102.207  0.00 97.00      PROA   
ATOM   2456  HB2 TYR P 156     -33.135 -84.112 102.543  0.00 97.00      PROA   
ATOM   2457  CG  TYR P 156     -32.866 -82.486 101.194  0.00 97.00      PROA   
ATOM   2458  CD1 TYR P 156     -32.313 -81.954 100.013  0.00 97.00      PROA   
ATOM   2459  HD1 TYR P 156     -31.549 -82.502  99.482  0.00 97.00      PROA   
ATOM   2460  CE1 TYR P 156     -32.759 -80.730  99.500  0.00 97.00      PROA   
ATOM   2461  HE1 TYR P 156     -32.338 -80.346  98.582  0.00 97.00      PROA   
ATOM   2462  CZ  TYR P 156     -33.755 -80.012 100.174  0.00 97.00      PROA   
ATOM   2463  OH  TYR P 156     -34.207 -78.779  99.666  0.00 97.00      PROA   
ATOM   2464  HH  TYR P 156     -33.549 -78.461  99.045  0.00 97.00      PROA   
ATOM   2465  CD2 TYR P 156     -33.848 -81.739 101.871  0.00 97.00      PROA   
ATOM   2466  HD2 TYR P 156     -34.275 -82.121 102.787  0.00 97.00      PROA   
ATOM   2467  CE2 TYR P 156     -34.288 -80.511 101.366  0.00 97.00      PROA   
ATOM   2468  HE2 TYR P 156     -35.033 -79.946 101.904  0.00 97.00      PROA   
ATOM   2469  C   TYR P 156     -32.135 -86.262 101.309  0.00 97.00      PROA   
ATOM   2470  O   TYR P 156     -33.068 -86.897 101.785  0.00 97.00      PROA   
ATOM   2471  N   THR P 157     -30.866 -86.733 101.323  0.00 97.00      PROA   
ATOM   2472  HN  THR P 157     -30.133 -86.223 100.881  0.00 97.00      PROA   
ATOM   2473  CA  THR P 157     -30.452 -87.999 101.906  0.00 97.00      PROA   
ATOM   2474  HA  THR P 157     -31.305 -88.511 102.333  0.00 97.00      PROA   
ATOM   2475  CB  THR P 157     -29.756 -88.933 100.916  0.00 97.00      PROA   
ATOM   2476  HB  THR P 157     -29.215 -89.759 101.439  0.00 97.00      PROA   
ATOM   2477  OG1 THR P 157     -28.840 -88.225 100.085  0.00 97.00      PROA   
ATOM   2478  HG1 THR P 157     -28.136 -87.916 100.659  0.00 97.00      PROA   
ATOM   2479  CG2 THR P 157     -30.808 -89.570  99.995  0.00 97.00      PROA   
ATOM   2480 HG21 THR P 157     -31.378 -88.784  99.457  0.00 97.00      PROA   
ATOM   2481 HG22 THR P 157     -31.509 -90.195 100.583  0.00 97.00      PROA   
ATOM   2482 HG23 THR P 157     -30.303 -90.218  99.245  0.00 97.00      PROA   
ATOM   2483  C   THR P 157     -29.483 -87.716 103.029  0.00 97.00      PROA   
ATOM   2484  O   THR P 157     -28.623 -86.846 102.911  0.00 97.00      PROA   
ATOM   2485  N   SER P 158     -29.590 -88.461 104.153  0.00 97.00      PROA   
ATOM   2486  HN  SER P 158     -30.316 -89.142 104.256  0.00 97.00      PROA   
ATOM   2487  CA  SER P 158     -28.681 -88.329 105.276  0.00 97.00      PROA   
ATOM   2488  HA  SER P 158     -28.471 -87.277 105.411  0.00 97.00      PROA   
ATOM   2489  CB  SER P 158     -29.288 -88.874 106.603  0.00 97.00      PROA   
ATOM   2490  HB1 SER P 158     -30.297 -88.428 106.723  0.00 97.00      PROA   
ATOM   2491  HB2 SER P 158     -28.675 -88.556 107.472  0.00 97.00      PROA   
ATOM   2492  OG  SER P 158     -29.417 -90.296 106.634  0.00 97.00      PROA   
ATOM   2493  HG1 SER P 158     -28.537 -90.655 106.797  0.00 97.00      PROA   
ATOM   2494  C   SER P 158     -27.369 -89.047 105.031  0.00 97.00      PROA   
ATOM   2495  O   SER P 158     -27.215 -89.832 104.097  0.00 97.00      PROA   
ATOM   2496  N   ALA P 159     -26.398 -88.830 105.945  0.00 97.00      PROA   
ATOM   2497  HN  ALA P 159     -26.479 -88.091 106.611  0.00 97.00      PROA   
ATOM   2498  CA  ALA P 159     -25.298 -89.745 106.165  0.00 97.00      PROA   
ATOM   2499  HA  ALA P 159     -24.771 -89.855 105.227  0.00 97.00      PROA   
ATOM   2500  CB  ALA P 159     -24.331 -89.190 107.230  0.00 97.00      PROA   
ATOM   2501  HB1 ALA P 159     -24.849 -89.069 108.206  0.00 97.00      PROA   
ATOM   2502  HB2 ALA P 159     -23.952 -88.192 106.916  0.00 97.00      PROA   
ATOM   2503  HB3 ALA P 159     -23.461 -89.863 107.373  0.00 97.00      PROA   
ATOM   2504  C   ALA P 159     -25.793 -91.126 106.597  0.00 97.00      PROA   
ATOM   2505  O   ALA P 159     -26.844 -91.253 107.222  0.00 97.00      PROA   
ATOM   2506  N   GLY P 160     -25.052 -92.205 106.247  0.00 97.00      PROA   
ATOM   2507  HN  GLY P 160     -24.201 -92.093 105.741  0.00 97.00      PROA   
ATOM   2508  CA  GLY P 160     -25.355 -93.552 106.708  0.00 97.00      PROA   
ATOM   2509  HA1 GLY P 160     -24.904 -94.247 106.016  0.00 97.00      PROA   
ATOM   2510  HA2 GLY P 160     -26.424 -93.681 106.793  0.00 97.00      PROA   
ATOM   2511  C   GLY P 160     -24.719 -93.794 108.044  0.00 97.00      PROA   
ATOM   2512  O   GLY P 160     -23.546 -93.485 108.234  0.00 97.00      PROA   
ATOM   2513  N   ILE P 161     -25.475 -94.390 108.993  0.00 97.00      PROA   
ATOM   2514  HN  ILE P 161     -26.424 -94.632 108.795  0.00 97.00      PROA   
ATOM   2515  CA  ILE P 161     -24.996 -94.674 110.331  0.00 97.00      PROA   
ATOM   2516  HA  ILE P 161     -23.963 -94.373 110.419  0.00 97.00      PROA   
ATOM   2517  CB  ILE P 161     -25.794 -93.961 111.427  0.00 97.00      PROA   
ATOM   2518  HB  ILE P 161     -26.851 -94.318 111.396  0.00 97.00      PROA   
ATOM   2519  CG2 ILE P 161     -25.208 -94.303 112.818  0.00 97.00      PROA   
ATOM   2520 HG21 ILE P 161     -24.122 -94.074 112.848  0.00 97.00      PROA   
ATOM   2521 HG22 ILE P 161     -25.353 -95.373 113.071  0.00 97.00      PROA   
ATOM   2522 HG23 ILE P 161     -25.710 -93.693 113.598  0.00 97.00      PROA   
ATOM   2523  CG1 ILE P 161     -25.845 -92.422 111.207  0.00 97.00      PROA   
ATOM   2524 HG11 ILE P 161     -26.486 -91.986 112.006  0.00 97.00      PROA   
ATOM   2525 HG12 ILE P 161     -26.343 -92.202 110.239  0.00 97.00      PROA   
ATOM   2526  CD  ILE P 161     -24.483 -91.713 111.244  0.00 97.00      PROA   
ATOM   2527  HD1 ILE P 161     -23.809 -92.102 110.453  0.00 97.00      PROA   
ATOM   2528  HD2 ILE P 161     -23.984 -91.849 112.227  0.00 97.00      PROA   
ATOM   2529  HD3 ILE P 161     -24.614 -90.622 111.080  0.00 97.00      PROA   
ATOM   2530  C   ILE P 161     -25.053 -96.174 110.531  0.00 97.00      PROA   
ATOM   2531  O   ILE P 161     -26.114 -96.788 110.475  0.00 97.00      PROA   
ATOM   2532  N   SER P 162     -23.885 -96.809 110.774  0.00 97.00      PROA   
ATOM   2533  HN  SER P 162     -23.023 -96.307 110.789  0.00 97.00      PROA   
ATOM   2534  CA  SER P 162     -23.787 -98.243 110.964  0.00 97.00      PROA   
ATOM   2535  HA  SER P 162     -24.588 -98.726 110.425  0.00 97.00      PROA   
ATOM   2536  CB  SER P 162     -22.452 -98.813 110.418  0.00 97.00      PROA   
ATOM   2537  HB1 SER P 162     -22.417 -98.642 109.320  0.00 97.00      PROA   
ATOM   2538  HB2 SER P 162     -22.385 -99.908 110.596  0.00 97.00      PROA   
ATOM   2539  OG  SER P 162     -21.326 -98.158 110.999  0.00 97.00      PROA   
ATOM   2540  HG1 SER P 162     -21.457 -98.212 111.951  0.00 97.00      PROA   
ATOM   2541  C   SER P 162     -23.910 -98.630 112.424  0.00 97.00      PROA   
ATOM   2542  O   SER P 162     -23.085 -98.242 113.250  0.00 97.00      PROA   
ATOM   2543  N   VAL P 163     -24.931 -99.449 112.770  0.00 97.00      PROA   
ATOM   2544  HN  VAL P 163     -25.604 -99.742 112.093  0.00 97.00      PROA   
ATOM   2545  CA  VAL P 163     -25.109 -99.964 114.114  0.00 97.00      PROA   
ATOM   2546  HA  VAL P 163     -24.341 -99.550 114.748  0.00 97.00      PROA   
ATOM   2547  CB  VAL P 163     -26.446 -99.617 114.768  0.00 97.00      PROA   
ATOM   2548  HB  VAL P 163     -26.416 -99.929 115.839  0.00 97.00      PROA   
ATOM   2549  CG1 VAL P 163     -26.629 -98.087 114.739  0.00 97.00      PROA   
ATOM   2550 HG11 VAL P 163     -26.738 -97.716 113.697  0.00 97.00      PROA   
ATOM   2551 HG12 VAL P 163     -25.764 -97.577 115.212  0.00 97.00      PROA   
ATOM   2552 HG13 VAL P 163     -27.549 -97.817 115.299  0.00 97.00      PROA   
ATOM   2553  CG2 VAL P 163     -27.638-100.325 114.096  0.00 97.00      PROA   
ATOM   2554 HG21 VAL P 163     -27.605-101.422 114.254  0.00 97.00      PROA   
ATOM   2555 HG22 VAL P 163     -27.641-100.122 113.006  0.00 97.00      PROA   
ATOM   2556 HG23 VAL P 163     -28.592 -99.949 114.525  0.00 97.00      PROA   
ATOM   2557  C   VAL P 163     -24.900-101.460 114.077  0.00 97.00      PROA   
ATOM   2558  O   VAL P 163     -25.357-102.152 113.174  0.00 97.00      PROA   
ATOM   2559  N   THR P 164     -24.162-102.005 115.066  0.00 97.00      PROA   
ATOM   2560  HN  THR P 164     -23.787-101.423 115.787  0.00 97.00      PROA   
ATOM   2561  CA  THR P 164     -23.869-103.430 115.115  0.00 97.00      PROA   
ATOM   2562  HA  THR P 164     -24.320-103.936 114.276  0.00 97.00      PROA   
ATOM   2563  CB  THR P 164     -22.378-103.740 115.062  0.00 97.00      PROA   
ATOM   2564  HB  THR P 164     -21.863-103.375 115.978  0.00 97.00      PROA   
ATOM   2565  OG1 THR P 164     -21.777-103.096 113.946  0.00 97.00      PROA   
ATOM   2566  HG1 THR P 164     -22.155-102.217 113.897  0.00 97.00      PROA   
ATOM   2567  CG2 THR P 164     -22.144-105.252 114.879  0.00 97.00      PROA   
ATOM   2568 HG21 THR P 164     -22.600-105.586 113.922  0.00 97.00      PROA   
ATOM   2569 HG22 THR P 164     -22.581-105.846 115.704  0.00 97.00      PROA   
ATOM   2570 HG23 THR P 164     -21.053-105.461 114.826  0.00 97.00      PROA   
ATOM   2571  C   THR P 164     -24.474-103.969 116.396  0.00 97.00      PROA   
ATOM   2572  O   THR P 164     -24.052-103.597 117.483  0.00 97.00      PROA   
ATOM   2573  N   VAL P 165     -25.493-104.859 116.305  0.00 97.00      PROA   
ATOM   2574  HN  VAL P 165     -25.830-105.113 115.398  0.00 97.00      PROA   
ATOM   2575  CA  VAL P 165     -26.231-105.421 117.440  0.00 97.00      PROA   
ATOM   2576  HA  VAL P 165     -26.240-104.667 118.211  0.00 97.00      PROA   
ATOM   2577  CB  VAL P 165     -27.697-105.688 117.061  0.00 97.00      PROA   
ATOM   2578  HB  VAL P 165     -27.733-106.434 116.237  0.00 97.00      PROA   
ATOM   2579  CG1 VAL P 165     -28.572-106.199 118.229  0.00 97.00      PROA   
ATOM   2580 HG11 VAL P 165     -28.394-105.595 119.143  0.00 97.00      PROA   
ATOM   2581 HG12 VAL P 165     -28.381-107.269 118.447  0.00 97.00      PROA   
ATOM   2582 HG13 VAL P 165     -29.645-106.111 117.965  0.00 97.00      PROA   
ATOM   2583  CG2 VAL P 165     -28.316-104.362 116.565  0.00 97.00      PROA   
ATOM   2584 HG21 VAL P 165     -27.808-103.971 115.662  0.00 97.00      PROA   
ATOM   2585 HG22 VAL P 165     -28.259-103.597 117.369  0.00 97.00      PROA   
ATOM   2586 HG23 VAL P 165     -29.386-104.521 116.314  0.00 97.00      PROA   
ATOM   2587  C   VAL P 165     -25.499-106.667 117.977  0.00 97.00      PROA   
ATOM   2588  O   VAL P 165     -24.480-107.061 117.420  0.00 97.00      PROA   
ATOM   2589  N   LYS P 166     -25.956-107.318 119.083  0.00 97.00      PROA   
ATOM   2590  HN  LYS P 166     -26.756-106.988 119.581  0.00 97.00      PROA   
ATOM   2591  CA  LYS P 166     -25.471-108.622 119.509  0.00 97.00      PROA   
ATOM   2592  HA  LYS P 166     -25.065-109.165 118.666  0.00 97.00      PROA   
ATOM   2593  CB  LYS P 166     -24.505-108.620 120.741  0.00 97.00      PROA   
ATOM   2594  HB1 LYS P 166     -24.075-109.638 120.870  0.00 97.00      PROA   
ATOM   2595  HB2 LYS P 166     -25.088-108.390 121.663  0.00 97.00      PROA   
ATOM   2596  CG  LYS P 166     -23.376-107.572 120.740  0.00 97.00      PROA   
ATOM   2597  HG1 LYS P 166     -22.889-107.579 121.741  0.00 97.00      PROA   
ATOM   2598  HG2 LYS P 166     -23.877-106.585 120.648  0.00 97.00      PROA   
ATOM   2599  CD  LYS P 166     -22.282-107.796 119.673  0.00 97.00      PROA   
ATOM   2600  HD1 LYS P 166     -22.732-108.315 118.798  0.00 97.00      PROA   
ATOM   2601  HD2 LYS P 166     -21.515-108.485 120.089  0.00 97.00      PROA   
ATOM   2602  CE  LYS P 166     -21.574-106.522 119.174  0.00 97.00      PROA   
ATOM   2603  HE1 LYS P 166     -20.977-106.752 118.264  0.00 97.00      PROA   
ATOM   2604  HE2 LYS P 166     -20.916-106.082 119.950  0.00 97.00      PROA   
ATOM   2605  NZ  LYS P 166     -22.590-105.526 118.804  0.00 97.00      PROA   
ATOM   2606  HZ1 LYS P 166     -23.057-105.146 119.652  0.00 97.00      PROA   
ATOM   2607  HZ2 LYS P 166     -23.314-106.039 118.253  0.00 97.00      PROA   
ATOM   2608  HZ3 LYS P 166     -22.237-104.743 118.223  0.00 97.00      PROA   
ATOM   2609  C   LYS P 166     -26.704-109.331 120.008  0.00 97.00      PROA   
ATOM   2610  O   LYS P 166     -27.599-108.690 120.548  0.00 97.00      PROA   
ATOM   2611  N   GLU P 167     -26.727-110.683 119.912  0.00  0.00      PROA   
ATOM   2612  HN  GLU P 167     -26.009-111.183 119.434  0.00  0.00      PROA   
ATOM   2613  CA  GLU P 167     -27.680-111.509 120.622  0.00  0.00      PROA   
ATOM   2614  HA  GLU P 167     -28.492-110.895 120.982  0.00  0.00      PROA   
ATOM   2615  CB  GLU P 167     -28.272-112.658 119.760  0.00  0.00      PROA   
ATOM   2616  HB1 GLU P 167     -28.553-112.230 118.773  0.00  0.00      PROA   
ATOM   2617  HB2 GLU P 167     -29.212-112.993 120.254  0.00  0.00      PROA   
ATOM   2618  CG  GLU P 167     -27.373-113.896 119.563  0.00  0.00      PROA   
ATOM   2619  HG1 GLU P 167     -27.213-114.406 120.536  0.00  0.00      PROA   
ATOM   2620  HG2 GLU P 167     -26.388-113.585 119.154  0.00  0.00      PROA   
ATOM   2621  CD  GLU P 167     -28.040-114.899 118.618  0.00  0.00      PROA   
ATOM   2622  OE1 GLU P 167     -29.201-115.300 118.901  0.00  0.00      PROA   
ATOM   2623  OE2 GLU P 167     -27.392-115.290 117.612  0.00  0.00      PROA   
ATOM   2624  C   GLU P 167     -26.909-112.057 121.799  0.00  0.00      PROA   
ATOM   2625  O   GLU P 167     -25.681-111.973 121.836  0.00  0.00      PROA   
ATOM   2626  N   LEU P 168     -27.622-112.613 122.811  0.00  0.00      PROA   
ATOM   2627  HN  LEU P 168     -28.616-112.682 122.774  0.00  0.00      PROA   
ATOM   2628  CA  LEU P 168     -27.000-113.164 123.995  0.00  0.00      PROA   
ATOM   2629  HA  LEU P 168     -26.066-112.648 124.166  0.00  0.00      PROA   
ATOM   2630  CB  LEU P 168     -27.852-113.095 125.295  0.00  0.00      PROA   
ATOM   2631  HB1 LEU P 168     -27.332-113.686 126.087  0.00  0.00      PROA   
ATOM   2632  HB2 LEU P 168     -28.845-113.565 125.126  0.00  0.00      PROA   
ATOM   2633  CG  LEU P 168     -28.056-111.684 125.906  0.00  0.00      PROA   
ATOM   2634  HG  LEU P 168     -28.384-111.848 126.961  0.00  0.00      PROA   
ATOM   2635  CD1 LEU P 168     -26.745-110.880 125.957  0.00  0.00      PROA   
ATOM   2636 HD11 LEU P 168     -26.447-110.559 124.936  0.00  0.00      PROA   
ATOM   2637 HD12 LEU P 168     -25.932-111.507 126.368  0.00  0.00      PROA   
ATOM   2638 HD13 LEU P 168     -26.864-109.978 126.593  0.00  0.00      PROA   
ATOM   2639  CD2 LEU P 168     -29.176-110.880 125.226  0.00  0.00      PROA   
ATOM   2640 HD21 LEU P 168     -30.113-111.474 125.180  0.00  0.00      PROA   
ATOM   2641 HD22 LEU P 168     -28.865-110.614 124.197  0.00  0.00      PROA   
ATOM   2642 HD23 LEU P 168     -29.376-109.942 125.784  0.00  0.00      PROA   
ATOM   2643  C   LEU P 168     -26.669-114.608 123.760  0.00  0.00      PROA   
ATOM   2644  O   LEU P 168     -27.472-115.369 123.222  0.00  0.00      PROA   
ATOM   2645  N   PHE P 169     -25.449-114.991 124.194  0.00  0.00      PROA   
ATOM   2646  HN  PHE P 169     -24.821-114.328 124.591  0.00  0.00      PROA   
ATOM   2647  CA  PHE P 169     -24.975-116.348 124.197  0.00  0.00      PROA   
ATOM   2648  HA  PHE P 169     -25.764-116.951 124.624  0.00  0.00      PROA   
ATOM   2649  CB  PHE P 169     -24.664-116.903 122.766  0.00  0.00      PROA   
ATOM   2650  HB1 PHE P 169     -25.606-116.919 122.176  0.00  0.00      PROA   
ATOM   2651  HB2 PHE P 169     -24.299-117.951 122.820  0.00  0.00      PROA   
ATOM   2652  CG  PHE P 169     -23.655-116.073 121.999  0.00  0.00      PROA   
ATOM   2653  CD1 PHE P 169     -24.067-114.996 121.194  0.00  0.00      PROA   
ATOM   2654  HD1 PHE P 169     -25.113-114.743 121.139  0.00  0.00      PROA   
ATOM   2655  CE1 PHE P 169     -23.136-114.241 120.471  0.00  0.00      PROA   
ATOM   2656  HE1 PHE P 169     -23.468-113.414 119.861  0.00  0.00      PROA   
ATOM   2657  CZ  PHE P 169     -21.775-114.563 120.537  0.00  0.00      PROA   
ATOM   2658  HZ  PHE P 169     -21.054-113.984 119.979  0.00  0.00      PROA   
ATOM   2659  CD2 PHE P 169     -22.285-116.396 122.041  0.00  0.00      PROA   
ATOM   2660  HD2 PHE P 169     -21.950-117.227 122.644  0.00  0.00      PROA   
ATOM   2661  CE2 PHE P 169     -21.350-115.642 121.322  0.00  0.00      PROA   
ATOM   2662  HE2 PHE P 169     -20.301-115.894 121.370  0.00  0.00      PROA   
ATOM   2663  C   PHE P 169     -23.742-116.559 125.078  0.00  0.00      PROA   
ATOM   2664  O   PHE P 169     -23.527-117.738 125.358  0.00  0.00      PROA   
ATOM   2665  N   PRO P 170     -22.914-115.628 125.609  0.00  0.00      PROA   
ATOM   2666  CD  PRO P 170     -22.725-114.260 125.091  0.00  0.00      PROA   
ATOM   2667  HD1 PRO P 170     -23.524-113.596 125.484  0.00  0.00      PROA   
ATOM   2668  HD2 PRO P 170     -22.748-114.272 123.981  0.00  0.00      PROA   
ATOM   2669  CA  PRO P 170     -21.756-116.034 126.398  0.00  0.00      PROA   
ATOM   2670  HA  PRO P 170     -21.508-117.081 126.295  0.00  0.00      PROA   
ATOM   2671  CB  PRO P 170     -20.640-115.123 125.865  0.00  0.00      PROA   
ATOM   2672  HB1 PRO P 170     -20.271-115.546 124.903  0.00  0.00      PROA   
ATOM   2673  HB2 PRO P 170     -19.777-115.011 126.549  0.00  0.00      PROA   
ATOM   2674  CG  PRO P 170     -21.348-113.800 125.575  0.00  0.00      PROA   
ATOM   2675  HG1 PRO P 170     -21.452-113.216 126.515  0.00  0.00      PROA   
ATOM   2676  HG2 PRO P 170     -20.815-113.190 124.819  0.00  0.00      PROA   
ATOM   2677  C   PRO P 170     -22.054-115.741 127.849  0.00  0.00      PROA   
ATOM   2678  O   PRO P 170     -21.117-115.486 128.605  0.00  0.00      PROA   
ATOM   2679  N   ALA P 171     -23.345-115.802 128.266  0.00  0.00      PROA   
ATOM   2680  HN  ALA P 171     -24.080-116.010 127.625  0.00  0.00      PROA   
ATOM   2681  CA  ALA P 171     -23.765-115.608 129.637  0.00  0.00      PROA   
ATOM   2682  HA  ALA P 171     -23.376-114.644 129.923  0.00  0.00      PROA   
ATOM   2683  CB  ALA P 171     -25.299-115.581 129.789  0.00  0.00      PROA   
ATOM   2684  HB1 ALA P 171     -25.745-116.549 129.475  0.00  0.00      PROA   
ATOM   2685  HB2 ALA P 171     -25.726-114.778 129.151  0.00  0.00      PROA   
ATOM   2686  HB3 ALA P 171     -25.591-115.377 130.841  0.00  0.00      PROA   
ATOM   2687  C   ALA P 171     -23.206-116.697 130.535  0.00  0.00      PROA   
ATOM   2688  O   ALA P 171     -23.116-117.837 130.079  0.00  0.00      PROA   
ATOM   2689  N   PRO P 172     -22.810-116.436 131.782  0.00  0.00      PROA   
ATOM   2690  CD  PRO P 172     -22.745-115.092 132.363  0.00  0.00      PROA   
ATOM   2691  HD1 PRO P 172     -23.758-114.640 132.418  0.00  0.00      PROA   
ATOM   2692  HD2 PRO P 172     -22.073-114.462 131.739  0.00  0.00      PROA   
ATOM   2693  CA  PRO P 172     -22.044-117.396 132.556  0.00  0.00      PROA   
ATOM   2694  HA  PRO P 172     -21.376-117.959 131.917  0.00  0.00      PROA   
ATOM   2695  CB  PRO P 172     -21.276-116.541 133.578  0.00  0.00      PROA   
ATOM   2696  HB1 PRO P 172     -20.302-116.245 133.129  0.00  0.00      PROA   
ATOM   2697  HB2 PRO P 172     -21.077-117.060 134.537  0.00  0.00      PROA   
ATOM   2698  CG  PRO P 172     -22.136-115.284 133.753  0.00  0.00      PROA   
ATOM   2699  HG1 PRO P 172     -22.943-115.479 134.493  0.00  0.00      PROA   
ATOM   2700  HG2 PRO P 172     -21.540-114.412 134.081  0.00  0.00      PROA   
ATOM   2701  C   PRO P 172     -22.987-118.338 133.260  0.00  0.00      PROA   
ATOM   2702  O   PRO P 172     -23.968-117.882 133.847  0.00  0.00      PROA   
ATOM   2703  N   VAL P 173     -22.701-119.659 133.200  0.00 97.00      PROA   
ATOM   2704  HN  VAL P 173     -21.929-120.001 132.666  0.00 97.00      PROA   
ATOM   2705  CA  VAL P 173     -23.466-120.662 133.903  0.00 97.00      PROA   
ATOM   2706  HA  VAL P 173     -24.464-120.277 134.060  0.00 97.00      PROA   
ATOM   2707  CB  VAL P 173     -23.606-121.970 133.125  0.00 97.00      PROA   
ATOM   2708  HB  VAL P 173     -24.172-122.711 133.736  0.00 97.00      PROA   
ATOM   2709  CG1 VAL P 173     -24.427-121.690 131.848  0.00 97.00      PROA   
ATOM   2710 HG11 VAL P 173     -23.890-120.981 131.183  0.00 97.00      PROA   
ATOM   2711 HG12 VAL P 173     -25.415-121.254 132.103  0.00 97.00      PROA   
ATOM   2712 HG13 VAL P 173     -24.589-122.634 131.284  0.00 97.00      PROA   
ATOM   2713  CG2 VAL P 173     -22.229-122.575 132.776  0.00 97.00      PROA   
ATOM   2714 HG21 VAL P 173     -21.635-122.775 133.689  0.00 97.00      PROA   
ATOM   2715 HG22 VAL P 173     -21.650-121.897 132.115  0.00 97.00      PROA   
ATOM   2716 HG23 VAL P 173     -22.367-123.537 132.237  0.00 97.00      PROA   
ATOM   2717  C   VAL P 173     -22.869-120.897 135.275  0.00 97.00      PROA   
ATOM   2718  O   VAL P 173     -21.690-120.650 135.510  0.00 97.00      PROA   
ATOM   2719  N   LEU P 174     -23.695-121.382 136.227  0.00 97.00      PROA   
ATOM   2720  HN  LEU P 174     -24.660-121.538 136.036  0.00 97.00      PROA   
ATOM   2721  CA  LEU P 174     -23.250-121.730 137.557  0.00 97.00      PROA   
ATOM   2722  HA  LEU P 174     -22.270-121.317 137.749  0.00 97.00      PROA   
ATOM   2723  CB  LEU P 174     -24.233-121.168 138.617  0.00 97.00      PROA   
ATOM   2724  HB1 LEU P 174     -25.227-121.656 138.538  0.00 97.00      PROA   
ATOM   2725  HB2 LEU P 174     -24.381-120.093 138.352  0.00 97.00      PROA   
ATOM   2726  CG  LEU P 174     -23.757-121.186 140.090  0.00 97.00      PROA   
ATOM   2727  HG  LEU P 174     -22.715-120.789 140.122  0.00 97.00      PROA   
ATOM   2728  CD1 LEU P 174     -24.640-120.242 140.926  0.00 97.00      PROA   
ATOM   2729 HD11 LEU P 174     -25.697-120.584 140.901  0.00 97.00      PROA   
ATOM   2730 HD12 LEU P 174     -24.593-119.207 140.527  0.00 97.00      PROA   
ATOM   2731 HD13 LEU P 174     -24.297-120.234 141.980  0.00 97.00      PROA   
ATOM   2732  CD2 LEU P 174     -23.750-122.583 140.734  0.00 97.00      PROA   
ATOM   2733 HD21 LEU P 174     -22.955-123.221 140.299  0.00 97.00      PROA   
ATOM   2734 HD22 LEU P 174     -24.732-123.078 140.591  0.00 97.00      PROA   
ATOM   2735 HD23 LEU P 174     -23.560-122.492 141.823  0.00 97.00      PROA   
ATOM   2736  C   LEU P 174     -23.163-123.241 137.601  0.00 97.00      PROA   
ATOM   2737  O   LEU P 174     -24.173-123.942 137.586  0.00 97.00      PROA   
ATOM   2738  N   THR P 175     -21.924-123.784 137.647  0.00 97.00      PROA   
ATOM   2739  HN  THR P 175     -21.112-123.200 137.636  0.00 97.00      PROA   
ATOM   2740  CA  THR P 175     -21.667-125.212 137.682  0.00 97.00      PROA   
ATOM   2741  HA  THR P 175     -22.549-125.726 137.331  0.00 97.00      PROA   
ATOM   2742  CB  THR P 175     -20.535-125.673 136.768  0.00 97.00      PROA   
ATOM   2743  HB  THR P 175     -20.227-126.722 136.982  0.00 97.00      PROA   
ATOM   2744  OG1 THR P 175     -19.413-124.816 136.890  0.00 97.00      PROA   
ATOM   2745  HG1 THR P 175     -18.962-124.817 136.035  0.00 97.00      PROA   
ATOM   2746  CG2 THR P 175     -21.033-125.606 135.312  0.00 97.00      PROA   
ATOM   2747 HG21 THR P 175     -21.299-124.563 135.042  0.00 97.00      PROA   
ATOM   2748 HG22 THR P 175     -21.928-126.249 135.181  0.00 97.00      PROA   
ATOM   2749 HG23 THR P 175     -20.243-125.959 134.613  0.00 97.00      PROA   
ATOM   2750  C   THR P 175     -21.444-125.664 139.109  0.00 97.00      PROA   
ATOM   2751  O   THR P 175     -20.613-125.136 139.843  0.00 97.00      PROA   
ATOM   2752  N   ALA P 176     -22.228-126.675 139.533  0.00 97.00      PROA   
ATOM   2753  HN  ALA P 176     -22.918-127.063 138.929  0.00 97.00      PROA   
ATOM   2754  CA  ALA P 176     -22.145-127.279 140.841  0.00 97.00      PROA   
ATOM   2755  HA  ALA P 176     -21.281-126.902 141.373  0.00 97.00      PROA   
ATOM   2756  CB  ALA P 176     -23.420-126.999 141.660  0.00 97.00      PROA   
ATOM   2757  HB1 ALA P 176     -24.320-127.385 141.136  0.00 97.00      PROA   
ATOM   2758  HB2 ALA P 176     -23.544-125.900 141.784  0.00 97.00      PROA   
ATOM   2759  HB3 ALA P 176     -23.363-127.456 142.669  0.00 97.00      PROA   
ATOM   2760  C   ALA P 176     -21.952-128.763 140.613  0.00 97.00      PROA   
ATOM   2761  O   ALA P 176     -22.481-129.324 139.656  0.00 97.00      PROA   
ATOM   2762  N   SER P 177     -21.142-129.444 141.460  0.00 97.00      PROA   
ATOM   2763  HN  SER P 177     -20.697-128.995 142.232  0.00 97.00      PROA   
ATOM   2764  CA  SER P 177     -20.685-130.794 141.168  0.00 97.00      PROA   
ATOM   2765  HA  SER P 177     -20.698-130.952 140.097  0.00 97.00      PROA   
ATOM   2766  CB  SER P 177     -19.220-130.983 141.644  0.00 97.00      PROA   
ATOM   2767  HB1 SER P 177     -18.588-130.257 141.088  0.00 97.00      PROA   
ATOM   2768  HB2 SER P 177     -18.844-132.002 141.411  0.00 97.00      PROA   
ATOM   2769  OG  SER P 177     -19.068-130.716 143.038  0.00 97.00      PROA   
ATOM   2770  HG1 SER P 177     -19.387-131.494 143.504  0.00 97.00      PROA   
ATOM   2771  C   SER P 177     -21.533-131.892 141.780  0.00 97.00      PROA   
ATOM   2772  O   SER P 177     -21.235-133.071 141.590  0.00 97.00      PROA   
ATOM   2773  N   VAL P 178     -22.619-131.544 142.508  0.00 97.00      PROA   
ATOM   2774  HN  VAL P 178     -22.852-130.586 142.641  0.00 97.00      PROA   
ATOM   2775  CA  VAL P 178     -23.533-132.515 143.085  0.00 97.00      PROA   
ATOM   2776  HA  VAL P 178     -23.505-133.426 142.504  0.00 97.00      PROA   
ATOM   2777  CB  VAL P 178     -23.253-132.840 144.562  0.00 97.00      PROA   
ATOM   2778  HB  VAL P 178     -23.370-131.918 145.178  0.00 97.00      PROA   
ATOM   2779  CG1 VAL P 178     -24.232-133.917 145.075  0.00 97.00      PROA   
ATOM   2780 HG11 VAL P 178     -24.179-134.825 144.438  0.00 97.00      PROA   
ATOM   2781 HG12 VAL P 178     -25.274-133.548 145.083  0.00 97.00      PROA   
ATOM   2782 HG13 VAL P 178     -23.971-134.205 146.115  0.00 97.00      PROA   
ATOM   2783  CG2 VAL P 178     -21.809-133.352 144.745  0.00 97.00      PROA   
ATOM   2784 HG21 VAL P 178     -21.069-132.564 144.502  0.00 97.00      PROA   
ATOM   2785 HG22 VAL P 178     -21.629-134.231 144.090  0.00 97.00      PROA   
ATOM   2786 HG23 VAL P 178     -21.647-133.665 145.800  0.00 97.00      PROA   
ATOM   2787  C   VAL P 178     -24.917-131.908 142.956  0.00 97.00      PROA   
ATOM   2788  O   VAL P 178     -25.116-130.733 143.255  0.00 97.00      PROA   
ATOM   2789  N   THR P 179     -25.917-132.701 142.491  0.00 97.00      PROA   
ATOM   2790  HN  THR P 179     -25.740-133.637 142.197  0.00 97.00      PROA   
ATOM   2791  CA  THR P 179     -27.326-132.334 142.484  0.00 97.00      PROA   
ATOM   2792  HA  THR P 179     -27.406-131.357 142.024  0.00 97.00      PROA   
ATOM   2793  CB  THR P 179     -28.193-133.307 141.693  0.00 97.00      PROA   
ATOM   2794  HB  THR P 179     -29.282-133.112 141.850  0.00 97.00      PROA   
ATOM   2795  OG1 THR P 179     -27.903-134.654 142.051  0.00 97.00      PROA   
ATOM   2796  HG1 THR P 179     -28.138-134.731 142.978  0.00 97.00      PROA   
ATOM   2797  CG2 THR P 179     -27.898-133.143 140.193  0.00 97.00      PROA   
ATOM   2798 HG21 THR P 179     -26.830-133.355 139.979  0.00 97.00      PROA   
ATOM   2799 HG22 THR P 179     -28.135-132.111 139.862  0.00 97.00      PROA   
ATOM   2800 HG23 THR P 179     -28.520-133.854 139.609  0.00 97.00      PROA   
ATOM   2801  C   THR P 179     -27.922-132.228 143.876  0.00 97.00      PROA   
ATOM   2802  O   THR P 179     -27.625-133.028 144.759  0.00 97.00      PROA   
ATOM   2803  N   SER P 180     -28.843-131.263 144.082  0.00 97.00      PROA   
ATOM   2804  HN  SER P 180     -29.075-130.595 143.379  0.00 97.00      PROA   
ATOM   2805  CA  SER P 180     -29.698-131.173 145.247  0.00 97.00      PROA   
ATOM   2806  HA  SER P 180     -29.040-131.172 146.100  0.00 97.00      PROA   
ATOM   2807  CB  SER P 180     -30.474-129.837 145.239  0.00 97.00      PROA   
ATOM   2808  HB1 SER P 180     -29.763-129.014 145.466  0.00 97.00      PROA   
ATOM   2809  HB2 SER P 180     -31.280-129.809 145.998  0.00 97.00      PROA   
ATOM   2810  OG  SER P 180     -31.031-129.580 143.955  0.00 97.00      PROA   
ATOM   2811  HG1 SER P 180     -31.579-128.793 144.070  0.00 97.00      PROA   
ATOM   2812  C   SER P 180     -30.640-132.367 145.415  0.00 97.00      PROA   
ATOM   2813  O   SER P 180     -30.982-133.006 144.419  0.00 97.00      PROA   
ATOM   2814  N   PRO P 181     -31.072-132.753 146.618  0.00 97.00      PROA   
ATOM   2815  CD  PRO P 181     -32.135-133.761 146.712  0.00 97.00      PROA   
ATOM   2816  HD1 PRO P 181     -31.778-134.738 146.321  0.00 97.00      PROA   
ATOM   2817  HD2 PRO P 181     -33.025-133.422 146.132  0.00 97.00      PROA   
ATOM   2818  CA  PRO P 181     -30.885-132.040 147.876  0.00 97.00      PROA   
ATOM   2819  HA  PRO P 181     -30.876-130.977 147.717  0.00 97.00      PROA   
ATOM   2820  CB  PRO P 181     -32.113-132.445 148.709  0.00 97.00      PROA   
ATOM   2821  HB1 PRO P 181     -32.951-131.749 148.474  0.00 97.00      PROA   
ATOM   2822  HB2 PRO P 181     -31.930-132.424 149.800  0.00 97.00      PROA   
ATOM   2823  CG  PRO P 181     -32.480-133.843 148.200  0.00 97.00      PROA   
ATOM   2824  HG1 PRO P 181     -31.824-134.597 148.689  0.00 97.00      PROA   
ATOM   2825  HG2 PRO P 181     -33.540-134.105 148.386  0.00 97.00      PROA   
ATOM   2826  C   PRO P 181     -29.591-132.443 148.570  0.00 97.00      PROA   
ATOM   2827  O   PRO P 181     -29.384-133.616 148.873  0.00 97.00      PROA   
ATOM   2828  N   LEU P 182     -28.702-131.463 148.851  0.00 97.00      PROA   
ATOM   2829  HN  LEU P 182     -28.917-130.514 148.621  0.00 97.00      PROA   
ATOM   2830  CA  LEU P 182     -27.457-131.666 149.570  0.00 97.00      PROA   
ATOM   2831  HA  LEU P 182     -26.982-132.538 149.144  0.00 97.00      PROA   
ATOM   2832  CB  LEU P 182     -26.476-130.461 149.469  0.00 97.00      PROA   
ATOM   2833  HB1 LEU P 182     -25.542-130.737 150.007  0.00 97.00      PROA   
ATOM   2834  HB2 LEU P 182     -26.911-129.583 149.989  0.00 97.00      PROA   
ATOM   2835  CG  LEU P 182     -26.054-130.010 148.040  0.00 97.00      PROA   
ATOM   2836  HG  LEU P 182     -25.104-129.434 148.169  0.00 97.00      PROA   
ATOM   2837  CD1 LEU P 182     -25.742-131.187 147.099  0.00 97.00      PROA   
ATOM   2838 HD11 LEU P 182     -26.660-131.778 146.898  0.00 97.00      PROA   
ATOM   2839 HD12 LEU P 182     -24.979-131.856 147.548  0.00 97.00      PROA   
ATOM   2840 HD13 LEU P 182     -25.359-130.812 146.127  0.00 97.00      PROA   
ATOM   2841  CD2 LEU P 182     -27.048-129.032 147.381  0.00 97.00      PROA   
ATOM   2842 HD21 LEU P 182     -27.243-128.163 148.044  0.00 97.00      PROA   
ATOM   2843 HD22 LEU P 182     -28.011-129.534 147.165  0.00 97.00      PROA   
ATOM   2844 HD23 LEU P 182     -26.636-128.660 146.420  0.00 97.00      PROA   
ATOM   2845  C   LEU P 182     -27.713-131.966 151.036  0.00 97.00      PROA   
ATOM   2846  O   LEU P 182     -28.666-131.474 151.622  0.00 97.00      PROA   
ATOM   2847  N   LEU P 183     -26.872-132.794 151.691  0.00 97.00      PROA   
ATOM   2848  HN  LEU P 183     -26.109-133.235 151.226  0.00 97.00      PROA   
ATOM   2849  CA  LEU P 183     -26.981-133.022 153.122  0.00 97.00      PROA   
ATOM   2850  HA  LEU P 183     -28.026-133.165 153.356  0.00 97.00      PROA   
ATOM   2851  CB  LEU P 183     -26.219-134.288 153.581  0.00 97.00      PROA   
ATOM   2852  HB1 LEU P 183     -26.314-134.397 154.684  0.00 97.00      PROA   
ATOM   2853  HB2 LEU P 183     -25.140-134.167 153.340  0.00 97.00      PROA   
ATOM   2854  CG  LEU P 183     -26.719-135.608 152.944  0.00 97.00      PROA   
ATOM   2855  HG  LEU P 183     -26.582-135.545 151.839  0.00 97.00      PROA   
ATOM   2856  CD1 LEU P 183     -25.877-136.793 153.448  0.00 97.00      PROA   
ATOM   2857 HD11 LEU P 183     -25.988-136.896 154.549  0.00 97.00      PROA   
ATOM   2858 HD12 LEU P 183     -24.804-136.634 153.214  0.00 97.00      PROA   
ATOM   2859 HD13 LEU P 183     -26.211-137.737 152.969  0.00 97.00      PROA   
ATOM   2860  CD2 LEU P 183     -28.214-135.864 153.216  0.00 97.00      PROA   
ATOM   2861 HD21 LEU P 183     -28.842-135.081 152.743  0.00 97.00      PROA   
ATOM   2862 HD22 LEU P 183     -28.409-135.863 154.310  0.00 97.00      PROA   
ATOM   2863 HD23 LEU P 183     -28.518-136.848 152.803  0.00 97.00      PROA   
ATOM   2864  C   LEU P 183     -26.507-131.828 153.938  0.00 97.00      PROA   
ATOM   2865  O   LEU P 183     -25.524-131.172 153.602  0.00 97.00      PROA   
ATOM   2866  N   GLU P 184     -27.205-131.524 155.057  0.00 97.00      PROA   
ATOM   2867  HN  GLU P 184     -28.064-131.997 155.253  0.00 97.00      PROA   
ATOM   2868  CA  GLU P 184     -26.818-130.506 156.016  0.00 97.00      PROA   
ATOM   2869  HA  GLU P 184     -26.740-129.581 155.462  0.00 97.00      PROA   
ATOM   2870  CB  GLU P 184     -27.937-130.301 157.082  0.00 97.00      PROA   
ATOM   2871  HB1 GLU P 184     -28.188-131.301 157.499  0.00 97.00      PROA   
ATOM   2872  HB2 GLU P 184     -28.831-129.927 156.531  0.00 97.00      PROA   
ATOM   2873  CG  GLU P 184     -27.613-129.345 158.252  0.00 97.00      PROA   
ATOM   2874  HG1 GLU P 184     -27.182-128.410 157.856  0.00 97.00      PROA   
ATOM   2875  HG2 GLU P 184     -26.870-129.811 158.930  0.00 97.00      PROA   
ATOM   2876  CD  GLU P 184     -28.840-128.932 159.068  0.00 97.00      PROA   
ATOM   2877  OE1 GLU P 184     -29.792-128.348 158.494  0.00 97.00      PROA   
ATOM   2878  OE2 GLU P 184     -28.810-129.139 160.307  0.00 97.00      PROA   
ATOM   2879  C   GLU P 184     -25.440-130.771 156.624  0.00 97.00      PROA   
ATOM   2880  O   GLU P 184     -25.136-131.879 157.062  0.00 97.00      PROA   
ATOM   2881  N   GLY P 185     -24.563-129.739 156.615  0.00 97.00      PROA   
ATOM   2882  HN  GLY P 185     -24.905-128.842 156.335  0.00 97.00      PROA   
ATOM   2883  CA  GLY P 185     -23.178-129.803 157.057  0.00 97.00      PROA   
ATOM   2884  HA1 GLY P 185     -22.969-130.785 157.457  0.00 97.00      PROA   
ATOM   2885  HA2 GLY P 185     -23.034-129.033 157.793  0.00 97.00      PROA   
ATOM   2886  C   GLY P 185     -22.160-129.549 155.975  0.00 97.00      PROA   
ATOM   2887  O   GLY P 185     -21.016-129.227 156.286  0.00 97.00      PROA   
ATOM   2888  N   THR P 186     -22.512-129.681 154.676  0.00 97.00      PROA   
ATOM   2889  HN  THR P 186     -23.441-129.938 154.418  0.00 97.00      PROA   
ATOM   2890  CA  THR P 186     -21.516-129.645 153.606  0.00 97.00      PROA   
ATOM   2891  HA  THR P 186     -20.703-130.272 153.932  0.00 97.00      PROA   
ATOM   2892  CB  THR P 186     -22.006-130.255 152.293  0.00 97.00      PROA   
ATOM   2893  HB  THR P 186     -21.226-130.156 151.500  0.00 97.00      PROA   
ATOM   2894  OG1 THR P 186     -23.210-129.643 151.837  0.00 97.00      PROA   
ATOM   2895  HG1 THR P 186     -23.059-128.697 151.903  0.00 97.00      PROA   
ATOM   2896  CG2 THR P 186     -22.286-131.753 152.491  0.00 97.00      PROA   
ATOM   2897 HG21 THR P 186     -23.101-131.905 153.228  0.00 97.00      PROA   
ATOM   2898 HG22 THR P 186     -21.378-132.280 152.849  0.00 97.00      PROA   
ATOM   2899 HG23 THR P 186     -22.604-132.204 151.526  0.00 97.00      PROA   
ATOM   2900  C   THR P 186     -20.972-128.253 153.267  0.00 97.00      PROA   
ATOM   2901  O   THR P 186     -21.780-127.406 152.894  0.00 97.00      PROA   
ATOM   2902  N   PRO P 187     -19.677-127.910 153.293  0.00 97.00      PROA   
ATOM   2903  CD  PRO P 187     -18.614-128.675 153.960  0.00 97.00      PROA   
ATOM   2904  HD1 PRO P 187     -18.746-129.773 153.859  0.00 97.00      PROA   
ATOM   2905  HD2 PRO P 187     -18.597-128.393 155.036  0.00 97.00      PROA   
ATOM   2906  CA  PRO P 187     -19.120-126.882 152.404  0.00 97.00      PROA   
ATOM   2907  HA  PRO P 187     -19.635-125.951 152.587  0.00 97.00      PROA   
ATOM   2908  CB  PRO P 187     -17.637-126.820 152.798  0.00 97.00      PROA   
ATOM   2909  HB1 PRO P 187     -17.526-126.126 153.661  0.00 97.00      PROA   
ATOM   2910  HB2 PRO P 187     -16.975-126.470 151.981  0.00 97.00      PROA   
ATOM   2911  CG  PRO P 187     -17.316-128.240 153.271  0.00 97.00      PROA   
ATOM   2912  HG1 PRO P 187     -17.134-128.888 152.385  0.00 97.00      PROA   
ATOM   2913  HG2 PRO P 187     -16.440-128.282 153.947  0.00 97.00      PROA   
ATOM   2914  C   PRO P 187     -19.328-127.228 150.927  0.00 97.00      PROA   
ATOM   2915  O   PRO P 187     -19.396-128.411 150.596  0.00 97.00      PROA   
ATOM   2916  N   VAL P 188     -19.466-126.217 150.030  0.00 97.00      PROA   
ATOM   2917  HN  VAL P 188     -19.352-125.265 150.305  0.00 97.00      PROA   
ATOM   2918  CA  VAL P 188     -19.807-126.431 148.630  0.00 97.00      PROA   
ATOM   2919  HA  VAL P 188     -19.449-127.400 148.313  0.00 97.00      PROA   
ATOM   2920  CB  VAL P 188     -21.316-126.296 148.344  0.00 97.00      PROA   
ATOM   2921  HB  VAL P 188     -21.655-125.264 148.595  0.00 97.00      PROA   
ATOM   2922  CG1 VAL P 188     -21.632-126.570 146.856  0.00 97.00      PROA   
ATOM   2923 HG11 VAL P 188     -21.249-127.568 146.557  0.00 97.00      PROA   
ATOM   2924 HG12 VAL P 188     -21.184-125.800 146.198  0.00 97.00      PROA   
ATOM   2925 HG13 VAL P 188     -22.731-126.553 146.695  0.00 97.00      PROA   
ATOM   2926  CG2 VAL P 188     -22.123-127.279 149.220  0.00 97.00      PROA   
ATOM   2927 HG21 VAL P 188     -22.042-127.013 150.293  0.00 97.00      PROA   
ATOM   2928 HG22 VAL P 188     -21.754-128.316 149.078  0.00 97.00      PROA   
ATOM   2929 HG23 VAL P 188     -23.198-127.246 148.942  0.00 97.00      PROA   
ATOM   2930  C   VAL P 188     -19.070-125.362 147.847  0.00 97.00      PROA   
ATOM   2931  O   VAL P 188     -19.005-124.228 148.306  0.00 97.00      PROA   
ATOM   2932  N   THR P 189     -18.521-125.685 146.640  0.00 97.00      PROA   
ATOM   2933  HN  THR P 189     -18.595-126.610 146.280  0.00 97.00      PROA   
ATOM   2934  CA  THR P 189     -17.897-124.726 145.731  0.00 97.00      PROA   
ATOM   2935  HA  THR P 189     -17.883-123.769 146.226  0.00 97.00      PROA   
ATOM   2936  CB  THR P 189     -16.430-125.025 145.338  0.00 97.00      PROA   
ATOM   2937  HB  THR P 189     -15.763-124.672 146.156  0.00 97.00      PROA   
ATOM   2938  OG1 THR P 189     -15.994-124.423 144.117  0.00 97.00      PROA   
ATOM   2939  HG1 THR P 189     -15.826-123.490 144.297  0.00 97.00      PROA   
ATOM   2940  CG2 THR P 189     -16.234-126.535 145.142  0.00 97.00      PROA   
ATOM   2941 HG21 THR P 189     -16.924-126.906 144.354  0.00 97.00      PROA   
ATOM   2942 HG22 THR P 189     -16.406-127.094 146.083  0.00 97.00      PROA   
ATOM   2943 HG23 THR P 189     -15.191-126.733 144.809  0.00 97.00      PROA   
ATOM   2944  C   THR P 189     -18.809-124.551 144.533  0.00 97.00      PROA   
ATOM   2945  O   THR P 189     -19.385-125.513 144.029  0.00 97.00      PROA   
ATOM   2946  N   LEU P 190     -18.983-123.281 144.090  0.00 97.00      PROA   
ATOM   2947  HN  LEU P 190     -18.448-122.548 144.515  0.00 97.00      PROA   
ATOM   2948  CA  LEU P 190     -19.938-122.892 143.072  0.00 97.00      PROA   
ATOM   2949  HA  LEU P 190     -20.386-123.775 142.640  0.00 97.00      PROA   
ATOM   2950  CB  LEU P 190     -21.054-121.957 143.630  0.00 97.00      PROA   
ATOM   2951  HB1 LEU P 190     -21.698-121.646 142.779  0.00 97.00      PROA   
ATOM   2952  HB2 LEU P 190     -20.585-121.041 144.052  0.00 97.00      PROA   
ATOM   2953  CG  LEU P 190     -21.999-122.541 144.722  0.00 97.00      PROA   
ATOM   2954  HG  LEU P 190     -22.875-121.846 144.771  0.00 97.00      PROA   
ATOM   2955  CD1 LEU P 190     -22.548-123.935 144.369  0.00 97.00      PROA   
ATOM   2956 HD11 LEU P 190     -21.721-124.666 144.283  0.00 97.00      PROA   
ATOM   2957 HD12 LEU P 190     -23.099-123.915 143.408  0.00 97.00      PROA   
ATOM   2958 HD13 LEU P 190     -23.233-124.287 145.169  0.00 97.00      PROA   
ATOM   2959  CD2 LEU P 190     -21.387-122.529 146.139  0.00 97.00      PROA   
ATOM   2960 HD21 LEU P 190     -20.973-121.527 146.375  0.00 97.00      PROA   
ATOM   2961 HD22 LEU P 190     -20.571-123.273 146.225  0.00 97.00      PROA   
ATOM   2962 HD23 LEU P 190     -22.160-122.780 146.895  0.00 97.00      PROA   
ATOM   2963  C   LEU P 190     -19.224-122.155 141.951  0.00 97.00      PROA   
ATOM   2964  O   LEU P 190     -18.855-120.988 142.073  0.00 97.00      PROA   
ATOM   2965  N   SER P 191     -19.047-122.816 140.787  0.00 97.00      PROA   
ATOM   2966  HN  SER P 191     -19.395-123.746 140.669  0.00 97.00      PROA   
ATOM   2967  CA  SER P 191     -18.270-122.273 139.687  0.00 97.00      PROA   
ATOM   2968  HA  SER P 191     -17.527-121.602 140.093  0.00 97.00      PROA   
ATOM   2969  CB  SER P 191     -17.442-123.398 138.987  0.00 97.00      PROA   
ATOM   2970  HB1 SER P 191     -18.063-124.315 138.932  0.00 97.00      PROA   
ATOM   2971  HB2 SER P 191     -16.564-123.634 139.628  0.00 97.00      PROA   
ATOM   2972  OG  SER P 191     -16.983-123.085 137.673  0.00 97.00      PROA   
ATOM   2973  HG1 SER P 191     -17.727-123.278 137.091  0.00 97.00      PROA   
ATOM   2974  C   SER P 191     -19.113-121.439 138.733  0.00 97.00      PROA   
ATOM   2975  O   SER P 191     -19.819-121.957 137.877  0.00 97.00      PROA   
ATOM   2976  N   CYS P 192     -19.025-120.093 138.835  0.00 97.00      PROA   
ATOM   2977  HN  CYS P 192     -18.518-119.687 139.591  0.00 97.00      PROA   
ATOM   2978  CA  CYS P 192     -19.664-119.183 137.893  0.00 97.00      PROA   
ATOM   2979  HA  CYS P 192     -20.554-119.650 137.498  0.00 97.00      PROA   
ATOM   2980  CB  CYS P 192     -20.092-117.852 138.565  0.00 97.00      PROA   
ATOM   2981  HB1 CYS P 192     -20.489-117.158 137.793  0.00 97.00      PROA   
ATOM   2982  HB2 CYS P 192     -19.209-117.372 139.039  0.00 97.00      PROA   
ATOM   2983  SG  CYS P 192     -21.370-118.163 139.828  0.00 97.00      PROA   
ATOM   2984  C   CYS P 192     -18.723-118.916 136.727  0.00 97.00      PROA   
ATOM   2985  O   CYS P 192     -17.772-118.145 136.838  0.00 97.00      PROA   
ATOM   2986  N   GLU P 193     -18.962-119.596 135.576  0.00 97.00      PROA   
ATOM   2987  HN  GLU P 193     -19.789-120.148 135.485  0.00 97.00      PROA   
ATOM   2988  CA  GLU P 193     -17.938-119.823 134.570  0.00 97.00      PROA   
ATOM   2989  HA  GLU P 193     -17.033-119.323 134.882  0.00 97.00      PROA   
ATOM   2990  CB  GLU P 193     -17.611-121.338 134.487  0.00 97.00      PROA   
ATOM   2991  HB1 GLU P 193     -17.222-121.642 135.485  0.00 97.00      PROA   
ATOM   2992  HB2 GLU P 193     -16.792-121.490 133.751  0.00 97.00      PROA   
ATOM   2993  CG  GLU P 193     -18.816-122.242 134.143  0.00 97.00      PROA   
ATOM   2994  HG1 GLU P 193     -19.342-121.853 133.246  0.00 97.00      PROA   
ATOM   2995  HG2 GLU P 193     -19.538-122.295 134.984  0.00 97.00      PROA   
ATOM   2996  CD  GLU P 193     -18.333-123.643 133.811  0.00 97.00      PROA   
ATOM   2997  OE1 GLU P 193     -18.291-123.980 132.597  0.00 97.00      PROA   
ATOM   2998  OE2 GLU P 193     -17.942-124.383 134.748  0.00 97.00      PROA   
ATOM   2999  C   GLU P 193     -18.246-119.302 133.173  0.00 97.00      PROA   
ATOM   3000  O   GLU P 193     -19.364-119.407 132.673  0.00 97.00      PROA   
ATOM   3001  N   THR P 194     -17.214-118.730 132.492  0.00 97.00      PROA   
ATOM   3002  HN  THR P 194     -16.358-118.523 132.959  0.00 97.00      PROA   
ATOM   3003  CA  THR P 194     -17.291-118.322 131.091  0.00 97.00      PROA   
ATOM   3004  HA  THR P 194     -18.326-118.300 130.775  0.00 97.00      PROA   
ATOM   3005  CB  THR P 194     -16.677-116.936 130.826  0.00 97.00      PROA   
ATOM   3006  HB  THR P 194     -16.718-116.702 129.735  0.00 97.00      PROA   
ATOM   3007  OG1 THR P 194     -15.322-116.839 131.265  0.00 97.00      PROA   
ATOM   3008  HG1 THR P 194     -14.845-116.384 130.566  0.00 97.00      PROA   
ATOM   3009  CG2 THR P 194     -17.485-115.857 131.566  0.00 97.00      PROA   
ATOM   3010 HG21 THR P 194     -17.470-116.039 132.661  0.00 97.00      PROA   
ATOM   3011 HG22 THR P 194     -18.537-115.850 131.216  0.00 97.00      PROA   
ATOM   3012 HG23 THR P 194     -17.043-114.855 131.373  0.00 97.00      PROA   
ATOM   3013  C   THR P 194     -16.564-119.285 130.163  0.00 97.00      PROA   
ATOM   3014  O   THR P 194     -17.034-119.546 129.058  0.00 97.00      PROA   
ATOM   3015  N   LYS P 195     -15.362-119.765 130.570  0.00 97.00      PROA   
ATOM   3016  HN  LYS P 195     -15.062-119.530 131.489  0.00 97.00      PROA   
ATOM   3017  CA  LYS P 195     -14.364-120.445 129.746  0.00 97.00      PROA   
ATOM   3018  HA  LYS P 195     -13.542-120.640 130.418  0.00 97.00      PROA   
ATOM   3019  CB  LYS P 195     -14.796-121.840 129.195  0.00 97.00      PROA   
ATOM   3020  HB1 LYS P 195     -14.316-122.020 128.206  0.00 97.00      PROA   
ATOM   3021  HB2 LYS P 195     -15.892-121.854 129.019  0.00 97.00      PROA   
ATOM   3022  CG  LYS P 195     -14.403-123.058 130.060  0.00 97.00      PROA   
ATOM   3023  HG1 LYS P 195     -13.323-122.992 130.318  0.00 97.00      PROA   
ATOM   3024  HG2 LYS P 195     -14.531-123.960 129.416  0.00 97.00      PROA   
ATOM   3025  CD  LYS P 195     -15.237-123.292 131.331  0.00 97.00      PROA   
ATOM   3026  HD1 LYS P 195     -16.311-123.271 131.038  0.00 97.00      PROA   
ATOM   3027  HD2 LYS P 195     -15.070-122.470 132.059  0.00 97.00      PROA   
ATOM   3028  CE  LYS P 195     -14.910-124.655 131.975  0.00 97.00      PROA   
ATOM   3029  HE1 LYS P 195     -13.869-124.675 132.358  0.00 97.00      PROA   
ATOM   3030  HE2 LYS P 195     -15.041-125.461 131.220  0.00 97.00      PROA   
ATOM   3031  NZ  LYS P 195     -15.814-124.957 133.096  0.00 97.00      PROA   
ATOM   3032  HZ1 LYS P 195     -16.787-124.707 132.802  0.00 97.00      PROA   
ATOM   3033  HZ2 LYS P 195     -15.631-124.364 133.929  0.00 97.00      PROA   
ATOM   3034  HZ3 LYS P 195     -15.825-125.955 133.372  0.00 97.00      PROA   
ATOM   3035  C   LYS P 195     -13.723-119.600 128.640  0.00 97.00      PROA   
ATOM   3036  O   LYS P 195     -12.550-119.787 128.321  0.00 97.00      PROA   
ATOM   3037  N   LEU P 196     -14.453-118.622 128.065  0.00 97.00      PROA   
ATOM   3038  HN  LEU P 196     -15.424-118.561 128.285  0.00 97.00      PROA   
ATOM   3039  CA  LEU P 196     -13.989-117.742 127.015  0.00 97.00      PROA   
ATOM   3040  HA  LEU P 196     -13.187-118.229 126.478  0.00 97.00      PROA   
ATOM   3041  CB  LEU P 196     -15.122-117.373 126.012  0.00 97.00      PROA   
ATOM   3042  HB1 LEU P 196     -14.764-116.555 125.352  0.00 97.00      PROA   
ATOM   3043  HB2 LEU P 196     -15.999-116.994 126.580  0.00 97.00      PROA   
ATOM   3044  CG  LEU P 196     -15.603-118.488 125.042  0.00 97.00      PROA   
ATOM   3045  HG  LEU P 196     -16.319-117.991 124.341  0.00 97.00      PROA   
ATOM   3046  CD1 LEU P 196     -14.455-119.046 124.182  0.00 97.00      PROA   
ATOM   3047 HD11 LEU P 196     -13.728-119.595 124.817  0.00 97.00      PROA   
ATOM   3048 HD12 LEU P 196     -13.925-118.222 123.660  0.00 97.00      PROA   
ATOM   3049 HD13 LEU P 196     -14.854-119.749 123.422  0.00 97.00      PROA   
ATOM   3050  CD2 LEU P 196     -16.390-119.625 125.720  0.00 97.00      PROA   
ATOM   3051 HD21 LEU P 196     -17.221-119.214 126.330  0.00 97.00      PROA   
ATOM   3052 HD22 LEU P 196     -15.724-120.221 126.377  0.00 97.00      PROA   
ATOM   3053 HD23 LEU P 196     -16.814-120.306 124.953  0.00 97.00      PROA   
ATOM   3054  C   LEU P 196     -13.428-116.447 127.578  0.00 97.00      PROA   
ATOM   3055  O   LEU P 196     -13.912-115.916 128.578  0.00 97.00      PROA   
ATOM   3056  N   LEU P 197     -12.391-115.896 126.898  0.00 97.00      PROA   
ATOM   3057  HN  LEU P 197     -11.960-116.382 126.143  0.00 97.00      PROA   
ATOM   3058  CA  LEU P 197     -11.921-114.542 127.093  0.00 97.00      PROA   
ATOM   3059  HA  LEU P 197     -12.648-113.996 127.676  0.00 97.00      PROA   
ATOM   3060  CB  LEU P 197     -10.537-114.475 127.787  0.00 97.00      PROA   
ATOM   3061  HB1 LEU P 197      -9.800-115.045 127.181  0.00 97.00      PROA   
ATOM   3062  HB2 LEU P 197     -10.624-114.989 128.771  0.00 97.00      PROA   
ATOM   3063  CG  LEU P 197      -9.972-113.053 128.039  0.00 97.00      PROA   
ATOM   3064  HG  LEU P 197      -9.857-112.537 127.057  0.00 97.00      PROA   
ATOM   3065  CD1 LEU P 197     -10.901-112.196 128.920  0.00 97.00      PROA   
ATOM   3066 HD11 LEU P 197     -11.071-112.705 129.893  0.00 97.00      PROA   
ATOM   3067 HD12 LEU P 197     -11.879-112.033 128.423  0.00 97.00      PROA   
ATOM   3068 HD13 LEU P 197     -10.435-111.207 129.112  0.00 97.00      PROA   
ATOM   3069  CD2 LEU P 197      -8.572-113.133 128.673  0.00 97.00      PROA   
ATOM   3070 HD21 LEU P 197      -7.884-113.704 128.016  0.00 97.00      PROA   
ATOM   3071 HD22 LEU P 197      -8.628-113.643 129.658  0.00 97.00      PROA   
ATOM   3072 HD23 LEU P 197      -8.157-112.114 128.823  0.00 97.00      PROA   
ATOM   3073  C   LEU P 197     -11.853-113.904 125.724  0.00 97.00      PROA   
ATOM   3074  O   LEU P 197     -11.372-114.510 124.769  0.00 97.00      PROA   
ATOM   3075  N   LEU P 198     -12.372-112.660 125.600  0.00 97.00      PROA   
ATOM   3076  HN  LEU P 198     -12.726-112.179 126.397  0.00 97.00      PROA   
ATOM   3077  CA  LEU P 198     -12.443-111.903 124.370  0.00 97.00      PROA   
ATOM   3078  HA  LEU P 198     -11.762-112.320 123.640  0.00 97.00      PROA   
ATOM   3079  CB  LEU P 198     -13.879-111.761 123.772  0.00 97.00      PROA   
ATOM   3080  HB1 LEU P 198     -13.837-111.062 122.906  0.00 97.00      PROA   
ATOM   3081  HB2 LEU P 198     -14.552-111.310 124.533  0.00 97.00      PROA   
ATOM   3082  CG  LEU P 198     -14.570-113.047 123.238  0.00 97.00      PROA   
ATOM   3083  HG  LEU P 198     -15.481-112.694 122.692  0.00 97.00      PROA   
ATOM   3084  CD1 LEU P 198     -13.712-113.819 122.219  0.00 97.00      PROA   
ATOM   3085 HD11 LEU P 198     -12.817-114.249 122.711  0.00 97.00      PROA   
ATOM   3086 HD12 LEU P 198     -13.380-113.148 121.399  0.00 97.00      PROA   
ATOM   3087 HD13 LEU P 198     -14.299-114.653 121.780  0.00 97.00      PROA   
ATOM   3088  CD2 LEU P 198     -15.088-113.979 124.346  0.00 97.00      PROA   
ATOM   3089 HD21 LEU P 198     -15.628-113.398 125.122  0.00 97.00      PROA   
ATOM   3090 HD22 LEU P 198     -14.247-114.518 124.823  0.00 97.00      PROA   
ATOM   3091 HD23 LEU P 198     -15.781-114.734 123.919  0.00 97.00      PROA   
ATOM   3092  C   LEU P 198     -11.947-110.526 124.748  0.00 97.00      PROA   
ATOM   3093  O   LEU P 198     -11.799-110.222 125.931  0.00 97.00      PROA   
ATOM   3094  N   GLN P 199     -11.654-109.656 123.747  0.00 97.00      PROA   
ATOM   3095  HN  GLN P 199     -11.728-109.943 122.795  0.00 97.00      PROA   
ATOM   3096  CA  GLN P 199     -11.179-108.294 123.954  0.00 97.00      PROA   
ATOM   3097  HA  GLN P 199     -10.222-108.371 124.449  0.00 97.00      PROA   
ATOM   3098  CB  GLN P 199     -10.999-107.535 122.610  0.00 97.00      PROA   
ATOM   3099  HB1 GLN P 199     -10.592-106.522 122.830  0.00 97.00      PROA   
ATOM   3100  HB2 GLN P 199     -11.996-107.395 122.132  0.00 97.00      PROA   
ATOM   3101  CG  GLN P 199     -10.068-108.210 121.569  0.00 97.00      PROA   
ATOM   3102  HG1 GLN P 199      -9.761-107.482 120.789  0.00 97.00      PROA   
ATOM   3103  HG2 GLN P 199     -10.633-109.023 121.061  0.00 97.00      PROA   
ATOM   3104  CD  GLN P 199      -8.825-108.872 122.177  0.00 97.00      PROA   
ATOM   3105  OE1 GLN P 199      -8.712-110.103 122.192  0.00 97.00      PROA   
ATOM   3106  NE2 GLN P 199      -7.860-108.050 122.670  0.00 97.00      PROA   
ATOM   3107 HE21 GLN P 199      -7.036-108.477 123.038  0.00 97.00      PROA   
ATOM   3108 HE22 GLN P 199      -7.970-107.058 122.632  0.00 97.00      PROA   
ATOM   3109  C   GLN P 199     -12.095-107.477 124.862  0.00 97.00      PROA   
ATOM   3110  O   GLN P 199     -13.319-107.519 124.751  0.00 97.00      PROA   
ATOM   3111  N   ARG P 200     -11.499-106.740 125.825  0.00 97.00      PROA   
ATOM   3112  HN  ARG P 200     -10.508-106.660 125.892  0.00 97.00      PROA   
ATOM   3113  CA  ARG P 200     -12.227-106.218 126.954  0.00 97.00      PROA   
ATOM   3114  HA  ARG P 200     -13.270-106.090 126.705  0.00 97.00      PROA   
ATOM   3115  CB  ARG P 200     -12.045-107.211 128.132  0.00 97.00      PROA   
ATOM   3116  HB1 ARG P 200     -10.958-107.275 128.369  0.00 97.00      PROA   
ATOM   3117  HB2 ARG P 200     -12.348-108.227 127.791  0.00 97.00      PROA   
ATOM   3118  CG  ARG P 200     -12.808-106.864 129.416  0.00 97.00      PROA   
ATOM   3119  HG1 ARG P 200     -13.058-105.784 129.436  0.00 97.00      PROA   
ATOM   3120  HG2 ARG P 200     -12.104-107.035 130.257  0.00 97.00      PROA   
ATOM   3121  CD  ARG P 200     -14.098-107.659 129.663  0.00 97.00      PROA   
ATOM   3122  HD1 ARG P 200     -14.629-107.873 128.713  0.00 97.00      PROA   
ATOM   3123  HD2 ARG P 200     -14.788-107.081 130.323  0.00 97.00      PROA   
ATOM   3124  NE  ARG P 200     -13.732-108.963 130.310  0.00 97.00      PROA   
ATOM   3125  HE  ARG P 200     -13.465-109.741 129.750  0.00 97.00      PROA   
ATOM   3126  CZ  ARG P 200     -13.687-109.125 131.647  0.00 97.00      PROA   
ATOM   3127  NH1 ARG P 200     -13.959-108.127 132.497  0.00 97.00      PROA   
ATOM   3128 HH11 ARG P 200     -13.719-107.206 132.197  0.00 97.00      PROA   
ATOM   3129 HH12 ARG P 200     -13.857-108.298 133.477  0.00 97.00      PROA   
ATOM   3130  NH2 ARG P 200     -13.279-110.282 132.190  0.00 97.00      PROA   
ATOM   3131 HH21 ARG P 200     -12.881-110.980 131.606  0.00 97.00      PROA   
ATOM   3132 HH22 ARG P 200     -13.060-110.242 133.163  0.00 97.00      PROA   
ATOM   3133  C   ARG P 200     -11.586-104.892 127.318  0.00 97.00      PROA   
ATOM   3134  O   ARG P 200     -10.359-104.819 127.264  0.00 97.00      PROA   
ATOM   3135  N   PRO P 201     -12.297-103.820 127.688  0.00 97.00      PROA   
ATOM   3136  CD  PRO P 201     -13.727-103.625 127.411  0.00 97.00      PROA   
ATOM   3137  HD1 PRO P 201     -14.335-104.446 127.851  0.00 97.00      PROA   
ATOM   3138  HD2 PRO P 201     -13.883-103.582 126.310  0.00 97.00      PROA   
ATOM   3139  CA  PRO P 201     -11.680-102.651 128.305  0.00 97.00      PROA   
ATOM   3140  HA  PRO P 201     -10.768-102.384 127.788  0.00 97.00      PROA   
ATOM   3141  CB  PRO P 201     -12.742-101.544 128.150  0.00 97.00      PROA   
ATOM   3142  HB1 PRO P 201     -12.559-101.015 127.187  0.00 97.00      PROA   
ATOM   3143  HB2 PRO P 201     -12.730-100.797 128.967  0.00 97.00      PROA   
ATOM   3144  CG  PRO P 201     -14.090-102.280 128.049  0.00 97.00      PROA   
ATOM   3145  HG1 PRO P 201     -14.496-102.457 129.066  0.00 97.00      PROA   
ATOM   3146  HG2 PRO P 201     -14.841-101.717 127.462  0.00 97.00      PROA   
ATOM   3147  C   PRO P 201     -11.307-102.922 129.757  0.00 97.00      PROA   
ATOM   3148  O   PRO P 201     -10.116-102.972 130.061  0.00 97.00      PROA   
ATOM   3149  N   GLY P 202     -12.288-103.123 130.664  0.00 97.00      PROA   
ATOM   3150  HN  GLY P 202     -13.242-102.961 130.417  0.00 97.00      PROA   
ATOM   3151  CA  GLY P 202     -12.048-103.508 132.039  0.00 97.00      PROA   
ATOM   3152  HA1 GLY P 202     -12.961-103.283 132.549  0.00 97.00      PROA   
ATOM   3153  HA2 GLY P 202     -11.194-102.980 132.441  0.00 97.00      PROA   
ATOM   3154  C   GLY P 202     -11.846-104.982 132.190  0.00 97.00      PROA   
ATOM   3155  O   GLY P 202     -12.817-105.720 132.162  0.00 97.00      PROA   
ATOM   3156  N   LEU P 203     -10.588-105.435 132.373  0.00 97.00      PROA   
ATOM   3157  HN  LEU P 203      -9.847-104.768 132.391  0.00 97.00      PROA   
ATOM   3158  CA  LEU P 203     -10.170-106.828 132.453  0.00 97.00      PROA   
ATOM   3159  HA  LEU P 203     -10.542-107.307 131.563  0.00 97.00      PROA   
ATOM   3160  CB  LEU P 203      -8.620-106.965 132.406  0.00 97.00      PROA   
ATOM   3161  HB1 LEU P 203      -8.284-107.885 132.933  0.00 97.00      PROA   
ATOM   3162  HB2 LEU P 203      -8.178-106.098 132.943  0.00 97.00      PROA   
ATOM   3163  CG  LEU P 203      -8.003-107.040 130.979  0.00 97.00      PROA   
ATOM   3164  HG  LEU P 203      -6.893-107.030 131.114  0.00 97.00      PROA   
ATOM   3165  CD1 LEU P 203      -8.344-108.365 130.266  0.00 97.00      PROA   
ATOM   3166 HD11 LEU P 203      -9.435-108.439 130.079  0.00 97.00      PROA   
ATOM   3167 HD12 LEU P 203      -8.029-109.231 130.885  0.00 97.00      PROA   
ATOM   3168 HD13 LEU P 203      -7.818-108.421 129.289  0.00 97.00      PROA   
ATOM   3169  CD2 LEU P 203      -8.352-105.835 130.084  0.00 97.00      PROA   
ATOM   3170 HD21 LEU P 203      -8.074-104.885 130.586  0.00 97.00      PROA   
ATOM   3171 HD22 LEU P 203      -9.440-105.812 129.862  0.00 97.00      PROA   
ATOM   3172 HD23 LEU P 203      -7.806-105.898 129.119  0.00 97.00      PROA   
ATOM   3173  C   LEU P 203     -10.747-107.667 133.592  0.00 97.00      PROA   
ATOM   3174  O   LEU P 203     -10.956-108.864 133.412  0.00 97.00      PROA   
ATOM   3175  N   GLN P 204     -10.999-107.094 134.791  0.00 97.00      PROA   
ATOM   3176  HN  GLN P 204     -10.970-106.100 134.902  0.00 97.00      PROA   
ATOM   3177  CA  GLN P 204     -11.308-107.833 136.010  0.00 97.00      PROA   
ATOM   3178  HA  GLN P 204     -10.544-108.587 136.128  0.00 97.00      PROA   
ATOM   3179  CB  GLN P 204     -11.284-106.859 137.219  0.00 97.00      PROA   
ATOM   3180  HB1 GLN P 204     -12.151-106.167 137.140  0.00 97.00      PROA   
ATOM   3181  HB2 GLN P 204     -10.373-106.225 137.105  0.00 97.00      PROA   
ATOM   3182  CG  GLN P 204     -11.265-107.458 138.645  0.00 97.00      PROA   
ATOM   3183  HG1 GLN P 204     -12.283-107.812 138.912  0.00 97.00      PROA   
ATOM   3184  HG2 GLN P 204     -10.996-106.661 139.367  0.00 97.00      PROA   
ATOM   3185  CD  GLN P 204     -10.302-108.643 138.788  0.00 97.00      PROA   
ATOM   3186  OE1 GLN P 204     -10.606-109.790 138.449  0.00 97.00      PROA   
ATOM   3187  NE2 GLN P 204      -9.086-108.364 139.328  0.00 97.00      PROA   
ATOM   3188 HE21 GLN P 204      -8.449-109.124 139.447  0.00 97.00      PROA   
ATOM   3189 HE22 GLN P 204      -8.857-107.425 139.577  0.00 97.00      PROA   
ATOM   3190  C   GLN P 204     -12.665-108.526 135.971  0.00 97.00      PROA   
ATOM   3191  O   GLN P 204     -13.513-108.220 135.146  0.00 97.00      PROA   
ATOM   3192  N   LEU P 205     -12.926-109.489 136.880  0.00 97.00      PROA   
ATOM   3193  HN  LEU P 205     -12.211-109.811 137.499  0.00 97.00      PROA   
ATOM   3194  CA  LEU P 205     -14.281-109.891 137.187  0.00 97.00      PROA   
ATOM   3195  HA  LEU P 205     -14.977-109.189 136.751  0.00 97.00      PROA   
ATOM   3196  CB  LEU P 205     -14.657-111.309 136.690  0.00 97.00      PROA   
ATOM   3197  HB1 LEU P 205     -15.659-111.590 137.084  0.00 97.00      PROA   
ATOM   3198  HB2 LEU P 205     -13.909-112.032 137.082  0.00 97.00      PROA   
ATOM   3199  CG  LEU P 205     -14.724-111.453 135.152  0.00 97.00      PROA   
ATOM   3200  HG  LEU P 205     -13.774-111.050 134.736  0.00 97.00      PROA   
ATOM   3201  CD1 LEU P 205     -14.816-112.932 134.738  0.00 97.00      PROA   
ATOM   3202 HD11 LEU P 205     -15.741-113.386 135.151  0.00 97.00      PROA   
ATOM   3203 HD12 LEU P 205     -13.941-113.497 135.122  0.00 97.00      PROA   
ATOM   3204 HD13 LEU P 205     -14.841-113.023 133.631  0.00 97.00      PROA   
ATOM   3205  CD2 LEU P 205     -15.905-110.663 134.554  0.00 97.00      PROA   
ATOM   3206 HD21 LEU P 205     -15.806-109.579 134.762  0.00 97.00      PROA   
ATOM   3207 HD22 LEU P 205     -16.859-111.021 134.995  0.00 97.00      PROA   
ATOM   3208 HD23 LEU P 205     -15.949-110.807 133.454  0.00 97.00      PROA   
ATOM   3209  C   LEU P 205     -14.488-109.804 138.679  0.00 97.00      PROA   
ATOM   3210  O   LEU P 205     -13.938-110.577 139.461  0.00 97.00      PROA   
ATOM   3211  N   TYR P 206     -15.346-108.849 139.103  0.00 97.00      PROA   
ATOM   3212  HN  TYR P 206     -15.729-108.192 138.458  0.00 97.00      PROA   
ATOM   3213  CA  TYR P 206     -15.884-108.787 140.447  0.00 97.00      PROA   
ATOM   3214  HA  TYR P 206     -15.204-109.276 141.133  0.00 97.00      PROA   
ATOM   3215  CB  TYR P 206     -16.196-107.350 140.948  0.00 97.00      PROA   
ATOM   3216  HB1 TYR P 206     -16.467-107.349 142.024  0.00 97.00      PROA   
ATOM   3217  HB2 TYR P 206     -17.038-106.910 140.370  0.00 97.00      PROA   
ATOM   3218  CG  TYR P 206     -14.998-106.463 140.752  0.00 97.00      PROA   
ATOM   3219  CD1 TYR P 206     -13.995-106.346 141.735  0.00 97.00      PROA   
ATOM   3220  HD1 TYR P 206     -14.085-106.896 142.661  0.00 97.00      PROA   
ATOM   3221  CE1 TYR P 206     -12.877-105.527 141.512  0.00 97.00      PROA   
ATOM   3222  HE1 TYR P 206     -12.101-105.448 142.261  0.00 97.00      PROA   
ATOM   3223  CZ  TYR P 206     -12.754-104.829 140.300  0.00 97.00      PROA   
ATOM   3224  OH  TYR P 206     -11.596-104.076 140.013  0.00 97.00      PROA   
ATOM   3225  HH  TYR P 206     -11.611-103.867 139.069  0.00 97.00      PROA   
ATOM   3226  CD2 TYR P 206     -14.887-105.708 139.572  0.00 97.00      PROA   
ATOM   3227  HD2 TYR P 206     -15.659-105.755 138.818  0.00 97.00      PROA   
ATOM   3228  CE2 TYR P 206     -13.767-104.914 139.341  0.00 97.00      PROA   
ATOM   3229  HE2 TYR P 206     -13.694-104.381 138.408  0.00 97.00      PROA   
ATOM   3230  C   TYR P 206     -17.172-109.568 140.389  0.00 97.00      PROA   
ATOM   3231  O   TYR P 206     -17.803-109.658 139.337  0.00 97.00      PROA   
ATOM   3232  N   PHE P 207     -17.584-110.180 141.517  0.00 97.00      PROA   
ATOM   3233  HN  PHE P 207     -17.087-110.082 142.379  0.00 97.00      PROA   
ATOM   3234  CA  PHE P 207     -18.737-111.054 141.524  0.00 97.00      PROA   
ATOM   3235  HA  PHE P 207     -19.356-110.875 140.657  0.00 97.00      PROA   
ATOM   3236  CB  PHE P 207     -18.368-112.558 141.610  0.00 97.00      PROA   
ATOM   3237  HB1 PHE P 207     -19.270-113.190 141.758  0.00 97.00      PROA   
ATOM   3238  HB2 PHE P 207     -17.696-112.714 142.479  0.00 97.00      PROA   
ATOM   3239  CG  PHE P 207     -17.653-113.057 140.375  0.00 97.00      PROA   
ATOM   3240  CD1 PHE P 207     -16.268-112.869 140.218  0.00 97.00      PROA   
ATOM   3241  HD1 PHE P 207     -15.719-112.289 140.945  0.00 97.00      PROA   
ATOM   3242  CE1 PHE P 207     -15.586-113.439 139.137  0.00 97.00      PROA   
ATOM   3243  HE1 PHE P 207     -14.524-113.274 139.025  0.00 97.00      PROA   
ATOM   3244  CZ  PHE P 207     -16.280-114.213 138.200  0.00 97.00      PROA   
ATOM   3245  HZ  PHE P 207     -15.755-114.650 137.363  0.00 97.00      PROA   
ATOM   3246  CD2 PHE P 207     -18.339-113.834 139.423  0.00 97.00      PROA   
ATOM   3247  HD2 PHE P 207     -19.400-114.002 139.537  0.00 97.00      PROA   
ATOM   3248  CE2 PHE P 207     -17.659-114.410 138.342  0.00 97.00      PROA   
ATOM   3249  HE2 PHE P 207     -18.196-115.009 137.622  0.00 97.00      PROA   
ATOM   3250  C   PHE P 207     -19.577-110.726 142.719  0.00 97.00      PROA   
ATOM   3251  O   PHE P 207     -19.119-110.098 143.662  0.00 97.00      PROA   
ATOM   3252  N   SER P 208     -20.850-111.160 142.698  0.00 97.00      PROA   
ATOM   3253  HN  SER P 208     -21.234-111.581 141.882  0.00 97.00      PROA   
ATOM   3254  CA  SER P 208     -21.730-111.075 143.836  0.00 97.00      PROA   
ATOM   3255  HA  SER P 208     -21.142-111.133 144.742  0.00 97.00      PROA   
ATOM   3256  CB  SER P 208     -22.587-109.782 143.879  0.00 97.00      PROA   
ATOM   3257  HB1 SER P 208     -21.909-108.919 144.058  0.00 97.00      PROA   
ATOM   3258  HB2 SER P 208     -23.326-109.819 144.709  0.00 97.00      PROA   
ATOM   3259  OG  SER P 208     -23.255-109.567 142.640  0.00 97.00      PROA   
ATOM   3260  HG1 SER P 208     -24.017-109.004 142.808  0.00 97.00      PROA   
ATOM   3261  C   SER P 208     -22.599-112.302 143.806  0.00 97.00      PROA   
ATOM   3262  O   SER P 208     -22.792-112.918 142.761  0.00 97.00      PROA   
ATOM   3263  N   PHE P 209     -23.103-112.698 144.993  0.00 97.00      PROA   
ATOM   3264  HN  PHE P 209     -22.937-112.163 145.816  0.00 97.00      PROA   
ATOM   3265  CA  PHE P 209     -23.886-113.892 145.191  0.00 97.00      PROA   
ATOM   3266  HA  PHE P 209     -24.239-114.249 144.231  0.00 97.00      PROA   
ATOM   3267  CB  PHE P 209     -23.082-114.994 145.940  0.00 97.00      PROA   
ATOM   3268  HB1 PHE P 209     -23.614-115.401 146.824  0.00 97.00      PROA   
ATOM   3269  HB2 PHE P 209     -22.111-114.579 146.292  0.00 97.00      PROA   
ATOM   3270  CG  PHE P 209     -22.806-116.152 145.021  0.00 97.00      PROA   
ATOM   3271  CD1 PHE P 209     -23.827-117.083 144.762  0.00 97.00      PROA   
ATOM   3272  HD1 PHE P 209     -24.805-116.938 145.196  0.00 97.00      PROA   
ATOM   3273  CE1 PHE P 209     -23.585-118.201 143.957  0.00 97.00      PROA   
ATOM   3274  HE1 PHE P 209     -24.377-118.911 143.776  0.00 97.00      PROA   
ATOM   3275  CZ  PHE P 209     -22.315-118.402 143.403  0.00 97.00      PROA   
ATOM   3276  HZ  PHE P 209     -22.121-119.264 142.783  0.00 97.00      PROA   
ATOM   3277  CD2 PHE P 209     -21.533-116.362 144.457  0.00 97.00      PROA   
ATOM   3278  HD2 PHE P 209     -20.734-115.662 144.652  0.00 97.00      PROA   
ATOM   3279  CE2 PHE P 209     -21.289-117.482 143.653  0.00 97.00      PROA   
ATOM   3280  HE2 PHE P 209     -20.310-117.641 143.226  0.00 97.00      PROA   
ATOM   3281  C   PHE P 209     -25.111-113.491 145.974  0.00 97.00      PROA   
ATOM   3282  O   PHE P 209     -25.052-112.639 146.858  0.00 97.00      PROA   
ATOM   3283  N   TYR P 210     -26.273-114.083 145.622  0.00 97.00      PROA   
ATOM   3284  HN  TYR P 210     -26.302-114.757 144.888  0.00 97.00      PROA   
ATOM   3285  CA  TYR P 210     -27.558-113.706 146.165  0.00 97.00      PROA   
ATOM   3286  HA  TYR P 210     -27.436-113.163 147.093  0.00 97.00      PROA   
ATOM   3287  CB  TYR P 210     -28.419-112.894 145.150  0.00 97.00      PROA   
ATOM   3288  HB1 TYR P 210     -29.355-112.529 145.625  0.00 97.00      PROA   
ATOM   3289  HB2 TYR P 210     -28.698-113.556 144.304  0.00 97.00      PROA   
ATOM   3290  CG  TYR P 210     -27.685-111.718 144.536  0.00 97.00      PROA   
ATOM   3291  CD1 TYR P 210     -26.827-111.908 143.435  0.00 97.00      PROA   
ATOM   3292  HD1 TYR P 210     -26.653-112.906 143.065  0.00 97.00      PROA   
ATOM   3293  CE1 TYR P 210     -26.229-110.822 142.788  0.00 97.00      PROA   
ATOM   3294  HE1 TYR P 210     -25.582-110.992 141.940  0.00 97.00      PROA   
ATOM   3295  CZ  TYR P 210     -26.496-109.518 143.222  0.00 97.00      PROA   
ATOM   3296  OH  TYR P 210     -25.948-108.404 142.551  0.00 97.00      PROA   
ATOM   3297  HH  TYR P 210     -25.974-108.577 141.601  0.00 97.00      PROA   
ATOM   3298  CD2 TYR P 210     -27.946-110.401 144.957  0.00 97.00      PROA   
ATOM   3299  HD2 TYR P 210     -28.643-110.231 145.763  0.00 97.00      PROA   
ATOM   3300  CE2 TYR P 210     -27.348-109.310 144.312  0.00 97.00      PROA   
ATOM   3301  HE2 TYR P 210     -27.570-108.301 144.629  0.00 97.00      PROA   
ATOM   3302  C   TYR P 210     -28.287-114.998 146.453  0.00 97.00      PROA   
ATOM   3303  O   TYR P 210     -27.932-116.051 145.924  0.00 97.00      PROA   
ATOM   3304  N   MET P 211     -29.340-114.939 147.302  0.00 97.00      PROA   
ATOM   3305  HN  MET P 211     -29.582-114.088 147.763  0.00 97.00      PROA   
ATOM   3306  CA  MET P 211     -30.250-116.047 147.503  0.00 97.00      PROA   
ATOM   3307  HA  MET P 211     -30.015-116.856 146.830  0.00 97.00      PROA   
ATOM   3308  CB  MET P 211     -30.214-116.573 148.962  0.00 97.00      PROA   
ATOM   3309  HB1 MET P 211     -31.061-117.276 149.123  0.00 97.00      PROA   
ATOM   3310  HB2 MET P 211     -30.337-115.714 149.659  0.00 97.00      PROA   
ATOM   3311  CG  MET P 211     -28.911-117.319 149.311  0.00 97.00      PROA   
ATOM   3312  HG1 MET P 211     -28.044-116.730 148.942  0.00 97.00      PROA   
ATOM   3313  HG2 MET P 211     -28.917-118.273 148.743  0.00 97.00      PROA   
ATOM   3314  SD  MET P 211     -28.672-117.658 151.086  0.00 97.00      PROA   
ATOM   3315  CE  MET P 211     -30.081-118.775 151.327  0.00 97.00      PROA   
ATOM   3316  HE1 MET P 211     -30.046-119.617 150.604  0.00 97.00      PROA   
ATOM   3317  HE2 MET P 211     -31.048-118.245 151.195  0.00 97.00      PROA   
ATOM   3318  HE3 MET P 211     -30.067-119.206 152.351  0.00 97.00      PROA   
ATOM   3319  C   MET P 211     -31.645-115.561 147.192  0.00 97.00      PROA   
ATOM   3320  O   MET P 211     -32.253-114.888 148.021  0.00 97.00      PROA   
ATOM   3321  N   GLY P 212     -32.202-115.911 145.998  0.00 97.00      PROA   
ATOM   3322  HN  GLY P 212     -31.735-116.555 145.392  0.00 97.00      PROA   
ATOM   3323  CA  GLY P 212     -33.477-115.414 145.487  0.00 97.00      PROA   
ATOM   3324  HA1 GLY P 212     -34.264-116.000 145.939  0.00 97.00      PROA   
ATOM   3325  HA2 GLY P 212     -33.443-115.538 144.418  0.00 97.00      PROA   
ATOM   3326  C   GLY P 212     -33.740-113.944 145.732  0.00 97.00      PROA   
ATOM   3327  O   GLY P 212     -32.992-113.071 145.297  0.00 97.00      PROA   
ATOM   3328  N   SER P 213     -34.838-113.650 146.461  0.00 97.00      PROA   
ATOM   3329  HN  SER P 213     -35.437-114.395 146.745  0.00 97.00      PROA   
ATOM   3330  CA  SER P 213     -35.246-112.303 146.830  0.00 97.00      PROA   
ATOM   3331  HA  SER P 213     -35.054-111.659 145.983  0.00 97.00      PROA   
ATOM   3332  CB  SER P 213     -36.777-112.257 147.119  0.00 97.00      PROA   
ATOM   3333  HB1 SER P 213     -37.017-112.886 148.003  0.00 97.00      PROA   
ATOM   3334  HB2 SER P 213     -37.314-112.679 146.243  0.00 97.00      PROA   
ATOM   3335  OG  SER P 213     -37.268-110.934 147.327  0.00 97.00      PROA   
ATOM   3336  HG1 SER P 213     -36.719-110.564 148.028  0.00 97.00      PROA   
ATOM   3337  C   SER P 213     -34.473-111.725 148.027  0.00 97.00      PROA   
ATOM   3338  O   SER P 213     -35.004-110.914 148.785  0.00 97.00      PROA   
ATOM   3339  N   LYS P 214     -33.184-112.084 148.237  0.00 97.00      PROA   
ATOM   3340  HN  LYS P 214     -32.750-112.800 147.697  0.00 97.00      PROA   
ATOM   3341  CA  LYS P 214     -32.364-111.347 149.182  0.00 97.00      PROA   
ATOM   3342  HA  LYS P 214     -32.684-110.314 149.138  0.00 97.00      PROA   
ATOM   3343  CB  LYS P 214     -32.533-111.771 150.665  0.00 97.00      PROA   
ATOM   3344  HB1 LYS P 214     -33.555-111.453 150.974  0.00 97.00      PROA   
ATOM   3345  HB2 LYS P 214     -31.811-111.213 151.302  0.00 97.00      PROA   
ATOM   3346  CG  LYS P 214     -32.398-113.279 150.930  0.00 97.00      PROA   
ATOM   3347  HG1 LYS P 214     -31.459-113.643 150.458  0.00 97.00      PROA   
ATOM   3348  HG2 LYS P 214     -33.242-113.820 150.449  0.00 97.00      PROA   
ATOM   3349  CD  LYS P 214     -32.338-113.626 152.430  0.00 97.00      PROA   
ATOM   3350  HD1 LYS P 214     -31.416-113.157 152.846  0.00 97.00      PROA   
ATOM   3351  HD2 LYS P 214     -32.228-114.730 152.527  0.00 97.00      PROA   
ATOM   3352  CE  LYS P 214     -33.559-113.153 153.236  0.00 97.00      PROA   
ATOM   3353  HE1 LYS P 214     -34.481-113.658 152.879  0.00 97.00      PROA   
ATOM   3354  HE2 LYS P 214     -33.694-112.054 153.154  0.00 97.00      PROA   
ATOM   3355  NZ  LYS P 214     -33.386-113.470 154.674  0.00 97.00      PROA   
ATOM   3356  HZ1 LYS P 214     -32.545-112.972 155.031  0.00 97.00      PROA   
ATOM   3357  HZ2 LYS P 214     -33.252-114.495 154.788  0.00 97.00      PROA   
ATOM   3358  HZ3 LYS P 214     -34.223-113.162 155.210  0.00 97.00      PROA   
ATOM   3359  C   LYS P 214     -30.892-111.292 148.826  0.00 97.00      PROA   
ATOM   3360  O   LYS P 214     -30.264-112.273 148.433  0.00 97.00      PROA   
ATOM   3361  N   THR P 215     -30.301-110.087 148.994  0.00 97.00      PROA   
ATOM   3362  HN  THR P 215     -30.844-109.287 149.244  0.00 97.00      PROA   
ATOM   3363  CA  THR P 215     -28.877-109.820 148.962  0.00 97.00      PROA   
ATOM   3364  HA  THR P 215     -28.490-110.192 148.023  0.00 97.00      PROA   
ATOM   3365  CB  THR P 215     -28.582-108.326 149.076  0.00 97.00      PROA   
ATOM   3366  HB  THR P 215     -27.508-108.125 149.299  0.00 97.00      PROA   
ATOM   3367  OG1 THR P 215     -29.387-107.728 150.088  0.00 97.00      PROA   
ATOM   3368  HG1 THR P 215     -29.115-108.129 150.916  0.00 97.00      PROA   
ATOM   3369  CG2 THR P 215     -28.923-107.627 147.749  0.00 97.00      PROA   
ATOM   3370 HG21 THR P 215     -29.974-107.826 147.456  0.00 97.00      PROA   
ATOM   3371 HG22 THR P 215     -28.248-107.973 146.941  0.00 97.00      PROA   
ATOM   3372 HG23 THR P 215     -28.799-106.528 147.865  0.00 97.00      PROA   
ATOM   3373  C   THR P 215     -28.113-110.511 150.076  0.00 97.00      PROA   
ATOM   3374  O   THR P 215     -28.534-110.511 151.231  0.00 97.00      PROA   
ATOM   3375  N   LEU P 216     -26.918-111.052 149.751  0.00 97.00      PROA   
ATOM   3376  HN  LEU P 216     -26.637-111.146 148.798  0.00 97.00      PROA   
ATOM   3377  CA  LEU P 216     -25.907-111.393 150.732  0.00 97.00      PROA   
ATOM   3378  HA  LEU P 216     -26.385-111.584 151.681  0.00 97.00      PROA   
ATOM   3379  CB  LEU P 216     -25.099-112.648 150.323  0.00 97.00      PROA   
ATOM   3380  HB1 LEU P 216     -24.295-112.855 151.061  0.00 97.00      PROA   
ATOM   3381  HB2 LEU P 216     -24.618-112.464 149.338  0.00 97.00      PROA   
ATOM   3382  CG  LEU P 216     -25.963-113.930 150.212  0.00 97.00      PROA   
ATOM   3383  HG  LEU P 216     -26.743-113.766 149.431  0.00 97.00      PROA   
ATOM   3384  CD1 LEU P 216     -25.112-115.129 149.761  0.00 97.00      PROA   
ATOM   3385 HD11 LEU P 216     -24.327-115.349 150.516  0.00 97.00      PROA   
ATOM   3386 HD12 LEU P 216     -24.623-114.912 148.790  0.00 97.00      PROA   
ATOM   3387 HD13 LEU P 216     -25.750-116.030 149.646  0.00 97.00      PROA   
ATOM   3388  CD2 LEU P 216     -26.679-114.262 151.533  0.00 97.00      PROA   
ATOM   3389 HD21 LEU P 216     -27.392-113.461 151.816  0.00 97.00      PROA   
ATOM   3390 HD22 LEU P 216     -25.937-114.392 152.349  0.00 97.00      PROA   
ATOM   3391 HD23 LEU P 216     -27.248-115.206 151.426  0.00 97.00      PROA   
ATOM   3392  C   LEU P 216     -25.014-110.184 150.944  0.00 97.00      PROA   
ATOM   3393  O   LEU P 216     -25.226-109.142 150.329  0.00 97.00      PROA   
ATOM   3394  N   ARG P 217     -24.014-110.269 151.860  0.00 97.00      PROA   
ATOM   3395  HN  ARG P 217     -23.872-111.111 152.374  0.00 97.00      PROA   
ATOM   3396  CA  ARG P 217     -23.110-109.167 152.162  0.00 97.00      PROA   
ATOM   3397  HA  ARG P 217     -23.714-108.276 152.274  0.00 97.00      PROA   
ATOM   3398  CB  ARG P 217     -22.319-109.358 153.485  0.00 97.00      PROA   
ATOM   3399  HB1 ARG P 217     -21.579-108.530 153.585  0.00 97.00      PROA   
ATOM   3400  HB2 ARG P 217     -21.754-110.315 153.431  0.00 97.00      PROA   
ATOM   3401  CG  ARG P 217     -23.168-109.337 154.770  0.00 97.00      PROA   
ATOM   3402  HG1 ARG P 217     -23.933-110.144 154.730  0.00 97.00      PROA   
ATOM   3403  HG2 ARG P 217     -23.705-108.364 154.828  0.00 97.00      PROA   
ATOM   3404  CD  ARG P 217     -22.297-109.533 156.022  0.00 97.00      PROA   
ATOM   3405  HD1 ARG P 217     -21.468-108.793 156.068  0.00 97.00      PROA   
ATOM   3406  HD2 ARG P 217     -21.851-110.551 156.014  0.00 97.00      PROA   
ATOM   3407  NE  ARG P 217     -23.157-109.433 157.245  0.00 97.00      PROA   
ATOM   3408  HE  ARG P 217     -23.516-110.267 157.652  0.00 97.00      PROA   
ATOM   3409  CZ  ARG P 217     -23.444-108.276 157.880  0.00 97.00      PROA   
ATOM   3410  NH1 ARG P 217     -23.044-107.080 157.423  0.00 97.00      PROA   
ATOM   3411 HH11 ARG P 217     -22.563-107.040 156.553  0.00 97.00      PROA   
ATOM   3412 HH12 ARG P 217     -23.288-106.259 157.933  0.00 97.00      PROA   
ATOM   3413  NH2 ARG P 217     -24.157-108.323 159.020  0.00 97.00      PROA   
ATOM   3414 HH21 ARG P 217     -24.456-109.206 159.370  0.00 97.00      PROA   
ATOM   3415 HH22 ARG P 217     -24.345-107.476 159.508  0.00 97.00      PROA   
ATOM   3416  C   ARG P 217     -22.109-108.868 151.053  0.00 97.00      PROA   
ATOM   3417  O   ARG P 217     -20.923-109.178 151.154  0.00 97.00      PROA   
ATOM   3418  N   GLY P 218     -22.595-108.222 149.969  0.00 97.00      PROA   
ATOM   3419  HN  GLY P 218     -23.586-108.118 149.904  0.00 97.00      PROA   
ATOM   3420  CA  GLY P 218     -21.822-107.625 148.896  0.00 97.00      PROA   
ATOM   3421  HA1 GLY P 218     -22.529-107.145 148.236  0.00 97.00      PROA   
ATOM   3422  HA2 GLY P 218     -21.258-108.411 148.416  0.00 97.00      PROA   
ATOM   3423  C   GLY P 218     -20.861-106.556 149.336  0.00 97.00      PROA   
ATOM   3424  O   GLY P 218     -20.966-106.012 150.434  0.00 97.00      PROA   
ATOM   3425  N   ARG P 219     -19.926-106.215 148.425  0.00 97.00      PROA   
ATOM   3426  HN  ARG P 219     -19.896-106.678 147.542  0.00 97.00      PROA   
ATOM   3427  CA  ARG P 219     -18.921-105.196 148.603  0.00 97.00      PROA   
ATOM   3428  HA  ARG P 219     -19.429-104.243 148.575  0.00 97.00      PROA   
ATOM   3429  CB  ARG P 219     -18.083-105.300 149.928  0.00 97.00      PROA   
ATOM   3430  HB1 ARG P 219     -18.769-105.056 150.769  0.00 97.00      PROA   
ATOM   3431  HB2 ARG P 219     -17.302-104.514 149.953  0.00 97.00      PROA   
ATOM   3432  CG  ARG P 219     -17.481-106.689 150.249  0.00 97.00      PROA   
ATOM   3433  HG1 ARG P 219     -16.834-107.033 149.413  0.00 97.00      PROA   
ATOM   3434  HG2 ARG P 219     -18.315-107.416 150.343  0.00 97.00      PROA   
ATOM   3435  CD  ARG P 219     -16.676-106.763 151.557  0.00 97.00      PROA   
ATOM   3436  HD1 ARG P 219     -16.468-107.831 151.805  0.00 97.00      PROA   
ATOM   3437  HD2 ARG P 219     -17.225-106.280 152.393  0.00 97.00      PROA   
ATOM   3438  NE  ARG P 219     -15.385-106.047 151.313  0.00 97.00      PROA   
ATOM   3439  HE  ARG P 219     -15.271-105.526 150.466  0.00 97.00      PROA   
ATOM   3440  CZ  ARG P 219     -14.227-106.327 151.938  0.00 97.00      PROA   
ATOM   3441  NH1 ARG P 219     -14.228-106.825 153.172  0.00 97.00      PROA   
ATOM   3442 HH11 ARG P 219     -15.111-106.782 153.624  0.00 97.00      PROA   
ATOM   3443 HH12 ARG P 219     -13.365-106.837 153.667  0.00 97.00      PROA   
ATOM   3444  NH2 ARG P 219     -13.068-106.064 151.315  0.00 97.00      PROA   
ATOM   3445 HH21 ARG P 219     -12.232-106.504 151.622  0.00 97.00      PROA   
ATOM   3446 HH22 ARG P 219     -13.111-105.693 150.382  0.00 97.00      PROA   
ATOM   3447  C   ARG P 219     -18.086-105.287 147.346  0.00 97.00      PROA   
ATOM   3448  O   ARG P 219     -18.616-105.459 146.250  0.00 97.00      PROA   
ATOM   3449  N   ASP P 220     -16.751-105.206 147.478  0.00 97.00      PROA   
ATOM   3450  HN  ASP P 220     -16.346-104.937 148.352  0.00 97.00      PROA   
ATOM   3451  CA  ASP P 220     -15.735-105.581 146.526  0.00 97.00      PROA   
ATOM   3452  HA  ASP P 220     -16.036-105.265 145.535  0.00 97.00      PROA   
ATOM   3453  CB  ASP P 220     -14.397-104.863 146.909  0.00 97.00      PROA   
ATOM   3454  HB1 ASP P 220     -14.525-103.780 146.681  0.00 97.00      PROA   
ATOM   3455  HB2 ASP P 220     -13.544-105.227 146.306  0.00 97.00      PROA   
ATOM   3456  CG  ASP P 220     -14.048-104.920 148.403  0.00 97.00      PROA   
ATOM   3457  OD1 ASP P 220     -12.914-105.354 148.725  0.00 97.00      PROA   
ATOM   3458  OD2 ASP P 220     -14.868-104.454 149.233  0.00 97.00      PROA   
ATOM   3459  C   ASP P 220     -15.588-107.109 146.524  0.00 97.00      PROA   
ATOM   3460  O   ASP P 220     -14.524-107.668 146.789  0.00 97.00      PROA   
ATOM   3461  N   THR P 221     -16.692-107.841 146.241  0.00 97.00      PROA   
ATOM   3462  HN  THR P 221     -17.557-107.388 146.031  0.00 97.00      PROA   
ATOM   3463  CA  THR P 221     -16.758-109.282 146.427  0.00 97.00      PROA   
ATOM   3464  HA  THR P 221     -16.188-109.475 147.324  0.00 97.00      PROA   
ATOM   3465  CB  THR P 221     -18.161-109.802 146.747  0.00 97.00      PROA   
ATOM   3466  HB  THR P 221     -18.285-110.882 146.496  0.00 97.00      PROA   
ATOM   3467  OG1 THR P 221     -19.165-109.040 146.090  0.00 97.00      PROA   
ATOM   3468  HG1 THR P 221     -19.085-109.262 145.156  0.00 97.00      PROA   
ATOM   3469  CG2 THR P 221     -18.407-109.629 148.254  0.00 97.00      PROA   
ATOM   3470 HG21 THR P 221     -18.357-108.554 148.515  0.00 97.00      PROA   
ATOM   3471 HG22 THR P 221     -17.647-110.175 148.849  0.00 97.00      PROA   
ATOM   3472 HG23 THR P 221     -19.417-110.004 148.527  0.00 97.00      PROA   
ATOM   3473  C   THR P 221     -16.084-110.134 145.356  0.00 97.00      PROA   
ATOM   3474  O   THR P 221     -16.170-109.894 144.154  0.00 97.00      PROA   
ATOM   3475  N   SER P 222     -15.391-111.196 145.826  0.00 97.00      PROA   
ATOM   3476  HN  SER P 222     -15.264-111.304 146.809  0.00 97.00      PROA   
ATOM   3477  CA  SER P 222     -14.726-112.209 145.030  0.00 97.00      PROA   
ATOM   3478  HA  SER P 222     -14.258-111.721 144.185  0.00 97.00      PROA   
ATOM   3479  CB  SER P 222     -13.652-112.946 145.869  0.00 97.00      PROA   
ATOM   3480  HB1 SER P 222     -13.013-113.597 145.234  0.00 97.00      PROA   
ATOM   3481  HB2 SER P 222     -14.150-113.581 146.637  0.00 97.00      PROA   
ATOM   3482  OG  SER P 222     -12.831-112.009 146.563  0.00 97.00      PROA   
ATOM   3483  HG1 SER P 222     -12.624-111.298 145.950  0.00 97.00      PROA   
ATOM   3484  C   SER P 222     -15.719-113.237 144.509  0.00 97.00      PROA   
ATOM   3485  O   SER P 222     -16.899-113.207 144.849  0.00 97.00      PROA   
ATOM   3486  N   SER P 223     -15.251-114.175 143.647  0.00 97.00      PROA   
ATOM   3487  HN  SER P 223     -14.300-114.161 143.340  0.00 97.00      PROA   
ATOM   3488  CA  SER P 223     -16.045-115.160 142.930  0.00 97.00      PROA   
ATOM   3489  HA  SER P 223     -16.709-114.629 142.272  0.00 97.00      PROA   
ATOM   3490  CB  SER P 223     -15.121-116.065 142.082  0.00 97.00      PROA   
ATOM   3491  HB1 SER P 223     -15.716-116.707 141.397  0.00 97.00      PROA   
ATOM   3492  HB2 SER P 223     -14.514-116.720 142.742  0.00 97.00      PROA   
ATOM   3493  OG  SER P 223     -14.224-115.273 141.311  0.00 97.00      PROA   
ATOM   3494  HG1 SER P 223     -14.747-114.851 140.624  0.00 97.00      PROA   
ATOM   3495  C   SER P 223     -16.914-116.075 143.767  0.00 97.00      PROA   
ATOM   3496  O   SER P 223     -18.039-116.379 143.373  0.00 97.00      PROA   
ATOM   3497  N   GLU P 224     -16.411-116.538 144.930  0.00 97.00      PROA   
ATOM   3498  HN  GLU P 224     -15.531-116.216 145.263  0.00 97.00      PROA   
ATOM   3499  CA  GLU P 224     -17.061-117.548 145.736  0.00 97.00      PROA   
ATOM   3500  HA  GLU P 224     -18.044-117.761 145.337  0.00 97.00      PROA   
ATOM   3501  CB  GLU P 224     -16.275-118.889 145.781  0.00 97.00      PROA   
ATOM   3502  HB1 GLU P 224     -16.702-119.510 146.602  0.00 97.00      PROA   
ATOM   3503  HB2 GLU P 224     -15.210-118.704 146.039  0.00 97.00      PROA   
ATOM   3504  CG  GLU P 224     -16.355-119.718 144.479  0.00 97.00      PROA   
ATOM   3505  HG1 GLU P 224     -15.549-119.440 143.769  0.00 97.00      PROA   
ATOM   3506  HG2 GLU P 224     -17.337-119.567 143.982  0.00 97.00      PROA   
ATOM   3507  CD  GLU P 224     -16.250-121.201 144.817  0.00 97.00      PROA   
ATOM   3508  OE1 GLU P 224     -17.171-121.690 145.520  0.00 97.00      PROA   
ATOM   3509  OE2 GLU P 224     -15.256-121.850 144.406  0.00 97.00      PROA   
ATOM   3510  C   GLU P 224     -17.268-117.059 147.152  0.00 97.00      PROA   
ATOM   3511  O   GLU P 224     -16.682-116.075 147.600  0.00 97.00      PROA   
ATOM   3512  N   TYR P 225     -18.135-117.788 147.889  0.00 97.00      PROA   
ATOM   3513  HN  TYR P 225     -18.575-118.586 147.484  0.00 97.00      PROA   
ATOM   3514  CA  TYR P 225     -18.407-117.611 149.296  0.00 97.00      PROA   
ATOM   3515  HA  TYR P 225     -17.674-116.942 149.727  0.00 97.00      PROA   
ATOM   3516  CB  TYR P 225     -19.857-117.077 149.555  0.00 97.00      PROA   
ATOM   3517  HB1 TYR P 225     -20.009-116.152 148.955  0.00 97.00      PROA   
ATOM   3518  HB2 TYR P 225     -19.966-116.807 150.627  0.00 97.00      PROA   
ATOM   3519  CG  TYR P 225     -20.960-118.056 149.190  0.00 97.00      PROA   
ATOM   3520  CD1 TYR P 225     -21.635-118.783 150.189  0.00 97.00      PROA   
ATOM   3521  HD1 TYR P 225     -21.363-118.650 151.226  0.00 97.00      PROA   
ATOM   3522  CE1 TYR P 225     -22.639-119.701 149.852  0.00 97.00      PROA   
ATOM   3523  HE1 TYR P 225     -23.141-120.260 150.628  0.00 97.00      PROA   
ATOM   3524  CZ  TYR P 225     -22.972-119.912 148.509  0.00 97.00      PROA   
ATOM   3525  OH  TYR P 225     -23.945-120.871 148.158  0.00 97.00      PROA   
ATOM   3526  HH  TYR P 225     -24.363-121.181 148.965  0.00 97.00      PROA   
ATOM   3527  CD2 TYR P 225     -21.340-118.245 147.848  0.00 97.00      PROA   
ATOM   3528  HD2 TYR P 225     -20.848-117.688 147.065  0.00 97.00      PROA   
ATOM   3529  CE2 TYR P 225     -22.327-119.178 147.508  0.00 97.00      PROA   
ATOM   3530  HE2 TYR P 225     -22.584-119.341 146.472  0.00 97.00      PROA   
ATOM   3531  C   TYR P 225     -18.193-119.006 149.856  0.00 97.00      PROA   
ATOM   3532  O   TYR P 225     -18.197-119.973 149.096  0.00 97.00      PROA   
ATOM   3533  N   GLN P 226     -17.987-119.167 151.188  0.00 97.00      PROA   
ATOM   3534  HN  GLN P 226     -17.958-118.397 151.821  0.00 97.00      PROA   
ATOM   3535  CA  GLN P 226     -17.844-120.496 151.761  0.00 97.00      PROA   
ATOM   3536  HA  GLN P 226     -18.276-121.189 151.057  0.00 97.00      PROA   
ATOM   3537  CB  GLN P 226     -16.375-120.949 152.014  0.00 97.00      PROA   
ATOM   3538  HB1 GLN P 226     -16.328-121.683 152.850  0.00 97.00      PROA   
ATOM   3539  HB2 GLN P 226     -15.775-120.067 152.329  0.00 97.00      PROA   
ATOM   3540  CG  GLN P 226     -15.700-121.626 150.795  0.00 97.00      PROA   
ATOM   3541  HG1 GLN P 226     -14.708-122.033 151.079  0.00 97.00      PROA   
ATOM   3542  HG2 GLN P 226     -15.564-120.873 149.990  0.00 97.00      PROA   
ATOM   3543  CD  GLN P 226     -16.564-122.784 150.276  0.00 97.00      PROA   
ATOM   3544  OE1 GLN P 226     -17.222-123.486 151.054  0.00 97.00      PROA   
ATOM   3545  NE2 GLN P 226     -16.598-122.961 148.926  0.00 97.00      PROA   
ATOM   3546 HE21 GLN P 226     -17.332-123.533 148.560  0.00 97.00      PROA   
ATOM   3547 HE22 GLN P 226     -16.103-122.348 148.316  0.00 97.00      PROA   
ATOM   3548  C   GLN P 226     -18.723-120.724 152.958  0.00 97.00      PROA   
ATOM   3549  O   GLN P 226     -19.158-119.794 153.635  0.00 97.00      PROA   
ATOM   3550  N   ILE P 227     -19.046-122.020 153.188  0.00 97.00      PROA   
ATOM   3551  HN  ILE P 227     -18.619-122.741 152.645  0.00 97.00      PROA   
ATOM   3552  CA  ILE P 227     -20.129-122.434 154.053  0.00 97.00      PROA   
ATOM   3553  HA  ILE P 227     -20.551-121.560 154.528  0.00 97.00      PROA   
ATOM   3554  CB  ILE P 227     -21.252-123.160 153.307  0.00 97.00      PROA   
ATOM   3555  HB  ILE P 227     -21.020-124.245 153.198  0.00 97.00      PROA   
ATOM   3556  CG2 ILE P 227     -22.537-123.000 154.148  0.00 97.00      PROA   
ATOM   3557 HG21 ILE P 227     -22.822-121.929 154.221  0.00 97.00      PROA   
ATOM   3558 HG22 ILE P 227     -22.403-123.398 155.174  0.00 97.00      PROA   
ATOM   3559 HG23 ILE P 227     -23.382-123.541 153.680  0.00 97.00      PROA   
ATOM   3560  CG1 ILE P 227     -21.448-122.613 151.866  0.00 97.00      PROA   
ATOM   3561 HG11 ILE P 227     -20.515-122.748 151.275  0.00 97.00      PROA   
ATOM   3562 HG12 ILE P 227     -21.661-121.523 151.926  0.00 97.00      PROA   
ATOM   3563  CD  ILE P 227     -22.570-123.318 151.093  0.00 97.00      PROA   
ATOM   3564  HD1 ILE P 227     -23.565-123.068 151.519  0.00 97.00      PROA   
ATOM   3565  HD2 ILE P 227     -22.435-124.419 151.139  0.00 97.00      PROA   
ATOM   3566  HD3 ILE P 227     -22.560-123.007 150.027  0.00 97.00      PROA   
ATOM   3567  C   ILE P 227     -19.548-123.325 155.129  0.00 97.00      PROA   
ATOM   3568  O   ILE P 227     -18.854-124.299 154.853  0.00 97.00      PROA   
ATOM   3569  N   LEU P 228     -19.813-122.994 156.411  0.00 97.00      PROA   
ATOM   3570  HN  LEU P 228     -20.392-122.209 156.618  0.00 97.00      PROA   
ATOM   3571  CA  LEU P 228     -19.134-123.581 157.549  0.00 97.00      PROA   
ATOM   3572  HA  LEU P 228     -18.187-124.000 157.235  0.00 97.00      PROA   
ATOM   3573  CB  LEU P 228     -18.859-122.493 158.624  0.00 97.00      PROA   
ATOM   3574  HB1 LEU P 228     -18.433-122.986 159.526  0.00 97.00      PROA   
ATOM   3575  HB2 LEU P 228     -19.811-122.005 158.923  0.00 97.00      PROA   
ATOM   3576  CG  LEU P 228     -17.844-121.385 158.211  0.00 97.00      PROA   
ATOM   3577  HG  LEU P 228     -16.976-121.887 157.724  0.00 97.00      PROA   
ATOM   3578  CD1 LEU P 228     -18.394-120.326 157.232  0.00 97.00      PROA   
ATOM   3579 HD11 LEU P 228     -19.329-119.880 157.634  0.00 97.00      PROA   
ATOM   3580 HD12 LEU P 228     -18.599-120.756 156.233  0.00 97.00      PROA   
ATOM   3581 HD13 LEU P 228     -17.651-119.512 157.096  0.00 97.00      PROA   
ATOM   3582  CD2 LEU P 228     -17.310-120.662 159.461  0.00 97.00      PROA   
ATOM   3583 HD21 LEU P 228     -16.847-121.384 160.164  0.00 97.00      PROA   
ATOM   3584 HD22 LEU P 228     -18.142-120.139 159.980  0.00 97.00      PROA   
ATOM   3585 HD23 LEU P 228     -16.547-119.909 159.173  0.00 97.00      PROA   
ATOM   3586  C   LEU P 228     -19.954-124.716 158.143  0.00 97.00      PROA   
ATOM   3587  O   LEU P 228     -19.630-125.238 159.207  0.00 97.00      PROA   
ATOM   3588  N   THR P 229     -21.024-125.107 157.416  0.00 97.00      PROA   
ATOM   3589  HN  THR P 229     -21.132-124.660 156.534  0.00 97.00      PROA   
ATOM   3590  CA  THR P 229     -22.077-126.050 157.749  0.00 97.00      PROA   
ATOM   3591  HA  THR P 229     -21.791-127.030 157.398  0.00 97.00      PROA   
ATOM   3592  CB  THR P 229     -22.521-126.115 159.226  0.00 97.00      PROA   
ATOM   3593  HB  THR P 229     -22.530-125.083 159.646  0.00 97.00      PROA   
ATOM   3594  OG1 THR P 229     -21.612-126.909 159.973  0.00 97.00      PROA   
ATOM   3595  HG1 THR P 229     -20.757-126.486 159.859  0.00 97.00      PROA   
ATOM   3596  CG2 THR P 229     -23.913-126.746 159.469  0.00 97.00      PROA   
ATOM   3597 HG21 THR P 229     -23.954-127.788 159.100  0.00 97.00      PROA   
ATOM   3598 HG22 THR P 229     -24.724-126.170 158.988  0.00 97.00      PROA   
ATOM   3599 HG23 THR P 229     -24.123-126.767 160.561  0.00 97.00      PROA   
ATOM   3600  C   THR P 229     -23.214-125.543 156.909  0.00 97.00      PROA   
ATOM   3601  O   THR P 229     -23.884-124.593 157.306  0.00 97.00      PROA   
ATOM   3602  N   ALA P 230     -23.461-126.109 155.699  0.00 97.00      PROA   
ATOM   3603  HN  ALA P 230     -22.869-126.804 155.292  0.00 97.00      PROA   
ATOM   3604  CA  ALA P 230     -24.652-125.768 154.939  0.00 97.00      PROA   
ATOM   3605  HA  ALA P 230     -24.720-124.691 154.917  0.00 97.00      PROA   
ATOM   3606  CB  ALA P 230     -24.608-126.274 153.487  0.00 97.00      PROA   
ATOM   3607  HB1 ALA P 230     -24.550-127.383 153.455  0.00 97.00      PROA   
ATOM   3608  HB2 ALA P 230     -23.716-125.855 152.972  0.00 97.00      PROA   
ATOM   3609  HB3 ALA P 230     -25.507-125.939 152.928  0.00 97.00      PROA   
ATOM   3610  C   ALA P 230     -25.896-126.280 155.630  0.00 97.00      PROA   
ATOM   3611  O   ALA P 230     -25.877-127.355 156.204  0.00 97.00      PROA   
ATOM   3612  N   ARG P 231     -26.996-125.503 155.622  0.00 97.00      PROA   
ATOM   3613  HN  ARG P 231     -26.962-124.619 155.156  0.00 97.00      PROA   
ATOM   3614  CA  ARG P 231     -28.128-125.715 156.497  0.00 97.00      PROA   
ATOM   3615  HA  ARG P 231     -27.993-126.628 157.057  0.00 97.00      PROA   
ATOM   3616  CB  ARG P 231     -28.244-124.556 157.520  0.00 97.00      PROA   
ATOM   3617  HB1 ARG P 231     -29.206-124.642 158.057  0.00 97.00      PROA   
ATOM   3618  HB2 ARG P 231     -28.251-123.580 156.990  0.00 97.00      PROA   
ATOM   3619  CG  ARG P 231     -27.103-124.563 158.558  0.00 97.00      PROA   
ATOM   3620  HG1 ARG P 231     -26.216-124.092 158.085  0.00 97.00      PROA   
ATOM   3621  HG2 ARG P 231     -26.834-125.618 158.772  0.00 97.00      PROA   
ATOM   3622  CD  ARG P 231     -27.389-123.819 159.884  0.00 97.00      PROA   
ATOM   3623  HD1 ARG P 231     -27.614-122.754 159.655  0.00 97.00      PROA   
ATOM   3624  HD2 ARG P 231     -26.520-123.869 160.571  0.00 97.00      PROA   
ATOM   3625  NE  ARG P 231     -28.594-124.366 160.588  0.00 97.00      PROA   
ATOM   3626  HE  ARG P 231     -29.414-123.793 160.535  0.00 97.00      PROA   
ATOM   3627  CZ  ARG P 231     -28.878-125.678 160.623  0.00 97.00      PROA   
ATOM   3628  NH1 ARG P 231     -27.975-126.605 160.936  0.00 97.00      PROA   
ATOM   3629 HH11 ARG P 231     -27.060-126.319 161.183  0.00 97.00      PROA   
ATOM   3630 HH12 ARG P 231     -28.266-127.559 160.834  0.00 97.00      PROA   
ATOM   3631  NH2 ARG P 231     -30.096-126.088 160.238  0.00 97.00      PROA   
ATOM   3632 HH21 ARG P 231     -30.690-125.378 159.854  0.00 97.00      PROA   
ATOM   3633 HH22 ARG P 231     -30.144-127.016 159.870  0.00 97.00      PROA   
ATOM   3634  C   ARG P 231     -29.452-125.861 155.783  0.00 97.00      PROA   
ATOM   3635  O   ARG P 231     -29.628-125.491 154.632  0.00 97.00      PROA   
ATOM   3636  N   ARG P 232     -30.460-126.392 156.500  0.00 97.00      PROA   
ATOM   3637  HN  ARG P 232     -30.255-126.848 157.368  0.00 97.00      PROA   
ATOM   3638  CA  ARG P 232     -31.859-126.405 156.117  0.00 97.00      PROA   
ATOM   3639  HA  ARG P 232     -31.958-127.071 155.272  0.00 97.00      PROA   
ATOM   3640  CB  ARG P 232     -32.670-126.948 157.318  0.00 97.00      PROA   
ATOM   3641  HB1 ARG P 232     -33.675-126.485 157.388  0.00 97.00      PROA   
ATOM   3642  HB2 ARG P 232     -32.127-126.649 158.244  0.00 97.00      PROA   
ATOM   3643  CG  ARG P 232     -32.789-128.482 157.297  0.00 97.00      PROA   
ATOM   3644  HG1 ARG P 232     -32.778-128.872 158.341  0.00 97.00      PROA   
ATOM   3645  HG2 ARG P 232     -31.885-128.890 156.801  0.00 97.00      PROA   
ATOM   3646  CD  ARG P 232     -34.048-128.966 156.568  0.00 97.00      PROA   
ATOM   3647  HD1 ARG P 232     -34.045-130.064 156.415  0.00 97.00      PROA   
ATOM   3648  HD2 ARG P 232     -34.152-128.457 155.584  0.00 97.00      PROA   
ATOM   3649  NE  ARG P 232     -35.170-128.644 157.503  0.00 97.00      PROA   
ATOM   3650  HE  ARG P 232     -35.002-128.820 158.469  0.00 97.00      PROA   
ATOM   3651  CZ  ARG P 232     -36.192-127.808 157.230  0.00 97.00      PROA   
ATOM   3652  NH1 ARG P 232     -36.516-127.434 155.984  0.00 97.00      PROA   
ATOM   3653 HH11 ARG P 232     -35.959-127.756 155.226  0.00 97.00      PROA   
ATOM   3654 HH12 ARG P 232     -37.267-126.794 155.848  0.00 97.00      PROA   
ATOM   3655  NH2 ARG P 232     -36.888-127.305 158.267  0.00 97.00      PROA   
ATOM   3656 HH21 ARG P 232     -36.566-127.494 159.191  0.00 97.00      PROA   
ATOM   3657 HH22 ARG P 232     -37.596-126.629 158.087  0.00 97.00      PROA   
ATOM   3658  C   ARG P 232     -32.445-125.073 155.671  0.00 97.00      PROA   
ATOM   3659  O   ARG P 232     -33.184-125.004 154.695  0.00 97.00      PROA   
ATOM   3660  N   GLU P 233     -32.102-123.981 156.367  0.00 97.00      PROA   
ATOM   3661  HN  GLU P 233     -31.628-124.092 157.242  0.00 97.00      PROA   
ATOM   3662  CA  GLU P 233     -32.448-122.614 156.071  0.00 97.00      PROA   
ATOM   3663  HA  GLU P 233     -33.485-122.598 155.769  0.00 97.00      PROA   
ATOM   3664  CB  GLU P 233     -32.332-121.758 157.365  0.00 97.00      PROA   
ATOM   3665  HB1 GLU P 233     -33.202-121.989 158.020  0.00 97.00      PROA   
ATOM   3666  HB2 GLU P 233     -32.412-120.684 157.089  0.00 97.00      PROA   
ATOM   3667  CG  GLU P 233     -31.022-121.964 158.171  0.00 97.00      PROA   
ATOM   3668  HG1 GLU P 233     -30.770-121.007 158.678  0.00 97.00      PROA   
ATOM   3669  HG2 GLU P 233     -30.186-122.214 157.490  0.00 97.00      PROA   
ATOM   3670  CD  GLU P 233     -31.117-123.030 159.270  0.00 97.00      PROA   
ATOM   3671  OE1 GLU P 233     -31.526-124.179 158.978  0.00 97.00      PROA   
ATOM   3672  OE2 GLU P 233     -30.744-122.712 160.429  0.00 97.00      PROA   
ATOM   3673  C   GLU P 233     -31.688-122.017 154.890  0.00 97.00      PROA   
ATOM   3674  O   GLU P 233     -32.113-121.011 154.322  0.00 97.00      PROA   
ATOM   3675  N   ASP P 234     -30.582-122.661 154.445  0.00 97.00      PROA   
ATOM   3676  HN  ASP P 234     -30.184-123.410 154.967  0.00 97.00      PROA   
ATOM   3677  CA  ASP P 234     -29.864-122.324 153.227  0.00 97.00      PROA   
ATOM   3678  HA  ASP P 234     -29.780-121.248 153.166  0.00 97.00      PROA   
ATOM   3679  CB  ASP P 234     -28.432-122.941 153.187  0.00 97.00      PROA   
ATOM   3680  HB1 ASP P 234     -27.900-122.619 152.271  0.00 97.00      PROA   
ATOM   3681  HB2 ASP P 234     -28.492-124.047 153.158  0.00 97.00      PROA   
ATOM   3682  CG  ASP P 234     -27.524-122.559 154.359  0.00 97.00      PROA   
ATOM   3683  OD1 ASP P 234     -27.913-121.748 155.237  0.00 97.00      PROA   
ATOM   3684  OD2 ASP P 234     -26.382-123.089 154.360  0.00 97.00      PROA   
ATOM   3685  C   ASP P 234     -30.598-122.832 151.981  0.00 97.00      PROA   
ATOM   3686  O   ASP P 234     -30.272-122.445 150.862  0.00 97.00      PROA   
ATOM   3687  N   SER P 235     -31.600-123.735 152.134  0.00 97.00      PROA   
ATOM   3688  HN  SER P 235     -31.862-124.010 153.056  0.00 97.00      PROA   
ATOM   3689  CA  SER P 235     -32.287-124.396 151.026  0.00 97.00      PROA   
ATOM   3690  HA  SER P 235     -31.512-124.873 150.441  0.00 97.00      PROA   
ATOM   3691  CB  SER P 235     -33.285-125.511 151.482  0.00 97.00      PROA   
ATOM   3692  HB1 SER P 235     -32.772-126.157 152.224  0.00 97.00      PROA   
ATOM   3693  HB2 SER P 235     -33.570-126.142 150.615  0.00 97.00      PROA   
ATOM   3694  OG  SER P 235     -34.475-125.015 152.095  0.00 97.00      PROA   
ATOM   3695  HG1 SER P 235     -34.646-124.163 151.677  0.00 97.00      PROA   
ATOM   3696  C   SER P 235     -33.037-123.442 150.102  0.00 97.00      PROA   
ATOM   3697  O   SER P 235     -34.058-122.864 150.473  0.00 97.00      PROA   
ATOM   3698  N   GLY P 236     -32.572-123.255 148.848  0.00 97.00      PROA   
ATOM   3699  HN  GLY P 236     -31.734-123.682 148.516  0.00 97.00      PROA   
ATOM   3700  CA  GLY P 236     -33.299-122.357 147.977  0.00 97.00      PROA   
ATOM   3701  HA1 GLY P 236     -33.362-121.393 148.465  0.00 97.00      PROA   
ATOM   3702  HA2 GLY P 236     -34.262-122.800 147.763  0.00 97.00      PROA   
ATOM   3703  C   GLY P 236     -32.615-122.152 146.671  0.00 97.00      PROA   
ATOM   3704  O   GLY P 236     -32.028-123.064 146.103  0.00 97.00      PROA   
ATOM   3705  N   LEU P 237     -32.711-120.913 146.149  0.00 97.00      PROA   
ATOM   3706  HN  LEU P 237     -33.150-120.176 146.655  0.00 97.00      PROA   
ATOM   3707  CA  LEU P 237     -32.271-120.559 144.827  0.00 97.00      PROA   
ATOM   3708  HA  LEU P 237     -31.919-121.435 144.301  0.00 97.00      PROA   
ATOM   3709  CB  LEU P 237     -33.405-119.897 144.013  0.00 97.00      PROA   
ATOM   3710  HB1 LEU P 237     -33.011-119.648 143.009  0.00 97.00      PROA   
ATOM   3711  HB2 LEU P 237     -33.717-118.949 144.504  0.00 97.00      PROA   
ATOM   3712  CG  LEU P 237     -34.672-120.751 143.775  0.00 97.00      PROA   
ATOM   3713  HG  LEU P 237     -35.115-121.032 144.758  0.00 97.00      PROA   
ATOM   3714  CD1 LEU P 237     -35.712-119.920 143.002  0.00 97.00      PROA   
ATOM   3715 HD11 LEU P 237     -35.285-119.599 142.028  0.00 97.00      PROA   
ATOM   3716 HD12 LEU P 237     -35.979-119.007 143.574  0.00 97.00      PROA   
ATOM   3717 HD13 LEU P 237     -36.631-120.511 142.812  0.00 97.00      PROA   
ATOM   3718  CD2 LEU P 237     -34.345-122.041 143.004  0.00 97.00      PROA   
ATOM   3719 HD21 LEU P 237     -33.656-122.674 143.595  0.00 97.00      PROA   
ATOM   3720 HD22 LEU P 237     -33.861-121.791 142.036  0.00 97.00      PROA   
ATOM   3721 HD23 LEU P 237     -35.266-122.624 142.799  0.00 97.00      PROA   
ATOM   3722  C   LEU P 237     -31.108-119.603 144.952  0.00 97.00      PROA   
ATOM   3723  O   LEU P 237     -31.093-118.729 145.813  0.00 97.00      PROA   
ATOM   3724  N   TYR P 238     -30.072-119.808 144.110  0.00 97.00      PROA   
ATOM   3725  HN  TYR P 238     -30.115-120.559 143.453  0.00 97.00      PROA   
ATOM   3726  CA  TYR P 238     -28.806-119.108 144.155  0.00 97.00      PROA   
ATOM   3727  HA  TYR P 238     -28.877-118.267 144.831  0.00 97.00      PROA   
ATOM   3728  CB  TYR P 238     -27.641-120.045 144.569  0.00 97.00      PROA   
ATOM   3729  HB1 TYR P 238     -26.651-119.574 144.388  0.00 97.00      PROA   
ATOM   3730  HB2 TYR P 238     -27.687-120.994 143.990  0.00 97.00      PROA   
ATOM   3731  CG  TYR P 238     -27.738-120.378 146.031  0.00 97.00      PROA   
ATOM   3732  CD1 TYR P 238     -28.607-121.384 146.494  0.00 97.00      PROA   
ATOM   3733  HD1 TYR P 238     -29.228-121.920 145.791  0.00 97.00      PROA   
ATOM   3734  CE1 TYR P 238     -28.673-121.696 147.858  0.00 97.00      PROA   
ATOM   3735  HE1 TYR P 238     -29.346-122.468 148.203  0.00 97.00      PROA   
ATOM   3736  CZ  TYR P 238     -27.844-121.021 148.762  0.00 97.00      PROA   
ATOM   3737  OH  TYR P 238     -27.883-121.313 150.134  0.00 97.00      PROA   
ATOM   3738  HH  TYR P 238     -28.697-121.796 150.311  0.00 97.00      PROA   
ATOM   3739  CD2 TYR P 238     -26.916-119.710 146.954  0.00 97.00      PROA   
ATOM   3740  HD2 TYR P 238     -26.234-118.944 146.613  0.00 97.00      PROA   
ATOM   3741  CE2 TYR P 238     -26.966-120.034 148.312  0.00 97.00      PROA   
ATOM   3742  HE2 TYR P 238     -26.338-119.512 149.020  0.00 97.00      PROA   
ATOM   3743  C   TYR P 238     -28.460-118.565 142.793  0.00 97.00      PROA   
ATOM   3744  O   TYR P 238     -28.596-119.255 141.790  0.00 97.00      PROA   
ATOM   3745  N   TRP P 239     -27.959-117.312 142.719  0.00 97.00      PROA   
ATOM   3746  HN  TRP P 239     -27.887-116.726 143.522  0.00 97.00      PROA   
ATOM   3747  CA  TRP P 239     -27.485-116.771 141.463  0.00 97.00      PROA   
ATOM   3748  HA  TRP P 239     -27.133-117.586 140.844  0.00 97.00      PROA   
ATOM   3749  CB  TRP P 239     -28.581-116.008 140.662  0.00 97.00      PROA   
ATOM   3750  HB1 TRP P 239     -29.380-116.747 140.444  0.00 97.00      PROA   
ATOM   3751  HB2 TRP P 239     -28.180-115.690 139.677  0.00 97.00      PROA   
ATOM   3752  CG  TRP P 239     -29.236-114.837 141.329  0.00 97.00      PROA   
ATOM   3753  CD1 TRP P 239     -30.240-114.914 142.255  0.00 97.00      PROA   
ATOM   3754  HD1 TRP P 239     -30.625-115.838 142.648  0.00 97.00      PROA   
ATOM   3755  NE1 TRP P 239     -30.688-113.661 142.569  0.00 97.00      PROA   
ATOM   3756  HE1 TRP P 239     -31.450-113.455 143.144  0.00 97.00      PROA   
ATOM   3757  CE2 TRP P 239     -29.974-112.737 141.865  0.00 97.00      PROA   
ATOM   3758  CD2 TRP P 239     -29.042-113.439 141.063  0.00 97.00      PROA   
ATOM   3759  CE3 TRP P 239     -28.190-112.728 140.220  0.00 97.00      PROA   
ATOM   3760  HE3 TRP P 239     -27.475-113.238 139.591  0.00 97.00      PROA   
ATOM   3761  CZ3 TRP P 239     -28.258-111.334 140.226  0.00 97.00      PROA   
ATOM   3762  HZ3 TRP P 239     -27.572-110.762 139.620  0.00 97.00      PROA   
ATOM   3763  CZ2 TRP P 239     -30.051-111.353 141.857  0.00 97.00      PROA   
ATOM   3764  HZ2 TRP P 239     -30.748-110.828 142.493  0.00 97.00      PROA   
ATOM   3765  CH2 TRP P 239     -29.171-110.656 141.029  0.00 97.00      PROA   
ATOM   3766  HH2 TRP P 239     -29.174-109.574 141.033  0.00 97.00      PROA   
ATOM   3767  C   TRP P 239     -26.283-115.897 141.708  0.00 97.00      PROA   
ATOM   3768  O   TRP P 239     -26.040-115.428 142.817  0.00 97.00      PROA   
ATOM   3769  N   CYS P 240     -25.486-115.690 140.637  0.00 97.00      PROA   
ATOM   3770  HN  CYS P 240     -25.707-116.136 139.771  0.00 97.00      PROA   
ATOM   3771  CA  CYS P 240     -24.297-114.866 140.649  0.00 97.00      PROA   
ATOM   3772  HA  CYS P 240     -24.310-114.269 141.546  0.00 97.00      PROA   
ATOM   3773  CB  CYS P 240     -22.981-115.697 140.626  0.00 97.00      PROA   
ATOM   3774  HB1 CYS P 240     -22.920-116.212 141.609  0.00 97.00      PROA   
ATOM   3775  HB2 CYS P 240     -22.097-115.026 140.562  0.00 97.00      PROA   
ATOM   3776  SG  CYS P 240     -22.933-116.968 139.316  0.00 97.00      PROA   
ATOM   3777  C   CYS P 240     -24.327-113.892 139.491  0.00 97.00      PROA   
ATOM   3778  O   CYS P 240     -24.996-114.087 138.482  0.00 97.00      PROA   
ATOM   3779  N   GLU P 241     -23.604-112.766 139.635  0.00 97.00      PROA   
ATOM   3780  HN  GLU P 241     -23.091-112.596 140.471  0.00 97.00      PROA   
ATOM   3781  CA  GLU P 241     -23.625-111.686 138.676  0.00 97.00      PROA   
ATOM   3782  HA  GLU P 241     -24.205-111.969 137.808  0.00 97.00      PROA   
ATOM   3783  CB  GLU P 241     -24.315-110.451 139.295  0.00 97.00      PROA   
ATOM   3784  HB1 GLU P 241     -23.855-110.236 140.281  0.00 97.00      PROA   
ATOM   3785  HB2 GLU P 241     -25.363-110.778 139.486  0.00 97.00      PROA   
ATOM   3786  CG  GLU P 241     -24.294-109.166 138.446  0.00 97.00      PROA   
ATOM   3787  HG1 GLU P 241     -24.502-109.407 137.381  0.00 97.00      PROA   
ATOM   3788  HG2 GLU P 241     -23.306-108.664 138.519  0.00 97.00      PROA   
ATOM   3789  CD  GLU P 241     -25.366-108.184 138.892  0.00 97.00      PROA   
ATOM   3790  OE1 GLU P 241     -26.103-108.482 139.864  0.00 97.00      PROA   
ATOM   3791  OE2 GLU P 241     -25.492-107.129 138.217  0.00 97.00      PROA   
ATOM   3792  C   GLU P 241     -22.232-111.395 138.173  0.00 97.00      PROA   
ATOM   3793  O   GLU P 241     -21.255-111.494 138.913  0.00 97.00      PROA   
ATOM   3794  N   ALA P 242     -22.118-111.061 136.864  0.00 97.00      PROA   
ATOM   3795  HN  ALA P 242     -22.919-111.020 136.273  0.00 97.00      PROA   
ATOM   3796  CA  ALA P 242     -20.854-110.788 136.221  0.00 97.00      PROA   
ATOM   3797  HA  ALA P 242     -20.139-110.454 136.961  0.00 97.00      PROA   
ATOM   3798  CB  ALA P 242     -20.315-112.038 135.498  0.00 97.00      PROA   
ATOM   3799  HB1 ALA P 242     -21.037-112.381 134.726  0.00 97.00      PROA   
ATOM   3800  HB2 ALA P 242     -20.179-112.862 136.232  0.00 97.00      PROA   
ATOM   3801  HB3 ALA P 242     -19.336-111.836 135.017  0.00 97.00      PROA   
ATOM   3802  C   ALA P 242     -21.046-109.668 135.222  0.00 97.00      PROA   
ATOM   3803  O   ALA P 242     -22.075-109.572 134.559  0.00 97.00      PROA   
ATOM   3804  N   ALA P 243     -20.046-108.760 135.117  0.00 97.00      PROA   
ATOM   3805  HN  ALA P 243     -19.217-108.833 135.662  0.00 97.00      PROA   
ATOM   3806  CA  ALA P 243     -20.184-107.549 134.346  0.00 97.00      PROA   
ATOM   3807  HA  ALA P 243     -20.770-107.750 133.458  0.00 97.00      PROA   
ATOM   3808  CB  ALA P 243     -20.854-106.446 135.197  0.00 97.00      PROA   
ATOM   3809  HB1 ALA P 243     -20.251-106.235 136.106  0.00 97.00      PROA   
ATOM   3810  HB2 ALA P 243     -21.859-106.787 135.530  0.00 97.00      PROA   
ATOM   3811  HB3 ALA P 243     -20.980-105.504 134.626  0.00 97.00      PROA   
ATOM   3812  C   ALA P 243     -18.824-107.053 133.901  0.00 97.00      PROA   
ATOM   3813  O   ALA P 243     -17.783-107.463 134.409  0.00 97.00      PROA   
ATOM   3814  N   THR P 244     -18.818-106.131 132.909  0.00 97.00      PROA   
ATOM   3815  HN  THR P 244     -19.675-105.902 132.449  0.00 97.00      PROA   
ATOM   3816  CA  THR P 244     -17.715-105.238 132.594  0.00 97.00      PROA   
ATOM   3817  HA  THR P 244     -16.817-105.825 132.454  0.00 97.00      PROA   
ATOM   3818  CB  THR P 244     -17.994-104.420 131.343  0.00 97.00      PROA   
ATOM   3819  HB  THR P 244     -17.212-103.650 131.195  0.00 97.00      PROA   
ATOM   3820  OG1 THR P 244     -19.251-103.778 131.465  0.00 97.00      PROA   
ATOM   3821  HG1 THR P 244     -19.283-103.455 132.369  0.00 97.00      PROA   
ATOM   3822  CG2 THR P 244     -18.019-105.291 130.075  0.00 97.00      PROA   
ATOM   3823 HG21 THR P 244     -18.765-106.107 130.159  0.00 97.00      PROA   
ATOM   3824 HG22 THR P 244     -17.020-105.735 129.890  0.00 97.00      PROA   
ATOM   3825 HG23 THR P 244     -18.288-104.660 129.199  0.00 97.00      PROA   
ATOM   3826  C   THR P 244     -17.479-104.249 133.735  0.00 97.00      PROA   
ATOM   3827  O   THR P 244     -18.434-103.747 134.324  0.00 97.00      PROA   
ATOM   3828  N   GLU P 245     -16.200-103.911 134.020  0.00 97.00      PROA   
ATOM   3829  HN  GLU P 245     -15.460-104.286 133.465  0.00 97.00      PROA   
ATOM   3830  CA  GLU P 245     -15.708-103.047 135.089  0.00 97.00      PROA   
ATOM   3831  HA  GLU P 245     -15.951-103.487 136.046  0.00 97.00      PROA   
ATOM   3832  CB  GLU P 245     -14.170-103.001 134.840  0.00 97.00      PROA   
ATOM   3833  HB1 GLU P 245     -13.958-102.304 134.000  0.00 97.00      PROA   
ATOM   3834  HB2 GLU P 245     -13.904-104.025 134.482  0.00 97.00      PROA   
ATOM   3835  CG  GLU P 245     -13.248-102.633 136.021  0.00 97.00      PROA   
ATOM   3836  HG1 GLU P 245     -13.830-102.627 136.964  0.00 97.00      PROA   
ATOM   3837  HG2 GLU P 245     -12.833-101.615 135.862  0.00 97.00      PROA   
ATOM   3838  CD  GLU P 245     -12.054-103.583 136.205  0.00 97.00      PROA   
ATOM   3839  OE1 GLU P 245     -11.639-104.271 135.239  0.00 97.00      PROA   
ATOM   3840  OE2 GLU P 245     -11.532-103.617 137.347  0.00 97.00      PROA   
ATOM   3841  C   GLU P 245     -16.319-101.647 134.999  0.00 97.00      PROA   
ATOM   3842  O   GLU P 245     -16.793-101.057 135.968  0.00 97.00      PROA   
ATOM   3843  N   ASP P 246     -16.369-101.151 133.759  0.00 97.00      PROA   
ATOM   3844  HN  ASP P 246     -15.893-101.665 133.046  0.00 97.00      PROA   
ATOM   3845  CA  ASP P 246     -16.911 -99.929 133.226  0.00 97.00      PROA   
ATOM   3846  HA  ASP P 246     -16.551 -99.106 133.830  0.00 97.00      PROA   
ATOM   3847  CB  ASP P 246     -16.336 -99.791 131.773  0.00 97.00      PROA   
ATOM   3848  HB1 ASP P 246     -15.300 -99.389 131.832  0.00 97.00      PROA   
ATOM   3849  HB2 ASP P 246     -16.930 -99.086 131.161  0.00 97.00      PROA   
ATOM   3850  CG  ASP P 246     -16.242-101.148 131.050  0.00 97.00      PROA   
ATOM   3851  OD1 ASP P 246     -15.331-101.961 131.371  0.00 97.00      PROA   
ATOM   3852  OD2 ASP P 246     -17.125-101.418 130.203  0.00 97.00      PROA   
ATOM   3853  C   ASP P 246     -18.448 -99.841 133.234  0.00 97.00      PROA   
ATOM   3854  O   ASP P 246     -19.007 -98.756 133.078  0.00 97.00      PROA   
ATOM   3855  N   GLY P 247     -19.186-100.961 133.436  0.00 97.00      PROA   
ATOM   3856  HN  GLY P 247     -18.714-101.812 133.660  0.00 97.00      PROA   
ATOM   3857  CA  GLY P 247     -20.650-100.967 133.526  0.00 97.00      PROA   
ATOM   3858  HA1 GLY P 247     -20.967-100.137 134.143  0.00 97.00      PROA   
ATOM   3859  HA2 GLY P 247     -20.939-101.918 133.950  0.00 97.00      PROA   
ATOM   3860  C   GLY P 247     -21.371-100.847 132.204  0.00 97.00      PROA   
ATOM   3861  O   GLY P 247     -22.573-100.583 132.151  0.00 97.00      PROA   
ATOM   3862  N   ASN P 248     -20.651-101.059 131.087  0.00 97.00      PROA   
ATOM   3863  HN  ASN P 248     -19.666-101.196 131.155  0.00 97.00      PROA   
ATOM   3864  CA  ASN P 248     -21.221-101.176 129.762  0.00 97.00      PROA   
ATOM   3865  HA  ASN P 248     -21.828-100.300 129.585  0.00 97.00      PROA   
ATOM   3866  CB  ASN P 248     -20.086-101.262 128.713  0.00 97.00      PROA   
ATOM   3867  HB1 ASN P 248     -20.449-101.648 127.739  0.00 97.00      PROA   
ATOM   3868  HB2 ASN P 248     -19.278-101.929 129.082  0.00 97.00      PROA   
ATOM   3869  CG  ASN P 248     -19.575 -99.836 128.472  0.00 97.00      PROA   
ATOM   3870  OD1 ASN P 248     -20.373 -98.899 128.360  0.00 97.00      PROA   
ATOM   3871  ND2 ASN P 248     -18.231 -99.649 128.436  0.00 97.00      PROA   
ATOM   3872 HD21 ASN P 248     -17.891 -98.718 128.328  0.00 97.00      PROA   
ATOM   3873 HD22 ASN P 248     -17.640-100.375 128.793  0.00 97.00      PROA   
ATOM   3874  C   ASN P 248     -22.161-102.357 129.621  0.00 97.00      PROA   
ATOM   3875  O   ASN P 248     -23.264-102.218 129.095  0.00 97.00      PROA   
ATOM   3876  N   VAL P 249     -21.749-103.536 130.131  0.00 97.00      PROA   
ATOM   3877  HN  VAL P 249     -20.845-103.602 130.550  0.00 97.00      PROA   
ATOM   3878  CA  VAL P 249     -22.479-104.778 130.012  0.00 97.00      PROA   
ATOM   3879  HA  VAL P 249     -23.484-104.585 129.668  0.00 97.00      PROA   
ATOM   3880  CB  VAL P 249     -21.798-105.754 129.057  0.00 97.00      PROA   
ATOM   3881  HB  VAL P 249     -20.807-106.058 129.462  0.00 97.00      PROA   
ATOM   3882  CG1 VAL P 249     -22.664-107.020 128.872  0.00 97.00      PROA   
ATOM   3883 HG11 VAL P 249     -23.671-106.747 128.491  0.00 97.00      PROA   
ATOM   3884 HG12 VAL P 249     -22.781-107.583 129.821  0.00 97.00      PROA   
ATOM   3885 HG13 VAL P 249     -22.186-107.695 128.133  0.00 97.00      PROA   
ATOM   3886  CG2 VAL P 249     -21.546-105.061 127.701  0.00 97.00      PROA   
ATOM   3887 HG21 VAL P 249     -20.912-104.157 127.802  0.00 97.00      PROA   
ATOM   3888 HG22 VAL P 249     -22.509-104.774 127.230  0.00 97.00      PROA   
ATOM   3889 HG23 VAL P 249     -21.011-105.758 127.023  0.00 97.00      PROA   
ATOM   3890  C   VAL P 249     -22.552-105.423 131.377  0.00 97.00      PROA   
ATOM   3891  O   VAL P 249     -21.535-105.662 132.018  0.00 97.00      PROA   
ATOM   3892  N   LEU P 250     -23.773-105.764 131.840  0.00 97.00      PROA   
ATOM   3893  HN  LEU P 250     -24.599-105.536 131.333  0.00 97.00      PROA   
ATOM   3894  CA  LEU P 250     -23.971-106.601 133.002  0.00 97.00      PROA   
ATOM   3895  HA  LEU P 250     -23.020-107.029 133.287  0.00 97.00      PROA   
ATOM   3896  CB  LEU P 250     -24.518-105.905 134.286  0.00 97.00      PROA   
ATOM   3897  HB1 LEU P 250     -23.679-105.281 134.674  0.00 97.00      PROA   
ATOM   3898  HB2 LEU P 250     -24.712-106.682 135.057  0.00 97.00      PROA   
ATOM   3899  CG  LEU P 250     -25.759-104.964 134.229  0.00 97.00      PROA   
ATOM   3900  HG  LEU P 250     -25.845-104.562 135.271  0.00 97.00      PROA   
ATOM   3901  CD1 LEU P 250     -25.603-103.731 133.317  0.00 97.00      PROA   
ATOM   3902 HD11 LEU P 250     -25.678-104.025 132.249  0.00 97.00      PROA   
ATOM   3903 HD12 LEU P 250     -24.621-103.243 133.489  0.00 97.00      PROA   
ATOM   3904 HD13 LEU P 250     -26.411-103.000 133.527  0.00 97.00      PROA   
ATOM   3905  CD2 LEU P 250     -27.091-105.686 133.956  0.00 97.00      PROA   
ATOM   3906 HD21 LEU P 250     -27.180-106.591 134.593  0.00 97.00      PROA   
ATOM   3907 HD22 LEU P 250     -27.164-105.984 132.891  0.00 97.00      PROA   
ATOM   3908 HD23 LEU P 250     -27.943-105.008 134.176  0.00 97.00      PROA   
ATOM   3909  C   LEU P 250     -24.799-107.768 132.544  0.00 97.00      PROA   
ATOM   3910  O   LEU P 250     -25.766-107.617 131.800  0.00 97.00      PROA   
ATOM   3911  N   LYS P 251     -24.382-108.996 132.919  0.00 97.00      PROA   
ATOM   3912  HN  LYS P 251     -23.578-109.124 133.498  0.00 97.00      PROA   
ATOM   3913  CA  LYS P 251     -24.950-110.186 132.342  0.00 97.00      PROA   
ATOM   3914  HA  LYS P 251     -25.924-109.973 131.924  0.00 97.00      PROA   
ATOM   3915  CB  LYS P 251     -24.052-110.707 131.209  0.00 97.00      PROA   
ATOM   3916  HB1 LYS P 251     -23.074-111.077 131.586  0.00 97.00      PROA   
ATOM   3917  HB2 LYS P 251     -23.831-109.814 130.578  0.00 97.00      PROA   
ATOM   3918  CG  LYS P 251     -24.746-111.749 130.323  0.00 97.00      PROA   
ATOM   3919  HG1 LYS P 251     -25.817-111.845 130.616  0.00 97.00      PROA   
ATOM   3920  HG2 LYS P 251     -24.270-112.735 130.504  0.00 97.00      PROA   
ATOM   3921  CD  LYS P 251     -24.688-111.378 128.832  0.00 97.00      PROA   
ATOM   3922  HD1 LYS P 251     -25.242-110.421 128.690  0.00 97.00      PROA   
ATOM   3923  HD2 LYS P 251     -25.212-112.167 128.249  0.00 97.00      PROA   
ATOM   3924  CE  LYS P 251     -23.253-111.222 128.302  0.00 97.00      PROA   
ATOM   3925  HE1 LYS P 251     -22.705-112.174 128.464  0.00 97.00      PROA   
ATOM   3926  HE2 LYS P 251     -22.710-110.405 128.822  0.00 97.00      PROA   
ATOM   3927  NZ  LYS P 251     -23.239-110.910 126.850  0.00 97.00      PROA   
ATOM   3928  HZ1 LYS P 251     -23.853-110.101 126.640  0.00 97.00      PROA   
ATOM   3929  HZ2 LYS P 251     -23.555-111.733 126.293  0.00 97.00      PROA   
ATOM   3930  HZ3 LYS P 251     -22.286-110.637 126.547  0.00 97.00      PROA   
ATOM   3931  C   LYS P 251     -25.136-111.200 133.438  0.00 97.00      PROA   
ATOM   3932  O   LYS P 251     -24.295-112.056 133.704  0.00 97.00      PROA   
ATOM   3933  N   ARG P 252     -26.289-111.089 134.125  0.00 97.00      PROA   
ATOM   3934  HN  ARG P 252     -26.949-110.385 133.868  0.00 97.00      PROA   
ATOM   3935  CA  ARG P 252     -26.684-111.936 135.228  0.00 97.00      PROA   
ATOM   3936  HA  ARG P 252     -25.869-111.913 135.938  0.00 97.00      PROA   
ATOM   3937  CB  ARG P 252     -27.935-111.351 135.930  0.00 97.00      PROA   
ATOM   3938  HB1 ARG P 252     -28.332-112.080 136.670  0.00 97.00      PROA   
ATOM   3939  HB2 ARG P 252     -28.729-111.169 135.171  0.00 97.00      PROA   
ATOM   3940  CG  ARG P 252     -27.640-110.037 136.683  0.00 97.00      PROA   
ATOM   3941  HG1 ARG P 252     -27.220-109.271 135.993  0.00 97.00      PROA   
ATOM   3942  HG2 ARG P 252     -26.856-110.261 137.443  0.00 97.00      PROA   
ATOM   3943  CD  ARG P 252     -28.878-109.444 137.377  0.00 97.00      PROA   
ATOM   3944  HD1 ARG P 252     -29.398-110.223 137.970  0.00 97.00      PROA   
ATOM   3945  HD2 ARG P 252     -29.569-109.003 136.627  0.00 97.00      PROA   
ATOM   3946  NE  ARG P 252     -28.379-108.403 138.324  0.00 97.00      PROA   
ATOM   3947  HE  ARG P 252     -27.477-108.533 138.739  0.00 97.00      PROA   
ATOM   3948  CZ  ARG P 252     -28.845-107.149 138.457  0.00 97.00      PROA   
ATOM   3949  NH1 ARG P 252     -30.112-106.822 138.220  0.00 97.00      PROA   
ATOM   3950 HH11 ARG P 252     -30.744-107.580 138.102  0.00 97.00      PROA   
ATOM   3951 HH12 ARG P 252     -30.405-105.928 138.541  0.00 97.00      PROA   
ATOM   3952  NH2 ARG P 252     -27.967-106.222 138.877  0.00 97.00      PROA   
ATOM   3953 HH21 ARG P 252     -27.010-106.523 138.875  0.00 97.00      PROA   
ATOM   3954 HH22 ARG P 252     -28.188-105.255 138.830  0.00 97.00      PROA   
ATOM   3955  C   ARG P 252     -26.888-113.402 134.872  0.00 97.00      PROA   
ATOM   3956  O   ARG P 252     -27.375-113.729 133.791  0.00 97.00      PROA   
ATOM   3957  N   SER P 253     -26.528-114.336 135.793  0.00 97.00      PROA   
ATOM   3958  HN  SER P 253     -26.077-114.082 136.647  0.00 97.00      PROA   
ATOM   3959  CA  SER P 253     -26.905-115.735 135.647  0.00 97.00      PROA   
ATOM   3960  HA  SER P 253     -26.748-115.995 134.612  0.00 97.00      PROA   
ATOM   3961  CB  SER P 253     -26.031-116.744 136.444  0.00 97.00      PROA   
ATOM   3962  HB1 SER P 253     -24.989-116.707 136.061  0.00 97.00      PROA   
ATOM   3963  HB2 SER P 253     -26.410-117.778 136.297  0.00 97.00      PROA   
ATOM   3964  OG  SER P 253     -26.014-116.474 137.836  0.00 97.00      PROA   
ATOM   3965  HG1 SER P 253     -25.617-115.599 137.935  0.00 97.00      PROA   
ATOM   3966  C   SER P 253     -28.374-115.930 136.020  0.00 97.00      PROA   
ATOM   3967  O   SER P 253     -28.835-115.306 136.976  0.00 97.00      PROA   
ATOM   3968  N   PRO P 254     -29.157-116.761 135.333  0.00 97.00      PROA   
ATOM   3969  CD  PRO P 254     -28.915-117.138 133.937  0.00 97.00      PROA   
ATOM   3970  HD1 PRO P 254     -28.159-117.953 133.917  0.00 97.00      PROA   
ATOM   3971  HD2 PRO P 254     -28.564-116.272 133.331  0.00 97.00      PROA   
ATOM   3972  CA  PRO P 254     -30.394-117.352 135.851  0.00 97.00      PROA   
ATOM   3973  HA  PRO P 254     -31.081-116.537 136.025  0.00 97.00      PROA   
ATOM   3974  CB  PRO P 254     -30.852-118.285 134.713  0.00 97.00      PROA   
ATOM   3975  HB1 PRO P 254     -31.955-118.381 134.669  0.00 97.00      PROA   
ATOM   3976  HB2 PRO P 254     -30.401-119.296 134.831  0.00 97.00      PROA   
ATOM   3977  CG  PRO P 254     -30.270-117.643 133.447  0.00 97.00      PROA   
ATOM   3978  HG1 PRO P 254     -30.179-118.354 132.601  0.00 97.00      PROA   
ATOM   3979  HG2 PRO P 254     -30.898-116.778 133.139  0.00 97.00      PROA   
ATOM   3980  C   PRO P 254     -30.232-118.095 137.176  0.00 97.00      PROA   
ATOM   3981  O   PRO P 254     -29.163-118.656 137.412  0.00 97.00      PROA   
ATOM   3982  N   GLU P 255     -31.272-118.116 138.053  0.00 97.00      PROA   
ATOM   3983  HN  GLU P 255     -32.113-117.610 137.874  0.00 97.00      PROA   
ATOM   3984  CA  GLU P 255     -31.243-118.823 139.324  0.00 97.00      PROA   
ATOM   3985  HA  GLU P 255     -30.409-118.425 139.879  0.00 97.00      PROA   
ATOM   3986  CB  GLU P 255     -32.519-118.588 140.185  0.00 97.00      PROA   
ATOM   3987  HB1 GLU P 255     -32.384-119.189 141.108  0.00 97.00      PROA   
ATOM   3988  HB2 GLU P 255     -33.414-118.985 139.658  0.00 97.00      PROA   
ATOM   3989  CG  GLU P 255     -32.774-117.111 140.588  0.00 97.00      PROA   
ATOM   3990  HG1 GLU P 255     -33.533-116.660 139.914  0.00 97.00      PROA   
ATOM   3991  HG2 GLU P 255     -31.836-116.525 140.495  0.00 97.00      PROA   
ATOM   3992  CD  GLU P 255     -33.250-116.958 142.037  0.00 97.00      PROA   
ATOM   3993  OE1 GLU P 255     -34.406-116.506 142.251  0.00 97.00      PROA   
ATOM   3994  OE2 GLU P 255     -32.444-117.272 142.950  0.00 97.00      PROA   
ATOM   3995  C   GLU P 255     -31.007-120.328 139.213  0.00 97.00      PROA   
ATOM   3996  O   GLU P 255     -31.538-121.008 138.337  0.00 97.00      PROA   
ATOM   3997  N   LEU P 256     -30.189-120.872 140.142  0.00 97.00      PROA   
ATOM   3998  HN  LEU P 256     -29.730-120.281 140.805  0.00 97.00      PROA   
ATOM   3999  CA  LEU P 256     -29.807-122.265 140.207  0.00 97.00      PROA   
ATOM   4000  HA  LEU P 256     -30.327-122.815 139.437  0.00 97.00      PROA   
ATOM   4001  CB  LEU P 256     -28.268-122.370 140.012  0.00 97.00      PROA   
ATOM   4002  HB1 LEU P 256     -27.747-121.849 140.843  0.00 97.00      PROA   
ATOM   4003  HB2 LEU P 256     -28.046-121.790 139.084  0.00 97.00      PROA   
ATOM   4004  CG  LEU P 256     -27.643-123.773 139.806  0.00 97.00      PROA   
ATOM   4005  HG  LEU P 256     -26.637-123.595 139.349  0.00 97.00      PROA   
ATOM   4006  CD1 LEU P 256     -27.376-124.523 141.123  0.00 97.00      PROA   
ATOM   4007 HD11 LEU P 256     -28.326-124.819 141.605  0.00 97.00      PROA   
ATOM   4008 HD12 LEU P 256     -26.807-123.882 141.828  0.00 97.00      PROA   
ATOM   4009 HD13 LEU P 256     -26.789-125.445 140.928  0.00 97.00      PROA   
ATOM   4010  CD2 LEU P 256     -28.430-124.644 138.809  0.00 97.00      PROA   
ATOM   4011 HD21 LEU P 256     -28.576-124.098 137.854  0.00 97.00      PROA   
ATOM   4012 HD22 LEU P 256     -29.423-124.913 139.226  0.00 97.00      PROA   
ATOM   4013 HD23 LEU P 256     -27.873-125.582 138.601  0.00 97.00      PROA   
ATOM   4014  C   LEU P 256     -30.251-122.791 141.558  0.00 97.00      PROA   
ATOM   4015  O   LEU P 256     -30.019-122.165 142.586  0.00 97.00      PROA   
ATOM   4016  N   GLU P 257     -30.934-123.960 141.601  0.00 97.00      PROA   
ATOM   4017  HN  GLU P 257     -31.104-124.492 140.776  0.00 97.00      PROA   
ATOM   4018  CA  GLU P 257     -31.515-124.482 142.824  0.00 97.00      PROA   
ATOM   4019  HA  GLU P 257     -31.802-123.651 143.450  0.00 97.00      PROA   
ATOM   4020  CB  GLU P 257     -32.785-125.331 142.549  0.00 97.00      PROA   
ATOM   4021  HB1 GLU P 257     -32.529-126.251 141.983  0.00 97.00      PROA   
ATOM   4022  HB2 GLU P 257     -33.431-124.717 141.877  0.00 97.00      PROA   
ATOM   4023  CG  GLU P 257     -33.631-125.644 143.807  0.00 97.00      PROA   
ATOM   4024  HG1 GLU P 257     -34.701-125.455 143.573  0.00 97.00      PROA   
ATOM   4025  HG2 GLU P 257     -33.346-124.984 144.652  0.00 97.00      PROA   
ATOM   4026  CD  GLU P 257     -33.521-127.092 144.266  0.00 97.00      PROA   
ATOM   4027  OE1 GLU P 257     -32.426-127.483 144.722  0.00 97.00      PROA   
ATOM   4028  OE2 GLU P 257     -34.544-127.817 144.202  0.00 97.00      PROA   
ATOM   4029  C   GLU P 257     -30.510-125.309 143.595  0.00 97.00      PROA   
ATOM   4030  O   GLU P 257     -29.835-126.177 143.047  0.00 97.00      PROA   
ATOM   4031  N   LEU P 258     -30.406-125.041 144.917  0.00 97.00      PROA   
ATOM   4032  HN  LEU P 258     -30.948-124.303 145.316  0.00 97.00      PROA   
ATOM   4033  CA  LEU P 258     -29.569-125.781 145.833  0.00 97.00      PROA   
ATOM   4034  HA  LEU P 258     -29.391-126.764 145.423  0.00 97.00      PROA   
ATOM   4035  CB  LEU P 258     -28.202-125.104 146.120  0.00 97.00      PROA   
ATOM   4036  HB1 LEU P 258     -27.639-125.682 146.885  0.00 97.00      PROA   
ATOM   4037  HB2 LEU P 258     -28.394-124.093 146.534  0.00 97.00      PROA   
ATOM   4038  CG  LEU P 258     -27.284-124.939 144.883  0.00 97.00      PROA   
ATOM   4039  HG  LEU P 258     -27.880-124.479 144.063  0.00 97.00      PROA   
ATOM   4040  CD1 LEU P 258     -26.125-123.975 145.181  0.00 97.00      PROA   
ATOM   4041 HD11 LEU P 258     -25.480-124.392 145.984  0.00 97.00      PROA   
ATOM   4042 HD12 LEU P 258     -26.512-122.991 145.513  0.00 97.00      PROA   
ATOM   4043 HD13 LEU P 258     -25.511-123.826 144.268  0.00 97.00      PROA   
ATOM   4044  CD2 LEU P 258     -26.731-126.285 144.379  0.00 97.00      PROA   
ATOM   4045 HD21 LEU P 258     -27.554-126.972 144.096  0.00 97.00      PROA   
ATOM   4046 HD22 LEU P 258     -26.118-126.767 145.170  0.00 97.00      PROA   
ATOM   4047 HD23 LEU P 258     -26.089-126.123 143.488  0.00 97.00      PROA   
ATOM   4048  C   LEU P 258     -30.321-125.976 147.134  0.00 97.00      PROA   
ATOM   4049  O   LEU P 258     -30.039-125.345 148.151  0.00 97.00      PROA   
ATOM   4050  N   GLN P 259     -31.320-126.885 147.138  0.00 97.00      PROA   
ATOM   4051  HN  GLN P 259     -31.666-127.251 146.271  0.00 97.00      PROA   
ATOM   4052  CA  GLN P 259     -31.911-127.431 148.342  0.00 97.00      PROA   
ATOM   4053  HA  GLN P 259     -32.246-126.582 148.916  0.00 97.00      PROA   
ATOM   4054  CB  GLN P 259     -33.151-128.326 148.073  0.00 97.00      PROA   
ATOM   4055  HB1 GLN P 259     -33.357-128.969 148.959  0.00 97.00      PROA   
ATOM   4056  HB2 GLN P 259     -32.919-128.998 147.217  0.00 97.00      PROA   
ATOM   4057  CG  GLN P 259     -34.438-127.538 147.758  0.00 97.00      PROA   
ATOM   4058  HG1 GLN P 259     -34.316-126.941 146.833  0.00 97.00      PROA   
ATOM   4059  HG2 GLN P 259     -34.685-126.843 148.587  0.00 97.00      PROA   
ATOM   4060  CD  GLN P 259     -35.607-128.520 147.609  0.00 97.00      PROA   
ATOM   4061  OE1 GLN P 259     -36.223-128.928 148.599  0.00 97.00      PROA   
ATOM   4062  NE2 GLN P 259     -35.910-128.921 146.345  0.00 97.00      PROA   
ATOM   4063 HE21 GLN P 259     -36.666-129.555 146.202  0.00 97.00      PROA   
ATOM   4064 HE22 GLN P 259     -35.373-128.571 145.573  0.00 97.00      PROA   
ATOM   4065  C   GLN P 259     -30.918-128.175 149.216  0.00 97.00      PROA   
ATOM   4066  O   GLN P 259     -30.073-128.920 148.730  0.00 97.00      PROA   
ATOM   4067  N   VAL P 260     -31.006-127.964 150.548  0.00 97.00      PROA   
ATOM   4068  HN  VAL P 260     -31.686-127.339 150.918  0.00 97.00      PROA   
ATOM   4069  CA  VAL P 260     -30.130-128.567 151.526  0.00 97.00      PROA   
ATOM   4070  HA  VAL P 260     -29.578-129.372 151.069  0.00 97.00      PROA   
ATOM   4071  CB  VAL P 260     -29.142-127.571 152.128  0.00 97.00      PROA   
ATOM   4072  HB  VAL P 260     -29.709-126.761 152.633  0.00 97.00      PROA   
ATOM   4073  CG1 VAL P 260     -28.220-128.272 153.149  0.00 97.00      PROA   
ATOM   4074 HG11 VAL P 260     -27.692-129.126 152.675  0.00 97.00      PROA   
ATOM   4075 HG12 VAL P 260     -28.788-128.639 154.027  0.00 97.00      PROA   
ATOM   4076 HG13 VAL P 260     -27.457-127.554 153.516  0.00 97.00      PROA   
ATOM   4077  CG2 VAL P 260     -28.303-126.906 151.013  0.00 97.00      PROA   
ATOM   4078 HG21 VAL P 260     -28.937-126.292 150.343  0.00 97.00      PROA   
ATOM   4079 HG22 VAL P 260     -27.785-127.675 150.405  0.00 97.00      PROA   
ATOM   4080 HG23 VAL P 260     -27.538-126.237 151.462  0.00 97.00      PROA   
ATOM   4081  C   VAL P 260     -31.039-129.141 152.597  0.00 97.00      PROA   
ATOM   4082  O   VAL P 260     -31.943-128.463 153.078  0.00 97.00      PROA   
ATOM   4083  N   LEU P 261     -30.844-130.428 152.973  0.00 97.00      PROA   
ATOM   4084  HN  LEU P 261     -30.094-130.955 152.573  0.00 97.00      PROA   
ATOM   4085  CA  LEU P 261     -31.709-131.131 153.899  0.00 97.00      PROA   
ATOM   4086  HA  LEU P 261     -32.395-130.423 154.337  0.00 97.00      PROA   
ATOM   4087  CB  LEU P 261     -32.544-132.247 153.223  0.00 97.00      PROA   
ATOM   4088  HB1 LEU P 261     -33.088-132.834 153.996  0.00 97.00      PROA   
ATOM   4089  HB2 LEU P 261     -31.856-132.939 152.689  0.00 97.00      PROA   
ATOM   4090  CG  LEU P 261     -33.606-131.738 152.216  0.00 97.00      PROA   
ATOM   4091  HG  LEU P 261     -33.081-131.197 151.396  0.00 97.00      PROA   
ATOM   4092  CD1 LEU P 261     -34.362-132.927 151.597  0.00 97.00      PROA   
ATOM   4093 HD11 LEU P 261     -34.921-133.474 152.386  0.00 97.00      PROA   
ATOM   4094 HD12 LEU P 261     -33.651-133.631 151.118  0.00 97.00      PROA   
ATOM   4095 HD13 LEU P 261     -35.083-132.570 150.832  0.00 97.00      PROA   
ATOM   4096  CD2 LEU P 261     -34.614-130.760 152.849  0.00 97.00      PROA   
ATOM   4097 HD21 LEU P 261     -35.385-130.475 152.103  0.00 97.00      PROA   
ATOM   4098 HD22 LEU P 261     -34.110-129.834 153.191  0.00 97.00      PROA   
ATOM   4099 HD23 LEU P 261     -35.118-131.238 153.715  0.00 97.00      PROA   
ATOM   4100  C   LEU P 261     -30.949-131.713 155.068  0.00 97.00      PROA   
ATOM   4101  O   LEU P 261     -29.923-132.372 154.927  0.00 97.00      PROA   
ATOM   4102  N   GLY P 262     -31.489-131.469 156.281  0.00 97.00      PROA   
ATOM   4103  HN  GLY P 262     -32.347-130.971 156.349  0.00 97.00      PROA   
ATOM   4104  CA  GLY P 262     -30.965-131.930 157.541  0.00 97.00      PROA   
ATOM   4105  HA1 GLY P 262     -30.384-131.131 157.976  0.00 97.00      PROA   
ATOM   4106  HA2 GLY P 262     -30.425-132.858 157.411  0.00 97.00      PROA   
ATOM   4107  C   GLY P 262     -32.131-132.168 158.439  0.00 97.00      PROA   
ATOM   4108  O   GLY P 262     -33.235-131.685 158.199  0.00 97.00      PROA   
ATOM   4109  N   HSD P 263     -31.893-132.913 159.533  0.00 97.00      PROA   
ATOM   4110  HN  HSD P 263     -30.976-133.251 159.728  0.00 97.00      PROA   
ATOM   4111  CA  HSD P 263     -32.884-133.204 160.540  0.00 97.00      PROA   
ATOM   4112  HA  HSD P 263     -33.767-132.597 160.390  0.00 97.00      PROA   
ATOM   4113  CB  HSD P 263     -33.275-134.700 160.559  0.00 97.00      PROA   
ATOM   4114  HB1 HSD P 263     -33.928-134.923 161.430  0.00 97.00      PROA   
ATOM   4115  HB2 HSD P 263     -32.356-135.318 160.651  0.00 97.00      PROA   
ATOM   4116  ND1 HSD P 263     -35.345-135.301 159.175  0.00 97.00      PROA   
ATOM   4117  HD1 HSD P 263     -36.021-135.190 159.904  0.00 97.00      PROA   
ATOM   4118  CG  HSD P 263     -33.983-135.099 159.285  0.00 97.00      PROA   
ATOM   4119  CE1 HSD P 263     -35.580-135.722 157.907  0.00 97.00      PROA   
ATOM   4120  HE1 HSD P 263     -36.576-135.960 157.533  0.00 97.00      PROA   
ATOM   4121  NE2 HSD P 263     -34.472-135.815 157.199  0.00 97.00      PROA   
ATOM   4122  CD2 HSD P 263     -33.466-135.433 158.069  0.00 97.00      PROA   
ATOM   4123  HD2 HSD P 263     -32.437-135.433 157.730  0.00 97.00      PROA   
ATOM   4124  C   HSD P 263     -32.237-132.787 161.830  0.00 97.00      PROA   
ATOM   4125  O   HSD P 263     -31.050-133.037 162.030  0.00 97.00      PROA   
ATOM   4126  N   GLN P 264     -32.986-132.087 162.716  0.00 97.00      PROA   
ATOM   4127  HN  GLN P 264     -33.954-131.914 162.546  0.00 97.00      PROA   
ATOM   4128  CA  GLN P 264     -32.448-131.440 163.898  0.00 97.00      PROA   
ATOM   4129  HA  GLN P 264     -31.712-130.734 163.536  0.00 97.00      PROA   
ATOM   4130  CB  GLN P 264     -33.528-130.602 164.629  0.00 97.00      PROA   
ATOM   4131  HB1 GLN P 264     -33.179-130.312 165.644  0.00 97.00      PROA   
ATOM   4132  HB2 GLN P 264     -34.424-131.251 164.748  0.00 97.00      PROA   
ATOM   4133  CG  GLN P 264     -33.888-129.309 163.854  0.00 97.00      PROA   
ATOM   4134  HG1 GLN P 264     -33.905-129.511 162.761  0.00 97.00      PROA   
ATOM   4135  HG2 GLN P 264     -33.124-128.525 164.041  0.00 97.00      PROA   
ATOM   4136  CD  GLN P 264     -35.278-128.772 164.216  0.00 97.00      PROA   
ATOM   4137  OE1 GLN P 264     -36.164-128.691 163.358  0.00 97.00      PROA   
ATOM   4138  NE2 GLN P 264     -35.472-128.389 165.507  0.00 97.00      PROA   
ATOM   4139 HE21 GLN P 264     -36.374-128.043 165.762  0.00 97.00      PROA   
ATOM   4140 HE22 GLN P 264     -34.724-128.454 166.164  0.00 97.00      PROA   
ATOM   4141  C   GLN P 264     -31.698-132.351 164.858  0.00 97.00      PROA   
ATOM   4142  O   GLN P 264     -32.137-133.447 165.200  0.00 97.00      PROA   
ATOM   4143  N   GLN P 265     -30.501-131.890 165.276  0.00 97.00      PROA   
ATOM   4144  HN  GLN P 265     -30.204-130.974 165.008  0.00 97.00      PROA   
ATOM   4145  CA  GLN P 265     -29.478-132.680 165.912  0.00 97.00      PROA   
ATOM   4146  HA  GLN P 265     -29.733-133.715 165.753  0.00 97.00      PROA   
ATOM   4147  CB  GLN P 265     -28.075-132.446 165.265  0.00 97.00      PROA   
ATOM   4148  HB1 GLN P 265     -28.081-132.934 164.265  0.00 97.00      PROA   
ATOM   4149  HB2 GLN P 265     -27.302-132.970 165.870  0.00 97.00      PROA   
ATOM   4150  CG  GLN P 265     -27.619-130.970 165.086  0.00 97.00      PROA   
ATOM   4151  HG1 GLN P 265     -26.529-130.954 164.864  0.00 97.00      PROA   
ATOM   4152  HG2 GLN P 265     -27.773-130.416 166.035  0.00 97.00      PROA   
ATOM   4153  CD  GLN P 265     -28.363-130.209 163.973  0.00 97.00      PROA   
ATOM   4154  OE1 GLN P 265     -29.359-129.523 164.228  0.00 97.00      PROA   
ATOM   4155  NE2 GLN P 265     -27.865-130.321 162.711  0.00 97.00      PROA   
ATOM   4156 HE21 GLN P 265     -28.347-129.860 161.962  0.00 97.00      PROA   
ATOM   4157 HE22 GLN P 265     -27.040-130.853 162.536  0.00 97.00      PROA   
ATOM   4158  C   GLN P 265     -29.404-132.417 167.407  0.00 97.00      PROA   
ATOM   4159  O   GLN P 265     -29.755-131.323 167.852  0.00 97.00      PROA   
ATOM   4160  N   PRO P 266     -28.950-133.363 168.237  0.00 97.00      PROA   
ATOM   4161  CD  PRO P 266     -28.822-134.779 167.877  0.00 97.00      PROA   
ATOM   4162  HD1 PRO P 266     -27.968-134.889 167.172  0.00 97.00      PROA   
ATOM   4163  HD2 PRO P 266     -29.756-135.173 167.419  0.00 97.00      PROA   
ATOM   4164  CA  PRO P 266     -28.302-133.088 169.520  0.00 97.00      PROA   
ATOM   4165  HA  PRO P 266     -29.086-132.790 170.201  0.00 97.00      PROA   
ATOM   4166  CB  PRO P 266     -27.651-134.428 169.913  0.00 97.00      PROA   
ATOM   4167  HB1 PRO P 266     -27.620-134.577 171.010  0.00 97.00      PROA   
ATOM   4168  HB2 PRO P 266     -26.617-134.495 169.507  0.00 97.00      PROA   
ATOM   4169  CG  PRO P 266     -28.506-135.478 169.197  0.00 97.00      PROA   
ATOM   4170  HG1 PRO P 266     -27.974-136.440 169.056  0.00 97.00      PROA   
ATOM   4171  HG2 PRO P 266     -29.450-135.651 169.761  0.00 97.00      PROA   
ATOM   4172  C   PRO P 266     -27.288-131.950 169.496  0.00 97.00      PROA   
ATOM   4173  O   PRO P 266     -26.501-131.863 168.555  0.00 97.00      PROA   
ATOM   4174  N   THR P 267     -27.290-131.068 170.518  0.00 97.00      PROA   
ATOM   4175  HN  THR P 267     -28.022-131.077 171.196  0.00 97.00      PROA   
ATOM   4176  CA  THR P 267     -26.245-130.077 170.745  0.00 97.00      PROA   
ATOM   4177  HA  THR P 267     -26.160-129.536 169.812  0.00 97.00      PROA   
ATOM   4178  CB  THR P 267     -26.600-129.065 171.830  0.00 97.00      PROA   
ATOM   4179  HB  THR P 267     -26.281-129.414 172.836  0.00 97.00      PROA   
ATOM   4180  OG1 THR P 267     -28.005-128.864 171.897  0.00 97.00      PROA   
ATOM   4181  HG1 THR P 267     -28.264-128.584 171.016  0.00 97.00      PROA   
ATOM   4182  CG2 THR P 267     -25.936-127.709 171.529  0.00 97.00      PROA   
ATOM   4183 HG21 THR P 267     -26.279-127.320 170.546  0.00 97.00      PROA   
ATOM   4184 HG22 THR P 267     -24.832-127.805 171.502  0.00 97.00      PROA   
ATOM   4185 HG23 THR P 267     -26.209-126.971 172.313  0.00 97.00      PROA   
ATOM   4186  C   THR P 267     -24.855-130.656 171.025  0.00 97.00      PROA   
ATOM   4187  O   THR P 267     -23.906-130.113 170.458  0.00 97.00      PROA   
ATOM   4188  N   PRO P 268     -24.612-131.706 171.823  0.00 97.00      PROA   
ATOM   4189  CD  PRO P 268     -25.499-132.198 172.888  0.00 97.00      PROA   
ATOM   4190  HD1 PRO P 268     -26.515-132.425 172.509  0.00 97.00      PROA   
ATOM   4191  HD2 PRO P 268     -25.553-131.444 173.704  0.00 97.00      PROA   
ATOM   4192  CA  PRO P 268     -23.324-132.394 171.837  0.00 97.00      PROA   
ATOM   4193  HA  PRO P 268     -22.511-131.682 171.803  0.00 97.00      PROA   
ATOM   4194  CB  PRO P 268     -23.344-133.195 173.151  0.00 97.00      PROA   
ATOM   4195  HB1 PRO P 268     -22.956-132.550 173.971  0.00 97.00      PROA   
ATOM   4196  HB2 PRO P 268     -22.736-134.120 173.113  0.00 97.00      PROA   
ATOM   4197  CG  PRO P 268     -24.829-133.478 173.394  0.00 97.00      PROA   
ATOM   4198  HG1 PRO P 268     -25.144-134.331 172.752  0.00 97.00      PROA   
ATOM   4199  HG2 PRO P 268     -25.064-133.703 174.452  0.00 97.00      PROA   
ATOM   4200  C   PRO P 268     -23.185-133.321 170.642  0.00 97.00      PROA   
ATOM   4201  O   PRO P 268     -24.180-133.862 170.162  0.00 97.00      PROA   
ATOM   4202  N   VAL P 269     -21.935-133.495 170.160  0.00 97.00      PROA   
ATOM   4203  HN  VAL P 269     -21.137-133.077 170.584  0.00 97.00      PROA   
ATOM   4204  CA  VAL P 269     -21.540-134.400 169.114  0.00 97.00      PROA   
ATOM   4205  HA  VAL P 269     -22.188-135.265 169.139  0.00 97.00      PROA   
ATOM   4206  CB  VAL P 269     -21.584-133.748 167.727  0.00 97.00      PROA   
ATOM   4207  HB  VAL P 269     -22.619-133.359 167.572  0.00 97.00      PROA   
ATOM   4208  CG1 VAL P 269     -20.607-132.556 167.636  0.00 97.00      PROA   
ATOM   4209 HG11 VAL P 269     -19.566-132.906 167.793  0.00 97.00      PROA   
ATOM   4210 HG12 VAL P 269     -20.844-131.788 168.400  0.00 97.00      PROA   
ATOM   4211 HG13 VAL P 269     -20.666-132.084 166.632  0.00 97.00      PROA   
ATOM   4212  CG2 VAL P 269     -21.302-134.795 166.632  0.00 97.00      PROA   
ATOM   4213 HG21 VAL P 269     -22.014-135.641 166.710  0.00 97.00      PROA   
ATOM   4214 HG22 VAL P 269     -20.270-135.187 166.742  0.00 97.00      PROA   
ATOM   4215 HG23 VAL P 269     -21.392-134.337 165.623  0.00 97.00      PROA   
ATOM   4216  C   VAL P 269     -20.121-134.863 169.528  0.00 97.00      PROA   
ATOM   4217  OT1 VAL P 269     -19.460-134.140 170.326  0.00 97.00      PROA   
ATOM   4218  OT2 VAL P 269     -19.690-135.958 169.079  0.00 97.00      PROA   
END
