# Supplementary material for: The solution structure of the unbound IgG Fc receptor CD64 resembles its crystal structure: Implications for function
Source: PLoS One. 2023 Sep 21;18(9):e0288351. doi: 10.1371/journal.pone.0288351 (PMC10513344; doi:10.1371/journal.pone.0288351)
Supplement: S1 File — (ZIP) [file pone.0288351.s003.zip › CD64V03 E11/Top100/EM_done_ready_for_EM_top100_0p11_E11.dcd_172402.pdb.pdb]

REMARK  FINAL COORDINATES WRITTEN BY NAMD AT TIMESTEP 2000
ATOM      1  N   LYS P   1      -4.097 -53.314 116.537  0.00 97.00      PROA   
ATOM      2  HT1 LYS P   1      -4.747 -53.467 117.337  0.00 97.00      PROA   
ATOM      3  HT2 LYS P   1      -4.174 -52.304 116.284  0.00 97.00      PROA   
ATOM      4  HT3 LYS P   1      -3.130 -53.529 116.846  0.00 97.00      PROA   
ATOM      5  CA  LYS P   1      -4.510 -54.176 115.405  0.00 97.00      PROA   
ATOM      6  HA  LYS P   1      -5.587 -54.135 115.350  0.00 97.00      PROA   
ATOM      7  CB  LYS P   1      -3.927 -53.666 114.053  0.00 97.00      PROA   
ATOM      8  HB1 LYS P   1      -4.053 -54.464 113.291  0.00 97.00      PROA   
ATOM      9  HB2 LYS P   1      -2.836 -53.476 114.144  0.00 97.00      PROA   
ATOM     10  CG  LYS P   1      -4.626 -52.401 113.507  0.00 97.00      PROA   
ATOM     11  HG1 LYS P   1      -4.297 -51.528 114.111  0.00 97.00      PROA   
ATOM     12  HG2 LYS P   1      -5.728 -52.492 113.634  0.00 97.00      PROA   
ATOM     13  CD  LYS P   1      -4.325 -52.095 112.025  0.00 97.00      PROA   
ATOM     14  HD1 LYS P   1      -3.222 -52.074 111.881  0.00 97.00      PROA   
ATOM     15  HD2 LYS P   1      -4.713 -51.073 111.808  0.00 97.00      PROA   
ATOM     16  CE  LYS P   1      -4.957 -53.095 111.039  0.00 97.00      PROA   
ATOM     17  HE1 LYS P   1      -6.050 -53.171 111.222  0.00 97.00      PROA   
ATOM     18  HE2 LYS P   1      -4.500 -54.101 111.149  0.00 97.00      PROA   
ATOM     19  NZ  LYS P   1      -4.764 -52.668 109.629  0.00 97.00      PROA   
ATOM     20  HZ1 LYS P   1      -3.749 -52.576 109.423  0.00 97.00      PROA   
ATOM     21  HZ2 LYS P   1      -5.231 -51.752 109.471  0.00 97.00      PROA   
ATOM     22  HZ3 LYS P   1      -5.180 -53.376 108.992  0.00 97.00      PROA   
ATOM     23  C   LYS P   1      -4.140 -55.612 115.665  0.00 97.00      PROA   
ATOM     24  O   LYS P   1      -3.383 -55.914 116.585  0.00 97.00      PROA   
ATOM     25  N   ALA P   2      -4.680 -56.537 114.846  0.00 97.00      PROA   
ATOM     26  HN  ALA P   2      -5.341 -56.321 114.132  0.00 97.00      PROA   
ATOM     27  CA  ALA P   2      -4.337 -57.927 114.853  0.00 97.00      PROA   
ATOM     28  HA  ALA P   2      -3.266 -58.045 114.959  0.00 97.00      PROA   
ATOM     29  CB  ALA P   2      -5.108 -58.711 115.936  0.00 97.00      PROA   
ATOM     30  HB1 ALA P   2      -6.202 -58.563 115.819  0.00 97.00      PROA   
ATOM     31  HB2 ALA P   2      -4.821 -58.344 116.945  0.00 97.00      PROA   
ATOM     32  HB3 ALA P   2      -4.885 -59.797 115.885  0.00 97.00      PROA   
ATOM     33  C   ALA P   2      -4.749 -58.362 113.469  0.00 97.00      PROA   
ATOM     34  O   ALA P   2      -5.308 -57.559 112.721  0.00 97.00      PROA   
ATOM     35  N   VAL P   3      -4.458 -59.633 113.099  0.00 97.00      PROA   
ATOM     36  HN  VAL P   3      -3.918 -60.227 113.687  0.00 97.00      PROA   
ATOM     37  CA  VAL P   3      -5.036 -60.321 111.961  0.00 97.00      PROA   
ATOM     38  HA  VAL P   3      -6.045 -59.962 111.817  0.00 97.00      PROA   
ATOM     39  CB  VAL P   3      -4.266 -60.242 110.632  0.00 97.00      PROA   
ATOM     40  HB  VAL P   3      -4.790 -60.885 109.884  0.00 97.00      PROA   
ATOM     41  CG1 VAL P   3      -4.295 -58.805 110.074  0.00 97.00      PROA   
ATOM     42 HG11 VAL P   3      -3.694 -58.129 110.718  0.00 97.00      PROA   
ATOM     43 HG12 VAL P   3      -5.338 -58.428 110.029  0.00 97.00      PROA   
ATOM     44 HG13 VAL P   3      -3.863 -58.786 109.051  0.00 97.00      PROA   
ATOM     45  CG2 VAL P   3      -2.813 -60.743 110.773  0.00 97.00      PROA   
ATOM     46 HG21 VAL P   3      -2.784 -61.818 111.042  0.00 97.00      PROA   
ATOM     47 HG22 VAL P   3      -2.270 -60.167 111.550  0.00 97.00      PROA   
ATOM     48 HG23 VAL P   3      -2.273 -60.615 109.811  0.00 97.00      PROA   
ATOM     49  C   VAL P   3      -5.120 -61.759 112.426  0.00 97.00      PROA   
ATOM     50  O   VAL P   3      -4.300 -62.196 113.233  0.00 97.00      PROA   
ATOM     51  N   ILE P   4      -6.137 -62.529 111.962  0.00 97.00      PROA   
ATOM     52  HN  ILE P   4      -6.850 -62.146 111.375  0.00 97.00      PROA   
ATOM     53  CA  ILE P   4      -6.358 -63.887 112.440  0.00 97.00      PROA   
ATOM     54  HA  ILE P   4      -5.764 -64.045 113.327  0.00 97.00      PROA   
ATOM     55  CB  ILE P   4      -7.805 -64.134 112.872  0.00 97.00      PROA   
ATOM     56  HB  ILE P   4      -8.480 -63.961 112.004  0.00 97.00      PROA   
ATOM     57  CG2 ILE P   4      -7.958 -65.592 113.373  0.00 97.00      PROA   
ATOM     58 HG21 ILE P   4      -7.168 -65.821 114.120  0.00 97.00      PROA   
ATOM     59 HG22 ILE P   4      -7.889 -66.315 112.534  0.00 97.00      PROA   
ATOM     60 HG23 ILE P   4      -8.938 -65.743 113.864  0.00 97.00      PROA   
ATOM     61  CG1 ILE P   4      -8.212 -63.141 113.990  0.00 97.00      PROA   
ATOM     62 HG11 ILE P   4      -7.887 -62.108 113.746  0.00 97.00      PROA   
ATOM     63 HG12 ILE P   4      -7.682 -63.451 114.913  0.00 97.00      PROA   
ATOM     64  CD  ILE P   4      -9.717 -63.082 114.263  0.00 97.00      PROA   
ATOM     65  HD1 ILE P   4     -10.157 -64.091 114.397  0.00 97.00      PROA   
ATOM     66  HD2 ILE P   4     -10.237 -62.580 113.419  0.00 97.00      PROA   
ATOM     67  HD3 ILE P   4      -9.908 -62.499 115.188  0.00 97.00      PROA   
ATOM     68  C   ILE P   4      -5.911 -64.924 111.415  0.00 97.00      PROA   
ATOM     69  O   ILE P   4      -6.231 -64.847 110.230  0.00 97.00      PROA   
ATOM     70  N   LYS P   5      -5.156 -65.952 111.873  0.00 97.00      PROA   
ATOM     71  HN  LYS P   5      -4.821 -65.935 112.815  0.00 97.00      PROA   
ATOM     72  CA  LYS P   5      -4.759 -67.086 111.060  0.00 97.00      PROA   
ATOM     73  HA  LYS P   5      -5.090 -66.947 110.041  0.00 97.00      PROA   
ATOM     74  CB  LYS P   5      -3.224 -67.303 111.071  0.00 97.00      PROA   
ATOM     75  HB1 LYS P   5      -2.961 -68.160 110.412  0.00 97.00      PROA   
ATOM     76  HB2 LYS P   5      -2.892 -67.553 112.105  0.00 97.00      PROA   
ATOM     77  CG  LYS P   5      -2.407 -66.078 110.628  0.00 97.00      PROA   
ATOM     78  HG1 LYS P   5      -1.332 -66.343 110.745  0.00 97.00      PROA   
ATOM     79  HG2 LYS P   5      -2.614 -65.230 111.317  0.00 97.00      PROA   
ATOM     80  CD  LYS P   5      -2.667 -65.629 109.177  0.00 97.00      PROA   
ATOM     81  HD1 LYS P   5      -3.758 -65.474 109.035  0.00 97.00      PROA   
ATOM     82  HD2 LYS P   5      -2.348 -66.437 108.482  0.00 97.00      PROA   
ATOM     83  CE  LYS P   5      -1.973 -64.312 108.804  0.00 97.00      PROA   
ATOM     84  HE1 LYS P   5      -2.358 -63.497 109.458  0.00 97.00      PROA   
ATOM     85  HE2 LYS P   5      -2.147 -64.038 107.745  0.00 97.00      PROA   
ATOM     86  NZ  LYS P   5      -0.520 -64.399 109.023  0.00 97.00      PROA   
ATOM     87  HZ1 LYS P   5       0.016 -64.934 108.319  0.00 97.00      PROA   
ATOM     88  HZ2 LYS P   5      -0.363 -64.805 109.974  0.00 97.00      PROA   
ATOM     89  HZ3 LYS P   5      -0.137 -63.436 109.140  0.00 97.00      PROA   
ATOM     90  C   LYS P   5      -5.395 -68.359 111.582  0.00 97.00      PROA   
ATOM     91  O   LYS P   5      -5.081 -68.828 112.669  0.00 97.00      PROA   
ATOM     92  N   LEU P   6      -6.286 -68.995 110.789  0.00 97.00      PROA   
ATOM     93  HN  LEU P   6      -6.598 -68.594 109.931  0.00 97.00      PROA   
ATOM     94  CA  LEU P   6      -6.796 -70.321 111.076  0.00 97.00      PROA   
ATOM     95  HA  LEU P   6      -7.004 -70.389 112.136  0.00 97.00      PROA   
ATOM     96  CB  LEU P   6      -8.112 -70.624 110.312  0.00 97.00      PROA   
ATOM     97  HB1 LEU P   6      -8.520 -71.580 110.709  0.00 97.00      PROA   
ATOM     98  HB2 LEU P   6      -7.913 -70.770 109.229  0.00 97.00      PROA   
ATOM     99  CG  LEU P   6      -9.219 -69.545 110.437  0.00 97.00      PROA   
ATOM    100  HG  LEU P   6      -9.095 -69.024 111.415  0.00 97.00      PROA   
ATOM    101  CD1 LEU P   6      -9.167 -68.493 109.311  0.00 97.00      PROA   
ATOM    102 HD11 LEU P   6      -9.250 -68.994 108.322  0.00 97.00      PROA   
ATOM    103 HD12 LEU P   6      -8.226 -67.911 109.336  0.00 97.00      PROA   
ATOM    104 HD13 LEU P   6     -10.015 -67.783 109.411  0.00 97.00      PROA   
ATOM    105  CD2 LEU P   6     -10.611 -70.201 110.441  0.00 97.00      PROA   
ATOM    106 HD21 LEU P   6     -10.710 -70.912 111.287  0.00 97.00      PROA   
ATOM    107 HD22 LEU P   6     -10.772 -70.755 109.492  0.00 97.00      PROA   
ATOM    108 HD23 LEU P   6     -11.399 -69.425 110.533  0.00 97.00      PROA   
ATOM    109  C   LEU P   6      -5.732 -71.355 110.717  0.00 97.00      PROA   
ATOM    110  O   LEU P   6      -5.228 -71.367 109.597  0.00 97.00      PROA   
ATOM    111  N   GLN P   7      -5.319 -72.221 111.674  0.00 97.00      PROA   
ATOM    112  HN  GLN P   7      -5.694 -72.177 112.601  0.00 97.00      PROA   
ATOM    113  CA  GLN P   7      -4.281 -73.222 111.457  0.00 97.00      PROA   
ATOM    114  HA  GLN P   7      -3.444 -72.681 111.035  0.00 97.00      PROA   
ATOM    115  CB  GLN P   7      -3.755 -73.778 112.808  0.00 97.00      PROA   
ATOM    116  HB1 GLN P   7      -4.637 -74.025 113.437  0.00 97.00      PROA   
ATOM    117  HB2 GLN P   7      -3.228 -72.934 113.308  0.00 97.00      PROA   
ATOM    118  CG  GLN P   7      -2.832 -75.014 112.736  0.00 97.00      PROA   
ATOM    119  HG1 GLN P   7      -1.982 -74.803 112.052  0.00 97.00      PROA   
ATOM    120  HG2 GLN P   7      -3.387 -75.898 112.358  0.00 97.00      PROA   
ATOM    121  CD  GLN P   7      -2.246 -75.300 114.125  0.00 97.00      PROA   
ATOM    122  OE1 GLN P   7      -1.718 -74.396 114.780  0.00 97.00      PROA   
ATOM    123  NE2 GLN P   7      -2.329 -76.572 114.604  0.00 97.00      PROA   
ATOM    124 HE21 GLN P   7      -1.960 -76.744 115.516  0.00 97.00      PROA   
ATOM    125 HE22 GLN P   7      -2.748 -77.297 114.060  0.00 97.00      PROA   
ATOM    126  C   GLN P   7      -4.575 -74.297 110.411  0.00 97.00      PROA   
ATOM    127  O   GLN P   7      -3.738 -74.496 109.530  0.00 97.00      PROA   
ATOM    128  N   PRO P   8      -5.723 -74.970 110.364  0.00 97.00      PROA   
ATOM    129  CD  PRO P   8      -6.536 -75.312 111.525  0.00 97.00      PROA   
ATOM    130  HD1 PRO P   8      -7.202 -74.450 111.737  0.00 97.00      PROA   
ATOM    131  HD2 PRO P   8      -5.919 -75.558 112.416  0.00 97.00      PROA   
ATOM    132  CA  PRO P   8      -6.367 -75.366 109.117  0.00 97.00      PROA   
ATOM    133  HA  PRO P   8      -5.654 -75.893 108.502  0.00 97.00      PROA   
ATOM    134  CB  PRO P   8      -7.541 -76.275 109.555  0.00 97.00      PROA   
ATOM    135  HB1 PRO P   8      -7.537 -77.231 108.992  0.00 97.00      PROA   
ATOM    136  HB2 PRO P   8      -8.531 -75.788 109.416  0.00 97.00      PROA   
ATOM    137  CG  PRO P   8      -7.331 -76.530 111.058  0.00 97.00      PROA   
ATOM    138  HG1 PRO P   8      -8.291 -76.654 111.595  0.00 97.00      PROA   
ATOM    139  HG2 PRO P   8      -6.717 -77.447 111.195  0.00 97.00      PROA   
ATOM    140  C   PRO P   8      -6.870 -74.110 108.409  0.00 97.00      PROA   
ATOM    141  O   PRO P   8      -7.640 -73.423 109.077  0.00 97.00      PROA   
ATOM    142  N   PRO P   9      -6.540 -73.732 107.172  0.00 97.00      PROA   
ATOM    143  CD  PRO P   9      -5.670 -74.511 106.285  0.00 97.00      PROA   
ATOM    144  HD1 PRO P   9      -6.056 -75.545 106.152  0.00 97.00      PROA   
ATOM    145  HD2 PRO P   9      -4.642 -74.531 106.712  0.00 97.00      PROA   
ATOM    146  CA  PRO P   9      -6.911 -72.438 106.589  0.00 97.00      PROA   
ATOM    147  HA  PRO P   9      -6.794 -71.646 107.315  0.00 97.00      PROA   
ATOM    148  CB  PRO P   9      -5.903 -72.304 105.432  0.00 97.00      PROA   
ATOM    149  HB1 PRO P   9      -4.943 -71.918 105.847  0.00 97.00      PROA   
ATOM    150  HB2 PRO P   9      -6.223 -71.628 104.617  0.00 97.00      PROA   
ATOM    151  CG  PRO P   9      -5.680 -73.744 104.963  0.00 97.00      PROA   
ATOM    152  HG1 PRO P   9      -6.548 -74.068 104.349  0.00 97.00      PROA   
ATOM    153  HG2 PRO P   9      -4.748 -73.872 104.379  0.00 97.00      PROA   
ATOM    154  C   PRO P   9      -8.353 -72.414 106.090  0.00 97.00      PROA   
ATOM    155  O   PRO P   9      -8.616 -71.865 105.022  0.00 97.00      PROA   
ATOM    156  N   TRP P  10      -9.312 -72.989 106.843  0.00 97.00      PROA   
ATOM    157  HN  TRP P  10      -9.077 -73.337 107.747  0.00 97.00      PROA   
ATOM    158  CA  TRP P  10     -10.636 -73.282 106.348  0.00 97.00      PROA   
ATOM    159  HA  TRP P  10     -10.726 -72.962 105.319  0.00 97.00      PROA   
ATOM    160  CB  TRP P  10     -10.927 -74.803 106.428  0.00 97.00      PROA   
ATOM    161  HB1 TRP P  10     -11.890 -75.023 105.921  0.00 97.00      PROA   
ATOM    162  HB2 TRP P  10     -11.045 -75.085 107.499  0.00 97.00      PROA   
ATOM    163  CG  TRP P  10      -9.862 -75.684 105.839  0.00 97.00      PROA   
ATOM    164  CD1 TRP P  10      -9.345 -76.794 106.457  0.00 97.00      PROA   
ATOM    165  HD1 TRP P  10      -9.657 -77.151 107.429  0.00 97.00      PROA   
ATOM    166  NE1 TRP P  10      -8.450 -77.414 105.628  0.00 97.00      PROA   
ATOM    167  HE1 TRP P  10      -8.084 -78.310 105.756  0.00 97.00      PROA   
ATOM    168  CE2 TRP P  10      -8.341 -76.713 104.464  0.00 97.00      PROA   
ATOM    169  CD2 TRP P  10      -9.208 -75.600 104.556  0.00 97.00      PROA   
ATOM    170  CE3 TRP P  10      -9.281 -74.707 103.483  0.00 97.00      PROA   
ATOM    171  HE3 TRP P  10      -9.907 -73.829 103.517  0.00 97.00      PROA   
ATOM    172  CZ3 TRP P  10      -8.518 -74.956 102.339  0.00 97.00      PROA   
ATOM    173  HZ3 TRP P  10      -8.574 -74.273 101.502  0.00 97.00      PROA   
ATOM    174  CZ2 TRP P  10      -7.576 -76.959 103.330  0.00 97.00      PROA   
ATOM    175  HZ2 TRP P  10      -6.918 -77.812 103.270  0.00 97.00      PROA   
ATOM    176  CH2 TRP P  10      -7.681 -76.066 102.263  0.00 97.00      PROA   
ATOM    177  HH2 TRP P  10      -7.097 -76.227 101.368  0.00 97.00      PROA   
ATOM    178  C   TRP P  10     -11.673 -72.532 107.148  0.00 97.00      PROA   
ATOM    179  O   TRP P  10     -11.914 -72.809 108.321  0.00 97.00      PROA   
ATOM    180  N   VAL P  11     -12.338 -71.549 106.502  0.00 97.00      PROA   
ATOM    181  HN  VAL P  11     -12.088 -71.299 105.568  0.00 97.00      PROA   
ATOM    182  CA  VAL P  11     -13.330 -70.703 107.141  0.00 97.00      PROA   
ATOM    183  HA  VAL P  11     -13.015 -70.528 108.161  0.00 97.00      PROA   
ATOM    184  CB  VAL P  11     -13.386 -69.350 106.428  0.00 97.00      PROA   
ATOM    185  HB  VAL P  11     -13.807 -69.477 105.405  0.00 97.00      PROA   
ATOM    186  CG1 VAL P  11     -14.261 -68.364 107.219  0.00 97.00      PROA   
ATOM    187 HG11 VAL P  11     -13.893 -68.263 108.262  0.00 97.00      PROA   
ATOM    188 HG12 VAL P  11     -15.312 -68.712 107.244  0.00 97.00      PROA   
ATOM    189 HG13 VAL P  11     -14.241 -67.361 106.742  0.00 97.00      PROA   
ATOM    190  CG2 VAL P  11     -11.956 -68.770 106.295  0.00 97.00      PROA   
ATOM    191 HG21 VAL P  11     -11.325 -69.368 105.607  0.00 97.00      PROA   
ATOM    192 HG22 VAL P  11     -11.460 -68.727 107.288  0.00 97.00      PROA   
ATOM    193 HG23 VAL P  11     -12.002 -67.736 105.891  0.00 97.00      PROA   
ATOM    194  C   VAL P  11     -14.695 -71.408 107.201  0.00 97.00      PROA   
ATOM    195  O   VAL P  11     -15.575 -71.048 107.980  0.00 97.00      PROA   
ATOM    196  N   SER P  12     -14.861 -72.490 106.410  0.00 97.00      PROA   
ATOM    197  HN  SER P  12     -14.104 -72.767 105.829  0.00 97.00      PROA   
ATOM    198  CA  SER P  12     -16.028 -73.356 106.376  0.00 97.00      PROA   
ATOM    199  HA  SER P  12     -16.754 -73.032 107.109  0.00 97.00      PROA   
ATOM    200  CB  SER P  12     -16.711 -73.334 104.972  0.00 97.00      PROA   
ATOM    201  HB1 SER P  12     -15.933 -73.413 104.183  0.00 97.00      PROA   
ATOM    202  HB2 SER P  12     -17.227 -72.356 104.847  0.00 97.00      PROA   
ATOM    203  OG  SER P  12     -17.664 -74.376 104.768  0.00 97.00      PROA   
ATOM    204  HG1 SER P  12     -18.461 -74.120 105.241  0.00 97.00      PROA   
ATOM    205  C   SER P  12     -15.555 -74.748 106.769  0.00 97.00      PROA   
ATOM    206  O   SER P  12     -14.609 -75.272 106.184  0.00 97.00      PROA   
ATOM    207  N   VAL P  13     -16.183 -75.368 107.806  0.00 97.00      PROA   
ATOM    208  HN  VAL P  13     -16.936 -74.917 108.283  0.00 97.00      PROA   
ATOM    209  CA  VAL P  13     -15.649 -76.582 108.415  0.00 97.00      PROA   
ATOM    210  HA  VAL P  13     -15.139 -77.146 107.648  0.00 97.00      PROA   
ATOM    211  CB  VAL P  13     -14.642 -76.217 109.515  0.00 97.00      PROA   
ATOM    212  HB  VAL P  13     -13.962 -75.438 109.091  0.00 97.00      PROA   
ATOM    213  CG1 VAL P  13     -15.335 -75.602 110.751  0.00 97.00      PROA   
ATOM    214 HG11 VAL P  13     -15.982 -76.350 111.256  0.00 97.00      PROA   
ATOM    215 HG12 VAL P  13     -15.953 -74.727 110.469  0.00 97.00      PROA   
ATOM    216 HG13 VAL P  13     -14.572 -75.267 111.485  0.00 97.00      PROA   
ATOM    217  CG2 VAL P  13     -13.759 -77.419 109.896  0.00 97.00      PROA   
ATOM    218 HG21 VAL P  13     -13.298 -77.877 108.996  0.00 97.00      PROA   
ATOM    219 HG22 VAL P  13     -14.349 -78.191 110.431  0.00 97.00      PROA   
ATOM    220 HG23 VAL P  13     -12.946 -77.091 110.578  0.00 97.00      PROA   
ATOM    221  C   VAL P  13     -16.773 -77.476 108.937  0.00 97.00      PROA   
ATOM    222  O   VAL P  13     -17.886 -77.024 109.180  0.00 97.00      PROA   
ATOM    223  N   PHE P  14     -16.530 -78.802 109.101  0.00 97.00      PROA   
ATOM    224  HN  PHE P  14     -15.652 -79.204 108.847  0.00 97.00      PROA   
ATOM    225  CA  PHE P  14     -17.486 -79.708 109.723  0.00 97.00      PROA   
ATOM    226  HA  PHE P  14     -18.477 -79.413 109.409  0.00 97.00      PROA   
ATOM    227  CB  PHE P  14     -17.263 -81.196 109.337  0.00 97.00      PROA   
ATOM    228  HB1 PHE P  14     -17.933 -81.872 109.910  0.00 97.00      PROA   
ATOM    229  HB2 PHE P  14     -16.211 -81.487 109.553  0.00 97.00      PROA   
ATOM    230  CG  PHE P  14     -17.570 -81.458 107.889  0.00 97.00      PROA   
ATOM    231  CD1 PHE P  14     -18.847 -81.188 107.363  0.00 97.00      PROA   
ATOM    232  HD1 PHE P  14     -19.597 -80.725 107.986  0.00 97.00      PROA   
ATOM    233  CE1 PHE P  14     -19.164 -81.544 106.047  0.00 97.00      PROA   
ATOM    234  HE1 PHE P  14     -20.149 -81.342 105.653  0.00 97.00      PROA   
ATOM    235  CZ  PHE P  14     -18.202 -82.163 105.238  0.00 97.00      PROA   
ATOM    236  HZ  PHE P  14     -18.445 -82.441 104.223  0.00 97.00      PROA   
ATOM    237  CD2 PHE P  14     -16.619 -82.087 107.071  0.00 97.00      PROA   
ATOM    238  HD2 PHE P  14     -15.647 -82.330 107.473  0.00 97.00      PROA   
ATOM    239  CE2 PHE P  14     -16.924 -82.420 105.747  0.00 97.00      PROA   
ATOM    240  HE2 PHE P  14     -16.170 -82.881 105.126  0.00 97.00      PROA   
ATOM    241  C   PHE P  14     -17.479 -79.658 111.240  0.00 97.00      PROA   
ATOM    242  O   PHE P  14     -16.500 -79.272 111.873  0.00 97.00      PROA   
ATOM    243  N   GLN P  15     -18.592 -80.118 111.864  0.00 97.00      PROA   
ATOM    244  HN  GLN P  15     -19.440 -80.239 111.349  0.00 97.00      PROA   
ATOM    245  CA  GLN P  15     -18.628 -80.557 113.253  0.00 97.00      PROA   
ATOM    246  HA  GLN P  15     -18.385 -79.699 113.867  0.00 97.00      PROA   
ATOM    247  CB  GLN P  15     -20.036 -81.083 113.652  0.00 97.00      PROA   
ATOM    248  HB1 GLN P  15     -20.743 -80.222 113.609  0.00 97.00      PROA   
ATOM    249  HB2 GLN P  15     -20.010 -81.416 114.712  0.00 97.00      PROA   
ATOM    250  CG  GLN P  15     -20.569 -82.201 112.715  0.00 97.00      PROA   
ATOM    251  HG1 GLN P  15     -19.759 -82.558 112.044  0.00 97.00      PROA   
ATOM    252  HG2 GLN P  15     -21.367 -81.795 112.061  0.00 97.00      PROA   
ATOM    253  CD  GLN P  15     -21.141 -83.400 113.492  0.00 97.00      PROA   
ATOM    254  OE1 GLN P  15     -22.163 -83.295 114.178  0.00 97.00      PROA   
ATOM    255  NE2 GLN P  15     -20.461 -84.577 113.374  0.00 97.00      PROA   
ATOM    256 HE21 GLN P  15     -19.650 -84.629 112.791  0.00 97.00      PROA   
ATOM    257 HE22 GLN P  15     -20.754 -85.361 113.919  0.00 97.00      PROA   
ATOM    258  C   GLN P  15     -17.605 -81.656 113.551  0.00 97.00      PROA   
ATOM    259  O   GLN P  15     -17.307 -82.474 112.684  0.00 97.00      PROA   
ATOM    260  N   GLU P  16     -17.029 -81.663 114.782  0.00 97.00      PROA   
ATOM    261  HN  GLU P  16     -17.289 -80.951 115.434  0.00 97.00      PROA   
ATOM    262  CA  GLU P  16     -16.073 -82.639 115.300  0.00 97.00      PROA   
ATOM    263  HA  GLU P  16     -16.141 -82.542 116.373  0.00 97.00      PROA   
ATOM    264  CB  GLU P  16     -16.418 -84.136 114.994  0.00 97.00      PROA   
ATOM    265  HB1 GLU P  16     -16.345 -84.286 113.897  0.00 97.00      PROA   
ATOM    266  HB2 GLU P  16     -17.474 -84.328 115.292  0.00 97.00      PROA   
ATOM    267  CG  GLU P  16     -15.513 -85.192 115.678  0.00 97.00      PROA   
ATOM    268  HG1 GLU P  16     -15.785 -85.278 116.751  0.00 97.00      PROA   
ATOM    269  HG2 GLU P  16     -14.448 -84.891 115.624  0.00 97.00      PROA   
ATOM    270  CD  GLU P  16     -15.593 -86.589 115.046  0.00 97.00      PROA   
ATOM    271  OE1 GLU P  16     -16.359 -86.809 114.073  0.00 97.00      PROA   
ATOM    272  OE2 GLU P  16     -14.835 -87.469 115.537  0.00 97.00      PROA   
ATOM    273  C   GLU P  16     -14.627 -82.281 114.959  0.00 97.00      PROA   
ATOM    274  O   GLU P  16     -13.720 -82.528 115.750  0.00 97.00      PROA   
ATOM    275  N   GLU P  17     -14.368 -81.655 113.788  0.00 97.00      PROA   
ATOM    276  HN  GLU P  17     -15.116 -81.487 113.150  0.00 97.00      PROA   
ATOM    277  CA  GLU P  17     -13.055 -81.217 113.329  0.00 97.00      PROA   
ATOM    278  HA  GLU P  17     -12.428 -82.098 113.302  0.00 97.00      PROA   
ATOM    279  CB  GLU P  17     -13.156 -80.689 111.873  0.00 97.00      PROA   
ATOM    280  HB1 GLU P  17     -13.954 -79.910 111.873  0.00 97.00      PROA   
ATOM    281  HB2 GLU P  17     -13.520 -81.520 111.228  0.00 97.00      PROA   
ATOM    282  CG  GLU P  17     -11.887 -80.065 111.243  0.00 97.00      PROA   
ATOM    283  HG1 GLU P  17     -11.502 -79.224 111.853  0.00 97.00      PROA   
ATOM    284  HG2 GLU P  17     -12.155 -79.656 110.245  0.00 97.00      PROA   
ATOM    285  CD  GLU P  17     -10.763 -81.084 111.028  0.00 97.00      PROA   
ATOM    286  OE1 GLU P  17     -10.240 -81.638 112.028  0.00 97.00      PROA   
ATOM    287  OE2 GLU P  17     -10.396 -81.307 109.843  0.00 97.00      PROA   
ATOM    288  C   GLU P  17     -12.348 -80.215 114.245  0.00 97.00      PROA   
ATOM    289  O   GLU P  17     -12.973 -79.382 114.891  0.00 97.00      PROA   
ATOM    290  N   SER P  18     -10.999 -80.285 114.328  0.00 97.00      PROA   
ATOM    291  HN  SER P  18     -10.516 -80.895 113.697  0.00 97.00      PROA   
ATOM    292  CA  SER P  18     -10.187 -79.474 115.219  0.00 97.00      PROA   
ATOM    293  HA  SER P  18     -10.802 -79.151 116.047  0.00 97.00      PROA   
ATOM    294  CB  SER P  18      -8.979 -80.257 115.794  0.00 97.00      PROA   
ATOM    295  HB1 SER P  18      -8.292 -80.549 114.968  0.00 97.00      PROA   
ATOM    296  HB2 SER P  18      -9.352 -81.189 116.270  0.00 97.00      PROA   
ATOM    297  OG  SER P  18      -8.259 -79.500 116.767  0.00 97.00      PROA   
ATOM    298  HG1 SER P  18      -8.870 -79.338 117.491  0.00 97.00      PROA   
ATOM    299  C   SER P  18      -9.673 -78.247 114.497  0.00 97.00      PROA   
ATOM    300  O   SER P  18      -9.087 -78.333 113.420  0.00 97.00      PROA   
ATOM    301  N   VAL P  19      -9.873 -77.053 115.095  0.00 97.00      PROA   
ATOM    302  HN  VAL P  19     -10.324 -76.998 115.984  0.00 97.00      PROA   
ATOM    303  CA  VAL P  19      -9.450 -75.818 114.468  0.00 97.00      PROA   
ATOM    304  HA  VAL P  19      -8.595 -76.029 113.845  0.00 97.00      PROA   
ATOM    305  CB  VAL P  19     -10.535 -75.237 113.550  0.00 97.00      PROA   
ATOM    306  HB  VAL P  19     -10.674 -75.963 112.711  0.00 97.00      PROA   
ATOM    307  CG1 VAL P  19     -11.894 -75.118 114.272  0.00 97.00      PROA   
ATOM    308 HG11 VAL P  19     -11.812 -74.413 115.120  0.00 97.00      PROA   
ATOM    309 HG12 VAL P  19     -12.246 -76.099 114.650  0.00 97.00      PROA   
ATOM    310 HG13 VAL P  19     -12.664 -74.726 113.574  0.00 97.00      PROA   
ATOM    311  CG2 VAL P  19     -10.112 -73.885 112.938  0.00 97.00      PROA   
ATOM    312 HG21 VAL P  19      -9.150 -73.978 112.399  0.00 97.00      PROA   
ATOM    313 HG22 VAL P  19     -10.014 -73.109 113.724  0.00 97.00      PROA   
ATOM    314 HG23 VAL P  19     -10.883 -73.545 112.214  0.00 97.00      PROA   
ATOM    315  C   VAL P  19      -8.936 -74.856 115.518  0.00 97.00      PROA   
ATOM    316  O   VAL P  19      -9.602 -74.565 116.502  0.00 97.00      PROA   
ATOM    317  N   THR P  20      -7.702 -74.325 115.339  0.00 97.00      PROA   
ATOM    318  HN  THR P  20      -7.150 -74.571 114.547  0.00 97.00      PROA   
ATOM    319  CA  THR P  20      -7.135 -73.361 116.269  0.00 97.00      PROA   
ATOM    320  HA  THR P  20      -7.899 -73.076 116.973  0.00 97.00      PROA   
ATOM    321  CB  THR P  20      -5.970 -73.900 117.106  0.00 97.00      PROA   
ATOM    322  HB  THR P  20      -6.281 -74.901 117.486  0.00 97.00      PROA   
ATOM    323  OG1 THR P  20      -5.711 -73.111 118.264  0.00 97.00      PROA   
ATOM    324  HG1 THR P  20      -5.314 -72.282 117.982  0.00 97.00      PROA   
ATOM    325  CG2 THR P  20      -4.664 -74.082 116.321  0.00 97.00      PROA   
ATOM    326 HG21 THR P  20      -4.316 -73.123 115.887  0.00 97.00      PROA   
ATOM    327 HG22 THR P  20      -4.806 -74.819 115.506  0.00 97.00      PROA   
ATOM    328 HG23 THR P  20      -3.865 -74.462 116.994  0.00 97.00      PROA   
ATOM    329  C   THR P  20      -6.811 -72.122 115.475  0.00 97.00      PROA   
ATOM    330  O   THR P  20      -6.308 -72.188 114.359  0.00 97.00      PROA   
ATOM    331  N   LEU P  21      -7.169 -70.947 116.030  0.00 97.00      PROA   
ATOM    332  HN  LEU P  21      -7.587 -70.940 116.937  0.00 97.00      PROA   
ATOM    333  CA  LEU P  21      -7.150 -69.682 115.334  0.00 97.00      PROA   
ATOM    334  HA  LEU P  21      -6.783 -69.815 114.327  0.00 97.00      PROA   
ATOM    335  CB  LEU P  21      -8.559 -69.027 115.275  0.00 97.00      PROA   
ATOM    336  HB1 LEU P  21      -8.461 -68.072 114.713  0.00 97.00      PROA   
ATOM    337  HB2 LEU P  21      -8.916 -68.780 116.298  0.00 97.00      PROA   
ATOM    338  CG  LEU P  21      -9.670 -69.861 114.580  0.00 97.00      PROA   
ATOM    339  HG  LEU P  21      -9.202 -70.457 113.761  0.00 97.00      PROA   
ATOM    340  CD1 LEU P  21     -10.408 -70.823 115.535  0.00 97.00      PROA   
ATOM    341 HD11 LEU P  21     -10.888 -70.246 116.354  0.00 97.00      PROA   
ATOM    342 HD12 LEU P  21      -9.724 -71.570 115.983  0.00 97.00      PROA   
ATOM    343 HD13 LEU P  21     -11.205 -71.369 114.987  0.00 97.00      PROA   
ATOM    344  CD2 LEU P  21     -10.713 -68.924 113.940  0.00 97.00      PROA   
ATOM    345 HD21 LEU P  21     -10.235 -68.248 113.203  0.00 97.00      PROA   
ATOM    346 HD22 LEU P  21     -11.194 -68.306 114.727  0.00 97.00      PROA   
ATOM    347 HD23 LEU P  21     -11.500 -69.514 113.426  0.00 97.00      PROA   
ATOM    348  C   LEU P  21      -6.202 -68.761 116.067  0.00 97.00      PROA   
ATOM    349  O   LEU P  21      -6.369 -68.514 117.252  0.00 97.00      PROA   
ATOM    350  N   HSD P  22      -5.169 -68.225 115.381  0.00 97.00      PROA   
ATOM    351  HN  HSD P  22      -5.069 -68.417 114.405  0.00 97.00      PROA   
ATOM    352  CA  HSD P  22      -4.078 -67.493 115.996  0.00 97.00      PROA   
ATOM    353  HA  HSD P  22      -4.122 -67.608 117.070  0.00 97.00      PROA   
ATOM    354  CB  HSD P  22      -2.701 -68.010 115.510  0.00 97.00      PROA   
ATOM    355  HB1 HSD P  22      -1.890 -67.359 115.899  0.00 97.00      PROA   
ATOM    356  HB2 HSD P  22      -2.652 -67.992 114.399  0.00 97.00      PROA   
ATOM    357  ND1 HSD P  22      -2.730 -70.564 115.338  0.00 97.00      PROA   
ATOM    358  HD1 HSD P  22      -3.198 -70.630 114.456  0.00 97.00      PROA   
ATOM    359  CG  HSD P  22      -2.408 -69.398 116.002  0.00 97.00      PROA   
ATOM    360  CE1 HSD P  22      -2.222 -71.583 116.076  0.00 97.00      PROA   
ATOM    361  HE1 HSD P  22      -2.314 -72.627 115.788  0.00 97.00      PROA   
ATOM    362  NE2 HSD P  22      -1.588 -71.157 117.149  0.00 97.00      PROA   
ATOM    363  CD2 HSD P  22      -1.690 -69.779 117.091  0.00 97.00      PROA   
ATOM    364  HD2 HSD P  22      -1.215 -69.167 117.848  0.00 97.00      PROA   
ATOM    365  C   HSD P  22      -4.131 -66.017 115.677  0.00 97.00      PROA   
ATOM    366  O   HSD P  22      -4.222 -65.625 114.521  0.00 97.00      PROA   
ATOM    367  N   CYS P  23      -4.033 -65.153 116.713  0.00 97.00      PROA   
ATOM    368  HN  CYS P  23      -4.018 -65.503 117.650  0.00 97.00      PROA   
ATOM    369  CA  CYS P  23      -3.937 -63.713 116.569  0.00 97.00      PROA   
ATOM    370  HA  CYS P  23      -4.293 -63.418 115.592  0.00 97.00      PROA   
ATOM    371  CB  CYS P  23      -4.770 -62.975 117.638  0.00 97.00      PROA   
ATOM    372  HB1 CYS P  23      -4.573 -61.887 117.575  0.00 97.00      PROA   
ATOM    373  HB2 CYS P  23      -4.491 -63.335 118.652  0.00 97.00      PROA   
ATOM    374  SG  CYS P  23      -6.532 -63.242 117.364  0.00 97.00      PROA   
ATOM    375  C   CYS P  23      -2.500 -63.260 116.698  0.00 97.00      PROA   
ATOM    376  O   CYS P  23      -1.946 -63.156 117.789  0.00 97.00      PROA   
ATOM    377  N   GLU P  24      -1.865 -62.949 115.553  0.00 97.00      PROA   
ATOM    378  HN  GLU P  24      -2.336 -62.999 114.675  0.00 97.00      PROA   
ATOM    379  CA  GLU P  24      -0.457 -62.642 115.482  0.00 97.00      PROA   
ATOM    380  HA  GLU P  24       0.058 -63.105 116.313  0.00 97.00      PROA   
ATOM    381  CB  GLU P  24       0.141 -63.194 114.166  0.00 97.00      PROA   
ATOM    382  HB1 GLU P  24      -0.150 -64.268 114.110  0.00 97.00      PROA   
ATOM    383  HB2 GLU P  24       1.252 -63.155 114.204  0.00 97.00      PROA   
ATOM    384  CG  GLU P  24      -0.350 -62.442 112.911  0.00 97.00      PROA   
ATOM    385  HG1 GLU P  24       0.074 -61.416 112.869  0.00 97.00      PROA   
ATOM    386  HG2 GLU P  24      -1.459 -62.370 112.919  0.00 97.00      PROA   
ATOM    387  CD  GLU P  24       0.060 -63.157 111.641  0.00 97.00      PROA   
ATOM    388  OE1 GLU P  24       0.349 -62.445 110.640  0.00 97.00      PROA   
ATOM    389  OE2 GLU P  24       0.056 -64.416 111.642  0.00 97.00      PROA   
ATOM    390  C   GLU P  24      -0.211 -61.152 115.535  0.00 97.00      PROA   
ATOM    391  O   GLU P  24      -1.096 -60.328 115.309  0.00 97.00      PROA   
ATOM    392  N   VAL P  25       1.060 -60.798 115.821  0.00 97.00      PROA   
ATOM    393  HN  VAL P  25       1.729 -61.491 116.080  0.00 97.00      PROA   
ATOM    394  CA  VAL P  25       1.634 -59.504 115.544  0.00 97.00      PROA   
ATOM    395  HA  VAL P  25       1.117 -59.059 114.705  0.00 97.00      PROA   
ATOM    396  CB  VAL P  25       1.669 -58.540 116.736  0.00 97.00      PROA   
ATOM    397  HB  VAL P  25       2.301 -58.962 117.552  0.00 97.00      PROA   
ATOM    398  CG1 VAL P  25       2.258 -57.188 116.285  0.00 97.00      PROA   
ATOM    399 HG11 VAL P  25       1.594 -56.713 115.533  0.00 97.00      PROA   
ATOM    400 HG12 VAL P  25       3.266 -57.307 115.841  0.00 97.00      PROA   
ATOM    401 HG13 VAL P  25       2.342 -56.509 117.159  0.00 97.00      PROA   
ATOM    402  CG2 VAL P  25       0.252 -58.324 117.310  0.00 97.00      PROA   
ATOM    403 HG21 VAL P  25      -0.155 -59.264 117.734  0.00 97.00      PROA   
ATOM    404 HG22 VAL P  25      -0.435 -57.966 116.514  0.00 97.00      PROA   
ATOM    405 HG23 VAL P  25       0.276 -57.561 118.118  0.00 97.00      PROA   
ATOM    406  C   VAL P  25       3.058 -59.899 115.188  0.00 97.00      PROA   
ATOM    407  O   VAL P  25       3.587 -60.729 115.926  0.00 97.00      PROA   
ATOM    408  N   PRO P  26       3.752 -59.411 114.150  0.00 97.00      PROA   
ATOM    409  CD  PRO P  26       3.084 -58.895 112.944  0.00 97.00      PROA   
ATOM    410  HD1 PRO P  26       3.072 -57.785 112.992  0.00 97.00      PROA   
ATOM    411  HD2 PRO P  26       2.048 -59.284 112.818  0.00 97.00      PROA   
ATOM    412  CA  PRO P  26       5.119 -59.863 113.845  0.00 97.00      PROA   
ATOM    413  HA  PRO P  26       5.140 -60.944 113.872  0.00 97.00      PROA   
ATOM    414  CB  PRO P  26       5.356 -59.347 112.414  0.00 97.00      PROA   
ATOM    415  HB1 PRO P  26       6.077 -59.982 111.861  0.00 97.00      PROA   
ATOM    416  HB2 PRO P  26       5.721 -58.296 112.417  0.00 97.00      PROA   
ATOM    417  CG  PRO P  26       3.962 -59.373 111.787  0.00 97.00      PROA   
ATOM    418  HG1 PRO P  26       3.879 -58.733 110.887  0.00 97.00      PROA   
ATOM    419  HG2 PRO P  26       3.691 -60.419 111.523  0.00 97.00      PROA   
ATOM    420  C   PRO P  26       6.219 -59.353 114.777  0.00 97.00      PROA   
ATOM    421  O   PRO P  26       7.330 -59.105 114.311  0.00 97.00      PROA   
ATOM    422  N   HSD P  27       5.962 -59.244 116.096  0.00 97.00      PROA   
ATOM    423  HN  HSD P  27       5.075 -59.549 116.435  0.00 97.00      PROA   
ATOM    424  CA  HSD P  27       6.946 -58.867 117.086  0.00 97.00      PROA   
ATOM    425  HA  HSD P  27       7.861 -58.543 116.607  0.00 97.00      PROA   
ATOM    426  CB  HSD P  27       6.461 -57.751 118.050  0.00 97.00      PROA   
ATOM    427  HB1 HSD P  27       7.149 -57.675 118.919  0.00 97.00      PROA   
ATOM    428  HB2 HSD P  27       5.450 -58.002 118.443  0.00 97.00      PROA   
ATOM    429  ND1 HSD P  27       5.328 -55.819 116.820  0.00 97.00      PROA   
ATOM    430  HD1 HSD P  27       4.452 -56.273 116.654  0.00 97.00      PROA   
ATOM    431  CG  HSD P  27       6.434 -56.382 117.423  0.00 97.00      PROA   
ATOM    432  CE1 HSD P  27       5.640 -54.528 116.546  0.00 97.00      PROA   
ATOM    433  HE1 HSD P  27       4.948 -53.835 116.069  0.00 97.00      PROA   
ATOM    434  NE2 HSD P  27       6.858 -54.217 116.941  0.00 97.00      PROA   
ATOM    435  CD2 HSD P  27       7.354 -55.381 117.501  0.00 97.00      PROA   
ATOM    436  HD2 HSD P  27       8.343 -55.381 117.941  0.00 97.00      PROA   
ATOM    437  C   HSD P  27       7.245 -60.091 117.910  0.00 97.00      PROA   
ATOM    438  O   HSD P  27       6.347 -60.683 118.501  0.00 97.00      PROA   
ATOM    439  N   LEU P  28       8.531 -60.504 117.974  0.00 97.00      PROA   
ATOM    440  HN  LEU P  28       9.232 -60.080 117.405  0.00 97.00      PROA   
ATOM    441  CA  LEU P  28       8.977 -61.611 118.801  0.00 97.00      PROA   
ATOM    442  HA  LEU P  28       8.395 -62.469 118.494  0.00 97.00      PROA   
ATOM    443  CB  LEU P  28      10.470 -61.950 118.552  0.00 97.00      PROA   
ATOM    444  HB1 LEU P  28      10.739 -62.858 119.134  0.00 97.00      PROA   
ATOM    445  HB2 LEU P  28      11.111 -61.114 118.905  0.00 97.00      PROA   
ATOM    446  CG  LEU P  28      10.840 -62.223 117.070  0.00 97.00      PROA   
ATOM    447  HG  LEU P  28      10.617 -61.311 116.468  0.00 97.00      PROA   
ATOM    448  CD1 LEU P  28      12.350 -62.496 116.932  0.00 97.00      PROA   
ATOM    449 HD11 LEU P  28      12.626 -63.407 117.505  0.00 97.00      PROA   
ATOM    450 HD12 LEU P  28      12.940 -61.639 117.321  0.00 97.00      PROA   
ATOM    451 HD13 LEU P  28      12.616 -62.656 115.866  0.00 97.00      PROA   
ATOM    452  CD2 LEU P  28      10.034 -63.389 116.468  0.00 97.00      PROA   
ATOM    453 HD21 LEU P  28       8.947 -63.163 116.469  0.00 97.00      PROA   
ATOM    454 HD22 LEU P  28      10.206 -64.315 117.055  0.00 97.00      PROA   
ATOM    455 HD23 LEU P  28      10.350 -63.573 115.420  0.00 97.00      PROA   
ATOM    456  C   LEU P  28       8.700 -61.458 120.302  0.00 97.00      PROA   
ATOM    457  O   LEU P  28       8.187 -62.424 120.868  0.00 97.00      PROA   
ATOM    458  N   PRO P  29       8.914 -60.350 121.023  0.00 97.00      PROA   
ATOM    459  CD  PRO P  29       9.810 -59.249 120.644  0.00 97.00      PROA   
ATOM    460  HD1 PRO P  29       9.562 -58.833 119.646  0.00 97.00      PROA   
ATOM    461  HD2 PRO P  29      10.860 -59.618 120.655  0.00 97.00      PROA   
ATOM    462  CA  PRO P  29       8.358 -60.163 122.365  0.00 97.00      PROA   
ATOM    463  HA  PRO P  29       8.430 -61.074 122.945  0.00 97.00      PROA   
ATOM    464  CB  PRO P  29       9.256 -59.052 122.945  0.00 97.00      PROA   
ATOM    465  HB1 PRO P  29      10.188 -59.520 123.336  0.00 97.00      PROA   
ATOM    466  HB2 PRO P  29       8.797 -58.471 123.767  0.00 97.00      PROA   
ATOM    467  CG  PRO P  29       9.615 -58.194 121.732  0.00 97.00      PROA   
ATOM    468  HG1 PRO P  29       8.753 -57.540 121.473  0.00 97.00      PROA   
ATOM    469  HG2 PRO P  29      10.517 -57.571 121.895  0.00 97.00      PROA   
ATOM    470  C   PRO P  29       6.887 -59.741 122.326  0.00 97.00      PROA   
ATOM    471  O   PRO P  29       6.491 -58.917 123.148  0.00 97.00      PROA   
ATOM    472  N   GLY P  30       6.050 -60.297 121.414  0.00 97.00      PROA   
ATOM    473  HN  GLY P  30       6.410 -60.984 120.785  0.00 97.00      PROA   
ATOM    474  CA  GLY P  30       4.668 -59.890 121.190  0.00 97.00      PROA   
ATOM    475  HA1 GLY P  30       4.380 -60.302 120.232  0.00 97.00      PROA   
ATOM    476  HA2 GLY P  30       4.614 -58.810 121.205  0.00 97.00      PROA   
ATOM    477  C   GLY P  30       3.700 -60.431 122.213  0.00 97.00      PROA   
ATOM    478  O   GLY P  30       2.802 -61.195 121.877  0.00 97.00      PROA   
ATOM    479  N   SER P  31       3.886 -59.998 123.482  0.00 97.00      PROA   
ATOM    480  HN  SER P  31       4.675 -59.396 123.594  0.00 97.00      PROA   
ATOM    481  CA  SER P  31       3.231 -60.347 124.743  0.00 97.00      PROA   
ATOM    482  HA  SER P  31       3.874 -61.088 125.192  0.00 97.00      PROA   
ATOM    483  CB  SER P  31       3.194 -59.115 125.696  0.00 97.00      PROA   
ATOM    484  HB1 SER P  31       2.562 -58.323 125.236  0.00 97.00      PROA   
ATOM    485  HB2 SER P  31       4.222 -58.708 125.802  0.00 97.00      PROA   
ATOM    486  OG  SER P  31       2.670 -59.406 126.994  0.00 97.00      PROA   
ATOM    487  HG1 SER P  31       3.417 -59.517 127.589  0.00 97.00      PROA   
ATOM    488  C   SER P  31       1.845 -60.968 124.678  0.00 97.00      PROA   
ATOM    489  O   SER P  31       0.980 -60.511 123.947  0.00 97.00      PROA   
ATOM    490  N   SER P  32       1.610 -62.031 125.480  0.00 97.00      PROA   
ATOM    491  HN  SER P  32       2.299 -62.327 126.137  0.00 97.00      PROA   
ATOM    492  CA  SER P  32       0.444 -62.892 125.416  0.00 97.00      PROA   
ATOM    493  HA  SER P  32       0.188 -63.023 124.374  0.00 97.00      PROA   
ATOM    494  CB  SER P  32       0.784 -64.290 125.997  0.00 97.00      PROA   
ATOM    495  HB1 SER P  32       1.548 -64.761 125.341  0.00 97.00      PROA   
ATOM    496  HB2 SER P  32      -0.100 -64.963 126.018  0.00 97.00      PROA   
ATOM    497  OG  SER P  32       1.347 -64.185 127.304  0.00 97.00      PROA   
ATOM    498  HG1 SER P  32       0.632 -63.905 127.883  0.00 97.00      PROA   
ATOM    499  C   SER P  32      -0.794 -62.342 126.108  0.00 97.00      PROA   
ATOM    500  O   SER P  32      -1.377 -62.991 126.976  0.00 97.00      PROA   
ATOM    501  N   SER P  33      -1.249 -61.138 125.700  0.00 97.00      PROA   
ATOM    502  HN  SER P  33      -0.709 -60.615 125.045  0.00 97.00      PROA   
ATOM    503  CA  SER P  33      -2.490 -60.536 126.148  0.00 97.00      PROA   
ATOM    504  HA  SER P  33      -3.000 -61.206 126.826  0.00 97.00      PROA   
ATOM    505  CB  SER P  33      -2.255 -59.173 126.854  0.00 97.00      PROA   
ATOM    506  HB1 SER P  33      -1.766 -58.463 126.152  0.00 97.00      PROA   
ATOM    507  HB2 SER P  33      -1.565 -59.328 127.713  0.00 97.00      PROA   
ATOM    508  OG  SER P  33      -3.465 -58.588 127.337  0.00 97.00      PROA   
ATOM    509  HG1 SER P  33      -3.679 -59.015 128.171  0.00 97.00      PROA   
ATOM    510  C   SER P  33      -3.364 -60.350 124.925  0.00 97.00      PROA   
ATOM    511  O   SER P  33      -2.910 -59.867 123.892  0.00 97.00      PROA   
ATOM    512  N   THR P  34      -4.651 -60.765 125.010  0.00 97.00      PROA   
ATOM    513  HN  THR P  34      -5.018 -61.124 125.864  0.00 97.00      PROA   
ATOM    514  CA  THR P  34      -5.547 -60.766 123.867  0.00 97.00      PROA   
ATOM    515  HA  THR P  34      -5.275 -59.962 123.198  0.00 97.00      PROA   
ATOM    516  CB  THR P  34      -5.590 -62.093 123.105  0.00 97.00      PROA   
ATOM    517  HB  THR P  34      -6.103 -62.886 123.696  0.00 97.00      PROA   
ATOM    518  OG1 THR P  34      -4.276 -62.568 122.872  0.00 97.00      PROA   
ATOM    519  HG1 THR P  34      -4.003 -62.948 123.709  0.00 97.00      PROA   
ATOM    520  CG2 THR P  34      -6.307 -61.939 121.750  0.00 97.00      PROA   
ATOM    521 HG21 THR P  34      -5.959 -61.028 121.222  0.00 97.00      PROA   
ATOM    522 HG22 THR P  34      -7.403 -61.868 121.893  0.00 97.00      PROA   
ATOM    523 HG23 THR P  34      -6.112 -62.822 121.106  0.00 97.00      PROA   
ATOM    524  C   THR P  34      -6.940 -60.515 124.366  0.00 97.00      PROA   
ATOM    525  O   THR P  34      -7.340 -61.025 125.408  0.00 97.00      PROA   
ATOM    526  N   GLN P  35      -7.735 -59.751 123.589  0.00 97.00      PROA   
ATOM    527  HN  GLN P  35      -7.361 -59.226 122.827  0.00 97.00      PROA   
ATOM    528  CA  GLN P  35      -9.168 -59.706 123.748  0.00 97.00      PROA   
ATOM    529  HA  GLN P  35      -9.481 -60.273 124.614  0.00 97.00      PROA   
ATOM    530  CB  GLN P  35      -9.683 -58.249 123.852  0.00 97.00      PROA   
ATOM    531  HB1 GLN P  35     -10.773 -58.269 124.071  0.00 97.00      PROA   
ATOM    532  HB2 GLN P  35      -9.540 -57.739 122.873  0.00 97.00      PROA   
ATOM    533  CG  GLN P  35      -8.940 -57.434 124.932  0.00 97.00      PROA   
ATOM    534  HG1 GLN P  35      -7.859 -57.356 124.680  0.00 97.00      PROA   
ATOM    535  HG2 GLN P  35      -9.033 -57.928 125.920  0.00 97.00      PROA   
ATOM    536  CD  GLN P  35      -9.478 -56.004 124.986  0.00 97.00      PROA   
ATOM    537  OE1 GLN P  35      -9.280 -55.237 124.045  0.00 97.00      PROA   
ATOM    538  NE2 GLN P  35     -10.149 -55.622 126.105  0.00 97.00      PROA   
ATOM    539 HE21 GLN P  35     -10.476 -54.680 126.156  0.00 97.00      PROA   
ATOM    540 HE22 GLN P  35     -10.271 -56.269 126.855  0.00 97.00      PROA   
ATOM    541  C   GLN P  35      -9.724 -60.356 122.504  0.00 97.00      PROA   
ATOM    542  O   GLN P  35      -9.410 -59.938 121.399  0.00 97.00      PROA   
ATOM    543  N   TRP P  36     -10.555 -61.412 122.657  0.00 97.00      PROA   
ATOM    544  HN  TRP P  36     -10.763 -61.759 123.568  0.00 97.00      PROA   
ATOM    545  CA  TRP P  36     -11.216 -62.101 121.562  0.00 97.00      PROA   
ATOM    546  HA  TRP P  36     -10.818 -61.768 120.613  0.00 97.00      PROA   
ATOM    547  CB  TRP P  36     -11.086 -63.644 121.657  0.00 97.00      PROA   
ATOM    548  HB1 TRP P  36     -11.875 -64.133 121.048  0.00 97.00      PROA   
ATOM    549  HB2 TRP P  36     -11.260 -63.941 122.717  0.00 97.00      PROA   
ATOM    550  CG  TRP P  36      -9.783 -64.220 121.203  0.00 97.00      PROA   
ATOM    551  CD1 TRP P  36      -8.685 -64.479 121.975  0.00 97.00      PROA   
ATOM    552  HD1 TRP P  36      -8.563 -64.149 122.990  0.00 97.00      PROA   
ATOM    553  NE1 TRP P  36      -7.753 -65.166 121.247  0.00 97.00      PROA   
ATOM    554  HE1 TRP P  36      -6.906 -65.511 121.593  0.00 97.00      PROA   
ATOM    555  CE2 TRP P  36      -8.211 -65.349 119.978  0.00 97.00      PROA   
ATOM    556  CD2 TRP P  36      -9.492 -64.754 119.900  0.00 97.00      PROA   
ATOM    557  CE3 TRP P  36     -10.197 -64.795 118.696  0.00 97.00      PROA   
ATOM    558  HE3 TRP P  36     -11.172 -64.339 118.599  0.00 97.00      PROA   
ATOM    559  CZ3 TRP P  36      -9.609 -65.425 117.596  0.00 97.00      PROA   
ATOM    560  HZ3 TRP P  36     -10.127 -65.447 116.648  0.00 97.00      PROA   
ATOM    561  CZ2 TRP P  36      -7.636 -65.991 118.893  0.00 97.00      PROA   
ATOM    562  HZ2 TRP P  36      -6.658 -66.444 118.958  0.00 97.00      PROA   
ATOM    563  CH2 TRP P  36      -8.356 -66.020 117.698  0.00 97.00      PROA   
ATOM    564  HH2 TRP P  36      -7.919 -66.483 116.825  0.00 97.00      PROA   
ATOM    565  C   TRP P  36     -12.682 -61.750 121.587  0.00 97.00      PROA   
ATOM    566  O   TRP P  36     -13.241 -61.499 122.646  0.00 97.00      PROA   
ATOM    567  N   PHE P  37     -13.340 -61.709 120.405  0.00 97.00      PROA   
ATOM    568  HN  PHE P  37     -12.846 -61.850 119.549  0.00 97.00      PROA   
ATOM    569  CA  PHE P  37     -14.731 -61.327 120.279  0.00 97.00      PROA   
ATOM    570  HA  PHE P  37     -15.213 -61.406 121.242  0.00 97.00      PROA   
ATOM    571  CB  PHE P  37     -14.924 -59.887 119.713  0.00 97.00      PROA   
ATOM    572  HB1 PHE P  37     -15.998 -59.602 119.748  0.00 97.00      PROA   
ATOM    573  HB2 PHE P  37     -14.581 -59.836 118.659  0.00 97.00      PROA   
ATOM    574  CG  PHE P  37     -14.131 -58.869 120.501  0.00 97.00      PROA   
ATOM    575  CD1 PHE P  37     -14.734 -58.144 121.544  0.00 97.00      PROA   
ATOM    576  HD1 PHE P  37     -15.770 -58.323 121.789  0.00 97.00      PROA   
ATOM    577  CE1 PHE P  37     -14.002 -57.203 122.278  0.00 97.00      PROA   
ATOM    578  HE1 PHE P  37     -14.477 -56.659 123.082  0.00 97.00      PROA   
ATOM    579  CZ  PHE P  37     -12.653 -56.974 121.977  0.00 97.00      PROA   
ATOM    580  HZ  PHE P  37     -12.083 -56.261 122.554  0.00 97.00      PROA   
ATOM    581  CD2 PHE P  37     -12.784 -58.604 120.189  0.00 97.00      PROA   
ATOM    582  HD2 PHE P  37     -12.305 -59.150 119.390  0.00 97.00      PROA   
ATOM    583  CE2 PHE P  37     -12.044 -57.679 120.933  0.00 97.00      PROA   
ATOM    584  HE2 PHE P  37     -10.999 -57.525 120.711  0.00 97.00      PROA   
ATOM    585  C   PHE P  37     -15.415 -62.290 119.330  0.00 97.00      PROA   
ATOM    586  O   PHE P  37     -14.880 -62.619 118.275  0.00 97.00      PROA   
ATOM    587  N   LEU P  38     -16.640 -62.748 119.689  0.00 97.00      PROA   
ATOM    588  HN  LEU P  38     -17.015 -62.519 120.587  0.00 97.00      PROA   
ATOM    589  CA  LEU P  38     -17.524 -63.514 118.832  0.00 97.00      PROA   
ATOM    590  HA  LEU P  38     -17.046 -63.716 117.887  0.00 97.00      PROA   
ATOM    591  CB  LEU P  38     -18.017 -64.842 119.465  0.00 97.00      PROA   
ATOM    592  HB1 LEU P  38     -18.725 -65.352 118.775  0.00 97.00      PROA   
ATOM    593  HB2 LEU P  38     -18.557 -64.625 120.415  0.00 97.00      PROA   
ATOM    594  CG  LEU P  38     -16.890 -65.837 119.796  0.00 97.00      PROA   
ATOM    595  HG  LEU P  38     -16.206 -65.328 120.508  0.00 97.00      PROA   
ATOM    596  CD1 LEU P  38     -17.436 -67.098 120.490  0.00 97.00      PROA   
ATOM    597 HD11 LEU P  38     -18.132 -67.635 119.811  0.00 97.00      PROA   
ATOM    598 HD12 LEU P  38     -17.979 -66.831 121.420  0.00 97.00      PROA   
ATOM    599 HD13 LEU P  38     -16.603 -67.786 120.749  0.00 97.00      PROA   
ATOM    600  CD2 LEU P  38     -16.081 -66.232 118.552  0.00 97.00      PROA   
ATOM    601 HD21 LEU P  38     -15.605 -65.350 118.077  0.00 97.00      PROA   
ATOM    602 HD22 LEU P  38     -16.742 -66.727 117.808  0.00 97.00      PROA   
ATOM    603 HD23 LEU P  38     -15.283 -66.947 118.842  0.00 97.00      PROA   
ATOM    604  C   LEU P  38     -18.742 -62.666 118.586  0.00 97.00      PROA   
ATOM    605  O   LEU P  38     -19.501 -62.391 119.511  0.00 97.00      PROA   
ATOM    606  N   ASN P  39     -18.967 -62.221 117.326  0.00 97.00      PROA   
ATOM    607  HN  ASN P  39     -18.357 -62.501 116.584  0.00 97.00      PROA   
ATOM    608  CA  ASN P  39     -20.126 -61.417 116.948  0.00 97.00      PROA   
ATOM    609  HA  ASN P  39     -19.974 -61.120 115.920  0.00 97.00      PROA   
ATOM    610  CB  ASN P  39     -21.458 -62.221 117.040  0.00 97.00      PROA   
ATOM    611  HB1 ASN P  39     -22.291 -61.640 116.593  0.00 97.00      PROA   
ATOM    612  HB2 ASN P  39     -21.699 -62.429 118.104  0.00 97.00      PROA   
ATOM    613  CG  ASN P  39     -21.341 -63.544 116.271  0.00 97.00      PROA   
ATOM    614  OD1 ASN P  39     -20.703 -63.615 115.220  0.00 97.00      PROA   
ATOM    615  ND2 ASN P  39     -21.940 -64.634 116.826  0.00 97.00      PROA   
ATOM    616 HD21 ASN P  39     -21.825 -65.517 116.374  0.00 97.00      PROA   
ATOM    617 HD22 ASN P  39     -22.433 -64.549 117.689  0.00 97.00      PROA   
ATOM    618  C   ASN P  39     -20.238 -60.132 117.768  0.00 97.00      PROA   
ATOM    619  O   ASN P  39     -21.320 -59.740 118.204  0.00 97.00      PROA   
ATOM    620  N   GLY P  40     -19.088 -59.466 118.025  0.00 97.00      PROA   
ATOM    621  HN  GLY P  40     -18.243 -59.792 117.611  0.00 97.00      PROA   
ATOM    622  CA  GLY P  40     -18.992 -58.308 118.906  0.00 97.00      PROA   
ATOM    623  HA1 GLY P  40     -19.885 -57.707 118.793  0.00 97.00      PROA   
ATOM    624  HA2 GLY P  40     -18.104 -57.766 118.618  0.00 97.00      PROA   
ATOM    625  C   GLY P  40     -18.848 -58.630 120.381  0.00 97.00      PROA   
ATOM    626  O   GLY P  40     -18.337 -57.807 121.138  0.00 97.00      PROA   
ATOM    627  N   THR P  41     -19.287 -59.822 120.846  0.00 97.00      PROA   
ATOM    628  HN  THR P  41     -19.651 -60.502 120.211  0.00 97.00      PROA   
ATOM    629  CA  THR P  41     -19.299 -60.178 122.261  0.00 97.00      PROA   
ATOM    630  HA  THR P  41     -19.502 -59.283 122.835  0.00 97.00      PROA   
ATOM    631  CB  THR P  41     -20.378 -61.199 122.612  0.00 97.00      PROA   
ATOM    632  HB  THR P  41     -20.241 -62.127 122.012  0.00 97.00      PROA   
ATOM    633  OG1 THR P  41     -21.661 -60.659 122.323  0.00 97.00      PROA   
ATOM    634  HG1 THR P  41     -21.655 -60.424 121.395  0.00 97.00      PROA   
ATOM    635  CG2 THR P  41     -20.370 -61.563 124.112  0.00 97.00      PROA   
ATOM    636 HG21 THR P  41     -20.476 -60.647 124.731  0.00 97.00      PROA   
ATOM    637 HG22 THR P  41     -19.441 -62.092 124.405  0.00 97.00      PROA   
ATOM    638 HG23 THR P  41     -21.227 -62.233 124.338  0.00 97.00      PROA   
ATOM    639  C   THR P  41     -17.953 -60.714 122.695  0.00 97.00      PROA   
ATOM    640  O   THR P  41     -17.460 -61.694 122.152  0.00 97.00      PROA   
ATOM    641  N   ALA P  42     -17.319 -60.079 123.706  0.00 97.00      PROA   
ATOM    642  HN  ALA P  42     -17.727 -59.277 124.135  0.00 97.00      PROA   
ATOM    643  CA  ALA P  42     -16.027 -60.476 124.229  0.00 97.00      PROA   
ATOM    644  HA  ALA P  42     -15.349 -60.493 123.389  0.00 97.00      PROA   
ATOM    645  CB  ALA P  42     -15.507 -59.422 125.225  0.00 97.00      PROA   
ATOM    646  HB1 ALA P  42     -16.175 -59.360 126.110  0.00 97.00      PROA   
ATOM    647  HB2 ALA P  42     -15.484 -58.422 124.737  0.00 97.00      PROA   
ATOM    648  HB3 ALA P  42     -14.479 -59.665 125.564  0.00 97.00      PROA   
ATOM    649  C   ALA P  42     -15.980 -61.853 124.891  0.00 97.00      PROA   
ATOM    650  O   ALA P  42     -16.817 -62.200 125.723  0.00 97.00      PROA   
ATOM    651  N   ILE P  43     -14.947 -62.662 124.551  0.00 97.00      PROA   
ATOM    652  HN  ILE P  43     -14.292 -62.357 123.861  0.00 97.00      PROA   
ATOM    653  CA  ILE P  43     -14.657 -63.937 125.184  0.00 97.00      PROA   
ATOM    654  HA  ILE P  43     -15.573 -64.317 125.613  0.00 97.00      PROA   
ATOM    655  CB  ILE P  43     -14.073 -65.014 124.251  0.00 97.00      PROA   
ATOM    656  HB  ILE P  43     -12.964 -64.908 124.187  0.00 97.00      PROA   
ATOM    657  CG2 ILE P  43     -14.408 -66.414 124.825  0.00 97.00      PROA   
ATOM    658 HG21 ILE P  43     -15.509 -66.553 124.872  0.00 97.00      PROA   
ATOM    659 HG22 ILE P  43     -13.986 -66.564 125.837  0.00 97.00      PROA   
ATOM    660 HG23 ILE P  43     -13.993 -67.214 124.182  0.00 97.00      PROA   
ATOM    661  CG1 ILE P  43     -14.585 -64.891 122.792  0.00 97.00      PROA   
ATOM    662 HG11 ILE P  43     -14.342 -63.887 122.390  0.00 97.00      PROA   
ATOM    663 HG12 ILE P  43     -15.691 -65.000 122.779  0.00 97.00      PROA   
ATOM    664  CD  ILE P  43     -13.950 -65.929 121.853  0.00 97.00      PROA   
ATOM    665  HD1 ILE P  43     -12.866 -66.041 122.062  0.00 97.00      PROA   
ATOM    666  HD2 ILE P  43     -14.064 -65.620 120.793  0.00 97.00      PROA   
ATOM    667  HD3 ILE P  43     -14.440 -66.918 121.974  0.00 97.00      PROA   
ATOM    668  C   ILE P  43     -13.666 -63.649 126.302  0.00 97.00      PROA   
ATOM    669  O   ILE P  43     -12.924 -62.671 126.257  0.00 97.00      PROA   
ATOM    670  N   GLN P  44     -13.610 -64.515 127.338  0.00 97.00      PROA   
ATOM    671  HN  GLN P  44     -14.248 -65.280 127.399  0.00 97.00      PROA   
ATOM    672  CA  GLN P  44     -12.678 -64.378 128.441  0.00 97.00      PROA   
ATOM    673  HA  GLN P  44     -12.537 -63.328 128.660  0.00 97.00      PROA   
ATOM    674  CB  GLN P  44     -13.243 -65.086 129.701  0.00 97.00      PROA   
ATOM    675  HB1 GLN P  44     -12.540 -64.914 130.547  0.00 97.00      PROA   
ATOM    676  HB2 GLN P  44     -13.291 -66.184 129.521  0.00 97.00      PROA   
ATOM    677  CG  GLN P  44     -14.652 -64.614 130.149  0.00 97.00      PROA   
ATOM    678  HG1 GLN P  44     -14.885 -65.072 131.135  0.00 97.00      PROA   
ATOM    679  HG2 GLN P  44     -15.427 -64.956 129.431  0.00 97.00      PROA   
ATOM    680  CD  GLN P  44     -14.743 -63.091 130.327  0.00 97.00      PROA   
ATOM    681  OE1 GLN P  44     -14.361 -62.561 131.376  0.00 97.00      PROA   
ATOM    682  NE2 GLN P  44     -15.276 -62.363 129.306  0.00 97.00      PROA   
ATOM    683 HE21 GLN P  44     -15.328 -61.374 129.426  0.00 97.00      PROA   
ATOM    684 HE22 GLN P  44     -15.560 -62.803 128.456  0.00 97.00      PROA   
ATOM    685  C   GLN P  44     -11.309 -64.962 128.085  0.00 97.00      PROA   
ATOM    686  O   GLN P  44     -10.340 -64.805 128.827  0.00 97.00      PROA   
ATOM    687  N   THR P  45     -11.193 -65.627 126.909  0.00 97.00      PROA   
ATOM    688  HN  THR P  45     -12.005 -65.760 126.348  0.00 97.00      PROA   
ATOM    689  CA  THR P  45      -9.962 -66.180 126.357  0.00 97.00      PROA   
ATOM    690  HA  THR P  45      -9.588 -66.905 127.066  0.00 97.00      PROA   
ATOM    691  CB  THR P  45     -10.204 -66.881 125.019  0.00 97.00      PROA   
ATOM    692  HB  THR P  45     -10.560 -66.151 124.255  0.00 97.00      PROA   
ATOM    693  OG1 THR P  45     -11.203 -67.879 125.170  0.00 97.00      PROA   
ATOM    694  HG1 THR P  45     -11.279 -68.303 124.311  0.00 97.00      PROA   
ATOM    695  CG2 THR P  45      -8.933 -67.588 124.513  0.00 97.00      PROA   
ATOM    696 HG21 THR P  45      -8.586 -68.320 125.273  0.00 97.00      PROA   
ATOM    697 HG22 THR P  45      -8.118 -66.869 124.298  0.00 97.00      PROA   
ATOM    698 HG23 THR P  45      -9.142 -68.141 123.574  0.00 97.00      PROA   
ATOM    699  C   THR P  45      -8.896 -65.119 126.140  0.00 97.00      PROA   
ATOM    700  O   THR P  45      -9.024 -64.288 125.249  0.00 97.00      PROA   
ATOM    701  N   SER P  46      -7.810 -65.119 126.949  0.00 97.00      PROA   
ATOM    702  HN  SER P  46      -7.781 -65.714 127.750  0.00 97.00      PROA   
ATOM    703  CA  SER P  46      -6.755 -64.121 126.822  0.00 97.00      PROA   
ATOM    704  HA  SER P  46      -7.126 -63.270 126.271  0.00 97.00      PROA   
ATOM    705  CB  SER P  46      -6.303 -63.609 128.210  0.00 97.00      PROA   
ATOM    706  HB1 SER P  46      -5.453 -62.899 128.106  0.00 97.00      PROA   
ATOM    707  HB2 SER P  46      -5.975 -64.458 128.849  0.00 97.00      PROA   
ATOM    708  OG  SER P  46      -7.360 -62.903 128.856  0.00 97.00      PROA   
ATOM    709  HG1 SER P  46      -8.143 -63.460 128.839  0.00 97.00      PROA   
ATOM    710  C   SER P  46      -5.527 -64.623 126.080  0.00 97.00      PROA   
ATOM    711  O   SER P  46      -4.639 -63.841 125.740  0.00 97.00      PROA   
ATOM    712  N   THR P  47      -5.454 -65.937 125.769  0.00 97.00      PROA   
ATOM    713  HN  THR P  47      -6.199 -66.541 126.036  0.00 97.00      PROA   
ATOM    714  CA  THR P  47      -4.387 -66.526 124.962  0.00 97.00      PROA   
ATOM    715  HA  THR P  47      -3.472 -66.190 125.421  0.00 97.00      PROA   
ATOM    716  CB  THR P  47      -4.316 -68.064 125.034  0.00 97.00      PROA   
ATOM    717  HB  THR P  47      -3.938 -68.360 126.038  0.00 97.00      PROA   
ATOM    718  OG1 THR P  47      -3.461 -68.648 124.052  0.00 97.00      PROA   
ATOM    719  HG1 THR P  47      -3.662 -69.587 124.054  0.00 97.00      PROA   
ATOM    720  CG2 THR P  47      -5.712 -68.674 124.839  0.00 97.00      PROA   
ATOM    721 HG21 THR P  47      -6.175 -68.284 123.910  0.00 97.00      PROA   
ATOM    722 HG22 THR P  47      -6.372 -68.440 125.697  0.00 97.00      PROA   
ATOM    723 HG23 THR P  47      -5.648 -69.781 124.754  0.00 97.00      PROA   
ATOM    724  C   THR P  47      -4.413 -66.020 123.515  0.00 97.00      PROA   
ATOM    725  O   THR P  47      -5.504 -65.821 122.987  0.00 97.00      PROA   
ATOM    726  N   PRO P  48      -3.289 -65.834 122.810  0.00 97.00      PROA   
ATOM    727  CD  PRO P  48      -1.992 -65.523 123.427  0.00 97.00      PROA   
ATOM    728  HD1 PRO P  48      -1.421 -66.470 123.537  0.00 97.00      PROA   
ATOM    729  HD2 PRO P  48      -2.097 -65.019 124.413  0.00 97.00      PROA   
ATOM    730  CA  PRO P  48      -3.316 -65.451 121.401  0.00 97.00      PROA   
ATOM    731  HA  PRO P  48      -3.993 -64.615 121.284  0.00 97.00      PROA   
ATOM    732  CB  PRO P  48      -1.853 -65.084 121.095  0.00 97.00      PROA   
ATOM    733  HB1 PRO P  48      -1.776 -64.324 120.292  0.00 97.00      PROA   
ATOM    734  HB2 PRO P  48      -1.263 -65.982 120.802  0.00 97.00      PROA   
ATOM    735  CG  PRO P  48      -1.312 -64.582 122.433  0.00 97.00      PROA   
ATOM    736  HG1 PRO P  48      -0.206 -64.611 122.492  0.00 97.00      PROA   
ATOM    737  HG2 PRO P  48      -1.667 -63.542 122.610  0.00 97.00      PROA   
ATOM    738  C   PRO P  48      -3.759 -66.548 120.452  0.00 97.00      PROA   
ATOM    739  O   PRO P  48      -3.796 -66.273 119.259  0.00 97.00      PROA   
ATOM    740  N   THR P  49      -4.110 -67.769 120.921  0.00 97.00      PROA   
ATOM    741  HN  THR P  49      -4.036 -67.975 121.893  0.00 97.00      PROA   
ATOM    742  CA  THR P  49      -4.670 -68.799 120.060  0.00 97.00      PROA   
ATOM    743  HA  THR P  49      -4.933 -68.338 119.122  0.00 97.00      PROA   
ATOM    744  CB  THR P  49      -3.712 -69.944 119.720  0.00 97.00      PROA   
ATOM    745  HB  THR P  49      -2.726 -69.485 119.488  0.00 97.00      PROA   
ATOM    746  OG1 THR P  49      -4.135 -70.643 118.556  0.00 97.00      PROA   
ATOM    747  HG1 THR P  49      -3.327 -70.997 118.167  0.00 97.00      PROA   
ATOM    748  CG2 THR P  49      -3.508 -70.969 120.850  0.00 97.00      PROA   
ATOM    749 HG21 THR P  49      -4.442 -71.536 121.045  0.00 97.00      PROA   
ATOM    750 HG22 THR P  49      -3.187 -70.460 121.781  0.00 97.00      PROA   
ATOM    751 HG23 THR P  49      -2.724 -71.701 120.556  0.00 97.00      PROA   
ATOM    752  C   THR P  49      -5.960 -69.290 120.675  0.00 97.00      PROA   
ATOM    753  O   THR P  49      -6.029 -69.640 121.849  0.00 97.00      PROA   
ATOM    754  N   TYR P  50      -7.039 -69.318 119.866  0.00 97.00      PROA   
ATOM    755  HN  TYR P  50      -6.961 -69.003 118.921  0.00 97.00      PROA   
ATOM    756  CA  TYR P  50      -8.332 -69.814 120.276  0.00 97.00      PROA   
ATOM    757  HA  TYR P  50      -8.387 -69.849 121.355  0.00 97.00      PROA   
ATOM    758  CB  TYR P  50      -9.480 -68.920 119.731  0.00 97.00      PROA   
ATOM    759  HB1 TYR P  50      -9.526 -68.944 118.622  0.00 97.00      PROA   
ATOM    760  HB2 TYR P  50      -9.287 -67.870 120.036  0.00 97.00      PROA   
ATOM    761  CG  TYR P  50     -10.820 -69.321 120.295  0.00 97.00      PROA   
ATOM    762  CD1 TYR P  50     -11.645 -70.244 119.628  0.00 97.00      PROA   
ATOM    763  HD1 TYR P  50     -11.313 -70.690 118.702  0.00 97.00      PROA   
ATOM    764  CE1 TYR P  50     -12.906 -70.574 120.142  0.00 97.00      PROA   
ATOM    765  HE1 TYR P  50     -13.547 -71.261 119.611  0.00 97.00      PROA   
ATOM    766  CZ  TYR P  50     -13.345 -69.997 121.338  0.00 97.00      PROA   
ATOM    767  OH  TYR P  50     -14.617 -70.322 121.854  0.00 97.00      PROA   
ATOM    768  HH  TYR P  50     -15.041 -70.920 121.234  0.00 97.00      PROA   
ATOM    769  CD2 TYR P  50     -11.285 -68.730 121.483  0.00 97.00      PROA   
ATOM    770  HD2 TYR P  50     -10.675 -67.991 121.981  0.00 97.00      PROA   
ATOM    771  CE2 TYR P  50     -12.532 -69.082 122.012  0.00 97.00      PROA   
ATOM    772  HE2 TYR P  50     -12.885 -68.632 122.926  0.00 97.00      PROA   
ATOM    773  C   TYR P  50      -8.430 -71.220 119.733  0.00 97.00      PROA   
ATOM    774  O   TYR P  50      -8.505 -71.419 118.526  0.00 97.00      PROA   
ATOM    775  N   HSD P  51      -8.419 -72.233 120.627  0.00 97.00      PROA   
ATOM    776  HN  HSD P  51      -8.397 -72.044 121.605  0.00 97.00      PROA   
ATOM    777  CA  HSD P  51      -8.303 -73.624 120.243  0.00 97.00      PROA   
ATOM    778  HA  HSD P  51      -8.017 -73.702 119.204  0.00 97.00      PROA   
ATOM    779  CB  HSD P  51      -7.216 -74.344 121.088  0.00 97.00      PROA   
ATOM    780  HB1 HSD P  51      -7.432 -74.206 122.169  0.00 97.00      PROA   
ATOM    781  HB2 HSD P  51      -6.246 -73.841 120.880  0.00 97.00      PROA   
ATOM    782  ND1 HSD P  51      -7.857 -76.807 121.331  0.00 97.00      PROA   
ATOM    783  HD1 HSD P  51      -8.724 -76.662 121.812  0.00 97.00      PROA   
ATOM    784  CG  HSD P  51      -7.041 -75.820 120.817  0.00 97.00      PROA   
ATOM    785  CE1 HSD P  51      -7.300 -77.996 120.998  0.00 97.00      PROA   
ATOM    786  HE1 HSD P  51      -7.748 -78.951 121.272  0.00 97.00      PROA   
ATOM    787  NE2 HSD P  51      -6.180 -77.846 120.319  0.00 97.00      PROA   
ATOM    788  CD2 HSD P  51      -6.013 -76.476 120.211  0.00 97.00      PROA   
ATOM    789  HD2 HSD P  51      -5.139 -76.075 119.713  0.00 97.00      PROA   
ATOM    790  C   HSD P  51      -9.619 -74.338 120.404  0.00 97.00      PROA   
ATOM    791  O   HSD P  51     -10.069 -74.608 121.516  0.00 97.00      PROA   
ATOM    792  N   ILE P  52     -10.246 -74.715 119.269  0.00 97.00      PROA   
ATOM    793  HN  ILE P  52      -9.898 -74.462 118.367  0.00 97.00      PROA   
ATOM    794  CA  ILE P  52     -11.429 -75.541 119.246  0.00 97.00      PROA   
ATOM    795  HA  ILE P  52     -11.957 -75.458 120.185  0.00 97.00      PROA   
ATOM    796  CB  ILE P  52     -12.391 -75.136 118.135  0.00 97.00      PROA   
ATOM    797  HB  ILE P  52     -11.841 -75.131 117.172  0.00 97.00      PROA   
ATOM    798  CG2 ILE P  52     -13.552 -76.140 118.003  0.00 97.00      PROA   
ATOM    799 HG21 ILE P  52     -14.114 -76.221 118.957  0.00 97.00      PROA   
ATOM    800 HG22 ILE P  52     -13.203 -77.146 117.693  0.00 97.00      PROA   
ATOM    801 HG23 ILE P  52     -14.259 -75.781 117.227  0.00 97.00      PROA   
ATOM    802  CG1 ILE P  52     -12.931 -73.705 118.377  0.00 97.00      PROA   
ATOM    803 HG11 ILE P  52     -12.139 -73.059 118.811  0.00 97.00      PROA   
ATOM    804 HG12 ILE P  52     -13.753 -73.768 119.124  0.00 97.00      PROA   
ATOM    805  CD  ILE P  52     -13.455 -73.021 117.111  0.00 97.00      PROA   
ATOM    806  HD1 ILE P  52     -14.255 -73.628 116.639  0.00 97.00      PROA   
ATOM    807  HD2 ILE P  52     -12.637 -72.866 116.376  0.00 97.00      PROA   
ATOM    808  HD3 ILE P  52     -13.885 -72.032 117.367  0.00 97.00      PROA   
ATOM    809  C   ILE P  52     -10.953 -76.965 119.075  0.00 97.00      PROA   
ATOM    810  O   ILE P  52     -10.479 -77.365 118.014  0.00 97.00      PROA   
ATOM    811  N   THR P  53     -11.051 -77.771 120.157  0.00 97.00      PROA   
ATOM    812  HN  THR P  53     -11.364 -77.392 121.025  0.00 97.00      PROA   
ATOM    813  CA  THR P  53     -10.629 -79.164 120.184  0.00 97.00      PROA   
ATOM    814  HA  THR P  53      -9.586 -79.185 119.900  0.00 97.00      PROA   
ATOM    815  CB  THR P  53     -10.769 -79.785 121.569  0.00 97.00      PROA   
ATOM    816  HB  THR P  53     -11.844 -79.879 121.848  0.00 97.00      PROA   
ATOM    817  OG1 THR P  53     -10.137 -78.957 122.535  0.00 97.00      PROA   
ATOM    818  HG1 THR P  53     -10.211 -79.431 123.367  0.00 97.00      PROA   
ATOM    819  CG2 THR P  53     -10.090 -81.168 121.635  0.00 97.00      PROA   
ATOM    820 HG21 THR P  53      -9.022 -81.085 121.339  0.00 97.00      PROA   
ATOM    821 HG22 THR P  53     -10.589 -81.896 120.964  0.00 97.00      PROA   
ATOM    822 HG23 THR P  53     -10.138 -81.573 122.669  0.00 97.00      PROA   
ATOM    823  C   THR P  53     -11.382 -80.016 119.184  0.00 97.00      PROA   
ATOM    824  O   THR P  53     -10.786 -80.841 118.493  0.00 97.00      PROA   
ATOM    825  N   SER P  54     -12.712 -79.809 119.077  0.00 97.00      PROA   
ATOM    826  HN  SER P  54     -13.160 -79.090 119.601  0.00 97.00      PROA   
ATOM    827  CA  SER P  54     -13.566 -80.600 118.221  0.00 97.00      PROA   
ATOM    828  HA  SER P  54     -13.075 -80.729 117.266  0.00 97.00      PROA   
ATOM    829  CB  SER P  54     -13.989 -81.967 118.839  0.00 97.00      PROA   
ATOM    830  HB1 SER P  54     -14.611 -82.541 118.122  0.00 97.00      PROA   
ATOM    831  HB2 SER P  54     -14.585 -81.804 119.762  0.00 97.00      PROA   
ATOM    832  OG  SER P  54     -12.866 -82.761 119.204  0.00 97.00      PROA   
ATOM    833  HG1 SER P  54     -12.301 -82.802 118.428  0.00 97.00      PROA   
ATOM    834  C   SER P  54     -14.822 -79.784 118.033  0.00 97.00      PROA   
ATOM    835  O   SER P  54     -15.600 -79.621 118.968  0.00 97.00      PROA   
ATOM    836  N   ALA P  55     -15.028 -79.213 116.826  0.00 97.00      PROA   
ATOM    837  HN  ALA P  55     -14.372 -79.361 116.084  0.00 97.00      PROA   
ATOM    838  CA  ALA P  55     -16.017 -78.187 116.552  0.00 97.00      PROA   
ATOM    839  HA  ALA P  55     -15.776 -77.371 117.212  0.00 97.00      PROA   
ATOM    840  CB  ALA P  55     -15.859 -77.681 115.105  0.00 97.00      PROA   
ATOM    841  HB1 ALA P  55     -16.081 -78.492 114.378  0.00 97.00      PROA   
ATOM    842  HB2 ALA P  55     -14.810 -77.352 114.936  0.00 97.00      PROA   
ATOM    843  HB3 ALA P  55     -16.529 -76.820 114.908  0.00 97.00      PROA   
ATOM    844  C   ALA P  55     -17.482 -78.515 116.811  0.00 97.00      PROA   
ATOM    845  O   ALA P  55     -17.977 -79.585 116.472  0.00 97.00      PROA   
ATOM    846  N   SER P  56     -18.216 -77.542 117.411  0.00 97.00      PROA   
ATOM    847  HN  SER P  56     -17.759 -76.709 117.727  0.00 97.00      PROA   
ATOM    848  CA  SER P  56     -19.654 -77.567 117.617  0.00 97.00      PROA   
ATOM    849  HA  SER P  56     -20.014 -78.565 117.419  0.00 97.00      PROA   
ATOM    850  CB  SER P  56     -20.090 -77.189 119.064  0.00 97.00      PROA   
ATOM    851  HB1 SER P  56     -19.550 -77.846 119.778  0.00 97.00      PROA   
ATOM    852  HB2 SER P  56     -21.180 -77.367 119.195  0.00 97.00      PROA   
ATOM    853  OG  SER P  56     -19.791 -75.836 119.402  0.00 97.00      PROA   
ATOM    854  HG1 SER P  56     -20.423 -75.584 120.089  0.00 97.00      PROA   
ATOM    855  C   SER P  56     -20.319 -76.644 116.614  0.00 97.00      PROA   
ATOM    856  O   SER P  56     -19.663 -75.886 115.908  0.00 97.00      PROA   
ATOM    857  N   GLU P  57     -21.669 -76.694 116.517  0.00 97.00      PROA   
ATOM    858  HN  GLU P  57     -22.201 -77.294 117.111  0.00 97.00      PROA   
ATOM    859  CA  GLU P  57     -22.472 -75.821 115.676  0.00 97.00      PROA   
ATOM    860  HA  GLU P  57     -22.150 -75.931 114.649  0.00 97.00      PROA   
ATOM    861  CB  GLU P  57     -23.973 -76.196 115.838  0.00 97.00      PROA   
ATOM    862  HB1 GLU P  57     -24.600 -75.548 115.192  0.00 97.00      PROA   
ATOM    863  HB2 GLU P  57     -24.256 -75.982 116.898  0.00 97.00      PROA   
ATOM    864  CG  GLU P  57     -24.352 -77.689 115.619  0.00 97.00      PROA   
ATOM    865  HG1 GLU P  57     -25.398 -77.819 115.984  0.00 97.00      PROA   
ATOM    866  HG2 GLU P  57     -23.708 -78.357 116.227  0.00 97.00      PROA   
ATOM    867  CD  GLU P  57     -24.317 -78.194 114.174  0.00 97.00      PROA   
ATOM    868  OE1 GLU P  57     -25.418 -78.452 113.626  0.00 97.00      PROA   
ATOM    869  OE2 GLU P  57     -23.206 -78.420 113.628  0.00 97.00      PROA   
ATOM    870  C   GLU P  57     -22.290 -74.363 116.109  0.00 97.00      PROA   
ATOM    871  O   GLU P  57     -22.131 -73.442 115.312  0.00 97.00      PROA   
ATOM    872  N   ASP P  58     -22.284 -74.188 117.440  0.00 97.00      PROA   
ATOM    873  HN  ASP P  58     -22.461 -74.996 117.998  0.00 97.00      PROA   
ATOM    874  CA  ASP P  58     -22.241 -73.009 118.266  0.00 97.00      PROA   
ATOM    875  HA  ASP P  58     -22.940 -72.298 117.850  0.00 97.00      PROA   
ATOM    876  CB  ASP P  58     -22.734 -73.368 119.715  0.00 97.00      PROA   
ATOM    877  HB1 ASP P  58     -23.823 -73.141 119.762  0.00 97.00      PROA   
ATOM    878  HB2 ASP P  58     -22.227 -72.757 120.486  0.00 97.00      PROA   
ATOM    879  CG  ASP P  58     -22.614 -74.859 120.089  0.00 97.00      PROA   
ATOM    880  OD1 ASP P  58     -23.272 -75.716 119.438  0.00 97.00      PROA   
ATOM    881  OD2 ASP P  58     -21.871 -75.157 121.060  0.00 97.00      PROA   
ATOM    882  C   ASP P  58     -20.901 -72.278 118.266  0.00 97.00      PROA   
ATOM    883  O   ASP P  58     -20.853 -71.090 118.582  0.00 97.00      PROA   
ATOM    884  N   ASP P  59     -19.795 -72.929 117.829  0.00 97.00      PROA   
ATOM    885  HN  ASP P  59     -19.798 -73.923 117.747  0.00 97.00      PROA   
ATOM    886  CA  ASP P  59     -18.541 -72.283 117.455  0.00 97.00      PROA   
ATOM    887  HA  ASP P  59     -18.169 -71.743 118.317  0.00 97.00      PROA   
ATOM    888  CB  ASP P  59     -17.502 -73.355 117.013  0.00 97.00      PROA   
ATOM    889  HB1 ASP P  59     -16.661 -72.887 116.457  0.00 97.00      PROA   
ATOM    890  HB2 ASP P  59     -17.985 -74.102 116.351  0.00 97.00      PROA   
ATOM    891  CG  ASP P  59     -16.851 -74.075 118.194  0.00 97.00      PROA   
ATOM    892  OD1 ASP P  59     -16.439 -73.395 119.169  0.00 97.00      PROA   
ATOM    893  OD2 ASP P  59     -16.632 -75.304 118.061  0.00 97.00      PROA   
ATOM    894  C   ASP P  59     -18.689 -71.260 116.315  0.00 97.00      PROA   
ATOM    895  O   ASP P  59     -17.871 -70.357 116.177  0.00 97.00      PROA   
ATOM    896  N   SER P  60     -19.731 -71.375 115.459  0.00 97.00      PROA   
ATOM    897  HN  SER P  60     -20.379 -72.119 115.606  0.00 97.00      PROA   
ATOM    898  CA  SER P  60     -19.986 -70.488 114.321  0.00 97.00      PROA   
ATOM    899  HA  SER P  60     -19.114 -70.552 113.683  0.00 97.00      PROA   
ATOM    900  CB  SER P  60     -21.224 -70.899 113.484  0.00 97.00      PROA   
ATOM    901  HB1 SER P  60     -21.334 -70.233 112.601  0.00 97.00      PROA   
ATOM    902  HB2 SER P  60     -22.145 -70.830 114.104  0.00 97.00      PROA   
ATOM    903  OG  SER P  60     -21.113 -72.228 113.000  0.00 97.00      PROA   
ATOM    904  HG1 SER P  60     -21.348 -72.804 113.735  0.00 97.00      PROA   
ATOM    905  C   SER P  60     -20.204 -69.013 114.657  0.00 97.00      PROA   
ATOM    906  O   SER P  60     -20.878 -68.666 115.624  0.00 97.00      PROA   
ATOM    907  N   GLY P  61     -19.672 -68.095 113.812  0.00 97.00      PROA   
ATOM    908  HN  GLY P  61     -19.169 -68.389 112.999  0.00 97.00      PROA   
ATOM    909  CA  GLY P  61     -19.809 -66.663 114.037  0.00 97.00      PROA   
ATOM    910  HA1 GLY P  61     -19.880 -66.468 115.098  0.00 97.00      PROA   
ATOM    911  HA2 GLY P  61     -20.659 -66.314 113.470  0.00 97.00      PROA   
ATOM    912  C   GLY P  61     -18.592 -65.936 113.561  0.00 97.00      PROA   
ATOM    913  O   GLY P  61     -17.661 -66.541 113.047  0.00 97.00      PROA   
ATOM    914  N   GLU P  62     -18.556 -64.593 113.726  0.00 97.00      PROA   
ATOM    915  HN  GLU P  62     -19.321 -64.103 114.143  0.00 97.00      PROA   
ATOM    916  CA  GLU P  62     -17.413 -63.801 113.335  0.00 97.00      PROA   
ATOM    917  HA  GLU P  62     -16.882 -64.341 112.573  0.00 97.00      PROA   
ATOM    918  CB  GLU P  62     -17.770 -62.447 112.673  0.00 97.00      PROA   
ATOM    919  HB1 GLU P  62     -18.511 -62.670 111.872  0.00 97.00      PROA   
ATOM    920  HB2 GLU P  62     -16.845 -62.070 112.180  0.00 97.00      PROA   
ATOM    921  CG  GLU P  62     -18.373 -61.342 113.557  0.00 97.00      PROA   
ATOM    922  HG1 GLU P  62     -17.806 -61.219 114.503  0.00 97.00      PROA   
ATOM    923  HG2 GLU P  62     -19.432 -61.575 113.794  0.00 97.00      PROA   
ATOM    924  CD  GLU P  62     -18.333 -60.010 112.817  0.00 97.00      PROA   
ATOM    925  OE1 GLU P  62     -18.600 -59.977 111.592  0.00 97.00      PROA   
ATOM    926  OE2 GLU P  62     -18.034 -58.996 113.485  0.00 97.00      PROA   
ATOM    927  C   GLU P  62     -16.429 -63.651 114.464  0.00 97.00      PROA   
ATOM    928  O   GLU P  62     -16.735 -63.186 115.558  0.00 97.00      PROA   
ATOM    929  N   TYR P  63     -15.185 -64.087 114.185  0.00 97.00      PROA   
ATOM    930  HN  TYR P  63     -14.987 -64.465 113.282  0.00 97.00      PROA   
ATOM    931  CA  TYR P  63     -14.070 -64.087 115.096  0.00 97.00      PROA   
ATOM    932  HA  TYR P  63     -14.439 -64.098 116.113  0.00 97.00      PROA   
ATOM    933  CB  TYR P  63     -13.133 -65.305 114.865  0.00 97.00      PROA   
ATOM    934  HB1 TYR P  63     -12.128 -65.137 115.306  0.00 97.00      PROA   
ATOM    935  HB2 TYR P  63     -13.018 -65.484 113.777  0.00 97.00      PROA   
ATOM    936  CG  TYR P  63     -13.712 -66.556 115.470  0.00 97.00      PROA   
ATOM    937  CD1 TYR P  63     -14.853 -67.169 114.921  0.00 97.00      PROA   
ATOM    938  HD1 TYR P  63     -15.318 -66.754 114.041  0.00 97.00      PROA   
ATOM    939  CE1 TYR P  63     -15.418 -68.297 115.525  0.00 97.00      PROA   
ATOM    940  HE1 TYR P  63     -16.319 -68.726 115.115  0.00 97.00      PROA   
ATOM    941  CZ  TYR P  63     -14.814 -68.860 116.655  0.00 97.00      PROA   
ATOM    942  OH  TYR P  63     -15.389 -69.965 117.311  0.00 97.00      PROA   
ATOM    943  HH  TYR P  63     -16.260 -70.118 116.930  0.00 97.00      PROA   
ATOM    944  CD2 TYR P  63     -13.099 -67.151 116.587  0.00 97.00      PROA   
ATOM    945  HD2 TYR P  63     -12.208 -66.712 117.013  0.00 97.00      PROA   
ATOM    946  CE2 TYR P  63     -13.643 -68.299 117.170  0.00 97.00      PROA   
ATOM    947  HE2 TYR P  63     -13.188 -68.724 118.049  0.00 97.00      PROA   
ATOM    948  C   TYR P  63     -13.286 -62.817 114.904  0.00 97.00      PROA   
ATOM    949  O   TYR P  63     -13.023 -62.398 113.780  0.00 97.00      PROA   
ATOM    950  N   ARG P  64     -12.911 -62.148 116.015  0.00 97.00      PROA   
ATOM    951  HN  ARG P  64     -13.215 -62.440 116.920  0.00 97.00      PROA   
ATOM    952  CA  ARG P  64     -12.136 -60.929 115.934  0.00 97.00      PROA   
ATOM    953  HA  ARG P  64     -11.501 -60.957 115.059  0.00 97.00      PROA   
ATOM    954  CB  ARG P  64     -13.011 -59.645 115.941  0.00 97.00      PROA   
ATOM    955  HB1 ARG P  64     -12.445 -58.852 115.405  0.00 97.00      PROA   
ATOM    956  HB2 ARG P  64     -13.192 -59.279 116.976  0.00 97.00      PROA   
ATOM    957  CG  ARG P  64     -14.405 -59.832 115.309  0.00 97.00      PROA   
ATOM    958  HG1 ARG P  64     -15.008 -60.509 115.951  0.00 97.00      PROA   
ATOM    959  HG2 ARG P  64     -14.314 -60.318 114.311  0.00 97.00      PROA   
ATOM    960  CD  ARG P  64     -15.179 -58.530 115.148  0.00 97.00      PROA   
ATOM    961  HD1 ARG P  64     -15.117 -57.895 116.056  0.00 97.00      PROA   
ATOM    962  HD2 ARG P  64     -16.241 -58.745 114.929  0.00 97.00      PROA   
ATOM    963  NE  ARG P  64     -14.522 -57.818 114.014  0.00 97.00      PROA   
ATOM    964  HE  ARG P  64     -13.615 -58.120 113.721  0.00 97.00      PROA   
ATOM    965  CZ  ARG P  64     -15.144 -56.970 113.179  0.00 97.00      PROA   
ATOM    966  NH1 ARG P  64     -16.473 -56.890 113.065  0.00 97.00      PROA   
ATOM    967 HH11 ARG P  64     -16.996 -57.675 113.402  0.00 97.00      PROA   
ATOM    968 HH12 ARG P  64     -16.849 -56.440 112.264  0.00 97.00      PROA   
ATOM    969  NH2 ARG P  64     -14.377 -56.214 112.383  0.00 97.00      PROA   
ATOM    970 HH21 ARG P  64     -13.390 -56.255 112.535  0.00 97.00      PROA   
ATOM    971 HH22 ARG P  64     -14.814 -55.544 111.794  0.00 97.00      PROA   
ATOM    972  C   ARG P  64     -11.276 -60.896 117.168  0.00 97.00      PROA   
ATOM    973  O   ARG P  64     -11.636 -61.460 118.194  0.00 97.00      PROA   
ATOM    974  N   CYS P  65     -10.110 -60.217 117.111  0.00 97.00      PROA   
ATOM    975  HN  CYS P  65      -9.727 -59.903 116.245  0.00 97.00      PROA   
ATOM    976  CA  CYS P  65      -9.320 -59.980 118.296  0.00 97.00      PROA   
ATOM    977  HA  CYS P  65      -9.987 -59.984 119.142  0.00 97.00      PROA   
ATOM    978  CB  CYS P  65      -8.253 -61.079 118.509  0.00 97.00      PROA   
ATOM    979  HB1 CYS P  65      -8.804 -62.013 118.758  0.00 97.00      PROA   
ATOM    980  HB2 CYS P  65      -7.601 -60.850 119.377  0.00 97.00      PROA   
ATOM    981  SG  CYS P  65      -7.271 -61.395 117.016  0.00 97.00      PROA   
ATOM    982  C   CYS P  65      -8.683 -58.608 118.299  0.00 97.00      PROA   
ATOM    983  O   CYS P  65      -8.579 -57.927 117.284  0.00 97.00      PROA   
ATOM    984  N   GLN P  66      -8.259 -58.166 119.501  0.00 97.00      PROA   
ATOM    985  HN  GLN P  66      -8.442 -58.720 120.312  0.00 97.00      PROA   
ATOM    986  CA  GLN P  66      -7.544 -56.930 119.718  0.00 97.00      PROA   
ATOM    987  HA  GLN P  66      -7.264 -56.489 118.771  0.00 97.00      PROA   
ATOM    988  CB  GLN P  66      -8.440 -55.946 120.541  0.00 97.00      PROA   
ATOM    989  HB1 GLN P  66      -8.492 -56.243 121.607  0.00 97.00      PROA   
ATOM    990  HB2 GLN P  66      -9.466 -56.069 120.121  0.00 97.00      PROA   
ATOM    991  CG  GLN P  66      -8.077 -54.451 120.396  0.00 97.00      PROA   
ATOM    992  HG1 GLN P  66      -7.877 -54.265 119.319  0.00 97.00      PROA   
ATOM    993  HG2 GLN P  66      -7.165 -54.191 120.965  0.00 97.00      PROA   
ATOM    994  CD  GLN P  66      -9.224 -53.490 120.758  0.00 97.00      PROA   
ATOM    995  OE1 GLN P  66      -9.648 -52.725 119.893  0.00 97.00      PROA   
ATOM    996  NE2 GLN P  66      -9.745 -53.498 122.010  0.00 97.00      PROA   
ATOM    997 HE21 GLN P  66     -10.532 -52.917 122.213  0.00 97.00      PROA   
ATOM    998 HE22 GLN P  66      -9.399 -54.127 122.706  0.00 97.00      PROA   
ATOM    999  C   GLN P  66      -6.288 -57.364 120.462  0.00 97.00      PROA   
ATOM   1000  O   GLN P  66      -6.357 -57.827 121.599  0.00 97.00      PROA   
ATOM   1001  N   ARG P  67      -5.094 -57.257 119.818  0.00 97.00      PROA   
ATOM   1002  HN  ARG P  67      -5.042 -56.933 118.876  0.00 97.00      PROA   
ATOM   1003  CA  ARG P  67      -3.827 -57.678 120.400  0.00 97.00      PROA   
ATOM   1004  HA  ARG P  67      -3.989 -58.236 121.312  0.00 97.00      PROA   
ATOM   1005  CB  ARG P  67      -3.022 -58.559 119.401  0.00 97.00      PROA   
ATOM   1006  HB1 ARG P  67      -1.960 -58.664 119.714  0.00 97.00      PROA   
ATOM   1007  HB2 ARG P  67      -3.020 -58.044 118.412  0.00 97.00      PROA   
ATOM   1008  CG  ARG P  67      -3.596 -59.971 119.199  0.00 97.00      PROA   
ATOM   1009  HG1 ARG P  67      -3.201 -60.370 118.235  0.00 97.00      PROA   
ATOM   1010  HG2 ARG P  67      -4.700 -59.904 119.099  0.00 97.00      PROA   
ATOM   1011  CD  ARG P  67      -3.267 -60.958 120.327  0.00 97.00      PROA   
ATOM   1012  HD1 ARG P  67      -3.932 -61.844 120.270  0.00 97.00      PROA   
ATOM   1013  HD2 ARG P  67      -3.386 -60.493 121.328  0.00 97.00      PROA   
ATOM   1014  NE  ARG P  67      -1.882 -61.470 120.098  0.00 97.00      PROA   
ATOM   1015  HE  ARG P  67      -1.720 -62.037 119.291  0.00 97.00      PROA   
ATOM   1016  CZ  ARG P  67      -0.818 -61.206 120.876  0.00 97.00      PROA   
ATOM   1017  NH1 ARG P  67      -0.902 -60.499 122.006  0.00 97.00      PROA   
ATOM   1018 HH11 ARG P  67      -1.796 -60.282 122.387  0.00 97.00      PROA   
ATOM   1019 HH12 ARG P  67      -0.082 -60.427 122.574  0.00 97.00      PROA   
ATOM   1020  NH2 ARG P  67       0.382 -61.695 120.521  0.00 97.00      PROA   
ATOM   1021 HH21 ARG P  67       0.461 -62.220 119.681  0.00 97.00      PROA   
ATOM   1022 HH22 ARG P  67       1.174 -61.479 121.093  0.00 97.00      PROA   
ATOM   1023  C   ARG P  67      -2.950 -56.490 120.723  0.00 97.00      PROA   
ATOM   1024  O   ARG P  67      -2.255 -55.999 119.839  0.00 97.00      PROA   
ATOM   1025  N   GLY P  68      -2.926 -56.045 122.010  0.00 97.00      PROA   
ATOM   1026  HN  GLY P  68      -3.513 -56.500 122.676  0.00 97.00      PROA   
ATOM   1027  CA  GLY P  68      -2.017 -55.048 122.590  0.00 97.00      PROA   
ATOM   1028  HA1 GLY P  68      -1.050 -55.523 122.676  0.00 97.00      PROA   
ATOM   1029  HA2 GLY P  68      -2.425 -54.791 123.557  0.00 97.00      PROA   
ATOM   1030  C   GLY P  68      -1.780 -53.731 121.875  0.00 97.00      PROA   
ATOM   1031  O   GLY P  68      -0.843 -53.009 122.211  0.00 97.00      PROA   
ATOM   1032  N   LEU P  69      -2.596 -53.395 120.860  0.00 97.00      PROA   
ATOM   1033  HN  LEU P  69      -3.348 -54.002 120.627  0.00 97.00      PROA   
ATOM   1034  CA  LEU P  69      -2.272 -52.374 119.890  0.00 97.00      PROA   
ATOM   1035  HA  LEU P  69      -1.664 -51.604 120.347  0.00 97.00      PROA   
ATOM   1036  CB  LEU P  69      -1.579 -52.980 118.639  0.00 97.00      PROA   
ATOM   1037  HB1 LEU P  69      -1.536 -52.237 117.812  0.00 97.00      PROA   
ATOM   1038  HB2 LEU P  69      -2.188 -53.852 118.310  0.00 97.00      PROA   
ATOM   1039  CG  LEU P  69      -0.142 -53.513 118.827  0.00 97.00      PROA   
ATOM   1040  HG  LEU P  69      -0.130 -54.239 119.672  0.00 97.00      PROA   
ATOM   1041  CD1 LEU P  69       0.300 -54.278 117.566  0.00 97.00      PROA   
ATOM   1042 HD11 LEU P  69       0.293 -53.604 116.683  0.00 97.00      PROA   
ATOM   1043 HD12 LEU P  69      -0.379 -55.135 117.372  0.00 97.00      PROA   
ATOM   1044 HD13 LEU P  69       1.330 -54.664 117.705  0.00 97.00      PROA   
ATOM   1045  CD2 LEU P  69       0.853 -52.385 119.145  0.00 97.00      PROA   
ATOM   1046 HD21 LEU P  69       0.591 -51.892 120.102  0.00 97.00      PROA   
ATOM   1047 HD22 LEU P  69       0.845 -51.626 118.333  0.00 97.00      PROA   
ATOM   1048 HD23 LEU P  69       1.880 -52.797 119.231  0.00 97.00      PROA   
ATOM   1049  C   LEU P  69      -3.558 -51.745 119.412  0.00 97.00      PROA   
ATOM   1050  O   LEU P  69      -4.595 -52.402 119.353  0.00 97.00      PROA   
ATOM   1051  N   SER P  70      -3.505 -50.445 119.036  0.00 97.00      PROA   
ATOM   1052  HN  SER P  70      -2.638 -49.951 119.088  0.00 97.00      PROA   
ATOM   1053  CA  SER P  70      -4.608 -49.653 118.503  0.00 97.00      PROA   
ATOM   1054  HA  SER P  70      -5.247 -49.446 119.348  0.00 97.00      PROA   
ATOM   1055  CB  SER P  70      -4.103 -48.280 117.980  0.00 97.00      PROA   
ATOM   1056  HB1 SER P  70      -3.742 -47.696 118.856  0.00 97.00      PROA   
ATOM   1057  HB2 SER P  70      -4.915 -47.698 117.494  0.00 97.00      PROA   
ATOM   1058  OG  SER P  70      -3.006 -48.448 117.082  0.00 97.00      PROA   
ATOM   1059  HG1 SER P  70      -2.672 -47.573 116.866  0.00 97.00      PROA   
ATOM   1060  C   SER P  70      -5.495 -50.324 117.452  0.00 97.00      PROA   
ATOM   1061  O   SER P  70      -5.030 -50.756 116.403  0.00 97.00      PROA   
ATOM   1062  N   GLY P  71      -6.821 -50.408 117.714  0.00 97.00      PROA   
ATOM   1063  HN  GLY P  71      -7.170 -50.002 118.555  0.00 97.00      PROA   
ATOM   1064  CA  GLY P  71      -7.793 -51.079 116.853  0.00 97.00      PROA   
ATOM   1065  HA1 GLY P  71      -7.575 -50.811 115.828  0.00 97.00      PROA   
ATOM   1066  HA2 GLY P  71      -8.767 -50.731 117.158  0.00 97.00      PROA   
ATOM   1067  C   GLY P  71      -7.805 -52.596 116.925  0.00 97.00      PROA   
ATOM   1068  O   GLY P  71      -6.821 -53.243 117.264  0.00 97.00      PROA   
ATOM   1069  N   ARG P  72      -8.965 -53.202 116.577  0.00 97.00      PROA   
ATOM   1070  HN  ARG P  72      -9.746 -52.648 116.308  0.00 97.00      PROA   
ATOM   1071  CA  ARG P  72      -9.218 -54.632 116.564  0.00 97.00      PROA   
ATOM   1072  HA  ARG P  72      -8.350 -55.153 116.949  0.00 97.00      PROA   
ATOM   1073  CB  ARG P  72     -10.464 -55.070 117.400  0.00 97.00      PROA   
ATOM   1074  HB1 ARG P  72     -10.321 -54.720 118.443  0.00 97.00      PROA   
ATOM   1075  HB2 ARG P  72     -10.469 -56.182 117.458  0.00 97.00      PROA   
ATOM   1076  CG  ARG P  72     -11.883 -54.669 116.907  0.00 97.00      PROA   
ATOM   1077  HG1 ARG P  72     -12.603 -55.000 117.691  0.00 97.00      PROA   
ATOM   1078  HG2 ARG P  72     -12.115 -55.250 115.989  0.00 97.00      PROA   
ATOM   1079  CD  ARG P  72     -12.170 -53.186 116.608  0.00 97.00      PROA   
ATOM   1080  HD1 ARG P  72     -13.266 -53.018 116.515  0.00 97.00      PROA   
ATOM   1081  HD2 ARG P  72     -11.663 -52.871 115.670  0.00 97.00      PROA   
ATOM   1082  NE  ARG P  72     -11.642 -52.402 117.763  0.00 97.00      PROA   
ATOM   1083  HE  ARG P  72     -11.090 -52.885 118.441  0.00 97.00      PROA   
ATOM   1084  CZ  ARG P  72     -11.641 -51.060 117.874  0.00 97.00      PROA   
ATOM   1085  NH1 ARG P  72     -12.335 -50.240 117.082  0.00 97.00      PROA   
ATOM   1086 HH11 ARG P  72     -12.968 -50.631 116.425  0.00 97.00      PROA   
ATOM   1087 HH12 ARG P  72     -12.278 -49.259 117.252  0.00 97.00      PROA   
ATOM   1088  NH2 ARG P  72     -10.893 -50.535 118.861  0.00 97.00      PROA   
ATOM   1089 HH21 ARG P  72     -10.390 -51.184 119.434  0.00 97.00      PROA   
ATOM   1090 HH22 ARG P  72     -10.936 -49.564 119.066  0.00 97.00      PROA   
ATOM   1091  C   ARG P  72      -9.419 -55.066 115.130  0.00 97.00      PROA   
ATOM   1092  O   ARG P  72      -9.676 -54.255 114.243  0.00 97.00      PROA   
ATOM   1093  N   SER P  73      -9.255 -56.387 114.902  0.00 97.00      PROA   
ATOM   1094  HN  SER P  73      -8.970 -56.964 115.667  0.00 97.00      PROA   
ATOM   1095  CA  SER P  73      -9.425 -57.155 113.686  0.00 97.00      PROA   
ATOM   1096  HA  SER P  73      -8.551 -56.924 113.093  0.00 97.00      PROA   
ATOM   1097  CB  SER P  73      -9.373 -58.676 114.001  0.00 97.00      PROA   
ATOM   1098  HB1 SER P  73      -9.937 -59.332 113.308  0.00 97.00      PROA   
ATOM   1099  HB2 SER P  73      -9.814 -58.828 115.002  0.00 97.00      PROA   
ATOM   1100  OG  SER P  73      -8.032 -59.142 113.998  0.00 97.00      PROA   
ATOM   1101  HG1 SER P  73      -7.828 -59.294 113.067  0.00 97.00      PROA   
ATOM   1102  C   SER P  73     -10.583 -56.933 112.738  0.00 97.00      PROA   
ATOM   1103  O   SER P  73     -11.630 -56.365 113.028  0.00 97.00      PROA   
ATOM   1104  N   ASP P  74     -10.339 -57.537 111.563  0.00 97.00      PROA   
ATOM   1105  HN  ASP P  74      -9.402 -57.857 111.421  0.00 97.00      PROA   
ATOM   1106  CA  ASP P  74     -11.179 -58.198 110.599  0.00 97.00      PROA   
ATOM   1107  HA  ASP P  74     -11.474 -57.435 109.900  0.00 97.00      PROA   
ATOM   1108  CB  ASP P  74     -10.287 -59.251 109.840  0.00 97.00      PROA   
ATOM   1109  HB1 ASP P  74      -9.763 -58.725 109.010  0.00 97.00      PROA   
ATOM   1110  HB2 ASP P  74     -10.893 -60.061 109.393  0.00 97.00      PROA   
ATOM   1111  CG  ASP P  74      -9.171 -59.879 110.706  0.00 97.00      PROA   
ATOM   1112  OD1 ASP P  74      -8.238 -59.142 111.127  0.00 97.00      PROA   
ATOM   1113  OD2 ASP P  74      -9.233 -61.111 110.950  0.00 97.00      PROA   
ATOM   1114  C   ASP P  74     -12.437 -58.878 111.167  0.00 97.00      PROA   
ATOM   1115  O   ASP P  74     -12.464 -59.278 112.331  0.00 97.00      PROA   
ATOM   1116  N   PRO P  75     -13.519 -59.011 110.401  0.00 97.00      PROA   
ATOM   1117  CD  PRO P  75     -13.815 -58.176 109.233  0.00 97.00      PROA   
ATOM   1118  HD1 PRO P  75     -13.153 -58.470 108.390  0.00 97.00      PROA   
ATOM   1119  HD2 PRO P  75     -13.664 -57.103 109.483  0.00 97.00      PROA   
ATOM   1120  CA  PRO P  75     -14.589 -59.955 110.682  0.00 97.00      PROA   
ATOM   1121  HA  PRO P  75     -14.709 -60.150 111.740  0.00 97.00      PROA   
ATOM   1122  CB  PRO P  75     -15.814 -59.224 110.108  0.00 97.00      PROA   
ATOM   1123  HB1 PRO P  75     -16.186 -58.506 110.870  0.00 97.00      PROA   
ATOM   1124  HB2 PRO P  75     -16.656 -59.896 109.849  0.00 97.00      PROA   
ATOM   1125  CG  PRO P  75     -15.287 -58.441 108.894  0.00 97.00      PROA   
ATOM   1126  HG1 PRO P  75     -15.347 -59.086 107.992  0.00 97.00      PROA   
ATOM   1127  HG2 PRO P  75     -15.864 -57.512 108.716  0.00 97.00      PROA   
ATOM   1128  C   PRO P  75     -14.364 -61.277 109.959  0.00 97.00      PROA   
ATOM   1129  O   PRO P  75     -14.960 -61.489 108.905  0.00 97.00      PROA   
ATOM   1130  N   ILE P  76     -13.550 -62.225 110.486  0.00 97.00      PROA   
ATOM   1131  HN  ILE P  76     -13.009 -62.073 111.311  0.00 97.00      PROA   
ATOM   1132  CA  ILE P  76     -13.488 -63.539 109.856  0.00 97.00      PROA   
ATOM   1133  HA  ILE P  76     -13.615 -63.410 108.790  0.00 97.00      PROA   
ATOM   1134  CB  ILE P  76     -12.153 -64.270 109.952  0.00 97.00      PROA   
ATOM   1135  HB  ILE P  76     -12.278 -65.303 109.547  0.00 97.00      PROA   
ATOM   1136  CG2 ILE P  76     -11.139 -63.548 109.034  0.00 97.00      PROA   
ATOM   1137 HG21 ILE P  76     -10.943 -62.522 109.407  0.00 97.00      PROA   
ATOM   1138 HG22 ILE P  76     -11.517 -63.481 107.993  0.00 97.00      PROA   
ATOM   1139 HG23 ILE P  76     -10.175 -64.098 109.024  0.00 97.00      PROA   
ATOM   1140  CG1 ILE P  76     -11.614 -64.374 111.393  0.00 97.00      PROA   
ATOM   1141 HG11 ILE P  76     -12.387 -64.037 112.109  0.00 97.00      PROA   
ATOM   1142 HG12 ILE P  76     -10.748 -63.685 111.497  0.00 97.00      PROA   
ATOM   1143  CD  ILE P  76     -11.197 -65.799 111.767  0.00 97.00      PROA   
ATOM   1144  HD1 ILE P  76     -10.385 -66.159 111.102  0.00 97.00      PROA   
ATOM   1145  HD2 ILE P  76     -12.064 -66.489 111.686  0.00 97.00      PROA   
ATOM   1146  HD3 ILE P  76     -10.836 -65.823 112.815  0.00 97.00      PROA   
ATOM   1147  C   ILE P  76     -14.658 -64.402 110.312  0.00 97.00      PROA   
ATOM   1148  O   ILE P  76     -14.680 -64.982 111.395  0.00 97.00      PROA   
ATOM   1149  N   GLN P  77     -15.699 -64.470 109.456  0.00 97.00      PROA   
ATOM   1150  HN  GLN P  77     -15.688 -63.909 108.631  0.00 97.00      PROA   
ATOM   1151  CA  GLN P  77     -16.955 -65.120 109.757  0.00 97.00      PROA   
ATOM   1152  HA  GLN P  77     -17.165 -65.005 110.804  0.00 97.00      PROA   
ATOM   1153  CB  GLN P  77     -18.107 -64.432 108.974  0.00 97.00      PROA   
ATOM   1154  HB1 GLN P  77     -19.066 -64.728 109.454  0.00 97.00      PROA   
ATOM   1155  HB2 GLN P  77     -18.132 -64.781 107.919  0.00 97.00      PROA   
ATOM   1156  CG  GLN P  77     -17.973 -62.884 108.961  0.00 97.00      PROA   
ATOM   1157  HG1 GLN P  77     -17.207 -62.570 108.221  0.00 97.00      PROA   
ATOM   1158  HG2 GLN P  77     -17.646 -62.516 109.952  0.00 97.00      PROA   
ATOM   1159  CD  GLN P  77     -19.289 -62.207 108.558  0.00 97.00      PROA   
ATOM   1160  OE1 GLN P  77     -19.885 -62.568 107.539  0.00 97.00      PROA   
ATOM   1161  NE2 GLN P  77     -19.745 -61.194 109.349  0.00 97.00      PROA   
ATOM   1162 HE21 GLN P  77     -19.219 -60.874 110.143  0.00 97.00      PROA   
ATOM   1163 HE22 GLN P  77     -20.604 -60.748 109.110  0.00 97.00      PROA   
ATOM   1164  C   GLN P  77     -16.851 -66.610 109.460  0.00 97.00      PROA   
ATOM   1165  O   GLN P  77     -16.766 -67.017 108.306  0.00 97.00      PROA   
ATOM   1166  N   LEU P  78     -16.844 -67.443 110.532  0.00 97.00      PROA   
ATOM   1167  HN  LEU P  78     -16.971 -67.058 111.446  0.00 97.00      PROA   
ATOM   1168  CA  LEU P  78     -16.578 -68.871 110.546  0.00 97.00      PROA   
ATOM   1169  HA  LEU P  78     -16.007 -69.136 109.669  0.00 97.00      PROA   
ATOM   1170  CB  LEU P  78     -15.789 -69.228 111.839  0.00 97.00      PROA   
ATOM   1171  HB1 LEU P  78     -16.431 -68.981 112.714  0.00 97.00      PROA   
ATOM   1172  HB2 LEU P  78     -14.897 -68.565 111.901  0.00 97.00      PROA   
ATOM   1173  CG  LEU P  78     -15.310 -70.693 111.992  0.00 97.00      PROA   
ATOM   1174  HG  LEU P  78     -16.126 -71.384 111.680  0.00 97.00      PROA   
ATOM   1175  CD1 LEU P  78     -14.077 -70.974 111.121  0.00 97.00      PROA   
ATOM   1176 HD11 LEU P  78     -13.227 -70.351 111.470  0.00 97.00      PROA   
ATOM   1177 HD12 LEU P  78     -14.281 -70.731 110.061  0.00 97.00      PROA   
ATOM   1178 HD13 LEU P  78     -13.786 -72.043 111.193  0.00 97.00      PROA   
ATOM   1179  CD2 LEU P  78     -14.992 -71.018 113.464  0.00 97.00      PROA   
ATOM   1180 HD21 LEU P  78     -15.894 -70.883 114.096  0.00 97.00      PROA   
ATOM   1181 HD22 LEU P  78     -14.190 -70.348 113.841  0.00 97.00      PROA   
ATOM   1182 HD23 LEU P  78     -14.649 -72.069 113.563  0.00 97.00      PROA   
ATOM   1183  C   LEU P  78     -17.876 -69.656 110.548  0.00 97.00      PROA   
ATOM   1184  O   LEU P  78     -18.801 -69.333 111.288  0.00 97.00      PROA   
ATOM   1185  N   GLU P  79     -17.972 -70.717 109.709  0.00 97.00      PROA   
ATOM   1186  HN  GLU P  79     -17.226 -70.945 109.086  0.00 97.00      PROA   
ATOM   1187  CA  GLU P  79     -19.179 -71.505 109.546  0.00 97.00      PROA   
ATOM   1188  HA  GLU P  79     -19.948 -71.162 110.225  0.00 97.00      PROA   
ATOM   1189  CB  GLU P  79     -19.699 -71.406 108.089  0.00 97.00      PROA   
ATOM   1190  HB1 GLU P  79     -20.583 -72.065 107.957  0.00 97.00      PROA   
ATOM   1191  HB2 GLU P  79     -18.887 -71.790 107.431  0.00 97.00      PROA   
ATOM   1192  CG  GLU P  79     -20.099 -69.973 107.654  0.00 97.00      PROA   
ATOM   1193  HG1 GLU P  79     -19.519 -69.216 108.221  0.00 97.00      PROA   
ATOM   1194  HG2 GLU P  79     -21.177 -69.798 107.854  0.00 97.00      PROA   
ATOM   1195  CD  GLU P  79     -19.794 -69.702 106.178  0.00 97.00      PROA   
ATOM   1196  OE1 GLU P  79     -18.640 -69.970 105.750  0.00 97.00      PROA   
ATOM   1197  OE2 GLU P  79     -20.682 -69.155 105.473  0.00 97.00      PROA   
ATOM   1198  C   GLU P  79     -18.933 -72.974 109.838  0.00 97.00      PROA   
ATOM   1199  O   GLU P  79     -18.010 -73.585 109.306  0.00 97.00      PROA   
ATOM   1200  N   VAL P  80     -19.832 -73.592 110.648  0.00  0.00      PROA   
ATOM   1201  HN  VAL P  80     -20.588 -73.081 111.051  0.00  0.00      PROA   
ATOM   1202  CA  VAL P  80     -19.801 -74.999 110.995  0.00  0.00      PROA   
ATOM   1203  HA  VAL P  80     -18.977 -75.458 110.482  0.00  0.00      PROA   
ATOM   1204  CB  VAL P  80     -19.628 -75.272 112.490  0.00  0.00      PROA   
ATOM   1205  HB  VAL P  80     -20.524 -74.939 113.059  0.00  0.00      PROA   
ATOM   1206  CG1 VAL P  80     -19.417 -76.785 112.725  0.00  0.00      PROA   
ATOM   1207 HG11 VAL P  80     -18.605 -77.160 112.068  0.00  0.00      PROA   
ATOM   1208 HG12 VAL P  80     -20.344 -77.358 112.517  0.00  0.00      PROA   
ATOM   1209 HG13 VAL P  80     -19.124 -76.984 113.775  0.00  0.00      PROA   
ATOM   1210  CG2 VAL P  80     -18.410 -74.470 113.004  0.00  0.00      PROA   
ATOM   1211 HG21 VAL P  80     -18.591 -73.377 112.950  0.00  0.00      PROA   
ATOM   1212 HG22 VAL P  80     -17.508 -74.712 112.406  0.00  0.00      PROA   
ATOM   1213 HG23 VAL P  80     -18.203 -74.727 114.064  0.00  0.00      PROA   
ATOM   1214  C   VAL P  80     -21.090 -75.592 110.459  0.00  0.00      PROA   
ATOM   1215  O   VAL P  80     -22.116 -74.913 110.421  0.00  0.00      PROA   
ATOM   1216  N   HSD P  81     -21.043 -76.865 109.981  0.00  0.00      PROA   
ATOM   1217  HN  HSD P  81     -20.212 -77.411 110.067  0.00  0.00      PROA   
ATOM   1218  CA  HSD P  81     -22.095 -77.486 109.202  0.00  0.00      PROA   
ATOM   1219  HA  HSD P  81     -23.032 -76.980 109.391  0.00  0.00      PROA   
ATOM   1220  CB  HSD P  81     -21.770 -77.468 107.689  0.00  0.00      PROA   
ATOM   1221  HB1 HSD P  81     -22.614 -77.882 107.096  0.00  0.00      PROA   
ATOM   1222  HB2 HSD P  81     -20.869 -78.091 107.495  0.00  0.00      PROA   
ATOM   1223  ND1 HSD P  81     -22.415 -75.107 106.974  0.00  0.00      PROA   
ATOM   1224  HD1 HSD P  81     -23.393 -75.185 107.173  0.00  0.00      PROA   
ATOM   1225  CG  HSD P  81     -21.466 -76.085 107.186  0.00  0.00      PROA   
ATOM   1226  CE1 HSD P  81     -21.764 -74.042 106.442  0.00  0.00      PROA   
ATOM   1227  HE1 HSD P  81     -22.270 -73.117 106.175  0.00  0.00      PROA   
ATOM   1228  NE2 HSD P  81     -20.474 -74.269 106.291  0.00  0.00      PROA   
ATOM   1229  CD2 HSD P  81     -20.288 -75.558 106.756  0.00  0.00      PROA   
ATOM   1230  HD2 HSD P  81     -19.302 -76.003 106.733  0.00  0.00      PROA   
ATOM   1231  C   HSD P  81     -22.237 -78.926 109.635  0.00  0.00      PROA   
ATOM   1232  O   HSD P  81     -21.482 -79.405 110.480  0.00  0.00      PROA   
ATOM   1233  N   ARG P  82     -23.238 -79.648 109.060  0.00  0.00      PROA   
ATOM   1234  HN  ARG P  82     -23.849 -79.245 108.383  0.00  0.00      PROA   
ATOM   1235  CA  ARG P  82     -23.482 -81.041 109.372  0.00  0.00      PROA   
ATOM   1236  HA  ARG P  82     -22.534 -81.538 109.531  0.00  0.00      PROA   
ATOM   1237  CB  ARG P  82     -24.423 -81.224 110.606  0.00  0.00      PROA   
ATOM   1238  HB1 ARG P  82     -24.099 -80.500 111.385  0.00  0.00      PROA   
ATOM   1239  HB2 ARG P  82     -24.267 -82.247 111.016  0.00  0.00      PROA   
ATOM   1240  CG  ARG P  82     -25.936 -81.045 110.346  0.00  0.00      PROA   
ATOM   1241  HG1 ARG P  82     -26.324 -81.905 109.757  0.00  0.00      PROA   
ATOM   1242  HG2 ARG P  82     -26.071 -80.123 109.734  0.00  0.00      PROA   
ATOM   1243  CD  ARG P  82     -26.826 -80.879 111.594  0.00  0.00      PROA   
ATOM   1244  HD1 ARG P  82     -27.874 -80.707 111.262  0.00  0.00      PROA   
ATOM   1245  HD2 ARG P  82     -26.512 -80.000 112.185  0.00  0.00      PROA   
ATOM   1246  NE  ARG P  82     -26.855 -82.104 112.462  0.00  0.00      PROA   
ATOM   1247  HE  ARG P  82     -27.609 -82.744 112.318  0.00  0.00      PROA   
ATOM   1248  CZ  ARG P  82     -26.125 -82.240 113.602  0.00  0.00      PROA   
ATOM   1249  NH1 ARG P  82     -25.049 -81.465 113.869  0.00  0.00      PROA   
ATOM   1250 HH11 ARG P  82     -24.536 -81.595 114.717  0.00  0.00      PROA   
ATOM   1251 HH12 ARG P  82     -24.768 -80.759 113.219  0.00  0.00      PROA   
ATOM   1252  NH2 ARG P  82     -26.487 -83.180 114.510  0.00  0.00      PROA   
ATOM   1253 HH21 ARG P  82     -25.957 -83.290 115.351  0.00  0.00      PROA   
ATOM   1254 HH22 ARG P  82     -27.279 -83.763 114.335  0.00  0.00      PROA   
ATOM   1255  C   ARG P  82     -24.171 -81.661 108.175  0.00  0.00      PROA   
ATOM   1256  O   ARG P  82     -24.405 -82.869 108.164  0.00  0.00      PROA   
ATOM   1257  N   GLY P  83     -24.498 -80.858 107.128  0.00  0.00      PROA   
ATOM   1258  HN  GLY P  83     -24.279 -79.885 107.142  0.00  0.00      PROA   
ATOM   1259  CA  GLY P  83     -25.218 -81.305 105.953  0.00  0.00      PROA   
ATOM   1260  HA1 GLY P  83     -24.973 -82.338 105.746  0.00  0.00      PROA   
ATOM   1261  HA2 GLY P  83     -24.940 -80.636 105.152  0.00  0.00      PROA   
ATOM   1262  C   GLY P  83     -26.702 -81.189 106.166  0.00  0.00      PROA   
ATOM   1263  O   GLY P  83     -27.167 -81.021 107.292  0.00  0.00      PROA   
ATOM   1264  N   TRP P  84     -27.478 -81.263 105.052  0.00  0.00      PROA   
ATOM   1265  HN  TRP P  84     -27.062 -81.435 104.162  0.00  0.00      PROA   
ATOM   1266  CA  TRP P  84     -28.907 -81.017 105.002  0.00  0.00      PROA   
ATOM   1267  HA  TRP P  84     -29.050 -80.016 105.386  0.00  0.00      PROA   
ATOM   1268  CB  TRP P  84     -29.487 -81.078 103.564  0.00  0.00      PROA   
ATOM   1269  HB1 TRP P  84     -30.599 -81.071 103.593  0.00  0.00      PROA   
ATOM   1270  HB2 TRP P  84     -29.172 -82.034 103.088  0.00  0.00      PROA   
ATOM   1271  CG  TRP P  84     -29.067 -79.928 102.706  0.00  0.00      PROA   
ATOM   1272  CD1 TRP P  84     -28.279 -79.946 101.585  0.00  0.00      PROA   
ATOM   1273  HD1 TRP P  84     -27.847 -80.832 101.144  0.00  0.00      PROA   
ATOM   1274  NE1 TRP P  84     -28.126 -78.672 101.109  0.00  0.00      PROA   
ATOM   1275  HE1 TRP P  84     -27.613 -78.426 100.316  0.00  0.00      PROA   
ATOM   1276  CE2 TRP P  84     -28.804 -77.797 101.909  0.00  0.00      PROA   
ATOM   1277  CD2 TRP P  84     -29.416 -78.552 102.934  0.00  0.00      PROA   
ATOM   1278  CE3 TRP P  84     -30.181 -77.902 103.902  0.00  0.00      PROA   
ATOM   1279  HE3 TRP P  84     -30.666 -78.448 104.698  0.00  0.00      PROA   
ATOM   1280  CZ3 TRP P  84     -30.314 -76.514 103.838  0.00  0.00      PROA   
ATOM   1281  HZ3 TRP P  84     -30.900 -76.001 104.588  0.00  0.00      PROA   
ATOM   1282  CZ2 TRP P  84     -28.940 -76.415 101.840  0.00  0.00      PROA   
ATOM   1283  HZ2 TRP P  84     -28.472 -75.834 101.060  0.00  0.00      PROA   
ATOM   1284  CH2 TRP P  84     -29.703 -75.783 102.823  0.00  0.00      PROA   
ATOM   1285  HH2 TRP P  84     -29.821 -74.709 102.795  0.00  0.00      PROA   
ATOM   1286  C   TRP P  84     -29.732 -81.919 105.877  0.00  0.00      PROA   
ATOM   1287  O   TRP P  84     -30.658 -81.444 106.531  0.00  0.00      PROA   
ATOM   1288  N   LEU P  85     -29.403 -83.229 105.923  0.00  0.00      PROA   
ATOM   1289  HN  LEU P  85     -28.662 -83.604 105.373  0.00  0.00      PROA   
ATOM   1290  CA  LEU P  85     -30.038 -84.147 106.834  0.00  0.00      PROA   
ATOM   1291  HA  LEU P  85     -30.615 -83.604 107.567  0.00  0.00      PROA   
ATOM   1292  CB  LEU P  85     -30.921 -85.244 106.179  0.00  0.00      PROA   
ATOM   1293  HB1 LEU P  85     -31.247 -85.978 106.951  0.00  0.00      PROA   
ATOM   1294  HB2 LEU P  85     -30.313 -85.791 105.424  0.00  0.00      PROA   
ATOM   1295  CG  LEU P  85     -32.208 -84.750 105.477  0.00  0.00      PROA   
ATOM   1296  HG  LEU P  85     -31.904 -84.071 104.648  0.00  0.00      PROA   
ATOM   1297  CD1 LEU P  85     -32.951 -85.949 104.861  0.00  0.00      PROA   
ATOM   1298 HD11 LEU P  85     -33.328 -86.623 105.658  0.00  0.00      PROA   
ATOM   1299 HD12 LEU P  85     -32.264 -86.531 104.212  0.00  0.00      PROA   
ATOM   1300 HD13 LEU P  85     -33.813 -85.601 104.255  0.00  0.00      PROA   
ATOM   1301  CD2 LEU P  85     -33.152 -83.964 106.408  0.00  0.00      PROA   
ATOM   1302 HD21 LEU P  85     -32.661 -83.045 106.780  0.00  0.00      PROA   
ATOM   1303 HD22 LEU P  85     -33.446 -84.589 107.278  0.00  0.00      PROA   
ATOM   1304 HD23 LEU P  85     -34.071 -83.668 105.859  0.00  0.00      PROA   
ATOM   1305  C   LEU P  85     -28.940 -84.848 107.560  0.00  0.00      PROA   
ATOM   1306  O   LEU P  85     -27.810 -84.954 107.083  0.00  0.00      PROA   
ATOM   1307  N   LEU P  86     -29.293 -85.361 108.754  0.00  0.00      PROA   
ATOM   1308  HN  LEU P  86     -30.204 -85.212 109.129  0.00  0.00      PROA   
ATOM   1309  CA  LEU P  86     -28.461 -86.242 109.509  0.00  0.00      PROA   
ATOM   1310  HA  LEU P  86     -27.904 -86.853 108.814  0.00  0.00      PROA   
ATOM   1311  CB  LEU P  86     -27.510 -85.530 110.509  0.00  0.00      PROA   
ATOM   1312  HB1 LEU P  86     -28.104 -84.999 111.283  0.00  0.00      PROA   
ATOM   1313  HB2 LEU P  86     -26.944 -84.758 109.941  0.00  0.00      PROA   
ATOM   1314  CG  LEU P  86     -26.465 -86.447 111.202  0.00  0.00      PROA   
ATOM   1315  HG  LEU P  86     -27.012 -87.196 111.819  0.00  0.00      PROA   
ATOM   1316  CD1 LEU P  86     -25.593 -87.227 110.199  0.00  0.00      PROA   
ATOM   1317 HD11 LEU P  86     -25.056 -86.526 109.526  0.00  0.00      PROA   
ATOM   1318 HD12 LEU P  86     -26.216 -87.909 109.583  0.00  0.00      PROA   
ATOM   1319 HD13 LEU P  86     -24.844 -87.843 110.740  0.00  0.00      PROA   
ATOM   1320  CD2 LEU P  86     -25.579 -85.650 112.175  0.00  0.00      PROA   
ATOM   1321 HD21 LEU P  86     -26.210 -85.218 112.976  0.00  0.00      PROA   
ATOM   1322 HD22 LEU P  86     -25.053 -84.829 111.644  0.00  0.00      PROA   
ATOM   1323 HD23 LEU P  86     -24.824 -86.315 112.646  0.00  0.00      PROA   
ATOM   1324  C   LEU P  86     -29.444 -87.113 110.229  0.00  0.00      PROA   
ATOM   1325  O   LEU P  86     -30.565 -86.713 110.533  0.00  0.00      PROA   
ATOM   1326  N   LEU P  87     -29.017 -88.356 110.488  0.00 97.00      PROA   
ATOM   1327  HN  LEU P  87     -28.067 -88.564 110.289  0.00 97.00      PROA   
ATOM   1328  CA  LEU P  87     -29.776 -89.392 111.139  0.00 97.00      PROA   
ATOM   1329  HA  LEU P  87     -30.817 -89.114 111.212  0.00 97.00      PROA   
ATOM   1330  CB  LEU P  87     -29.670 -90.735 110.378  0.00 97.00      PROA   
ATOM   1331  HB1 LEU P  87     -28.596 -91.003 110.262  0.00 97.00      PROA   
ATOM   1332  HB2 LEU P  87     -30.085 -90.597 109.354  0.00 97.00      PROA   
ATOM   1333  CG  LEU P  87     -30.403 -91.920 111.043  0.00 97.00      PROA   
ATOM   1334  HG  LEU P  87     -30.027 -92.033 112.085  0.00 97.00      PROA   
ATOM   1335  CD1 LEU P  87     -31.924 -91.708 111.113  0.00 97.00      PROA   
ATOM   1336 HD11 LEU P  87     -32.336 -91.550 110.094  0.00 97.00      PROA   
ATOM   1337 HD12 LEU P  87     -32.166 -90.825 111.737  0.00 97.00      PROA   
ATOM   1338 HD13 LEU P  87     -32.413 -92.598 111.560  0.00 97.00      PROA   
ATOM   1339  CD2 LEU P  87     -30.078 -93.229 110.315  0.00 97.00      PROA   
ATOM   1340 HD21 LEU P  87     -28.980 -93.387 110.265  0.00 97.00      PROA   
ATOM   1341 HD22 LEU P  87     -30.484 -93.206 109.282  0.00 97.00      PROA   
ATOM   1342 HD23 LEU P  87     -30.535 -94.076 110.866  0.00 97.00      PROA   
ATOM   1343  C   LEU P  87     -29.218 -89.538 112.533  0.00 97.00      PROA   
ATOM   1344  O   LEU P  87     -28.099 -90.000 112.739  0.00 97.00      PROA   
ATOM   1345  N   GLN P  88     -30.011 -89.140 113.544  0.00 97.00      PROA   
ATOM   1346  HN  GLN P  88     -30.926 -88.776 113.366  0.00 97.00      PROA   
ATOM   1347  CA  GLN P  88     -29.621 -89.173 114.930  0.00 97.00      PROA   
ATOM   1348  HA  GLN P  88     -28.554 -89.006 114.998  0.00 97.00      PROA   
ATOM   1349  CB  GLN P  88     -30.344 -88.065 115.737  0.00 97.00      PROA   
ATOM   1350  HB1 GLN P  88     -29.963 -88.093 116.779  0.00 97.00      PROA   
ATOM   1351  HB2 GLN P  88     -31.435 -88.279 115.754  0.00 97.00      PROA   
ATOM   1352  CG  GLN P  88     -30.119 -86.645 115.169  0.00 97.00      PROA   
ATOM   1353  HG1 GLN P  88     -30.490 -86.581 114.125  0.00 97.00      PROA   
ATOM   1354  HG2 GLN P  88     -29.033 -86.417 115.163  0.00 97.00      PROA   
ATOM   1355  CD  GLN P  88     -30.891 -85.594 115.983  0.00 97.00      PROA   
ATOM   1356  OE1 GLN P  88     -32.123 -85.622 116.054  0.00 97.00      PROA   
ATOM   1357  NE2 GLN P  88     -30.149 -84.611 116.567  0.00 97.00      PROA   
ATOM   1358 HE21 GLN P  88     -30.623 -83.812 116.931  0.00 97.00      PROA   
ATOM   1359 HE22 GLN P  88     -29.155 -84.614 116.474  0.00 97.00      PROA   
ATOM   1360  C   GLN P  88     -29.942 -90.541 115.505  0.00 97.00      PROA   
ATOM   1361  O   GLN P  88     -31.082 -90.991 115.474  0.00 97.00      PROA   
ATOM   1362  N   VAL P  89     -28.916 -91.257 116.018  0.00 97.00      PROA   
ATOM   1363  HN  VAL P  89     -27.994 -90.883 116.010  0.00 97.00      PROA   
ATOM   1364  CA  VAL P  89     -29.036 -92.641 116.442  0.00 97.00      PROA   
ATOM   1365  HA  VAL P  89     -30.062 -92.970 116.346  0.00 97.00      PROA   
ATOM   1366  CB  VAL P  89     -28.158 -93.551 115.584  0.00 97.00      PROA   
ATOM   1367  HB  VAL P  89     -27.099 -93.203 115.629  0.00 97.00      PROA   
ATOM   1368  CG1 VAL P  89     -28.213 -95.016 116.054  0.00 97.00      PROA   
ATOM   1369 HG11 VAL P  89     -29.262 -95.374 116.102  0.00 97.00      PROA   
ATOM   1370 HG12 VAL P  89     -27.734 -95.149 117.044  0.00 97.00      PROA   
ATOM   1371 HG13 VAL P  89     -27.662 -95.644 115.326  0.00 97.00      PROA   
ATOM   1372  CG2 VAL P  89     -28.629 -93.460 114.117  0.00 97.00      PROA   
ATOM   1373 HG21 VAL P  89     -28.408 -92.461 113.689  0.00 97.00      PROA   
ATOM   1374 HG22 VAL P  89     -29.721 -93.643 114.047  0.00 97.00      PROA   
ATOM   1375 HG23 VAL P  89     -28.107 -94.220 113.499  0.00 97.00      PROA   
ATOM   1376  C   VAL P  89     -28.657 -92.760 117.906  0.00 97.00      PROA   
ATOM   1377  O   VAL P  89     -27.685 -92.152 118.353  0.00 97.00      PROA   
ATOM   1378  N   SER P  90     -29.436 -93.558 118.689  0.00 97.00      PROA   
ATOM   1379  HN  SER P  90     -30.262 -93.957 118.296  0.00 97.00      PROA   
ATOM   1380  CA  SER P  90     -29.244 -93.776 120.122  0.00 97.00      PROA   
ATOM   1381  HA  SER P  90     -29.373 -92.819 120.610  0.00 97.00      PROA   
ATOM   1382  CB  SER P  90     -30.279 -94.766 120.720  0.00 97.00      PROA   
ATOM   1383  HB1 SER P  90     -30.096 -94.903 121.809  0.00 97.00      PROA   
ATOM   1384  HB2 SER P  90     -30.207 -95.760 120.234  0.00 97.00      PROA   
ATOM   1385  OG  SER P  90     -31.604 -94.267 120.601  0.00 97.00      PROA   
ATOM   1386  HG1 SER P  90     -31.764 -94.066 119.672  0.00 97.00      PROA   
ATOM   1387  C   SER P  90     -27.878 -94.310 120.530  0.00 97.00      PROA   
ATOM   1388  O   SER P  90     -27.285 -93.807 121.483  0.00 97.00      PROA   
ATOM   1389  N   SER P  91     -27.335 -95.327 119.820  0.00 97.00      PROA   
ATOM   1390  HN  SER P  91     -27.821 -95.740 119.056  0.00 97.00      PROA   
ATOM   1391  CA  SER P  91     -25.992 -95.815 120.081  0.00 97.00      PROA   
ATOM   1392  HA  SER P  91     -25.351 -94.943 120.076  0.00 97.00      PROA   
ATOM   1393  CB  SER P  91     -25.801 -96.543 121.441  0.00 97.00      PROA   
ATOM   1394  HB1 SER P  91     -25.053 -97.361 121.400  0.00 97.00      PROA   
ATOM   1395  HB2 SER P  91     -26.764 -96.987 121.773  0.00 97.00      PROA   
ATOM   1396  OG  SER P  91     -25.344 -95.614 122.418  0.00 97.00      PROA   
ATOM   1397  HG1 SER P  91     -26.019 -94.928 122.469  0.00 97.00      PROA   
ATOM   1398  C   SER P  91     -25.485 -96.652 118.936  0.00 97.00      PROA   
ATOM   1399  O   SER P  91     -26.243 -97.092 118.077  0.00 97.00      PROA   
ATOM   1400  N   ARG P  92     -24.146 -96.858 118.885  0.00 97.00      PROA   
ATOM   1401  HN  ARG P  92     -23.554 -96.488 119.598  0.00 97.00      PROA   
ATOM   1402  CA  ARG P  92     -23.475 -97.523 117.781  0.00 97.00      PROA   
ATOM   1403  HA  ARG P  92     -23.971 -97.251 116.857  0.00 97.00      PROA   
ATOM   1404  CB  ARG P  92     -21.984 -97.085 117.713  0.00 97.00      PROA   
ATOM   1405  HB1 ARG P  92     -21.587 -97.368 116.714  0.00 97.00      PROA   
ATOM   1406  HB2 ARG P  92     -21.390 -97.629 118.482  0.00 97.00      PROA   
ATOM   1407  CG  ARG P  92     -21.755 -95.574 117.954  0.00 97.00      PROA   
ATOM   1408  HG1 ARG P  92     -21.965 -95.344 119.022  0.00 97.00      PROA   
ATOM   1409  HG2 ARG P  92     -22.476 -94.982 117.347  0.00 97.00      PROA   
ATOM   1410  CD  ARG P  92     -20.317 -95.099 117.675  0.00 97.00      PROA   
ATOM   1411  HD1 ARG P  92     -19.575 -95.854 118.006  0.00 97.00      PROA   
ATOM   1412  HD2 ARG P  92     -20.102 -94.144 118.206  0.00 97.00      PROA   
ATOM   1413  NE  ARG P  92     -20.167 -94.903 116.198  0.00 97.00      PROA   
ATOM   1414  HE  ARG P  92     -19.976 -95.683 115.610  0.00 97.00      PROA   
ATOM   1415  CZ  ARG P  92     -20.579 -93.787 115.570  0.00 97.00      PROA   
ATOM   1416  NH1 ARG P  92     -20.901 -92.645 116.197  0.00 97.00      PROA   
ATOM   1417 HH11 ARG P  92     -20.438 -92.428 117.052  0.00 97.00      PROA   
ATOM   1418 HH12 ARG P  92     -21.168 -91.900 115.589  0.00 97.00      PROA   
ATOM   1419  NH2 ARG P  92     -20.603 -93.739 114.225  0.00 97.00      PROA   
ATOM   1420 HH21 ARG P  92     -20.148 -94.454 113.707  0.00 97.00      PROA   
ATOM   1421 HH22 ARG P  92     -20.666 -92.826 113.826  0.00 97.00      PROA   
ATOM   1422  C   ARG P  92     -23.540 -99.040 117.934  0.00 97.00      PROA   
ATOM   1423  O   ARG P  92     -23.377 -99.786 116.969  0.00 97.00      PROA   
ATOM   1424  N   VAL P  93     -23.811 -99.528 119.164  0.00 97.00      PROA   
ATOM   1425  HN  VAL P  93     -23.987 -98.913 119.925  0.00 97.00      PROA   
ATOM   1426  CA  VAL P  93     -23.916-100.931 119.488  0.00 97.00      PROA   
ATOM   1427  HA  VAL P  93     -24.269-101.462 118.617  0.00 97.00      PROA   
ATOM   1428  CB  VAL P  93     -22.633-101.590 120.022  0.00 97.00      PROA   
ATOM   1429  HB  VAL P  93     -22.872-102.627 120.359  0.00 97.00      PROA   
ATOM   1430  CG1 VAL P  93     -21.585-101.703 118.894  0.00 97.00      PROA   
ATOM   1431 HG11 VAL P  93     -21.259-100.694 118.566  0.00 97.00      PROA   
ATOM   1432 HG12 VAL P  93     -22.002-102.236 118.017  0.00 97.00      PROA   
ATOM   1433 HG13 VAL P  93     -20.689-102.252 119.255  0.00 97.00      PROA   
ATOM   1434  CG2 VAL P  93     -22.047-100.819 121.227  0.00 97.00      PROA   
ATOM   1435 HG21 VAL P  93     -22.758-100.793 122.077  0.00 97.00      PROA   
ATOM   1436 HG22 VAL P  93     -21.792 -99.776 120.943  0.00 97.00      PROA   
ATOM   1437 HG23 VAL P  93     -21.117-101.316 121.577  0.00 97.00      PROA   
ATOM   1438  C   VAL P  93     -25.001-101.018 120.528  0.00 97.00      PROA   
ATOM   1439  O   VAL P  93     -25.144-100.125 121.360  0.00 97.00      PROA   
ATOM   1440  N   LEU P  94     -25.808-102.103 120.465  0.00 97.00      PROA   
ATOM   1441  HN  LEU P  94     -25.698-102.781 119.745  0.00 97.00      PROA   
ATOM   1442  CA  LEU P  94     -26.846-102.423 121.415  0.00 97.00      PROA   
ATOM   1443  HA  LEU P  94     -26.563-102.067 122.398  0.00 97.00      PROA   
ATOM   1444  CB  LEU P  94     -28.268-101.904 121.050  0.00 97.00      PROA   
ATOM   1445  HB1 LEU P  94     -28.945-102.202 121.884  0.00 97.00      PROA   
ATOM   1446  HB2 LEU P  94     -28.642-102.391 120.124  0.00 97.00      PROA   
ATOM   1447  CG  LEU P  94     -28.425-100.370 120.891  0.00 97.00      PROA   
ATOM   1448  HG  LEU P  94     -27.703 -99.877 121.583  0.00 97.00      PROA   
ATOM   1449  CD1 LEU P  94     -28.158 -99.872 119.457  0.00 97.00      PROA   
ATOM   1450 HD11 LEU P  94     -28.914-100.295 118.761  0.00 97.00      PROA   
ATOM   1451 HD12 LEU P  94     -27.151-100.163 119.102  0.00 97.00      PROA   
ATOM   1452 HD13 LEU P  94     -28.227 -98.764 119.424  0.00 97.00      PROA   
ATOM   1453  CD2 LEU P  94     -29.834 -99.938 121.341  0.00 97.00      PROA   
ATOM   1454 HD21 LEU P  94     -29.986-100.193 122.410  0.00 97.00      PROA   
ATOM   1455 HD22 LEU P  94     -30.606-100.469 120.746  0.00 97.00      PROA   
ATOM   1456 HD23 LEU P  94     -29.970 -98.844 121.217  0.00 97.00      PROA   
ATOM   1457  C   LEU P  94     -26.893-103.935 121.442  0.00 97.00      PROA   
ATOM   1458  O   LEU P  94     -26.329-104.601 120.577  0.00 97.00      PROA   
ATOM   1459  N   THR P  95     -27.569-104.513 122.458  0.00 97.00      PROA   
ATOM   1460  HN  THR P  95     -27.908-103.954 123.215  0.00 97.00      PROA   
ATOM   1461  CA  THR P  95     -27.867-105.930 122.590  0.00 97.00      PROA   
ATOM   1462  HA  THR P  95     -27.214-106.487 121.936  0.00 97.00      PROA   
ATOM   1463  CB  THR P  95     -27.718-106.464 124.021  0.00 97.00      PROA   
ATOM   1464  HB  THR P  95     -28.664-106.363 124.603  0.00 97.00      PROA   
ATOM   1465  OG1 THR P  95     -26.732-105.740 124.740  0.00 97.00      PROA   
ATOM   1466  HG1 THR P  95     -27.143-104.885 124.912  0.00 97.00      PROA   
ATOM   1467  CG2 THR P  95     -27.268-107.931 124.003  0.00 97.00      PROA   
ATOM   1468 HG21 THR P  95     -26.277-108.017 123.511  0.00 97.00      PROA   
ATOM   1469 HG22 THR P  95     -27.994-108.568 123.464  0.00 97.00      PROA   
ATOM   1470 HG23 THR P  95     -27.173-108.304 125.045  0.00 97.00      PROA   
ATOM   1471  C   THR P  95     -29.306-106.109 122.139  0.00 97.00      PROA   
ATOM   1472  O   THR P  95     -30.070-105.154 122.047  0.00 97.00      PROA   
ATOM   1473  N   GLU P  96     -29.727-107.353 121.828  0.00 97.00      PROA   
ATOM   1474  HN  GLU P  96     -29.075-108.110 121.792  0.00 97.00      PROA   
ATOM   1475  CA  GLU P  96     -31.106-107.692 121.539  0.00 97.00      PROA   
ATOM   1476  HA  GLU P  96     -31.408-107.049 120.726  0.00 97.00      PROA   
ATOM   1477  CB  GLU P  96     -31.260-109.171 121.085  0.00 97.00      PROA   
ATOM   1478  HB1 GLU P  96     -30.546-109.357 120.250  0.00 97.00      PROA   
ATOM   1479  HB2 GLU P  96     -32.286-109.313 120.682  0.00 97.00      PROA   
ATOM   1480  CG  GLU P  96     -30.997-110.189 122.217  0.00 97.00      PROA   
ATOM   1481  HG1 GLU P  96     -31.599-109.935 123.112  0.00 97.00      PROA   
ATOM   1482  HG2 GLU P  96     -29.927-110.142 122.506  0.00 97.00      PROA   
ATOM   1483  CD  GLU P  96     -31.342-111.637 121.864  0.00 97.00      PROA   
ATOM   1484  OE1 GLU P  96     -32.182-111.878 120.960  0.00 97.00      PROA   
ATOM   1485  OE2 GLU P  96     -30.767-112.537 122.533  0.00 97.00      PROA   
ATOM   1486  C   GLU P  96     -32.026-107.406 122.725  0.00 97.00      PROA   
ATOM   1487  O   GLU P  96     -31.635-107.492 123.887  0.00 97.00      PROA   
ATOM   1488  N   GLY P  97     -33.290-107.020 122.446  0.00 97.00      PROA   
ATOM   1489  HN  GLY P  97     -33.577-106.940 121.491  0.00 97.00      PROA   
ATOM   1490  CA  GLY P  97     -34.281-106.714 123.463  0.00 97.00      PROA   
ATOM   1491  HA1 GLY P  97     -34.077-107.291 124.354  0.00 97.00      PROA   
ATOM   1492  HA2 GLY P  97     -35.249-106.943 123.046  0.00 97.00      PROA   
ATOM   1493  C   GLY P  97     -34.293-105.262 123.853  0.00 97.00      PROA   
ATOM   1494  O   GLY P  97     -35.326-104.750 124.277  0.00 97.00      PROA   
ATOM   1495  N   GLU P  98     -33.142-104.563 123.730  0.00 97.00      PROA   
ATOM   1496  HN  GLU P  98     -32.302-105.029 123.461  0.00 97.00      PROA   
ATOM   1497  CA  GLU P  98     -32.994-103.149 124.007  0.00 97.00      PROA   
ATOM   1498  HA  GLU P  98     -33.278-103.021 125.038  0.00 97.00      PROA   
ATOM   1499  CB  GLU P  98     -31.512-102.703 123.899  0.00 97.00      PROA   
ATOM   1500  HB1 GLU P  98     -31.457-101.595 123.990  0.00 97.00      PROA   
ATOM   1501  HB2 GLU P  98     -31.117-102.979 122.898  0.00 97.00      PROA   
ATOM   1502  CG  GLU P  98     -30.617-103.309 125.003  0.00 97.00      PROA   
ATOM   1503  HG1 GLU P  98     -30.582-104.417 124.914  0.00 97.00      PROA   
ATOM   1504  HG2 GLU P  98     -31.023-103.049 126.003  0.00 97.00      PROA   
ATOM   1505  CD  GLU P  98     -29.196-102.755 124.930  0.00 97.00      PROA   
ATOM   1506  OE1 GLU P  98     -28.251-103.574 124.947  0.00 97.00      PROA   
ATOM   1507  OE2 GLU P  98     -29.026-101.510 124.882  0.00 97.00      PROA   
ATOM   1508  C   GLU P  98     -33.851-102.244 123.119  0.00 97.00      PROA   
ATOM   1509  O   GLU P  98     -33.939-102.487 121.920  0.00 97.00      PROA   
ATOM   1510  N   PRO P  99     -34.491-101.188 123.613  0.00 97.00      PROA   
ATOM   1511  CD  PRO P  99     -34.850-101.032 125.023  0.00 97.00      PROA   
ATOM   1512  HD1 PRO P  99     -33.971-100.615 125.560  0.00 97.00      PROA   
ATOM   1513  HD2 PRO P  99     -35.162-101.998 125.479  0.00 97.00      PROA   
ATOM   1514  CA  PRO P  99     -35.020-100.099 122.798  0.00 97.00      PROA   
ATOM   1515  HA  PRO P  99     -35.770-100.529 122.153  0.00 97.00      PROA   
ATOM   1516  CB  PRO P  99     -35.631 -99.129 123.823  0.00 97.00      PROA   
ATOM   1517  HB1 PRO P  99     -36.506 -98.586 123.412  0.00 97.00      PROA   
ATOM   1518  HB2 PRO P  99     -34.873 -98.396 124.178  0.00 97.00      PROA   
ATOM   1519  CG  PRO P  99     -36.007-100.035 125.001  0.00 97.00      PROA   
ATOM   1520  HG1 PRO P  99     -36.116 -99.486 125.956  0.00 97.00      PROA   
ATOM   1521  HG2 PRO P  99     -36.951-100.577 124.768  0.00 97.00      PROA   
ATOM   1522  C   PRO P  99     -33.989 -99.401 121.919  0.00 97.00      PROA   
ATOM   1523  O   PRO P  99     -32.915 -99.064 122.411  0.00 97.00      PROA   
ATOM   1524  N   LEU P 100     -34.302 -99.140 120.631  0.00 97.00      PROA   
ATOM   1525  HN  LEU P 100     -35.168 -99.463 120.252  0.00 97.00      PROA   
ATOM   1526  CA  LEU P 100     -33.436 -98.359 119.766  0.00 97.00      PROA   
ATOM   1527  HA  LEU P 100     -32.657 -97.891 120.352  0.00 97.00      PROA   
ATOM   1528  CB  LEU P 100     -32.755 -99.246 118.689  0.00 97.00      PROA   
ATOM   1529  HB1 LEU P 100     -33.524 -99.896 118.222  0.00 97.00      PROA   
ATOM   1530  HB2 LEU P 100     -32.046 -99.920 119.217  0.00 97.00      PROA   
ATOM   1531  CG  LEU P 100     -31.986 -98.526 117.552  0.00 97.00      PROA   
ATOM   1532  HG  LEU P 100     -32.717 -97.944 116.944  0.00 97.00      PROA   
ATOM   1533  CD1 LEU P 100     -30.923 -97.544 118.073  0.00 97.00      PROA   
ATOM   1534 HD11 LEU P 100     -30.238 -98.063 118.774  0.00 97.00      PROA   
ATOM   1535 HD12 LEU P 100     -31.399 -96.695 118.602  0.00 97.00      PROA   
ATOM   1536 HD13 LEU P 100     -30.326 -97.141 117.229  0.00 97.00      PROA   
ATOM   1537  CD2 LEU P 100     -31.330 -99.557 116.614  0.00 97.00      PROA   
ATOM   1538 HD21 LEU P 100     -32.086-100.272 116.230  0.00 97.00      PROA   
ATOM   1539 HD22 LEU P 100     -30.550-100.127 117.162  0.00 97.00      PROA   
ATOM   1540 HD23 LEU P 100     -30.852 -99.046 115.752  0.00 97.00      PROA   
ATOM   1541  C   LEU P 100     -34.233 -97.241 119.139  0.00 97.00      PROA   
ATOM   1542  O   LEU P 100     -35.123 -97.477 118.332  0.00 97.00      PROA   
ATOM   1543  N   ALA P 101     -33.913 -95.971 119.481  0.00 97.00      PROA   
ATOM   1544  HN  ALA P 101     -33.212 -95.778 120.165  0.00 97.00      PROA   
ATOM   1545  CA  ALA P 101     -34.589 -94.811 118.940  0.00 97.00      PROA   
ATOM   1546  HA  ALA P 101     -35.512 -95.117 118.469  0.00 97.00      PROA   
ATOM   1547  CB  ALA P 101     -34.966 -93.814 120.052  0.00 97.00      PROA   
ATOM   1548  HB1 ALA P 101     -34.066 -93.435 120.578  0.00 97.00      PROA   
ATOM   1549  HB2 ALA P 101     -35.609 -94.325 120.803  0.00 97.00      PROA   
ATOM   1550  HB3 ALA P 101     -35.534 -92.954 119.643  0.00 97.00      PROA   
ATOM   1551  C   ALA P 101     -33.741 -94.135 117.874  0.00 97.00      PROA   
ATOM   1552  O   ALA P 101     -32.541 -93.921 118.027  0.00 97.00      PROA   
ATOM   1553  N   LEU P 102     -34.382 -93.811 116.730  0.00 97.00      PROA   
ATOM   1554  HN  LEU P 102     -35.334 -94.083 116.604  0.00 97.00      PROA   
ATOM   1555  CA  LEU P 102     -33.781 -93.186 115.573  0.00 97.00      PROA   
ATOM   1556  HA  LEU P 102     -32.750 -92.934 115.780  0.00 97.00      PROA   
ATOM   1557  CB  LEU P 102     -33.884 -94.098 114.320  0.00 97.00      PROA   
ATOM   1558  HB1 LEU P 102     -33.320 -93.642 113.478  0.00 97.00      PROA   
ATOM   1559  HB2 LEU P 102     -34.953 -94.172 114.017  0.00 97.00      PROA   
ATOM   1560  CG  LEU P 102     -33.392 -95.553 114.509  0.00 97.00      PROA   
ATOM   1561  HG  LEU P 102     -33.938 -96.013 115.367  0.00 97.00      PROA   
ATOM   1562  CD1 LEU P 102     -33.727 -96.393 113.266  0.00 97.00      PROA   
ATOM   1563 HD11 LEU P 102     -33.177 -95.999 112.385  0.00 97.00      PROA   
ATOM   1564 HD12 LEU P 102     -34.816 -96.360 113.051  0.00 97.00      PROA   
ATOM   1565 HD13 LEU P 102     -33.428 -97.449 113.433  0.00 97.00      PROA   
ATOM   1566  CD2 LEU P 102     -31.885 -95.622 114.801  0.00 97.00      PROA   
ATOM   1567 HD21 LEU P 102     -31.635 -95.037 115.709  0.00 97.00      PROA   
ATOM   1568 HD22 LEU P 102     -31.316 -95.212 113.941  0.00 97.00      PROA   
ATOM   1569 HD23 LEU P 102     -31.571 -96.676 114.959  0.00 97.00      PROA   
ATOM   1570  C   LEU P 102     -34.544 -91.916 115.261  0.00 97.00      PROA   
ATOM   1571  O   LEU P 102     -35.770 -91.903 115.289  0.00 97.00      PROA   
ATOM   1572  N   ARG P 103     -33.847 -90.802 114.938  0.00 97.00      PROA   
ATOM   1573  HN  ARG P 103     -32.852 -90.772 115.027  0.00 97.00      PROA   
ATOM   1574  CA  ARG P 103     -34.513 -89.627 114.415  0.00 97.00      PROA   
ATOM   1575  HA  ARG P 103     -35.503 -89.898 114.084  0.00 97.00      PROA   
ATOM   1576  CB  ARG P 103     -34.689 -88.502 115.470  0.00 97.00      PROA   
ATOM   1577  HB1 ARG P 103     -33.694 -88.172 115.840  0.00 97.00      PROA   
ATOM   1578  HB2 ARG P 103     -35.250 -88.916 116.337  0.00 97.00      PROA   
ATOM   1579  CG  ARG P 103     -35.447 -87.296 114.897  0.00 97.00      PROA   
ATOM   1580  HG1 ARG P 103     -36.452 -87.638 114.556  0.00 97.00      PROA   
ATOM   1581  HG2 ARG P 103     -34.885 -86.923 114.013  0.00 97.00      PROA   
ATOM   1582  CD  ARG P 103     -35.597 -86.086 115.811  0.00 97.00      PROA   
ATOM   1583  HD1 ARG P 103     -34.596 -85.695 116.094  0.00 97.00      PROA   
ATOM   1584  HD2 ARG P 103     -36.189 -86.307 116.723  0.00 97.00      PROA   
ATOM   1585  NE  ARG P 103     -36.345 -85.100 114.969  0.00 97.00      PROA   
ATOM   1586  HE  ARG P 103     -36.961 -85.434 114.258  0.00 97.00      PROA   
ATOM   1587  CZ  ARG P 103     -36.054 -83.797 114.881  0.00 97.00      PROA   
ATOM   1588  NH1 ARG P 103     -35.111 -83.174 115.593  0.00 97.00      PROA   
ATOM   1589 HH11 ARG P 103     -34.427 -83.689 116.094  0.00 97.00      PROA   
ATOM   1590 HH12 ARG P 103     -35.003 -82.201 115.372  0.00 97.00      PROA   
ATOM   1591  NH2 ARG P 103     -36.705 -83.042 113.982  0.00 97.00      PROA   
ATOM   1592 HH21 ARG P 103     -37.378 -83.466 113.378  0.00 97.00      PROA   
ATOM   1593 HH22 ARG P 103     -36.351 -82.119 113.841  0.00 97.00      PROA   
ATOM   1594  C   ARG P 103     -33.811 -89.064 113.195  0.00 97.00      PROA   
ATOM   1595  O   ARG P 103     -32.696 -88.566 113.265  0.00 97.00      PROA   
ATOM   1596  N   CYS P 104     -34.497 -89.052 112.031  0.00 97.00      PROA   
ATOM   1597  HN  CYS P 104     -35.361 -89.550 111.959  0.00 97.00      PROA   
ATOM   1598  CA  CYS P 104     -34.143 -88.230 110.887  0.00 97.00      PROA   
ATOM   1599  HA  CYS P 104     -33.089 -88.379 110.691  0.00 97.00      PROA   
ATOM   1600  CB  CYS P 104     -34.968 -88.641 109.642  0.00 97.00      PROA   
ATOM   1601  HB1 CYS P 104     -36.012 -88.271 109.733  0.00 97.00      PROA   
ATOM   1602  HB2 CYS P 104     -35.029 -89.753 109.634  0.00 97.00      PROA   
ATOM   1603  SG  CYS P 104     -34.230 -88.107 108.070  0.00 97.00      PROA   
ATOM   1604  C   CYS P 104     -34.376 -86.757 111.200  0.00 97.00      PROA   
ATOM   1605  O   CYS P 104     -35.425 -86.391 111.717  0.00 97.00      PROA   
ATOM   1606  N   HSD P 105     -33.390 -85.877 110.925  0.00 97.00      PROA   
ATOM   1607  HN  HSD P 105     -32.538 -86.177 110.501  0.00 97.00      PROA   
ATOM   1608  CA  HSD P 105     -33.370 -84.534 111.472  0.00 97.00      PROA   
ATOM   1609  HA  HSD P 105     -34.381 -84.168 111.605  0.00 97.00      PROA   
ATOM   1610  CB  HSD P 105     -32.671 -84.573 112.855  0.00 97.00      PROA   
ATOM   1611  HB1 HSD P 105     -31.915 -85.388 112.797  0.00 97.00      PROA   
ATOM   1612  HB2 HSD P 105     -33.410 -84.880 113.626  0.00 97.00      PROA   
ATOM   1613  ND1 HSD P 105     -32.484 -82.211 113.818  0.00 97.00      PROA   
ATOM   1614  HD1 HSD P 105     -33.398 -81.862 113.591  0.00 97.00      PROA   
ATOM   1615  CG  HSD P 105     -31.915 -83.374 113.348  0.00 97.00      PROA   
ATOM   1616  CE1 HSD P 105     -31.507 -81.528 114.463  0.00 97.00      PROA   
ATOM   1617  HE1 HSD P 105     -31.679 -80.565 114.944  0.00 97.00      PROA   
ATOM   1618  NE2 HSD P 105     -30.353 -82.163 114.431  0.00 97.00      PROA   
ATOM   1619  CD2 HSD P 105     -30.610 -83.322 113.724  0.00 97.00      PROA   
ATOM   1620  HD2 HSD P 105     -29.829 -84.058 113.580  0.00 97.00      PROA   
ATOM   1621  C   HSD P 105     -32.711 -83.602 110.486  0.00 97.00      PROA   
ATOM   1622  O   HSD P 105     -31.863 -84.014 109.702  0.00 97.00      PROA   
ATOM   1623  N   ALA P 106     -33.133 -82.316 110.461  0.00 97.00      PROA   
ATOM   1624  HN  ALA P 106     -33.743 -81.946 111.164  0.00 97.00      PROA   
ATOM   1625  CA  ALA P 106     -32.872 -81.416 109.362  0.00 97.00      PROA   
ATOM   1626  HA  ALA P 106     -32.308 -81.921 108.594  0.00 97.00      PROA   
ATOM   1627  CB  ALA P 106     -34.209 -80.922 108.774  0.00 97.00      PROA   
ATOM   1628  HB1 ALA P 106     -34.839 -80.485 109.578  0.00 97.00      PROA   
ATOM   1629  HB2 ALA P 106     -34.770 -81.783 108.348  0.00 97.00      PROA   
ATOM   1630  HB3 ALA P 106     -34.059 -80.171 107.973  0.00 97.00      PROA   
ATOM   1631  C   ALA P 106     -32.038 -80.251 109.826  0.00 97.00      PROA   
ATOM   1632  O   ALA P 106     -32.075 -79.868 110.991  0.00 97.00      PROA   
ATOM   1633  N   TRP P 107     -31.207 -79.678 108.920  0.00 97.00      PROA   
ATOM   1634  HN  TRP P 107     -31.113 -80.064 108.002  0.00 97.00      PROA   
ATOM   1635  CA  TRP P 107     -30.336 -78.566 109.255  0.00 97.00      PROA   
ATOM   1636  HA  TRP P 107     -29.781 -78.915 110.114  0.00 97.00      PROA   
ATOM   1637  CB  TRP P 107     -29.238 -78.279 108.184  0.00 97.00      PROA   
ATOM   1638  HB1 TRP P 107     -29.738 -78.194 107.194  0.00 97.00      PROA   
ATOM   1639  HB2 TRP P 107     -28.569 -79.163 108.145  0.00 97.00      PROA   
ATOM   1640  CG  TRP P 107     -28.405 -77.054 108.425  0.00 97.00      PROA   
ATOM   1641  CD1 TRP P 107     -28.287 -75.976 107.589  0.00 97.00      PROA   
ATOM   1642  HD1 TRP P 107     -28.608 -75.970 106.557  0.00 97.00      PROA   
ATOM   1643  NE1 TRP P 107     -27.732 -74.923 108.273  0.00 97.00      PROA   
ATOM   1644  HE1 TRP P 107     -27.426 -74.078 107.893  0.00 97.00      PROA   
ATOM   1645  CE2 TRP P 107     -27.485 -75.292 109.562  0.00 97.00      PROA   
ATOM   1646  CD2 TRP P 107     -27.849 -76.651 109.690  0.00 97.00      PROA   
ATOM   1647  CE3 TRP P 107     -27.662 -77.296 110.914  0.00 97.00      PROA   
ATOM   1648  HE3 TRP P 107     -27.888 -78.343 111.040  0.00 97.00      PROA   
ATOM   1649  CZ3 TRP P 107     -27.217 -76.547 112.004  0.00 97.00      PROA   
ATOM   1650  HZ3 TRP P 107     -27.115 -77.013 112.972  0.00 97.00      PROA   
ATOM   1651  CZ2 TRP P 107     -27.036 -74.550 110.647  0.00 97.00      PROA   
ATOM   1652  HZ2 TRP P 107     -26.811 -73.498 110.562  0.00 97.00      PROA   
ATOM   1653  CH2 TRP P 107     -26.925 -75.195 111.879  0.00 97.00      PROA   
ATOM   1654  HH2 TRP P 107     -26.607 -74.642 112.752  0.00 97.00      PROA   
ATOM   1655  C   TRP P 107     -31.074 -77.317 109.740  0.00 97.00      PROA   
ATOM   1656  O   TRP P 107     -31.756 -76.612 108.995  0.00 97.00      PROA   
ATOM   1657  N   LYS P 108     -30.927 -77.066 111.065  0.00 97.00      PROA   
ATOM   1658  HN  LYS P 108     -30.309 -77.652 111.582  0.00 97.00      PROA   
ATOM   1659  CA  LYS P 108     -31.583 -76.048 111.856  0.00 97.00      PROA   
ATOM   1660  HA  LYS P 108     -31.259 -76.239 112.866  0.00 97.00      PROA   
ATOM   1661  CB  LYS P 108     -31.113 -74.628 111.427  0.00 97.00      PROA   
ATOM   1662  HB1 LYS P 108     -31.590 -74.349 110.465  0.00 97.00      PROA   
ATOM   1663  HB2 LYS P 108     -30.016 -74.706 111.230  0.00 97.00      PROA   
ATOM   1664  CG  LYS P 108     -31.297 -73.509 112.473  0.00 97.00      PROA   
ATOM   1665  HG1 LYS P 108     -32.383 -73.332 112.627  0.00 97.00      PROA   
ATOM   1666  HG2 LYS P 108     -30.858 -72.574 112.057  0.00 97.00      PROA   
ATOM   1667  CD  LYS P 108     -30.638 -73.854 113.828  0.00 97.00      PROA   
ATOM   1668  HD1 LYS P 108     -29.632 -74.296 113.641  0.00 97.00      PROA   
ATOM   1669  HD2 LYS P 108     -31.262 -74.643 114.305  0.00 97.00      PROA   
ATOM   1670  CE  LYS P 108     -30.505 -72.715 114.856  0.00 97.00      PROA   
ATOM   1671  HE1 LYS P 108     -30.225 -73.139 115.848  0.00 97.00      PROA   
ATOM   1672  HE2 LYS P 108     -31.455 -72.157 114.978  0.00 97.00      PROA   
ATOM   1673  NZ  LYS P 108     -29.427 -71.764 114.488  0.00 97.00      PROA   
ATOM   1674  HZ1 LYS P 108     -28.578 -72.286 114.196  0.00 97.00      PROA   
ATOM   1675  HZ2 LYS P 108     -29.120 -71.243 115.329  0.00 97.00      PROA   
ATOM   1676  HZ3 LYS P 108     -29.725 -71.101 113.744  0.00 97.00      PROA   
ATOM   1677  C   LYS P 108     -33.094 -76.265 111.837  0.00 97.00      PROA   
ATOM   1678  O   LYS P 108     -33.874 -75.329 111.695  0.00 97.00      PROA   
ATOM   1679  N   ASP P 109     -33.497 -77.552 112.008  0.00 97.00      PROA   
ATOM   1680  HN  ASP P 109     -32.786 -78.229 112.183  0.00 97.00      PROA   
ATOM   1681  CA  ASP P 109     -34.794 -78.196 111.842  0.00 97.00      PROA   
ATOM   1682  HA  ASP P 109     -34.533 -79.020 111.200  0.00 97.00      PROA   
ATOM   1683  CB  ASP P 109     -35.335 -78.780 113.176  0.00 97.00      PROA   
ATOM   1684  HB1 ASP P 109     -36.432 -78.656 113.288  0.00 97.00      PROA   
ATOM   1685  HB2 ASP P 109     -34.847 -78.244 114.021  0.00 97.00      PROA   
ATOM   1686  CG  ASP P 109     -35.047 -80.267 113.349  0.00 97.00      PROA   
ATOM   1687  OD1 ASP P 109     -34.781 -80.999 112.364  0.00 97.00      PROA   
ATOM   1688  OD2 ASP P 109     -35.211 -80.706 114.511  0.00 97.00      PROA   
ATOM   1689  C   ASP P 109     -35.908 -77.510 111.069  0.00 97.00      PROA   
ATOM   1690  O   ASP P 109     -36.558 -76.577 111.537  0.00 97.00      PROA   
ATOM   1691  N   LYS P 110     -36.163 -78.026 109.844  0.00 97.00      PROA   
ATOM   1692  HN  LYS P 110     -35.677 -78.843 109.546  0.00 97.00      PROA   
ATOM   1693  CA  LYS P 110     -37.178 -77.550 108.933  0.00 97.00      PROA   
ATOM   1694  HA  LYS P 110     -37.789 -76.806 109.425  0.00 97.00      PROA   
ATOM   1695  CB  LYS P 110     -36.564 -76.986 107.620  0.00 97.00      PROA   
ATOM   1696  HB1 LYS P 110     -37.371 -76.539 107.000  0.00 97.00      PROA   
ATOM   1697  HB2 LYS P 110     -36.111 -77.820 107.038  0.00 97.00      PROA   
ATOM   1698  CG  LYS P 110     -35.454 -75.932 107.840  0.00 97.00      PROA   
ATOM   1699  HG1 LYS P 110     -35.100 -75.583 106.844  0.00 97.00      PROA   
ATOM   1700  HG2 LYS P 110     -34.587 -76.422 108.338  0.00 97.00      PROA   
ATOM   1701  CD  LYS P 110     -35.900 -74.727 108.693  0.00 97.00      PROA   
ATOM   1702  HD1 LYS P 110     -36.337 -75.103 109.639  0.00 97.00      PROA   
ATOM   1703  HD2 LYS P 110     -36.708 -74.169 108.174  0.00 97.00      PROA   
ATOM   1704  CE  LYS P 110     -34.765 -73.779 109.106  0.00 97.00      PROA   
ATOM   1705  HE1 LYS P 110     -33.950 -74.337 109.606  0.00 97.00      PROA   
ATOM   1706  HE2 LYS P 110     -35.144 -72.989 109.790  0.00 97.00      PROA   
ATOM   1707  NZ  LYS P 110     -34.159 -73.133 107.928  0.00 97.00      PROA   
ATOM   1708  HZ1 LYS P 110     -34.908 -72.724 107.334  0.00 97.00      PROA   
ATOM   1709  HZ2 LYS P 110     -33.643 -73.863 107.397  0.00 97.00      PROA   
ATOM   1710  HZ3 LYS P 110     -33.499 -72.391 108.235  0.00 97.00      PROA   
ATOM   1711  C   LYS P 110     -38.041 -78.756 108.638  0.00 97.00      PROA   
ATOM   1712  O   LYS P 110     -37.524 -79.864 108.522  0.00 97.00      PROA   
ATOM   1713  N   LEU P 111     -39.384 -78.575 108.556  0.00 97.00      PROA   
ATOM   1714  HN  LEU P 111     -39.782 -77.666 108.664  0.00 97.00      PROA   
ATOM   1715  CA  LEU P 111     -40.367 -79.645 108.518  0.00 97.00      PROA   
ATOM   1716  HA  LEU P 111     -40.102 -80.359 109.286  0.00 97.00      PROA   
ATOM   1717  CB  LEU P 111     -41.803 -79.111 108.810  0.00 97.00      PROA   
ATOM   1718  HB1 LEU P 111     -42.535 -79.939 108.667  0.00 97.00      PROA   
ATOM   1719  HB2 LEU P 111     -42.050 -78.314 108.075  0.00 97.00      PROA   
ATOM   1720  CG  LEU P 111     -42.078 -78.564 110.240  0.00 97.00      PROA   
ATOM   1721  HG  LEU P 111     -43.182 -78.392 110.287  0.00 97.00      PROA   
ATOM   1722  CD1 LEU P 111     -41.738 -79.591 111.335  0.00 97.00      PROA   
ATOM   1723 HD11 LEU P 111     -40.643 -79.769 111.372  0.00 97.00      PROA   
ATOM   1724 HD12 LEU P 111     -42.252 -80.555 111.138  0.00 97.00      PROA   
ATOM   1725 HD13 LEU P 111     -42.062 -79.211 112.327  0.00 97.00      PROA   
ATOM   1726  CD2 LEU P 111     -41.425 -77.202 110.546  0.00 97.00      PROA   
ATOM   1727 HD21 LEU P 111     -41.638 -76.474 109.736  0.00 97.00      PROA   
ATOM   1728 HD22 LEU P 111     -40.327 -77.309 110.665  0.00 97.00      PROA   
ATOM   1729 HD23 LEU P 111     -41.828 -76.798 111.499  0.00 97.00      PROA   
ATOM   1730  C   LEU P 111     -40.411 -80.427 107.209  0.00 97.00      PROA   
ATOM   1731  O   LEU P 111     -41.383 -80.359 106.459  0.00 97.00      PROA   
ATOM   1732  N   VAL P 112     -39.364 -81.238 106.928  0.00 97.00      PROA   
ATOM   1733  HN  VAL P 112     -38.529 -81.152 107.470  0.00 97.00      PROA   
ATOM   1734  CA  VAL P 112     -39.304 -82.150 105.800  0.00 97.00      PROA   
ATOM   1735  HA  VAL P 112     -39.417 -81.528 104.923  0.00 97.00      PROA   
ATOM   1736  CB  VAL P 112     -37.962 -82.872 105.649  0.00 97.00      PROA   
ATOM   1737  HB  VAL P 112     -38.017 -83.578 104.786  0.00 97.00      PROA   
ATOM   1738  CG1 VAL P 112     -36.883 -81.822 105.309  0.00 97.00      PROA   
ATOM   1739 HG11 VAL P 112     -36.726 -81.130 106.163  0.00 97.00      PROA   
ATOM   1740 HG12 VAL P 112     -37.191 -81.232 104.421  0.00 97.00      PROA   
ATOM   1741 HG13 VAL P 112     -35.917 -82.319 105.081  0.00 97.00      PROA   
ATOM   1742  CG2 VAL P 112     -37.587 -83.679 106.913  0.00 97.00      PROA   
ATOM   1743 HG21 VAL P 112     -38.373 -84.419 107.163  0.00 97.00      PROA   
ATOM   1744 HG22 VAL P 112     -37.439 -83.008 107.785  0.00 97.00      PROA   
ATOM   1745 HG23 VAL P 112     -36.637 -84.231 106.740  0.00 97.00      PROA   
ATOM   1746  C   VAL P 112     -40.452 -83.147 105.757  0.00 97.00      PROA   
ATOM   1747  O   VAL P 112     -40.903 -83.679 106.771  0.00 97.00      PROA   
ATOM   1748  N   TYR P 113     -40.956 -83.381 104.528  0.00 97.00      PROA   
ATOM   1749  HN  TYR P 113     -40.555 -82.927 103.735  0.00 97.00      PROA   
ATOM   1750  CA  TYR P 113     -42.093 -84.221 104.242  0.00 97.00      PROA   
ATOM   1751  HA  TYR P 113     -42.500 -84.581 105.174  0.00 97.00      PROA   
ATOM   1752  CB  TYR P 113     -43.255 -83.472 103.514  0.00 97.00      PROA   
ATOM   1753  HB1 TYR P 113     -43.704 -82.758 104.240  0.00 97.00      PROA   
ATOM   1754  HB2 TYR P 113     -44.056 -84.175 103.205  0.00 97.00      PROA   
ATOM   1755  CG  TYR P 113     -42.817 -82.655 102.316  0.00 97.00      PROA   
ATOM   1756  CD1 TYR P 113     -42.253 -81.376 102.486  0.00 97.00      PROA   
ATOM   1757  HD1 TYR P 113     -42.094 -80.989 103.482  0.00 97.00      PROA   
ATOM   1758  CE1 TYR P 113     -41.878 -80.606 101.380  0.00 97.00      PROA   
ATOM   1759  HE1 TYR P 113     -41.424 -79.637 101.528  0.00 97.00      PROA   
ATOM   1760  CZ  TYR P 113     -42.105 -81.087 100.085  0.00 97.00      PROA   
ATOM   1761  OH  TYR P 113     -41.706 -80.324  98.972  0.00 97.00      PROA   
ATOM   1762  HH  TYR P 113     -40.947 -79.801  99.249  0.00 97.00      PROA   
ATOM   1763  CD2 TYR P 113     -43.059 -83.114 101.009  0.00 97.00      PROA   
ATOM   1764  HD2 TYR P 113     -43.519 -84.077 100.858  0.00 97.00      PROA   
ATOM   1765  CE2 TYR P 113     -42.709 -82.334  99.898  0.00 97.00      PROA   
ATOM   1766  HE2 TYR P 113     -42.882 -82.705  98.898  0.00 97.00      PROA   
ATOM   1767  C   TYR P 113     -41.604 -85.446 103.505  0.00 97.00      PROA   
ATOM   1768  O   TYR P 113     -40.487 -85.480 103.008  0.00 97.00      PROA   
ATOM   1769  N   ASN P 114     -42.416 -86.523 103.479  0.00 97.00      PROA   
ATOM   1770  HN  ASN P 114     -43.311 -86.453 103.917  0.00 97.00      PROA   
ATOM   1771  CA  ASN P 114     -42.093 -87.801 102.861  0.00 97.00      PROA   
ATOM   1772  HA  ASN P 114     -42.903 -88.454 103.143  0.00 97.00      PROA   
ATOM   1773  CB  ASN P 114     -42.015 -87.732 101.305  0.00 97.00      PROA   
ATOM   1774  HB1 ASN P 114     -41.794 -88.732 100.875  0.00 97.00      PROA   
ATOM   1775  HB2 ASN P 114     -41.203 -87.037 101.003  0.00 97.00      PROA   
ATOM   1776  CG  ASN P 114     -43.310 -87.222 100.659  0.00 97.00      PROA   
ATOM   1777  OD1 ASN P 114     -43.276 -86.360  99.774  0.00 97.00      PROA   
ATOM   1778  ND2 ASN P 114     -44.482 -87.751 101.099  0.00 97.00      PROA   
ATOM   1779 HD21 ASN P 114     -45.317 -87.445 100.645  0.00 97.00      PROA   
ATOM   1780 HD22 ASN P 114     -44.482 -88.479 101.783  0.00 97.00      PROA   
ATOM   1781  C   ASN P 114     -40.841 -88.465 103.422  0.00 97.00      PROA   
ATOM   1782  O   ASN P 114     -39.929 -88.846 102.689  0.00 97.00      PROA   
ATOM   1783  N   VAL P 115     -40.781 -88.622 104.762  0.00 97.00      PROA   
ATOM   1784  HN  VAL P 115     -41.573 -88.396 105.325  0.00 97.00      PROA   
ATOM   1785  CA  VAL P 115     -39.626 -89.142 105.462  0.00 97.00      PROA   
ATOM   1786  HA  VAL P 115     -38.753 -88.766 104.952  0.00 97.00      PROA   
ATOM   1787  CB  VAL P 115     -39.530 -88.638 106.899  0.00 97.00      PROA   
ATOM   1788  HB  VAL P 115     -40.450 -88.917 107.461  0.00 97.00      PROA   
ATOM   1789  CG1 VAL P 115     -38.299 -89.236 107.619  0.00 97.00      PROA   
ATOM   1790 HG11 VAL P 115     -37.376 -89.025 107.038  0.00 97.00      PROA   
ATOM   1791 HG12 VAL P 115     -38.395 -90.333 107.748  0.00 97.00      PROA   
ATOM   1792 HG13 VAL P 115     -38.189 -88.781 108.626  0.00 97.00      PROA   
ATOM   1793  CG2 VAL P 115     -39.424 -87.098 106.855  0.00 97.00      PROA   
ATOM   1794 HG21 VAL P 115     -40.357 -86.638 106.470  0.00 97.00      PROA   
ATOM   1795 HG22 VAL P 115     -38.580 -86.790 106.202  0.00 97.00      PROA   
ATOM   1796 HG23 VAL P 115     -39.237 -86.696 107.873  0.00 97.00      PROA   
ATOM   1797  C   VAL P 115     -39.571 -90.657 105.388  0.00 97.00      PROA   
ATOM   1798  O   VAL P 115     -40.485 -91.361 105.801  0.00 97.00      PROA   
ATOM   1799  N   LEU P 116     -38.456 -91.183 104.847  0.00 97.00      PROA   
ATOM   1800  HN  LEU P 116     -37.754 -90.565 104.499  0.00 97.00      PROA   
ATOM   1801  CA  LEU P 116     -38.204 -92.593 104.661  0.00 97.00      PROA   
ATOM   1802  HA  LEU P 116     -39.062 -93.172 104.966  0.00 97.00      PROA   
ATOM   1803  CB  LEU P 116     -37.842 -92.910 103.187  0.00 97.00      PROA   
ATOM   1804  HB1 LEU P 116     -37.430 -93.939 103.089  0.00 97.00      PROA   
ATOM   1805  HB2 LEU P 116     -37.051 -92.196 102.869  0.00 97.00      PROA   
ATOM   1806  CG  LEU P 116     -39.018 -92.791 102.192  0.00 97.00      PROA   
ATOM   1807  HG  LEU P 116     -39.567 -91.842 102.398  0.00 97.00      PROA   
ATOM   1808  CD1 LEU P 116     -38.505 -92.727 100.742  0.00 97.00      PROA   
ATOM   1809 HD11 LEU P 116     -37.948 -93.657 100.495  0.00 97.00      PROA   
ATOM   1810 HD12 LEU P 116     -37.828 -91.859 100.608  0.00 97.00      PROA   
ATOM   1811 HD13 LEU P 116     -39.358 -92.627 100.038  0.00 97.00      PROA   
ATOM   1812  CD2 LEU P 116     -39.992 -93.969 102.354  0.00 97.00      PROA   
ATOM   1813 HD21 LEU P 116     -40.377 -94.015 103.392  0.00 97.00      PROA   
ATOM   1814 HD22 LEU P 116     -39.474 -94.925 102.127  0.00 97.00      PROA   
ATOM   1815 HD23 LEU P 116     -40.850 -93.860 101.658  0.00 97.00      PROA   
ATOM   1816  C   LEU P 116     -37.029 -93.008 105.510  0.00 97.00      PROA   
ATOM   1817  O   LEU P 116     -35.956 -92.423 105.432  0.00 97.00      PROA   
ATOM   1818  N   TYR P 117     -37.209 -94.065 106.330  0.00 97.00      PROA   
ATOM   1819  HN  TYR P 117     -38.121 -94.459 106.435  0.00 97.00      PROA   
ATOM   1820  CA  TYR P 117     -36.144 -94.726 107.058  0.00 97.00      PROA   
ATOM   1821  HA  TYR P 117     -35.285 -94.071 107.113  0.00 97.00      PROA   
ATOM   1822  CB  TYR P 117     -36.552 -95.126 108.501  0.00 97.00      PROA   
ATOM   1823  HB1 TYR P 117     -35.812 -95.826 108.945  0.00 97.00      PROA   
ATOM   1824  HB2 TYR P 117     -37.544 -95.628 108.494  0.00 97.00      PROA   
ATOM   1825  CG  TYR P 117     -36.633 -93.911 109.398  0.00 97.00      PROA   
ATOM   1826  CD1 TYR P 117     -35.580 -93.623 110.287  0.00 97.00      PROA   
ATOM   1827  HD1 TYR P 117     -34.698 -94.247 110.297  0.00 97.00      PROA   
ATOM   1828  CE1 TYR P 117     -35.665 -92.542 111.171  0.00 97.00      PROA   
ATOM   1829  HE1 TYR P 117     -34.855 -92.335 111.856  0.00 97.00      PROA   
ATOM   1830  CZ  TYR P 117     -36.807 -91.739 111.179  0.00 97.00      PROA   
ATOM   1831  OH  TYR P 117     -36.878 -90.671 112.087  0.00 97.00      PROA   
ATOM   1832  HH  TYR P 117     -37.775 -90.324 112.090  0.00 97.00      PROA   
ATOM   1833  CD2 TYR P 117     -37.780 -93.094 109.423  0.00 97.00      PROA   
ATOM   1834  HD2 TYR P 117     -38.602 -93.308 108.756  0.00 97.00      PROA   
ATOM   1835  CE2 TYR P 117     -37.865 -92.007 110.304  0.00 97.00      PROA   
ATOM   1836  HE2 TYR P 117     -38.745 -91.380 110.312  0.00 97.00      PROA   
ATOM   1837  C   TYR P 117     -35.710 -95.964 106.301  0.00 97.00      PROA   
ATOM   1838  O   TYR P 117     -36.537 -96.769 105.887  0.00 97.00      PROA   
ATOM   1839  N   TYR P 118     -34.381 -96.125 106.099  0.00 97.00      PROA   
ATOM   1840  HN  TYR P 118     -33.740 -95.441 106.444  0.00 97.00      PROA   
ATOM   1841  CA  TYR P 118     -33.769 -97.176 105.313  0.00 97.00      PROA   
ATOM   1842  HA  TYR P 118     -34.532 -97.830 104.931  0.00 97.00      PROA   
ATOM   1843  CB  TYR P 118     -32.851 -96.671 104.148  0.00 97.00      PROA   
ATOM   1844  HB1 TYR P 118     -32.426 -97.545 103.607  0.00 97.00      PROA   
ATOM   1845  HB2 TYR P 118     -32.007 -96.093 104.579  0.00 97.00      PROA   
ATOM   1846  CG  TYR P 118     -33.508 -95.761 103.126  0.00 97.00      PROA   
ATOM   1847  CD1 TYR P 118     -33.923 -94.465 103.474  0.00 97.00      PROA   
ATOM   1848  HD1 TYR P 118     -33.857 -94.134 104.495  0.00 97.00      PROA   
ATOM   1849  CE1 TYR P 118     -34.392 -93.571 102.509  0.00 97.00      PROA   
ATOM   1850  HE1 TYR P 118     -34.700 -92.587 102.818  0.00 97.00      PROA   
ATOM   1851  CZ  TYR P 118     -34.435 -93.945 101.163  0.00 97.00      PROA   
ATOM   1852  OH  TYR P 118     -34.871 -93.012 100.201  0.00 97.00      PROA   
ATOM   1853  HH  TYR P 118     -35.098 -92.209 100.685  0.00 97.00      PROA   
ATOM   1854  CD2 TYR P 118     -33.554 -96.123 101.764  0.00 97.00      PROA   
ATOM   1855  HD2 TYR P 118     -33.200 -97.095 101.460  0.00 97.00      PROA   
ATOM   1856  CE2 TYR P 118     -34.017 -95.227 100.788  0.00 97.00      PROA   
ATOM   1857  HE2 TYR P 118     -34.033 -95.521  99.749  0.00 97.00      PROA   
ATOM   1858  C   TYR P 118     -32.881 -97.995 106.222  0.00 97.00      PROA   
ATOM   1859  O   TYR P 118     -32.266 -97.470 107.146  0.00 97.00      PROA   
ATOM   1860  N   ARG P 119     -32.795 -99.320 105.965  0.00 97.00      PROA   
ATOM   1861  HN  ARG P 119     -33.348 -99.729 105.241  0.00 97.00      PROA   
ATOM   1862  CA  ARG P 119     -31.823-100.194 106.578  0.00 97.00      PROA   
ATOM   1863  HA  ARG P 119     -31.007 -99.590 106.940  0.00 97.00      PROA   
ATOM   1864  CB  ARG P 119     -32.361-101.005 107.787  0.00 97.00      PROA   
ATOM   1865  HB1 ARG P 119     -33.349-101.441 107.518  0.00 97.00      PROA   
ATOM   1866  HB2 ARG P 119     -32.519-100.280 108.617  0.00 97.00      PROA   
ATOM   1867  CG  ARG P 119     -31.411-102.131 108.250  0.00 97.00      PROA   
ATOM   1868  HG1 ARG P 119     -30.380-101.710 108.269  0.00 97.00      PROA   
ATOM   1869  HG2 ARG P 119     -31.422-102.964 107.514  0.00 97.00      PROA   
ATOM   1870  CD  ARG P 119     -31.656-102.703 109.651  0.00 97.00      PROA   
ATOM   1871  HD1 ARG P 119     -31.768-101.906 110.406  0.00 97.00      PROA   
ATOM   1872  HD2 ARG P 119     -30.787-103.327 109.947  0.00 97.00      PROA   
ATOM   1873  NE  ARG P 119     -32.841-103.612 109.654  0.00 97.00      PROA   
ATOM   1874  HE  ARG P 119     -32.679-104.596 109.642  0.00 97.00      PROA   
ATOM   1875  CZ  ARG P 119     -34.071-103.249 110.074  0.00 97.00      PROA   
ATOM   1876  NH1 ARG P 119     -34.480-101.982 110.126  0.00 97.00      PROA   
ATOM   1877 HH11 ARG P 119     -33.871-101.295 109.745  0.00 97.00      PROA   
ATOM   1878 HH12 ARG P 119     -35.447-101.806 110.289  0.00 97.00      PROA   
ATOM   1879  NH2 ARG P 119     -34.887-104.230 110.486  0.00 97.00      PROA   
ATOM   1880 HH21 ARG P 119     -34.461-105.128 110.584  0.00 97.00      PROA   
ATOM   1881 HH22 ARG P 119     -35.649-104.004 111.090  0.00 97.00      PROA   
ATOM   1882  C   ARG P 119     -31.248-101.111 105.524  0.00 97.00      PROA   
ATOM   1883  O   ARG P 119     -31.982-101.805 104.824  0.00 97.00      PROA   
ATOM   1884  N   ASN P 120     -29.898-101.130 105.395  0.00 97.00      PROA   
ATOM   1885  HN  ASN P 120     -29.342-100.567 106.007  0.00 97.00      PROA   
ATOM   1886  CA  ASN P 120     -29.149-101.989 104.489  0.00 97.00      PROA   
ATOM   1887  HA  ASN P 120     -28.121-101.662 104.550  0.00 97.00      PROA   
ATOM   1888  CB  ASN P 120     -29.198-103.485 104.915  0.00 97.00      PROA   
ATOM   1889  HB1 ASN P 120     -28.589-104.108 104.227  0.00 97.00      PROA   
ATOM   1890  HB2 ASN P 120     -30.248-103.847 104.897  0.00 97.00      PROA   
ATOM   1891  CG  ASN P 120     -28.613-103.635 106.326  0.00 97.00      PROA   
ATOM   1892  OD1 ASN P 120     -27.775-102.839 106.753  0.00 97.00      PROA   
ATOM   1893  ND2 ASN P 120     -29.091-104.659 107.085  0.00 97.00      PROA   
ATOM   1894 HD21 ASN P 120     -28.765-104.746 108.026  0.00 97.00      PROA   
ATOM   1895 HD22 ASN P 120     -29.730-105.316 106.689  0.00 97.00      PROA   
ATOM   1896  C   ASN P 120     -29.551-101.800 103.034  0.00 97.00      PROA   
ATOM   1897  O   ASN P 120     -29.810-102.759 102.309  0.00 97.00      PROA   
ATOM   1898  N   GLY P 121     -29.624-100.524 102.584  0.00 97.00      PROA   
ATOM   1899  HN  GLY P 121     -29.379 -99.776 103.196  0.00 97.00      PROA   
ATOM   1900  CA  GLY P 121     -30.033-100.151 101.238  0.00 97.00      PROA   
ATOM   1901  HA1 GLY P 121     -29.733-100.923 100.542  0.00 97.00      PROA   
ATOM   1902  HA2 GLY P 121     -29.571 -99.200 101.017  0.00 97.00      PROA   
ATOM   1903  C   GLY P 121     -31.521 -99.955 101.094  0.00 97.00      PROA   
ATOM   1904  O   GLY P 121     -31.959 -99.051 100.387  0.00 97.00      PROA   
ATOM   1905  N   LYS P 122     -32.347-100.800 101.742  0.00 97.00      PROA   
ATOM   1906  HN  LYS P 122     -31.973-101.522 102.322  0.00 97.00      PROA   
ATOM   1907  CA  LYS P 122     -33.784-100.778 101.557  0.00 97.00      PROA   
ATOM   1908  HA  LYS P 122     -33.990-100.395 100.567  0.00 97.00      PROA   
ATOM   1909  CB  LYS P 122     -34.393-102.207 101.584  0.00 97.00      PROA   
ATOM   1910  HB1 LYS P 122     -33.957-102.761 102.446  0.00 97.00      PROA   
ATOM   1911  HB2 LYS P 122     -34.081-102.733 100.656  0.00 97.00      PROA   
ATOM   1912  CG  LYS P 122     -35.925-102.228 101.719  0.00 97.00      PROA   
ATOM   1913  HG1 LYS P 122     -36.356-101.488 101.006  0.00 97.00      PROA   
ATOM   1914  HG2 LYS P 122     -36.191-101.910 102.753  0.00 97.00      PROA   
ATOM   1915  CD  LYS P 122     -36.605-103.577 101.467  0.00 97.00      PROA   
ATOM   1916  HD1 LYS P 122     -36.185-104.329 102.172  0.00 97.00      PROA   
ATOM   1917  HD2 LYS P 122     -36.375-103.904 100.428  0.00 97.00      PROA   
ATOM   1918  CE  LYS P 122     -38.123-103.451 101.667  0.00 97.00      PROA   
ATOM   1919  HE1 LYS P 122     -38.538-102.676 100.986  0.00 97.00      PROA   
ATOM   1920  HE2 LYS P 122     -38.351-103.161 102.715  0.00 97.00      PROA   
ATOM   1921  NZ  LYS P 122     -38.815-104.727 101.381  0.00 97.00      PROA   
ATOM   1922  HZ1 LYS P 122     -38.436-105.471 102.000  0.00 97.00      PROA   
ATOM   1923  HZ2 LYS P 122     -38.658-104.988 100.387  0.00 97.00      PROA   
ATOM   1924  HZ3 LYS P 122     -39.835-104.617 101.555  0.00 97.00      PROA   
ATOM   1925  C   LYS P 122     -34.528 -99.872 102.521  0.00 97.00      PROA   
ATOM   1926  O   LYS P 122     -34.386 -99.978 103.733  0.00 97.00      PROA   
ATOM   1927  N   ALA P 123     -35.407 -98.985 101.990  0.00 97.00      PROA   
ATOM   1928  HN  ALA P 123     -35.438 -98.828 101.006  0.00 97.00      PROA   
ATOM   1929  CA  ALA P 123     -36.421 -98.290 102.762  0.00 97.00      PROA   
ATOM   1930  HA  ALA P 123     -35.927 -97.742 103.545  0.00 97.00      PROA   
ATOM   1931  CB  ALA P 123     -37.170 -97.263 101.891  0.00 97.00      PROA   
ATOM   1932  HB1 ALA P 123     -37.707 -97.765 101.059  0.00 97.00      PROA   
ATOM   1933  HB2 ALA P 123     -36.446 -96.545 101.449  0.00 97.00      PROA   
ATOM   1934  HB3 ALA P 123     -37.899 -96.684 102.495  0.00 97.00      PROA   
ATOM   1935  C   ALA P 123     -37.420 -99.249 103.402  0.00 97.00      PROA   
ATOM   1936  O   ALA P 123     -37.979-100.118 102.734  0.00 97.00      PROA   
ATOM   1937  N   PHE P 124     -37.664 -99.115 104.728  0.00 97.00      PROA   
ATOM   1938  HN  PHE P 124     -37.192 -98.413 105.259  0.00 97.00      PROA   
ATOM   1939  CA  PHE P 124     -38.521-100.037 105.451  0.00 97.00      PROA   
ATOM   1940  HA  PHE P 124     -39.027-100.691 104.755  0.00 97.00      PROA   
ATOM   1941  CB  PHE P 124     -37.704-100.943 106.433  0.00 97.00      PROA   
ATOM   1942  HB1 PHE P 124     -36.845-101.382 105.879  0.00 97.00      PROA   
ATOM   1943  HB2 PHE P 124     -38.349-101.783 106.771  0.00 97.00      PROA   
ATOM   1944  CG  PHE P 124     -37.159-100.242 107.662  0.00 97.00      PROA   
ATOM   1945  CD1 PHE P 124     -35.974 -99.492 107.598  0.00 97.00      PROA   
ATOM   1946  HD1 PHE P 124     -35.466 -99.397 106.651  0.00 97.00      PROA   
ATOM   1947  CE1 PHE P 124     -35.468 -98.849 108.735  0.00 97.00      PROA   
ATOM   1948  HE1 PHE P 124     -34.567 -98.258 108.667  0.00 97.00      PROA   
ATOM   1949  CZ  PHE P 124     -36.140 -98.965 109.958  0.00 97.00      PROA   
ATOM   1950  HZ  PHE P 124     -35.765 -98.454 110.833  0.00 97.00      PROA   
ATOM   1951  CD2 PHE P 124     -37.808-100.372 108.904  0.00 97.00      PROA   
ATOM   1952  HD2 PHE P 124     -38.717-100.951 108.972  0.00 97.00      PROA   
ATOM   1953  CE2 PHE P 124     -37.306 -99.735 110.045  0.00 97.00      PROA   
ATOM   1954  HE2 PHE P 124     -37.826 -99.823 110.988  0.00 97.00      PROA   
ATOM   1955  C   PHE P 124     -39.622 -99.299 106.185  0.00 97.00      PROA   
ATOM   1956  O   PHE P 124     -40.598 -99.929 106.591  0.00 97.00      PROA   
ATOM   1957  N   LYS P 125     -39.532 -97.958 106.361  0.00 97.00      PROA   
ATOM   1958  HN  LYS P 125     -38.735 -97.440 106.063  0.00 97.00      PROA   
ATOM   1959  CA  LYS P 125     -40.588 -97.266 107.076  0.00 97.00      PROA   
ATOM   1960  HA  LYS P 125     -41.520 -97.776 106.874  0.00 97.00      PROA   
ATOM   1961  CB  LYS P 125     -40.333 -97.307 108.605  0.00 97.00      PROA   
ATOM   1962  HB1 LYS P 125     -40.049 -96.318 109.015  0.00 97.00      PROA   
ATOM   1963  HB2 LYS P 125     -39.451 -97.967 108.775  0.00 97.00      PROA   
ATOM   1964  CG  LYS P 125     -41.496 -97.938 109.394  0.00 97.00      PROA   
ATOM   1965  HG1 LYS P 125     -41.182 -98.069 110.454  0.00 97.00      PROA   
ATOM   1966  HG2 LYS P 125     -41.698 -98.951 108.981  0.00 97.00      PROA   
ATOM   1967  CD  LYS P 125     -42.797 -97.120 109.355  0.00 97.00      PROA   
ATOM   1968  HD1 LYS P 125     -43.563 -97.658 109.958  0.00 97.00      PROA   
ATOM   1969  HD2 LYS P 125     -43.169 -97.070 108.307  0.00 97.00      PROA   
ATOM   1970  CE  LYS P 125     -42.616 -95.703 109.906  0.00 97.00      PROA   
ATOM   1971  HE1 LYS P 125     -41.889 -95.125 109.295  0.00 97.00      PROA   
ATOM   1972  HE2 LYS P 125     -42.256 -95.743 110.955  0.00 97.00      PROA   
ATOM   1973  NZ  LYS P 125     -43.889 -94.955 109.887  0.00 97.00      PROA   
ATOM   1974  HZ1 LYS P 125     -44.670 -95.532 110.251  0.00 97.00      PROA   
ATOM   1975  HZ2 LYS P 125     -44.090 -94.668 108.904  0.00 97.00      PROA   
ATOM   1976  HZ3 LYS P 125     -43.782 -94.090 110.457  0.00 97.00      PROA   
ATOM   1977  C   LYS P 125     -40.789 -95.844 106.591  0.00 97.00      PROA   
ATOM   1978  O   LYS P 125     -39.908 -94.997 106.689  0.00 97.00      PROA   
ATOM   1979  N   PHE P 126     -42.011 -95.556 106.085  0.00 97.00      PROA   
ATOM   1980  HN  PHE P 126     -42.671 -96.293 105.960  0.00 97.00      PROA   
ATOM   1981  CA  PHE P 126     -42.440 -94.268 105.577  0.00 97.00      PROA   
ATOM   1982  HA  PHE P 126     -41.565 -93.681 105.337  0.00 97.00      PROA   
ATOM   1983  CB  PHE P 126     -43.240 -94.502 104.256  0.00 97.00      PROA   
ATOM   1984  HB1 PHE P 126     -44.013 -95.282 104.437  0.00 97.00      PROA   
ATOM   1985  HB2 PHE P 126     -42.553 -94.896 103.478  0.00 97.00      PROA   
ATOM   1986  CG  PHE P 126     -43.924 -93.281 103.693  0.00 97.00      PROA   
ATOM   1987  CD1 PHE P 126     -43.164 -92.230 103.155  0.00 97.00      PROA   
ATOM   1988  HD1 PHE P 126     -42.086 -92.279 103.174  0.00 97.00      PROA   
ATOM   1989  CE1 PHE P 126     -43.793 -91.121 102.581  0.00 97.00      PROA   
ATOM   1990  HE1 PHE P 126     -43.191 -90.343 102.139  0.00 97.00      PROA   
ATOM   1991  CZ  PHE P 126     -45.191 -91.038 102.562  0.00 97.00      PROA   
ATOM   1992  HZ  PHE P 126     -45.685 -90.186 102.121  0.00 97.00      PROA   
ATOM   1993  CD2 PHE P 126     -45.328 -93.196 103.654  0.00 97.00      PROA   
ATOM   1994  HD2 PHE P 126     -45.928 -94.004 104.046  0.00 97.00      PROA   
ATOM   1995  CE2 PHE P 126     -45.958 -92.076 103.102  0.00 97.00      PROA   
ATOM   1996  HE2 PHE P 126     -47.036 -92.022 103.070  0.00 97.00      PROA   
ATOM   1997  C   PHE P 126     -43.251 -93.464 106.593  0.00 97.00      PROA   
ATOM   1998  O   PHE P 126     -44.058 -94.012 107.332  0.00 97.00      PROA   
ATOM   1999  N   PHE P 127     -43.066 -92.121 106.613  0.00 97.00      PROA   
ATOM   2000  HN  PHE P 127     -42.322 -91.720 106.082  0.00 97.00      PROA   
ATOM   2001  CA  PHE P 127     -43.912 -91.162 107.303  0.00 97.00      PROA   
ATOM   2002  HA  PHE P 127     -44.861 -91.622 107.541  0.00 97.00      PROA   
ATOM   2003  CB  PHE P 127     -43.260 -90.545 108.571  0.00 97.00      PROA   
ATOM   2004  HB1 PHE P 127     -43.909 -89.752 109.002  0.00 97.00      PROA   
ATOM   2005  HB2 PHE P 127     -42.291 -90.071 108.299  0.00 97.00      PROA   
ATOM   2006  CG  PHE P 127     -42.988 -91.540 109.668  0.00 97.00      PROA   
ATOM   2007  CD1 PHE P 127     -43.936 -91.745 110.689  0.00 97.00      PROA   
ATOM   2008  HD1 PHE P 127     -44.901 -91.262 110.627  0.00 97.00      PROA   
ATOM   2009  CE1 PHE P 127     -43.611 -92.492 111.829  0.00 97.00      PROA   
ATOM   2010  HE1 PHE P 127     -44.328 -92.603 112.629  0.00 97.00      PROA   
ATOM   2011  CZ  PHE P 127     -42.331 -93.045 111.957  0.00 97.00      PROA   
ATOM   2012  HZ  PHE P 127     -42.068 -93.597 112.847  0.00 97.00      PROA   
ATOM   2013  CD2 PHE P 127     -41.709 -92.109 109.808  0.00 97.00      PROA   
ATOM   2014  HD2 PHE P 127     -40.958 -91.918 109.055  0.00 97.00      PROA   
ATOM   2015  CE2 PHE P 127     -41.379 -92.852 110.949  0.00 97.00      PROA   
ATOM   2016  HE2 PHE P 127     -40.384 -93.257 111.065  0.00 97.00      PROA   
ATOM   2017  C   PHE P 127     -44.176 -89.992 106.369  0.00 97.00      PROA   
ATOM   2018  O   PHE P 127     -43.297 -89.562 105.633  0.00 97.00      PROA   
ATOM   2019  N   HSD P 128     -45.400 -89.414 106.375  0.00 97.00      PROA   
ATOM   2020  HN  HSD P 128     -46.155 -89.807 106.897  0.00 97.00      PROA   
ATOM   2021  CA  HSD P 128     -45.698 -88.182 105.654  0.00 97.00      PROA   
ATOM   2022  HA  HSD P 128     -45.380 -88.341 104.632  0.00 97.00      PROA   
ATOM   2023  CB  HSD P 128     -47.213 -87.876 105.601  0.00 97.00      PROA   
ATOM   2024  HB1 HSD P 128     -47.420 -86.791 105.472  0.00 97.00      PROA   
ATOM   2025  HB2 HSD P 128     -47.687 -88.194 106.553  0.00 97.00      PROA   
ATOM   2026  ND1 HSD P 128     -47.939 -88.073 103.180  0.00 97.00      PROA   
ATOM   2027  HD1 HSD P 128     -47.620 -87.167 102.899  0.00 97.00      PROA   
ATOM   2028  CG  HSD P 128     -47.859 -88.600 104.453  0.00 97.00      PROA   
ATOM   2029  CE1 HSD P 128     -48.638 -88.961 102.430  0.00 97.00      PROA   
ATOM   2030  HE1 HSD P 128     -48.872 -88.798 101.378  0.00 97.00      PROA   
ATOM   2031  NE2 HSD P 128     -49.024 -90.008 103.132  0.00 97.00      PROA   
ATOM   2032  CD2 HSD P 128     -48.544 -89.775 104.409  0.00 97.00      PROA   
ATOM   2033  HD2 HSD P 128     -48.753 -90.488 105.197  0.00 97.00      PROA   
ATOM   2034  C   HSD P 128     -44.923 -86.954 106.108  0.00 97.00      PROA   
ATOM   2035  O   HSD P 128     -44.578 -86.113 105.283  0.00 97.00      PROA   
ATOM   2036  N   TRP P 129     -44.638 -86.823 107.421  0.00 97.00      PROA   
ATOM   2037  HN  TRP P 129     -44.909 -87.529 108.065  0.00 97.00      PROA   
ATOM   2038  CA  TRP P 129     -43.978 -85.672 108.009  0.00 97.00      PROA   
ATOM   2039  HA  TRP P 129     -43.557 -85.047 107.231  0.00 97.00      PROA   
ATOM   2040  CB  TRP P 129     -44.924 -84.830 108.915  0.00 97.00      PROA   
ATOM   2041  HB1 TRP P 129     -44.407 -83.891 109.213  0.00 97.00      PROA   
ATOM   2042  HB2 TRP P 129     -45.146 -85.393 109.848  0.00 97.00      PROA   
ATOM   2043  CG  TRP P 129     -46.234 -84.479 108.280  0.00 97.00      PROA   
ATOM   2044  CD1 TRP P 129     -46.521 -83.345 107.565  0.00 97.00      PROA   
ATOM   2045  HD1 TRP P 129     -45.822 -82.540 107.390  0.00 97.00      PROA   
ATOM   2046  NE1 TRP P 129     -47.819 -83.397 107.122  0.00 97.00      PROA   
ATOM   2047  HE1 TRP P 129     -48.318 -82.670 106.703  0.00 97.00      PROA   
ATOM   2048  CE2 TRP P 129     -48.400 -84.559 107.536  0.00 97.00      PROA   
ATOM   2049  CD2 TRP P 129     -47.437 -85.270 108.286  0.00 97.00      PROA   
ATOM   2050  CE3 TRP P 129     -47.785 -86.492 108.864  0.00 97.00      PROA   
ATOM   2051  HE3 TRP P 129     -47.083 -87.044 109.472  0.00 97.00      PROA   
ATOM   2052  CZ3 TRP P 129     -49.078 -86.988 108.665  0.00 97.00      PROA   
ATOM   2053  HZ3 TRP P 129     -49.369 -87.927 109.114  0.00 97.00      PROA   
ATOM   2054  CZ2 TRP P 129     -49.679 -85.054 107.328  0.00 97.00      PROA   
ATOM   2055  HZ2 TRP P 129     -50.412 -84.506 106.755  0.00 97.00      PROA   
ATOM   2056  CH2 TRP P 129     -50.005 -86.284 107.901  0.00 97.00      PROA   
ATOM   2057  HH2 TRP P 129     -51.000 -86.685 107.766  0.00 97.00      PROA   
ATOM   2058  C   TRP P 129     -42.846 -86.204 108.855  0.00 97.00      PROA   
ATOM   2059  O   TRP P 129     -42.725 -87.410 109.062  0.00 97.00      PROA   
ATOM   2060  N   ASN P 130     -41.958 -85.313 109.357  0.00 97.00      PROA   
ATOM   2061  HN  ASN P 130     -42.001 -84.348 109.103  0.00 97.00      PROA   
ATOM   2062  CA  ASN P 130     -40.890 -85.686 110.266  0.00 97.00      PROA   
ATOM   2063  HA  ASN P 130     -40.300 -86.422 109.739  0.00 97.00      PROA   
ATOM   2064  CB  ASN P 130     -39.993 -84.456 110.594  0.00 97.00      PROA   
ATOM   2065  HB1 ASN P 130     -40.537 -83.746 111.252  0.00 97.00      PROA   
ATOM   2066  HB2 ASN P 130     -39.729 -83.920 109.656  0.00 97.00      PROA   
ATOM   2067  CG  ASN P 130     -38.701 -84.866 111.297  0.00 97.00      PROA   
ATOM   2068  OD1 ASN P 130     -38.441 -84.469 112.432  0.00 97.00      PROA   
ATOM   2069  ND2 ASN P 130     -37.880 -85.704 110.612  0.00 97.00      PROA   
ATOM   2070 HD21 ASN P 130     -37.010 -85.952 111.040  0.00 97.00      PROA   
ATOM   2071 HD22 ASN P 130     -38.106 -85.983 109.681  0.00 97.00      PROA   
ATOM   2072  C   ASN P 130     -41.393 -86.352 111.553  0.00 97.00      PROA   
ATOM   2073  O   ASN P 130     -42.312 -85.871 112.213  0.00 97.00      PROA   
ATOM   2074  N   SER P 131     -40.780 -87.498 111.925  0.00 97.00      PROA   
ATOM   2075  HN  SER P 131     -40.028 -87.874 111.389  0.00 97.00      PROA   
ATOM   2076  CA  SER P 131     -41.175 -88.282 113.076  0.00 97.00      PROA   
ATOM   2077  HA  SER P 131     -41.413 -87.623 113.899  0.00 97.00      PROA   
ATOM   2078  CB  SER P 131     -42.371 -89.241 112.783  0.00 97.00      PROA   
ATOM   2079  HB1 SER P 131     -42.148 -89.841 111.876  0.00 97.00      PROA   
ATOM   2080  HB2 SER P 131     -43.265 -88.617 112.568  0.00 97.00      PROA   
ATOM   2081  OG  SER P 131     -42.695 -90.121 113.864  0.00 97.00      PROA   
ATOM   2082  HG1 SER P 131     -42.041 -90.830 113.860  0.00 97.00      PROA   
ATOM   2083  C   SER P 131     -39.970 -89.090 113.442  0.00 97.00      PROA   
ATOM   2084  O   SER P 131     -39.098 -89.305 112.611  0.00 97.00      PROA   
ATOM   2085  N   ASN P 132     -39.913 -89.582 114.700  0.00 97.00      PROA   
ATOM   2086  HN  ASN P 132     -40.660 -89.394 115.333  0.00 97.00      PROA   
ATOM   2087  CA  ASN P 132     -38.920 -90.539 115.141  0.00 97.00      PROA   
ATOM   2088  HA  ASN P 132     -37.969 -90.272 114.701  0.00 97.00      PROA   
ATOM   2089  CB  ASN P 132     -38.747 -90.544 116.697  0.00 97.00      PROA   
ATOM   2090  HB1 ASN P 132     -38.631 -89.502 117.062  0.00 97.00      PROA   
ATOM   2091  HB2 ASN P 132     -37.811 -91.091 116.945  0.00 97.00      PROA   
ATOM   2092  CG  ASN P 132     -39.882 -91.253 117.455  0.00 97.00      PROA   
ATOM   2093  OD1 ASN P 132     -39.842 -92.473 117.637  0.00 97.00      PROA   
ATOM   2094  ND2 ASN P 132     -40.899 -90.491 117.935  0.00 97.00      PROA   
ATOM   2095 HD21 ASN P 132     -41.627 -90.959 118.432  0.00 97.00      PROA   
ATOM   2096 HD22 ASN P 132     -40.896 -89.500 117.816  0.00 97.00      PROA   
ATOM   2097  C   ASN P 132     -39.306 -91.914 114.624  0.00 97.00      PROA   
ATOM   2098  O   ASN P 132     -40.434 -92.141 114.193  0.00 97.00      PROA   
ATOM   2099  N   LEU P 133     -38.361 -92.871 114.694  0.00 97.00      PROA   
ATOM   2100  HN  LEU P 133     -37.421 -92.642 114.940  0.00 97.00      PROA   
ATOM   2101  CA  LEU P 133     -38.661 -94.274 114.578  0.00 97.00      PROA   
ATOM   2102  HA  LEU P 133     -39.730 -94.430 114.587  0.00 97.00      PROA   
ATOM   2103  CB  LEU P 133     -38.062 -94.859 113.277  0.00 97.00      PROA   
ATOM   2104  HB1 LEU P 133     -36.954 -94.893 113.319  0.00 97.00      PROA   
ATOM   2105  HB2 LEU P 133     -38.325 -94.136 112.468  0.00 97.00      PROA   
ATOM   2106  CG  LEU P 133     -38.612 -96.234 112.836  0.00 97.00      PROA   
ATOM   2107  HG  LEU P 133     -39.722 -96.221 112.953  0.00 97.00      PROA   
ATOM   2108  CD1 LEU P 133     -38.302 -96.451 111.348  0.00 97.00      PROA   
ATOM   2109 HD11 LEU P 133     -37.203 -96.454 111.190  0.00 97.00      PROA   
ATOM   2110 HD12 LEU P 133     -38.742 -95.636 110.737  0.00 97.00      PROA   
ATOM   2111 HD13 LEU P 133     -38.714 -97.422 111.004  0.00 97.00      PROA   
ATOM   2112  CD2 LEU P 133     -38.051 -97.410 113.653  0.00 97.00      PROA   
ATOM   2113 HD21 LEU P 133     -38.391 -97.367 114.705  0.00 97.00      PROA   
ATOM   2114 HD22 LEU P 133     -36.940 -97.386 113.637  0.00 97.00      PROA   
ATOM   2115 HD23 LEU P 133     -38.389 -98.376 113.223  0.00 97.00      PROA   
ATOM   2116  C   LEU P 133     -38.075 -94.919 115.813  0.00 97.00      PROA   
ATOM   2117  O   LEU P 133     -36.864 -94.939 115.998  0.00 97.00      PROA   
ATOM   2118  N   THR P 134     -38.934 -95.474 116.701  0.00 97.00      PROA   
ATOM   2119  HN  THR P 134     -39.919 -95.416 116.564  0.00 97.00      PROA   
ATOM   2120  CA  THR P 134     -38.486 -96.143 117.912  0.00 97.00      PROA   
ATOM   2121  HA  THR P 134     -37.418 -96.024 118.029  0.00 97.00      PROA   
ATOM   2122  CB  THR P 134     -39.129 -95.622 119.193  0.00 97.00      PROA   
ATOM   2123  HB  THR P 134     -40.239 -95.685 119.128  0.00 97.00      PROA   
ATOM   2124  OG1 THR P 134     -38.760 -94.265 119.407  0.00 97.00      PROA   
ATOM   2125  HG1 THR P 134     -39.159 -93.751 118.700  0.00 97.00      PROA   
ATOM   2126  CG2 THR P 134     -38.634 -96.403 120.427  0.00 97.00      PROA   
ATOM   2127 HG21 THR P 134     -37.523 -96.388 120.464  0.00 97.00      PROA   
ATOM   2128 HG22 THR P 134     -38.981 -97.456 120.417  0.00 97.00      PROA   
ATOM   2129 HG23 THR P 134     -39.019 -95.925 121.353  0.00 97.00      PROA   
ATOM   2130  C   THR P 134     -38.762 -97.618 117.769  0.00 97.00      PROA   
ATOM   2131  O   THR P 134     -39.898 -98.047 117.582  0.00 97.00      PROA   
ATOM   2132  N   ILE P 135     -37.696 -98.438 117.868  0.00 97.00      PROA   
ATOM   2133  HN  ILE P 135     -36.779 -98.054 117.985  0.00 97.00      PROA   
ATOM   2134  CA  ILE P 135     -37.764 -99.881 117.831  0.00 97.00      PROA   
ATOM   2135  HA  ILE P 135     -38.648-100.191 117.293  0.00 97.00      PROA   
ATOM   2136  CB  ILE P 135     -36.524-100.488 117.166  0.00 97.00      PROA   
ATOM   2137  HB  ILE P 135     -35.631-100.130 117.728  0.00 97.00      PROA   
ATOM   2138  CG2 ILE P 135     -36.555-102.031 117.242  0.00 97.00      PROA   
ATOM   2139 HG21 ILE P 135     -37.450-102.431 116.720  0.00 97.00      PROA   
ATOM   2140 HG22 ILE P 135     -36.568-102.382 118.291  0.00 97.00      PROA   
ATOM   2141 HG23 ILE P 135     -35.648-102.457 116.767  0.00 97.00      PROA   
ATOM   2142  CG1 ILE P 135     -36.343-100.009 115.701  0.00 97.00      PROA   
ATOM   2143 HG11 ILE P 135     -36.736 -98.979 115.580  0.00 97.00      PROA   
ATOM   2144 HG12 ILE P 135     -36.937-100.666 115.029  0.00 97.00      PROA   
ATOM   2145  CD  ILE P 135     -34.872 -99.978 115.264  0.00 97.00      PROA   
ATOM   2146  HD1 ILE P 135     -34.355-100.931 115.506  0.00 97.00      PROA   
ATOM   2147  HD2 ILE P 135     -34.346 -99.159 115.798  0.00 97.00      PROA   
ATOM   2148  HD3 ILE P 135     -34.784 -99.790 114.174  0.00 97.00      PROA   
ATOM   2149  C   ILE P 135     -37.865-100.344 119.272  0.00 97.00      PROA   
ATOM   2150  O   ILE P 135     -36.919-100.213 120.038  0.00 97.00      PROA   
ATOM   2151  N   LEU P 136     -39.032-100.891 119.683  0.00 97.00      PROA   
ATOM   2152  HN  LEU P 136     -39.812-100.920 119.062  0.00 97.00      PROA   
ATOM   2153  CA  LEU P 136     -39.320-101.319 121.044  0.00 97.00      PROA   
ATOM   2154  HA  LEU P 136     -39.167-100.458 121.680  0.00 97.00      PROA   
ATOM   2155  CB  LEU P 136     -40.787-101.813 121.200  0.00 97.00      PROA   
ATOM   2156  HB1 LEU P 136     -40.914-102.220 122.229  0.00 97.00      PROA   
ATOM   2157  HB2 LEU P 136     -40.977-102.640 120.483  0.00 97.00      PROA   
ATOM   2158  CG  LEU P 136     -41.908-100.746 121.034  0.00 97.00      PROA   
ATOM   2159  HG  LEU P 136     -42.855-101.253 121.346  0.00 97.00      PROA   
ATOM   2160  CD1 LEU P 136     -41.715 -99.543 121.974  0.00 97.00      PROA   
ATOM   2161 HD11 LEU P 136     -40.824 -98.953 121.672  0.00 97.00      PROA   
ATOM   2162 HD12 LEU P 136     -41.578 -99.885 123.021  0.00 97.00      PROA   
ATOM   2163 HD13 LEU P 136     -42.603 -98.878 121.932  0.00 97.00      PROA   
ATOM   2164  CD2 LEU P 136     -42.139-100.274 119.584  0.00 97.00      PROA   
ATOM   2165 HD21 LEU P 136     -42.227-101.141 118.897  0.00 97.00      PROA   
ATOM   2166 HD22 LEU P 136     -41.308 -99.623 119.246  0.00 97.00      PROA   
ATOM   2167 HD23 LEU P 136     -43.076 -99.681 119.527  0.00 97.00      PROA   
ATOM   2168  C   LEU P 136     -38.389-102.395 121.586  0.00 97.00      PROA   
ATOM   2169  O   LEU P 136     -37.990-102.347 122.749  0.00 97.00      PROA   
ATOM   2170  N   LYS P 137     -38.026-103.392 120.751  0.00 97.00      PROA   
ATOM   2171  HN  LYS P 137     -38.394-103.433 119.828  0.00 97.00      PROA   
ATOM   2172  CA  LYS P 137     -37.019-104.375 121.087  0.00 97.00      PROA   
ATOM   2173  HA  LYS P 137     -36.382-103.990 121.873  0.00 97.00      PROA   
ATOM   2174  CB  LYS P 137     -37.636-105.723 121.545  0.00 97.00      PROA   
ATOM   2175  HB1 LYS P 137     -36.835-106.489 121.627  0.00 97.00      PROA   
ATOM   2176  HB2 LYS P 137     -38.359-106.074 120.776  0.00 97.00      PROA   
ATOM   2177  CG  LYS P 137     -38.358-105.644 122.904  0.00 97.00      PROA   
ATOM   2178  HG1 LYS P 137     -39.201-104.922 122.840  0.00 97.00      PROA   
ATOM   2179  HG2 LYS P 137     -37.641-105.246 123.652  0.00 97.00      PROA   
ATOM   2180  CD  LYS P 137     -38.895-107.010 123.369  0.00 97.00      PROA   
ATOM   2181  HD1 LYS P 137     -38.061-107.748 123.359  0.00 97.00      PROA   
ATOM   2182  HD2 LYS P 137     -39.650-107.359 122.630  0.00 97.00      PROA   
ATOM   2183  CE  LYS P 137     -39.546-107.002 124.760  0.00 97.00      PROA   
ATOM   2184  HE1 LYS P 137     -39.941-108.016 124.995  0.00 97.00      PROA   
ATOM   2185  HE2 LYS P 137     -40.375-106.268 124.819  0.00 97.00      PROA   
ATOM   2186  NZ  LYS P 137     -38.540-106.674 125.796  0.00 97.00      PROA   
ATOM   2187  HZ1 LYS P 137     -38.409-105.645 125.885  0.00 97.00      PROA   
ATOM   2188  HZ2 LYS P 137     -37.640-107.107 125.506  0.00 97.00      PROA   
ATOM   2189  HZ3 LYS P 137     -38.826-107.082 126.709  0.00 97.00      PROA   
ATOM   2190  C   LYS P 137     -36.146-104.606 119.873  0.00 97.00      PROA   
ATOM   2191  O   LYS P 137     -36.603-105.133 118.862  0.00 97.00      PROA   
ATOM   2192  N   THR P 138     -34.846-104.223 119.938  0.00 97.00      PROA   
ATOM   2193  HN  THR P 138     -34.504-103.724 120.736  0.00 97.00      PROA   
ATOM   2194  CA  THR P 138     -33.899-104.426 118.850  0.00 97.00      PROA   
ATOM   2195  HA  THR P 138     -34.450-104.260 117.935  0.00 97.00      PROA   
ATOM   2196  CB  THR P 138     -32.741-103.426 118.838  0.00 97.00      PROA   
ATOM   2197  HB  THR P 138     -33.155-102.419 119.080  0.00 97.00      PROA   
ATOM   2198  OG1 THR P 138     -32.138-103.338 117.552  0.00 97.00      PROA   
ATOM   2199  HG1 THR P 138     -31.413-102.719 117.661  0.00 97.00      PROA   
ATOM   2200  CG2 THR P 138     -31.644-103.769 119.857  0.00 97.00      PROA   
ATOM   2201 HG21 THR P 138     -31.113-104.706 119.586  0.00 97.00      PROA   
ATOM   2202 HG22 THR P 138     -32.075-103.889 120.870  0.00 97.00      PROA   
ATOM   2203 HG23 THR P 138     -30.891-102.953 119.899  0.00 97.00      PROA   
ATOM   2204  C   THR P 138     -33.425-105.869 118.816  0.00 97.00      PROA   
ATOM   2205  O   THR P 138     -33.698-106.661 119.710  0.00 97.00      PROA   
ATOM   2206  N   ASN P 139     -32.759-106.265 117.716  0.00 97.00      PROA   
ATOM   2207  HN  ASN P 139     -32.469-105.596 117.037  0.00 97.00      PROA   
ATOM   2208  CA  ASN P 139     -32.461-107.654 117.452  0.00 97.00      PROA   
ATOM   2209  HA  ASN P 139     -31.978-108.069 118.327  0.00 97.00      PROA   
ATOM   2210  CB  ASN P 139     -33.743-108.481 117.123  0.00 97.00      PROA   
ATOM   2211  HB1 ASN P 139     -34.385-108.526 118.030  0.00 97.00      PROA   
ATOM   2212  HB2 ASN P 139     -33.489-109.526 116.855  0.00 97.00      PROA   
ATOM   2213  CG  ASN P 139     -34.529-107.855 115.962  0.00 97.00      PROA   
ATOM   2214  OD1 ASN P 139     -34.153-108.016 114.798  0.00 97.00      PROA   
ATOM   2215  ND2 ASN P 139     -35.652-107.149 116.272  0.00 97.00      PROA   
ATOM   2216 HD21 ASN P 139     -36.204-106.784 115.524  0.00 97.00      PROA   
ATOM   2217 HD22 ASN P 139     -35.908-106.999 117.226  0.00 97.00      PROA   
ATOM   2218  C   ASN P 139     -31.450-107.683 116.326  0.00 97.00      PROA   
ATOM   2219  O   ASN P 139     -31.112-106.650 115.752  0.00 97.00      PROA   
ATOM   2220  N   MET P 140     -30.935-108.882 115.973  0.00 97.00      PROA   
ATOM   2221  HN  MET P 140     -31.165-109.710 116.482  0.00 97.00      PROA   
ATOM   2222  CA  MET P 140     -29.978-109.066 114.900  0.00 97.00      PROA   
ATOM   2223  HA  MET P 140     -29.092-108.501 115.151  0.00 97.00      PROA   
ATOM   2224  CB  MET P 140     -29.568-110.534 114.814  0.00 97.00      PROA   
ATOM   2225  HB1 MET P 140     -30.452-111.173 114.568  0.00 97.00      PROA   
ATOM   2226  HB2 MET P 140     -29.214-110.851 115.824  0.00 97.00      PROA   
ATOM   2227  CG  MET P 140     -28.461-110.785 113.809  0.00 97.00      PROA   
ATOM   2228  HG1 MET P 140     -27.524-110.268 114.087  0.00 97.00      PROA   
ATOM   2229  HG2 MET P 140     -28.742-110.470 112.783  0.00 97.00      PROA   
ATOM   2230  SD  MET P 140     -28.237-112.489 113.833  0.00 97.00      PROA   
ATOM   2231  CE  MET P 140     -27.459-112.873 115.370  0.00 97.00      PROA   
ATOM   2232  HE1 MET P 140     -28.274-112.806 116.099  0.00 97.00      PROA   
ATOM   2233  HE2 MET P 140     -26.639-112.173 115.587  0.00 97.00      PROA   
ATOM   2234  HE3 MET P 140     -27.054-113.894 115.463  0.00 97.00      PROA   
ATOM   2235  C   MET P 140     -30.447-108.572 113.535  0.00 97.00      PROA   
ATOM   2236  O   MET P 140     -29.668-108.012 112.767  0.00 97.00      PROA   
ATOM   2237  N   SER P 141     -31.753-108.706 113.211  0.00 97.00      PROA   
ATOM   2238  HN  SER P 141     -32.398-109.108 113.856  0.00 97.00      PROA   
ATOM   2239  CA  SER P 141     -32.291-108.306 111.920  0.00 97.00      PROA   
ATOM   2240  HA  SER P 141     -31.568-108.533 111.147  0.00 97.00      PROA   
ATOM   2241  CB  SER P 141     -33.615-109.059 111.609  0.00 97.00      PROA   
ATOM   2242  HB1 SER P 141     -34.430-108.737 112.293  0.00 97.00      PROA   
ATOM   2243  HB2 SER P 141     -33.447-110.145 111.775  0.00 97.00      PROA   
ATOM   2244  OG  SER P 141     -34.026-108.890 110.253  0.00 97.00      PROA   
ATOM   2245  HG1 SER P 141     -34.168-107.948 110.120  0.00 97.00      PROA   
ATOM   2246  C   SER P 141     -32.569-106.810 111.899  0.00 97.00      PROA   
ATOM   2247  O   SER P 141     -33.040-106.284 110.897  0.00 97.00      PROA   
ATOM   2248  N   HSD P 142     -32.238-106.091 112.994  0.00 97.00      PROA   
ATOM   2249  HN  HSD P 142     -31.932-106.574 113.812  0.00 97.00      PROA   
ATOM   2250  CA  HSD P 142     -32.253-104.646 113.087  0.00 97.00      PROA   
ATOM   2251  HA  HSD P 142     -32.690-104.231 112.197  0.00 97.00      PROA   
ATOM   2252  CB  HSD P 142     -33.114-104.152 114.276  0.00 97.00      PROA   
ATOM   2253  HB1 HSD P 142     -32.873-103.096 114.523  0.00 97.00      PROA   
ATOM   2254  HB2 HSD P 142     -32.914-104.763 115.181  0.00 97.00      PROA   
ATOM   2255  ND1 HSD P 142     -35.464-103.172 114.164  0.00 97.00      PROA   
ATOM   2256  HD1 HSD P 142     -35.281-102.358 114.718  0.00 97.00      PROA   
ATOM   2257  CG  HSD P 142     -34.584-104.207 113.930  0.00 97.00      PROA   
ATOM   2258  CE1 HSD P 142     -36.629-103.491 113.552  0.00 97.00      PROA   
ATOM   2259  HE1 HSD P 142     -37.518-102.862 113.595  0.00 97.00      PROA   
ATOM   2260  NE2 HSD P 142     -36.566-104.658 112.946  0.00 97.00      PROA   
ATOM   2261  CD2 HSD P 142     -35.284-105.116 113.196  0.00 97.00      PROA   
ATOM   2262  HD2 HSD P 142     -34.986-106.071 112.785  0.00 97.00      PROA   
ATOM   2263  C   HSD P 142     -30.840-104.094 113.124  0.00 97.00      PROA   
ATOM   2264  O   HSD P 142     -30.626-102.914 113.380  0.00 97.00      PROA   
ATOM   2265  N   SER P 143     -29.827-104.930 112.814  0.00 97.00      PROA   
ATOM   2266  HN  SER P 143     -30.015-105.892 112.631  0.00 97.00      PROA   
ATOM   2267  CA  SER P 143     -28.430-104.536 112.742  0.00 97.00      PROA   
ATOM   2268  HA  SER P 143     -28.262-103.704 113.413  0.00 97.00      PROA   
ATOM   2269  CB  SER P 143     -27.531-105.727 113.158  0.00 97.00      PROA   
ATOM   2270  HB1 SER P 143     -27.520-106.517 112.378  0.00 97.00      PROA   
ATOM   2271  HB2 SER P 143     -27.968-106.177 114.074  0.00 97.00      PROA   
ATOM   2272  OG  SER P 143     -26.199-105.327 113.455  0.00 97.00      PROA   
ATOM   2273  HG1 SER P 143     -25.801-105.036 112.632  0.00 97.00      PROA   
ATOM   2274  C   SER P 143     -28.066-104.107 111.327  0.00 97.00      PROA   
ATOM   2275  O   SER P 143     -28.676-104.554 110.358  0.00 97.00      PROA   
ATOM   2276  N   GLY P 144     -27.038-103.230 111.175  0.00 97.00      PROA   
ATOM   2277  HN  GLY P 144     -26.577-102.837 111.971  0.00 97.00      PROA   
ATOM   2278  CA  GLY P 144     -26.493-102.838 109.884  0.00 97.00      PROA   
ATOM   2279  HA1 GLY P 144     -27.067-103.275 109.084  0.00 97.00      PROA   
ATOM   2280  HA2 GLY P 144     -25.459-103.153 109.873  0.00 97.00      PROA   
ATOM   2281  C   GLY P 144     -26.500-101.348 109.699  0.00 97.00      PROA   
ATOM   2282  O   GLY P 144     -26.440-100.589 110.658  0.00 97.00      PROA   
ATOM   2283  N   THR P 145     -26.539-100.883 108.429  0.00 97.00      PROA   
ATOM   2284  HN  THR P 145     -26.691-101.522 107.675  0.00 97.00      PROA   
ATOM   2285  CA  THR P 145     -26.426 -99.475 108.086  0.00 97.00      PROA   
ATOM   2286  HA  THR P 145     -25.968 -98.962 108.917  0.00 97.00      PROA   
ATOM   2287  CB  THR P 145     -25.506 -99.192 106.892  0.00 97.00      PROA   
ATOM   2288  HB  THR P 145     -24.503 -99.609 107.139  0.00 97.00      PROA   
ATOM   2289  OG1 THR P 145     -25.322 -97.798 106.661  0.00 97.00      PROA   
ATOM   2290  HG1 THR P 145     -25.945 -97.556 105.965  0.00 97.00      PROA   
ATOM   2291  CG2 THR P 145     -25.984 -99.848 105.582  0.00 97.00      PROA   
ATOM   2292 HG21 THR P 145     -26.962 -99.432 105.260  0.00 97.00      PROA   
ATOM   2293 HG22 THR P 145     -26.082-100.945 105.701  0.00 97.00      PROA   
ATOM   2294 HG23 THR P 145     -25.249 -99.648 104.772  0.00 97.00      PROA   
ATOM   2295  C   THR P 145     -27.799 -98.868 107.918  0.00 97.00      PROA   
ATOM   2296  O   THR P 145     -28.634 -99.368 107.178  0.00 97.00      PROA   
ATOM   2297  N   TYR P 146     -28.057 -97.749 108.625  0.00 97.00      PROA   
ATOM   2298  HN  TYR P 146     -27.365 -97.375 109.240  0.00 97.00      PROA   
ATOM   2299  CA  TYR P 146     -29.307 -97.025 108.575  0.00 97.00      PROA   
ATOM   2300  HA  TYR P 146     -30.022 -97.583 107.992  0.00 97.00      PROA   
ATOM   2301  CB  TYR P 146     -29.913 -96.727 109.968  0.00 97.00      PROA   
ATOM   2302  HB1 TYR P 146     -30.704 -95.952 109.886  0.00 97.00      PROA   
ATOM   2303  HB2 TYR P 146     -29.126 -96.352 110.658  0.00 97.00      PROA   
ATOM   2304  CG  TYR P 146     -30.559 -97.932 110.592  0.00 97.00      PROA   
ATOM   2305  CD1 TYR P 146     -29.798 -98.888 111.284  0.00 97.00      PROA   
ATOM   2306  HD1 TYR P 146     -28.720 -98.813 111.288  0.00 97.00      PROA   
ATOM   2307  CE1 TYR P 146     -30.431 -99.909 112.002  0.00 97.00      PROA   
ATOM   2308  HE1 TYR P 146     -29.839-100.640 112.528  0.00 97.00      PROA   
ATOM   2309  CZ  TYR P 146     -31.828 -99.967 112.056  0.00 97.00      PROA   
ATOM   2310  OH  TYR P 146     -32.465-100.977 112.800  0.00 97.00      PROA   
ATOM   2311  HH  TYR P 146     -31.768-101.526 113.174  0.00 97.00      PROA   
ATOM   2312  CD2 TYR P 146     -31.963 -98.033 110.613  0.00 97.00      PROA   
ATOM   2313  HD2 TYR P 146     -32.559 -97.293 110.100  0.00 97.00      PROA   
ATOM   2314  CE2 TYR P 146     -32.594 -99.044 111.345  0.00 97.00      PROA   
ATOM   2315  HE2 TYR P 146     -33.670 -99.095 111.389  0.00 97.00      PROA   
ATOM   2316  C   TYR P 146     -29.102 -95.701 107.884  0.00 97.00      PROA   
ATOM   2317  O   TYR P 146     -28.077 -95.051 108.043  0.00 97.00      PROA   
ATOM   2318  N   HSD P 147     -30.100 -95.266 107.088  0.00 97.00      PROA   
ATOM   2319  HN  HSD P 147     -30.938 -95.799 106.995  0.00 97.00      PROA   
ATOM   2320  CA  HSD P 147     -30.045 -94.005 106.376  0.00 97.00      PROA   
ATOM   2321  HA  HSD P 147     -29.389 -93.317 106.893  0.00 97.00      PROA   
ATOM   2322  CB  HSD P 147     -29.612 -94.162 104.891  0.00 97.00      PROA   
ATOM   2323  HB1 HSD P 147     -29.455 -93.155 104.448  0.00 97.00      PROA   
ATOM   2324  HB2 HSD P 147     -30.405 -94.666 104.302  0.00 97.00      PROA   
ATOM   2325  ND1 HSD P 147     -27.190 -94.519 104.161  0.00 97.00      PROA   
ATOM   2326  HD1 HSD P 147     -26.997 -93.568 103.913  0.00 97.00      PROA   
ATOM   2327  CG  HSD P 147     -28.368 -94.992 104.701  0.00 97.00      PROA   
ATOM   2328  CE1 HSD P 147     -26.360 -95.583 104.031  0.00 97.00      PROA   
ATOM   2329  HE1 HSD P 147     -25.347 -95.503 103.636  0.00 97.00      PROA   
ATOM   2330  NE2 HSD P 147     -26.925 -96.705 104.430  0.00 97.00      PROA   
ATOM   2331  CD2 HSD P 147     -28.189 -96.335 104.847  0.00 97.00      PROA   
ATOM   2332  HD2 HSD P 147     -28.876 -97.088 105.214  0.00 97.00      PROA   
ATOM   2333  C   HSD P 147     -31.446 -93.447 106.408  0.00 97.00      PROA   
ATOM   2334  O   HSD P 147     -32.398 -94.178 106.659  0.00 97.00      PROA   
ATOM   2335  N   CYS P 148     -31.626 -92.131 106.155  0.00 97.00      PROA   
ATOM   2336  HN  CYS P 148     -30.858 -91.495 106.091  0.00 97.00      PROA   
ATOM   2337  CA  CYS P 148     -32.948 -91.577 105.961  0.00 97.00      PROA   
ATOM   2338  HA  CYS P 148     -33.604 -92.379 105.670  0.00 97.00      PROA   
ATOM   2339  CB  CYS P 148     -33.558 -90.932 107.238  0.00 97.00      PROA   
ATOM   2340  HB1 CYS P 148     -33.534 -91.703 108.039  0.00 97.00      PROA   
ATOM   2341  HB2 CYS P 148     -34.631 -90.713 107.048  0.00 97.00      PROA   
ATOM   2342  SG  CYS P 148     -32.710 -89.434 107.845  0.00 97.00      PROA   
ATOM   2343  C   CYS P 148     -32.967 -90.612 104.799  0.00 97.00      PROA   
ATOM   2344  O   CYS P 148     -31.933 -90.141 104.335  0.00 97.00      PROA   
ATOM   2345  N   SER P 149     -34.181 -90.303 104.288  0.00 97.00      PROA   
ATOM   2346  HN  SER P 149     -35.003 -90.747 104.637  0.00 97.00      PROA   
ATOM   2347  CA  SER P 149     -34.354 -89.285 103.273  0.00 97.00      PROA   
ATOM   2348  HA  SER P 149     -33.578 -88.549 103.413  0.00 97.00      PROA   
ATOM   2349  CB  SER P 149     -34.335 -89.796 101.797  0.00 97.00      PROA   
ATOM   2350  HB1 SER P 149     -33.416 -90.403 101.656  0.00 97.00      PROA   
ATOM   2351  HB2 SER P 149     -34.287 -88.935 101.099  0.00 97.00      PROA   
ATOM   2352  OG  SER P 149     -35.466 -90.591 101.441  0.00 97.00      PROA   
ATOM   2353  HG1 SER P 149     -36.247 -90.138 101.767  0.00 97.00      PROA   
ATOM   2354  C   SER P 149     -35.669 -88.602 103.518  0.00 97.00      PROA   
ATOM   2355  O   SER P 149     -36.602 -89.214 104.018  0.00 97.00      PROA   
ATOM   2356  N   GLY P 150     -35.768 -87.310 103.142  0.00 97.00      PROA   
ATOM   2357  HN  GLY P 150     -34.979 -86.851 102.738  0.00 97.00      PROA   
ATOM   2358  CA  GLY P 150     -37.001 -86.549 103.187  0.00 97.00      PROA   
ATOM   2359  HA1 GLY P 150     -37.017 -85.985 104.107  0.00 97.00      PROA   
ATOM   2360  HA2 GLY P 150     -37.850 -87.206 103.055  0.00 97.00      PROA   
ATOM   2361  C   GLY P 150     -36.988 -85.585 102.043  0.00 97.00      PROA   
ATOM   2362  O   GLY P 150     -36.032 -85.534 101.282  0.00 97.00      PROA   
ATOM   2363  N   MET P 151     -38.062 -84.785 101.894  0.00 97.00      PROA   
ATOM   2364  HN  MET P 151     -38.866 -84.908 102.474  0.00 97.00      PROA   
ATOM   2365  CA  MET P 151     -38.236 -83.836 100.820  0.00 97.00      PROA   
ATOM   2366  HA  MET P 151     -37.362 -83.823 100.187  0.00 97.00      PROA   
ATOM   2367  CB  MET P 151     -39.492 -84.223  99.992  0.00 97.00      PROA   
ATOM   2368  HB1 MET P 151     -40.401 -83.721 100.377  0.00 97.00      PROA   
ATOM   2369  HB2 MET P 151     -39.663 -85.316 100.148  0.00 97.00      PROA   
ATOM   2370  CG  MET P 151     -39.371 -84.031  98.468  0.00 97.00      PROA   
ATOM   2371  HG1 MET P 151     -40.291 -84.460  98.010  0.00 97.00      PROA   
ATOM   2372  HG2 MET P 151     -38.512 -84.635  98.101  0.00 97.00      PROA   
ATOM   2373  SD  MET P 151     -39.193 -82.312  97.911  0.00 97.00      PROA   
ATOM   2374  CE  MET P 151     -39.352 -82.698  96.146  0.00 97.00      PROA   
ATOM   2375  HE1 MET P 151     -40.363 -83.101  95.923  0.00 97.00      PROA   
ATOM   2376  HE2 MET P 151     -38.603 -83.456  95.829  0.00 97.00      PROA   
ATOM   2377  HE3 MET P 151     -39.204 -81.787  95.527  0.00 97.00      PROA   
ATOM   2378  C   MET P 151     -38.413 -82.461 101.447  0.00 97.00      PROA   
ATOM   2379  O   MET P 151     -39.096 -82.303 102.455  0.00 97.00      PROA   
ATOM   2380  N   GLY P 152     -37.775 -81.425 100.852  0.00 97.00      PROA   
ATOM   2381  HN  GLY P 152     -37.157 -81.621 100.094  0.00 97.00      PROA   
ATOM   2382  CA  GLY P 152     -38.009 -80.023 101.183  0.00 97.00      PROA   
ATOM   2383  HA1 GLY P 152     -37.130 -79.625 101.660  0.00 97.00      PROA   
ATOM   2384  HA2 GLY P 152     -38.896 -79.933 101.795  0.00 97.00      PROA   
ATOM   2385  C   GLY P 152     -38.273 -79.246  99.924  0.00 97.00      PROA   
ATOM   2386  O   GLY P 152     -39.416 -78.954  99.589  0.00 97.00      PROA   
ATOM   2387  N   LYS P 153     -37.207 -78.867  99.188  0.00 97.00      PROA   
ATOM   2388  HN  LYS P 153     -36.280 -78.963  99.547  0.00 97.00      PROA   
ATOM   2389  CA  LYS P 153     -37.324 -78.366  97.828  0.00 97.00      PROA   
ATOM   2390  HA  LYS P 153     -38.366 -78.326  97.555  0.00 97.00      PROA   
ATOM   2391  CB  LYS P 153     -36.715 -76.948  97.670  0.00 97.00      PROA   
ATOM   2392  HB1 LYS P 153     -36.506 -76.729  96.600  0.00 97.00      PROA   
ATOM   2393  HB2 LYS P 153     -35.747 -76.909  98.214  0.00 97.00      PROA   
ATOM   2394  CG  LYS P 153     -37.637 -75.823  98.185  0.00 97.00      PROA   
ATOM   2395  HG1 LYS P 153     -37.088 -74.858  98.105  0.00 97.00      PROA   
ATOM   2396  HG2 LYS P 153     -37.871 -75.991  99.259  0.00 97.00      PROA   
ATOM   2397  CD  LYS P 153     -38.943 -75.732  97.376  0.00 97.00      PROA   
ATOM   2398  HD1 LYS P 153     -39.542 -76.651  97.562  0.00 97.00      PROA   
ATOM   2399  HD2 LYS P 153     -38.674 -75.711  96.295  0.00 97.00      PROA   
ATOM   2400  CE  LYS P 153     -39.809 -74.512  97.708  0.00 97.00      PROA   
ATOM   2401  HE1 LYS P 153     -39.265 -73.570  97.487  0.00 97.00      PROA   
ATOM   2402  HE2 LYS P 153     -40.107 -74.523  98.778  0.00 97.00      PROA   
ATOM   2403  NZ  LYS P 153     -41.044 -74.537  96.887  0.00 97.00      PROA   
ATOM   2404  HZ1 LYS P 153     -41.570 -75.411  97.091  0.00 97.00      PROA   
ATOM   2405  HZ2 LYS P 153     -40.786 -74.525  95.879  0.00 97.00      PROA   
ATOM   2406  HZ3 LYS P 153     -41.639 -73.714  97.103  0.00 97.00      PROA   
ATOM   2407  C   LYS P 153     -36.745 -79.329  96.817  0.00 97.00      PROA   
ATOM   2408  O   LYS P 153     -36.849 -79.120  95.609  0.00 97.00      PROA   
ATOM   2409  N   HSD P 154     -36.187 -80.452  97.303  0.00 97.00      PROA   
ATOM   2410  HN  HSD P 154     -36.094 -80.583  98.285  0.00 97.00      PROA   
ATOM   2411  CA  HSD P 154     -35.806 -81.592  96.511  0.00 97.00      PROA   
ATOM   2412  HA  HSD P 154     -36.615 -81.833  95.836  0.00 97.00      PROA   
ATOM   2413  CB  HSD P 154     -34.486 -81.398  95.721  0.00 97.00      PROA   
ATOM   2414  HB1 HSD P 154     -33.676 -81.096  96.421  0.00 97.00      PROA   
ATOM   2415  HB2 HSD P 154     -34.630 -80.566  94.998  0.00 97.00      PROA   
ATOM   2416  ND1 HSD P 154     -32.946 -83.368  95.220  0.00 97.00      PROA   
ATOM   2417  HD1 HSD P 154     -32.354 -83.265  96.021  0.00 97.00      PROA   
ATOM   2418  CG  HSD P 154     -34.069 -82.617  94.941  0.00 97.00      PROA   
ATOM   2419  CE1 HSD P 154     -32.918 -84.382  94.322  0.00 97.00      PROA   
ATOM   2420  HE1 HSD P 154     -32.131 -85.135  94.311  0.00 97.00      PROA   
ATOM   2421  NE2 HSD P 154     -33.943 -84.342  93.493  0.00 97.00      PROA   
ATOM   2422  CD2 HSD P 154     -34.659 -83.220  93.872  0.00 97.00      PROA   
ATOM   2423  HD2 HSD P 154     -35.553 -82.943  93.328  0.00 97.00      PROA   
ATOM   2424  C   HSD P 154     -35.686 -82.691  97.536  0.00 97.00      PROA   
ATOM   2425  O   HSD P 154     -35.758 -82.424  98.734  0.00 97.00      PROA   
ATOM   2426  N   ARG P 155     -35.531 -83.971  97.119  0.00 97.00      PROA   
ATOM   2427  HN  ARG P 155     -35.497 -84.199  96.148  0.00 97.00      PROA   
ATOM   2428  CA  ARG P 155     -35.184 -85.025  98.053  0.00 97.00      PROA   
ATOM   2429  HA  ARG P 155     -35.872 -84.937  98.882  0.00 97.00      PROA   
ATOM   2430  CB  ARG P 155     -35.366 -86.464  97.502  0.00 97.00      PROA   
ATOM   2431  HB1 ARG P 155     -36.457 -86.634  97.350  0.00 97.00      PROA   
ATOM   2432  HB2 ARG P 155     -35.036 -87.184  98.283  0.00 97.00      PROA   
ATOM   2433  CG  ARG P 155     -34.639 -86.753  96.169  0.00 97.00      PROA   
ATOM   2434  HG1 ARG P 155     -33.821 -86.016  96.042  0.00 97.00      PROA   
ATOM   2435  HG2 ARG P 155     -35.339 -86.608  95.317  0.00 97.00      PROA   
ATOM   2436  CD  ARG P 155     -33.975 -88.137  96.079  0.00 97.00      PROA   
ATOM   2437  HD1 ARG P 155     -33.154 -88.197  96.830  0.00 97.00      PROA   
ATOM   2438  HD2 ARG P 155     -33.563 -88.313  95.061  0.00 97.00      PROA   
ATOM   2439  NE  ARG P 155     -35.029 -89.162  96.362  0.00 97.00      PROA   
ATOM   2440  HE  ARG P 155     -35.981 -88.912  96.215  0.00 97.00      PROA   
ATOM   2441  CZ  ARG P 155     -34.794 -90.335  96.987  0.00 97.00      PROA   
ATOM   2442  NH1 ARG P 155     -33.560 -90.812  97.200  0.00 97.00      PROA   
ATOM   2443 HH11 ARG P 155     -32.785 -90.330  96.805  0.00 97.00      PROA   
ATOM   2444 HH12 ARG P 155     -33.466 -91.696  97.651  0.00 97.00      PROA   
ATOM   2445  NH2 ARG P 155     -35.834 -91.069  97.425  0.00 97.00      PROA   
ATOM   2446 HH21 ARG P 155     -36.761 -90.732  97.290  0.00 97.00      PROA   
ATOM   2447 HH22 ARG P 155     -35.645 -91.897  97.945  0.00 97.00      PROA   
ATOM   2448  C   ARG P 155     -33.781 -84.861  98.626  0.00 97.00      PROA   
ATOM   2449  O   ARG P 155     -32.820 -84.585  97.912  0.00 97.00      PROA   
ATOM   2450  N   TYR P 156     -33.639 -85.035  99.953  0.00 97.00      PROA   
ATOM   2451  HN  TYR P 156     -34.440 -85.206 100.525  0.00 97.00      PROA   
ATOM   2452  CA  TYR P 156     -32.380 -84.924 100.657  0.00 97.00      PROA   
ATOM   2453  HA  TYR P 156     -31.574 -84.741  99.961  0.00 97.00      PROA   
ATOM   2454  CB  TYR P 156     -32.412 -83.817 101.749  0.00 97.00      PROA   
ATOM   2455  HB1 TYR P 156     -31.412 -83.676 102.208  0.00 97.00      PROA   
ATOM   2456  HB2 TYR P 156     -33.135 -84.111 102.541  0.00 97.00      PROA   
ATOM   2457  CG  TYR P 156     -32.865 -82.485 101.195  0.00 97.00      PROA   
ATOM   2458  CD1 TYR P 156     -32.311 -81.953 100.014  0.00 97.00      PROA   
ATOM   2459  HD1 TYR P 156     -31.549 -82.502  99.482  0.00 97.00      PROA   
ATOM   2460  CE1 TYR P 156     -32.759 -80.729  99.500  0.00 97.00      PROA   
ATOM   2461  HE1 TYR P 156     -32.338 -80.347  98.582  0.00 97.00      PROA   
ATOM   2462  CZ  TYR P 156     -33.755 -80.013 100.174  0.00 97.00      PROA   
ATOM   2463  OH  TYR P 156     -34.208 -78.779  99.665  0.00 97.00      PROA   
ATOM   2464  HH  TYR P 156     -33.549 -78.461  99.045  0.00 97.00      PROA   
ATOM   2465  CD2 TYR P 156     -33.848 -81.739 101.871  0.00 97.00      PROA   
ATOM   2466  HD2 TYR P 156     -34.275 -82.121 102.787  0.00 97.00      PROA   
ATOM   2467  CE2 TYR P 156     -34.289 -80.512 101.366  0.00 97.00      PROA   
ATOM   2468  HE2 TYR P 156     -35.033 -79.946 101.904  0.00 97.00      PROA   
ATOM   2469  C   TYR P 156     -32.135 -86.262 101.311  0.00 97.00      PROA   
ATOM   2470  O   TYR P 156     -33.067 -86.896 101.789  0.00 97.00      PROA   
ATOM   2471  N   THR P 157     -30.866 -86.733 101.323  0.00 97.00      PROA   
ATOM   2472  HN  THR P 157     -30.133 -86.223 100.881  0.00 97.00      PROA   
ATOM   2473  CA  THR P 157     -30.452 -87.999 101.906  0.00 97.00      PROA   
ATOM   2474  HA  THR P 157     -31.305 -88.511 102.333  0.00 97.00      PROA   
ATOM   2475  CB  THR P 157     -29.756 -88.933 100.916  0.00 97.00      PROA   
ATOM   2476  HB  THR P 157     -29.216 -89.759 101.439  0.00 97.00      PROA   
ATOM   2477  OG1 THR P 157     -28.840 -88.225 100.085  0.00 97.00      PROA   
ATOM   2478  HG1 THR P 157     -28.136 -87.916 100.659  0.00 97.00      PROA   
ATOM   2479  CG2 THR P 157     -30.808 -89.570  99.995  0.00 97.00      PROA   
ATOM   2480 HG21 THR P 157     -31.378 -88.784  99.457  0.00 97.00      PROA   
ATOM   2481 HG22 THR P 157     -31.509 -90.195 100.583  0.00 97.00      PROA   
ATOM   2482 HG23 THR P 157     -30.303 -90.218  99.245  0.00 97.00      PROA   
ATOM   2483  C   THR P 157     -29.482 -87.716 103.029  0.00 97.00      PROA   
ATOM   2484  O   THR P 157     -28.623 -86.846 102.912  0.00 97.00      PROA   
ATOM   2485  N   SER P 158     -29.590 -88.461 104.153  0.00 97.00      PROA   
ATOM   2486  HN  SER P 158     -30.316 -89.142 104.256  0.00 97.00      PROA   
ATOM   2487  CA  SER P 158     -28.681 -88.330 105.276  0.00 97.00      PROA   
ATOM   2488  HA  SER P 158     -28.471 -87.278 105.410  0.00 97.00      PROA   
ATOM   2489  CB  SER P 158     -29.288 -88.874 106.603  0.00 97.00      PROA   
ATOM   2490  HB1 SER P 158     -30.297 -88.427 106.723  0.00 97.00      PROA   
ATOM   2491  HB2 SER P 158     -28.675 -88.557 107.471  0.00 97.00      PROA   
ATOM   2492  OG  SER P 158     -29.418 -90.296 106.634  0.00 97.00      PROA   
ATOM   2493  HG1 SER P 158     -28.537 -90.655 106.797  0.00 97.00      PROA   
ATOM   2494  C   SER P 158     -27.369 -89.047 105.031  0.00 97.00      PROA   
ATOM   2495  O   SER P 158     -27.215 -89.832 104.097  0.00 97.00      PROA   
ATOM   2496  N   ALA P 159     -26.398 -88.830 105.945  0.00 97.00      PROA   
ATOM   2497  HN  ALA P 159     -26.479 -88.091 106.611  0.00 97.00      PROA   
ATOM   2498  CA  ALA P 159     -25.298 -89.746 106.164  0.00 97.00      PROA   
ATOM   2499  HA  ALA P 159     -24.771 -89.855 105.226  0.00 97.00      PROA   
ATOM   2500  CB  ALA P 159     -24.330 -89.191 107.229  0.00 97.00      PROA   
ATOM   2501  HB1 ALA P 159     -24.847 -89.073 108.204  0.00 97.00      PROA   
ATOM   2502  HB2 ALA P 159     -23.952 -88.192 106.916  0.00 97.00      PROA   
ATOM   2503  HB3 ALA P 159     -23.460 -89.863 107.372  0.00 97.00      PROA   
ATOM   2504  C   ALA P 159     -25.793 -91.126 106.597  0.00 97.00      PROA   
ATOM   2505  O   ALA P 159     -26.844 -91.253 107.223  0.00 97.00      PROA   
ATOM   2506  N   GLY P 160     -25.052 -92.205 106.247  0.00 97.00      PROA   
ATOM   2507  HN  GLY P 160     -24.202 -92.093 105.741  0.00 97.00      PROA   
ATOM   2508  CA  GLY P 160     -25.355 -93.551 106.708  0.00 97.00      PROA   
ATOM   2509  HA1 GLY P 160     -24.904 -94.247 106.016  0.00 97.00      PROA   
ATOM   2510  HA2 GLY P 160     -26.424 -93.681 106.793  0.00 97.00      PROA   
ATOM   2511  C   GLY P 160     -24.719 -93.794 108.044  0.00 97.00      PROA   
ATOM   2512  O   GLY P 160     -23.546 -93.485 108.234  0.00 97.00      PROA   
ATOM   2513  N   ILE P 161     -25.475 -94.390 108.993  0.00 97.00      PROA   
ATOM   2514  HN  ILE P 161     -26.424 -94.632 108.795  0.00 97.00      PROA   
ATOM   2515  CA  ILE P 161     -24.996 -94.674 110.331  0.00 97.00      PROA   
ATOM   2516  HA  ILE P 161     -23.963 -94.373 110.419  0.00 97.00      PROA   
ATOM   2517  CB  ILE P 161     -25.794 -93.961 111.427  0.00 97.00      PROA   
ATOM   2518  HB  ILE P 161     -26.851 -94.318 111.396  0.00 97.00      PROA   
ATOM   2519  CG2 ILE P 161     -25.208 -94.303 112.818  0.00 97.00      PROA   
ATOM   2520 HG21 ILE P 161     -24.122 -94.074 112.848  0.00 97.00      PROA   
ATOM   2521 HG22 ILE P 161     -25.353 -95.373 113.071  0.00 97.00      PROA   
ATOM   2522 HG23 ILE P 161     -25.710 -93.693 113.598  0.00 97.00      PROA   
ATOM   2523  CG1 ILE P 161     -25.845 -92.421 111.207  0.00 97.00      PROA   
ATOM   2524 HG11 ILE P 161     -26.486 -91.986 112.006  0.00 97.00      PROA   
ATOM   2525 HG12 ILE P 161     -26.343 -92.202 110.239  0.00 97.00      PROA   
ATOM   2526  CD  ILE P 161     -24.483 -91.713 111.244  0.00 97.00      PROA   
ATOM   2527  HD1 ILE P 161     -23.809 -92.102 110.453  0.00 97.00      PROA   
ATOM   2528  HD2 ILE P 161     -23.984 -91.849 112.227  0.00 97.00      PROA   
ATOM   2529  HD3 ILE P 161     -24.614 -90.622 111.080  0.00 97.00      PROA   
ATOM   2530  C   ILE P 161     -25.053 -96.174 110.530  0.00 97.00      PROA   
ATOM   2531  O   ILE P 161     -26.114 -96.788 110.475  0.00 97.00      PROA   
ATOM   2532  N   SER P 162     -23.885 -96.809 110.774  0.00 97.00      PROA   
ATOM   2533  HN  SER P 162     -23.023 -96.307 110.789  0.00 97.00      PROA   
ATOM   2534  CA  SER P 162     -23.787 -98.243 110.964  0.00 97.00      PROA   
ATOM   2535  HA  SER P 162     -24.588 -98.726 110.425  0.00 97.00      PROA   
ATOM   2536  CB  SER P 162     -22.452 -98.813 110.418  0.00 97.00      PROA   
ATOM   2537  HB1 SER P 162     -22.417 -98.642 109.320  0.00 97.00      PROA   
ATOM   2538  HB2 SER P 162     -22.385 -99.908 110.596  0.00 97.00      PROA   
ATOM   2539  OG  SER P 162     -21.326 -98.158 110.999  0.00 97.00      PROA   
ATOM   2540  HG1 SER P 162     -21.457 -98.212 111.951  0.00 97.00      PROA   
ATOM   2541  C   SER P 162     -23.910 -98.630 112.424  0.00 97.00      PROA   
ATOM   2542  O   SER P 162     -23.085 -98.242 113.250  0.00 97.00      PROA   
ATOM   2543  N   VAL P 163     -24.931 -99.449 112.770  0.00 97.00      PROA   
ATOM   2544  HN  VAL P 163     -25.604 -99.742 112.093  0.00 97.00      PROA   
ATOM   2545  CA  VAL P 163     -25.109 -99.964 114.114  0.00 97.00      PROA   
ATOM   2546  HA  VAL P 163     -24.341 -99.550 114.748  0.00 97.00      PROA   
ATOM   2547  CB  VAL P 163     -26.446 -99.617 114.768  0.00 97.00      PROA   
ATOM   2548  HB  VAL P 163     -26.416 -99.929 115.839  0.00 97.00      PROA   
ATOM   2549  CG1 VAL P 163     -26.629 -98.087 114.739  0.00 97.00      PROA   
ATOM   2550 HG11 VAL P 163     -26.738 -97.716 113.697  0.00 97.00      PROA   
ATOM   2551 HG12 VAL P 163     -25.764 -97.577 115.212  0.00 97.00      PROA   
ATOM   2552 HG13 VAL P 163     -27.549 -97.817 115.299  0.00 97.00      PROA   
ATOM   2553  CG2 VAL P 163     -27.638-100.325 114.096  0.00 97.00      PROA   
ATOM   2554 HG21 VAL P 163     -27.605-101.422 114.254  0.00 97.00      PROA   
ATOM   2555 HG22 VAL P 163     -27.641-100.122 113.006  0.00 97.00      PROA   
ATOM   2556 HG23 VAL P 163     -28.592 -99.949 114.525  0.00 97.00      PROA   
ATOM   2557  C   VAL P 163     -24.900-101.460 114.077  0.00 97.00      PROA   
ATOM   2558  O   VAL P 163     -25.357-102.152 113.174  0.00 97.00      PROA   
ATOM   2559  N   THR P 164     -24.162-102.005 115.066  0.00 97.00      PROA   
ATOM   2560  HN  THR P 164     -23.787-101.423 115.787  0.00 97.00      PROA   
ATOM   2561  CA  THR P 164     -23.869-103.430 115.115  0.00 97.00      PROA   
ATOM   2562  HA  THR P 164     -24.320-103.936 114.276  0.00 97.00      PROA   
ATOM   2563  CB  THR P 164     -22.378-103.740 115.062  0.00 97.00      PROA   
ATOM   2564  HB  THR P 164     -21.863-103.375 115.978  0.00 97.00      PROA   
ATOM   2565  OG1 THR P 164     -21.777-103.096 113.946  0.00 97.00      PROA   
ATOM   2566  HG1 THR P 164     -22.155-102.217 113.897  0.00 97.00      PROA   
ATOM   2567  CG2 THR P 164     -22.144-105.252 114.879  0.00 97.00      PROA   
ATOM   2568 HG21 THR P 164     -22.600-105.586 113.922  0.00 97.00      PROA   
ATOM   2569 HG22 THR P 164     -22.581-105.846 115.704  0.00 97.00      PROA   
ATOM   2570 HG23 THR P 164     -21.053-105.461 114.826  0.00 97.00      PROA   
ATOM   2571  C   THR P 164     -24.474-103.969 116.396  0.00 97.00      PROA   
ATOM   2572  O   THR P 164     -24.052-103.597 117.483  0.00 97.00      PROA   
ATOM   2573  N   VAL P 165     -25.493-104.859 116.305  0.00 97.00      PROA   
ATOM   2574  HN  VAL P 165     -25.830-105.113 115.398  0.00 97.00      PROA   
ATOM   2575  CA  VAL P 165     -26.231-105.421 117.440  0.00 97.00      PROA   
ATOM   2576  HA  VAL P 165     -26.240-104.666 118.211  0.00 97.00      PROA   
ATOM   2577  CB  VAL P 165     -27.697-105.688 117.061  0.00 97.00      PROA   
ATOM   2578  HB  VAL P 165     -27.733-106.434 116.237  0.00 97.00      PROA   
ATOM   2579  CG1 VAL P 165     -28.572-106.199 118.229  0.00 97.00      PROA   
ATOM   2580 HG11 VAL P 165     -28.394-105.595 119.143  0.00 97.00      PROA   
ATOM   2581 HG12 VAL P 165     -28.381-107.268 118.447  0.00 97.00      PROA   
ATOM   2582 HG13 VAL P 165     -29.645-106.111 117.965  0.00 97.00      PROA   
ATOM   2583  CG2 VAL P 165     -28.316-104.362 116.565  0.00 97.00      PROA   
ATOM   2584 HG21 VAL P 165     -27.808-103.971 115.662  0.00 97.00      PROA   
ATOM   2585 HG22 VAL P 165     -28.259-103.597 117.369  0.00 97.00      PROA   
ATOM   2586 HG23 VAL P 165     -29.386-104.521 116.314  0.00 97.00      PROA   
ATOM   2587  C   VAL P 165     -25.498-106.665 117.976  0.00 97.00      PROA   
ATOM   2588  O   VAL P 165     -24.480-107.061 117.419  0.00 97.00      PROA   
ATOM   2589  N   LYS P 166     -25.955-107.315 119.083  0.00 97.00      PROA   
ATOM   2590  HN  LYS P 166     -26.756-106.987 119.580  0.00 97.00      PROA   
ATOM   2591  CA  LYS P 166     -25.469-108.616 119.509  0.00 97.00      PROA   
ATOM   2592  HA  LYS P 166     -25.063-109.160 118.666  0.00 97.00      PROA   
ATOM   2593  CB  LYS P 166     -24.505-108.619 120.741  0.00 97.00      PROA   
ATOM   2594  HB1 LYS P 166     -24.076-109.637 120.869  0.00 97.00      PROA   
ATOM   2595  HB2 LYS P 166     -25.088-108.389 121.663  0.00 97.00      PROA   
ATOM   2596  CG  LYS P 166     -23.376-107.571 120.741  0.00 97.00      PROA   
ATOM   2597  HG1 LYS P 166     -22.889-107.578 121.742  0.00 97.00      PROA   
ATOM   2598  HG2 LYS P 166     -23.876-106.585 120.648  0.00 97.00      PROA   
ATOM   2599  CD  LYS P 166     -22.282-107.796 119.673  0.00 97.00      PROA   
ATOM   2600  HD1 LYS P 166     -22.732-108.315 118.798  0.00 97.00      PROA   
ATOM   2601  HD2 LYS P 166     -21.515-108.485 120.089  0.00 97.00      PROA   
ATOM   2602  CE  LYS P 166     -21.574-106.522 119.174  0.00 97.00      PROA   
ATOM   2603  HE1 LYS P 166     -20.977-106.752 118.264  0.00 97.00      PROA   
ATOM   2604  HE2 LYS P 166     -20.916-106.082 119.950  0.00 97.00      PROA   
ATOM   2605  NZ  LYS P 166     -22.590-105.526 118.804  0.00 97.00      PROA   
ATOM   2606  HZ1 LYS P 166     -23.057-105.146 119.652  0.00 97.00      PROA   
ATOM   2607  HZ2 LYS P 166     -23.313-106.039 118.253  0.00 97.00      PROA   
ATOM   2608  HZ3 LYS P 166     -22.237-104.743 118.223  0.00 97.00      PROA   
ATOM   2609  C   LYS P 166     -26.703-109.321 119.994  0.00 97.00      PROA   
ATOM   2610  O   LYS P 166     -27.595-108.695 120.556  0.00 97.00      PROA   
ATOM   2611  N   GLU P 167     -26.727-110.659 119.829  0.00  0.00      PROA   
ATOM   2612  HN  GLU P 167     -26.007-111.128 119.323  0.00  0.00      PROA   
ATOM   2613  CA  GLU P 167     -27.662-111.528 120.493  0.00  0.00      PROA   
ATOM   2614  HA  GLU P 167     -28.533-110.966 120.798  0.00  0.00      PROA   
ATOM   2615  CB  GLU P 167     -28.108-112.717 119.603  0.00  0.00      PROA   
ATOM   2616  HB1 GLU P 167     -28.543-112.284 118.674  0.00  0.00      PROA   
ATOM   2617  HB2 GLU P 167     -28.918-113.274 120.126  0.00  0.00      PROA   
ATOM   2618  CG  GLU P 167     -26.978-113.704 119.231  0.00  0.00      PROA   
ATOM   2619  HG1 GLU P 167     -26.603-114.227 120.136  0.00  0.00      PROA   
ATOM   2620  HG2 GLU P 167     -26.136-113.136 118.777  0.00  0.00      PROA   
ATOM   2621  CD  GLU P 167     -27.449-114.756 118.224  0.00  0.00      PROA   
ATOM   2622  OE1 GLU P 167     -28.677-114.837 117.952  0.00  0.00      PROA   
ATOM   2623  OE2 GLU P 167     -26.569-115.497 117.709  0.00  0.00      PROA   
ATOM   2624  C   GLU P 167     -26.944-112.040 121.711  0.00  0.00      PROA   
ATOM   2625  O   GLU P 167     -25.725-111.912 121.829  0.00  0.00      PROA   
ATOM   2626  N   LEU P 168     -27.704-112.647 122.651  0.00  0.00      PROA   
ATOM   2627  HN  LEU P 168     -28.695-112.699 122.554  0.00  0.00      PROA   
ATOM   2628  CA  LEU P 168     -27.164-113.348 123.791  0.00  0.00      PROA   
ATOM   2629  HA  LEU P 168     -26.218-112.904 124.064  0.00  0.00      PROA   
ATOM   2630  CB  LEU P 168     -28.088-113.386 125.043  0.00  0.00      PROA   
ATOM   2631  HB1 LEU P 168     -27.678-114.136 125.759  0.00  0.00      PROA   
ATOM   2632  HB2 LEU P 168     -29.110-113.714 124.755  0.00  0.00      PROA   
ATOM   2633  CG  LEU P 168     -28.211-112.059 125.847  0.00  0.00      PROA   
ATOM   2634  HG  LEU P 168     -28.746-112.325 126.791  0.00  0.00      PROA   
ATOM   2635  CD1 LEU P 168     -26.845-111.480 126.266  0.00  0.00      PROA   
ATOM   2636 HD11 LEU P 168     -26.283-111.123 125.378  0.00  0.00      PROA   
ATOM   2637 HD12 LEU P 168     -26.241-112.252 126.787  0.00  0.00      PROA   
ATOM   2638 HD13 LEU P 168     -26.990-110.620 126.955  0.00  0.00      PROA   
ATOM   2639  CD2 LEU P 168     -29.082-110.996 125.153  0.00  0.00      PROA   
ATOM   2640 HD21 LEU P 168     -30.079-111.415 124.903  0.00  0.00      PROA   
ATOM   2641 HD22 LEU P 168     -28.595-110.646 124.221  0.00  0.00      PROA   
ATOM   2642 HD23 LEU P 168     -29.225-110.120 125.821  0.00  0.00      PROA   
ATOM   2643  C   LEU P 168     -26.878-114.741 123.303  0.00  0.00      PROA   
ATOM   2644  O   LEU P 168     -25.759-115.028 122.878  0.00  0.00      PROA   
ATOM   2645  N   PHE P 169     -27.894-115.632 123.347  0.00  0.00      PROA   
ATOM   2646  HN  PHE P 169     -28.794-115.372 123.688  0.00  0.00      PROA   
ATOM   2647  CA  PHE P 169     -27.772-117.002 122.922  0.00  0.00      PROA   
ATOM   2648  HA  PHE P 169     -26.756-117.180 122.613  0.00  0.00      PROA   
ATOM   2649  CB  PHE P 169     -28.085-118.039 124.047  0.00  0.00      PROA   
ATOM   2650  HB1 PHE P 169     -27.327-117.923 124.853  0.00  0.00      PROA   
ATOM   2651  HB2 PHE P 169     -27.993-119.071 123.646  0.00  0.00      PROA   
ATOM   2652  CG  PHE P 169     -29.456-117.884 124.673  0.00  0.00      PROA   
ATOM   2653  CD1 PHE P 169     -29.676-116.950 125.703  0.00  0.00      PROA   
ATOM   2654  HD1 PHE P 169     -28.864-116.324 126.041  0.00  0.00      PROA   
ATOM   2655  CE1 PHE P 169     -30.941-116.814 126.286  0.00  0.00      PROA   
ATOM   2656  HE1 PHE P 169     -31.100-116.087 127.069  0.00  0.00      PROA   
ATOM   2657  CZ  PHE P 169     -32.000-117.623 125.857  0.00  0.00      PROA   
ATOM   2658  HZ  PHE P 169     -32.977-117.518 126.307  0.00  0.00      PROA   
ATOM   2659  CD2 PHE P 169     -30.525-118.704 124.265  0.00  0.00      PROA   
ATOM   2660  HD2 PHE P 169     -30.373-119.436 123.486  0.00  0.00      PROA   
ATOM   2661  CE2 PHE P 169     -31.792-118.570 124.848  0.00  0.00      PROA   
ATOM   2662  HE2 PHE P 169     -32.606-119.199 124.519  0.00  0.00      PROA   
ATOM   2663  C   PHE P 169     -28.725-117.176 121.757  0.00  0.00      PROA   
ATOM   2664  O   PHE P 169     -29.851-116.683 121.831  0.00  0.00      PROA   
ATOM   2665  N   PRO P 170     -28.355-117.864 120.676  0.00  0.00      PROA   
ATOM   2666  CD  PRO P 170     -26.964-118.043 120.247  0.00  0.00      PROA   
ATOM   2667  HD1 PRO P 170     -26.373-118.577 121.018  0.00  0.00      PROA   
ATOM   2668  HD2 PRO P 170     -26.524-117.040 120.055  0.00  0.00      PROA   
ATOM   2669  CA  PRO P 170     -29.297-118.297 119.659  0.00  0.00      PROA   
ATOM   2670  HA  PRO P 170     -30.105-117.591 119.529  0.00  0.00      PROA   
ATOM   2671  CB  PRO P 170     -28.425-118.486 118.406  0.00  0.00      PROA   
ATOM   2672  HB1 PRO P 170     -28.355-117.514 117.872  0.00  0.00      PROA   
ATOM   2673  HB2 PRO P 170     -28.813-119.242 117.695  0.00  0.00      PROA   
ATOM   2674  CG  PRO P 170     -27.040-118.852 118.951  0.00  0.00      PROA   
ATOM   2675  HG1 PRO P 170     -27.008-119.938 119.185  0.00  0.00      PROA   
ATOM   2676  HG2 PRO P 170     -26.225-118.602 118.244  0.00  0.00      PROA   
ATOM   2677  C   PRO P 170     -29.831-119.635 120.096  0.00  0.00      PROA   
ATOM   2678  O   PRO P 170     -29.320-120.199 121.061  0.00  0.00      PROA   
ATOM   2679  N   ALA P 171     -30.861-120.152 119.398  0.00  0.00      PROA   
ATOM   2680  HN  ALA P 171     -31.290-119.655 118.648  0.00  0.00      PROA   
ATOM   2681  CA  ALA P 171     -31.339-121.491 119.612  0.00  0.00      PROA   
ATOM   2682  HA  ALA P 171     -30.521-122.098 119.969  0.00  0.00      PROA   
ATOM   2683  CB  ALA P 171     -32.528-121.578 120.589  0.00  0.00      PROA   
ATOM   2684  HB1 ALA P 171     -33.373-120.943 120.247  0.00  0.00      PROA   
ATOM   2685  HB2 ALA P 171     -32.214-121.224 121.594  0.00  0.00      PROA   
ATOM   2686  HB3 ALA P 171     -32.883-122.626 120.686  0.00  0.00      PROA   
ATOM   2687  C   ALA P 171     -31.798-121.941 118.251  0.00  0.00      PROA   
ATOM   2688  O   ALA P 171     -32.378-121.125 117.535  0.00  0.00      PROA   
ATOM   2689  N   PRO P 172     -31.582-123.183 117.821  0.00  0.00      PROA   
ATOM   2690  CD  PRO P 172     -30.703-124.150 118.486  0.00  0.00      PROA   
ATOM   2691  HD1 PRO P 172     -31.101-124.413 119.490  0.00  0.00      PROA   
ATOM   2692  HD2 PRO P 172     -29.686-123.707 118.580  0.00  0.00      PROA   
ATOM   2693  CA  PRO P 172     -31.897-123.580 116.463  0.00  0.00      PROA   
ATOM   2694  HA  PRO P 172     -31.729-122.771 115.767  0.00  0.00      PROA   
ATOM   2695  CB  PRO P 172     -30.968-124.775 116.181  0.00  0.00      PROA   
ATOM   2696  HB1 PRO P 172     -30.021-124.388 115.744  0.00  0.00      PROA   
ATOM   2697  HB2 PRO P 172     -31.399-125.520 115.482  0.00  0.00      PROA   
ATOM   2698  CG  PRO P 172     -30.657-125.370 117.562  0.00  0.00      PROA   
ATOM   2699  HG1 PRO P 172     -31.454-126.089 117.852  0.00  0.00      PROA   
ATOM   2700  HG2 PRO P 172     -29.677-125.882 117.588  0.00  0.00      PROA   
ATOM   2701  C   PRO P 172     -33.344-123.993 116.433  0.00  0.00      PROA   
ATOM   2702  O   PRO P 172     -33.723-124.903 117.169  0.00  0.00      PROA   
ATOM   2703  N   VAL P 173     -34.176-123.325 115.598  0.00 97.00      PROA   
ATOM   2704  HN  VAL P 173     -33.862-122.591 114.996  0.00 97.00      PROA   
ATOM   2705  CA  VAL P 173     -35.569-123.682 115.480  0.00 97.00      PROA   
ATOM   2706  HA  VAL P 173     -35.891-124.096 116.426  0.00 97.00      PROA   
ATOM   2707  CB  VAL P 173     -36.482-122.495 115.181  0.00 97.00      PROA   
ATOM   2708  HB  VAL P 173     -37.532-122.852 115.066  0.00 97.00      PROA   
ATOM   2709  CG1 VAL P 173     -36.444-121.533 116.388  0.00 97.00      PROA   
ATOM   2710 HG11 VAL P 173     -35.424-121.119 116.529  0.00 97.00      PROA   
ATOM   2711 HG12 VAL P 173     -36.744-122.057 117.319  0.00 97.00      PROA   
ATOM   2712 HG13 VAL P 173     -37.140-120.683 116.220  0.00 97.00      PROA   
ATOM   2713  CG2 VAL P 173     -36.066-121.770 113.883  0.00 97.00      PROA   
ATOM   2714 HG21 VAL P 173     -36.087-122.459 113.016  0.00 97.00      PROA   
ATOM   2715 HG22 VAL P 173     -35.045-121.344 113.973  0.00 97.00      PROA   
ATOM   2716 HG23 VAL P 173     -36.767-120.933 113.678  0.00 97.00      PROA   
ATOM   2717  C   VAL P 173     -35.725-124.776 114.447  0.00 97.00      PROA   
ATOM   2718  O   VAL P 173     -34.898-124.934 113.553  0.00 97.00      PROA   
ATOM   2719  N   LEU P 174     -36.806-125.576 114.562  0.00 97.00      PROA   
ATOM   2720  HN  LEU P 174     -37.445-125.466 115.318  0.00 97.00      PROA   
ATOM   2721  CA  LEU P 174     -37.128-126.610 113.606  0.00 97.00      PROA   
ATOM   2722  HA  LEU P 174     -36.279-126.815 112.969  0.00 97.00      PROA   
ATOM   2723  CB  LEU P 174     -37.514-127.920 114.340  0.00 97.00      PROA   
ATOM   2724  HB1 LEU P 174     -38.456-127.793 114.915  0.00 97.00      PROA   
ATOM   2725  HB2 LEU P 174     -36.703-128.098 115.088  0.00 97.00      PROA   
ATOM   2726  CG  LEU P 174     -37.595-129.204 113.481  0.00 97.00      PROA   
ATOM   2727  HG  LEU P 174     -36.685-129.248 112.837  0.00 97.00      PROA   
ATOM   2728  CD1 LEU P 174     -37.574-130.439 114.400  0.00 97.00      PROA   
ATOM   2729 HD11 LEU P 174     -38.451-130.425 115.081  0.00 97.00      PROA   
ATOM   2730 HD12 LEU P 174     -36.649-130.454 115.014  0.00 97.00      PROA   
ATOM   2731 HD13 LEU P 174     -37.615-131.366 113.793  0.00 97.00      PROA   
ATOM   2732  CD2 LEU P 174     -38.827-129.273 112.562  0.00 97.00      PROA   
ATOM   2733 HD21 LEU P 174     -38.757-128.533 111.740  0.00 97.00      PROA   
ATOM   2734 HD22 LEU P 174     -39.752-129.083 113.144  0.00 97.00      PROA   
ATOM   2735 HD23 LEU P 174     -38.901-130.282 112.109  0.00 97.00      PROA   
ATOM   2736  C   LEU P 174     -38.261-126.073 112.757  0.00 97.00      PROA   
ATOM   2737  O   LEU P 174     -39.392-125.928 113.216  0.00 97.00      PROA   
ATOM   2738  N   THR P 175     -37.969-125.753 111.475  0.00 97.00      PROA   
ATOM   2739  HN  THR P 175     -37.038-125.857 111.124  0.00 97.00      PROA   
ATOM   2740  CA  THR P 175     -38.935-125.218 110.534  0.00 97.00      PROA   
ATOM   2741  HA  THR P 175     -39.768-124.816 111.092  0.00 97.00      PROA   
ATOM   2742  CB  THR P 175     -38.418-124.060 109.685  0.00 97.00      PROA   
ATOM   2743  HB  THR P 175     -39.103-123.826 108.839  0.00 97.00      PROA   
ATOM   2744  OG1 THR P 175     -37.125-124.349 109.182  0.00 97.00      PROA   
ATOM   2745  HG1 THR P 175     -36.661-123.506 109.092  0.00 97.00      PROA   
ATOM   2746  CG2 THR P 175     -38.316-122.812 110.581  0.00 97.00      PROA   
ATOM   2747 HG21 THR P 175     -37.598-122.989 111.409  0.00 97.00      PROA   
ATOM   2748 HG22 THR P 175     -39.307-122.567 111.015  0.00 97.00      PROA   
ATOM   2749 HG23 THR P 175     -37.964-121.937 109.993  0.00 97.00      PROA   
ATOM   2750  C   THR P 175     -39.492-126.331 109.672  0.00 97.00      PROA   
ATOM   2751  O   THR P 175     -38.768-127.095 109.039  0.00 97.00      PROA   
ATOM   2752  N   ALA P 176     -40.834-126.443 109.652  0.00 97.00      PROA   
ATOM   2753  HN  ALA P 176     -41.398-125.832 110.200  0.00 97.00      PROA   
ATOM   2754  CA  ALA P 176     -41.561-127.407 108.863  0.00 97.00      PROA   
ATOM   2755  HA  ALA P 176     -40.888-127.926 108.192  0.00 97.00      PROA   
ATOM   2756  CB  ALA P 176     -42.282-128.429 109.765  0.00 97.00      PROA   
ATOM   2757  HB1 ALA P 176     -42.985-127.919 110.458  0.00 97.00      PROA   
ATOM   2758  HB2 ALA P 176     -41.529-128.969 110.382  0.00 97.00      PROA   
ATOM   2759  HB3 ALA P 176     -42.840-129.176 109.166  0.00 97.00      PROA   
ATOM   2760  C   ALA P 176     -42.548-126.618 108.029  0.00 97.00      PROA   
ATOM   2761  O   ALA P 176     -43.068-125.597 108.474  0.00 97.00      PROA   
ATOM   2762  N   SER P 177     -42.803-127.037 106.766  0.00 97.00      PROA   
ATOM   2763  HN  SER P 177     -42.375-127.857 106.390  0.00 97.00      PROA   
ATOM   2764  CA  SER P 177     -43.515-126.205 105.808  0.00 97.00      PROA   
ATOM   2765  HA  SER P 177     -43.395-125.164 106.080  0.00 97.00      PROA   
ATOM   2766  CB  SER P 177     -42.917-126.383 104.387  0.00 97.00      PROA   
ATOM   2767  HB1 SER P 177     -41.853-126.062 104.426  0.00 97.00      PROA   
ATOM   2768  HB2 SER P 177     -43.434-125.739 103.644  0.00 97.00      PROA   
ATOM   2769  OG  SER P 177     -42.948-127.743 103.957  0.00 97.00      PROA   
ATOM   2770  HG1 SER P 177     -43.848-127.921 103.669  0.00 97.00      PROA   
ATOM   2771  C   SER P 177     -45.007-126.466 105.736  0.00 97.00      PROA   
ATOM   2772  O   SER P 177     -45.703-125.811 104.961  0.00 97.00      PROA   
ATOM   2773  N   VAL P 178     -45.543-127.404 106.551  0.00 97.00      PROA   
ATOM   2774  HN  VAL P 178     -44.966-127.914 107.180  0.00 97.00      PROA   
ATOM   2775  CA  VAL P 178     -46.966-127.689 106.607  0.00 97.00      PROA   
ATOM   2776  HA  VAL P 178     -47.521-126.810 106.308  0.00 97.00      PROA   
ATOM   2777  CB  VAL P 178     -47.401-128.887 105.748  0.00 97.00      PROA   
ATOM   2778  HB  VAL P 178     -46.898-129.812 106.112  0.00 97.00      PROA   
ATOM   2779  CG1 VAL P 178     -48.931-129.081 105.823  0.00 97.00      PROA   
ATOM   2780 HG11 VAL P 178     -49.455-128.149 105.523  0.00 97.00      PROA   
ATOM   2781 HG12 VAL P 178     -49.255-129.360 106.842  0.00 97.00      PROA   
ATOM   2782 HG13 VAL P 178     -49.246-129.895 105.137  0.00 97.00      PROA   
ATOM   2783  CG2 VAL P 178     -46.998-128.678 104.272  0.00 97.00      PROA   
ATOM   2784 HG21 VAL P 178     -45.896-128.654 104.157  0.00 97.00      PROA   
ATOM   2785 HG22 VAL P 178     -47.422-127.724 103.892  0.00 97.00      PROA   
ATOM   2786 HG23 VAL P 178     -47.393-129.508 103.649  0.00 97.00      PROA   
ATOM   2787  C   VAL P 178     -47.274-127.974 108.064  0.00 97.00      PROA   
ATOM   2788  O   VAL P 178     -46.547-128.714 108.724  0.00 97.00      PROA   
ATOM   2789  N   THR P 179     -48.365-127.379 108.612  0.00 97.00      PROA   
ATOM   2790  HN  THR P 179     -48.920-126.736 108.089  0.00 97.00      PROA   
ATOM   2791  CA  THR P 179     -48.901-127.692 109.929  0.00 97.00      PROA   
ATOM   2792  HA  THR P 179     -48.082-127.645 110.634  0.00 97.00      PROA   
ATOM   2793  CB  THR P 179     -49.979-126.713 110.383  0.00 97.00      PROA   
ATOM   2794  HB  THR P 179     -50.501-127.070 111.304  0.00 97.00      PROA   
ATOM   2795  OG1 THR P 179     -50.940-126.501 109.354  0.00 97.00      PROA   
ATOM   2796  HG1 THR P 179     -51.354-127.354 109.207  0.00 97.00      PROA   
ATOM   2797  CG2 THR P 179     -49.327-125.359 110.707  0.00 97.00      PROA   
ATOM   2798 HG21 THR P 179     -48.818-124.946 109.812  0.00 97.00      PROA   
ATOM   2799 HG22 THR P 179     -48.586-125.471 111.525  0.00 97.00      PROA   
ATOM   2800 HG23 THR P 179     -50.106-124.636 111.032  0.00 97.00      PROA   
ATOM   2801  C   THR P 179     -49.495-129.087 110.017  0.00 97.00      PROA   
ATOM   2802  O   THR P 179     -50.149-129.559 109.092  0.00 97.00      PROA   
ATOM   2803  N   SER P 180     -49.332-129.756 111.178  0.00 97.00      PROA   
ATOM   2804  HN  SER P 180     -48.783-129.389 111.926  0.00 97.00      PROA   
ATOM   2805  CA  SER P 180     -50.034-130.969 111.537  0.00 97.00      PROA   
ATOM   2806  HA  SER P 180     -49.849-131.669 110.739  0.00 97.00      PROA   
ATOM   2807  CB  SER P 180     -49.449-131.561 112.838  0.00 97.00      PROA   
ATOM   2808  HB1 SER P 180     -48.446-131.986 112.613  0.00 97.00      PROA   
ATOM   2809  HB2 SER P 180     -50.076-132.373 113.255  0.00 97.00      PROA   
ATOM   2810  OG  SER P 180     -49.273-130.550 113.823  0.00 97.00      PROA   
ATOM   2811  HG1 SER P 180     -49.010-131.021 114.625  0.00 97.00      PROA   
ATOM   2812  C   SER P 180     -51.551-130.798 111.633  0.00 97.00      PROA   
ATOM   2813  O   SER P 180     -52.014-129.688 111.900  0.00 97.00      PROA   
ATOM   2814  N   PRO P 181     -52.387-131.814 111.400  0.00 97.00      PROA   
ATOM   2815  CD  PRO P 181     -53.813-131.660 111.712  0.00 97.00      PROA   
ATOM   2816  HD1 PRO P 181     -54.272-130.889 111.055  0.00 97.00      PROA   
ATOM   2817  HD2 PRO P 181     -53.933-131.368 112.781  0.00 97.00      PROA   
ATOM   2818  CA  PRO P 181     -52.019-133.212 111.211  0.00 97.00      PROA   
ATOM   2819  HA  PRO P 181     -51.149-133.463 111.792  0.00 97.00      PROA   
ATOM   2820  CB  PRO P 181     -53.245-133.983 111.724  0.00 97.00      PROA   
ATOM   2821  HB1 PRO P 181     -53.140-134.136 112.823  0.00 97.00      PROA   
ATOM   2822  HB2 PRO P 181     -53.379-134.970 111.240  0.00 97.00      PROA   
ATOM   2823  CG  PRO P 181     -54.427-133.040 111.472  0.00 97.00      PROA   
ATOM   2824  HG1 PRO P 181     -54.744-133.122 110.409  0.00 97.00      PROA   
ATOM   2825  HG2 PRO P 181     -55.294-133.249 112.129  0.00 97.00      PROA   
ATOM   2826  C   PRO P 181     -51.737-133.532 109.749  0.00 97.00      PROA   
ATOM   2827  O   PRO P 181     -52.599-133.345 108.892  0.00 97.00      PROA   
ATOM   2828  N   LEU P 182     -50.522-134.042 109.444  0.00 97.00      PROA   
ATOM   2829  HN  LEU P 182     -49.857-134.214 110.170  0.00 97.00      PROA   
ATOM   2830  CA  LEU P 182     -50.121-134.466 108.115  0.00 97.00      PROA   
ATOM   2831  HA  LEU P 182     -50.421-133.688 107.428  0.00 97.00      PROA   
ATOM   2832  CB  LEU P 182     -48.589-134.698 107.971  0.00 97.00      PROA   
ATOM   2833  HB1 LEU P 182     -48.383-134.969 106.911  0.00 97.00      PROA   
ATOM   2834  HB2 LEU P 182     -48.283-135.560 108.599  0.00 97.00      PROA   
ATOM   2835  CG  LEU P 182     -47.656-133.500 108.317  0.00 97.00      PROA   
ATOM   2836  HG  LEU P 182     -46.684-133.712 107.806  0.00 97.00      PROA   
ATOM   2837  CD1 LEU P 182     -48.167-132.155 107.770  0.00 97.00      PROA   
ATOM   2838 HD11 LEU P 182     -49.115-131.868 108.271  0.00 97.00      PROA   
ATOM   2839 HD12 LEU P 182     -48.346-132.219 106.677  0.00 97.00      PROA   
ATOM   2840 HD13 LEU P 182     -47.424-131.353 107.964  0.00 97.00      PROA   
ATOM   2841  CD2 LEU P 182     -47.322-133.389 109.819  0.00 97.00      PROA   
ATOM   2842 HD21 LEU P 182     -46.918-134.348 110.204  0.00 97.00      PROA   
ATOM   2843 HD22 LEU P 182     -48.224-133.127 110.405  0.00 97.00      PROA   
ATOM   2844 HD23 LEU P 182     -46.567-132.592 109.983  0.00 97.00      PROA   
ATOM   2845  C   LEU P 182     -50.848-135.734 107.700  0.00 97.00      PROA   
ATOM   2846  O   LEU P 182     -51.160-136.578 108.526  0.00 97.00      PROA   
ATOM   2847  N   LEU P 183     -51.153-135.917 106.398  0.00 97.00      PROA   
ATOM   2848  HN  LEU P 183     -50.941-135.227 105.712  0.00 97.00      PROA   
ATOM   2849  CA  LEU P 183     -51.729-137.160 105.914  0.00 97.00      PROA   
ATOM   2850  HA  LEU P 183     -52.507-137.456 106.604  0.00 97.00      PROA   
ATOM   2851  CB  LEU P 183     -52.375-137.010 104.516  0.00 97.00      PROA   
ATOM   2852  HB1 LEU P 183     -52.774-137.994 104.185  0.00 97.00      PROA   
ATOM   2853  HB2 LEU P 183     -51.594-136.694 103.789  0.00 97.00      PROA   
ATOM   2854  CG  LEU P 183     -53.543-135.995 104.451  0.00 97.00      PROA   
ATOM   2855  HG  LEU P 183     -53.155-134.986 104.726  0.00 97.00      PROA   
ATOM   2856  CD1 LEU P 183     -54.090-135.907 103.015  0.00 97.00      PROA   
ATOM   2857 HD11 LEU P 183     -54.493-136.894 102.701  0.00 97.00      PROA   
ATOM   2858 HD12 LEU P 183     -53.284-135.613 102.311  0.00 97.00      PROA   
ATOM   2859 HD13 LEU P 183     -54.906-135.157 102.957  0.00 97.00      PROA   
ATOM   2860  CD2 LEU P 183     -54.680-136.342 105.432  0.00 97.00      PROA   
ATOM   2861 HD21 LEU P 183     -54.328-136.280 106.482  0.00 97.00      PROA   
ATOM   2862 HD22 LEU P 183     -55.050-137.372 105.240  0.00 97.00      PROA   
ATOM   2863 HD23 LEU P 183     -55.525-135.633 105.308  0.00 97.00      PROA   
ATOM   2864  C   LEU P 183     -50.716-138.295 105.880  0.00 97.00      PROA   
ATOM   2865  O   LEU P 183     -49.554-138.105 105.532  0.00 97.00      PROA   
ATOM   2866  N   GLU P 184     -51.151-139.526 106.236  0.00 97.00      PROA   
ATOM   2867  HN  GLU P 184     -52.066-139.640 106.622  0.00 97.00      PROA   
ATOM   2868  CA  GLU P 184     -50.358-140.738 106.136  0.00 97.00      PROA   
ATOM   2869  HA  GLU P 184     -49.465-140.566 106.718  0.00 97.00      PROA   
ATOM   2870  CB  GLU P 184     -51.103-141.937 106.797  0.00 97.00      PROA   
ATOM   2871  HB1 GLU P 184     -52.125-141.979 106.358  0.00 97.00      PROA   
ATOM   2872  HB2 GLU P 184     -51.205-141.687 107.878  0.00 97.00      PROA   
ATOM   2873  CG  GLU P 184     -50.446-143.328 106.649  0.00 97.00      PROA   
ATOM   2874  HG1 GLU P 184     -49.374-143.259 106.903  0.00 97.00      PROA   
ATOM   2875  HG2 GLU P 184     -50.533-143.681 105.601  0.00 97.00      PROA   
ATOM   2876  CD  GLU P 184     -51.033-144.390 107.581  0.00 97.00      PROA   
ATOM   2877  OE1 GLU P 184     -51.002-144.204 108.822  0.00 97.00      PROA   
ATOM   2878  OE2 GLU P 184     -51.467-145.447 107.057  0.00 97.00      PROA   
ATOM   2879  C   GLU P 184     -49.902-141.020 104.704  0.00 97.00      PROA   
ATOM   2880  O   GLU P 184     -50.687-140.968 103.759  0.00 97.00      PROA   
ATOM   2881  N   GLY P 185     -48.585-141.285 104.527  0.00 97.00      PROA   
ATOM   2882  HN  GLY P 185     -48.023-141.407 105.345  0.00 97.00      PROA   
ATOM   2883  CA  GLY P 185     -47.930-141.489 103.245  0.00 97.00      PROA   
ATOM   2884  HA1 GLY P 185     -48.663-141.461 102.452  0.00 97.00      PROA   
ATOM   2885  HA2 GLY P 185     -47.419-142.434 103.284  0.00 97.00      PROA   
ATOM   2886  C   GLY P 185     -46.883-140.459 102.903  0.00 97.00      PROA   
ATOM   2887  O   GLY P 185     -46.037-140.718 102.050  0.00 97.00      PROA   
ATOM   2888  N   THR P 186     -46.886-139.262 103.532  0.00 97.00      PROA   
ATOM   2889  HN  THR P 186     -47.568-139.048 104.228  0.00 97.00      PROA   
ATOM   2890  CA  THR P 186     -46.025-138.165 103.093  0.00 97.00      PROA   
ATOM   2891  HA  THR P 186     -46.114-138.125 102.020  0.00 97.00      PROA   
ATOM   2892  CB  THR P 186     -46.478-136.794 103.595  0.00 97.00      PROA   
ATOM   2893  HB  THR P 186     -45.759-136.002 103.273  0.00 97.00      PROA   
ATOM   2894  OG1 THR P 186     -46.599-136.759 105.014  0.00 97.00      PROA   
ATOM   2895  HG1 THR P 186     -45.791-137.154 105.352  0.00 97.00      PROA   
ATOM   2896  CG2 THR P 186     -47.851-136.451 102.997  0.00 97.00      PROA   
ATOM   2897 HG21 THR P 186     -48.619-137.176 103.339  0.00 97.00      PROA   
ATOM   2898 HG22 THR P 186     -47.814-136.466 101.889  0.00 97.00      PROA   
ATOM   2899 HG23 THR P 186     -48.161-135.437 103.330  0.00 97.00      PROA   
ATOM   2900  C   THR P 186     -44.547-138.304 103.471  0.00 97.00      PROA   
ATOM   2901  O   THR P 186     -44.274-138.383 104.665  0.00 97.00      PROA   
ATOM   2902  N   PRO P 187     -43.529-138.290 102.598  0.00 97.00      PROA   
ATOM   2903  CD  PRO P 187     -43.659-138.479 101.146  0.00 97.00      PROA   
ATOM   2904  HD1 PRO P 187     -44.565-137.992 100.728  0.00 97.00      PROA   
ATOM   2905  HD2 PRO P 187     -43.682-139.571 100.933  0.00 97.00      PROA   
ATOM   2906  CA  PRO P 187     -42.197-137.786 102.956  0.00 97.00      PROA   
ATOM   2907  HA  PRO P 187     -41.818-138.369 103.782  0.00 97.00      PROA   
ATOM   2908  CB  PRO P 187     -41.374-137.980 101.674  0.00 97.00      PROA   
ATOM   2909  HB1 PRO P 187     -40.973-139.018 101.662  0.00 97.00      PROA   
ATOM   2910  HB2 PRO P 187     -40.525-137.276 101.582  0.00 97.00      PROA   
ATOM   2911  CG  PRO P 187     -42.401-137.842 100.547  0.00 97.00      PROA   
ATOM   2912  HG1 PRO P 187     -42.590-136.763 100.354  0.00 97.00      PROA   
ATOM   2913  HG2 PRO P 187     -42.080-138.335  99.608  0.00 97.00      PROA   
ATOM   2914  C   PRO P 187     -42.241-136.327 103.418  0.00 97.00      PROA   
ATOM   2915  O   PRO P 187     -43.122-135.590 102.979  0.00 97.00      PROA   
ATOM   2916  N   VAL P 188     -41.326-135.900 104.327  0.00 97.00      PROA   
ATOM   2917  HN  VAL P 188     -40.584-136.493 104.629  0.00 97.00      PROA   
ATOM   2918  CA  VAL P 188     -41.363-134.577 104.938  0.00 97.00      PROA   
ATOM   2919  HA  VAL P 188     -41.832-133.878 104.261  0.00 97.00      PROA   
ATOM   2920  CB  VAL P 188     -42.073-134.559 106.305  0.00 97.00      PROA   
ATOM   2921  HB  VAL P 188     -41.528-135.219 107.020  0.00 97.00      PROA   
ATOM   2922  CG1 VAL P 188     -42.121-133.132 106.894  0.00 97.00      PROA   
ATOM   2923 HG11 VAL P 188     -42.603-132.434 106.177  0.00 97.00      PROA   
ATOM   2924 HG12 VAL P 188     -41.108-132.757 107.136  0.00 97.00      PROA   
ATOM   2925 HG13 VAL P 188     -42.713-133.131 107.834  0.00 97.00      PROA   
ATOM   2926  CG2 VAL P 188     -43.513-135.100 106.175  0.00 97.00      PROA   
ATOM   2927 HG21 VAL P 188     -43.511-136.174 105.904  0.00 97.00      PROA   
ATOM   2928 HG22 VAL P 188     -44.070-134.534 105.399  0.00 97.00      PROA   
ATOM   2929 HG23 VAL P 188     -44.051-134.995 107.141  0.00 97.00      PROA   
ATOM   2930  C   VAL P 188     -39.918-134.163 105.139  0.00 97.00      PROA   
ATOM   2931  O   VAL P 188     -39.106-135.000 105.515  0.00 97.00      PROA   
ATOM   2932  N   THR P 189     -39.565-132.864 104.919  0.00 97.00      PROA   
ATOM   2933  HN  THR P 189     -40.243-132.196 104.625  0.00 97.00      PROA   
ATOM   2934  CA  THR P 189     -38.242-132.307 105.195  0.00 97.00      PROA   
ATOM   2935  HA  THR P 189     -37.607-133.118 105.510  0.00 97.00      PROA   
ATOM   2936  CB  THR P 189     -37.525-131.645 103.994  0.00 97.00      PROA   
ATOM   2937  HB  THR P 189     -37.053-132.443 103.377  0.00 97.00      PROA   
ATOM   2938  OG1 THR P 189     -36.516-130.694 104.338  0.00 97.00      PROA   
ATOM   2939  HG1 THR P 189     -35.736-131.186 104.619  0.00 97.00      PROA   
ATOM   2940  CG2 THR P 189     -38.538-130.875 103.134  0.00 97.00      PROA   
ATOM   2941 HG21 THR P 189     -39.044-130.102 103.751  0.00 97.00      PROA   
ATOM   2942 HG22 THR P 189     -39.293-131.552 102.688  0.00 97.00      PROA   
ATOM   2943 HG23 THR P 189     -38.003-130.361 102.305  0.00 97.00      PROA   
ATOM   2944  C   THR P 189     -38.358-131.389 106.396  0.00 97.00      PROA   
ATOM   2945  O   THR P 189     -39.324-130.640 106.530  0.00 97.00      PROA   
ATOM   2946  N   LEU P 190     -37.370-131.481 107.320  0.00 97.00      PROA   
ATOM   2947  HN  LEU P 190     -36.588-132.076 107.128  0.00 97.00      PROA   
ATOM   2948  CA  LEU P 190     -37.387-130.814 108.606  0.00 97.00      PROA   
ATOM   2949  HA  LEU P 190     -38.234-130.145 108.656  0.00 97.00      PROA   
ATOM   2950  CB  LEU P 190     -37.444-131.820 109.796  0.00 97.00      PROA   
ATOM   2951  HB1 LEU P 190     -37.379-131.237 110.741  0.00 97.00      PROA   
ATOM   2952  HB2 LEU P 190     -36.558-132.490 109.750  0.00 97.00      PROA   
ATOM   2953  CG  LEU P 190     -38.706-132.726 109.910  0.00 97.00      PROA   
ATOM   2954  HG  LEU P 190     -38.690-133.144 110.948  0.00 97.00      PROA   
ATOM   2955  CD1 LEU P 190     -40.027-131.951 109.756  0.00 97.00      PROA   
ATOM   2956 HD11 LEU P 190     -40.091-131.492 108.750  0.00 97.00      PROA   
ATOM   2957 HD12 LEU P 190     -40.109-131.147 110.514  0.00 97.00      PROA   
ATOM   2958 HD13 LEU P 190     -40.888-132.642 109.871  0.00 97.00      PROA   
ATOM   2959  CD2 LEU P 190     -38.671-133.952 108.974  0.00 97.00      PROA   
ATOM   2960 HD21 LEU P 190     -37.707-134.491 109.074  0.00 97.00      PROA   
ATOM   2961 HD22 LEU P 190     -38.793-133.649 107.916  0.00 97.00      PROA   
ATOM   2962 HD23 LEU P 190     -39.496-134.652 109.225  0.00 97.00      PROA   
ATOM   2963  C   LEU P 190     -36.135-129.968 108.766  0.00 97.00      PROA   
ATOM   2964  O   LEU P 190     -35.042-130.470 109.023  0.00 97.00      PROA   
ATOM   2965  N   SER P 191     -36.272-128.629 108.660  0.00 97.00      PROA   
ATOM   2966  HN  SER P 191     -37.170-128.217 108.505  0.00 97.00      PROA   
ATOM   2967  CA  SER P 191     -35.138-127.722 108.662  0.00 97.00      PROA   
ATOM   2968  HA  SER P 191     -34.277-128.251 108.277  0.00 97.00      PROA   
ATOM   2969  CB  SER P 191     -35.363-126.552 107.652  0.00 97.00      PROA   
ATOM   2970  HB1 SER P 191     -36.426-126.238 107.703  0.00 97.00      PROA   
ATOM   2971  HB2 SER P 191     -35.183-126.939 106.626  0.00 97.00      PROA   
ATOM   2972  OG  SER P 191     -34.544-125.403 107.862  0.00 97.00      PROA   
ATOM   2973  HG1 SER P 191     -34.992-124.892 108.545  0.00 97.00      PROA   
ATOM   2974  C   SER P 191     -34.759-127.266 110.065  0.00 97.00      PROA   
ATOM   2975  O   SER P 191     -35.373-126.378 110.640  0.00 97.00      PROA   
ATOM   2976  N   CYS P 192     -33.686-127.853 110.644  0.00 97.00      PROA   
ATOM   2977  HN  CYS P 192     -33.251-128.634 110.202  0.00 97.00      PROA   
ATOM   2978  CA  CYS P 192     -33.131-127.410 111.916  0.00 97.00      PROA   
ATOM   2979  HA  CYS P 192     -33.922-126.987 112.519  0.00 97.00      PROA   
ATOM   2980  CB  CYS P 192     -32.505-128.580 112.720  0.00 97.00      PROA   
ATOM   2981  HB1 CYS P 192     -32.017-128.182 113.635  0.00 97.00      PROA   
ATOM   2982  HB2 CYS P 192     -31.727-129.081 112.104  0.00 97.00      PROA   
ATOM   2983  SG  CYS P 192     -33.790-129.788 113.183  0.00 97.00      PROA   
ATOM   2984  C   CYS P 192     -32.101-126.318 111.670  0.00 97.00      PROA   
ATOM   2985  O   CYS P 192     -30.972-126.586 111.263  0.00 97.00      PROA   
ATOM   2986  N   GLU P 193     -32.498-125.037 111.883  0.00 97.00      PROA   
ATOM   2987  HN  GLU P 193     -33.389-124.853 112.296  0.00 97.00      PROA   
ATOM   2988  CA  GLU P 193     -31.841-123.897 111.269  0.00 97.00      PROA   
ATOM   2989  HA  GLU P 193     -30.996-124.254 110.697  0.00 97.00      PROA   
ATOM   2990  CB  GLU P 193     -32.806-123.212 110.266  0.00 97.00      PROA   
ATOM   2991  HB1 GLU P 193     -33.050-123.965 109.482  0.00 97.00      PROA   
ATOM   2992  HB2 GLU P 193     -32.273-122.373 109.767  0.00 97.00      PROA   
ATOM   2993  CG  GLU P 193     -34.132-122.712 110.883  0.00 97.00      PROA   
ATOM   2994  HG1 GLU P 193     -33.927-122.102 111.787  0.00 97.00      PROA   
ATOM   2995  HG2 GLU P 193     -34.793-123.558 111.166  0.00 97.00      PROA   
ATOM   2996  CD  GLU P 193     -34.860-121.821 109.892  0.00 97.00      PROA   
ATOM   2997  OE1 GLU P 193     -34.813-120.575 110.074  0.00 97.00      PROA   
ATOM   2998  OE2 GLU P 193     -35.426-122.354 108.905  0.00 97.00      PROA   
ATOM   2999  C   GLU P 193     -31.288-122.848 112.225  0.00 97.00      PROA   
ATOM   3000  O   GLU P 193     -31.906-122.494 113.226  0.00 97.00      PROA   
ATOM   3001  N   THR P 194     -30.081-122.303 111.905  0.00 97.00      PROA   
ATOM   3002  HN  THR P 194     -29.530-122.699 111.175  0.00 97.00      PROA   
ATOM   3003  CA  THR P 194     -29.480-121.180 112.619  0.00 97.00      PROA   
ATOM   3004  HA  THR P 194     -29.994-121.031 113.559  0.00 97.00      PROA   
ATOM   3005  CB  THR P 194     -27.983-121.376 112.914  0.00 97.00      PROA   
ATOM   3006  HB  THR P 194     -27.569-120.466 113.413  0.00 97.00      PROA   
ATOM   3007  OG1 THR P 194     -27.218-121.641 111.738  0.00 97.00      PROA   
ATOM   3008  HG1 THR P 194     -26.422-121.108 111.809  0.00 97.00      PROA   
ATOM   3009  CG2 THR P 194     -27.791-122.563 113.872  0.00 97.00      PROA   
ATOM   3010 HG21 THR P 194     -28.180-123.499 113.419  0.00 97.00      PROA   
ATOM   3011 HG22 THR P 194     -28.318-122.379 114.830  0.00 97.00      PROA   
ATOM   3012 HG23 THR P 194     -26.709-122.704 114.087  0.00 97.00      PROA   
ATOM   3013  C   THR P 194     -29.586-119.874 111.844  0.00 97.00      PROA   
ATOM   3014  O   THR P 194     -29.804-118.822 112.441  0.00 97.00      PROA   
ATOM   3015  N   LYS P 195     -29.352-119.914 110.509  0.00 97.00      PROA   
ATOM   3016  HN  LYS P 195     -29.209-120.807 110.094  0.00 97.00      PROA   
ATOM   3017  CA  LYS P 195     -29.103-118.773 109.627  0.00 97.00      PROA   
ATOM   3018  HA  LYS P 195     -28.932-119.213 108.656  0.00 97.00      PROA   
ATOM   3019  CB  LYS P 195     -30.310-117.801 109.442  0.00 97.00      PROA   
ATOM   3020  HB1 LYS P 195     -29.936-116.764 109.282  0.00 97.00      PROA   
ATOM   3021  HB2 LYS P 195     -30.920-117.775 110.370  0.00 97.00      PROA   
ATOM   3022  CG  LYS P 195     -31.229-118.090 108.235  0.00 97.00      PROA   
ATOM   3023  HG1 LYS P 195     -30.607-118.212 107.321  0.00 97.00      PROA   
ATOM   3024  HG2 LYS P 195     -31.853-117.177 108.085  0.00 97.00      PROA   
ATOM   3025  CD  LYS P 195     -32.196-119.276 108.379  0.00 97.00      PROA   
ATOM   3026  HD1 LYS P 195     -32.738-119.153 109.344  0.00 97.00      PROA   
ATOM   3027  HD2 LYS P 195     -31.631-120.231 108.429  0.00 97.00      PROA   
ATOM   3028  CE  LYS P 195     -33.215-119.315 107.222  0.00 97.00      PROA   
ATOM   3029  HE1 LYS P 195     -32.712-119.525 106.256  0.00 97.00      PROA   
ATOM   3030  HE2 LYS P 195     -33.740-118.338 107.158  0.00 97.00      PROA   
ATOM   3031  NZ  LYS P 195     -34.241-120.349 107.436  0.00 97.00      PROA   
ATOM   3032  HZ1 LYS P 195     -34.547-120.297 108.436  0.00 97.00      PROA   
ATOM   3033  HZ2 LYS P 195     -33.869-121.311 107.324  0.00 97.00      PROA   
ATOM   3034  HZ3 LYS P 195     -35.087-120.230 106.851  0.00 97.00      PROA   
ATOM   3035  C   LYS P 195     -27.812-117.994 109.893  0.00 97.00      PROA   
ATOM   3036  O   LYS P 195     -27.197-117.479 108.961  0.00 97.00      PROA   
ATOM   3037  N   LEU P 196     -27.344-117.927 111.156  0.00 97.00      PROA   
ATOM   3038  HN  LEU P 196     -27.916-118.273 111.896  0.00 97.00      PROA   
ATOM   3039  CA  LEU P 196     -26.140-117.238 111.562  0.00 97.00      PROA   
ATOM   3040  HA  LEU P 196     -25.923-116.458 110.846  0.00 97.00      PROA   
ATOM   3041  CB  LEU P 196     -26.281-116.612 112.973  0.00 97.00      PROA   
ATOM   3042  HB1 LEU P 196     -25.286-116.251 113.316  0.00 97.00      PROA   
ATOM   3043  HB2 LEU P 196     -26.636-117.377 113.695  0.00 97.00      PROA   
ATOM   3044  CG  LEU P 196     -27.197-115.377 113.066  0.00 97.00      PROA   
ATOM   3045  HG  LEU P 196     -27.056-115.045 114.102  0.00 97.00      PROA   
ATOM   3046  CD1 LEU P 196     -26.695-114.287 112.101  0.00 97.00      PROA   
ATOM   3047 HD11 LEU P 196     -26.865-114.556 111.058  0.00 97.00      PROA   
ATOM   3048 HD12 LEU P 196     -25.656-113.988 112.321  0.00 97.00      PROA   
ATOM   3049 HD13 LEU P 196     -27.253-113.375 112.107  0.00 97.00      PROA   
ATOM   3050  CD2 LEU P 196     -28.707-115.661 112.934  0.00 97.00      PROA   
ATOM   3051 HD21 LEU P 196     -29.014-116.472 113.625  0.00 97.00      PROA   
ATOM   3052 HD22 LEU P 196     -28.944-115.949 111.893  0.00 97.00      PROA   
ATOM   3053 HD23 LEU P 196     -29.309-114.762 113.178  0.00 97.00      PROA   
ATOM   3054  C   LEU P 196     -24.940-118.163 111.592  0.00 97.00      PROA   
ATOM   3055  O   LEU P 196     -25.045-119.340 111.932  0.00 97.00      PROA   
ATOM   3056  N   LEU P 197     -23.748-117.607 111.259  0.00 97.00      PROA   
ATOM   3057  HN  LEU P 197     -23.698-116.676 110.908  0.00 97.00      PROA   
ATOM   3058  CA  LEU P 197     -22.467-118.231 111.506  0.00 97.00      PROA   
ATOM   3059  HA  LEU P 197     -22.605-119.065 112.179  0.00 97.00      PROA   
ATOM   3060  CB  LEU P 197     -21.769-118.716 110.210  0.00 97.00      PROA   
ATOM   3061  HB1 LEU P 197     -21.639-117.851 109.524  0.00 97.00      PROA   
ATOM   3062  HB2 LEU P 197     -22.451-119.438 109.707  0.00 97.00      PROA   
ATOM   3063  CG  LEU P 197     -20.394-119.406 110.398  0.00 97.00      PROA   
ATOM   3064  HG  LEU P 197     -19.696-118.683 110.880  0.00 97.00      PROA   
ATOM   3065  CD1 LEU P 197     -20.478-120.656 111.295  0.00 97.00      PROA   
ATOM   3066 HD11 LEU P 197     -21.201-121.381 110.864  0.00 97.00      PROA   
ATOM   3067 HD12 LEU P 197     -20.806-120.387 112.320  0.00 97.00      PROA   
ATOM   3068 HD13 LEU P 197     -19.482-121.143 111.362  0.00 97.00      PROA   
ATOM   3069  CD2 LEU P 197     -19.787-119.778 109.034  0.00 97.00      PROA   
ATOM   3070 HD21 LEU P 197     -19.674-118.873 108.403  0.00 97.00      PROA   
ATOM   3071 HD22 LEU P 197     -20.446-120.500 108.506  0.00 97.00      PROA   
ATOM   3072 HD23 LEU P 197     -18.787-120.243 109.170  0.00 97.00      PROA   
ATOM   3073  C   LEU P 197     -21.611-117.203 112.212  0.00 97.00      PROA   
ATOM   3074  O   LEU P 197     -21.577-116.038 111.823  0.00 97.00      PROA   
ATOM   3075  N   LEU P 198     -20.920-117.622 113.297  0.00 97.00      PROA   
ATOM   3076  HN  LEU P 198     -20.940-118.579 113.571  0.00 97.00      PROA   
ATOM   3077  CA  LEU P 198     -20.084-116.784 114.130  0.00 97.00      PROA   
ATOM   3078  HA  LEU P 198     -19.838-115.871 113.605  0.00 97.00      PROA   
ATOM   3079  CB  LEU P 198     -20.673-116.473 115.542  0.00 97.00      PROA   
ATOM   3080  HB1 LEU P 198     -19.903-115.934 116.139  0.00 97.00      PROA   
ATOM   3081  HB2 LEU P 198     -20.895-117.428 116.068  0.00 97.00      PROA   
ATOM   3082  CG  LEU P 198     -21.951-115.590 115.615  0.00 97.00      PROA   
ATOM   3083  HG  LEU P 198     -22.081-115.338 116.698  0.00 97.00      PROA   
ATOM   3084  CD1 LEU P 198     -21.810-114.256 114.861  0.00 97.00      PROA   
ATOM   3085 HD11 LEU P 198     -21.736-114.432 113.769  0.00 97.00      PROA   
ATOM   3086 HD12 LEU P 198     -20.902-113.712 115.196  0.00 97.00      PROA   
ATOM   3087 HD13 LEU P 198     -22.698-113.616 115.048  0.00 97.00      PROA   
ATOM   3088  CD2 LEU P 198     -23.238-116.327 115.204  0.00 97.00      PROA   
ATOM   3089 HD21 LEU P 198     -23.285-117.325 115.684  0.00 97.00      PROA   
ATOM   3090 HD22 LEU P 198     -23.277-116.454 114.106  0.00 97.00      PROA   
ATOM   3091 HD23 LEU P 198     -24.129-115.741 115.513  0.00 97.00      PROA   
ATOM   3092  C   LEU P 198     -18.813-117.584 114.309  0.00 97.00      PROA   
ATOM   3093  O   LEU P 198     -18.768-118.765 113.968  0.00 97.00      PROA   
ATOM   3094  N   GLN P 199     -17.732-116.952 114.834  0.00 97.00      PROA   
ATOM   3095  HN  GLN P 199     -17.775-115.979 115.052  0.00 97.00      PROA   
ATOM   3096  CA  GLN P 199     -16.445-117.590 115.078  0.00 97.00      PROA   
ATOM   3097  HA  GLN P 199     -16.061-117.893 114.114  0.00 97.00      PROA   
ATOM   3098  CB  GLN P 199     -15.434-116.617 115.746  0.00 97.00      PROA   
ATOM   3099  HB1 GLN P 199     -14.462-117.145 115.863  0.00 97.00      PROA   
ATOM   3100  HB2 GLN P 199     -15.796-116.359 116.768  0.00 97.00      PROA   
ATOM   3101  CG  GLN P 199     -15.171-115.288 114.990  0.00 97.00      PROA   
ATOM   3102  HG1 GLN P 199     -14.243-114.805 115.362  0.00 97.00      PROA   
ATOM   3103  HG2 GLN P 199     -16.013-114.590 115.192  0.00 97.00      PROA   
ATOM   3104  CD  GLN P 199     -15.101-115.439 113.465  0.00 97.00      PROA   
ATOM   3105  OE1 GLN P 199     -15.994-114.979 112.746  0.00 97.00      PROA   
ATOM   3106  NE2 GLN P 199     -14.014-116.075 112.952  0.00 97.00      PROA   
ATOM   3107 HE21 GLN P 199     -13.950-116.148 111.958  0.00 97.00      PROA   
ATOM   3108 HE22 GLN P 199     -13.298-116.426 113.554  0.00 97.00      PROA   
ATOM   3109  C   GLN P 199     -16.558-118.848 115.936  0.00 97.00      PROA   
ATOM   3110  O   GLN P 199     -17.281-118.888 116.931  0.00 97.00      PROA   
ATOM   3111  N   ARG P 200     -15.863-119.931 115.525  0.00 97.00      PROA   
ATOM   3112  HN  ARG P 200     -15.237-119.895 114.751  0.00 97.00      PROA   
ATOM   3113  CA  ARG P 200     -16.148-121.257 116.013  0.00 97.00      PROA   
ATOM   3114  HA  ARG P 200     -16.600-121.211 116.992  0.00 97.00      PROA   
ATOM   3115  CB  ARG P 200     -17.090-121.944 114.990  0.00 97.00      PROA   
ATOM   3116  HB1 ARG P 200     -16.559-121.998 114.011  0.00 97.00      PROA   
ATOM   3117  HB2 ARG P 200     -17.976-121.290 114.825  0.00 97.00      PROA   
ATOM   3118  CG  ARG P 200     -17.567-123.352 115.367  0.00 97.00      PROA   
ATOM   3119  HG1 ARG P 200     -16.880-123.807 116.108  0.00 97.00      PROA   
ATOM   3120  HG2 ARG P 200     -17.485-123.969 114.449  0.00 97.00      PROA   
ATOM   3121  CD  ARG P 200     -18.997-123.447 115.919  0.00 97.00      PROA   
ATOM   3122  HD1 ARG P 200     -19.251-122.563 116.539  0.00 97.00      PROA   
ATOM   3123  HD2 ARG P 200     -19.106-124.357 116.554  0.00 97.00      PROA   
ATOM   3124  NE  ARG P 200     -19.947-123.506 114.758  0.00 97.00      PROA   
ATOM   3125  HE  ARG P 200     -20.264-122.666 114.329  0.00 97.00      PROA   
ATOM   3126  CZ  ARG P 200     -20.361-124.668 114.215  0.00 97.00      PROA   
ATOM   3127  NH1 ARG P 200     -19.943-125.857 114.667  0.00 97.00      PROA   
ATOM   3128 HH11 ARG P 200     -19.018-125.895 115.038  0.00 97.00      PROA   
ATOM   3129 HH12 ARG P 200     -20.247-126.680 114.186  0.00 97.00      PROA   
ATOM   3130  NH2 ARG P 200     -21.149-124.681 113.129  0.00 97.00      PROA   
ATOM   3131 HH21 ARG P 200     -21.321-123.833 112.642  0.00 97.00      PROA   
ATOM   3132 HH22 ARG P 200     -21.217-125.561 112.663  0.00 97.00      PROA   
ATOM   3133  C   ARG P 200     -14.829-122.005 116.055  0.00 97.00      PROA   
ATOM   3134  O   ARG P 200     -14.042-121.825 115.126  0.00 97.00      PROA   
ATOM   3135  N   PRO P 201     -14.499-122.838 117.050  0.00 97.00      PROA   
ATOM   3136  CD  PRO P 201     -15.118-122.840 118.382  0.00 97.00      PROA   
ATOM   3137  HD1 PRO P 201     -16.215-123.015 118.313  0.00 97.00      PROA   
ATOM   3138  HD2 PRO P 201     -14.918-121.865 118.880  0.00 97.00      PROA   
ATOM   3139  CA  PRO P 201     -13.375-123.762 116.951  0.00 97.00      PROA   
ATOM   3140  HA  PRO P 201     -12.513-123.270 116.520  0.00 97.00      PROA   
ATOM   3141  CB  PRO P 201     -13.100-124.170 118.412  0.00 97.00      PROA   
ATOM   3142  HB1 PRO P 201     -12.357-123.460 118.841  0.00 97.00      PROA   
ATOM   3143  HB2 PRO P 201     -12.704-125.199 118.522  0.00 97.00      PROA   
ATOM   3144  CG  PRO P 201     -14.436-123.976 119.151  0.00 97.00      PROA   
ATOM   3145  HG1 PRO P 201     -15.049-124.896 119.063  0.00 97.00      PROA   
ATOM   3146  HG2 PRO P 201     -14.300-123.744 120.226  0.00 97.00      PROA   
ATOM   3147  C   PRO P 201     -13.708-124.947 116.053  0.00 97.00      PROA   
ATOM   3148  O   PRO P 201     -13.122-125.054 114.977  0.00 97.00      PROA   
ATOM   3149  N   GLY P 202     -14.650-125.830 116.448  0.00 97.00      PROA   
ATOM   3150  HN  GLY P 202     -15.023-125.786 117.373  0.00 97.00      PROA   
ATOM   3151  CA  GLY P 202     -15.131-126.918 115.622  0.00 97.00      PROA   
ATOM   3152  HA1 GLY P 202     -15.610-127.588 116.306  0.00 97.00      PROA   
ATOM   3153  HA2 GLY P 202     -14.317-127.375 115.078  0.00 97.00      PROA   
ATOM   3154  C   GLY P 202     -16.194-126.479 114.666  0.00 97.00      PROA   
ATOM   3155  O   GLY P 202     -17.327-126.303 115.078  0.00 97.00      PROA   
ATOM   3156  N   LEU P 203     -15.853-126.316 113.370  0.00 97.00      PROA   
ATOM   3157  HN  LEU P 203     -14.906-126.487 113.109  0.00 97.00      PROA   
ATOM   3158  CA  LEU P 203     -16.709-125.814 112.304  0.00 97.00      PROA   
ATOM   3159  HA  LEU P 203     -17.090-124.866 112.643  0.00 97.00      PROA   
ATOM   3160  CB  LEU P 203     -15.899-125.521 111.007  0.00 97.00      PROA   
ATOM   3161  HB1 LEU P 203     -16.540-125.617 110.105  0.00 97.00      PROA   
ATOM   3162  HB2 LEU P 203     -15.092-126.281 110.922  0.00 97.00      PROA   
ATOM   3163  CG  LEU P 203     -15.261-124.102 110.930  0.00 97.00      PROA   
ATOM   3164  HG  LEU P 203     -14.636-124.088 110.003  0.00 97.00      PROA   
ATOM   3165  CD1 LEU P 203     -16.323-122.996 110.759  0.00 97.00      PROA   
ATOM   3166 HD11 LEU P 203     -16.975-122.936 111.656  0.00 97.00      PROA   
ATOM   3167 HD12 LEU P 203     -16.957-123.200 109.871  0.00 97.00      PROA   
ATOM   3168 HD13 LEU P 203     -15.830-122.011 110.620  0.00 97.00      PROA   
ATOM   3169  CD2 LEU P 203     -14.320-123.776 112.106  0.00 97.00      PROA   
ATOM   3170 HD21 LEU P 203     -13.537-124.556 112.204  0.00 97.00      PROA   
ATOM   3171 HD22 LEU P 203     -14.886-123.722 113.059  0.00 97.00      PROA   
ATOM   3172 HD23 LEU P 203     -13.823-122.796 111.943  0.00 97.00      PROA   
ATOM   3173  C   LEU P 203     -17.965-126.621 111.978  0.00 97.00      PROA   
ATOM   3174  O   LEU P 203     -18.975-126.034 111.597  0.00 97.00      PROA   
ATOM   3175  N   GLN P 204     -17.949-127.969 112.088  0.00 97.00      PROA   
ATOM   3176  HN  GLN P 204     -17.186-128.439 112.533  0.00 97.00      PROA   
ATOM   3177  CA  GLN P 204     -18.990-128.852 111.573  0.00 97.00      PROA   
ATOM   3178  HA  GLN P 204     -19.156-128.579 110.541  0.00 97.00      PROA   
ATOM   3179  CB  GLN P 204     -18.502-130.323 111.663  0.00 97.00      PROA   
ATOM   3180  HB1 GLN P 204     -18.453-130.622 112.733  0.00 97.00      PROA   
ATOM   3181  HB2 GLN P 204     -17.451-130.339 111.290  0.00 97.00      PROA   
ATOM   3182  CG  GLN P 204     -19.292-131.406 110.889  0.00 97.00      PROA   
ATOM   3183  HG1 GLN P 204     -20.224-131.649 111.440  0.00 97.00      PROA   
ATOM   3184  HG2 GLN P 204     -18.684-132.333 110.847  0.00 97.00      PROA   
ATOM   3185  CD  GLN P 204     -19.682-130.971 109.471  0.00 97.00      PROA   
ATOM   3186  OE1 GLN P 204     -20.671-130.269 109.242  0.00 97.00      PROA   
ATOM   3187  NE2 GLN P 204     -18.881-131.413 108.466  0.00 97.00      PROA   
ATOM   3188 HE21 GLN P 204     -19.127-131.157 107.533  0.00 97.00      PROA   
ATOM   3189 HE22 GLN P 204     -18.076-131.965 108.679  0.00 97.00      PROA   
ATOM   3190  C   GLN P 204     -20.312-128.731 112.322  0.00 97.00      PROA   
ATOM   3191  O   GLN P 204     -20.376-128.197 113.418  0.00 97.00      PROA   
ATOM   3192  N   LEU P 205     -21.426-129.239 111.753  0.00 97.00      PROA   
ATOM   3193  HN  LEU P 205     -21.403-129.595 110.820  0.00 97.00      PROA   
ATOM   3194  CA  LEU P 205     -22.602-129.545 112.537  0.00 97.00      PROA   
ATOM   3195  HA  LEU P 205     -22.361-129.497 113.589  0.00 97.00      PROA   
ATOM   3196  CB  LEU P 205     -23.806-128.607 112.278  0.00 97.00      PROA   
ATOM   3197  HB1 LEU P 205     -24.702-128.992 112.813  0.00 97.00      PROA   
ATOM   3198  HB2 LEU P 205     -24.023-128.600 111.187  0.00 97.00      PROA   
ATOM   3199  CG  LEU P 205     -23.597-127.149 112.749  0.00 97.00      PROA   
ATOM   3200  HG  LEU P 205     -22.631-126.795 112.324  0.00 97.00      PROA   
ATOM   3201  CD1 LEU P 205     -24.702-126.227 112.205  0.00 97.00      PROA   
ATOM   3202 HD11 LEU P 205     -25.693-126.555 112.585  0.00 97.00      PROA   
ATOM   3203 HD12 LEU P 205     -24.720-126.256 111.095  0.00 97.00      PROA   
ATOM   3204 HD13 LEU P 205     -24.528-125.180 112.531  0.00 97.00      PROA   
ATOM   3205  CD2 LEU P 205     -23.533-127.047 114.285  0.00 97.00      PROA   
ATOM   3206 HD21 LEU P 205     -22.682-127.631 114.690  0.00 97.00      PROA   
ATOM   3207 HD22 LEU P 205     -24.472-127.440 114.729  0.00 97.00      PROA   
ATOM   3208 HD23 LEU P 205     -23.413-125.988 114.598  0.00 97.00      PROA   
ATOM   3209  C   LEU P 205     -23.005-130.975 112.272  0.00 97.00      PROA   
ATOM   3210  O   LEU P 205     -23.467-131.332 111.190  0.00 97.00      PROA   
ATOM   3211  N   TYR P 206     -22.864-131.832 113.308  0.00 97.00      PROA   
ATOM   3212  HN  TYR P 206     -22.427-131.535 114.153  0.00 97.00      PROA   
ATOM   3213  CA  TYR P 206     -23.446-133.158 113.342  0.00 97.00      PROA   
ATOM   3214  HA  TYR P 206     -23.590-133.519 112.331  0.00 97.00      PROA   
ATOM   3215  CB  TYR P 206     -22.629-134.196 114.160  0.00 97.00      PROA   
ATOM   3216  HB1 TYR P 206     -23.039-135.220 114.035  0.00 97.00      PROA   
ATOM   3217  HB2 TYR P 206     -22.644-133.939 115.242  0.00 97.00      PROA   
ATOM   3218  CG  TYR P 206     -21.194-134.194 113.712  0.00 97.00      PROA   
ATOM   3219  CD1 TYR P 206     -20.748-135.011 112.655  0.00 97.00      PROA   
ATOM   3220  HD1 TYR P 206     -21.445-135.667 112.152  0.00 97.00      PROA   
ATOM   3221  CE1 TYR P 206     -19.405-134.969 112.245  0.00 97.00      PROA   
ATOM   3222  HE1 TYR P 206     -19.067-135.587 111.424  0.00 97.00      PROA   
ATOM   3223  CZ  TYR P 206     -18.508-134.102 112.886  0.00 97.00      PROA   
ATOM   3224  OH  TYR P 206     -17.179-133.971 112.431  0.00 97.00      PROA   
ATOM   3225  HH  TYR P 206     -16.803-133.185 112.850  0.00 97.00      PROA   
ATOM   3226  CD2 TYR P 206     -20.267-133.379 114.382  0.00 97.00      PROA   
ATOM   3227  HD2 TYR P 206     -20.578-132.768 115.217  0.00 97.00      PROA   
ATOM   3228  CE2 TYR P 206     -18.941-133.319 113.961  0.00 97.00      PROA   
ATOM   3229  HE2 TYR P 206     -18.265-132.652 114.470  0.00 97.00      PROA   
ATOM   3230  C   TYR P 206     -24.792-132.979 113.997  0.00 97.00      PROA   
ATOM   3231  O   TYR P 206     -24.984-132.060 114.792  0.00 97.00      PROA   
ATOM   3232  N   PHE P 207     -25.773-133.839 113.657  0.00 97.00      PROA   
ATOM   3233  HN  PHE P 207     -25.609-134.603 113.034  0.00 97.00      PROA   
ATOM   3234  CA  PHE P 207     -27.127-133.667 114.136  0.00 97.00      PROA   
ATOM   3235  HA  PHE P 207     -27.146-133.017 114.999  0.00 97.00      PROA   
ATOM   3236  CB  PHE P 207     -28.100-133.135 113.051  0.00 97.00      PROA   
ATOM   3237  HB1 PHE P 207     -29.153-133.151 113.406  0.00 97.00      PROA   
ATOM   3238  HB2 PHE P 207     -28.033-133.789 112.157  0.00 97.00      PROA   
ATOM   3239  CG  PHE P 207     -27.780-131.723 112.619  0.00 97.00      PROA   
ATOM   3240  CD1 PHE P 207     -26.787-131.470 111.654  0.00 97.00      PROA   
ATOM   3241  HD1 PHE P 207     -26.186-132.285 111.277  0.00 97.00      PROA   
ATOM   3242  CE1 PHE P 207     -26.578-130.176 111.164  0.00 97.00      PROA   
ATOM   3243  HE1 PHE P 207     -25.802-129.999 110.432  0.00 97.00      PROA   
ATOM   3244  CZ  PHE P 207     -27.365-129.116 111.626  0.00 97.00      PROA   
ATOM   3245  HZ  PHE P 207     -27.200-128.116 111.251  0.00 97.00      PROA   
ATOM   3246  CD2 PHE P 207     -28.561-130.646 113.078  0.00 97.00      PROA   
ATOM   3247  HD2 PHE P 207     -29.339-130.824 113.806  0.00 97.00      PROA   
ATOM   3248  CE2 PHE P 207     -28.357-129.351 112.586  0.00 97.00      PROA   
ATOM   3249  HE2 PHE P 207     -28.967-128.534 112.941  0.00 97.00      PROA   
ATOM   3250  C   PHE P 207     -27.643-134.995 114.593  0.00 97.00      PROA   
ATOM   3251  O   PHE P 207     -27.109-136.037 114.244  0.00 97.00      PROA   
ATOM   3252  N   SER P 208     -28.719-134.977 115.401  0.00 97.00      PROA   
ATOM   3253  HN  SER P 208     -29.079-134.119 115.755  0.00 97.00      PROA   
ATOM   3254  CA  SER P 208     -29.435-136.167 115.787  0.00 97.00      PROA   
ATOM   3255  HA  SER P 208     -29.348-136.902 114.997  0.00 97.00      PROA   
ATOM   3256  CB  SER P 208     -28.942-136.801 117.114  0.00 97.00      PROA   
ATOM   3257  HB1 SER P 208     -27.917-137.201 116.951  0.00 97.00      PROA   
ATOM   3258  HB2 SER P 208     -29.597-137.644 117.423  0.00 97.00      PROA   
ATOM   3259  OG  SER P 208     -28.875-135.829 118.152  0.00 97.00      PROA   
ATOM   3260  HG1 SER P 208     -28.923-136.293 118.995  0.00 97.00      PROA   
ATOM   3261  C   SER P 208     -30.889-135.793 115.870  0.00 97.00      PROA   
ATOM   3262  O   SER P 208     -31.235-134.627 116.045  0.00 97.00      PROA   
ATOM   3263  N   PHE P 209     -31.770-136.799 115.695  0.00 97.00      PROA   
ATOM   3264  HN  PHE P 209     -31.450-137.734 115.572  0.00 97.00      PROA   
ATOM   3265  CA  PHE P 209     -33.202-136.635 115.654  0.00 97.00      PROA   
ATOM   3266  HA  PHE P 209     -33.459-135.666 116.062  0.00 97.00      PROA   
ATOM   3267  CB  PHE P 209     -33.763-136.808 114.213  0.00 97.00      PROA   
ATOM   3268  HB1 PHE P 209     -34.597-137.535 114.151  0.00 97.00      PROA   
ATOM   3269  HB2 PHE P 209     -32.955-137.161 113.533  0.00 97.00      PROA   
ATOM   3270  CG  PHE P 209     -34.285-135.494 113.698  0.00 97.00      PROA   
ATOM   3271  CD1 PHE P 209     -35.544-135.040 114.126  0.00 97.00      PROA   
ATOM   3272  HD1 PHE P 209     -36.106-135.619 114.845  0.00 97.00      PROA   
ATOM   3273  CE1 PHE P 209     -36.083-133.851 113.623  0.00 97.00      PROA   
ATOM   3274  HE1 PHE P 209     -37.055-133.521 113.955  0.00 97.00      PROA   
ATOM   3275  CZ  PHE P 209     -35.366-133.103 112.680  0.00 97.00      PROA   
ATOM   3276  HZ  PHE P 209     -35.777-132.187 112.285  0.00 97.00      PROA   
ATOM   3277  CD2 PHE P 209     -33.572-134.734 112.752  0.00 97.00      PROA   
ATOM   3278  HD2 PHE P 209     -32.607-135.072 112.404  0.00 97.00      PROA   
ATOM   3279  CE2 PHE P 209     -34.111-133.545 112.245  0.00 97.00      PROA   
ATOM   3280  HE2 PHE P 209     -33.562-132.968 111.516  0.00 97.00      PROA   
ATOM   3281  C   PHE P 209     -33.789-137.662 116.589  0.00 97.00      PROA   
ATOM   3282  O   PHE P 209     -33.300-138.785 116.692  0.00 97.00      PROA   
ATOM   3283  N   TYR P 210     -34.846-137.267 117.332  0.00 97.00      PROA   
ATOM   3284  HN  TYR P 210     -35.214-136.344 117.248  0.00 97.00      PROA   
ATOM   3285  CA  TYR P 210     -35.431-138.072 118.380  0.00 97.00      PROA   
ATOM   3286  HA  TYR P 210     -35.156-139.112 118.262  0.00 97.00      PROA   
ATOM   3287  CB  TYR P 210     -35.066-137.554 119.804  0.00 97.00      PROA   
ATOM   3288  HB1 TYR P 210     -35.441-138.247 120.588  0.00 97.00      PROA   
ATOM   3289  HB2 TYR P 210     -35.545-136.566 119.962  0.00 97.00      PROA   
ATOM   3290  CG  TYR P 210     -33.580-137.336 120.007  0.00 97.00      PROA   
ATOM   3291  CD1 TYR P 210     -32.968-136.143 119.575  0.00 97.00      PROA   
ATOM   3292  HD1 TYR P 210     -33.555-135.408 119.048  0.00 97.00      PROA   
ATOM   3293  CE1 TYR P 210     -31.622-135.878 119.852  0.00 97.00      PROA   
ATOM   3294  HE1 TYR P 210     -31.178-134.953 119.518  0.00 97.00      PROA   
ATOM   3295  CZ  TYR P 210     -30.868-136.799 120.589  0.00 97.00      PROA   
ATOM   3296  OH  TYR P 210     -29.524-136.529 120.927  0.00 97.00      PROA   
ATOM   3297  HH  TYR P 210     -29.452-135.595 121.163  0.00 97.00      PROA   
ATOM   3298  CD2 TYR P 210     -32.808-138.249 120.749  0.00 97.00      PROA   
ATOM   3299  HD2 TYR P 210     -33.273-139.143 121.137  0.00 97.00      PROA   
ATOM   3300  CE2 TYR P 210     -31.459-137.988 121.029  0.00 97.00      PROA   
ATOM   3301  HE2 TYR P 210     -30.880-138.686 121.616  0.00 97.00      PROA   
ATOM   3302  C   TYR P 210     -36.929-137.946 118.217  0.00 97.00      PROA   
ATOM   3303  O   TYR P 210     -37.415-137.022 117.568  0.00 97.00      PROA   
ATOM   3304  N   MET P 211     -37.698-138.884 118.820  0.00 97.00      PROA   
ATOM   3305  HN  MET P 211     -37.287-139.657 119.299  0.00 97.00      PROA   
ATOM   3306  CA  MET P 211     -39.137-138.772 118.924  0.00 97.00      PROA   
ATOM   3307  HA  MET P 211     -39.470-137.820 118.540  0.00 97.00      PROA   
ATOM   3308  CB  MET P 211     -39.867-139.910 118.163  0.00 97.00      PROA   
ATOM   3309  HB1 MET P 211     -40.946-139.904 118.434  0.00 97.00      PROA   
ATOM   3310  HB2 MET P 211     -39.435-140.887 118.475  0.00 97.00      PROA   
ATOM   3311  CG  MET P 211     -39.766-139.784 116.631  0.00 97.00      PROA   
ATOM   3312  HG1 MET P 211     -38.716-139.553 116.352  0.00 97.00      PROA   
ATOM   3313  HG2 MET P 211     -40.379-138.906 116.333  0.00 97.00      PROA   
ATOM   3314  SD  MET P 211     -40.306-141.256 115.702  0.00 97.00      PROA   
ATOM   3315  CE  MET P 211     -42.055-141.241 116.188  0.00 97.00      PROA   
ATOM   3316  HE1 MET P 211     -42.519-140.258 115.963  0.00 97.00      PROA   
ATOM   3317  HE2 MET P 211     -42.178-141.442 117.273  0.00 97.00      PROA   
ATOM   3318  HE3 MET P 211     -42.621-142.018 115.632  0.00 97.00      PROA   
ATOM   3319  C   MET P 211     -39.502-138.847 120.387  0.00 97.00      PROA   
ATOM   3320  O   MET P 211     -39.529-139.938 120.951  0.00 97.00      PROA   
ATOM   3321  N   GLY P 212     -39.820-137.691 121.035  0.00 97.00      PROA   
ATOM   3322  HN  GLY P 212     -39.905-136.833 120.529  0.00 97.00      PROA   
ATOM   3323  CA  GLY P 212     -40.059-137.572 122.471  0.00 97.00      PROA   
ATOM   3324  HA1 GLY P 212     -41.080-137.869 122.661  0.00 97.00      PROA   
ATOM   3325  HA2 GLY P 212     -39.885-136.539 122.723  0.00 97.00      PROA   
ATOM   3326  C   GLY P 212     -39.129-138.381 123.349  0.00 97.00      PROA   
ATOM   3327  O   GLY P 212     -37.911-138.212 123.332  0.00 97.00      PROA   
ATOM   3328  N   SER P 213     -39.713-139.301 124.146  0.00 97.00      PROA   
ATOM   3329  HN  SER P 213     -40.708-139.360 124.157  0.00 97.00      PROA   
ATOM   3330  CA  SER P 213     -38.992-140.197 125.037  0.00 97.00      PROA   
ATOM   3331  HA  SER P 213     -38.181-139.635 125.481  0.00 97.00      PROA   
ATOM   3332  CB  SER P 213     -39.919-140.676 126.195  0.00 97.00      PROA   
ATOM   3333  HB1 SER P 213     -40.755-141.283 125.787  0.00 97.00      PROA   
ATOM   3334  HB2 SER P 213     -40.354-139.783 126.691  0.00 97.00      PROA   
ATOM   3335  OG  SER P 213     -39.226-141.427 127.192  0.00 97.00      PROA   
ATOM   3336  HG1 SER P 213     -38.783-142.138 126.716  0.00 97.00      PROA   
ATOM   3337  C   SER P 213     -38.371-141.413 124.329  0.00 97.00      PROA   
ATOM   3338  O   SER P 213     -38.230-142.481 124.924  0.00 97.00      PROA   
ATOM   3339  N   LYS P 214     -37.946-141.306 123.048  0.00 97.00      PROA   
ATOM   3340  HN  LYS P 214     -38.122-140.486 122.509  0.00 97.00      PROA   
ATOM   3341  CA  LYS P 214     -37.116-142.344 122.463  0.00 97.00      PROA   
ATOM   3342  HA  LYS P 214     -36.491-142.731 123.257  0.00 97.00      PROA   
ATOM   3343  CB  LYS P 214     -37.892-143.569 121.911  0.00 97.00      PROA   
ATOM   3344  HB1 LYS P 214     -38.315-144.103 122.793  0.00 97.00      PROA   
ATOM   3345  HB2 LYS P 214     -37.187-144.270 121.413  0.00 97.00      PROA   
ATOM   3346  CG  LYS P 214     -39.047-143.231 120.955  0.00 97.00      PROA   
ATOM   3347  HG1 LYS P 214     -38.670-142.540 120.168  0.00 97.00      PROA   
ATOM   3348  HG2 LYS P 214     -39.847-142.695 121.510  0.00 97.00      PROA   
ATOM   3349  CD  LYS P 214     -39.632-144.471 120.253  0.00 97.00      PROA   
ATOM   3350  HD1 LYS P 214     -38.827-144.909 119.620  0.00 97.00      PROA   
ATOM   3351  HD2 LYS P 214     -40.448-144.133 119.575  0.00 97.00      PROA   
ATOM   3352  CE  LYS P 214     -40.168-145.545 121.214  0.00 97.00      PROA   
ATOM   3353  HE1 LYS P 214     -41.016-145.148 121.811  0.00 97.00      PROA   
ATOM   3354  HE2 LYS P 214     -39.375-145.899 121.905  0.00 97.00      PROA   
ATOM   3355  NZ  LYS P 214     -40.650-146.725 120.456  0.00 97.00      PROA   
ATOM   3356  HZ1 LYS P 214     -39.856-147.130 119.921  0.00 97.00      PROA   
ATOM   3357  HZ2 LYS P 214     -41.395-146.430 119.794  0.00 97.00      PROA   
ATOM   3358  HZ3 LYS P 214     -41.026-147.440 121.111  0.00 97.00      PROA   
ATOM   3359  C   LYS P 214     -36.129-141.847 121.425  0.00 97.00      PROA   
ATOM   3360  O   LYS P 214     -36.432-141.039 120.550  0.00 97.00      PROA   
ATOM   3361  N   THR P 215     -34.887-142.377 121.509  0.00 97.00      PROA   
ATOM   3362  HN  THR P 215     -34.642-142.975 122.269  0.00 97.00      PROA   
ATOM   3363  CA  THR P 215     -33.840-142.264 120.513  0.00 97.00      PROA   
ATOM   3364  HA  THR P 215     -33.682-141.213 120.314  0.00 97.00      PROA   
ATOM   3365  CB  THR P 215     -32.534-142.890 120.999  0.00 97.00      PROA   
ATOM   3366  HB  THR P 215     -31.802-143.031 120.169  0.00 97.00      PROA   
ATOM   3367  OG1 THR P 215     -32.777-144.147 121.624  0.00 97.00      PROA   
ATOM   3368  HG1 THR P 215     -33.124-144.722 120.939  0.00 97.00      PROA   
ATOM   3369  CG2 THR P 215     -31.879-141.977 122.048  0.00 97.00      PROA   
ATOM   3370 HG21 THR P 215     -32.580-141.768 122.883  0.00 97.00      PROA   
ATOM   3371 HG22 THR P 215     -31.564-141.018 121.590  0.00 97.00      PROA   
ATOM   3372 HG23 THR P 215     -30.980-142.478 122.468  0.00 97.00      PROA   
ATOM   3373  C   THR P 215     -34.191-142.930 119.196  0.00 97.00      PROA   
ATOM   3374  O   THR P 215     -34.709-144.045 119.166  0.00 97.00      PROA   
ATOM   3375  N   LEU P 216     -33.837-142.275 118.069  0.00 97.00      PROA   
ATOM   3376  HN  LEU P 216     -33.522-141.329 118.100  0.00 97.00      PROA   
ATOM   3377  CA  LEU P 216     -33.741-142.919 116.773  0.00 97.00      PROA   
ATOM   3378  HA  LEU P 216     -34.392-143.781 116.757  0.00 97.00      PROA   
ATOM   3379  CB  LEU P 216     -34.147-141.970 115.621  0.00 97.00      PROA   
ATOM   3380  HB1 LEU P 216     -34.011-142.467 114.637  0.00 97.00      PROA   
ATOM   3381  HB2 LEU P 216     -33.493-141.072 115.642  0.00 97.00      PROA   
ATOM   3382  CG  LEU P 216     -35.622-141.499 115.698  0.00 97.00      PROA   
ATOM   3383  HG  LEU P 216     -35.767-140.944 116.655  0.00 97.00      PROA   
ATOM   3384  CD1 LEU P 216     -35.950-140.527 114.553  0.00 97.00      PROA   
ATOM   3385 HD11 LEU P 216     -35.839-141.037 113.572  0.00 97.00      PROA   
ATOM   3386 HD12 LEU P 216     -35.268-139.653 114.582  0.00 97.00      PROA   
ATOM   3387 HD13 LEU P 216     -36.996-140.167 114.644  0.00 97.00      PROA   
ATOM   3388  CD2 LEU P 216     -36.609-142.681 115.683  0.00 97.00      PROA   
ATOM   3389 HD21 LEU P 216     -36.469-143.332 116.570  0.00 97.00      PROA   
ATOM   3390 HD22 LEU P 216     -36.467-143.286 114.762  0.00 97.00      PROA   
ATOM   3391 HD23 LEU P 216     -37.650-142.303 115.694  0.00 97.00      PROA   
ATOM   3392  C   LEU P 216     -32.329-143.451 116.603  0.00 97.00      PROA   
ATOM   3393  O   LEU P 216     -31.500-143.303 117.498  0.00 97.00      PROA   
ATOM   3394  N   ARG P 217     -32.026-144.132 115.467  0.00 97.00      PROA   
ATOM   3395  HN  ARG P 217     -32.718-144.270 114.763  0.00 97.00      PROA   
ATOM   3396  CA  ARG P 217     -30.712-144.705 115.205  0.00 97.00      PROA   
ATOM   3397  HA  ARG P 217     -30.399-145.219 116.105  0.00 97.00      PROA   
ATOM   3398  CB  ARG P 217     -30.709-145.747 114.053  0.00 97.00      PROA   
ATOM   3399  HB1 ARG P 217     -29.656-146.053 113.848  0.00 97.00      PROA   
ATOM   3400  HB2 ARG P 217     -31.109-145.267 113.133  0.00 97.00      PROA   
ATOM   3401  CG  ARG P 217     -31.490-147.044 114.334  0.00 97.00      PROA   
ATOM   3402  HG1 ARG P 217     -32.554-146.804 114.550  0.00 97.00      PROA   
ATOM   3403  HG2 ARG P 217     -31.061-147.531 115.239  0.00 97.00      PROA   
ATOM   3404  CD  ARG P 217     -31.427-148.008 113.138  0.00 97.00      PROA   
ATOM   3405  HD1 ARG P 217     -30.378-148.222 112.835  0.00 97.00      PROA   
ATOM   3406  HD2 ARG P 217     -31.956-147.562 112.268  0.00 97.00      PROA   
ATOM   3407  NE  ARG P 217     -32.138-149.280 113.488  0.00 97.00      PROA   
ATOM   3408  HE  ARG P 217     -33.092-149.388 113.223  0.00 97.00      PROA   
ATOM   3409  CZ  ARG P 217     -31.557-150.333 114.101  0.00 97.00      PROA   
ATOM   3410  NH1 ARG P 217     -30.287-150.309 114.533  0.00 97.00      PROA   
ATOM   3411 HH11 ARG P 217     -29.771-149.464 114.445  0.00 97.00      PROA   
ATOM   3412 HH12 ARG P 217     -29.912-151.116 114.982  0.00 97.00      PROA   
ATOM   3413  NH2 ARG P 217     -32.278-151.454 114.285  0.00 97.00      PROA   
ATOM   3414 HH21 ARG P 217     -33.220-151.483 113.966  0.00 97.00      PROA   
ATOM   3415 HH22 ARG P 217     -31.844-152.244 114.711  0.00 97.00      PROA   
ATOM   3416  C   ARG P 217     -29.635-143.670 114.908  0.00 97.00      PROA   
ATOM   3417  O   ARG P 217     -29.205-143.494 113.768  0.00 97.00      PROA   
ATOM   3418  N   GLY P 218     -29.163-142.978 115.970  0.00 97.00      PROA   
ATOM   3419  HN  GLY P 218     -29.646-143.085 116.837  0.00 97.00      PROA   
ATOM   3420  CA  GLY P 218     -27.996-142.117 115.995  0.00 97.00      PROA   
ATOM   3421  HA1 GLY P 218     -27.882-141.782 117.015  0.00 97.00      PROA   
ATOM   3422  HA2 GLY P 218     -28.164-141.310 115.298  0.00 97.00      PROA   
ATOM   3423  C   GLY P 218     -26.707-142.798 115.627  0.00 97.00      PROA   
ATOM   3424  O   GLY P 218     -26.602-144.023 115.636  0.00 97.00      PROA   
ATOM   3425  N   ARG P 219     -25.682-141.967 115.340  0.00 97.00      PROA   
ATOM   3426  HN  ARG P 219     -25.817-140.979 115.363  0.00 97.00      PROA   
ATOM   3427  CA  ARG P 219     -24.345-142.383 114.995  0.00 97.00      PROA   
ATOM   3428  HA  ARG P 219     -23.895-142.779 115.893  0.00 97.00      PROA   
ATOM   3429  CB  ARG P 219     -24.246-143.454 113.848  0.00 97.00      PROA   
ATOM   3430  HB1 ARG P 219     -24.655-144.405 114.253  0.00 97.00      PROA   
ATOM   3431  HB2 ARG P 219     -23.186-143.670 113.613  0.00 97.00      PROA   
ATOM   3432  CG  ARG P 219     -25.049-143.151 112.560  0.00 97.00      PROA   
ATOM   3433  HG1 ARG P 219     -24.741-142.171 112.134  0.00 97.00      PROA   
ATOM   3434  HG2 ARG P 219     -26.123-143.073 112.831  0.00 97.00      PROA   
ATOM   3435  CD  ARG P 219     -24.942-144.221 111.461  0.00 97.00      PROA   
ATOM   3436  HD1 ARG P 219     -25.708-144.022 110.674  0.00 97.00      PROA   
ATOM   3437  HD2 ARG P 219     -25.084-145.240 111.879  0.00 97.00      PROA   
ATOM   3438  NE  ARG P 219     -23.575-144.099 110.867  0.00 97.00      PROA   
ATOM   3439  HE  ARG P 219     -22.904-143.501 111.310  0.00 97.00      PROA   
ATOM   3440  CZ  ARG P 219     -23.262-144.419 109.599  0.00 97.00      PROA   
ATOM   3441  NH1 ARG P 219     -23.938-145.366 108.954  0.00 97.00      PROA   
ATOM   3442 HH11 ARG P 219     -24.527-145.911 109.539  0.00 97.00      PROA   
ATOM   3443 HH12 ARG P 219     -23.559-145.705 108.098  0.00 97.00      PROA   
ATOM   3444  NH2 ARG P 219     -22.234-143.796 109.002  0.00 97.00      PROA   
ATOM   3445 HH21 ARG P 219     -22.159-143.806 108.012  0.00 97.00      PROA   
ATOM   3446 HH22 ARG P 219     -21.752-143.084 109.523  0.00 97.00      PROA   
ATOM   3447  C   ARG P 219     -23.633-141.087 114.680  0.00 97.00      PROA   
ATOM   3448  O   ARG P 219     -23.819-140.085 115.367  0.00 97.00      PROA   
ATOM   3449  N   ASP P 220     -22.821-141.067 113.610  0.00 97.00      PROA   
ATOM   3450  HN  ASP P 220     -22.579-141.918 113.144  0.00 97.00      PROA   
ATOM   3451  CA  ASP P 220     -22.294-139.921 112.910  0.00 97.00      PROA   
ATOM   3452  HA  ASP P 220     -21.993-139.169 113.627  0.00 97.00      PROA   
ATOM   3453  CB  ASP P 220     -21.044-140.370 112.079  0.00 97.00      PROA   
ATOM   3454  HB1 ASP P 220     -20.225-140.582 112.803  0.00 97.00      PROA   
ATOM   3455  HB2 ASP P 220     -20.687-139.570 111.404  0.00 97.00      PROA   
ATOM   3456  CG  ASP P 220     -21.235-141.676 111.294  0.00 97.00      PROA   
ATOM   3457  OD1 ASP P 220     -20.985-141.663 110.064  0.00 97.00      PROA   
ATOM   3458  OD2 ASP P 220     -21.547-142.718 111.923  0.00 97.00      PROA   
ATOM   3459  C   ASP P 220     -23.395-139.329 112.018  0.00 97.00      PROA   
ATOM   3460  O   ASP P 220     -23.269-139.227 110.798  0.00 97.00      PROA   
ATOM   3461  N   THR P 221     -24.542-138.937 112.622  0.00 97.00      PROA   
ATOM   3462  HN  THR P 221     -24.646-139.026 113.612  0.00 97.00      PROA   
ATOM   3463  CA  THR P 221     -25.744-138.577 111.886  0.00 97.00      PROA   
ATOM   3464  HA  THR P 221     -25.771-139.256 111.045  0.00 97.00      PROA   
ATOM   3465  CB  THR P 221     -27.043-138.858 112.644  0.00 97.00      PROA   
ATOM   3466  HB  THR P 221     -27.895-138.239 112.277  0.00 97.00      PROA   
ATOM   3467  OG1 THR P 221     -26.883-138.669 114.044  0.00 97.00      PROA   
ATOM   3468  HG1 THR P 221     -26.791-137.718 114.165  0.00 97.00      PROA   
ATOM   3469  CG2 THR P 221     -27.406-140.338 112.449  0.00 97.00      PROA   
ATOM   3470 HG21 THR P 221     -26.603-140.974 112.870  0.00 97.00      PROA   
ATOM   3471 HG22 THR P 221     -27.525-140.582 111.374  0.00 97.00      PROA   
ATOM   3472 HG23 THR P 221     -28.351-140.578 112.981  0.00 97.00      PROA   
ATOM   3473  C   THR P 221     -25.761-137.189 111.255  0.00 97.00      PROA   
ATOM   3474  O   THR P 221     -25.343-136.186 111.829  0.00 97.00      PROA   
ATOM   3475  N   SER P 222     -26.291-137.134 110.012  0.00 97.00      PROA   
ATOM   3476  HN  SER P 222     -26.530-137.980 109.543  0.00 97.00      PROA   
ATOM   3477  CA  SER P 222     -26.502-135.938 109.219  0.00 97.00      PROA   
ATOM   3478  HA  SER P 222     -25.651-135.285 109.361  0.00 97.00      PROA   
ATOM   3479  CB  SER P 222     -26.643-136.294 107.719  0.00 97.00      PROA   
ATOM   3480  HB1 SER P 222     -26.626-135.386 107.080  0.00 97.00      PROA   
ATOM   3481  HB2 SER P 222     -27.607-136.826 107.551  0.00 97.00      PROA   
ATOM   3482  OG  SER P 222     -25.599-137.177 107.315  0.00 97.00      PROA   
ATOM   3483  HG1 SER P 222     -24.781-136.854 107.704  0.00 97.00      PROA   
ATOM   3484  C   SER P 222     -27.759-135.203 109.660  0.00 97.00      PROA   
ATOM   3485  O   SER P 222     -28.505-135.678 110.512  0.00 97.00      PROA   
ATOM   3486  N   SER P 223     -28.011-134.000 109.085  0.00 97.00      PROA   
ATOM   3487  HN  SER P 223     -27.373-133.601 108.428  0.00 97.00      PROA   
ATOM   3488  CA  SER P 223     -29.073-133.075 109.450  0.00 97.00      PROA   
ATOM   3489  HA  SER P 223     -28.894-132.755 110.461  0.00 97.00      PROA   
ATOM   3490  CB  SER P 223     -29.036-131.839 108.523  0.00 97.00      PROA   
ATOM   3491  HB1 SER P 223     -29.723-131.047 108.892  0.00 97.00      PROA   
ATOM   3492  HB2 SER P 223     -29.345-132.122 107.493  0.00 97.00      PROA   
ATOM   3493  OG  SER P 223     -27.716-131.311 108.450  0.00 97.00      PROA   
ATOM   3494  HG1 SER P 223     -27.533-130.905 109.302  0.00 97.00      PROA   
ATOM   3495  C   SER P 223     -30.487-133.613 109.416  0.00 97.00      PROA   
ATOM   3496  O   SER P 223     -31.288-133.283 110.289  0.00 97.00      PROA   
ATOM   3497  N   GLU P 224     -30.826-134.443 108.408  0.00 97.00      PROA   
ATOM   3498  HN  GLU P 224     -30.139-134.756 107.760  0.00 97.00      PROA   
ATOM   3499  CA  GLU P 224     -32.179-134.889 108.160  0.00 97.00      PROA   
ATOM   3500  HA  GLU P 224     -32.825-134.570 108.968  0.00 97.00      PROA   
ATOM   3501  CB  GLU P 224     -32.773-134.328 106.837  0.00 97.00      PROA   
ATOM   3502  HB1 GLU P 224     -33.697-134.905 106.603  0.00 97.00      PROA   
ATOM   3503  HB2 GLU P 224     -32.066-134.497 105.996  0.00 97.00      PROA   
ATOM   3504  CG  GLU P 224     -33.158-132.832 106.895  0.00 97.00      PROA   
ATOM   3505  HG1 GLU P 224     -32.304-132.181 106.618  0.00 97.00      PROA   
ATOM   3506  HG2 GLU P 224     -33.498-132.558 107.917  0.00 97.00      PROA   
ATOM   3507  CD  GLU P 224     -34.328-132.575 105.952  0.00 97.00      PROA   
ATOM   3508  OE1 GLU P 224     -35.410-133.156 106.219  0.00 97.00      PROA   
ATOM   3509  OE2 GLU P 224     -34.154-131.826 104.959  0.00 97.00      PROA   
ATOM   3510  C   GLU P 224     -32.253-136.400 108.123  0.00 97.00      PROA   
ATOM   3511  O   GLU P 224     -31.251-137.104 108.009  0.00 97.00      PROA   
ATOM   3512  N   TYR P 225     -33.499-136.915 108.213  0.00 97.00      PROA   
ATOM   3513  HN  TYR P 225     -34.281-136.301 108.290  0.00 97.00      PROA   
ATOM   3514  CA  TYR P 225     -33.849-138.309 108.072  0.00 97.00      PROA   
ATOM   3515  HA  TYR P 225     -33.003-138.860 107.687  0.00 97.00      PROA   
ATOM   3516  CB  TYR P 225     -34.343-138.933 109.422  0.00 97.00      PROA   
ATOM   3517  HB1 TYR P 225     -33.573-138.748 110.204  0.00 97.00      PROA   
ATOM   3518  HB2 TYR P 225     -34.450-140.032 109.305  0.00 97.00      PROA   
ATOM   3519  CG  TYR P 225     -35.663-138.373 109.926  0.00 97.00      PROA   
ATOM   3520  CD1 TYR P 225     -36.857-139.105 109.780  0.00 97.00      PROA   
ATOM   3521  HD1 TYR P 225     -36.837-140.073 109.299  0.00 97.00      PROA   
ATOM   3522  CE1 TYR P 225     -38.078-138.582 110.226  0.00 97.00      PROA   
ATOM   3523  HE1 TYR P 225     -38.987-139.151 110.098  0.00 97.00      PROA   
ATOM   3524  CZ  TYR P 225     -38.121-137.313 110.814  0.00 97.00      PROA   
ATOM   3525  OH  TYR P 225     -39.352-136.756 111.221  0.00 97.00      PROA   
ATOM   3526  HH  TYR P 225     -40.027-137.435 111.140  0.00 97.00      PROA   
ATOM   3527  CD2 TYR P 225     -35.717-137.119 110.562  0.00 97.00      PROA   
ATOM   3528  HD2 TYR P 225     -34.813-136.545 110.700  0.00 97.00      PROA   
ATOM   3529  CE2 TYR P 225     -36.939-136.585 110.989  0.00 97.00      PROA   
ATOM   3530  HE2 TYR P 225     -36.973-135.606 111.442  0.00 97.00      PROA   
ATOM   3531  C   TYR P 225     -34.940-138.273 107.016  0.00 97.00      PROA   
ATOM   3532  O   TYR P 225     -35.516-137.215 106.771  0.00 97.00      PROA   
ATOM   3533  N   GLN P 226     -35.257-139.410 106.345  0.00 97.00      PROA   
ATOM   3534  HN  GLN P 226     -34.790-140.275 106.510  0.00 97.00      PROA   
ATOM   3535  CA  GLN P 226     -36.340-139.421 105.375  0.00 97.00      PROA   
ATOM   3536  HA  GLN P 226     -36.966-138.570 105.593  0.00 97.00      PROA   
ATOM   3537  CB  GLN P 226     -35.892-139.294 103.887  0.00 97.00      PROA   
ATOM   3538  HB1 GLN P 226     -36.631-139.781 103.211  0.00 97.00      PROA   
ATOM   3539  HB2 GLN P 226     -34.931-139.836 103.753  0.00 97.00      PROA   
ATOM   3540  CG  GLN P 226     -35.738-137.835 103.392  0.00 97.00      PROA   
ATOM   3541  HG1 GLN P 226     -35.539-137.816 102.300  0.00 97.00      PROA   
ATOM   3542  HG2 GLN P 226     -34.885-137.360 103.922  0.00 97.00      PROA   
ATOM   3543  CD  GLN P 226     -37.020-137.036 103.662  0.00 97.00      PROA   
ATOM   3544  OE1 GLN P 226     -38.132-137.572 103.587  0.00 97.00      PROA   
ATOM   3545  NE2 GLN P 226     -36.861-135.734 104.031  0.00 97.00      PROA   
ATOM   3546 HE21 GLN P 226     -37.649-135.279 104.446  0.00 97.00      PROA   
ATOM   3547 HE22 GLN P 226     -35.952-135.340 104.140  0.00 97.00      PROA   
ATOM   3548  C   GLN P 226     -37.311-140.548 105.581  0.00 97.00      PROA   
ATOM   3549  O   GLN P 226     -37.003-141.573 106.186  0.00 97.00      PROA   
ATOM   3550  N   ILE P 227     -38.561-140.316 105.110  0.00 97.00      PROA   
ATOM   3551  HN  ILE P 227     -38.744-139.492 104.575  0.00 97.00      PROA   
ATOM   3552  CA  ILE P 227     -39.718-141.095 105.492  0.00 97.00      PROA   
ATOM   3553  HA  ILE P 227     -39.398-141.912 106.122  0.00 97.00      PROA   
ATOM   3554  CB  ILE P 227     -40.764-140.283 106.262  0.00 97.00      PROA   
ATOM   3555  HB  ILE P 227     -41.446-139.747 105.561  0.00 97.00      PROA   
ATOM   3556  CG2 ILE P 227     -41.588-141.281 107.105  0.00 97.00      PROA   
ATOM   3557 HG21 ILE P 227     -40.940-141.784 107.852  0.00 97.00      PROA   
ATOM   3558 HG22 ILE P 227     -42.059-142.056 106.469  0.00 97.00      PROA   
ATOM   3559 HG23 ILE P 227     -42.392-140.757 107.657  0.00 97.00      PROA   
ATOM   3560  CG1 ILE P 227     -40.115-139.189 107.155  0.00 97.00      PROA   
ATOM   3561 HG11 ILE P 227     -39.536-138.476 106.528  0.00 97.00      PROA   
ATOM   3562 HG12 ILE P 227     -39.408-139.679 107.860  0.00 97.00      PROA   
ATOM   3563  CD  ILE P 227     -41.138-138.360 107.944  0.00 97.00      PROA   
ATOM   3564  HD1 ILE P 227     -41.625-138.972 108.732  0.00 97.00      PROA   
ATOM   3565  HD2 ILE P 227     -41.925-137.973 107.262  0.00 97.00      PROA   
ATOM   3566  HD3 ILE P 227     -40.641-137.495 108.432  0.00 97.00      PROA   
ATOM   3567  C   ILE P 227     -40.323-141.675 104.233  0.00 97.00      PROA   
ATOM   3568  O   ILE P 227     -40.609-140.967 103.272  0.00 97.00      PROA   
ATOM   3569  N   LEU P 228     -40.522-143.010 104.205  0.00 97.00      PROA   
ATOM   3570  HN  LEU P 228     -40.300-143.569 105.000  0.00 97.00      PROA   
ATOM   3571  CA  LEU P 228     -40.848-143.748 103.000  0.00 97.00      PROA   
ATOM   3572  HA  LEU P 228     -40.546-143.181 102.130  0.00 97.00      PROA   
ATOM   3573  CB  LEU P 228     -40.094-145.107 102.989  0.00 97.00      PROA   
ATOM   3574  HB1 LEU P 228     -40.439-145.696 102.110  0.00 97.00      PROA   
ATOM   3575  HB2 LEU P 228     -40.342-145.687 103.903  0.00 97.00      PROA   
ATOM   3576  CG  LEU P 228     -38.544-145.012 102.869  0.00 97.00      PROA   
ATOM   3577  HG  LEU P 228     -38.312-144.264 102.074  0.00 97.00      PROA   
ATOM   3578  CD1 LEU P 228     -37.812-144.580 104.158  0.00 97.00      PROA   
ATOM   3579 HD11 LEU P 228     -38.106-145.236 105.004  0.00 97.00      PROA   
ATOM   3580 HD12 LEU P 228     -38.033-143.528 104.422  0.00 97.00      PROA   
ATOM   3581 HD13 LEU P 228     -36.714-144.663 104.018  0.00 97.00      PROA   
ATOM   3582  CD2 LEU P 228     -37.963-146.362 102.409  0.00 97.00      PROA   
ATOM   3583 HD21 LEU P 228     -38.418-146.678 101.448  0.00 97.00      PROA   
ATOM   3584 HD22 LEU P 228     -38.164-147.141 103.174  0.00 97.00      PROA   
ATOM   3585 HD23 LEU P 228     -36.864-146.280 102.271  0.00 97.00      PROA   
ATOM   3586  C   LEU P 228     -42.348-143.974 102.893  0.00 97.00      PROA   
ATOM   3587  O   LEU P 228     -42.814-144.715 102.029  0.00 97.00      PROA   
ATOM   3588  N   THR P 229     -43.107-143.299 103.784  0.00 97.00      PROA   
ATOM   3589  HN  THR P 229     -42.616-142.669 104.378  0.00 97.00      PROA   
ATOM   3590  CA  THR P 229     -44.533-143.387 104.044  0.00 97.00      PROA   
ATOM   3591  HA  THR P 229     -45.045-142.661 103.430  0.00 97.00      PROA   
ATOM   3592  CB  THR P 229     -45.189-144.777 103.896  0.00 97.00      PROA   
ATOM   3593  HB  THR P 229     -44.491-145.549 104.292  0.00 97.00      PROA   
ATOM   3594  OG1 THR P 229     -45.450-145.048 102.527  0.00 97.00      PROA   
ATOM   3595  HG1 THR P 229     -44.594-144.992 102.093  0.00 97.00      PROA   
ATOM   3596  CG2 THR P 229     -46.550-144.942 104.614  0.00 97.00      PROA   
ATOM   3597 HG21 THR P 229     -47.297-144.219 104.236  0.00 97.00      PROA   
ATOM   3598 HG22 THR P 229     -46.463-144.821 105.708  0.00 97.00      PROA   
ATOM   3599 HG23 THR P 229     -46.945-145.964 104.423  0.00 97.00      PROA   
ATOM   3600  C   THR P 229     -44.607-142.951 105.479  0.00 97.00      PROA   
ATOM   3601  O   THR P 229     -44.354-143.758 106.370  0.00 97.00      PROA   
ATOM   3602  N   ALA P 230     -44.906-141.660 105.775  0.00 97.00      PROA   
ATOM   3603  HN  ALA P 230     -45.004-140.951 105.079  0.00 97.00      PROA   
ATOM   3604  CA  ALA P 230     -45.159-141.243 107.145  0.00 97.00      PROA   
ATOM   3605  HA  ALA P 230     -44.358-141.635 107.751  0.00 97.00      PROA   
ATOM   3606  CB  ALA P 230     -45.186-139.715 107.316  0.00 97.00      PROA   
ATOM   3607  HB1 ALA P 230     -46.006-139.263 106.718  0.00 97.00      PROA   
ATOM   3608  HB2 ALA P 230     -44.219-139.284 106.977  0.00 97.00      PROA   
ATOM   3609  HB3 ALA P 230     -45.321-139.441 108.383  0.00 97.00      PROA   
ATOM   3610  C   ALA P 230     -46.446-141.847 107.662  0.00 97.00      PROA   
ATOM   3611  O   ALA P 230     -47.406-141.968 106.919  0.00 97.00      PROA   
ATOM   3612  N   ARG P 231     -46.485-142.271 108.939  0.00 97.00      PROA   
ATOM   3613  HN  ARG P 231     -45.669-142.169 109.508  0.00 97.00      PROA   
ATOM   3614  CA  ARG P 231     -47.516-143.141 109.460  0.00 97.00      PROA   
ATOM   3615  HA  ARG P 231     -48.277-143.296 108.711  0.00 97.00      PROA   
ATOM   3616  CB  ARG P 231     -46.924-144.529 109.814  0.00 97.00      PROA   
ATOM   3617  HB1 ARG P 231     -47.679-145.115 110.370  0.00 97.00      PROA   
ATOM   3618  HB2 ARG P 231     -46.045-144.409 110.483  0.00 97.00      PROA   
ATOM   3619  CG  ARG P 231     -46.506-145.333 108.566  0.00 97.00      PROA   
ATOM   3620  HG1 ARG P 231     -45.511-144.961 108.244  0.00 97.00      PROA   
ATOM   3621  HG2 ARG P 231     -47.218-145.100 107.747  0.00 97.00      PROA   
ATOM   3622  CD  ARG P 231     -46.405-146.866 108.749  0.00 97.00      PROA   
ATOM   3623  HD1 ARG P 231     -45.656-147.083 109.542  0.00 97.00      PROA   
ATOM   3624  HD2 ARG P 231     -46.097-147.366 107.809  0.00 97.00      PROA   
ATOM   3625  NE  ARG P 231     -47.699-147.463 109.213  0.00 97.00      PROA   
ATOM   3626  HE  ARG P 231     -47.722-147.734 110.177  0.00 97.00      PROA   
ATOM   3627  CZ  ARG P 231     -48.893-147.041 108.764  0.00 97.00      PROA   
ATOM   3628  NH1 ARG P 231     -49.159-146.866 107.472  0.00 97.00      PROA   
ATOM   3629 HH11 ARG P 231     -48.459-147.081 106.805  0.00 97.00      PROA   
ATOM   3630 HH12 ARG P 231     -50.046-146.452 107.254  0.00 97.00      PROA   
ATOM   3631  NH2 ARG P 231     -49.833-146.690 109.655  0.00 97.00      PROA   
ATOM   3632 HH21 ARG P 231     -49.538-146.679 110.613  0.00 97.00      PROA   
ATOM   3633 HH22 ARG P 231     -50.496-146.011 109.340  0.00 97.00      PROA   
ATOM   3634  C   ARG P 231     -48.236-142.601 110.675  0.00 97.00      PROA   
ATOM   3635  O   ARG P 231     -47.781-141.705 111.369  0.00 97.00      PROA   
ATOM   3636  N   ARG P 232     -49.406-143.190 110.983  0.00 97.00      PROA   
ATOM   3637  HN  ARG P 232     -49.843-143.791 110.312  0.00 97.00      PROA   
ATOM   3638  CA  ARG P 232     -50.144-143.013 112.220  0.00 97.00      PROA   
ATOM   3639  HA  ARG P 232     -50.520-142.001 112.231  0.00 97.00      PROA   
ATOM   3640  CB  ARG P 232     -51.321-144.018 112.212  0.00 97.00      PROA   
ATOM   3641  HB1 ARG P 232     -51.565-144.385 113.229  0.00 97.00      PROA   
ATOM   3642  HB2 ARG P 232     -50.989-144.910 111.633  0.00 97.00      PROA   
ATOM   3643  CG  ARG P 232     -52.577-143.440 111.537  0.00 97.00      PROA   
ATOM   3644  HG1 ARG P 232     -53.118-144.252 110.997  0.00 97.00      PROA   
ATOM   3645  HG2 ARG P 232     -52.250-142.716 110.763  0.00 97.00      PROA   
ATOM   3646  CD  ARG P 232     -53.518-142.751 112.532  0.00 97.00      PROA   
ATOM   3647  HD1 ARG P 232     -54.334-142.200 112.022  0.00 97.00      PROA   
ATOM   3648  HD2 ARG P 232     -52.953-142.052 113.187  0.00 97.00      PROA   
ATOM   3649  NE  ARG P 232     -54.143-143.875 113.296  0.00 97.00      PROA   
ATOM   3650  HE  ARG P 232     -54.408-144.674 112.764  0.00 97.00      PROA   
ATOM   3651  CZ  ARG P 232     -54.027-144.068 114.625  0.00 97.00      PROA   
ATOM   3652  NH1 ARG P 232     -53.633-143.106 115.472  0.00 97.00      PROA   
ATOM   3653 HH11 ARG P 232     -53.380-142.218 115.104  0.00 97.00      PROA   
ATOM   3654 HH12 ARG P 232     -53.544-143.318 116.442  0.00 97.00      PROA   
ATOM   3655  NH2 ARG P 232     -54.286-145.298 115.107  0.00 97.00      PROA   
ATOM   3656 HH21 ARG P 232     -54.462-146.035 114.459  0.00 97.00      PROA   
ATOM   3657 HH22 ARG P 232     -54.133-145.477 116.075  0.00 97.00      PROA   
ATOM   3658  C   ARG P 232     -49.347-143.177 113.507  0.00 97.00      PROA   
ATOM   3659  O   ARG P 232     -49.496-142.402 114.444  0.00 97.00      PROA   
ATOM   3660  N   GLU P 233     -48.461-144.182 113.563  0.00 97.00      PROA   
ATOM   3661  HN  GLU P 233     -48.476-144.883 112.849  0.00 97.00      PROA   
ATOM   3662  CA  GLU P 233     -47.532-144.466 114.627  0.00 97.00      PROA   
ATOM   3663  HA  GLU P 233     -48.056-144.328 115.562  0.00 97.00      PROA   
ATOM   3664  CB  GLU P 233     -47.103-145.959 114.555  0.00 97.00      PROA   
ATOM   3665  HB1 GLU P 233     -47.945-146.586 114.927  0.00 97.00      PROA   
ATOM   3666  HB2 GLU P 233     -46.250-146.118 115.251  0.00 97.00      PROA   
ATOM   3667  CG  GLU P 233     -46.687-146.454 113.145  0.00 97.00      PROA   
ATOM   3668  HG1 GLU P 233     -45.915-147.245 113.267  0.00 97.00      PROA   
ATOM   3669  HG2 GLU P 233     -46.232-145.627 112.565  0.00 97.00      PROA   
ATOM   3670  CD  GLU P 233     -47.828-147.076 112.331  0.00 97.00      PROA   
ATOM   3671  OE1 GLU P 233     -48.891-146.432 112.170  0.00 97.00      PROA   
ATOM   3672  OE2 GLU P 233     -47.634-148.212 111.824  0.00 97.00      PROA   
ATOM   3673  C   GLU P 233     -46.347-143.507 114.697  0.00 97.00      PROA   
ATOM   3674  O   GLU P 233     -45.681-143.417 115.728  0.00 97.00      PROA   
ATOM   3675  N   ASP P 234     -46.096-142.715 113.626  0.00 97.00      PROA   
ATOM   3676  HN  ASP P 234     -46.569-142.863 112.761  0.00 97.00      PROA   
ATOM   3677  CA  ASP P 234     -45.130-141.629 113.610  0.00 97.00      PROA   
ATOM   3678  HA  ASP P 234     -44.231-141.966 114.108  0.00 97.00      PROA   
ATOM   3679  CB  ASP P 234     -44.763-141.178 112.163  0.00 97.00      PROA   
ATOM   3680  HB1 ASP P 234     -43.987-140.388 112.192  0.00 97.00      PROA   
ATOM   3681  HB2 ASP P 234     -45.650-140.745 111.660  0.00 97.00      PROA   
ATOM   3682  CG  ASP P 234     -44.210-142.281 111.256  0.00 97.00      PROA   
ATOM   3683  OD1 ASP P 234     -44.014-143.440 111.699  0.00 97.00      PROA   
ATOM   3684  OD2 ASP P 234     -43.954-141.937 110.072  0.00 97.00      PROA   
ATOM   3685  C   ASP P 234     -45.661-140.390 114.337  0.00 97.00      PROA   
ATOM   3686  O   ASP P 234     -44.907-139.466 114.630  0.00 97.00      PROA   
ATOM   3687  N   SER P 235     -46.983-140.322 114.634  0.00 97.00      PROA   
ATOM   3688  HN  SER P 235     -47.567-141.099 114.411  0.00 97.00      PROA   
ATOM   3689  CA  SER P 235     -47.639-139.145 115.203  0.00 97.00      PROA   
ATOM   3690  HA  SER P 235     -47.420-138.330 114.527  0.00 97.00      PROA   
ATOM   3691  CB  SER P 235     -49.195-139.275 115.292  0.00 97.00      PROA   
ATOM   3692  HB1 SER P 235     -49.571-139.649 114.318  0.00 97.00      PROA   
ATOM   3693  HB2 SER P 235     -49.648-138.279 115.478  0.00 97.00      PROA   
ATOM   3694  OG  SER P 235     -49.649-140.177 116.302  0.00 97.00      PROA   
ATOM   3695  HG1 SER P 235     -48.989-140.134 117.003  0.00 97.00      PROA   
ATOM   3696  C   SER P 235     -47.120-138.750 116.582  0.00 97.00      PROA   
ATOM   3697  O   SER P 235     -47.355-139.438 117.574  0.00 97.00      PROA   
ATOM   3698  N   GLY P 236     -46.409-137.608 116.703  0.00 97.00      PROA   
ATOM   3699  HN  GLY P 236     -46.173-137.036 115.921  0.00 97.00      PROA   
ATOM   3700  CA  GLY P 236     -45.932-137.238 118.018  0.00 97.00      PROA   
ATOM   3701  HA1 GLY P 236     -45.334-138.055 118.402  0.00 97.00      PROA   
ATOM   3702  HA2 GLY P 236     -46.790-137.000 118.633  0.00 97.00      PROA   
ATOM   3703  C   GLY P 236     -45.067-136.027 117.991  0.00 97.00      PROA   
ATOM   3704  O   GLY P 236     -45.299-135.089 117.239  0.00 97.00      PROA   
ATOM   3705  N   LEU P 237     -44.038-136.024 118.861  0.00 97.00      PROA   
ATOM   3706  HN  LEU P 237     -43.841-136.820 119.426  0.00 97.00      PROA   
ATOM   3707  CA  LEU P 237     -43.195-134.885 119.110  0.00 97.00      PROA   
ATOM   3708  HA  LEU P 237     -43.547-134.030 118.552  0.00 97.00      PROA   
ATOM   3709  CB  LEU P 237     -43.153-134.531 120.613  0.00 97.00      PROA   
ATOM   3710  HB1 LEU P 237     -42.494-133.653 120.743  0.00 97.00      PROA   
ATOM   3711  HB2 LEU P 237     -42.714-135.378 121.187  0.00 97.00      PROA   
ATOM   3712  CG  LEU P 237     -44.501-134.156 121.270  0.00 97.00      PROA   
ATOM   3713  HG  LEU P 237     -45.209-135.011 121.171  0.00 97.00      PROA   
ATOM   3714  CD1 LEU P 237     -44.282-133.892 122.771  0.00 97.00      PROA   
ATOM   3715 HD11 LEU P 237     -43.555-133.062 122.903  0.00 97.00      PROA   
ATOM   3716 HD12 LEU P 237     -43.864-134.793 123.266  0.00 97.00      PROA   
ATOM   3717 HD13 LEU P 237     -45.234-133.614 123.269  0.00 97.00      PROA   
ATOM   3718  CD2 LEU P 237     -45.131-132.924 120.601  0.00 97.00      PROA   
ATOM   3719 HD21 LEU P 237     -45.359-133.140 119.540  0.00 97.00      PROA   
ATOM   3720 HD22 LEU P 237     -44.427-132.065 120.648  0.00 97.00      PROA   
ATOM   3721 HD23 LEU P 237     -46.075-132.636 121.109  0.00 97.00      PROA   
ATOM   3722  C   LEU P 237     -41.803-135.209 118.621  0.00 97.00      PROA   
ATOM   3723  O   LEU P 237     -41.317-136.324 118.778  0.00 97.00      PROA   
ATOM   3724  N   TYR P 238     -41.159-134.225 117.956  0.00 97.00      PROA   
ATOM   3725  HN  TYR P 238     -41.614-133.346 117.821  0.00 97.00      PROA   
ATOM   3726  CA  TYR P 238     -39.886-134.365 117.283  0.00 97.00      PROA   
ATOM   3727  HA  TYR P 238     -39.432-135.310 117.550  0.00 97.00      PROA   
ATOM   3728  CB  TYR P 238     -40.029-134.245 115.743  0.00 97.00      PROA   
ATOM   3729  HB1 TYR P 238     -39.042-134.128 115.247  0.00 97.00      PROA   
ATOM   3730  HB2 TYR P 238     -40.658-133.364 115.484  0.00 97.00      PROA   
ATOM   3731  CG  TYR P 238     -40.688-135.476 115.186  0.00 97.00      PROA   
ATOM   3732  CD1 TYR P 238     -42.085-135.637 115.225  0.00 97.00      PROA   
ATOM   3733  HD1 TYR P 238     -42.700-134.870 115.675  0.00 97.00      PROA   
ATOM   3734  CE1 TYR P 238     -42.686-136.781 114.686  0.00 97.00      PROA   
ATOM   3735  HE1 TYR P 238     -43.760-136.895 114.723  0.00 97.00      PROA   
ATOM   3736  CZ  TYR P 238     -41.890-137.756 114.075  0.00 97.00      PROA   
ATOM   3737  OH  TYR P 238     -42.461-138.913 113.521  0.00 97.00      PROA   
ATOM   3738  HH  TYR P 238     -43.354-138.999 113.872  0.00 97.00      PROA   
ATOM   3739  CD2 TYR P 238     -39.905-136.468 114.572  0.00 97.00      PROA   
ATOM   3740  HD2 TYR P 238     -38.831-136.354 114.522  0.00 97.00      PROA   
ATOM   3741  CE2 TYR P 238     -40.504-137.600 114.015  0.00 97.00      PROA   
ATOM   3742  HE2 TYR P 238     -39.898-138.364 113.551  0.00 97.00      PROA   
ATOM   3743  C   TYR P 238     -38.942-133.273 117.715  0.00 97.00      PROA   
ATOM   3744  O   TYR P 238     -39.322-132.111 117.793  0.00 97.00      PROA   
ATOM   3745  N   TRP P 239     -37.659-133.610 117.972  0.00 97.00      PROA   
ATOM   3746  HN  TRP P 239     -37.351-134.557 117.954  0.00 97.00      PROA   
ATOM   3747  CA  TRP P 239     -36.666-132.597 118.266  0.00 97.00      PROA   
ATOM   3748  HA  TRP P 239     -36.949-131.678 117.769  0.00 97.00      PROA   
ATOM   3749  CB  TRP P 239     -36.527-132.289 119.786  0.00 97.00      PROA   
ATOM   3750  HB1 TRP P 239     -37.516-131.914 120.121  0.00 97.00      PROA   
ATOM   3751  HB2 TRP P 239     -35.814-131.451 119.939  0.00 97.00      PROA   
ATOM   3752  CG  TRP P 239     -36.157-133.423 120.692  0.00 97.00      PROA   
ATOM   3753  CD1 TRP P 239     -37.020-134.374 121.162  0.00 97.00      PROA   
ATOM   3754  HD1 TRP P 239     -38.056-134.440 120.877  0.00 97.00      PROA   
ATOM   3755  NE1 TRP P 239     -36.383-135.189 122.056  0.00 97.00      PROA   
ATOM   3756  HE1 TRP P 239     -36.804-135.892 122.587  0.00 97.00      PROA   
ATOM   3757  CE2 TRP P 239     -35.083-134.796 122.176  0.00 97.00      PROA   
ATOM   3758  CD2 TRP P 239     -34.895-133.677 121.330  0.00 97.00      PROA   
ATOM   3759  CE3 TRP P 239     -33.647-133.059 121.275  0.00 97.00      PROA   
ATOM   3760  HE3 TRP P 239     -33.477-132.199 120.645  0.00 97.00      PROA   
ATOM   3761  CZ3 TRP P 239     -32.605-133.595 122.035  0.00 97.00      PROA   
ATOM   3762  HZ3 TRP P 239     -31.619-133.164 121.968  0.00 97.00      PROA   
ATOM   3763  CZ2 TRP P 239     -34.050-135.317 122.942  0.00 97.00      PROA   
ATOM   3764  HZ2 TRP P 239     -34.199-136.187 123.563  0.00 97.00      PROA   
ATOM   3765  CH2 TRP P 239     -32.801-134.704 122.854  0.00 97.00      PROA   
ATOM   3766  HH2 TRP P 239     -31.963-135.112 123.403  0.00 97.00      PROA   
ATOM   3767  C   TRP P 239     -35.343-132.995 117.668  0.00 97.00      PROA   
ATOM   3768  O   TRP P 239     -35.096-134.158 117.358  0.00 97.00      PROA   
ATOM   3769  N   CYS P 240     -34.465-131.986 117.476  0.00 97.00      PROA   
ATOM   3770  HN  CYS P 240     -34.738-131.053 117.703  0.00 97.00      PROA   
ATOM   3771  CA  CYS P 240     -33.133-132.152 116.937  0.00 97.00      PROA   
ATOM   3772  HA  CYS P 240     -32.887-133.201 116.964  0.00 97.00      PROA   
ATOM   3773  CB  CYS P 240     -33.003-131.651 115.469  0.00 97.00      PROA   
ATOM   3774  HB1 CYS P 240     -33.599-132.353 114.846  0.00 97.00      PROA   
ATOM   3775  HB2 CYS P 240     -31.951-131.730 115.121  0.00 97.00      PROA   
ATOM   3776  SG  CYS P 240     -33.656-129.966 115.204  0.00 97.00      PROA   
ATOM   3777  C   CYS P 240     -32.123-131.457 117.823  0.00 97.00      PROA   
ATOM   3778  O   CYS P 240     -32.428-130.544 118.583  0.00 97.00      PROA   
ATOM   3779  N   GLU P 241     -30.859-131.917 117.769  0.00 97.00      PROA   
ATOM   3780  HN  GLU P 241     -30.623-132.684 117.178  0.00 97.00      PROA   
ATOM   3781  CA  GLU P 241     -29.808-131.444 118.638  0.00 97.00      PROA   
ATOM   3782  HA  GLU P 241     -30.162-130.616 119.237  0.00 97.00      PROA   
ATOM   3783  CB  GLU P 241     -29.397-132.562 119.620  0.00 97.00      PROA   
ATOM   3784  HB1 GLU P 241     -29.192-133.490 119.045  0.00 97.00      PROA   
ATOM   3785  HB2 GLU P 241     -30.308-132.751 120.233  0.00 97.00      PROA   
ATOM   3786  CG  GLU P 241     -28.187-132.261 120.524  0.00 97.00      PROA   
ATOM   3787  HG1 GLU P 241     -28.246-131.220 120.908  0.00 97.00      PROA   
ATOM   3788  HG2 GLU P 241     -27.237-132.389 119.964  0.00 97.00      PROA   
ATOM   3789  CD  GLU P 241     -28.155-133.177 121.739  0.00 97.00      PROA   
ATOM   3790  OE1 GLU P 241     -29.046-134.053 121.869  0.00 97.00      PROA   
ATOM   3791  OE2 GLU P 241     -27.251-132.967 122.589  0.00 97.00      PROA   
ATOM   3792  C   GLU P 241     -28.649-130.911 117.831  0.00 97.00      PROA   
ATOM   3793  O   GLU P 241     -28.328-131.428 116.762  0.00 97.00      PROA   
ATOM   3794  N   ALA P 242     -28.015-129.819 118.326  0.00 97.00      PROA   
ATOM   3795  HN  ALA P 242     -28.314-129.396 119.176  0.00 97.00      PROA   
ATOM   3796  CA  ALA P 242     -26.915-129.168 117.656  0.00 97.00      PROA   
ATOM   3797  HA  ALA P 242     -26.410-129.881 117.016  0.00 97.00      PROA   
ATOM   3798  CB  ALA P 242     -27.401-127.967 116.822  0.00 97.00      PROA   
ATOM   3799  HB1 ALA P 242     -27.908-127.222 117.471  0.00 97.00      PROA   
ATOM   3800  HB2 ALA P 242     -28.134-128.315 116.061  0.00 97.00      PROA   
ATOM   3801  HB3 ALA P 242     -26.559-127.475 116.293  0.00 97.00      PROA   
ATOM   3802  C   ALA P 242     -25.922-128.695 118.695  0.00 97.00      PROA   
ATOM   3803  O   ALA P 242     -26.294-128.254 119.780  0.00 97.00      PROA   
ATOM   3804  N   ALA P 243     -24.608-128.809 118.388  0.00 97.00      PROA   
ATOM   3805  HN  ALA P 243     -24.307-129.176 117.514  0.00 97.00      PROA   
ATOM   3806  CA  ALA P 243     -23.567-128.572 119.358  0.00 97.00      PROA   
ATOM   3807  HA  ALA P 243     -23.857-127.757 120.009  0.00 97.00      PROA   
ATOM   3808  CB  ALA P 243     -23.302-129.852 120.182  0.00 97.00      PROA   
ATOM   3809  HB1 ALA P 243     -22.997-130.688 119.516  0.00 97.00      PROA   
ATOM   3810  HB2 ALA P 243     -24.232-130.161 120.708  0.00 97.00      PROA   
ATOM   3811  HB3 ALA P 243     -22.509-129.696 120.942  0.00 97.00      PROA   
ATOM   3812  C   ALA P 243     -22.282-128.174 118.662  0.00 97.00      PROA   
ATOM   3813  O   ALA P 243     -22.112-128.352 117.458  0.00 97.00      PROA   
ATOM   3814  N   THR P 244     -21.330-127.608 119.440  0.00 97.00      PROA   
ATOM   3815  HN  THR P 244     -21.546-127.381 120.389  0.00 97.00      PROA   
ATOM   3816  CA  THR P 244     -19.918-127.510 119.110  0.00 97.00      PROA   
ATOM   3817  HA  THR P 244     -19.816-127.046 118.137  0.00 97.00      PROA   
ATOM   3818  CB  THR P 244     -19.153-126.703 120.146  0.00 97.00      PROA   
ATOM   3819  HB  THR P 244     -18.062-126.755 119.956  0.00 97.00      PROA   
ATOM   3820  OG1 THR P 244     -19.417-127.217 121.439  0.00 97.00      PROA   
ATOM   3821  HG1 THR P 244     -19.397-128.172 121.340  0.00 97.00      PROA   
ATOM   3822  CG2 THR P 244     -19.546-125.215 120.128  0.00 97.00      PROA   
ATOM   3823 HG21 THR P 244     -20.636-125.084 120.286  0.00 97.00      PROA   
ATOM   3824 HG22 THR P 244     -19.264-124.752 119.162  0.00 97.00      PROA   
ATOM   3825 HG23 THR P 244     -19.008-124.681 120.943  0.00 97.00      PROA   
ATOM   3826  C   THR P 244     -19.279-128.898 119.058  0.00 97.00      PROA   
ATOM   3827  O   THR P 244     -19.585-129.749 119.889  0.00 97.00      PROA   
ATOM   3828  N   GLU P 245     -18.336-129.121 118.114  0.00 97.00      PROA   
ATOM   3829  HN  GLU P 245     -18.064-128.377 117.508  0.00 97.00      PROA   
ATOM   3830  CA  GLU P 245     -17.628-130.363 117.816  0.00 97.00      PROA   
ATOM   3831  HA  GLU P 245     -18.336-131.109 117.482  0.00 97.00      PROA   
ATOM   3832  CB  GLU P 245     -16.635-129.953 116.687  0.00 97.00      PROA   
ATOM   3833  HB1 GLU P 245     -15.773-129.415 117.138  0.00 97.00      PROA   
ATOM   3834  HB2 GLU P 245     -17.191-129.207 116.069  0.00 97.00      PROA   
ATOM   3835  CG  GLU P 245     -16.087-131.057 115.759  0.00 97.00      PROA   
ATOM   3836  HG1 GLU P 245     -16.645-131.999 115.928  0.00 97.00      PROA   
ATOM   3837  HG2 GLU P 245     -15.016-131.238 115.992  0.00 97.00      PROA   
ATOM   3838  CD  GLU P 245     -16.170-130.717 114.262  0.00 97.00      PROA   
ATOM   3839  OE1 GLU P 245     -16.235-129.520 113.888  0.00 97.00      PROA   
ATOM   3840  OE2 GLU P 245     -16.160-131.687 113.463  0.00 97.00      PROA   
ATOM   3841  C   GLU P 245     -16.877-130.882 119.044  0.00 97.00      PROA   
ATOM   3842  O   GLU P 245     -16.922-132.054 119.414  0.00 97.00      PROA   
ATOM   3843  N   ASP P 246     -16.230-129.935 119.730  0.00 97.00      PROA   
ATOM   3844  HN  ASP P 246     -16.183-129.027 119.315  0.00 97.00      PROA   
ATOM   3845  CA  ASP P 246     -15.472-129.973 120.953  0.00 97.00      PROA   
ATOM   3846  HA  ASP P 246     -14.765-130.789 120.889  0.00 97.00      PROA   
ATOM   3847  CB  ASP P 246     -14.689-128.616 121.026  0.00 97.00      PROA   
ATOM   3848  HB1 ASP P 246     -13.784-128.687 120.380  0.00 97.00      PROA   
ATOM   3849  HB2 ASP P 246     -14.345-128.395 122.054  0.00 97.00      PROA   
ATOM   3850  CG  ASP P 246     -15.518-127.432 120.493  0.00 97.00      PROA   
ATOM   3851  OD1 ASP P 246     -15.692-127.306 119.249  0.00 97.00      PROA   
ATOM   3852  OD2 ASP P 246     -16.045-126.667 121.333  0.00 97.00      PROA   
ATOM   3853  C   ASP P 246     -16.304-130.211 122.227  0.00 97.00      PROA   
ATOM   3854  O   ASP P 246     -15.752-130.546 123.274  0.00 97.00      PROA   
ATOM   3855  N   GLY P 247     -17.653-130.073 122.186  0.00 97.00      PROA   
ATOM   3856  HN  GLY P 247     -18.091-129.900 121.306  0.00 97.00      PROA   
ATOM   3857  CA  GLY P 247     -18.535-130.341 123.327  0.00 97.00      PROA   
ATOM   3858  HA1 GLY P 247     -18.219-131.259 123.806  0.00 97.00      PROA   
ATOM   3859  HA2 GLY P 247     -19.542-130.412 122.942  0.00 97.00      PROA   
ATOM   3860  C   GLY P 247     -18.553-129.265 124.387  0.00 97.00      PROA   
ATOM   3861  O   GLY P 247     -19.039-129.470 125.500  0.00 97.00      PROA   
ATOM   3862  N   ASN P 248     -18.035-128.067 124.058  0.00 97.00      PROA   
ATOM   3863  HN  ASN P 248     -17.581-127.951 123.178  0.00 97.00      PROA   
ATOM   3864  CA  ASN P 248     -18.148-126.880 124.878  0.00 97.00      PROA   
ATOM   3865  HA  ASN P 248     -17.780-127.123 125.864  0.00 97.00      PROA   
ATOM   3866  CB  ASN P 248     -17.305-125.738 124.260  0.00 97.00      PROA   
ATOM   3867  HB1 ASN P 248     -17.589-124.746 124.665  0.00 97.00      PROA   
ATOM   3868  HB2 ASN P 248     -17.437-125.723 123.157  0.00 97.00      PROA   
ATOM   3869  CG  ASN P 248     -15.843-125.985 124.650  0.00 97.00      PROA   
ATOM   3870  OD1 ASN P 248     -15.554-126.335 125.799  0.00 97.00      PROA   
ATOM   3871  ND2 ASN P 248     -14.903-125.849 123.680  0.00 97.00      PROA   
ATOM   3872 HD21 ASN P 248     -13.956-126.054 123.913  0.00 97.00      PROA   
ATOM   3873 HD22 ASN P 248     -15.205-125.829 122.724  0.00 97.00      PROA   
ATOM   3874  C   ASN P 248     -19.582-126.429 125.077  0.00 97.00      PROA   
ATOM   3875  O   ASN P 248     -19.995-126.140 126.199  0.00 97.00      PROA   
ATOM   3876  N   VAL P 249     -20.376-126.404 123.988  0.00 97.00      PROA   
ATOM   3877  HN  VAL P 249     -19.997-126.647 123.096  0.00 97.00      PROA   
ATOM   3878  CA  VAL P 249     -21.739-125.924 123.981  0.00 97.00      PROA   
ATOM   3879  HA  VAL P 249     -22.097-125.809 124.994  0.00 97.00      PROA   
ATOM   3880  CB  VAL P 249     -21.876-124.594 123.245  0.00 97.00      PROA   
ATOM   3881  HB  VAL P 249     -21.627-124.725 122.169  0.00 97.00      PROA   
ATOM   3882  CG1 VAL P 249     -23.322-124.062 123.357  0.00 97.00      PROA   
ATOM   3883 HG11 VAL P 249     -23.609-123.943 124.423  0.00 97.00      PROA   
ATOM   3884 HG12 VAL P 249     -24.051-124.738 122.864  0.00 97.00      PROA   
ATOM   3885 HG13 VAL P 249     -23.393-123.069 122.867  0.00 97.00      PROA   
ATOM   3886  CG2 VAL P 249     -20.872-123.575 123.827  0.00 97.00      PROA   
ATOM   3887 HG21 VAL P 249     -19.823-123.926 123.745  0.00 97.00      PROA   
ATOM   3888 HG22 VAL P 249     -21.102-123.374 124.893  0.00 97.00      PROA   
ATOM   3889 HG23 VAL P 249     -20.942-122.624 123.261  0.00 97.00      PROA   
ATOM   3890  C   VAL P 249     -22.603-126.945 123.278  0.00 97.00      PROA   
ATOM   3891  O   VAL P 249     -22.345-127.314 122.138  0.00 97.00      PROA   
ATOM   3892  N   LEU P 250     -23.691-127.401 123.936  0.00 97.00      PROA   
ATOM   3893  HN  LEU P 250     -23.877-127.127 124.874  0.00 97.00      PROA   
ATOM   3894  CA  LEU P 250     -24.728-128.180 123.300  0.00 97.00      PROA   
ATOM   3895  HA  LEU P 250     -24.573-128.159 122.230  0.00 97.00      PROA   
ATOM   3896  CB  LEU P 250     -24.809-129.690 123.682  0.00 97.00      PROA   
ATOM   3897  HB1 LEU P 250     -23.925-130.172 123.203  0.00 97.00      PROA   
ATOM   3898  HB2 LEU P 250     -25.707-130.131 123.198  0.00 97.00      PROA   
ATOM   3899  CG  LEU P 250     -24.790-130.149 125.171  0.00 97.00      PROA   
ATOM   3900  HG  LEU P 250     -24.773-131.267 125.111  0.00 97.00      PROA   
ATOM   3901  CD1 LEU P 250     -23.527-129.752 125.961  0.00 97.00      PROA   
ATOM   3902 HD11 LEU P 250     -23.549-128.672 126.212  0.00 97.00      PROA   
ATOM   3903 HD12 LEU P 250     -22.615-129.967 125.367  0.00 97.00      PROA   
ATOM   3904 HD13 LEU P 250     -23.481-130.323 126.912  0.00 97.00      PROA   
ATOM   3905  CD2 LEU P 250     -26.066-129.799 125.959  0.00 97.00      PROA   
ATOM   3906 HD21 LEU P 250     -26.969-130.057 125.368  0.00 97.00      PROA   
ATOM   3907 HD22 LEU P 250     -26.089-128.720 126.206  0.00 97.00      PROA   
ATOM   3908 HD23 LEU P 250     -26.090-130.365 126.914  0.00 97.00      PROA   
ATOM   3909  C   LEU P 250     -26.012-127.429 123.518  0.00 97.00      PROA   
ATOM   3910  O   LEU P 250     -26.285-126.927 124.606  0.00 97.00      PROA   
ATOM   3911  N   LYS P 251     -26.810-127.260 122.442  0.00 97.00      PROA   
ATOM   3912  HN  LYS P 251     -26.575-127.640 121.549  0.00 97.00      PROA   
ATOM   3913  CA  LYS P 251     -27.931-126.358 122.478  0.00 97.00      PROA   
ATOM   3914  HA  LYS P 251     -28.236-126.179 123.500  0.00 97.00      PROA   
ATOM   3915  CB  LYS P 251     -27.546-125.007 121.855  0.00 97.00      PROA   
ATOM   3916  HB1 LYS P 251     -27.350-125.089 120.765  0.00 97.00      PROA   
ATOM   3917  HB2 LYS P 251     -26.574-124.733 122.332  0.00 97.00      PROA   
ATOM   3918  CG  LYS P 251     -28.553-123.891 122.166  0.00 97.00      PROA   
ATOM   3919  HG1 LYS P 251     -29.322-124.264 122.882  0.00 97.00      PROA   
ATOM   3920  HG2 LYS P 251     -29.083-123.625 121.228  0.00 97.00      PROA   
ATOM   3921  CD  LYS P 251     -27.881-122.653 122.786  0.00 97.00      PROA   
ATOM   3922  HD1 LYS P 251     -27.427-122.954 123.758  0.00 97.00      PROA   
ATOM   3923  HD2 LYS P 251     -28.659-121.887 122.998  0.00 97.00      PROA   
ATOM   3924  CE  LYS P 251     -26.796-122.043 121.883  0.00 97.00      PROA   
ATOM   3925  HE1 LYS P 251     -27.250-121.767 120.909  0.00 97.00      PROA   
ATOM   3926  HE2 LYS P 251     -25.965-122.757 121.696  0.00 97.00      PROA   
ATOM   3927  NZ  LYS P 251     -26.205-120.825 122.491  0.00 97.00      PROA   
ATOM   3928  HZ1 LYS P 251     -25.886-121.013 123.461  0.00 97.00      PROA   
ATOM   3929  HZ2 LYS P 251     -26.899-120.046 122.505  0.00 97.00      PROA   
ATOM   3930  HZ3 LYS P 251     -25.365-120.525 121.962  0.00 97.00      PROA   
ATOM   3931  C   LYS P 251     -29.084-127.010 121.765  0.00 97.00      PROA   
ATOM   3932  O   LYS P 251     -29.320-126.826 120.572  0.00 97.00      PROA   
ATOM   3933  N   ARG P 252     -29.833-127.831 122.526  0.00 97.00      PROA   
ATOM   3934  HN  ARG P 252     -29.612-127.943 123.493  0.00 97.00      PROA   
ATOM   3935  CA  ARG P 252     -30.981-128.577 122.061  0.00 97.00      PROA   
ATOM   3936  HA  ARG P 252     -30.653-129.133 121.193  0.00 97.00      PROA   
ATOM   3937  CB  ARG P 252     -31.422-129.602 123.136  0.00 97.00      PROA   
ATOM   3938  HB1 ARG P 252     -32.394-130.059 122.849  0.00 97.00      PROA   
ATOM   3939  HB2 ARG P 252     -31.567-129.075 124.105  0.00 97.00      PROA   
ATOM   3940  CG  ARG P 252     -30.406-130.747 123.325  0.00 97.00      PROA   
ATOM   3941  HG1 ARG P 252     -29.404-130.345 123.597  0.00 97.00      PROA   
ATOM   3942  HG2 ARG P 252     -30.300-131.260 122.342  0.00 97.00      PROA   
ATOM   3943  CD  ARG P 252     -30.832-131.765 124.397  0.00 97.00      PROA   
ATOM   3944  HD1 ARG P 252     -31.880-132.085 124.230  0.00 97.00      PROA   
ATOM   3945  HD2 ARG P 252     -30.718-131.331 125.413  0.00 97.00      PROA   
ATOM   3946  NE  ARG P 252     -29.953-132.960 124.223  0.00 97.00      PROA   
ATOM   3947  HE  ARG P 252     -29.624-133.176 123.301  0.00 97.00      PROA   
ATOM   3948  CZ  ARG P 252     -29.283-133.612 125.189  0.00 97.00      PROA   
ATOM   3949  NH1 ARG P 252     -29.715-133.680 126.445  0.00 97.00      PROA   
ATOM   3950 HH11 ARG P 252     -30.644-133.369 126.606  0.00 97.00      PROA   
ATOM   3951 HH12 ARG P 252     -29.266-134.347 127.031  0.00 97.00      PROA   
ATOM   3952  NH2 ARG P 252     -28.149-134.232 124.821  0.00 97.00      PROA   
ATOM   3953 HH21 ARG P 252     -27.823-133.993 123.903  0.00 97.00      PROA   
ATOM   3954 HH22 ARG P 252     -27.515-134.578 125.503  0.00 97.00      PROA   
ATOM   3955  C   ARG P 252     -32.156-127.728 121.595  0.00 97.00      PROA   
ATOM   3956  O   ARG P 252     -32.440-126.675 122.164  0.00 97.00      PROA   
ATOM   3957  N   SER P 253     -32.887-128.178 120.540  0.00 97.00      PROA   
ATOM   3958  HN  SER P 253     -32.626-129.000 120.036  0.00 97.00      PROA   
ATOM   3959  CA  SER P 253     -34.159-127.568 120.180  0.00 97.00      PROA   
ATOM   3960  HA  SER P 253     -34.026-126.501 120.252  0.00 97.00      PROA   
ATOM   3961  CB  SER P 253     -34.619-127.811 118.715  0.00 97.00      PROA   
ATOM   3962  HB1 SER P 253     -33.891-127.340 118.022  0.00 97.00      PROA   
ATOM   3963  HB2 SER P 253     -35.609-127.338 118.541  0.00 97.00      PROA   
ATOM   3964  OG  SER P 253     -34.726-129.189 118.395  0.00 97.00      PROA   
ATOM   3965  HG1 SER P 253     -33.838-129.555 118.489  0.00 97.00      PROA   
ATOM   3966  C   SER P 253     -35.256-128.028 121.139  0.00 97.00      PROA   
ATOM   3967  O   SER P 253     -35.265-129.198 121.520  0.00 97.00      PROA   
ATOM   3968  N   PRO P 254     -36.199-127.187 121.564  0.00 97.00      PROA   
ATOM   3969  CD  PRO P 254     -36.023-125.732 121.624  0.00 97.00      PROA   
ATOM   3970  HD1 PRO P 254     -36.209-125.312 120.612  0.00 97.00      PROA   
ATOM   3971  HD2 PRO P 254     -35.003-125.454 121.975  0.00 97.00      PROA   
ATOM   3972  CA  PRO P 254     -37.502-127.600 122.091  0.00 97.00      PROA   
ATOM   3973  HA  PRO P 254     -37.311-128.154 122.999  0.00 97.00      PROA   
ATOM   3974  CB  PRO P 254     -38.228-126.265 122.348  0.00 97.00      PROA   
ATOM   3975  HB1 PRO P 254     -38.936-126.331 123.197  0.00 97.00      PROA   
ATOM   3976  HB2 PRO P 254     -38.777-125.937 121.437  0.00 97.00      PROA   
ATOM   3977  CG  PRO P 254     -37.092-125.267 122.610  0.00 97.00      PROA   
ATOM   3978  HG1 PRO P 254     -37.393-124.213 122.447  0.00 97.00      PROA   
ATOM   3979  HG2 PRO P 254     -36.715-125.390 123.650  0.00 97.00      PROA   
ATOM   3980  C   PRO P 254     -38.295-128.519 121.162  0.00 97.00      PROA   
ATOM   3981  O   PRO P 254     -38.162-128.388 119.946  0.00 97.00      PROA   
ATOM   3982  N   GLU P 255     -39.125-129.450 121.705  0.00 97.00      PROA   
ATOM   3983  HN  GLU P 255     -39.181-129.583 122.692  0.00 97.00      PROA   
ATOM   3984  CA  GLU P 255     -39.956-130.349 120.919  0.00 97.00      PROA   
ATOM   3985  HA  GLU P 255     -39.289-130.900 120.275  0.00 97.00      PROA   
ATOM   3986  CB  GLU P 255     -40.721-131.391 121.786  0.00 97.00      PROA   
ATOM   3987  HB1 GLU P 255     -41.325-131.997 121.079  0.00 97.00      PROA   
ATOM   3988  HB2 GLU P 255     -41.429-130.874 122.469  0.00 97.00      PROA   
ATOM   3989  CG  GLU P 255     -39.816-132.347 122.610  0.00 97.00      PROA   
ATOM   3990  HG1 GLU P 255     -39.753-131.995 123.661  0.00 97.00      PROA   
ATOM   3991  HG2 GLU P 255     -38.791-132.361 122.185  0.00 97.00      PROA   
ATOM   3992  CD  GLU P 255     -40.317-133.796 122.608  0.00 97.00      PROA   
ATOM   3993  OE1 GLU P 255     -40.692-134.311 123.694  0.00 97.00      PROA   
ATOM   3994  OE2 GLU P 255     -40.303-134.414 121.511  0.00 97.00      PROA   
ATOM   3995  C   GLU P 255     -40.961-129.653 120.003  0.00 97.00      PROA   
ATOM   3996  O   GLU P 255     -41.593-128.662 120.363  0.00 97.00      PROA   
ATOM   3997  N   LEU P 256     -41.123-130.198 118.775  0.00 97.00      PROA   
ATOM   3998  HN  LEU P 256     -40.552-130.969 118.497  0.00 97.00      PROA   
ATOM   3999  CA  LEU P 256     -41.997-129.687 117.744  0.00 97.00      PROA   
ATOM   4000  HA  LEU P 256     -42.548-128.840 118.127  0.00 97.00      PROA   
ATOM   4001  CB  LEU P 256     -41.133-129.271 116.519  0.00 97.00      PROA   
ATOM   4002  HB1 LEU P 256     -40.618-130.162 116.101  0.00 97.00      PROA   
ATOM   4003  HB2 LEU P 256     -40.336-128.607 116.931  0.00 97.00      PROA   
ATOM   4004  CG  LEU P 256     -41.809-128.476 115.373  0.00 97.00      PROA   
ATOM   4005  HG  LEU P 256     -40.976-127.993 114.803  0.00 97.00      PROA   
ATOM   4006  CD1 LEU P 256     -42.545-129.371 114.359  0.00 97.00      PROA   
ATOM   4007 HD11 LEU P 256     -43.443-129.825 114.818  0.00 97.00      PROA   
ATOM   4008 HD12 LEU P 256     -41.880-130.185 114.004  0.00 97.00      PROA   
ATOM   4009 HD13 LEU P 256     -42.872-128.771 113.484  0.00 97.00      PROA   
ATOM   4010  CD2 LEU P 256     -42.712-127.337 115.880  0.00 97.00      PROA   
ATOM   4011 HD21 LEU P 256     -42.149-126.682 116.579  0.00 97.00      PROA   
ATOM   4012 HD22 LEU P 256     -43.599-127.746 116.407  0.00 97.00      PROA   
ATOM   4013 HD23 LEU P 256     -43.066-126.723 115.025  0.00 97.00      PROA   
ATOM   4014  C   LEU P 256     -42.982-130.789 117.402  0.00 97.00      PROA   
ATOM   4015  O   LEU P 256     -42.601-131.937 117.205  0.00 97.00      PROA   
ATOM   4016  N   GLU P 257     -44.299-130.478 117.343  0.00 97.00      PROA   
ATOM   4017  HN  GLU P 257     -44.618-129.543 117.473  0.00 97.00      PROA   
ATOM   4018  CA  GLU P 257     -45.331-131.481 117.154  0.00 97.00      PROA   
ATOM   4019  HA  GLU P 257     -45.000-132.404 117.606  0.00 97.00      PROA   
ATOM   4020  CB  GLU P 257     -46.668-131.075 117.829  0.00 97.00      PROA   
ATOM   4021  HB1 GLU P 257     -47.101-130.178 117.339  0.00 97.00      PROA   
ATOM   4022  HB2 GLU P 257     -46.411-130.769 118.872  0.00 97.00      PROA   
ATOM   4023  CG  GLU P 257     -47.701-132.222 117.948  0.00 97.00      PROA   
ATOM   4024  HG1 GLU P 257     -48.125-132.215 118.975  0.00 97.00      PROA   
ATOM   4025  HG2 GLU P 257     -47.220-133.208 117.784  0.00 97.00      PROA   
ATOM   4026  CD  GLU P 257     -48.869-132.087 116.980  0.00 97.00      PROA   
ATOM   4027  OE1 GLU P 257     -48.639-132.219 115.760  0.00 97.00      PROA   
ATOM   4028  OE2 GLU P 257     -50.015-131.890 117.453  0.00 97.00      PROA   
ATOM   4029  C   GLU P 257     -45.567-131.751 115.685  0.00 97.00      PROA   
ATOM   4030  O   GLU P 257     -45.719-130.835 114.879  0.00 97.00      PROA   
ATOM   4031  N   LEU P 258     -45.608-133.051 115.316  0.00 97.00      PROA   
ATOM   4032  HN  LEU P 258     -45.445-133.763 115.997  0.00 97.00      PROA   
ATOM   4033  CA  LEU P 258     -45.908-133.508 113.978  0.00 97.00      PROA   
ATOM   4034  HA  LEU P 258     -46.472-132.740 113.469  0.00 97.00      PROA   
ATOM   4035  CB  LEU P 258     -44.650-133.849 113.135  0.00 97.00      PROA   
ATOM   4036  HB1 LEU P 258     -44.949-134.263 112.147  0.00 97.00      PROA   
ATOM   4037  HB2 LEU P 258     -44.075-134.632 113.669  0.00 97.00      PROA   
ATOM   4038  CG  LEU P 258     -43.696-132.656 112.877  0.00 97.00      PROA   
ATOM   4039  HG  LEU P 258     -43.495-132.152 113.849  0.00 97.00      PROA   
ATOM   4040  CD1 LEU P 258     -42.340-133.142 112.342  0.00 97.00      PROA   
ATOM   4041 HD11 LEU P 258     -42.475-133.640 111.358  0.00 97.00      PROA   
ATOM   4042 HD12 LEU P 258     -41.879-133.865 113.045  0.00 97.00      PROA   
ATOM   4043 HD13 LEU P 258     -41.651-132.280 112.217  0.00 97.00      PROA   
ATOM   4044  CD2 LEU P 258     -44.300-131.619 111.912  0.00 97.00      PROA   
ATOM   4045 HD21 LEU P 258     -45.248-131.208 112.314  0.00 97.00      PROA   
ATOM   4046 HD22 LEU P 258     -44.502-132.086 110.925  0.00 97.00      PROA   
ATOM   4047 HD23 LEU P 258     -43.589-130.778 111.765  0.00 97.00      PROA   
ATOM   4048  C   LEU P 258     -46.805-134.726 114.068  0.00 97.00      PROA   
ATOM   4049  O   LEU P 258     -46.388-135.860 113.838  0.00 97.00      PROA   
ATOM   4050  N   GLN P 259     -48.095-134.518 114.406  0.00 97.00      PROA   
ATOM   4051  HN  GLN P 259     -48.379-133.630 114.774  0.00 97.00      PROA   
ATOM   4052  CA  GLN P 259     -49.147-135.496 114.220  0.00 97.00      PROA   
ATOM   4053  HA  GLN P 259     -48.819-136.384 114.735  0.00 97.00      PROA   
ATOM   4054  CB  GLN P 259     -50.504-135.074 114.845  0.00 97.00      PROA   
ATOM   4055  HB1 GLN P 259     -51.332-135.673 114.402  0.00 97.00      PROA   
ATOM   4056  HB2 GLN P 259     -50.690-134.007 114.591  0.00 97.00      PROA   
ATOM   4057  CG  GLN P 259     -50.571-135.245 116.376  0.00 97.00      PROA   
ATOM   4058  HG1 GLN P 259     -49.819-134.603 116.876  0.00 97.00      PROA   
ATOM   4059  HG2 GLN P 259     -50.369-136.299 116.661  0.00 97.00      PROA   
ATOM   4060  CD  GLN P 259     -51.982-134.891 116.862  0.00 97.00      PROA   
ATOM   4061  OE1 GLN P 259     -52.891-135.727 116.833  0.00 97.00      PROA   
ATOM   4062  NE2 GLN P 259     -52.173-133.619 117.305  0.00 97.00      PROA   
ATOM   4063 HE21 GLN P 259     -53.074-133.348 117.634  0.00 97.00      PROA   
ATOM   4064 HE22 GLN P 259     -51.406-132.972 117.298  0.00 97.00      PROA   
ATOM   4065  C   GLN P 259     -49.350-135.893 112.768  0.00 97.00      PROA   
ATOM   4066  O   GLN P 259     -49.320-135.059 111.869  0.00 97.00      PROA   
ATOM   4067  N   VAL P 260     -49.549-137.207 112.521  0.00 97.00      PROA   
ATOM   4068  HN  VAL P 260     -49.547-137.868 113.265  0.00 97.00      PROA   
ATOM   4069  CA  VAL P 260     -49.735-137.767 111.202  0.00 97.00      PROA   
ATOM   4070  HA  VAL P 260     -49.931-136.974 110.498  0.00 97.00      PROA   
ATOM   4071  CB  VAL P 260     -48.525-138.565 110.724  0.00 97.00      PROA   
ATOM   4072  HB  VAL P 260     -48.346-139.404 111.427  0.00 97.00      PROA   
ATOM   4073  CG1 VAL P 260     -48.770-139.121 109.305  0.00 97.00      PROA   
ATOM   4074 HG11 VAL P 260     -49.014-138.299 108.600  0.00 97.00      PROA   
ATOM   4075 HG12 VAL P 260     -49.593-139.864 109.294  0.00 97.00      PROA   
ATOM   4076 HG13 VAL P 260     -47.853-139.629 108.940  0.00 97.00      PROA   
ATOM   4077  CG2 VAL P 260     -47.257-137.681 110.743  0.00 97.00      PROA   
ATOM   4078 HG21 VAL P 260     -46.993-137.377 111.776  0.00 97.00      PROA   
ATOM   4079 HG22 VAL P 260     -47.408-136.769 110.133  0.00 97.00      PROA   
ATOM   4080 HG23 VAL P 260     -46.396-138.246 110.327  0.00 97.00      PROA   
ATOM   4081  C   VAL P 260     -50.964-138.651 111.298  0.00 97.00      PROA   
ATOM   4082  O   VAL P 260     -51.078-139.464 112.213  0.00 97.00      PROA   
ATOM   4083  N   LEU P 261     -51.938-138.490 110.371  0.00 97.00      PROA   
ATOM   4084  HN  LEU P 261     -51.815-137.830 109.630  0.00 97.00      PROA   
ATOM   4085  CA  LEU P 261     -53.206-139.189 110.413  0.00 97.00      PROA   
ATOM   4086  HA  LEU P 261     -53.160-139.945 111.181  0.00 97.00      PROA   
ATOM   4087  CB  LEU P 261     -54.403-138.259 110.731  0.00 97.00      PROA   
ATOM   4088  HB1 LEU P 261     -55.358-138.819 110.624  0.00 97.00      PROA   
ATOM   4089  HB2 LEU P 261     -54.413-137.421 110.000  0.00 97.00      PROA   
ATOM   4090  CG  LEU P 261     -54.392-137.661 112.161  0.00 97.00      PROA   
ATOM   4091  HG  LEU P 261     -53.472-137.042 112.276  0.00 97.00      PROA   
ATOM   4092  CD1 LEU P 261     -55.612-136.745 112.361  0.00 97.00      PROA   
ATOM   4093 HD11 LEU P 261     -56.549-137.337 112.281  0.00 97.00      PROA   
ATOM   4094 HD12 LEU P 261     -55.631-135.950 111.587  0.00 97.00      PROA   
ATOM   4095 HD13 LEU P 261     -55.578-136.269 113.364  0.00 97.00      PROA   
ATOM   4096  CD2 LEU P 261     -54.370-138.738 113.262  0.00 97.00      PROA   
ATOM   4097 HD21 LEU P 261     -54.425-138.259 114.262  0.00 97.00      PROA   
ATOM   4098 HD22 LEU P 261     -53.436-139.334 113.218  0.00 97.00      PROA   
ATOM   4099 HD23 LEU P 261     -55.239-139.419 113.148  0.00 97.00      PROA   
ATOM   4100  C   LEU P 261     -53.489-139.948 109.136  0.00 97.00      PROA   
ATOM   4101  O   LEU P 261     -53.368-139.440 108.025  0.00 97.00      PROA   
ATOM   4102  N   GLY P 262     -53.899-141.223 109.306  0.00 97.00      PROA   
ATOM   4103  HN  GLY P 262     -54.030-141.582 110.224  0.00 97.00      PROA   
ATOM   4104  CA  GLY P 262     -54.246-142.140 108.251  0.00 97.00      PROA   
ATOM   4105  HA1 GLY P 262     -53.389-142.763 108.052  0.00 97.00      PROA   
ATOM   4106  HA2 GLY P 262     -54.622-141.604 107.390  0.00 97.00      PROA   
ATOM   4107  C   GLY P 262     -55.324-143.026 108.778  0.00 97.00      PROA   
ATOM   4108  O   GLY P 262     -55.538-143.127 109.984  0.00 97.00      PROA   
ATOM   4109  N   HSD P 263     -56.020-143.721 107.861  0.00 97.00      PROA   
ATOM   4110  HN  HSD P 263     -55.792-143.655 106.893  0.00 97.00      PROA   
ATOM   4111  CA  HSD P 263     -57.060-144.664 108.187  0.00 97.00      PROA   
ATOM   4112  HA  HSD P 263     -57.071-144.867 109.250  0.00 97.00      PROA   
ATOM   4113  CB  HSD P 263     -58.456-144.172 107.736  0.00 97.00      PROA   
ATOM   4114  HB1 HSD P 263     -59.215-144.973 107.868  0.00 97.00      PROA   
ATOM   4115  HB2 HSD P 263     -58.421-143.907 106.657  0.00 97.00      PROA   
ATOM   4116  ND1 HSD P 263     -59.808-142.943 109.531  0.00 97.00      PROA   
ATOM   4117  HD1 HSD P 263     -60.288-143.741 109.896  0.00 97.00      PROA   
ATOM   4118  CG  HSD P 263     -58.881-142.944 108.507  0.00 97.00      PROA   
ATOM   4119  CE1 HSD P 263     -59.975-141.651 109.911  0.00 97.00      PROA   
ATOM   4120  HE1 HSD P 263     -60.654-141.347 110.707  0.00 97.00      PROA   
ATOM   4121  NE2 HSD P 263     -59.234-140.824 109.200  0.00 97.00      PROA   
ATOM   4122  CD2 HSD P 263     -58.553-141.636 108.311  0.00 97.00      PROA   
ATOM   4123  HD2 HSD P 263     -57.872-141.192 107.595  0.00 97.00      PROA   
ATOM   4124  C   HSD P 263     -56.661-145.921 107.469  0.00 97.00      PROA   
ATOM   4125  O   HSD P 263     -56.208-145.858 106.328  0.00 97.00      PROA   
ATOM   4126  N   GLN P 264     -56.763-147.093 108.142  0.00 97.00      PROA   
ATOM   4127  HN  GLN P 264     -57.154-147.127 109.059  0.00 97.00      PROA   
ATOM   4128  CA  GLN P 264     -56.223-148.352 107.661  0.00 97.00      PROA   
ATOM   4129  HA  GLN P 264     -55.160-148.189 107.545  0.00 97.00      PROA   
ATOM   4130  CB  GLN P 264     -56.375-149.476 108.718  0.00 97.00      PROA   
ATOM   4131  HB1 GLN P 264     -56.183-150.471 108.262  0.00 97.00      PROA   
ATOM   4132  HB2 GLN P 264     -57.432-149.458 109.069  0.00 97.00      PROA   
ATOM   4133  CG  GLN P 264     -55.400-149.294 109.908  0.00 97.00      PROA   
ATOM   4134  HG1 GLN P 264     -55.310-148.217 110.168  0.00 97.00      PROA   
ATOM   4135  HG2 GLN P 264     -54.388-149.660 109.635  0.00 97.00      PROA   
ATOM   4136  CD  GLN P 264     -55.880-150.007 111.179  0.00 97.00      PROA   
ATOM   4137  OE1 GLN P 264     -56.134-149.363 112.203  0.00 97.00      PROA   
ATOM   4138  NE2 GLN P 264     -55.999-151.360 111.117  0.00 97.00      PROA   
ATOM   4139 HE21 GLN P 264     -56.317-151.840 111.933  0.00 97.00      PROA   
ATOM   4140 HE22 GLN P 264     -55.766-151.843 110.275  0.00 97.00      PROA   
ATOM   4141  C   GLN P 264     -56.718-148.796 106.293  0.00 97.00      PROA   
ATOM   4142  O   GLN P 264     -57.907-148.756 105.980  0.00 97.00      PROA   
ATOM   4143  N   GLN P 265     -55.758-149.199 105.435  0.00 97.00      PROA   
ATOM   4144  HN  GLN P 265     -54.811-149.257 105.747  0.00 97.00      PROA   
ATOM   4145  CA  GLN P 265     -55.923-149.355 104.012  0.00 97.00      PROA   
ATOM   4146  HA  GLN P 265     -56.839-148.855 103.743  0.00 97.00      PROA   
ATOM   4147  CB  GLN P 265     -54.769-148.669 103.213  0.00 97.00      PROA   
ATOM   4148  HB1 GLN P 265     -54.917-147.568 103.289  0.00 97.00      PROA   
ATOM   4149  HB2 GLN P 265     -54.867-148.928 102.135  0.00 97.00      PROA   
ATOM   4150  CG  GLN P 265     -53.314-148.998 103.652  0.00 97.00      PROA   
ATOM   4151  HG1 GLN P 265     -52.612-148.659 102.858  0.00 97.00      PROA   
ATOM   4152  HG2 GLN P 265     -53.197-150.096 103.754  0.00 97.00      PROA   
ATOM   4153  CD  GLN P 265     -52.897-148.356 104.989  0.00 97.00      PROA   
ATOM   4154  OE1 GLN P 265     -53.007-148.974 106.053  0.00 97.00      PROA   
ATOM   4155  NE2 GLN P 265     -52.397-147.091 104.935  0.00 97.00      PROA   
ATOM   4156 HE21 GLN P 265     -52.145-146.637 105.793  0.00 97.00      PROA   
ATOM   4157 HE22 GLN P 265     -52.287-146.625 104.060  0.00 97.00      PROA   
ATOM   4158  C   GLN P 265     -56.026-150.817 103.610  0.00 97.00      PROA   
ATOM   4159  O   GLN P 265     -55.486-151.680 104.303  0.00 97.00      PROA   
ATOM   4160  N   PRO P 266     -56.691-151.167 102.502  0.00 97.00      PROA   
ATOM   4161  CD  PRO P 266     -57.631-150.290 101.797  0.00 97.00      PROA   
ATOM   4162  HD1 PRO P 266     -57.052-149.492 101.281  0.00 97.00      PROA   
ATOM   4163  HD2 PRO P 266     -58.376-149.843 102.491  0.00 97.00      PROA   
ATOM   4164  CA  PRO P 266     -56.398-152.365 101.713  0.00 97.00      PROA   
ATOM   4165  HA  PRO P 266     -56.786-153.202 102.276  0.00 97.00      PROA   
ATOM   4166  CB  PRO P 266     -57.151-152.141 100.388  0.00 97.00      PROA   
ATOM   4167  HB1 PRO P 266     -57.507-153.089  99.938  0.00 97.00      PROA   
ATOM   4168  HB2 PRO P 266     -56.504-151.611  99.655  0.00 97.00      PROA   
ATOM   4169  CG  PRO P 266     -58.299-151.201 100.769  0.00 97.00      PROA   
ATOM   4170  HG1 PRO P 266     -58.702-150.643  99.901  0.00 97.00      PROA   
ATOM   4171  HG2 PRO P 266     -59.117-151.775 101.258  0.00 97.00      PROA   
ATOM   4172  C   PRO P 266     -54.916-152.638 101.486  0.00 97.00      PROA   
ATOM   4173  O   PRO P 266     -54.168-151.705 101.198  0.00 97.00      PROA   
ATOM   4174  N   THR P 267     -54.472-153.908 101.608  0.00 97.00      PROA   
ATOM   4175  HN  THR P 267     -55.066-154.621 101.974  0.00 97.00      PROA   
ATOM   4176  CA  THR P 267     -53.145-154.352 101.201  0.00 97.00      PROA   
ATOM   4177  HA  THR P 267     -52.456-153.687 101.704  0.00 97.00      PROA   
ATOM   4178  CB  THR P 267     -52.820-155.773 101.652  0.00 97.00      PROA   
ATOM   4179  HB  THR P 267     -53.141-156.525 100.899  0.00 97.00      PROA   
ATOM   4180  OG1 THR P 267     -53.501-156.091 102.858  0.00 97.00      PROA   
ATOM   4181  HG1 THR P 267     -53.229-155.419 103.488  0.00 97.00      PROA   
ATOM   4182  CG2 THR P 267     -51.308-155.918 101.903  0.00 97.00      PROA   
ATOM   4183 HG21 THR P 267     -50.977-155.206 102.689  0.00 97.00      PROA   
ATOM   4184 HG22 THR P 267     -50.732-155.716 100.979  0.00 97.00      PROA   
ATOM   4185 HG23 THR P 267     -51.078-156.950 102.246  0.00 97.00      PROA   
ATOM   4186  C   THR P 267     -52.848-154.214  99.704  0.00 97.00      PROA   
ATOM   4187  O   THR P 267     -51.738-153.774  99.400  0.00 97.00      PROA   
ATOM   4188  N   PRO P 268     -53.708-154.522  98.724  0.00 97.00      PROA   
ATOM   4189  CD  PRO P 268     -54.859-155.431  98.845  0.00 97.00      PROA   
ATOM   4190  HD1 PRO P 268     -55.540-155.128  99.666  0.00 97.00      PROA   
ATOM   4191  HD2 PRO P 268     -54.496-156.469  99.011  0.00 97.00      PROA   
ATOM   4192  CA  PRO P 268     -53.493-154.112  97.339  0.00 97.00      PROA   
ATOM   4193  HA  PRO P 268     -52.457-154.243  97.059  0.00 97.00      PROA   
ATOM   4194  CB  PRO P 268     -54.435-155.022  96.531  0.00 97.00      PROA   
ATOM   4195  HB1 PRO P 268     -53.899-155.966  96.285  0.00 97.00      PROA   
ATOM   4196  HB2 PRO P 268     -54.790-154.563  95.586  0.00 97.00      PROA   
ATOM   4197  CG  PRO P 268     -55.580-155.330  97.500  0.00 97.00      PROA   
ATOM   4198  HG1 PRO P 268     -56.276-154.462  97.524  0.00 97.00      PROA   
ATOM   4199  HG2 PRO P 268     -56.141-156.248  97.237  0.00 97.00      PROA   
ATOM   4200  C   PRO P 268     -53.852-152.649  97.139  0.00 97.00      PROA   
ATOM   4201  O   PRO P 268     -54.741-152.134  97.815  0.00 97.00      PROA   
ATOM   4202  N   VAL P 269     -53.143-151.981  96.203  0.00 97.00      PROA   
ATOM   4203  HN  VAL P 269     -52.451-152.424  95.640  0.00 97.00      PROA   
ATOM   4204  CA  VAL P 269     -53.370-150.632  95.761  0.00 97.00      PROA   
ATOM   4205  HA  VAL P 269     -54.427-150.414  95.834  0.00 97.00      PROA   
ATOM   4206  CB  VAL P 269     -52.564-149.607  96.569  0.00 97.00      PROA   
ATOM   4207  HB  VAL P 269     -52.831-149.743  97.645  0.00 97.00      PROA   
ATOM   4208  CG1 VAL P 269     -51.046-149.844  96.419  0.00 97.00      PROA   
ATOM   4209 HG11 VAL P 269     -50.746-149.723  95.358  0.00 97.00      PROA   
ATOM   4210 HG12 VAL P 269     -50.767-150.864  96.754  0.00 97.00      PROA   
ATOM   4211 HG13 VAL P 269     -50.478-149.105  97.025  0.00 97.00      PROA   
ATOM   4212  CG2 VAL P 269     -52.955-148.173  96.161  0.00 97.00      PROA   
ATOM   4213 HG21 VAL P 269     -54.048-148.020  96.278  0.00 97.00      PROA   
ATOM   4214 HG22 VAL P 269     -52.683-147.995  95.101  0.00 97.00      PROA   
ATOM   4215 HG23 VAL P 269     -52.416-147.429  96.787  0.00 97.00      PROA   
ATOM   4216  C   VAL P 269     -52.997-150.656  94.258  0.00 97.00      PROA   
ATOM   4217  OT1 VAL P 269     -52.236-151.574  93.840  0.00 97.00      PROA   
ATOM   4218  OT2 VAL P 269     -53.491-149.778  93.501  0.00 97.00      PROA   
END
