# Supplementary material for: The solution structure of the unbound IgG Fc receptor CD64 resembles its crystal structure: Implications for function
Source: PLoS One. 2023 Sep 21;18(9):e0288351. doi: 10.1371/journal.pone.0288351 (PMC10513344; doi:10.1371/journal.pone.0288351)
Supplement: S1 File — (ZIP) [file pone.0288351.s003.zip › CD64V03 E11/Top100/EM_done_ready_for_EM_top100_0p11_E11.dcd_173249.pdb.pdb]

REMARK  FINAL COORDINATES WRITTEN BY NAMD AT TIMESTEP 2000
ATOM      1  N   LYS P   1       8.717 -67.589 102.067  0.00 97.00      PROA   
ATOM      2  HT1 LYS P   1       8.124 -66.769 102.318  0.00 97.00      PROA   
ATOM      3  HT2 LYS P   1       9.289 -67.297 101.245  0.00 97.00      PROA   
ATOM      4  HT3 LYS P   1       9.337 -67.811 102.869  0.00 97.00      PROA   
ATOM      5  CA  LYS P   1       7.841 -68.734 101.722  0.00 97.00      PROA   
ATOM      6  HA  LYS P   1       7.029 -68.346 101.127  0.00 97.00      PROA   
ATOM      7  CB  LYS P   1       8.601 -69.805 100.884  0.00 97.00      PROA   
ATOM      8  HB1 LYS P   1       7.992 -70.734 100.864  0.00 97.00      PROA   
ATOM      9  HB2 LYS P   1       9.570 -70.063 101.363  0.00 97.00      PROA   
ATOM     10  CG  LYS P   1       8.847 -69.391  99.416  0.00 97.00      PROA   
ATOM     11  HG1 LYS P   1       9.659 -68.632  99.394  0.00 97.00      PROA   
ATOM     12  HG2 LYS P   1       7.934 -68.909  99.000  0.00 97.00      PROA   
ATOM     13  CD  LYS P   1       9.258 -70.552  98.486  0.00 97.00      PROA   
ATOM     14  HD1 LYS P   1      10.127 -71.080  98.936  0.00 97.00      PROA   
ATOM     15  HD2 LYS P   1       9.597 -70.106  97.522  0.00 97.00      PROA   
ATOM     16  CE  LYS P   1       8.128 -71.560  98.206  0.00 97.00      PROA   
ATOM     17  HE1 LYS P   1       7.232 -71.029  97.818  0.00 97.00      PROA   
ATOM     18  HE2 LYS P   1       7.850 -72.109  99.130  0.00 97.00      PROA   
ATOM     19  NZ  LYS P   1       8.531 -72.566  97.189  0.00 97.00      PROA   
ATOM     20  HZ1 LYS P   1       9.375 -73.077  97.515  0.00 97.00      PROA   
ATOM     21  HZ2 LYS P   1       8.743 -72.090  96.289  0.00 97.00      PROA   
ATOM     22  HZ3 LYS P   1       7.755 -73.242  97.044  0.00 97.00      PROA   
ATOM     23  C   LYS P   1       7.229 -69.329 102.962  0.00 97.00      PROA   
ATOM     24  O   LYS P   1       7.637 -69.022 104.081  0.00 97.00      PROA   
ATOM     25  N   ALA P   2       6.218 -70.203 102.782  0.00 97.00      PROA   
ATOM     26  HN  ALA P   2       5.832 -70.422 101.889  0.00 97.00      PROA   
ATOM     27  CA  ALA P   2       5.610 -70.969 103.827  0.00 97.00      PROA   
ATOM     28  HA  ALA P   2       6.369 -71.350 104.499  0.00 97.00      PROA   
ATOM     29  CB  ALA P   2       4.529 -70.168 104.583  0.00 97.00      PROA   
ATOM     30  HB1 ALA P   2       3.771 -69.774 103.874  0.00 97.00      PROA   
ATOM     31  HB2 ALA P   2       4.994 -69.301 105.101  0.00 97.00      PROA   
ATOM     32  HB3 ALA P   2       4.019 -70.794 105.343  0.00 97.00      PROA   
ATOM     33  C   ALA P   2       5.002 -72.120 103.065  0.00 97.00      PROA   
ATOM     34  O   ALA P   2       5.064 -72.134 101.835  0.00 97.00      PROA   
ATOM     35  N   VAL P   3       4.424 -73.113 103.784  0.00 97.00      PROA   
ATOM     36  HN  VAL P   3       4.477 -73.123 104.778  0.00 97.00      PROA   
ATOM     37  CA  VAL P   3       3.531 -74.119 103.246  0.00 97.00      PROA   
ATOM     38  HA  VAL P   3       2.971 -73.682 102.432  0.00 97.00      PROA   
ATOM     39  CB  VAL P   3       4.164 -75.441 102.783  0.00 97.00      PROA   
ATOM     40  HB  VAL P   3       3.345 -76.135 102.476  0.00 97.00      PROA   
ATOM     41  CG1 VAL P   3       5.040 -75.215 101.534  0.00 97.00      PROA   
ATOM     42 HG11 VAL P   3       5.940 -74.620 101.797  0.00 97.00      PROA   
ATOM     43 HG12 VAL P   3       4.466 -74.679 100.751  0.00 97.00      PROA   
ATOM     44 HG13 VAL P   3       5.377 -76.192 101.125  0.00 97.00      PROA   
ATOM     45  CG2 VAL P   3       4.980 -76.117 103.906  0.00 97.00      PROA   
ATOM     46 HG21 VAL P   3       4.330 -76.407 104.755  0.00 97.00      PROA   
ATOM     47 HG22 VAL P   3       5.773 -75.438 104.281  0.00 97.00      PROA   
ATOM     48 HG23 VAL P   3       5.470 -77.036 103.519  0.00 97.00      PROA   
ATOM     49  C   VAL P   3       2.566 -74.377 104.383  0.00 97.00      PROA   
ATOM     50  O   VAL P   3       2.937 -74.246 105.549  0.00 97.00      PROA   
ATOM     51  N   ILE P   4       1.286 -74.712 104.079  0.00 97.00      PROA   
ATOM     52  HN  ILE P   4       0.966 -74.732 103.133  0.00 97.00      PROA   
ATOM     53  CA  ILE P   4       0.265 -74.871 105.106  0.00 97.00      PROA   
ATOM     54  HA  ILE P   4       0.636 -74.460 106.033  0.00 97.00      PROA   
ATOM     55  CB  ILE P   4      -1.011 -74.083 104.799  0.00 97.00      PROA   
ATOM     56  HB  ILE P   4      -1.436 -74.440 103.833  0.00 97.00      PROA   
ATOM     57  CG2 ILE P   4      -2.042 -74.295 105.935  0.00 97.00      PROA   
ATOM     58 HG21 ILE P   4      -1.564 -74.106 106.920  0.00 97.00      PROA   
ATOM     59 HG22 ILE P   4      -2.451 -75.326 105.921  0.00 97.00      PROA   
ATOM     60 HG23 ILE P   4      -2.894 -73.595 105.835  0.00 97.00      PROA   
ATOM     61  CG1 ILE P   4      -0.691 -72.575 104.643  0.00 97.00      PROA   
ATOM     62 HG11 ILE P   4       0.209 -72.420 104.012  0.00 97.00      PROA   
ATOM     63 HG12 ILE P   4      -0.464 -72.183 105.655  0.00 97.00      PROA   
ATOM     64  CD  ILE P   4      -1.821 -71.751 104.020  0.00 97.00      PROA   
ATOM     65  HD1 ILE P   4      -2.796 -71.940 104.512  0.00 97.00      PROA   
ATOM     66  HD2 ILE P   4      -1.918 -71.997 102.940  0.00 97.00      PROA   
ATOM     67  HD3 ILE P   4      -1.592 -70.670 104.113  0.00 97.00      PROA   
ATOM     68  C   ILE P   4      -0.051 -76.340 105.364  0.00 97.00      PROA   
ATOM     69  O   ILE P   4      -0.264 -77.130 104.447  0.00 97.00      PROA   
ATOM     70  N   LYS P   5      -0.106 -76.737 106.660  0.00 97.00      PROA   
ATOM     71  HN  LYS P   5       0.175 -76.103 107.380  0.00 97.00      PROA   
ATOM     72  CA  LYS P   5      -0.520 -78.062 107.080  0.00 97.00      PROA   
ATOM     73  HA  LYS P   5      -0.700 -78.686 106.218  0.00 97.00      PROA   
ATOM     74  CB  LYS P   5       0.537 -78.741 107.988  0.00 97.00      PROA   
ATOM     75  HB1 LYS P   5       0.196 -79.765 108.261  0.00 97.00      PROA   
ATOM     76  HB2 LYS P   5       0.649 -78.157 108.930  0.00 97.00      PROA   
ATOM     77  CG  LYS P   5       1.939 -78.846 107.363  0.00 97.00      PROA   
ATOM     78  HG1 LYS P   5       2.609 -79.286 108.135  0.00 97.00      PROA   
ATOM     79  HG2 LYS P   5       2.318 -77.824 107.141  0.00 97.00      PROA   
ATOM     80  CD  LYS P   5       2.003 -79.702 106.083  0.00 97.00      PROA   
ATOM     81  HD1 LYS P   5       1.251 -79.325 105.357  0.00 97.00      PROA   
ATOM     82  HD2 LYS P   5       1.735 -80.752 106.331  0.00 97.00      PROA   
ATOM     83  CE  LYS P   5       3.367 -79.659 105.380  0.00 97.00      PROA   
ATOM     84  HE1 LYS P   5       3.587 -78.612 105.069  0.00 97.00      PROA   
ATOM     85  HE2 LYS P   5       3.394 -80.314 104.487  0.00 97.00      PROA   
ATOM     86  NZ  LYS P   5       4.444 -80.081 106.290  0.00 97.00      PROA   
ATOM     87  HZ1 LYS P   5       4.517 -81.096 106.471  0.00 97.00      PROA   
ATOM     88  HZ2 LYS P   5       4.322 -79.566 107.193  0.00 97.00      PROA   
ATOM     89  HZ3 LYS P   5       5.350 -79.691 105.948  0.00 97.00      PROA   
ATOM     90  C   LYS P   5      -1.809 -77.986 107.873  0.00 97.00      PROA   
ATOM     91  O   LYS P   5      -1.848 -77.452 108.975  0.00 97.00      PROA   
ATOM     92  N   LEU P   6      -2.910 -78.572 107.352  0.00 97.00      PROA   
ATOM     93  HN  LEU P   6      -2.910 -78.955 106.431  0.00 97.00      PROA   
ATOM     94  CA  LEU P   6      -4.137 -78.757 108.101  0.00 97.00      PROA   
ATOM     95  HA  LEU P   6      -4.331 -77.861 108.675  0.00 97.00      PROA   
ATOM     96  CB  LEU P   6      -5.359 -79.004 107.177  0.00 97.00      PROA   
ATOM     97  HB1 LEU P   6      -6.273 -78.969 107.810  0.00 97.00      PROA   
ATOM     98  HB2 LEU P   6      -5.307 -80.015 106.719  0.00 97.00      PROA   
ATOM     99  CG  LEU P   6      -5.540 -77.982 106.023  0.00 97.00      PROA   
ATOM    100  HG  LEU P   6      -5.105 -77.007 106.344  0.00 97.00      PROA   
ATOM    101  CD1 LEU P   6      -4.850 -78.419 104.715  0.00 97.00      PROA   
ATOM    102 HD11 LEU P   6      -5.240 -79.409 104.395  0.00 97.00      PROA   
ATOM    103 HD12 LEU P   6      -3.751 -78.492 104.835  0.00 97.00      PROA   
ATOM    104 HD13 LEU P   6      -5.061 -77.686 103.907  0.00 97.00      PROA   
ATOM    105  CD2 LEU P   6      -7.034 -77.748 105.743  0.00 97.00      PROA   
ATOM    106 HD21 LEU P   6      -7.549 -77.360 106.646  0.00 97.00      PROA   
ATOM    107 HD22 LEU P   6      -7.517 -78.700 105.441  0.00 97.00      PROA   
ATOM    108 HD23 LEU P   6      -7.158 -77.014 104.918  0.00 97.00      PROA   
ATOM    109  C   LEU P   6      -3.965 -79.929 109.063  0.00 97.00      PROA   
ATOM    110  O   LEU P   6      -3.592 -81.024 108.651  0.00 97.00      PROA   
ATOM    111  N   GLN P   7      -4.178 -79.720 110.386  0.00 97.00      PROA   
ATOM    112  HN  GLN P   7      -4.432 -78.814 110.727  0.00 97.00      PROA   
ATOM    113  CA  GLN P   7      -4.003 -80.753 111.399  0.00 97.00      PROA   
ATOM    114  HA  GLN P   7      -3.017 -81.163 111.224  0.00 97.00      PROA   
ATOM    115  CB  GLN P   7      -3.930 -80.130 112.820  0.00 97.00      PROA   
ATOM    116  HB1 GLN P   7      -4.764 -79.401 112.911  0.00 97.00      PROA   
ATOM    117  HB2 GLN P   7      -2.983 -79.542 112.854  0.00 97.00      PROA   
ATOM    118  CG  GLN P   7      -3.990 -81.110 114.011  0.00 97.00      PROA   
ATOM    119  HG1 GLN P   7      -3.205 -81.886 113.892  0.00 97.00      PROA   
ATOM    120  HG2 GLN P   7      -4.982 -81.607 114.061  0.00 97.00      PROA   
ATOM    121  CD  GLN P   7      -3.700 -80.354 115.315  0.00 97.00      PROA   
ATOM    122  OE1 GLN P   7      -2.715 -79.616 115.405  0.00 97.00      PROA   
ATOM    123  NE2 GLN P   7      -4.559 -80.525 116.356  0.00 97.00      PROA   
ATOM    124 HE21 GLN P   7      -4.371 -80.016 117.195  0.00 97.00      PROA   
ATOM    125 HE22 GLN P   7      -5.346 -81.134 116.276  0.00 97.00      PROA   
ATOM    126  C   GLN P   7      -4.920 -81.972 111.300  0.00 97.00      PROA   
ATOM    127  O   GLN P   7      -4.403 -83.090 111.314  0.00 97.00      PROA   
ATOM    128  N   PRO P   8      -6.236 -81.879 111.121  0.00 97.00      PROA   
ATOM    129  CD  PRO P   8      -7.070 -80.795 111.625  0.00 97.00      PROA   
ATOM    130  HD1 PRO P   8      -7.043 -79.974 110.881  0.00 97.00      PROA   
ATOM    131  HD2 PRO P   8      -6.736 -80.432 112.621  0.00 97.00      PROA   
ATOM    132  CA  PRO P   8      -6.998 -82.813 110.301  0.00 97.00      PROA   
ATOM    133  HA  PRO P   8      -6.781 -83.822 110.617  0.00 97.00      PROA   
ATOM    134  CB  PRO P   8      -8.478 -82.430 110.546  0.00 97.00      PROA   
ATOM    135  HB1 PRO P   8      -9.082 -83.323 110.810  0.00 97.00      PROA   
ATOM    136  HB2 PRO P   8      -8.942 -81.939 109.665  0.00 97.00      PROA   
ATOM    137  CG  PRO P   8      -8.459 -81.426 111.711  0.00 97.00      PROA   
ATOM    138  HG1 PRO P   8      -9.277 -80.684 111.632  0.00 97.00      PROA   
ATOM    139  HG2 PRO P   8      -8.558 -81.973 112.674  0.00 97.00      PROA   
ATOM    140  C   PRO P   8      -6.606 -82.608 108.838  0.00 97.00      PROA   
ATOM    141  O   PRO P   8      -6.766 -81.462 108.424  0.00 97.00      PROA   
ATOM    142  N   PRO P   9      -6.126 -83.551 108.025  0.00 97.00      PROA   
ATOM    143  CD  PRO P   9      -5.949 -84.954 108.415  0.00 97.00      PROA   
ATOM    144  HD1 PRO P   9      -6.900 -85.388 108.790  0.00 97.00      PROA   
ATOM    145  HD2 PRO P   9      -5.158 -85.016 109.196  0.00 97.00      PROA   
ATOM    146  CA  PRO P   9      -5.606 -83.280 106.680  0.00 97.00      PROA   
ATOM    147  HA  PRO P   9      -5.010 -82.379 106.678  0.00 97.00      PROA   
ATOM    148  CB  PRO P   9      -4.750 -84.531 106.406  0.00 97.00      PROA   
ATOM    149  HB1 PRO P   9      -3.757 -84.389 106.891  0.00 97.00      PROA   
ATOM    150  HB2 PRO P   9      -4.583 -84.749 105.334  0.00 97.00      PROA   
ATOM    151  CG  PRO P   9      -5.488 -85.655 107.137  0.00 97.00      PROA   
ATOM    152  HG1 PRO P   9      -6.374 -85.963 106.540  0.00 97.00      PROA   
ATOM    153  HG2 PRO P   9      -4.850 -86.539 107.332  0.00 97.00      PROA   
ATOM    154  C   PRO P   9      -6.717 -83.115 105.647  0.00 97.00      PROA   
ATOM    155  O   PRO P   9      -6.588 -83.617 104.532  0.00 97.00      PROA   
ATOM    156  N   TRP P  10      -7.816 -82.409 105.980  0.00 97.00      PROA   
ATOM    157  HN  TRP P  10      -7.843 -81.936 106.857  0.00 97.00      PROA   
ATOM    158  CA  TRP P  10      -9.035 -82.433 105.206  0.00 97.00      PROA   
ATOM    159  HA  TRP P  10      -8.915 -83.074 104.345  0.00 97.00      PROA   
ATOM    160  CB  TRP P  10     -10.217 -82.958 106.062  0.00 97.00      PROA   
ATOM    161  HB1 TRP P  10     -11.109 -83.095 105.416  0.00 97.00      PROA   
ATOM    162  HB2 TRP P  10     -10.474 -82.184 106.822  0.00 97.00      PROA   
ATOM    163  CG  TRP P  10      -9.949 -84.243 106.793  0.00 97.00      PROA   
ATOM    164  CD1 TRP P  10     -10.240 -84.458 108.115  0.00 97.00      PROA   
ATOM    165  HD1 TRP P  10     -10.696 -83.725 108.766  0.00 97.00      PROA   
ATOM    166  NE1 TRP P  10      -9.943 -85.751 108.453  0.00 97.00      PROA   
ATOM    167  HE1 TRP P  10     -10.220 -86.201 109.274  0.00 97.00      PROA   
ATOM    168  CE2 TRP P  10      -9.430 -86.402 107.371  0.00 97.00      PROA   
ATOM    169  CD2 TRP P  10      -9.402 -85.482 106.297  0.00 97.00      PROA   
ATOM    170  CE3 TRP P  10      -8.909 -85.902 105.058  0.00 97.00      PROA   
ATOM    171  HE3 TRP P  10      -8.843 -85.230 104.216  0.00 97.00      PROA   
ATOM    172  CZ3 TRP P  10      -8.484 -87.225 104.909  0.00 97.00      PROA   
ATOM    173  HZ3 TRP P  10      -8.108 -87.560 103.952  0.00 97.00      PROA   
ATOM    174  CZ2 TRP P  10      -9.002 -87.715 107.227  0.00 97.00      PROA   
ATOM    175  HZ2 TRP P  10      -9.028 -88.408 108.053  0.00 97.00      PROA   
ATOM    176  CH2 TRP P  10      -8.533 -88.117 105.976  0.00 97.00      PROA   
ATOM    177  HH2 TRP P  10      -8.189 -89.133 105.832  0.00 97.00      PROA   
ATOM    178  C   TRP P  10      -9.361 -81.049 104.699  0.00 97.00      PROA   
ATOM    179  O   TRP P  10      -9.710 -80.145 105.455  0.00 97.00      PROA   
ATOM    180  N   VAL P  11      -9.267 -80.858 103.365  0.00 97.00      PROA   
ATOM    181  HN  VAL P  11      -8.925 -81.587 102.773  0.00 97.00      PROA   
ATOM    182  CA  VAL P  11      -9.499 -79.576 102.724  0.00 97.00      PROA   
ATOM    183  HA  VAL P  11      -9.132 -78.801 103.382  0.00 97.00      PROA   
ATOM    184  CB  VAL P  11      -8.699 -79.503 101.421  0.00 97.00      PROA   
ATOM    185  HB  VAL P  11      -9.117 -80.218 100.677  0.00 97.00      PROA   
ATOM    186  CG1 VAL P  11      -8.750 -78.080 100.841  0.00 97.00      PROA   
ATOM    187 HG11 VAL P  11      -8.390 -77.339 101.587  0.00 97.00      PROA   
ATOM    188 HG12 VAL P  11      -9.785 -77.816 100.550  0.00 97.00      PROA   
ATOM    189 HG13 VAL P  11      -8.109 -78.007  99.937  0.00 97.00      PROA   
ATOM    190  CG2 VAL P  11      -7.224 -79.891 101.691  0.00 97.00      PROA   
ATOM    191 HG21 VAL P  11      -7.117 -80.959 101.967  0.00 97.00      PROA   
ATOM    192 HG22 VAL P  11      -6.801 -79.266 102.506  0.00 97.00      PROA   
ATOM    193 HG23 VAL P  11      -6.614 -79.720 100.778  0.00 97.00      PROA   
ATOM    194  C   VAL P  11     -11.002 -79.330 102.520  0.00 97.00      PROA   
ATOM    195  O   VAL P  11     -11.452 -78.203 102.323  0.00 97.00      PROA   
ATOM    196  N   SER P  12     -11.820 -80.398 102.641  0.00 97.00      PROA   
ATOM    197  HN  SER P  12     -11.412 -81.281 102.844  0.00 97.00      PROA   
ATOM    198  CA  SER P  12     -13.273 -80.376 102.581  0.00 97.00      PROA   
ATOM    199  HA  SER P  12     -13.626 -79.361 102.455  0.00 97.00      PROA   
ATOM    200  CB  SER P  12     -13.805 -81.228 101.386  0.00 97.00      PROA   
ATOM    201  HB1 SER P  12     -13.258 -82.194 101.350  0.00 97.00      PROA   
ATOM    202  HB2 SER P  12     -13.591 -80.679 100.441  0.00 97.00      PROA   
ATOM    203  OG  SER P  12     -15.203 -81.507 101.440  0.00 97.00      PROA   
ATOM    204  HG1 SER P  12     -15.656 -80.704 101.165  0.00 97.00      PROA   
ATOM    205  C   SER P  12     -13.776 -80.884 103.924  0.00 97.00      PROA   
ATOM    206  O   SER P  12     -13.376 -81.957 104.374  0.00 97.00      PROA   
ATOM    207  N   VAL P  13     -14.643 -80.099 104.621  0.00 97.00      PROA   
ATOM    208  HN  VAL P  13     -14.939 -79.220 104.249  0.00 97.00      PROA   
ATOM    209  CA  VAL P  13     -14.985 -80.375 106.012  0.00 97.00      PROA   
ATOM    210  HA  VAL P  13     -14.952 -81.445 106.161  0.00 97.00      PROA   
ATOM    211  CB  VAL P  13     -13.961 -79.712 106.945  0.00 97.00      PROA   
ATOM    212  HB  VAL P  13     -12.947 -79.954 106.543  0.00 97.00      PROA   
ATOM    213  CG1 VAL P  13     -14.100 -78.174 106.956  0.00 97.00      PROA   
ATOM    214 HG11 VAL P  13     -15.068 -77.866 107.404  0.00 97.00      PROA   
ATOM    215 HG12 VAL P  13     -14.033 -77.759 105.930  0.00 97.00      PROA   
ATOM    216 HG13 VAL P  13     -13.288 -77.725 107.565  0.00 97.00      PROA   
ATOM    217  CG2 VAL P  13     -14.027 -80.300 108.367  0.00 97.00      PROA   
ATOM    218 HG21 VAL P  13     -13.967 -81.408 108.344  0.00 97.00      PROA   
ATOM    219 HG22 VAL P  13     -14.966 -80.001 108.876  0.00 97.00      PROA   
ATOM    220 HG23 VAL P  13     -13.182 -79.914 108.976  0.00 97.00      PROA   
ATOM    221  C   VAL P  13     -16.415 -79.939 106.327  0.00 97.00      PROA   
ATOM    222  O   VAL P  13     -16.993 -79.109 105.637  0.00 97.00      PROA   
ATOM    223  N   PHE P  14     -17.059 -80.511 107.376  0.00 97.00      PROA   
ATOM    224  HN  PHE P  14     -16.633 -81.236 107.913  0.00 97.00      PROA   
ATOM    225  CA  PHE P  14     -18.365 -80.063 107.839  0.00 97.00      PROA   
ATOM    226  HA  PHE P  14     -18.953 -79.799 106.972  0.00 97.00      PROA   
ATOM    227  CB  PHE P  14     -19.133 -81.142 108.651  0.00 97.00      PROA   
ATOM    228  HB1 PHE P  14     -20.073 -80.738 109.083  0.00 97.00      PROA   
ATOM    229  HB2 PHE P  14     -18.496 -81.508 109.487  0.00 97.00      PROA   
ATOM    230  CG  PHE P  14     -19.551 -82.305 107.794  0.00 97.00      PROA   
ATOM    231  CD1 PHE P  14     -20.380 -82.113 106.674  0.00 97.00      PROA   
ATOM    232  HD1 PHE P  14     -20.666 -81.115 106.388  0.00 97.00      PROA   
ATOM    233  CE1 PHE P  14     -20.864 -83.208 105.948  0.00 97.00      PROA   
ATOM    234  HE1 PHE P  14     -21.507 -83.051 105.095  0.00 97.00      PROA   
ATOM    235  CZ  PHE P  14     -20.514 -84.509 106.331  0.00 97.00      PROA   
ATOM    236  HZ  PHE P  14     -20.890 -85.356 105.776  0.00 97.00      PROA   
ATOM    237  CD2 PHE P  14     -19.217 -83.615 108.172  0.00 97.00      PROA   
ATOM    238  HD2 PHE P  14     -18.610 -83.777 109.050  0.00 97.00      PROA   
ATOM    239  CE2 PHE P  14     -19.677 -84.711 107.435  0.00 97.00      PROA   
ATOM    240  HE2 PHE P  14     -19.388 -85.709 107.727  0.00 97.00      PROA   
ATOM    241  C   PHE P  14     -18.312 -78.827 108.719  0.00 97.00      PROA   
ATOM    242  O   PHE P  14     -17.301 -78.518 109.345  0.00 97.00      PROA   
ATOM    243  N   GLN P  15     -19.461 -78.113 108.827  0.00 97.00      PROA   
ATOM    244  HN  GLN P  15     -20.201 -78.256 108.172  0.00 97.00      PROA   
ATOM    245  CA  GLN P  15     -19.749 -77.189 109.916  0.00 97.00      PROA   
ATOM    246  HA  GLN P  15     -19.015 -76.396 109.867  0.00 97.00      PROA   
ATOM    247  CB  GLN P  15     -21.170 -76.572 109.783  0.00 97.00      PROA   
ATOM    248  HB1 GLN P  15     -21.179 -75.940 108.865  0.00 97.00      PROA   
ATOM    249  HB2 GLN P  15     -21.349 -75.886 110.639  0.00 97.00      PROA   
ATOM    250  CG  GLN P  15     -22.296 -77.634 109.659  0.00 97.00      PROA   
ATOM    251  HG1 GLN P  15     -21.899 -78.645 109.883  0.00 97.00      PROA   
ATOM    252  HG2 GLN P  15     -22.664 -77.668 108.615  0.00 97.00      PROA   
ATOM    253  CD  GLN P  15     -23.486 -77.343 110.590  0.00 97.00      PROA   
ATOM    254  OE1 GLN P  15     -24.205 -76.352 110.425  0.00 97.00      PROA   
ATOM    255  NE2 GLN P  15     -23.703 -78.242 111.592  0.00 97.00      PROA   
ATOM    256 HE21 GLN P  15     -23.111 -79.043 111.680  0.00 97.00      PROA   
ATOM    257 HE22 GLN P  15     -24.418 -78.054 112.264  0.00 97.00      PROA   
ATOM    258  C   GLN P  15     -19.643 -77.849 111.293  0.00 97.00      PROA   
ATOM    259  O   GLN P  15     -19.935 -79.034 111.435  0.00 97.00      PROA   
ATOM    260  N   GLU P  16     -19.186 -77.088 112.322  0.00 97.00      PROA   
ATOM    261  HN  GLU P  16     -18.934 -76.138 112.137  0.00 97.00      PROA   
ATOM    262  CA  GLU P  16     -19.052 -77.490 113.720  0.00 97.00      PROA   
ATOM    263  HA  GLU P  16     -19.032 -76.560 114.270  0.00 97.00      PROA   
ATOM    264  CB  GLU P  16     -20.265 -78.292 114.303  0.00 97.00      PROA   
ATOM    265  HB1 GLU P  16     -20.314 -79.267 113.776  0.00 97.00      PROA   
ATOM    266  HB2 GLU P  16     -21.203 -77.736 114.075  0.00 97.00      PROA   
ATOM    267  CG  GLU P  16     -20.219 -78.577 115.825  0.00 97.00      PROA   
ATOM    268  HG1 GLU P  16     -20.473 -77.654 116.387  0.00 97.00      PROA   
ATOM    269  HG2 GLU P  16     -19.202 -78.891 116.135  0.00 97.00      PROA   
ATOM    270  CD  GLU P  16     -21.166 -79.696 116.281  0.00 97.00      PROA   
ATOM    271  OE1 GLU P  16     -21.910 -80.283 115.454  0.00 97.00      PROA   
ATOM    272  OE2 GLU P  16     -21.124 -80.001 117.504  0.00 97.00      PROA   
ATOM    273  C   GLU P  16     -17.706 -78.153 114.013  0.00 97.00      PROA   
ATOM    274  O   GLU P  16     -17.148 -77.981 115.094  0.00 97.00      PROA   
ATOM    275  N   GLU P  17     -17.124 -78.901 113.048  0.00 97.00      PROA   
ATOM    276  HN  GLU P  17     -17.606 -79.048 112.188  0.00 97.00      PROA   
ATOM    277  CA  GLU P  17     -15.833 -79.570 113.154  0.00 97.00      PROA   
ATOM    278  HA  GLU P  17     -15.900 -80.238 114.002  0.00 97.00      PROA   
ATOM    279  CB  GLU P  17     -15.594 -80.454 111.900  0.00 97.00      PROA   
ATOM    280  HB1 GLU P  17     -15.725 -79.789 111.014  0.00 97.00      PROA   
ATOM    281  HB2 GLU P  17     -16.407 -81.213 111.852  0.00 97.00      PROA   
ATOM    282  CG  GLU P  17     -14.222 -81.158 111.765  0.00 97.00      PROA   
ATOM    283  HG1 GLU P  17     -13.387 -80.430 111.795  0.00 97.00      PROA   
ATOM    284  HG2 GLU P  17     -14.184 -81.665 110.777  0.00 97.00      PROA   
ATOM    285  CD  GLU P  17     -13.991 -82.230 112.834  0.00 97.00      PROA   
ATOM    286  OE1 GLU P  17     -13.923 -81.885 114.041  0.00 97.00      PROA   
ATOM    287  OE2 GLU P  17     -13.860 -83.422 112.447  0.00 97.00      PROA   
ATOM    288  C   GLU P  17     -14.643 -78.646 113.428  0.00 97.00      PROA   
ATOM    289  O   GLU P  17     -14.598 -77.506 112.982  0.00 97.00      PROA   
ATOM    290  N   SER P  18     -13.637 -79.131 114.194  0.00 97.00      PROA   
ATOM    291  HN  SER P  18     -13.653 -80.101 114.439  0.00 97.00      PROA   
ATOM    292  CA  SER P  18     -12.487 -78.355 114.624  0.00 97.00      PROA   
ATOM    293  HA  SER P  18     -12.753 -77.308 114.612  0.00 97.00      PROA   
ATOM    294  CB  SER P  18     -12.034 -78.719 116.062  0.00 97.00      PROA   
ATOM    295  HB1 SER P  18     -11.694 -79.778 116.092  0.00 97.00      PROA   
ATOM    296  HB2 SER P  18     -12.905 -78.623 116.745  0.00 97.00      PROA   
ATOM    297  OG  SER P  18     -10.988 -77.867 116.530  0.00 97.00      PROA   
ATOM    298  HG1 SER P  18     -11.354 -76.979 116.559  0.00 97.00      PROA   
ATOM    299  C   SER P  18     -11.323 -78.565 113.679  0.00 97.00      PROA   
ATOM    300  O   SER P  18     -10.933 -79.692 113.381  0.00 97.00      PROA   
ATOM    301  N   VAL P  19     -10.721 -77.460 113.191  0.00 97.00      PROA   
ATOM    302  HN  VAL P  19     -11.028 -76.549 113.464  0.00 97.00      PROA   
ATOM    303  CA  VAL P  19      -9.622 -77.555 112.252  0.00 97.00      PROA   
ATOM    304  HA  VAL P  19      -9.096 -78.479 112.438  0.00 97.00      PROA   
ATOM    305  CB  VAL P  19     -10.109 -77.607 110.797  0.00 97.00      PROA   
ATOM    306  HB  VAL P  19     -10.683 -78.558 110.680  0.00 97.00      PROA   
ATOM    307  CG1 VAL P  19     -11.083 -76.453 110.478  0.00 97.00      PROA   
ATOM    308 HG11 VAL P  19     -10.567 -75.480 110.586  0.00 97.00      PROA   
ATOM    309 HG12 VAL P  19     -11.970 -76.467 111.143  0.00 97.00      PROA   
ATOM    310 HG13 VAL P  19     -11.443 -76.535 109.430  0.00 97.00      PROA   
ATOM    311  CG2 VAL P  19      -8.937 -77.636 109.795  0.00 97.00      PROA   
ATOM    312 HG21 VAL P  19      -8.254 -78.479 110.010  0.00 97.00      PROA   
ATOM    313 HG22 VAL P  19      -8.365 -76.687 109.829  0.00 97.00      PROA   
ATOM    314 HG23 VAL P  19      -9.330 -77.763 108.763  0.00 97.00      PROA   
ATOM    315  C   VAL P  19      -8.606 -76.469 112.535  0.00 97.00      PROA   
ATOM    316  O   VAL P  19      -8.930 -75.292 112.611  0.00 97.00      PROA   
ATOM    317  N   THR P  20      -7.315 -76.841 112.711  0.00 97.00      PROA   
ATOM    318  HN  THR P  20      -7.049 -77.800 112.665  0.00 97.00      PROA   
ATOM    319  CA  THR P  20      -6.258 -75.870 112.947  0.00 97.00      PROA   
ATOM    320  HA  THR P  20      -6.665 -74.882 112.810  0.00 97.00      PROA   
ATOM    321  CB  THR P  20      -5.682 -75.895 114.367  0.00 97.00      PROA   
ATOM    322  HB  THR P  20      -6.550 -75.933 115.067  0.00 97.00      PROA   
ATOM    323  OG1 THR P  20      -4.973 -74.704 114.696  0.00 97.00      PROA   
ATOM    324  HG1 THR P  20      -4.145 -74.701 114.205  0.00 97.00      PROA   
ATOM    325  CG2 THR P  20      -4.790 -77.109 114.662  0.00 97.00      PROA   
ATOM    326 HG21 THR P  20      -3.921 -77.148 113.975  0.00 97.00      PROA   
ATOM    327 HG22 THR P  20      -5.373 -78.046 114.565  0.00 97.00      PROA   
ATOM    328 HG23 THR P  20      -4.402 -77.052 115.702  0.00 97.00      PROA   
ATOM    329  C   THR P  20      -5.235 -76.060 111.857  0.00 97.00      PROA   
ATOM    330  O   THR P  20      -4.897 -77.176 111.482  0.00 97.00      PROA   
ATOM    331  N   LEU P  21      -4.768 -74.937 111.275  0.00 97.00      PROA   
ATOM    332  HN  LEU P  21      -5.079 -74.047 111.605  0.00 97.00      PROA   
ATOM    333  CA  LEU P  21      -3.965 -74.919 110.075  0.00 97.00      PROA   
ATOM    334  HA  LEU P  21      -3.775 -75.927 109.738  0.00 97.00      PROA   
ATOM    335  CB  LEU P  21      -4.649 -74.124 108.927  0.00 97.00      PROA   
ATOM    336  HB1 LEU P  21      -3.978 -74.171 108.041  0.00 97.00      PROA   
ATOM    337  HB2 LEU P  21      -4.760 -73.054 109.207  0.00 97.00      PROA   
ATOM    338  CG  LEU P  21      -6.045 -74.638 108.479  0.00 97.00      PROA   
ATOM    339  HG  LEU P  21      -6.065 -75.747 108.595  0.00 97.00      PROA   
ATOM    340  CD1 LEU P  21      -7.214 -74.033 109.286  0.00 97.00      PROA   
ATOM    341 HD11 LEU P  21      -7.215 -72.928 109.176  0.00 97.00      PROA   
ATOM    342 HD12 LEU P  21      -7.147 -74.282 110.363  0.00 97.00      PROA   
ATOM    343 HD13 LEU P  21      -8.182 -74.417 108.901  0.00 97.00      PROA   
ATOM    344  CD2 LEU P  21      -6.273 -74.319 106.989  0.00 97.00      PROA   
ATOM    345 HD21 LEU P  21      -5.484 -74.781 106.361  0.00 97.00      PROA   
ATOM    346 HD22 LEU P  21      -6.249 -73.220 106.832  0.00 97.00      PROA   
ATOM    347 HD23 LEU P  21      -7.261 -74.700 106.657  0.00 97.00      PROA   
ATOM    348  C   LEU P  21      -2.641 -74.271 110.410  0.00 97.00      PROA   
ATOM    349  O   LEU P  21      -2.603 -73.145 110.882  0.00 97.00      PROA   
ATOM    350  N   HSD P  22      -1.509 -74.971 110.178  0.00 97.00      PROA   
ATOM    351  HN  HSD P  22      -1.562 -75.878 109.764  0.00 97.00      PROA   
ATOM    352  CA  HSD P  22      -0.194 -74.559 110.632  0.00 97.00      PROA   
ATOM    353  HA  HSD P  22      -0.289 -73.736 111.326  0.00 97.00      PROA   
ATOM    354  CB  HSD P  22       0.546 -75.714 111.352  0.00 97.00      PROA   
ATOM    355  HB1 HSD P  22       1.591 -75.414 111.582  0.00 97.00      PROA   
ATOM    356  HB2 HSD P  22       0.584 -76.614 110.700  0.00 97.00      PROA   
ATOM    357  ND1 HSD P  22      -1.084 -77.017 112.834  0.00 97.00      PROA   
ATOM    358  HD1 HSD P  22      -1.500 -77.573 112.113  0.00 97.00      PROA   
ATOM    359  CG  HSD P  22      -0.094 -76.072 112.662  0.00 97.00      PROA   
ATOM    360  CE1 HSD P  22      -1.323 -77.091 114.167  0.00 97.00      PROA   
ATOM    361  HE1 HSD P  22      -2.054 -77.767 114.603  0.00 97.00      PROA   
ATOM    362  NE2 HSD P  22      -0.550 -76.278 114.860  0.00 97.00      PROA   
ATOM    363  CD2 HSD P  22       0.236 -75.651 113.911  0.00 97.00      PROA   
ATOM    364  HD2 HSD P  22       0.999 -74.946 114.218  0.00 97.00      PROA   
ATOM    365  C   HSD P  22       0.690 -74.114 109.490  0.00 97.00      PROA   
ATOM    366  O   HSD P  22       0.854 -74.824 108.507  0.00 97.00      PROA   
ATOM    367  N   CYS P  23       1.321 -72.925 109.620  0.00 97.00      PROA   
ATOM    368  HN  CYS P  23       1.122 -72.343 110.407  0.00 97.00      PROA   
ATOM    369  CA  CYS P  23       2.300 -72.414 108.679  0.00 97.00      PROA   
ATOM    370  HA  CYS P  23       2.197 -72.924 107.731  0.00 97.00      PROA   
ATOM    371  CB  CYS P  23       2.128 -70.899 108.442  0.00 97.00      PROA   
ATOM    372  HB1 CYS P  23       2.965 -70.523 107.821  0.00 97.00      PROA   
ATOM    373  HB2 CYS P  23       2.129 -70.359 109.414  0.00 97.00      PROA   
ATOM    374  SG  CYS P  23       0.588 -70.566 107.567  0.00 97.00      PROA   
ATOM    375  C   CYS P  23       3.703 -72.653 109.189  0.00 97.00      PROA   
ATOM    376  O   CYS P  23       4.212 -71.945 110.054  0.00 97.00      PROA   
ATOM    377  N   GLU P  24       4.380 -73.670 108.624  0.00 97.00      PROA   
ATOM    378  HN  GLU P  24       3.973 -74.215 107.896  0.00 97.00      PROA   
ATOM    379  CA  GLU P  24       5.667 -74.125 109.092  0.00 97.00      PROA   
ATOM    380  HA  GLU P  24       5.784 -73.871 110.137  0.00 97.00      PROA   
ATOM    381  CB  GLU P  24       5.771 -75.662 108.947  0.00 97.00      PROA   
ATOM    382  HB1 GLU P  24       4.868 -76.091 109.441  0.00 97.00      PROA   
ATOM    383  HB2 GLU P  24       6.659 -76.040 109.500  0.00 97.00      PROA   
ATOM    384  CG  GLU P  24       5.848 -76.132 107.479  0.00 97.00      PROA   
ATOM    385  HG1 GLU P  24       6.822 -75.856 107.023  0.00 97.00      PROA   
ATOM    386  HG2 GLU P  24       5.032 -75.668 106.885  0.00 97.00      PROA   
ATOM    387  CD  GLU P  24       5.704 -77.635 107.371  0.00 97.00      PROA   
ATOM    388  OE1 GLU P  24       6.365 -78.219 106.469  0.00 97.00      PROA   
ATOM    389  OE2 GLU P  24       4.909 -78.214 108.158  0.00 97.00      PROA   
ATOM    390  C   GLU P  24       6.796 -73.491 108.314  0.00 97.00      PROA   
ATOM    391  O   GLU P  24       6.624 -72.953 107.220  0.00 97.00      PROA   
ATOM    392  N   VAL P  25       8.010 -73.587 108.897  0.00 97.00      PROA   
ATOM    393  HN  VAL P  25       8.097 -73.954 109.820  0.00 97.00      PROA   
ATOM    394  CA  VAL P  25       9.267 -73.433 108.206  0.00 97.00      PROA   
ATOM    395  HA  VAL P  25       9.136 -73.701 107.168  0.00 97.00      PROA   
ATOM    396  CB  VAL P  25       9.914 -72.049 108.335  0.00 97.00      PROA   
ATOM    397  HB  VAL P  25      10.148 -71.831 109.403  0.00 97.00      PROA   
ATOM    398  CG1 VAL P  25      11.217 -72.013 107.511  0.00 97.00      PROA   
ATOM    399 HG11 VAL P  25      10.991 -72.141 106.432  0.00 97.00      PROA   
ATOM    400 HG12 VAL P  25      11.921 -72.810 107.821  0.00 97.00      PROA   
ATOM    401 HG13 VAL P  25      11.719 -71.033 107.652  0.00 97.00      PROA   
ATOM    402  CG2 VAL P  25       8.954 -70.946 107.836  0.00 97.00      PROA   
ATOM    403 HG21 VAL P  25       8.051 -70.883 108.476  0.00 97.00      PROA   
ATOM    404 HG22 VAL P  25       8.637 -71.154 106.793  0.00 97.00      PROA   
ATOM    405 HG23 VAL P  25       9.460 -69.957 107.856  0.00 97.00      PROA   
ATOM    406  C   VAL P  25      10.122 -74.446 108.951  0.00 97.00      PROA   
ATOM    407  O   VAL P  25      10.019 -74.441 110.177  0.00 97.00      PROA   
ATOM    408  N   PRO P  26      10.957 -75.319 108.369  0.00 97.00      PROA   
ATOM    409  CD  PRO P  26      10.749 -75.790 106.990  0.00 97.00      PROA   
ATOM    410  HD1 PRO P  26      11.439 -75.236 106.318  0.00 97.00      PROA   
ATOM    411  HD2 PRO P  26       9.698 -75.673 106.641  0.00 97.00      PROA   
ATOM    412  CA  PRO P  26      11.732 -76.295 109.150  0.00 97.00      PROA   
ATOM    413  HA  PRO P  26      11.069 -76.779 109.855  0.00 97.00      PROA   
ATOM    414  CB  PRO P  26      12.226 -77.294 108.089  0.00 97.00      PROA   
ATOM    415  HB1 PRO P  26      12.380 -78.306 108.515  0.00 97.00      PROA   
ATOM    416  HB2 PRO P  26      13.170 -76.947 107.614  0.00 97.00      PROA   
ATOM    417  CG  PRO P  26      11.119 -77.273 107.033  0.00 97.00      PROA   
ATOM    418  HG1 PRO P  26      11.448 -77.667 106.052  0.00 97.00      PROA   
ATOM    419  HG2 PRO P  26      10.248 -77.863 107.396  0.00 97.00      PROA   
ATOM    420  C   PRO P  26      12.918 -75.736 109.938  0.00 97.00      PROA   
ATOM    421  O   PRO P  26      13.932 -76.422 110.058  0.00 97.00      PROA   
ATOM    422  N   HSD P  27      12.801 -74.532 110.532  0.00 97.00      PROA   
ATOM    423  HN  HSD P  27      11.923 -74.061 110.485  0.00 97.00      PROA   
ATOM    424  CA  HSD P  27      13.814 -73.943 111.380  0.00 97.00      PROA   
ATOM    425  HA  HSD P  27      14.723 -74.528 111.346  0.00 97.00      PROA   
ATOM    426  CB  HSD P  27      14.148 -72.472 111.017  0.00 97.00      PROA   
ATOM    427  HB1 HSD P  27      14.741 -72.005 111.834  0.00 97.00      PROA   
ATOM    428  HB2 HSD P  27      13.209 -71.885 110.906  0.00 97.00      PROA   
ATOM    429  ND1 HSD P  27      14.470 -72.132 108.505  0.00 97.00      PROA   
ATOM    430  HD1 HSD P  27      13.501 -72.136 108.254  0.00 97.00      PROA   
ATOM    431  CG  HSD P  27      14.982 -72.332 109.770  0.00 97.00      PROA   
ATOM    432  CE1 HSD P  27      15.522 -71.876 107.688  0.00 97.00      PROA   
ATOM    433  HE1 HSD P  27      15.415 -71.673 106.623  0.00 97.00      PROA   
ATOM    434  NE2 HSD P  27      16.668 -71.884 108.338  0.00 97.00      PROA   
ATOM    435  CD2 HSD P  27      16.327 -72.162 109.649  0.00 97.00      PROA   
ATOM    436  HD2 HSD P  27      17.101 -72.189 110.406  0.00 97.00      PROA   
ATOM    437  C   HSD P  27      13.284 -73.961 112.789  0.00 97.00      PROA   
ATOM    438  O   HSD P  27      12.220 -73.417 113.066  0.00 97.00      PROA   
ATOM    439  N   LEU P  28      14.025 -74.593 113.727  0.00 97.00      PROA   
ATOM    440  HN  LEU P  28      14.830 -75.123 113.470  0.00 97.00      PROA   
ATOM    441  CA  LEU P  28      13.684 -74.612 115.139  0.00 97.00      PROA   
ATOM    442  HA  LEU P  28      12.689 -75.031 115.203  0.00 97.00      PROA   
ATOM    443  CB  LEU P  28      14.629 -75.541 115.946  0.00 97.00      PROA   
ATOM    444  HB1 LEU P  28      14.273 -75.597 116.998  0.00 97.00      PROA   
ATOM    445  HB2 LEU P  28      15.657 -75.119 115.955  0.00 97.00      PROA   
ATOM    446  CG  LEU P  28      14.729 -76.995 115.414  0.00 97.00      PROA   
ATOM    447  HG  LEU P  28      15.123 -76.970 114.371  0.00 97.00      PROA   
ATOM    448  CD1 LEU P  28      15.729 -77.810 116.255  0.00 97.00      PROA   
ATOM    449 HD11 LEU P  28      15.377 -77.877 117.307  0.00 97.00      PROA   
ATOM    450 HD12 LEU P  28      16.731 -77.330 116.246  0.00 97.00      PROA   
ATOM    451 HD13 LEU P  28      15.825 -78.839 115.850  0.00 97.00      PROA   
ATOM    452  CD2 LEU P  28      13.362 -77.704 115.381  0.00 97.00      PROA   
ATOM    453 HD21 LEU P  28      12.660 -77.183 114.699  0.00 97.00      PROA   
ATOM    454 HD22 LEU P  28      12.920 -77.727 116.400  0.00 97.00      PROA   
ATOM    455 HD23 LEU P  28      13.482 -78.750 115.026  0.00 97.00      PROA   
ATOM    456  C   LEU P  28      13.581 -73.234 115.804  0.00 97.00      PROA   
ATOM    457  O   LEU P  28      12.581 -73.029 116.493  0.00 97.00      PROA   
ATOM    458  N   PRO P  29      14.451 -72.229 115.650  0.00 97.00      PROA   
ATOM    459  CD  PRO P  29      15.837 -72.369 115.179  0.00 97.00      PROA   
ATOM    460  HD1 PRO P  29      15.895 -72.881 114.197  0.00 97.00      PROA   
ATOM    461  HD2 PRO P  29      16.421 -72.933 115.941  0.00 97.00      PROA   
ATOM    462  CA  PRO P  29      14.151 -70.855 116.060  0.00 97.00      PROA   
ATOM    463  HA  PRO P  29      13.641 -70.838 117.013  0.00 97.00      PROA   
ATOM    464  CB  PRO P  29      15.554 -70.224 116.159  0.00 97.00      PROA   
ATOM    465  HB1 PRO P  29      15.989 -70.484 117.151  0.00 97.00      PROA   
ATOM    466  HB2 PRO P  29      15.572 -69.122 116.059  0.00 97.00      PROA   
ATOM    467  CG  PRO P  29      16.361 -70.937 115.074  0.00 97.00      PROA   
ATOM    468  HG1 PRO P  29      16.100 -70.513 114.079  0.00 97.00      PROA   
ATOM    469  HG2 PRO P  29      17.455 -70.866 115.231  0.00 97.00      PROA   
ATOM    470  C   PRO P  29      13.273 -70.127 115.039  0.00 97.00      PROA   
ATOM    471  O   PRO P  29      13.492 -68.938 114.817  0.00 97.00      PROA   
ATOM    472  N   GLY P  30      12.264 -70.793 114.423  0.00 97.00      PROA   
ATOM    473  HN  GLY P  30      12.105 -71.751 114.655  0.00 97.00      PROA   
ATOM    474  CA  GLY P  30      11.442 -70.255 113.344  0.00 97.00      PROA   
ATOM    475  HA1 GLY P  30      10.949 -71.100 112.885  0.00 97.00      PROA   
ATOM    476  HA2 GLY P  30      12.080 -69.726 112.650  0.00 97.00      PROA   
ATOM    477  C   GLY P  30      10.361 -69.314 113.813  0.00 97.00      PROA   
ATOM    478  O   GLY P  30       9.178 -69.590 113.642  0.00 97.00      PROA   
ATOM    479  N   SER P  31      10.791 -68.171 114.396  0.00 97.00      PROA   
ATOM    480  HN  SER P  31      11.785 -68.106 114.479  0.00 97.00      PROA   
ATOM    481  CA  SER P  31      10.076 -67.070 115.043  0.00 97.00      PROA   
ATOM    482  HA  SER P  31      10.114 -67.298 116.097  0.00 97.00      PROA   
ATOM    483  CB  SER P  31      10.832 -65.725 114.824  0.00 97.00      PROA   
ATOM    484  HB1 SER P  31      10.835 -65.487 113.737  0.00 97.00      PROA   
ATOM    485  HB2 SER P  31      11.889 -65.847 115.146  0.00 97.00      PROA   
ATOM    486  OG  SER P  31      10.256 -64.619 115.523  0.00 97.00      PROA   
ATOM    487  HG1 SER P  31      10.772 -64.481 116.321  0.00 97.00      PROA   
ATOM    488  C   SER P  31       8.607 -66.877 114.702  0.00 97.00      PROA   
ATOM    489  O   SER P  31       8.214 -66.919 113.546  0.00 97.00      PROA   
ATOM    490  N   SER P  32       7.764 -66.635 115.731  0.00 97.00      PROA   
ATOM    491  HN  SER P  32       8.120 -66.508 116.654  0.00 97.00      PROA   
ATOM    492  CA  SER P  32       6.316 -66.635 115.651  0.00 97.00      PROA   
ATOM    493  HA  SER P  32       6.024 -67.430 114.980  0.00 97.00      PROA   
ATOM    494  CB  SER P  32       5.707 -66.943 117.044  0.00 97.00      PROA   
ATOM    495  HB1 SER P  32       5.997 -67.979 117.327  0.00 97.00      PROA   
ATOM    496  HB2 SER P  32       4.597 -66.897 117.037  0.00 97.00      PROA   
ATOM    497  OG  SER P  32       6.224 -66.065 118.042  0.00 97.00      PROA   
ATOM    498  HG1 SER P  32       5.851 -65.198 117.858  0.00 97.00      PROA   
ATOM    499  C   SER P  32       5.707 -65.352 115.103  0.00 97.00      PROA   
ATOM    500  O   SER P  32       4.855 -64.733 115.739  0.00 97.00      PROA   
ATOM    501  N   SER P  33       6.106 -64.950 113.878  0.00 97.00      PROA   
ATOM    502  HN  SER P  33       6.848 -65.441 113.427  0.00 97.00      PROA   
ATOM    503  CA  SER P  33       5.525 -63.838 113.151  0.00 97.00      PROA   
ATOM    504  HA  SER P  33       4.714 -63.408 113.722  0.00 97.00      PROA   
ATOM    505  CB  SER P  33       6.572 -62.735 112.837  0.00 97.00      PROA   
ATOM    506  HB1 SER P  33       7.392 -63.157 112.216  0.00 97.00      PROA   
ATOM    507  HB2 SER P  33       7.020 -62.384 113.793  0.00 97.00      PROA   
ATOM    508  OG  SER P  33       6.006 -61.615 112.156  0.00 97.00      PROA   
ATOM    509  HG1 SER P  33       5.579 -61.062 112.817  0.00 97.00      PROA   
ATOM    510  C   SER P  33       4.950 -64.395 111.866  0.00 97.00      PROA   
ATOM    511  O   SER P  33       5.595 -65.174 111.170  0.00 97.00      PROA   
ATOM    512  N   THR P  34       3.689 -64.025 111.535  0.00 97.00      PROA   
ATOM    513  HN  THR P  34       3.186 -63.367 112.088  0.00 97.00      PROA   
ATOM    514  CA  THR P  34       2.979 -64.597 110.404  0.00 97.00      PROA   
ATOM    515  HA  THR P  34       3.691 -64.867 109.634  0.00 97.00      PROA   
ATOM    516  CB  THR P  34       2.103 -65.801 110.757  0.00 97.00      PROA   
ATOM    517  HB  THR P  34       1.212 -65.497 111.352  0.00 97.00      PROA   
ATOM    518  OG1 THR P  34       2.824 -66.711 111.570  0.00 97.00      PROA   
ATOM    519  HG1 THR P  34       2.806 -66.321 112.446  0.00 97.00      PROA   
ATOM    520  CG2 THR P  34       1.628 -66.541 109.491  0.00 97.00      PROA   
ATOM    521 HG21 THR P  34       2.467 -66.677 108.777  0.00 97.00      PROA   
ATOM    522 HG22 THR P  34       0.823 -65.973 108.985  0.00 97.00      PROA   
ATOM    523 HG23 THR P  34       1.217 -67.538 109.756  0.00 97.00      PROA   
ATOM    524  C   THR P  34       2.060 -63.548 109.851  0.00 97.00      PROA   
ATOM    525  O   THR P  34       1.440 -62.795 110.596  0.00 97.00      PROA   
ATOM    526  N   GLN P  35       1.915 -63.513 108.511  0.00 97.00      PROA   
ATOM    527  HN  GLN P  35       2.528 -64.025 107.912  0.00 97.00      PROA   
ATOM    528  CA  GLN P  35       0.831 -62.815 107.863  0.00 97.00      PROA   
ATOM    529  HA  GLN P  35       0.240 -62.263 108.581  0.00 97.00      PROA   
ATOM    530  CB  GLN P  35       1.348 -61.864 106.755  0.00 97.00      PROA   
ATOM    531  HB1 GLN P  35       0.490 -61.279 106.356  0.00 97.00      PROA   
ATOM    532  HB2 GLN P  35       1.770 -62.467 105.921  0.00 97.00      PROA   
ATOM    533  CG  GLN P  35       2.450 -60.908 107.263  0.00 97.00      PROA   
ATOM    534  HG1 GLN P  35       3.336 -61.489 107.603  0.00 97.00      PROA   
ATOM    535  HG2 GLN P  35       2.076 -60.309 108.118  0.00 97.00      PROA   
ATOM    536  CD  GLN P  35       2.931 -60.000 106.132  0.00 97.00      PROA   
ATOM    537  OE1 GLN P  35       3.557 -60.476 105.186  0.00 97.00      PROA   
ATOM    538  NE2 GLN P  35       2.662 -58.672 106.229  0.00 97.00      PROA   
ATOM    539 HE21 GLN P  35       3.001 -58.071 105.506  0.00 97.00      PROA   
ATOM    540 HE22 GLN P  35       2.168 -58.322 107.022  0.00 97.00      PROA   
ATOM    541  C   GLN P  35      -0.024 -63.897 107.247  0.00 97.00      PROA   
ATOM    542  O   GLN P  35       0.472 -64.710 106.480  0.00 97.00      PROA   
ATOM    543  N   TRP P  36      -1.332 -63.942 107.586  0.00 97.00      PROA   
ATOM    544  HN  TRP P  36      -1.702 -63.293 108.245  0.00 97.00      PROA   
ATOM    545  CA  TRP P  36      -2.291 -64.883 107.031  0.00 97.00      PROA   
ATOM    546  HA  TRP P  36      -1.782 -65.641 106.452  0.00 97.00      PROA   
ATOM    547  CB  TRP P  36      -3.160 -65.567 108.120  0.00 97.00      PROA   
ATOM    548  HB1 TRP P  36      -4.087 -65.977 107.668  0.00 97.00      PROA   
ATOM    549  HB2 TRP P  36      -3.470 -64.788 108.854  0.00 97.00      PROA   
ATOM    550  CG  TRP P  36      -2.514 -66.696 108.858  0.00 97.00      PROA   
ATOM    551  CD1 TRP P  36      -1.815 -66.618 110.031  0.00 97.00      PROA   
ATOM    552  HD1 TRP P  36      -1.502 -65.700 110.493  0.00 97.00      PROA   
ATOM    553  NE1 TRP P  36      -1.531 -67.874 110.489  0.00 97.00      PROA   
ATOM    554  HE1 TRP P  36      -1.086 -68.081 111.336  0.00 97.00      PROA   
ATOM    555  CE2 TRP P  36      -2.015 -68.798 109.615  0.00 97.00      PROA   
ATOM    556  CD2 TRP P  36      -2.638 -68.096 108.557  0.00 97.00      PROA   
ATOM    557  CE3 TRP P  36      -3.224 -68.808 107.510  0.00 97.00      PROA   
ATOM    558  HE3 TRP P  36      -3.697 -68.302 106.680  0.00 97.00      PROA   
ATOM    559  CZ3 TRP P  36      -3.175 -70.204 107.538  0.00 97.00      PROA   
ATOM    560  HZ3 TRP P  36      -3.602 -70.775 106.725  0.00 97.00      PROA   
ATOM    561  CZ2 TRP P  36      -1.983 -70.183 109.654  0.00 97.00      PROA   
ATOM    562  HZ2 TRP P  36      -1.508 -70.715 110.464  0.00 97.00      PROA   
ATOM    563  CH2 TRP P  36      -2.573 -70.878 108.597  0.00 97.00      PROA   
ATOM    564  HH2 TRP P  36      -2.535 -71.957 108.581  0.00 97.00      PROA   
ATOM    565  C   TRP P  36      -3.210 -64.138 106.096  0.00 97.00      PROA   
ATOM    566  O   TRP P  36      -3.475 -62.960 106.294  0.00 97.00      PROA   
ATOM    567  N   PHE P  37      -3.708 -64.812 105.034  0.00 97.00      PROA   
ATOM    568  HN  PHE P  37      -3.423 -65.752 104.856  0.00 97.00      PROA   
ATOM    569  CA  PHE P  37      -4.550 -64.204 104.025  0.00 97.00      PROA   
ATOM    570  HA  PHE P  37      -4.965 -63.286 104.412  0.00 97.00      PROA   
ATOM    571  CB  PHE P  37      -3.801 -63.920 102.688  0.00 97.00      PROA   
ATOM    572  HB1 PHE P  37      -4.455 -63.349 101.995  0.00 97.00      PROA   
ATOM    573  HB2 PHE P  37      -3.513 -64.873 102.196  0.00 97.00      PROA   
ATOM    574  CG  PHE P  37      -2.536 -63.125 102.918  0.00 97.00      PROA   
ATOM    575  CD1 PHE P  37      -2.537 -61.725 102.788  0.00 97.00      PROA   
ATOM    576  HD1 PHE P  37      -3.452 -61.214 102.530  0.00 97.00      PROA   
ATOM    577  CE1 PHE P  37      -1.368 -60.985 103.004  0.00 97.00      PROA   
ATOM    578  HE1 PHE P  37      -1.387 -59.909 102.908  0.00 97.00      PROA   
ATOM    579  CZ  PHE P  37      -0.179 -61.638 103.353  0.00 97.00      PROA   
ATOM    580  HZ  PHE P  37       0.719 -61.066 103.536  0.00 97.00      PROA   
ATOM    581  CD2 PHE P  37      -1.325 -63.770 103.237  0.00 97.00      PROA   
ATOM    582  HD2 PHE P  37      -1.304 -64.844 103.339  0.00 97.00      PROA   
ATOM    583  CE2 PHE P  37      -0.160 -63.032 103.473  0.00 97.00      PROA   
ATOM    584  HE2 PHE P  37       0.746 -63.540 103.763  0.00 97.00      PROA   
ATOM    585  C   PHE P  37      -5.698 -65.145 103.719  0.00 97.00      PROA   
ATOM    586  O   PHE P  37      -5.499 -66.346 103.560  0.00 97.00      PROA   
ATOM    587  N   LEU P  38      -6.935 -64.599 103.610  0.00 97.00      PROA   
ATOM    588  HN  LEU P  38      -7.072 -63.631 103.818  0.00 97.00      PROA   
ATOM    589  CA  LEU P  38      -8.112 -65.299 103.135  0.00 97.00      PROA   
ATOM    590  HA  LEU P  38      -7.878 -66.331 102.934  0.00 97.00      PROA   
ATOM    591  CB  LEU P  38      -9.324 -65.214 104.100  0.00 97.00      PROA   
ATOM    592  HB1 LEU P  38     -10.202 -65.731 103.654  0.00 97.00      PROA   
ATOM    593  HB2 LEU P  38      -9.597 -64.147 104.265  0.00 97.00      PROA   
ATOM    594  CG  LEU P  38      -9.070 -65.840 105.485  0.00 97.00      PROA   
ATOM    595  HG  LEU P  38      -8.211 -65.297 105.932  0.00 97.00      PROA   
ATOM    596  CD1 LEU P  38     -10.281 -65.656 106.418  0.00 97.00      PROA   
ATOM    597 HD11 LEU P  38     -11.167 -66.180 106.000  0.00 97.00      PROA   
ATOM    598 HD12 LEU P  38     -10.525 -64.580 106.537  0.00 97.00      PROA   
ATOM    599 HD13 LEU P  38     -10.063 -66.085 107.419  0.00 97.00      PROA   
ATOM    600  CD2 LEU P  38      -8.704 -67.328 105.390  0.00 97.00      PROA   
ATOM    601 HD21 LEU P  38      -7.784 -67.485 104.790  0.00 97.00      PROA   
ATOM    602 HD22 LEU P  38      -9.536 -67.898 104.924  0.00 97.00      PROA   
ATOM    603 HD23 LEU P  38      -8.530 -67.731 106.408  0.00 97.00      PROA   
ATOM    604  C   LEU P  38      -8.529 -64.638 101.850  0.00 97.00      PROA   
ATOM    605  O   LEU P  38      -8.936 -63.480 101.853  0.00 97.00      PROA   
ATOM    606  N   ASN P  39      -8.437 -65.355 100.704  0.00 97.00      PROA   
ATOM    607  HN  ASN P  39      -8.147 -66.312 100.738  0.00 97.00      PROA   
ATOM    608  CA  ASN P  39      -8.836 -64.843  99.395  0.00 97.00      PROA   
ATOM    609  HA  ASN P  39      -8.542 -65.588  98.669  0.00 97.00      PROA   
ATOM    610  CB  ASN P  39     -10.377 -64.628  99.290  0.00 97.00      PROA   
ATOM    611  HB1 ASN P  39     -10.663 -64.399  98.242  0.00 97.00      PROA   
ATOM    612  HB2 ASN P  39     -10.683 -63.780  99.938  0.00 97.00      PROA   
ATOM    613  CG  ASN P  39     -11.126 -65.898  99.716  0.00 97.00      PROA   
ATOM    614  OD1 ASN P  39     -10.685 -67.017  99.449  0.00 97.00      PROA   
ATOM    615  ND2 ASN P  39     -12.270 -65.727 100.433  0.00 97.00      PROA   
ATOM    616 HD21 ASN P  39     -12.742 -66.539 100.772  0.00 97.00      PROA   
ATOM    617 HD22 ASN P  39     -12.592 -64.807 100.651  0.00 97.00      PROA   
ATOM    618  C   ASN P  39      -8.106 -63.552  99.026  0.00 97.00      PROA   
ATOM    619  O   ASN P  39      -8.695 -62.608  98.502  0.00 97.00      PROA   
ATOM    620  N   GLY P  40      -6.790 -63.480  99.336  0.00 97.00      PROA   
ATOM    621  HN  GLY P  40      -6.343 -64.287  99.714  0.00 97.00      PROA   
ATOM    622  CA  GLY P  40      -5.978 -62.279  99.187  0.00 97.00      PROA   
ATOM    623  HA1 GLY P  40      -6.295 -61.750  98.298  0.00 97.00      PROA   
ATOM    624  HA2 GLY P  40      -4.950 -62.601  99.118  0.00 97.00      PROA   
ATOM    625  C   GLY P  40      -6.053 -61.302 100.344  0.00 97.00      PROA   
ATOM    626  O   GLY P  40      -5.131 -60.513 100.537  0.00 97.00      PROA   
ATOM    627  N   THR P  41      -7.139 -61.310 101.150  0.00 97.00      PROA   
ATOM    628  HN  THR P  41      -7.856 -61.992 101.015  0.00 97.00      PROA   
ATOM    629  CA  THR P  41      -7.358 -60.336 102.216  0.00 97.00      PROA   
ATOM    630  HA  THR P  41      -6.947 -59.387 101.898  0.00 97.00      PROA   
ATOM    631  CB  THR P  41      -8.834 -60.112 102.528  0.00 97.00      PROA   
ATOM    632  HB  THR P  41      -9.318 -61.072 102.817  0.00 97.00      PROA   
ATOM    633  OG1 THR P  41      -9.496 -59.602 101.377  0.00 97.00      PROA   
ATOM    634  HG1 THR P  41      -9.353 -60.239 100.676  0.00 97.00      PROA   
ATOM    635  CG2 THR P  41      -9.041 -59.082 103.659  0.00 97.00      PROA   
ATOM    636 HG21 THR P  41      -8.540 -58.124 103.403  0.00 97.00      PROA   
ATOM    637 HG22 THR P  41      -8.648 -59.447 104.629  0.00 97.00      PROA   
ATOM    638 HG23 THR P  41     -10.127 -58.881 103.786  0.00 97.00      PROA   
ATOM    639  C   THR P  41      -6.644 -60.752 103.483  0.00 97.00      PROA   
ATOM    640  O   THR P  41      -6.883 -61.827 104.017  0.00 97.00      PROA   
ATOM    641  N   ALA P  42      -5.741 -59.894 104.007  0.00 97.00      PROA   
ATOM    642  HN  ALA P  42      -5.549 -59.025 103.558  0.00 97.00      PROA   
ATOM    643  CA  ALA P  42      -4.980 -60.154 105.213  0.00 97.00      PROA   
ATOM    644  HA  ALA P  42      -4.473 -61.094 105.059  0.00 97.00      PROA   
ATOM    645  CB  ALA P  42      -3.903 -59.071 105.409  0.00 97.00      PROA   
ATOM    646  HB1 ALA P  42      -4.374 -58.077 105.568  0.00 97.00      PROA   
ATOM    647  HB2 ALA P  42      -3.262 -59.009 104.502  0.00 97.00      PROA   
ATOM    648  HB3 ALA P  42      -3.253 -59.306 106.278  0.00 97.00      PROA   
ATOM    649  C   ALA P  42      -5.803 -60.276 106.496  0.00 97.00      PROA   
ATOM    650  O   ALA P  42      -6.663 -59.449 106.794  0.00 97.00      PROA   
ATOM    651  N   ILE P  43      -5.512 -61.317 107.314  0.00 97.00      PROA   
ATOM    652  HN  ILE P  43      -4.818 -61.980 107.036  0.00 97.00      PROA   
ATOM    653  CA  ILE P  43      -6.082 -61.508 108.636  0.00 97.00      PROA   
ATOM    654  HA  ILE P  43      -7.029 -60.988 108.675  0.00 97.00      PROA   
ATOM    655  CB  ILE P  43      -6.315 -62.976 109.043  0.00 97.00      PROA   
ATOM    656  HB  ILE P  43      -5.387 -63.403 109.492  0.00 97.00      PROA   
ATOM    657  CG2 ILE P  43      -7.451 -63.032 110.096  0.00 97.00      PROA   
ATOM    658 HG21 ILE P  43      -8.394 -62.636 109.663  0.00 97.00      PROA   
ATOM    659 HG22 ILE P  43      -7.206 -62.453 111.007  0.00 97.00      PROA   
ATOM    660 HG23 ILE P  43      -7.638 -64.074 110.420  0.00 97.00      PROA   
ATOM    661  CG1 ILE P  43      -6.652 -63.890 107.836  0.00 97.00      PROA   
ATOM    662 HG11 ILE P  43      -5.835 -63.843 107.088  0.00 97.00      PROA   
ATOM    663 HG12 ILE P  43      -7.580 -63.526 107.345  0.00 97.00      PROA   
ATOM    664  CD  ILE P  43      -6.821 -65.363 108.240  0.00 97.00      PROA   
ATOM    665  HD1 ILE P  43      -6.046 -65.663 108.977  0.00 97.00      PROA   
ATOM    666  HD2 ILE P  43      -6.727 -66.026 107.356  0.00 97.00      PROA   
ATOM    667  HD3 ILE P  43      -7.823 -65.533 108.688  0.00 97.00      PROA   
ATOM    668  C   ILE P  43      -5.119 -60.861 109.620  0.00 97.00      PROA   
ATOM    669  O   ILE P  43      -3.927 -60.731 109.351  0.00 97.00      PROA   
ATOM    670  N   GLN P  44      -5.610 -60.452 110.811  0.00 97.00      PROA   
ATOM    671  HN  GLN P  44      -6.586 -60.511 111.008  0.00 97.00      PROA   
ATOM    672  CA  GLN P  44      -4.787 -59.864 111.851  0.00 97.00      PROA   
ATOM    673  HA  GLN P  44      -4.014 -59.259 111.396  0.00 97.00      PROA   
ATOM    674  CB  GLN P  44      -5.658 -58.965 112.768  0.00 97.00      PROA   
ATOM    675  HB1 GLN P  44      -4.995 -58.478 113.517  0.00 97.00      PROA   
ATOM    676  HB2 GLN P  44      -6.388 -59.595 113.324  0.00 97.00      PROA   
ATOM    677  CG  GLN P  44      -6.452 -57.847 112.038  0.00 97.00      PROA   
ATOM    678  HG1 GLN P  44      -6.910 -57.180 112.800  0.00 97.00      PROA   
ATOM    679  HG2 GLN P  44      -7.277 -58.282 111.435  0.00 97.00      PROA   
ATOM    680  CD  GLN P  44      -5.563 -56.969 111.146  0.00 97.00      PROA   
ATOM    681  OE1 GLN P  44      -4.921 -56.032 111.634  0.00 97.00      PROA   
ATOM    682  NE2 GLN P  44      -5.530 -57.247 109.813  0.00 97.00      PROA   
ATOM    683 HE21 GLN P  44      -4.947 -56.674 109.239  0.00 97.00      PROA   
ATOM    684 HE22 GLN P  44      -6.037 -58.021 109.436  0.00 97.00      PROA   
ATOM    685  C   GLN P  44      -4.093 -60.943 112.686  0.00 97.00      PROA   
ATOM    686  O   GLN P  44      -3.234 -60.648 113.516  0.00 97.00      PROA   
ATOM    687  N   THR P  45      -4.434 -62.235 112.455  0.00 97.00      PROA   
ATOM    688  HN  THR P  45      -5.155 -62.434 111.798  0.00 97.00      PROA   
ATOM    689  CA  THR P  45      -3.831 -63.404 113.086  0.00 97.00      PROA   
ATOM    690  HA  THR P  45      -3.989 -63.313 114.151  0.00 97.00      PROA   
ATOM    691  CB  THR P  45      -4.474 -64.704 112.602  0.00 97.00      PROA   
ATOM    692  HB  THR P  45      -4.300 -64.844 111.509  0.00 97.00      PROA   
ATOM    693  OG1 THR P  45      -5.877 -64.660 112.819  0.00 97.00      PROA   
ATOM    694  HG1 THR P  45      -6.212 -65.514 112.532  0.00 97.00      PROA   
ATOM    695  CG2 THR P  45      -3.937 -65.922 113.375  0.00 97.00      PROA   
ATOM    696 HG21 THR P  45      -4.120 -65.786 114.463  0.00 97.00      PROA   
ATOM    697 HG22 THR P  45      -2.853 -66.077 113.202  0.00 97.00      PROA   
ATOM    698 HG23 THR P  45      -4.457 -66.849 113.055  0.00 97.00      PROA   
ATOM    699  C   THR P  45      -2.338 -63.497 112.823  0.00 97.00      PROA   
ATOM    700  O   THR P  45      -1.923 -63.779 111.704  0.00 97.00      PROA   
ATOM    701  N   SER P  46      -1.485 -63.266 113.849  0.00 97.00      PROA   
ATOM    702  HN  SER P  46      -1.827 -62.910 114.716  0.00 97.00      PROA   
ATOM    703  CA  SER P  46      -0.039 -63.313 113.673  0.00 97.00      PROA   
ATOM    704  HA  SER P  46       0.203 -63.220 112.625  0.00 97.00      PROA   
ATOM    705  CB  SER P  46       0.650 -62.140 114.410  0.00 97.00      PROA   
ATOM    706  HB1 SER P  46       1.756 -62.222 114.327  0.00 97.00      PROA   
ATOM    707  HB2 SER P  46       0.378 -62.145 115.488  0.00 97.00      PROA   
ATOM    708  OG  SER P  46       0.280 -60.892 113.828  0.00 97.00      PROA   
ATOM    709  HG1 SER P  46      -0.680 -60.862 113.776  0.00 97.00      PROA   
ATOM    710  C   SER P  46       0.593 -64.609 114.155  0.00 97.00      PROA   
ATOM    711  O   SER P  46       1.771 -64.862 113.905  0.00 97.00      PROA   
ATOM    712  N   THR P  47      -0.181 -65.492 114.828  0.00 97.00      PROA   
ATOM    713  HN  THR P  47      -1.137 -65.270 114.996  0.00 97.00      PROA   
ATOM    714  CA  THR P  47       0.269 -66.818 115.246  0.00 97.00      PROA   
ATOM    715  HA  THR P  47       1.197 -66.646 115.766  0.00 97.00      PROA   
ATOM    716  CB  THR P  47      -0.642 -67.497 116.288  0.00 97.00      PROA   
ATOM    717  HB  THR P  47      -0.523 -66.974 117.263  0.00 97.00      PROA   
ATOM    718  OG1 THR P  47      -0.355 -68.879 116.492  0.00 97.00      PROA   
ATOM    719  HG1 THR P  47      -1.102 -69.232 116.980  0.00 97.00      PROA   
ATOM    720  CG2 THR P  47      -2.113 -67.398 115.857  0.00 97.00      PROA   
ATOM    721 HG21 THR P  47      -2.238 -67.784 114.825  0.00 97.00      PROA   
ATOM    722 HG22 THR P  47      -2.469 -66.349 115.896  0.00 97.00      PROA   
ATOM    723 HG23 THR P  47      -2.760 -68.000 116.531  0.00 97.00      PROA   
ATOM    724  C   THR P  47       0.552 -67.733 114.049  0.00 97.00      PROA   
ATOM    725  O   THR P  47      -0.175 -67.646 113.064  0.00 97.00      PROA   
ATOM    726  N   PRO P  48       1.536 -68.643 114.070  0.00 97.00      PROA   
ATOM    727  CD  PRO P  48       2.746 -68.504 114.892  0.00 97.00      PROA   
ATOM    728  HD1 PRO P  48       2.596 -69.071 115.836  0.00 97.00      PROA   
ATOM    729  HD2 PRO P  48       2.992 -67.442 115.115  0.00 97.00      PROA   
ATOM    730  CA  PRO P  48       1.740 -69.584 112.972  0.00 97.00      PROA   
ATOM    731  HA  PRO P  48       1.739 -69.033 112.042  0.00 97.00      PROA   
ATOM    732  CB  PRO P  48       3.106 -70.221 113.289  0.00 97.00      PROA   
ATOM    733  HB1 PRO P  48       3.634 -70.544 112.370  0.00 97.00      PROA   
ATOM    734  HB2 PRO P  48       2.996 -71.095 113.970  0.00 97.00      PROA   
ATOM    735  CG  PRO P  48       3.856 -69.126 114.046  0.00 97.00      PROA   
ATOM    736  HG1 PRO P  48       4.698 -69.516 114.650  0.00 97.00      PROA   
ATOM    737  HG2 PRO P  48       4.236 -68.369 113.324  0.00 97.00      PROA   
ATOM    738  C   PRO P  48       0.696 -70.680 112.871  0.00 97.00      PROA   
ATOM    739  O   PRO P  48       0.829 -71.493 111.965  0.00 97.00      PROA   
ATOM    740  N   THR P  49      -0.340 -70.732 113.741  0.00 97.00      PROA   
ATOM    741  HN  THR P  49      -0.403 -70.076 114.489  0.00 97.00      PROA   
ATOM    742  CA  THR P  49      -1.433 -71.680 113.591  0.00 97.00      PROA   
ATOM    743  HA  THR P  49      -1.357 -72.117 112.608  0.00 97.00      PROA   
ATOM    744  CB  THR P  49      -1.412 -72.847 114.582  0.00 97.00      PROA   
ATOM    745  HB  THR P  49      -0.359 -73.200 114.647  0.00 97.00      PROA   
ATOM    746  OG1 THR P  49      -2.193 -73.939 114.111  0.00 97.00      PROA   
ATOM    747  HG1 THR P  49      -1.790 -74.723 114.502  0.00 97.00      PROA   
ATOM    748  CG2 THR P  49      -1.885 -72.493 116.003  0.00 97.00      PROA   
ATOM    749 HG21 THR P  49      -2.967 -72.239 116.010  0.00 97.00      PROA   
ATOM    750 HG22 THR P  49      -1.306 -71.637 116.402  0.00 97.00      PROA   
ATOM    751 HG23 THR P  49      -1.740 -73.366 116.676  0.00 97.00      PROA   
ATOM    752  C   THR P  49      -2.737 -70.920 113.623  0.00 97.00      PROA   
ATOM    753  O   THR P  49      -2.999 -70.114 114.512  0.00 97.00      PROA   
ATOM    754  N   TYR P  50      -3.602 -71.165 112.618  0.00 97.00      PROA   
ATOM    755  HN  TYR P  50      -3.353 -71.807 111.893  0.00 97.00      PROA   
ATOM    756  CA  TYR P  50      -4.914 -70.570 112.529  0.00 97.00      PROA   
ATOM    757  HA  TYR P  50      -4.967 -69.701 113.171  0.00 97.00      PROA   
ATOM    758  CB  TYR P  50      -5.251 -70.154 111.071  0.00 97.00      PROA   
ATOM    759  HB1 TYR P  50      -5.312 -71.036 110.399  0.00 97.00      PROA   
ATOM    760  HB2 TYR P  50      -4.436 -69.500 110.692  0.00 97.00      PROA   
ATOM    761  CG  TYR P  50      -6.538 -69.373 110.992  0.00 97.00      PROA   
ATOM    762  CD1 TYR P  50      -7.767 -70.016 110.759  0.00 97.00      PROA   
ATOM    763  HD1 TYR P  50      -7.800 -71.090 110.649  0.00 97.00      PROA   
ATOM    764  CE1 TYR P  50      -8.949 -69.272 110.645  0.00 97.00      PROA   
ATOM    765  HE1 TYR P  50      -9.886 -69.768 110.437  0.00 97.00      PROA   
ATOM    766  CZ  TYR P  50      -8.916 -67.881 110.782  0.00 97.00      PROA   
ATOM    767  OH  TYR P  50     -10.103 -67.130 110.660  0.00 97.00      PROA   
ATOM    768  HH  TYR P  50     -10.815 -67.739 110.451  0.00 97.00      PROA   
ATOM    769  CD2 TYR P  50      -6.515 -67.972 111.101  0.00 97.00      PROA   
ATOM    770  HD2 TYR P  50      -5.571 -67.467 111.242  0.00 97.00      PROA   
ATOM    771  CE2 TYR P  50      -7.700 -67.232 111.017  0.00 97.00      PROA   
ATOM    772  HE2 TYR P  50      -7.682 -66.158 111.108  0.00 97.00      PROA   
ATOM    773  C   TYR P  50      -5.881 -71.615 113.036  0.00 97.00      PROA   
ATOM    774  O   TYR P  50      -6.076 -72.643 112.401  0.00 97.00      PROA   
ATOM    775  N   HSD P  51      -6.500 -71.370 114.212  0.00 97.00      PROA   
ATOM    776  HN  HSD P  51      -6.355 -70.508 114.690  0.00 97.00      PROA   
ATOM    777  CA  HSD P  51      -7.289 -72.362 114.911  0.00 97.00      PROA   
ATOM    778  HA  HSD P  51      -7.126 -73.339 114.479  0.00 97.00      PROA   
ATOM    779  CB  HSD P  51      -6.888 -72.435 116.410  0.00 97.00      PROA   
ATOM    780  HB1 HSD P  51      -6.957 -71.422 116.864  0.00 97.00      PROA   
ATOM    781  HB2 HSD P  51      -5.820 -72.741 116.453  0.00 97.00      PROA   
ATOM    782  ND1 HSD P  51      -8.934 -73.128 117.779  0.00 97.00      PROA   
ATOM    783  HD1 HSD P  51      -9.511 -72.344 117.544  0.00 97.00      PROA   
ATOM    784  CG  HSD P  51      -7.683 -73.398 117.260  0.00 97.00      PROA   
ATOM    785  CE1 HSD P  51      -9.251 -74.155 118.602  0.00 97.00      PROA   
ATOM    786  HE1 HSD P  51     -10.197 -74.205 119.141  0.00 97.00      PROA   
ATOM    787  NE2 HSD P  51      -8.294 -75.060 118.659  0.00 97.00      PROA   
ATOM    788  CD2 HSD P  51      -7.303 -74.579 117.820  0.00 97.00      PROA   
ATOM    789  HD2 HSD P  51      -6.377 -75.129 117.706  0.00 97.00      PROA   
ATOM    790  C   HSD P  51      -8.760 -72.057 114.798  0.00 97.00      PROA   
ATOM    791  O   HSD P  51      -9.268 -71.119 115.410  0.00 97.00      PROA   
ATOM    792  N   ILE P  52      -9.496 -72.899 114.042  0.00 97.00      PROA   
ATOM    793  HN  ILE P  52      -9.075 -73.638 113.516  0.00 97.00      PROA   
ATOM    794  CA  ILE P  52     -10.936 -72.844 113.955  0.00 97.00      PROA   
ATOM    795  HA  ILE P  52     -11.284 -71.851 114.202  0.00 97.00      PROA   
ATOM    796  CB  ILE P  52     -11.440 -73.178 112.556  0.00 97.00      PROA   
ATOM    797  HB  ILE P  52     -11.019 -74.158 112.250  0.00 97.00      PROA   
ATOM    798  CG2 ILE P  52     -12.976 -73.301 112.527  0.00 97.00      PROA   
ATOM    799 HG21 ILE P  52     -13.453 -72.359 112.869  0.00 97.00      PROA   
ATOM    800 HG22 ILE P  52     -13.340 -74.146 113.145  0.00 97.00      PROA   
ATOM    801 HG23 ILE P  52     -13.307 -73.485 111.485  0.00 97.00      PROA   
ATOM    802  CG1 ILE P  52     -10.957 -72.118 111.536  0.00 97.00      PROA   
ATOM    803 HG11 ILE P  52      -9.931 -71.777 111.786  0.00 97.00      PROA   
ATOM    804 HG12 ILE P  52     -11.629 -71.234 111.613  0.00 97.00      PROA   
ATOM    805  CD  ILE P  52     -10.947 -72.615 110.087  0.00 97.00      PROA   
ATOM    806  HD1 ILE P  52     -11.956 -72.966 109.786  0.00 97.00      PROA   
ATOM    807  HD2 ILE P  52     -10.222 -73.445 109.958  0.00 97.00      PROA   
ATOM    808  HD3 ILE P  52     -10.657 -71.790 109.407  0.00 97.00      PROA   
ATOM    809  C   ILE P  52     -11.463 -73.819 114.982  0.00 97.00      PROA   
ATOM    810  O   ILE P  52     -11.358 -75.034 114.833  0.00 97.00      PROA   
ATOM    811  N   THR P  53     -12.034 -73.286 116.086  0.00 97.00      PROA   
ATOM    812  HN  THR P  53     -12.030 -72.297 116.214  0.00 97.00      PROA   
ATOM    813  CA  THR P  53     -12.582 -74.069 117.185  0.00 97.00      PROA   
ATOM    814  HA  THR P  53     -11.787 -74.705 117.549  0.00 97.00      PROA   
ATOM    815  CB  THR P  53     -13.068 -73.192 118.335  0.00 97.00      PROA   
ATOM    816  HB  THR P  53     -13.959 -72.599 118.025  0.00 97.00      PROA   
ATOM    817  OG1 THR P  53     -12.045 -72.280 118.710  0.00 97.00      PROA   
ATOM    818  HG1 THR P  53     -12.391 -71.804 119.469  0.00 97.00      PROA   
ATOM    819  CG2 THR P  53     -13.409 -74.036 119.579  0.00 97.00      PROA   
ATOM    820 HG21 THR P  53     -12.530 -74.644 119.882  0.00 97.00      PROA   
ATOM    821 HG22 THR P  53     -14.261 -74.717 119.384  0.00 97.00      PROA   
ATOM    822 HG23 THR P  53     -13.689 -73.377 120.429  0.00 97.00      PROA   
ATOM    823  C   THR P  53     -13.714 -74.972 116.745  0.00 97.00      PROA   
ATOM    824  O   THR P  53     -13.777 -76.134 117.144  0.00 97.00      PROA   
ATOM    825  N   SER P  54     -14.619 -74.452 115.887  0.00 97.00      PROA   
ATOM    826  HN  SER P  54     -14.510 -73.530 115.528  0.00 97.00      PROA   
ATOM    827  CA  SER P  54     -15.789 -75.175 115.444  0.00 97.00      PROA   
ATOM    828  HA  SER P  54     -15.498 -76.186 115.197  0.00 97.00      PROA   
ATOM    829  CB  SER P  54     -16.972 -75.147 116.459  0.00 97.00      PROA   
ATOM    830  HB1 SER P  54     -17.824 -75.747 116.080  0.00 97.00      PROA   
ATOM    831  HB2 SER P  54     -17.323 -74.105 116.614  0.00 97.00      PROA   
ATOM    832  OG  SER P  54     -16.594 -75.651 117.736  0.00 97.00      PROA   
ATOM    833  HG1 SER P  54     -16.189 -76.508 117.578  0.00 97.00      PROA   
ATOM    834  C   SER P  54     -16.255 -74.467 114.195  0.00 97.00      PROA   
ATOM    835  O   SER P  54     -16.747 -73.345 114.265  0.00 97.00      PROA   
ATOM    836  N   ALA P  55     -16.069 -75.092 113.011  0.00 97.00      PROA   
ATOM    837  HN  ALA P  55     -15.660 -76.005 112.986  0.00 97.00      PROA   
ATOM    838  CA  ALA P  55     -16.195 -74.459 111.711  0.00 97.00      PROA   
ATOM    839  HA  ALA P  55     -15.487 -73.648 111.715  0.00 97.00      PROA   
ATOM    840  CB  ALA P  55     -15.769 -75.445 110.605  0.00 97.00      PROA   
ATOM    841  HB1 ALA P  55     -16.459 -76.315 110.568  0.00 97.00      PROA   
ATOM    842  HB2 ALA P  55     -14.748 -75.831 110.821  0.00 97.00      PROA   
ATOM    843  HB3 ALA P  55     -15.750 -74.949 109.613  0.00 97.00      PROA   
ATOM    844  C   ALA P  55     -17.537 -73.840 111.340  0.00 97.00      PROA   
ATOM    845  O   ALA P  55     -18.599 -74.414 111.561  0.00 97.00      PROA   
ATOM    846  N   SER P  56     -17.489 -72.630 110.725  0.00 97.00      PROA   
ATOM    847  HN  SER P  56     -16.607 -72.169 110.619  0.00 97.00      PROA   
ATOM    848  CA  SER P  56     -18.621 -71.925 110.147  0.00 97.00      PROA   
ATOM    849  HA  SER P  56     -19.530 -72.406 110.474  0.00 97.00      PROA   
ATOM    850  CB  SER P  56     -18.706 -70.426 110.559  0.00 97.00      PROA   
ATOM    851  HB1 SER P  56     -18.693 -70.365 111.668  0.00 97.00      PROA   
ATOM    852  HB2 SER P  56     -19.663 -69.985 110.206  0.00 97.00      PROA   
ATOM    853  OG  SER P  56     -17.619 -69.648 110.064  0.00 97.00      PROA   
ATOM    854  HG1 SER P  56     -17.945 -68.739 110.002  0.00 97.00      PROA   
ATOM    855  C   SER P  56     -18.569 -72.048 108.637  0.00 97.00      PROA   
ATOM    856  O   SER P  56     -17.591 -72.519 108.068  0.00 97.00      PROA   
ATOM    857  N   GLU P  57     -19.650 -71.631 107.936  0.00 97.00      PROA   
ATOM    858  HN  GLU P  57     -20.434 -71.228 108.402  0.00 97.00      PROA   
ATOM    859  CA  GLU P  57     -19.734 -71.595 106.485  0.00 97.00      PROA   
ATOM    860  HA  GLU P  57     -19.563 -72.591 106.099  0.00 97.00      PROA   
ATOM    861  CB  GLU P  57     -21.136 -71.063 106.068  0.00 97.00      PROA   
ATOM    862  HB1 GLU P  57     -21.220 -71.041 104.963  0.00 97.00      PROA   
ATOM    863  HB2 GLU P  57     -21.208 -70.007 106.428  0.00 97.00      PROA   
ATOM    864  CG  GLU P  57     -22.374 -71.781 106.682  0.00 97.00      PROA   
ATOM    865  HG1 GLU P  57     -23.262 -71.145 106.462  0.00 97.00      PROA   
ATOM    866  HG2 GLU P  57     -22.285 -71.849 107.785  0.00 97.00      PROA   
ATOM    867  CD  GLU P  57     -22.686 -73.182 106.144  0.00 97.00      PROA   
ATOM    868  OE1 GLU P  57     -23.708 -73.319 105.418  0.00 97.00      PROA   
ATOM    869  OE2 GLU P  57     -21.970 -74.148 106.517  0.00 97.00      PROA   
ATOM    870  C   GLU P  57     -18.670 -70.647 105.921  0.00 97.00      PROA   
ATOM    871  O   GLU P  57     -17.976 -70.922 104.947  0.00 97.00      PROA   
ATOM    872  N   ASP P  58     -18.542 -69.502 106.613  0.00 97.00      PROA   
ATOM    873  HN  ASP P  58     -19.182 -69.360 107.365  0.00 97.00      PROA   
ATOM    874  CA  ASP P  58     -17.757 -68.314 106.391  0.00 97.00      PROA   
ATOM    875  HA  ASP P  58     -17.858 -68.053 105.348  0.00 97.00      PROA   
ATOM    876  CB  ASP P  58     -18.351 -67.131 107.238  0.00 97.00      PROA   
ATOM    877  HB1 ASP P  58     -19.055 -66.572 106.580  0.00 97.00      PROA   
ATOM    878  HB2 ASP P  58     -17.565 -66.426 107.569  0.00 97.00      PROA   
ATOM    879  CG  ASP P  58     -19.191 -67.564 108.456  0.00 97.00      PROA   
ATOM    880  OD1 ASP P  58     -20.248 -68.228 108.275  0.00 97.00      PROA   
ATOM    881  OD2 ASP P  58     -18.791 -67.210 109.595  0.00 97.00      PROA   
ATOM    882  C   ASP P  58     -16.256 -68.492 106.601  0.00 97.00      PROA   
ATOM    883  O   ASP P  58     -15.468 -67.710 106.070  0.00 97.00      PROA   
ATOM    884  N   ASP P  59     -15.811 -69.566 107.298  0.00 97.00      PROA   
ATOM    885  HN  ASP P  59     -16.440 -70.088 107.871  0.00 97.00      PROA   
ATOM    886  CA  ASP P  59     -14.434 -70.049 107.295  0.00 97.00      PROA   
ATOM    887  HA  ASP P  59     -13.795 -69.253 107.658  0.00 97.00      PROA   
ATOM    888  CB  ASP P  59     -14.305 -71.295 108.219  0.00 97.00      PROA   
ATOM    889  HB1 ASP P  59     -13.363 -71.847 108.013  0.00 97.00      PROA   
ATOM    890  HB2 ASP P  59     -15.157 -71.984 108.050  0.00 97.00      PROA   
ATOM    891  CG  ASP P  59     -14.239 -70.931 109.703  0.00 97.00      PROA   
ATOM    892  OD1 ASP P  59     -13.480 -69.996 110.067  0.00 97.00      PROA   
ATOM    893  OD2 ASP P  59     -14.843 -71.688 110.502  0.00 97.00      PROA   
ATOM    894  C   ASP P  59     -13.917 -70.433 105.897  0.00 97.00      PROA   
ATOM    895  O   ASP P  59     -12.715 -70.441 105.657  0.00 97.00      PROA   
ATOM    896  N   SER P  60     -14.809 -70.772 104.937  0.00 97.00      PROA   
ATOM    897  HN  SER P  60     -15.778 -70.749 105.168  0.00 97.00      PROA   
ATOM    898  CA  SER P  60     -14.460 -71.177 103.572  0.00 97.00      PROA   
ATOM    899  HA  SER P  60     -13.829 -72.051 103.665  0.00 97.00      PROA   
ATOM    900  CB  SER P  60     -15.691 -71.563 102.712  0.00 97.00      PROA   
ATOM    901  HB1 SER P  60     -15.367 -71.920 101.710  0.00 97.00      PROA   
ATOM    902  HB2 SER P  60     -16.356 -70.682 102.581  0.00 97.00      PROA   
ATOM    903  OG  SER P  60     -16.442 -72.608 103.313  0.00 97.00      PROA   
ATOM    904  HG1 SER P  60     -16.983 -72.191 103.992  0.00 97.00      PROA   
ATOM    905  C   SER P  60     -13.699 -70.146 102.741  0.00 97.00      PROA   
ATOM    906  O   SER P  60     -13.994 -68.953 102.767  0.00 97.00      PROA   
ATOM    907  N   GLY P  61     -12.717 -70.603 101.925  0.00 97.00      PROA   
ATOM    908  HN  GLY P  61     -12.519 -71.582 101.873  0.00 97.00      PROA   
ATOM    909  CA  GLY P  61     -11.920 -69.711 101.095  0.00 97.00      PROA   
ATOM    910  HA1 GLY P  61     -11.842 -68.744 101.572  0.00 97.00      PROA   
ATOM    911  HA2 GLY P  61     -12.367 -69.679 100.112  0.00 97.00      PROA   
ATOM    912  C   GLY P  61     -10.522 -70.224 100.962  0.00 97.00      PROA   
ATOM    913  O   GLY P  61     -10.185 -71.271 101.496  0.00 97.00      PROA   
ATOM    914  N   GLU P  62      -9.648 -69.487 100.237  0.00 97.00      PROA   
ATOM    915  HN  GLU P  62      -9.930 -68.634  99.798  0.00 97.00      PROA   
ATOM    916  CA  GLU P  62      -8.265 -69.874 100.076  0.00 97.00      PROA   
ATOM    917  HA  GLU P  62      -8.200 -70.936 100.223  0.00 97.00      PROA   
ATOM    918  CB  GLU P  62      -7.698 -69.644  98.654  0.00 97.00      PROA   
ATOM    919  HB1 GLU P  62      -8.423 -70.102  97.943  0.00 97.00      PROA   
ATOM    920  HB2 GLU P  62      -6.747 -70.220  98.584  0.00 97.00      PROA   
ATOM    921  CG  GLU P  62      -7.462 -68.195  98.191  0.00 97.00      PROA   
ATOM    922  HG1 GLU P  62      -6.934 -67.599  98.963  0.00 97.00      PROA   
ATOM    923  HG2 GLU P  62      -8.429 -67.706  97.951  0.00 97.00      PROA   
ATOM    924  CD  GLU P  62      -6.600 -68.190  96.933  0.00 97.00      PROA   
ATOM    925  OE1 GLU P  62      -6.800 -69.052  96.045  0.00 97.00      PROA   
ATOM    926  OE2 GLU P  62      -5.723 -67.304  96.847  0.00 97.00      PROA   
ATOM    927  C   GLU P  62      -7.394 -69.278 101.150  0.00 97.00      PROA   
ATOM    928  O   GLU P  62      -7.328 -68.071 101.361  0.00 97.00      PROA   
ATOM    929  N   TYR P  63      -6.704 -70.180 101.875  0.00 97.00      PROA   
ATOM    930  HN  TYR P  63      -6.797 -71.153 101.671  0.00 97.00      PROA   
ATOM    931  CA  TYR P  63      -5.828 -69.878 102.978  0.00 97.00      PROA   
ATOM    932  HA  TYR P  63      -6.110 -68.927 103.410  0.00 97.00      PROA   
ATOM    933  CB  TYR P  63      -5.867 -70.983 104.070  0.00 97.00      PROA   
ATOM    934  HB1 TYR P  63      -4.975 -70.939 104.729  0.00 97.00      PROA   
ATOM    935  HB2 TYR P  63      -5.902 -71.980 103.587  0.00 97.00      PROA   
ATOM    936  CG  TYR P  63      -7.098 -70.853 104.927  0.00 97.00      PROA   
ATOM    937  CD1 TYR P  63      -8.376 -71.136 104.413  0.00 97.00      PROA   
ATOM    938  HD1 TYR P  63      -8.486 -71.472 103.394  0.00 97.00      PROA   
ATOM    939  CE1 TYR P  63      -9.519 -70.957 105.199  0.00 97.00      PROA   
ATOM    940  HE1 TYR P  63     -10.493 -71.136 104.773  0.00 97.00      PROA   
ATOM    941  CZ  TYR P  63      -9.391 -70.543 106.531  0.00 97.00      PROA   
ATOM    942  OH  TYR P  63     -10.528 -70.306 107.329  0.00 97.00      PROA   
ATOM    943  HH  TYR P  63     -11.305 -70.348 106.762  0.00 97.00      PROA   
ATOM    944  CD2 TYR P  63      -6.984 -70.468 106.275  0.00 97.00      PROA   
ATOM    945  HD2 TYR P  63      -6.012 -70.266 106.699  0.00 97.00      PROA   
ATOM    946  CE2 TYR P  63      -8.123 -70.321 107.072  0.00 97.00      PROA   
ATOM    947  HE2 TYR P  63      -8.027 -69.988 108.091  0.00 97.00      PROA   
ATOM    948  C   TYR P  63      -4.422 -69.747 102.459  0.00 97.00      PROA   
ATOM    949  O   TYR P  63      -3.965 -70.556 101.654  0.00 97.00      PROA   
ATOM    950  N   ARG P  64      -3.697 -68.693 102.892  0.00 97.00      PROA   
ATOM    951  HN  ARG P  64      -4.108 -67.988 103.466  0.00 97.00      PROA   
ATOM    952  CA  ARG P  64      -2.329 -68.495 102.467  0.00 97.00      PROA   
ATOM    953  HA  ARG P  64      -1.862 -69.452 102.276  0.00 97.00      PROA   
ATOM    954  CB  ARG P  64      -2.201 -67.563 101.230  0.00 97.00      PROA   
ATOM    955  HB1 ARG P  64      -1.268 -67.844 100.695  0.00 97.00      PROA   
ATOM    956  HB2 ARG P  64      -2.101 -66.496 101.531  0.00 97.00      PROA   
ATOM    957  CG  ARG P  64      -3.409 -67.620 100.273  0.00 97.00      PROA   
ATOM    958  HG1 ARG P  64      -4.297 -67.187 100.781  0.00 97.00      PROA   
ATOM    959  HG2 ARG P  64      -3.655 -68.677 100.025  0.00 97.00      PROA   
ATOM    960  CD  ARG P  64      -3.193 -66.853  98.975  0.00 97.00      PROA   
ATOM    961  HD1 ARG P  64      -2.736 -65.857  99.153  0.00 97.00      PROA   
ATOM    962  HD2 ARG P  64      -4.156 -66.719  98.449  0.00 97.00      PROA   
ATOM    963  NE  ARG P  64      -2.247 -67.685  98.178  0.00 97.00      PROA   
ATOM    964  HE  ARG P  64      -1.735 -68.406  98.643  0.00 97.00      PROA   
ATOM    965  CZ  ARG P  64      -2.206 -67.723  96.835  0.00 97.00      PROA   
ATOM    966  NH1 ARG P  64      -3.190 -67.268  96.055  0.00 97.00      PROA   
ATOM    967 HH11 ARG P  64      -4.087 -67.159  96.488  0.00 97.00      PROA   
ATOM    968 HH12 ARG P  64      -3.207 -67.557  95.105  0.00 97.00      PROA   
ATOM    969  NH2 ARG P  64      -1.143 -68.307  96.267  0.00 97.00      PROA   
ATOM    970 HH21 ARG P  64      -0.400 -68.582  96.876  0.00 97.00      PROA   
ATOM    971 HH22 ARG P  64      -1.067 -68.302  95.277  0.00 97.00      PROA   
ATOM    972  C   ARG P  64      -1.626 -67.822 103.614  0.00 97.00      PROA   
ATOM    973  O   ARG P  64      -2.250 -67.122 104.402  0.00 97.00      PROA   
ATOM    974  N   CYS P  65      -0.293 -68.002 103.735  0.00 97.00      PROA   
ATOM    975  HN  CYS P  65       0.192 -68.698 103.212  0.00 97.00      PROA   
ATOM    976  CA  CYS P  65       0.482 -67.247 104.691  0.00 97.00      PROA   
ATOM    977  HA  CYS P  65      -0.030 -66.316 104.869  0.00 97.00      PROA   
ATOM    978  CB  CYS P  65       0.623 -67.992 106.040  0.00 97.00      PROA   
ATOM    979  HB1 CYS P  65      -0.391 -68.012 106.499  0.00 97.00      PROA   
ATOM    980  HB2 CYS P  65       1.283 -67.443 106.742  0.00 97.00      PROA   
ATOM    981  SG  CYS P  65       1.172 -69.710 105.832  0.00 97.00      PROA   
ATOM    982  C   CYS P  65       1.840 -66.858 104.151  0.00 97.00      PROA   
ATOM    983  O   CYS P  65       2.338 -67.397 103.169  0.00 97.00      PROA   
ATOM    984  N   GLN P  66       2.461 -65.854 104.807  0.00 97.00      PROA   
ATOM    985  HN  GLN P  66       1.979 -65.390 105.548  0.00 97.00      PROA   
ATOM    986  CA  GLN P  66       3.796 -65.386 104.518  0.00 97.00      PROA   
ATOM    987  HA  GLN P  66       4.281 -66.048 103.815  0.00 97.00      PROA   
ATOM    988  CB  GLN P  66       3.728 -63.930 103.949  0.00 97.00      PROA   
ATOM    989  HB1 GLN P  66       3.511 -63.194 104.748  0.00 97.00      PROA   
ATOM    990  HB2 GLN P  66       2.848 -63.929 103.263  0.00 97.00      PROA   
ATOM    991  CG  GLN P  66       4.949 -63.497 103.107  0.00 97.00      PROA   
ATOM    992  HG1 GLN P  66       5.210 -64.351 102.445  0.00 97.00      PROA   
ATOM    993  HG2 GLN P  66       5.827 -63.271 103.740  0.00 97.00      PROA   
ATOM    994  CD  GLN P  66       4.665 -62.324 102.149  0.00 97.00      PROA   
ATOM    995  OE1 GLN P  66       4.807 -62.502 100.941  0.00 97.00      PROA   
ATOM    996  NE2 GLN P  66       4.269 -61.126 102.645  0.00 97.00      PROA   
ATOM    997 HE21 GLN P  66       4.025 -60.394 102.011  0.00 97.00      PROA   
ATOM    998 HE22 GLN P  66       4.150 -60.992 103.629  0.00 97.00      PROA   
ATOM    999  C   GLN P  66       4.508 -65.472 105.863  0.00 97.00      PROA   
ATOM   1000  O   GLN P  66       4.175 -64.748 106.800  0.00 97.00      PROA   
ATOM   1001  N   ARG P  67       5.497 -66.396 106.005  0.00 97.00      PROA   
ATOM   1002  HN  ARG P  67       5.730 -67.021 105.263  0.00 97.00      PROA   
ATOM   1003  CA  ARG P  67       6.222 -66.610 107.250  0.00 97.00      PROA   
ATOM   1004  HA  ARG P  67       5.755 -66.075 108.064  0.00 97.00      PROA   
ATOM   1005  CB  ARG P  67       6.284 -68.124 107.604  0.00 97.00      PROA   
ATOM   1006  HB1 ARG P  67       7.046 -68.330 108.387  0.00 97.00      PROA   
ATOM   1007  HB2 ARG P  67       6.598 -68.679 106.690  0.00 97.00      PROA   
ATOM   1008  CG  ARG P  67       4.947 -68.716 108.082  0.00 97.00      PROA   
ATOM   1009  HG1 ARG P  67       4.993 -69.822 107.951  0.00 97.00      PROA   
ATOM   1010  HG2 ARG P  67       4.130 -68.341 107.428  0.00 97.00      PROA   
ATOM   1011  CD  ARG P  67       4.593 -68.394 109.539  0.00 97.00      PROA   
ATOM   1012  HD1 ARG P  67       3.519 -68.592 109.728  0.00 97.00      PROA   
ATOM   1013  HD2 ARG P  67       4.804 -67.332 109.789  0.00 97.00      PROA   
ATOM   1014  NE  ARG P  67       5.345 -69.344 110.413  0.00 97.00      PROA   
ATOM   1015  HE  ARG P  67       5.106 -70.313 110.366  0.00 97.00      PROA   
ATOM   1016  CZ  ARG P  67       6.347 -69.008 111.244  0.00 97.00      PROA   
ATOM   1017  NH1 ARG P  67       6.738 -67.746 111.437  0.00 97.00      PROA   
ATOM   1018 HH11 ARG P  67       6.184 -66.997 111.083  0.00 97.00      PROA   
ATOM   1019 HH12 ARG P  67       7.427 -67.572 112.141  0.00 97.00      PROA   
ATOM   1020  NH2 ARG P  67       6.968 -69.977 111.936  0.00 97.00      PROA   
ATOM   1021 HH21 ARG P  67       6.691 -70.922 111.801  0.00 97.00      PROA   
ATOM   1022 HH22 ARG P  67       7.726 -69.724 112.538  0.00 97.00      PROA   
ATOM   1023  C   ARG P  67       7.654 -66.141 107.137  0.00 97.00      PROA   
ATOM   1024  O   ARG P  67       8.494 -66.889 106.646  0.00 97.00      PROA   
ATOM   1025  N   GLY P  68       7.967 -64.915 107.641  0.00 97.00      PROA   
ATOM   1026  HN  GLY P  68       7.231 -64.365 108.033  0.00 97.00      PROA   
ATOM   1027  CA  GLY P  68       9.307 -64.340 107.818  0.00 97.00      PROA   
ATOM   1028  HA1 GLY P  68       9.761 -64.861 108.648  0.00 97.00      PROA   
ATOM   1029  HA2 GLY P  68       9.161 -63.292 108.033  0.00 97.00      PROA   
ATOM   1030  C   GLY P  68      10.312 -64.397 106.683  0.00 97.00      PROA   
ATOM   1031  O   GLY P  68      11.498 -64.156 106.899  0.00 97.00      PROA   
ATOM   1032  N   LEU P  69       9.878 -64.742 105.456  0.00 97.00      PROA   
ATOM   1033  HN  LEU P  69       8.909 -64.920 105.323  0.00 97.00      PROA   
ATOM   1034  CA  LEU P  69      10.762 -65.172 104.397  0.00 97.00      PROA   
ATOM   1035  HA  LEU P  69      11.724 -64.685 104.492  0.00 97.00      PROA   
ATOM   1036  CB  LEU P  69      10.907 -66.719 104.373  0.00 97.00      PROA   
ATOM   1037  HB1 LEU P  69      11.398 -67.055 103.433  0.00 97.00      PROA   
ATOM   1038  HB2 LEU P  69       9.881 -67.150 104.419  0.00 97.00      PROA   
ATOM   1039  CG  LEU P  69      11.690 -67.365 105.536  0.00 97.00      PROA   
ATOM   1040  HG  LEU P  69      11.251 -67.027 106.503  0.00 97.00      PROA   
ATOM   1041  CD1 LEU P  69      11.539 -68.896 105.480  0.00 97.00      PROA   
ATOM   1042 HD11 LEU P  69      11.947 -69.289 104.525  0.00 97.00      PROA   
ATOM   1043 HD12 LEU P  69      10.470 -69.185 105.562  0.00 97.00      PROA   
ATOM   1044 HD13 LEU P  69      12.098 -69.358 106.319  0.00 97.00      PROA   
ATOM   1045  CD2 LEU P  69      13.176 -66.973 105.516  0.00 97.00      PROA   
ATOM   1046 HD21 LEU P  69      13.293 -65.878 105.650  0.00 97.00      PROA   
ATOM   1047 HD22 LEU P  69      13.638 -67.270 104.550  0.00 97.00      PROA   
ATOM   1048 HD23 LEU P  69      13.716 -67.487 106.338  0.00 97.00      PROA   
ATOM   1049  C   LEU P  69      10.152 -64.772 103.076  0.00 97.00      PROA   
ATOM   1050  O   LEU P  69       8.933 -64.724 102.934  0.00 97.00      PROA   
ATOM   1051  N   SER P  70      11.008 -64.494 102.063  0.00 97.00      PROA   
ATOM   1052  HN  SER P  70      11.993 -64.558 102.217  0.00 97.00      PROA   
ATOM   1053  CA  SER P  70      10.643 -64.133 100.698  0.00 97.00      PROA   
ATOM   1054  HA  SER P  70      10.285 -63.116 100.755  0.00 97.00      PROA   
ATOM   1055  CB  SER P  70      11.893 -64.113  99.776  0.00 97.00      PROA   
ATOM   1056  HB1 SER P  70      12.551 -63.281 100.115  0.00 97.00      PROA   
ATOM   1057  HB2 SER P  70      11.623 -63.924  98.715  0.00 97.00      PROA   
ATOM   1058  OG  SER P  70      12.631 -65.330  99.889  0.00 97.00      PROA   
ATOM   1059  HG1 SER P  70      13.440 -65.229  99.379  0.00 97.00      PROA   
ATOM   1060  C   SER P  70       9.521 -64.944 100.045  0.00 97.00      PROA   
ATOM   1061  O   SER P  70       9.599 -66.160  99.919  0.00 97.00      PROA   
ATOM   1062  N   GLY P  71       8.440 -64.264  99.595  0.00 97.00      PROA   
ATOM   1063  HN  GLY P  71       8.433 -63.270  99.670  0.00 97.00      PROA   
ATOM   1064  CA  GLY P  71       7.253 -64.889  99.013  0.00 97.00      PROA   
ATOM   1065  HA1 GLY P  71       7.580 -65.670  98.340  0.00 97.00      PROA   
ATOM   1066  HA2 GLY P  71       6.718 -64.112  98.493  0.00 97.00      PROA   
ATOM   1067  C   GLY P  71       6.290 -65.525 100.001  0.00 97.00      PROA   
ATOM   1068  O   GLY P  71       6.652 -65.930 101.099  0.00 97.00      PROA   
ATOM   1069  N   ARG P  72       5.003 -65.639  99.593  0.00 97.00      PROA   
ATOM   1070  HN  ARG P  72       4.742 -65.299  98.696  0.00 97.00      PROA   
ATOM   1071  CA  ARG P  72       3.907 -66.210 100.355  0.00 97.00      PROA   
ATOM   1072  HA  ARG P  72       4.259 -66.474 101.345  0.00 97.00      PROA   
ATOM   1073  CB  ARG P  72       2.672 -65.265 100.509  0.00 97.00      PROA   
ATOM   1074  HB1 ARG P  72       3.014 -64.323 100.985  0.00 97.00      PROA   
ATOM   1075  HB2 ARG P  72       1.969 -65.729 101.237  0.00 97.00      PROA   
ATOM   1076  CG  ARG P  72       1.816 -64.930  99.255  0.00 97.00      PROA   
ATOM   1077  HG1 ARG P  72       1.056 -64.178  99.574  0.00 97.00      PROA   
ATOM   1078  HG2 ARG P  72       1.260 -65.843  98.953  0.00 97.00      PROA   
ATOM   1079  CD  ARG P  72       2.522 -64.377  98.004  0.00 97.00      PROA   
ATOM   1080  HD1 ARG P  72       1.775 -63.953  97.297  0.00 97.00      PROA   
ATOM   1081  HD2 ARG P  72       3.105 -65.177  97.497  0.00 97.00      PROA   
ATOM   1082  NE  ARG P  72       3.437 -63.293  98.468  0.00 97.00      PROA   
ATOM   1083  HE  ARG P  72       3.571 -63.184  99.452  0.00 97.00      PROA   
ATOM   1084  CZ  ARG P  72       4.285 -62.587  97.695  0.00 97.00      PROA   
ATOM   1085  NH1 ARG P  72       4.252 -62.577  96.360  0.00 97.00      PROA   
ATOM   1086 HH11 ARG P  72       3.507 -63.041  95.896  0.00 97.00      PROA   
ATOM   1087 HH12 ARG P  72       4.915 -62.011  95.876  0.00 97.00      PROA   
ATOM   1088  NH2 ARG P  72       5.207 -61.842  98.331  0.00 97.00      PROA   
ATOM   1089 HH21 ARG P  72       5.195 -61.876  99.331  0.00 97.00      PROA   
ATOM   1090 HH22 ARG P  72       5.787 -61.214  97.824  0.00 97.00      PROA   
ATOM   1091  C   ARG P  72       3.463 -67.481  99.668  0.00 97.00      PROA   
ATOM   1092  O   ARG P  72       3.763 -67.718  98.500  0.00 97.00      PROA   
ATOM   1093  N   SER P  73       2.757 -68.334 100.440  0.00 97.00      PROA   
ATOM   1094  HN  SER P  73       2.623 -68.097 101.402  0.00 97.00      PROA   
ATOM   1095  CA  SER P  73       2.129 -69.596 100.107  0.00 97.00      PROA   
ATOM   1096  HA  SER P  73       2.948 -70.299 100.043  0.00 97.00      PROA   
ATOM   1097  CB  SER P  73       1.215 -70.065 101.274  0.00 97.00      PROA   
ATOM   1098  HB1 SER P  73       0.356 -70.705 100.989  0.00 97.00      PROA   
ATOM   1099  HB2 SER P  73       0.788 -69.165 101.750  0.00 97.00      PROA   
ATOM   1100  OG  SER P  73       1.965 -70.796 102.233  0.00 97.00      PROA   
ATOM   1101  HG1 SER P  73       2.018 -71.689 101.872  0.00 97.00      PROA   
ATOM   1102  C   SER P  73       1.358 -69.809  98.823  0.00 97.00      PROA   
ATOM   1103  O   SER P  73       0.904 -68.913  98.119  0.00 97.00      PROA   
ATOM   1104  N   ASP P  74       1.155 -71.122  98.619  0.00 97.00      PROA   
ATOM   1105  HN  ASP P  74       1.681 -71.742  99.202  0.00 97.00      PROA   
ATOM   1106  CA  ASP P  74       0.077 -71.875  98.037  0.00 97.00      PROA   
ATOM   1107  HA  ASP P  74       0.321 -71.970  96.992  0.00 97.00      PROA   
ATOM   1108  CB  ASP P  74       0.100 -73.310  98.685  0.00 97.00      PROA   
ATOM   1109  HB1 ASP P  74       0.829 -73.933  98.120  0.00 97.00      PROA   
ATOM   1110  HB2 ASP P  74      -0.886 -73.808  98.622  0.00 97.00      PROA   
ATOM   1111  CG  ASP P  74       0.580 -73.334 100.155  0.00 97.00      PROA   
ATOM   1112  OD1 ASP P  74       1.774 -73.016 100.410  0.00 97.00      PROA   
ATOM   1113  OD2 ASP P  74      -0.240 -73.683 101.041  0.00 97.00      PROA   
ATOM   1114  C   ASP P  74      -1.324 -71.251  98.175  0.00 97.00      PROA   
ATOM   1115  O   ASP P  74      -1.584 -70.492  99.109  0.00 97.00      PROA   
ATOM   1116  N   PRO P  75      -2.256 -71.510  97.260  0.00 97.00      PROA   
ATOM   1117  CD  PRO P  75      -1.974 -71.948  95.889  0.00 97.00      PROA   
ATOM   1118  HD1 PRO P  75      -1.653 -73.012  95.898  0.00 97.00      PROA   
ATOM   1119  HD2 PRO P  75      -1.178 -71.311  95.443  0.00 97.00      PROA   
ATOM   1120  CA  PRO P  75      -3.678 -71.310  97.486  0.00 97.00      PROA   
ATOM   1121  HA  PRO P  75      -3.883 -70.507  98.182  0.00 97.00      PROA   
ATOM   1122  CB  PRO P  75      -4.177 -70.962  96.073  0.00 97.00      PROA   
ATOM   1123  HB1 PRO P  75      -4.007 -69.879  95.895  0.00 97.00      PROA   
ATOM   1124  HB2 PRO P  75      -5.257 -71.156  95.919  0.00 97.00      PROA   
ATOM   1125  CG  PRO P  75      -3.288 -71.776  95.118  0.00 97.00      PROA   
ATOM   1126  HG1 PRO P  75      -3.751 -72.773  94.952  0.00 97.00      PROA   
ATOM   1127  HG2 PRO P  75      -3.154 -71.270  94.142  0.00 97.00      PROA   
ATOM   1128  C   PRO P  75      -4.343 -72.584  97.993  0.00 97.00      PROA   
ATOM   1129  O   PRO P  75      -4.951 -73.296  97.196  0.00 97.00      PROA   
ATOM   1130  N   ILE P  76      -4.301 -72.910  99.308  0.00 97.00      PROA   
ATOM   1131  HN  ILE P  76      -3.775 -72.388  99.977  0.00 97.00      PROA   
ATOM   1132  CA  ILE P  76      -5.086 -74.044  99.785  0.00 97.00      PROA   
ATOM   1133  HA  ILE P  76      -5.115 -74.788  99.001  0.00 97.00      PROA   
ATOM   1134  CB  ILE P  76      -4.507 -74.815 100.966  0.00 97.00      PROA   
ATOM   1135  HB  ILE P  76      -5.258 -75.567 101.308  0.00 97.00      PROA   
ATOM   1136  CG2 ILE P  76      -3.275 -75.607 100.469  0.00 97.00      PROA   
ATOM   1137 HG21 ILE P  76      -2.473 -74.911 100.148  0.00 97.00      PROA   
ATOM   1138 HG22 ILE P  76      -3.537 -76.265  99.615  0.00 97.00      PROA   
ATOM   1139 HG23 ILE P  76      -2.872 -76.238 101.288  0.00 97.00      PROA   
ATOM   1140  CG1 ILE P  76      -4.138 -73.917 102.163  0.00 97.00      PROA   
ATOM   1141 HG11 ILE P  76      -4.519 -72.892 101.996  0.00 97.00      PROA   
ATOM   1142 HG12 ILE P  76      -3.030 -73.848 102.226  0.00 97.00      PROA   
ATOM   1143  CD  ILE P  76      -4.706 -74.433 103.488  0.00 97.00      PROA   
ATOM   1144  HD1 ILE P  76      -4.310 -75.443 103.720  0.00 97.00      PROA   
ATOM   1145  HD2 ILE P  76      -5.815 -74.484 103.439  0.00 97.00      PROA   
ATOM   1146  HD3 ILE P  76      -4.430 -73.744 104.311  0.00 97.00      PROA   
ATOM   1147  C   ILE P  76      -6.534 -73.627 100.015  0.00 97.00      PROA   
ATOM   1148  O   ILE P  76      -6.905 -73.019 101.016  0.00 97.00      PROA   
ATOM   1149  N   GLN P  77      -7.395 -73.944  99.025  0.00 97.00      PROA   
ATOM   1150  HN  GLN P  77      -7.042 -74.351  98.185  0.00 97.00      PROA   
ATOM   1151  CA  GLN P  77      -8.777 -73.521  98.987  0.00 97.00      PROA   
ATOM   1152  HA  GLN P  77      -8.857 -72.550  99.438  0.00 97.00      PROA   
ATOM   1153  CB  GLN P  77      -9.248 -73.389  97.512  0.00 97.00      PROA   
ATOM   1154  HB1 GLN P  77     -10.174 -72.774  97.507  0.00 97.00      PROA   
ATOM   1155  HB2 GLN P  77      -9.498 -74.385  97.086  0.00 97.00      PROA   
ATOM   1156  CG  GLN P  77      -8.170 -72.738  96.601  0.00 97.00      PROA   
ATOM   1157  HG1 GLN P  77      -7.385 -73.479  96.344  0.00 97.00      PROA   
ATOM   1158  HG2 GLN P  77      -7.674 -71.901  97.129  0.00 97.00      PROA   
ATOM   1159  CD  GLN P  77      -8.771 -72.244  95.280  0.00 97.00      PROA   
ATOM   1160  OE1 GLN P  77      -9.472 -72.998  94.597  0.00 97.00      PROA   
ATOM   1161  NE2 GLN P  77      -8.480 -70.969  94.893  0.00 97.00      PROA   
ATOM   1162 HE21 GLN P  77      -7.862 -70.388  95.430  0.00 97.00      PROA   
ATOM   1163 HE22 GLN P  77      -8.870 -70.626  94.042  0.00 97.00      PROA   
ATOM   1164  C   GLN P  77      -9.636 -74.485  99.793  0.00 97.00      PROA   
ATOM   1165  O   GLN P  77      -9.838 -75.629  99.399  0.00 97.00      PROA   
ATOM   1166  N   LEU P  78     -10.143 -74.013 100.962  0.00 97.00      PROA   
ATOM   1167  HN  LEU P  78      -9.990 -73.056 101.205  0.00 97.00      PROA   
ATOM   1168  CA  LEU P  78     -10.834 -74.761 101.997  0.00 97.00      PROA   
ATOM   1169  HA  LEU P  78     -10.566 -75.805 101.922  0.00 97.00      PROA   
ATOM   1170  CB  LEU P  78     -10.432 -74.194 103.389  0.00 97.00      PROA   
ATOM   1171  HB1 LEU P  78     -10.767 -73.134 103.438  0.00 97.00      PROA   
ATOM   1172  HB2 LEU P  78      -9.321 -74.180 103.456  0.00 97.00      PROA   
ATOM   1173  CG  LEU P  78     -10.980 -74.929 104.637  0.00 97.00      PROA   
ATOM   1174  HG  LEU P  78     -12.052 -75.184 104.476  0.00 97.00      PROA   
ATOM   1175  CD1 LEU P  78     -10.208 -76.229 104.906  0.00 97.00      PROA   
ATOM   1176 HD11 LEU P  78      -9.152 -75.989 105.149  0.00 97.00      PROA   
ATOM   1177 HD12 LEU P  78     -10.224 -76.887 104.017  0.00 97.00      PROA   
ATOM   1178 HD13 LEU P  78     -10.653 -76.775 105.763  0.00 97.00      PROA   
ATOM   1179  CD2 LEU P  78     -10.921 -74.023 105.881  0.00 97.00      PROA   
ATOM   1180 HD21 LEU P  78     -11.530 -73.108 105.725  0.00 97.00      PROA   
ATOM   1181 HD22 LEU P  78      -9.872 -73.720 106.087  0.00 97.00      PROA   
ATOM   1182 HD23 LEU P  78     -11.315 -74.559 106.770  0.00 97.00      PROA   
ATOM   1183  C   LEU P  78     -12.335 -74.622 101.843  0.00 97.00      PROA   
ATOM   1184  O   LEU P  78     -12.845 -73.527 101.622  0.00 97.00      PROA   
ATOM   1185  N   GLU P  79     -13.084 -75.747 101.957  0.00 97.00      PROA   
ATOM   1186  HN  GLU P  79     -12.656 -76.637 102.097  0.00 97.00      PROA   
ATOM   1187  CA  GLU P  79     -14.515 -75.777 101.747  0.00 97.00      PROA   
ATOM   1188  HA  GLU P  79     -14.895 -74.781 101.559  0.00 97.00      PROA   
ATOM   1189  CB  GLU P  79     -14.877 -76.697 100.554  0.00 97.00      PROA   
ATOM   1190  HB1 GLU P  79     -15.982 -76.764 100.450  0.00 97.00      PROA   
ATOM   1191  HB2 GLU P  79     -14.497 -77.714 100.805  0.00 97.00      PROA   
ATOM   1192  CG  GLU P  79     -14.295 -76.233  99.197  0.00 97.00      PROA   
ATOM   1193  HG1 GLU P  79     -13.362 -75.652  99.352  0.00 97.00      PROA   
ATOM   1194  HG2 GLU P  79     -15.021 -75.579  98.671  0.00 97.00      PROA   
ATOM   1195  CD  GLU P  79     -13.903 -77.407  98.296  0.00 97.00      PROA   
ATOM   1196  OE1 GLU P  79     -13.180 -78.316  98.783  0.00 97.00      PROA   
ATOM   1197  OE2 GLU P  79     -14.257 -77.379  97.088  0.00 97.00      PROA   
ATOM   1198  C   GLU P  79     -15.261 -76.326 102.938  0.00 97.00      PROA   
ATOM   1199  O   GLU P  79     -14.918 -77.365 103.498  0.00 97.00      PROA   
ATOM   1200  N   VAL P  80     -16.412 -75.681 103.235  0.00  0.00      PROA   
ATOM   1201  HN  VAL P  80     -16.665 -74.837 102.769  0.00  0.00      PROA   
ATOM   1202  CA  VAL P  80     -17.409 -76.210 104.127  0.00  0.00      PROA   
ATOM   1203  HA  VAL P  80     -17.016 -77.089 104.598  0.00  0.00      PROA   
ATOM   1204  CB  VAL P  80     -17.799 -75.256 105.248  0.00  0.00      PROA   
ATOM   1205  HB  VAL P  80     -18.126 -74.277 104.834  0.00  0.00      PROA   
ATOM   1206  CG1 VAL P  80     -18.949 -75.837 106.098  0.00  0.00      PROA   
ATOM   1207 HG11 VAL P  80     -18.681 -76.852 106.460  0.00  0.00      PROA   
ATOM   1208 HG12 VAL P  80     -19.889 -75.903 105.512  0.00  0.00      PROA   
ATOM   1209 HG13 VAL P  80     -19.138 -75.186 106.979  0.00  0.00      PROA   
ATOM   1210  CG2 VAL P  80     -16.529 -75.042 106.101  0.00  0.00      PROA   
ATOM   1211 HG21 VAL P  80     -15.758 -74.474 105.538  0.00  0.00      PROA   
ATOM   1212 HG22 VAL P  80     -16.100 -76.021 106.402  0.00  0.00      PROA   
ATOM   1213 HG23 VAL P  80     -16.769 -74.484 107.024  0.00  0.00      PROA   
ATOM   1214  C   VAL P  80     -18.567 -76.637 103.258  0.00  0.00      PROA   
ATOM   1215  O   VAL P  80     -19.018 -75.894 102.388  0.00  0.00      PROA   
ATOM   1216  N   HSD P  81     -19.029 -77.893 103.472  0.00  0.00      PROA   
ATOM   1217  HN  HSD P  81     -18.644 -78.446 104.207  0.00  0.00      PROA   
ATOM   1218  CA  HSD P  81     -20.021 -78.581 102.679  0.00  0.00      PROA   
ATOM   1219  HA  HSD P  81     -20.553 -77.876 102.055  0.00  0.00      PROA   
ATOM   1220  CB  HSD P  81     -19.428 -79.730 101.826  0.00  0.00      PROA   
ATOM   1221  HB1 HSD P  81     -20.225 -80.392 101.423  0.00  0.00      PROA   
ATOM   1222  HB2 HSD P  81     -18.769 -80.353 102.470  0.00  0.00      PROA   
ATOM   1223  ND1 HSD P  81     -19.146 -79.063  99.391  0.00  0.00      PROA   
ATOM   1224  HD1 HSD P  81     -20.117 -79.104  99.148  0.00  0.00      PROA   
ATOM   1225  CG  HSD P  81     -18.621 -79.255 100.653  0.00  0.00      PROA   
ATOM   1226  CE1 HSD P  81     -18.097 -78.864  98.556  0.00  0.00      PROA   
ATOM   1227  HE1 HSD P  81     -18.219 -78.690  97.488  0.00  0.00      PROA   
ATOM   1228  NE2 HSD P  81     -16.940 -78.927  99.185  0.00  0.00      PROA   
ATOM   1229  CD2 HSD P  81     -17.272 -79.173 100.505  0.00  0.00      PROA   
ATOM   1230  HD2 HSD P  81     -16.494 -79.278 101.248  0.00  0.00      PROA   
ATOM   1231  C   HSD P  81     -20.993 -79.190 103.646  0.00  0.00      PROA   
ATOM   1232  O   HSD P  81     -20.748 -79.202 104.851  0.00  0.00      PROA   
ATOM   1233  N   ARG P  82     -22.145 -79.682 103.127  0.00  0.00      PROA   
ATOM   1234  HN  ARG P  82     -22.341 -79.644 102.150  0.00  0.00      PROA   
ATOM   1235  CA  ARG P  82     -23.147 -80.316 103.944  0.00  0.00      PROA   
ATOM   1236  HA  ARG P  82     -22.648 -80.966 104.650  0.00  0.00      PROA   
ATOM   1237  CB  ARG P  82     -24.033 -79.306 104.702  0.00  0.00      PROA   
ATOM   1238  HB1 ARG P  82     -23.356 -78.607 105.241  0.00  0.00      PROA   
ATOM   1239  HB2 ARG P  82     -24.609 -79.865 105.472  0.00  0.00      PROA   
ATOM   1240  CG  ARG P  82     -25.010 -78.473 103.844  0.00  0.00      PROA   
ATOM   1241  HG1 ARG P  82     -25.844 -79.127 103.505  0.00  0.00      PROA   
ATOM   1242  HG2 ARG P  82     -24.487 -78.094 102.940  0.00  0.00      PROA   
ATOM   1243  CD  ARG P  82     -25.603 -77.267 104.594  0.00  0.00      PROA   
ATOM   1244  HD1 ARG P  82     -26.489 -76.870 104.062  0.00  0.00      PROA   
ATOM   1245  HD2 ARG P  82     -24.845 -76.458 104.678  0.00  0.00      PROA   
ATOM   1246  NE  ARG P  82     -26.044 -77.739 105.947  0.00  0.00      PROA   
ATOM   1247  HE  ARG P  82     -26.689 -78.503 105.971  0.00  0.00      PROA   
ATOM   1248  CZ  ARG P  82     -25.351 -77.467 107.085  0.00  0.00      PROA   
ATOM   1249  NH1 ARG P  82     -24.512 -76.409 107.177  0.00  0.00      PROA   
ATOM   1250 HH11 ARG P  82     -24.014 -76.240 108.028  0.00  0.00      PROA   
ATOM   1251 HH12 ARG P  82     -24.390 -75.797 106.395  0.00  0.00      PROA   
ATOM   1252  NH2 ARG P  82     -25.504 -78.292 108.150  0.00  0.00      PROA   
ATOM   1253 HH21 ARG P  82     -25.005 -78.108 108.997  0.00  0.00      PROA   
ATOM   1254 HH22 ARG P  82     -26.124 -79.074 108.092  0.00  0.00      PROA   
ATOM   1255  C   ARG P  82     -24.003 -81.166 103.044  0.00  0.00      PROA   
ATOM   1256  O   ARG P  82     -23.828 -81.165 101.826  0.00  0.00      PROA   
ATOM   1257  N   GLY P  83     -24.941 -81.938 103.654  0.00  0.00      PROA   
ATOM   1258  HN  GLY P  83     -25.067 -81.904 104.642  0.00  0.00      PROA   
ATOM   1259  CA  GLY P  83     -25.786 -82.889 102.964  0.00  0.00      PROA   
ATOM   1260  HA1 GLY P  83     -25.501 -83.869 103.317  0.00  0.00      PROA   
ATOM   1261  HA2 GLY P  83     -25.683 -82.776 101.894  0.00  0.00      PROA   
ATOM   1262  C   GLY P  83     -27.233 -82.671 103.308  0.00  0.00      PROA   
ATOM   1263  O   GLY P  83     -28.101 -83.306 102.711  0.00  0.00      PROA   
ATOM   1264  N   TRP P  84     -27.522 -81.757 104.272  0.00  0.00      PROA   
ATOM   1265  HN  TRP P  84     -26.782 -81.319 104.776  0.00  0.00      PROA   
ATOM   1266  CA  TRP P  84     -28.837 -81.217 104.568  0.00  0.00      PROA   
ATOM   1267  HA  TRP P  84     -28.639 -80.358 105.194  0.00  0.00      PROA   
ATOM   1268  CB  TRP P  84     -29.633 -80.701 103.332  0.00  0.00      PROA   
ATOM   1269  HB1 TRP P  84     -30.604 -80.270 103.661  0.00  0.00      PROA   
ATOM   1270  HB2 TRP P  84     -29.878 -81.551 102.659  0.00  0.00      PROA   
ATOM   1271  CG  TRP P  84     -28.928 -79.643 102.544  0.00  0.00      PROA   
ATOM   1272  CD1 TRP P  84     -28.177 -79.801 101.408  0.00  0.00      PROA   
ATOM   1273  HD1 TRP P  84     -27.967 -80.746 100.930  0.00  0.00      PROA   
ATOM   1274  NE1 TRP P  84     -27.734 -78.582 100.974  0.00  0.00      PROA   
ATOM   1275  HE1 TRP P  84     -27.182 -78.433 100.183  0.00  0.00      PROA   
ATOM   1276  CE2 TRP P  84     -28.193 -77.603 101.808  0.00  0.00      PROA   
ATOM   1277  CD2 TRP P  84     -28.947 -78.234 102.822  0.00  0.00      PROA   
ATOM   1278  CE3 TRP P  84     -29.540 -77.461 103.819  0.00  0.00      PROA   
ATOM   1279  HE3 TRP P  84     -30.122 -77.911 104.610  0.00  0.00      PROA   
ATOM   1280  CZ3 TRP P  84     -29.385 -76.074 103.777  0.00  0.00      PROA   
ATOM   1281  HZ3 TRP P  84     -29.849 -75.465 104.540  0.00  0.00      PROA   
ATOM   1282  CZ2 TRP P  84     -28.036 -76.223 101.766  0.00  0.00      PROA   
ATOM   1283  HZ2 TRP P  84     -27.465 -75.736 100.990  0.00  0.00      PROA   
ATOM   1284  CH2 TRP P  84     -28.646 -75.465 102.767  0.00  0.00      PROA   
ATOM   1285  HH2 TRP P  84     -28.541 -74.389 102.759  0.00  0.00      PROA   
ATOM   1286  C   TRP P  84     -29.711 -82.135 105.391  0.00  0.00      PROA   
ATOM   1287  O   TRP P  84     -30.888 -81.839 105.589  0.00  0.00      PROA   
ATOM   1288  N   LEU P  85     -29.150 -83.238 105.935  0.00  0.00      PROA   
ATOM   1289  HN  LEU P  85     -28.193 -83.468 105.776  0.00  0.00      PROA   
ATOM   1290  CA  LEU P  85     -29.866 -84.135 106.811  0.00  0.00      PROA   
ATOM   1291  HA  LEU P  85     -30.484 -83.549 107.476  0.00  0.00      PROA   
ATOM   1292  CB  LEU P  85     -30.700 -85.256 106.121  0.00  0.00      PROA   
ATOM   1293  HB1 LEU P  85     -30.953 -86.057 106.852  0.00  0.00      PROA   
ATOM   1294  HB2 LEU P  85     -30.076 -85.713 105.322  0.00  0.00      PROA   
ATOM   1295  CG  LEU P  85     -32.055 -84.842 105.496  0.00  0.00      PROA   
ATOM   1296  HG  LEU P  85     -31.850 -84.114 104.680  0.00  0.00      PROA   
ATOM   1297  CD1 LEU P  85     -32.730 -86.073 104.864  0.00  0.00      PROA   
ATOM   1298 HD11 LEU P  85     -33.010 -86.808 105.648  0.00  0.00      PROA   
ATOM   1299 HD12 LEU P  85     -32.034 -86.570 104.158  0.00  0.00      PROA   
ATOM   1300 HD13 LEU P  85     -33.647 -85.772 104.315  0.00  0.00      PROA   
ATOM   1301  CD2 LEU P  85     -33.019 -84.181 106.501  0.00  0.00      PROA   
ATOM   1302 HD21 LEU P  85     -32.580 -83.256 106.922  0.00  0.00      PROA   
ATOM   1303 HD22 LEU P  85     -33.243 -84.879 107.336  0.00  0.00      PROA   
ATOM   1304 HD23 LEU P  85     -33.973 -83.914 105.999  0.00  0.00      PROA   
ATOM   1305  C   LEU P  85     -28.832 -84.817 107.654  0.00  0.00      PROA   
ATOM   1306  O   LEU P  85     -27.652 -84.879 107.311  0.00  0.00      PROA   
ATOM   1307  N   LEU P  86     -29.301 -85.347 108.801  0.00  0.00      PROA   
ATOM   1308  HN  LEU P  86     -30.262 -85.253 109.048  0.00  0.00      PROA   
ATOM   1309  CA  LEU P  86     -28.521 -86.109 109.729  0.00  0.00      PROA   
ATOM   1310  HA  LEU P  86     -27.740 -86.634 109.194  0.00  0.00      PROA   
ATOM   1311  CB  LEU P  86     -27.943 -85.246 110.883  0.00  0.00      PROA   
ATOM   1312  HB1 LEU P  86     -28.775 -84.686 111.364  0.00  0.00      PROA   
ATOM   1313  HB2 LEU P  86     -27.258 -84.495 110.432  0.00  0.00      PROA   
ATOM   1314  CG  LEU P  86     -27.161 -86.005 111.987  0.00  0.00      PROA   
ATOM   1315  HG  LEU P  86     -27.856 -86.729 112.471  0.00  0.00      PROA   
ATOM   1316  CD1 LEU P  86     -25.969 -86.808 111.426  0.00  0.00      PROA   
ATOM   1317 HD11 LEU P  86     -25.252 -86.128 110.920  0.00  0.00      PROA   
ATOM   1318 HD12 LEU P  86     -26.311 -87.569 110.695  0.00  0.00      PROA   
ATOM   1319 HD13 LEU P  86     -25.439 -87.331 112.250  0.00  0.00      PROA   
ATOM   1320  CD2 LEU P  86     -26.698 -85.040 113.097  0.00  0.00      PROA   
ATOM   1321 HD21 LEU P  86     -27.569 -84.511 113.539  0.00  0.00      PROA   
ATOM   1322 HD22 LEU P  86     -25.996 -84.285 112.684  0.00  0.00      PROA   
ATOM   1323 HD23 LEU P  86     -26.181 -85.601 113.904  0.00  0.00      PROA   
ATOM   1324  C   LEU P  86     -29.495 -87.105 110.278  0.00  0.00      PROA   
ATOM   1325  O   LEU P  86     -30.656 -86.786 110.517  0.00  0.00      PROA   
ATOM   1326  N   LEU P  87     -29.024 -88.347 110.490  0.00 97.00      PROA   
ATOM   1327  HN  LEU P  87     -28.070 -88.548 110.295  0.00 97.00      PROA   
ATOM   1328  CA  LEU P  87     -29.775 -89.394 111.137  0.00 97.00      PROA   
ATOM   1329  HA  LEU P  87     -30.818 -89.121 111.213  0.00 97.00      PROA   
ATOM   1330  CB  LEU P  87     -29.669 -90.735 110.377  0.00 97.00      PROA   
ATOM   1331  HB1 LEU P  87     -28.595 -91.003 110.261  0.00 97.00      PROA   
ATOM   1332  HB2 LEU P  87     -30.085 -90.597 109.353  0.00 97.00      PROA   
ATOM   1333  CG  LEU P  87     -30.402 -91.920 111.043  0.00 97.00      PROA   
ATOM   1334  HG  LEU P  87     -30.027 -92.033 112.085  0.00 97.00      PROA   
ATOM   1335  CD1 LEU P  87     -31.924 -91.708 111.113  0.00 97.00      PROA   
ATOM   1336 HD11 LEU P  87     -32.336 -91.550 110.094  0.00 97.00      PROA   
ATOM   1337 HD12 LEU P  87     -32.165 -90.825 111.737  0.00 97.00      PROA   
ATOM   1338 HD13 LEU P  87     -32.413 -92.598 111.559  0.00 97.00      PROA   
ATOM   1339  CD2 LEU P  87     -30.078 -93.229 110.315  0.00 97.00      PROA   
ATOM   1340 HD21 LEU P  87     -28.980 -93.387 110.265  0.00 97.00      PROA   
ATOM   1341 HD22 LEU P  87     -30.484 -93.206 109.282  0.00 97.00      PROA   
ATOM   1342 HD23 LEU P  87     -30.535 -94.076 110.867  0.00 97.00      PROA   
ATOM   1343  C   LEU P  87     -29.218 -89.539 112.533  0.00 97.00      PROA   
ATOM   1344  O   LEU P  87     -28.099 -90.000 112.739  0.00 97.00      PROA   
ATOM   1345  N   GLN P  88     -30.011 -89.140 113.544  0.00 97.00      PROA   
ATOM   1346  HN  GLN P  88     -30.926 -88.777 113.366  0.00 97.00      PROA   
ATOM   1347  CA  GLN P  88     -29.621 -89.173 114.930  0.00 97.00      PROA   
ATOM   1348  HA  GLN P  88     -28.554 -89.006 114.997  0.00 97.00      PROA   
ATOM   1349  CB  GLN P  88     -30.344 -88.065 115.737  0.00 97.00      PROA   
ATOM   1350  HB1 GLN P  88     -29.963 -88.093 116.779  0.00 97.00      PROA   
ATOM   1351  HB2 GLN P  88     -31.435 -88.279 115.754  0.00 97.00      PROA   
ATOM   1352  CG  GLN P  88     -30.119 -86.645 115.169  0.00 97.00      PROA   
ATOM   1353  HG1 GLN P  88     -30.490 -86.581 114.125  0.00 97.00      PROA   
ATOM   1354  HG2 GLN P  88     -29.033 -86.417 115.163  0.00 97.00      PROA   
ATOM   1355  CD  GLN P  88     -30.890 -85.595 115.983  0.00 97.00      PROA   
ATOM   1356  OE1 GLN P  88     -32.123 -85.622 116.054  0.00 97.00      PROA   
ATOM   1357  NE2 GLN P  88     -30.149 -84.612 116.567  0.00 97.00      PROA   
ATOM   1358 HE21 GLN P  88     -30.623 -83.812 116.931  0.00 97.00      PROA   
ATOM   1359 HE22 GLN P  88     -29.155 -84.614 116.474  0.00 97.00      PROA   
ATOM   1360  C   GLN P  88     -29.942 -90.541 115.505  0.00 97.00      PROA   
ATOM   1361  O   GLN P  88     -31.082 -90.991 115.474  0.00 97.00      PROA   
ATOM   1362  N   VAL P  89     -28.916 -91.257 116.018  0.00 97.00      PROA   
ATOM   1363  HN  VAL P  89     -27.994 -90.883 116.010  0.00 97.00      PROA   
ATOM   1364  CA  VAL P  89     -29.036 -92.641 116.442  0.00 97.00      PROA   
ATOM   1365  HA  VAL P  89     -30.062 -92.970 116.346  0.00 97.00      PROA   
ATOM   1366  CB  VAL P  89     -28.158 -93.551 115.584  0.00 97.00      PROA   
ATOM   1367  HB  VAL P  89     -27.099 -93.203 115.629  0.00 97.00      PROA   
ATOM   1368  CG1 VAL P  89     -28.213 -95.016 116.054  0.00 97.00      PROA   
ATOM   1369 HG11 VAL P  89     -29.262 -95.374 116.102  0.00 97.00      PROA   
ATOM   1370 HG12 VAL P  89     -27.734 -95.149 117.044  0.00 97.00      PROA   
ATOM   1371 HG13 VAL P  89     -27.662 -95.644 115.326  0.00 97.00      PROA   
ATOM   1372  CG2 VAL P  89     -28.629 -93.460 114.117  0.00 97.00      PROA   
ATOM   1373 HG21 VAL P  89     -28.408 -92.461 113.689  0.00 97.00      PROA   
ATOM   1374 HG22 VAL P  89     -29.721 -93.643 114.047  0.00 97.00      PROA   
ATOM   1375 HG23 VAL P  89     -28.107 -94.220 113.499  0.00 97.00      PROA   
ATOM   1376  C   VAL P  89     -28.657 -92.760 117.906  0.00 97.00      PROA   
ATOM   1377  O   VAL P  89     -27.685 -92.152 118.353  0.00 97.00      PROA   
ATOM   1378  N   SER P  90     -29.436 -93.558 118.689  0.00 97.00      PROA   
ATOM   1379  HN  SER P  90     -30.262 -93.957 118.296  0.00 97.00      PROA   
ATOM   1380  CA  SER P  90     -29.244 -93.776 120.122  0.00 97.00      PROA   
ATOM   1381  HA  SER P  90     -29.373 -92.819 120.610  0.00 97.00      PROA   
ATOM   1382  CB  SER P  90     -30.279 -94.766 120.720  0.00 97.00      PROA   
ATOM   1383  HB1 SER P  90     -30.096 -94.903 121.809  0.00 97.00      PROA   
ATOM   1384  HB2 SER P  90     -30.207 -95.760 120.234  0.00 97.00      PROA   
ATOM   1385  OG  SER P  90     -31.604 -94.267 120.601  0.00 97.00      PROA   
ATOM   1386  HG1 SER P  90     -31.764 -94.066 119.671  0.00 97.00      PROA   
ATOM   1387  C   SER P  90     -27.878 -94.309 120.530  0.00 97.00      PROA   
ATOM   1388  O   SER P  90     -27.285 -93.807 121.483  0.00 97.00      PROA   
ATOM   1389  N   SER P  91     -27.336 -95.327 119.820  0.00 97.00      PROA   
ATOM   1390  HN  SER P  91     -27.821 -95.740 119.056  0.00 97.00      PROA   
ATOM   1391  CA  SER P  91     -25.992 -95.815 120.081  0.00 97.00      PROA   
ATOM   1392  HA  SER P  91     -25.351 -94.943 120.076  0.00 97.00      PROA   
ATOM   1393  CB  SER P  91     -25.801 -96.543 121.441  0.00 97.00      PROA   
ATOM   1394  HB1 SER P  91     -25.053 -97.361 121.400  0.00 97.00      PROA   
ATOM   1395  HB2 SER P  91     -26.764 -96.987 121.773  0.00 97.00      PROA   
ATOM   1396  OG  SER P  91     -25.344 -95.614 122.418  0.00 97.00      PROA   
ATOM   1397  HG1 SER P  91     -26.019 -94.928 122.469  0.00 97.00      PROA   
ATOM   1398  C   SER P  91     -25.485 -96.652 118.936  0.00 97.00      PROA   
ATOM   1399  O   SER P  91     -26.243 -97.092 118.077  0.00 97.00      PROA   
ATOM   1400  N   ARG P  92     -24.146 -96.858 118.885  0.00 97.00      PROA   
ATOM   1401  HN  ARG P  92     -23.554 -96.488 119.598  0.00 97.00      PROA   
ATOM   1402  CA  ARG P  92     -23.475 -97.523 117.781  0.00 97.00      PROA   
ATOM   1403  HA  ARG P  92     -23.971 -97.251 116.857  0.00 97.00      PROA   
ATOM   1404  CB  ARG P  92     -21.984 -97.085 117.713  0.00 97.00      PROA   
ATOM   1405  HB1 ARG P  92     -21.586 -97.368 116.714  0.00 97.00      PROA   
ATOM   1406  HB2 ARG P  92     -21.390 -97.629 118.482  0.00 97.00      PROA   
ATOM   1407  CG  ARG P  92     -21.755 -95.574 117.954  0.00 97.00      PROA   
ATOM   1408  HG1 ARG P  92     -21.965 -95.344 119.022  0.00 97.00      PROA   
ATOM   1409  HG2 ARG P  92     -22.476 -94.982 117.347  0.00 97.00      PROA   
ATOM   1410  CD  ARG P  92     -20.317 -95.099 117.675  0.00 97.00      PROA   
ATOM   1411  HD1 ARG P  92     -19.574 -95.854 118.006  0.00 97.00      PROA   
ATOM   1412  HD2 ARG P  92     -20.102 -94.144 118.206  0.00 97.00      PROA   
ATOM   1413  NE  ARG P  92     -20.167 -94.903 116.198  0.00 97.00      PROA   
ATOM   1414  HE  ARG P  92     -19.976 -95.683 115.609  0.00 97.00      PROA   
ATOM   1415  CZ  ARG P  92     -20.579 -93.787 115.570  0.00 97.00      PROA   
ATOM   1416  NH1 ARG P  92     -20.901 -92.645 116.197  0.00 97.00      PROA   
ATOM   1417 HH11 ARG P  92     -20.438 -92.428 117.052  0.00 97.00      PROA   
ATOM   1418 HH12 ARG P  92     -21.169 -91.900 115.589  0.00 97.00      PROA   
ATOM   1419  NH2 ARG P  92     -20.603 -93.739 114.225  0.00 97.00      PROA   
ATOM   1420 HH21 ARG P  92     -20.149 -94.454 113.707  0.00 97.00      PROA   
ATOM   1421 HH22 ARG P  92     -20.666 -92.827 113.825  0.00 97.00      PROA   
ATOM   1422  C   ARG P  92     -23.540 -99.040 117.934  0.00 97.00      PROA   
ATOM   1423  O   ARG P  92     -23.377 -99.786 116.969  0.00 97.00      PROA   
ATOM   1424  N   VAL P  93     -23.810 -99.528 119.164  0.00 97.00      PROA   
ATOM   1425  HN  VAL P  93     -23.987 -98.913 119.925  0.00 97.00      PROA   
ATOM   1426  CA  VAL P  93     -23.916-100.931 119.488  0.00 97.00      PROA   
ATOM   1427  HA  VAL P  93     -24.269-101.462 118.617  0.00 97.00      PROA   
ATOM   1428  CB  VAL P  93     -22.633-101.590 120.022  0.00 97.00      PROA   
ATOM   1429  HB  VAL P  93     -22.872-102.627 120.359  0.00 97.00      PROA   
ATOM   1430  CG1 VAL P  93     -21.585-101.703 118.894  0.00 97.00      PROA   
ATOM   1431 HG11 VAL P  93     -21.259-100.694 118.566  0.00 97.00      PROA   
ATOM   1432 HG12 VAL P  93     -22.002-102.236 118.017  0.00 97.00      PROA   
ATOM   1433 HG13 VAL P  93     -20.689-102.252 119.255  0.00 97.00      PROA   
ATOM   1434  CG2 VAL P  93     -22.047-100.819 121.227  0.00 97.00      PROA   
ATOM   1435 HG21 VAL P  93     -22.758-100.793 122.077  0.00 97.00      PROA   
ATOM   1436 HG22 VAL P  93     -21.792 -99.776 120.943  0.00 97.00      PROA   
ATOM   1437 HG23 VAL P  93     -21.117-101.316 121.578  0.00 97.00      PROA   
ATOM   1438  C   VAL P  93     -25.001-101.018 120.528  0.00 97.00      PROA   
ATOM   1439  O   VAL P  93     -25.144-100.125 121.360  0.00 97.00      PROA   
ATOM   1440  N   LEU P  94     -25.808-102.103 120.465  0.00 97.00      PROA   
ATOM   1441  HN  LEU P  94     -25.698-102.781 119.745  0.00 97.00      PROA   
ATOM   1442  CA  LEU P  94     -26.846-102.423 121.415  0.00 97.00      PROA   
ATOM   1443  HA  LEU P  94     -26.563-102.067 122.398  0.00 97.00      PROA   
ATOM   1444  CB  LEU P  94     -28.268-101.904 121.050  0.00 97.00      PROA   
ATOM   1445  HB1 LEU P  94     -28.945-102.202 121.884  0.00 97.00      PROA   
ATOM   1446  HB2 LEU P  94     -28.642-102.391 120.124  0.00 97.00      PROA   
ATOM   1447  CG  LEU P  94     -28.425-100.370 120.891  0.00 97.00      PROA   
ATOM   1448  HG  LEU P  94     -27.703 -99.877 121.583  0.00 97.00      PROA   
ATOM   1449  CD1 LEU P  94     -28.158 -99.872 119.457  0.00 97.00      PROA   
ATOM   1450 HD11 LEU P  94     -28.914-100.295 118.761  0.00 97.00      PROA   
ATOM   1451 HD12 LEU P  94     -27.151-100.163 119.102  0.00 97.00      PROA   
ATOM   1452 HD13 LEU P  94     -28.227 -98.764 119.424  0.00 97.00      PROA   
ATOM   1453  CD2 LEU P  94     -29.834 -99.938 121.341  0.00 97.00      PROA   
ATOM   1454 HD21 LEU P  94     -29.986-100.193 122.410  0.00 97.00      PROA   
ATOM   1455 HD22 LEU P  94     -30.606-100.469 120.746  0.00 97.00      PROA   
ATOM   1456 HD23 LEU P  94     -29.970 -98.844 121.217  0.00 97.00      PROA   
ATOM   1457  C   LEU P  94     -26.893-103.935 121.442  0.00 97.00      PROA   
ATOM   1458  O   LEU P  94     -26.329-104.601 120.577  0.00 97.00      PROA   
ATOM   1459  N   THR P  95     -27.569-104.513 122.458  0.00 97.00      PROA   
ATOM   1460  HN  THR P  95     -27.908-103.954 123.215  0.00 97.00      PROA   
ATOM   1461  CA  THR P  95     -27.867-105.930 122.590  0.00 97.00      PROA   
ATOM   1462  HA  THR P  95     -27.214-106.487 121.936  0.00 97.00      PROA   
ATOM   1463  CB  THR P  95     -27.718-106.464 124.021  0.00 97.00      PROA   
ATOM   1464  HB  THR P  95     -28.664-106.363 124.603  0.00 97.00      PROA   
ATOM   1465  OG1 THR P  95     -26.732-105.740 124.740  0.00 97.00      PROA   
ATOM   1466  HG1 THR P  95     -27.143-104.885 124.912  0.00 97.00      PROA   
ATOM   1467  CG2 THR P  95     -27.268-107.931 124.003  0.00 97.00      PROA   
ATOM   1468 HG21 THR P  95     -26.277-108.017 123.511  0.00 97.00      PROA   
ATOM   1469 HG22 THR P  95     -27.995-108.569 123.465  0.00 97.00      PROA   
ATOM   1470 HG23 THR P  95     -27.173-108.304 125.045  0.00 97.00      PROA   
ATOM   1471  C   THR P  95     -29.306-106.109 122.139  0.00 97.00      PROA   
ATOM   1472  O   THR P  95     -30.070-105.154 122.047  0.00 97.00      PROA   
ATOM   1473  N   GLU P  96     -29.726-107.353 121.828  0.00 97.00      PROA   
ATOM   1474  HN  GLU P  96     -29.075-108.110 121.792  0.00 97.00      PROA   
ATOM   1475  CA  GLU P  96     -31.106-107.692 121.539  0.00 97.00      PROA   
ATOM   1476  HA  GLU P  96     -31.408-107.049 120.725  0.00 97.00      PROA   
ATOM   1477  CB  GLU P  96     -31.259-109.171 121.085  0.00 97.00      PROA   
ATOM   1478  HB1 GLU P  96     -30.546-109.358 120.250  0.00 97.00      PROA   
ATOM   1479  HB2 GLU P  96     -32.286-109.313 120.682  0.00 97.00      PROA   
ATOM   1480  CG  GLU P  96     -30.997-110.189 122.219  0.00 97.00      PROA   
ATOM   1481  HG1 GLU P  96     -31.599-109.934 123.113  0.00 97.00      PROA   
ATOM   1482  HG2 GLU P  96     -29.928-110.142 122.508  0.00 97.00      PROA   
ATOM   1483  CD  GLU P  96     -31.344-111.636 121.867  0.00 97.00      PROA   
ATOM   1484  OE1 GLU P  96     -32.183-111.878 120.963  0.00 97.00      PROA   
ATOM   1485  OE2 GLU P  96     -30.764-112.535 122.534  0.00 97.00      PROA   
ATOM   1486  C   GLU P  96     -32.026-107.405 122.725  0.00 97.00      PROA   
ATOM   1487  O   GLU P  96     -31.635-107.492 123.887  0.00 97.00      PROA   
ATOM   1488  N   GLY P  97     -33.290-107.020 122.446  0.00 97.00      PROA   
ATOM   1489  HN  GLY P  97     -33.577-106.940 121.491  0.00 97.00      PROA   
ATOM   1490  CA  GLY P  97     -34.281-106.714 123.463  0.00 97.00      PROA   
ATOM   1491  HA1 GLY P  97     -34.077-107.291 124.354  0.00 97.00      PROA   
ATOM   1492  HA2 GLY P  97     -35.249-106.943 123.046  0.00 97.00      PROA   
ATOM   1493  C   GLY P  97     -34.293-105.262 123.853  0.00 97.00      PROA   
ATOM   1494  O   GLY P  97     -35.326-104.750 124.277  0.00 97.00      PROA   
ATOM   1495  N   GLU P  98     -33.142-104.563 123.730  0.00 97.00      PROA   
ATOM   1496  HN  GLU P  98     -32.302-105.029 123.461  0.00 97.00      PROA   
ATOM   1497  CA  GLU P  98     -32.994-103.149 124.007  0.00 97.00      PROA   
ATOM   1498  HA  GLU P  98     -33.278-103.021 125.038  0.00 97.00      PROA   
ATOM   1499  CB  GLU P  98     -31.512-102.703 123.899  0.00 97.00      PROA   
ATOM   1500  HB1 GLU P  98     -31.457-101.595 123.990  0.00 97.00      PROA   
ATOM   1501  HB2 GLU P  98     -31.117-102.979 122.898  0.00 97.00      PROA   
ATOM   1502  CG  GLU P  98     -30.617-103.309 125.003  0.00 97.00      PROA   
ATOM   1503  HG1 GLU P  98     -30.582-104.417 124.914  0.00 97.00      PROA   
ATOM   1504  HG2 GLU P  98     -31.023-103.049 126.003  0.00 97.00      PROA   
ATOM   1505  CD  GLU P  98     -29.196-102.755 124.930  0.00 97.00      PROA   
ATOM   1506  OE1 GLU P  98     -28.250-103.574 124.947  0.00 97.00      PROA   
ATOM   1507  OE2 GLU P  98     -29.026-101.510 124.882  0.00 97.00      PROA   
ATOM   1508  C   GLU P  98     -33.851-102.244 123.119  0.00 97.00      PROA   
ATOM   1509  O   GLU P  98     -33.939-102.487 121.921  0.00 97.00      PROA   
ATOM   1510  N   PRO P  99     -34.491-101.188 123.613  0.00 97.00      PROA   
ATOM   1511  CD  PRO P  99     -34.850-101.032 125.023  0.00 97.00      PROA   
ATOM   1512  HD1 PRO P  99     -33.971-100.615 125.560  0.00 97.00      PROA   
ATOM   1513  HD2 PRO P  99     -35.162-101.998 125.479  0.00 97.00      PROA   
ATOM   1514  CA  PRO P  99     -35.020-100.099 122.798  0.00 97.00      PROA   
ATOM   1515  HA  PRO P  99     -35.770-100.529 122.153  0.00 97.00      PROA   
ATOM   1516  CB  PRO P  99     -35.631 -99.129 123.823  0.00 97.00      PROA   
ATOM   1517  HB1 PRO P  99     -36.506 -98.586 123.412  0.00 97.00      PROA   
ATOM   1518  HB2 PRO P  99     -34.873 -98.396 124.178  0.00 97.00      PROA   
ATOM   1519  CG  PRO P  99     -36.007-100.035 125.001  0.00 97.00      PROA   
ATOM   1520  HG1 PRO P  99     -36.116 -99.486 125.956  0.00 97.00      PROA   
ATOM   1521  HG2 PRO P  99     -36.951-100.577 124.768  0.00 97.00      PROA   
ATOM   1522  C   PRO P  99     -33.989 -99.401 121.919  0.00 97.00      PROA   
ATOM   1523  O   PRO P  99     -32.915 -99.064 122.411  0.00 97.00      PROA   
ATOM   1524  N   LEU P 100     -34.302 -99.140 120.631  0.00 97.00      PROA   
ATOM   1525  HN  LEU P 100     -35.168 -99.463 120.252  0.00 97.00      PROA   
ATOM   1526  CA  LEU P 100     -33.436 -98.359 119.766  0.00 97.00      PROA   
ATOM   1527  HA  LEU P 100     -32.657 -97.891 120.352  0.00 97.00      PROA   
ATOM   1528  CB  LEU P 100     -32.755 -99.246 118.689  0.00 97.00      PROA   
ATOM   1529  HB1 LEU P 100     -33.524 -99.896 118.222  0.00 97.00      PROA   
ATOM   1530  HB2 LEU P 100     -32.046 -99.920 119.217  0.00 97.00      PROA   
ATOM   1531  CG  LEU P 100     -31.986 -98.526 117.552  0.00 97.00      PROA   
ATOM   1532  HG  LEU P 100     -32.717 -97.944 116.944  0.00 97.00      PROA   
ATOM   1533  CD1 LEU P 100     -30.923 -97.544 118.073  0.00 97.00      PROA   
ATOM   1534 HD11 LEU P 100     -30.238 -98.063 118.774  0.00 97.00      PROA   
ATOM   1535 HD12 LEU P 100     -31.399 -96.695 118.603  0.00 97.00      PROA   
ATOM   1536 HD13 LEU P 100     -30.326 -97.141 117.229  0.00 97.00      PROA   
ATOM   1537  CD2 LEU P 100     -31.330 -99.557 116.614  0.00 97.00      PROA   
ATOM   1538 HD21 LEU P 100     -32.086-100.272 116.230  0.00 97.00      PROA   
ATOM   1539 HD22 LEU P 100     -30.550-100.127 117.162  0.00 97.00      PROA   
ATOM   1540 HD23 LEU P 100     -30.852 -99.046 115.752  0.00 97.00      PROA   
ATOM   1541  C   LEU P 100     -34.233 -97.241 119.139  0.00 97.00      PROA   
ATOM   1542  O   LEU P 100     -35.123 -97.477 118.332  0.00 97.00      PROA   
ATOM   1543  N   ALA P 101     -33.913 -95.971 119.481  0.00 97.00      PROA   
ATOM   1544  HN  ALA P 101     -33.212 -95.778 120.165  0.00 97.00      PROA   
ATOM   1545  CA  ALA P 101     -34.589 -94.811 118.940  0.00 97.00      PROA   
ATOM   1546  HA  ALA P 101     -35.512 -95.117 118.469  0.00 97.00      PROA   
ATOM   1547  CB  ALA P 101     -34.966 -93.814 120.052  0.00 97.00      PROA   
ATOM   1548  HB1 ALA P 101     -34.066 -93.435 120.578  0.00 97.00      PROA   
ATOM   1549  HB2 ALA P 101     -35.609 -94.325 120.803  0.00 97.00      PROA   
ATOM   1550  HB3 ALA P 101     -35.534 -92.954 119.643  0.00 97.00      PROA   
ATOM   1551  C   ALA P 101     -33.741 -94.135 117.875  0.00 97.00      PROA   
ATOM   1552  O   ALA P 101     -32.541 -93.921 118.027  0.00 97.00      PROA   
ATOM   1553  N   LEU P 102     -34.382 -93.811 116.730  0.00 97.00      PROA   
ATOM   1554  HN  LEU P 102     -35.334 -94.083 116.604  0.00 97.00      PROA   
ATOM   1555  CA  LEU P 102     -33.781 -93.186 115.573  0.00 97.00      PROA   
ATOM   1556  HA  LEU P 102     -32.750 -92.934 115.780  0.00 97.00      PROA   
ATOM   1557  CB  LEU P 102     -33.884 -94.098 114.320  0.00 97.00      PROA   
ATOM   1558  HB1 LEU P 102     -33.320 -93.642 113.478  0.00 97.00      PROA   
ATOM   1559  HB2 LEU P 102     -34.953 -94.172 114.017  0.00 97.00      PROA   
ATOM   1560  CG  LEU P 102     -33.392 -95.553 114.509  0.00 97.00      PROA   
ATOM   1561  HG  LEU P 102     -33.938 -96.013 115.367  0.00 97.00      PROA   
ATOM   1562  CD1 LEU P 102     -33.727 -96.393 113.266  0.00 97.00      PROA   
ATOM   1563 HD11 LEU P 102     -33.177 -95.999 112.385  0.00 97.00      PROA   
ATOM   1564 HD12 LEU P 102     -34.816 -96.360 113.051  0.00 97.00      PROA   
ATOM   1565 HD13 LEU P 102     -33.428 -97.449 113.433  0.00 97.00      PROA   
ATOM   1566  CD2 LEU P 102     -31.885 -95.622 114.801  0.00 97.00      PROA   
ATOM   1567 HD21 LEU P 102     -31.635 -95.037 115.709  0.00 97.00      PROA   
ATOM   1568 HD22 LEU P 102     -31.316 -95.212 113.941  0.00 97.00      PROA   
ATOM   1569 HD23 LEU P 102     -31.571 -96.676 114.959  0.00 97.00      PROA   
ATOM   1570  C   LEU P 102     -34.544 -91.916 115.261  0.00 97.00      PROA   
ATOM   1571  O   LEU P 102     -35.770 -91.903 115.289  0.00 97.00      PROA   
ATOM   1572  N   ARG P 103     -33.847 -90.802 114.938  0.00 97.00      PROA   
ATOM   1573  HN  ARG P 103     -32.853 -90.772 115.027  0.00 97.00      PROA   
ATOM   1574  CA  ARG P 103     -34.513 -89.627 114.415  0.00 97.00      PROA   
ATOM   1575  HA  ARG P 103     -35.503 -89.898 114.084  0.00 97.00      PROA   
ATOM   1576  CB  ARG P 103     -34.689 -88.502 115.470  0.00 97.00      PROA   
ATOM   1577  HB1 ARG P 103     -33.694 -88.173 115.840  0.00 97.00      PROA   
ATOM   1578  HB2 ARG P 103     -35.250 -88.916 116.337  0.00 97.00      PROA   
ATOM   1579  CG  ARG P 103     -35.447 -87.296 114.897  0.00 97.00      PROA   
ATOM   1580  HG1 ARG P 103     -36.452 -87.637 114.556  0.00 97.00      PROA   
ATOM   1581  HG2 ARG P 103     -34.885 -86.923 114.013  0.00 97.00      PROA   
ATOM   1582  CD  ARG P 103     -35.597 -86.086 115.811  0.00 97.00      PROA   
ATOM   1583  HD1 ARG P 103     -34.596 -85.695 116.094  0.00 97.00      PROA   
ATOM   1584  HD2 ARG P 103     -36.189 -86.307 116.723  0.00 97.00      PROA   
ATOM   1585  NE  ARG P 103     -36.346 -85.100 114.969  0.00 97.00      PROA   
ATOM   1586  HE  ARG P 103     -36.961 -85.434 114.258  0.00 97.00      PROA   
ATOM   1587  CZ  ARG P 103     -36.054 -83.797 114.881  0.00 97.00      PROA   
ATOM   1588  NH1 ARG P 103     -35.111 -83.174 115.593  0.00 97.00      PROA   
ATOM   1589 HH11 ARG P 103     -34.427 -83.689 116.093  0.00 97.00      PROA   
ATOM   1590 HH12 ARG P 103     -35.003 -82.201 115.372  0.00 97.00      PROA   
ATOM   1591  NH2 ARG P 103     -36.705 -83.042 113.982  0.00 97.00      PROA   
ATOM   1592 HH21 ARG P 103     -37.378 -83.466 113.378  0.00 97.00      PROA   
ATOM   1593 HH22 ARG P 103     -36.351 -82.119 113.841  0.00 97.00      PROA   
ATOM   1594  C   ARG P 103     -33.811 -89.064 113.195  0.00 97.00      PROA   
ATOM   1595  O   ARG P 103     -32.696 -88.566 113.265  0.00 97.00      PROA   
ATOM   1596  N   CYS P 104     -34.497 -89.052 112.031  0.00 97.00      PROA   
ATOM   1597  HN  CYS P 104     -35.361 -89.550 111.959  0.00 97.00      PROA   
ATOM   1598  CA  CYS P 104     -34.143 -88.230 110.887  0.00 97.00      PROA   
ATOM   1599  HA  CYS P 104     -33.090 -88.379 110.691  0.00 97.00      PROA   
ATOM   1600  CB  CYS P 104     -34.968 -88.641 109.642  0.00 97.00      PROA   
ATOM   1601  HB1 CYS P 104     -36.012 -88.271 109.733  0.00 97.00      PROA   
ATOM   1602  HB2 CYS P 104     -35.029 -89.753 109.634  0.00 97.00      PROA   
ATOM   1603  SG  CYS P 104     -34.230 -88.107 108.070  0.00 97.00      PROA   
ATOM   1604  C   CYS P 104     -34.377 -86.757 111.200  0.00 97.00      PROA   
ATOM   1605  O   CYS P 104     -35.426 -86.391 111.717  0.00 97.00      PROA   
ATOM   1606  N   HSD P 105     -33.391 -85.876 110.925  0.00 97.00      PROA   
ATOM   1607  HN  HSD P 105     -32.539 -86.177 110.502  0.00 97.00      PROA   
ATOM   1608  CA  HSD P 105     -33.371 -84.534 111.472  0.00 97.00      PROA   
ATOM   1609  HA  HSD P 105     -34.381 -84.168 111.605  0.00 97.00      PROA   
ATOM   1610  CB  HSD P 105     -32.671 -84.573 112.855  0.00 97.00      PROA   
ATOM   1611  HB1 HSD P 105     -31.915 -85.388 112.797  0.00 97.00      PROA   
ATOM   1612  HB2 HSD P 105     -33.410 -84.880 113.626  0.00 97.00      PROA   
ATOM   1613  ND1 HSD P 105     -32.485 -82.210 113.818  0.00 97.00      PROA   
ATOM   1614  HD1 HSD P 105     -33.398 -81.861 113.591  0.00 97.00      PROA   
ATOM   1615  CG  HSD P 105     -31.916 -83.374 113.348  0.00 97.00      PROA   
ATOM   1616  CE1 HSD P 105     -31.508 -81.528 114.463  0.00 97.00      PROA   
ATOM   1617  HE1 HSD P 105     -31.679 -80.565 114.944  0.00 97.00      PROA   
ATOM   1618  NE2 HSD P 105     -30.354 -82.163 114.432  0.00 97.00      PROA   
ATOM   1619  CD2 HSD P 105     -30.612 -83.322 113.724  0.00 97.00      PROA   
ATOM   1620  HD2 HSD P 105     -29.831 -84.058 113.581  0.00 97.00      PROA   
ATOM   1621  C   HSD P 105     -32.710 -83.602 110.485  0.00 97.00      PROA   
ATOM   1622  O   HSD P 105     -31.862 -84.014 109.701  0.00 97.00      PROA   
ATOM   1623  N   ALA P 106     -33.133 -82.316 110.461  0.00 97.00      PROA   
ATOM   1624  HN  ALA P 106     -33.743 -81.946 111.164  0.00 97.00      PROA   
ATOM   1625  CA  ALA P 106     -32.872 -81.417 109.362  0.00 97.00      PROA   
ATOM   1626  HA  ALA P 106     -32.308 -81.921 108.593  0.00 97.00      PROA   
ATOM   1627  CB  ALA P 106     -34.209 -80.922 108.774  0.00 97.00      PROA   
ATOM   1628  HB1 ALA P 106     -34.839 -80.485 109.578  0.00 97.00      PROA   
ATOM   1629  HB2 ALA P 106     -34.770 -81.783 108.348  0.00 97.00      PROA   
ATOM   1630  HB3 ALA P 106     -34.059 -80.171 107.973  0.00 97.00      PROA   
ATOM   1631  C   ALA P 106     -32.038 -80.252 109.824  0.00 97.00      PROA   
ATOM   1632  O   ALA P 106     -32.075 -79.868 110.989  0.00 97.00      PROA   
ATOM   1633  N   TRP P 107     -31.206 -79.680 108.917  0.00 97.00      PROA   
ATOM   1634  HN  TRP P 107     -31.113 -80.065 108.000  0.00 97.00      PROA   
ATOM   1635  CA  TRP P 107     -30.337 -78.568 109.254  0.00 97.00      PROA   
ATOM   1636  HA  TRP P 107     -29.782 -78.915 110.113  0.00 97.00      PROA   
ATOM   1637  CB  TRP P 107     -29.239 -78.280 108.184  0.00 97.00      PROA   
ATOM   1638  HB1 TRP P 107     -29.738 -78.194 107.194  0.00 97.00      PROA   
ATOM   1639  HB2 TRP P 107     -28.566 -79.163 108.142  0.00 97.00      PROA   
ATOM   1640  CG  TRP P 107     -28.416 -77.049 108.429  0.00 97.00      PROA   
ATOM   1641  CD1 TRP P 107     -28.297 -75.971 107.593  0.00 97.00      PROA   
ATOM   1642  HD1 TRP P 107     -28.609 -75.969 106.559  0.00 97.00      PROA   
ATOM   1643  NE1 TRP P 107     -27.733 -74.922 108.274  0.00 97.00      PROA   
ATOM   1644  HE1 TRP P 107     -27.426 -74.077 107.893  0.00 97.00      PROA   
ATOM   1645  CE2 TRP P 107     -27.486 -75.292 109.563  0.00 97.00      PROA   
ATOM   1646  CD2 TRP P 107     -27.854 -76.649 109.693  0.00 97.00      PROA   
ATOM   1647  CE3 TRP P 107     -27.662 -77.297 110.915  0.00 97.00      PROA   
ATOM   1648  HE3 TRP P 107     -27.885 -78.346 111.041  0.00 97.00      PROA   
ATOM   1649  CZ3 TRP P 107     -27.211 -76.552 112.008  0.00 97.00      PROA   
ATOM   1650  HZ3 TRP P 107     -27.093 -77.026 112.973  0.00 97.00      PROA   
ATOM   1651  CZ2 TRP P 107     -27.038 -74.551 110.649  0.00 97.00      PROA   
ATOM   1652  HZ2 TRP P 107     -26.811 -73.499 110.563  0.00 97.00      PROA   
ATOM   1653  CH2 TRP P 107     -26.926 -75.196 111.881  0.00 97.00      PROA   
ATOM   1654  HH2 TRP P 107     -26.606 -74.642 112.753  0.00 97.00      PROA   
ATOM   1655  C   TRP P 107     -31.075 -77.317 109.740  0.00 97.00      PROA   
ATOM   1656  O   TRP P 107     -31.757 -76.612 108.995  0.00 97.00      PROA   
ATOM   1657  N   LYS P 108     -30.927 -77.067 111.065  0.00 97.00      PROA   
ATOM   1658  HN  LYS P 108     -30.309 -77.652 111.582  0.00 97.00      PROA   
ATOM   1659  CA  LYS P 108     -31.583 -76.048 111.856  0.00 97.00      PROA   
ATOM   1660  HA  LYS P 108     -31.259 -76.239 112.866  0.00 97.00      PROA   
ATOM   1661  CB  LYS P 108     -31.113 -74.628 111.427  0.00 97.00      PROA   
ATOM   1662  HB1 LYS P 108     -31.590 -74.349 110.465  0.00 97.00      PROA   
ATOM   1663  HB2 LYS P 108     -30.016 -74.706 111.231  0.00 97.00      PROA   
ATOM   1664  CG  LYS P 108     -31.297 -73.509 112.474  0.00 97.00      PROA   
ATOM   1665  HG1 LYS P 108     -32.383 -73.332 112.627  0.00 97.00      PROA   
ATOM   1666  HG2 LYS P 108     -30.858 -72.574 112.057  0.00 97.00      PROA   
ATOM   1667  CD  LYS P 108     -30.638 -73.854 113.828  0.00 97.00      PROA   
ATOM   1668  HD1 LYS P 108     -29.632 -74.296 113.641  0.00 97.00      PROA   
ATOM   1669  HD2 LYS P 108     -31.262 -74.643 114.305  0.00 97.00      PROA   
ATOM   1670  CE  LYS P 108     -30.505 -72.715 114.856  0.00 97.00      PROA   
ATOM   1671  HE1 LYS P 108     -30.225 -73.139 115.848  0.00 97.00      PROA   
ATOM   1672  HE2 LYS P 108     -31.455 -72.157 114.978  0.00 97.00      PROA   
ATOM   1673  NZ  LYS P 108     -29.427 -71.764 114.488  0.00 97.00      PROA   
ATOM   1674  HZ1 LYS P 108     -28.579 -72.286 114.196  0.00 97.00      PROA   
ATOM   1675  HZ2 LYS P 108     -29.120 -71.243 115.329  0.00 97.00      PROA   
ATOM   1676  HZ3 LYS P 108     -29.725 -71.101 113.744  0.00 97.00      PROA   
ATOM   1677  C   LYS P 108     -33.094 -76.265 111.837  0.00 97.00      PROA   
ATOM   1678  O   LYS P 108     -33.874 -75.329 111.695  0.00 97.00      PROA   
ATOM   1679  N   ASP P 109     -33.497 -77.552 112.008  0.00 97.00      PROA   
ATOM   1680  HN  ASP P 109     -32.786 -78.229 112.183  0.00 97.00      PROA   
ATOM   1681  CA  ASP P 109     -34.794 -78.196 111.842  0.00 97.00      PROA   
ATOM   1682  HA  ASP P 109     -34.533 -79.020 111.200  0.00 97.00      PROA   
ATOM   1683  CB  ASP P 109     -35.335 -78.780 113.176  0.00 97.00      PROA   
ATOM   1684  HB1 ASP P 109     -36.432 -78.656 113.288  0.00 97.00      PROA   
ATOM   1685  HB2 ASP P 109     -34.847 -78.244 114.021  0.00 97.00      PROA   
ATOM   1686  CG  ASP P 109     -35.047 -80.267 113.349  0.00 97.00      PROA   
ATOM   1687  OD1 ASP P 109     -34.781 -80.999 112.364  0.00 97.00      PROA   
ATOM   1688  OD2 ASP P 109     -35.211 -80.706 114.511  0.00 97.00      PROA   
ATOM   1689  C   ASP P 109     -35.908 -77.510 111.069  0.00 97.00      PROA   
ATOM   1690  O   ASP P 109     -36.558 -76.577 111.537  0.00 97.00      PROA   
ATOM   1691  N   LYS P 110     -36.163 -78.026 109.844  0.00 97.00      PROA   
ATOM   1692  HN  LYS P 110     -35.677 -78.843 109.546  0.00 97.00      PROA   
ATOM   1693  CA  LYS P 110     -37.178 -77.550 108.933  0.00 97.00      PROA   
ATOM   1694  HA  LYS P 110     -37.789 -76.806 109.425  0.00 97.00      PROA   
ATOM   1695  CB  LYS P 110     -36.564 -76.986 107.620  0.00 97.00      PROA   
ATOM   1696  HB1 LYS P 110     -37.371 -76.539 107.000  0.00 97.00      PROA   
ATOM   1697  HB2 LYS P 110     -36.111 -77.820 107.038  0.00 97.00      PROA   
ATOM   1698  CG  LYS P 110     -35.454 -75.932 107.840  0.00 97.00      PROA   
ATOM   1699  HG1 LYS P 110     -35.100 -75.583 106.844  0.00 97.00      PROA   
ATOM   1700  HG2 LYS P 110     -34.587 -76.422 108.338  0.00 97.00      PROA   
ATOM   1701  CD  LYS P 110     -35.900 -74.727 108.693  0.00 97.00      PROA   
ATOM   1702  HD1 LYS P 110     -36.337 -75.103 109.639  0.00 97.00      PROA   
ATOM   1703  HD2 LYS P 110     -36.708 -74.169 108.174  0.00 97.00      PROA   
ATOM   1704  CE  LYS P 110     -34.765 -73.779 109.106  0.00 97.00      PROA   
ATOM   1705  HE1 LYS P 110     -33.950 -74.337 109.606  0.00 97.00      PROA   
ATOM   1706  HE2 LYS P 110     -35.144 -72.989 109.790  0.00 97.00      PROA   
ATOM   1707  NZ  LYS P 110     -34.159 -73.133 107.928  0.00 97.00      PROA   
ATOM   1708  HZ1 LYS P 110     -34.908 -72.724 107.334  0.00 97.00      PROA   
ATOM   1709  HZ2 LYS P 110     -33.643 -73.863 107.397  0.00 97.00      PROA   
ATOM   1710  HZ3 LYS P 110     -33.499 -72.391 108.235  0.00 97.00      PROA   
ATOM   1711  C   LYS P 110     -38.041 -78.756 108.638  0.00 97.00      PROA   
ATOM   1712  O   LYS P 110     -37.524 -79.864 108.522  0.00 97.00      PROA   
ATOM   1713  N   LEU P 111     -39.384 -78.575 108.556  0.00 97.00      PROA   
ATOM   1714  HN  LEU P 111     -39.782 -77.666 108.664  0.00 97.00      PROA   
ATOM   1715  CA  LEU P 111     -40.367 -79.645 108.518  0.00 97.00      PROA   
ATOM   1716  HA  LEU P 111     -40.102 -80.359 109.286  0.00 97.00      PROA   
ATOM   1717  CB  LEU P 111     -41.803 -79.111 108.810  0.00 97.00      PROA   
ATOM   1718  HB1 LEU P 111     -42.535 -79.938 108.667  0.00 97.00      PROA   
ATOM   1719  HB2 LEU P 111     -42.050 -78.314 108.075  0.00 97.00      PROA   
ATOM   1720  CG  LEU P 111     -42.078 -78.564 110.240  0.00 97.00      PROA   
ATOM   1721  HG  LEU P 111     -43.182 -78.392 110.287  0.00 97.00      PROA   
ATOM   1722  CD1 LEU P 111     -41.738 -79.591 111.335  0.00 97.00      PROA   
ATOM   1723 HD11 LEU P 111     -40.643 -79.769 111.372  0.00 97.00      PROA   
ATOM   1724 HD12 LEU P 111     -42.252 -80.555 111.138  0.00 97.00      PROA   
ATOM   1725 HD13 LEU P 111     -42.062 -79.211 112.327  0.00 97.00      PROA   
ATOM   1726  CD2 LEU P 111     -41.425 -77.202 110.546  0.00 97.00      PROA   
ATOM   1727 HD21 LEU P 111     -41.638 -76.474 109.736  0.00 97.00      PROA   
ATOM   1728 HD22 LEU P 111     -40.327 -77.309 110.665  0.00 97.00      PROA   
ATOM   1729 HD23 LEU P 111     -41.828 -76.798 111.499  0.00 97.00      PROA   
ATOM   1730  C   LEU P 111     -40.411 -80.427 107.209  0.00 97.00      PROA   
ATOM   1731  O   LEU P 111     -41.383 -80.359 106.459  0.00 97.00      PROA   
ATOM   1732  N   VAL P 112     -39.364 -81.238 106.928  0.00 97.00      PROA   
ATOM   1733  HN  VAL P 112     -38.529 -81.152 107.470  0.00 97.00      PROA   
ATOM   1734  CA  VAL P 112     -39.304 -82.150 105.800  0.00 97.00      PROA   
ATOM   1735  HA  VAL P 112     -39.417 -81.528 104.923  0.00 97.00      PROA   
ATOM   1736  CB  VAL P 112     -37.962 -82.872 105.649  0.00 97.00      PROA   
ATOM   1737  HB  VAL P 112     -38.017 -83.578 104.786  0.00 97.00      PROA   
ATOM   1738  CG1 VAL P 112     -36.883 -81.822 105.309  0.00 97.00      PROA   
ATOM   1739 HG11 VAL P 112     -36.726 -81.130 106.163  0.00 97.00      PROA   
ATOM   1740 HG12 VAL P 112     -37.191 -81.232 104.421  0.00 97.00      PROA   
ATOM   1741 HG13 VAL P 112     -35.917 -82.320 105.081  0.00 97.00      PROA   
ATOM   1742  CG2 VAL P 112     -37.587 -83.679 106.913  0.00 97.00      PROA   
ATOM   1743 HG21 VAL P 112     -38.373 -84.419 107.163  0.00 97.00      PROA   
ATOM   1744 HG22 VAL P 112     -37.439 -83.008 107.785  0.00 97.00      PROA   
ATOM   1745 HG23 VAL P 112     -36.637 -84.231 106.740  0.00 97.00      PROA   
ATOM   1746  C   VAL P 112     -40.452 -83.146 105.757  0.00 97.00      PROA   
ATOM   1747  O   VAL P 112     -40.903 -83.679 106.771  0.00 97.00      PROA   
ATOM   1748  N   TYR P 113     -40.956 -83.382 104.528  0.00 97.00      PROA   
ATOM   1749  HN  TYR P 113     -40.555 -82.927 103.735  0.00 97.00      PROA   
ATOM   1750  CA  TYR P 113     -42.093 -84.221 104.242  0.00 97.00      PROA   
ATOM   1751  HA  TYR P 113     -42.500 -84.581 105.174  0.00 97.00      PROA   
ATOM   1752  CB  TYR P 113     -43.255 -83.472 103.514  0.00 97.00      PROA   
ATOM   1753  HB1 TYR P 113     -43.704 -82.758 104.240  0.00 97.00      PROA   
ATOM   1754  HB2 TYR P 113     -44.056 -84.175 103.205  0.00 97.00      PROA   
ATOM   1755  CG  TYR P 113     -42.817 -82.655 102.316  0.00 97.00      PROA   
ATOM   1756  CD1 TYR P 113     -42.253 -81.376 102.486  0.00 97.00      PROA   
ATOM   1757  HD1 TYR P 113     -42.094 -80.989 103.482  0.00 97.00      PROA   
ATOM   1758  CE1 TYR P 113     -41.878 -80.606 101.380  0.00 97.00      PROA   
ATOM   1759  HE1 TYR P 113     -41.424 -79.637 101.528  0.00 97.00      PROA   
ATOM   1760  CZ  TYR P 113     -42.105 -81.087 100.085  0.00 97.00      PROA   
ATOM   1761  OH  TYR P 113     -41.706 -80.324  98.972  0.00 97.00      PROA   
ATOM   1762  HH  TYR P 113     -40.946 -79.801  99.249  0.00 97.00      PROA   
ATOM   1763  CD2 TYR P 113     -43.059 -83.114 101.009  0.00 97.00      PROA   
ATOM   1764  HD2 TYR P 113     -43.519 -84.077 100.858  0.00 97.00      PROA   
ATOM   1765  CE2 TYR P 113     -42.709 -82.334  99.898  0.00 97.00      PROA   
ATOM   1766  HE2 TYR P 113     -42.882 -82.705  98.898  0.00 97.00      PROA   
ATOM   1767  C   TYR P 113     -41.604 -85.446 103.505  0.00 97.00      PROA   
ATOM   1768  O   TYR P 113     -40.487 -85.481 103.008  0.00 97.00      PROA   
ATOM   1769  N   ASN P 114     -42.416 -86.523 103.479  0.00 97.00      PROA   
ATOM   1770  HN  ASN P 114     -43.311 -86.453 103.917  0.00 97.00      PROA   
ATOM   1771  CA  ASN P 114     -42.093 -87.801 102.861  0.00 97.00      PROA   
ATOM   1772  HA  ASN P 114     -42.903 -88.454 103.143  0.00 97.00      PROA   
ATOM   1773  CB  ASN P 114     -42.015 -87.732 101.304  0.00 97.00      PROA   
ATOM   1774  HB1 ASN P 114     -41.794 -88.732 100.875  0.00 97.00      PROA   
ATOM   1775  HB2 ASN P 114     -41.203 -87.037 101.003  0.00 97.00      PROA   
ATOM   1776  CG  ASN P 114     -43.310 -87.222 100.659  0.00 97.00      PROA   
ATOM   1777  OD1 ASN P 114     -43.276 -86.360  99.774  0.00 97.00      PROA   
ATOM   1778  ND2 ASN P 114     -44.482 -87.751 101.099  0.00 97.00      PROA   
ATOM   1779 HD21 ASN P 114     -45.317 -87.445 100.645  0.00 97.00      PROA   
ATOM   1780 HD22 ASN P 114     -44.482 -88.479 101.783  0.00 97.00      PROA   
ATOM   1781  C   ASN P 114     -40.841 -88.465 103.422  0.00 97.00      PROA   
ATOM   1782  O   ASN P 114     -39.929 -88.846 102.689  0.00 97.00      PROA   
ATOM   1783  N   VAL P 115     -40.781 -88.622 104.762  0.00 97.00      PROA   
ATOM   1784  HN  VAL P 115     -41.573 -88.396 105.325  0.00 97.00      PROA   
ATOM   1785  CA  VAL P 115     -39.626 -89.142 105.462  0.00 97.00      PROA   
ATOM   1786  HA  VAL P 115     -38.753 -88.766 104.952  0.00 97.00      PROA   
ATOM   1787  CB  VAL P 115     -39.530 -88.638 106.899  0.00 97.00      PROA   
ATOM   1788  HB  VAL P 115     -40.450 -88.917 107.461  0.00 97.00      PROA   
ATOM   1789  CG1 VAL P 115     -38.299 -89.236 107.619  0.00 97.00      PROA   
ATOM   1790 HG11 VAL P 115     -37.376 -89.025 107.038  0.00 97.00      PROA   
ATOM   1791 HG12 VAL P 115     -38.395 -90.333 107.748  0.00 97.00      PROA   
ATOM   1792 HG13 VAL P 115     -38.189 -88.781 108.626  0.00 97.00      PROA   
ATOM   1793  CG2 VAL P 115     -39.424 -87.098 106.855  0.00 97.00      PROA   
ATOM   1794 HG21 VAL P 115     -40.357 -86.638 106.470  0.00 97.00      PROA   
ATOM   1795 HG22 VAL P 115     -38.580 -86.790 106.202  0.00 97.00      PROA   
ATOM   1796 HG23 VAL P 115     -39.237 -86.696 107.872  0.00 97.00      PROA   
ATOM   1797  C   VAL P 115     -39.571 -90.657 105.388  0.00 97.00      PROA   
ATOM   1798  O   VAL P 115     -40.485 -91.361 105.801  0.00 97.00      PROA   
ATOM   1799  N   LEU P 116     -38.456 -91.183 104.847  0.00 97.00      PROA   
ATOM   1800  HN  LEU P 116     -37.754 -90.565 104.499  0.00 97.00      PROA   
ATOM   1801  CA  LEU P 116     -38.204 -92.593 104.661  0.00 97.00      PROA   
ATOM   1802  HA  LEU P 116     -39.062 -93.172 104.966  0.00 97.00      PROA   
ATOM   1803  CB  LEU P 116     -37.842 -92.910 103.187  0.00 97.00      PROA   
ATOM   1804  HB1 LEU P 116     -37.430 -93.939 103.089  0.00 97.00      PROA   
ATOM   1805  HB2 LEU P 116     -37.051 -92.196 102.869  0.00 97.00      PROA   
ATOM   1806  CG  LEU P 116     -39.018 -92.791 102.192  0.00 97.00      PROA   
ATOM   1807  HG  LEU P 116     -39.567 -91.842 102.398  0.00 97.00      PROA   
ATOM   1808  CD1 LEU P 116     -38.505 -92.727 100.742  0.00 97.00      PROA   
ATOM   1809 HD11 LEU P 116     -37.948 -93.657 100.495  0.00 97.00      PROA   
ATOM   1810 HD12 LEU P 116     -37.828 -91.859 100.608  0.00 97.00      PROA   
ATOM   1811 HD13 LEU P 116     -39.358 -92.627 100.038  0.00 97.00      PROA   
ATOM   1812  CD2 LEU P 116     -39.992 -93.969 102.354  0.00 97.00      PROA   
ATOM   1813 HD21 LEU P 116     -40.377 -94.015 103.392  0.00 97.00      PROA   
ATOM   1814 HD22 LEU P 116     -39.474 -94.925 102.127  0.00 97.00      PROA   
ATOM   1815 HD23 LEU P 116     -40.850 -93.860 101.658  0.00 97.00      PROA   
ATOM   1816  C   LEU P 116     -37.029 -93.008 105.510  0.00 97.00      PROA   
ATOM   1817  O   LEU P 116     -35.956 -92.423 105.432  0.00 97.00      PROA   
ATOM   1818  N   TYR P 117     -37.209 -94.065 106.330  0.00 97.00      PROA   
ATOM   1819  HN  TYR P 117     -38.121 -94.459 106.435  0.00 97.00      PROA   
ATOM   1820  CA  TYR P 117     -36.144 -94.726 107.058  0.00 97.00      PROA   
ATOM   1821  HA  TYR P 117     -35.285 -94.071 107.113  0.00 97.00      PROA   
ATOM   1822  CB  TYR P 117     -36.552 -95.126 108.501  0.00 97.00      PROA   
ATOM   1823  HB1 TYR P 117     -35.812 -95.826 108.945  0.00 97.00      PROA   
ATOM   1824  HB2 TYR P 117     -37.544 -95.628 108.494  0.00 97.00      PROA   
ATOM   1825  CG  TYR P 117     -36.633 -93.911 109.398  0.00 97.00      PROA   
ATOM   1826  CD1 TYR P 117     -35.580 -93.623 110.287  0.00 97.00      PROA   
ATOM   1827  HD1 TYR P 117     -34.698 -94.247 110.297  0.00 97.00      PROA   
ATOM   1828  CE1 TYR P 117     -35.665 -92.542 111.171  0.00 97.00      PROA   
ATOM   1829  HE1 TYR P 117     -34.855 -92.335 111.856  0.00 97.00      PROA   
ATOM   1830  CZ  TYR P 117     -36.807 -91.739 111.179  0.00 97.00      PROA   
ATOM   1831  OH  TYR P 117     -36.878 -90.671 112.087  0.00 97.00      PROA   
ATOM   1832  HH  TYR P 117     -37.775 -90.324 112.090  0.00 97.00      PROA   
ATOM   1833  CD2 TYR P 117     -37.780 -93.094 109.423  0.00 97.00      PROA   
ATOM   1834  HD2 TYR P 117     -38.602 -93.307 108.756  0.00 97.00      PROA   
ATOM   1835  CE2 TYR P 117     -37.865 -92.007 110.304  0.00 97.00      PROA   
ATOM   1836  HE2 TYR P 117     -38.745 -91.380 110.312  0.00 97.00      PROA   
ATOM   1837  C   TYR P 117     -35.710 -95.964 106.301  0.00 97.00      PROA   
ATOM   1838  O   TYR P 117     -36.537 -96.770 105.887  0.00 97.00      PROA   
ATOM   1839  N   TYR P 118     -34.381 -96.125 106.099  0.00 97.00      PROA   
ATOM   1840  HN  TYR P 118     -33.740 -95.441 106.444  0.00 97.00      PROA   
ATOM   1841  CA  TYR P 118     -33.769 -97.176 105.313  0.00 97.00      PROA   
ATOM   1842  HA  TYR P 118     -34.532 -97.830 104.931  0.00 97.00      PROA   
ATOM   1843  CB  TYR P 118     -32.851 -96.671 104.148  0.00 97.00      PROA   
ATOM   1844  HB1 TYR P 118     -32.426 -97.545 103.607  0.00 97.00      PROA   
ATOM   1845  HB2 TYR P 118     -32.007 -96.093 104.579  0.00 97.00      PROA   
ATOM   1846  CG  TYR P 118     -33.508 -95.761 103.126  0.00 97.00      PROA   
ATOM   1847  CD1 TYR P 118     -33.923 -94.465 103.474  0.00 97.00      PROA   
ATOM   1848  HD1 TYR P 118     -33.857 -94.134 104.495  0.00 97.00      PROA   
ATOM   1849  CE1 TYR P 118     -34.392 -93.571 102.509  0.00 97.00      PROA   
ATOM   1850  HE1 TYR P 118     -34.700 -92.587 102.818  0.00 97.00      PROA   
ATOM   1851  CZ  TYR P 118     -34.435 -93.945 101.163  0.00 97.00      PROA   
ATOM   1852  OH  TYR P 118     -34.871 -93.012 100.201  0.00 97.00      PROA   
ATOM   1853  HH  TYR P 118     -35.098 -92.209 100.685  0.00 97.00      PROA   
ATOM   1854  CD2 TYR P 118     -33.554 -96.123 101.764  0.00 97.00      PROA   
ATOM   1855  HD2 TYR P 118     -33.200 -97.095 101.460  0.00 97.00      PROA   
ATOM   1856  CE2 TYR P 118     -34.017 -95.227 100.788  0.00 97.00      PROA   
ATOM   1857  HE2 TYR P 118     -34.033 -95.521  99.749  0.00 97.00      PROA   
ATOM   1858  C   TYR P 118     -32.881 -97.995 106.222  0.00 97.00      PROA   
ATOM   1859  O   TYR P 118     -32.266 -97.470 107.146  0.00 97.00      PROA   
ATOM   1860  N   ARG P 119     -32.795 -99.320 105.965  0.00 97.00      PROA   
ATOM   1861  HN  ARG P 119     -33.348 -99.729 105.241  0.00 97.00      PROA   
ATOM   1862  CA  ARG P 119     -31.823-100.194 106.578  0.00 97.00      PROA   
ATOM   1863  HA  ARG P 119     -31.007 -99.590 106.940  0.00 97.00      PROA   
ATOM   1864  CB  ARG P 119     -32.361-101.005 107.787  0.00 97.00      PROA   
ATOM   1865  HB1 ARG P 119     -33.349-101.441 107.518  0.00 97.00      PROA   
ATOM   1866  HB2 ARG P 119     -32.519-100.280 108.617  0.00 97.00      PROA   
ATOM   1867  CG  ARG P 119     -31.411-102.131 108.250  0.00 97.00      PROA   
ATOM   1868  HG1 ARG P 119     -30.380-101.710 108.269  0.00 97.00      PROA   
ATOM   1869  HG2 ARG P 119     -31.422-102.964 107.514  0.00 97.00      PROA   
ATOM   1870  CD  ARG P 119     -31.656-102.703 109.651  0.00 97.00      PROA   
ATOM   1871  HD1 ARG P 119     -31.768-101.906 110.406  0.00 97.00      PROA   
ATOM   1872  HD2 ARG P 119     -30.787-103.327 109.947  0.00 97.00      PROA   
ATOM   1873  NE  ARG P 119     -32.841-103.612 109.654  0.00 97.00      PROA   
ATOM   1874  HE  ARG P 119     -32.679-104.596 109.642  0.00 97.00      PROA   
ATOM   1875  CZ  ARG P 119     -34.071-103.250 110.074  0.00 97.00      PROA   
ATOM   1876  NH1 ARG P 119     -34.480-101.982 110.126  0.00 97.00      PROA   
ATOM   1877 HH11 ARG P 119     -33.871-101.295 109.745  0.00 97.00      PROA   
ATOM   1878 HH12 ARG P 119     -35.447-101.806 110.289  0.00 97.00      PROA   
ATOM   1879  NH2 ARG P 119     -34.887-104.230 110.486  0.00 97.00      PROA   
ATOM   1880 HH21 ARG P 119     -34.461-105.128 110.584  0.00 97.00      PROA   
ATOM   1881 HH22 ARG P 119     -35.649-104.004 111.090  0.00 97.00      PROA   
ATOM   1882  C   ARG P 119     -31.248-101.111 105.524  0.00 97.00      PROA   
ATOM   1883  O   ARG P 119     -31.982-101.805 104.824  0.00 97.00      PROA   
ATOM   1884  N   ASN P 120     -29.898-101.130 105.395  0.00 97.00      PROA   
ATOM   1885  HN  ASN P 120     -29.342-100.567 106.007  0.00 97.00      PROA   
ATOM   1886  CA  ASN P 120     -29.149-101.989 104.489  0.00 97.00      PROA   
ATOM   1887  HA  ASN P 120     -28.121-101.662 104.550  0.00 97.00      PROA   
ATOM   1888  CB  ASN P 120     -29.198-103.485 104.915  0.00 97.00      PROA   
ATOM   1889  HB1 ASN P 120     -28.589-104.108 104.227  0.00 97.00      PROA   
ATOM   1890  HB2 ASN P 120     -30.247-103.847 104.897  0.00 97.00      PROA   
ATOM   1891  CG  ASN P 120     -28.613-103.635 106.326  0.00 97.00      PROA   
ATOM   1892  OD1 ASN P 120     -27.775-102.839 106.753  0.00 97.00      PROA   
ATOM   1893  ND2 ASN P 120     -29.091-104.659 107.085  0.00 97.00      PROA   
ATOM   1894 HD21 ASN P 120     -28.765-104.746 108.026  0.00 97.00      PROA   
ATOM   1895 HD22 ASN P 120     -29.730-105.316 106.689  0.00 97.00      PROA   
ATOM   1896  C   ASN P 120     -29.551-101.800 103.034  0.00 97.00      PROA   
ATOM   1897  O   ASN P 120     -29.810-102.759 102.309  0.00 97.00      PROA   
ATOM   1898  N   GLY P 121     -29.623-100.524 102.584  0.00 97.00      PROA   
ATOM   1899  HN  GLY P 121     -29.379 -99.776 103.196  0.00 97.00      PROA   
ATOM   1900  CA  GLY P 121     -30.033-100.151 101.238  0.00 97.00      PROA   
ATOM   1901  HA1 GLY P 121     -29.733-100.923 100.542  0.00 97.00      PROA   
ATOM   1902  HA2 GLY P 121     -29.571 -99.200 101.017  0.00 97.00      PROA   
ATOM   1903  C   GLY P 121     -31.521 -99.955 101.094  0.00 97.00      PROA   
ATOM   1904  O   GLY P 121     -31.959 -99.051 100.387  0.00 97.00      PROA   
ATOM   1905  N   LYS P 122     -32.347-100.800 101.742  0.00 97.00      PROA   
ATOM   1906  HN  LYS P 122     -31.973-101.522 102.322  0.00 97.00      PROA   
ATOM   1907  CA  LYS P 122     -33.784-100.778 101.557  0.00 97.00      PROA   
ATOM   1908  HA  LYS P 122     -33.990-100.395 100.567  0.00 97.00      PROA   
ATOM   1909  CB  LYS P 122     -34.393-102.207 101.584  0.00 97.00      PROA   
ATOM   1910  HB1 LYS P 122     -33.957-102.761 102.446  0.00 97.00      PROA   
ATOM   1911  HB2 LYS P 122     -34.081-102.733 100.656  0.00 97.00      PROA   
ATOM   1912  CG  LYS P 122     -35.925-102.228 101.719  0.00 97.00      PROA   
ATOM   1913  HG1 LYS P 122     -36.356-101.488 101.006  0.00 97.00      PROA   
ATOM   1914  HG2 LYS P 122     -36.191-101.910 102.753  0.00 97.00      PROA   
ATOM   1915  CD  LYS P 122     -36.605-103.577 101.467  0.00 97.00      PROA   
ATOM   1916  HD1 LYS P 122     -36.185-104.329 102.172  0.00 97.00      PROA   
ATOM   1917  HD2 LYS P 122     -36.375-103.904 100.428  0.00 97.00      PROA   
ATOM   1918  CE  LYS P 122     -38.123-103.451 101.667  0.00 97.00      PROA   
ATOM   1919  HE1 LYS P 122     -38.538-102.676 100.986  0.00 97.00      PROA   
ATOM   1920  HE2 LYS P 122     -38.351-103.161 102.715  0.00 97.00      PROA   
ATOM   1921  NZ  LYS P 122     -38.815-104.727 101.381  0.00 97.00      PROA   
ATOM   1922  HZ1 LYS P 122     -38.436-105.471 102.000  0.00 97.00      PROA   
ATOM   1923  HZ2 LYS P 122     -38.658-104.988 100.387  0.00 97.00      PROA   
ATOM   1924  HZ3 LYS P 122     -39.835-104.617 101.555  0.00 97.00      PROA   
ATOM   1925  C   LYS P 122     -34.528 -99.872 102.521  0.00 97.00      PROA   
ATOM   1926  O   LYS P 122     -34.386 -99.978 103.733  0.00 97.00      PROA   
ATOM   1927  N   ALA P 123     -35.407 -98.985 101.990  0.00 97.00      PROA   
ATOM   1928  HN  ALA P 123     -35.438 -98.828 101.006  0.00 97.00      PROA   
ATOM   1929  CA  ALA P 123     -36.421 -98.290 102.762  0.00 97.00      PROA   
ATOM   1930  HA  ALA P 123     -35.927 -97.742 103.545  0.00 97.00      PROA   
ATOM   1931  CB  ALA P 123     -37.170 -97.263 101.891  0.00 97.00      PROA   
ATOM   1932  HB1 ALA P 123     -37.707 -97.765 101.059  0.00 97.00      PROA   
ATOM   1933  HB2 ALA P 123     -36.446 -96.545 101.449  0.00 97.00      PROA   
ATOM   1934  HB3 ALA P 123     -37.899 -96.684 102.495  0.00 97.00      PROA   
ATOM   1935  C   ALA P 123     -37.421 -99.249 103.402  0.00 97.00      PROA   
ATOM   1936  O   ALA P 123     -37.979-100.118 102.734  0.00 97.00      PROA   
ATOM   1937  N   PHE P 124     -37.664 -99.115 104.728  0.00 97.00      PROA   
ATOM   1938  HN  PHE P 124     -37.192 -98.413 105.259  0.00 97.00      PROA   
ATOM   1939  CA  PHE P 124     -38.521-100.037 105.451  0.00 97.00      PROA   
ATOM   1940  HA  PHE P 124     -39.027-100.691 104.755  0.00 97.00      PROA   
ATOM   1941  CB  PHE P 124     -37.704-100.943 106.433  0.00 97.00      PROA   
ATOM   1942  HB1 PHE P 124     -36.845-101.382 105.879  0.00 97.00      PROA   
ATOM   1943  HB2 PHE P 124     -38.349-101.783 106.771  0.00 97.00      PROA   
ATOM   1944  CG  PHE P 124     -37.159-100.242 107.662  0.00 97.00      PROA   
ATOM   1945  CD1 PHE P 124     -35.974 -99.492 107.598  0.00 97.00      PROA   
ATOM   1946  HD1 PHE P 124     -35.465 -99.397 106.651  0.00 97.00      PROA   
ATOM   1947  CE1 PHE P 124     -35.468 -98.849 108.735  0.00 97.00      PROA   
ATOM   1948  HE1 PHE P 124     -34.567 -98.258 108.667  0.00 97.00      PROA   
ATOM   1949  CZ  PHE P 124     -36.140 -98.965 109.958  0.00 97.00      PROA   
ATOM   1950  HZ  PHE P 124     -35.765 -98.454 110.833  0.00 97.00      PROA   
ATOM   1951  CD2 PHE P 124     -37.808-100.372 108.904  0.00 97.00      PROA   
ATOM   1952  HD2 PHE P 124     -38.717-100.951 108.972  0.00 97.00      PROA   
ATOM   1953  CE2 PHE P 124     -37.306 -99.735 110.045  0.00 97.00      PROA   
ATOM   1954  HE2 PHE P 124     -37.826 -99.823 110.988  0.00 97.00      PROA   
ATOM   1955  C   PHE P 124     -39.622 -99.299 106.185  0.00 97.00      PROA   
ATOM   1956  O   PHE P 124     -40.598 -99.929 106.591  0.00 97.00      PROA   
ATOM   1957  N   LYS P 125     -39.532 -97.958 106.361  0.00 97.00      PROA   
ATOM   1958  HN  LYS P 125     -38.735 -97.440 106.063  0.00 97.00      PROA   
ATOM   1959  CA  LYS P 125     -40.588 -97.266 107.076  0.00 97.00      PROA   
ATOM   1960  HA  LYS P 125     -41.520 -97.776 106.874  0.00 97.00      PROA   
ATOM   1961  CB  LYS P 125     -40.333 -97.307 108.605  0.00 97.00      PROA   
ATOM   1962  HB1 LYS P 125     -40.049 -96.318 109.015  0.00 97.00      PROA   
ATOM   1963  HB2 LYS P 125     -39.451 -97.967 108.775  0.00 97.00      PROA   
ATOM   1964  CG  LYS P 125     -41.496 -97.938 109.394  0.00 97.00      PROA   
ATOM   1965  HG1 LYS P 125     -41.182 -98.069 110.454  0.00 97.00      PROA   
ATOM   1966  HG2 LYS P 125     -41.698 -98.951 108.981  0.00 97.00      PROA   
ATOM   1967  CD  LYS P 125     -42.797 -97.120 109.355  0.00 97.00      PROA   
ATOM   1968  HD1 LYS P 125     -43.563 -97.658 109.958  0.00 97.00      PROA   
ATOM   1969  HD2 LYS P 125     -43.169 -97.070 108.307  0.00 97.00      PROA   
ATOM   1970  CE  LYS P 125     -42.616 -95.703 109.906  0.00 97.00      PROA   
ATOM   1971  HE1 LYS P 125     -41.889 -95.125 109.295  0.00 97.00      PROA   
ATOM   1972  HE2 LYS P 125     -42.256 -95.743 110.955  0.00 97.00      PROA   
ATOM   1973  NZ  LYS P 125     -43.889 -94.955 109.887  0.00 97.00      PROA   
ATOM   1974  HZ1 LYS P 125     -44.670 -95.532 110.251  0.00 97.00      PROA   
ATOM   1975  HZ2 LYS P 125     -44.090 -94.668 108.904  0.00 97.00      PROA   
ATOM   1976  HZ3 LYS P 125     -43.782 -94.090 110.457  0.00 97.00      PROA   
ATOM   1977  C   LYS P 125     -40.789 -95.844 106.591  0.00 97.00      PROA   
ATOM   1978  O   LYS P 125     -39.908 -94.997 106.689  0.00 97.00      PROA   
ATOM   1979  N   PHE P 126     -42.011 -95.556 106.085  0.00 97.00      PROA   
ATOM   1980  HN  PHE P 126     -42.671 -96.293 105.960  0.00 97.00      PROA   
ATOM   1981  CA  PHE P 126     -42.440 -94.268 105.577  0.00 97.00      PROA   
ATOM   1982  HA  PHE P 126     -41.565 -93.681 105.337  0.00 97.00      PROA   
ATOM   1983  CB  PHE P 126     -43.240 -94.502 104.256  0.00 97.00      PROA   
ATOM   1984  HB1 PHE P 126     -44.013 -95.282 104.437  0.00 97.00      PROA   
ATOM   1985  HB2 PHE P 126     -42.553 -94.896 103.478  0.00 97.00      PROA   
ATOM   1986  CG  PHE P 126     -43.924 -93.281 103.693  0.00 97.00      PROA   
ATOM   1987  CD1 PHE P 126     -43.164 -92.230 103.155  0.00 97.00      PROA   
ATOM   1988  HD1 PHE P 126     -42.086 -92.279 103.174  0.00 97.00      PROA   
ATOM   1989  CE1 PHE P 126     -43.793 -91.121 102.581  0.00 97.00      PROA   
ATOM   1990  HE1 PHE P 126     -43.191 -90.343 102.139  0.00 97.00      PROA   
ATOM   1991  CZ  PHE P 126     -45.191 -91.038 102.562  0.00 97.00      PROA   
ATOM   1992  HZ  PHE P 126     -45.685 -90.186 102.121  0.00 97.00      PROA   
ATOM   1993  CD2 PHE P 126     -45.328 -93.196 103.654  0.00 97.00      PROA   
ATOM   1994  HD2 PHE P 126     -45.928 -94.004 104.046  0.00 97.00      PROA   
ATOM   1995  CE2 PHE P 126     -45.958 -92.076 103.102  0.00 97.00      PROA   
ATOM   1996  HE2 PHE P 126     -47.036 -92.022 103.070  0.00 97.00      PROA   
ATOM   1997  C   PHE P 126     -43.251 -93.464 106.593  0.00 97.00      PROA   
ATOM   1998  O   PHE P 126     -44.058 -94.012 107.332  0.00 97.00      PROA   
ATOM   1999  N   PHE P 127     -43.066 -92.121 106.613  0.00 97.00      PROA   
ATOM   2000  HN  PHE P 127     -42.322 -91.720 106.082  0.00 97.00      PROA   
ATOM   2001  CA  PHE P 127     -43.912 -91.162 107.303  0.00 97.00      PROA   
ATOM   2002  HA  PHE P 127     -44.861 -91.622 107.541  0.00 97.00      PROA   
ATOM   2003  CB  PHE P 127     -43.260 -90.545 108.571  0.00 97.00      PROA   
ATOM   2004  HB1 PHE P 127     -43.909 -89.752 109.002  0.00 97.00      PROA   
ATOM   2005  HB2 PHE P 127     -42.291 -90.071 108.299  0.00 97.00      PROA   
ATOM   2006  CG  PHE P 127     -42.988 -91.540 109.668  0.00 97.00      PROA   
ATOM   2007  CD1 PHE P 127     -43.936 -91.745 110.689  0.00 97.00      PROA   
ATOM   2008  HD1 PHE P 127     -44.901 -91.262 110.627  0.00 97.00      PROA   
ATOM   2009  CE1 PHE P 127     -43.611 -92.492 111.829  0.00 97.00      PROA   
ATOM   2010  HE1 PHE P 127     -44.328 -92.603 112.629  0.00 97.00      PROA   
ATOM   2011  CZ  PHE P 127     -42.331 -93.045 111.957  0.00 97.00      PROA   
ATOM   2012  HZ  PHE P 127     -42.068 -93.597 112.847  0.00 97.00      PROA   
ATOM   2013  CD2 PHE P 127     -41.709 -92.109 109.808  0.00 97.00      PROA   
ATOM   2014  HD2 PHE P 127     -40.958 -91.918 109.055  0.00 97.00      PROA   
ATOM   2015  CE2 PHE P 127     -41.379 -92.852 110.949  0.00 97.00      PROA   
ATOM   2016  HE2 PHE P 127     -40.384 -93.257 111.065  0.00 97.00      PROA   
ATOM   2017  C   PHE P 127     -44.176 -89.992 106.369  0.00 97.00      PROA   
ATOM   2018  O   PHE P 127     -43.297 -89.562 105.633  0.00 97.00      PROA   
ATOM   2019  N   HSD P 128     -45.400 -89.414 106.375  0.00 97.00      PROA   
ATOM   2020  HN  HSD P 128     -46.155 -89.807 106.897  0.00 97.00      PROA   
ATOM   2021  CA  HSD P 128     -45.698 -88.182 105.654  0.00 97.00      PROA   
ATOM   2022  HA  HSD P 128     -45.380 -88.341 104.632  0.00 97.00      PROA   
ATOM   2023  CB  HSD P 128     -47.213 -87.876 105.601  0.00 97.00      PROA   
ATOM   2024  HB1 HSD P 128     -47.420 -86.791 105.472  0.00 97.00      PROA   
ATOM   2025  HB2 HSD P 128     -47.687 -88.194 106.553  0.00 97.00      PROA   
ATOM   2026  ND1 HSD P 128     -47.939 -88.073 103.180  0.00 97.00      PROA   
ATOM   2027  HD1 HSD P 128     -47.620 -87.167 102.899  0.00 97.00      PROA   
ATOM   2028  CG  HSD P 128     -47.859 -88.600 104.453  0.00 97.00      PROA   
ATOM   2029  CE1 HSD P 128     -48.638 -88.961 102.430  0.00 97.00      PROA   
ATOM   2030  HE1 HSD P 128     -48.872 -88.798 101.378  0.00 97.00      PROA   
ATOM   2031  NE2 HSD P 128     -49.024 -90.008 103.132  0.00 97.00      PROA   
ATOM   2032  CD2 HSD P 128     -48.544 -89.775 104.409  0.00 97.00      PROA   
ATOM   2033  HD2 HSD P 128     -48.753 -90.488 105.197  0.00 97.00      PROA   
ATOM   2034  C   HSD P 128     -44.923 -86.954 106.108  0.00 97.00      PROA   
ATOM   2035  O   HSD P 128     -44.578 -86.113 105.283  0.00 97.00      PROA   
ATOM   2036  N   TRP P 129     -44.638 -86.823 107.421  0.00 97.00      PROA   
ATOM   2037  HN  TRP P 129     -44.909 -87.529 108.065  0.00 97.00      PROA   
ATOM   2038  CA  TRP P 129     -43.978 -85.672 108.009  0.00 97.00      PROA   
ATOM   2039  HA  TRP P 129     -43.557 -85.047 107.231  0.00 97.00      PROA   
ATOM   2040  CB  TRP P 129     -44.924 -84.830 108.915  0.00 97.00      PROA   
ATOM   2041  HB1 TRP P 129     -44.407 -83.891 109.213  0.00 97.00      PROA   
ATOM   2042  HB2 TRP P 129     -45.146 -85.393 109.848  0.00 97.00      PROA   
ATOM   2043  CG  TRP P 129     -46.234 -84.479 108.280  0.00 97.00      PROA   
ATOM   2044  CD1 TRP P 129     -46.521 -83.345 107.565  0.00 97.00      PROA   
ATOM   2045  HD1 TRP P 129     -45.822 -82.540 107.390  0.00 97.00      PROA   
ATOM   2046  NE1 TRP P 129     -47.819 -83.397 107.122  0.00 97.00      PROA   
ATOM   2047  HE1 TRP P 129     -48.318 -82.670 106.703  0.00 97.00      PROA   
ATOM   2048  CE2 TRP P 129     -48.400 -84.559 107.536  0.00 97.00      PROA   
ATOM   2049  CD2 TRP P 129     -47.437 -85.270 108.286  0.00 97.00      PROA   
ATOM   2050  CE3 TRP P 129     -47.785 -86.492 108.864  0.00 97.00      PROA   
ATOM   2051  HE3 TRP P 129     -47.083 -87.044 109.472  0.00 97.00      PROA   
ATOM   2052  CZ3 TRP P 129     -49.078 -86.988 108.664  0.00 97.00      PROA   
ATOM   2053  HZ3 TRP P 129     -49.369 -87.927 109.114  0.00 97.00      PROA   
ATOM   2054  CZ2 TRP P 129     -49.679 -85.054 107.328  0.00 97.00      PROA   
ATOM   2055  HZ2 TRP P 129     -50.412 -84.506 106.755  0.00 97.00      PROA   
ATOM   2056  CH2 TRP P 129     -50.005 -86.284 107.901  0.00 97.00      PROA   
ATOM   2057  HH2 TRP P 129     -51.000 -86.685 107.766  0.00 97.00      PROA   
ATOM   2058  C   TRP P 129     -42.846 -86.204 108.855  0.00 97.00      PROA   
ATOM   2059  O   TRP P 129     -42.725 -87.410 109.062  0.00 97.00      PROA   
ATOM   2060  N   ASN P 130     -41.958 -85.313 109.357  0.00 97.00      PROA   
ATOM   2061  HN  ASN P 130     -42.001 -84.348 109.103  0.00 97.00      PROA   
ATOM   2062  CA  ASN P 130     -40.890 -85.686 110.266  0.00 97.00      PROA   
ATOM   2063  HA  ASN P 130     -40.300 -86.422 109.739  0.00 97.00      PROA   
ATOM   2064  CB  ASN P 130     -39.993 -84.456 110.594  0.00 97.00      PROA   
ATOM   2065  HB1 ASN P 130     -40.537 -83.746 111.252  0.00 97.00      PROA   
ATOM   2066  HB2 ASN P 130     -39.729 -83.920 109.656  0.00 97.00      PROA   
ATOM   2067  CG  ASN P 130     -38.701 -84.866 111.297  0.00 97.00      PROA   
ATOM   2068  OD1 ASN P 130     -38.441 -84.469 112.432  0.00 97.00      PROA   
ATOM   2069  ND2 ASN P 130     -37.880 -85.704 110.612  0.00 97.00      PROA   
ATOM   2070 HD21 ASN P 130     -37.010 -85.952 111.040  0.00 97.00      PROA   
ATOM   2071 HD22 ASN P 130     -38.106 -85.983 109.681  0.00 97.00      PROA   
ATOM   2072  C   ASN P 130     -41.393 -86.352 111.553  0.00 97.00      PROA   
ATOM   2073  O   ASN P 130     -42.312 -85.871 112.213  0.00 97.00      PROA   
ATOM   2074  N   SER P 131     -40.780 -87.498 111.925  0.00 97.00      PROA   
ATOM   2075  HN  SER P 131     -40.028 -87.874 111.389  0.00 97.00      PROA   
ATOM   2076  CA  SER P 131     -41.175 -88.282 113.076  0.00 97.00      PROA   
ATOM   2077  HA  SER P 131     -41.413 -87.623 113.899  0.00 97.00      PROA   
ATOM   2078  CB  SER P 131     -42.371 -89.241 112.783  0.00 97.00      PROA   
ATOM   2079  HB1 SER P 131     -42.148 -89.841 111.876  0.00 97.00      PROA   
ATOM   2080  HB2 SER P 131     -43.265 -88.618 112.568  0.00 97.00      PROA   
ATOM   2081  OG  SER P 131     -42.695 -90.121 113.864  0.00 97.00      PROA   
ATOM   2082  HG1 SER P 131     -42.041 -90.830 113.859  0.00 97.00      PROA   
ATOM   2083  C   SER P 131     -39.970 -89.090 113.442  0.00 97.00      PROA   
ATOM   2084  O   SER P 131     -39.098 -89.305 112.611  0.00 97.00      PROA   
ATOM   2085  N   ASN P 132     -39.913 -89.582 114.700  0.00 97.00      PROA   
ATOM   2086  HN  ASN P 132     -40.660 -89.393 115.333  0.00 97.00      PROA   
ATOM   2087  CA  ASN P 132     -38.920 -90.539 115.141  0.00 97.00      PROA   
ATOM   2088  HA  ASN P 132     -37.969 -90.272 114.701  0.00 97.00      PROA   
ATOM   2089  CB  ASN P 132     -38.747 -90.544 116.697  0.00 97.00      PROA   
ATOM   2090  HB1 ASN P 132     -38.631 -89.502 117.062  0.00 97.00      PROA   
ATOM   2091  HB2 ASN P 132     -37.811 -91.091 116.945  0.00 97.00      PROA   
ATOM   2092  CG  ASN P 132     -39.882 -91.253 117.455  0.00 97.00      PROA   
ATOM   2093  OD1 ASN P 132     -39.842 -92.473 117.637  0.00 97.00      PROA   
ATOM   2094  ND2 ASN P 132     -40.898 -90.491 117.935  0.00 97.00      PROA   
ATOM   2095 HD21 ASN P 132     -41.627 -90.959 118.432  0.00 97.00      PROA   
ATOM   2096 HD22 ASN P 132     -40.896 -89.500 117.816  0.00 97.00      PROA   
ATOM   2097  C   ASN P 132     -39.306 -91.914 114.624  0.00 97.00      PROA   
ATOM   2098  O   ASN P 132     -40.434 -92.141 114.193  0.00 97.00      PROA   
ATOM   2099  N   LEU P 133     -38.361 -92.871 114.694  0.00 97.00      PROA   
ATOM   2100  HN  LEU P 133     -37.421 -92.642 114.940  0.00 97.00      PROA   
ATOM   2101  CA  LEU P 133     -38.661 -94.274 114.578  0.00 97.00      PROA   
ATOM   2102  HA  LEU P 133     -39.730 -94.430 114.587  0.00 97.00      PROA   
ATOM   2103  CB  LEU P 133     -38.062 -94.859 113.277  0.00 97.00      PROA   
ATOM   2104  HB1 LEU P 133     -36.954 -94.893 113.319  0.00 97.00      PROA   
ATOM   2105  HB2 LEU P 133     -38.325 -94.136 112.468  0.00 97.00      PROA   
ATOM   2106  CG  LEU P 133     -38.612 -96.234 112.836  0.00 97.00      PROA   
ATOM   2107  HG  LEU P 133     -39.722 -96.221 112.953  0.00 97.00      PROA   
ATOM   2108  CD1 LEU P 133     -38.302 -96.451 111.348  0.00 97.00      PROA   
ATOM   2109 HD11 LEU P 133     -37.203 -96.454 111.190  0.00 97.00      PROA   
ATOM   2110 HD12 LEU P 133     -38.742 -95.636 110.737  0.00 97.00      PROA   
ATOM   2111 HD13 LEU P 133     -38.714 -97.422 111.004  0.00 97.00      PROA   
ATOM   2112  CD2 LEU P 133     -38.051 -97.410 113.652  0.00 97.00      PROA   
ATOM   2113 HD21 LEU P 133     -38.391 -97.367 114.705  0.00 97.00      PROA   
ATOM   2114 HD22 LEU P 133     -36.940 -97.386 113.637  0.00 97.00      PROA   
ATOM   2115 HD23 LEU P 133     -38.389 -98.376 113.223  0.00 97.00      PROA   
ATOM   2116  C   LEU P 133     -38.075 -94.919 115.813  0.00 97.00      PROA   
ATOM   2117  O   LEU P 133     -36.864 -94.939 115.998  0.00 97.00      PROA   
ATOM   2118  N   THR P 134     -38.934 -95.475 116.701  0.00 97.00      PROA   
ATOM   2119  HN  THR P 134     -39.919 -95.416 116.564  0.00 97.00      PROA   
ATOM   2120  CA  THR P 134     -38.486 -96.143 117.912  0.00 97.00      PROA   
ATOM   2121  HA  THR P 134     -37.419 -96.024 118.029  0.00 97.00      PROA   
ATOM   2122  CB  THR P 134     -39.129 -95.621 119.193  0.00 97.00      PROA   
ATOM   2123  HB  THR P 134     -40.239 -95.685 119.128  0.00 97.00      PROA   
ATOM   2124  OG1 THR P 134     -38.760 -94.265 119.407  0.00 97.00      PROA   
ATOM   2125  HG1 THR P 134     -39.159 -93.751 118.700  0.00 97.00      PROA   
ATOM   2126  CG2 THR P 134     -38.634 -96.403 120.427  0.00 97.00      PROA   
ATOM   2127 HG21 THR P 134     -37.523 -96.388 120.464  0.00 97.00      PROA   
ATOM   2128 HG22 THR P 134     -38.981 -97.456 120.417  0.00 97.00      PROA   
ATOM   2129 HG23 THR P 134     -39.019 -95.925 121.353  0.00 97.00      PROA   
ATOM   2130  C   THR P 134     -38.762 -97.618 117.769  0.00 97.00      PROA   
ATOM   2131  O   THR P 134     -39.898 -98.047 117.582  0.00 97.00      PROA   
ATOM   2132  N   ILE P 135     -37.696 -98.438 117.868  0.00 97.00      PROA   
ATOM   2133  HN  ILE P 135     -36.779 -98.054 117.985  0.00 97.00      PROA   
ATOM   2134  CA  ILE P 135     -37.763 -99.881 117.831  0.00 97.00      PROA   
ATOM   2135  HA  ILE P 135     -38.648-100.191 117.293  0.00 97.00      PROA   
ATOM   2136  CB  ILE P 135     -36.524-100.488 117.166  0.00 97.00      PROA   
ATOM   2137  HB  ILE P 135     -35.631-100.130 117.728  0.00 97.00      PROA   
ATOM   2138  CG2 ILE P 135     -36.555-102.031 117.242  0.00 97.00      PROA   
ATOM   2139 HG21 ILE P 135     -37.450-102.431 116.720  0.00 97.00      PROA   
ATOM   2140 HG22 ILE P 135     -36.568-102.382 118.291  0.00 97.00      PROA   
ATOM   2141 HG23 ILE P 135     -35.648-102.457 116.767  0.00 97.00      PROA   
ATOM   2142  CG1 ILE P 135     -36.343-100.009 115.701  0.00 97.00      PROA   
ATOM   2143 HG11 ILE P 135     -36.736 -98.979 115.580  0.00 97.00      PROA   
ATOM   2144 HG12 ILE P 135     -36.937-100.666 115.029  0.00 97.00      PROA   
ATOM   2145  CD  ILE P 135     -34.872 -99.978 115.264  0.00 97.00      PROA   
ATOM   2146  HD1 ILE P 135     -34.355-100.931 115.506  0.00 97.00      PROA   
ATOM   2147  HD2 ILE P 135     -34.346 -99.159 115.798  0.00 97.00      PROA   
ATOM   2148  HD3 ILE P 135     -34.784 -99.790 114.174  0.00 97.00      PROA   
ATOM   2149  C   ILE P 135     -37.865-100.344 119.272  0.00 97.00      PROA   
ATOM   2150  O   ILE P 135     -36.919-100.213 120.038  0.00 97.00      PROA   
ATOM   2151  N   LEU P 136     -39.032-100.891 119.683  0.00 97.00      PROA   
ATOM   2152  HN  LEU P 136     -39.812-100.920 119.062  0.00 97.00      PROA   
ATOM   2153  CA  LEU P 136     -39.320-101.319 121.044  0.00 97.00      PROA   
ATOM   2154  HA  LEU P 136     -39.167-100.458 121.680  0.00 97.00      PROA   
ATOM   2155  CB  LEU P 136     -40.787-101.813 121.200  0.00 97.00      PROA   
ATOM   2156  HB1 LEU P 136     -40.914-102.220 122.229  0.00 97.00      PROA   
ATOM   2157  HB2 LEU P 136     -40.977-102.640 120.483  0.00 97.00      PROA   
ATOM   2158  CG  LEU P 136     -41.908-100.746 121.034  0.00 97.00      PROA   
ATOM   2159  HG  LEU P 136     -42.855-101.253 121.346  0.00 97.00      PROA   
ATOM   2160  CD1 LEU P 136     -41.715 -99.543 121.974  0.00 97.00      PROA   
ATOM   2161 HD11 LEU P 136     -40.824 -98.953 121.672  0.00 97.00      PROA   
ATOM   2162 HD12 LEU P 136     -41.578 -99.885 123.021  0.00 97.00      PROA   
ATOM   2163 HD13 LEU P 136     -42.603 -98.878 121.932  0.00 97.00      PROA   
ATOM   2164  CD2 LEU P 136     -42.139-100.274 119.584  0.00 97.00      PROA   
ATOM   2165 HD21 LEU P 136     -42.227-101.141 118.897  0.00 97.00      PROA   
ATOM   2166 HD22 LEU P 136     -41.308 -99.623 119.246  0.00 97.00      PROA   
ATOM   2167 HD23 LEU P 136     -43.076 -99.681 119.527  0.00 97.00      PROA   
ATOM   2168  C   LEU P 136     -38.389-102.395 121.586  0.00 97.00      PROA   
ATOM   2169  O   LEU P 136     -37.990-102.347 122.749  0.00 97.00      PROA   
ATOM   2170  N   LYS P 137     -38.026-103.392 120.751  0.00 97.00      PROA   
ATOM   2171  HN  LYS P 137     -38.394-103.433 119.828  0.00 97.00      PROA   
ATOM   2172  CA  LYS P 137     -37.019-104.375 121.087  0.00 97.00      PROA   
ATOM   2173  HA  LYS P 137     -36.382-103.990 121.873  0.00 97.00      PROA   
ATOM   2174  CB  LYS P 137     -37.636-105.723 121.545  0.00 97.00      PROA   
ATOM   2175  HB1 LYS P 137     -36.835-106.489 121.627  0.00 97.00      PROA   
ATOM   2176  HB2 LYS P 137     -38.359-106.074 120.776  0.00 97.00      PROA   
ATOM   2177  CG  LYS P 137     -38.358-105.644 122.904  0.00 97.00      PROA   
ATOM   2178  HG1 LYS P 137     -39.201-104.923 122.840  0.00 97.00      PROA   
ATOM   2179  HG2 LYS P 137     -37.641-105.246 123.652  0.00 97.00      PROA   
ATOM   2180  CD  LYS P 137     -38.895-107.010 123.369  0.00 97.00      PROA   
ATOM   2181  HD1 LYS P 137     -38.061-107.748 123.359  0.00 97.00      PROA   
ATOM   2182  HD2 LYS P 137     -39.650-107.359 122.630  0.00 97.00      PROA   
ATOM   2183  CE  LYS P 137     -39.546-107.002 124.760  0.00 97.00      PROA   
ATOM   2184  HE1 LYS P 137     -39.941-108.016 124.995  0.00 97.00      PROA   
ATOM   2185  HE2 LYS P 137     -40.375-106.268 124.819  0.00 97.00      PROA   
ATOM   2186  NZ  LYS P 137     -38.540-106.674 125.796  0.00 97.00      PROA   
ATOM   2187  HZ1 LYS P 137     -38.409-105.645 125.885  0.00 97.00      PROA   
ATOM   2188  HZ2 LYS P 137     -37.640-107.107 125.506  0.00 97.00      PROA   
ATOM   2189  HZ3 LYS P 137     -38.826-107.082 126.709  0.00 97.00      PROA   
ATOM   2190  C   LYS P 137     -36.146-104.606 119.874  0.00 97.00      PROA   
ATOM   2191  O   LYS P 137     -36.603-105.133 118.861  0.00 97.00      PROA   
ATOM   2192  N   THR P 138     -34.846-104.224 119.938  0.00 97.00      PROA   
ATOM   2193  HN  THR P 138     -34.504-103.724 120.736  0.00 97.00      PROA   
ATOM   2194  CA  THR P 138     -33.899-104.426 118.850  0.00 97.00      PROA   
ATOM   2195  HA  THR P 138     -34.450-104.260 117.935  0.00 97.00      PROA   
ATOM   2196  CB  THR P 138     -32.741-103.426 118.838  0.00 97.00      PROA   
ATOM   2197  HB  THR P 138     -33.155-102.419 119.080  0.00 97.00      PROA   
ATOM   2198  OG1 THR P 138     -32.138-103.338 117.552  0.00 97.00      PROA   
ATOM   2199  HG1 THR P 138     -31.413-102.720 117.661  0.00 97.00      PROA   
ATOM   2200  CG2 THR P 138     -31.644-103.769 119.857  0.00 97.00      PROA   
ATOM   2201 HG21 THR P 138     -31.113-104.706 119.586  0.00 97.00      PROA   
ATOM   2202 HG22 THR P 138     -32.075-103.889 120.870  0.00 97.00      PROA   
ATOM   2203 HG23 THR P 138     -30.891-102.953 119.899  0.00 97.00      PROA   
ATOM   2204  C   THR P 138     -33.425-105.869 118.816  0.00 97.00      PROA   
ATOM   2205  O   THR P 138     -33.698-106.661 119.709  0.00 97.00      PROA   
ATOM   2206  N   ASN P 139     -32.758-106.266 117.716  0.00 97.00      PROA   
ATOM   2207  HN  ASN P 139     -32.469-105.597 117.037  0.00 97.00      PROA   
ATOM   2208  CA  ASN P 139     -32.460-107.654 117.452  0.00 97.00      PROA   
ATOM   2209  HA  ASN P 139     -31.978-108.069 118.327  0.00 97.00      PROA   
ATOM   2210  CB  ASN P 139     -33.743-108.481 117.123  0.00 97.00      PROA   
ATOM   2211  HB1 ASN P 139     -34.384-108.526 118.030  0.00 97.00      PROA   
ATOM   2212  HB2 ASN P 139     -33.489-109.527 116.855  0.00 97.00      PROA   
ATOM   2213  CG  ASN P 139     -34.529-107.855 115.962  0.00 97.00      PROA   
ATOM   2214  OD1 ASN P 139     -34.153-108.016 114.798  0.00 97.00      PROA   
ATOM   2215  ND2 ASN P 139     -35.651-107.149 116.272  0.00 97.00      PROA   
ATOM   2216 HD21 ASN P 139     -36.204-106.784 115.524  0.00 97.00      PROA   
ATOM   2217 HD22 ASN P 139     -35.908-106.999 117.226  0.00 97.00      PROA   
ATOM   2218  C   ASN P 139     -31.448-107.685 116.324  0.00 97.00      PROA   
ATOM   2219  O   ASN P 139     -31.110-106.652 115.751  0.00 97.00      PROA   
ATOM   2220  N   MET P 140     -30.932-108.886 115.970  0.00 97.00      PROA   
ATOM   2221  HN  MET P 140     -31.165-109.712 116.482  0.00 97.00      PROA   
ATOM   2222  CA  MET P 140     -29.973-109.079 114.896  0.00 97.00      PROA   
ATOM   2223  HA  MET P 140     -29.091-108.507 115.149  0.00 97.00      PROA   
ATOM   2224  CB  MET P 140     -29.556-110.563 114.803  0.00 97.00      PROA   
ATOM   2225  HB1 MET P 140     -30.441-111.193 114.561  0.00 97.00      PROA   
ATOM   2226  HB2 MET P 140     -29.205-110.867 115.816  0.00 97.00      PROA   
ATOM   2227  CG  MET P 140     -28.440-110.835 113.784  0.00 97.00      PROA   
ATOM   2228  HG1 MET P 140     -27.530-110.274 114.081  0.00 97.00      PROA   
ATOM   2229  HG2 MET P 140     -28.739-110.470 112.780  0.00 97.00      PROA   
ATOM   2230  SD  MET P 140     -28.039-112.573 113.638  0.00 97.00      PROA   
ATOM   2231  CE  MET P 140     -27.447-112.915 115.301  0.00 97.00      PROA   
ATOM   2232  HE1 MET P 140     -28.279-112.817 116.026  0.00 97.00      PROA   
ATOM   2233  HE2 MET P 140     -26.643-112.204 115.575  0.00 97.00      PROA   
ATOM   2234  HE3 MET P 140     -27.052-113.949 115.391  0.00 97.00      PROA   
ATOM   2235  C   MET P 140     -30.445-108.577 113.534  0.00 97.00      PROA   
ATOM   2236  O   MET P 140     -29.667-108.014 112.768  0.00 97.00      PROA   
ATOM   2237  N   SER P 141     -31.752-108.707 113.212  0.00 97.00      PROA   
ATOM   2238  HN  SER P 141     -32.398-109.108 113.857  0.00 97.00      PROA   
ATOM   2239  CA  SER P 141     -32.291-108.306 111.920  0.00 97.00      PROA   
ATOM   2240  HA  SER P 141     -31.568-108.533 111.147  0.00 97.00      PROA   
ATOM   2241  CB  SER P 141     -33.615-109.059 111.609  0.00 97.00      PROA   
ATOM   2242  HB1 SER P 141     -34.430-108.737 112.293  0.00 97.00      PROA   
ATOM   2243  HB2 SER P 141     -33.447-110.145 111.775  0.00 97.00      PROA   
ATOM   2244  OG  SER P 141     -34.026-108.890 110.253  0.00 97.00      PROA   
ATOM   2245  HG1 SER P 141     -34.168-107.948 110.120  0.00 97.00      PROA   
ATOM   2246  C   SER P 141     -32.569-106.810 111.899  0.00 97.00      PROA   
ATOM   2247  O   SER P 141     -33.040-106.284 110.898  0.00 97.00      PROA   
ATOM   2248  N   HSD P 142     -32.238-106.092 112.994  0.00 97.00      PROA   
ATOM   2249  HN  HSD P 142     -31.932-106.574 113.812  0.00 97.00      PROA   
ATOM   2250  CA  HSD P 142     -32.253-104.646 113.087  0.00 97.00      PROA   
ATOM   2251  HA  HSD P 142     -32.690-104.231 112.197  0.00 97.00      PROA   
ATOM   2252  CB  HSD P 142     -33.114-104.152 114.276  0.00 97.00      PROA   
ATOM   2253  HB1 HSD P 142     -32.873-103.096 114.523  0.00 97.00      PROA   
ATOM   2254  HB2 HSD P 142     -32.914-104.763 115.181  0.00 97.00      PROA   
ATOM   2255  ND1 HSD P 142     -35.464-103.172 114.164  0.00 97.00      PROA   
ATOM   2256  HD1 HSD P 142     -35.281-102.358 114.718  0.00 97.00      PROA   
ATOM   2257  CG  HSD P 142     -34.584-104.207 113.930  0.00 97.00      PROA   
ATOM   2258  CE1 HSD P 142     -36.629-103.491 113.552  0.00 97.00      PROA   
ATOM   2259  HE1 HSD P 142     -37.518-102.862 113.595  0.00 97.00      PROA   
ATOM   2260  NE2 HSD P 142     -36.566-104.658 112.946  0.00 97.00      PROA   
ATOM   2261  CD2 HSD P 142     -35.284-105.116 113.196  0.00 97.00      PROA   
ATOM   2262  HD2 HSD P 142     -34.986-106.071 112.785  0.00 97.00      PROA   
ATOM   2263  C   HSD P 142     -30.840-104.094 113.124  0.00 97.00      PROA   
ATOM   2264  O   HSD P 142     -30.626-102.913 113.380  0.00 97.00      PROA   
ATOM   2265  N   SER P 143     -29.827-104.930 112.814  0.00 97.00      PROA   
ATOM   2266  HN  SER P 143     -30.015-105.892 112.631  0.00 97.00      PROA   
ATOM   2267  CA  SER P 143     -28.430-104.536 112.742  0.00 97.00      PROA   
ATOM   2268  HA  SER P 143     -28.262-103.704 113.413  0.00 97.00      PROA   
ATOM   2269  CB  SER P 143     -27.531-105.727 113.158  0.00 97.00      PROA   
ATOM   2270  HB1 SER P 143     -27.520-106.517 112.378  0.00 97.00      PROA   
ATOM   2271  HB2 SER P 143     -27.968-106.177 114.074  0.00 97.00      PROA   
ATOM   2272  OG  SER P 143     -26.199-105.327 113.455  0.00 97.00      PROA   
ATOM   2273  HG1 SER P 143     -25.801-105.036 112.632  0.00 97.00      PROA   
ATOM   2274  C   SER P 143     -28.066-104.107 111.327  0.00 97.00      PROA   
ATOM   2275  O   SER P 143     -28.676-104.554 110.358  0.00 97.00      PROA   
ATOM   2276  N   GLY P 144     -27.038-103.230 111.175  0.00 97.00      PROA   
ATOM   2277  HN  GLY P 144     -26.577-102.837 111.971  0.00 97.00      PROA   
ATOM   2278  CA  GLY P 144     -26.493-102.838 109.884  0.00 97.00      PROA   
ATOM   2279  HA1 GLY P 144     -27.067-103.275 109.084  0.00 97.00      PROA   
ATOM   2280  HA2 GLY P 144     -25.459-103.153 109.873  0.00 97.00      PROA   
ATOM   2281  C   GLY P 144     -26.500-101.348 109.699  0.00 97.00      PROA   
ATOM   2282  O   GLY P 144     -26.440-100.589 110.658  0.00 97.00      PROA   
ATOM   2283  N   THR P 145     -26.539-100.883 108.429  0.00 97.00      PROA   
ATOM   2284  HN  THR P 145     -26.691-101.522 107.675  0.00 97.00      PROA   
ATOM   2285  CA  THR P 145     -26.426 -99.475 108.086  0.00 97.00      PROA   
ATOM   2286  HA  THR P 145     -25.968 -98.962 108.917  0.00 97.00      PROA   
ATOM   2287  CB  THR P 145     -25.506 -99.192 106.892  0.00 97.00      PROA   
ATOM   2288  HB  THR P 145     -24.503 -99.609 107.139  0.00 97.00      PROA   
ATOM   2289  OG1 THR P 145     -25.322 -97.798 106.661  0.00 97.00      PROA   
ATOM   2290  HG1 THR P 145     -25.945 -97.556 105.965  0.00 97.00      PROA   
ATOM   2291  CG2 THR P 145     -25.984 -99.848 105.582  0.00 97.00      PROA   
ATOM   2292 HG21 THR P 145     -26.962 -99.432 105.260  0.00 97.00      PROA   
ATOM   2293 HG22 THR P 145     -26.082-100.945 105.701  0.00 97.00      PROA   
ATOM   2294 HG23 THR P 145     -25.249 -99.648 104.772  0.00 97.00      PROA   
ATOM   2295  C   THR P 145     -27.799 -98.868 107.918  0.00 97.00      PROA   
ATOM   2296  O   THR P 145     -28.634 -99.368 107.178  0.00 97.00      PROA   
ATOM   2297  N   TYR P 146     -28.057 -97.749 108.625  0.00 97.00      PROA   
ATOM   2298  HN  TYR P 146     -27.365 -97.375 109.240  0.00 97.00      PROA   
ATOM   2299  CA  TYR P 146     -29.307 -97.025 108.575  0.00 97.00      PROA   
ATOM   2300  HA  TYR P 146     -30.022 -97.583 107.992  0.00 97.00      PROA   
ATOM   2301  CB  TYR P 146     -29.913 -96.727 109.968  0.00 97.00      PROA   
ATOM   2302  HB1 TYR P 146     -30.704 -95.952 109.886  0.00 97.00      PROA   
ATOM   2303  HB2 TYR P 146     -29.126 -96.352 110.658  0.00 97.00      PROA   
ATOM   2304  CG  TYR P 146     -30.559 -97.932 110.592  0.00 97.00      PROA   
ATOM   2305  CD1 TYR P 146     -29.798 -98.888 111.284  0.00 97.00      PROA   
ATOM   2306  HD1 TYR P 146     -28.720 -98.813 111.288  0.00 97.00      PROA   
ATOM   2307  CE1 TYR P 146     -30.431 -99.909 112.002  0.00 97.00      PROA   
ATOM   2308  HE1 TYR P 146     -29.839-100.640 112.528  0.00 97.00      PROA   
ATOM   2309  CZ  TYR P 146     -31.828 -99.967 112.056  0.00 97.00      PROA   
ATOM   2310  OH  TYR P 146     -32.465-100.977 112.800  0.00 97.00      PROA   
ATOM   2311  HH  TYR P 146     -31.768-101.526 113.174  0.00 97.00      PROA   
ATOM   2312  CD2 TYR P 146     -31.963 -98.033 110.613  0.00 97.00      PROA   
ATOM   2313  HD2 TYR P 146     -32.559 -97.293 110.100  0.00 97.00      PROA   
ATOM   2314  CE2 TYR P 146     -32.594 -99.044 111.345  0.00 97.00      PROA   
ATOM   2315  HE2 TYR P 146     -33.670 -99.095 111.389  0.00 97.00      PROA   
ATOM   2316  C   TYR P 146     -29.102 -95.701 107.884  0.00 97.00      PROA   
ATOM   2317  O   TYR P 146     -28.077 -95.051 108.043  0.00 97.00      PROA   
ATOM   2318  N   HSD P 147     -30.100 -95.266 107.088  0.00 97.00      PROA   
ATOM   2319  HN  HSD P 147     -30.938 -95.799 106.995  0.00 97.00      PROA   
ATOM   2320  CA  HSD P 147     -30.045 -94.005 106.376  0.00 97.00      PROA   
ATOM   2321  HA  HSD P 147     -29.389 -93.318 106.893  0.00 97.00      PROA   
ATOM   2322  CB  HSD P 147     -29.612 -94.162 104.891  0.00 97.00      PROA   
ATOM   2323  HB1 HSD P 147     -29.455 -93.155 104.448  0.00 97.00      PROA   
ATOM   2324  HB2 HSD P 147     -30.405 -94.666 104.302  0.00 97.00      PROA   
ATOM   2325  ND1 HSD P 147     -27.190 -94.519 104.161  0.00 97.00      PROA   
ATOM   2326  HD1 HSD P 147     -26.997 -93.568 103.913  0.00 97.00      PROA   
ATOM   2327  CG  HSD P 147     -28.368 -94.992 104.701  0.00 97.00      PROA   
ATOM   2328  CE1 HSD P 147     -26.360 -95.583 104.031  0.00 97.00      PROA   
ATOM   2329  HE1 HSD P 147     -25.347 -95.503 103.636  0.00 97.00      PROA   
ATOM   2330  NE2 HSD P 147     -26.925 -96.705 104.430  0.00 97.00      PROA   
ATOM   2331  CD2 HSD P 147     -28.189 -96.335 104.847  0.00 97.00      PROA   
ATOM   2332  HD2 HSD P 147     -28.876 -97.088 105.214  0.00 97.00      PROA   
ATOM   2333  C   HSD P 147     -31.446 -93.447 106.408  0.00 97.00      PROA   
ATOM   2334  O   HSD P 147     -32.398 -94.178 106.659  0.00 97.00      PROA   
ATOM   2335  N   CYS P 148     -31.626 -92.131 106.155  0.00 97.00      PROA   
ATOM   2336  HN  CYS P 148     -30.858 -91.495 106.091  0.00 97.00      PROA   
ATOM   2337  CA  CYS P 148     -32.948 -91.577 105.961  0.00 97.00      PROA   
ATOM   2338  HA  CYS P 148     -33.604 -92.379 105.670  0.00 97.00      PROA   
ATOM   2339  CB  CYS P 148     -33.558 -90.932 107.238  0.00 97.00      PROA   
ATOM   2340  HB1 CYS P 148     -33.534 -91.703 108.039  0.00 97.00      PROA   
ATOM   2341  HB2 CYS P 148     -34.631 -90.713 107.048  0.00 97.00      PROA   
ATOM   2342  SG  CYS P 148     -32.710 -89.433 107.845  0.00 97.00      PROA   
ATOM   2343  C   CYS P 148     -32.967 -90.612 104.799  0.00 97.00      PROA   
ATOM   2344  O   CYS P 148     -31.933 -90.141 104.335  0.00 97.00      PROA   
ATOM   2345  N   SER P 149     -34.180 -90.303 104.288  0.00 97.00      PROA   
ATOM   2346  HN  SER P 149     -35.003 -90.747 104.637  0.00 97.00      PROA   
ATOM   2347  CA  SER P 149     -34.354 -89.285 103.273  0.00 97.00      PROA   
ATOM   2348  HA  SER P 149     -33.578 -88.549 103.413  0.00 97.00      PROA   
ATOM   2349  CB  SER P 149     -34.336 -89.796 101.797  0.00 97.00      PROA   
ATOM   2350  HB1 SER P 149     -33.416 -90.403 101.656  0.00 97.00      PROA   
ATOM   2351  HB2 SER P 149     -34.287 -88.935 101.099  0.00 97.00      PROA   
ATOM   2352  OG  SER P 149     -35.466 -90.591 101.441  0.00 97.00      PROA   
ATOM   2353  HG1 SER P 149     -36.247 -90.138 101.767  0.00 97.00      PROA   
ATOM   2354  C   SER P 149     -35.669 -88.602 103.518  0.00 97.00      PROA   
ATOM   2355  O   SER P 149     -36.602 -89.214 104.018  0.00 97.00      PROA   
ATOM   2356  N   GLY P 150     -35.767 -87.309 103.142  0.00 97.00      PROA   
ATOM   2357  HN  GLY P 150     -34.978 -86.851 102.738  0.00 97.00      PROA   
ATOM   2358  CA  GLY P 150     -37.000 -86.549 103.187  0.00 97.00      PROA   
ATOM   2359  HA1 GLY P 150     -37.018 -85.985 104.107  0.00 97.00      PROA   
ATOM   2360  HA2 GLY P 150     -37.849 -87.206 103.055  0.00 97.00      PROA   
ATOM   2361  C   GLY P 150     -36.988 -85.585 102.043  0.00 97.00      PROA   
ATOM   2362  O   GLY P 150     -36.032 -85.534 101.282  0.00 97.00      PROA   
ATOM   2363  N   MET P 151     -38.062 -84.785 101.894  0.00 97.00      PROA   
ATOM   2364  HN  MET P 151     -38.866 -84.908 102.474  0.00 97.00      PROA   
ATOM   2365  CA  MET P 151     -38.236 -83.836 100.820  0.00 97.00      PROA   
ATOM   2366  HA  MET P 151     -37.362 -83.823 100.187  0.00 97.00      PROA   
ATOM   2367  CB  MET P 151     -39.492 -84.223  99.992  0.00 97.00      PROA   
ATOM   2368  HB1 MET P 151     -40.401 -83.721 100.377  0.00 97.00      PROA   
ATOM   2369  HB2 MET P 151     -39.663 -85.316 100.148  0.00 97.00      PROA   
ATOM   2370  CG  MET P 151     -39.371 -84.031  98.468  0.00 97.00      PROA   
ATOM   2371  HG1 MET P 151     -40.291 -84.460  98.010  0.00 97.00      PROA   
ATOM   2372  HG2 MET P 151     -38.512 -84.635  98.101  0.00 97.00      PROA   
ATOM   2373  SD  MET P 151     -39.193 -82.312  97.911  0.00 97.00      PROA   
ATOM   2374  CE  MET P 151     -39.352 -82.698  96.146  0.00 97.00      PROA   
ATOM   2375  HE1 MET P 151     -40.363 -83.101  95.923  0.00 97.00      PROA   
ATOM   2376  HE2 MET P 151     -38.603 -83.456  95.829  0.00 97.00      PROA   
ATOM   2377  HE3 MET P 151     -39.204 -81.787  95.527  0.00 97.00      PROA   
ATOM   2378  C   MET P 151     -38.413 -82.461 101.447  0.00 97.00      PROA   
ATOM   2379  O   MET P 151     -39.096 -82.303 102.455  0.00 97.00      PROA   
ATOM   2380  N   GLY P 152     -37.775 -81.425 100.852  0.00 97.00      PROA   
ATOM   2381  HN  GLY P 152     -37.157 -81.621 100.094  0.00 97.00      PROA   
ATOM   2382  CA  GLY P 152     -38.009 -80.023 101.183  0.00 97.00      PROA   
ATOM   2383  HA1 GLY P 152     -37.130 -79.625 101.660  0.00 97.00      PROA   
ATOM   2384  HA2 GLY P 152     -38.896 -79.933 101.795  0.00 97.00      PROA   
ATOM   2385  C   GLY P 152     -38.273 -79.246  99.924  0.00 97.00      PROA   
ATOM   2386  O   GLY P 152     -39.416 -78.954  99.589  0.00 97.00      PROA   
ATOM   2387  N   LYS P 153     -37.207 -78.867  99.188  0.00 97.00      PROA   
ATOM   2388  HN  LYS P 153     -36.280 -78.963  99.547  0.00 97.00      PROA   
ATOM   2389  CA  LYS P 153     -37.324 -78.366  97.828  0.00 97.00      PROA   
ATOM   2390  HA  LYS P 153     -38.366 -78.326  97.555  0.00 97.00      PROA   
ATOM   2391  CB  LYS P 153     -36.715 -76.948  97.670  0.00 97.00      PROA   
ATOM   2392  HB1 LYS P 153     -36.506 -76.729  96.600  0.00 97.00      PROA   
ATOM   2393  HB2 LYS P 153     -35.747 -76.909  98.214  0.00 97.00      PROA   
ATOM   2394  CG  LYS P 153     -37.637 -75.823  98.185  0.00 97.00      PROA   
ATOM   2395  HG1 LYS P 153     -37.088 -74.857  98.105  0.00 97.00      PROA   
ATOM   2396  HG2 LYS P 153     -37.871 -75.991  99.259  0.00 97.00      PROA   
ATOM   2397  CD  LYS P 153     -38.943 -75.732  97.376  0.00 97.00      PROA   
ATOM   2398  HD1 LYS P 153     -39.542 -76.651  97.562  0.00 97.00      PROA   
ATOM   2399  HD2 LYS P 153     -38.674 -75.710  96.295  0.00 97.00      PROA   
ATOM   2400  CE  LYS P 153     -39.809 -74.512  97.708  0.00 97.00      PROA   
ATOM   2401  HE1 LYS P 153     -39.265 -73.570  97.487  0.00 97.00      PROA   
ATOM   2402  HE2 LYS P 153     -40.107 -74.523  98.778  0.00 97.00      PROA   
ATOM   2403  NZ  LYS P 153     -41.044 -74.537  96.887  0.00 97.00      PROA   
ATOM   2404  HZ1 LYS P 153     -41.570 -75.411  97.091  0.00 97.00      PROA   
ATOM   2405  HZ2 LYS P 153     -40.786 -74.525  95.879  0.00 97.00      PROA   
ATOM   2406  HZ3 LYS P 153     -41.639 -73.714  97.103  0.00 97.00      PROA   
ATOM   2407  C   LYS P 153     -36.745 -79.329  96.817  0.00 97.00      PROA   
ATOM   2408  O   LYS P 153     -36.849 -79.120  95.609  0.00 97.00      PROA   
ATOM   2409  N   HSD P 154     -36.187 -80.452  97.303  0.00 97.00      PROA   
ATOM   2410  HN  HSD P 154     -36.094 -80.583  98.285  0.00 97.00      PROA   
ATOM   2411  CA  HSD P 154     -35.806 -81.592  96.511  0.00 97.00      PROA   
ATOM   2412  HA  HSD P 154     -36.615 -81.833  95.836  0.00 97.00      PROA   
ATOM   2413  CB  HSD P 154     -34.486 -81.398  95.721  0.00 97.00      PROA   
ATOM   2414  HB1 HSD P 154     -33.676 -81.096  96.421  0.00 97.00      PROA   
ATOM   2415  HB2 HSD P 154     -34.630 -80.566  94.998  0.00 97.00      PROA   
ATOM   2416  ND1 HSD P 154     -32.946 -83.368  95.220  0.00 97.00      PROA   
ATOM   2417  HD1 HSD P 154     -32.354 -83.265  96.021  0.00 97.00      PROA   
ATOM   2418  CG  HSD P 154     -34.069 -82.617  94.941  0.00 97.00      PROA   
ATOM   2419  CE1 HSD P 154     -32.918 -84.382  94.322  0.00 97.00      PROA   
ATOM   2420  HE1 HSD P 154     -32.131 -85.135  94.311  0.00 97.00      PROA   
ATOM   2421  NE2 HSD P 154     -33.943 -84.342  93.493  0.00 97.00      PROA   
ATOM   2422  CD2 HSD P 154     -34.659 -83.220  93.872  0.00 97.00      PROA   
ATOM   2423  HD2 HSD P 154     -35.553 -82.943  93.328  0.00 97.00      PROA   
ATOM   2424  C   HSD P 154     -35.687 -82.691  97.536  0.00 97.00      PROA   
ATOM   2425  O   HSD P 154     -35.758 -82.424  98.734  0.00 97.00      PROA   
ATOM   2426  N   ARG P 155     -35.531 -83.971  97.119  0.00 97.00      PROA   
ATOM   2427  HN  ARG P 155     -35.497 -84.199  96.148  0.00 97.00      PROA   
ATOM   2428  CA  ARG P 155     -35.184 -85.025  98.053  0.00 97.00      PROA   
ATOM   2429  HA  ARG P 155     -35.871 -84.937  98.882  0.00 97.00      PROA   
ATOM   2430  CB  ARG P 155     -35.366 -86.464  97.502  0.00 97.00      PROA   
ATOM   2431  HB1 ARG P 155     -36.457 -86.634  97.350  0.00 97.00      PROA   
ATOM   2432  HB2 ARG P 155     -35.036 -87.184  98.283  0.00 97.00      PROA   
ATOM   2433  CG  ARG P 155     -34.639 -86.752  96.169  0.00 97.00      PROA   
ATOM   2434  HG1 ARG P 155     -33.821 -86.016  96.042  0.00 97.00      PROA   
ATOM   2435  HG2 ARG P 155     -35.339 -86.608  95.317  0.00 97.00      PROA   
ATOM   2436  CD  ARG P 155     -33.975 -88.137  96.079  0.00 97.00      PROA   
ATOM   2437  HD1 ARG P 155     -33.154 -88.197  96.830  0.00 97.00      PROA   
ATOM   2438  HD2 ARG P 155     -33.563 -88.313  95.061  0.00 97.00      PROA   
ATOM   2439  NE  ARG P 155     -35.029 -89.162  96.362  0.00 97.00      PROA   
ATOM   2440  HE  ARG P 155     -35.981 -88.912  96.215  0.00 97.00      PROA   
ATOM   2441  CZ  ARG P 155     -34.794 -90.335  96.987  0.00 97.00      PROA   
ATOM   2442  NH1 ARG P 155     -33.560 -90.812  97.200  0.00 97.00      PROA   
ATOM   2443 HH11 ARG P 155     -32.785 -90.330  96.805  0.00 97.00      PROA   
ATOM   2444 HH12 ARG P 155     -33.466 -91.696  97.651  0.00 97.00      PROA   
ATOM   2445  NH2 ARG P 155     -35.834 -91.069  97.425  0.00 97.00      PROA   
ATOM   2446 HH21 ARG P 155     -36.761 -90.732  97.291  0.00 97.00      PROA   
ATOM   2447 HH22 ARG P 155     -35.645 -91.897  97.945  0.00 97.00      PROA   
ATOM   2448  C   ARG P 155     -33.781 -84.861  98.626  0.00 97.00      PROA   
ATOM   2449  O   ARG P 155     -32.820 -84.585  97.912  0.00 97.00      PROA   
ATOM   2450  N   TYR P 156     -33.639 -85.035  99.954  0.00 97.00      PROA   
ATOM   2451  HN  TYR P 156     -34.440 -85.206 100.525  0.00 97.00      PROA   
ATOM   2452  CA  TYR P 156     -32.380 -84.924 100.657  0.00 97.00      PROA   
ATOM   2453  HA  TYR P 156     -31.574 -84.741  99.961  0.00 97.00      PROA   
ATOM   2454  CB  TYR P 156     -32.412 -83.818 101.750  0.00 97.00      PROA   
ATOM   2455  HB1 TYR P 156     -31.411 -83.676 102.208  0.00 97.00      PROA   
ATOM   2456  HB2 TYR P 156     -33.134 -84.111 102.543  0.00 97.00      PROA   
ATOM   2457  CG  TYR P 156     -32.865 -82.485 101.195  0.00 97.00      PROA   
ATOM   2458  CD1 TYR P 156     -32.311 -81.953 100.014  0.00 97.00      PROA   
ATOM   2459  HD1 TYR P 156     -31.549 -82.502  99.482  0.00 97.00      PROA   
ATOM   2460  CE1 TYR P 156     -32.759 -80.730  99.500  0.00 97.00      PROA   
ATOM   2461  HE1 TYR P 156     -32.338 -80.347  98.582  0.00 97.00      PROA   
ATOM   2462  CZ  TYR P 156     -33.755 -80.013 100.173  0.00 97.00      PROA   
ATOM   2463  OH  TYR P 156     -34.208 -78.779  99.665  0.00 97.00      PROA   
ATOM   2464  HH  TYR P 156     -33.549 -78.461  99.045  0.00 97.00      PROA   
ATOM   2465  CD2 TYR P 156     -33.847 -81.739 101.872  0.00 97.00      PROA   
ATOM   2466  HD2 TYR P 156     -34.275 -82.121 102.787  0.00 97.00      PROA   
ATOM   2467  CE2 TYR P 156     -34.289 -80.512 101.366  0.00 97.00      PROA   
ATOM   2468  HE2 TYR P 156     -35.033 -79.946 101.904  0.00 97.00      PROA   
ATOM   2469  C   TYR P 156     -32.135 -86.262 101.311  0.00 97.00      PROA   
ATOM   2470  O   TYR P 156     -33.067 -86.896 101.788  0.00 97.00      PROA   
ATOM   2471  N   THR P 157     -30.865 -86.733 101.323  0.00 97.00      PROA   
ATOM   2472  HN  THR P 157     -30.133 -86.223 100.881  0.00 97.00      PROA   
ATOM   2473  CA  THR P 157     -30.452 -87.999 101.906  0.00 97.00      PROA   
ATOM   2474  HA  THR P 157     -31.305 -88.511 102.333  0.00 97.00      PROA   
ATOM   2475  CB  THR P 157     -29.756 -88.933 100.916  0.00 97.00      PROA   
ATOM   2476  HB  THR P 157     -29.215 -89.759 101.439  0.00 97.00      PROA   
ATOM   2477  OG1 THR P 157     -28.840 -88.225 100.085  0.00 97.00      PROA   
ATOM   2478  HG1 THR P 157     -28.136 -87.916 100.659  0.00 97.00      PROA   
ATOM   2479  CG2 THR P 157     -30.808 -89.570  99.995  0.00 97.00      PROA   
ATOM   2480 HG21 THR P 157     -31.378 -88.784  99.457  0.00 97.00      PROA   
ATOM   2481 HG22 THR P 157     -31.509 -90.195 100.583  0.00 97.00      PROA   
ATOM   2482 HG23 THR P 157     -30.303 -90.218  99.245  0.00 97.00      PROA   
ATOM   2483  C   THR P 157     -29.482 -87.717 103.028  0.00 97.00      PROA   
ATOM   2484  O   THR P 157     -28.623 -86.846 102.912  0.00 97.00      PROA   
ATOM   2485  N   SER P 158     -29.589 -88.461 104.153  0.00 97.00      PROA   
ATOM   2486  HN  SER P 158     -30.316 -89.142 104.256  0.00 97.00      PROA   
ATOM   2487  CA  SER P 158     -28.681 -88.330 105.276  0.00 97.00      PROA   
ATOM   2488  HA  SER P 158     -28.469 -87.279 105.410  0.00 97.00      PROA   
ATOM   2489  CB  SER P 158     -29.288 -88.874 106.604  0.00 97.00      PROA   
ATOM   2490  HB1 SER P 158     -30.297 -88.428 106.723  0.00 97.00      PROA   
ATOM   2491  HB2 SER P 158     -28.675 -88.556 107.472  0.00 97.00      PROA   
ATOM   2492  OG  SER P 158     -29.417 -90.296 106.634  0.00 97.00      PROA   
ATOM   2493  HG1 SER P 158     -28.537 -90.656 106.797  0.00 97.00      PROA   
ATOM   2494  C   SER P 158     -27.369 -89.047 105.031  0.00 97.00      PROA   
ATOM   2495  O   SER P 158     -27.215 -89.832 104.097  0.00 97.00      PROA   
ATOM   2496  N   ALA P 159     -26.398 -88.830 105.945  0.00 97.00      PROA   
ATOM   2497  HN  ALA P 159     -26.479 -88.091 106.611  0.00 97.00      PROA   
ATOM   2498  CA  ALA P 159     -25.298 -89.745 106.165  0.00 97.00      PROA   
ATOM   2499  HA  ALA P 159     -24.771 -89.855 105.226  0.00 97.00      PROA   
ATOM   2500  CB  ALA P 159     -24.331 -89.190 107.230  0.00 97.00      PROA   
ATOM   2501  HB1 ALA P 159     -24.849 -89.069 108.206  0.00 97.00      PROA   
ATOM   2502  HB2 ALA P 159     -23.952 -88.192 106.916  0.00 97.00      PROA   
ATOM   2503  HB3 ALA P 159     -23.461 -89.863 107.373  0.00 97.00      PROA   
ATOM   2504  C   ALA P 159     -25.793 -91.126 106.597  0.00 97.00      PROA   
ATOM   2505  O   ALA P 159     -26.844 -91.253 107.222  0.00 97.00      PROA   
ATOM   2506  N   GLY P 160     -25.052 -92.205 106.247  0.00 97.00      PROA   
ATOM   2507  HN  GLY P 160     -24.201 -92.093 105.741  0.00 97.00      PROA   
ATOM   2508  CA  GLY P 160     -25.355 -93.552 106.708  0.00 97.00      PROA   
ATOM   2509  HA1 GLY P 160     -24.904 -94.247 106.016  0.00 97.00      PROA   
ATOM   2510  HA2 GLY P 160     -26.424 -93.681 106.793  0.00 97.00      PROA   
ATOM   2511  C   GLY P 160     -24.719 -93.794 108.044  0.00 97.00      PROA   
ATOM   2512  O   GLY P 160     -23.546 -93.485 108.234  0.00 97.00      PROA   
ATOM   2513  N   ILE P 161     -25.475 -94.390 108.993  0.00 97.00      PROA   
ATOM   2514  HN  ILE P 161     -26.424 -94.632 108.795  0.00 97.00      PROA   
ATOM   2515  CA  ILE P 161     -24.996 -94.674 110.331  0.00 97.00      PROA   
ATOM   2516  HA  ILE P 161     -23.963 -94.373 110.419  0.00 97.00      PROA   
ATOM   2517  CB  ILE P 161     -25.794 -93.961 111.427  0.00 97.00      PROA   
ATOM   2518  HB  ILE P 161     -26.851 -94.318 111.396  0.00 97.00      PROA   
ATOM   2519  CG2 ILE P 161     -25.208 -94.303 112.818  0.00 97.00      PROA   
ATOM   2520 HG21 ILE P 161     -24.122 -94.074 112.848  0.00 97.00      PROA   
ATOM   2521 HG22 ILE P 161     -25.353 -95.373 113.071  0.00 97.00      PROA   
ATOM   2522 HG23 ILE P 161     -25.710 -93.693 113.598  0.00 97.00      PROA   
ATOM   2523  CG1 ILE P 161     -25.845 -92.422 111.207  0.00 97.00      PROA   
ATOM   2524 HG11 ILE P 161     -26.486 -91.986 112.006  0.00 97.00      PROA   
ATOM   2525 HG12 ILE P 161     -26.343 -92.202 110.239  0.00 97.00      PROA   
ATOM   2526  CD  ILE P 161     -24.483 -91.713 111.244  0.00 97.00      PROA   
ATOM   2527  HD1 ILE P 161     -23.809 -92.102 110.453  0.00 97.00      PROA   
ATOM   2528  HD2 ILE P 161     -23.984 -91.849 112.227  0.00 97.00      PROA   
ATOM   2529  HD3 ILE P 161     -24.614 -90.623 111.080  0.00 97.00      PROA   
ATOM   2530  C   ILE P 161     -25.053 -96.174 110.531  0.00 97.00      PROA   
ATOM   2531  O   ILE P 161     -26.114 -96.788 110.475  0.00 97.00      PROA   
ATOM   2532  N   SER P 162     -23.885 -96.809 110.774  0.00 97.00      PROA   
ATOM   2533  HN  SER P 162     -23.023 -96.307 110.789  0.00 97.00      PROA   
ATOM   2534  CA  SER P 162     -23.787 -98.243 110.964  0.00 97.00      PROA   
ATOM   2535  HA  SER P 162     -24.588 -98.726 110.425  0.00 97.00      PROA   
ATOM   2536  CB  SER P 162     -22.452 -98.813 110.418  0.00 97.00      PROA   
ATOM   2537  HB1 SER P 162     -22.417 -98.642 109.320  0.00 97.00      PROA   
ATOM   2538  HB2 SER P 162     -22.385 -99.908 110.596  0.00 97.00      PROA   
ATOM   2539  OG  SER P 162     -21.326 -98.158 110.999  0.00 97.00      PROA   
ATOM   2540  HG1 SER P 162     -21.457 -98.212 111.951  0.00 97.00      PROA   
ATOM   2541  C   SER P 162     -23.910 -98.630 112.424  0.00 97.00      PROA   
ATOM   2542  O   SER P 162     -23.085 -98.242 113.250  0.00 97.00      PROA   
ATOM   2543  N   VAL P 163     -24.931 -99.449 112.770  0.00 97.00      PROA   
ATOM   2544  HN  VAL P 163     -25.604 -99.742 112.093  0.00 97.00      PROA   
ATOM   2545  CA  VAL P 163     -25.108 -99.964 114.114  0.00 97.00      PROA   
ATOM   2546  HA  VAL P 163     -24.341 -99.550 114.748  0.00 97.00      PROA   
ATOM   2547  CB  VAL P 163     -26.446 -99.617 114.768  0.00 97.00      PROA   
ATOM   2548  HB  VAL P 163     -26.416 -99.929 115.839  0.00 97.00      PROA   
ATOM   2549  CG1 VAL P 163     -26.629 -98.087 114.739  0.00 97.00      PROA   
ATOM   2550 HG11 VAL P 163     -26.738 -97.716 113.697  0.00 97.00      PROA   
ATOM   2551 HG12 VAL P 163     -25.764 -97.577 115.212  0.00 97.00      PROA   
ATOM   2552 HG13 VAL P 163     -27.549 -97.817 115.299  0.00 97.00      PROA   
ATOM   2553  CG2 VAL P 163     -27.638-100.325 114.096  0.00 97.00      PROA   
ATOM   2554 HG21 VAL P 163     -27.605-101.422 114.254  0.00 97.00      PROA   
ATOM   2555 HG22 VAL P 163     -27.641-100.122 113.006  0.00 97.00      PROA   
ATOM   2556 HG23 VAL P 163     -28.592 -99.949 114.525  0.00 97.00      PROA   
ATOM   2557  C   VAL P 163     -24.900-101.460 114.077  0.00 97.00      PROA   
ATOM   2558  O   VAL P 163     -25.357-102.152 113.175  0.00 97.00      PROA   
ATOM   2559  N   THR P 164     -24.162-102.005 115.066  0.00 97.00      PROA   
ATOM   2560  HN  THR P 164     -23.787-101.423 115.787  0.00 97.00      PROA   
ATOM   2561  CA  THR P 164     -23.869-103.430 115.115  0.00 97.00      PROA   
ATOM   2562  HA  THR P 164     -24.320-103.936 114.276  0.00 97.00      PROA   
ATOM   2563  CB  THR P 164     -22.378-103.740 115.062  0.00 97.00      PROA   
ATOM   2564  HB  THR P 164     -21.863-103.375 115.978  0.00 97.00      PROA   
ATOM   2565  OG1 THR P 164     -21.777-103.096 113.946  0.00 97.00      PROA   
ATOM   2566  HG1 THR P 164     -22.155-102.217 113.897  0.00 97.00      PROA   
ATOM   2567  CG2 THR P 164     -22.144-105.252 114.879  0.00 97.00      PROA   
ATOM   2568 HG21 THR P 164     -22.600-105.586 113.922  0.00 97.00      PROA   
ATOM   2569 HG22 THR P 164     -22.581-105.846 115.704  0.00 97.00      PROA   
ATOM   2570 HG23 THR P 164     -21.053-105.461 114.826  0.00 97.00      PROA   
ATOM   2571  C   THR P 164     -24.474-103.969 116.396  0.00 97.00      PROA   
ATOM   2572  O   THR P 164     -24.052-103.597 117.483  0.00 97.00      PROA   
ATOM   2573  N   VAL P 165     -25.493-104.859 116.305  0.00 97.00      PROA   
ATOM   2574  HN  VAL P 165     -25.830-105.113 115.398  0.00 97.00      PROA   
ATOM   2575  CA  VAL P 165     -26.231-105.421 117.440  0.00 97.00      PROA   
ATOM   2576  HA  VAL P 165     -26.240-104.666 118.211  0.00 97.00      PROA   
ATOM   2577  CB  VAL P 165     -27.697-105.688 117.061  0.00 97.00      PROA   
ATOM   2578  HB  VAL P 165     -27.733-106.434 116.237  0.00 97.00      PROA   
ATOM   2579  CG1 VAL P 165     -28.572-106.199 118.229  0.00 97.00      PROA   
ATOM   2580 HG11 VAL P 165     -28.394-105.595 119.143  0.00 97.00      PROA   
ATOM   2581 HG12 VAL P 165     -28.381-107.268 118.447  0.00 97.00      PROA   
ATOM   2582 HG13 VAL P 165     -29.645-106.111 117.965  0.00 97.00      PROA   
ATOM   2583  CG2 VAL P 165     -28.316-104.362 116.565  0.00 97.00      PROA   
ATOM   2584 HG21 VAL P 165     -27.808-103.971 115.662  0.00 97.00      PROA   
ATOM   2585 HG22 VAL P 165     -28.259-103.597 117.369  0.00 97.00      PROA   
ATOM   2586 HG23 VAL P 165     -29.386-104.521 116.314  0.00 97.00      PROA   
ATOM   2587  C   VAL P 165     -25.498-106.667 117.977  0.00 97.00      PROA   
ATOM   2588  O   VAL P 165     -24.479-107.061 117.419  0.00 97.00      PROA   
ATOM   2589  N   LYS P 166     -25.956-107.318 119.082  0.00 97.00      PROA   
ATOM   2590  HN  LYS P 166     -26.755-106.988 119.580  0.00 97.00      PROA   
ATOM   2591  CA  LYS P 166     -25.470-108.621 119.508  0.00 97.00      PROA   
ATOM   2592  HA  LYS P 166     -25.062-109.162 118.665  0.00 97.00      PROA   
ATOM   2593  CB  LYS P 166     -24.506-108.621 120.741  0.00 97.00      PROA   
ATOM   2594  HB1 LYS P 166     -24.076-109.638 120.870  0.00 97.00      PROA   
ATOM   2595  HB2 LYS P 166     -25.090-108.390 121.662  0.00 97.00      PROA   
ATOM   2596  CG  LYS P 166     -23.376-107.572 120.740  0.00 97.00      PROA   
ATOM   2597  HG1 LYS P 166     -22.890-107.579 121.742  0.00 97.00      PROA   
ATOM   2598  HG2 LYS P 166     -23.877-106.585 120.648  0.00 97.00      PROA   
ATOM   2599  CD  LYS P 166     -22.282-107.796 119.673  0.00 97.00      PROA   
ATOM   2600  HD1 LYS P 166     -22.732-108.315 118.798  0.00 97.00      PROA   
ATOM   2601  HD2 LYS P 166     -21.515-108.485 120.089  0.00 97.00      PROA   
ATOM   2602  CE  LYS P 166     -21.574-106.522 119.174  0.00 97.00      PROA   
ATOM   2603  HE1 LYS P 166     -20.977-106.752 118.264  0.00 97.00      PROA   
ATOM   2604  HE2 LYS P 166     -20.916-106.082 119.950  0.00 97.00      PROA   
ATOM   2605  NZ  LYS P 166     -22.590-105.526 118.804  0.00 97.00      PROA   
ATOM   2606  HZ1 LYS P 166     -23.057-105.146 119.652  0.00 97.00      PROA   
ATOM   2607  HZ2 LYS P 166     -23.314-106.039 118.253  0.00 97.00      PROA   
ATOM   2608  HZ3 LYS P 166     -22.237-104.743 118.223  0.00 97.00      PROA   
ATOM   2609  C   LYS P 166     -26.709-109.330 119.987  0.00 97.00      PROA   
ATOM   2610  O   LYS P 166     -27.593-108.695 120.553  0.00 97.00      PROA   
ATOM   2611  N   GLU P 167     -26.764-110.673 119.810  0.00  0.00      PROA   
ATOM   2612  HN  GLU P 167     -26.051-111.163 119.315  0.00  0.00      PROA   
ATOM   2613  CA  GLU P 167     -27.770-111.501 120.432  0.00  0.00      PROA   
ATOM   2614  HA  GLU P 167     -28.431-110.885 121.024  0.00  0.00      PROA   
ATOM   2615  CB  GLU P 167     -28.632-112.348 119.446  0.00  0.00      PROA   
ATOM   2616  HB1 GLU P 167     -28.854-111.731 118.549  0.00  0.00      PROA   
ATOM   2617  HB2 GLU P 167     -29.598-112.514 119.973  0.00  0.00      PROA   
ATOM   2618  CG  GLU P 167     -28.101-113.734 119.015  0.00  0.00      PROA   
ATOM   2619  HG1 GLU P 167     -27.820-114.339 119.902  0.00  0.00      PROA   
ATOM   2620  HG2 GLU P 167     -27.203-113.614 118.374  0.00  0.00      PROA   
ATOM   2621  CD  GLU P 167     -29.192-114.517 118.272  0.00  0.00      PROA   
ATOM   2622  OE1 GLU P 167     -30.307-114.662 118.840  0.00  0.00      PROA   
ATOM   2623  OE2 GLU P 167     -28.922-114.998 117.140  0.00  0.00      PROA   
ATOM   2624  C   GLU P 167     -26.966-112.369 121.356  0.00  0.00      PROA   
ATOM   2625  O   GLU P 167     -25.838-112.749 121.041  0.00  0.00      PROA   
ATOM   2626  N   LEU P 168     -27.527-112.652 122.560  0.00  0.00      PROA   
ATOM   2627  HN  LEU P 168     -28.443-112.328 122.781  0.00  0.00      PROA   
ATOM   2628  CA  LEU P 168     -26.873-113.389 123.620  0.00  0.00      PROA   
ATOM   2629  HA  LEU P 168     -25.941-112.882 123.822  0.00  0.00      PROA   
ATOM   2630  CB  LEU P 168     -27.702-113.456 124.936  0.00  0.00      PROA   
ATOM   2631  HB1 LEU P 168     -27.190-114.151 125.642  0.00  0.00      PROA   
ATOM   2632  HB2 LEU P 168     -28.707-113.880 124.721  0.00  0.00      PROA   
ATOM   2633  CG  LEU P 168     -27.878-112.122 125.718  0.00  0.00      PROA   
ATOM   2634  HG  LEU P 168     -28.295-112.411 126.715  0.00  0.00      PROA   
ATOM   2635  CD1 LEU P 168     -26.542-111.404 125.994  0.00  0.00      PROA   
ATOM   2636 HD11 LEU P 168     -26.097-111.033 125.047  0.00  0.00      PROA   
ATOM   2637 HD12 LEU P 168     -25.824-112.096 126.481  0.00  0.00      PROA   
ATOM   2638 HD13 LEU P 168     -26.706-110.534 126.665  0.00  0.00      PROA   
ATOM   2639  CD2 LEU P 168     -28.912-111.162 125.098  0.00  0.00      PROA   
ATOM   2640 HD21 LEU P 168     -29.878-111.683 124.937  0.00  0.00      PROA   
ATOM   2641 HD22 LEU P 168     -28.545-110.773 124.127  0.00  0.00      PROA   
ATOM   2642 HD23 LEU P 168     -29.086-110.298 125.773  0.00  0.00      PROA   
ATOM   2643  C   LEU P 168     -26.518-114.800 123.214  0.00  0.00      PROA   
ATOM   2644  O   LEU P 168     -25.404-115.249 123.482  0.00  0.00      PROA   
ATOM   2645  N   PHE P 169     -27.448-115.521 122.543  0.00  0.00      PROA   
ATOM   2646  HN  PHE P 169     -28.351-115.155 122.329  0.00  0.00      PROA   
ATOM   2647  CA  PHE P 169     -27.174-116.858 122.074  0.00  0.00      PROA   
ATOM   2648  HA  PHE P 169     -26.125-116.909 121.831  0.00  0.00      PROA   
ATOM   2649  CB  PHE P 169     -27.463-117.977 123.125  0.00  0.00      PROA   
ATOM   2650  HB1 PHE P 169     -26.751-117.860 123.972  0.00  0.00      PROA   
ATOM   2651  HB2 PHE P 169     -27.288-118.980 122.678  0.00  0.00      PROA   
ATOM   2652  CG  PHE P 169     -28.866-117.928 123.696  0.00  0.00      PROA   
ATOM   2653  CD1 PHE P 169     -29.168-117.098 124.793  0.00  0.00      PROA   
ATOM   2654  HD1 PHE P 169     -28.396-116.480 125.225  0.00  0.00      PROA   
ATOM   2655  CE1 PHE P 169     -30.465-117.052 125.319  0.00  0.00      PROA   
ATOM   2656  HE1 PHE P 169     -30.685-116.401 126.152  0.00  0.00      PROA   
ATOM   2657  CZ  PHE P 169     -31.474-117.848 124.765  0.00  0.00      PROA   
ATOM   2658  HZ  PHE P 169     -32.475-117.810 125.168  0.00  0.00      PROA   
ATOM   2659  CD2 PHE P 169     -29.885-118.742 123.166  0.00  0.00      PROA   
ATOM   2660  HD2 PHE P 169     -29.669-119.396 122.334  0.00  0.00      PROA   
ATOM   2661  CE2 PHE P 169     -31.183-118.696 123.689  0.00  0.00      PROA   
ATOM   2662  HE2 PHE P 169     -31.959-119.314 123.263  0.00  0.00      PROA   
ATOM   2663  C   PHE P 169     -27.997-117.089 120.823  0.00  0.00      PROA   
ATOM   2664  O   PHE P 169     -29.175-116.732 120.819  0.00  0.00      PROA   
ATOM   2665  N   PRO P 170     -27.466-117.691 119.757  0.00  0.00      PROA   
ATOM   2666  CD  PRO P 170     -26.033-117.706 119.448  0.00  0.00      PROA   
ATOM   2667  HD1 PRO P 170     -25.479-118.293 120.212  0.00  0.00      PROA   
ATOM   2668  HD2 PRO P 170     -25.663-116.658 119.421  0.00  0.00      PROA   
ATOM   2669  CA  PRO P 170     -28.262-118.227 118.666  0.00  0.00      PROA   
ATOM   2670  HA  PRO P 170     -29.181-117.675 118.529  0.00  0.00      PROA   
ATOM   2671  CB  PRO P 170     -27.308-118.142 117.464  0.00  0.00      PROA   
ATOM   2672  HB1 PRO P 170     -27.357-117.116 117.039  0.00  0.00      PROA   
ATOM   2673  HB2 PRO P 170     -27.537-118.867 116.657  0.00  0.00      PROA   
ATOM   2674  CG  PRO P 170     -25.914-118.351 118.064  0.00  0.00      PROA   
ATOM   2675  HG1 PRO P 170     -25.722-119.440 118.167  0.00  0.00      PROA   
ATOM   2676  HG2 PRO P 170     -25.115-117.892 117.450  0.00  0.00      PROA   
ATOM   2677  C   PRO P 170     -28.566-119.670 118.999  0.00  0.00      PROA   
ATOM   2678  O   PRO P 170     -28.072-120.166 120.011  0.00  0.00      PROA   
ATOM   2679  N   ALA P 171     -29.363-120.347 118.143  0.00  0.00      PROA   
ATOM   2680  HN  ALA P 171     -29.742-119.905 117.334  0.00  0.00      PROA   
ATOM   2681  CA  ALA P 171     -29.725-121.731 118.309  0.00  0.00      PROA   
ATOM   2682  HA  ALA P 171     -28.812-122.301 118.264  0.00  0.00      PROA   
ATOM   2683  CB  ALA P 171     -30.505-122.066 119.603  0.00  0.00      PROA   
ATOM   2684  HB1 ALA P 171     -31.416-121.437 119.693  0.00  0.00      PROA   
ATOM   2685  HB2 ALA P 171     -29.870-121.886 120.495  0.00  0.00      PROA   
ATOM   2686  HB3 ALA P 171     -30.807-123.135 119.614  0.00  0.00      PROA   
ATOM   2687  C   ALA P 171     -30.644-122.019 117.148  0.00  0.00      PROA   
ATOM   2688  O   ALA P 171     -31.639-121.309 117.009  0.00  0.00      PROA   
ATOM   2689  N   PRO P 172     -30.359-122.982 116.264  0.00  0.00      PROA   
ATOM   2690  CD  PRO P 172     -29.301-123.981 116.440  0.00  0.00      PROA   
ATOM   2691  HD1 PRO P 172     -29.296-124.382 117.477  0.00  0.00      PROA   
ATOM   2692  HD2 PRO P 172     -28.325-123.504 116.206  0.00  0.00      PROA   
ATOM   2693  CA  PRO P 172     -31.168-123.262 115.087  0.00  0.00      PROA   
ATOM   2694  HA  PRO P 172     -31.253-122.354 114.509  0.00  0.00      PROA   
ATOM   2695  CB  PRO P 172     -30.392-124.355 114.336  0.00  0.00      PROA   
ATOM   2696  HB1 PRO P 172     -29.665-123.866 113.650  0.00  0.00      PROA   
ATOM   2697  HB2 PRO P 172     -31.037-125.033 113.741  0.00  0.00      PROA   
ATOM   2698  CG  PRO P 172     -29.614-125.090 115.432  0.00  0.00      PROA   
ATOM   2699  HG1 PRO P 172     -30.269-125.851 115.911  0.00  0.00      PROA   
ATOM   2700  HG2 PRO P 172     -28.702-125.581 115.043  0.00  0.00      PROA   
ATOM   2701  C   PRO P 172     -32.564-123.720 115.442  0.00  0.00      PROA   
ATOM   2702  O   PRO P 172     -32.709-124.615 116.275  0.00  0.00      PROA   
ATOM   2703  N   VAL P 173     -33.594-123.115 114.807  0.00 97.00      PROA   
ATOM   2704  HN  VAL P 173     -33.438-122.345 114.191  0.00 97.00      PROA   
ATOM   2705  CA  VAL P 173     -34.974-123.506 114.980  0.00 97.00      PROA   
ATOM   2706  HA  VAL P 173     -35.067-124.011 115.931  0.00 97.00      PROA   
ATOM   2707  CB  VAL P 173     -35.935-122.318 115.004  0.00 97.00      PROA   
ATOM   2708  HB  VAL P 173     -36.983-122.685 115.102  0.00 97.00      PROA   
ATOM   2709  CG1 VAL P 173     -35.619-121.463 116.251  0.00 97.00      PROA   
ATOM   2710 HG11 VAL P 173     -34.594-121.041 116.188  0.00 97.00      PROA   
ATOM   2711 HG12 VAL P 173     -35.694-122.073 117.175  0.00 97.00      PROA   
ATOM   2712 HG13 VAL P 173     -36.335-120.617 116.325  0.00 97.00      PROA   
ATOM   2713  CG2 VAL P 173     -35.832-121.474 113.715  0.00 97.00      PROA   
ATOM   2714 HG21 VAL P 173     -36.054-122.083 112.817  0.00 97.00      PROA   
ATOM   2715 HG22 VAL P 173     -34.819-121.034 113.605  0.00 97.00      PROA   
ATOM   2716 HG23 VAL P 173     -36.562-120.637 113.754  0.00 97.00      PROA   
ATOM   2717  C   VAL P 173     -35.365-124.509 113.915  0.00 97.00      PROA   
ATOM   2718  O   VAL P 173     -34.770-124.570 112.843  0.00 97.00      PROA   
ATOM   2719  N   LEU P 174     -36.393-125.337 114.203  0.00 97.00      PROA   
ATOM   2720  HN  LEU P 174     -36.840-125.307 115.092  0.00 97.00      PROA   
ATOM   2721  CA  LEU P 174     -36.929-126.291 113.258  0.00 97.00      PROA   
ATOM   2722  HA  LEU P 174     -36.252-126.421 112.426  0.00 97.00      PROA   
ATOM   2723  CB  LEU P 174     -37.133-127.668 113.941  0.00 97.00      PROA   
ATOM   2724  HB1 LEU P 174     -37.916-127.612 114.726  0.00 97.00      PROA   
ATOM   2725  HB2 LEU P 174     -36.172-127.894 114.462  0.00 97.00      PROA   
ATOM   2726  CG  LEU P 174     -37.411-128.874 113.012  0.00 97.00      PROA   
ATOM   2727  HG  LEU P 174     -36.677-128.843 112.174  0.00 97.00      PROA   
ATOM   2728  CD1 LEU P 174     -37.178-130.184 113.787  0.00 97.00      PROA   
ATOM   2729 HD11 LEU P 174     -37.873-130.247 114.651  0.00 97.00      PROA   
ATOM   2730 HD12 LEU P 174     -36.136-130.232 114.167  0.00 97.00      PROA   
ATOM   2731 HD13 LEU P 174     -37.358-131.055 113.126  0.00 97.00      PROA   
ATOM   2732  CD2 LEU P 174     -38.823-128.888 112.401  0.00 97.00      PROA   
ATOM   2733 HD21 LEU P 174     -38.946-128.078 111.655  0.00 97.00      PROA   
ATOM   2734 HD22 LEU P 174     -39.588-128.769 113.195  0.00 97.00      PROA   
ATOM   2735 HD23 LEU P 174     -39.000-129.856 111.889  0.00 97.00      PROA   
ATOM   2736  C   LEU P 174     -38.228-125.706 112.746  0.00 97.00      PROA   
ATOM   2737  O   LEU P 174     -39.222-125.625 113.465  0.00 97.00      PROA   
ATOM   2738  N   THR P 175     -38.242-125.270 111.465  0.00 97.00      PROA   
ATOM   2739  HN  THR P 175     -37.418-125.324 110.901  0.00 97.00      PROA   
ATOM   2740  CA  THR P 175     -39.400-124.675 110.825  0.00 97.00      PROA   
ATOM   2741  HA  THR P 175     -40.081-124.341 111.594  0.00 97.00      PROA   
ATOM   2742  CB  THR P 175     -39.094-123.437 109.987  0.00 97.00      PROA   
ATOM   2743  HB  THR P 175     -39.958-123.144 109.346  0.00 97.00      PROA   
ATOM   2744  OG1 THR P 175     -37.954-123.653 109.174  0.00 97.00      PROA   
ATOM   2745  HG1 THR P 175     -37.524-122.796 109.056  0.00 97.00      PROA   
ATOM   2746  CG2 THR P 175     -38.787-122.270 110.944  0.00 97.00      PROA   
ATOM   2747 HG21 THR P 175     -37.896-122.503 111.563  0.00 97.00      PROA   
ATOM   2748 HG22 THR P 175     -39.651-122.084 111.615  0.00 97.00      PROA   
ATOM   2749 HG23 THR P 175     -38.583-121.340 110.371  0.00 97.00      PROA   
ATOM   2750  C   THR P 175     -40.142-125.720 110.019  0.00 97.00      PROA   
ATOM   2751  O   THR P 175     -39.584-126.411 109.170  0.00 97.00      PROA   
ATOM   2752  N   ALA P 176     -41.452-125.857 110.300  0.00 97.00      PROA   
ATOM   2753  HN  ALA P 176     -41.873-125.309 111.016  0.00 97.00      PROA   
ATOM   2754  CA  ALA P 176     -42.342-126.764 109.617  0.00 97.00      PROA   
ATOM   2755  HA  ALA P 176     -41.843-127.209 108.765  0.00 97.00      PROA   
ATOM   2756  CB  ALA P 176     -42.833-127.876 110.566  0.00 97.00      PROA   
ATOM   2757  HB1 ALA P 176     -43.357-127.443 111.446  0.00 97.00      PROA   
ATOM   2758  HB2 ALA P 176     -41.958-128.452 110.941  0.00 97.00      PROA   
ATOM   2759  HB3 ALA P 176     -43.516-128.580 110.048  0.00 97.00      PROA   
ATOM   2760  C   ALA P 176     -43.496-125.927 109.109  0.00 97.00      PROA   
ATOM   2761  O   ALA P 176     -43.899-124.959 109.751  0.00 97.00      PROA   
ATOM   2762  N   SER P 177     -44.037-126.240 107.906  0.00 97.00      PROA   
ATOM   2763  HN  SER P 177     -43.709-127.015 107.370  0.00 97.00      PROA   
ATOM   2764  CA  SER P 177     -44.953-125.342 107.218  0.00 97.00      PROA   
ATOM   2765  HA  SER P 177     -44.773-124.327 107.547  0.00 97.00      PROA   
ATOM   2766  CB  SER P 177     -44.701-125.382 105.687  0.00 97.00      PROA   
ATOM   2767  HB1 SER P 177     -43.658-125.044 105.507  0.00 97.00      PROA   
ATOM   2768  HB2 SER P 177     -45.377-124.687 105.145  0.00 97.00      PROA   
ATOM   2769  OG  SER P 177     -44.831-126.700 105.155  0.00 97.00      PROA   
ATOM   2770  HG1 SER P 177     -45.773-126.872 105.069  0.00 97.00      PROA   
ATOM   2771  C   SER P 177     -46.421-125.626 107.470  0.00 97.00      PROA   
ATOM   2772  O   SER P 177     -47.278-124.922 106.939  0.00 97.00      PROA   
ATOM   2773  N   VAL P 178     -46.752-126.643 108.299  0.00 97.00      PROA   
ATOM   2774  HN  VAL P 178     -46.045-127.194 108.730  0.00 97.00      PROA   
ATOM   2775  CA  VAL P 178     -48.123-126.962 108.657  0.00 97.00      PROA   
ATOM   2776  HA  VAL P 178     -48.733-126.072 108.575  0.00 97.00      PROA   
ATOM   2777  CB  VAL P 178     -48.746-128.089 107.818  0.00 97.00      PROA   
ATOM   2778  HB  VAL P 178     -48.172-129.032 107.971  0.00 97.00      PROA   
ATOM   2779  CG1 VAL P 178     -50.216-128.322 108.227  0.00 97.00      PROA   
ATOM   2780 HG11 VAL P 178     -50.796-127.379 108.142  0.00 97.00      PROA   
ATOM   2781 HG12 VAL P 178     -50.295-128.696 109.264  0.00 97.00      PROA   
ATOM   2782 HG13 VAL P 178     -50.682-129.079 107.562  0.00 97.00      PROA   
ATOM   2783  CG2 VAL P 178     -48.697-127.744 106.314  0.00 97.00      PROA   
ATOM   2784 HG21 VAL P 178     -47.652-127.687 105.949  0.00 97.00      PROA   
ATOM   2785 HG22 VAL P 178     -49.198-126.770 106.129  0.00 97.00      PROA   
ATOM   2786 HG23 VAL P 178     -49.226-128.525 105.727  0.00 97.00      PROA   
ATOM   2787  C   VAL P 178     -48.084-127.380 110.114  0.00 97.00      PROA   
ATOM   2788  O   VAL P 178     -47.224-128.159 110.519  0.00 97.00      PROA   
ATOM   2789  N   THR P 179     -49.018-126.858 110.951  0.00 97.00      PROA   
ATOM   2790  HN  THR P 179     -49.680-126.184 110.631  0.00 97.00      PROA   
ATOM   2791  CA  THR P 179     -49.234-127.295 112.323  0.00 97.00      PROA   
ATOM   2792  HA  THR P 179     -48.273-127.293 112.821  0.00 97.00      PROA   
ATOM   2793  CB  THR P 179     -50.177-126.382 113.099  0.00 97.00      PROA   
ATOM   2794  HB  THR P 179     -50.471-126.829 114.080  0.00 97.00      PROA   
ATOM   2795  OG1 THR P 179     -51.351-126.102 112.343  0.00 97.00      PROA   
ATOM   2796  HG1 THR P 179     -51.788-126.947 112.221  0.00 97.00      PROA   
ATOM   2797  CG2 THR P 179     -49.469-125.048 113.384  0.00 97.00      PROA   
ATOM   2798 HG21 THR P 179     -49.181-124.548 112.436  0.00 97.00      PROA   
ATOM   2799 HG22 THR P 179     -48.558-125.216 113.995  0.00 97.00      PROA   
ATOM   2800 HG23 THR P 179     -50.151-124.373 113.943  0.00 97.00      PROA   
ATOM   2801  C   THR P 179     -49.791-128.705 112.420  0.00 97.00      PROA   
ATOM   2802  O   THR P 179     -50.642-129.108 111.632  0.00 97.00      PROA   
ATOM   2803  N   SER P 180     -49.363-129.469 113.446  0.00 97.00      PROA   
ATOM   2804  HN  SER P 180     -48.655-129.157 114.078  0.00 97.00      PROA   
ATOM   2805  CA  SER P 180     -49.962-130.723 113.849  0.00 97.00      PROA   
ATOM   2806  HA  SER P 180     -49.967-131.347 112.970  0.00 97.00      PROA   
ATOM   2807  CB  SER P 180     -49.090-131.414 114.920  0.00 97.00      PROA   
ATOM   2808  HB1 SER P 180     -48.167-131.797 114.433  0.00 97.00      PROA   
ATOM   2809  HB2 SER P 180     -49.603-132.272 115.397  0.00 97.00      PROA   
ATOM   2810  OG  SER P 180     -48.691-130.489 115.925  0.00 97.00      PROA   
ATOM   2811  HG1 SER P 180     -48.248-131.023 116.597  0.00 97.00      PROA   
ATOM   2812  C   SER P 180     -51.415-130.593 114.308  0.00 97.00      PROA   
ATOM   2813  O   SER P 180     -51.804-129.520 114.773  0.00 97.00      PROA   
ATOM   2814  N   PRO P 181     -52.282-131.602 114.184  0.00 97.00      PROA   
ATOM   2815  CD  PRO P 181     -53.596-131.506 114.829  0.00 97.00      PROA   
ATOM   2816  HD1 PRO P 181     -54.195-130.691 114.369  0.00 97.00      PROA   
ATOM   2817  HD2 PRO P 181     -53.466-131.311 115.919  0.00 97.00      PROA   
ATOM   2818  CA  PRO P 181     -51.968-132.971 113.790  0.00 97.00      PROA   
ATOM   2819  HA  PRO P 181     -50.987-133.253 114.130  0.00 97.00      PROA   
ATOM   2820  CB  PRO P 181     -53.042-133.809 114.502  0.00 97.00      PROA   
ATOM   2821  HB1 PRO P 181     -52.684-134.054 115.528  0.00 97.00      PROA   
ATOM   2822  HB2 PRO P 181     -53.284-134.752 113.975  0.00 97.00      PROA   
ATOM   2823  CG  PRO P 181     -54.250-132.872 114.615  0.00 97.00      PROA   
ATOM   2824  HG1 PRO P 181     -54.805-132.869 113.652  0.00 97.00      PROA   
ATOM   2825  HG2 PRO P 181     -54.940-133.156 115.434  0.00 97.00      PROA   
ATOM   2826  C   PRO P 181     -52.033-133.155 112.281  0.00 97.00      PROA   
ATOM   2827  O   PRO P 181     -53.071-132.912 111.667  0.00 97.00      PROA   
ATOM   2828  N   LEU P 182     -50.923-133.612 111.658  0.00 97.00      PROA   
ATOM   2829  HN  LEU P 182     -50.107-133.831 112.192  0.00 97.00      PROA   
ATOM   2830  CA  LEU P 182     -50.841-133.910 110.240  0.00 97.00      PROA   
ATOM   2831  HA  LEU P 182     -51.292-133.081 109.713  0.00 97.00      PROA   
ATOM   2832  CB  LEU P 182     -49.384-134.096 109.725  0.00 97.00      PROA   
ATOM   2833  HB1 LEU P 182     -49.429-134.269 108.626  0.00 97.00      PROA   
ATOM   2834  HB2 LEU P 182     -48.940-135.003 110.185  0.00 97.00      PROA   
ATOM   2835  CG  LEU P 182     -48.397-132.913 109.952  0.00 97.00      PROA   
ATOM   2836  HG  LEU P 182     -47.569-133.059 109.213  0.00 97.00      PROA   
ATOM   2837  CD1 LEU P 182     -49.021-131.537 109.661  0.00 97.00      PROA   
ATOM   2838 HD11 LEU P 182     -49.827-131.314 110.391  0.00 97.00      PROA   
ATOM   2839 HD12 LEU P 182     -49.448-131.509 108.637  0.00 97.00      PROA   
ATOM   2840 HD13 LEU P 182     -48.253-130.740 109.748  0.00 97.00      PROA   
ATOM   2841  CD2 LEU P 182     -47.723-132.927 111.339  0.00 97.00      PROA   
ATOM   2842 HD21 LEU P 182     -47.240-133.907 111.532  0.00 97.00      PROA   
ATOM   2843 HD22 LEU P 182     -48.465-132.736 112.139  0.00 97.00      PROA   
ATOM   2844 HD23 LEU P 182     -46.951-132.132 111.396  0.00 97.00      PROA   
ATOM   2845  C   LEU P 182     -51.644-135.151 109.892  0.00 97.00      PROA   
ATOM   2846  O   LEU P 182     -51.755-136.071 110.689  0.00 97.00      PROA   
ATOM   2847  N   LEU P 183     -52.243-135.227 108.685  0.00 97.00      PROA   
ATOM   2848  HN  LEU P 183     -52.196-134.475 108.034  0.00 97.00      PROA   
ATOM   2849  CA  LEU P 183     -52.916-136.434 108.238  0.00 97.00      PROA   
ATOM   2850  HA  LEU P 183     -53.512-136.805 109.059  0.00 97.00      PROA   
ATOM   2851  CB  LEU P 183     -53.868-136.177 107.047  0.00 97.00      PROA   
ATOM   2852  HB1 LEU P 183     -54.334-137.136 106.729  0.00 97.00      PROA   
ATOM   2853  HB2 LEU P 183     -53.278-135.783 106.190  0.00 97.00      PROA   
ATOM   2854  CG  LEU P 183     -55.021-135.185 107.345  0.00 97.00      PROA   
ATOM   2855  HG  LEU P 183     -54.579-134.195 107.611  0.00 97.00      PROA   
ATOM   2856  CD1 LEU P 183     -55.886-134.983 106.088  0.00 97.00      PROA   
ATOM   2857 HD11 LEU P 183     -56.350-135.947 105.789  0.00 97.00      PROA   
ATOM   2858 HD12 LEU P 183     -55.266-134.613 105.245  0.00 97.00      PROA   
ATOM   2859 HD13 LEU P 183     -56.693-134.248 106.288  0.00 97.00      PROA   
ATOM   2860  CD2 LEU P 183     -55.898-135.640 108.527  0.00 97.00      PROA   
ATOM   2861 HD21 LEU P 183     -55.311-135.662 109.468  0.00 97.00      PROA   
ATOM   2862 HD22 LEU P 183     -56.301-136.657 108.333  0.00 97.00      PROA   
ATOM   2863 HD23 LEU P 183     -56.749-134.941 108.666  0.00 97.00      PROA   
ATOM   2864  C   LEU P 183     -51.938-137.540 107.868  0.00 97.00      PROA   
ATOM   2865  O   LEU P 183     -50.889-137.297 107.279  0.00 97.00      PROA   
ATOM   2866  N   GLU P 184     -52.278-138.807 108.203  0.00 97.00      PROA   
ATOM   2867  HN  GLU P 184     -53.079-138.973 108.779  0.00 97.00      PROA   
ATOM   2868  CA  GLU P 184     -51.530-139.989 107.814  0.00 97.00      PROA   
ATOM   2869  HA  GLU P 184     -50.526-139.849 108.188  0.00 97.00      PROA   
ATOM   2870  CB  GLU P 184     -52.101-141.257 108.520  0.00 97.00      PROA   
ATOM   2871  HB1 GLU P 184     -53.197-141.281 108.327  0.00 97.00      PROA   
ATOM   2872  HB2 GLU P 184     -51.949-141.104 109.613  0.00 97.00      PROA   
ATOM   2873  CG  GLU P 184     -51.496-142.615 108.100  0.00 97.00      PROA   
ATOM   2874  HG1 GLU P 184     -50.394-142.545 108.104  0.00 97.00      PROA   
ATOM   2875  HG2 GLU P 184     -51.824-142.877 107.073  0.00 97.00      PROA   
ATOM   2876  CD  GLU P 184     -51.850-143.766 109.043  0.00 97.00      PROA   
ATOM   2877  OE1 GLU P 184     -51.532-143.689 110.255  0.00 97.00      PROA   
ATOM   2878  OE2 GLU P 184     -52.395-144.782 108.542  0.00 97.00      PROA   
ATOM   2879  C   GLU P 184     -51.419-140.135 106.297  0.00 97.00      PROA   
ATOM   2880  O   GLU P 184     -52.402-140.018 105.567  0.00 97.00      PROA   
ATOM   2881  N   GLY P 185     -50.179-140.356 105.797  0.00 97.00      PROA   
ATOM   2882  HN  GLY P 185     -49.442-140.537 106.449  0.00 97.00      PROA   
ATOM   2883  CA  GLY P 185     -49.840-140.433 104.385  0.00 97.00      PROA   
ATOM   2884  HA1 GLY P 185     -50.738-140.353 103.789  0.00 97.00      PROA   
ATOM   2885  HA2 GLY P 185     -49.334-141.368 104.220  0.00 97.00      PROA   
ATOM   2886  C   GLY P 185     -48.901-139.356 103.904  0.00 97.00      PROA   
ATOM   2887  O   GLY P 185     -48.276-139.522 102.859  0.00 97.00      PROA   
ATOM   2888  N   THR P 186     -48.758-138.218 104.621  0.00 97.00      PROA   
ATOM   2889  HN  THR P 186     -49.260-138.081 105.473  0.00 97.00      PROA   
ATOM   2890  CA  THR P 186     -48.023-137.069 104.095  0.00 97.00      PROA   
ATOM   2891  HA  THR P 186     -48.359-136.938 103.080  0.00 97.00      PROA   
ATOM   2892  CB  THR P 186     -48.347-135.757 104.810  0.00 97.00      PROA   
ATOM   2893  HB  THR P 186     -47.723-134.926 104.402  0.00 97.00      PROA   
ATOM   2894  OG1 THR P 186     -48.135-135.849 106.215  0.00 97.00      PROA   
ATOM   2895  HG1 THR P 186     -47.271-136.255 106.320  0.00 97.00      PROA   
ATOM   2896  CG2 THR P 186     -49.822-135.392 104.579  0.00 97.00      PROA   
ATOM   2897 HG21 THR P 186     -50.489-136.160 105.022  0.00 97.00      PROA   
ATOM   2898 HG22 THR P 186     -50.043-135.310 103.495  0.00 97.00      PROA   
ATOM   2899 HG23 THR P 186     -50.046-134.418 105.064  0.00 97.00      PROA   
ATOM   2900  C   THR P 186     -46.497-137.210 104.107  0.00 97.00      PROA   
ATOM   2901  O   THR P 186     -45.955-137.387 105.194  0.00 97.00      PROA   
ATOM   2902  N   PRO P 187     -45.710-137.098 103.027  0.00 97.00      PROA   
ATOM   2903  CD  PRO P 187     -46.174-137.163 101.634  0.00 97.00      PROA   
ATOM   2904  HD1 PRO P 187     -47.152-136.661 101.482  0.00 97.00      PROA   
ATOM   2905  HD2 PRO P 187     -46.245-138.233 101.335  0.00 97.00      PROA   
ATOM   2906  CA  PRO P 187     -44.331-136.600 103.111  0.00 97.00      PROA   
ATOM   2907  HA  PRO P 187     -43.770-137.245 103.772  0.00 97.00      PROA   
ATOM   2908  CB  PRO P 187     -43.828-136.665 101.662  0.00 97.00      PROA   
ATOM   2909  HB1 PRO P 187     -43.441-137.689 101.463  0.00 97.00      PROA   
ATOM   2910  HB2 PRO P 187     -43.024-135.937 101.438  0.00 97.00      PROA   
ATOM   2911  CG  PRO P 187     -45.089-136.450 100.819  0.00 97.00      PROA   
ATOM   2912  HG1 PRO P 187     -45.318-135.362 100.774  0.00 97.00      PROA   
ATOM   2913  HG2 PRO P 187     -44.994-136.852  99.792  0.00 97.00      PROA   
ATOM   2914  C   PRO P 187     -44.267-135.188 103.700  0.00 97.00      PROA   
ATOM   2915  O   PRO P 187     -45.226-134.434 103.544  0.00 97.00      PROA   
ATOM   2916  N   VAL P 188     -43.166-134.822 104.406  0.00 97.00      PROA   
ATOM   2917  HN  VAL P 188     -42.374-135.424 104.475  0.00 97.00      PROA   
ATOM   2918  CA  VAL P 188     -43.060-133.559 105.126  0.00 97.00      PROA   
ATOM   2919  HA  VAL P 188     -43.674-132.813 104.641  0.00 97.00      PROA   
ATOM   2920  CB  VAL P 188     -43.433-133.675 106.617  0.00 97.00      PROA   
ATOM   2921  HB  VAL P 188     -42.738-134.384 107.124  0.00 97.00      PROA   
ATOM   2922  CG1 VAL P 188     -43.344-132.306 107.326  0.00 97.00      PROA   
ATOM   2923 HG11 VAL P 188     -43.979-131.559 106.806  0.00 97.00      PROA   
ATOM   2924 HG12 VAL P 188     -42.302-131.933 107.359  0.00 97.00      PROA   
ATOM   2925 HG13 VAL P 188     -43.701-132.400 108.374  0.00 97.00      PROA   
ATOM   2926  CG2 VAL P 188     -44.864-134.233 106.775  0.00 97.00      PROA   
ATOM   2927 HG21 VAL P 188     -44.925-135.279 106.415  0.00 97.00      PROA   
ATOM   2928 HG22 VAL P 188     -45.586-133.613 106.203  0.00 97.00      PROA   
ATOM   2929 HG23 VAL P 188     -45.163-134.224 107.845  0.00 97.00      PROA   
ATOM   2930  C   VAL P 188     -41.608-133.134 105.023  0.00 97.00      PROA   
ATOM   2931  O   VAL P 188     -40.731-133.984 105.125  0.00 97.00      PROA   
ATOM   2932  N   THR P 189     -41.316-131.813 104.845  0.00 97.00      PROA   
ATOM   2933  HN  THR P 189     -42.044-131.137 104.776  0.00 97.00      PROA   
ATOM   2934  CA  THR P 189     -39.966-131.255 104.857  0.00 97.00      PROA   
ATOM   2935  HA  THR P 189     -39.274-132.078 104.942  0.00 97.00      PROA   
ATOM   2936  CB  THR P 189     -39.547-130.476 103.587  0.00 97.00      PROA   
ATOM   2937  HB  THR P 189     -39.231-131.208 102.808  0.00 97.00      PROA   
ATOM   2938  OG1 THR P 189     -38.486-129.538 103.772  0.00 97.00      PROA   
ATOM   2939  HG1 THR P 189     -37.662-130.036 103.820  0.00 97.00      PROA   
ATOM   2940  CG2 THR P 189     -40.732-129.656 103.057  0.00 97.00      PROA   
ATOM   2941 HG21 THR P 189     -41.081-128.950 103.840  0.00 97.00      PROA   
ATOM   2942 HG22 THR P 189     -41.570-130.307 102.739  0.00 97.00      PROA   
ATOM   2943 HG23 THR P 189     -40.404-129.061 102.176  0.00 97.00      PROA   
ATOM   2944  C   THR P 189     -39.799-130.449 106.130  0.00 97.00      PROA   
ATOM   2945  O   THR P 189     -40.708-129.735 106.550  0.00 97.00      PROA   
ATOM   2946  N   LEU P 190     -38.623-130.600 106.788  0.00 97.00      PROA   
ATOM   2947  HN  LEU P 190     -37.907-131.159 106.367  0.00 97.00      PROA   
ATOM   2948  CA  LEU P 190     -38.342-130.048 108.098  0.00 97.00      PROA   
ATOM   2949  HA  LEU P 190     -39.154-129.403 108.401  0.00 97.00      PROA   
ATOM   2950  CB  LEU P 190     -38.121-131.155 109.173  0.00 97.00      PROA   
ATOM   2951  HB1 LEU P 190     -37.838-130.656 110.126  0.00 97.00      PROA   
ATOM   2952  HB2 LEU P 190     -37.269-131.799 108.863  0.00 97.00      PROA   
ATOM   2953  CG  LEU P 190     -39.321-132.094 109.494  0.00 97.00      PROA   
ATOM   2954  HG  LEU P 190     -39.065-132.599 110.459  0.00 97.00      PROA   
ATOM   2955  CD1 LEU P 190     -40.642-131.336 109.720  0.00 97.00      PROA   
ATOM   2956 HD11 LEU P 190     -40.938-130.793 108.802  0.00 97.00      PROA   
ATOM   2957 HD12 LEU P 190     -40.545-130.603 110.545  0.00 97.00      PROA   
ATOM   2958 HD13 LEU P 190     -41.453-132.052 109.968  0.00 97.00      PROA   
ATOM   2959  CD2 LEU P 190     -39.504-133.232 108.469  0.00 97.00      PROA   
ATOM   2960 HD21 LEU P 190     -38.543-133.757 108.295  0.00 97.00      PROA   
ATOM   2961 HD22 LEU P 190     -39.869-132.840 107.500  0.00 97.00      PROA   
ATOM   2962 HD23 LEU P 190     -40.248-133.969 108.840  0.00 97.00      PROA   
ATOM   2963  C   LEU P 190     -37.087-129.193 108.038  0.00 97.00      PROA   
ATOM   2964  O   LEU P 190     -35.963-129.692 107.989  0.00 97.00      PROA   
ATOM   2965  N   SER P 191     -37.245-127.853 108.087  0.00 97.00      PROA   
ATOM   2966  HN  SER P 191     -38.154-127.448 108.181  0.00 97.00      PROA   
ATOM   2967  CA  SER P 191     -36.141-126.926 107.909  0.00 97.00      PROA   
ATOM   2968  HA  SER P 191     -35.393-127.401 107.289  0.00 97.00      PROA   
ATOM   2969  CB  SER P 191     -36.596-125.677 107.087  0.00 97.00      PROA   
ATOM   2970  HB1 SER P 191     -37.617-125.391 107.411  0.00 97.00      PROA   
ATOM   2971  HB2 SER P 191     -36.659-125.969 106.017  0.00 97.00      PROA   
ATOM   2972  OG  SER P 191     -35.750-124.534 107.204  0.00 97.00      PROA   
ATOM   2973  HG1 SER P 191     -36.027-124.095 108.015  0.00 97.00      PROA   
ATOM   2974  C   SER P 191     -35.447-126.587 109.221  0.00 97.00      PROA   
ATOM   2975  O   SER P 191     -35.911-125.765 110.000  0.00 97.00      PROA   
ATOM   2976  N   CYS P 192     -34.269-127.198 109.480  0.00 97.00      PROA   
ATOM   2977  HN  CYS P 192     -33.948-127.929 108.882  0.00 97.00      PROA   
ATOM   2978  CA  CYS P 192     -33.434-126.857 110.625  0.00 97.00      PROA   
ATOM   2979  HA  CYS P 192     -34.063-126.504 111.429  0.00 97.00      PROA   
ATOM   2980  CB  CYS P 192     -32.639-128.079 111.154  0.00 97.00      PROA   
ATOM   2981  HB1 CYS P 192     -31.951-127.752 111.963  0.00 97.00      PROA   
ATOM   2982  HB2 CYS P 192     -32.025-128.508 110.332  0.00 97.00      PROA   
ATOM   2983  SG  CYS P 192     -33.780-129.350 111.791  0.00 97.00      PROA   
ATOM   2984  C   CYS P 192     -32.490-125.726 110.246  0.00 97.00      PROA   
ATOM   2985  O   CYS P 192     -31.486-125.934 109.566  0.00 97.00      PROA   
ATOM   2986  N   GLU P 193     -32.826-124.477 110.659  0.00 97.00      PROA   
ATOM   2987  HN  GLU P 193     -33.597-124.349 111.281  0.00 97.00      PROA   
ATOM   2988  CA  GLU P 193     -32.330-123.274 110.014  0.00 97.00      PROA   
ATOM   2989  HA  GLU P 193     -31.640-123.562 109.233  0.00 97.00      PROA   
ATOM   2990  CB  GLU P 193     -33.502-122.525 109.327  0.00 97.00      PROA   
ATOM   2991  HB1 GLU P 193     -33.920-123.212 108.557  0.00 97.00      PROA   
ATOM   2992  HB2 GLU P 193     -33.100-121.634 108.796  0.00 97.00      PROA   
ATOM   2993  CG  GLU P 193     -34.649-122.109 110.276  0.00 97.00      PROA   
ATOM   2994  HG1 GLU P 193     -34.240-121.576 111.159  0.00 97.00      PROA   
ATOM   2995  HG2 GLU P 193     -35.225-122.990 110.628  0.00 97.00      PROA   
ATOM   2996  CD  GLU P 193     -35.587-121.150 109.565  0.00 97.00      PROA   
ATOM   2997  OE1 GLU P 193     -35.499-119.924 109.842  0.00 97.00      PROA   
ATOM   2998  OE2 GLU P 193     -36.367-121.607 108.691  0.00 97.00      PROA   
ATOM   2999  C   GLU P 193     -31.570-122.301 110.906  0.00 97.00      PROA   
ATOM   3000  O   GLU P 193     -31.939-122.049 112.051  0.00 97.00      PROA   
ATOM   3001  N   THR P 194     -30.470-121.706 110.366  0.00 97.00      PROA   
ATOM   3002  HN  THR P 194     -30.103-122.025 109.496  0.00 97.00      PROA   
ATOM   3003  CA  THR P 194     -29.720-120.637 111.020  0.00 97.00      PROA   
ATOM   3004  HA  THR P 194     -30.003-120.581 112.063  0.00 97.00      PROA   
ATOM   3005  CB  THR P 194     -28.196-120.826 110.941  0.00 97.00      PROA   
ATOM   3006  HB  THR P 194     -27.678-119.955 111.410  0.00 97.00      PROA   
ATOM   3007  OG1 THR P 194     -27.725-120.971 109.601  0.00 97.00      PROA   
ATOM   3008  HG1 THR P 194     -26.934-120.430 109.534  0.00 97.00      PROA   
ATOM   3009  CG2 THR P 194     -27.786-122.088 111.719  0.00 97.00      PROA   
ATOM   3010 HG21 THR P 194     -28.269-122.988 111.286  0.00 97.00      PROA   
ATOM   3011 HG22 THR P 194     -28.077-122.000 112.785  0.00 97.00      PROA   
ATOM   3012 HG23 THR P 194     -26.683-122.224 111.664  0.00 97.00      PROA   
ATOM   3013  C   THR P 194     -30.003-119.270 110.411  0.00 97.00      PROA   
ATOM   3014  O   THR P 194     -30.078-118.279 111.133  0.00 97.00      PROA   
ATOM   3015  N   LYS P 195     -30.086-119.189 109.059  0.00 97.00      PROA   
ATOM   3016  HN  LYS P 195     -30.042-120.039 108.545  0.00 97.00      PROA   
ATOM   3017  CA  LYS P 195     -30.049-117.971 108.250  0.00 97.00      PROA   
ATOM   3018  HA  LYS P 195     -30.108-118.320 107.230  0.00 97.00      PROA   
ATOM   3019  CB  LYS P 195     -31.266-117.011 108.437  0.00 97.00      PROA   
ATOM   3020  HB1 LYS P 195     -30.941-115.957 108.289  0.00 97.00      PROA   
ATOM   3021  HB2 LYS P 195     -31.644-117.080 109.479  0.00 97.00      PROA   
ATOM   3022  CG  LYS P 195     -32.440-117.213 107.454  0.00 97.00      PROA   
ATOM   3023  HG1 LYS P 195     -32.049-117.242 106.414  0.00 97.00      PROA   
ATOM   3024  HG2 LYS P 195     -33.083-116.305 107.536  0.00 97.00      PROA   
ATOM   3025  CD  LYS P 195     -33.347-118.428 107.711  0.00 97.00      PROA   
ATOM   3026  HD1 LYS P 195     -33.651-118.401 108.782  0.00 97.00      PROA   
ATOM   3027  HD2 LYS P 195     -32.785-119.372 107.544  0.00 97.00      PROA   
ATOM   3028  CE  LYS P 195     -34.607-118.387 106.822  0.00 97.00      PROA   
ATOM   3029  HE1 LYS P 195     -34.343-118.502 105.752  0.00 97.00      PROA   
ATOM   3030  HE2 LYS P 195     -35.133-117.419 106.970  0.00 97.00      PROA   
ATOM   3031  NZ  LYS P 195     -35.555-119.456 107.174  0.00 97.00      PROA   
ATOM   3032  HZ1 LYS P 195     -35.621-119.498 108.219  0.00 97.00      PROA   
ATOM   3033  HZ2 LYS P 195     -35.220-120.398 106.895  0.00 97.00      PROA   
ATOM   3034  HZ3 LYS P 195     -36.514-119.305 106.814  0.00 97.00      PROA   
ATOM   3035  C   LYS P 195     -28.732-117.189 108.280  0.00 97.00      PROA   
ATOM   3036  O   LYS P 195     -28.350-116.583 107.280  0.00 97.00      PROA   
ATOM   3037  N   LEU P 196     -27.983-117.221 109.401  0.00 97.00      PROA   
ATOM   3038  HN  LEU P 196     -28.368-117.645 110.218  0.00 97.00      PROA   
ATOM   3039  CA  LEU P 196     -26.719-116.542 109.579  0.00 97.00      PROA   
ATOM   3040  HA  LEU P 196     -26.676-115.697 108.905  0.00 97.00      PROA   
ATOM   3041  CB  LEU P 196     -26.527-116.037 111.035  0.00 97.00      PROA   
ATOM   3042  HB1 LEU P 196     -25.478-115.696 111.167  0.00 97.00      PROA   
ATOM   3043  HB2 LEU P 196     -26.704-116.876 111.743  0.00 97.00      PROA   
ATOM   3044  CG  LEU P 196     -27.392-114.832 111.479  0.00 97.00      PROA   
ATOM   3045  HG  LEU P 196     -27.000-114.582 112.493  0.00 97.00      PROA   
ATOM   3046  CD1 LEU P 196     -27.179-113.595 110.584  0.00 97.00      PROA   
ATOM   3047 HD11 LEU P 196     -27.573-113.785 109.566  0.00 97.00      PROA   
ATOM   3048 HD12 LEU P 196     -26.100-113.343 110.519  0.00 97.00      PROA   
ATOM   3049 HD13 LEU P 196     -27.718-112.716 110.995  0.00 97.00      PROA   
ATOM   3050  CD2 LEU P 196     -28.892-115.144 111.649  0.00 97.00      PROA   
ATOM   3051 HD21 LEU P 196     -29.035-116.022 112.312  0.00 97.00      PROA   
ATOM   3052 HD22 LEU P 196     -29.359-115.348 110.666  0.00 97.00      PROA   
ATOM   3053 HD23 LEU P 196     -29.424-114.279 112.097  0.00 97.00      PROA   
ATOM   3054  C   LEU P 196     -25.545-117.444 109.247  0.00 97.00      PROA   
ATOM   3055  O   LEU P 196     -25.568-118.649 109.493  0.00 97.00      PROA   
ATOM   3056  N   LEU P 197     -24.462-116.838 108.697  0.00 97.00      PROA   
ATOM   3057  HN  LEU P 197     -24.494-115.879 108.428  0.00 97.00      PROA   
ATOM   3058  CA  LEU P 197     -23.158-117.455 108.584  0.00 97.00      PROA   
ATOM   3059  HA  LEU P 197     -23.136-118.347 109.193  0.00 97.00      PROA   
ATOM   3060  CB  LEU P 197     -22.780-117.811 107.124  0.00 97.00      PROA   
ATOM   3061  HB1 LEU P 197     -22.814-116.886 106.506  0.00 97.00      PROA   
ATOM   3062  HB2 LEU P 197     -23.560-118.500 106.728  0.00 97.00      PROA   
ATOM   3063  CG  LEU P 197     -21.399-118.486 106.926  0.00 97.00      PROA   
ATOM   3064  HG  LEU P 197     -20.608-117.792 107.296  0.00 97.00      PROA   
ATOM   3065  CD1 LEU P 197     -21.272-119.810 107.702  0.00 97.00      PROA   
ATOM   3066 HD11 LEU P 197     -22.075-120.510 107.386  0.00 97.00      PROA   
ATOM   3067 HD12 LEU P 197     -21.353-119.638 108.795  0.00 97.00      PROA   
ATOM   3068 HD13 LEU P 197     -20.288-120.279 107.492  0.00 97.00      PROA   
ATOM   3069  CD2 LEU P 197     -21.125-118.724 105.430  0.00 97.00      PROA   
ATOM   3070 HD21 LEU P 197     -21.162-117.765 104.874  0.00 97.00      PROA   
ATOM   3071 HD22 LEU P 197     -21.889-119.410 105.007  0.00 97.00      PROA   
ATOM   3072 HD23 LEU P 197     -20.122-119.179 105.289  0.00 97.00      PROA   
ATOM   3073  C   LEU P 197     -22.162-116.475 109.162  0.00 97.00      PROA   
ATOM   3074  O   LEU P 197     -22.219-115.280 108.882  0.00 97.00      PROA   
ATOM   3075  N   LEU P 198     -21.238-116.973 110.016  0.00 97.00      PROA   
ATOM   3076  HN  LEU P 198     -21.192-117.950 110.199  0.00 97.00      PROA   
ATOM   3077  CA  LEU P 198     -20.232-116.193 110.704  0.00 97.00      PROA   
ATOM   3078  HA  LEU P 198     -20.114-115.232 110.221  0.00 97.00      PROA   
ATOM   3079  CB  LEU P 198     -20.476-116.019 112.236  0.00 97.00      PROA   
ATOM   3080  HB1 LEU P 198     -19.589-115.518 112.685  0.00 97.00      PROA   
ATOM   3081  HB2 LEU P 198     -20.570-117.020 112.711  0.00 97.00      PROA   
ATOM   3082  CG  LEU P 198     -21.702-115.173 112.682  0.00 97.00      PROA   
ATOM   3083  HG  LEU P 198     -21.577-115.019 113.783  0.00 97.00      PROA   
ATOM   3084  CD1 LEU P 198     -21.741-113.775 112.038  0.00 97.00      PROA   
ATOM   3085 HD11 LEU P 198     -21.922-113.854 110.947  0.00 97.00      PROA   
ATOM   3086 HD12 LEU P 198     -20.781-113.243 112.201  0.00 97.00      PROA   
ATOM   3087 HD13 LEU P 198     -22.562-113.173 112.482  0.00 97.00      PROA   
ATOM   3088  CD2 LEU P 198     -23.049-115.897 112.516  0.00 97.00      PROA   
ATOM   3089 HD21 LEU P 198     -22.983-116.935 112.901  0.00 97.00      PROA   
ATOM   3090 HD22 LEU P 198     -23.342-115.929 111.449  0.00 97.00      PROA   
ATOM   3091 HD23 LEU P 198     -23.844-115.360 113.074  0.00 97.00      PROA   
ATOM   3092  C   LEU P 198     -18.954-116.978 110.512  0.00 97.00      PROA   
ATOM   3093  O   LEU P 198     -18.989-118.124 110.065  0.00 97.00      PROA   
ATOM   3094  N   GLN P 199     -17.780-116.372 110.827  0.00 97.00      PROA   
ATOM   3095  HN  GLN P 199     -17.772-115.423 111.135  0.00 97.00      PROA   
ATOM   3096  CA  GLN P 199     -16.471-117.002 110.708  0.00 97.00      PROA   
ATOM   3097  HA  GLN P 199     -16.322-117.212 109.659  0.00 97.00      PROA   
ATOM   3098  CB  GLN P 199     -15.333-116.069 111.210  0.00 97.00      PROA   
ATOM   3099  HB1 GLN P 199     -14.360-116.585 111.050  0.00 97.00      PROA   
ATOM   3100  HB2 GLN P 199     -15.448-115.909 112.306  0.00 97.00      PROA   
ATOM   3101  CG  GLN P 199     -15.253-114.674 110.535  0.00 97.00      PROA   
ATOM   3102  HG1 GLN P 199     -14.264-114.207 110.723  0.00 97.00      PROA   
ATOM   3103  HG2 GLN P 199     -16.026-114.015 110.988  0.00 97.00      PROA   
ATOM   3104  CD  GLN P 199     -15.539-114.691 109.028  0.00 97.00      PROA   
ATOM   3105  OE1 GLN P 199     -16.575-114.188 108.579  0.00 97.00      PROA   
ATOM   3106  NE2 GLN P 199     -14.601-115.257 108.222  0.00 97.00      PROA   
ATOM   3107 HE21 GLN P 199     -14.770-115.241 107.238  0.00 97.00      PROA   
ATOM   3108 HE22 GLN P 199     -13.765-115.643 108.609  0.00 97.00      PROA   
ATOM   3109  C   GLN P 199     -16.382-118.332 111.453  0.00 97.00      PROA   
ATOM   3110  O   GLN P 199     -16.854-118.474 112.580  0.00 97.00      PROA   
ATOM   3111  N   ARG P 200     -15.801-119.361 110.797  0.00 97.00      PROA   
ATOM   3112  HN  ARG P 200     -15.373-119.244 109.905  0.00 97.00      PROA   
ATOM   3113  CA  ARG P 200     -15.965-120.729 111.216  0.00 97.00      PROA   
ATOM   3114  HA  ARG P 200     -16.177-120.779 112.274  0.00 97.00      PROA   
ATOM   3115  CB  ARG P 200     -17.118-121.344 110.381  0.00 97.00      PROA   
ATOM   3116  HB1 ARG P 200     -16.830-121.301 109.305  0.00 97.00      PROA   
ATOM   3117  HB2 ARG P 200     -18.018-120.697 110.486  0.00 97.00      PROA   
ATOM   3118  CG  ARG P 200     -17.495-122.789 110.731  0.00 97.00      PROA   
ATOM   3119  HG1 ARG P 200     -16.654-123.293 111.249  0.00 97.00      PROA   
ATOM   3120  HG2 ARG P 200     -17.628-123.322 109.767  0.00 97.00      PROA   
ATOM   3121  CD  ARG P 200     -18.757-122.962 111.588  0.00 97.00      PROA   
ATOM   3122  HD1 ARG P 200     -18.860-122.142 112.326  0.00 97.00      PROA   
ATOM   3123  HD2 ARG P 200     -18.716-123.926 112.147  0.00 97.00      PROA   
ATOM   3124  NE  ARG P 200     -19.951-122.940 110.678  0.00 97.00      PROA   
ATOM   3125  HE  ARG P 200     -20.359-122.072 110.411  0.00 97.00      PROA   
ATOM   3126  CZ  ARG P 200     -20.479-124.058 110.143  0.00 97.00      PROA   
ATOM   3127  NH1 ARG P 200     -19.968-125.273 110.378  0.00 97.00      PROA   
ATOM   3128 HH11 ARG P 200     -18.981-125.324 110.520  0.00 97.00      PROA   
ATOM   3129 HH12 ARG P 200     -20.375-126.057 109.909  0.00 97.00      PROA   
ATOM   3130  NH2 ARG P 200     -21.498-123.993 109.272  0.00 97.00      PROA   
ATOM   3131 HH21 ARG P 200     -21.778-123.109 108.916  0.00 97.00      PROA   
ATOM   3132 HH22 ARG P 200     -21.673-124.830 108.758  0.00 97.00      PROA   
ATOM   3133  C   ARG P 200     -14.671-121.450 110.885  0.00 97.00      PROA   
ATOM   3134  O   ARG P 200     -14.123-121.173 109.819  0.00 97.00      PROA   
ATOM   3135  N   PRO P 201     -14.119-122.359 111.698  0.00 97.00      PROA   
ATOM   3136  CD  PRO P 201     -14.412-122.491 113.132  0.00 97.00      PROA   
ATOM   3137  HD1 PRO P 201     -15.495-122.681 113.302  0.00 97.00      PROA   
ATOM   3138  HD2 PRO P 201     -14.102-121.559 113.655  0.00 97.00      PROA   
ATOM   3139  CA  PRO P 201     -13.049-123.248 111.259  0.00 97.00      PROA   
ATOM   3140  HA  PRO P 201     -12.311-122.702 110.686  0.00 97.00      PROA   
ATOM   3141  CB  PRO P 201     -12.442-123.776 112.574  0.00 97.00      PROA   
ATOM   3142  HB1 PRO P 201     -11.619-123.091 112.881  0.00 97.00      PROA   
ATOM   3143  HB2 PRO P 201     -12.032-124.802 112.496  0.00 97.00      PROA   
ATOM   3144  CG  PRO P 201     -13.569-123.675 113.616  0.00 97.00      PROA   
ATOM   3145  HG1 PRO P 201     -14.187-124.596 113.590  0.00 97.00      PROA   
ATOM   3146  HG2 PRO P 201     -13.188-123.535 114.647  0.00 97.00      PROA   
ATOM   3147  C   PRO P 201     -13.581-124.356 110.359  0.00 97.00      PROA   
ATOM   3148  O   PRO P 201     -13.262-124.357 109.172  0.00 97.00      PROA   
ATOM   3149  N   GLY P 202     -14.406-125.291 110.881  0.00 97.00      PROA   
ATOM   3150  HN  GLY P 202     -14.554-125.336 111.867  0.00 97.00      PROA   
ATOM   3151  CA  GLY P 202     -15.065-126.312 110.095  0.00 97.00      PROA   
ATOM   3152  HA1 GLY P 202     -15.373-127.049 110.808  0.00 97.00      PROA   
ATOM   3153  HA2 GLY P 202     -14.400-126.703 109.338  0.00 97.00      PROA   
ATOM   3154  C   GLY P 202     -16.321-125.814 109.453  0.00 97.00      PROA   
ATOM   3155  O   GLY P 202     -17.328-125.698 110.131  0.00 97.00      PROA   
ATOM   3156  N   LEU P 203     -16.291-125.531 108.134  0.00 97.00      PROA   
ATOM   3157  HN  LEU P 203     -15.431-125.659 107.646  0.00 97.00      PROA   
ATOM   3158  CA  LEU P 203     -17.372-124.956 107.345  0.00 97.00      PROA   
ATOM   3159  HA  LEU P 203     -17.663-124.050 107.846  0.00 97.00      PROA   
ATOM   3160  CB  LEU P 203     -16.885-124.534 105.927  0.00 97.00      PROA   
ATOM   3161  HB1 LEU P 203     -17.718-124.565 105.193  0.00 97.00      PROA   
ATOM   3162  HB2 LEU P 203     -16.120-125.267 105.589  0.00 97.00      PROA   
ATOM   3163  CG  LEU P 203     -16.282-123.101 105.832  0.00 97.00      PROA   
ATOM   3164  HG  LEU P 203     -15.890-122.992 104.791  0.00 97.00      PROA   
ATOM   3165  CD1 LEU P 203     -17.355-122.007 106.012  0.00 97.00      PROA   
ATOM   3166 HD11 LEU P 203     -17.781-122.039 107.036  0.00 97.00      PROA   
ATOM   3167 HD12 LEU P 203     -18.178-122.146 105.279  0.00 97.00      PROA   
ATOM   3168 HD13 LEU P 203     -16.908-121.003 105.852  0.00 97.00      PROA   
ATOM   3169  CD2 LEU P 203     -15.094-122.859 106.782  0.00 97.00      PROA   
ATOM   3170 HD21 LEU P 203     -14.310-123.629 106.627  0.00 97.00      PROA   
ATOM   3171 HD22 LEU P 203     -15.423-122.900 107.842  0.00 97.00      PROA   
ATOM   3172 HD23 LEU P 203     -14.648-121.859 106.598  0.00 97.00      PROA   
ATOM   3173  C   LEU P 203     -18.669-125.758 107.247  0.00 97.00      PROA   
ATOM   3174  O   LEU P 203     -19.740-125.161 107.164  0.00 97.00      PROA   
ATOM   3175  N   GLN P 204     -18.628-127.110 107.228  0.00 97.00      PROA   
ATOM   3176  HN  GLN P 204     -17.782-127.601 107.441  0.00 97.00      PROA   
ATOM   3177  CA  GLN P 204     -19.759-127.966 106.891  0.00 97.00      PROA   
ATOM   3178  HA  GLN P 204     -20.161-127.607 105.955  0.00 97.00      PROA   
ATOM   3179  CB  GLN P 204     -19.264-129.429 106.733  0.00 97.00      PROA   
ATOM   3180  HB1 GLN P 204     -18.967-129.818 107.732  0.00 97.00      PROA   
ATOM   3181  HB2 GLN P 204     -18.328-129.390 106.128  0.00 97.00      PROA   
ATOM   3182  CG  GLN P 204     -20.211-130.457 106.069  0.00 97.00      PROA   
ATOM   3183  HG1 GLN P 204     -20.990-130.767 106.797  0.00 97.00      PROA   
ATOM   3184  HG2 GLN P 204     -19.630-131.364 105.805  0.00 97.00      PROA   
ATOM   3185  CD  GLN P 204     -20.920-129.907 104.826  0.00 97.00      PROA   
ATOM   3186  OE1 GLN P 204     -21.936-129.210 104.895  0.00 97.00      PROA   
ATOM   3187  NE2 GLN P 204     -20.374-130.244 103.627  0.00 97.00      PROA   
ATOM   3188 HE21 GLN P 204     -20.830-129.913 102.803  0.00 97.00      PROA   
ATOM   3189 HE22 GLN P 204     -19.542-130.794 103.597  0.00 97.00      PROA   
ATOM   3190  C   GLN P 204     -20.871-127.939 107.933  0.00 97.00      PROA   
ATOM   3191  O   GLN P 204     -20.679-127.504 109.059  0.00 97.00      PROA   
ATOM   3192  N   LEU P 205     -22.086-128.418 107.594  0.00 97.00      PROA   
ATOM   3193  HN  LEU P 205     -22.281-128.691 106.653  0.00 97.00      PROA   
ATOM   3194  CA  LEU P 205     -23.048-128.816 108.599  0.00 97.00      PROA   
ATOM   3195  HA  LEU P 205     -22.569-128.855 109.566  0.00 97.00      PROA   
ATOM   3196  CB  LEU P 205     -24.280-127.885 108.710  0.00 97.00      PROA   
ATOM   3197  HB1 LEU P 205     -25.027-128.334 109.402  0.00 97.00      PROA   
ATOM   3198  HB2 LEU P 205     -24.744-127.788 107.705  0.00 97.00      PROA   
ATOM   3199  CG  LEU P 205     -23.967-126.470 109.249  0.00 97.00      PROA   
ATOM   3200  HG  LEU P 205     -23.126-126.060 108.646  0.00 97.00      PROA   
ATOM   3201  CD1 LEU P 205     -25.169-125.526 109.060  0.00 97.00      PROA   
ATOM   3202 HD11 LEU P 205     -26.044-125.907 109.628  0.00 97.00      PROA   
ATOM   3203 HD12 LEU P 205     -25.443-125.459 107.987  0.00 97.00      PROA   
ATOM   3204 HD13 LEU P 205     -24.923-124.508 109.430  0.00 97.00      PROA   
ATOM   3205  CD2 LEU P 205     -23.548-126.500 110.732  0.00 97.00      PROA   
ATOM   3206 HD21 LEU P 205     -22.626-127.100 110.874  0.00 97.00      PROA   
ATOM   3207 HD22 LEU P 205     -24.359-126.951 111.343  0.00 97.00      PROA   
ATOM   3208 HD23 LEU P 205     -23.359-125.471 111.103  0.00 97.00      PROA   
ATOM   3209  C   LEU P 205     -23.502-130.226 108.307  0.00 97.00      PROA   
ATOM   3210  O   LEU P 205     -24.202-130.498 107.333  0.00 97.00      PROA   
ATOM   3211  N   TYR P 206     -23.124-131.167 109.202  0.00 97.00      PROA   
ATOM   3212  HN  TYR P 206     -22.503-130.935 109.945  0.00 97.00      PROA   
ATOM   3213  CA  TYR P 206     -23.681-132.503 109.250  0.00 97.00      PROA   
ATOM   3214  HA  TYR P 206     -24.056-132.777 108.271  0.00 97.00      PROA   
ATOM   3215  CB  TYR P 206     -22.697-133.591 109.761  0.00 97.00      PROA   
ATOM   3216  HB1 TYR P 206     -23.124-134.609 109.642  0.00 97.00      PROA   
ATOM   3217  HB2 TYR P 206     -22.460-133.429 110.835  0.00 97.00      PROA   
ATOM   3218  CG  TYR P 206     -21.405-133.519 108.994  0.00 97.00      PROA   
ATOM   3219  CD1 TYR P 206     -21.217-134.232 107.793  0.00 97.00      PROA   
ATOM   3220  HD1 TYR P 206     -22.011-134.856 107.409  0.00 97.00      PROA   
ATOM   3221  CE1 TYR P 206     -20.006-134.126 107.089  0.00 97.00      PROA   
ATOM   3222  HE1 TYR P 206     -19.868-134.662 106.161  0.00 97.00      PROA   
ATOM   3223  CZ  TYR P 206     -18.984-133.299 107.581  0.00 97.00      PROA   
ATOM   3224  OH  TYR P 206     -17.797-133.101 106.845  0.00 97.00      PROA   
ATOM   3225  HH  TYR P 206     -17.335-132.347 107.235  0.00 97.00      PROA   
ATOM   3226  CD2 TYR P 206     -20.348-132.746 109.501  0.00 97.00      PROA   
ATOM   3227  HD2 TYR P 206     -20.456-132.217 110.437  0.00 97.00      PROA   
ATOM   3228  CE2 TYR P 206     -19.156-132.623 108.792  0.00 97.00      PROA   
ATOM   3229  HE2 TYR P 206     -18.381-131.988 109.189  0.00 97.00      PROA   
ATOM   3230  C   TYR P 206     -24.838-132.410 110.212  0.00 97.00      PROA   
ATOM   3231  O   TYR P 206     -24.840-131.568 111.108  0.00 97.00      PROA   
ATOM   3232  N   PHE P 207     -25.871-133.257 110.032  0.00 97.00      PROA   
ATOM   3233  HN  PHE P 207     -25.857-133.961 109.322  0.00 97.00      PROA   
ATOM   3234  CA  PHE P 207     -27.077-133.156 110.824  0.00 97.00      PROA   
ATOM   3235  HA  PHE P 207     -26.895-132.585 111.723  0.00 97.00      PROA   
ATOM   3236  CB  PHE P 207     -28.276-132.552 110.047  0.00 97.00      PROA   
ATOM   3237  HB1 PHE P 207     -29.218-132.620 110.633  0.00 97.00      PROA   
ATOM   3238  HB2 PHE P 207     -28.417-133.124 109.106  0.00 97.00      PROA   
ATOM   3239  CG  PHE P 207     -28.065-131.101 109.680  0.00 97.00      PROA   
ATOM   3240  CD1 PHE P 207     -27.324-130.744 108.539  0.00 97.00      PROA   
ATOM   3241  HD1 PHE P 207     -26.827-131.510 107.961  0.00 97.00      PROA   
ATOM   3242  CE1 PHE P 207     -27.234-129.409 108.131  0.00 97.00      PROA   
ATOM   3243  HE1 PHE P 207     -26.650-129.152 107.259  0.00 97.00      PROA   
ATOM   3244  CZ  PHE P 207     -27.892-128.409 108.857  0.00 97.00      PROA   
ATOM   3245  HZ  PHE P 207     -27.820-127.378 108.545  0.00 97.00      PROA   
ATOM   3246  CD2 PHE P 207     -28.718-130.085 110.403  0.00 97.00      PROA   
ATOM   3247  HD2 PHE P 207     -29.305-130.342 111.272  0.00 97.00      PROA   
ATOM   3248  CE2 PHE P 207     -28.634-128.748 109.995  0.00 97.00      PROA   
ATOM   3249  HE2 PHE P 207     -29.146-127.978 110.554  0.00 97.00      PROA   
ATOM   3250  C   PHE P 207     -27.473-134.530 111.268  0.00 97.00      PROA   
ATOM   3251  O   PHE P 207     -27.034-135.526 110.713  0.00 97.00      PROA   
ATOM   3252  N   SER P 208     -28.332-134.605 112.301  0.00 97.00      PROA   
ATOM   3253  HN  SER P 208     -28.601-133.789 112.804  0.00 97.00      PROA   
ATOM   3254  CA  SER P 208     -28.938-135.839 112.733  0.00 97.00      PROA   
ATOM   3255  HA  SER P 208     -29.038-136.500 111.882  0.00 97.00      PROA   
ATOM   3256  CB  SER P 208     -28.150-136.575 113.849  0.00 97.00      PROA   
ATOM   3257  HB1 SER P 208     -27.192-136.938 113.417  0.00 97.00      PROA   
ATOM   3258  HB2 SER P 208     -28.716-137.456 114.224  0.00 97.00      PROA   
ATOM   3259  OG  SER P 208     -27.844-135.696 114.926  0.00 97.00      PROA   
ATOM   3260  HG1 SER P 208     -27.694-136.233 115.711  0.00 97.00      PROA   
ATOM   3261  C   SER P 208     -30.333-135.503 113.184  0.00 97.00      PROA   
ATOM   3262  O   SER P 208     -30.629-134.365 113.539  0.00 97.00      PROA   
ATOM   3263  N   PHE P 209     -31.231-136.509 113.128  0.00 97.00      PROA   
ATOM   3264  HN  PHE P 209     -30.948-137.423 112.851  0.00 97.00      PROA   
ATOM   3265  CA  PHE P 209     -32.633-136.372 113.434  0.00 97.00      PROA   
ATOM   3266  HA  PHE P 209     -32.789-135.448 113.976  0.00 97.00      PROA   
ATOM   3267  CB  PHE P 209     -33.513-136.430 112.152  0.00 97.00      PROA   
ATOM   3268  HB1 PHE P 209     -34.339-137.167 112.220  0.00 97.00      PROA   
ATOM   3269  HB2 PHE P 209     -32.886-136.706 111.275  0.00 97.00      PROA   
ATOM   3270  CG  PHE P 209     -34.141-135.088 111.892  0.00 97.00      PROA   
ATOM   3271  CD1 PHE P 209     -35.267-134.699 112.640  0.00 97.00      PROA   
ATOM   3272  HD1 PHE P 209     -35.646-135.351 113.414  0.00 97.00      PROA   
ATOM   3273  CE1 PHE P 209     -35.907-133.482 112.383  0.00 97.00      PROA   
ATOM   3274  HE1 PHE P 209     -36.776-133.204 112.959  0.00 97.00      PROA   
ATOM   3275  CZ  PHE P 209     -35.430-132.641 111.371  0.00 97.00      PROA   
ATOM   3276  HZ  PHE P 209     -35.921-131.702 111.166  0.00 97.00      PROA   
ATOM   3277  CD2 PHE P 209     -33.668-134.234 110.879  0.00 97.00      PROA   
ATOM   3278  HD2 PHE P 209     -32.809-134.520 110.289  0.00 97.00      PROA   
ATOM   3279  CE2 PHE P 209     -34.310-133.016 110.619  0.00 97.00      PROA   
ATOM   3280  HE2 PHE P 209     -33.945-132.367 109.838  0.00 97.00      PROA   
ATOM   3281  C   PHE P 209     -32.987-137.489 114.384  0.00 97.00      PROA   
ATOM   3282  O   PHE P 209     -32.487-138.606 114.270  0.00 97.00      PROA   
ATOM   3283  N   TYR P 210     -33.842-137.183 115.384  0.00 97.00      PROA   
ATOM   3284  HN  TYR P 210     -34.220-136.264 115.470  0.00 97.00      PROA   
ATOM   3285  CA  TYR P 210     -34.168-138.088 116.462  0.00 97.00      PROA   
ATOM   3286  HA  TYR P 210     -33.927-139.107 116.190  0.00 97.00      PROA   
ATOM   3287  CB  TYR P 210     -33.482-137.688 117.803  0.00 97.00      PROA   
ATOM   3288  HB1 TYR P 210     -33.665-138.455 118.587  0.00 97.00      PROA   
ATOM   3289  HB2 TYR P 210     -33.912-136.728 118.155  0.00 97.00      PROA   
ATOM   3290  CG  TYR P 210     -31.989-137.458 117.675  0.00 97.00      PROA   
ATOM   3291  CD1 TYR P 210     -31.494-136.219 117.222  0.00 97.00      PROA   
ATOM   3292  HD1 TYR P 210     -32.188-135.453 116.913  0.00 97.00      PROA   
ATOM   3293  CE1 TYR P 210     -30.121-135.951 117.204  0.00 97.00      PROA   
ATOM   3294  HE1 TYR P 210     -29.767-134.991 116.860  0.00 97.00      PROA   
ATOM   3295  CZ  TYR P 210     -29.216-136.917 117.660  0.00 97.00      PROA   
ATOM   3296  OH  TYR P 210     -27.831-136.649 117.701  0.00 97.00      PROA   
ATOM   3297  HH  TYR P 210     -27.705-135.739 117.997  0.00 97.00      PROA   
ATOM   3298  CD2 TYR P 210     -31.066-138.416 118.134  0.00 97.00      PROA   
ATOM   3299  HD2 TYR P 210     -31.427-139.349 118.537  0.00 97.00      PROA   
ATOM   3300  CE2 TYR P 210     -29.689-138.152 118.116  0.00 97.00      PROA   
ATOM   3301  HE2 TYR P 210     -28.989-138.886 118.489  0.00 97.00      PROA   
ATOM   3302  C   TYR P 210     -35.662-137.980 116.662  0.00 97.00      PROA   
ATOM   3303  O   TYR P 210     -36.286-137.012 116.229  0.00 97.00      PROA   
ATOM   3304  N   MET P 211     -36.270-138.982 117.340  0.00 97.00      PROA   
ATOM   3305  HN  MET P 211     -35.758-139.785 117.639  0.00 97.00      PROA   
ATOM   3306  CA  MET P 211     -37.646-138.910 117.784  0.00 97.00      PROA   
ATOM   3307  HA  MET P 211     -38.059-137.936 117.574  0.00 97.00      PROA   
ATOM   3308  CB  MET P 211     -38.533-139.993 117.113  0.00 97.00      PROA   
ATOM   3309  HB1 MET P 211     -39.519-140.033 117.626  0.00 97.00      PROA   
ATOM   3310  HB2 MET P 211     -38.039-140.984 117.228  0.00 97.00      PROA   
ATOM   3311  CG  MET P 211     -38.790-139.731 115.617  0.00 97.00      PROA   
ATOM   3312  HG1 MET P 211     -37.833-139.455 115.125  0.00 97.00      PROA   
ATOM   3313  HG2 MET P 211     -39.456-138.844 115.549  0.00 97.00      PROA   
ATOM   3314  SD  MET P 211     -39.531-141.128 114.710  0.00 97.00      PROA   
ATOM   3315  CE  MET P 211     -41.119-141.192 115.586  0.00 97.00      PROA   
ATOM   3316  HE1 MET P 211     -41.622-140.203 115.564  0.00 97.00      PROA   
ATOM   3317  HE2 MET P 211     -40.986-141.490 116.648  0.00 97.00      PROA   
ATOM   3318  HE3 MET P 211     -41.798-141.930 115.110  0.00 97.00      PROA   
ATOM   3319  C   MET P 211     -37.661-139.120 119.278  0.00 97.00      PROA   
ATOM   3320  O   MET P 211     -37.556-140.256 119.733  0.00 97.00      PROA   
ATOM   3321  N   GLY P 212     -37.820-138.032 120.084  0.00 97.00      PROA   
ATOM   3322  HN  GLY P 212     -38.021-137.135 119.690  0.00 97.00      PROA   
ATOM   3323  CA  GLY P 212     -37.719-138.044 121.541  0.00 97.00      PROA   
ATOM   3324  HA1 GLY P 212     -38.668-138.377 121.934  0.00 97.00      PROA   
ATOM   3325  HA2 GLY P 212     -37.491-137.033 121.837  0.00 97.00      PROA   
ATOM   3326  C   GLY P 212     -36.610-138.907 122.104  0.00 97.00      PROA   
ATOM   3327  O   GLY P 212     -35.429-138.711 121.820  0.00 97.00      PROA   
ATOM   3328  N   SER P 213     -36.993-139.905 122.927  0.00 97.00      PROA   
ATOM   3329  HN  SER P 213     -37.958-139.986 123.164  0.00 97.00      PROA   
ATOM   3330  CA  SER P 213     -36.085-140.860 123.544  0.00 97.00      PROA   
ATOM   3331  HA  SER P 213     -35.192-140.321 123.836  0.00 97.00      PROA   
ATOM   3332  CB  SER P 213     -36.717-141.457 124.837  0.00 97.00      PROA   
ATOM   3333  HB1 SER P 213     -37.625-142.044 124.581  0.00 97.00      PROA   
ATOM   3334  HB2 SER P 213     -37.025-140.620 125.499  0.00 97.00      PROA   
ATOM   3335  OG  SER P 213     -35.812-142.277 125.576  0.00 97.00      PROA   
ATOM   3336  HG1 SER P 213     -35.491-142.935 124.948  0.00 97.00      PROA   
ATOM   3337  C   SER P 213     -35.645-141.996 122.606  0.00 97.00      PROA   
ATOM   3338  O   SER P 213     -35.368-143.108 123.053  0.00 97.00      PROA   
ATOM   3339  N   LYS P 214     -35.529-141.769 121.276  0.00 97.00      PROA   
ATOM   3340  HN  LYS P 214     -35.826-140.909 120.868  0.00 97.00      PROA   
ATOM   3341  CA  LYS P 214     -34.857-142.734 120.424  0.00 97.00      PROA   
ATOM   3342  HA  LYS P 214     -34.064-143.175 121.014  0.00 97.00      PROA   
ATOM   3343  CB  LYS P 214     -35.740-143.922 119.959  0.00 97.00      PROA   
ATOM   3344  HB1 LYS P 214     -35.946-144.541 120.862  0.00 97.00      PROA   
ATOM   3345  HB2 LYS P 214     -35.170-144.562 119.250  0.00 97.00      PROA   
ATOM   3346  CG  LYS P 214     -37.086-143.526 119.330  0.00 97.00      PROA   
ATOM   3347  HG1 LYS P 214     -36.901-142.762 118.543  0.00 97.00      PROA   
ATOM   3348  HG2 LYS P 214     -37.735-143.058 120.101  0.00 97.00      PROA   
ATOM   3349  CD  LYS P 214     -37.818-144.712 118.674  0.00 97.00      PROA   
ATOM   3350  HD1 LYS P 214     -37.182-145.077 117.835  0.00 97.00      PROA   
ATOM   3351  HD2 LYS P 214     -38.769-144.334 118.236  0.00 97.00      PROA   
ATOM   3352  CE  LYS P 214     -38.116-145.877 119.633  0.00 97.00      PROA   
ATOM   3353  HE1 LYS P 214     -38.801-145.551 120.443  0.00 97.00      PROA   
ATOM   3354  HE2 LYS P 214     -37.183-146.273 120.087  0.00 97.00      PROA   
ATOM   3355  NZ  LYS P 214     -38.760-146.997 118.905  0.00 97.00      PROA   
ATOM   3356  HZ1 LYS P 214     -38.112-147.337 118.166  0.00 97.00      PROA   
ATOM   3357  HZ2 LYS P 214     -39.639-146.660 118.462  0.00 97.00      PROA   
ATOM   3358  HZ3 LYS P 214     -38.973-147.774 119.562  0.00 97.00      PROA   
ATOM   3359  C   LYS P 214     -34.139-142.128 119.235  0.00 97.00      PROA   
ATOM   3360  O   LYS P 214     -34.636-141.253 118.530  0.00 97.00      PROA   
ATOM   3361  N   THR P 215     -32.911-142.637 118.981  0.00 97.00      PROA   
ATOM   3362  HN  THR P 215     -32.496-143.294 119.607  0.00 97.00      PROA   
ATOM   3363  CA  THR P 215     -32.124-142.416 117.784  0.00 97.00      PROA   
ATOM   3364  HA  THR P 215     -32.017-141.348 117.649  0.00 97.00      PROA   
ATOM   3365  CB  THR P 215     -30.740-143.054 117.896  0.00 97.00      PROA   
ATOM   3366  HB  THR P 215     -30.222-143.107 116.910  0.00 97.00      PROA   
ATOM   3367  OG1 THR P 215     -30.833-144.366 118.445  0.00 97.00      PROA   
ATOM   3368  HG1 THR P 215     -31.329-144.886 117.811  0.00 97.00      PROA   
ATOM   3369  CG2 THR P 215     -29.860-142.222 118.843  0.00 97.00      PROA   
ATOM   3370 HG21 THR P 215     -30.347-142.102 119.833  0.00 97.00      PROA   
ATOM   3371 HG22 THR P 215     -29.659-141.221 118.412  0.00 97.00      PROA   
ATOM   3372 HG23 THR P 215     -28.887-142.740 118.997  0.00 97.00      PROA   
ATOM   3373  C   THR P 215     -32.772-142.971 116.530  0.00 97.00      PROA   
ATOM   3374  O   THR P 215     -33.281-144.090 116.521  0.00 97.00      PROA   
ATOM   3375  N   LEU P 216     -32.689-142.214 115.414  0.00 97.00      PROA   
ATOM   3376  HN  LEU P 216     -32.375-141.267 115.456  0.00 97.00      PROA   
ATOM   3377  CA  LEU P 216     -32.896-142.740 114.079  0.00 97.00      PROA   
ATOM   3378  HA  LEU P 216     -33.533-143.610 114.137  0.00 97.00      PROA   
ATOM   3379  CB  LEU P 216     -33.559-141.702 113.142  0.00 97.00      PROA   
ATOM   3380  HB1 LEU P 216     -33.656-142.108 112.113  0.00 97.00      PROA   
ATOM   3381  HB2 LEU P 216     -32.918-140.797 113.092  0.00 97.00      PROA   
ATOM   3382  CG  LEU P 216     -34.976-141.271 113.601  0.00 97.00      PROA   
ATOM   3383  HG  LEU P 216     -34.895-140.806 114.612  0.00 97.00      PROA   
ATOM   3384  CD1 LEU P 216     -35.562-140.210 112.655  0.00 97.00      PROA   
ATOM   3385 HD11 LEU P 216     -35.681-140.630 111.633  0.00 97.00      PROA   
ATOM   3386 HD12 LEU P 216     -34.892-139.328 112.603  0.00 97.00      PROA   
ATOM   3387 HD13 LEU P 216     -36.558-139.881 113.018  0.00 97.00      PROA   
ATOM   3388  CD2 LEU P 216     -35.938-142.468 113.708  0.00 97.00      PROA   
ATOM   3389 HD21 LEU P 216     -35.597-143.190 114.478  0.00 97.00      PROA   
ATOM   3390 HD22 LEU P 216     -36.015-142.988 112.730  0.00 97.00      PROA   
ATOM   3391 HD23 LEU P 216     -36.948-142.114 113.994  0.00 97.00      PROA   
ATOM   3392  C   LEU P 216     -31.563-143.225 113.541  0.00 97.00      PROA   
ATOM   3393  O   LEU P 216     -30.548-143.139 114.229  0.00 97.00      PROA   
ATOM   3394  N   ARG P 217     -31.531-143.798 112.309  0.00 97.00      PROA   
ATOM   3395  HN  ARG P 217     -32.368-143.889 111.774  0.00 97.00      PROA   
ATOM   3396  CA  ARG P 217     -30.314-144.318 111.699  0.00 97.00      PROA   
ATOM   3397  HA  ARG P 217     -29.801-144.902 112.453  0.00 97.00      PROA   
ATOM   3398  CB  ARG P 217     -30.578-145.255 110.489  0.00 97.00      PROA   
ATOM   3399  HB1 ARG P 217     -29.602-145.521 110.020  0.00 97.00      PROA   
ATOM   3400  HB2 ARG P 217     -31.181-144.705 109.734  0.00 97.00      PROA   
ATOM   3401  CG  ARG P 217     -31.273-146.588 110.826  0.00 97.00      PROA   
ATOM   3402  HG1 ARG P 217     -32.257-146.390 111.304  0.00 97.00      PROA   
ATOM   3403  HG2 ARG P 217     -30.645-147.142 111.560  0.00 97.00      PROA   
ATOM   3404  CD  ARG P 217     -31.489-147.443 109.566  0.00 97.00      PROA   
ATOM   3405  HD1 ARG P 217     -30.539-147.607 109.010  0.00 97.00      PROA   
ATOM   3406  HD2 ARG P 217     -32.205-146.934 108.885  0.00 97.00      PROA   
ATOM   3407  NE  ARG P 217     -32.099-148.755 109.955  0.00 97.00      PROA   
ATOM   3408  HE  ARG P 217     -33.088-148.859 109.911  0.00 97.00      PROA   
ATOM   3409  CZ  ARG P 217     -31.391-149.845 110.321  0.00 97.00      PROA   
ATOM   3410  NH1 ARG P 217     -30.056-149.832 110.447  0.00 97.00      PROA   
ATOM   3411 HH11 ARG P 217     -29.575-148.971 110.319  0.00 97.00      PROA   
ATOM   3412 HH12 ARG P 217     -29.586-150.667 110.723  0.00 97.00      PROA   
ATOM   3413  NH2 ARG P 217     -32.049-150.993 110.565  0.00 97.00      PROA   
ATOM   3414 HH21 ARG P 217     -33.040-151.014 110.472  0.00 97.00      PROA   
ATOM   3415 HH22 ARG P 217     -31.529-151.807 110.806  0.00 97.00      PROA   
ATOM   3416  C   ARG P 217     -29.335-143.239 111.256  0.00 97.00      PROA   
ATOM   3417  O   ARG P 217     -29.182-142.955 110.068  0.00 97.00      PROA   
ATOM   3418  N   GLY P 218     -28.630-142.632 112.237  0.00 97.00      PROA   
ATOM   3419  HN  GLY P 218     -28.898-142.824 113.180  0.00 97.00      PROA   
ATOM   3420  CA  GLY P 218     -27.489-141.752 112.069  0.00 97.00      PROA   
ATOM   3421  HA1 GLY P 218     -27.141-141.505 113.061  0.00 97.00      PROA   
ATOM   3422  HA2 GLY P 218     -27.815-140.891 111.504  0.00 97.00      PROA   
ATOM   3423  C   GLY P 218     -26.321-142.371 111.353  0.00 97.00      PROA   
ATOM   3424  O   GLY P 218     -26.217-143.589 111.228  0.00 97.00      PROA   
ATOM   3425  N   ARG P 219     -25.390-141.498 110.912  0.00 97.00      PROA   
ATOM   3426  HN  ARG P 219     -25.517-140.518 111.054  0.00 97.00      PROA   
ATOM   3427  CA  ARG P 219     -24.170-141.854 110.231  0.00 97.00      PROA   
ATOM   3428  HA  ARG P 219     -23.524-142.317 110.962  0.00 97.00      PROA   
ATOM   3429  CB  ARG P 219     -24.341-142.818 109.002  0.00 97.00      PROA   
ATOM   3430  HB1 ARG P 219     -24.644-143.810 109.403  0.00 97.00      PROA   
ATOM   3431  HB2 ARG P 219     -23.363-142.991 108.509  0.00 97.00      PROA   
ATOM   3432  CG  ARG P 219     -25.420-142.421 107.967  0.00 97.00      PROA   
ATOM   3433  HG1 ARG P 219     -25.220-141.401 107.571  0.00 97.00      PROA   
ATOM   3434  HG2 ARG P 219     -26.402-142.389 108.484  0.00 97.00      PROA   
ATOM   3435  CD  ARG P 219     -25.572-143.388 106.782  0.00 97.00      PROA   
ATOM   3436  HD1 ARG P 219     -26.500-143.138 106.215  0.00 97.00      PROA   
ATOM   3437  HD2 ARG P 219     -25.613-144.443 107.128  0.00 97.00      PROA   
ATOM   3438  NE  ARG P 219     -24.380-143.187 105.901  0.00 97.00      PROA   
ATOM   3439  HE  ARG P 219     -23.625-142.615 106.228  0.00 97.00      PROA   
ATOM   3440  CZ  ARG P 219     -24.370-143.388 104.571  0.00 97.00      PROA   
ATOM   3441  NH1 ARG P 219     -25.178-144.290 104.018  0.00 97.00      PROA   
ATOM   3442 HH11 ARG P 219     -25.614-144.895 104.672  0.00 97.00      PROA   
ATOM   3443 HH12 ARG P 219     -25.008-144.545 103.071  0.00 97.00      PROA   
ATOM   3444  NH2 ARG P 219     -23.509-142.694 103.811  0.00 97.00      PROA   
ATOM   3445 HH21 ARG P 219     -23.666-142.616 102.834  0.00 97.00      PROA   
ATOM   3446 HH22 ARG P 219     -22.920-142.020 104.267  0.00 97.00      PROA   
ATOM   3447  C   ARG P 219     -23.551-140.521 109.878  0.00 97.00      PROA   
ATOM   3448  O   ARG P 219     -23.573-139.586 110.676  0.00 97.00      PROA   
ATOM   3449  N   ASP P 220     -23.010-140.390 108.655  0.00 97.00      PROA   
ATOM   3450  HN  ASP P 220     -22.883-141.192 108.071  0.00 97.00      PROA   
ATOM   3451  CA  ASP P 220     -22.660-139.177 107.958  0.00 97.00      PROA   
ATOM   3452  HA  ASP P 220     -22.200-138.484 108.650  0.00 97.00      PROA   
ATOM   3453  CB  ASP P 220     -21.638-139.525 106.824  0.00 97.00      PROA   
ATOM   3454  HB1 ASP P 220     -20.672-139.782 107.317  0.00 97.00      PROA   
ATOM   3455  HB2 ASP P 220     -21.447-138.662 106.158  0.00 97.00      PROA   
ATOM   3456  CG  ASP P 220     -22.005-140.761 105.991  0.00 97.00      PROA   
ATOM   3457  OD1 ASP P 220     -22.048-140.636 104.742  0.00 97.00      PROA   
ATOM   3458  OD2 ASP P 220     -22.163-141.860 106.579  0.00 97.00      PROA   
ATOM   3459  C   ASP P 220     -23.938-138.532 107.402  0.00 97.00      PROA   
ATOM   3460  O   ASP P 220     -24.099-138.322 106.201  0.00 97.00      PROA   
ATOM   3461  N   THR P 221     -24.914-138.219 108.287  0.00 97.00      PROA   
ATOM   3462  HN  THR P 221     -24.786-138.395 109.262  0.00 97.00      PROA   
ATOM   3463  CA  THR P 221     -26.254-137.822 107.884  0.00 97.00      PROA   
ATOM   3464  HA  THR P 221     -26.475-138.425 107.015  0.00 97.00      PROA   
ATOM   3465  CB  THR P 221     -27.341-138.194 108.895  0.00 97.00      PROA   
ATOM   3466  HB  THR P 221     -28.255-137.564 108.791  0.00 97.00      PROA   
ATOM   3467  OG1 THR P 221     -26.860-138.124 110.230  0.00 97.00      PROA   
ATOM   3468  HG1 THR P 221     -26.743-137.186 110.411  0.00 97.00      PROA   
ATOM   3469  CG2 THR P 221     -27.740-139.659 108.656  0.00 97.00      PROA   
ATOM   3470 HG21 THR P 221     -26.860-140.312 108.822  0.00 97.00      PROA   
ATOM   3471 HG22 THR P 221     -28.105-139.811 107.621  0.00 97.00      PROA   
ATOM   3472 HG23 THR P 221     -28.535-139.964 109.369  0.00 97.00      PROA   
ATOM   3473  C   THR P 221     -26.417-136.384 107.402  0.00 97.00      PROA   
ATOM   3474  O   THR P 221     -25.877-135.426 107.951  0.00 97.00      PROA   
ATOM   3475  N   SER P 222     -27.221-136.232 106.325  0.00 97.00      PROA   
ATOM   3476  HN  SER P 222     -27.563-137.039 105.850  0.00 97.00      PROA   
ATOM   3477  CA  SER P 222     -27.611-134.976 105.713  0.00 97.00      PROA   
ATOM   3478  HA  SER P 222     -26.750-134.320 105.712  0.00 97.00      PROA   
ATOM   3479  CB  SER P 222     -28.097-135.203 104.261  0.00 97.00      PROA   
ATOM   3480  HB1 SER P 222     -28.229-134.242 103.719  0.00 97.00      PROA   
ATOM   3481  HB2 SER P 222     -29.074-135.738 104.273  0.00 97.00      PROA   
ATOM   3482  OG  SER P 222     -27.175-136.025 103.548  0.00 97.00      PROA   
ATOM   3483  HG1 SER P 222     -26.289-135.720 103.765  0.00 97.00      PROA   
ATOM   3484  C   SER P 222     -28.731-134.309 106.497  0.00 97.00      PROA   
ATOM   3485  O   SER P 222     -29.259-134.872 107.453  0.00 97.00      PROA   
ATOM   3486  N   SER P 223     -29.111-133.066 106.106  0.00 97.00      PROA   
ATOM   3487  HN  SER P 223     -28.642-132.598 105.358  0.00 97.00      PROA   
ATOM   3488  CA  SER P 223     -30.058-132.199 106.789  0.00 97.00      PROA   
ATOM   3489  HA  SER P 223     -29.650-131.965 107.755  0.00 97.00      PROA   
ATOM   3490  CB  SER P 223     -30.239-130.887 105.993  0.00 97.00      PROA   
ATOM   3491  HB1 SER P 223     -30.820-130.144 106.580  0.00 97.00      PROA   
ATOM   3492  HB2 SER P 223     -30.779-131.085 105.041  0.00 97.00      PROA   
ATOM   3493  OG  SER P 223     -28.971-130.327 105.664  0.00 97.00      PROA   
ATOM   3494  HG1 SER P 223     -28.596-129.993 106.484  0.00 97.00      PROA   
ATOM   3495  C   SER P 223     -31.442-132.761 107.035  0.00 97.00      PROA   
ATOM   3496  O   SER P 223     -32.019-132.526 108.095  0.00 97.00      PROA   
ATOM   3497  N   GLU P 224     -32.005-133.507 106.062  0.00 97.00      PROA   
ATOM   3498  HN  GLU P 224     -31.488-133.748 105.248  0.00 97.00      PROA   
ATOM   3499  CA  GLU P 224     -33.379-133.958 106.095  0.00 97.00      PROA   
ATOM   3500  HA  GLU P 224     -33.820-133.724 107.055  0.00 97.00      PROA   
ATOM   3501  CB  GLU P 224     -34.264-133.297 105.000  0.00 97.00      PROA   
ATOM   3502  HB1 GLU P 224     -35.217-133.870 104.936  0.00 97.00      PROA   
ATOM   3503  HB2 GLU P 224     -33.772-133.377 104.007  0.00 97.00      PROA   
ATOM   3504  CG  GLU P 224     -34.625-131.820 105.281  0.00 97.00      PROA   
ATOM   3505  HG1 GLU P 224     -33.859-131.129 104.873  0.00 97.00      PROA   
ATOM   3506  HG2 GLU P 224     -34.718-131.644 106.374  0.00 97.00      PROA   
ATOM   3507  CD  GLU P 224     -35.982-131.506 104.661  0.00 97.00      PROA   
ATOM   3508  OE1 GLU P 224     -36.973-132.130 105.117  0.00 97.00      PROA   
ATOM   3509  OE2 GLU P 224     -36.044-130.670 103.726  0.00 97.00      PROA   
ATOM   3510  C   GLU P 224     -33.459-135.461 105.941  0.00 97.00      PROA   
ATOM   3511  O   GLU P 224     -32.511-136.131 105.536  0.00 97.00      PROA   
ATOM   3512  N   TYR P 225     -34.650-136.008 106.270  0.00 97.00      PROA   
ATOM   3513  HN  TYR P 225     -35.393-135.420 106.580  0.00 97.00      PROA   
ATOM   3514  CA  TYR P 225     -35.024-137.392 106.090  0.00 97.00      PROA   
ATOM   3515  HA  TYR P 225     -34.290-137.889 105.471  0.00 97.00      PROA   
ATOM   3516  CB  TYR P 225     -35.190-138.141 107.456  0.00 97.00      PROA   
ATOM   3517  HB1 TYR P 225     -34.260-138.009 108.051  0.00 97.00      PROA   
ATOM   3518  HB2 TYR P 225     -35.321-139.228 107.267  0.00 97.00      PROA   
ATOM   3519  CG  TYR P 225     -36.357-137.655 108.299  0.00 97.00      PROA   
ATOM   3520  CD1 TYR P 225     -37.552-138.397 108.368  0.00 97.00      PROA   
ATOM   3521  HD1 TYR P 225     -37.644-139.318 107.811  0.00 97.00      PROA   
ATOM   3522  CE1 TYR P 225     -38.636-137.940 109.129  0.00 97.00      PROA   
ATOM   3523  HE1 TYR P 225     -39.550-138.515 109.165  0.00 97.00      PROA   
ATOM   3524  CZ  TYR P 225     -38.542-136.728 109.823  0.00 97.00      PROA   
ATOM   3525  OH  TYR P 225     -39.645-136.236 110.552  0.00 97.00      PROA   
ATOM   3526  HH  TYR P 225     -40.319-136.919 110.568  0.00 97.00      PROA   
ATOM   3527  CD2 TYR P 225     -36.262-136.463 109.041  0.00 97.00      PROA   
ATOM   3528  HD2 TYR P 225     -35.350-135.884 109.016  0.00 97.00      PROA   
ATOM   3529  CE2 TYR P 225     -37.351-135.994 109.784  0.00 97.00      PROA   
ATOM   3530  HE2 TYR P 225     -37.279-135.059 110.319  0.00 97.00      PROA   
ATOM   3531  C   TYR P 225     -36.330-137.287 105.322  0.00 97.00      PROA   
ATOM   3532  O   TYR P 225     -36.947-136.224 105.313  0.00 97.00      PROA   
ATOM   3533  N   GLN P 226     -36.794-138.367 104.643  0.00 97.00      PROA   
ATOM   3534  HN  GLN P 226     -36.301-139.234 104.617  0.00 97.00      PROA   
ATOM   3535  CA  GLN P 226     -38.073-138.316 103.952  0.00 97.00      PROA   
ATOM   3536  HA  GLN P 226     -38.631-137.501 104.385  0.00 97.00      PROA   
ATOM   3537  CB  GLN P 226     -37.983-138.051 102.419  0.00 97.00      PROA   
ATOM   3538  HB1 GLN P 226     -38.858-138.492 101.892  0.00 97.00      PROA   
ATOM   3539  HB2 GLN P 226     -37.078-138.559 102.018  0.00 97.00      PROA   
ATOM   3540  CG  GLN P 226     -37.948-136.551 102.035  0.00 97.00      PROA   
ATOM   3541  HG1 GLN P 226     -38.008-136.432 100.933  0.00 97.00      PROA   
ATOM   3542  HG2 GLN P 226     -36.995-136.107 102.393  0.00 97.00      PROA   
ATOM   3543  CD  GLN P 226     -39.133-135.805 102.665  0.00 97.00      PROA   
ATOM   3544  OE1 GLN P 226     -40.232-136.356 102.801  0.00 97.00      PROA   
ATOM   3545  NE2 GLN P 226     -38.893-134.538 103.102  0.00 97.00      PROA   
ATOM   3546 HE21 GLN P 226     -39.562-134.137 103.727  0.00 97.00      PROA   
ATOM   3547 HE22 GLN P 226     -37.983-134.135 103.032  0.00 97.00      PROA   
ATOM   3548  C   GLN P 226     -38.969-139.477 104.276  0.00 97.00      PROA   
ATOM   3549  O   GLN P 226     -38.528-140.544 104.698  0.00 97.00      PROA   
ATOM   3550  N   ILE P 227     -40.294-139.231 104.130  0.00 97.00      PROA   
ATOM   3551  HN  ILE P 227     -40.596-138.368 103.728  0.00 97.00      PROA   
ATOM   3552  CA  ILE P 227     -41.331-140.064 104.698  0.00 97.00      PROA   
ATOM   3553  HA  ILE P 227     -40.873-140.927 105.160  0.00 97.00      PROA   
ATOM   3554  CB  ILE P 227     -42.170-139.345 105.758  0.00 97.00      PROA   
ATOM   3555  HB  ILE P 227     -42.995-138.764 105.285  0.00 97.00      PROA   
ATOM   3556  CG2 ILE P 227     -42.775-140.429 106.676  0.00 97.00      PROA   
ATOM   3557 HG21 ILE P 227     -41.971-140.983 107.205  0.00 97.00      PROA   
ATOM   3558 HG22 ILE P 227     -43.380-141.156 106.099  0.00 97.00      PROA   
ATOM   3559 HG23 ILE P 227     -43.429-139.973 107.444  0.00 97.00      PROA   
ATOM   3560  CG1 ILE P 227     -41.331-138.320 106.572  0.00 97.00      PROA   
ATOM   3561 HG11 ILE P 227     -40.914-137.542 105.894  0.00 97.00      PROA   
ATOM   3562 HG12 ILE P 227     -40.480-138.854 107.047  0.00 97.00      PROA   
ATOM   3563  CD  ILE P 227     -42.143-137.584 107.646  0.00 97.00      PROA   
ATOM   3564  HD1 ILE P 227     -42.433-138.272 108.468  0.00 97.00      PROA   
ATOM   3565  HD2 ILE P 227     -43.067-137.156 107.203  0.00 97.00      PROA   
ATOM   3566  HD3 ILE P 227     -41.545-136.755 108.082  0.00 97.00      PROA   
ATOM   3567  C   ILE P 227     -42.212-140.545 103.566  0.00 97.00      PROA   
ATOM   3568  O   ILE P 227     -42.713-139.762 102.765  0.00 97.00      PROA   
ATOM   3569  N   LEU P 228     -42.411-141.876 103.465  0.00 97.00      PROA   
ATOM   3570  HN  LEU P 228     -42.010-142.498 104.134  0.00 97.00      PROA   
ATOM   3571  CA  LEU P 228     -43.008-142.514 102.307  0.00 97.00      PROA   
ATOM   3572  HA  LEU P 228     -42.917-141.867 101.445  0.00 97.00      PROA   
ATOM   3573  CB  LEU P 228     -42.277-143.850 101.999  0.00 97.00      PROA   
ATOM   3574  HB1 LEU P 228     -42.817-144.367 101.176  0.00 97.00      PROA   
ATOM   3575  HB2 LEU P 228     -42.306-144.513 102.891  0.00 97.00      PROA   
ATOM   3576  CG  LEU P 228     -40.797-143.712 101.533  0.00 97.00      PROA   
ATOM   3577  HG  LEU P 228     -40.756-142.894 100.776  0.00 97.00      PROA   
ATOM   3578  CD1 LEU P 228     -39.787-143.379 102.652  0.00 97.00      PROA   
ATOM   3579 HD11 LEU P 228     -39.875-144.113 103.481  0.00 97.00      PROA   
ATOM   3580 HD12 LEU P 228     -39.940-142.359 103.054  0.00 97.00      PROA   
ATOM   3581 HD13 LEU P 228     -38.751-143.427 102.255  0.00 97.00      PROA   
ATOM   3582  CD2 LEU P 228     -40.338-145.005 100.833  0.00 97.00      PROA   
ATOM   3583 HD21 LEU P 228     -41.005-145.245  99.979  0.00 97.00      PROA   
ATOM   3584 HD22 LEU P 228     -40.356-145.852 101.551  0.00 97.00      PROA   
ATOM   3585 HD23 LEU P 228     -39.302-144.888 100.452  0.00 97.00      PROA   
ATOM   3586  C   LEU P 228     -44.492-142.761 102.530  0.00 97.00      PROA   
ATOM   3587  O   LEU P 228     -45.145-143.434 101.735  0.00 97.00      PROA   
ATOM   3588  N   THR P 229     -45.023-142.182 103.629  0.00 97.00      PROA   
ATOM   3589  HN  THR P 229     -44.407-141.597 104.148  0.00 97.00      PROA   
ATOM   3590  CA  THR P 229     -46.350-142.322 104.203  0.00 97.00      PROA   
ATOM   3591  HA  THR P 229     -46.990-141.556 103.792  0.00 97.00      PROA   
ATOM   3592  CB  THR P 229     -47.022-143.707 104.086  0.00 97.00      PROA   
ATOM   3593  HB  THR P 229     -46.251-144.497 104.239  0.00 97.00      PROA   
ATOM   3594  OG1 THR P 229     -47.594-143.863 102.796  0.00 97.00      PROA   
ATOM   3595  HG1 THR P 229     -46.863-143.752 102.183  0.00 97.00      PROA   
ATOM   3596  CG2 THR P 229     -48.179-143.963 105.082  0.00 97.00      PROA   
ATOM   3597 HG21 THR P 229     -48.993-143.225 104.954  0.00 97.00      PROA   
ATOM   3598 HG22 THR P 229     -47.841-143.936 106.133  0.00 97.00      PROA   
ATOM   3599 HG23 THR P 229     -48.607-144.972 104.897  0.00 97.00      PROA   
ATOM   3600  C   THR P 229     -46.088-142.015 105.650  0.00 97.00      PROA   
ATOM   3601  O   THR P 229     -45.635-142.891 106.381  0.00 97.00      PROA   
ATOM   3602  N   ALA P 230     -46.311-140.761 106.122  0.00 97.00      PROA   
ATOM   3603  HN  ALA P 230     -46.568-139.996 105.534  0.00 97.00      PROA   
ATOM   3604  CA  ALA P 230     -46.239-140.471 107.544  0.00 97.00      PROA   
ATOM   3605  HA  ALA P 230     -45.318-140.897 107.911  0.00 97.00      PROA   
ATOM   3606  CB  ALA P 230     -46.226-138.964 107.853  0.00 97.00      PROA   
ATOM   3607  HB1 ALA P 230     -47.162-138.479 107.503  0.00 97.00      PROA   
ATOM   3608  HB2 ALA P 230     -45.363-138.484 107.340  0.00 97.00      PROA   
ATOM   3609  HB3 ALA P 230     -46.109-138.788 108.943  0.00 97.00      PROA   
ATOM   3610  C   ALA P 230     -47.370-141.144 108.288  0.00 97.00      PROA   
ATOM   3611  O   ALA P 230     -48.476-141.221 107.780  0.00 97.00      PROA   
ATOM   3612  N   ARG P 231     -47.111-141.678 109.497  0.00 97.00      PROA   
ATOM   3613  HN  ARG P 231     -46.185-141.610 109.869  0.00 97.00      PROA   
ATOM   3614  CA  ARG P 231     -47.993-142.612 110.162  0.00 97.00      PROA   
ATOM   3615  HA  ARG P 231     -48.908-142.717 109.598  0.00 97.00      PROA   
ATOM   3616  CB  ARG P 231     -47.334-144.014 110.243  0.00 97.00      PROA   
ATOM   3617  HB1 ARG P 231     -47.940-144.660 110.904  0.00 97.00      PROA   
ATOM   3618  HB2 ARG P 231     -46.324-143.933 110.699  0.00 97.00      PROA   
ATOM   3619  CG  ARG P 231     -47.218-144.696 108.865  0.00 97.00      PROA   
ATOM   3620  HG1 ARG P 231     -46.325-144.277 108.356  0.00 97.00      PROA   
ATOM   3621  HG2 ARG P 231     -48.101-144.408 108.258  0.00 97.00      PROA   
ATOM   3622  CD  ARG P 231     -47.077-146.237 108.882  0.00 97.00      PROA   
ATOM   3623  HD1 ARG P 231     -46.164-146.506 109.457  0.00 97.00      PROA   
ATOM   3624  HD2 ARG P 231     -46.996-146.647 107.855  0.00 97.00      PROA   
ATOM   3625  NE  ARG P 231     -48.228-146.899 109.577  0.00 97.00      PROA   
ATOM   3626  HE  ARG P 231     -48.026-147.254 110.492  0.00 97.00      PROA   
ATOM   3627  CZ  ARG P 231     -49.493-146.465 109.456  0.00 97.00      PROA   
ATOM   3628  NH1 ARG P 231     -50.052-146.183 108.282  0.00 97.00      PROA   
ATOM   3629 HH11 ARG P 231     -49.527-146.325 107.455  0.00 97.00      PROA   
ATOM   3630 HH12 ARG P 231     -50.966-145.771 108.313  0.00 97.00      PROA   
ATOM   3631  NH2 ARG P 231     -50.201-146.213 110.568  0.00 97.00      PROA   
ATOM   3632 HH21 ARG P 231     -49.692-146.280 111.429  0.00 97.00      PROA   
ATOM   3633 HH22 ARG P 231     -50.919-145.523 110.477  0.00 97.00      PROA   
ATOM   3634  C   ARG P 231     -48.411-142.196 111.553  0.00 97.00      PROA   
ATOM   3635  O   ARG P 231     -47.809-141.354 112.202  0.00 97.00      PROA   
ATOM   3636  N   ARG P 232     -49.478-142.834 112.071  0.00 97.00      PROA   
ATOM   3637  HN  ARG P 232     -50.059-143.383 111.467  0.00 97.00      PROA   
ATOM   3638  CA  ARG P 232     -49.908-142.781 113.455  0.00 97.00      PROA   
ATOM   3639  HA  ARG P 232     -50.272-141.782 113.643  0.00 97.00      PROA   
ATOM   3640  CB  ARG P 232     -51.055-143.805 113.629  0.00 97.00      PROA   
ATOM   3641  HB1 ARG P 232     -51.056-144.265 114.638  0.00 97.00      PROA   
ATOM   3642  HB2 ARG P 232     -50.866-144.636 112.912  0.00 97.00      PROA   
ATOM   3643  CG  ARG P 232     -52.433-143.197 113.318  0.00 97.00      PROA   
ATOM   3644  HG1 ARG P 232     -53.084-143.970 112.847  0.00 97.00      PROA   
ATOM   3645  HG2 ARG P 232     -52.295-142.402 112.558  0.00 97.00      PROA   
ATOM   3646  CD  ARG P 232     -53.117-142.618 114.561  0.00 97.00      PROA   
ATOM   3647  HD1 ARG P 232     -54.029-142.041 114.306  0.00 97.00      PROA   
ATOM   3648  HD2 ARG P 232     -52.416-141.967 115.128  0.00 97.00      PROA   
ATOM   3649  NE  ARG P 232     -53.547-143.817 115.345  0.00 97.00      PROA   
ATOM   3650  HE  ARG P 232     -53.929-144.573 114.820  0.00 97.00      PROA   
ATOM   3651  CZ  ARG P 232     -53.126-144.123 116.589  0.00 97.00      PROA   
ATOM   3652  NH1 ARG P 232     -52.547-143.230 117.404  0.00 97.00      PROA   
ATOM   3653 HH11 ARG P 232     -52.386-142.308 117.068  0.00 97.00      PROA   
ATOM   3654 HH12 ARG P 232     -52.234-143.523 118.303  0.00 97.00      PROA   
ATOM   3655  NH2 ARG P 232     -53.266-145.396 117.005  0.00 97.00      PROA   
ATOM   3656 HH21 ARG P 232     -53.587-146.076 116.352  0.00 97.00      PROA   
ATOM   3657 HH22 ARG P 232     -52.892-145.655 117.891  0.00 97.00      PROA   
ATOM   3658  C   ARG P 232     -48.834-143.040 114.502  0.00 97.00      PROA   
ATOM   3659  O   ARG P 232     -48.761-142.353 115.515  0.00 97.00      PROA   
ATOM   3660  N   GLU P 233     -47.959-144.027 114.261  0.00 97.00      PROA   
ATOM   3661  HN  GLU P 233     -48.140-144.663 113.511  0.00 97.00      PROA   
ATOM   3662  CA  GLU P 233     -46.808-144.383 115.052  0.00 97.00      PROA   
ATOM   3663  HA  GLU P 233     -47.100-144.338 116.092  0.00 97.00      PROA   
ATOM   3664  CB  GLU P 233     -46.408-145.855 114.750  0.00 97.00      PROA   
ATOM   3665  HB1 GLU P 233     -47.140-146.530 115.248  0.00 97.00      PROA   
ATOM   3666  HB2 GLU P 233     -45.417-146.056 115.213  0.00 97.00      PROA   
ATOM   3667  CG  GLU P 233     -46.330-146.216 113.242  0.00 97.00      PROA   
ATOM   3668  HG1 GLU P 233     -45.551-146.998 113.111  0.00 97.00      PROA   
ATOM   3669  HG2 GLU P 233     -46.023-145.332 112.650  0.00 97.00      PROA   
ATOM   3670  CD  GLU P 233     -47.628-146.789 112.662  0.00 97.00      PROA   
ATOM   3671  OE1 GLU P 233     -48.700-146.155 112.810  0.00 97.00      PROA   
ATOM   3672  OE2 GLU P 233     -47.558-147.871 112.024  0.00 97.00      PROA   
ATOM   3673  C   GLU P 233     -45.640-143.409 114.932  0.00 97.00      PROA   
ATOM   3674  O   GLU P 233     -44.752-143.395 115.785  0.00 97.00      PROA   
ATOM   3675  N   ASP P 234     -45.645-142.522 113.908  0.00 97.00      PROA   
ATOM   3676  HN  ASP P 234     -46.305-142.603 113.166  0.00 97.00      PROA   
ATOM   3677  CA  ASP P 234     -44.709-141.419 113.766  0.00 97.00      PROA   
ATOM   3678  HA  ASP P 234     -43.718-141.778 114.010  0.00 97.00      PROA   
ATOM   3679  CB  ASP P 234     -44.688-140.835 112.320  0.00 97.00      PROA   
ATOM   3680  HB1 ASP P 234     -43.926-140.035 112.239  0.00 97.00      PROA   
ATOM   3681  HB2 ASP P 234     -45.668-140.378 112.077  0.00 97.00      PROA   
ATOM   3682  CG  ASP P 234     -44.360-141.843 111.215  0.00 97.00      PROA   
ATOM   3683  OD1 ASP P 234     -44.066-143.032 111.494  0.00 97.00      PROA   
ATOM   3684  OD2 ASP P 234     -44.387-141.391 110.039  0.00 97.00      PROA   
ATOM   3685  C   ASP P 234     -45.056-140.259 114.705  0.00 97.00      PROA   
ATOM   3686  O   ASP P 234     -44.255-139.348 114.896  0.00 97.00      PROA   
ATOM   3687  N   SER P 235     -46.274-140.244 115.304  0.00 97.00      PROA   
ATOM   3688  HN  SER P 235     -46.892-141.012 115.153  0.00 97.00      PROA   
ATOM   3689  CA  SER P 235     -46.779-139.136 116.112  0.00 97.00      PROA   
ATOM   3690  HA  SER P 235     -46.723-138.260 115.479  0.00 97.00      PROA   
ATOM   3691  CB  SER P 235     -48.272-139.306 116.547  0.00 97.00      PROA   
ATOM   3692  HB1 SER P 235     -48.865-139.602 115.657  0.00 97.00      PROA   
ATOM   3693  HB2 SER P 235     -48.670-138.340 116.921  0.00 97.00      PROA   
ATOM   3694  OG  SER P 235     -48.479-140.301 117.550  0.00 97.00      PROA   
ATOM   3695  HG1 SER P 235     -47.674-140.306 118.080  0.00 97.00      PROA   
ATOM   3696  C   SER P 235     -45.954-138.852 117.363  0.00 97.00      PROA   
ATOM   3697  O   SER P 235     -45.952-139.629 118.317  0.00 97.00      PROA   
ATOM   3698  N   GLY P 236     -45.235-137.710 117.418  0.00 97.00      PROA   
ATOM   3699  HN  GLY P 236     -45.187-137.067 116.658  0.00 97.00      PROA   
ATOM   3700  CA  GLY P 236     -44.465-137.446 118.616  0.00 97.00      PROA   
ATOM   3701  HA1 GLY P 236     -43.795-138.280 118.775  0.00 97.00      PROA   
ATOM   3702  HA2 GLY P 236     -45.156-137.280 119.431  0.00 97.00      PROA   
ATOM   3703  C   GLY P 236     -43.630-136.220 118.497  0.00 97.00      PROA   
ATOM   3704  O   GLY P 236     -44.031-135.225 117.906  0.00 97.00      PROA   
ATOM   3705  N   LEU P 237     -42.427-136.271 119.103  0.00 97.00      PROA   
ATOM   3706  HN  LEU P 237     -42.104-137.109 119.533  0.00 97.00      PROA   
ATOM   3707  CA  LEU P 237     -41.550-135.141 119.251  0.00 97.00      PROA   
ATOM   3708  HA  LEU P 237     -42.022-134.247 118.868  0.00 97.00      PROA   
ATOM   3709  CB  LEU P 237     -41.160-134.918 120.729  0.00 97.00      PROA   
ATOM   3710  HB1 LEU P 237     -40.489-134.040 120.782  0.00 97.00      PROA   
ATOM   3711  HB2 LEU P 237     -40.600-135.802 121.107  0.00 97.00      PROA   
ATOM   3712  CG  LEU P 237     -42.319-134.630 121.712  0.00 97.00      PROA   
ATOM   3713  HG  LEU P 237     -43.031-135.487 121.702  0.00 97.00      PROA   
ATOM   3714  CD1 LEU P 237     -41.757-134.493 123.138  0.00 97.00      PROA   
ATOM   3715 HD11 LEU P 237     -41.020-133.663 123.172  0.00 97.00      PROA   
ATOM   3716 HD12 LEU P 237     -41.235-135.425 123.440  0.00 97.00      PROA   
ATOM   3717 HD13 LEU P 237     -42.568-134.280 123.866  0.00 97.00      PROA   
ATOM   3718  CD2 LEU P 237     -43.087-133.358 121.320  0.00 97.00      PROA   
ATOM   3719 HD21 LEU P 237     -43.556-133.486 120.325  0.00 97.00      PROA   
ATOM   3720 HD22 LEU P 237     -42.392-132.492 121.279  0.00 97.00      PROA   
ATOM   3721 HD23 LEU P 237     -43.887-133.135 122.056  0.00 97.00      PROA   
ATOM   3722  C   LEU P 237     -40.309-135.391 118.427  0.00 97.00      PROA   
ATOM   3723  O   LEU P 237     -39.800-136.505 118.366  0.00 97.00      PROA   
ATOM   3724  N   TYR P 238     -39.838-134.340 117.721  0.00 97.00      PROA   
ATOM   3725  HN  TYR P 238     -40.312-133.462 117.774  0.00 97.00      PROA   
ATOM   3726  CA  TYR P 238     -38.756-134.393 116.762  0.00 97.00      PROA   
ATOM   3727  HA  TYR P 238     -38.252-135.348 116.831  0.00 97.00      PROA   
ATOM   3728  CB  TYR P 238     -39.253-134.143 115.314  0.00 97.00      PROA   
ATOM   3729  HB1 TYR P 238     -38.408-133.962 114.616  0.00 97.00      PROA   
ATOM   3730  HB2 TYR P 238     -39.925-133.256 115.287  0.00 97.00      PROA   
ATOM   3731  CG  TYR P 238     -40.023-135.334 114.817  0.00 97.00      PROA   
ATOM   3732  CD1 TYR P 238     -41.373-135.527 115.164  0.00 97.00      PROA   
ATOM   3733  HD1 TYR P 238     -41.867-134.816 115.810  0.00 97.00      PROA   
ATOM   3734  CE1 TYR P 238     -42.083-136.632 114.677  0.00 97.00      PROA   
ATOM   3735  HE1 TYR P 238     -43.119-136.772 114.951  0.00 97.00      PROA   
ATOM   3736  CZ  TYR P 238     -41.450-137.534 113.814  0.00 97.00      PROA   
ATOM   3737  OH  TYR P 238     -42.134-138.649 113.305  0.00 97.00      PROA   
ATOM   3738  HH  TYR P 238     -42.921-138.785 113.843  0.00 97.00      PROA   
ATOM   3739  CD2 TYR P 238     -39.404-136.252 113.952  0.00 97.00      PROA   
ATOM   3740  HD2 TYR P 238     -38.371-136.111 113.666  0.00 97.00      PROA   
ATOM   3741  CE2 TYR P 238     -40.116-137.344 113.449  0.00 97.00      PROA   
ATOM   3742  HE2 TYR P 238     -39.634-138.051 112.791  0.00 97.00      PROA   
ATOM   3743  C   TYR P 238     -37.738-133.324 117.060  0.00 97.00      PROA   
ATOM   3744  O   TYR P 238     -38.089-132.181 117.329  0.00 97.00      PROA   
ATOM   3745  N   TRP P 239     -36.430-133.655 116.982  0.00 97.00      PROA   
ATOM   3746  HN  TRP P 239     -36.134-134.590 116.809  0.00 97.00      PROA   
ATOM   3747  CA  TRP P 239     -35.396-132.651 117.129  0.00 97.00      PROA   
ATOM   3748  HA  TRP P 239     -35.787-131.698 116.795  0.00 97.00      PROA   
ATOM   3749  CB  TRP P 239     -34.908-132.473 118.596  0.00 97.00      PROA   
ATOM   3750  HB1 TRP P 239     -35.792-132.150 119.183  0.00 97.00      PROA   
ATOM   3751  HB2 TRP P 239     -34.179-131.638 118.655  0.00 97.00      PROA   
ATOM   3752  CG  TRP P 239     -34.337-133.675 119.287  0.00 97.00      PROA   
ATOM   3753  CD1 TRP P 239     -35.068-134.681 119.857  0.00 97.00      PROA   
ATOM   3754  HD1 TRP P 239     -36.141-134.743 119.815  0.00 97.00      PROA   
ATOM   3755  NE1 TRP P 239     -34.240-135.557 120.501  0.00 97.00      PROA   
ATOM   3756  HE1 TRP P 239     -34.526-136.313 121.050  0.00 97.00      PROA   
ATOM   3757  CE2 TRP P 239     -32.947-135.149 120.353  0.00 97.00      PROA   
ATOM   3758  CD2 TRP P 239     -32.962-133.957 119.590  0.00 97.00      PROA   
ATOM   3759  CE3 TRP P 239     -31.761-133.310 119.304  0.00 97.00      PROA   
ATOM   3760  HE3 TRP P 239     -31.742-132.395 118.731  0.00 97.00      PROA   
ATOM   3761  CZ3 TRP P 239     -30.571-133.889 119.750  0.00 97.00      PROA   
ATOM   3762  HZ3 TRP P 239     -29.627-133.432 119.496  0.00 97.00      PROA   
ATOM   3763  CZ2 TRP P 239     -31.766-135.713 120.809  0.00 97.00      PROA   
ATOM   3764  HZ2 TRP P 239     -31.766-136.636 121.367  0.00 97.00      PROA   
ATOM   3765  CH2 TRP P 239     -30.570-135.069 120.489  0.00 97.00      PROA   
ATOM   3766  HH2 TRP P 239     -29.628-135.506 120.791  0.00 97.00      PROA   
ATOM   3767  C   TRP P 239     -34.248-132.967 116.207  0.00 97.00      PROA   
ATOM   3768  O   TRP P 239     -34.080-134.093 115.745  0.00 97.00      PROA   
ATOM   3769  N   CYS P 240     -33.439-131.927 115.909  0.00 97.00      PROA   
ATOM   3770  HN  CYS P 240     -33.652-131.023 116.275  0.00 97.00      PROA   
ATOM   3771  CA  CYS P 240     -32.269-132.018 115.063  0.00 97.00      PROA   
ATOM   3772  HA  CYS P 240     -32.023-133.060 114.939  0.00 97.00      PROA   
ATOM   3773  CB  CYS P 240     -32.483-131.388 113.657  0.00 97.00      PROA   
ATOM   3774  HB1 CYS P 240     -33.207-132.045 113.128  0.00 97.00      PROA   
ATOM   3775  HB2 CYS P 240     -31.541-131.414 113.069  0.00 97.00      PROA   
ATOM   3776  SG  CYS P 240     -33.180-129.701 113.702  0.00 97.00      PROA   
ATOM   3777  C   CYS P 240     -31.080-131.382 115.751  0.00 97.00      PROA   
ATOM   3778  O   CYS P 240     -31.201-130.545 116.639  0.00 97.00      PROA   
ATOM   3779  N   GLU P 241     -29.864-131.809 115.364  0.00 97.00      PROA   
ATOM   3780  HN  GLU P 241     -29.771-132.515 114.668  0.00 97.00      PROA   
ATOM   3781  CA  GLU P 241     -28.639-131.391 116.006  0.00 97.00      PROA   
ATOM   3782  HA  GLU P 241     -28.845-130.626 116.742  0.00 97.00      PROA   
ATOM   3783  CB  GLU P 241     -28.011-132.582 116.761  0.00 97.00      PROA   
ATOM   3784  HB1 GLU P 241     -27.945-133.451 116.074  0.00 97.00      PROA   
ATOM   3785  HB2 GLU P 241     -28.755-132.843 117.549  0.00 97.00      PROA   
ATOM   3786  CG  GLU P 241     -26.624-132.335 117.384  0.00 97.00      PROA   
ATOM   3787  HG1 GLU P 241     -26.593-131.333 117.863  0.00 97.00      PROA   
ATOM   3788  HG2 GLU P 241     -25.831-132.394 116.611  0.00 97.00      PROA   
ATOM   3789  CD  GLU P 241     -26.312-133.352 118.471  0.00 97.00      PROA   
ATOM   3790  OE1 GLU P 241     -27.147-134.255 118.725  0.00 97.00      PROA   
ATOM   3791  OE2 GLU P 241     -25.235-133.199 119.104  0.00 97.00      PROA   
ATOM   3792  C   GLU P 241     -27.700-130.766 115.003  0.00 97.00      PROA   
ATOM   3793  O   GLU P 241     -27.636-131.180 113.847  0.00 97.00      PROA   
ATOM   3794  N   ALA P 242     -26.969-129.708 115.434  0.00 97.00      PROA   
ATOM   3795  HN  ALA P 242     -27.061-129.366 116.365  0.00 97.00      PROA   
ATOM   3796  CA  ALA P 242     -26.054-128.978 114.589  0.00 97.00      PROA   
ATOM   3797  HA  ALA P 242     -25.712-129.622 113.789  0.00 97.00      PROA   
ATOM   3798  CB  ALA P 242     -26.721-127.719 114.001  0.00 97.00      PROA   
ATOM   3799  HB1 ALA P 242     -27.063-127.045 114.815  0.00 97.00      PROA   
ATOM   3800  HB2 ALA P 242     -27.610-128.015 113.402  0.00 97.00      PROA   
ATOM   3801  HB3 ALA P 242     -26.025-127.165 113.338  0.00 97.00      PROA   
ATOM   3802  C   ALA P 242     -24.847-128.576 115.408  0.00 97.00      PROA   
ATOM   3803  O   ALA P 242     -24.957-128.239 116.585  0.00 97.00      PROA   
ATOM   3804  N   ALA P 243     -23.640-128.636 114.797  0.00 97.00      PROA   
ATOM   3805  HN  ALA P 243     -23.551-128.919 113.847  0.00 97.00      PROA   
ATOM   3806  CA  ALA P 243     -22.403-128.462 115.517  0.00 97.00      PROA   
ATOM   3807  HA  ALA P 243     -22.534-127.713 116.287  0.00 97.00      PROA   
ATOM   3808  CB  ALA P 243     -21.953-129.804 116.139  0.00 97.00      PROA   
ATOM   3809  HB1 ALA P 243     -21.811-130.572 115.348  0.00 97.00      PROA   
ATOM   3810  HB2 ALA P 243     -22.735-130.177 116.836  0.00 97.00      PROA   
ATOM   3811  HB3 ALA P 243     -21.005-129.698 116.706  0.00 97.00      PROA   
ATOM   3812  C   ALA P 243     -21.315-127.978 114.581  0.00 97.00      PROA   
ATOM   3813  O   ALA P 243     -21.429-128.048 113.359  0.00 97.00      PROA   
ATOM   3814  N   THR P 244     -20.208-127.462 115.165  0.00 97.00      PROA   
ATOM   3815  HN  THR P 244     -20.197-127.322 116.155  0.00 97.00      PROA   
ATOM   3816  CA  THR P 244     -18.911-127.306 114.527  0.00 97.00      PROA   
ATOM   3817  HA  THR P 244     -19.038-126.757 113.603  0.00 97.00      PROA   
ATOM   3818  CB  THR P 244     -17.926-126.577 115.426  0.00 97.00      PROA   
ATOM   3819  HB  THR P 244     -16.910-126.589 114.986  0.00 97.00      PROA   
ATOM   3820  OG1 THR P 244     -17.883-127.207 116.694  0.00 97.00      PROA   
ATOM   3821  HG1 THR P 244     -17.886-128.149 116.508  0.00 97.00      PROA   
ATOM   3822  CG2 THR P 244     -18.313-125.102 115.634  0.00 97.00      PROA   
ATOM   3823 HG21 THR P 244     -19.336-125.008 116.051  0.00 97.00      PROA   
ATOM   3824 HG22 THR P 244     -18.263-124.550 114.674  0.00 97.00      PROA   
ATOM   3825 HG23 THR P 244     -17.601-124.630 116.346  0.00 97.00      PROA   
ATOM   3826  C   THR P 244     -18.302-128.670 114.205  0.00 97.00      PROA   
ATOM   3827  O   THR P 244     -18.407-129.597 115.004  0.00 97.00      PROA   
ATOM   3828  N   GLU P 245     -17.603-128.791 113.052  0.00 97.00      PROA   
ATOM   3829  HN  GLU P 245     -17.480-127.991 112.469  0.00 97.00      PROA   
ATOM   3830  CA  GLU P 245     -16.983-129.987 112.488  0.00 97.00      PROA   
ATOM   3831  HA  GLU P 245     -17.749-130.715 112.262  0.00 97.00      PROA   
ATOM   3832  CB  GLU P 245     -16.280-129.460 111.202  0.00 97.00      PROA   
ATOM   3833  HB1 GLU P 245     -15.337-128.945 111.487  0.00 97.00      PROA   
ATOM   3834  HB2 GLU P 245     -16.965-128.675 110.799  0.00 97.00      PROA   
ATOM   3835  CG  GLU P 245     -15.963-130.467 110.077  0.00 97.00      PROA   
ATOM   3836  HG1 GLU P 245     -16.466-131.432 110.285  0.00 97.00      PROA   
ATOM   3837  HG2 GLU P 245     -14.867-130.644 110.039  0.00 97.00      PROA   
ATOM   3838  CD  GLU P 245     -16.392-129.999 108.677  0.00 97.00      PROA   
ATOM   3839  OE1 GLU P 245     -16.542-128.775 108.437  0.00 97.00      PROA   
ATOM   3840  OE2 GLU P 245     -16.567-130.894 107.813  0.00 97.00      PROA   
ATOM   3841  C   GLU P 245     -15.968-130.595 113.458  0.00 97.00      PROA   
ATOM   3842  O   GLU P 245     -15.926-131.796 113.721  0.00 97.00      PROA   
ATOM   3843  N   ASP P 246     -15.179-129.698 114.058  0.00 97.00      PROA   
ATOM   3844  HN  ASP P 246     -15.230-128.757 113.727  0.00 97.00      PROA   
ATOM   3845  CA  ASP P 246     -14.158-129.827 115.064  0.00 97.00      PROA   
ATOM   3846  HA  ASP P 246     -13.485-130.619 114.765  0.00 97.00      PROA   
ATOM   3847  CB  ASP P 246     -13.380-128.465 115.075  0.00 97.00      PROA   
ATOM   3848  HB1 ASP P 246     -12.650-128.461 114.234  0.00 97.00      PROA   
ATOM   3849  HB2 ASP P 246     -12.806-128.327 116.011  0.00 97.00      PROA   
ATOM   3850  CG  ASP P 246     -14.310-127.257 114.857  0.00 97.00      PROA   
ATOM   3851  OD1 ASP P 246     -14.769-127.027 113.704  0.00 97.00      PROA   
ATOM   3852  OD2 ASP P 246     -14.628-126.580 115.861  0.00 97.00      PROA   
ATOM   3853  C   ASP P 246     -14.672-130.192 116.469  0.00 97.00      PROA   
ATOM   3854  O   ASP P 246     -13.891-130.605 117.325  0.00 97.00      PROA   
ATOM   3855  N   GLY P 247     -15.993-130.079 116.754  0.00 97.00      PROA   
ATOM   3856  HN  GLY P 247     -16.623-129.840 116.018  0.00 97.00      PROA   
ATOM   3857  CA  GLY P 247     -16.586-130.465 118.039  0.00 97.00      PROA   
ATOM   3858  HA1 GLY P 247     -16.168-131.414 118.347  0.00 97.00      PROA   
ATOM   3859  HA2 GLY P 247     -17.655-130.522 117.893  0.00 97.00      PROA   
ATOM   3860  C   GLY P 247     -16.357-129.486 119.166  0.00 97.00      PROA   
ATOM   3861  O   GLY P 247     -16.571-129.797 120.338  0.00 97.00      PROA   
ATOM   3862  N   ASN P 248     -15.930-128.253 118.836  0.00 97.00      PROA   
ATOM   3863  HN  ASN P 248     -15.693-128.051 117.888  0.00 97.00      PROA   
ATOM   3864  CA  ASN P 248     -15.850-127.145 119.762  0.00 97.00      PROA   
ATOM   3865  HA  ASN P 248     -15.263-127.465 120.611  0.00 97.00      PROA   
ATOM   3866  CB  ASN P 248     -15.173-125.936 119.071  0.00 97.00      PROA   
ATOM   3867  HB1 ASN P 248     -15.356-124.989 119.618  0.00 97.00      PROA   
ATOM   3868  HB2 ASN P 248     -15.559-125.828 118.034  0.00 97.00      PROA   
ATOM   3869  CG  ASN P 248     -13.661-126.185 119.088  0.00 97.00      PROA   
ATOM   3870  OD1 ASN P 248     -13.113-126.628 120.104  0.00 97.00      PROA   
ATOM   3871  ND2 ASN P 248     -12.972-125.945 117.943  0.00 97.00      PROA   
ATOM   3872 HD21 ASN P 248     -11.996-126.150 117.932  0.00 97.00      PROA   
ATOM   3873 HD22 ASN P 248     -13.487-125.848 117.089  0.00 97.00      PROA   
ATOM   3874  C   ASN P 248     -17.198-126.743 120.327  0.00 97.00      PROA   
ATOM   3875  O   ASN P 248     -17.340-126.562 121.536  0.00 97.00      PROA   
ATOM   3876  N   VAL P 249     -18.224-126.640 119.458  0.00 97.00      PROA   
ATOM   3877  HN  VAL P 249     -18.062-126.796 118.485  0.00 97.00      PROA   
ATOM   3878  CA  VAL P 249     -19.551-126.190 119.810  0.00 97.00      PROA   
ATOM   3879  HA  VAL P 249     -19.663-126.171 120.884  0.00 97.00      PROA   
ATOM   3880  CB  VAL P 249     -19.855-124.804 119.248  0.00 97.00      PROA   
ATOM   3881  HB  VAL P 249     -19.863-124.835 118.136  0.00 97.00      PROA   
ATOM   3882  CG1 VAL P 249     -21.236-124.314 119.739  0.00 97.00      PROA   
ATOM   3883 HG11 VAL P 249     -21.267-124.295 120.849  0.00 97.00      PROA   
ATOM   3884 HG12 VAL P 249     -22.059-124.959 119.368  0.00 97.00      PROA   
ATOM   3885 HG13 VAL P 249     -21.419-123.283 119.369  0.00 97.00      PROA   
ATOM   3886  CG2 VAL P 249     -18.744-123.819 119.671  0.00 97.00      PROA   
ATOM   3887 HG21 VAL P 249     -17.742-124.138 119.318  0.00 97.00      PROA   
ATOM   3888 HG22 VAL P 249     -18.720-123.717 120.776  0.00 97.00      PROA   
ATOM   3889 HG23 VAL P 249     -18.943-122.823 119.225  0.00 97.00      PROA   
ATOM   3890  C   VAL P 249     -20.555-127.163 119.237  0.00 97.00      PROA   
ATOM   3891  O   VAL P 249     -20.568-127.426 118.040  0.00 97.00      PROA   
ATOM   3892  N   LEU P 250     -21.459-127.697 120.085  0.00 97.00      PROA   
ATOM   3893  HN  LEU P 250     -21.423-127.510 121.062  0.00 97.00      PROA   
ATOM   3894  CA  LEU P 250     -22.617-128.440 119.639  0.00 97.00      PROA   
ATOM   3895  HA  LEU P 250     -22.713-128.323 118.569  0.00 97.00      PROA   
ATOM   3896  CB  LEU P 250     -22.606-129.979 119.893  0.00 97.00      PROA   
ATOM   3897  HB1 LEU P 250     -21.857-130.398 119.181  0.00 97.00      PROA   
ATOM   3898  HB2 LEU P 250     -23.592-130.395 119.592  0.00 97.00      PROA   
ATOM   3899  CG  LEU P 250     -22.242-130.566 121.290  0.00 97.00      PROA   
ATOM   3900  HG  LEU P 250     -22.238-131.674 121.127  0.00 97.00      PROA   
ATOM   3901  CD1 LEU P 250     -20.830-130.213 121.799  0.00 97.00      PROA   
ATOM   3902 HD11 LEU P 250     -20.793-129.159 122.144  0.00 97.00      PROA   
ATOM   3903 HD12 LEU P 250     -20.080-130.356 120.992  0.00 97.00      PROA   
ATOM   3904 HD13 LEU P 250     -20.564-130.863 122.658  0.00 97.00      PROA   
ATOM   3905  CD2 LEU P 250     -23.299-130.313 122.380  0.00 97.00      PROA   
ATOM   3906 HD21 LEU P 250     -24.315-130.537 121.994  0.00 97.00      PROA   
ATOM   3907 HD22 LEU P 250     -23.265-129.260 122.721  0.00 97.00      PROA   
ATOM   3908 HD23 LEU P 250     -23.101-130.961 123.260  0.00 97.00      PROA   
ATOM   3909  C   LEU P 250     -23.815-127.738 120.215  0.00 97.00      PROA   
ATOM   3910  O   LEU P 250     -23.827-127.339 121.377  0.00 97.00      PROA   
ATOM   3911  N   LYS P 251     -24.840-127.492 119.372  0.00 97.00      PROA   
ATOM   3912  HN  LYS P 251     -24.820-127.789 118.419  0.00 97.00      PROA   
ATOM   3913  CA  LYS P 251     -25.923-126.621 119.748  0.00 97.00      PROA   
ATOM   3914  HA  LYS P 251     -25.982-126.538 120.824  0.00 97.00      PROA   
ATOM   3915  CB  LYS P 251     -25.693-125.213 119.177  0.00 97.00      PROA   
ATOM   3916  HB1 LYS P 251     -25.756-125.196 118.068  0.00 97.00      PROA   
ATOM   3917  HB2 LYS P 251     -24.637-124.962 119.439  0.00 97.00      PROA   
ATOM   3918  CG  LYS P 251     -26.601-124.150 119.811  0.00 97.00      PROA   
ATOM   3919  HG1 LYS P 251     -27.182-124.600 120.648  0.00 97.00      PROA   
ATOM   3920  HG2 LYS P 251     -27.333-123.816 119.048  0.00 97.00      PROA   
ATOM   3921  CD  LYS P 251     -25.804-122.957 120.366  0.00 97.00      PROA   
ATOM   3922  HD1 LYS P 251     -25.136-123.331 121.176  0.00 97.00      PROA   
ATOM   3923  HD2 LYS P 251     -26.512-122.229 120.820  0.00 97.00      PROA   
ATOM   3924  CE  LYS P 251     -24.959-122.247 119.296  0.00 97.00      PROA   
ATOM   3925  HE1 LYS P 251     -25.629-121.895 118.483  0.00 97.00      PROA   
ATOM   3926  HE2 LYS P 251     -24.194-122.924 118.858  0.00 97.00      PROA   
ATOM   3927  NZ  LYS P 251     -24.242-121.074 119.858  0.00 97.00      PROA   
ATOM   3928  HZ1 LYS P 251     -23.707-121.340 120.706  0.00 97.00      PROA   
ATOM   3929  HZ2 LYS P 251     -24.914-120.314 120.101  0.00 97.00      PROA   
ATOM   3930  HZ3 LYS P 251     -23.548-120.712 119.178  0.00 97.00      PROA   
ATOM   3931  C   LYS P 251     -27.210-127.232 119.265  0.00 97.00      PROA   
ATOM   3932  O   LYS P 251     -27.717-126.949 118.180  0.00 97.00      PROA   
ATOM   3933  N   ARG P 252     -27.762-128.132 120.101  0.00 97.00      PROA   
ATOM   3934  HN  ARG P 252     -27.321-128.324 120.977  0.00 97.00      PROA   
ATOM   3935  CA  ARG P 252     -28.986-128.859 119.850  0.00 97.00      PROA   
ATOM   3936  HA  ARG P 252     -28.869-129.330 118.884  0.00 97.00      PROA   
ATOM   3937  CB  ARG P 252     -29.165-129.983 120.902  0.00 97.00      PROA   
ATOM   3938  HB1 ARG P 252     -30.177-130.434 120.808  0.00 97.00      PROA   
ATOM   3939  HB2 ARG P 252     -29.081-129.545 121.922  0.00 97.00      PROA   
ATOM   3940  CG  ARG P 252     -28.133-131.118 120.747  0.00 97.00      PROA   
ATOM   3941  HG1 ARG P 252     -27.095-130.720 120.814  0.00 97.00      PROA   
ATOM   3942  HG2 ARG P 252     -28.258-131.542 119.724  0.00 97.00      PROA   
ATOM   3943  CD  ARG P 252     -28.297-132.235 121.792  0.00 97.00      PROA   
ATOM   3944  HD1 ARG P 252     -29.356-132.561 121.844  0.00 97.00      PROA   
ATOM   3945  HD2 ARG P 252     -27.951-131.888 122.789  0.00 97.00      PROA   
ATOM   3946  NE  ARG P 252     -27.483-133.391 121.313  0.00 97.00      PROA   
ATOM   3947  HE  ARG P 252     -27.377-133.519 120.325  0.00 97.00      PROA   
ATOM   3948  CZ  ARG P 252     -26.607-134.110 122.036  0.00 97.00      PROA   
ATOM   3949  NH1 ARG P 252     -26.735-134.296 123.346  0.00 97.00      PROA   
ATOM   3950 HH11 ARG P 252     -27.601-134.020 123.745  0.00 97.00      PROA   
ATOM   3951 HH12 ARG P 252     -26.162-135.002 123.750  0.00 97.00      PROA   
ATOM   3952  NH2 ARG P 252     -25.589-134.672 121.362  0.00 97.00      PROA   
ATOM   3953 HH21 ARG P 252     -25.485-134.348 120.418  0.00 97.00      PROA   
ATOM   3954 HH22 ARG P 252     -24.814-135.063 121.844  0.00 97.00      PROA   
ATOM   3955  C   ARG P 252     -30.237-127.997 119.747  0.00 97.00      PROA   
ATOM   3956  O   ARG P 252     -30.381-127.004 120.458  0.00 97.00      PROA   
ATOM   3957  N   SER P 253     -31.193-128.369 118.853  0.00 97.00      PROA   
ATOM   3958  HN  SER P 253     -31.056-129.137 118.231  0.00 97.00      PROA   
ATOM   3959  CA  SER P 253     -32.514-127.757 118.853  0.00 97.00      PROA   
ATOM   3960  HA  SER P 253     -32.369-126.697 118.989  0.00 97.00      PROA   
ATOM   3961  CB  SER P 253     -33.301-127.880 117.518  0.00 97.00      PROA   
ATOM   3962  HB1 SER P 253     -32.755-127.333 116.720  0.00 97.00      PROA   
ATOM   3963  HB2 SER P 253     -34.305-127.415 117.622  0.00 97.00      PROA   
ATOM   3964  OG  SER P 253     -33.479-129.227 117.109  0.00 97.00      PROA   
ATOM   3965  HG1 SER P 253     -32.594-129.581 116.962  0.00 97.00      PROA   
ATOM   3966  C   SER P 253     -33.358-128.321 119.996  0.00 97.00      PROA   
ATOM   3967  O   SER P 253     -33.278-129.520 120.262  0.00 97.00      PROA   
ATOM   3968  N   PRO P 254     -34.176-127.541 120.700  0.00 97.00      PROA   
ATOM   3969  CD  PRO P 254     -33.991-126.094 120.848  0.00 97.00      PROA   
ATOM   3970  HD1 PRO P 254     -34.408-125.590 119.949  0.00 97.00      PROA   
ATOM   3971  HD2 PRO P 254     -32.918-125.826 120.977  0.00 97.00      PROA   
ATOM   3972  CA  PRO P 254     -35.322-128.025 121.475  0.00 97.00      PROA   
ATOM   3973  HA  PRO P 254     -34.925-128.652 122.261  0.00 97.00      PROA   
ATOM   3974  CB  PRO P 254     -35.969-126.733 122.011  0.00 97.00      PROA   
ATOM   3975  HB1 PRO P 254     -36.460-126.888 122.992  0.00 97.00      PROA   
ATOM   3976  HB2 PRO P 254     -36.714-126.339 121.285  0.00 97.00      PROA   
ATOM   3977  CG  PRO P 254     -34.803-125.739 122.092  0.00 97.00      PROA   
ATOM   3978  HG1 PRO P 254     -35.133-124.681 122.099  0.00 97.00      PROA   
ATOM   3979  HG2 PRO P 254     -34.194-125.944 123.001  0.00 97.00      PROA   
ATOM   3980  C   PRO P 254     -36.308-128.876 120.677  0.00 97.00      PROA   
ATOM   3981  O   PRO P 254     -36.462-128.637 119.480  0.00 97.00      PROA   
ATOM   3982  N   GLU P 255     -36.989-129.868 121.312  0.00 97.00      PROA   
ATOM   3983  HN  GLU P 255     -36.815-130.088 122.269  0.00 97.00      PROA   
ATOM   3984  CA  GLU P 255     -37.980-130.712 120.661  0.00 97.00      PROA   
ATOM   3985  HA  GLU P 255     -37.481-131.191 119.834  0.00 97.00      PROA   
ATOM   3986  CB  GLU P 255     -38.523-131.842 121.584  0.00 97.00      PROA   
ATOM   3987  HB1 GLU P 255     -39.275-132.396 120.985  0.00 97.00      PROA   
ATOM   3988  HB2 GLU P 255     -39.053-131.401 122.457  0.00 97.00      PROA   
ATOM   3989  CG  GLU P 255     -37.452-132.847 122.088  0.00 97.00      PROA   
ATOM   3990  HG1 GLU P 255     -37.146-132.587 123.123  0.00 97.00      PROA   
ATOM   3991  HG2 GLU P 255     -36.553-132.802 121.438  0.00 97.00      PROA   
ATOM   3992  CD  GLU P 255     -37.938-134.301 122.071  0.00 97.00      PROA   
ATOM   3993  OE1 GLU P 255     -38.050-134.916 123.164  0.00 97.00      PROA   
ATOM   3994  OE2 GLU P 255     -38.180-134.820 120.951  0.00 97.00      PROA   
ATOM   3995  C   GLU P 255     -39.171-129.961 120.068  0.00 97.00      PROA   
ATOM   3996  O   GLU P 255     -39.703-129.019 120.653  0.00 97.00      PROA   
ATOM   3997  N   LEU P 256     -39.613-130.399 118.868  0.00 97.00      PROA   
ATOM   3998  HN  LEU P 256     -39.122-131.131 118.396  0.00 97.00      PROA   
ATOM   3999  CA  LEU P 256     -40.703-129.819 118.116  0.00 97.00      PROA   
ATOM   4000  HA  LEU P 256     -41.150-129.021 118.691  0.00 97.00      PROA   
ATOM   4001  CB  LEU P 256     -40.147-129.280 116.768  0.00 97.00      PROA   
ATOM   4002  HB1 LEU P 256     -39.744-130.120 116.164  0.00 97.00      PROA   
ATOM   4003  HB2 LEU P 256     -39.276-128.637 117.041  0.00 97.00      PROA   
ATOM   4004  CG  LEU P 256     -41.072-128.402 115.885  0.00 97.00      PROA   
ATOM   4005  HG  LEU P 256     -40.394-127.855 115.183  0.00 97.00      PROA   
ATOM   4006  CD1 LEU P 256     -42.022-129.220 114.993  0.00 97.00      PROA   
ATOM   4007 HD11 LEU P 256     -42.790-129.731 115.604  0.00 97.00      PROA   
ATOM   4008 HD12 LEU P 256     -41.458-129.986 114.422  0.00 97.00      PROA   
ATOM   4009 HD13 LEU P 256     -42.544-128.554 114.275  0.00 97.00      PROA   
ATOM   4010  CD2 LEU P 256     -41.832-127.330 116.687  0.00 97.00      PROA   
ATOM   4011 HD21 LEU P 256     -41.122-126.728 117.292  0.00 97.00      PROA   
ATOM   4012 HD22 LEU P 256     -42.572-127.802 117.367  0.00 97.00      PROA   
ATOM   4013 HD23 LEU P 256     -42.375-126.652 115.997  0.00 97.00      PROA   
ATOM   4014  C   LEU P 256     -41.740-130.907 117.915  0.00 97.00      PROA   
ATOM   4015  O   LEU P 256     -41.415-132.025 117.533  0.00 97.00      PROA   
ATOM   4016  N   GLU P 257     -43.035-130.620 118.190  0.00 97.00      PROA   
ATOM   4017  HN  GLU P 257     -43.315-129.707 118.473  0.00 97.00      PROA   
ATOM   4018  CA  GLU P 257     -44.083-131.624 118.156  0.00 97.00      PROA   
ATOM   4019  HA  GLU P 257     -43.656-132.576 118.435  0.00 97.00      PROA   
ATOM   4020  CB  GLU P 257     -45.226-131.307 119.156  0.00 97.00      PROA   
ATOM   4021  HB1 GLU P 257     -45.761-130.380 118.862  0.00 97.00      PROA   
ATOM   4022  HB2 GLU P 257     -44.735-131.088 120.134  0.00 97.00      PROA   
ATOM   4023  CG  GLU P 257     -46.203-132.481 119.407  0.00 97.00      PROA   
ATOM   4024  HG1 GLU P 257     -46.378-132.573 120.501  0.00 97.00      PROA   
ATOM   4025  HG2 GLU P 257     -45.773-133.439 119.049  0.00 97.00      PROA   
ATOM   4026  CD  GLU P 257     -47.564-132.286 118.751  0.00 97.00      PROA   
ATOM   4027  OE1 GLU P 257     -47.624-132.307 117.504  0.00 97.00      PROA   
ATOM   4028  OE2 GLU P 257     -48.570-132.155 119.492  0.00 97.00      PROA   
ATOM   4029  C   GLU P 257     -44.653-131.770 116.763  0.00 97.00      PROA   
ATOM   4030  O   GLU P 257     -44.988-130.791 116.100  0.00 97.00      PROA   
ATOM   4031  N   LEU P 258     -44.778-133.034 116.298  0.00 97.00      PROA   
ATOM   4032  HN  LEU P 258     -44.463-133.799 116.856  0.00 97.00      PROA   
ATOM   4033  CA  LEU P 258     -45.381-133.378 115.031  0.00 97.00      PROA   
ATOM   4034  HA  LEU P 258     -46.048-132.581 114.738  0.00 97.00      PROA   
ATOM   4035  CB  LEU P 258     -44.354-133.618 113.892  0.00 97.00      PROA   
ATOM   4036  HB1 LEU P 258     -44.874-133.951 112.968  0.00 97.00      PROA   
ATOM   4037  HB2 LEU P 258     -43.669-134.432 114.207  0.00 97.00      PROA   
ATOM   4038  CG  LEU P 258     -43.486-132.388 113.529  0.00 97.00      PROA   
ATOM   4039  HG  LEU P 258     -43.064-131.966 114.470  0.00 97.00      PROA   
ATOM   4040  CD1 LEU P 258     -42.290-132.796 112.653  0.00 97.00      PROA   
ATOM   4041 HD11 LEU P 258     -42.650-133.209 111.687  0.00 97.00      PROA   
ATOM   4042 HD12 LEU P 258     -41.679-133.567 113.163  0.00 97.00      PROA   
ATOM   4043 HD13 LEU P 258     -41.650-131.912 112.450  0.00 97.00      PROA   
ATOM   4044  CD2 LEU P 258     -44.297-131.283 112.827  0.00 97.00      PROA   
ATOM   4045 HD21 LEU P 258     -45.126-130.929 113.473  0.00 97.00      PROA   
ATOM   4046 HD22 LEU P 258     -44.723-131.666 111.876  0.00 97.00      PROA   
ATOM   4047 HD23 LEU P 258     -43.641-130.418 112.595  0.00 97.00      PROA   
ATOM   4048  C   LEU P 258     -46.232-134.619 115.216  0.00 97.00      PROA   
ATOM   4049  O   LEU P 258     -45.880-135.719 114.795  0.00 97.00      PROA   
ATOM   4050  N   GLN P 259     -47.409-134.468 115.861  0.00 97.00      PROA   
ATOM   4051  HN  GLN P 259     -47.600-133.621 116.362  0.00 97.00      PROA   
ATOM   4052  CA  GLN P 259     -48.475-135.448 115.836  0.00 97.00      PROA   
ATOM   4053  HA  GLN P 259     -48.036-136.370 116.180  0.00 97.00      PROA   
ATOM   4054  CB  GLN P 259     -49.650-135.110 116.793  0.00 97.00      PROA   
ATOM   4055  HB1 GLN P 259     -50.558-135.686 116.502  0.00 97.00      PROA   
ATOM   4056  HB2 GLN P 259     -49.890-134.029 116.686  0.00 97.00      PROA   
ATOM   4057  CG  GLN P 259     -49.359-135.415 118.276  0.00 97.00      PROA   
ATOM   4058  HG1 GLN P 259     -48.511-134.804 118.644  0.00 97.00      PROA   
ATOM   4059  HG2 GLN P 259     -49.097-136.486 118.412  0.00 97.00      PROA   
ATOM   4060  CD  GLN P 259     -50.619-135.135 119.106  0.00 97.00      PROA   
ATOM   4061  OE1 GLN P 259     -51.509-135.984 119.213  0.00 97.00      PROA   
ATOM   4062  NE2 GLN P 259     -50.702-133.910 119.692  0.00 97.00      PROA   
ATOM   4063 HE21 GLN P 259     -51.502-133.688 120.245  0.00 97.00      PROA   
ATOM   4064 HE22 GLN P 259     -49.958-133.250 119.567  0.00 97.00      PROA   
ATOM   4065  C   GLN P 259     -49.010-135.720 114.441  0.00 97.00      PROA   
ATOM   4066  O   GLN P 259     -49.190-134.811 113.638  0.00 97.00      PROA   
ATOM   4067  N   VAL P 260     -49.260-137.011 114.130  0.00 97.00      PROA   
ATOM   4068  HN  VAL P 260     -49.086-137.735 114.791  0.00 97.00      PROA   
ATOM   4069  CA  VAL P 260     -49.748-137.458 112.845  0.00 97.00      PROA   
ATOM   4070  HA  VAL P 260     -50.102-136.612 112.279  0.00 97.00      PROA   
ATOM   4071  CB  VAL P 260     -48.682-138.186 112.030  0.00 97.00      PROA   
ATOM   4072  HB  VAL P 260     -48.344-139.080 112.595  0.00 97.00      PROA   
ATOM   4073  CG1 VAL P 260     -49.249-138.622 110.662  0.00 97.00      PROA   
ATOM   4074 HG11 VAL P 260     -49.651-137.746 110.110  0.00 97.00      PROA   
ATOM   4075 HG12 VAL P 260     -50.053-139.378 110.775  0.00 97.00      PROA   
ATOM   4076 HG13 VAL P 260     -48.442-139.076 110.052  0.00 97.00      PROA   
ATOM   4077  CG2 VAL P 260     -47.444-137.281 111.835  0.00 97.00      PROA   
ATOM   4078 HG21 VAL P 260     -46.948-137.062 112.802  0.00 97.00      PROA   
ATOM   4079 HG22 VAL P 260     -47.733-136.323 111.360  0.00 97.00      PROA   
ATOM   4080 HG23 VAL P 260     -46.703-137.789 111.182  0.00 97.00      PROA   
ATOM   4081  C   VAL P 260     -50.921-138.373 113.143  0.00 97.00      PROA   
ATOM   4082  O   VAL P 260     -50.819-139.264 113.983  0.00 97.00      PROA   
ATOM   4083  N   LEU P 261     -52.083-138.152 112.484  0.00 97.00      PROA   
ATOM   4084  HN  LEU P 261     -52.136-137.427 111.798  0.00 97.00      PROA   
ATOM   4085  CA  LEU P 261     -53.307-138.879 112.756  0.00 97.00      PROA   
ATOM   4086  HA  LEU P 261     -53.083-139.697 113.422  0.00 97.00      PROA   
ATOM   4087  CB  LEU P 261     -54.397-138.005 113.425  0.00 97.00      PROA   
ATOM   4088  HB1 LEU P 261     -55.351-138.573 113.491  0.00 97.00      PROA   
ATOM   4089  HB2 LEU P 261     -54.578-137.107 112.793  0.00 97.00      PROA   
ATOM   4090  CG  LEU P 261     -54.055-137.535 114.861  0.00 97.00      PROA   
ATOM   4091  HG  LEU P 261     -53.133-136.909 114.815  0.00 97.00      PROA   
ATOM   4092  CD1 LEU P 261     -55.195-136.665 115.419  0.00 97.00      PROA   
ATOM   4093 HD11 LEU P 261     -56.125-137.268 115.504  0.00 97.00      PROA   
ATOM   4094 HD12 LEU P 261     -55.393-135.806 114.745  0.00 97.00      PROA   
ATOM   4095 HD13 LEU P 261     -54.929-136.278 116.425  0.00 97.00      PROA   
ATOM   4096  CD2 LEU P 261     -53.777-138.703 115.825  0.00 97.00      PROA   
ATOM   4097 HD21 LEU P 261     -53.598-138.314 116.850  0.00 97.00      PROA   
ATOM   4098 HD22 LEU P 261     -52.879-139.272 115.514  0.00 97.00      PROA   
ATOM   4099 HD23 LEU P 261     -54.650-139.389 115.855  0.00 97.00      PROA   
ATOM   4100  C   LEU P 261     -53.878-139.529 111.516  0.00 97.00      PROA   
ATOM   4101  O   LEU P 261     -54.019-138.924 110.458  0.00 97.00      PROA   
ATOM   4102  N   GLY P 262     -54.237-140.822 111.661  0.00 97.00      PROA   
ATOM   4103  HN  GLY P 262     -54.151-141.263 112.548  0.00 97.00      PROA   
ATOM   4104  CA  GLY P 262     -54.820-141.651 110.637  0.00 97.00      PROA   
ATOM   4105  HA1 GLY P 262     -54.033-142.237 110.190  0.00 97.00      PROA   
ATOM   4106  HA2 GLY P 262     -55.386-141.050 109.938  0.00 97.00      PROA   
ATOM   4107  C   GLY P 262     -55.746-142.602 111.318  0.00 97.00      PROA   
ATOM   4108  O   GLY P 262     -55.674-142.812 112.527  0.00 97.00      PROA   
ATOM   4109  N   HSD P 263     -56.636-143.229 110.529  0.00 97.00      PROA   
ATOM   4110  HN  HSD P 263     -56.638-143.074 109.544  0.00 97.00      PROA   
ATOM   4111  CA  HSD P 263     -57.572-144.219 111.000  0.00 97.00      PROA   
ATOM   4112  HA  HSD P 263     -57.335-144.513 112.014  0.00 97.00      PROA   
ATOM   4113  CB  HSD P 263     -59.034-143.719 110.931  0.00 97.00      PROA   
ATOM   4114  HB1 HSD P 263     -59.742-144.543 111.163  0.00 97.00      PROA   
ATOM   4115  HB2 HSD P 263     -59.251-143.360 109.900  0.00 97.00      PROA   
ATOM   4116  ND1 HSD P 263     -59.932-142.679 113.092  0.00 97.00      PROA   
ATOM   4117  HD1 HSD P 263     -60.315-143.516 113.486  0.00 97.00      PROA   
ATOM   4118  CG  HSD P 263     -59.268-142.572 111.886  0.00 97.00      PROA   
ATOM   4119  CE1 HSD P 263     -60.007-141.429 113.614  0.00 97.00      PROA   
ATOM   4120  HE1 HSD P 263     -60.483-141.210 114.570  0.00 97.00      PROA   
ATOM   4121  NE2 HSD P 263     -59.451-140.528 112.829  0.00 97.00      PROA   
ATOM   4122  CD2 HSD P 263     -58.996-141.245 111.737  0.00 97.00      PROA   
ATOM   4123  HD2 HSD P 263     -58.500-140.726 110.926  0.00 97.00      PROA   
ATOM   4124  C   HSD P 263     -57.350-145.400 110.099  0.00 97.00      PROA   
ATOM   4125  O   HSD P 263     -57.176-145.228 108.895  0.00 97.00      PROA   
ATOM   4126  N   GLN P 264     -57.293-146.628 110.670  0.00 97.00      PROA   
ATOM   4127  HN  GLN P 264     -57.460-146.749 111.646  0.00 97.00      PROA   
ATOM   4128  CA  GLN P 264     -56.879-147.829 109.966  0.00 97.00      PROA   
ATOM   4129  HA  GLN P 264     -55.872-147.633 109.622  0.00 97.00      PROA   
ATOM   4130  CB  GLN P 264     -56.781-149.043 110.925  0.00 97.00      PROA   
ATOM   4131  HB1 GLN P 264     -56.700-149.990 110.349  0.00 97.00      PROA   
ATOM   4132  HB2 GLN P 264     -57.727-149.078 111.510  0.00 97.00      PROA   
ATOM   4133  CG  GLN P 264     -55.556-148.945 111.868  0.00 97.00      PROA   
ATOM   4134  HG1 GLN P 264     -55.409-147.893 112.195  0.00 97.00      PROA   
ATOM   4135  HG2 GLN P 264     -54.636-149.265 111.336  0.00 97.00      PROA   
ATOM   4136  CD  GLN P 264     -55.728-149.775 113.146  0.00 97.00      PROA   
ATOM   4137  OE1 GLN P 264     -55.737-149.229 114.255  0.00 97.00      PROA   
ATOM   4138  NE2 GLN P 264     -55.858-151.121 112.993  0.00 97.00      PROA   
ATOM   4139 HE21 GLN P 264     -55.977-151.676 113.814  0.00 97.00      PROA   
ATOM   4140 HE22 GLN P 264     -55.826-151.524 112.080  0.00 97.00      PROA   
ATOM   4141  C   GLN P 264     -57.679-148.162 108.715  0.00 97.00      PROA   
ATOM   4142  O   GLN P 264     -58.907-148.120 108.691  0.00 97.00      PROA   
ATOM   4143  N   GLN P 265     -56.944-148.467 107.626  0.00 97.00      PROA   
ATOM   4144  HN  GLN P 265     -55.950-148.533 107.703  0.00 97.00      PROA   
ATOM   4145  CA  GLN P 265     -57.434-148.503 106.272  0.00 97.00      PROA   
ATOM   4146  HA  GLN P 265     -58.388-148.000 106.267  0.00 97.00      PROA   
ATOM   4147  CB  GLN P 265     -56.498-147.725 105.292  0.00 97.00      PROA   
ATOM   4148  HB1 GLN P 265     -56.625-146.639 105.499  0.00 97.00      PROA   
ATOM   4149  HB2 GLN P 265     -56.844-147.892 104.247  0.00 97.00      PROA   
ATOM   4150  CG  GLN P 265     -54.981-148.060 105.351  0.00 97.00      PROA   
ATOM   4151  HG1 GLN P 265     -54.483-147.640 104.450  0.00 97.00      PROA   
ATOM   4152  HG2 GLN P 265     -54.843-149.161 105.325  0.00 97.00      PROA   
ATOM   4153  CD  GLN P 265     -54.265-147.529 106.607  0.00 97.00      PROA   
ATOM   4154  OE1 GLN P 265     -54.124-148.240 107.608  0.00 97.00      PROA   
ATOM   4155  NE2 GLN P 265     -53.791-146.254 106.554  0.00 97.00      PROA   
ATOM   4156 HE21 GLN P 265     -53.347-145.872 107.367  0.00 97.00      PROA   
ATOM   4157 HE22 GLN P 265     -53.887-145.711 105.723  0.00 97.00      PROA   
ATOM   4158  C   GLN P 265     -57.628-149.926 105.775  0.00 97.00      PROA   
ATOM   4159  O   GLN P 265     -56.942-150.835 106.244  0.00 97.00      PROA   
ATOM   4160  N   PRO P 266     -58.532-150.192 104.824  0.00 97.00      PROA   
ATOM   4161  CD  PRO P 266     -59.610-149.277 104.437  0.00 97.00      PROA   
ATOM   4162  HD1 PRO P 266     -59.167-148.425 103.876  0.00 97.00      PROA   
ATOM   4163  HD2 PRO P 266     -60.174-148.907 105.322  0.00 97.00      PROA   
ATOM   4164  CA  PRO P 266     -58.431-151.310 103.885  0.00 97.00      PROA   
ATOM   4165  HA  PRO P 266     -58.676-152.201 104.445  0.00 97.00      PROA   
ATOM   4166  CB  PRO P 266     -59.471-150.988 102.796  0.00 97.00      PROA   
ATOM   4167  HB1 PRO P 266     -59.921-151.899 102.356  0.00 97.00      PROA   
ATOM   4168  HB2 PRO P 266     -59.012-150.381 101.983  0.00 97.00      PROA   
ATOM   4169  CG  PRO P 266     -60.499-150.108 103.514  0.00 97.00      PROA   
ATOM   4170  HG1 PRO P 266     -61.093-149.485 102.817  0.00 97.00      PROA   
ATOM   4171  HG2 PRO P 266     -61.181-150.740 104.125  0.00 97.00      PROA   
ATOM   4172  C   PRO P 266     -57.042-151.531 103.297  0.00 97.00      PROA   
ATOM   4173  O   PRO P 266     -56.381-150.561 102.929  0.00 97.00      PROA   
ATOM   4174  N   THR P 267     -56.582-152.797 103.199  0.00 97.00      PROA   
ATOM   4175  HN  THR P 267     -57.074-153.552 103.627  0.00 97.00      PROA   
ATOM   4176  CA  THR P 267     -55.385-153.176 102.457  0.00 97.00      PROA   
ATOM   4177  HA  THR P 267     -54.598-152.543 102.846  0.00 97.00      PROA   
ATOM   4178  CB  THR P 267     -54.964-154.623 102.692  0.00 97.00      PROA   
ATOM   4179  HB  THR P 267     -55.451-155.314 101.969  0.00 97.00      PROA   
ATOM   4180  OG1 THR P 267     -55.346-155.060 103.989  0.00 97.00      PROA   
ATOM   4181  HG1 THR P 267     -54.935-154.441 104.597  0.00 97.00      PROA   
ATOM   4182  CG2 THR P 267     -53.435-154.759 102.573  0.00 97.00      PROA   
ATOM   4183 HG21 THR P 267     -52.929-154.110 103.321  0.00 97.00      PROA   
ATOM   4184 HG22 THR P 267     -53.089-154.464 101.562  0.00 97.00      PROA   
ATOM   4185 HG23 THR P 267     -53.132-155.811 102.759  0.00 97.00      PROA   
ATOM   4186  C   THR P 267     -55.443-152.902 100.952  0.00 97.00      PROA   
ATOM   4187  O   THR P 267     -54.435-152.414 100.440  0.00 97.00      PROA   
ATOM   4188  N   PRO P 268     -56.508-153.141 100.173  0.00 97.00      PROA   
ATOM   4189  CD  PRO P 268     -57.599-154.081 100.476  0.00 97.00      PROA   
ATOM   4190  HD1 PRO P 268     -58.071-153.866 101.455  0.00 97.00      PROA   
ATOM   4191  HD2 PRO P 268     -57.207-155.122 100.458  0.00 97.00      PROA   
ATOM   4192  CA  PRO P 268     -56.621-152.607  98.819  0.00 97.00      PROA   
ATOM   4193  HA  PRO P 268     -55.678-152.691  98.297  0.00 97.00      PROA   
ATOM   4194  CB  PRO P 268     -57.725-153.463  98.172  0.00 97.00      PROA   
ATOM   4195  HB1 PRO P 268     -57.260-154.371  97.725  0.00 97.00      PROA   
ATOM   4196  HB2 PRO P 268     -58.289-152.931  97.380  0.00 97.00      PROA   
ATOM   4197  CG  PRO P 268     -58.613-153.879  99.348  0.00 97.00      PROA   
ATOM   4198  HG1 PRO P 268     -59.284-153.031  99.610  0.00 97.00      PROA   
ATOM   4199  HG2 PRO P 268     -59.219-154.782  99.140  0.00 97.00      PROA   
ATOM   4200  C   PRO P 268     -57.016-151.141  98.839  0.00 97.00      PROA   
ATOM   4201  O   PRO P 268     -57.724-150.705  99.746  0.00 97.00      PROA   
ATOM   4202  N   VAL P 269     -56.544-150.379  97.828  0.00 97.00      PROA   
ATOM   4203  HN  VAL P 269     -56.002-150.756  97.083  0.00 97.00      PROA   
ATOM   4204  CA  VAL P 269     -56.868-149.001  97.574  0.00 97.00      PROA   
ATOM   4205  HA  VAL P 269     -57.878-148.813  97.908  0.00 97.00      PROA   
ATOM   4206  CB  VAL P 269     -55.896-148.034  98.262  0.00 97.00      PROA   
ATOM   4207  HB  VAL P 269     -55.907-148.269  99.354  0.00 97.00      PROA   
ATOM   4208  CG1 VAL P 269     -54.455-148.225  97.744  0.00 97.00      PROA   
ATOM   4209 HG11 VAL P 269     -54.409-148.006  96.657  0.00 97.00      PROA   
ATOM   4210 HG12 VAL P 269     -54.105-149.264  97.913  0.00 97.00      PROA   
ATOM   4211 HG13 VAL P 269     -53.762-147.530  98.266  0.00 97.00      PROA   
ATOM   4212  CG2 VAL P 269     -56.372-146.579  98.086  0.00 97.00      PROA   
ATOM   4213 HG21 VAL P 269     -57.407-146.459  98.465  0.00 97.00      PROA   
ATOM   4214 HG22 VAL P 269     -56.353-146.303  97.012  0.00 97.00      PROA   
ATOM   4215 HG23 VAL P 269     -55.702-145.881  98.634  0.00 97.00      PROA   
ATOM   4216  C   VAL P 269     -56.854-148.886  96.029  0.00 97.00      PROA   
ATOM   4217  OT1 VAL P 269     -56.211-149.748  95.367  0.00 97.00      PROA   
ATOM   4218  OT2 VAL P 269     -57.511-147.957  95.488  0.00 97.00      PROA   
END
