# Supplementary material for: The solution structure of the unbound IgG Fc receptor CD64 resembles its crystal structure: Implications for function
Source: PLoS One. 2023 Sep 21;18(9):e0288351. doi: 10.1371/journal.pone.0288351 (PMC10513344; doi:10.1371/journal.pone.0288351)
Supplement: S1 File — (ZIP) [file pone.0288351.s003.zip › CD64V03 E11/Top100/EM_done_ready_for_EM_top100_0p11_E11.dcd_175254.pdb.pdb]

REMARK  FINAL COORDINATES WRITTEN BY NAMD AT TIMESTEP 2000
ATOM      1  N   LYS P   1       6.718 -69.750 121.341  0.00 97.00      PROA   
ATOM      2  HT1 LYS P   1       6.627 -69.138 120.502  0.00 97.00      PROA   
ATOM      3  HT2 LYS P   1       7.666 -70.182 121.289  0.00 97.00      PROA   
ATOM      4  HT3 LYS P   1       6.643 -69.162 122.193  0.00 97.00      PROA   
ATOM      5  CA  LYS P   1       5.660 -70.788 121.302  0.00 97.00      PROA   
ATOM      6  HA  LYS P   1       5.592 -71.135 120.282  0.00 97.00      PROA   
ATOM      7  CB  LYS P   1       6.015 -72.001 122.214  0.00 97.00      PROA   
ATOM      8  HB1 LYS P   1       5.103 -72.623 122.344  0.00 97.00      PROA   
ATOM      9  HB2 LYS P   1       6.318 -71.656 123.226  0.00 97.00      PROA   
ATOM     10  CG  LYS P   1       7.113 -72.920 121.633  0.00 97.00      PROA   
ATOM     11  HG1 LYS P   1       8.094 -72.408 121.738  0.00 97.00      PROA   
ATOM     12  HG2 LYS P   1       6.939 -73.078 120.545  0.00 97.00      PROA   
ATOM     13  CD  LYS P   1       7.221 -74.299 122.320  0.00 97.00      PROA   
ATOM     14  HD1 LYS P   1       7.323 -74.143 123.417  0.00 97.00      PROA   
ATOM     15  HD2 LYS P   1       8.158 -74.781 121.958  0.00 97.00      PROA   
ATOM     16  CE  LYS P   1       6.030 -75.233 122.037  0.00 97.00      PROA   
ATOM     17  HE1 LYS P   1       5.879 -75.338 120.942  0.00 97.00      PROA   
ATOM     18  HE2 LYS P   1       5.099 -74.835 122.494  0.00 97.00      PROA   
ATOM     19  NZ  LYS P   1       6.257 -76.592 122.594  0.00 97.00      PROA   
ATOM     20  HZ1 LYS P   1       6.412 -76.531 123.620  0.00 97.00      PROA   
ATOM     21  HZ2 LYS P   1       7.092 -77.021 122.145  0.00 97.00      PROA   
ATOM     22  HZ3 LYS P   1       5.425 -77.187 122.407  0.00 97.00      PROA   
ATOM     23  C   LYS P   1       4.321 -70.199 121.655  0.00 97.00      PROA   
ATOM     24  O   LYS P   1       4.232 -69.072 122.139  0.00 97.00      PROA   
ATOM     25  N   ALA P   2       3.237 -70.963 121.410  0.00 97.00      PROA   
ATOM     26  HN  ALA P   2       3.281 -71.854 120.964  0.00 97.00      PROA   
ATOM     27  CA  ALA P   2       1.902 -70.629 121.805  0.00 97.00      PROA   
ATOM     28  HA  ALA P   2       1.901 -70.223 122.808  0.00 97.00      PROA   
ATOM     29  CB  ALA P   2       1.220 -69.675 120.802  0.00 97.00      PROA   
ATOM     30  HB1 ALA P   2       1.247 -70.103 119.778  0.00 97.00      PROA   
ATOM     31  HB2 ALA P   2       1.759 -68.703 120.779  0.00 97.00      PROA   
ATOM     32  HB3 ALA P   2       0.165 -69.480 121.082  0.00 97.00      PROA   
ATOM     33  C   ALA P   2       1.228 -71.978 121.817  0.00 97.00      PROA   
ATOM     34  O   ALA P   2       1.854 -72.973 121.450  0.00 97.00      PROA   
ATOM     35  N   VAL P   3      -0.051 -72.036 122.261  0.00 97.00      PROA   
ATOM     36  HN  VAL P   3      -0.496 -71.233 122.644  0.00 97.00      PROA   
ATOM     37  CA  VAL P   3      -0.952 -73.153 122.058  0.00 97.00      PROA   
ATOM     38  HA  VAL P   3      -0.715 -73.620 121.113  0.00 97.00      PROA   
ATOM     39  CB  VAL P   3      -1.001 -74.222 123.162  0.00 97.00      PROA   
ATOM     40  HB  VAL P   3      -1.794 -74.962 122.899  0.00 97.00      PROA   
ATOM     41  CG1 VAL P   3       0.327 -75.002 123.220  0.00 97.00      PROA   
ATOM     42 HG11 VAL P   3       1.144 -74.346 123.585  0.00 97.00      PROA   
ATOM     43 HG12 VAL P   3       0.594 -75.388 122.214  0.00 97.00      PROA   
ATOM     44 HG13 VAL P   3       0.233 -75.862 123.918  0.00 97.00      PROA   
ATOM     45  CG2 VAL P   3      -1.338 -73.616 124.541  0.00 97.00      PROA   
ATOM     46 HG21 VAL P   3      -2.352 -73.170 124.547  0.00 97.00      PROA   
ATOM     47 HG22 VAL P   3      -0.603 -72.832 124.817  0.00 97.00      PROA   
ATOM     48 HG23 VAL P   3      -1.305 -74.406 125.321  0.00 97.00      PROA   
ATOM     49  C   VAL P   3      -2.306 -72.491 121.918  0.00 97.00      PROA   
ATOM     50  O   VAL P   3      -2.539 -71.432 122.500  0.00 97.00      PROA   
ATOM     51  N   ILE P   4      -3.229 -73.072 121.109  0.00 97.00      PROA   
ATOM     52  HN  ILE P   4      -3.006 -73.884 120.570  0.00 97.00      PROA   
ATOM     53  CA  ILE P   4      -4.515 -72.448 120.830  0.00 97.00      PROA   
ATOM     54  HA  ILE P   4      -4.481 -71.420 121.160  0.00 97.00      PROA   
ATOM     55  CB  ILE P   4      -4.828 -72.381 119.333  0.00 97.00      PROA   
ATOM     56  HB  ILE P   4      -4.851 -73.415 118.920  0.00 97.00      PROA   
ATOM     57  CG2 ILE P   4      -6.202 -71.701 119.118  0.00 97.00      PROA   
ATOM     58 HG21 ILE P   4      -6.243 -70.742 119.679  0.00 97.00      PROA   
ATOM     59 HG22 ILE P   4      -7.033 -72.354 119.454  0.00 97.00      PROA   
ATOM     60 HG23 ILE P   4      -6.370 -71.470 118.048  0.00 97.00      PROA   
ATOM     61  CG1 ILE P   4      -3.722 -71.598 118.583  0.00 97.00      PROA   
ATOM     62 HG11 ILE P   4      -2.711 -71.919 118.913  0.00 97.00      PROA   
ATOM     63 HG12 ILE P   4      -3.839 -70.529 118.850  0.00 97.00      PROA   
ATOM     64  CD  ILE P   4      -3.763 -71.750 117.060  0.00 97.00      PROA   
ATOM     65  HD1 ILE P   4      -4.778 -71.569 116.651  0.00 97.00      PROA   
ATOM     66  HD2 ILE P   4      -3.445 -72.775 116.773  0.00 97.00      PROA   
ATOM     67  HD3 ILE P   4      -3.069 -71.023 116.592  0.00 97.00      PROA   
ATOM     68  C   ILE P   4      -5.647 -73.125 121.595  0.00 97.00      PROA   
ATOM     69  O   ILE P   4      -5.778 -74.347 121.615  0.00 97.00      PROA   
ATOM     70  N   LYS P   5      -6.520 -72.314 122.242  0.00 97.00      PROA   
ATOM     71  HN  LYS P   5      -6.331 -71.334 122.299  0.00 97.00      PROA   
ATOM     72  CA  LYS P   5      -7.721 -72.787 122.904  0.00 97.00      PROA   
ATOM     73  HA  LYS P   5      -7.767 -73.866 122.864  0.00 97.00      PROA   
ATOM     74  CB  LYS P   5      -7.788 -72.330 124.384  0.00 97.00      PROA   
ATOM     75  HB1 LYS P   5      -8.706 -72.740 124.862  0.00 97.00      PROA   
ATOM     76  HB2 LYS P   5      -7.849 -71.219 124.426  0.00 97.00      PROA   
ATOM     77  CG  LYS P   5      -6.572 -72.740 125.232  0.00 97.00      PROA   
ATOM     78  HG1 LYS P   5      -6.715 -72.296 126.242  0.00 97.00      PROA   
ATOM     79  HG2 LYS P   5      -5.653 -72.285 124.799  0.00 97.00      PROA   
ATOM     80  CD  LYS P   5      -6.373 -74.262 125.365  0.00 97.00      PROA   
ATOM     81  HD1 LYS P   5      -6.344 -74.714 124.350  0.00 97.00      PROA   
ATOM     82  HD2 LYS P   5      -7.242 -74.699 125.903  0.00 97.00      PROA   
ATOM     83  CE  LYS P   5      -5.066 -74.654 126.069  0.00 97.00      PROA   
ATOM     84  HE1 LYS P   5      -4.202 -74.275 125.478  0.00 97.00      PROA   
ATOM     85  HE2 LYS P   5      -4.972 -75.752 126.185  0.00 97.00      PROA   
ATOM     86  NZ  LYS P   5      -4.984 -74.044 127.406  0.00 97.00      PROA   
ATOM     87  HZ1 LYS P   5      -5.565 -74.478 128.142  0.00 97.00      PROA   
ATOM     88  HZ2 LYS P   5      -5.225 -73.031 127.312  0.00 97.00      PROA   
ATOM     89  HZ3 LYS P   5      -3.982 -73.994 127.695  0.00 97.00      PROA   
ATOM     90  C   LYS P   5      -8.955 -72.246 122.211  0.00 97.00      PROA   
ATOM     91  O   LYS P   5      -9.224 -71.051 122.232  0.00 97.00      PROA   
ATOM     92  N   LEU P   6      -9.782 -73.129 121.608  0.00 97.00      PROA   
ATOM     93  HN  LEU P   6      -9.546 -74.094 121.527  0.00 97.00      PROA   
ATOM     94  CA  LEU P   6     -11.093 -72.766 121.104  0.00 97.00      PROA   
ATOM     95  HA  LEU P   6     -11.021 -71.806 120.612  0.00 97.00      PROA   
ATOM     96  CB  LEU P   6     -11.629 -73.791 120.069  0.00 97.00      PROA   
ATOM     97  HB1 LEU P   6     -12.548 -73.361 119.613  0.00 97.00      PROA   
ATOM     98  HB2 LEU P   6     -11.916 -74.741 120.569  0.00 97.00      PROA   
ATOM     99  CG  LEU P   6     -10.651 -74.151 118.919  0.00 97.00      PROA   
ATOM    100  HG  LEU P   6      -9.980 -73.280 118.741  0.00 97.00      PROA   
ATOM    101  CD1 LEU P   6      -9.779 -75.385 119.232  0.00 97.00      PROA   
ATOM    102 HD11 LEU P   6     -10.428 -76.259 119.452  0.00 97.00      PROA   
ATOM    103 HD12 LEU P   6      -9.114 -75.208 120.099  0.00 97.00      PROA   
ATOM    104 HD13 LEU P   6      -9.145 -75.636 118.356  0.00 97.00      PROA   
ATOM    105  CD2 LEU P   6     -11.427 -74.408 117.616  0.00 97.00      PROA   
ATOM    106 HD21 LEU P   6     -12.010 -73.511 117.320  0.00 97.00      PROA   
ATOM    107 HD22 LEU P   6     -12.129 -75.257 117.753  0.00 97.00      PROA   
ATOM    108 HD23 LEU P   6     -10.723 -74.662 116.796  0.00 97.00      PROA   
ATOM    109  C   LEU P   6     -12.065 -72.648 122.275  0.00 97.00      PROA   
ATOM    110  O   LEU P   6     -12.196 -73.574 123.072  0.00 97.00      PROA   
ATOM    111  N   GLN P   7     -12.735 -71.482 122.447  0.00 97.00      PROA   
ATOM    112  HN  GLN P   7     -12.588 -70.710 121.827  0.00 97.00      PROA   
ATOM    113  CA  GLN P   7     -13.655 -71.243 123.552  0.00 97.00      PROA   
ATOM    114  HA  GLN P   7     -13.108 -71.511 124.446  0.00 97.00      PROA   
ATOM    115  CB  GLN P   7     -13.952 -69.726 123.707  0.00 97.00      PROA   
ATOM    116  HB1 GLN P   7     -14.183 -69.322 122.698  0.00 97.00      PROA   
ATOM    117  HB2 GLN P   7     -12.997 -69.254 124.033  0.00 97.00      PROA   
ATOM    118  CG  GLN P   7     -15.093 -69.338 124.673  0.00 97.00      PROA   
ATOM    119  HG1 GLN P   7     -14.907 -69.796 125.668  0.00 97.00      PROA   
ATOM    120  HG2 GLN P   7     -16.071 -69.696 124.289  0.00 97.00      PROA   
ATOM    121  CD  GLN P   7     -15.111 -67.815 124.862  0.00 97.00      PROA   
ATOM    122  OE1 GLN P   7     -14.075 -67.207 125.141  0.00 97.00      PROA   
ATOM    123  NE2 GLN P   7     -16.299 -67.168 124.711  0.00 97.00      PROA   
ATOM    124 HE21 GLN P   7     -16.298 -66.175 124.819  0.00 97.00      PROA   
ATOM    125 HE22 GLN P   7     -17.134 -67.673 124.496  0.00 97.00      PROA   
ATOM    126  C   GLN P   7     -14.898 -72.131 123.613  0.00 97.00      PROA   
ATOM    127  O   GLN P   7     -15.147 -72.709 124.672  0.00 97.00      PROA   
ATOM    128  N   PRO P   8     -15.675 -72.367 122.558  0.00 97.00      PROA   
ATOM    129  CD  PRO P   8     -15.913 -71.425 121.471  0.00 97.00      PROA   
ATOM    130  HD1 PRO P   8     -15.096 -71.548 120.732  0.00 97.00      PROA   
ATOM    131  HD2 PRO P   8     -15.965 -70.373 121.827  0.00 97.00      PROA   
ATOM    132  CA  PRO P   8     -16.312 -73.655 122.307  0.00 97.00      PROA   
ATOM    133  HA  PRO P   8     -16.855 -73.959 123.189  0.00 97.00      PROA   
ATOM    134  CB  PRO P   8     -17.250 -73.399 121.103  0.00 97.00      PROA   
ATOM    135  HB1 PRO P   8     -18.275 -73.770 121.311  0.00 97.00      PROA   
ATOM    136  HB2 PRO P   8     -16.885 -73.878 120.169  0.00 97.00      PROA   
ATOM    137  CG  PRO P   8     -17.257 -71.874 120.899  0.00 97.00      PROA   
ATOM    138  HG1 PRO P   8     -17.388 -71.600 119.834  0.00 97.00      PROA   
ATOM    139  HG2 PRO P   8     -18.082 -71.424 121.494  0.00 97.00      PROA   
ATOM    140  C   PRO P   8     -15.228 -74.674 121.961  0.00 97.00      PROA   
ATOM    141  O   PRO P   8     -14.523 -74.363 121.003  0.00 97.00      PROA   
ATOM    142  N   PRO P   9     -15.011 -75.824 122.603  0.00 97.00      PROA   
ATOM    143  CD  PRO P   9     -15.828 -76.301 123.723  0.00 97.00      PROA   
ATOM    144  HD1 PRO P   9     -16.902 -76.355 123.441  0.00 97.00      PROA   
ATOM    145  HD2 PRO P   9     -15.688 -75.618 124.591  0.00 97.00      PROA   
ATOM    146  CA  PRO P   9     -13.858 -76.695 122.347  0.00 97.00      PROA   
ATOM    147  HA  PRO P   9     -12.960 -76.109 122.218  0.00 97.00      PROA   
ATOM    148  CB  PRO P   9     -13.805 -77.546 123.630  0.00 97.00      PROA   
ATOM    149  HB1 PRO P   9     -13.273 -76.962 124.416  0.00 97.00      PROA   
ATOM    150  HB2 PRO P   9     -13.292 -78.519 123.517  0.00 97.00      PROA   
ATOM    151  CG  PRO P   9     -15.272 -77.688 124.044  0.00 97.00      PROA   
ATOM    152  HG1 PRO P   9     -15.765 -78.447 123.399  0.00 97.00      PROA   
ATOM    153  HG2 PRO P   9     -15.398 -77.972 125.107  0.00 97.00      PROA   
ATOM    154  C   PRO P   9     -14.044 -77.558 121.101  0.00 97.00      PROA   
ATOM    155  O   PRO P   9     -13.689 -78.735 121.120  0.00 97.00      PROA   
ATOM    156  N   TRP P  10     -14.587 -77.002 120.000  0.00 97.00      PROA   
ATOM    157  HN  TRP P  10     -14.772 -76.022 119.990  0.00 97.00      PROA   
ATOM    158  CA  TRP P  10     -15.074 -77.775 118.882  0.00 97.00      PROA   
ATOM    159  HA  TRP P  10     -14.922 -78.829 119.067  0.00 97.00      PROA   
ATOM    160  CB  TRP P  10     -16.586 -77.519 118.656  0.00 97.00      PROA   
ATOM    161  HB1 TRP P  10     -16.969 -78.220 117.884  0.00 97.00      PROA   
ATOM    162  HB2 TRP P  10     -16.714 -76.486 118.258  0.00 97.00      PROA   
ATOM    163  CG  TRP P  10     -17.442 -77.644 119.884  0.00 97.00      PROA   
ATOM    164  CD1 TRP P  10     -18.394 -76.732 120.261  0.00 97.00      PROA   
ATOM    165  HD1 TRP P  10     -18.629 -75.832 119.709  0.00 97.00      PROA   
ATOM    166  NE1 TRP P  10     -19.045 -77.174 121.381  0.00 97.00      PROA   
ATOM    167  HE1 TRP P  10     -19.873 -76.803 121.741  0.00 97.00      PROA   
ATOM    168  CE2 TRP P  10     -18.519 -78.368 121.776  0.00 97.00      PROA   
ATOM    169  CD2 TRP P  10     -17.490 -78.701 120.865  0.00 97.00      PROA   
ATOM    170  CE3 TRP P  10     -16.778 -79.889 121.049  0.00 97.00      PROA   
ATOM    171  HE3 TRP P  10     -15.968 -80.174 120.397  0.00 97.00      PROA   
ATOM    172  CZ3 TRP P  10     -17.124 -80.729 122.112  0.00 97.00      PROA   
ATOM    173  HZ3 TRP P  10     -16.582 -81.654 122.258  0.00 97.00      PROA   
ATOM    174  CZ2 TRP P  10     -18.858 -79.197 122.837  0.00 97.00      PROA   
ATOM    175  HZ2 TRP P  10     -19.646 -78.934 123.526  0.00 97.00      PROA   
ATOM    176  CH2 TRP P  10     -18.149 -80.389 122.990  0.00 97.00      PROA   
ATOM    177  HH2 TRP P  10     -18.387 -81.056 123.808  0.00 97.00      PROA   
ATOM    178  C   TRP P  10     -14.313 -77.421 117.628  0.00 97.00      PROA   
ATOM    179  O   TRP P  10     -14.432 -76.325 117.083  0.00 97.00      PROA   
ATOM    180  N   VAL P  11     -13.504 -78.377 117.122  0.00 97.00      PROA   
ATOM    181  HN  VAL P  11     -13.375 -79.239 117.611  0.00 97.00      PROA   
ATOM    182  CA  VAL P  11     -12.669 -78.179 115.951  0.00 97.00      PROA   
ATOM    183  HA  VAL P  11     -12.314 -77.158 115.962  0.00 97.00      PROA   
ATOM    184  CB  VAL P  11     -11.449 -79.100 116.030  0.00 97.00      PROA   
ATOM    185  HB  VAL P  11     -11.766 -80.161 115.917  0.00 97.00      PROA   
ATOM    186  CG1 VAL P  11     -10.442 -78.750 114.922  0.00 97.00      PROA   
ATOM    187 HG11 VAL P  11     -10.152 -77.679 114.980  0.00 97.00      PROA   
ATOM    188 HG12 VAL P  11     -10.878 -78.948 113.924  0.00 97.00      PROA   
ATOM    189 HG13 VAL P  11      -9.524 -79.367 115.026  0.00 97.00      PROA   
ATOM    190  CG2 VAL P  11     -10.764 -78.942 117.411  0.00 97.00      PROA   
ATOM    191 HG21 VAL P  11     -11.397 -79.326 118.236  0.00 97.00      PROA   
ATOM    192 HG22 VAL P  11     -10.527 -77.876 117.608  0.00 97.00      PROA   
ATOM    193 HG23 VAL P  11      -9.812 -79.514 117.428  0.00 97.00      PROA   
ATOM    194  C   VAL P  11     -13.481 -78.367 114.660  0.00 97.00      PROA   
ATOM    195  O   VAL P  11     -13.093 -77.924 113.581  0.00 97.00      PROA   
ATOM    196  N   SER P  12     -14.680 -78.978 114.774  0.00 97.00      PROA   
ATOM    197  HN  SER P  12     -14.969 -79.280 115.676  0.00 97.00      PROA   
ATOM    198  CA  SER P  12     -15.647 -79.175 113.706  0.00 97.00      PROA   
ATOM    199  HA  SER P  12     -15.286 -78.729 112.790  0.00 97.00      PROA   
ATOM    200  CB  SER P  12     -15.899 -80.693 113.441  0.00 97.00      PROA   
ATOM    201  HB1 SER P  12     -16.021 -81.221 114.411  0.00 97.00      PROA   
ATOM    202  HB2 SER P  12     -15.003 -81.115 112.933  0.00 97.00      PROA   
ATOM    203  OG  SER P  12     -17.044 -80.967 112.637  0.00 97.00      PROA   
ATOM    204  HG1 SER P  12     -16.797 -80.773 111.728  0.00 97.00      PROA   
ATOM    205  C   SER P  12     -16.914 -78.440 114.119  0.00 97.00      PROA   
ATOM    206  O   SER P  12     -17.429 -78.654 115.215  0.00 97.00      PROA   
ATOM    207  N   VAL P  13     -17.428 -77.518 113.259  0.00 97.00      PROA   
ATOM    208  HN  VAL P  13     -16.983 -77.343 112.381  0.00 97.00      PROA   
ATOM    209  CA  VAL P  13     -18.482 -76.593 113.660  0.00 97.00      PROA   
ATOM    210  HA  VAL P  13     -19.104 -77.089 114.390  0.00 97.00      PROA   
ATOM    211  CB  VAL P  13     -17.863 -75.343 114.301  0.00 97.00      PROA   
ATOM    212  HB  VAL P  13     -17.097 -75.695 115.033  0.00 97.00      PROA   
ATOM    213  CG1 VAL P  13     -17.139 -74.459 113.262  0.00 97.00      PROA   
ATOM    214 HG11 VAL P  13     -17.860 -74.026 112.537  0.00 97.00      PROA   
ATOM    215 HG12 VAL P  13     -16.377 -75.040 112.705  0.00 97.00      PROA   
ATOM    216 HG13 VAL P  13     -16.627 -73.616 113.773  0.00 97.00      PROA   
ATOM    217  CG2 VAL P  13     -18.908 -74.541 115.101  0.00 97.00      PROA   
ATOM    218 HG21 VAL P  13     -19.450 -75.194 115.816  0.00 97.00      PROA   
ATOM    219 HG22 VAL P  13     -19.642 -74.060 114.423  0.00 97.00      PROA   
ATOM    220 HG23 VAL P  13     -18.407 -73.732 115.674  0.00 97.00      PROA   
ATOM    221  C   VAL P  13     -19.389 -76.246 112.481  0.00 97.00      PROA   
ATOM    222  O   VAL P  13     -19.010 -76.389 111.325  0.00 97.00      PROA   
ATOM    223  N   PHE P  14     -20.647 -75.800 112.732  0.00 97.00      PROA   
ATOM    224  HN  PHE P  14     -20.998 -75.738 113.664  0.00 97.00      PROA   
ATOM    225  CA  PHE P  14     -21.535 -75.311 111.686  0.00 97.00      PROA   
ATOM    226  HA  PHE P  14     -21.383 -75.925 110.810  0.00 97.00      PROA   
ATOM    227  CB  PHE P  14     -23.037 -75.366 112.079  0.00 97.00      PROA   
ATOM    228  HB1 PHE P  14     -23.679 -74.887 111.310  0.00 97.00      PROA   
ATOM    229  HB2 PHE P  14     -23.194 -74.831 113.043  0.00 97.00      PROA   
ATOM    230  CG  PHE P  14     -23.539 -76.777 112.201  0.00 97.00      PROA   
ATOM    231  CD1 PHE P  14     -23.473 -77.663 111.110  0.00 97.00      PROA   
ATOM    232  HD1 PHE P  14     -22.994 -77.351 110.194  0.00 97.00      PROA   
ATOM    233  CE1 PHE P  14     -24.050 -78.936 111.189  0.00 97.00      PROA   
ATOM    234  HE1 PHE P  14     -24.002 -79.606 110.344  0.00 97.00      PROA   
ATOM    235  CZ  PHE P  14     -24.689 -79.342 112.368  0.00 97.00      PROA   
ATOM    236  HZ  PHE P  14     -25.139 -80.321 112.430  0.00 97.00      PROA   
ATOM    237  CD2 PHE P  14     -24.188 -77.195 113.373  0.00 97.00      PROA   
ATOM    238  HD2 PHE P  14     -24.280 -76.511 114.204  0.00 97.00      PROA   
ATOM    239  CE2 PHE P  14     -24.743 -78.476 113.466  0.00 97.00      PROA   
ATOM    240  HE2 PHE P  14     -25.222 -78.785 114.383  0.00 97.00      PROA   
ATOM    241  C   PHE P  14     -21.258 -73.879 111.268  0.00 97.00      PROA   
ATOM    242  O   PHE P  14     -20.691 -73.082 112.012  0.00 97.00      PROA   
ATOM    243  N   GLN P  15     -21.722 -73.505 110.049  0.00 97.00      PROA   
ATOM    244  HN  GLN P  15     -21.997 -74.200 109.385  0.00 97.00      PROA   
ATOM    245  CA  GLN P  15     -21.949 -72.124 109.648  0.00 97.00      PROA   
ATOM    246  HA  GLN P  15     -20.991 -71.622 109.668  0.00 97.00      PROA   
ATOM    247  CB  GLN P  15     -22.539 -72.032 108.212  0.00 97.00      PROA   
ATOM    248  HB1 GLN P  15     -21.764 -72.408 107.505  0.00 97.00      PROA   
ATOM    249  HB2 GLN P  15     -22.706 -70.963 107.957  0.00 97.00      PROA   
ATOM    250  CG  GLN P  15     -23.830 -72.874 108.017  0.00 97.00      PROA   
ATOM    251  HG1 GLN P  15     -24.205 -73.234 108.998  0.00 97.00      PROA   
ATOM    252  HG2 GLN P  15     -23.602 -73.777 107.414  0.00 97.00      PROA   
ATOM    253  CD  GLN P  15     -24.948 -72.086 107.312  0.00 97.00      PROA   
ATOM    254  OE1 GLN P  15     -24.837 -71.721 106.137  0.00 97.00      PROA   
ATOM    255  NE2 GLN P  15     -26.061 -71.818 108.054  0.00 97.00      PROA   
ATOM    256 HE21 GLN P  15     -26.123 -72.145 108.996  0.00 97.00      PROA   
ATOM    257 HE22 GLN P  15     -26.777 -71.245 107.659  0.00 97.00      PROA   
ATOM    258  C   GLN P  15     -22.892 -71.381 110.600  0.00 97.00      PROA   
ATOM    259  O   GLN P  15     -23.799 -71.986 111.167  0.00 97.00      PROA   
ATOM    260  N   GLU P  16     -22.660 -70.059 110.810  0.00 97.00      PROA   
ATOM    261  HN  GLU P  16     -21.886 -69.631 110.344  0.00 97.00      PROA   
ATOM    262  CA  GLU P  16     -23.453 -69.147 111.630  0.00 97.00      PROA   
ATOM    263  HA  GLU P  16     -23.204 -68.163 111.261  0.00 97.00      PROA   
ATOM    264  CB  GLU P  16     -25.005 -69.276 111.458  0.00 97.00      PROA   
ATOM    265  HB1 GLU P  16     -25.310 -70.271 111.841  0.00 97.00      PROA   
ATOM    266  HB2 GLU P  16     -25.248 -69.242 110.372  0.00 97.00      PROA   
ATOM    267  CG  GLU P  16     -25.857 -68.206 112.186  0.00 97.00      PROA   
ATOM    268  HG1 GLU P  16     -25.807 -67.246 111.631  0.00 97.00      PROA   
ATOM    269  HG2 GLU P  16     -25.469 -68.023 113.208  0.00 97.00      PROA   
ATOM    270  CD  GLU P  16     -27.334 -68.590 112.355  0.00 97.00      PROA   
ATOM    271  OE1 GLU P  16     -27.768 -69.681 111.902  0.00 97.00      PROA   
ATOM    272  OE2 GLU P  16     -28.056 -67.774 112.988  0.00 97.00      PROA   
ATOM    273  C   GLU P  16     -23.016 -69.145 113.095  0.00 97.00      PROA   
ATOM    274  O   GLU P  16     -23.056 -68.111 113.757  0.00 97.00      PROA   
ATOM    275  N   GLU P  17     -22.551 -70.293 113.638  0.00 97.00      PROA   
ATOM    276  HN  GLU P  17     -22.551 -71.127 113.091  0.00 97.00      PROA   
ATOM    277  CA  GLU P  17     -22.066 -70.452 115.004  0.00 97.00      PROA   
ATOM    278  HA  GLU P  17     -22.878 -70.161 115.657  0.00 97.00      PROA   
ATOM    279  CB  GLU P  17     -21.773 -71.950 115.287  0.00 97.00      PROA   
ATOM    280  HB1 GLU P  17     -21.082 -72.294 114.483  0.00 97.00      PROA   
ATOM    281  HB2 GLU P  17     -22.722 -72.519 115.158  0.00 97.00      PROA   
ATOM    282  CG  GLU P  17     -21.135 -72.315 116.650  0.00 97.00      PROA   
ATOM    283  HG1 GLU P  17     -20.180 -71.777 116.808  0.00 97.00      PROA   
ATOM    284  HG2 GLU P  17     -20.907 -73.402 116.651  0.00 97.00      PROA   
ATOM    285  CD  GLU P  17     -22.064 -72.046 117.838  0.00 97.00      PROA   
ATOM    286  OE1 GLU P  17     -22.412 -70.864 118.088  0.00 97.00      PROA   
ATOM    287  OE2 GLU P  17     -22.427 -73.034 118.530  0.00 97.00      PROA   
ATOM    288  C   GLU P  17     -20.876 -69.564 115.379  0.00 97.00      PROA   
ATOM    289  O   GLU P  17     -20.018 -69.259 114.558  0.00 97.00      PROA   
ATOM    290  N   SER P  18     -20.807 -69.114 116.653  0.00 97.00      PROA   
ATOM    291  HN  SER P  18     -21.457 -69.480 117.321  0.00 97.00      PROA   
ATOM    292  CA  SER P  18     -19.799 -68.190 117.143  0.00 97.00      PROA   
ATOM    293  HA  SER P  18     -19.416 -67.623 116.307  0.00 97.00      PROA   
ATOM    294  CB  SER P  18     -20.371 -67.189 118.181  0.00 97.00      PROA   
ATOM    295  HB1 SER P  18     -20.718 -67.739 119.083  0.00 97.00      PROA   
ATOM    296  HB2 SER P  18     -21.252 -66.678 117.736  0.00 97.00      PROA   
ATOM    297  OG  SER P  18     -19.413 -66.201 118.563  0.00 97.00      PROA   
ATOM    298  HG1 SER P  18     -19.202 -65.705 117.767  0.00 97.00      PROA   
ATOM    299  C   SER P  18     -18.651 -68.946 117.778  0.00 97.00      PROA   
ATOM    300  O   SER P  18     -18.842 -69.796 118.645  0.00 97.00      PROA   
ATOM    301  N   VAL P  19     -17.406 -68.633 117.361  0.00 97.00      PROA   
ATOM    302  HN  VAL P  19     -17.260 -67.920 116.678  0.00 97.00      PROA   
ATOM    303  CA  VAL P  19     -16.244 -69.325 117.881  0.00 97.00      PROA   
ATOM    304  HA  VAL P  19     -16.465 -69.651 118.886  0.00 97.00      PROA   
ATOM    305  CB  VAL P  19     -15.911 -70.584 117.068  0.00 97.00      PROA   
ATOM    306  HB  VAL P  19     -16.764 -71.293 117.204  0.00 97.00      PROA   
ATOM    307  CG1 VAL P  19     -15.813 -70.282 115.558  0.00 97.00      PROA   
ATOM    308 HG11 VAL P  19     -14.984 -69.575 115.366  0.00 97.00      PROA   
ATOM    309 HG12 VAL P  19     -16.755 -69.851 115.163  0.00 97.00      PROA   
ATOM    310 HG13 VAL P  19     -15.604 -71.217 114.995  0.00 97.00      PROA   
ATOM    311  CG2 VAL P  19     -14.633 -71.281 117.579  0.00 97.00      PROA   
ATOM    312 HG21 VAL P  19     -14.715 -71.520 118.656  0.00 97.00      PROA   
ATOM    313 HG22 VAL P  19     -13.742 -70.640 117.416  0.00 97.00      PROA   
ATOM    314 HG23 VAL P  19     -14.478 -72.232 117.024  0.00 97.00      PROA   
ATOM    315  C   VAL P  19     -15.092 -68.355 118.035  0.00 97.00      PROA   
ATOM    316  O   VAL P  19     -14.720 -67.649 117.108  0.00 97.00      PROA   
ATOM    317  N   THR P  20     -14.481 -68.285 119.242  0.00 97.00      PROA   
ATOM    318  HN  THR P  20     -14.789 -68.848 120.005  0.00 97.00      PROA   
ATOM    319  CA  THR P  20     -13.339 -67.415 119.480  0.00 97.00      PROA   
ATOM    320  HA  THR P  20     -13.025 -67.000 118.537  0.00 97.00      PROA   
ATOM    321  CB  THR P  20     -13.635 -66.219 120.391  0.00 97.00      PROA   
ATOM    322  HB  THR P  20     -14.593 -65.772 120.036  0.00 97.00      PROA   
ATOM    323  OG1 THR P  20     -12.661 -65.185 120.278  0.00 97.00      PROA   
ATOM    324  HG1 THR P  20     -11.850 -65.487 120.697  0.00 97.00      PROA   
ATOM    325  CG2 THR P  20     -13.811 -66.584 121.871  0.00 97.00      PROA   
ATOM    326 HG21 THR P  20     -12.899 -67.066 122.279  0.00 97.00      PROA   
ATOM    327 HG22 THR P  20     -14.671 -67.271 121.998  0.00 97.00      PROA   
ATOM    328 HG23 THR P  20     -14.010 -65.669 122.469  0.00 97.00      PROA   
ATOM    329  C   THR P  20     -12.208 -68.292 119.952  0.00 97.00      PROA   
ATOM    330  O   THR P  20     -12.394 -69.204 120.749  0.00 97.00      PROA   
ATOM    331  N   LEU P  21     -11.002 -68.061 119.396  0.00 97.00      PROA   
ATOM    332  HN  LEU P  21     -10.898 -67.313 118.743  0.00 97.00      PROA   
ATOM    333  CA  LEU P  21      -9.859 -68.931 119.547  0.00 97.00      PROA   
ATOM    334  HA  LEU P  21     -10.107 -69.765 120.186  0.00 97.00      PROA   
ATOM    335  CB  LEU P  21      -9.355 -69.474 118.180  0.00 97.00      PROA   
ATOM    336  HB1 LEU P  21      -8.490 -70.143 118.384  0.00 97.00      PROA   
ATOM    337  HB2 LEU P  21      -8.992 -68.640 117.540  0.00 97.00      PROA   
ATOM    338  CG  LEU P  21     -10.384 -70.288 117.348  0.00 97.00      PROA   
ATOM    339  HG  LEU P  21     -11.050 -70.838 118.054  0.00 97.00      PROA   
ATOM    340  CD1 LEU P  21     -11.257 -69.416 116.422  0.00 97.00      PROA   
ATOM    341 HD11 LEU P  21     -10.612 -68.864 115.705  0.00 97.00      PROA   
ATOM    342 HD12 LEU P  21     -11.862 -68.682 116.989  0.00 97.00      PROA   
ATOM    343 HD13 LEU P  21     -11.951 -70.056 115.836  0.00 97.00      PROA   
ATOM    344  CD2 LEU P  21      -9.655 -71.332 116.481  0.00 97.00      PROA   
ATOM    345 HD21 LEU P  21      -9.055 -72.019 117.111  0.00 97.00      PROA   
ATOM    346 HD22 LEU P  21      -8.974 -70.819 115.770  0.00 97.00      PROA   
ATOM    347 HD23 LEU P  21     -10.386 -71.930 115.898  0.00 97.00      PROA   
ATOM    348  C   LEU P  21      -8.754 -68.138 120.207  0.00 97.00      PROA   
ATOM    349  O   LEU P  21      -8.350 -67.100 119.705  0.00 97.00      PROA   
ATOM    350  N   HSD P  22      -8.233 -68.605 121.363  0.00 97.00      PROA   
ATOM    351  HN  HSD P  22      -8.558 -69.471 121.740  0.00 97.00      PROA   
ATOM    352  CA  HSD P  22      -7.318 -67.854 122.202  0.00 97.00      PROA   
ATOM    353  HA  HSD P  22      -7.276 -66.828 121.867  0.00 97.00      PROA   
ATOM    354  CB  HSD P  22      -7.771 -67.860 123.683  0.00 97.00      PROA   
ATOM    355  HB1 HSD P  22      -6.996 -67.384 124.322  0.00 97.00      PROA   
ATOM    356  HB2 HSD P  22      -7.915 -68.903 124.039  0.00 97.00      PROA   
ATOM    357  ND1 HSD P  22     -10.313 -67.597 123.829  0.00 97.00      PROA   
ATOM    358  HD1 HSD P  22     -10.554 -68.548 123.628  0.00 97.00      PROA   
ATOM    359  CG  HSD P  22      -9.036 -67.079 123.895  0.00 97.00      PROA   
ATOM    360  CE1 HSD P  22     -11.159 -66.589 124.160  0.00 97.00      PROA   
ATOM    361  HE1 HSD P  22     -12.238 -66.709 124.203  0.00 97.00      PROA   
ATOM    362  NE2 HSD P  22     -10.519 -65.473 124.448  0.00 97.00      PROA   
ATOM    363  CD2 HSD P  22      -9.181 -65.789 124.299  0.00 97.00      PROA   
ATOM    364  HD2 HSD P  22      -8.421 -65.048 124.514  0.00 97.00      PROA   
ATOM    365  C   HSD P  22      -5.918 -68.421 122.168  0.00 97.00      PROA   
ATOM    366  O   HSD P  22      -5.714 -69.608 122.384  0.00 97.00      PROA   
ATOM    367  N   CYS P  23      -4.904 -67.558 121.931  0.00 97.00      PROA   
ATOM    368  HN  CYS P  23      -5.107 -66.606 121.702  0.00 97.00      PROA   
ATOM    369  CA  CYS P  23      -3.499 -67.913 121.993  0.00 97.00      PROA   
ATOM    370  HA  CYS P  23      -3.389 -68.986 121.909  0.00 97.00      PROA   
ATOM    371  CB  CYS P  23      -2.690 -67.247 120.860  0.00 97.00      PROA   
ATOM    372  HB1 CYS P  23      -1.610 -67.438 121.014  0.00 97.00      PROA   
ATOM    373  HB2 CYS P  23      -2.867 -66.149 120.863  0.00 97.00      PROA   
ATOM    374  SG  CYS P  23      -3.160 -67.932 119.260  0.00 97.00      PROA   
ATOM    375  C   CYS P  23      -2.899 -67.484 123.313  0.00 97.00      PROA   
ATOM    376  O   CYS P  23      -2.581 -66.319 123.536  0.00 97.00      PROA   
ATOM    377  N   GLU P  24      -2.705 -68.454 124.226  0.00 97.00      PROA   
ATOM    378  HN  GLU P  24      -2.930 -69.404 124.022  0.00 97.00      PROA   
ATOM    379  CA  GLU P  24      -2.282 -68.197 125.582  0.00 97.00      PROA   
ATOM    380  HA  GLU P  24      -2.565 -67.192 125.866  0.00 97.00      PROA   
ATOM    381  CB  GLU P  24      -2.966 -69.193 126.549  0.00 97.00      PROA   
ATOM    382  HB1 GLU P  24      -4.059 -69.142 126.338  0.00 97.00      PROA   
ATOM    383  HB2 GLU P  24      -2.818 -68.867 127.602  0.00 97.00      PROA   
ATOM    384  CG  GLU P  24      -2.460 -70.642 126.390  0.00 97.00      PROA   
ATOM    385  HG1 GLU P  24      -1.417 -70.743 126.758  0.00 97.00      PROA   
ATOM    386  HG2 GLU P  24      -2.491 -70.943 125.322  0.00 97.00      PROA   
ATOM    387  CD  GLU P  24      -3.315 -71.615 127.173  0.00 97.00      PROA   
ATOM    388  OE1 GLU P  24      -2.737 -72.609 127.693  0.00 97.00      PROA   
ATOM    389  OE2 GLU P  24      -4.555 -71.403 127.230  0.00 97.00      PROA   
ATOM    390  C   GLU P  24      -0.784 -68.334 125.731  0.00 97.00      PROA   
ATOM    391  O   GLU P  24      -0.090 -68.925 124.904  0.00 97.00      PROA   
ATOM    392  N   VAL P  25      -0.274 -67.783 126.853  0.00 97.00      PROA   
ATOM    393  HN  VAL P  25      -0.854 -67.241 127.455  0.00 97.00      PROA   
ATOM    394  CA  VAL P  25       1.012 -68.113 127.416  0.00 97.00      PROA   
ATOM    395  HA  VAL P  25       1.276 -69.121 127.133  0.00 97.00      PROA   
ATOM    396  CB  VAL P  25       2.142 -67.136 127.072  0.00 97.00      PROA   
ATOM    397  HB  VAL P  25       1.909 -66.121 127.470  0.00 97.00      PROA   
ATOM    398  CG1 VAL P  25       3.461 -67.636 127.696  0.00 97.00      PROA   
ATOM    399 HG11 VAL P  25       3.754 -68.608 127.245  0.00 97.00      PROA   
ATOM    400 HG12 VAL P  25       3.372 -67.769 128.792  0.00 97.00      PROA   
ATOM    401 HG13 VAL P  25       4.268 -66.899 127.500  0.00 97.00      PROA   
ATOM    402  CG2 VAL P  25       2.309 -67.006 125.542  0.00 97.00      PROA   
ATOM    403 HG21 VAL P  25       1.409 -66.553 125.079  0.00 97.00      PROA   
ATOM    404 HG22 VAL P  25       2.477 -68.006 125.087  0.00 97.00      PROA   
ATOM    405 HG23 VAL P  25       3.182 -66.362 125.302  0.00 97.00      PROA   
ATOM    406  C   VAL P  25       0.703 -68.003 128.901  0.00 97.00      PROA   
ATOM    407  O   VAL P  25       0.046 -67.021 129.244  0.00 97.00      PROA   
ATOM    408  N   PRO P  26       1.093 -68.886 129.832  0.00 97.00      PROA   
ATOM    409  CD  PRO P  26       1.357 -70.295 129.502  0.00 97.00      PROA   
ATOM    410  HD1 PRO P  26       2.456 -70.441 129.423  0.00 97.00      PROA   
ATOM    411  HD2 PRO P  26       0.859 -70.625 128.562  0.00 97.00      PROA   
ATOM    412  CA  PRO P  26       0.731 -68.734 131.250  0.00 97.00      PROA   
ATOM    413  HA  PRO P  26      -0.327 -68.519 131.316  0.00 97.00      PROA   
ATOM    414  CB  PRO P  26       1.046 -70.115 131.851  0.00 97.00      PROA   
ATOM    415  HB1 PRO P  26       0.406 -70.339 132.728  0.00 97.00      PROA   
ATOM    416  HB2 PRO P  26       2.115 -70.193 132.148  0.00 97.00      PROA   
ATOM    417  CG  PRO P  26       0.797 -71.078 130.690  0.00 97.00      PROA   
ATOM    418  HG1 PRO P  26       1.284 -72.062 130.830  0.00 97.00      PROA   
ATOM    419  HG2 PRO P  26      -0.299 -71.224 130.555  0.00 97.00      PROA   
ATOM    420  C   PRO P  26       1.475 -67.642 132.021  0.00 97.00      PROA   
ATOM    421  O   PRO P  26       1.752 -67.830 133.204  0.00 97.00      PROA   
ATOM    422  N   HSD P  27       1.756 -66.478 131.402  0.00 97.00      PROA   
ATOM    423  HN  HSD P  27       1.422 -66.341 130.472  0.00 97.00      PROA   
ATOM    424  CA  HSD P  27       2.367 -65.340 132.052  0.00 97.00      PROA   
ATOM    425  HA  HSD P  27       2.699 -65.605 133.046  0.00 97.00      PROA   
ATOM    426  CB  HSD P  27       3.564 -64.745 131.263  0.00 97.00      PROA   
ATOM    427  HB1 HSD P  27       3.834 -63.749 131.677  0.00 97.00      PROA   
ATOM    428  HB2 HSD P  27       3.282 -64.599 130.196  0.00 97.00      PROA   
ATOM    429  ND1 HSD P  27       5.176 -66.541 130.424  0.00 97.00      PROA   
ATOM    430  HD1 HSD P  27       4.622 -66.855 129.652  0.00 97.00      PROA   
ATOM    431  CG  HSD P  27       4.815 -65.578 131.344  0.00 97.00      PROA   
ATOM    432  CE1 HSD P  27       6.434 -66.937 130.737  0.00 97.00      PROA   
ATOM    433  HE1 HSD P  27       6.981 -67.691 130.172  0.00 97.00      PROA   
ATOM    434  NE2 HSD P  27       6.913 -66.289 131.780  0.00 97.00      PROA   
ATOM    435  CD2 HSD P  27       5.898 -65.429 132.157  0.00 97.00      PROA   
ATOM    436  HD2 HSD P  27       6.056 -64.747 132.983  0.00 97.00      PROA   
ATOM    437  C   HSD P  27       1.314 -64.271 132.168  0.00 97.00      PROA   
ATOM    438  O   HSD P  27       0.735 -63.850 131.172  0.00 97.00      PROA   
ATOM    439  N   LEU P  28       1.037 -63.797 133.404  0.00 97.00      PROA   
ATOM    440  HN  LEU P  28       1.435 -64.222 134.214  0.00 97.00      PROA   
ATOM    441  CA  LEU P  28       0.113 -62.705 133.655  0.00 97.00      PROA   
ATOM    442  HA  LEU P  28      -0.832 -63.007 133.225  0.00 97.00      PROA   
ATOM    443  CB  LEU P  28      -0.118 -62.486 135.174  0.00 97.00      PROA   
ATOM    444  HB1 LEU P  28      -0.901 -61.708 135.314  0.00 97.00      PROA   
ATOM    445  HB2 LEU P  28       0.816 -62.121 135.650  0.00 97.00      PROA   
ATOM    446  CG  LEU P  28      -0.575 -63.747 135.955  0.00 97.00      PROA   
ATOM    447  HG  LEU P  28       0.213 -64.532 135.864  0.00 97.00      PROA   
ATOM    448  CD1 LEU P  28      -0.723 -63.428 137.455  0.00 97.00      PROA   
ATOM    449 HD11 LEU P  28      -1.508 -62.657 137.605  0.00 97.00      PROA   
ATOM    450 HD12 LEU P  28       0.234 -63.047 137.870  0.00 97.00      PROA   
ATOM    451 HD13 LEU P  28      -1.014 -64.341 138.015  0.00 97.00      PROA   
ATOM    452  CD2 LEU P  28      -1.888 -64.336 135.406  0.00 97.00      PROA   
ATOM    453 HD21 LEU P  28      -1.767 -64.663 134.353  0.00 97.00      PROA   
ATOM    454 HD22 LEU P  28      -2.695 -63.575 135.453  0.00 97.00      PROA   
ATOM    455 HD23 LEU P  28      -2.196 -65.214 136.011  0.00 97.00      PROA   
ATOM    456  C   LEU P  28       0.462 -61.382 132.964  0.00 97.00      PROA   
ATOM    457  O   LEU P  28      -0.452 -60.818 132.362  0.00 97.00      PROA   
ATOM    458  N   PRO P  29       1.680 -60.828 132.914  0.00 97.00      PROA   
ATOM    459  CD  PRO P  29       2.791 -61.136 133.826  0.00 97.00      PROA   
ATOM    460  HD1 PRO P  29       3.028 -62.219 133.845  0.00 97.00      PROA   
ATOM    461  HD2 PRO P  29       2.528 -60.782 134.848  0.00 97.00      PROA   
ATOM    462  CA  PRO P  29       2.013 -59.735 131.998  0.00 97.00      PROA   
ATOM    463  HA  PRO P  29       1.210 -59.012 131.950  0.00 97.00      PROA   
ATOM    464  CB  PRO P  29       3.277 -59.133 132.643  0.00 97.00      PROA   
ATOM    465  HB1 PRO P  29       2.962 -58.434 133.452  0.00 97.00      PROA   
ATOM    466  HB2 PRO P  29       3.929 -58.575 131.946  0.00 97.00      PROA   
ATOM    467  CG  PRO P  29       3.974 -60.334 133.284  0.00 97.00      PROA   
ATOM    468  HG1 PRO P  29       4.499 -60.920 132.498  0.00 97.00      PROA   
ATOM    469  HG2 PRO P  29       4.696 -60.044 134.073  0.00 97.00      PROA   
ATOM    470  C   PRO P  29       2.285 -60.236 130.577  0.00 97.00      PROA   
ATOM    471  O   PRO P  29       3.182 -59.703 129.928  0.00 97.00      PROA   
ATOM    472  N   GLY P  30       1.523 -61.230 130.056  0.00 97.00      PROA   
ATOM    473  HN  GLY P  30       0.787 -61.615 130.610  0.00 97.00      PROA   
ATOM    474  CA  GLY P  30       1.761 -61.882 128.773  0.00 97.00      PROA   
ATOM    475  HA1 GLY P  30       1.185 -62.797 128.783  0.00 97.00      PROA   
ATOM    476  HA2 GLY P  30       2.821 -62.064 128.665  0.00 97.00      PROA   
ATOM    477  C   GLY P  30       1.291 -61.077 127.586  0.00 97.00      PROA   
ATOM    478  O   GLY P  30       0.405 -61.507 126.855  0.00 97.00      PROA   
ATOM    479  N   SER P  31       1.924 -59.898 127.390  0.00 97.00      PROA   
ATOM    480  HN  SER P  31       2.608 -59.683 128.086  0.00 97.00      PROA   
ATOM    481  CA  SER P  31       1.708 -58.817 126.427  0.00 97.00      PROA   
ATOM    482  HA  SER P  31       1.106 -58.093 126.955  0.00 97.00      PROA   
ATOM    483  CB  SER P  31       3.060 -58.131 126.065  0.00 97.00      PROA   
ATOM    484  HB1 SER P  31       3.712 -58.871 125.550  0.00 97.00      PROA   
ATOM    485  HB2 SER P  31       3.574 -57.825 127.003  0.00 97.00      PROA   
ATOM    486  OG  SER P  31       2.920 -56.990 125.216  0.00 97.00      PROA   
ATOM    487  HG1 SER P  31       2.969 -56.208 125.772  0.00 97.00      PROA   
ATOM    488  C   SER P  31       0.958 -59.143 125.146  0.00 97.00      PROA   
ATOM    489  O   SER P  31       1.217 -60.145 124.498  0.00 97.00      PROA   
ATOM    490  N   SER P  32       0.009 -58.265 124.750  0.00 97.00      PROA   
ATOM    491  HN  SER P  32      -0.119 -57.407 125.241  0.00 97.00      PROA   
ATOM    492  CA  SER P  32      -0.957 -58.490 123.691  0.00 97.00      PROA   
ATOM    493  HA  SER P  32      -1.265 -59.525 123.741  0.00 97.00      PROA   
ATOM    494  CB  SER P  32      -2.214 -57.611 123.923  0.00 97.00      PROA   
ATOM    495  HB1 SER P  32      -2.705 -57.950 124.862  0.00 97.00      PROA   
ATOM    496  HB2 SER P  32      -2.956 -57.713 123.102  0.00 97.00      PROA   
ATOM    497  OG  SER P  32      -1.863 -56.239 124.094  0.00 97.00      PROA   
ATOM    498  HG1 SER P  32      -1.567 -55.927 123.234  0.00 97.00      PROA   
ATOM    499  C   SER P  32      -0.427 -58.257 122.284  0.00 97.00      PROA   
ATOM    500  O   SER P  32      -0.990 -57.480 121.515  0.00 97.00      PROA   
ATOM    501  N   SER P  33       0.653 -58.971 121.902  0.00 97.00      PROA   
ATOM    502  HN  SER P  33       1.121 -59.536 122.578  0.00 97.00      PROA   
ATOM    503  CA  SER P  33       1.197 -58.979 120.558  0.00 97.00      PROA   
ATOM    504  HA  SER P  33       0.591 -58.358 119.912  0.00 97.00      PROA   
ATOM    505  CB  SER P  33       2.667 -58.477 120.519  0.00 97.00      PROA   
ATOM    506  HB1 SER P  33       3.306 -59.133 121.150  0.00 97.00      PROA   
ATOM    507  HB2 SER P  33       2.706 -57.453 120.950  0.00 97.00      PROA   
ATOM    508  OG  SER P  33       3.202 -58.442 119.196  0.00 97.00      PROA   
ATOM    509  HG1 SER P  33       2.886 -57.635 118.779  0.00 97.00      PROA   
ATOM    510  C   SER P  33       1.116 -60.403 120.051  0.00 97.00      PROA   
ATOM    511  O   SER P  33       1.479 -61.344 120.751  0.00 97.00      PROA   
ATOM    512  N   THR P  34       0.599 -60.596 118.813  0.00 97.00      PROA   
ATOM    513  HN  THR P  34       0.338 -59.823 118.240  0.00 97.00      PROA   
ATOM    514  CA  THR P  34       0.343 -61.920 118.272  0.00 97.00      PROA   
ATOM    515  HA  THR P  34       1.061 -62.618 118.681  0.00 97.00      PROA   
ATOM    516  CB  THR P  34      -1.081 -62.428 118.508  0.00 97.00      PROA   
ATOM    517  HB  THR P  34      -1.822 -61.871 117.890  0.00 97.00      PROA   
ATOM    518  OG1 THR P  34      -1.460 -62.218 119.856  0.00 97.00      PROA   
ATOM    519  HG1 THR P  34      -1.683 -61.287 119.904  0.00 97.00      PROA   
ATOM    520  CG2 THR P  34      -1.199 -63.932 118.190  0.00 97.00      PROA   
ATOM    521 HG21 THR P  34      -0.348 -64.494 118.627  0.00 97.00      PROA   
ATOM    522 HG22 THR P  34      -1.210 -64.101 117.096  0.00 97.00      PROA   
ATOM    523 HG23 THR P  34      -2.147 -64.341 118.599  0.00 97.00      PROA   
ATOM    524  C   THR P  34       0.534 -61.860 116.785  0.00 97.00      PROA   
ATOM    525  O   THR P  34       0.151 -60.891 116.136  0.00 97.00      PROA   
ATOM    526  N   GLN P  35       1.096 -62.939 116.202  0.00 97.00      PROA   
ATOM    527  HN  GLN P  35       1.534 -63.651 116.747  0.00 97.00      PROA   
ATOM    528  CA  GLN P  35       1.030 -63.178 114.781  0.00 97.00      PROA   
ATOM    529  HA  GLN P  35       0.573 -62.344 114.267  0.00 97.00      PROA   
ATOM    530  CB  GLN P  35       2.432 -63.465 114.186  0.00 97.00      PROA   
ATOM    531  HB1 GLN P  35       2.343 -63.544 113.080  0.00 97.00      PROA   
ATOM    532  HB2 GLN P  35       2.801 -64.441 114.572  0.00 97.00      PROA   
ATOM    533  CG  GLN P  35       3.465 -62.379 114.558  0.00 97.00      PROA   
ATOM    534  HG1 GLN P  35       3.605 -62.343 115.661  0.00 97.00      PROA   
ATOM    535  HG2 GLN P  35       3.118 -61.383 114.217  0.00 97.00      PROA   
ATOM    536  CD  GLN P  35       4.830 -62.714 113.957  0.00 97.00      PROA   
ATOM    537  OE1 GLN P  35       5.463 -63.684 114.371  0.00 97.00      PROA   
ATOM    538  NE2 GLN P  35       5.310 -61.897 112.984  0.00 97.00      PROA   
ATOM    539 HE21 GLN P  35       6.215 -62.095 112.610  0.00 97.00      PROA   
ATOM    540 HE22 GLN P  35       4.775 -61.108 112.689  0.00 97.00      PROA   
ATOM    541  C   GLN P  35       0.152 -64.397 114.625  0.00 97.00      PROA   
ATOM    542  O   GLN P  35       0.427 -65.432 115.214  0.00 97.00      PROA   
ATOM    543  N   TRP P  36      -0.942 -64.295 113.837  0.00 97.00      PROA   
ATOM    544  HN  TRP P  36      -1.167 -63.428 113.400  0.00 97.00      PROA   
ATOM    545  CA  TRP P  36      -1.846 -65.393 113.542  0.00 97.00      PROA   
ATOM    546  HA  TRP P  36      -1.623 -66.244 114.172  0.00 97.00      PROA   
ATOM    547  CB  TRP P  36      -3.338 -65.006 113.715  0.00 97.00      PROA   
ATOM    548  HB1 TRP P  36      -3.985 -65.711 113.152  0.00 97.00      PROA   
ATOM    549  HB2 TRP P  36      -3.488 -63.997 113.268  0.00 97.00      PROA   
ATOM    550  CG  TRP P  36      -3.851 -64.992 115.120  0.00 97.00      PROA   
ATOM    551  CD1 TRP P  36      -3.889 -63.922 115.971  0.00 97.00      PROA   
ATOM    552  HD1 TRP P  36      -3.400 -62.982 115.788  0.00 97.00      PROA   
ATOM    553  NE1 TRP P  36      -4.586 -64.247 117.101  0.00 97.00      PROA   
ATOM    554  HE1 TRP P  36      -4.794 -63.634 117.834  0.00 97.00      PROA   
ATOM    555  CE2 TRP P  36      -4.998 -65.542 117.023  0.00 97.00      PROA   
ATOM    556  CD2 TRP P  36      -4.545 -66.059 115.787  0.00 97.00      PROA   
ATOM    557  CE3 TRP P  36      -4.832 -67.383 115.448  0.00 97.00      PROA   
ATOM    558  HE3 TRP P  36      -4.489 -67.813 114.518  0.00 97.00      PROA   
ATOM    559  CZ3 TRP P  36      -5.561 -68.163 116.350  0.00 97.00      PROA   
ATOM    560  HZ3 TRP P  36      -5.773 -69.197 116.119  0.00 97.00      PROA   
ATOM    561  CZ2 TRP P  36      -5.739 -66.309 117.909  0.00 97.00      PROA   
ATOM    562  HZ2 TRP P  36      -6.084 -65.910 118.850  0.00 97.00      PROA   
ATOM    563  CH2 TRP P  36      -6.014 -67.631 117.553  0.00 97.00      PROA   
ATOM    564  HH2 TRP P  36      -6.559 -68.264 118.238  0.00 97.00      PROA   
ATOM    565  C   TRP P  36      -1.634 -65.820 112.111  0.00 97.00      PROA   
ATOM    566  O   TRP P  36      -1.281 -65.007 111.268  0.00 97.00      PROA   
ATOM    567  N   PHE P  37      -1.832 -67.124 111.807  0.00 97.00      PROA   
ATOM    568  HN  PHE P  37      -2.053 -67.780 112.526  0.00 97.00      PROA   
ATOM    569  CA  PHE P  37      -1.605 -67.679 110.489  0.00 97.00      PROA   
ATOM    570  HA  PHE P  37      -1.584 -66.881 109.763  0.00 97.00      PROA   
ATOM    571  CB  PHE P  37      -0.291 -68.512 110.392  0.00 97.00      PROA   
ATOM    572  HB1 PHE P  37      -0.105 -68.814 109.338  0.00 97.00      PROA   
ATOM    573  HB2 PHE P  37      -0.366 -69.429 111.013  0.00 97.00      PROA   
ATOM    574  CG  PHE P  37       0.904 -67.726 110.883  0.00 97.00      PROA   
ATOM    575  CD1 PHE P  37       1.717 -67.020 109.979  0.00 97.00      PROA   
ATOM    576  HD1 PHE P  37       1.480 -67.033 108.926  0.00 97.00      PROA   
ATOM    577  CE1 PHE P  37       2.822 -66.288 110.431  0.00 97.00      PROA   
ATOM    578  HE1 PHE P  37       3.433 -65.744 109.725  0.00 97.00      PROA   
ATOM    579  CZ  PHE P  37       3.128 -66.252 111.798  0.00 97.00      PROA   
ATOM    580  HZ  PHE P  37       3.970 -65.673 112.149  0.00 97.00      PROA   
ATOM    581  CD2 PHE P  37       1.244 -67.707 112.250  0.00 97.00      PROA   
ATOM    582  HD2 PHE P  37       0.632 -68.244 112.958  0.00 97.00      PROA   
ATOM    583  CE2 PHE P  37       2.334 -66.960 112.707  0.00 97.00      PROA   
ATOM    584  HE2 PHE P  37       2.550 -66.919 113.763  0.00 97.00      PROA   
ATOM    585  C   PHE P  37      -2.759 -68.599 110.145  0.00 97.00      PROA   
ATOM    586  O   PHE P  37      -3.190 -69.401 110.969  0.00 97.00      PROA   
ATOM    587  N   LEU P  38      -3.271 -68.508 108.892  0.00 97.00      PROA   
ATOM    588  HN  LEU P  38      -2.945 -67.795 108.272  0.00 97.00      PROA   
ATOM    589  CA  LEU P  38      -4.235 -69.427 108.321  0.00 97.00      PROA   
ATOM    590  HA  LEU P  38      -4.531 -70.161 109.052  0.00 97.00      PROA   
ATOM    591  CB  LEU P  38      -5.494 -68.733 107.736  0.00 97.00      PROA   
ATOM    592  HB1 LEU P  38      -6.166 -69.490 107.275  0.00 97.00      PROA   
ATOM    593  HB2 LEU P  38      -5.189 -68.012 106.943  0.00 97.00      PROA   
ATOM    594  CG  LEU P  38      -6.318 -67.949 108.774  0.00 97.00      PROA   
ATOM    595  HG  LEU P  38      -5.646 -67.178 109.206  0.00 97.00      PROA   
ATOM    596  CD1 LEU P  38      -7.507 -67.222 108.118  0.00 97.00      PROA   
ATOM    597 HD11 LEU P  38      -8.202 -67.961 107.666  0.00 97.00      PROA   
ATOM    598 HD12 LEU P  38      -7.156 -66.530 107.325  0.00 97.00      PROA   
ATOM    599 HD13 LEU P  38      -8.067 -66.638 108.879  0.00 97.00      PROA   
ATOM    600  CD2 LEU P  38      -6.818 -68.846 109.915  0.00 97.00      PROA   
ATOM    601 HD21 LEU P  38      -5.977 -69.319 110.461  0.00 97.00      PROA   
ATOM    602 HD22 LEU P  38      -7.478 -69.644 109.513  0.00 97.00      PROA   
ATOM    603 HD23 LEU P  38      -7.403 -68.237 110.634  0.00 97.00      PROA   
ATOM    604  C   LEU P  38      -3.552 -70.129 107.179  0.00 97.00      PROA   
ATOM    605  O   LEU P  38      -3.213 -69.501 106.180  0.00 97.00      PROA   
ATOM    606  N   ASN P  39      -3.323 -71.460 107.293  0.00 97.00      PROA   
ATOM    607  HN  ASN P  39      -3.652 -71.954 108.098  0.00 97.00      PROA   
ATOM    608  CA  ASN P  39      -2.696 -72.264 106.247  0.00 97.00      PROA   
ATOM    609  HA  ASN P  39      -2.544 -73.249 106.665  0.00 97.00      PROA   
ATOM    610  CB  ASN P  39      -3.599 -72.396 104.983  0.00 97.00      PROA   
ATOM    611  HB1 ASN P  39      -3.172 -73.141 104.280  0.00 97.00      PROA   
ATOM    612  HB2 ASN P  39      -3.667 -71.415 104.466  0.00 97.00      PROA   
ATOM    613  CG  ASN P  39      -5.005 -72.870 105.374  0.00 97.00      PROA   
ATOM    614  OD1 ASN P  39      -5.173 -73.684 106.283  0.00 97.00      PROA   
ATOM    615  ND2 ASN P  39      -6.051 -72.319 104.699  0.00 97.00      PROA   
ATOM    616 HD21 ASN P  39      -6.978 -72.567 104.978  0.00 97.00      PROA   
ATOM    617 HD22 ASN P  39      -5.885 -71.646 103.981  0.00 97.00      PROA   
ATOM    618  C   ASN P  39      -1.319 -71.734 105.849  0.00 97.00      PROA   
ATOM    619  O   ASN P  39      -0.969 -71.676 104.671  0.00 97.00      PROA   
ATOM    620  N   GLY P  40      -0.518 -71.296 106.848  0.00 97.00      PROA   
ATOM    621  HN  GLY P  40      -0.823 -71.408 107.790  0.00 97.00      PROA   
ATOM    622  CA  GLY P  40       0.763 -70.631 106.638  0.00 97.00      PROA   
ATOM    623  HA1 GLY P  40       1.254 -71.079 105.784  0.00 97.00      PROA   
ATOM    624  HA2 GLY P  40       1.336 -70.760 107.544  0.00 97.00      PROA   
ATOM    625  C   GLY P  40       0.680 -69.139 106.381  0.00 97.00      PROA   
ATOM    626  O   GLY P  40       1.651 -68.424 106.620  0.00 97.00      PROA   
ATOM    627  N   THR P  41      -0.465 -68.613 105.888  0.00 97.00      PROA   
ATOM    628  HN  THR P  41      -1.263 -69.197 105.749  0.00 97.00      PROA   
ATOM    629  CA  THR P  41      -0.605 -67.213 105.499  0.00 97.00      PROA   
ATOM    630  HA  THR P  41       0.342 -66.874 105.101  0.00 97.00      PROA   
ATOM    631  CB  THR P  41      -1.658 -66.995 104.417  0.00 97.00      PROA   
ATOM    632  HB  THR P  41      -2.649 -67.370 104.761  0.00 97.00      PROA   
ATOM    633  OG1 THR P  41      -1.290 -67.703 103.240  0.00 97.00      PROA   
ATOM    634  HG1 THR P  41      -1.196 -68.622 103.493  0.00 97.00      PROA   
ATOM    635  CG2 THR P  41      -1.791 -65.508 104.025  0.00 97.00      PROA   
ATOM    636 HG21 THR P  41      -0.807 -65.104 103.706  0.00 97.00      PROA   
ATOM    637 HG22 THR P  41      -2.181 -64.893 104.861  0.00 97.00      PROA   
ATOM    638 HG23 THR P  41      -2.498 -65.409 103.173  0.00 97.00      PROA   
ATOM    639  C   THR P  41      -0.942 -66.351 106.697  0.00 97.00      PROA   
ATOM    640  O   THR P  41      -1.942 -66.569 107.368  0.00 97.00      PROA   
ATOM    641  N   ALA P  42      -0.106 -65.331 106.992  0.00 97.00      PROA   
ATOM    642  HN  ALA P  42       0.709 -65.169 106.442  0.00 97.00      PROA   
ATOM    643  CA  ALA P  42      -0.298 -64.422 108.105  0.00 97.00      PROA   
ATOM    644  HA  ALA P  42      -0.377 -65.035 108.990  0.00 97.00      PROA   
ATOM    645  CB  ALA P  42       0.937 -63.518 108.275  0.00 97.00      PROA   
ATOM    646  HB1 ALA P  42       1.069 -62.866 107.384  0.00 97.00      PROA   
ATOM    647  HB2 ALA P  42       1.850 -64.144 108.384  0.00 97.00      PROA   
ATOM    648  HB3 ALA P  42       0.845 -62.880 109.179  0.00 97.00      PROA   
ATOM    649  C   ALA P  42      -1.549 -63.548 108.033  0.00 97.00      PROA   
ATOM    650  O   ALA P  42      -1.844 -62.924 107.015  0.00 97.00      PROA   
ATOM    651  N   ILE P  43      -2.299 -63.458 109.158  0.00 97.00      PROA   
ATOM    652  HN  ILE P  43      -2.042 -63.989 109.964  0.00 97.00      PROA   
ATOM    653  CA  ILE P  43      -3.433 -62.563 109.322  0.00 97.00      PROA   
ATOM    654  HA  ILE P  43      -3.829 -62.336 108.342  0.00 97.00      PROA   
ATOM    655  CB  ILE P  43      -4.578 -63.111 110.195  0.00 97.00      PROA   
ATOM    656  HB  ILE P  43      -4.380 -62.892 111.271  0.00 97.00      PROA   
ATOM    657  CG2 ILE P  43      -5.902 -62.418 109.781  0.00 97.00      PROA   
ATOM    658 HG21 ILE P  43      -6.135 -62.644 108.719  0.00 97.00      PROA   
ATOM    659 HG22 ILE P  43      -5.859 -61.320 109.911  0.00 97.00      PROA   
ATOM    660 HG23 ILE P  43      -6.747 -62.781 110.398  0.00 97.00      PROA   
ATOM    661  CG1 ILE P  43      -4.723 -64.652 110.104  0.00 97.00      PROA   
ATOM    662 HG11 ILE P  43      -3.772 -65.138 110.400  0.00 97.00      PROA   
ATOM    663 HG12 ILE P  43      -4.935 -64.941 109.052  0.00 97.00      PROA   
ATOM    664  CD  ILE P  43      -5.826 -65.197 111.025  0.00 97.00      PROA   
ATOM    665  HD1 ILE P  43      -5.804 -64.690 112.012  0.00 97.00      PROA   
ATOM    666  HD2 ILE P  43      -5.691 -66.285 111.196  0.00 97.00      PROA   
ATOM    667  HD3 ILE P  43      -6.827 -65.045 110.570  0.00 97.00      PROA   
ATOM    668  C   ILE P  43      -2.890 -61.287 109.947  0.00 97.00      PROA   
ATOM    669  O   ILE P  43      -1.864 -61.297 110.624  0.00 97.00      PROA   
ATOM    670  N   GLN P  44      -3.582 -60.143 109.754  0.00 97.00      PROA   
ATOM    671  HN  GLN P  44      -4.385 -60.126 109.163  0.00 97.00      PROA   
ATOM    672  CA  GLN P  44      -3.195 -58.871 110.334  0.00 97.00      PROA   
ATOM    673  HA  GLN P  44      -2.115 -58.803 110.357  0.00 97.00      PROA   
ATOM    674  CB  GLN P  44      -3.756 -57.706 109.476  0.00 97.00      PROA   
ATOM    675  HB1 GLN P  44      -3.394 -56.746 109.906  0.00 97.00      PROA   
ATOM    676  HB2 GLN P  44      -4.868 -57.703 109.534  0.00 97.00      PROA   
ATOM    677  CG  GLN P  44      -3.356 -57.737 107.976  0.00 97.00      PROA   
ATOM    678  HG1 GLN P  44      -3.682 -56.786 107.500  0.00 97.00      PROA   
ATOM    679  HG2 GLN P  44      -3.873 -58.567 107.449  0.00 97.00      PROA   
ATOM    680  CD  GLN P  44      -1.839 -57.851 107.765  0.00 97.00      PROA   
ATOM    681  OE1 GLN P  44      -1.125 -56.843 107.814  0.00 97.00      PROA   
ATOM    682  NE2 GLN P  44      -1.326 -59.085 107.503  0.00 97.00      PROA   
ATOM    683 HE21 GLN P  44      -0.339 -59.152 107.370  0.00 97.00      PROA   
ATOM    684 HE22 GLN P  44      -1.913 -59.893 107.489  0.00 97.00      PROA   
ATOM    685  C   GLN P  44      -3.694 -58.744 111.775  0.00 97.00      PROA   
ATOM    686  O   GLN P  44      -3.338 -57.808 112.491  0.00 97.00      PROA   
ATOM    687  N   THR P  45      -4.514 -59.716 112.247  0.00 97.00      PROA   
ATOM    688  HN  THR P  45      -4.805 -60.443 111.631  0.00 97.00      PROA   
ATOM    689  CA  THR P  45      -5.026 -59.817 113.608  0.00 97.00      PROA   
ATOM    690  HA  THR P  45      -5.598 -58.922 113.805  0.00 97.00      PROA   
ATOM    691  CB  THR P  45      -5.939 -61.032 113.783  0.00 97.00      PROA   
ATOM    692  HB  THR P  45      -5.368 -61.976 113.619  0.00 97.00      PROA   
ATOM    693  OG1 THR P  45      -6.992 -60.987 112.831  0.00 97.00      PROA   
ATOM    694  HG1 THR P  45      -7.545 -61.750 113.018  0.00 97.00      PROA   
ATOM    695  CG2 THR P  45      -6.591 -61.053 115.177  0.00 97.00      PROA   
ATOM    696 HG21 THR P  45      -7.167 -60.116 115.335  0.00 97.00      PROA   
ATOM    697 HG22 THR P  45      -5.840 -61.162 115.984  0.00 97.00      PROA   
ATOM    698 HG23 THR P  45      -7.297 -61.906 115.265  0.00 97.00      PROA   
ATOM    699  C   THR P  45      -3.915 -59.918 114.639  0.00 97.00      PROA   
ATOM    700  O   THR P  45      -3.241 -60.938 114.724  0.00 97.00      PROA   
ATOM    701  N   SER P  46      -3.692 -58.861 115.455  0.00 97.00      PROA   
ATOM    702  HN  SER P  46      -4.155 -57.993 115.289  0.00 97.00      PROA   
ATOM    703  CA  SER P  46      -2.630 -58.870 116.453  0.00 97.00      PROA   
ATOM    704  HA  SER P  46      -1.910 -59.636 116.210  0.00 97.00      PROA   
ATOM    705  CB  SER P  46      -1.876 -57.519 116.476  0.00 97.00      PROA   
ATOM    706  HB1 SER P  46      -1.113 -57.511 117.285  0.00 97.00      PROA   
ATOM    707  HB2 SER P  46      -2.584 -56.681 116.654  0.00 97.00      PROA   
ATOM    708  OG  SER P  46      -1.183 -57.309 115.248  0.00 97.00      PROA   
ATOM    709  HG1 SER P  46      -1.807 -57.439 114.528  0.00 97.00      PROA   
ATOM    710  C   SER P  46      -3.120 -59.160 117.863  0.00 97.00      PROA   
ATOM    711  O   SER P  46      -2.318 -59.378 118.771  0.00 97.00      PROA   
ATOM    712  N   THR P  47      -4.453 -59.214 118.083  0.00 97.00      PROA   
ATOM    713  HN  THR P  47      -5.077 -59.056 117.324  0.00 97.00      PROA   
ATOM    714  CA  THR P  47      -5.054 -59.594 119.360  0.00 97.00      PROA   
ATOM    715  HA  THR P  47      -4.569 -58.971 120.093  0.00 97.00      PROA   
ATOM    716  CB  THR P  47      -6.551 -59.246 119.484  0.00 97.00      PROA   
ATOM    717  HB  THR P  47      -6.656 -58.142 119.582  0.00 97.00      PROA   
ATOM    718  OG1 THR P  47      -7.192 -59.851 120.607  0.00 97.00      PROA   
ATOM    719  HG1 THR P  47      -8.135 -59.743 120.458  0.00 97.00      PROA   
ATOM    720  CG2 THR P  47      -7.311 -59.700 118.229  0.00 97.00      PROA   
ATOM    721 HG21 THR P  47      -7.109 -60.771 118.025  0.00 97.00      PROA   
ATOM    722 HG22 THR P  47      -7.013 -59.102 117.346  0.00 97.00      PROA   
ATOM    723 HG23 THR P  47      -8.407 -59.576 118.368  0.00 97.00      PROA   
ATOM    724  C   THR P  47      -4.775 -61.059 119.714  0.00 97.00      PROA   
ATOM    725  O   THR P  47      -4.759 -61.886 118.805  0.00 97.00      PROA   
ATOM    726  N   PRO P  48      -4.591 -61.460 120.979  0.00 97.00      PROA   
ATOM    727  CD  PRO P  48      -4.072 -60.582 122.037  0.00 97.00      PROA   
ATOM    728  HD1 PRO P  48      -4.934 -60.164 122.600  0.00 97.00      PROA   
ATOM    729  HD2 PRO P  48      -3.438 -59.759 121.637  0.00 97.00      PROA   
ATOM    730  CA  PRO P  48      -4.428 -62.869 121.327  0.00 97.00      PROA   
ATOM    731  HA  PRO P  48      -3.686 -63.302 120.670  0.00 97.00      PROA   
ATOM    732  CB  PRO P  48      -3.976 -62.831 122.798  0.00 97.00      PROA   
ATOM    733  HB1 PRO P  48      -3.341 -63.701 123.058  0.00 97.00      PROA   
ATOM    734  HB2 PRO P  48      -4.848 -62.799 123.489  0.00 97.00      PROA   
ATOM    735  CG  PRO P  48      -3.231 -61.502 122.919  0.00 97.00      PROA   
ATOM    736  HG1 PRO P  48      -3.147 -61.146 123.965  0.00 97.00      PROA   
ATOM    737  HG2 PRO P  48      -2.214 -61.605 122.479  0.00 97.00      PROA   
ATOM    738  C   PRO P  48      -5.692 -63.701 121.221  0.00 97.00      PROA   
ATOM    739  O   PRO P  48      -5.602 -64.889 121.504  0.00 97.00      PROA   
ATOM    740  N   THR P  49      -6.857 -63.143 120.813  0.00 97.00      PROA   
ATOM    741  HN  THR P  49      -6.907 -62.166 120.623  0.00 97.00      PROA   
ATOM    742  CA  THR P  49      -8.052 -63.934 120.565  0.00 97.00      PROA   
ATOM    743  HA  THR P  49      -7.762 -64.973 120.552  0.00 97.00      PROA   
ATOM    744  CB  THR P  49      -9.140 -63.807 121.636  0.00 97.00      PROA   
ATOM    745  HB  THR P  49      -8.630 -63.843 122.624  0.00 97.00      PROA   
ATOM    746  OG1 THR P  49     -10.041 -64.906 121.588  0.00 97.00      PROA   
ATOM    747  HG1 THR P  49     -10.372 -65.000 122.489  0.00 97.00      PROA   
ATOM    748  CG2 THR P  49      -9.960 -62.507 121.566  0.00 97.00      PROA   
ATOM    749 HG21 THR P  49     -10.577 -62.474 120.643  0.00 97.00      PROA   
ATOM    750 HG22 THR P  49      -9.290 -61.624 121.590  0.00 97.00      PROA   
ATOM    751 HG23 THR P  49     -10.652 -62.452 122.435  0.00 97.00      PROA   
ATOM    752  C   THR P  49      -8.564 -63.613 119.181  0.00 97.00      PROA   
ATOM    753  O   THR P  49      -8.739 -62.458 118.804  0.00 97.00      PROA   
ATOM    754  N   TYR P  50      -8.812 -64.663 118.372  0.00 97.00      PROA   
ATOM    755  HN  TYR P  50      -8.637 -65.592 118.695  0.00 97.00      PROA   
ATOM    756  CA  TYR P  50      -9.360 -64.535 117.043  0.00 97.00      PROA   
ATOM    757  HA  TYR P  50      -9.238 -63.520 116.691  0.00 97.00      PROA   
ATOM    758  CB  TYR P  50      -8.669 -65.510 116.050  0.00 97.00      PROA   
ATOM    759  HB1 TYR P  50      -8.863 -66.570 116.317  0.00 97.00      PROA   
ATOM    760  HB2 TYR P  50      -7.572 -65.348 116.099  0.00 97.00      PROA   
ATOM    761  CG  TYR P  50      -9.105 -65.264 114.627  0.00 97.00      PROA   
ATOM    762  CD1 TYR P  50     -10.190 -65.961 114.067  0.00 97.00      PROA   
ATOM    763  HD1 TYR P  50     -10.738 -66.675 114.664  0.00 97.00      PROA   
ATOM    764  CE1 TYR P  50     -10.556 -65.754 112.730  0.00 97.00      PROA   
ATOM    765  HE1 TYR P  50     -11.372 -66.312 112.296  0.00 97.00      PROA   
ATOM    766  CZ  TYR P  50      -9.851 -64.834 111.947  0.00 97.00      PROA   
ATOM    767  OH  TYR P  50     -10.213 -64.629 110.599  0.00 97.00      PROA   
ATOM    768  HH  TYR P  50     -10.934 -65.229 110.395  0.00 97.00      PROA   
ATOM    769  CD2 TYR P  50      -8.389 -64.362 113.822  0.00 97.00      PROA   
ATOM    770  HD2 TYR P  50      -7.530 -63.852 114.232  0.00 97.00      PROA   
ATOM    771  CE2 TYR P  50      -8.773 -64.133 112.495  0.00 97.00      PROA   
ATOM    772  HE2 TYR P  50      -8.226 -63.436 111.880  0.00 97.00      PROA   
ATOM    773  C   TYR P  50     -10.834 -64.838 117.169  0.00 97.00      PROA   
ATOM    774  O   TYR P  50     -11.218 -65.969 117.444  0.00 97.00      PROA   
ATOM    775  N   HSD P  51     -11.697 -63.815 116.980  0.00 97.00      PROA   
ATOM    776  HN  HSD P  51     -11.363 -62.914 116.718  0.00 97.00      PROA   
ATOM    777  CA  HSD P  51     -13.113 -63.913 117.266  0.00 97.00      PROA   
ATOM    778  HA  HSD P  51     -13.318 -64.809 117.833  0.00 97.00      PROA   
ATOM    779  CB  HSD P  51     -13.594 -62.699 118.108  0.00 97.00      PROA   
ATOM    780  HB1 HSD P  51     -13.315 -61.754 117.593  0.00 97.00      PROA   
ATOM    781  HB2 HSD P  51     -13.038 -62.723 119.072  0.00 97.00      PROA   
ATOM    782  ND1 HSD P  51     -16.042 -62.221 117.546  0.00 97.00      PROA   
ATOM    783  HD1 HSD P  51     -15.908 -62.021 116.573  0.00 97.00      PROA   
ATOM    784  CG  HSD P  51     -15.070 -62.658 118.424  0.00 97.00      PROA   
ATOM    785  CE1 HSD P  51     -17.209 -62.187 118.231  0.00 97.00      PROA   
ATOM    786  HE1 HSD P  51     -18.150 -61.884 117.772  0.00 97.00      PROA   
ATOM    787  NE2 HSD P  51     -17.059 -62.558 119.487  0.00 97.00      PROA   
ATOM    788  CD2 HSD P  51     -15.710 -62.847 119.610  0.00 97.00      PROA   
ATOM    789  HD2 HSD P  51     -15.309 -63.155 120.568  0.00 97.00      PROA   
ATOM    790  C   HSD P  51     -13.915 -63.990 115.993  0.00 97.00      PROA   
ATOM    791  O   HSD P  51     -14.057 -63.009 115.265  0.00 97.00      PROA   
ATOM    792  N   ILE P  52     -14.515 -65.170 115.727  0.00 97.00      PROA   
ATOM    793  HN  ILE P  52     -14.368 -65.976 116.300  0.00 97.00      PROA   
ATOM    794  CA  ILE P  52     -15.442 -65.368 114.638  0.00 97.00      PROA   
ATOM    795  HA  ILE P  52     -15.268 -64.632 113.866  0.00 97.00      PROA   
ATOM    796  CB  ILE P  52     -15.299 -66.747 114.006  0.00 97.00      PROA   
ATOM    797  HB  ILE P  52     -15.387 -67.515 114.802  0.00 97.00      PROA   
ATOM    798  CG2 ILE P  52     -16.416 -67.012 112.978  0.00 97.00      PROA   
ATOM    799 HG21 ILE P  52     -16.405 -66.243 112.178  0.00 97.00      PROA   
ATOM    800 HG22 ILE P  52     -17.419 -67.042 113.449  0.00 97.00      PROA   
ATOM    801 HG23 ILE P  52     -16.245 -67.998 112.498  0.00 97.00      PROA   
ATOM    802  CG1 ILE P  52     -13.905 -66.904 113.351  0.00 97.00      PROA   
ATOM    803 HG11 ILE P  52     -13.130 -66.391 113.957  0.00 97.00      PROA   
ATOM    804 HG12 ILE P  52     -13.932 -66.404 112.356  0.00 97.00      PROA   
ATOM    805  CD  ILE P  52     -13.470 -68.361 113.168  0.00 97.00      PROA   
ATOM    806  HD1 ILE P  52     -14.213 -68.920 112.562  0.00 97.00      PROA   
ATOM    807  HD2 ILE P  52     -13.350 -68.866 114.149  0.00 97.00      PROA   
ATOM    808  HD3 ILE P  52     -12.498 -68.400 112.635  0.00 97.00      PROA   
ATOM    809  C   ILE P  52     -16.824 -65.161 115.212  0.00 97.00      PROA   
ATOM    810  O   ILE P  52     -17.332 -65.973 115.982  0.00 97.00      PROA   
ATOM    811  N   THR P  53     -17.464 -64.024 114.856  0.00 97.00      PROA   
ATOM    812  HN  THR P  53     -16.991 -63.348 114.296  0.00 97.00      PROA   
ATOM    813  CA  THR P  53     -18.793 -63.650 115.322  0.00 97.00      PROA   
ATOM    814  HA  THR P  53     -18.757 -63.637 116.403  0.00 97.00      PROA   
ATOM    815  CB  THR P  53     -19.210 -62.267 114.831  0.00 97.00      PROA   
ATOM    816  HB  THR P  53     -19.361 -62.274 113.728  0.00 97.00      PROA   
ATOM    817  OG1 THR P  53     -18.191 -61.323 115.129  0.00 97.00      PROA   
ATOM    818  HG1 THR P  53     -18.539 -60.473 114.849  0.00 97.00      PROA   
ATOM    819  CG2 THR P  53     -20.498 -61.789 115.532  0.00 97.00      PROA   
ATOM    820 HG21 THR P  53     -20.361 -61.799 116.634  0.00 97.00      PROA   
ATOM    821 HG22 THR P  53     -21.361 -62.435 115.276  0.00 97.00      PROA   
ATOM    822 HG23 THR P  53     -20.746 -60.752 115.218  0.00 97.00      PROA   
ATOM    823  C   THR P  53     -19.851 -64.655 114.920  0.00 97.00      PROA   
ATOM    824  O   THR P  53     -20.711 -65.012 115.724  0.00 97.00      PROA   
ATOM    825  N   SER P  54     -19.788 -65.147 113.664  0.00 97.00      PROA   
ATOM    826  HN  SER P  54     -19.044 -64.890 113.053  0.00 97.00      PROA   
ATOM    827  CA  SER P  54     -20.774 -66.052 113.122  0.00 97.00      PROA   
ATOM    828  HA  SER P  54     -20.998 -66.805 113.865  0.00 97.00      PROA   
ATOM    829  CB  SER P  54     -22.067 -65.347 112.610  0.00 97.00      PROA   
ATOM    830  HB1 SER P  54     -22.798 -66.096 112.241  0.00 97.00      PROA   
ATOM    831  HB2 SER P  54     -21.824 -64.658 111.774  0.00 97.00      PROA   
ATOM    832  OG  SER P  54     -22.689 -64.566 113.624  0.00 97.00      PROA   
ATOM    833  HG1 SER P  54     -22.793 -65.145 114.385  0.00 97.00      PROA   
ATOM    834  C   SER P  54     -20.117 -66.704 111.930  0.00 97.00      PROA   
ATOM    835  O   SER P  54     -19.889 -66.052 110.915  0.00 97.00      PROA   
ATOM    836  N   ALA P  55     -19.755 -68.001 112.040  0.00 97.00      PROA   
ATOM    837  HN  ALA P  55     -19.950 -68.504 112.883  0.00 97.00      PROA   
ATOM    838  CA  ALA P  55     -18.878 -68.699 111.118  0.00 97.00      PROA   
ATOM    839  HA  ALA P  55     -17.954 -68.148 111.125  0.00 97.00      PROA   
ATOM    840  CB  ALA P  55     -18.582 -70.115 111.647  0.00 97.00      PROA   
ATOM    841  HB1 ALA P  55     -19.509 -70.726 111.677  0.00 97.00      PROA   
ATOM    842  HB2 ALA P  55     -18.185 -70.051 112.685  0.00 97.00      PROA   
ATOM    843  HB3 ALA P  55     -17.826 -70.627 111.018  0.00 97.00      PROA   
ATOM    844  C   ALA P  55     -19.299 -68.789 109.656  0.00 97.00      PROA   
ATOM    845  O   ALA P  55     -20.450 -69.061 109.328  0.00 97.00      PROA   
ATOM    846  N   SER P  56     -18.320 -68.580 108.738  0.00 97.00      PROA   
ATOM    847  HN  SER P  56     -17.410 -68.299 109.047  0.00 97.00      PROA   
ATOM    848  CA  SER P  56     -18.449 -68.764 107.302  0.00 97.00      PROA   
ATOM    849  HA  SER P  56     -19.494 -68.879 107.061  0.00 97.00      PROA   
ATOM    850  CB  SER P  56     -17.901 -67.573 106.463  0.00 97.00      PROA   
ATOM    851  HB1 SER P  56     -18.391 -66.640 106.813  0.00 97.00      PROA   
ATOM    852  HB2 SER P  56     -18.158 -67.709 105.390  0.00 97.00      PROA   
ATOM    853  OG  SER P  56     -16.491 -67.401 106.589  0.00 97.00      PROA   
ATOM    854  HG1 SER P  56     -16.200 -66.962 105.779  0.00 97.00      PROA   
ATOM    855  C   SER P  56     -17.753 -70.050 106.898  0.00 97.00      PROA   
ATOM    856  O   SER P  56     -17.051 -70.673 107.687  0.00 97.00      PROA   
ATOM    857  N   GLU P  57     -17.943 -70.494 105.633  0.00 97.00      PROA   
ATOM    858  HN  GLU P  57     -18.494 -69.971 104.987  0.00 97.00      PROA   
ATOM    859  CA  GLU P  57     -17.285 -71.655 105.055  0.00 97.00      PROA   
ATOM    860  HA  GLU P  57     -17.517 -72.524 105.655  0.00 97.00      PROA   
ATOM    861  CB  GLU P  57     -17.771 -71.838 103.588  0.00 97.00      PROA   
ATOM    862  HB1 GLU P  57     -17.287 -72.728 103.136  0.00 97.00      PROA   
ATOM    863  HB2 GLU P  57     -17.428 -70.944 103.012  0.00 97.00      PROA   
ATOM    864  CG  GLU P  57     -19.310 -71.895 103.357  0.00 97.00      PROA   
ATOM    865  HG1 GLU P  57     -19.479 -71.804 102.259  0.00 97.00      PROA   
ATOM    866  HG2 GLU P  57     -19.815 -71.034 103.840  0.00 97.00      PROA   
ATOM    867  CD  GLU P  57     -20.022 -73.176 103.811  0.00 97.00      PROA   
ATOM    868  OE1 GLU P  57     -20.454 -73.954 102.919  0.00 97.00      PROA   
ATOM    869  OE2 GLU P  57     -20.223 -73.355 105.041  0.00 97.00      PROA   
ATOM    870  C   GLU P  57     -15.768 -71.442 105.037  0.00 97.00      PROA   
ATOM    871  O   GLU P  57     -14.966 -72.311 105.368  0.00 97.00      PROA   
ATOM    872  N   ASP P  58     -15.396 -70.207 104.664  0.00 97.00      PROA   
ATOM    873  HN  ASP P  58     -16.124 -69.588 104.377  0.00 97.00      PROA   
ATOM    874  CA  ASP P  58     -14.107 -69.612 104.418  0.00 97.00      PROA   
ATOM    875  HA  ASP P  58     -13.536 -70.314 103.829  0.00 97.00      PROA   
ATOM    876  CB  ASP P  58     -14.290 -68.308 103.559  0.00 97.00      PROA   
ATOM    877  HB1 ASP P  58     -14.162 -68.593 102.490  0.00 97.00      PROA   
ATOM    878  HB2 ASP P  58     -13.525 -67.545 103.800  0.00 97.00      PROA   
ATOM    879  CG  ASP P  58     -15.690 -67.668 103.642  0.00 97.00      PROA   
ATOM    880  OD1 ASP P  58     -16.693 -68.316 103.236  0.00 97.00      PROA   
ATOM    881  OD2 ASP P  58     -15.769 -66.499 104.099  0.00 97.00      PROA   
ATOM    882  C   ASP P  58     -13.262 -69.378 105.668  0.00 97.00      PROA   
ATOM    883  O   ASP P  58     -12.041 -69.267 105.567  0.00 97.00      PROA   
ATOM    884  N   ASP P  59     -13.865 -69.388 106.881  0.00 97.00      PROA   
ATOM    885  HN  ASP P  59     -14.856 -69.297 106.950  0.00 97.00      PROA   
ATOM    886  CA  ASP P  59     -13.168 -69.517 108.157  0.00 97.00      PROA   
ATOM    887  HA  ASP P  59     -12.472 -68.692 108.247  0.00 97.00      PROA   
ATOM    888  CB  ASP P  59     -14.192 -69.477 109.329  0.00 97.00      PROA   
ATOM    889  HB1 ASP P  59     -13.736 -69.859 110.267  0.00 97.00      PROA   
ATOM    890  HB2 ASP P  59     -15.072 -70.106 109.086  0.00 97.00      PROA   
ATOM    891  CG  ASP P  59     -14.663 -68.061 109.659  0.00 97.00      PROA   
ATOM    892  OD1 ASP P  59     -13.809 -67.142 109.751  0.00 97.00      PROA   
ATOM    893  OD2 ASP P  59     -15.872 -67.920 109.967  0.00 97.00      PROA   
ATOM    894  C   ASP P  59     -12.346 -70.812 108.283  0.00 97.00      PROA   
ATOM    895  O   ASP P  59     -11.401 -70.878 109.061  0.00 97.00      PROA   
ATOM    896  N   SER P  60     -12.685 -71.882 107.527  0.00 97.00      PROA   
ATOM    897  HN  SER P  60     -13.455 -71.790 106.902  0.00 97.00      PROA   
ATOM    898  CA  SER P  60     -12.005 -73.181 107.557  0.00 97.00      PROA   
ATOM    899  HA  SER P  60     -12.081 -73.542 108.574  0.00 97.00      PROA   
ATOM    900  CB  SER P  60     -12.651 -74.235 106.622  0.00 97.00      PROA   
ATOM    901  HB1 SER P  60     -12.138 -75.215 106.730  0.00 97.00      PROA   
ATOM    902  HB2 SER P  60     -12.576 -73.905 105.563  0.00 97.00      PROA   
ATOM    903  OG  SER P  60     -14.021 -74.439 106.928  0.00 97.00      PROA   
ATOM    904  HG1 SER P  60     -14.500 -73.707 106.526  0.00 97.00      PROA   
ATOM    905  C   SER P  60     -10.523 -73.170 107.182  0.00 97.00      PROA   
ATOM    906  O   SER P  60     -10.100 -72.492 106.249  0.00 97.00      PROA   
ATOM    907  N   GLY P  61      -9.696 -73.986 107.882  0.00 97.00      PROA   
ATOM    908  HN  GLY P  61     -10.060 -74.573 108.605  0.00 97.00      PROA   
ATOM    909  CA  GLY P  61      -8.266 -74.051 107.619  0.00 97.00      PROA   
ATOM    910  HA1 GLY P  61      -7.922 -73.097 107.245  0.00 97.00      PROA   
ATOM    911  HA2 GLY P  61      -8.087 -74.876 106.945  0.00 97.00      PROA   
ATOM    912  C   GLY P  61      -7.508 -74.301 108.883  0.00 97.00      PROA   
ATOM    913  O   GLY P  61      -8.094 -74.438 109.949  0.00 97.00      PROA   
ATOM    914  N   GLU P  62      -6.159 -74.363 108.806  0.00 97.00      PROA   
ATOM    915  HN  GLU P  62      -5.685 -74.255 107.932  0.00 97.00      PROA   
ATOM    916  CA  GLU P  62      -5.330 -74.564 109.972  0.00 97.00      PROA   
ATOM    917  HA  GLU P  62      -5.926 -75.052 110.721  0.00 97.00      PROA   
ATOM    918  CB  GLU P  62      -4.130 -75.517 109.749  0.00 97.00      PROA   
ATOM    919  HB1 GLU P  62      -4.538 -76.437 109.271  0.00 97.00      PROA   
ATOM    920  HB2 GLU P  62      -3.746 -75.801 110.755  0.00 97.00      PROA   
ATOM    921  CG  GLU P  62      -2.967 -75.026 108.870  0.00 97.00      PROA   
ATOM    922  HG1 GLU P  62      -2.651 -73.999 109.144  0.00 97.00      PROA   
ATOM    923  HG2 GLU P  62      -3.259 -75.044 107.800  0.00 97.00      PROA   
ATOM    924  CD  GLU P  62      -1.762 -75.943 109.050  0.00 97.00      PROA   
ATOM    925  OE1 GLU P  62      -1.937 -77.182 109.133  0.00 97.00      PROA   
ATOM    926  OE2 GLU P  62      -0.636 -75.402 109.101  0.00 97.00      PROA   
ATOM    927  C   GLU P  62      -4.922 -73.255 110.595  0.00 97.00      PROA   
ATOM    928  O   GLU P  62      -4.329 -72.378 109.973  0.00 97.00      PROA   
ATOM    929  N   TYR P  63      -5.276 -73.114 111.887  0.00 97.00      PROA   
ATOM    930  HN  TYR P  63      -5.765 -73.854 112.347  0.00 97.00      PROA   
ATOM    931  CA  TYR P  63      -5.036 -71.952 112.702  0.00 97.00      PROA   
ATOM    932  HA  TYR P  63      -4.928 -71.083 112.066  0.00 97.00      PROA   
ATOM    933  CB  TYR P  63      -6.181 -71.713 113.725  0.00 97.00      PROA   
ATOM    934  HB1 TYR P  63      -5.855 -71.056 114.559  0.00 97.00      PROA   
ATOM    935  HB2 TYR P  63      -6.508 -72.685 114.147  0.00 97.00      PROA   
ATOM    936  CG  TYR P  63      -7.376 -71.082 113.063  0.00 97.00      PROA   
ATOM    937  CD1 TYR P  63      -8.168 -71.804 112.150  0.00 97.00      PROA   
ATOM    938  HD1 TYR P  63      -7.935 -72.833 111.930  0.00 97.00      PROA   
ATOM    939  CE1 TYR P  63      -9.241 -71.191 111.496  0.00 97.00      PROA   
ATOM    940  HE1 TYR P  63      -9.808 -71.748 110.767  0.00 97.00      PROA   
ATOM    941  CZ  TYR P  63      -9.569 -69.862 111.788  0.00 97.00      PROA   
ATOM    942  OH  TYR P  63     -10.614 -69.206 111.106  0.00 97.00      PROA   
ATOM    943  HH  TYR P  63     -10.903 -69.774 110.385  0.00 97.00      PROA   
ATOM    944  CD2 TYR P  63      -7.737 -69.758 113.368  0.00 97.00      PROA   
ATOM    945  HD2 TYR P  63      -7.159 -69.191 114.082  0.00 97.00      PROA   
ATOM    946  CE2 TYR P  63      -8.831 -69.155 112.740  0.00 97.00      PROA   
ATOM    947  HE2 TYR P  63      -9.076 -68.129 112.953  0.00 97.00      PROA   
ATOM    948  C   TYR P  63      -3.741 -72.140 113.446  0.00 97.00      PROA   
ATOM    949  O   TYR P  63      -3.472 -73.207 113.991  0.00 97.00      PROA   
ATOM    950  N   ARG P  64      -2.881 -71.099 113.463  0.00 97.00      PROA   
ATOM    951  HN  ARG P  64      -3.061 -70.273 112.934  0.00 97.00      PROA   
ATOM    952  CA  ARG P  64      -1.621 -71.176 114.170  0.00 97.00      PROA   
ATOM    953  HA  ARG P  64      -1.719 -71.833 115.024  0.00 97.00      PROA   
ATOM    954  CB  ARG P  64      -0.438 -71.621 113.266  0.00 97.00      PROA   
ATOM    955  HB1 ARG P  64       0.315 -72.113 113.920  0.00 97.00      PROA   
ATOM    956  HB2 ARG P  64       0.061 -70.749 112.786  0.00 97.00      PROA   
ATOM    957  CG  ARG P  64      -0.847 -72.561 112.114  0.00 97.00      PROA   
ATOM    958  HG1 ARG P  64      -1.474 -71.998 111.390  0.00 97.00      PROA   
ATOM    959  HG2 ARG P  64      -1.465 -73.401 112.503  0.00 97.00      PROA   
ATOM    960  CD  ARG P  64       0.339 -73.141 111.354  0.00 97.00      PROA   
ATOM    961  HD1 ARG P  64       1.105 -72.370 111.128  0.00 97.00      PROA   
ATOM    962  HD2 ARG P  64      -0.004 -73.596 110.406  0.00 97.00      PROA   
ATOM    963  NE  ARG P  64       0.930 -74.162 112.265  0.00 97.00      PROA   
ATOM    964  HE  ARG P  64       0.675 -74.146 113.231  0.00 97.00      PROA   
ATOM    965  CZ  ARG P  64       1.583 -75.265 111.859  0.00 97.00      PROA   
ATOM    966  NH1 ARG P  64       1.520 -75.741 110.612  0.00 97.00      PROA   
ATOM    967 HH11 ARG P  64       0.748 -75.427 110.055  0.00 97.00      PROA   
ATOM    968 HH12 ARG P  64       1.808 -76.677 110.452  0.00 97.00      PROA   
ATOM    969  NH2 ARG P  64       2.279 -75.943 112.780  0.00 97.00      PROA   
ATOM    970 HH21 ARG P  64       2.354 -75.528 113.686  0.00 97.00      PROA   
ATOM    971 HH22 ARG P  64       2.810 -76.732 112.493  0.00 97.00      PROA   
ATOM    972  C   ARG P  64      -1.323 -69.782 114.650  0.00 97.00      PROA   
ATOM    973  O   ARG P  64      -1.759 -68.809 114.046  0.00 97.00      PROA   
ATOM    974  N   CYS P  65      -0.554 -69.640 115.750  0.00 97.00      PROA   
ATOM    975  HN  CYS P  65      -0.340 -70.412 116.344  0.00 97.00      PROA   
ATOM    976  CA  CYS P  65      -0.069 -68.345 116.167  0.00 97.00      PROA   
ATOM    977  HA  CYS P  65      -0.010 -67.719 115.291  0.00 97.00      PROA   
ATOM    978  CB  CYS P  65      -1.019 -67.671 117.185  0.00 97.00      PROA   
ATOM    979  HB1 CYS P  65      -1.954 -67.424 116.632  0.00 97.00      PROA   
ATOM    980  HB2 CYS P  65      -0.603 -66.713 117.557  0.00 97.00      PROA   
ATOM    981  SG  CYS P  65      -1.462 -68.772 118.558  0.00 97.00      PROA   
ATOM    982  C   CYS P  65       1.341 -68.405 116.710  0.00 97.00      PROA   
ATOM    983  O   CYS P  65       1.869 -69.456 117.059  0.00 97.00      PROA   
ATOM    984  N   GLN P  66       1.995 -67.226 116.760  0.00 97.00      PROA   
ATOM    985  HN  GLN P  66       1.555 -66.412 116.385  0.00 97.00      PROA   
ATOM    986  CA  GLN P  66       3.311 -67.039 117.325  0.00 97.00      PROA   
ATOM    987  HA  GLN P  66       3.630 -67.938 117.836  0.00 97.00      PROA   
ATOM    988  CB  GLN P  66       4.320 -66.664 116.189  0.00 97.00      PROA   
ATOM    989  HB1 GLN P  66       4.181 -65.617 115.856  0.00 97.00      PROA   
ATOM    990  HB2 GLN P  66       4.039 -67.315 115.327  0.00 97.00      PROA   
ATOM    991  CG  GLN P  66       5.804 -66.958 116.504  0.00 97.00      PROA   
ATOM    992  HG1 GLN P  66       5.844 -67.958 116.987  0.00 97.00      PROA   
ATOM    993  HG2 GLN P  66       6.230 -66.219 117.208  0.00 97.00      PROA   
ATOM    994  CD  GLN P  66       6.697 -67.084 115.256  0.00 97.00      PROA   
ATOM    995  OE1 GLN P  66       7.279 -68.148 115.053  0.00 97.00      PROA   
ATOM    996  NE2 GLN P  66       6.827 -66.034 114.408  0.00 97.00      PROA   
ATOM    997 HE21 GLN P  66       7.356 -66.150 113.568  0.00 97.00      PROA   
ATOM    998 HE22 GLN P  66       6.344 -65.175 114.577  0.00 97.00      PROA   
ATOM    999  C   GLN P  66       3.113 -65.924 118.344  0.00 97.00      PROA   
ATOM   1000  O   GLN P  66       2.821 -64.786 117.983  0.00 97.00      PROA   
ATOM   1001  N   ARG P  67       3.234 -66.235 119.664  0.00 97.00      PROA   
ATOM   1002  HN  ARG P  67       3.417 -67.170 119.959  0.00 97.00      PROA   
ATOM   1003  CA  ARG P  67       3.025 -65.273 120.737  0.00 97.00      PROA   
ATOM   1004  HA  ARG P  67       2.598 -64.357 120.354  0.00 97.00      PROA   
ATOM   1005  CB  ARG P  67       2.084 -65.857 121.831  0.00 97.00      PROA   
ATOM   1006  HB1 ARG P  67       2.126 -65.259 122.768  0.00 97.00      PROA   
ATOM   1007  HB2 ARG P  67       2.442 -66.882 122.082  0.00 97.00      PROA   
ATOM   1008  CG  ARG P  67       0.610 -65.962 121.405  0.00 97.00      PROA   
ATOM   1009  HG1 ARG P  67       0.111 -66.703 122.072  0.00 97.00      PROA   
ATOM   1010  HG2 ARG P  67       0.558 -66.363 120.371  0.00 97.00      PROA   
ATOM   1011  CD  ARG P  67      -0.162 -64.637 121.454  0.00 97.00      PROA   
ATOM   1012  HD1 ARG P  67      -1.104 -64.718 120.875  0.00 97.00      PROA   
ATOM   1013  HD2 ARG P  67       0.435 -63.797 121.039  0.00 97.00      PROA   
ATOM   1014  NE  ARG P  67      -0.571 -64.398 122.872  0.00 97.00      PROA   
ATOM   1015  HE  ARG P  67      -1.234 -65.023 123.280  0.00 97.00      PROA   
ATOM   1016  CZ  ARG P  67      -0.095 -63.421 123.662  0.00 97.00      PROA   
ATOM   1017  NH1 ARG P  67       0.761 -62.490 123.233  0.00 97.00      PROA   
ATOM   1018 HH11 ARG P  67       0.949 -62.405 122.258  0.00 97.00      PROA   
ATOM   1019 HH12 ARG P  67       0.995 -61.744 123.857  0.00 97.00      PROA   
ATOM   1020  NH2 ARG P  67      -0.517 -63.354 124.936  0.00 97.00      PROA   
ATOM   1021 HH21 ARG P  67      -1.152 -64.041 125.272  0.00 97.00      PROA   
ATOM   1022 HH22 ARG P  67      -0.145 -62.637 125.526  0.00 97.00      PROA   
ATOM   1023  C   ARG P  67       4.324 -64.934 121.430  0.00 97.00      PROA   
ATOM   1024  O   ARG P  67       4.741 -65.670 122.319  0.00 97.00      PROA   
ATOM   1025  N   GLY P  68       4.957 -63.782 121.073  0.00 97.00      PROA   
ATOM   1026  HN  GLY P  68       4.554 -63.229 120.346  0.00 97.00      PROA   
ATOM   1027  CA  GLY P  68       6.111 -63.158 121.734  0.00 97.00      PROA   
ATOM   1028  HA1 GLY P  68       5.747 -62.738 122.661  0.00 97.00      PROA   
ATOM   1029  HA2 GLY P  68       6.470 -62.394 121.061  0.00 97.00      PROA   
ATOM   1030  C   GLY P  68       7.322 -63.997 122.097  0.00 97.00      PROA   
ATOM   1031  O   GLY P  68       8.171 -63.550 122.867  0.00 97.00      PROA   
ATOM   1032  N   LEU P  69       7.425 -65.235 121.580  0.00 97.00      PROA   
ATOM   1033  HN  LEU P  69       6.722 -65.553 120.953  0.00 97.00      PROA   
ATOM   1034  CA  LEU P  69       8.315 -66.241 122.111  0.00 97.00      PROA   
ATOM   1035  HA  LEU P  69       9.199 -65.776 122.530  0.00 97.00      PROA   
ATOM   1036  CB  LEU P  69       7.597 -67.141 123.155  0.00 97.00      PROA   
ATOM   1037  HB1 LEU P  69       8.208 -68.040 123.390  0.00 97.00      PROA   
ATOM   1038  HB2 LEU P  69       6.631 -67.467 122.705  0.00 97.00      PROA   
ATOM   1039  CG  LEU P  69       7.234 -66.488 124.507  0.00 97.00      PROA   
ATOM   1040  HG  LEU P  69       6.647 -65.560 124.318  0.00 97.00      PROA   
ATOM   1041  CD1 LEU P  69       6.334 -67.436 125.319  0.00 97.00      PROA   
ATOM   1042 HD11 LEU P  69       6.864 -68.391 125.525  0.00 97.00      PROA   
ATOM   1043 HD12 LEU P  69       5.398 -67.656 124.763  0.00 97.00      PROA   
ATOM   1044 HD13 LEU P  69       6.070 -66.964 126.287  0.00 97.00      PROA   
ATOM   1045  CD2 LEU P  69       8.485 -66.113 125.317  0.00 97.00      PROA   
ATOM   1046 HD21 LEU P  69       9.090 -65.358 124.775  0.00 97.00      PROA   
ATOM   1047 HD22 LEU P  69       9.110 -67.013 125.499  0.00 97.00      PROA   
ATOM   1048 HD23 LEU P  69       8.188 -65.686 126.298  0.00 97.00      PROA   
ATOM   1049  C   LEU P  69       8.742 -67.144 120.980  0.00 97.00      PROA   
ATOM   1050  O   LEU P  69       7.989 -67.366 120.034  0.00 97.00      PROA   
ATOM   1051  N   SER P  70       9.971 -67.708 121.072  0.00 97.00      PROA   
ATOM   1052  HN  SER P  70      10.545 -67.511 121.866  0.00 97.00      PROA   
ATOM   1053  CA  SER P  70      10.568 -68.642 120.125  0.00 97.00      PROA   
ATOM   1054  HA  SER P  70      10.838 -68.046 119.265  0.00 97.00      PROA   
ATOM   1055  CB  SER P  70      11.887 -69.236 120.687  0.00 97.00      PROA   
ATOM   1056  HB1 SER P  70      12.628 -68.409 120.761  0.00 97.00      PROA   
ATOM   1057  HB2 SER P  70      12.311 -70.014 120.016  0.00 97.00      PROA   
ATOM   1058  OG  SER P  70      11.691 -69.768 121.998  0.00 97.00      PROA   
ATOM   1059  HG1 SER P  70      12.551 -70.031 122.336  0.00 97.00      PROA   
ATOM   1060  C   SER P  70       9.666 -69.762 119.600  0.00 97.00      PROA   
ATOM   1061  O   SER P  70       9.128 -70.559 120.358  0.00 97.00      PROA   
ATOM   1062  N   GLY P  71       9.498 -69.852 118.259  0.00 97.00      PROA   
ATOM   1063  HN  GLY P  71       9.991 -69.217 117.669  0.00 97.00      PROA   
ATOM   1064  CA  GLY P  71       8.619 -70.816 117.599  0.00 97.00      PROA   
ATOM   1065  HA1 GLY P  71       8.749 -71.775 118.081  0.00 97.00      PROA   
ATOM   1066  HA2 GLY P  71       8.916 -70.845 116.563  0.00 97.00      PROA   
ATOM   1067  C   GLY P  71       7.135 -70.493 117.641  0.00 97.00      PROA   
ATOM   1068  O   GLY P  71       6.642 -69.799 118.523  0.00 97.00      PROA   
ATOM   1069  N   ARG P  72       6.378 -71.031 116.655  0.00 97.00      PROA   
ATOM   1070  HN  ARG P  72       6.810 -71.588 115.954  0.00 97.00      PROA   
ATOM   1071  CA  ARG P  72       4.945 -70.868 116.486  0.00 97.00      PROA   
ATOM   1072  HA  ARG P  72       4.572 -70.182 117.236  0.00 97.00      PROA   
ATOM   1073  CB  ARG P  72       4.523 -70.333 115.080  0.00 97.00      PROA   
ATOM   1074  HB1 ARG P  72       5.036 -69.365 114.909  0.00 97.00      PROA   
ATOM   1075  HB2 ARG P  72       3.436 -70.091 115.113  0.00 97.00      PROA   
ATOM   1076  CG  ARG P  72       4.710 -71.247 113.836  0.00 97.00      PROA   
ATOM   1077  HG1 ARG P  72       4.434 -70.639 112.943  0.00 97.00      PROA   
ATOM   1078  HG2 ARG P  72       3.979 -72.081 113.898  0.00 97.00      PROA   
ATOM   1079  CD  ARG P  72       6.098 -71.859 113.572  0.00 97.00      PROA   
ATOM   1080  HD1 ARG P  72       6.148 -72.268 112.538  0.00 97.00      PROA   
ATOM   1081  HD2 ARG P  72       6.316 -72.667 114.304  0.00 97.00      PROA   
ATOM   1082  NE  ARG P  72       7.092 -70.755 113.717  0.00 97.00      PROA   
ATOM   1083  HE  ARG P  72       6.771 -69.883 114.082  0.00 97.00      PROA   
ATOM   1084  CZ  ARG P  72       8.431 -70.877 113.623  0.00 97.00      PROA   
ATOM   1085  NH1 ARG P  72       9.054 -71.954 113.137  0.00 97.00      PROA   
ATOM   1086 HH11 ARG P  72       8.511 -72.680 112.732  0.00 97.00      PROA   
ATOM   1087 HH12 ARG P  72      10.050 -71.943 113.097  0.00 97.00      PROA   
ATOM   1088  NH2 ARG P  72       9.165 -69.830 114.040  0.00 97.00      PROA   
ATOM   1089 HH21 ARG P  72       8.659 -69.043 114.394  0.00 97.00      PROA   
ATOM   1090 HH22 ARG P  72      10.147 -69.812 113.894  0.00 97.00      PROA   
ATOM   1091  C   ARG P  72       4.285 -72.208 116.714  0.00 97.00      PROA   
ATOM   1092  O   ARG P  72       4.926 -73.255 116.675  0.00 97.00      PROA   
ATOM   1093  N   SER P  73       2.966 -72.156 117.000  0.00 97.00      PROA   
ATOM   1094  HN  SER P  73       2.538 -71.257 117.087  0.00 97.00      PROA   
ATOM   1095  CA  SER P  73       2.012 -73.225 117.213  0.00 97.00      PROA   
ATOM   1096  HA  SER P  73       2.232 -73.594 118.205  0.00 97.00      PROA   
ATOM   1097  CB  SER P  73       0.566 -72.655 117.249  0.00 97.00      PROA   
ATOM   1098  HB1 SER P  73      -0.236 -73.351 116.933  0.00 97.00      PROA   
ATOM   1099  HB2 SER P  73       0.525 -71.797 116.555  0.00 97.00      PROA   
ATOM   1100  OG  SER P  73       0.233 -72.221 118.559  0.00 97.00      PROA   
ATOM   1101  HG1 SER P  73      -0.037 -73.024 119.021  0.00 97.00      PROA   
ATOM   1102  C   SER P  73       1.980 -74.472 116.355  0.00 97.00      PROA   
ATOM   1103  O   SER P  73       2.484 -74.572 115.242  0.00 97.00      PROA   
ATOM   1104  N   ASP P  74       1.232 -75.419 116.946  0.00 97.00      PROA   
ATOM   1105  HN  ASP P  74       0.983 -75.248 117.900  0.00 97.00      PROA   
ATOM   1106  CA  ASP P  74       0.359 -76.445 116.441  0.00 97.00      PROA   
ATOM   1107  HA  ASP P  74       0.978 -77.316 116.316  0.00 97.00      PROA   
ATOM   1108  CB  ASP P  74      -0.707 -76.749 117.559  0.00 97.00      PROA   
ATOM   1109  HB1 ASP P  74      -0.265 -77.485 118.268  0.00 97.00      PROA   
ATOM   1110  HB2 ASP P  74      -1.628 -77.197 117.142  0.00 97.00      PROA   
ATOM   1111  CG  ASP P  74      -1.092 -75.523 118.419  0.00 97.00      PROA   
ATOM   1112  OD1 ASP P  74      -0.216 -75.000 119.160  0.00 97.00      PROA   
ATOM   1113  OD2 ASP P  74      -2.274 -75.099 118.351  0.00 97.00      PROA   
ATOM   1114  C   ASP P  74      -0.344 -76.127 115.109  0.00 97.00      PROA   
ATOM   1115  O   ASP P  74      -0.565 -74.962 114.778  0.00 97.00      PROA   
ATOM   1116  N   PRO P  75      -0.690 -77.119 114.291  0.00 97.00      PROA   
ATOM   1117  CD  PRO P  75      -0.071 -78.449 114.292  0.00 97.00      PROA   
ATOM   1118  HD1 PRO P  75      -0.424 -79.023 115.176  0.00 97.00      PROA   
ATOM   1119  HD2 PRO P  75       1.037 -78.353 114.315  0.00 97.00      PROA   
ATOM   1120  CA  PRO P  75      -1.677 -76.978 113.233  0.00 97.00      PROA   
ATOM   1121  HA  PRO P  75      -1.722 -75.974 112.833  0.00 97.00      PROA   
ATOM   1122  CB  PRO P  75      -1.158 -77.974 112.181  0.00 97.00      PROA   
ATOM   1123  HB1 PRO P  75      -0.372 -77.472 111.577  0.00 97.00      PROA   
ATOM   1124  HB2 PRO P  75      -1.937 -78.330 111.480  0.00 97.00      PROA   
ATOM   1125  CG  PRO P  75      -0.520 -79.118 112.987  0.00 97.00      PROA   
ATOM   1126  HG1 PRO P  75      -1.296 -79.881 113.212  0.00 97.00      PROA   
ATOM   1127  HG2 PRO P  75       0.313 -79.598 112.439  0.00 97.00      PROA   
ATOM   1128  C   PRO P  75      -3.066 -77.380 113.715  0.00 97.00      PROA   
ATOM   1129  O   PRO P  75      -3.488 -78.504 113.446  0.00 97.00      PROA   
ATOM   1130  N   ILE P  76      -3.843 -76.502 114.395  0.00 97.00      PROA   
ATOM   1131  HN  ILE P  76      -3.520 -75.601 114.677  0.00 97.00      PROA   
ATOM   1132  CA  ILE P  76      -5.226 -76.861 114.694  0.00 97.00      PROA   
ATOM   1133  HA  ILE P  76      -5.270 -77.928 114.863  0.00 97.00      PROA   
ATOM   1134  CB  ILE P  76      -5.806 -76.289 115.983  0.00 97.00      PROA   
ATOM   1135  HB  ILE P  76      -6.895 -76.531 116.027  0.00 97.00      PROA   
ATOM   1136  CG2 ILE P  76      -5.138 -77.012 117.176  0.00 97.00      PROA   
ATOM   1137 HG21 ILE P  76      -4.054 -76.779 117.211  0.00 97.00      PROA   
ATOM   1138 HG22 ILE P  76      -5.263 -78.112 117.101  0.00 97.00      PROA   
ATOM   1139 HG23 ILE P  76      -5.591 -76.671 118.130  0.00 97.00      PROA   
ATOM   1140  CG1 ILE P  76      -5.643 -74.761 116.104  0.00 97.00      PROA   
ATOM   1141 HG11 ILE P  76      -5.276 -74.344 115.147  0.00 97.00      PROA   
ATOM   1142 HG12 ILE P  76      -4.867 -74.547 116.872  0.00 97.00      PROA   
ATOM   1143  CD  ILE P  76      -6.949 -74.053 116.469  0.00 97.00      PROA   
ATOM   1144  HD1 ILE P  76      -7.328 -74.406 117.451  0.00 97.00      PROA   
ATOM   1145  HD2 ILE P  76      -7.723 -74.244 115.694  0.00 97.00      PROA   
ATOM   1146  HD3 ILE P  76      -6.783 -72.958 116.525  0.00 97.00      PROA   
ATOM   1147  C   ILE P  76      -6.116 -76.594 113.486  0.00 97.00      PROA   
ATOM   1148  O   ILE P  76      -6.528 -75.474 113.193  0.00 97.00      PROA   
ATOM   1149  N   GLN P  77      -6.408 -77.673 112.730  0.00 97.00      PROA   
ATOM   1150  HN  GLN P  77      -5.980 -78.547 112.943  0.00 97.00      PROA   
ATOM   1151  CA  GLN P  77      -7.121 -77.611 111.473  0.00 97.00      PROA   
ATOM   1152  HA  GLN P  77      -6.871 -76.694 110.975  0.00 97.00      PROA   
ATOM   1153  CB  GLN P  77      -6.669 -78.779 110.552  0.00 97.00      PROA   
ATOM   1154  HB1 GLN P  77      -6.978 -78.530 109.514  0.00 97.00      PROA   
ATOM   1155  HB2 GLN P  77      -7.173 -79.727 110.840  0.00 97.00      PROA   
ATOM   1156  CG  GLN P  77      -5.135 -79.018 110.609  0.00 97.00      PROA   
ATOM   1157  HG1 GLN P  77      -4.865 -79.568 111.534  0.00 97.00      PROA   
ATOM   1158  HG2 GLN P  77      -4.594 -78.052 110.629  0.00 97.00      PROA   
ATOM   1159  CD  GLN P  77      -4.651 -79.866 109.426  0.00 97.00      PROA   
ATOM   1160  OE1 GLN P  77      -5.214 -80.932 109.156  0.00 97.00      PROA   
ATOM   1161  NE2 GLN P  77      -3.578 -79.409 108.719  0.00 97.00      PROA   
ATOM   1162 HE21 GLN P  77      -3.095 -78.571 108.987  0.00 97.00      PROA   
ATOM   1163 HE22 GLN P  77      -3.256 -79.941 107.940  0.00 97.00      PROA   
ATOM   1164  C   GLN P  77      -8.622 -77.614 111.728  0.00 97.00      PROA   
ATOM   1165  O   GLN P  77      -9.187 -78.617 112.152  0.00 97.00      PROA   
ATOM   1166  N   LEU P  78      -9.281 -76.453 111.477  0.00 97.00      PROA   
ATOM   1167  HN  LEU P  78      -8.777 -75.685 111.083  0.00 97.00      PROA   
ATOM   1168  CA  LEU P  78     -10.659 -76.126 111.798  0.00 97.00      PROA   
ATOM   1169  HA  LEU P  78     -10.998 -76.761 112.603  0.00 97.00      PROA   
ATOM   1170  CB  LEU P  78     -10.744 -74.629 112.212  0.00 97.00      PROA   
ATOM   1171  HB1 LEU P  78     -10.430 -74.013 111.340  0.00 97.00      PROA   
ATOM   1172  HB2 LEU P  78      -9.999 -74.443 113.018  0.00 97.00      PROA   
ATOM   1173  CG  LEU P  78     -12.118 -74.107 112.700  0.00 97.00      PROA   
ATOM   1174  HG  LEU P  78     -12.921 -74.504 112.038  0.00 97.00      PROA   
ATOM   1175  CD1 LEU P  78     -12.410 -74.557 114.139  0.00 97.00      PROA   
ATOM   1176 HD11 LEU P  78     -11.665 -74.105 114.826  0.00 97.00      PROA   
ATOM   1177 HD12 LEU P  78     -12.348 -75.658 114.227  0.00 97.00      PROA   
ATOM   1178 HD13 LEU P  78     -13.424 -74.230 114.450  0.00 97.00      PROA   
ATOM   1179  CD2 LEU P  78     -12.188 -72.571 112.612  0.00 97.00      PROA   
ATOM   1180 HD21 LEU P  78     -12.045 -72.235 111.564  0.00 97.00      PROA   
ATOM   1181 HD22 LEU P  78     -11.397 -72.113 113.243  0.00 97.00      PROA   
ATOM   1182 HD23 LEU P  78     -13.176 -72.207 112.964  0.00 97.00      PROA   
ATOM   1183  C   LEU P  78     -11.552 -76.338 110.590  0.00 97.00      PROA   
ATOM   1184  O   LEU P  78     -11.210 -75.938 109.481  0.00 97.00      PROA   
ATOM   1185  N   GLU P  79     -12.730 -76.980 110.784  0.00 97.00      PROA   
ATOM   1186  HN  GLU P  79     -12.979 -77.333 111.684  0.00 97.00      PROA   
ATOM   1187  CA  GLU P  79     -13.642 -77.321 109.711  0.00 97.00      PROA   
ATOM   1188  HA  GLU P  79     -13.278 -76.940 108.767  0.00 97.00      PROA   
ATOM   1189  CB  GLU P  79     -13.813 -78.860 109.613  0.00 97.00      PROA   
ATOM   1190  HB1 GLU P  79     -14.564 -79.106 108.832  0.00 97.00      PROA   
ATOM   1191  HB2 GLU P  79     -14.215 -79.203 110.593  0.00 97.00      PROA   
ATOM   1192  CG  GLU P  79     -12.507 -79.623 109.281  0.00 97.00      PROA   
ATOM   1193  HG1 GLU P  79     -11.621 -79.059 109.641  0.00 97.00      PROA   
ATOM   1194  HG2 GLU P  79     -12.405 -79.750 108.182  0.00 97.00      PROA   
ATOM   1195  CD  GLU P  79     -12.433 -80.988 109.971  0.00 97.00      PROA   
ATOM   1196  OE1 GLU P  79     -12.652 -81.041 111.210  0.00 97.00      PROA   
ATOM   1197  OE2 GLU P  79     -12.083 -81.986 109.288  0.00 97.00      PROA   
ATOM   1198  C   GLU P  79     -15.011 -76.717 109.951  0.00 97.00      PROA   
ATOM   1199  O   GLU P  79     -15.616 -76.900 111.004  0.00 97.00      PROA   
ATOM   1200  N   VAL P  80     -15.557 -76.018 108.929  0.00  0.00      PROA   
ATOM   1201  HN  VAL P  80     -15.064 -75.884 108.073  0.00  0.00      PROA   
ATOM   1202  CA  VAL P  80     -16.876 -75.431 108.977  0.00  0.00      PROA   
ATOM   1203  HA  VAL P  80     -17.301 -75.600 109.950  0.00  0.00      PROA   
ATOM   1204  CB  VAL P  80     -16.922 -73.927 108.721  0.00  0.00      PROA   
ATOM   1205  HB  VAL P  80     -16.622 -73.689 107.676  0.00  0.00      PROA   
ATOM   1206  CG1 VAL P  80     -18.361 -73.417 108.963  0.00  0.00      PROA   
ATOM   1207 HG11 VAL P  80     -18.711 -73.740 109.965  0.00  0.00      PROA   
ATOM   1208 HG12 VAL P  80     -19.060 -73.807 108.195  0.00  0.00      PROA   
ATOM   1209 HG13 VAL P  80     -18.399 -72.310 108.930  0.00  0.00      PROA   
ATOM   1210  CG2 VAL P  80     -15.923 -73.236 109.678  0.00  0.00      PROA   
ATOM   1211 HG21 VAL P  80     -14.876 -73.517 109.440  0.00  0.00      PROA   
ATOM   1212 HG22 VAL P  80     -16.138 -73.517 110.729  0.00  0.00      PROA   
ATOM   1213 HG23 VAL P  80     -16.010 -72.134 109.589  0.00  0.00      PROA   
ATOM   1214  C   VAL P  80     -17.678 -76.196 107.955  0.00  0.00      PROA   
ATOM   1215  O   VAL P  80     -17.186 -76.499 106.869  0.00  0.00      PROA   
ATOM   1216  N   HSD P  81     -18.926 -76.571 108.327  0.00  0.00      PROA   
ATOM   1217  HN  HSD P  81     -19.309 -76.270 109.196  0.00  0.00      PROA   
ATOM   1218  CA  HSD P  81     -19.735 -77.522 107.609  0.00  0.00      PROA   
ATOM   1219  HA  HSD P  81     -19.348 -77.660 106.609  0.00  0.00      PROA   
ATOM   1220  CB  HSD P  81     -19.833 -78.883 108.339  0.00  0.00      PROA   
ATOM   1221  HB1 HSD P  81     -20.468 -79.598 107.773  0.00  0.00      PROA   
ATOM   1222  HB2 HSD P  81     -20.294 -78.733 109.341  0.00  0.00      PROA   
ATOM   1223  ND1 HSD P  81     -17.794 -80.220 107.602  0.00  0.00      PROA   
ATOM   1224  HD1 HSD P  81     -18.042 -80.299 106.635  0.00  0.00      PROA   
ATOM   1225  CG  HSD P  81     -18.499 -79.528 108.564  0.00  0.00      PROA   
ATOM   1226  CE1 HSD P  81     -16.734 -80.789 108.229  0.00  0.00      PROA   
ATOM   1227  HE1 HSD P  81     -16.000 -81.400 107.708  0.00  0.00      PROA   
ATOM   1228  NE2 HSD P  81     -16.715 -80.521 109.520  0.00  0.00      PROA   
ATOM   1229  CD2 HSD P  81     -17.827 -79.727 109.729  0.00  0.00      PROA   
ATOM   1230  HD2 HSD P  81     -18.064 -79.374 110.724  0.00  0.00      PROA   
ATOM   1231  C   HSD P  81     -21.132 -76.985 107.513  0.00  0.00      PROA   
ATOM   1232  O   HSD P  81     -21.504 -76.031 108.194  0.00  0.00      PROA   
ATOM   1233  N   ARG P  82     -21.937 -77.625 106.638  0.00  0.00      PROA   
ATOM   1234  HN  ARG P  82     -21.586 -78.358 106.061  0.00  0.00      PROA   
ATOM   1235  CA  ARG P  82     -23.355 -77.412 106.546  0.00  0.00      PROA   
ATOM   1236  HA  ARG P  82     -23.731 -77.035 107.488  0.00  0.00      PROA   
ATOM   1237  CB  ARG P  82     -23.757 -76.481 105.372  0.00  0.00      PROA   
ATOM   1238  HB1 ARG P  82     -23.145 -75.555 105.452  0.00  0.00      PROA   
ATOM   1239  HB2 ARG P  82     -24.822 -76.189 105.506  0.00  0.00      PROA   
ATOM   1240  CG  ARG P  82     -23.587 -77.077 103.958  0.00  0.00      PROA   
ATOM   1241  HG1 ARG P  82     -24.369 -77.850 103.789  0.00  0.00      PROA   
ATOM   1242  HG2 ARG P  82     -22.595 -77.577 103.895  0.00  0.00      PROA   
ATOM   1243  CD  ARG P  82     -23.654 -76.048 102.816  0.00  0.00      PROA   
ATOM   1244  HD1 ARG P  82     -23.643 -76.571 101.836  0.00  0.00      PROA   
ATOM   1245  HD2 ARG P  82     -22.779 -75.366 102.859  0.00  0.00      PROA   
ATOM   1246  NE  ARG P  82     -24.942 -75.281 102.903  0.00  0.00      PROA   
ATOM   1247  HE  ARG P  82     -25.789 -75.769 102.694  0.00  0.00      PROA   
ATOM   1248  CZ  ARG P  82     -25.032 -73.984 103.302  0.00  0.00      PROA   
ATOM   1249  NH1 ARG P  82     -23.937 -73.246 103.602  0.00  0.00      PROA   
ATOM   1250 HH11 ARG P  82     -24.040 -72.298 103.903  0.00  0.00      PROA   
ATOM   1251 HH12 ARG P  82     -23.026 -73.653 103.533  0.00  0.00      PROA   
ATOM   1252  NH2 ARG P  82     -26.259 -73.414 103.408  0.00  0.00      PROA   
ATOM   1253 HH21 ARG P  82     -26.343 -72.463 103.705  0.00  0.00      PROA   
ATOM   1254 HH22 ARG P  82     -27.077 -73.947 103.192  0.00  0.00      PROA   
ATOM   1255  C   ARG P  82     -23.897 -78.795 106.310  0.00  0.00      PROA   
ATOM   1256  O   ARG P  82     -23.166 -79.697 105.901  0.00  0.00      PROA   
ATOM   1257  N   GLY P  83     -25.206 -78.992 106.582  0.00  0.00      PROA   
ATOM   1258  HN  GLY P  83     -25.780 -78.259 106.940  0.00  0.00      PROA   
ATOM   1259  CA  GLY P  83     -25.885 -80.237 106.315  0.00  0.00      PROA   
ATOM   1260  HA1 GLY P  83     -26.029 -80.738 107.261  0.00  0.00      PROA   
ATOM   1261  HA2 GLY P  83     -25.346 -80.820 105.580  0.00  0.00      PROA   
ATOM   1262  C   GLY P  83     -27.217 -79.890 105.741  0.00  0.00      PROA   
ATOM   1263  O   GLY P  83     -27.504 -78.720 105.490  0.00  0.00      PROA   
ATOM   1264  N   TRP P  84     -28.074 -80.920 105.547  0.00  0.00      PROA   
ATOM   1265  HN  TRP P  84     -27.802 -81.861 105.734  0.00  0.00      PROA   
ATOM   1266  CA  TRP P  84     -29.453 -80.744 105.154  0.00  0.00      PROA   
ATOM   1267  HA  TRP P  84     -29.821 -79.818 105.571  0.00  0.00      PROA   
ATOM   1268  CB  TRP P  84     -29.687 -80.775 103.617  0.00  0.00      PROA   
ATOM   1269  HB1 TRP P  84     -30.778 -80.718 103.406  0.00  0.00      PROA   
ATOM   1270  HB2 TRP P  84     -29.317 -81.743 103.210  0.00  0.00      PROA   
ATOM   1271  CG  TRP P  84     -29.022 -79.652 102.885  0.00  0.00      PROA   
ATOM   1272  CD1 TRP P  84     -27.978 -79.727 102.000  0.00  0.00      PROA   
ATOM   1273  HD1 TRP P  84     -27.517 -80.643 101.662  0.00  0.00      PROA   
ATOM   1274  NE1 TRP P  84     -27.599 -78.467 101.625  0.00  0.00      PROA   
ATOM   1275  HE1 TRP P  84     -26.878 -78.259 101.000  0.00  0.00      PROA   
ATOM   1276  CE2 TRP P  84     -28.381 -77.544 102.258  0.00  0.00      PROA   
ATOM   1277  CD2 TRP P  84     -29.299 -78.253 103.064  0.00  0.00      PROA   
ATOM   1278  CE3 TRP P  84     -30.216 -77.546 103.842  0.00  0.00      PROA   
ATOM   1279  HE3 TRP P  84     -30.927 -78.054 104.476  0.00  0.00      PROA   
ATOM   1280  CZ3 TRP P  84     -30.197 -76.150 103.807  0.00  0.00      PROA   
ATOM   1281  HZ3 TRP P  84     -30.898 -75.594 104.413  0.00  0.00      PROA   
ATOM   1282  CZ2 TRP P  84     -28.366 -76.155 102.215  0.00  0.00      PROA   
ATOM   1283  HZ2 TRP P  84     -27.665 -75.610 101.601  0.00  0.00      PROA   
ATOM   1284  CH2 TRP P  84     -29.287 -75.467 103.006  0.00  0.00      PROA   
ATOM   1285  HH2 TRP P  84     -29.292 -74.386 102.997  0.00  0.00      PROA   
ATOM   1286  C   TRP P  84     -30.246 -81.860 105.772  0.00  0.00      PROA   
ATOM   1287  O   TRP P  84     -31.441 -81.696 106.010  0.00  0.00      PROA   
ATOM   1288  N   LEU P  85     -29.581 -82.995 106.097  0.00  0.00      PROA   
ATOM   1289  HN  LEU P  85     -28.617 -83.111 105.872  0.00  0.00      PROA   
ATOM   1290  CA  LEU P  85     -30.161 -84.060 106.874  0.00  0.00      PROA   
ATOM   1291  HA  LEU P  85     -30.816 -83.614 107.604  0.00  0.00      PROA   
ATOM   1292  CB  LEU P  85     -30.904 -85.180 106.094  0.00  0.00      PROA   
ATOM   1293  HB1 LEU P  85     -31.064 -86.066 106.752  0.00  0.00      PROA   
ATOM   1294  HB2 LEU P  85     -30.266 -85.507 105.244  0.00  0.00      PROA   
ATOM   1295  CG  LEU P  85     -32.310 -84.828 105.553  0.00  0.00      PROA   
ATOM   1296  HG  LEU P  85     -32.196 -84.010 104.806  0.00  0.00      PROA   
ATOM   1297  CD1 LEU P  85     -32.894 -86.053 104.831  0.00  0.00      PROA   
ATOM   1298 HD11 LEU P  85     -33.118 -86.863 105.555  0.00  0.00      PROA   
ATOM   1299 HD12 LEU P  85     -32.162 -86.442 104.095  0.00  0.00      PROA   
ATOM   1300 HD13 LEU P  85     -33.831 -85.777 104.303  0.00  0.00      PROA   
ATOM   1301  CD2 LEU P  85     -33.295 -84.355 106.641  0.00  0.00      PROA   
ATOM   1302 HD21 LEU P  85     -32.939 -83.426 107.126  0.00  0.00      PROA   
ATOM   1303 HD22 LEU P  85     -33.413 -85.136 107.421  0.00  0.00      PROA   
ATOM   1304 HD23 LEU P  85     -34.290 -84.150 106.192  0.00  0.00      PROA   
ATOM   1305  C   LEU P  85     -29.045 -84.720 107.623  0.00  0.00      PROA   
ATOM   1306  O   LEU P  85     -27.879 -84.674 107.233  0.00  0.00      PROA   
ATOM   1307  N   LEU P  86     -29.431 -85.357 108.745  0.00  0.00      PROA   
ATOM   1308  HN  LEU P  86     -30.388 -85.339 109.027  0.00  0.00      PROA   
ATOM   1309  CA  LEU P  86     -28.585 -86.134 109.597  0.00  0.00      PROA   
ATOM   1310  HA  LEU P  86     -27.847 -86.644 108.994  0.00  0.00      PROA   
ATOM   1311  CB  LEU P  86     -27.937 -85.285 110.723  0.00  0.00      PROA   
ATOM   1312  HB1 LEU P  86     -28.739 -84.757 111.285  0.00  0.00      PROA   
ATOM   1313  HB2 LEU P  86     -27.310 -84.505 110.235  0.00  0.00      PROA   
ATOM   1314  CG  LEU P  86     -27.043 -86.044 111.737  0.00  0.00      PROA   
ATOM   1315  HG  LEU P  86     -27.676 -86.790 112.269  0.00  0.00      PROA   
ATOM   1316  CD1 LEU P  86     -25.892 -86.813 111.055  0.00  0.00      PROA   
ATOM   1317 HD11 LEU P  86     -25.236 -86.109 110.500  0.00  0.00      PROA   
ATOM   1318 HD12 LEU P  86     -26.286 -87.566 110.342  0.00  0.00      PROA   
ATOM   1319 HD13 LEU P  86     -25.281 -87.341 111.817  0.00  0.00      PROA   
ATOM   1320  CD2 LEU P  86     -26.505 -85.084 112.816  0.00  0.00      PROA   
ATOM   1321 HD21 LEU P  86     -27.346 -84.579 113.338  0.00  0.00      PROA   
ATOM   1322 HD22 LEU P  86     -25.858 -84.308 112.354  0.00  0.00      PROA   
ATOM   1323 HD23 LEU P  86     -25.908 -85.643 113.567  0.00  0.00      PROA   
ATOM   1324  C   LEU P  86     -29.531 -87.138 110.185  0.00  0.00      PROA   
ATOM   1325  O   LEU P  86     -30.709 -86.853 110.378  0.00  0.00      PROA   
ATOM   1326  N   LEU P  87     -29.027 -88.351 110.480  0.00 97.00      PROA   
ATOM   1327  HN  LEU P  87     -28.067 -88.543 110.302  0.00 97.00      PROA   
ATOM   1328  CA  LEU P  87     -29.774 -89.394 111.136  0.00 97.00      PROA   
ATOM   1329  HA  LEU P  87     -30.818 -89.122 111.214  0.00 97.00      PROA   
ATOM   1330  CB  LEU P  87     -29.669 -90.736 110.377  0.00 97.00      PROA   
ATOM   1331  HB1 LEU P  87     -28.595 -91.003 110.261  0.00 97.00      PROA   
ATOM   1332  HB2 LEU P  87     -30.085 -90.598 109.353  0.00 97.00      PROA   
ATOM   1333  CG  LEU P  87     -30.402 -91.920 111.043  0.00 97.00      PROA   
ATOM   1334  HG  LEU P  87     -30.027 -92.033 112.085  0.00 97.00      PROA   
ATOM   1335  CD1 LEU P  87     -31.924 -91.708 111.113  0.00 97.00      PROA   
ATOM   1336 HD11 LEU P  87     -32.336 -91.550 110.094  0.00 97.00      PROA   
ATOM   1337 HD12 LEU P  87     -32.166 -90.825 111.737  0.00 97.00      PROA   
ATOM   1338 HD13 LEU P  87     -32.413 -92.598 111.559  0.00 97.00      PROA   
ATOM   1339  CD2 LEU P  87     -30.078 -93.229 110.315  0.00 97.00      PROA   
ATOM   1340 HD21 LEU P  87     -28.980 -93.387 110.265  0.00 97.00      PROA   
ATOM   1341 HD22 LEU P  87     -30.484 -93.206 109.282  0.00 97.00      PROA   
ATOM   1342 HD23 LEU P  87     -30.535 -94.076 110.867  0.00 97.00      PROA   
ATOM   1343  C   LEU P  87     -29.217 -89.537 112.532  0.00 97.00      PROA   
ATOM   1344  O   LEU P  87     -28.098 -90.000 112.739  0.00 97.00      PROA   
ATOM   1345  N   GLN P  88     -30.011 -89.140 113.543  0.00 97.00      PROA   
ATOM   1346  HN  GLN P  88     -30.926 -88.777 113.366  0.00 97.00      PROA   
ATOM   1347  CA  GLN P  88     -29.620 -89.173 114.930  0.00 97.00      PROA   
ATOM   1348  HA  GLN P  88     -28.554 -89.006 114.997  0.00 97.00      PROA   
ATOM   1349  CB  GLN P  88     -30.344 -88.065 115.737  0.00 97.00      PROA   
ATOM   1350  HB1 GLN P  88     -29.963 -88.093 116.779  0.00 97.00      PROA   
ATOM   1351  HB2 GLN P  88     -31.435 -88.279 115.754  0.00 97.00      PROA   
ATOM   1352  CG  GLN P  88     -30.119 -86.645 115.169  0.00 97.00      PROA   
ATOM   1353  HG1 GLN P  88     -30.490 -86.581 114.125  0.00 97.00      PROA   
ATOM   1354  HG2 GLN P  88     -29.033 -86.417 115.163  0.00 97.00      PROA   
ATOM   1355  CD  GLN P  88     -30.891 -85.595 115.983  0.00 97.00      PROA   
ATOM   1356  OE1 GLN P  88     -32.123 -85.622 116.054  0.00 97.00      PROA   
ATOM   1357  NE2 GLN P  88     -30.149 -84.612 116.567  0.00 97.00      PROA   
ATOM   1358 HE21 GLN P  88     -30.623 -83.812 116.931  0.00 97.00      PROA   
ATOM   1359 HE22 GLN P  88     -29.155 -84.614 116.474  0.00 97.00      PROA   
ATOM   1360  C   GLN P  88     -29.942 -90.541 115.504  0.00 97.00      PROA   
ATOM   1361  O   GLN P  88     -31.082 -90.991 115.474  0.00 97.00      PROA   
ATOM   1362  N   VAL P  89     -28.916 -91.257 116.018  0.00 97.00      PROA   
ATOM   1363  HN  VAL P  89     -27.994 -90.883 116.010  0.00 97.00      PROA   
ATOM   1364  CA  VAL P  89     -29.036 -92.641 116.442  0.00 97.00      PROA   
ATOM   1365  HA  VAL P  89     -30.062 -92.970 116.346  0.00 97.00      PROA   
ATOM   1366  CB  VAL P  89     -28.158 -93.551 115.584  0.00 97.00      PROA   
ATOM   1367  HB  VAL P  89     -27.099 -93.203 115.629  0.00 97.00      PROA   
ATOM   1368  CG1 VAL P  89     -28.213 -95.016 116.054  0.00 97.00      PROA   
ATOM   1369 HG11 VAL P  89     -29.262 -95.374 116.102  0.00 97.00      PROA   
ATOM   1370 HG12 VAL P  89     -27.734 -95.149 117.044  0.00 97.00      PROA   
ATOM   1371 HG13 VAL P  89     -27.662 -95.644 115.325  0.00 97.00      PROA   
ATOM   1372  CG2 VAL P  89     -28.629 -93.460 114.117  0.00 97.00      PROA   
ATOM   1373 HG21 VAL P  89     -28.408 -92.461 113.689  0.00 97.00      PROA   
ATOM   1374 HG22 VAL P  89     -29.721 -93.643 114.047  0.00 97.00      PROA   
ATOM   1375 HG23 VAL P  89     -28.107 -94.220 113.499  0.00 97.00      PROA   
ATOM   1376  C   VAL P  89     -28.657 -92.760 117.906  0.00 97.00      PROA   
ATOM   1377  O   VAL P  89     -27.685 -92.152 118.353  0.00 97.00      PROA   
ATOM   1378  N   SER P  90     -29.436 -93.558 118.689  0.00 97.00      PROA   
ATOM   1379  HN  SER P  90     -30.262 -93.957 118.296  0.00 97.00      PROA   
ATOM   1380  CA  SER P  90     -29.244 -93.775 120.122  0.00 97.00      PROA   
ATOM   1381  HA  SER P  90     -29.373 -92.819 120.610  0.00 97.00      PROA   
ATOM   1382  CB  SER P  90     -30.279 -94.766 120.720  0.00 97.00      PROA   
ATOM   1383  HB1 SER P  90     -30.096 -94.903 121.809  0.00 97.00      PROA   
ATOM   1384  HB2 SER P  90     -30.207 -95.760 120.234  0.00 97.00      PROA   
ATOM   1385  OG  SER P  90     -31.604 -94.267 120.601  0.00 97.00      PROA   
ATOM   1386  HG1 SER P  90     -31.764 -94.066 119.671  0.00 97.00      PROA   
ATOM   1387  C   SER P  90     -27.878 -94.309 120.530  0.00 97.00      PROA   
ATOM   1388  O   SER P  90     -27.285 -93.807 121.483  0.00 97.00      PROA   
ATOM   1389  N   SER P  91     -27.336 -95.327 119.820  0.00 97.00      PROA   
ATOM   1390  HN  SER P  91     -27.821 -95.740 119.056  0.00 97.00      PROA   
ATOM   1391  CA  SER P  91     -25.992 -95.815 120.081  0.00 97.00      PROA   
ATOM   1392  HA  SER P  91     -25.351 -94.943 120.076  0.00 97.00      PROA   
ATOM   1393  CB  SER P  91     -25.801 -96.543 121.441  0.00 97.00      PROA   
ATOM   1394  HB1 SER P  91     -25.053 -97.361 121.400  0.00 97.00      PROA   
ATOM   1395  HB2 SER P  91     -26.764 -96.987 121.773  0.00 97.00      PROA   
ATOM   1396  OG  SER P  91     -25.344 -95.614 122.418  0.00 97.00      PROA   
ATOM   1397  HG1 SER P  91     -26.019 -94.928 122.469  0.00 97.00      PROA   
ATOM   1398  C   SER P  91     -25.485 -96.652 118.936  0.00 97.00      PROA   
ATOM   1399  O   SER P  91     -26.243 -97.092 118.077  0.00 97.00      PROA   
ATOM   1400  N   ARG P  92     -24.146 -96.858 118.885  0.00 97.00      PROA   
ATOM   1401  HN  ARG P  92     -23.554 -96.488 119.598  0.00 97.00      PROA   
ATOM   1402  CA  ARG P  92     -23.475 -97.523 117.781  0.00 97.00      PROA   
ATOM   1403  HA  ARG P  92     -23.971 -97.251 116.857  0.00 97.00      PROA   
ATOM   1404  CB  ARG P  92     -21.984 -97.085 117.713  0.00 97.00      PROA   
ATOM   1405  HB1 ARG P  92     -21.586 -97.368 116.714  0.00 97.00      PROA   
ATOM   1406  HB2 ARG P  92     -21.390 -97.629 118.482  0.00 97.00      PROA   
ATOM   1407  CG  ARG P  92     -21.755 -95.574 117.954  0.00 97.00      PROA   
ATOM   1408  HG1 ARG P  92     -21.965 -95.344 119.022  0.00 97.00      PROA   
ATOM   1409  HG2 ARG P  92     -22.476 -94.982 117.347  0.00 97.00      PROA   
ATOM   1410  CD  ARG P  92     -20.317 -95.099 117.675  0.00 97.00      PROA   
ATOM   1411  HD1 ARG P  92     -19.575 -95.854 118.006  0.00 97.00      PROA   
ATOM   1412  HD2 ARG P  92     -20.102 -94.144 118.206  0.00 97.00      PROA   
ATOM   1413  NE  ARG P  92     -20.167 -94.903 116.198  0.00 97.00      PROA   
ATOM   1414  HE  ARG P  92     -19.976 -95.683 115.610  0.00 97.00      PROA   
ATOM   1415  CZ  ARG P  92     -20.579 -93.787 115.570  0.00 97.00      PROA   
ATOM   1416  NH1 ARG P  92     -20.901 -92.645 116.197  0.00 97.00      PROA   
ATOM   1417 HH11 ARG P  92     -20.438 -92.428 117.052  0.00 97.00      PROA   
ATOM   1418 HH12 ARG P  92     -21.169 -91.900 115.589  0.00 97.00      PROA   
ATOM   1419  NH2 ARG P  92     -20.603 -93.739 114.225  0.00 97.00      PROA   
ATOM   1420 HH21 ARG P  92     -20.149 -94.454 113.707  0.00 97.00      PROA   
ATOM   1421 HH22 ARG P  92     -20.666 -92.827 113.825  0.00 97.00      PROA   
ATOM   1422  C   ARG P  92     -23.540 -99.040 117.934  0.00 97.00      PROA   
ATOM   1423  O   ARG P  92     -23.377 -99.786 116.969  0.00 97.00      PROA   
ATOM   1424  N   VAL P  93     -23.811 -99.528 119.164  0.00 97.00      PROA   
ATOM   1425  HN  VAL P  93     -23.987 -98.913 119.925  0.00 97.00      PROA   
ATOM   1426  CA  VAL P  93     -23.916-100.931 119.488  0.00 97.00      PROA   
ATOM   1427  HA  VAL P  93     -24.269-101.462 118.617  0.00 97.00      PROA   
ATOM   1428  CB  VAL P  93     -22.633-101.590 120.022  0.00 97.00      PROA   
ATOM   1429  HB  VAL P  93     -22.872-102.627 120.359  0.00 97.00      PROA   
ATOM   1430  CG1 VAL P  93     -21.585-101.703 118.894  0.00 97.00      PROA   
ATOM   1431 HG11 VAL P  93     -21.259-100.694 118.566  0.00 97.00      PROA   
ATOM   1432 HG12 VAL P  93     -22.002-102.236 118.017  0.00 97.00      PROA   
ATOM   1433 HG13 VAL P  93     -20.689-102.252 119.255  0.00 97.00      PROA   
ATOM   1434  CG2 VAL P  93     -22.047-100.819 121.227  0.00 97.00      PROA   
ATOM   1435 HG21 VAL P  93     -22.758-100.793 122.077  0.00 97.00      PROA   
ATOM   1436 HG22 VAL P  93     -21.792 -99.776 120.943  0.00 97.00      PROA   
ATOM   1437 HG23 VAL P  93     -21.117-101.316 121.578  0.00 97.00      PROA   
ATOM   1438  C   VAL P  93     -25.001-101.018 120.528  0.00 97.00      PROA   
ATOM   1439  O   VAL P  93     -25.144-100.125 121.360  0.00 97.00      PROA   
ATOM   1440  N   LEU P  94     -25.808-102.103 120.465  0.00 97.00      PROA   
ATOM   1441  HN  LEU P  94     -25.698-102.781 119.745  0.00 97.00      PROA   
ATOM   1442  CA  LEU P  94     -26.846-102.423 121.415  0.00 97.00      PROA   
ATOM   1443  HA  LEU P  94     -26.563-102.067 122.398  0.00 97.00      PROA   
ATOM   1444  CB  LEU P  94     -28.268-101.904 121.050  0.00 97.00      PROA   
ATOM   1445  HB1 LEU P  94     -28.945-102.202 121.884  0.00 97.00      PROA   
ATOM   1446  HB2 LEU P  94     -28.642-102.391 120.124  0.00 97.00      PROA   
ATOM   1447  CG  LEU P  94     -28.425-100.370 120.891  0.00 97.00      PROA   
ATOM   1448  HG  LEU P  94     -27.703 -99.877 121.583  0.00 97.00      PROA   
ATOM   1449  CD1 LEU P  94     -28.158 -99.872 119.457  0.00 97.00      PROA   
ATOM   1450 HD11 LEU P  94     -28.914-100.295 118.761  0.00 97.00      PROA   
ATOM   1451 HD12 LEU P  94     -27.151-100.163 119.102  0.00 97.00      PROA   
ATOM   1452 HD13 LEU P  94     -28.227 -98.764 119.424  0.00 97.00      PROA   
ATOM   1453  CD2 LEU P  94     -29.834 -99.938 121.341  0.00 97.00      PROA   
ATOM   1454 HD21 LEU P  94     -29.986-100.193 122.410  0.00 97.00      PROA   
ATOM   1455 HD22 LEU P  94     -30.606-100.469 120.746  0.00 97.00      PROA   
ATOM   1456 HD23 LEU P  94     -29.970 -98.844 121.217  0.00 97.00      PROA   
ATOM   1457  C   LEU P  94     -26.893-103.935 121.442  0.00 97.00      PROA   
ATOM   1458  O   LEU P  94     -26.329-104.601 120.577  0.00 97.00      PROA   
ATOM   1459  N   THR P  95     -27.569-104.513 122.458  0.00 97.00      PROA   
ATOM   1460  HN  THR P  95     -27.908-103.954 123.215  0.00 97.00      PROA   
ATOM   1461  CA  THR P  95     -27.867-105.929 122.589  0.00 97.00      PROA   
ATOM   1462  HA  THR P  95     -27.214-106.487 121.936  0.00 97.00      PROA   
ATOM   1463  CB  THR P  95     -27.718-106.464 124.020  0.00 97.00      PROA   
ATOM   1464  HB  THR P  95     -28.665-106.363 124.603  0.00 97.00      PROA   
ATOM   1465  OG1 THR P  95     -26.732-105.740 124.740  0.00 97.00      PROA   
ATOM   1466  HG1 THR P  95     -27.143-104.885 124.912  0.00 97.00      PROA   
ATOM   1467  CG2 THR P  95     -27.269-107.929 124.001  0.00 97.00      PROA   
ATOM   1468 HG21 THR P  95     -26.277-108.017 123.510  0.00 97.00      PROA   
ATOM   1469 HG22 THR P  95     -27.995-108.569 123.465  0.00 97.00      PROA   
ATOM   1470 HG23 THR P  95     -27.175-108.300 125.044  0.00 97.00      PROA   
ATOM   1471  C   THR P  95     -29.306-106.108 122.138  0.00 97.00      PROA   
ATOM   1472  O   THR P  95     -30.070-105.154 122.047  0.00 97.00      PROA   
ATOM   1473  N   GLU P  96     -29.726-107.353 121.828  0.00 97.00      PROA   
ATOM   1474  HN  GLU P  96     -29.075-108.110 121.792  0.00 97.00      PROA   
ATOM   1475  CA  GLU P  96     -31.106-107.692 121.539  0.00 97.00      PROA   
ATOM   1476  HA  GLU P  96     -31.408-107.049 120.726  0.00 97.00      PROA   
ATOM   1477  CB  GLU P  96     -31.259-109.172 121.085  0.00 97.00      PROA   
ATOM   1478  HB1 GLU P  96     -30.545-109.357 120.250  0.00 97.00      PROA   
ATOM   1479  HB2 GLU P  96     -32.285-109.313 120.683  0.00 97.00      PROA   
ATOM   1480  CG  GLU P  96     -30.995-110.189 122.219  0.00 97.00      PROA   
ATOM   1481  HG1 GLU P  96     -31.599-109.935 123.112  0.00 97.00      PROA   
ATOM   1482  HG2 GLU P  96     -29.926-110.143 122.512  0.00 97.00      PROA   
ATOM   1483  CD  GLU P  96     -31.340-111.637 121.866  0.00 97.00      PROA   
ATOM   1484  OE1 GLU P  96     -32.180-111.879 120.963  0.00 97.00      PROA   
ATOM   1485  OE2 GLU P  96     -30.761-112.535 122.536  0.00 97.00      PROA   
ATOM   1486  C   GLU P  96     -32.026-107.406 122.725  0.00 97.00      PROA   
ATOM   1487  O   GLU P  96     -31.635-107.492 123.887  0.00 97.00      PROA   
ATOM   1488  N   GLY P  97     -33.290-107.020 122.446  0.00 97.00      PROA   
ATOM   1489  HN  GLY P  97     -33.577-106.940 121.491  0.00 97.00      PROA   
ATOM   1490  CA  GLY P  97     -34.281-106.714 123.463  0.00 97.00      PROA   
ATOM   1491  HA1 GLY P  97     -34.077-107.291 124.354  0.00 97.00      PROA   
ATOM   1492  HA2 GLY P  97     -35.249-106.943 123.046  0.00 97.00      PROA   
ATOM   1493  C   GLY P  97     -34.293-105.262 123.853  0.00 97.00      PROA   
ATOM   1494  O   GLY P  97     -35.326-104.750 124.277  0.00 97.00      PROA   
ATOM   1495  N   GLU P  98     -33.142-104.563 123.730  0.00 97.00      PROA   
ATOM   1496  HN  GLU P  98     -32.302-105.029 123.461  0.00 97.00      PROA   
ATOM   1497  CA  GLU P  98     -32.994-103.149 124.007  0.00 97.00      PROA   
ATOM   1498  HA  GLU P  98     -33.278-103.021 125.038  0.00 97.00      PROA   
ATOM   1499  CB  GLU P  98     -31.512-102.703 123.899  0.00 97.00      PROA   
ATOM   1500  HB1 GLU P  98     -31.457-101.595 123.990  0.00 97.00      PROA   
ATOM   1501  HB2 GLU P  98     -31.117-102.979 122.898  0.00 97.00      PROA   
ATOM   1502  CG  GLU P  98     -30.617-103.309 125.003  0.00 97.00      PROA   
ATOM   1503  HG1 GLU P  98     -30.582-104.417 124.914  0.00 97.00      PROA   
ATOM   1504  HG2 GLU P  98     -31.023-103.049 126.003  0.00 97.00      PROA   
ATOM   1505  CD  GLU P  98     -29.196-102.755 124.930  0.00 97.00      PROA   
ATOM   1506  OE1 GLU P  98     -28.250-103.574 124.947  0.00 97.00      PROA   
ATOM   1507  OE2 GLU P  98     -29.026-101.510 124.882  0.00 97.00      PROA   
ATOM   1508  C   GLU P  98     -33.851-102.244 123.119  0.00 97.00      PROA   
ATOM   1509  O   GLU P  98     -33.939-102.487 121.920  0.00 97.00      PROA   
ATOM   1510  N   PRO P  99     -34.491-101.188 123.613  0.00 97.00      PROA   
ATOM   1511  CD  PRO P  99     -34.850-101.032 125.023  0.00 97.00      PROA   
ATOM   1512  HD1 PRO P  99     -33.971-100.615 125.560  0.00 97.00      PROA   
ATOM   1513  HD2 PRO P  99     -35.162-101.998 125.479  0.00 97.00      PROA   
ATOM   1514  CA  PRO P  99     -35.020-100.099 122.798  0.00 97.00      PROA   
ATOM   1515  HA  PRO P  99     -35.770-100.529 122.153  0.00 97.00      PROA   
ATOM   1516  CB  PRO P  99     -35.631 -99.129 123.823  0.00 97.00      PROA   
ATOM   1517  HB1 PRO P  99     -36.505 -98.586 123.412  0.00 97.00      PROA   
ATOM   1518  HB2 PRO P  99     -34.873 -98.396 124.178  0.00 97.00      PROA   
ATOM   1519  CG  PRO P  99     -36.007-100.035 125.001  0.00 97.00      PROA   
ATOM   1520  HG1 PRO P  99     -36.116 -99.486 125.956  0.00 97.00      PROA   
ATOM   1521  HG2 PRO P  99     -36.951-100.577 124.768  0.00 97.00      PROA   
ATOM   1522  C   PRO P  99     -33.989 -99.401 121.919  0.00 97.00      PROA   
ATOM   1523  O   PRO P  99     -32.915 -99.064 122.411  0.00 97.00      PROA   
ATOM   1524  N   LEU P 100     -34.302 -99.140 120.631  0.00 97.00      PROA   
ATOM   1525  HN  LEU P 100     -35.168 -99.463 120.252  0.00 97.00      PROA   
ATOM   1526  CA  LEU P 100     -33.436 -98.359 119.766  0.00 97.00      PROA   
ATOM   1527  HA  LEU P 100     -32.657 -97.891 120.352  0.00 97.00      PROA   
ATOM   1528  CB  LEU P 100     -32.755 -99.246 118.689  0.00 97.00      PROA   
ATOM   1529  HB1 LEU P 100     -33.524 -99.896 118.222  0.00 97.00      PROA   
ATOM   1530  HB2 LEU P 100     -32.046 -99.920 119.217  0.00 97.00      PROA   
ATOM   1531  CG  LEU P 100     -31.986 -98.526 117.552  0.00 97.00      PROA   
ATOM   1532  HG  LEU P 100     -32.717 -97.944 116.944  0.00 97.00      PROA   
ATOM   1533  CD1 LEU P 100     -30.923 -97.544 118.073  0.00 97.00      PROA   
ATOM   1534 HD11 LEU P 100     -30.238 -98.063 118.774  0.00 97.00      PROA   
ATOM   1535 HD12 LEU P 100     -31.399 -96.695 118.603  0.00 97.00      PROA   
ATOM   1536 HD13 LEU P 100     -30.326 -97.141 117.229  0.00 97.00      PROA   
ATOM   1537  CD2 LEU P 100     -31.330 -99.557 116.614  0.00 97.00      PROA   
ATOM   1538 HD21 LEU P 100     -32.086-100.272 116.230  0.00 97.00      PROA   
ATOM   1539 HD22 LEU P 100     -30.550-100.127 117.162  0.00 97.00      PROA   
ATOM   1540 HD23 LEU P 100     -30.852 -99.046 115.752  0.00 97.00      PROA   
ATOM   1541  C   LEU P 100     -34.233 -97.241 119.139  0.00 97.00      PROA   
ATOM   1542  O   LEU P 100     -35.123 -97.477 118.332  0.00 97.00      PROA   
ATOM   1543  N   ALA P 101     -33.913 -95.971 119.481  0.00 97.00      PROA   
ATOM   1544  HN  ALA P 101     -33.212 -95.778 120.165  0.00 97.00      PROA   
ATOM   1545  CA  ALA P 101     -34.589 -94.811 118.940  0.00 97.00      PROA   
ATOM   1546  HA  ALA P 101     -35.512 -95.117 118.469  0.00 97.00      PROA   
ATOM   1547  CB  ALA P 101     -34.966 -93.814 120.052  0.00 97.00      PROA   
ATOM   1548  HB1 ALA P 101     -34.066 -93.435 120.578  0.00 97.00      PROA   
ATOM   1549  HB2 ALA P 101     -35.609 -94.325 120.803  0.00 97.00      PROA   
ATOM   1550  HB3 ALA P 101     -35.534 -92.954 119.643  0.00 97.00      PROA   
ATOM   1551  C   ALA P 101     -33.741 -94.135 117.874  0.00 97.00      PROA   
ATOM   1552  O   ALA P 101     -32.541 -93.921 118.027  0.00 97.00      PROA   
ATOM   1553  N   LEU P 102     -34.382 -93.811 116.730  0.00 97.00      PROA   
ATOM   1554  HN  LEU P 102     -35.334 -94.083 116.604  0.00 97.00      PROA   
ATOM   1555  CA  LEU P 102     -33.781 -93.186 115.573  0.00 97.00      PROA   
ATOM   1556  HA  LEU P 102     -32.750 -92.934 115.780  0.00 97.00      PROA   
ATOM   1557  CB  LEU P 102     -33.884 -94.098 114.320  0.00 97.00      PROA   
ATOM   1558  HB1 LEU P 102     -33.320 -93.642 113.478  0.00 97.00      PROA   
ATOM   1559  HB2 LEU P 102     -34.953 -94.172 114.017  0.00 97.00      PROA   
ATOM   1560  CG  LEU P 102     -33.392 -95.553 114.509  0.00 97.00      PROA   
ATOM   1561  HG  LEU P 102     -33.938 -96.013 115.367  0.00 97.00      PROA   
ATOM   1562  CD1 LEU P 102     -33.727 -96.393 113.266  0.00 97.00      PROA   
ATOM   1563 HD11 LEU P 102     -33.177 -95.999 112.385  0.00 97.00      PROA   
ATOM   1564 HD12 LEU P 102     -34.816 -96.359 113.051  0.00 97.00      PROA   
ATOM   1565 HD13 LEU P 102     -33.428 -97.449 113.433  0.00 97.00      PROA   
ATOM   1566  CD2 LEU P 102     -31.885 -95.622 114.801  0.00 97.00      PROA   
ATOM   1567 HD21 LEU P 102     -31.635 -95.037 115.709  0.00 97.00      PROA   
ATOM   1568 HD22 LEU P 102     -31.316 -95.212 113.941  0.00 97.00      PROA   
ATOM   1569 HD23 LEU P 102     -31.571 -96.676 114.959  0.00 97.00      PROA   
ATOM   1570  C   LEU P 102     -34.544 -91.916 115.261  0.00 97.00      PROA   
ATOM   1571  O   LEU P 102     -35.770 -91.903 115.289  0.00 97.00      PROA   
ATOM   1572  N   ARG P 103     -33.847 -90.802 114.938  0.00 97.00      PROA   
ATOM   1573  HN  ARG P 103     -32.852 -90.772 115.027  0.00 97.00      PROA   
ATOM   1574  CA  ARG P 103     -34.513 -89.627 114.415  0.00 97.00      PROA   
ATOM   1575  HA  ARG P 103     -35.504 -89.898 114.084  0.00 97.00      PROA   
ATOM   1576  CB  ARG P 103     -34.689 -88.502 115.470  0.00 97.00      PROA   
ATOM   1577  HB1 ARG P 103     -33.694 -88.173 115.840  0.00 97.00      PROA   
ATOM   1578  HB2 ARG P 103     -35.250 -88.916 116.337  0.00 97.00      PROA   
ATOM   1579  CG  ARG P 103     -35.447 -87.296 114.897  0.00 97.00      PROA   
ATOM   1580  HG1 ARG P 103     -36.452 -87.637 114.556  0.00 97.00      PROA   
ATOM   1581  HG2 ARG P 103     -34.885 -86.923 114.013  0.00 97.00      PROA   
ATOM   1582  CD  ARG P 103     -35.597 -86.086 115.811  0.00 97.00      PROA   
ATOM   1583  HD1 ARG P 103     -34.596 -85.695 116.094  0.00 97.00      PROA   
ATOM   1584  HD2 ARG P 103     -36.189 -86.307 116.723  0.00 97.00      PROA   
ATOM   1585  NE  ARG P 103     -36.346 -85.100 114.969  0.00 97.00      PROA   
ATOM   1586  HE  ARG P 103     -36.961 -85.434 114.258  0.00 97.00      PROA   
ATOM   1587  CZ  ARG P 103     -36.054 -83.797 114.881  0.00 97.00      PROA   
ATOM   1588  NH1 ARG P 103     -35.111 -83.174 115.593  0.00 97.00      PROA   
ATOM   1589 HH11 ARG P 103     -34.427 -83.689 116.093  0.00 97.00      PROA   
ATOM   1590 HH12 ARG P 103     -35.003 -82.201 115.372  0.00 97.00      PROA   
ATOM   1591  NH2 ARG P 103     -36.705 -83.042 113.982  0.00 97.00      PROA   
ATOM   1592 HH21 ARG P 103     -37.378 -83.466 113.378  0.00 97.00      PROA   
ATOM   1593 HH22 ARG P 103     -36.351 -82.119 113.841  0.00 97.00      PROA   
ATOM   1594  C   ARG P 103     -33.811 -89.064 113.195  0.00 97.00      PROA   
ATOM   1595  O   ARG P 103     -32.696 -88.566 113.265  0.00 97.00      PROA   
ATOM   1596  N   CYS P 104     -34.497 -89.052 112.031  0.00 97.00      PROA   
ATOM   1597  HN  CYS P 104     -35.361 -89.550 111.959  0.00 97.00      PROA   
ATOM   1598  CA  CYS P 104     -34.143 -88.230 110.887  0.00 97.00      PROA   
ATOM   1599  HA  CYS P 104     -33.090 -88.379 110.691  0.00 97.00      PROA   
ATOM   1600  CB  CYS P 104     -34.968 -88.641 109.642  0.00 97.00      PROA   
ATOM   1601  HB1 CYS P 104     -36.012 -88.271 109.733  0.00 97.00      PROA   
ATOM   1602  HB2 CYS P 104     -35.029 -89.753 109.634  0.00 97.00      PROA   
ATOM   1603  SG  CYS P 104     -34.230 -88.107 108.070  0.00 97.00      PROA   
ATOM   1604  C   CYS P 104     -34.377 -86.757 111.200  0.00 97.00      PROA   
ATOM   1605  O   CYS P 104     -35.426 -86.392 111.717  0.00 97.00      PROA   
ATOM   1606  N   HSD P 105     -33.392 -85.876 110.925  0.00 97.00      PROA   
ATOM   1607  HN  HSD P 105     -32.540 -86.177 110.502  0.00 97.00      PROA   
ATOM   1608  CA  HSD P 105     -33.372 -84.533 111.473  0.00 97.00      PROA   
ATOM   1609  HA  HSD P 105     -34.382 -84.167 111.606  0.00 97.00      PROA   
ATOM   1610  CB  HSD P 105     -32.671 -84.573 112.855  0.00 97.00      PROA   
ATOM   1611  HB1 HSD P 105     -31.915 -85.388 112.797  0.00 97.00      PROA   
ATOM   1612  HB2 HSD P 105     -33.410 -84.880 113.627  0.00 97.00      PROA   
ATOM   1613  ND1 HSD P 105     -32.485 -82.211 113.818  0.00 97.00      PROA   
ATOM   1614  HD1 HSD P 105     -33.398 -81.861 113.591  0.00 97.00      PROA   
ATOM   1615  CG  HSD P 105     -31.916 -83.374 113.348  0.00 97.00      PROA   
ATOM   1616  CE1 HSD P 105     -31.508 -81.528 114.463  0.00 97.00      PROA   
ATOM   1617  HE1 HSD P 105     -31.679 -80.565 114.944  0.00 97.00      PROA   
ATOM   1618  NE2 HSD P 105     -30.354 -82.163 114.432  0.00 97.00      PROA   
ATOM   1619  CD2 HSD P 105     -30.611 -83.322 113.724  0.00 97.00      PROA   
ATOM   1620  HD2 HSD P 105     -29.829 -84.058 113.580  0.00 97.00      PROA   
ATOM   1621  C   HSD P 105     -32.714 -83.601 110.489  0.00 97.00      PROA   
ATOM   1622  O   HSD P 105     -31.866 -84.014 109.708  0.00 97.00      PROA   
ATOM   1623  N   ALA P 106     -33.134 -82.316 110.462  0.00 97.00      PROA   
ATOM   1624  HN  ALA P 106     -33.744 -81.945 111.164  0.00 97.00      PROA   
ATOM   1625  CA  ALA P 106     -32.872 -81.417 109.362  0.00 97.00      PROA   
ATOM   1626  HA  ALA P 106     -32.308 -81.921 108.594  0.00 97.00      PROA   
ATOM   1627  CB  ALA P 106     -34.209 -80.922 108.774  0.00 97.00      PROA   
ATOM   1628  HB1 ALA P 106     -34.839 -80.485 109.578  0.00 97.00      PROA   
ATOM   1629  HB2 ALA P 106     -34.770 -81.783 108.348  0.00 97.00      PROA   
ATOM   1630  HB3 ALA P 106     -34.059 -80.171 107.972  0.00 97.00      PROA   
ATOM   1631  C   ALA P 106     -32.037 -80.252 109.824  0.00 97.00      PROA   
ATOM   1632  O   ALA P 106     -32.075 -79.868 110.989  0.00 97.00      PROA   
ATOM   1633  N   TRP P 107     -31.206 -79.680 108.917  0.00 97.00      PROA   
ATOM   1634  HN  TRP P 107     -31.112 -80.065 108.000  0.00 97.00      PROA   
ATOM   1635  CA  TRP P 107     -30.336 -78.567 109.255  0.00 97.00      PROA   
ATOM   1636  HA  TRP P 107     -29.782 -78.915 110.114  0.00 97.00      PROA   
ATOM   1637  CB  TRP P 107     -29.237 -78.279 108.186  0.00 97.00      PROA   
ATOM   1638  HB1 TRP P 107     -29.738 -78.192 107.196  0.00 97.00      PROA   
ATOM   1639  HB2 TRP P 107     -28.568 -79.165 108.146  0.00 97.00      PROA   
ATOM   1640  CG  TRP P 107     -28.404 -77.054 108.426  0.00 97.00      PROA   
ATOM   1641  CD1 TRP P 107     -28.285 -75.976 107.589  0.00 97.00      PROA   
ATOM   1642  HD1 TRP P 107     -28.608 -75.970 106.557  0.00 97.00      PROA   
ATOM   1643  NE1 TRP P 107     -27.730 -74.924 108.273  0.00 97.00      PROA   
ATOM   1644  HE1 TRP P 107     -27.426 -74.077 107.893  0.00 97.00      PROA   
ATOM   1645  CE2 TRP P 107     -27.484 -75.293 109.562  0.00 97.00      PROA   
ATOM   1646  CD2 TRP P 107     -27.848 -76.651 109.691  0.00 97.00      PROA   
ATOM   1647  CE3 TRP P 107     -27.661 -77.297 110.915  0.00 97.00      PROA   
ATOM   1648  HE3 TRP P 107     -27.884 -78.346 111.041  0.00 97.00      PROA   
ATOM   1649  CZ3 TRP P 107     -27.215 -76.550 112.006  0.00 97.00      PROA   
ATOM   1650  HZ3 TRP P 107     -27.100 -77.023 112.972  0.00 97.00      PROA   
ATOM   1651  CZ2 TRP P 107     -27.035 -74.550 110.648  0.00 97.00      PROA   
ATOM   1652  HZ2 TRP P 107     -26.810 -73.498 110.563  0.00 97.00      PROA   
ATOM   1653  CH2 TRP P 107     -26.925 -75.196 111.880  0.00 97.00      PROA   
ATOM   1654  HH2 TRP P 107     -26.606 -74.642 112.752  0.00 97.00      PROA   
ATOM   1655  C   TRP P 107     -31.074 -77.317 109.740  0.00 97.00      PROA   
ATOM   1656  O   TRP P 107     -31.756 -76.612 108.995  0.00 97.00      PROA   
ATOM   1657  N   LYS P 108     -30.927 -77.066 111.065  0.00 97.00      PROA   
ATOM   1658  HN  LYS P 108     -30.309 -77.652 111.582  0.00 97.00      PROA   
ATOM   1659  CA  LYS P 108     -31.583 -76.048 111.856  0.00 97.00      PROA   
ATOM   1660  HA  LYS P 108     -31.259 -76.239 112.866  0.00 97.00      PROA   
ATOM   1661  CB  LYS P 108     -31.113 -74.628 111.427  0.00 97.00      PROA   
ATOM   1662  HB1 LYS P 108     -31.590 -74.349 110.465  0.00 97.00      PROA   
ATOM   1663  HB2 LYS P 108     -30.016 -74.706 111.231  0.00 97.00      PROA   
ATOM   1664  CG  LYS P 108     -31.296 -73.509 112.473  0.00 97.00      PROA   
ATOM   1665  HG1 LYS P 108     -32.383 -73.332 112.627  0.00 97.00      PROA   
ATOM   1666  HG2 LYS P 108     -30.858 -72.574 112.057  0.00 97.00      PROA   
ATOM   1667  CD  LYS P 108     -30.638 -73.854 113.828  0.00 97.00      PROA   
ATOM   1668  HD1 LYS P 108     -29.632 -74.295 113.641  0.00 97.00      PROA   
ATOM   1669  HD2 LYS P 108     -31.262 -74.642 114.305  0.00 97.00      PROA   
ATOM   1670  CE  LYS P 108     -30.504 -72.714 114.856  0.00 97.00      PROA   
ATOM   1671  HE1 LYS P 108     -30.225 -73.139 115.848  0.00 97.00      PROA   
ATOM   1672  HE2 LYS P 108     -31.454 -72.156 114.978  0.00 97.00      PROA   
ATOM   1673  NZ  LYS P 108     -29.427 -71.763 114.488  0.00 97.00      PROA   
ATOM   1674  HZ1 LYS P 108     -28.578 -72.285 114.196  0.00 97.00      PROA   
ATOM   1675  HZ2 LYS P 108     -29.120 -71.242 115.329  0.00 97.00      PROA   
ATOM   1676  HZ3 LYS P 108     -29.725 -71.100 113.743  0.00 97.00      PROA   
ATOM   1677  C   LYS P 108     -33.094 -76.265 111.837  0.00 97.00      PROA   
ATOM   1678  O   LYS P 108     -33.874 -75.329 111.695  0.00 97.00      PROA   
ATOM   1679  N   ASP P 109     -33.497 -77.552 112.008  0.00 97.00      PROA   
ATOM   1680  HN  ASP P 109     -32.786 -78.229 112.183  0.00 97.00      PROA   
ATOM   1681  CA  ASP P 109     -34.794 -78.196 111.842  0.00 97.00      PROA   
ATOM   1682  HA  ASP P 109     -34.533 -79.020 111.200  0.00 97.00      PROA   
ATOM   1683  CB  ASP P 109     -35.335 -78.780 113.176  0.00 97.00      PROA   
ATOM   1684  HB1 ASP P 109     -36.432 -78.656 113.288  0.00 97.00      PROA   
ATOM   1685  HB2 ASP P 109     -34.847 -78.244 114.021  0.00 97.00      PROA   
ATOM   1686  CG  ASP P 109     -35.047 -80.267 113.349  0.00 97.00      PROA   
ATOM   1687  OD1 ASP P 109     -34.782 -80.999 112.364  0.00 97.00      PROA   
ATOM   1688  OD2 ASP P 109     -35.211 -80.706 114.511  0.00 97.00      PROA   
ATOM   1689  C   ASP P 109     -35.908 -77.510 111.069  0.00 97.00      PROA   
ATOM   1690  O   ASP P 109     -36.558 -76.577 111.537  0.00 97.00      PROA   
ATOM   1691  N   LYS P 110     -36.163 -78.027 109.844  0.00 97.00      PROA   
ATOM   1692  HN  LYS P 110     -35.677 -78.843 109.546  0.00 97.00      PROA   
ATOM   1693  CA  LYS P 110     -37.178 -77.550 108.933  0.00 97.00      PROA   
ATOM   1694  HA  LYS P 110     -37.789 -76.806 109.425  0.00 97.00      PROA   
ATOM   1695  CB  LYS P 110     -36.564 -76.986 107.620  0.00 97.00      PROA   
ATOM   1696  HB1 LYS P 110     -37.371 -76.539 107.000  0.00 97.00      PROA   
ATOM   1697  HB2 LYS P 110     -36.111 -77.820 107.038  0.00 97.00      PROA   
ATOM   1698  CG  LYS P 110     -35.454 -75.932 107.840  0.00 97.00      PROA   
ATOM   1699  HG1 LYS P 110     -35.100 -75.583 106.844  0.00 97.00      PROA   
ATOM   1700  HG2 LYS P 110     -34.587 -76.422 108.338  0.00 97.00      PROA   
ATOM   1701  CD  LYS P 110     -35.899 -74.727 108.693  0.00 97.00      PROA   
ATOM   1702  HD1 LYS P 110     -36.337 -75.103 109.639  0.00 97.00      PROA   
ATOM   1703  HD2 LYS P 110     -36.708 -74.169 108.174  0.00 97.00      PROA   
ATOM   1704  CE  LYS P 110     -34.765 -73.779 109.106  0.00 97.00      PROA   
ATOM   1705  HE1 LYS P 110     -33.950 -74.337 109.606  0.00 97.00      PROA   
ATOM   1706  HE2 LYS P 110     -35.144 -72.989 109.790  0.00 97.00      PROA   
ATOM   1707  NZ  LYS P 110     -34.159 -73.133 107.928  0.00 97.00      PROA   
ATOM   1708  HZ1 LYS P 110     -34.908 -72.724 107.334  0.00 97.00      PROA   
ATOM   1709  HZ2 LYS P 110     -33.643 -73.863 107.397  0.00 97.00      PROA   
ATOM   1710  HZ3 LYS P 110     -33.499 -72.391 108.235  0.00 97.00      PROA   
ATOM   1711  C   LYS P 110     -38.041 -78.756 108.638  0.00 97.00      PROA   
ATOM   1712  O   LYS P 110     -37.524 -79.864 108.522  0.00 97.00      PROA   
ATOM   1713  N   LEU P 111     -39.384 -78.575 108.556  0.00 97.00      PROA   
ATOM   1714  HN  LEU P 111     -39.782 -77.666 108.664  0.00 97.00      PROA   
ATOM   1715  CA  LEU P 111     -40.367 -79.645 108.518  0.00 97.00      PROA   
ATOM   1716  HA  LEU P 111     -40.102 -80.359 109.286  0.00 97.00      PROA   
ATOM   1717  CB  LEU P 111     -41.803 -79.111 108.810  0.00 97.00      PROA   
ATOM   1718  HB1 LEU P 111     -42.535 -79.939 108.667  0.00 97.00      PROA   
ATOM   1719  HB2 LEU P 111     -42.050 -78.314 108.075  0.00 97.00      PROA   
ATOM   1720  CG  LEU P 111     -42.078 -78.564 110.240  0.00 97.00      PROA   
ATOM   1721  HG  LEU P 111     -43.182 -78.392 110.287  0.00 97.00      PROA   
ATOM   1722  CD1 LEU P 111     -41.738 -79.591 111.335  0.00 97.00      PROA   
ATOM   1723 HD11 LEU P 111     -40.643 -79.769 111.372  0.00 97.00      PROA   
ATOM   1724 HD12 LEU P 111     -42.252 -80.555 111.138  0.00 97.00      PROA   
ATOM   1725 HD13 LEU P 111     -42.062 -79.211 112.327  0.00 97.00      PROA   
ATOM   1726  CD2 LEU P 111     -41.425 -77.202 110.546  0.00 97.00      PROA   
ATOM   1727 HD21 LEU P 111     -41.638 -76.474 109.736  0.00 97.00      PROA   
ATOM   1728 HD22 LEU P 111     -40.327 -77.309 110.665  0.00 97.00      PROA   
ATOM   1729 HD23 LEU P 111     -41.828 -76.798 111.499  0.00 97.00      PROA   
ATOM   1730  C   LEU P 111     -40.411 -80.427 107.209  0.00 97.00      PROA   
ATOM   1731  O   LEU P 111     -41.383 -80.359 106.459  0.00 97.00      PROA   
ATOM   1732  N   VAL P 112     -39.364 -81.238 106.928  0.00 97.00      PROA   
ATOM   1733  HN  VAL P 112     -38.529 -81.152 107.470  0.00 97.00      PROA   
ATOM   1734  CA  VAL P 112     -39.304 -82.150 105.800  0.00 97.00      PROA   
ATOM   1735  HA  VAL P 112     -39.417 -81.528 104.923  0.00 97.00      PROA   
ATOM   1736  CB  VAL P 112     -37.962 -82.872 105.649  0.00 97.00      PROA   
ATOM   1737  HB  VAL P 112     -38.017 -83.578 104.786  0.00 97.00      PROA   
ATOM   1738  CG1 VAL P 112     -36.883 -81.822 105.309  0.00 97.00      PROA   
ATOM   1739 HG11 VAL P 112     -36.726 -81.130 106.163  0.00 97.00      PROA   
ATOM   1740 HG12 VAL P 112     -37.191 -81.232 104.421  0.00 97.00      PROA   
ATOM   1741 HG13 VAL P 112     -35.917 -82.320 105.081  0.00 97.00      PROA   
ATOM   1742  CG2 VAL P 112     -37.587 -83.679 106.913  0.00 97.00      PROA   
ATOM   1743 HG21 VAL P 112     -38.373 -84.419 107.163  0.00 97.00      PROA   
ATOM   1744 HG22 VAL P 112     -37.439 -83.008 107.785  0.00 97.00      PROA   
ATOM   1745 HG23 VAL P 112     -36.638 -84.231 106.741  0.00 97.00      PROA   
ATOM   1746  C   VAL P 112     -40.452 -83.147 105.757  0.00 97.00      PROA   
ATOM   1747  O   VAL P 112     -40.903 -83.679 106.771  0.00 97.00      PROA   
ATOM   1748  N   TYR P 113     -40.956 -83.381 104.528  0.00 97.00      PROA   
ATOM   1749  HN  TYR P 113     -40.555 -82.927 103.735  0.00 97.00      PROA   
ATOM   1750  CA  TYR P 113     -42.093 -84.221 104.242  0.00 97.00      PROA   
ATOM   1751  HA  TYR P 113     -42.500 -84.581 105.174  0.00 97.00      PROA   
ATOM   1752  CB  TYR P 113     -43.255 -83.472 103.514  0.00 97.00      PROA   
ATOM   1753  HB1 TYR P 113     -43.704 -82.758 104.240  0.00 97.00      PROA   
ATOM   1754  HB2 TYR P 113     -44.056 -84.175 103.205  0.00 97.00      PROA   
ATOM   1755  CG  TYR P 113     -42.817 -82.655 102.316  0.00 97.00      PROA   
ATOM   1756  CD1 TYR P 113     -42.253 -81.376 102.486  0.00 97.00      PROA   
ATOM   1757  HD1 TYR P 113     -42.094 -80.989 103.482  0.00 97.00      PROA   
ATOM   1758  CE1 TYR P 113     -41.878 -80.606 101.380  0.00 97.00      PROA   
ATOM   1759  HE1 TYR P 113     -41.424 -79.637 101.528  0.00 97.00      PROA   
ATOM   1760  CZ  TYR P 113     -42.105 -81.087 100.085  0.00 97.00      PROA   
ATOM   1761  OH  TYR P 113     -41.706 -80.324  98.972  0.00 97.00      PROA   
ATOM   1762  HH  TYR P 113     -40.947 -79.801  99.249  0.00 97.00      PROA   
ATOM   1763  CD2 TYR P 113     -43.059 -83.114 101.009  0.00 97.00      PROA   
ATOM   1764  HD2 TYR P 113     -43.519 -84.077 100.858  0.00 97.00      PROA   
ATOM   1765  CE2 TYR P 113     -42.709 -82.334  99.898  0.00 97.00      PROA   
ATOM   1766  HE2 TYR P 113     -42.882 -82.705  98.898  0.00 97.00      PROA   
ATOM   1767  C   TYR P 113     -41.604 -85.446 103.505  0.00 97.00      PROA   
ATOM   1768  O   TYR P 113     -40.487 -85.481 103.008  0.00 97.00      PROA   
ATOM   1769  N   ASN P 114     -42.416 -86.523 103.479  0.00 97.00      PROA   
ATOM   1770  HN  ASN P 114     -43.311 -86.453 103.917  0.00 97.00      PROA   
ATOM   1771  CA  ASN P 114     -42.093 -87.801 102.860  0.00 97.00      PROA   
ATOM   1772  HA  ASN P 114     -42.903 -88.454 103.143  0.00 97.00      PROA   
ATOM   1773  CB  ASN P 114     -42.015 -87.732 101.304  0.00 97.00      PROA   
ATOM   1774  HB1 ASN P 114     -41.794 -88.732 100.875  0.00 97.00      PROA   
ATOM   1775  HB2 ASN P 114     -41.203 -87.037 101.003  0.00 97.00      PROA   
ATOM   1776  CG  ASN P 114     -43.310 -87.222 100.659  0.00 97.00      PROA   
ATOM   1777  OD1 ASN P 114     -43.276 -86.360  99.774  0.00 97.00      PROA   
ATOM   1778  ND2 ASN P 114     -44.482 -87.751 101.099  0.00 97.00      PROA   
ATOM   1779 HD21 ASN P 114     -45.317 -87.445 100.645  0.00 97.00      PROA   
ATOM   1780 HD22 ASN P 114     -44.482 -88.479 101.783  0.00 97.00      PROA   
ATOM   1781  C   ASN P 114     -40.841 -88.465 103.422  0.00 97.00      PROA   
ATOM   1782  O   ASN P 114     -39.929 -88.846 102.689  0.00 97.00      PROA   
ATOM   1783  N   VAL P 115     -40.781 -88.622 104.762  0.00 97.00      PROA   
ATOM   1784  HN  VAL P 115     -41.573 -88.396 105.325  0.00 97.00      PROA   
ATOM   1785  CA  VAL P 115     -39.626 -89.142 105.462  0.00 97.00      PROA   
ATOM   1786  HA  VAL P 115     -38.753 -88.766 104.952  0.00 97.00      PROA   
ATOM   1787  CB  VAL P 115     -39.530 -88.638 106.899  0.00 97.00      PROA   
ATOM   1788  HB  VAL P 115     -40.450 -88.917 107.461  0.00 97.00      PROA   
ATOM   1789  CG1 VAL P 115     -38.299 -89.236 107.619  0.00 97.00      PROA   
ATOM   1790 HG11 VAL P 115     -37.376 -89.025 107.038  0.00 97.00      PROA   
ATOM   1791 HG12 VAL P 115     -38.395 -90.333 107.748  0.00 97.00      PROA   
ATOM   1792 HG13 VAL P 115     -38.189 -88.781 108.626  0.00 97.00      PROA   
ATOM   1793  CG2 VAL P 115     -39.424 -87.098 106.855  0.00 97.00      PROA   
ATOM   1794 HG21 VAL P 115     -40.357 -86.638 106.470  0.00 97.00      PROA   
ATOM   1795 HG22 VAL P 115     -38.580 -86.790 106.202  0.00 97.00      PROA   
ATOM   1796 HG23 VAL P 115     -39.237 -86.696 107.872  0.00 97.00      PROA   
ATOM   1797  C   VAL P 115     -39.571 -90.657 105.388  0.00 97.00      PROA   
ATOM   1798  O   VAL P 115     -40.485 -91.361 105.801  0.00 97.00      PROA   
ATOM   1799  N   LEU P 116     -38.456 -91.183 104.847  0.00 97.00      PROA   
ATOM   1800  HN  LEU P 116     -37.754 -90.565 104.499  0.00 97.00      PROA   
ATOM   1801  CA  LEU P 116     -38.204 -92.593 104.661  0.00 97.00      PROA   
ATOM   1802  HA  LEU P 116     -39.062 -93.172 104.966  0.00 97.00      PROA   
ATOM   1803  CB  LEU P 116     -37.842 -92.910 103.187  0.00 97.00      PROA   
ATOM   1804  HB1 LEU P 116     -37.430 -93.939 103.089  0.00 97.00      PROA   
ATOM   1805  HB2 LEU P 116     -37.051 -92.196 102.869  0.00 97.00      PROA   
ATOM   1806  CG  LEU P 116     -39.018 -92.791 102.192  0.00 97.00      PROA   
ATOM   1807  HG  LEU P 116     -39.567 -91.842 102.398  0.00 97.00      PROA   
ATOM   1808  CD1 LEU P 116     -38.505 -92.727 100.742  0.00 97.00      PROA   
ATOM   1809 HD11 LEU P 116     -37.948 -93.657 100.495  0.00 97.00      PROA   
ATOM   1810 HD12 LEU P 116     -37.828 -91.859 100.608  0.00 97.00      PROA   
ATOM   1811 HD13 LEU P 116     -39.358 -92.627 100.038  0.00 97.00      PROA   
ATOM   1812  CD2 LEU P 116     -39.992 -93.969 102.354  0.00 97.00      PROA   
ATOM   1813 HD21 LEU P 116     -40.377 -94.015 103.392  0.00 97.00      PROA   
ATOM   1814 HD22 LEU P 116     -39.474 -94.925 102.127  0.00 97.00      PROA   
ATOM   1815 HD23 LEU P 116     -40.850 -93.860 101.658  0.00 97.00      PROA   
ATOM   1816  C   LEU P 116     -37.029 -93.008 105.510  0.00 97.00      PROA   
ATOM   1817  O   LEU P 116     -35.956 -92.423 105.432  0.00 97.00      PROA   
ATOM   1818  N   TYR P 117     -37.209 -94.065 106.330  0.00 97.00      PROA   
ATOM   1819  HN  TYR P 117     -38.121 -94.459 106.435  0.00 97.00      PROA   
ATOM   1820  CA  TYR P 117     -36.144 -94.726 107.058  0.00 97.00      PROA   
ATOM   1821  HA  TYR P 117     -35.285 -94.071 107.113  0.00 97.00      PROA   
ATOM   1822  CB  TYR P 117     -36.552 -95.126 108.501  0.00 97.00      PROA   
ATOM   1823  HB1 TYR P 117     -35.812 -95.826 108.945  0.00 97.00      PROA   
ATOM   1824  HB2 TYR P 117     -37.544 -95.628 108.494  0.00 97.00      PROA   
ATOM   1825  CG  TYR P 117     -36.633 -93.911 109.398  0.00 97.00      PROA   
ATOM   1826  CD1 TYR P 117     -35.580 -93.623 110.287  0.00 97.00      PROA   
ATOM   1827  HD1 TYR P 117     -34.698 -94.247 110.297  0.00 97.00      PROA   
ATOM   1828  CE1 TYR P 117     -35.665 -92.542 111.171  0.00 97.00      PROA   
ATOM   1829  HE1 TYR P 117     -34.855 -92.335 111.856  0.00 97.00      PROA   
ATOM   1830  CZ  TYR P 117     -36.807 -91.739 111.179  0.00 97.00      PROA   
ATOM   1831  OH  TYR P 117     -36.878 -90.671 112.087  0.00 97.00      PROA   
ATOM   1832  HH  TYR P 117     -37.775 -90.324 112.090  0.00 97.00      PROA   
ATOM   1833  CD2 TYR P 117     -37.780 -93.094 109.423  0.00 97.00      PROA   
ATOM   1834  HD2 TYR P 117     -38.602 -93.308 108.756  0.00 97.00      PROA   
ATOM   1835  CE2 TYR P 117     -37.865 -92.007 110.304  0.00 97.00      PROA   
ATOM   1836  HE2 TYR P 117     -38.745 -91.380 110.312  0.00 97.00      PROA   
ATOM   1837  C   TYR P 117     -35.710 -95.964 106.301  0.00 97.00      PROA   
ATOM   1838  O   TYR P 117     -36.537 -96.769 105.887  0.00 97.00      PROA   
ATOM   1839  N   TYR P 118     -34.381 -96.125 106.099  0.00 97.00      PROA   
ATOM   1840  HN  TYR P 118     -33.740 -95.441 106.444  0.00 97.00      PROA   
ATOM   1841  CA  TYR P 118     -33.769 -97.176 105.313  0.00 97.00      PROA   
ATOM   1842  HA  TYR P 118     -34.532 -97.830 104.931  0.00 97.00      PROA   
ATOM   1843  CB  TYR P 118     -32.851 -96.671 104.148  0.00 97.00      PROA   
ATOM   1844  HB1 TYR P 118     -32.426 -97.545 103.607  0.00 97.00      PROA   
ATOM   1845  HB2 TYR P 118     -32.007 -96.093 104.579  0.00 97.00      PROA   
ATOM   1846  CG  TYR P 118     -33.508 -95.761 103.126  0.00 97.00      PROA   
ATOM   1847  CD1 TYR P 118     -33.923 -94.465 103.474  0.00 97.00      PROA   
ATOM   1848  HD1 TYR P 118     -33.857 -94.134 104.495  0.00 97.00      PROA   
ATOM   1849  CE1 TYR P 118     -34.392 -93.571 102.509  0.00 97.00      PROA   
ATOM   1850  HE1 TYR P 118     -34.700 -92.586 102.818  0.00 97.00      PROA   
ATOM   1851  CZ  TYR P 118     -34.435 -93.945 101.163  0.00 97.00      PROA   
ATOM   1852  OH  TYR P 118     -34.871 -93.012 100.201  0.00 97.00      PROA   
ATOM   1853  HH  TYR P 118     -35.098 -92.209 100.685  0.00 97.00      PROA   
ATOM   1854  CD2 TYR P 118     -33.554 -96.123 101.764  0.00 97.00      PROA   
ATOM   1855  HD2 TYR P 118     -33.200 -97.095 101.460  0.00 97.00      PROA   
ATOM   1856  CE2 TYR P 118     -34.017 -95.227 100.788  0.00 97.00      PROA   
ATOM   1857  HE2 TYR P 118     -34.033 -95.521  99.749  0.00 97.00      PROA   
ATOM   1858  C   TYR P 118     -32.881 -97.995 106.222  0.00 97.00      PROA   
ATOM   1859  O   TYR P 118     -32.266 -97.470 107.146  0.00 97.00      PROA   
ATOM   1860  N   ARG P 119     -32.795 -99.320 105.965  0.00 97.00      PROA   
ATOM   1861  HN  ARG P 119     -33.348 -99.729 105.241  0.00 97.00      PROA   
ATOM   1862  CA  ARG P 119     -31.823-100.195 106.578  0.00 97.00      PROA   
ATOM   1863  HA  ARG P 119     -31.007 -99.590 106.940  0.00 97.00      PROA   
ATOM   1864  CB  ARG P 119     -32.361-101.005 107.787  0.00 97.00      PROA   
ATOM   1865  HB1 ARG P 119     -33.349-101.441 107.518  0.00 97.00      PROA   
ATOM   1866  HB2 ARG P 119     -32.519-100.280 108.617  0.00 97.00      PROA   
ATOM   1867  CG  ARG P 119     -31.411-102.131 108.250  0.00 97.00      PROA   
ATOM   1868  HG1 ARG P 119     -30.380-101.710 108.269  0.00 97.00      PROA   
ATOM   1869  HG2 ARG P 119     -31.422-102.964 107.514  0.00 97.00      PROA   
ATOM   1870  CD  ARG P 119     -31.656-102.703 109.651  0.00 97.00      PROA   
ATOM   1871  HD1 ARG P 119     -31.768-101.906 110.406  0.00 97.00      PROA   
ATOM   1872  HD2 ARG P 119     -30.787-103.327 109.947  0.00 97.00      PROA   
ATOM   1873  NE  ARG P 119     -32.841-103.612 109.654  0.00 97.00      PROA   
ATOM   1874  HE  ARG P 119     -32.679-104.596 109.642  0.00 97.00      PROA   
ATOM   1875  CZ  ARG P 119     -34.071-103.249 110.074  0.00 97.00      PROA   
ATOM   1876  NH1 ARG P 119     -34.480-101.982 110.126  0.00 97.00      PROA   
ATOM   1877 HH11 ARG P 119     -33.871-101.295 109.745  0.00 97.00      PROA   
ATOM   1878 HH12 ARG P 119     -35.447-101.806 110.289  0.00 97.00      PROA   
ATOM   1879  NH2 ARG P 119     -34.887-104.230 110.486  0.00 97.00      PROA   
ATOM   1880 HH21 ARG P 119     -34.461-105.128 110.584  0.00 97.00      PROA   
ATOM   1881 HH22 ARG P 119     -35.649-104.004 111.090  0.00 97.00      PROA   
ATOM   1882  C   ARG P 119     -31.248-101.111 105.524  0.00 97.00      PROA   
ATOM   1883  O   ARG P 119     -31.982-101.805 104.824  0.00 97.00      PROA   
ATOM   1884  N   ASN P 120     -29.898-101.130 105.395  0.00 97.00      PROA   
ATOM   1885  HN  ASN P 120     -29.342-100.567 106.007  0.00 97.00      PROA   
ATOM   1886  CA  ASN P 120     -29.149-101.989 104.489  0.00 97.00      PROA   
ATOM   1887  HA  ASN P 120     -28.121-101.662 104.550  0.00 97.00      PROA   
ATOM   1888  CB  ASN P 120     -29.198-103.485 104.915  0.00 97.00      PROA   
ATOM   1889  HB1 ASN P 120     -28.589-104.108 104.227  0.00 97.00      PROA   
ATOM   1890  HB2 ASN P 120     -30.248-103.847 104.897  0.00 97.00      PROA   
ATOM   1891  CG  ASN P 120     -28.613-103.635 106.326  0.00 97.00      PROA   
ATOM   1892  OD1 ASN P 120     -27.775-102.839 106.753  0.00 97.00      PROA   
ATOM   1893  ND2 ASN P 120     -29.091-104.659 107.085  0.00 97.00      PROA   
ATOM   1894 HD21 ASN P 120     -28.765-104.746 108.026  0.00 97.00      PROA   
ATOM   1895 HD22 ASN P 120     -29.730-105.316 106.689  0.00 97.00      PROA   
ATOM   1896  C   ASN P 120     -29.551-101.800 103.034  0.00 97.00      PROA   
ATOM   1897  O   ASN P 120     -29.810-102.759 102.309  0.00 97.00      PROA   
ATOM   1898  N   GLY P 121     -29.624-100.524 102.584  0.00 97.00      PROA   
ATOM   1899  HN  GLY P 121     -29.379 -99.776 103.196  0.00 97.00      PROA   
ATOM   1900  CA  GLY P 121     -30.033-100.151 101.238  0.00 97.00      PROA   
ATOM   1901  HA1 GLY P 121     -29.733-100.923 100.542  0.00 97.00      PROA   
ATOM   1902  HA2 GLY P 121     -29.571 -99.200 101.017  0.00 97.00      PROA   
ATOM   1903  C   GLY P 121     -31.521 -99.955 101.094  0.00 97.00      PROA   
ATOM   1904  O   GLY P 121     -31.959 -99.051 100.387  0.00 97.00      PROA   
ATOM   1905  N   LYS P 122     -32.347-100.800 101.742  0.00 97.00      PROA   
ATOM   1906  HN  LYS P 122     -31.973-101.522 102.322  0.00 97.00      PROA   
ATOM   1907  CA  LYS P 122     -33.784-100.778 101.557  0.00 97.00      PROA   
ATOM   1908  HA  LYS P 122     -33.990-100.395 100.567  0.00 97.00      PROA   
ATOM   1909  CB  LYS P 122     -34.393-102.207 101.584  0.00 97.00      PROA   
ATOM   1910  HB1 LYS P 122     -33.957-102.761 102.446  0.00 97.00      PROA   
ATOM   1911  HB2 LYS P 122     -34.081-102.733 100.656  0.00 97.00      PROA   
ATOM   1912  CG  LYS P 122     -35.925-102.228 101.719  0.00 97.00      PROA   
ATOM   1913  HG1 LYS P 122     -36.356-101.488 101.006  0.00 97.00      PROA   
ATOM   1914  HG2 LYS P 122     -36.191-101.910 102.753  0.00 97.00      PROA   
ATOM   1915  CD  LYS P 122     -36.605-103.577 101.467  0.00 97.00      PROA   
ATOM   1916  HD1 LYS P 122     -36.185-104.329 102.172  0.00 97.00      PROA   
ATOM   1917  HD2 LYS P 122     -36.375-103.904 100.428  0.00 97.00      PROA   
ATOM   1918  CE  LYS P 122     -38.123-103.451 101.667  0.00 97.00      PROA   
ATOM   1919  HE1 LYS P 122     -38.538-102.676 100.986  0.00 97.00      PROA   
ATOM   1920  HE2 LYS P 122     -38.351-103.161 102.715  0.00 97.00      PROA   
ATOM   1921  NZ  LYS P 122     -38.815-104.727 101.381  0.00 97.00      PROA   
ATOM   1922  HZ1 LYS P 122     -38.436-105.471 102.000  0.00 97.00      PROA   
ATOM   1923  HZ2 LYS P 122     -38.658-104.988 100.387  0.00 97.00      PROA   
ATOM   1924  HZ3 LYS P 122     -39.835-104.617 101.555  0.00 97.00      PROA   
ATOM   1925  C   LYS P 122     -34.528 -99.872 102.521  0.00 97.00      PROA   
ATOM   1926  O   LYS P 122     -34.386 -99.978 103.733  0.00 97.00      PROA   
ATOM   1927  N   ALA P 123     -35.407 -98.985 101.990  0.00 97.00      PROA   
ATOM   1928  HN  ALA P 123     -35.438 -98.828 101.006  0.00 97.00      PROA   
ATOM   1929  CA  ALA P 123     -36.421 -98.290 102.762  0.00 97.00      PROA   
ATOM   1930  HA  ALA P 123     -35.927 -97.742 103.545  0.00 97.00      PROA   
ATOM   1931  CB  ALA P 123     -37.170 -97.263 101.891  0.00 97.00      PROA   
ATOM   1932  HB1 ALA P 123     -37.707 -97.765 101.059  0.00 97.00      PROA   
ATOM   1933  HB2 ALA P 123     -36.446 -96.545 101.449  0.00 97.00      PROA   
ATOM   1934  HB3 ALA P 123     -37.899 -96.684 102.495  0.00 97.00      PROA   
ATOM   1935  C   ALA P 123     -37.421 -99.249 103.401  0.00 97.00      PROA   
ATOM   1936  O   ALA P 123     -37.979-100.118 102.734  0.00 97.00      PROA   
ATOM   1937  N   PHE P 124     -37.664 -99.115 104.728  0.00 97.00      PROA   
ATOM   1938  HN  PHE P 124     -37.192 -98.413 105.259  0.00 97.00      PROA   
ATOM   1939  CA  PHE P 124     -38.521-100.037 105.451  0.00 97.00      PROA   
ATOM   1940  HA  PHE P 124     -39.027-100.691 104.755  0.00 97.00      PROA   
ATOM   1941  CB  PHE P 124     -37.704-100.943 106.433  0.00 97.00      PROA   
ATOM   1942  HB1 PHE P 124     -36.845-101.382 105.879  0.00 97.00      PROA   
ATOM   1943  HB2 PHE P 124     -38.349-101.783 106.771  0.00 97.00      PROA   
ATOM   1944  CG  PHE P 124     -37.159-100.242 107.662  0.00 97.00      PROA   
ATOM   1945  CD1 PHE P 124     -35.974 -99.492 107.598  0.00 97.00      PROA   
ATOM   1946  HD1 PHE P 124     -35.466 -99.397 106.651  0.00 97.00      PROA   
ATOM   1947  CE1 PHE P 124     -35.468 -98.849 108.735  0.00 97.00      PROA   
ATOM   1948  HE1 PHE P 124     -34.567 -98.258 108.667  0.00 97.00      PROA   
ATOM   1949  CZ  PHE P 124     -36.140 -98.965 109.958  0.00 97.00      PROA   
ATOM   1950  HZ  PHE P 124     -35.765 -98.454 110.833  0.00 97.00      PROA   
ATOM   1951  CD2 PHE P 124     -37.808-100.372 108.904  0.00 97.00      PROA   
ATOM   1952  HD2 PHE P 124     -38.717-100.951 108.972  0.00 97.00      PROA   
ATOM   1953  CE2 PHE P 124     -37.306 -99.735 110.045  0.00 97.00      PROA   
ATOM   1954  HE2 PHE P 124     -37.826 -99.823 110.988  0.00 97.00      PROA   
ATOM   1955  C   PHE P 124     -39.622 -99.299 106.185  0.00 97.00      PROA   
ATOM   1956  O   PHE P 124     -40.598 -99.929 106.591  0.00 97.00      PROA   
ATOM   1957  N   LYS P 125     -39.532 -97.958 106.361  0.00 97.00      PROA   
ATOM   1958  HN  LYS P 125     -38.735 -97.440 106.063  0.00 97.00      PROA   
ATOM   1959  CA  LYS P 125     -40.588 -97.266 107.076  0.00 97.00      PROA   
ATOM   1960  HA  LYS P 125     -41.520 -97.776 106.874  0.00 97.00      PROA   
ATOM   1961  CB  LYS P 125     -40.333 -97.307 108.605  0.00 97.00      PROA   
ATOM   1962  HB1 LYS P 125     -40.049 -96.318 109.015  0.00 97.00      PROA   
ATOM   1963  HB2 LYS P 125     -39.451 -97.967 108.775  0.00 97.00      PROA   
ATOM   1964  CG  LYS P 125     -41.496 -97.938 109.394  0.00 97.00      PROA   
ATOM   1965  HG1 LYS P 125     -41.182 -98.069 110.454  0.00 97.00      PROA   
ATOM   1966  HG2 LYS P 125     -41.698 -98.951 108.981  0.00 97.00      PROA   
ATOM   1967  CD  LYS P 125     -42.797 -97.120 109.355  0.00 97.00      PROA   
ATOM   1968  HD1 LYS P 125     -43.563 -97.658 109.958  0.00 97.00      PROA   
ATOM   1969  HD2 LYS P 125     -43.169 -97.070 108.307  0.00 97.00      PROA   
ATOM   1970  CE  LYS P 125     -42.616 -95.703 109.906  0.00 97.00      PROA   
ATOM   1971  HE1 LYS P 125     -41.889 -95.125 109.295  0.00 97.00      PROA   
ATOM   1972  HE2 LYS P 125     -42.256 -95.743 110.955  0.00 97.00      PROA   
ATOM   1973  NZ  LYS P 125     -43.889 -94.955 109.887  0.00 97.00      PROA   
ATOM   1974  HZ1 LYS P 125     -44.670 -95.532 110.251  0.00 97.00      PROA   
ATOM   1975  HZ2 LYS P 125     -44.090 -94.668 108.904  0.00 97.00      PROA   
ATOM   1976  HZ3 LYS P 125     -43.782 -94.090 110.457  0.00 97.00      PROA   
ATOM   1977  C   LYS P 125     -40.789 -95.844 106.591  0.00 97.00      PROA   
ATOM   1978  O   LYS P 125     -39.908 -94.997 106.689  0.00 97.00      PROA   
ATOM   1979  N   PHE P 126     -42.011 -95.556 106.085  0.00 97.00      PROA   
ATOM   1980  HN  PHE P 126     -42.671 -96.293 105.960  0.00 97.00      PROA   
ATOM   1981  CA  PHE P 126     -42.440 -94.268 105.577  0.00 97.00      PROA   
ATOM   1982  HA  PHE P 126     -41.565 -93.681 105.337  0.00 97.00      PROA   
ATOM   1983  CB  PHE P 126     -43.240 -94.502 104.256  0.00 97.00      PROA   
ATOM   1984  HB1 PHE P 126     -44.013 -95.282 104.437  0.00 97.00      PROA   
ATOM   1985  HB2 PHE P 126     -42.553 -94.896 103.478  0.00 97.00      PROA   
ATOM   1986  CG  PHE P 126     -43.924 -93.281 103.693  0.00 97.00      PROA   
ATOM   1987  CD1 PHE P 126     -43.164 -92.230 103.155  0.00 97.00      PROA   
ATOM   1988  HD1 PHE P 126     -42.086 -92.279 103.174  0.00 97.00      PROA   
ATOM   1989  CE1 PHE P 126     -43.793 -91.121 102.581  0.00 97.00      PROA   
ATOM   1990  HE1 PHE P 126     -43.191 -90.343 102.139  0.00 97.00      PROA   
ATOM   1991  CZ  PHE P 126     -45.191 -91.038 102.562  0.00 97.00      PROA   
ATOM   1992  HZ  PHE P 126     -45.685 -90.186 102.121  0.00 97.00      PROA   
ATOM   1993  CD2 PHE P 126     -45.328 -93.196 103.654  0.00 97.00      PROA   
ATOM   1994  HD2 PHE P 126     -45.928 -94.004 104.046  0.00 97.00      PROA   
ATOM   1995  CE2 PHE P 126     -45.958 -92.076 103.102  0.00 97.00      PROA   
ATOM   1996  HE2 PHE P 126     -47.036 -92.022 103.070  0.00 97.00      PROA   
ATOM   1997  C   PHE P 126     -43.251 -93.464 106.593  0.00 97.00      PROA   
ATOM   1998  O   PHE P 126     -44.058 -94.012 107.332  0.00 97.00      PROA   
ATOM   1999  N   PHE P 127     -43.066 -92.121 106.613  0.00 97.00      PROA   
ATOM   2000  HN  PHE P 127     -42.322 -91.720 106.082  0.00 97.00      PROA   
ATOM   2001  CA  PHE P 127     -43.912 -91.162 107.303  0.00 97.00      PROA   
ATOM   2002  HA  PHE P 127     -44.861 -91.622 107.541  0.00 97.00      PROA   
ATOM   2003  CB  PHE P 127     -43.260 -90.545 108.571  0.00 97.00      PROA   
ATOM   2004  HB1 PHE P 127     -43.909 -89.752 109.002  0.00 97.00      PROA   
ATOM   2005  HB2 PHE P 127     -42.291 -90.071 108.299  0.00 97.00      PROA   
ATOM   2006  CG  PHE P 127     -42.988 -91.540 109.668  0.00 97.00      PROA   
ATOM   2007  CD1 PHE P 127     -43.936 -91.745 110.688  0.00 97.00      PROA   
ATOM   2008  HD1 PHE P 127     -44.901 -91.262 110.627  0.00 97.00      PROA   
ATOM   2009  CE1 PHE P 127     -43.611 -92.492 111.829  0.00 97.00      PROA   
ATOM   2010  HE1 PHE P 127     -44.328 -92.603 112.629  0.00 97.00      PROA   
ATOM   2011  CZ  PHE P 127     -42.331 -93.045 111.957  0.00 97.00      PROA   
ATOM   2012  HZ  PHE P 127     -42.068 -93.597 112.847  0.00 97.00      PROA   
ATOM   2013  CD2 PHE P 127     -41.709 -92.109 109.808  0.00 97.00      PROA   
ATOM   2014  HD2 PHE P 127     -40.958 -91.918 109.055  0.00 97.00      PROA   
ATOM   2015  CE2 PHE P 127     -41.379 -92.852 110.949  0.00 97.00      PROA   
ATOM   2016  HE2 PHE P 127     -40.384 -93.257 111.065  0.00 97.00      PROA   
ATOM   2017  C   PHE P 127     -44.176 -89.992 106.369  0.00 97.00      PROA   
ATOM   2018  O   PHE P 127     -43.297 -89.562 105.633  0.00 97.00      PROA   
ATOM   2019  N   HSD P 128     -45.400 -89.414 106.375  0.00 97.00      PROA   
ATOM   2020  HN  HSD P 128     -46.155 -89.807 106.897  0.00 97.00      PROA   
ATOM   2021  CA  HSD P 128     -45.698 -88.182 105.654  0.00 97.00      PROA   
ATOM   2022  HA  HSD P 128     -45.380 -88.341 104.632  0.00 97.00      PROA   
ATOM   2023  CB  HSD P 128     -47.213 -87.876 105.601  0.00 97.00      PROA   
ATOM   2024  HB1 HSD P 128     -47.420 -86.791 105.472  0.00 97.00      PROA   
ATOM   2025  HB2 HSD P 128     -47.687 -88.194 106.553  0.00 97.00      PROA   
ATOM   2026  ND1 HSD P 128     -47.939 -88.073 103.180  0.00 97.00      PROA   
ATOM   2027  HD1 HSD P 128     -47.620 -87.167 102.899  0.00 97.00      PROA   
ATOM   2028  CG  HSD P 128     -47.859 -88.600 104.453  0.00 97.00      PROA   
ATOM   2029  CE1 HSD P 128     -48.638 -88.961 102.430  0.00 97.00      PROA   
ATOM   2030  HE1 HSD P 128     -48.872 -88.798 101.378  0.00 97.00      PROA   
ATOM   2031  NE2 HSD P 128     -49.024 -90.008 103.132  0.00 97.00      PROA   
ATOM   2032  CD2 HSD P 128     -48.544 -89.775 104.409  0.00 97.00      PROA   
ATOM   2033  HD2 HSD P 128     -48.753 -90.488 105.197  0.00 97.00      PROA   
ATOM   2034  C   HSD P 128     -44.923 -86.954 106.108  0.00 97.00      PROA   
ATOM   2035  O   HSD P 128     -44.578 -86.113 105.283  0.00 97.00      PROA   
ATOM   2036  N   TRP P 129     -44.638 -86.823 107.421  0.00 97.00      PROA   
ATOM   2037  HN  TRP P 129     -44.909 -87.529 108.065  0.00 97.00      PROA   
ATOM   2038  CA  TRP P 129     -43.978 -85.672 108.009  0.00 97.00      PROA   
ATOM   2039  HA  TRP P 129     -43.557 -85.047 107.231  0.00 97.00      PROA   
ATOM   2040  CB  TRP P 129     -44.924 -84.830 108.915  0.00 97.00      PROA   
ATOM   2041  HB1 TRP P 129     -44.407 -83.891 109.213  0.00 97.00      PROA   
ATOM   2042  HB2 TRP P 129     -45.146 -85.393 109.848  0.00 97.00      PROA   
ATOM   2043  CG  TRP P 129     -46.234 -84.479 108.280  0.00 97.00      PROA   
ATOM   2044  CD1 TRP P 129     -46.521 -83.345 107.565  0.00 97.00      PROA   
ATOM   2045  HD1 TRP P 129     -45.822 -82.540 107.390  0.00 97.00      PROA   
ATOM   2046  NE1 TRP P 129     -47.819 -83.397 107.122  0.00 97.00      PROA   
ATOM   2047  HE1 TRP P 129     -48.318 -82.670 106.703  0.00 97.00      PROA   
ATOM   2048  CE2 TRP P 129     -48.400 -84.559 107.536  0.00 97.00      PROA   
ATOM   2049  CD2 TRP P 129     -47.437 -85.270 108.286  0.00 97.00      PROA   
ATOM   2050  CE3 TRP P 129     -47.785 -86.492 108.864  0.00 97.00      PROA   
ATOM   2051  HE3 TRP P 129     -47.083 -87.044 109.472  0.00 97.00      PROA   
ATOM   2052  CZ3 TRP P 129     -49.078 -86.988 108.665  0.00 97.00      PROA   
ATOM   2053  HZ3 TRP P 129     -49.369 -87.927 109.114  0.00 97.00      PROA   
ATOM   2054  CZ2 TRP P 129     -49.679 -85.054 107.328  0.00 97.00      PROA   
ATOM   2055  HZ2 TRP P 129     -50.412 -84.506 106.755  0.00 97.00      PROA   
ATOM   2056  CH2 TRP P 129     -50.005 -86.284 107.901  0.00 97.00      PROA   
ATOM   2057  HH2 TRP P 129     -51.000 -86.685 107.766  0.00 97.00      PROA   
ATOM   2058  C   TRP P 129     -42.846 -86.204 108.855  0.00 97.00      PROA   
ATOM   2059  O   TRP P 129     -42.725 -87.410 109.062  0.00 97.00      PROA   
ATOM   2060  N   ASN P 130     -41.958 -85.313 109.357  0.00 97.00      PROA   
ATOM   2061  HN  ASN P 130     -42.001 -84.348 109.103  0.00 97.00      PROA   
ATOM   2062  CA  ASN P 130     -40.890 -85.686 110.266  0.00 97.00      PROA   
ATOM   2063  HA  ASN P 130     -40.300 -86.422 109.739  0.00 97.00      PROA   
ATOM   2064  CB  ASN P 130     -39.993 -84.456 110.594  0.00 97.00      PROA   
ATOM   2065  HB1 ASN P 130     -40.537 -83.746 111.252  0.00 97.00      PROA   
ATOM   2066  HB2 ASN P 130     -39.729 -83.920 109.656  0.00 97.00      PROA   
ATOM   2067  CG  ASN P 130     -38.701 -84.866 111.297  0.00 97.00      PROA   
ATOM   2068  OD1 ASN P 130     -38.441 -84.469 112.432  0.00 97.00      PROA   
ATOM   2069  ND2 ASN P 130     -37.880 -85.703 110.612  0.00 97.00      PROA   
ATOM   2070 HD21 ASN P 130     -37.010 -85.952 111.039  0.00 97.00      PROA   
ATOM   2071 HD22 ASN P 130     -38.106 -85.983 109.681  0.00 97.00      PROA   
ATOM   2072  C   ASN P 130     -41.393 -86.352 111.553  0.00 97.00      PROA   
ATOM   2073  O   ASN P 130     -42.312 -85.871 112.213  0.00 97.00      PROA   
ATOM   2074  N   SER P 131     -40.780 -87.498 111.925  0.00 97.00      PROA   
ATOM   2075  HN  SER P 131     -40.028 -87.874 111.389  0.00 97.00      PROA   
ATOM   2076  CA  SER P 131     -41.175 -88.282 113.076  0.00 97.00      PROA   
ATOM   2077  HA  SER P 131     -41.413 -87.623 113.899  0.00 97.00      PROA   
ATOM   2078  CB  SER P 131     -42.371 -89.241 112.783  0.00 97.00      PROA   
ATOM   2079  HB1 SER P 131     -42.148 -89.841 111.876  0.00 97.00      PROA   
ATOM   2080  HB2 SER P 131     -43.265 -88.617 112.568  0.00 97.00      PROA   
ATOM   2081  OG  SER P 131     -42.695 -90.121 113.864  0.00 97.00      PROA   
ATOM   2082  HG1 SER P 131     -42.041 -90.830 113.860  0.00 97.00      PROA   
ATOM   2083  C   SER P 131     -39.970 -89.090 113.442  0.00 97.00      PROA   
ATOM   2084  O   SER P 131     -39.098 -89.305 112.611  0.00 97.00      PROA   
ATOM   2085  N   ASN P 132     -39.913 -89.582 114.700  0.00 97.00      PROA   
ATOM   2086  HN  ASN P 132     -40.660 -89.394 115.333  0.00 97.00      PROA   
ATOM   2087  CA  ASN P 132     -38.920 -90.539 115.141  0.00 97.00      PROA   
ATOM   2088  HA  ASN P 132     -37.969 -90.272 114.701  0.00 97.00      PROA   
ATOM   2089  CB  ASN P 132     -38.747 -90.544 116.697  0.00 97.00      PROA   
ATOM   2090  HB1 ASN P 132     -38.630 -89.502 117.062  0.00 97.00      PROA   
ATOM   2091  HB2 ASN P 132     -37.811 -91.091 116.945  0.00 97.00      PROA   
ATOM   2092  CG  ASN P 132     -39.882 -91.253 117.455  0.00 97.00      PROA   
ATOM   2093  OD1 ASN P 132     -39.842 -92.473 117.637  0.00 97.00      PROA   
ATOM   2094  ND2 ASN P 132     -40.899 -90.491 117.935  0.00 97.00      PROA   
ATOM   2095 HD21 ASN P 132     -41.627 -90.959 118.432  0.00 97.00      PROA   
ATOM   2096 HD22 ASN P 132     -40.896 -89.500 117.816  0.00 97.00      PROA   
ATOM   2097  C   ASN P 132     -39.306 -91.914 114.624  0.00 97.00      PROA   
ATOM   2098  O   ASN P 132     -40.434 -92.141 114.193  0.00 97.00      PROA   
ATOM   2099  N   LEU P 133     -38.361 -92.871 114.694  0.00 97.00      PROA   
ATOM   2100  HN  LEU P 133     -37.421 -92.642 114.940  0.00 97.00      PROA   
ATOM   2101  CA  LEU P 133     -38.661 -94.274 114.578  0.00 97.00      PROA   
ATOM   2102  HA  LEU P 133     -39.730 -94.430 114.587  0.00 97.00      PROA   
ATOM   2103  CB  LEU P 133     -38.062 -94.859 113.277  0.00 97.00      PROA   
ATOM   2104  HB1 LEU P 133     -36.954 -94.893 113.319  0.00 97.00      PROA   
ATOM   2105  HB2 LEU P 133     -38.325 -94.136 112.468  0.00 97.00      PROA   
ATOM   2106  CG  LEU P 133     -38.612 -96.234 112.836  0.00 97.00      PROA   
ATOM   2107  HG  LEU P 133     -39.722 -96.221 112.953  0.00 97.00      PROA   
ATOM   2108  CD1 LEU P 133     -38.302 -96.451 111.348  0.00 97.00      PROA   
ATOM   2109 HD11 LEU P 133     -37.203 -96.454 111.190  0.00 97.00      PROA   
ATOM   2110 HD12 LEU P 133     -38.742 -95.636 110.737  0.00 97.00      PROA   
ATOM   2111 HD13 LEU P 133     -38.714 -97.422 111.004  0.00 97.00      PROA   
ATOM   2112  CD2 LEU P 133     -38.051 -97.410 113.652  0.00 97.00      PROA   
ATOM   2113 HD21 LEU P 133     -38.391 -97.367 114.705  0.00 97.00      PROA   
ATOM   2114 HD22 LEU P 133     -36.940 -97.386 113.637  0.00 97.00      PROA   
ATOM   2115 HD23 LEU P 133     -38.389 -98.376 113.223  0.00 97.00      PROA   
ATOM   2116  C   LEU P 133     -38.075 -94.919 115.813  0.00 97.00      PROA   
ATOM   2117  O   LEU P 133     -36.864 -94.939 115.998  0.00 97.00      PROA   
ATOM   2118  N   THR P 134     -38.934 -95.474 116.701  0.00 97.00      PROA   
ATOM   2119  HN  THR P 134     -39.919 -95.416 116.564  0.00 97.00      PROA   
ATOM   2120  CA  THR P 134     -38.486 -96.143 117.912  0.00 97.00      PROA   
ATOM   2121  HA  THR P 134     -37.419 -96.024 118.029  0.00 97.00      PROA   
ATOM   2122  CB  THR P 134     -39.129 -95.621 119.193  0.00 97.00      PROA   
ATOM   2123  HB  THR P 134     -40.239 -95.685 119.128  0.00 97.00      PROA   
ATOM   2124  OG1 THR P 134     -38.760 -94.265 119.407  0.00 97.00      PROA   
ATOM   2125  HG1 THR P 134     -39.159 -93.751 118.700  0.00 97.00      PROA   
ATOM   2126  CG2 THR P 134     -38.634 -96.403 120.427  0.00 97.00      PROA   
ATOM   2127 HG21 THR P 134     -37.523 -96.388 120.464  0.00 97.00      PROA   
ATOM   2128 HG22 THR P 134     -38.981 -97.456 120.417  0.00 97.00      PROA   
ATOM   2129 HG23 THR P 134     -39.019 -95.925 121.353  0.00 97.00      PROA   
ATOM   2130  C   THR P 134     -38.762 -97.618 117.769  0.00 97.00      PROA   
ATOM   2131  O   THR P 134     -39.898 -98.047 117.582  0.00 97.00      PROA   
ATOM   2132  N   ILE P 135     -37.696 -98.438 117.868  0.00 97.00      PROA   
ATOM   2133  HN  ILE P 135     -36.779 -98.054 117.985  0.00 97.00      PROA   
ATOM   2134  CA  ILE P 135     -37.763 -99.881 117.831  0.00 97.00      PROA   
ATOM   2135  HA  ILE P 135     -38.648-100.191 117.293  0.00 97.00      PROA   
ATOM   2136  CB  ILE P 135     -36.524-100.488 117.166  0.00 97.00      PROA   
ATOM   2137  HB  ILE P 135     -35.631-100.130 117.728  0.00 97.00      PROA   
ATOM   2138  CG2 ILE P 135     -36.555-102.031 117.242  0.00 97.00      PROA   
ATOM   2139 HG21 ILE P 135     -37.450-102.431 116.720  0.00 97.00      PROA   
ATOM   2140 HG22 ILE P 135     -36.568-102.382 118.291  0.00 97.00      PROA   
ATOM   2141 HG23 ILE P 135     -35.648-102.457 116.767  0.00 97.00      PROA   
ATOM   2142  CG1 ILE P 135     -36.343-100.009 115.701  0.00 97.00      PROA   
ATOM   2143 HG11 ILE P 135     -36.736 -98.979 115.580  0.00 97.00      PROA   
ATOM   2144 HG12 ILE P 135     -36.938-100.666 115.029  0.00 97.00      PROA   
ATOM   2145  CD  ILE P 135     -34.872 -99.978 115.264  0.00 97.00      PROA   
ATOM   2146  HD1 ILE P 135     -34.355-100.931 115.506  0.00 97.00      PROA   
ATOM   2147  HD2 ILE P 135     -34.346 -99.159 115.798  0.00 97.00      PROA   
ATOM   2148  HD3 ILE P 135     -34.784 -99.790 114.174  0.00 97.00      PROA   
ATOM   2149  C   ILE P 135     -37.865-100.344 119.272  0.00 97.00      PROA   
ATOM   2150  O   ILE P 135     -36.919-100.213 120.038  0.00 97.00      PROA   
ATOM   2151  N   LEU P 136     -39.032-100.891 119.683  0.00 97.00      PROA   
ATOM   2152  HN  LEU P 136     -39.812-100.920 119.062  0.00 97.00      PROA   
ATOM   2153  CA  LEU P 136     -39.320-101.319 121.044  0.00 97.00      PROA   
ATOM   2154  HA  LEU P 136     -39.167-100.458 121.680  0.00 97.00      PROA   
ATOM   2155  CB  LEU P 136     -40.787-101.813 121.200  0.00 97.00      PROA   
ATOM   2156  HB1 LEU P 136     -40.914-102.220 122.229  0.00 97.00      PROA   
ATOM   2157  HB2 LEU P 136     -40.977-102.640 120.483  0.00 97.00      PROA   
ATOM   2158  CG  LEU P 136     -41.908-100.746 121.034  0.00 97.00      PROA   
ATOM   2159  HG  LEU P 136     -42.855-101.253 121.346  0.00 97.00      PROA   
ATOM   2160  CD1 LEU P 136     -41.715 -99.543 121.974  0.00 97.00      PROA   
ATOM   2161 HD11 LEU P 136     -40.824 -98.953 121.672  0.00 97.00      PROA   
ATOM   2162 HD12 LEU P 136     -41.578 -99.885 123.021  0.00 97.00      PROA   
ATOM   2163 HD13 LEU P 136     -42.603 -98.878 121.932  0.00 97.00      PROA   
ATOM   2164  CD2 LEU P 136     -42.139-100.274 119.584  0.00 97.00      PROA   
ATOM   2165 HD21 LEU P 136     -42.227-101.141 118.897  0.00 97.00      PROA   
ATOM   2166 HD22 LEU P 136     -41.308 -99.623 119.246  0.00 97.00      PROA   
ATOM   2167 HD23 LEU P 136     -43.076 -99.681 119.527  0.00 97.00      PROA   
ATOM   2168  C   LEU P 136     -38.389-102.395 121.586  0.00 97.00      PROA   
ATOM   2169  O   LEU P 136     -37.990-102.347 122.749  0.00 97.00      PROA   
ATOM   2170  N   LYS P 137     -38.026-103.392 120.751  0.00 97.00      PROA   
ATOM   2171  HN  LYS P 137     -38.394-103.433 119.828  0.00 97.00      PROA   
ATOM   2172  CA  LYS P 137     -37.019-104.375 121.087  0.00 97.00      PROA   
ATOM   2173  HA  LYS P 137     -36.382-103.990 121.873  0.00 97.00      PROA   
ATOM   2174  CB  LYS P 137     -37.636-105.723 121.545  0.00 97.00      PROA   
ATOM   2175  HB1 LYS P 137     -36.835-106.489 121.628  0.00 97.00      PROA   
ATOM   2176  HB2 LYS P 137     -38.359-106.074 120.776  0.00 97.00      PROA   
ATOM   2177  CG  LYS P 137     -38.358-105.644 122.904  0.00 97.00      PROA   
ATOM   2178  HG1 LYS P 137     -39.201-104.922 122.840  0.00 97.00      PROA   
ATOM   2179  HG2 LYS P 137     -37.641-105.246 123.652  0.00 97.00      PROA   
ATOM   2180  CD  LYS P 137     -38.895-107.010 123.369  0.00 97.00      PROA   
ATOM   2181  HD1 LYS P 137     -38.061-107.748 123.359  0.00 97.00      PROA   
ATOM   2182  HD2 LYS P 137     -39.650-107.359 122.630  0.00 97.00      PROA   
ATOM   2183  CE  LYS P 137     -39.546-107.002 124.760  0.00 97.00      PROA   
ATOM   2184  HE1 LYS P 137     -39.941-108.016 124.995  0.00 97.00      PROA   
ATOM   2185  HE2 LYS P 137     -40.375-106.268 124.819  0.00 97.00      PROA   
ATOM   2186  NZ  LYS P 137     -38.540-106.674 125.796  0.00 97.00      PROA   
ATOM   2187  HZ1 LYS P 137     -38.409-105.645 125.885  0.00 97.00      PROA   
ATOM   2188  HZ2 LYS P 137     -37.640-107.107 125.506  0.00 97.00      PROA   
ATOM   2189  HZ3 LYS P 137     -38.826-107.082 126.709  0.00 97.00      PROA   
ATOM   2190  C   LYS P 137     -36.146-104.606 119.873  0.00 97.00      PROA   
ATOM   2191  O   LYS P 137     -36.603-105.133 118.861  0.00 97.00      PROA   
ATOM   2192  N   THR P 138     -34.846-104.224 119.938  0.00 97.00      PROA   
ATOM   2193  HN  THR P 138     -34.504-103.724 120.736  0.00 97.00      PROA   
ATOM   2194  CA  THR P 138     -33.899-104.426 118.850  0.00 97.00      PROA   
ATOM   2195  HA  THR P 138     -34.450-104.260 117.935  0.00 97.00      PROA   
ATOM   2196  CB  THR P 138     -32.741-103.426 118.838  0.00 97.00      PROA   
ATOM   2197  HB  THR P 138     -33.155-102.419 119.080  0.00 97.00      PROA   
ATOM   2198  OG1 THR P 138     -32.138-103.338 117.552  0.00 97.00      PROA   
ATOM   2199  HG1 THR P 138     -31.413-102.720 117.661  0.00 97.00      PROA   
ATOM   2200  CG2 THR P 138     -31.644-103.769 119.857  0.00 97.00      PROA   
ATOM   2201 HG21 THR P 138     -31.113-104.706 119.586  0.00 97.00      PROA   
ATOM   2202 HG22 THR P 138     -32.075-103.889 120.870  0.00 97.00      PROA   
ATOM   2203 HG23 THR P 138     -30.891-102.953 119.899  0.00 97.00      PROA   
ATOM   2204  C   THR P 138     -33.425-105.869 118.816  0.00 97.00      PROA   
ATOM   2205  O   THR P 138     -33.698-106.661 119.709  0.00 97.00      PROA   
ATOM   2206  N   ASN P 139     -32.758-106.266 117.715  0.00 97.00      PROA   
ATOM   2207  HN  ASN P 139     -32.468-105.597 117.037  0.00 97.00      PROA   
ATOM   2208  CA  ASN P 139     -32.460-107.655 117.451  0.00 97.00      PROA   
ATOM   2209  HA  ASN P 139     -31.978-108.069 118.327  0.00 97.00      PROA   
ATOM   2210  CB  ASN P 139     -33.743-108.481 117.123  0.00 97.00      PROA   
ATOM   2211  HB1 ASN P 139     -34.384-108.526 118.030  0.00 97.00      PROA   
ATOM   2212  HB2 ASN P 139     -33.489-109.527 116.855  0.00 97.00      PROA   
ATOM   2213  CG  ASN P 139     -34.529-107.855 115.962  0.00 97.00      PROA   
ATOM   2214  OD1 ASN P 139     -34.153-108.016 114.798  0.00 97.00      PROA   
ATOM   2215  ND2 ASN P 139     -35.651-107.149 116.272  0.00 97.00      PROA   
ATOM   2216 HD21 ASN P 139     -36.204-106.784 115.524  0.00 97.00      PROA   
ATOM   2217 HD22 ASN P 139     -35.908-106.999 117.226  0.00 97.00      PROA   
ATOM   2218  C   ASN P 139     -31.448-107.686 116.324  0.00 97.00      PROA   
ATOM   2219  O   ASN P 139     -31.110-106.653 115.751  0.00 97.00      PROA   
ATOM   2220  N   MET P 140     -30.932-108.887 115.969  0.00 97.00      PROA   
ATOM   2221  HN  MET P 140     -31.165-109.712 116.482  0.00 97.00      PROA   
ATOM   2222  CA  MET P 140     -29.971-109.083 114.894  0.00 97.00      PROA   
ATOM   2223  HA  MET P 140     -29.091-108.508 115.148  0.00 97.00      PROA   
ATOM   2224  CB  MET P 140     -29.552-110.570 114.800  0.00 97.00      PROA   
ATOM   2225  HB1 MET P 140     -30.440-111.196 114.561  0.00 97.00      PROA   
ATOM   2226  HB2 MET P 140     -29.203-110.870 115.813  0.00 97.00      PROA   
ATOM   2227  CG  MET P 140     -28.436-110.858 113.775  0.00 97.00      PROA   
ATOM   2228  HG1 MET P 140     -27.531-110.285 114.078  0.00 97.00      PROA   
ATOM   2229  HG2 MET P 140     -28.739-110.472 112.780  0.00 97.00      PROA   
ATOM   2230  SD  MET P 140     -28.021-112.620 113.585  0.00 97.00      PROA   
ATOM   2231  CE  MET P 140     -27.452-112.922 115.284  0.00 97.00      PROA   
ATOM   2232  HE1 MET P 140     -28.283-112.823 116.014  0.00 97.00      PROA   
ATOM   2233  HE2 MET P 140     -26.650-112.206 115.565  0.00 97.00      PROA   
ATOM   2234  HE3 MET P 140     -27.051-113.951 115.393  0.00 97.00      PROA   
ATOM   2235  C   MET P 140     -30.444-108.579 113.534  0.00 97.00      PROA   
ATOM   2236  O   MET P 140     -29.667-108.014 112.768  0.00 97.00      PROA   
ATOM   2237  N   SER P 141     -31.752-108.707 113.212  0.00 97.00      PROA   
ATOM   2238  HN  SER P 141     -32.398-109.108 113.857  0.00 97.00      PROA   
ATOM   2239  CA  SER P 141     -32.291-108.306 111.920  0.00 97.00      PROA   
ATOM   2240  HA  SER P 141     -31.568-108.533 111.147  0.00 97.00      PROA   
ATOM   2241  CB  SER P 141     -33.615-109.059 111.609  0.00 97.00      PROA   
ATOM   2242  HB1 SER P 141     -34.430-108.737 112.293  0.00 97.00      PROA   
ATOM   2243  HB2 SER P 141     -33.447-110.145 111.775  0.00 97.00      PROA   
ATOM   2244  OG  SER P 141     -34.026-108.890 110.253  0.00 97.00      PROA   
ATOM   2245  HG1 SER P 141     -34.168-107.948 110.120  0.00 97.00      PROA   
ATOM   2246  C   SER P 141     -32.569-106.810 111.899  0.00 97.00      PROA   
ATOM   2247  O   SER P 141     -33.040-106.284 110.898  0.00 97.00      PROA   
ATOM   2248  N   HSD P 142     -32.238-106.092 112.995  0.00 97.00      PROA   
ATOM   2249  HN  HSD P 142     -31.932-106.574 113.812  0.00 97.00      PROA   
ATOM   2250  CA  HSD P 142     -32.253-104.646 113.087  0.00 97.00      PROA   
ATOM   2251  HA  HSD P 142     -32.690-104.231 112.197  0.00 97.00      PROA   
ATOM   2252  CB  HSD P 142     -33.114-104.152 114.276  0.00 97.00      PROA   
ATOM   2253  HB1 HSD P 142     -32.873-103.096 114.523  0.00 97.00      PROA   
ATOM   2254  HB2 HSD P 142     -32.914-104.763 115.181  0.00 97.00      PROA   
ATOM   2255  ND1 HSD P 142     -35.464-103.172 114.164  0.00 97.00      PROA   
ATOM   2256  HD1 HSD P 142     -35.281-102.358 114.718  0.00 97.00      PROA   
ATOM   2257  CG  HSD P 142     -34.584-104.207 113.930  0.00 97.00      PROA   
ATOM   2258  CE1 HSD P 142     -36.629-103.491 113.552  0.00 97.00      PROA   
ATOM   2259  HE1 HSD P 142     -37.518-102.862 113.595  0.00 97.00      PROA   
ATOM   2260  NE2 HSD P 142     -36.566-104.658 112.946  0.00 97.00      PROA   
ATOM   2261  CD2 HSD P 142     -35.284-105.116 113.196  0.00 97.00      PROA   
ATOM   2262  HD2 HSD P 142     -34.986-106.071 112.785  0.00 97.00      PROA   
ATOM   2263  C   HSD P 142     -30.840-104.094 113.124  0.00 97.00      PROA   
ATOM   2264  O   HSD P 142     -30.626-102.913 113.380  0.00 97.00      PROA   
ATOM   2265  N   SER P 143     -29.827-104.930 112.814  0.00 97.00      PROA   
ATOM   2266  HN  SER P 143     -30.015-105.892 112.631  0.00 97.00      PROA   
ATOM   2267  CA  SER P 143     -28.430-104.536 112.742  0.00 97.00      PROA   
ATOM   2268  HA  SER P 143     -28.262-103.704 113.413  0.00 97.00      PROA   
ATOM   2269  CB  SER P 143     -27.531-105.727 113.158  0.00 97.00      PROA   
ATOM   2270  HB1 SER P 143     -27.520-106.517 112.378  0.00 97.00      PROA   
ATOM   2271  HB2 SER P 143     -27.968-106.177 114.074  0.00 97.00      PROA   
ATOM   2272  OG  SER P 143     -26.199-105.327 113.455  0.00 97.00      PROA   
ATOM   2273  HG1 SER P 143     -25.801-105.036 112.632  0.00 97.00      PROA   
ATOM   2274  C   SER P 143     -28.066-104.107 111.327  0.00 97.00      PROA   
ATOM   2275  O   SER P 143     -28.676-104.554 110.358  0.00 97.00      PROA   
ATOM   2276  N   GLY P 144     -27.038-103.230 111.175  0.00 97.00      PROA   
ATOM   2277  HN  GLY P 144     -26.577-102.837 111.971  0.00 97.00      PROA   
ATOM   2278  CA  GLY P 144     -26.493-102.838 109.884  0.00 97.00      PROA   
ATOM   2279  HA1 GLY P 144     -27.067-103.275 109.084  0.00 97.00      PROA   
ATOM   2280  HA2 GLY P 144     -25.459-103.153 109.873  0.00 97.00      PROA   
ATOM   2281  C   GLY P 144     -26.500-101.348 109.699  0.00 97.00      PROA   
ATOM   2282  O   GLY P 144     -26.440-100.589 110.658  0.00 97.00      PROA   
ATOM   2283  N   THR P 145     -26.539-100.883 108.429  0.00 97.00      PROA   
ATOM   2284  HN  THR P 145     -26.691-101.522 107.675  0.00 97.00      PROA   
ATOM   2285  CA  THR P 145     -26.426 -99.475 108.086  0.00 97.00      PROA   
ATOM   2286  HA  THR P 145     -25.968 -98.962 108.917  0.00 97.00      PROA   
ATOM   2287  CB  THR P 145     -25.506 -99.192 106.892  0.00 97.00      PROA   
ATOM   2288  HB  THR P 145     -24.503 -99.609 107.139  0.00 97.00      PROA   
ATOM   2289  OG1 THR P 145     -25.322 -97.798 106.661  0.00 97.00      PROA   
ATOM   2290  HG1 THR P 145     -25.945 -97.556 105.965  0.00 97.00      PROA   
ATOM   2291  CG2 THR P 145     -25.984 -99.848 105.582  0.00 97.00      PROA   
ATOM   2292 HG21 THR P 145     -26.962 -99.432 105.260  0.00 97.00      PROA   
ATOM   2293 HG22 THR P 145     -26.082-100.945 105.701  0.00 97.00      PROA   
ATOM   2294 HG23 THR P 145     -25.249 -99.648 104.772  0.00 97.00      PROA   
ATOM   2295  C   THR P 145     -27.799 -98.868 107.918  0.00 97.00      PROA   
ATOM   2296  O   THR P 145     -28.634 -99.368 107.178  0.00 97.00      PROA   
ATOM   2297  N   TYR P 146     -28.057 -97.749 108.625  0.00 97.00      PROA   
ATOM   2298  HN  TYR P 146     -27.365 -97.375 109.240  0.00 97.00      PROA   
ATOM   2299  CA  TYR P 146     -29.307 -97.025 108.575  0.00 97.00      PROA   
ATOM   2300  HA  TYR P 146     -30.022 -97.583 107.992  0.00 97.00      PROA   
ATOM   2301  CB  TYR P 146     -29.913 -96.727 109.968  0.00 97.00      PROA   
ATOM   2302  HB1 TYR P 146     -30.704 -95.952 109.886  0.00 97.00      PROA   
ATOM   2303  HB2 TYR P 146     -29.126 -96.352 110.658  0.00 97.00      PROA   
ATOM   2304  CG  TYR P 146     -30.559 -97.932 110.592  0.00 97.00      PROA   
ATOM   2305  CD1 TYR P 146     -29.798 -98.888 111.284  0.00 97.00      PROA   
ATOM   2306  HD1 TYR P 146     -28.720 -98.813 111.288  0.00 97.00      PROA   
ATOM   2307  CE1 TYR P 146     -30.431 -99.909 112.002  0.00 97.00      PROA   
ATOM   2308  HE1 TYR P 146     -29.839-100.640 112.528  0.00 97.00      PROA   
ATOM   2309  CZ  TYR P 146     -31.828 -99.967 112.056  0.00 97.00      PROA   
ATOM   2310  OH  TYR P 146     -32.465-100.977 112.800  0.00 97.00      PROA   
ATOM   2311  HH  TYR P 146     -31.768-101.526 113.174  0.00 97.00      PROA   
ATOM   2312  CD2 TYR P 146     -31.963 -98.033 110.613  0.00 97.00      PROA   
ATOM   2313  HD2 TYR P 146     -32.559 -97.293 110.100  0.00 97.00      PROA   
ATOM   2314  CE2 TYR P 146     -32.594 -99.044 111.345  0.00 97.00      PROA   
ATOM   2315  HE2 TYR P 146     -33.670 -99.095 111.389  0.00 97.00      PROA   
ATOM   2316  C   TYR P 146     -29.102 -95.701 107.884  0.00 97.00      PROA   
ATOM   2317  O   TYR P 146     -28.077 -95.051 108.043  0.00 97.00      PROA   
ATOM   2318  N   HSD P 147     -30.100 -95.266 107.088  0.00 97.00      PROA   
ATOM   2319  HN  HSD P 147     -30.938 -95.799 106.995  0.00 97.00      PROA   
ATOM   2320  CA  HSD P 147     -30.045 -94.005 106.376  0.00 97.00      PROA   
ATOM   2321  HA  HSD P 147     -29.389 -93.318 106.893  0.00 97.00      PROA   
ATOM   2322  CB  HSD P 147     -29.612 -94.162 104.891  0.00 97.00      PROA   
ATOM   2323  HB1 HSD P 147     -29.455 -93.155 104.448  0.00 97.00      PROA   
ATOM   2324  HB2 HSD P 147     -30.405 -94.666 104.302  0.00 97.00      PROA   
ATOM   2325  ND1 HSD P 147     -27.190 -94.519 104.161  0.00 97.00      PROA   
ATOM   2326  HD1 HSD P 147     -26.997 -93.568 103.913  0.00 97.00      PROA   
ATOM   2327  CG  HSD P 147     -28.368 -94.992 104.701  0.00 97.00      PROA   
ATOM   2328  CE1 HSD P 147     -26.360 -95.583 104.031  0.00 97.00      PROA   
ATOM   2329  HE1 HSD P 147     -25.347 -95.503 103.636  0.00 97.00      PROA   
ATOM   2330  NE2 HSD P 147     -26.925 -96.705 104.430  0.00 97.00      PROA   
ATOM   2331  CD2 HSD P 147     -28.189 -96.335 104.847  0.00 97.00      PROA   
ATOM   2332  HD2 HSD P 147     -28.876 -97.088 105.214  0.00 97.00      PROA   
ATOM   2333  C   HSD P 147     -31.446 -93.447 106.408  0.00 97.00      PROA   
ATOM   2334  O   HSD P 147     -32.398 -94.178 106.659  0.00 97.00      PROA   
ATOM   2335  N   CYS P 148     -31.626 -92.131 106.155  0.00 97.00      PROA   
ATOM   2336  HN  CYS P 148     -30.858 -91.495 106.091  0.00 97.00      PROA   
ATOM   2337  CA  CYS P 148     -32.948 -91.577 105.961  0.00 97.00      PROA   
ATOM   2338  HA  CYS P 148     -33.604 -92.379 105.670  0.00 97.00      PROA   
ATOM   2339  CB  CYS P 148     -33.558 -90.932 107.238  0.00 97.00      PROA   
ATOM   2340  HB1 CYS P 148     -33.534 -91.703 108.039  0.00 97.00      PROA   
ATOM   2341  HB2 CYS P 148     -34.631 -90.713 107.048  0.00 97.00      PROA   
ATOM   2342  SG  CYS P 148     -32.710 -89.433 107.845  0.00 97.00      PROA   
ATOM   2343  C   CYS P 148     -32.967 -90.612 104.799  0.00 97.00      PROA   
ATOM   2344  O   CYS P 148     -31.933 -90.141 104.335  0.00 97.00      PROA   
ATOM   2345  N   SER P 149     -34.181 -90.303 104.288  0.00 97.00      PROA   
ATOM   2346  HN  SER P 149     -35.003 -90.747 104.637  0.00 97.00      PROA   
ATOM   2347  CA  SER P 149     -34.354 -89.286 103.273  0.00 97.00      PROA   
ATOM   2348  HA  SER P 149     -33.578 -88.549 103.413  0.00 97.00      PROA   
ATOM   2349  CB  SER P 149     -34.336 -89.796 101.797  0.00 97.00      PROA   
ATOM   2350  HB1 SER P 149     -33.416 -90.403 101.656  0.00 97.00      PROA   
ATOM   2351  HB2 SER P 149     -34.287 -88.935 101.099  0.00 97.00      PROA   
ATOM   2352  OG  SER P 149     -35.466 -90.591 101.441  0.00 97.00      PROA   
ATOM   2353  HG1 SER P 149     -36.247 -90.138 101.767  0.00 97.00      PROA   
ATOM   2354  C   SER P 149     -35.669 -88.602 103.518  0.00 97.00      PROA   
ATOM   2355  O   SER P 149     -36.602 -89.214 104.018  0.00 97.00      PROA   
ATOM   2356  N   GLY P 150     -35.768 -87.310 103.141  0.00 97.00      PROA   
ATOM   2357  HN  GLY P 150     -34.979 -86.851 102.738  0.00 97.00      PROA   
ATOM   2358  CA  GLY P 150     -37.001 -86.549 103.187  0.00 97.00      PROA   
ATOM   2359  HA1 GLY P 150     -37.017 -85.985 104.107  0.00 97.00      PROA   
ATOM   2360  HA2 GLY P 150     -37.850 -87.206 103.054  0.00 97.00      PROA   
ATOM   2361  C   GLY P 150     -36.988 -85.585 102.043  0.00 97.00      PROA   
ATOM   2362  O   GLY P 150     -36.032 -85.534 101.282  0.00 97.00      PROA   
ATOM   2363  N   MET P 151     -38.062 -84.785 101.894  0.00 97.00      PROA   
ATOM   2364  HN  MET P 151     -38.866 -84.908 102.474  0.00 97.00      PROA   
ATOM   2365  CA  MET P 151     -38.236 -83.836 100.820  0.00 97.00      PROA   
ATOM   2366  HA  MET P 151     -37.362 -83.823 100.187  0.00 97.00      PROA   
ATOM   2367  CB  MET P 151     -39.492 -84.223  99.992  0.00 97.00      PROA   
ATOM   2368  HB1 MET P 151     -40.401 -83.721 100.377  0.00 97.00      PROA   
ATOM   2369  HB2 MET P 151     -39.663 -85.316 100.148  0.00 97.00      PROA   
ATOM   2370  CG  MET P 151     -39.371 -84.031  98.468  0.00 97.00      PROA   
ATOM   2371  HG1 MET P 151     -40.291 -84.460  98.010  0.00 97.00      PROA   
ATOM   2372  HG2 MET P 151     -38.512 -84.635  98.101  0.00 97.00      PROA   
ATOM   2373  SD  MET P 151     -39.193 -82.312  97.911  0.00 97.00      PROA   
ATOM   2374  CE  MET P 151     -39.352 -82.698  96.146  0.00 97.00      PROA   
ATOM   2375  HE1 MET P 151     -40.363 -83.101  95.923  0.00 97.00      PROA   
ATOM   2376  HE2 MET P 151     -38.603 -83.456  95.829  0.00 97.00      PROA   
ATOM   2377  HE3 MET P 151     -39.204 -81.787  95.527  0.00 97.00      PROA   
ATOM   2378  C   MET P 151     -38.413 -82.461 101.447  0.00 97.00      PROA   
ATOM   2379  O   MET P 151     -39.096 -82.303 102.455  0.00 97.00      PROA   
ATOM   2380  N   GLY P 152     -37.775 -81.425 100.852  0.00 97.00      PROA   
ATOM   2381  HN  GLY P 152     -37.157 -81.621 100.094  0.00 97.00      PROA   
ATOM   2382  CA  GLY P 152     -38.009 -80.023 101.183  0.00 97.00      PROA   
ATOM   2383  HA1 GLY P 152     -37.130 -79.625 101.660  0.00 97.00      PROA   
ATOM   2384  HA2 GLY P 152     -38.896 -79.933 101.795  0.00 97.00      PROA   
ATOM   2385  C   GLY P 152     -38.273 -79.246  99.924  0.00 97.00      PROA   
ATOM   2386  O   GLY P 152     -39.416 -78.954  99.589  0.00 97.00      PROA   
ATOM   2387  N   LYS P 153     -37.207 -78.867  99.188  0.00 97.00      PROA   
ATOM   2388  HN  LYS P 153     -36.280 -78.963  99.547  0.00 97.00      PROA   
ATOM   2389  CA  LYS P 153     -37.324 -78.366  97.828  0.00 97.00      PROA   
ATOM   2390  HA  LYS P 153     -38.366 -78.326  97.555  0.00 97.00      PROA   
ATOM   2391  CB  LYS P 153     -36.715 -76.948  97.670  0.00 97.00      PROA   
ATOM   2392  HB1 LYS P 153     -36.506 -76.729  96.600  0.00 97.00      PROA   
ATOM   2393  HB2 LYS P 153     -35.747 -76.909  98.214  0.00 97.00      PROA   
ATOM   2394  CG  LYS P 153     -37.637 -75.823  98.185  0.00 97.00      PROA   
ATOM   2395  HG1 LYS P 153     -37.088 -74.858  98.105  0.00 97.00      PROA   
ATOM   2396  HG2 LYS P 153     -37.871 -75.991  99.259  0.00 97.00      PROA   
ATOM   2397  CD  LYS P 153     -38.943 -75.732  97.376  0.00 97.00      PROA   
ATOM   2398  HD1 LYS P 153     -39.542 -76.651  97.562  0.00 97.00      PROA   
ATOM   2399  HD2 LYS P 153     -38.674 -75.710  96.295  0.00 97.00      PROA   
ATOM   2400  CE  LYS P 153     -39.809 -74.512  97.708  0.00 97.00      PROA   
ATOM   2401  HE1 LYS P 153     -39.265 -73.570  97.487  0.00 97.00      PROA   
ATOM   2402  HE2 LYS P 153     -40.107 -74.523  98.778  0.00 97.00      PROA   
ATOM   2403  NZ  LYS P 153     -41.044 -74.537  96.887  0.00 97.00      PROA   
ATOM   2404  HZ1 LYS P 153     -41.570 -75.411  97.091  0.00 97.00      PROA   
ATOM   2405  HZ2 LYS P 153     -40.786 -74.525  95.879  0.00 97.00      PROA   
ATOM   2406  HZ3 LYS P 153     -41.639 -73.714  97.103  0.00 97.00      PROA   
ATOM   2407  C   LYS P 153     -36.745 -79.329  96.817  0.00 97.00      PROA   
ATOM   2408  O   LYS P 153     -36.849 -79.120  95.609  0.00 97.00      PROA   
ATOM   2409  N   HSD P 154     -36.187 -80.452  97.303  0.00 97.00      PROA   
ATOM   2410  HN  HSD P 154     -36.094 -80.583  98.285  0.00 97.00      PROA   
ATOM   2411  CA  HSD P 154     -35.806 -81.592  96.511  0.00 97.00      PROA   
ATOM   2412  HA  HSD P 154     -36.615 -81.833  95.836  0.00 97.00      PROA   
ATOM   2413  CB  HSD P 154     -34.486 -81.398  95.721  0.00 97.00      PROA   
ATOM   2414  HB1 HSD P 154     -33.676 -81.096  96.421  0.00 97.00      PROA   
ATOM   2415  HB2 HSD P 154     -34.630 -80.566  94.998  0.00 97.00      PROA   
ATOM   2416  ND1 HSD P 154     -32.946 -83.368  95.220  0.00 97.00      PROA   
ATOM   2417  HD1 HSD P 154     -32.354 -83.265  96.021  0.00 97.00      PROA   
ATOM   2418  CG  HSD P 154     -34.069 -82.617  94.941  0.00 97.00      PROA   
ATOM   2419  CE1 HSD P 154     -32.918 -84.382  94.322  0.00 97.00      PROA   
ATOM   2420  HE1 HSD P 154     -32.131 -85.135  94.311  0.00 97.00      PROA   
ATOM   2421  NE2 HSD P 154     -33.943 -84.342  93.493  0.00 97.00      PROA   
ATOM   2422  CD2 HSD P 154     -34.659 -83.220  93.872  0.00 97.00      PROA   
ATOM   2423  HD2 HSD P 154     -35.553 -82.943  93.328  0.00 97.00      PROA   
ATOM   2424  C   HSD P 154     -35.687 -82.691  97.536  0.00 97.00      PROA   
ATOM   2425  O   HSD P 154     -35.758 -82.424  98.734  0.00 97.00      PROA   
ATOM   2426  N   ARG P 155     -35.531 -83.971  97.119  0.00 97.00      PROA   
ATOM   2427  HN  ARG P 155     -35.497 -84.199  96.148  0.00 97.00      PROA   
ATOM   2428  CA  ARG P 155     -35.184 -85.025  98.053  0.00 97.00      PROA   
ATOM   2429  HA  ARG P 155     -35.871 -84.937  98.882  0.00 97.00      PROA   
ATOM   2430  CB  ARG P 155     -35.366 -86.464  97.502  0.00 97.00      PROA   
ATOM   2431  HB1 ARG P 155     -36.457 -86.634  97.350  0.00 97.00      PROA   
ATOM   2432  HB2 ARG P 155     -35.036 -87.184  98.283  0.00 97.00      PROA   
ATOM   2433  CG  ARG P 155     -34.639 -86.753  96.169  0.00 97.00      PROA   
ATOM   2434  HG1 ARG P 155     -33.821 -86.016  96.042  0.00 97.00      PROA   
ATOM   2435  HG2 ARG P 155     -35.339 -86.608  95.317  0.00 97.00      PROA   
ATOM   2436  CD  ARG P 155     -33.975 -88.137  96.079  0.00 97.00      PROA   
ATOM   2437  HD1 ARG P 155     -33.154 -88.197  96.830  0.00 97.00      PROA   
ATOM   2438  HD2 ARG P 155     -33.563 -88.313  95.061  0.00 97.00      PROA   
ATOM   2439  NE  ARG P 155     -35.029 -89.162  96.362  0.00 97.00      PROA   
ATOM   2440  HE  ARG P 155     -35.981 -88.912  96.215  0.00 97.00      PROA   
ATOM   2441  CZ  ARG P 155     -34.794 -90.335  96.987  0.00 97.00      PROA   
ATOM   2442  NH1 ARG P 155     -33.560 -90.812  97.200  0.00 97.00      PROA   
ATOM   2443 HH11 ARG P 155     -32.785 -90.330  96.805  0.00 97.00      PROA   
ATOM   2444 HH12 ARG P 155     -33.466 -91.696  97.651  0.00 97.00      PROA   
ATOM   2445  NH2 ARG P 155     -35.834 -91.069  97.425  0.00 97.00      PROA   
ATOM   2446 HH21 ARG P 155     -36.761 -90.732  97.291  0.00 97.00      PROA   
ATOM   2447 HH22 ARG P 155     -35.645 -91.897  97.945  0.00 97.00      PROA   
ATOM   2448  C   ARG P 155     -33.781 -84.861  98.626  0.00 97.00      PROA   
ATOM   2449  O   ARG P 155     -32.820 -84.585  97.912  0.00 97.00      PROA   
ATOM   2450  N   TYR P 156     -33.639 -85.035  99.953  0.00 97.00      PROA   
ATOM   2451  HN  TYR P 156     -34.440 -85.206 100.525  0.00 97.00      PROA   
ATOM   2452  CA  TYR P 156     -32.380 -84.924 100.657  0.00 97.00      PROA   
ATOM   2453  HA  TYR P 156     -31.574 -84.741  99.961  0.00 97.00      PROA   
ATOM   2454  CB  TYR P 156     -32.412 -83.818 101.750  0.00 97.00      PROA   
ATOM   2455  HB1 TYR P 156     -31.412 -83.676 102.208  0.00 97.00      PROA   
ATOM   2456  HB2 TYR P 156     -33.135 -84.111 102.542  0.00 97.00      PROA   
ATOM   2457  CG  TYR P 156     -32.865 -82.485 101.195  0.00 97.00      PROA   
ATOM   2458  CD1 TYR P 156     -32.311 -81.953 100.014  0.00 97.00      PROA   
ATOM   2459  HD1 TYR P 156     -31.549 -82.502  99.482  0.00 97.00      PROA   
ATOM   2460  CE1 TYR P 156     -32.759 -80.730  99.500  0.00 97.00      PROA   
ATOM   2461  HE1 TYR P 156     -32.338 -80.347  98.582  0.00 97.00      PROA   
ATOM   2462  CZ  TYR P 156     -33.755 -80.013 100.173  0.00 97.00      PROA   
ATOM   2463  OH  TYR P 156     -34.208 -78.779  99.665  0.00 97.00      PROA   
ATOM   2464  HH  TYR P 156     -33.549 -78.461  99.045  0.00 97.00      PROA   
ATOM   2465  CD2 TYR P 156     -33.848 -81.739 101.872  0.00 97.00      PROA   
ATOM   2466  HD2 TYR P 156     -34.275 -82.121 102.787  0.00 97.00      PROA   
ATOM   2467  CE2 TYR P 156     -34.289 -80.512 101.366  0.00 97.00      PROA   
ATOM   2468  HE2 TYR P 156     -35.033 -79.946 101.904  0.00 97.00      PROA   
ATOM   2469  C   TYR P 156     -32.135 -86.262 101.309  0.00 97.00      PROA   
ATOM   2470  O   TYR P 156     -33.068 -86.897 101.784  0.00 97.00      PROA   
ATOM   2471  N   THR P 157     -30.866 -86.733 101.322  0.00 97.00      PROA   
ATOM   2472  HN  THR P 157     -30.133 -86.223 100.881  0.00 97.00      PROA   
ATOM   2473  CA  THR P 157     -30.452 -87.999 101.906  0.00 97.00      PROA   
ATOM   2474  HA  THR P 157     -31.305 -88.511 102.333  0.00 97.00      PROA   
ATOM   2475  CB  THR P 157     -29.756 -88.933 100.916  0.00 97.00      PROA   
ATOM   2476  HB  THR P 157     -29.216 -89.759 101.439  0.00 97.00      PROA   
ATOM   2477  OG1 THR P 157     -28.840 -88.225 100.085  0.00 97.00      PROA   
ATOM   2478  HG1 THR P 157     -28.136 -87.916 100.659  0.00 97.00      PROA   
ATOM   2479  CG2 THR P 157     -30.808 -89.570  99.995  0.00 97.00      PROA   
ATOM   2480 HG21 THR P 157     -31.378 -88.784  99.457  0.00 97.00      PROA   
ATOM   2481 HG22 THR P 157     -31.509 -90.195 100.583  0.00 97.00      PROA   
ATOM   2482 HG23 THR P 157     -30.303 -90.218  99.245  0.00 97.00      PROA   
ATOM   2483  C   THR P 157     -29.482 -87.717 103.029  0.00 97.00      PROA   
ATOM   2484  O   THR P 157     -28.623 -86.847 102.911  0.00 97.00      PROA   
ATOM   2485  N   SER P 158     -29.590 -88.461 104.153  0.00 97.00      PROA   
ATOM   2486  HN  SER P 158     -30.316 -89.142 104.256  0.00 97.00      PROA   
ATOM   2487  CA  SER P 158     -28.681 -88.329 105.276  0.00 97.00      PROA   
ATOM   2488  HA  SER P 158     -28.471 -87.277 105.411  0.00 97.00      PROA   
ATOM   2489  CB  SER P 158     -29.288 -88.874 106.604  0.00 97.00      PROA   
ATOM   2490  HB1 SER P 158     -30.297 -88.428 106.723  0.00 97.00      PROA   
ATOM   2491  HB2 SER P 158     -28.675 -88.556 107.472  0.00 97.00      PROA   
ATOM   2492  OG  SER P 158     -29.417 -90.296 106.634  0.00 97.00      PROA   
ATOM   2493  HG1 SER P 158     -28.537 -90.655 106.797  0.00 97.00      PROA   
ATOM   2494  C   SER P 158     -27.369 -89.047 105.031  0.00 97.00      PROA   
ATOM   2495  O   SER P 158     -27.215 -89.832 104.097  0.00 97.00      PROA   
ATOM   2496  N   ALA P 159     -26.398 -88.830 105.945  0.00 97.00      PROA   
ATOM   2497  HN  ALA P 159     -26.479 -88.091 106.611  0.00 97.00      PROA   
ATOM   2498  CA  ALA P 159     -25.298 -89.745 106.165  0.00 97.00      PROA   
ATOM   2499  HA  ALA P 159     -24.771 -89.855 105.226  0.00 97.00      PROA   
ATOM   2500  CB  ALA P 159     -24.331 -89.190 107.230  0.00 97.00      PROA   
ATOM   2501  HB1 ALA P 159     -24.849 -89.069 108.206  0.00 97.00      PROA   
ATOM   2502  HB2 ALA P 159     -23.952 -88.192 106.916  0.00 97.00      PROA   
ATOM   2503  HB3 ALA P 159     -23.461 -89.863 107.373  0.00 97.00      PROA   
ATOM   2504  C   ALA P 159     -25.793 -91.126 106.598  0.00 97.00      PROA   
ATOM   2505  O   ALA P 159     -26.844 -91.253 107.222  0.00 97.00      PROA   
ATOM   2506  N   GLY P 160     -25.052 -92.205 106.247  0.00 97.00      PROA   
ATOM   2507  HN  GLY P 160     -24.202 -92.093 105.741  0.00 97.00      PROA   
ATOM   2508  CA  GLY P 160     -25.355 -93.552 106.708  0.00 97.00      PROA   
ATOM   2509  HA1 GLY P 160     -24.904 -94.247 106.016  0.00 97.00      PROA   
ATOM   2510  HA2 GLY P 160     -26.424 -93.681 106.793  0.00 97.00      PROA   
ATOM   2511  C   GLY P 160     -24.719 -93.794 108.044  0.00 97.00      PROA   
ATOM   2512  O   GLY P 160     -23.546 -93.485 108.234  0.00 97.00      PROA   
ATOM   2513  N   ILE P 161     -25.475 -94.390 108.993  0.00 97.00      PROA   
ATOM   2514  HN  ILE P 161     -26.424 -94.632 108.795  0.00 97.00      PROA   
ATOM   2515  CA  ILE P 161     -24.996 -94.674 110.331  0.00 97.00      PROA   
ATOM   2516  HA  ILE P 161     -23.963 -94.373 110.419  0.00 97.00      PROA   
ATOM   2517  CB  ILE P 161     -25.794 -93.961 111.427  0.00 97.00      PROA   
ATOM   2518  HB  ILE P 161     -26.851 -94.318 111.396  0.00 97.00      PROA   
ATOM   2519  CG2 ILE P 161     -25.208 -94.303 112.818  0.00 97.00      PROA   
ATOM   2520 HG21 ILE P 161     -24.122 -94.074 112.848  0.00 97.00      PROA   
ATOM   2521 HG22 ILE P 161     -25.353 -95.373 113.071  0.00 97.00      PROA   
ATOM   2522 HG23 ILE P 161     -25.710 -93.693 113.598  0.00 97.00      PROA   
ATOM   2523  CG1 ILE P 161     -25.845 -92.422 111.207  0.00 97.00      PROA   
ATOM   2524 HG11 ILE P 161     -26.486 -91.986 112.006  0.00 97.00      PROA   
ATOM   2525 HG12 ILE P 161     -26.343 -92.202 110.239  0.00 97.00      PROA   
ATOM   2526  CD  ILE P 161     -24.483 -91.713 111.244  0.00 97.00      PROA   
ATOM   2527  HD1 ILE P 161     -23.809 -92.102 110.453  0.00 97.00      PROA   
ATOM   2528  HD2 ILE P 161     -23.984 -91.849 112.227  0.00 97.00      PROA   
ATOM   2529  HD3 ILE P 161     -24.614 -90.622 111.080  0.00 97.00      PROA   
ATOM   2530  C   ILE P 161     -25.053 -96.174 110.531  0.00 97.00      PROA   
ATOM   2531  O   ILE P 161     -26.114 -96.788 110.475  0.00 97.00      PROA   
ATOM   2532  N   SER P 162     -23.885 -96.809 110.774  0.00 97.00      PROA   
ATOM   2533  HN  SER P 162     -23.023 -96.307 110.789  0.00 97.00      PROA   
ATOM   2534  CA  SER P 162     -23.787 -98.243 110.964  0.00 97.00      PROA   
ATOM   2535  HA  SER P 162     -24.588 -98.726 110.425  0.00 97.00      PROA   
ATOM   2536  CB  SER P 162     -22.452 -98.813 110.418  0.00 97.00      PROA   
ATOM   2537  HB1 SER P 162     -22.417 -98.642 109.320  0.00 97.00      PROA   
ATOM   2538  HB2 SER P 162     -22.385 -99.908 110.596  0.00 97.00      PROA   
ATOM   2539  OG  SER P 162     -21.326 -98.158 110.999  0.00 97.00      PROA   
ATOM   2540  HG1 SER P 162     -21.457 -98.212 111.951  0.00 97.00      PROA   
ATOM   2541  C   SER P 162     -23.910 -98.630 112.424  0.00 97.00      PROA   
ATOM   2542  O   SER P 162     -23.085 -98.242 113.250  0.00 97.00      PROA   
ATOM   2543  N   VAL P 163     -24.931 -99.449 112.770  0.00 97.00      PROA   
ATOM   2544  HN  VAL P 163     -25.604 -99.742 112.093  0.00 97.00      PROA   
ATOM   2545  CA  VAL P 163     -25.109 -99.964 114.114  0.00 97.00      PROA   
ATOM   2546  HA  VAL P 163     -24.341 -99.550 114.748  0.00 97.00      PROA   
ATOM   2547  CB  VAL P 163     -26.446 -99.617 114.768  0.00 97.00      PROA   
ATOM   2548  HB  VAL P 163     -26.416 -99.929 115.839  0.00 97.00      PROA   
ATOM   2549  CG1 VAL P 163     -26.629 -98.087 114.739  0.00 97.00      PROA   
ATOM   2550 HG11 VAL P 163     -26.738 -97.716 113.697  0.00 97.00      PROA   
ATOM   2551 HG12 VAL P 163     -25.764 -97.577 115.212  0.00 97.00      PROA   
ATOM   2552 HG13 VAL P 163     -27.549 -97.817 115.299  0.00 97.00      PROA   
ATOM   2553  CG2 VAL P 163     -27.638-100.325 114.096  0.00 97.00      PROA   
ATOM   2554 HG21 VAL P 163     -27.605-101.422 114.254  0.00 97.00      PROA   
ATOM   2555 HG22 VAL P 163     -27.641-100.122 113.006  0.00 97.00      PROA   
ATOM   2556 HG23 VAL P 163     -28.592 -99.949 114.525  0.00 97.00      PROA   
ATOM   2557  C   VAL P 163     -24.900-101.460 114.077  0.00 97.00      PROA   
ATOM   2558  O   VAL P 163     -25.357-102.152 113.174  0.00 97.00      PROA   
ATOM   2559  N   THR P 164     -24.162-102.005 115.066  0.00 97.00      PROA   
ATOM   2560  HN  THR P 164     -23.787-101.423 115.787  0.00 97.00      PROA   
ATOM   2561  CA  THR P 164     -23.869-103.430 115.115  0.00 97.00      PROA   
ATOM   2562  HA  THR P 164     -24.320-103.936 114.276  0.00 97.00      PROA   
ATOM   2563  CB  THR P 164     -22.378-103.740 115.062  0.00 97.00      PROA   
ATOM   2564  HB  THR P 164     -21.863-103.375 115.978  0.00 97.00      PROA   
ATOM   2565  OG1 THR P 164     -21.777-103.096 113.946  0.00 97.00      PROA   
ATOM   2566  HG1 THR P 164     -22.155-102.217 113.897  0.00 97.00      PROA   
ATOM   2567  CG2 THR P 164     -22.144-105.252 114.879  0.00 97.00      PROA   
ATOM   2568 HG21 THR P 164     -22.600-105.586 113.922  0.00 97.00      PROA   
ATOM   2569 HG22 THR P 164     -22.581-105.846 115.704  0.00 97.00      PROA   
ATOM   2570 HG23 THR P 164     -21.053-105.461 114.826  0.00 97.00      PROA   
ATOM   2571  C   THR P 164     -24.474-103.969 116.396  0.00 97.00      PROA   
ATOM   2572  O   THR P 164     -24.052-103.597 117.483  0.00 97.00      PROA   
ATOM   2573  N   VAL P 165     -25.493-104.859 116.305  0.00 97.00      PROA   
ATOM   2574  HN  VAL P 165     -25.830-105.113 115.398  0.00 97.00      PROA   
ATOM   2575  CA  VAL P 165     -26.232-105.421 117.440  0.00 97.00      PROA   
ATOM   2576  HA  VAL P 165     -26.240-104.666 118.211  0.00 97.00      PROA   
ATOM   2577  CB  VAL P 165     -27.697-105.688 117.061  0.00 97.00      PROA   
ATOM   2578  HB  VAL P 165     -27.733-106.434 116.237  0.00 97.00      PROA   
ATOM   2579  CG1 VAL P 165     -28.572-106.199 118.229  0.00 97.00      PROA   
ATOM   2580 HG11 VAL P 165     -28.394-105.595 119.143  0.00 97.00      PROA   
ATOM   2581 HG12 VAL P 165     -28.381-107.268 118.447  0.00 97.00      PROA   
ATOM   2582 HG13 VAL P 165     -29.645-106.111 117.965  0.00 97.00      PROA   
ATOM   2583  CG2 VAL P 165     -28.316-104.362 116.565  0.00 97.00      PROA   
ATOM   2584 HG21 VAL P 165     -27.808-103.971 115.662  0.00 97.00      PROA   
ATOM   2585 HG22 VAL P 165     -28.259-103.597 117.369  0.00 97.00      PROA   
ATOM   2586 HG23 VAL P 165     -29.386-104.521 116.314  0.00 97.00      PROA   
ATOM   2587  C   VAL P 165     -25.499-106.666 117.977  0.00 97.00      PROA   
ATOM   2588  O   VAL P 165     -24.480-107.061 117.420  0.00 97.00      PROA   
ATOM   2589  N   LYS P 166     -25.956-107.316 119.084  0.00 97.00      PROA   
ATOM   2590  HN  LYS P 166     -26.756-106.987 119.581  0.00 97.00      PROA   
ATOM   2591  CA  LYS P 166     -25.472-108.619 119.508  0.00 97.00      PROA   
ATOM   2592  HA  LYS P 166     -25.065-109.162 118.665  0.00 97.00      PROA   
ATOM   2593  CB  LYS P 166     -24.505-108.619 120.740  0.00 97.00      PROA   
ATOM   2594  HB1 LYS P 166     -24.074-109.636 120.869  0.00 97.00      PROA   
ATOM   2595  HB2 LYS P 166     -25.087-108.389 121.663  0.00 97.00      PROA   
ATOM   2596  CG  LYS P 166     -23.376-107.571 120.740  0.00 97.00      PROA   
ATOM   2597  HG1 LYS P 166     -22.889-107.578 121.741  0.00 97.00      PROA   
ATOM   2598  HG2 LYS P 166     -23.876-106.584 120.648  0.00 97.00      PROA   
ATOM   2599  CD  LYS P 166     -22.282-107.796 119.673  0.00 97.00      PROA   
ATOM   2600  HD1 LYS P 166     -22.732-108.315 118.798  0.00 97.00      PROA   
ATOM   2601  HD2 LYS P 166     -21.515-108.485 120.089  0.00 97.00      PROA   
ATOM   2602  CE  LYS P 166     -21.574-106.522 119.174  0.00 97.00      PROA   
ATOM   2603  HE1 LYS P 166     -20.977-106.752 118.264  0.00 97.00      PROA   
ATOM   2604  HE2 LYS P 166     -20.916-106.082 119.950  0.00 97.00      PROA   
ATOM   2605  NZ  LYS P 166     -22.590-105.526 118.804  0.00 97.00      PROA   
ATOM   2606  HZ1 LYS P 166     -23.057-105.146 119.652  0.00 97.00      PROA   
ATOM   2607  HZ2 LYS P 166     -23.313-106.039 118.253  0.00 97.00      PROA   
ATOM   2608  HZ3 LYS P 166     -22.237-104.743 118.223  0.00 97.00      PROA   
ATOM   2609  C   LYS P 166     -26.696-109.336 120.011  0.00 97.00      PROA   
ATOM   2610  O   LYS P 166     -27.601-108.705 120.549  0.00 97.00      PROA   
ATOM   2611  N   GLU P 167     -26.668-110.688 119.930  0.00  0.00      PROA   
ATOM   2612  HN  GLU P 167     -25.952-111.151 119.414  0.00  0.00      PROA   
ATOM   2613  CA  GLU P 167     -27.466-111.565 120.758  0.00  0.00      PROA   
ATOM   2614  HA  GLU P 167     -28.215-110.988 121.281  0.00  0.00      PROA   
ATOM   2615  CB  GLU P 167     -28.161-112.722 119.987  0.00  0.00      PROA   
ATOM   2616  HB1 GLU P 167     -28.798-112.278 119.190  0.00  0.00      PROA   
ATOM   2617  HB2 GLU P 167     -28.842-113.228 120.709  0.00  0.00      PROA   
ATOM   2618  CG  GLU P 167     -27.225-113.778 119.359  0.00  0.00      PROA   
ATOM   2619  HG1 GLU P 167     -26.477-114.145 120.091  0.00  0.00      PROA   
ATOM   2620  HG2 GLU P 167     -26.679-113.324 118.504  0.00  0.00      PROA   
ATOM   2621  CD  GLU P 167     -28.039-114.986 118.887  0.00  0.00      PROA   
ATOM   2622  OE1 GLU P 167     -28.621-115.682 119.762  0.00  0.00      PROA   
ATOM   2623  OE2 GLU P 167     -28.082-115.234 117.653  0.00  0.00      PROA   
ATOM   2624  C   GLU P 167     -26.494-112.127 121.764  0.00  0.00      PROA   
ATOM   2625  O   GLU P 167     -25.281-112.011 121.591  0.00  0.00      PROA   
ATOM   2626  N   LEU P 168     -27.010-112.742 122.859  0.00  0.00      PROA   
ATOM   2627  HN  LEU P 168     -27.994-112.823 122.993  0.00  0.00      PROA   
ATOM   2628  CA  LEU P 168     -26.187-113.324 123.899  0.00  0.00      PROA   
ATOM   2629  HA  LEU P 168     -25.220-112.841 123.884  0.00  0.00      PROA   
ATOM   2630  CB  LEU P 168     -26.750-113.174 125.344  0.00  0.00      PROA   
ATOM   2631  HB1 LEU P 168     -26.008-113.619 126.047  0.00  0.00      PROA   
ATOM   2632  HB2 LEU P 168     -27.703-113.725 125.456  0.00  0.00      PROA   
ATOM   2633  CG  LEU P 168     -26.997-111.727 125.854  0.00  0.00      PROA   
ATOM   2634  HG  LEU P 168     -27.124-111.819 126.961  0.00  0.00      PROA   
ATOM   2635  CD1 LEU P 168     -25.782-110.806 125.630  0.00  0.00      PROA   
ATOM   2636 HD11 LEU P 168     -25.637-110.607 124.547  0.00  0.00      PROA   
ATOM   2637 HD12 LEU P 168     -24.861-111.279 126.032  0.00  0.00      PROA   
ATOM   2638 HD13 LEU P 168     -25.933-109.837 126.151  0.00  0.00      PROA   
ATOM   2639  CD2 LEU P 168     -28.315-111.109 125.341  0.00  0.00      PROA   
ATOM   2640 HD21 LEU P 168     -29.164-111.800 125.529  0.00  0.00      PROA   
ATOM   2641 HD22 LEU P 168     -28.262-110.900 124.253  0.00  0.00      PROA   
ATOM   2642 HD23 LEU P 168     -28.518-110.153 125.868  0.00  0.00      PROA   
ATOM   2643  C   LEU P 168     -25.956-114.778 123.539  0.00  0.00      PROA   
ATOM   2644  O   LEU P 168     -25.500-115.075 122.436  0.00  0.00      PROA   
ATOM   2645  N   PHE P 169     -26.231-115.718 124.476  0.00  0.00      PROA   
ATOM   2646  HN  PHE P 169     -26.623-115.464 125.357  0.00  0.00      PROA   
ATOM   2647  CA  PHE P 169     -25.914-117.121 124.336  0.00  0.00      PROA   
ATOM   2648  HA  PHE P 169     -24.999-117.177 123.775  0.00  0.00      PROA   
ATOM   2649  CB  PHE P 169     -25.568-117.818 125.698  0.00  0.00      PROA   
ATOM   2650  HB1 PHE P 169     -24.559-117.467 126.008  0.00  0.00      PROA   
ATOM   2651  HB2 PHE P 169     -25.504-118.920 125.570  0.00  0.00      PROA   
ATOM   2652  CG  PHE P 169     -26.512-117.493 126.847  0.00  0.00      PROA   
ATOM   2653  CD1 PHE P 169     -26.392-116.285 127.563  0.00  0.00      PROA   
ATOM   2654  HD1 PHE P 169     -25.633-115.571 127.281  0.00  0.00      PROA   
ATOM   2655  CE1 PHE P 169     -27.248-115.992 128.631  0.00  0.00      PROA   
ATOM   2656  HE1 PHE P 169     -27.153-115.055 129.159  0.00  0.00      PROA   
ATOM   2657  CZ  PHE P 169     -28.225-116.916 129.017  0.00  0.00      PROA   
ATOM   2658  HZ  PHE P 169     -28.886-116.693 129.842  0.00  0.00      PROA   
ATOM   2659  CD2 PHE P 169     -27.476-118.427 127.276  0.00  0.00      PROA   
ATOM   2660  HD2 PHE P 169     -27.565-119.376 126.768  0.00  0.00      PROA   
ATOM   2661  CE2 PHE P 169     -28.336-118.137 128.343  0.00  0.00      PROA   
ATOM   2662  HE2 PHE P 169     -29.080-118.858 128.648  0.00  0.00      PROA   
ATOM   2663  C   PHE P 169     -27.050-117.847 123.617  0.00  0.00      PROA   
ATOM   2664  O   PHE P 169     -27.951-118.274 124.332  0.00  0.00      PROA   
ATOM   2665  N   PRO P 170     -27.108-118.013 122.267  0.00  0.00      PROA   
ATOM   2666  CD  PRO P 170     -25.859-118.346 121.573  0.00  0.00      PROA   
ATOM   2667  HD1 PRO P 170     -24.922-118.021 122.061  0.00  0.00      PROA   
ATOM   2668  HD2 PRO P 170     -25.907-117.877 120.566  0.00  0.00      PROA   
ATOM   2669  CA  PRO P 170     -28.081-118.899 121.632  0.00  0.00      PROA   
ATOM   2670  HA  PRO P 170     -28.088-118.619 120.587  0.00  0.00      PROA   
ATOM   2671  CB  PRO P 170     -27.387-120.253 121.746  0.00  0.00      PROA   
ATOM   2672  HB1 PRO P 170     -27.780-120.994 121.021  0.00  0.00      PROA   
ATOM   2673  HB2 PRO P 170     -27.470-120.654 122.778  0.00  0.00      PROA   
ATOM   2674  CG  PRO P 170     -25.917-119.886 121.435  0.00  0.00      PROA   
ATOM   2675  HG1 PRO P 170     -25.240-120.379 122.163  0.00  0.00      PROA   
ATOM   2676  HG2 PRO P 170     -25.639-120.186 120.404  0.00  0.00      PROA   
ATOM   2677  C   PRO P 170     -29.541-118.835 122.033  0.00  0.00      PROA   
ATOM   2678  O   PRO P 170     -29.998-117.797 122.507  0.00  0.00      PROA   
ATOM   2679  N   ALA P 171     -30.279-119.950 121.834  0.00  0.00      PROA   
ATOM   2680  HN  ALA P 171     -29.894-120.753 121.385  0.00  0.00      PROA   
ATOM   2681  CA  ALA P 171     -31.601-120.126 122.375  0.00  0.00      PROA   
ATOM   2682  HA  ALA P 171     -31.651-119.596 123.315  0.00  0.00      PROA   
ATOM   2683  CB  ALA P 171     -32.727-119.654 121.434  0.00  0.00      PROA   
ATOM   2684  HB1 ALA P 171     -32.673-120.178 120.456  0.00  0.00      PROA   
ATOM   2685  HB2 ALA P 171     -32.629-118.563 121.249  0.00  0.00      PROA   
ATOM   2686  HB3 ALA P 171     -33.724-119.840 121.887  0.00  0.00      PROA   
ATOM   2687  C   ALA P 171     -31.739-121.615 122.585  0.00  0.00      PROA   
ATOM   2688  O   ALA P 171     -31.204-122.368 121.771  0.00  0.00      PROA   
ATOM   2689  N   PRO P 172     -32.414-122.115 123.621  0.00  0.00      PROA   
ATOM   2690  CD  PRO P 172     -32.876-121.318 124.761  0.00  0.00      PROA   
ATOM   2691  HD1 PRO P 172     -33.647-120.586 124.439  0.00  0.00      PROA   
ATOM   2692  HD2 PRO P 172     -32.005-120.789 125.209  0.00  0.00      PROA   
ATOM   2693  CA  PRO P 172     -32.425-123.539 123.913  0.00  0.00      PROA   
ATOM   2694  HA  PRO P 172     -31.485-124.000 123.643  0.00  0.00      PROA   
ATOM   2695  CB  PRO P 172     -32.679-123.615 125.429  0.00  0.00      PROA   
ATOM   2696  HB1 PRO P 172     -31.697-123.591 125.952  0.00  0.00      PROA   
ATOM   2697  HB2 PRO P 172     -33.223-124.527 125.745  0.00  0.00      PROA   
ATOM   2698  CG  PRO P 172     -33.441-122.326 125.766  0.00  0.00      PROA   
ATOM   2699  HG1 PRO P 172     -34.527-122.471 125.579  0.00  0.00      PROA   
ATOM   2700  HG2 PRO P 172     -33.290-122.007 126.814  0.00  0.00      PROA   
ATOM   2701  C   PRO P 172     -33.550-124.190 123.147  0.00  0.00      PROA   
ATOM   2702  O   PRO P 172     -34.691-123.746 123.263  0.00  0.00      PROA   
ATOM   2703  N   VAL P 173     -33.246-125.248 122.353  0.00 97.00      PROA   
ATOM   2704  HN  VAL P 173     -32.308-125.570 122.233  0.00 97.00      PROA   
ATOM   2705  CA  VAL P 173     -34.257-125.988 121.632  0.00 97.00      PROA   
ATOM   2706  HA  VAL P 173     -35.105-125.335 121.473  0.00 97.00      PROA   
ATOM   2707  CB  VAL P 173     -33.794-126.460 120.254  0.00 97.00      PROA   
ATOM   2708  HB  VAL P 173     -34.606-127.050 119.769  0.00 97.00      PROA   
ATOM   2709  CG1 VAL P 173     -33.531-125.216 119.377  0.00 97.00      PROA   
ATOM   2710 HG11 VAL P 173     -32.703-124.607 119.799  0.00 97.00      PROA   
ATOM   2711 HG12 VAL P 173     -34.438-124.581 119.312  0.00 97.00      PROA   
ATOM   2712 HG13 VAL P 173     -33.240-125.528 118.351  0.00 97.00      PROA   
ATOM   2713  CG2 VAL P 173     -32.534-127.346 120.349  0.00 97.00      PROA   
ATOM   2714 HG21 VAL P 173     -32.717-128.238 120.980  0.00 97.00      PROA   
ATOM   2715 HG22 VAL P 173     -31.678-126.781 120.773  0.00 97.00      PROA   
ATOM   2716 HG23 VAL P 173     -32.242-127.695 119.336  0.00 97.00      PROA   
ATOM   2717  C   VAL P 173     -34.750-127.145 122.475  0.00 97.00      PROA   
ATOM   2718  O   VAL P 173     -34.056-127.631 123.362  0.00 97.00      PROA   
ATOM   2719  N   LEU P 174     -35.991-127.609 122.211  0.00 97.00      PROA   
ATOM   2720  HN  LEU P 174     -36.562-127.178 121.517  0.00 97.00      PROA   
ATOM   2721  CA  LEU P 174     -36.564-128.756 122.877  0.00 97.00      PROA   
ATOM   2722  HA  LEU P 174     -35.990-129.009 123.757  0.00 97.00      PROA   
ATOM   2723  CB  LEU P 174     -38.020-128.451 123.316  0.00 97.00      PROA   
ATOM   2724  HB1 LEU P 174     -38.680-128.305 122.435  0.00 97.00      PROA   
ATOM   2725  HB2 LEU P 174     -37.976-127.472 123.851  0.00 97.00      PROA   
ATOM   2726  CG  LEU P 174     -38.676-129.449 124.300  0.00 97.00      PROA   
ATOM   2727  HG  LEU P 174     -37.947-129.659 125.118  0.00 97.00      PROA   
ATOM   2728  CD1 LEU P 174     -39.917-128.798 124.940  0.00 97.00      PROA   
ATOM   2729 HD11 LEU P 174     -40.663-128.547 124.156  0.00 97.00      PROA   
ATOM   2730 HD12 LEU P 174     -39.637-127.868 125.476  0.00 97.00      PROA   
ATOM   2731 HD13 LEU P 174     -40.385-129.499 125.660  0.00 97.00      PROA   
ATOM   2732  CD2 LEU P 174     -39.073-130.793 123.666  0.00 97.00      PROA   
ATOM   2733 HD21 LEU P 174     -38.180-131.392 123.401  0.00 97.00      PROA   
ATOM   2734 HD22 LEU P 174     -39.681-130.623 122.754  0.00 97.00      PROA   
ATOM   2735 HD23 LEU P 174     -39.680-131.381 124.385  0.00 97.00      PROA   
ATOM   2736  C   LEU P 174     -36.490-129.907 121.895  0.00 97.00      PROA   
ATOM   2737  O   LEU P 174     -37.200-129.939 120.892  0.00 97.00      PROA   
ATOM   2738  N   THR P 175     -35.602-130.891 122.167  0.00 97.00      PROA   
ATOM   2739  HN  THR P 175     -35.017-130.838 122.977  0.00 97.00      PROA   
ATOM   2740  CA  THR P 175     -35.400-132.054 121.325  0.00 97.00      PROA   
ATOM   2741  HA  THR P 175     -35.792-131.837 120.343  0.00 97.00      PROA   
ATOM   2742  CB  THR P 175     -33.938-132.431 121.107  0.00 97.00      PROA   
ATOM   2743  HB  THR P 175     -33.832-133.440 120.645  0.00 97.00      PROA   
ATOM   2744  OG1 THR P 175     -33.224-132.393 122.330  0.00 97.00      PROA   
ATOM   2745  HG1 THR P 175     -32.311-132.158 122.118  0.00 97.00      PROA   
ATOM   2746  CG2 THR P 175     -33.310-131.397 120.153  0.00 97.00      PROA   
ATOM   2747 HG21 THR P 175     -33.348-130.383 120.604  0.00 97.00      PROA   
ATOM   2748 HG22 THR P 175     -33.858-131.380 119.189  0.00 97.00      PROA   
ATOM   2749 HG23 THR P 175     -32.247-131.651 119.948  0.00 97.00      PROA   
ATOM   2750  C   THR P 175     -36.199-133.225 121.857  0.00 97.00      PROA   
ATOM   2751  O   THR P 175     -36.106-133.610 123.020  0.00 97.00      PROA   
ATOM   2752  N   ALA P 176     -37.034-133.814 120.978  0.00 97.00      PROA   
ATOM   2753  HN  ALA P 176     -37.117-133.462 120.050  0.00 97.00      PROA   
ATOM   2754  CA  ALA P 176     -37.849-134.967 121.273  0.00 97.00      PROA   
ATOM   2755  HA  ALA P 176     -37.591-135.369 122.245  0.00 97.00      PROA   
ATOM   2756  CB  ALA P 176     -39.348-134.605 121.245  0.00 97.00      PROA   
ATOM   2757  HB1 ALA P 176     -39.638-134.197 120.253  0.00 97.00      PROA   
ATOM   2758  HB2 ALA P 176     -39.552-133.821 122.008  0.00 97.00      PROA   
ATOM   2759  HB3 ALA P 176     -39.982-135.485 121.475  0.00 97.00      PROA   
ATOM   2760  C   ALA P 176     -37.514-136.005 120.224  0.00 97.00      PROA   
ATOM   2761  O   ALA P 176     -37.233-135.668 119.076  0.00 97.00      PROA   
ATOM   2762  N   SER P 177     -37.482-137.308 120.596  0.00 97.00      PROA   
ATOM   2763  HN  SER P 177     -37.696-137.592 121.529  0.00 97.00      PROA   
ATOM   2764  CA  SER P 177     -36.913-138.338 119.740  0.00 97.00      PROA   
ATOM   2765  HA  SER P 177     -36.189-137.889 119.073  0.00 97.00      PROA   
ATOM   2766  CB  SER P 177     -36.162-139.395 120.592  0.00 97.00      PROA   
ATOM   2767  HB1 SER P 177     -35.340-138.874 121.130  0.00 97.00      PROA   
ATOM   2768  HB2 SER P 177     -35.701-140.180 119.955  0.00 97.00      PROA   
ATOM   2769  OG  SER P 177     -37.009-139.998 121.571  0.00 97.00      PROA   
ATOM   2770  HG1 SER P 177     -37.539-140.654 121.110  0.00 97.00      PROA   
ATOM   2771  C   SER P 177     -37.922-139.057 118.865  0.00 97.00      PROA   
ATOM   2772  O   SER P 177     -37.543-139.943 118.100  0.00 97.00      PROA   
ATOM   2773  N   VAL P 178     -39.221-138.686 118.932  0.00 97.00      PROA   
ATOM   2774  HN  VAL P 178     -39.507-137.958 119.547  0.00 97.00      PROA   
ATOM   2775  CA  VAL P 178     -40.257-139.265 118.095  0.00 97.00      PROA   
ATOM   2776  HA  VAL P 178     -39.816-139.631 117.177  0.00 97.00      PROA   
ATOM   2777  CB  VAL P 178     -41.051-140.395 118.769  0.00 97.00      PROA   
ATOM   2778  HB  VAL P 178     -41.581-139.999 119.666  0.00 97.00      PROA   
ATOM   2779  CG1 VAL P 178     -42.089-140.988 117.791  0.00 97.00      PROA   
ATOM   2780 HG11 VAL P 178     -41.591-141.335 116.861  0.00 97.00      PROA   
ATOM   2781 HG12 VAL P 178     -42.865-140.248 117.525  0.00 97.00      PROA   
ATOM   2782 HG13 VAL P 178     -42.599-141.856 118.258  0.00 97.00      PROA   
ATOM   2783  CG2 VAL P 178     -40.107-141.524 119.236  0.00 97.00      PROA   
ATOM   2784 HG21 VAL P 178     -39.421-141.169 120.031  0.00 97.00      PROA   
ATOM   2785 HG22 VAL P 178     -39.506-141.898 118.381  0.00 97.00      PROA   
ATOM   2786 HG23 VAL P 178     -40.700-142.371 119.644  0.00 97.00      PROA   
ATOM   2787  C   VAL P 178     -41.196-138.125 117.750  0.00 97.00      PROA   
ATOM   2788  O   VAL P 178     -41.577-137.343 118.618  0.00 97.00      PROA   
ATOM   2789  N   THR P 179     -41.589-137.994 116.456  0.00 97.00      PROA   
ATOM   2790  HN  THR P 179     -41.235-138.596 115.745  0.00 97.00      PROA   
ATOM   2791  CA  THR P 179     -42.624-137.078 115.997  0.00 97.00      PROA   
ATOM   2792  HA  THR P 179     -42.394-136.099 116.397  0.00 97.00      PROA   
ATOM   2793  CB  THR P 179     -42.692-136.969 114.477  0.00 97.00      PROA   
ATOM   2794  HB  THR P 179     -43.600-136.410 114.144  0.00 97.00      PROA   
ATOM   2795  OG1 THR P 179     -42.689-138.258 113.874  0.00 97.00      PROA   
ATOM   2796  HG1 THR P 179     -43.491-138.688 114.179  0.00 97.00      PROA   
ATOM   2797  CG2 THR P 179     -41.458-136.206 113.969  0.00 97.00      PROA   
ATOM   2798 HG21 THR P 179     -40.526-136.739 114.251  0.00 97.00      PROA   
ATOM   2799 HG22 THR P 179     -41.432-135.182 114.396  0.00 97.00      PROA   
ATOM   2800 HG23 THR P 179     -41.495-136.128 112.861  0.00 97.00      PROA   
ATOM   2801  C   THR P 179     -44.012-137.453 116.484  0.00 97.00      PROA   
ATOM   2802  O   THR P 179     -44.375-138.625 116.532  0.00 97.00      PROA   
ATOM   2803  N   SER P 180     -44.851-136.442 116.795  0.00 97.00      PROA   
ATOM   2804  HN  SER P 180     -44.558-135.488 116.780  0.00 97.00      PROA   
ATOM   2805  CA  SER P 180     -46.273-136.590 117.025  0.00 97.00      PROA   
ATOM   2806  HA  SER P 180     -46.374-137.335 117.796  0.00 97.00      PROA   
ATOM   2807  CB  SER P 180     -46.869-135.268 117.555  0.00 97.00      PROA   
ATOM   2808  HB1 SER P 180     -46.526-135.120 118.602  0.00 97.00      PROA   
ATOM   2809  HB2 SER P 180     -47.977-135.272 117.558  0.00 97.00      PROA   
ATOM   2810  OG  SER P 180     -46.407-134.159 116.793  0.00 97.00      PROA   
ATOM   2811  HG1 SER P 180     -46.907-133.401 117.122  0.00 97.00      PROA   
ATOM   2812  C   SER P 180     -47.043-137.103 115.808  0.00 97.00      PROA   
ATOM   2813  O   SER P 180     -46.597-136.888 114.680  0.00 97.00      PROA   
ATOM   2814  N   PRO P 181     -48.170-137.809 115.939  0.00 97.00      PROA   
ATOM   2815  CD  PRO P 181     -48.985-138.094 114.752  0.00 97.00      PROA   
ATOM   2816  HD1 PRO P 181     -48.431-138.758 114.054  0.00 97.00      PROA   
ATOM   2817  HD2 PRO P 181     -49.248-137.140 114.240  0.00 97.00      PROA   
ATOM   2818  CA  PRO P 181     -48.911-138.037 117.175  0.00 97.00      PROA   
ATOM   2819  HA  PRO P 181     -48.823-137.193 117.836  0.00 97.00      PROA   
ATOM   2820  CB  PRO P 181     -50.364-138.197 116.702  0.00 97.00      PROA   
ATOM   2821  HB1 PRO P 181     -50.835-137.188 116.641  0.00 97.00      PROA   
ATOM   2822  HB2 PRO P 181     -50.976-138.834 117.370  0.00 97.00      PROA   
ATOM   2823  CG  PRO P 181     -50.249-138.770 115.286  0.00 97.00      PROA   
ATOM   2824  HG1 PRO P 181     -50.083-139.868 115.345  0.00 97.00      PROA   
ATOM   2825  HG2 PRO P 181     -51.144-138.568 114.665  0.00 97.00      PROA   
ATOM   2826  C   PRO P 181     -48.427-139.282 117.905  0.00 97.00      PROA   
ATOM   2827  O   PRO P 181     -48.452-140.379 117.351  0.00 97.00      PROA   
ATOM   2828  N   LEU P 182     -47.995-139.131 119.178  0.00 97.00      PROA   
ATOM   2829  HN  LEU P 182     -48.020-138.230 119.610  0.00 97.00      PROA   
ATOM   2830  CA  LEU P 182     -47.570-140.223 120.035  0.00 97.00      PROA   
ATOM   2831  HA  LEU P 182     -46.910-140.848 119.451  0.00 97.00      PROA   
ATOM   2832  CB  LEU P 182     -46.816-139.755 121.314  0.00 97.00      PROA   
ATOM   2833  HB1 LEU P 182     -46.493-140.663 121.871  0.00 97.00      PROA   
ATOM   2834  HB2 LEU P 182     -47.512-139.193 121.971  0.00 97.00      PROA   
ATOM   2835  CG  LEU P 182     -45.545-138.881 121.105  0.00 97.00      PROA   
ATOM   2836  HG  LEU P 182     -44.954-138.971 122.051  0.00 97.00      PROA   
ATOM   2837  CD1 LEU P 182     -44.644-139.382 119.963  0.00 97.00      PROA   
ATOM   2838 HD11 LEU P 182     -45.162-139.281 118.987  0.00 97.00      PROA   
ATOM   2839 HD12 LEU P 182     -44.375-140.448 120.115  0.00 97.00      PROA   
ATOM   2840 HD13 LEU P 182     -43.711-138.782 119.917  0.00 97.00      PROA   
ATOM   2841  CD2 LEU P 182     -45.848-137.377 120.944  0.00 97.00      PROA   
ATOM   2842 HD21 LEU P 182     -46.465-137.008 121.789  0.00 97.00      PROA   
ATOM   2843 HD22 LEU P 182     -46.391-137.183 119.999  0.00 97.00      PROA   
ATOM   2844 HD23 LEU P 182     -44.900-136.799 120.917  0.00 97.00      PROA   
ATOM   2845  C   LEU P 182     -48.750-141.085 120.451  0.00 97.00      PROA   
ATOM   2846  O   LEU P 182     -49.858-140.598 120.613  0.00 97.00      PROA   
ATOM   2847  N   LEU P 183     -48.560-142.408 120.638  0.00 97.00      PROA   
ATOM   2848  HN  LEU P 183     -47.674-142.834 120.478  0.00 97.00      PROA   
ATOM   2849  CA  LEU P 183     -49.609-143.267 121.160  0.00 97.00      PROA   
ATOM   2850  HA  LEU P 183     -50.529-143.012 120.654  0.00 97.00      PROA   
ATOM   2851  CB  LEU P 183     -49.332-144.767 120.902  0.00 97.00      PROA   
ATOM   2852  HB1 LEU P 183     -50.151-145.376 121.346  0.00 97.00      PROA   
ATOM   2853  HB2 LEU P 183     -48.382-145.051 121.407  0.00 97.00      PROA   
ATOM   2854  CG  LEU P 183     -49.228-145.156 119.406  0.00 97.00      PROA   
ATOM   2855  HG  LEU P 183     -48.376-144.598 118.952  0.00 97.00      PROA   
ATOM   2856  CD1 LEU P 183     -48.926-146.658 119.269  0.00 97.00      PROA   
ATOM   2857 HD11 LEU P 183     -49.755-147.253 119.707  0.00 97.00      PROA   
ATOM   2858 HD12 LEU P 183     -47.986-146.915 119.800  0.00 97.00      PROA   
ATOM   2859 HD13 LEU P 183     -48.819-146.936 118.199  0.00 97.00      PROA   
ATOM   2860  CD2 LEU P 183     -50.500-144.795 118.615  0.00 97.00      PROA   
ATOM   2861 HD21 LEU P 183     -50.656-143.696 118.597  0.00 97.00      PROA   
ATOM   2862 HD22 LEU P 183     -51.388-145.274 119.080  0.00 97.00      PROA   
ATOM   2863 HD23 LEU P 183     -50.414-145.149 117.566  0.00 97.00      PROA   
ATOM   2864  C   LEU P 183     -49.851-143.049 122.647  0.00 97.00      PROA   
ATOM   2865  O   LEU P 183     -48.921-142.855 123.425  0.00 97.00      PROA   
ATOM   2866  N   GLU P 184     -51.133-143.092 123.081  0.00 97.00      PROA   
ATOM   2867  HN  GLU P 184     -51.881-143.140 122.419  0.00 97.00      PROA   
ATOM   2868  CA  GLU P 184     -51.530-143.036 124.475  0.00 97.00      PROA   
ATOM   2869  HA  GLU P 184     -51.121-142.119 124.871  0.00 97.00      PROA   
ATOM   2870  CB  GLU P 184     -53.080-142.928 124.600  0.00 97.00      PROA   
ATOM   2871  HB1 GLU P 184     -53.522-143.751 123.994  0.00 97.00      PROA   
ATOM   2872  HB2 GLU P 184     -53.368-141.962 124.126  0.00 97.00      PROA   
ATOM   2873  CG  GLU P 184     -53.667-142.999 126.028  0.00 97.00      PROA   
ATOM   2874  HG1 GLU P 184     -53.106-142.317 126.691  0.00 97.00      PROA   
ATOM   2875  HG2 GLU P 184     -53.575-144.028 126.428  0.00 97.00      PROA   
ATOM   2876  CD  GLU P 184     -55.131-142.562 126.115  0.00 97.00      PROA   
ATOM   2877  OE1 GLU P 184     -55.451-141.406 125.745  0.00 97.00      PROA   
ATOM   2878  OE2 GLU P 184     -55.949-143.369 126.623  0.00 97.00      PROA   
ATOM   2879  C   GLU P 184     -50.932-144.177 125.299  0.00 97.00      PROA   
ATOM   2880  O   GLU P 184     -50.978-145.342 124.909  0.00 97.00      PROA   
ATOM   2881  N   GLY P 185     -50.311-143.832 126.452  0.00 97.00      PROA   
ATOM   2882  HN  GLY P 185     -50.394-142.884 126.758  0.00 97.00      PROA   
ATOM   2883  CA  GLY P 185     -49.600-144.745 127.334  0.00 97.00      PROA   
ATOM   2884  HA1 GLY P 185     -49.693-145.756 126.964  0.00 97.00      PROA   
ATOM   2885  HA2 GLY P 185     -50.016-144.640 128.320  0.00 97.00      PROA   
ATOM   2886  C   GLY P 185     -48.124-144.466 127.468  0.00 97.00      PROA   
ATOM   2887  O   GLY P 185     -47.509-144.923 128.429  0.00 97.00      PROA   
ATOM   2888  N   THR P 186     -47.491-143.724 126.531  0.00 97.00      PROA   
ATOM   2889  HN  THR P 186     -47.987-143.348 125.752  0.00 97.00      PROA   
ATOM   2890  CA  THR P 186     -46.035-143.600 126.510  0.00 97.00      PROA   
ATOM   2891  HA  THR P 186     -45.647-144.594 126.652  0.00 97.00      PROA   
ATOM   2892  CB  THR P 186     -45.482-143.130 125.164  0.00 97.00      PROA   
ATOM   2893  HB  THR P 186     -44.373-143.005 125.219  0.00 97.00      PROA   
ATOM   2894  OG1 THR P 186     -46.066-141.900 124.747  0.00 97.00      PROA   
ATOM   2895  HG1 THR P 186     -46.025-141.322 125.514  0.00 97.00      PROA   
ATOM   2896  CG2 THR P 186     -45.781-144.183 124.085  0.00 97.00      PROA   
ATOM   2897 HG21 THR P 186     -46.875-144.301 123.947  0.00 97.00      PROA   
ATOM   2898 HG22 THR P 186     -45.348-145.166 124.363  0.00 97.00      PROA   
ATOM   2899 HG23 THR P 186     -45.343-143.860 123.116  0.00 97.00      PROA   
ATOM   2900  C   THR P 186     -45.443-142.671 127.576  0.00 97.00      PROA   
ATOM   2901  O   THR P 186     -45.801-141.497 127.564  0.00 97.00      PROA   
ATOM   2902  N   PRO P 187     -44.523-143.034 128.480  0.00 97.00      PROA   
ATOM   2903  CD  PRO P 187     -44.181-144.420 128.829  0.00 97.00      PROA   
ATOM   2904  HD1 PRO P 187     -44.179-145.097 127.948  0.00 97.00      PROA   
ATOM   2905  HD2 PRO P 187     -44.911-144.784 129.586  0.00 97.00      PROA   
ATOM   2906  CA  PRO P 187     -43.536-142.087 129.017  0.00 97.00      PROA   
ATOM   2907  HA  PRO P 187     -44.062-141.275 129.498  0.00 97.00      PROA   
ATOM   2908  CB  PRO P 187     -42.723-142.928 130.012  0.00 97.00      PROA   
ATOM   2909  HB1 PRO P 187     -43.249-142.930 130.993  0.00 97.00      PROA   
ATOM   2910  HB2 PRO P 187     -41.692-142.556 130.168  0.00 97.00      PROA   
ATOM   2911  CG  PRO P 187     -42.774-144.345 129.431  0.00 97.00      PROA   
ATOM   2912  HG1 PRO P 187     -42.020-144.434 128.618  0.00 97.00      PROA   
ATOM   2913  HG2 PRO P 187     -42.594-145.129 130.192  0.00 97.00      PROA   
ATOM   2914  C   PRO P 187     -42.672-141.472 127.914  0.00 97.00      PROA   
ATOM   2915  O   PRO P 187     -42.465-142.120 126.889  0.00 97.00      PROA   
ATOM   2916  N   VAL P 188     -42.188-140.214 128.085  0.00 97.00      PROA   
ATOM   2917  HN  VAL P 188     -42.317-139.726 128.944  0.00 97.00      PROA   
ATOM   2918  CA  VAL P 188     -41.477-139.483 127.044  0.00 97.00      PROA   
ATOM   2919  HA  VAL P 188     -40.973-140.180 126.390  0.00 97.00      PROA   
ATOM   2920  CB  VAL P 188     -42.387-138.544 126.229  0.00 97.00      PROA   
ATOM   2921  HB  VAL P 188     -42.834-137.775 126.904  0.00 97.00      PROA   
ATOM   2922  CG1 VAL P 188     -41.597-137.822 125.116  0.00 97.00      PROA   
ATOM   2923 HG11 VAL P 188     -41.087-138.560 124.463  0.00 97.00      PROA   
ATOM   2924 HG12 VAL P 188     -40.841-137.131 125.538  0.00 97.00      PROA   
ATOM   2925 HG13 VAL P 188     -42.291-137.221 124.490  0.00 97.00      PROA   
ATOM   2926  CG2 VAL P 188     -43.549-139.336 125.591  0.00 97.00      PROA   
ATOM   2927 HG21 VAL P 188     -44.229-139.739 126.368  0.00 97.00      PROA   
ATOM   2928 HG22 VAL P 188     -43.154-140.178 124.985  0.00 97.00      PROA   
ATOM   2929 HG23 VAL P 188     -44.146-138.674 124.929  0.00 97.00      PROA   
ATOM   2930  C   VAL P 188     -40.432-138.645 127.755  0.00 97.00      PROA   
ATOM   2931  O   VAL P 188     -40.727-138.097 128.811  0.00 97.00      PROA   
ATOM   2932  N   THR P 189     -39.199-138.502 127.189  0.00 97.00      PROA   
ATOM   2933  HN  THR P 189     -38.983-138.947 126.324  0.00 97.00      PROA   
ATOM   2934  CA  THR P 189     -38.148-137.626 127.701  0.00 97.00      PROA   
ATOM   2935  HA  THR P 189     -38.501-137.201 128.627  0.00 97.00      PROA   
ATOM   2936  CB  THR P 189     -36.800-138.310 128.032  0.00 97.00      PROA   
ATOM   2937  HB  THR P 189     -36.880-138.789 129.034  0.00 97.00      PROA   
ATOM   2938  OG1 THR P 189     -35.665-137.443 128.043  0.00 97.00      PROA   
ATOM   2939  HG1 THR P 189     -35.690-136.942 128.867  0.00 97.00      PROA   
ATOM   2940  CG2 THR P 189     -36.483-139.386 126.983  0.00 97.00      PROA   
ATOM   2941 HG21 THR P 189     -36.441-138.925 125.973  0.00 97.00      PROA   
ATOM   2942 HG22 THR P 189     -37.236-140.199 126.992  0.00 97.00      PROA   
ATOM   2943 HG23 THR P 189     -35.489-139.834 127.201  0.00 97.00      PROA   
ATOM   2944  C   THR P 189     -38.002-136.457 126.746  0.00 97.00      PROA   
ATOM   2945  O   THR P 189     -38.054-136.623 125.530  0.00 97.00      PROA   
ATOM   2946  N   LEU P 190     -37.861-135.233 127.312  0.00 97.00      PROA   
ATOM   2947  HN  LEU P 190     -37.779-135.172 128.309  0.00 97.00      PROA   
ATOM   2948  CA  LEU P 190     -37.875-133.984 126.577  0.00 97.00      PROA   
ATOM   2949  HA  LEU P 190     -37.884-134.189 125.516  0.00 97.00      PROA   
ATOM   2950  CB  LEU P 190     -39.095-133.089 126.949  0.00 97.00      PROA   
ATOM   2951  HB1 LEU P 190     -38.993-132.126 126.403  0.00 97.00      PROA   
ATOM   2952  HB2 LEU P 190     -39.064-132.865 128.038  0.00 97.00      PROA   
ATOM   2953  CG  LEU P 190     -40.515-133.642 126.629  0.00 97.00      PROA   
ATOM   2954  HG  LEU P 190     -41.207-132.765 126.693  0.00 97.00      PROA   
ATOM   2955  CD1 LEU P 190     -40.639-134.210 125.203  0.00 97.00      PROA   
ATOM   2956 HD11 LEU P 190     -39.957-135.072 125.070  0.00 97.00      PROA   
ATOM   2957 HD12 LEU P 190     -40.387-133.443 124.445  0.00 97.00      PROA   
ATOM   2958 HD13 LEU P 190     -41.676-134.565 125.024  0.00 97.00      PROA   
ATOM   2959  CD2 LEU P 190     -41.035-134.652 127.674  0.00 97.00      PROA   
ATOM   2960 HD21 LEU P 190     -40.920-134.245 128.699  0.00 97.00      PROA   
ATOM   2961 HD22 LEU P 190     -40.478-135.607 127.613  0.00 97.00      PROA   
ATOM   2962 HD23 LEU P 190     -42.109-134.871 127.498  0.00 97.00      PROA   
ATOM   2963  C   LEU P 190     -36.608-133.198 126.872  0.00 97.00      PROA   
ATOM   2964  O   LEU P 190     -36.452-132.592 127.931  0.00 97.00      PROA   
ATOM   2965  N   SER P 191     -35.667-133.150 125.904  0.00 97.00      PROA   
ATOM   2966  HN  SER P 191     -35.816-133.599 125.023  0.00 97.00      PROA   
ATOM   2967  CA  SER P 191     -34.363-132.544 126.108  0.00 97.00      PROA   
ATOM   2968  HA  SER P 191     -34.115-132.614 127.158  0.00 97.00      PROA   
ATOM   2969  CB  SER P 191     -33.251-133.370 125.387  0.00 97.00      PROA   
ATOM   2970  HB1 SER P 191     -33.643-133.716 124.408  0.00 97.00      PROA   
ATOM   2971  HB2 SER P 191     -33.040-134.277 125.995  0.00 97.00      PROA   
ATOM   2972  OG  SER P 191     -32.027-132.673 125.160  0.00 97.00      PROA   
ATOM   2973  HG1 SER P 191     -32.169-132.167 124.352  0.00 97.00      PROA   
ATOM   2974  C   SER P 191     -34.350-131.060 125.771  0.00 97.00      PROA   
ATOM   2975  O   SER P 191     -34.269-130.663 124.616  0.00 97.00      PROA   
ATOM   2976  N   CYS P 192     -34.391-130.185 126.802  0.00 97.00      PROA   
ATOM   2977  HN  CYS P 192     -34.548-130.519 127.728  0.00 97.00      PROA   
ATOM   2978  CA  CYS P 192     -34.239-128.746 126.627  0.00 97.00      PROA   
ATOM   2979  HA  CYS P 192     -34.608-128.467 125.651  0.00 97.00      PROA   
ATOM   2980  CB  CYS P 192     -35.045-127.941 127.679  0.00 97.00      PROA   
ATOM   2981  HB1 CYS P 192     -34.827-126.857 127.565  0.00 97.00      PROA   
ATOM   2982  HB2 CYS P 192     -34.736-128.248 128.702  0.00 97.00      PROA   
ATOM   2983  SG  CYS P 192     -36.832-128.235 127.468  0.00 97.00      PROA   
ATOM   2984  C   CYS P 192     -32.764-128.380 126.687  0.00 97.00      PROA   
ATOM   2985  O   CYS P 192     -32.165-128.320 127.759  0.00 97.00      PROA   
ATOM   2986  N   GLU P 193     -32.135-128.161 125.504  0.00 97.00      PROA   
ATOM   2987  HN  GLU P 193     -32.663-128.130 124.656  0.00 97.00      PROA   
ATOM   2988  CA  GLU P 193     -30.695-128.272 125.346  0.00 97.00      PROA   
ATOM   2989  HA  GLU P 193     -30.259-128.490 126.311  0.00 97.00      PROA   
ATOM   2990  CB  GLU P 193     -30.359-129.469 124.418  0.00 97.00      PROA   
ATOM   2991  HB1 GLU P 193     -30.748-130.386 124.916  0.00 97.00      PROA   
ATOM   2992  HB2 GLU P 193     -29.254-129.571 124.347  0.00 97.00      PROA   
ATOM   2993  CG  GLU P 193     -30.981-129.387 123.005  0.00 97.00      PROA   
ATOM   2994  HG1 GLU P 193     -30.765-128.399 122.549  0.00 97.00      PROA   
ATOM   2995  HG2 GLU P 193     -32.082-129.531 123.036  0.00 97.00      PROA   
ATOM   2996  CD  GLU P 193     -30.365-130.444 122.107  0.00 97.00      PROA   
ATOM   2997  OE1 GLU P 193     -29.498-130.075 121.270  0.00 97.00      PROA   
ATOM   2998  OE2 GLU P 193     -30.699-131.645 122.272  0.00 97.00      PROA   
ATOM   2999  C   GLU P 193     -29.981-127.027 124.834  0.00 97.00      PROA   
ATOM   3000  O   GLU P 193     -30.454-126.329 123.940  0.00 97.00      PROA   
ATOM   3001  N   THR P 194     -28.777-126.736 125.402  0.00 97.00      PROA   
ATOM   3002  HN  THR P 194     -28.475-127.223 126.217  0.00 97.00      PROA   
ATOM   3003  CA  THR P 194     -27.889-125.678 124.927  0.00 97.00      PROA   
ATOM   3004  HA  THR P 194     -28.430-125.023 124.256  0.00 97.00      PROA   
ATOM   3005  CB  THR P 194     -27.296-124.825 126.061  0.00 97.00      PROA   
ATOM   3006  HB  THR P 194     -26.587-124.070 125.642  0.00 97.00      PROA   
ATOM   3007  OG1 THR P 194     -26.607-125.606 127.038  0.00 97.00      PROA   
ATOM   3008  HG1 THR P 194     -25.794-125.134 127.235  0.00 97.00      PROA   
ATOM   3009  CG2 THR P 194     -28.419-124.062 126.782  0.00 97.00      PROA   
ATOM   3010 HG21 THR P 194     -29.150-124.769 127.227  0.00 97.00      PROA   
ATOM   3011 HG22 THR P 194     -28.949-123.392 126.076  0.00 97.00      PROA   
ATOM   3012 HG23 THR P 194     -27.991-123.443 127.601  0.00 97.00      PROA   
ATOM   3013  C   THR P 194     -26.699-126.223 124.148  0.00 97.00      PROA   
ATOM   3014  O   THR P 194     -26.282-125.620 123.162  0.00 97.00      PROA   
ATOM   3015  N   LYS P 195     -26.086-127.332 124.631  0.00 97.00      PROA   
ATOM   3016  HN  LYS P 195     -26.499-127.779 125.418  0.00 97.00      PROA   
ATOM   3017  CA  LYS P 195     -24.776-127.851 124.239  0.00 97.00      PROA   
ATOM   3018  HA  LYS P 195     -24.629-128.719 124.865  0.00 97.00      PROA   
ATOM   3019  CB  LYS P 195     -24.679-128.371 122.770  0.00 97.00      PROA   
ATOM   3020  HB1 LYS P 195     -23.649-128.207 122.380  0.00 97.00      PROA   
ATOM   3021  HB2 LYS P 195     -25.359-127.785 122.117  0.00 97.00      PROA   
ATOM   3022  CG  LYS P 195     -24.950-129.878 122.569  0.00 97.00      PROA   
ATOM   3023  HG1 LYS P 195     -24.338-130.462 123.292  0.00 97.00      PROA   
ATOM   3024  HG2 LYS P 195     -24.581-130.134 121.547  0.00 97.00      PROA   
ATOM   3025  CD  LYS P 195     -26.420-130.325 122.638  0.00 97.00      PROA   
ATOM   3026  HD1 LYS P 195     -27.005-129.663 121.961  0.00 97.00      PROA   
ATOM   3027  HD2 LYS P 195     -26.816-130.188 123.667  0.00 97.00      PROA   
ATOM   3028  CE  LYS P 195     -26.584-131.791 122.189  0.00 97.00      PROA   
ATOM   3029  HE1 LYS P 195     -26.085-132.483 122.897  0.00 97.00      PROA   
ATOM   3030  HE2 LYS P 195     -26.144-131.918 121.176  0.00 97.00      PROA   
ATOM   3031  NZ  LYS P 195     -28.002-132.176 122.099  0.00 97.00      PROA   
ATOM   3032  HZ1 LYS P 195     -28.519-131.395 121.630  0.00 97.00      PROA   
ATOM   3033  HZ2 LYS P 195     -28.452-132.267 123.030  0.00 97.00      PROA   
ATOM   3034  HZ3 LYS P 195     -28.171-133.033 121.543  0.00 97.00      PROA   
ATOM   3035  C   LYS P 195     -23.576-126.963 124.582  0.00 97.00      PROA   
ATOM   3036  O   LYS P 195     -22.496-127.471 124.880  0.00 97.00      PROA   
ATOM   3037  N   LEU P 196     -23.742-125.624 124.595  0.00 97.00      PROA   
ATOM   3038  HN  LEU P 196     -24.604-125.249 124.260  0.00 97.00      PROA   
ATOM   3039  CA  LEU P 196     -22.710-124.657 124.901  0.00 97.00      PROA   
ATOM   3040  HA  LEU P 196     -21.745-125.097 124.691  0.00 97.00      PROA   
ATOM   3041  CB  LEU P 196     -22.864-123.350 124.069  0.00 97.00      PROA   
ATOM   3042  HB1 LEU P 196     -22.173-122.582 124.478  0.00 97.00      PROA   
ATOM   3043  HB2 LEU P 196     -23.903-122.969 124.181  0.00 97.00      PROA   
ATOM   3044  CG  LEU P 196     -22.525-123.426 122.554  0.00 97.00      PROA   
ATOM   3045  HG  LEU P 196     -22.583-122.374 122.177  0.00 97.00      PROA   
ATOM   3046  CD1 LEU P 196     -21.084-123.909 122.305  0.00 97.00      PROA   
ATOM   3047 HD11 LEU P 196     -20.972-124.968 122.618  0.00 97.00      PROA   
ATOM   3048 HD12 LEU P 196     -20.362-123.288 122.875  0.00 97.00      PROA   
ATOM   3049 HD13 LEU P 196     -20.839-123.835 121.224  0.00 97.00      PROA   
ATOM   3050  CD2 LEU P 196     -23.533-124.236 121.717  0.00 97.00      PROA   
ATOM   3051 HD21 LEU P 196     -24.567-123.875 121.896  0.00 97.00      PROA   
ATOM   3052 HD22 LEU P 196     -23.478-125.313 121.977  0.00 97.00      PROA   
ATOM   3053 HD23 LEU P 196     -23.302-124.131 120.636  0.00 97.00      PROA   
ATOM   3054  C   LEU P 196     -22.719-124.276 126.371  0.00 97.00      PROA   
ATOM   3055  O   LEU P 196     -23.768-124.192 127.008  0.00 97.00      PROA   
ATOM   3056  N   LEU P 197     -21.512-124.003 126.927  0.00 97.00      PROA   
ATOM   3057  HN  LEU P 197     -20.669-124.158 126.419  0.00 97.00      PROA   
ATOM   3058  CA  LEU P 197     -21.336-123.346 128.204  0.00 97.00      PROA   
ATOM   3059  HA  LEU P 197     -22.280-122.923 128.515  0.00 97.00      PROA   
ATOM   3060  CB  LEU P 197     -20.800-124.294 129.306  0.00 97.00      PROA   
ATOM   3061  HB1 LEU P 197     -19.833-124.729 128.970  0.00 97.00      PROA   
ATOM   3062  HB2 LEU P 197     -21.522-125.136 129.411  0.00 97.00      PROA   
ATOM   3063  CG  LEU P 197     -20.597-123.662 130.706  0.00 97.00      PROA   
ATOM   3064  HG  LEU P 197     -19.857-122.832 130.618  0.00 97.00      PROA   
ATOM   3065  CD1 LEU P 197     -21.899-123.077 131.284  0.00 97.00      PROA   
ATOM   3066 HD11 LEU P 197     -22.674-123.871 131.346  0.00 97.00      PROA   
ATOM   3067 HD12 LEU P 197     -22.280-122.251 130.649  0.00 97.00      PROA   
ATOM   3068 HD13 LEU P 197     -21.716-122.679 132.305  0.00 97.00      PROA   
ATOM   3069  CD2 LEU P 197     -20.004-124.693 131.683  0.00 97.00      PROA   
ATOM   3070 HD21 LEU P 197     -19.038-125.078 131.297  0.00 97.00      PROA   
ATOM   3071 HD22 LEU P 197     -20.703-125.547 131.808  0.00 97.00      PROA   
ATOM   3072 HD23 LEU P 197     -19.830-124.228 132.676  0.00 97.00      PROA   
ATOM   3073  C   LEU P 197     -20.370-122.205 127.976  0.00 97.00      PROA   
ATOM   3074  O   LEU P 197     -19.351-122.366 127.309  0.00 97.00      PROA   
ATOM   3075  N   LEU P 198     -20.698-121.007 128.514  0.00 97.00      PROA   
ATOM   3076  HN  LEU P 198     -21.512-120.913 129.079  0.00 97.00      PROA   
ATOM   3077  CA  LEU P 198     -19.931-119.789 128.371  0.00 97.00      PROA   
ATOM   3078  HA  LEU P 198     -18.923-120.022 128.051  0.00 97.00      PROA   
ATOM   3079  CB  LEU P 198     -20.575-118.716 127.438  0.00 97.00      PROA   
ATOM   3080  HB1 LEU P 198     -19.972-117.782 127.498  0.00 97.00      PROA   
ATOM   3081  HB2 LEU P 198     -21.599-118.477 127.802  0.00 97.00      PROA   
ATOM   3082  CG  LEU P 198     -20.683-119.046 125.922  0.00 97.00      PROA   
ATOM   3083  HG  LEU P 198     -20.986-118.089 125.427  0.00 97.00      PROA   
ATOM   3084  CD1 LEU P 198     -19.340-119.466 125.297  0.00 97.00      PROA   
ATOM   3085 HD11 LEU P 198     -19.011-120.443 125.704  0.00 97.00      PROA   
ATOM   3086 HD12 LEU P 198     -18.557-118.710 125.508  0.00 97.00      PROA   
ATOM   3087 HD13 LEU P 198     -19.448-119.569 124.196  0.00 97.00      PROA   
ATOM   3088  CD2 LEU P 198     -21.793-120.055 125.584  0.00 97.00      PROA   
ATOM   3089 HD21 LEU P 198     -22.732-119.792 126.112  0.00 97.00      PROA   
ATOM   3090 HD22 LEU P 198     -21.489-121.078 125.879  0.00 97.00      PROA   
ATOM   3091 HD23 LEU P 198     -21.988-120.058 124.491  0.00 97.00      PROA   
ATOM   3092  C   LEU P 198     -19.862-119.223 129.772  0.00 97.00      PROA   
ATOM   3093  O   LEU P 198     -20.569-119.687 130.665  0.00 97.00      PROA   
ATOM   3094  N   GLN P 199     -18.988-118.211 130.009  0.00 97.00      PROA   
ATOM   3095  HN  GLN P 199     -18.386-117.888 129.282  0.00 97.00      PROA   
ATOM   3096  CA  GLN P 199     -18.818-117.556 131.299  0.00 97.00      PROA   
ATOM   3097  HA  GLN P 199     -18.454-118.309 131.984  0.00 97.00      PROA   
ATOM   3098  CB  GLN P 199     -17.789-116.393 131.226  0.00 97.00      PROA   
ATOM   3099  HB1 GLN P 199     -17.668-115.967 132.247  0.00 97.00      PROA   
ATOM   3100  HB2 GLN P 199     -18.195-115.586 130.575  0.00 97.00      PROA   
ATOM   3101  CG  GLN P 199     -16.381-116.766 130.692  0.00 97.00      PROA   
ATOM   3102  HG1 GLN P 199     -15.644-115.977 130.951  0.00 97.00      PROA   
ATOM   3103  HG2 GLN P 199     -16.427-116.828 129.582  0.00 97.00      PROA   
ATOM   3104  CD  GLN P 199     -15.870-118.130 131.173  0.00 97.00      PROA   
ATOM   3105  OE1 GLN P 199     -15.766-119.076 130.385  0.00 97.00      PROA   
ATOM   3106  NE2 GLN P 199     -15.523-118.238 132.484  0.00 97.00      PROA   
ATOM   3107 HE21 GLN P 199     -15.161-119.116 132.792  0.00 97.00      PROA   
ATOM   3108 HE22 GLN P 199     -15.604-117.454 133.097  0.00 97.00      PROA   
ATOM   3109  C   GLN P 199     -20.129-117.019 131.871  0.00 97.00      PROA   
ATOM   3110  O   GLN P 199     -20.946-116.430 131.166  0.00 97.00      PROA   
ATOM   3111  N   ARG P 200     -20.369-117.264 133.178  0.00 97.00      PROA   
ATOM   3112  HN  ARG P 200     -19.692-117.697 133.768  0.00 97.00      PROA   
ATOM   3113  CA  ARG P 200     -21.685-117.142 133.752  0.00 97.00      PROA   
ATOM   3114  HA  ARG P 200     -22.281-116.441 133.187  0.00 97.00      PROA   
ATOM   3115  CB  ARG P 200     -22.329-118.552 133.761  0.00 97.00      PROA   
ATOM   3116  HB1 ARG P 200     -21.695-119.221 134.387  0.00 97.00      PROA   
ATOM   3117  HB2 ARG P 200     -22.291-118.968 132.728  0.00 97.00      PROA   
ATOM   3118  CG  ARG P 200     -23.772-118.620 134.277  0.00 97.00      PROA   
ATOM   3119  HG1 ARG P 200     -23.997-117.738 134.910  0.00 97.00      PROA   
ATOM   3120  HG2 ARG P 200     -23.826-119.504 134.945  0.00 97.00      PROA   
ATOM   3121  CD  ARG P 200     -24.862-118.727 133.200  0.00 97.00      PROA   
ATOM   3122  HD1 ARG P 200     -24.597-118.144 132.296  0.00 97.00      PROA   
ATOM   3123  HD2 ARG P 200     -25.831-118.338 133.592  0.00 97.00      PROA   
ATOM   3124  NE  ARG P 200     -25.001-120.172 132.813  0.00 97.00      PROA   
ATOM   3125  HE  ARG P 200     -24.403-120.563 132.120  0.00 97.00      PROA   
ATOM   3126  CZ  ARG P 200     -25.877-121.004 133.410  0.00 97.00      PROA   
ATOM   3127  NH1 ARG P 200     -26.681-120.603 134.403  0.00 97.00      PROA   
ATOM   3128 HH11 ARG P 200     -26.325-119.894 135.008  0.00 97.00      PROA   
ATOM   3129 HH12 ARG P 200     -27.270-121.283 134.839  0.00 97.00      PROA   
ATOM   3130  NH2 ARG P 200     -25.919-122.307 133.092  0.00 97.00      PROA   
ATOM   3131 HH21 ARG P 200     -25.210-122.689 132.510  0.00 97.00      PROA   
ATOM   3132 HH22 ARG P 200     -26.423-122.885 133.731  0.00 97.00      PROA   
ATOM   3133  C   ARG P 200     -21.499-116.671 135.183  0.00 97.00      PROA   
ATOM   3134  O   ARG P 200     -20.568-117.155 135.825  0.00 97.00      PROA   
ATOM   3135  N   PRO P 201     -22.300-115.765 135.758  0.00 97.00      PROA   
ATOM   3136  CD  PRO P 201     -23.161-114.824 135.029  0.00 97.00      PROA   
ATOM   3137  HD1 PRO P 201     -23.883-115.364 134.379  0.00 97.00      PROA   
ATOM   3138  HD2 PRO P 201     -22.525-114.148 134.414  0.00 97.00      PROA   
ATOM   3139  CA  PRO P 201     -22.301-115.528 137.197  0.00 97.00      PROA   
ATOM   3140  HA  PRO P 201     -21.288-115.487 137.577  0.00 97.00      PROA   
ATOM   3141  CB  PRO P 201     -23.000-114.163 137.349  0.00 97.00      PROA   
ATOM   3142  HB1 PRO P 201     -22.224-113.365 137.313  0.00 97.00      PROA   
ATOM   3143  HB2 PRO P 201     -23.569-114.056 138.294  0.00 97.00      PROA   
ATOM   3144  CG  PRO P 201     -23.897-114.021 136.107  0.00 97.00      PROA   
ATOM   3145  HG1 PRO P 201     -24.883-114.491 136.301  0.00 97.00      PROA   
ATOM   3146  HG2 PRO P 201     -24.061-112.965 135.817  0.00 97.00      PROA   
ATOM   3147  C   PRO P 201     -23.012-116.650 137.944  0.00 97.00      PROA   
ATOM   3148  O   PRO P 201     -22.348-117.392 138.665  0.00 97.00      PROA   
ATOM   3149  N   GLY P 202     -24.342-116.816 137.774  0.00 97.00      PROA   
ATOM   3150  HN  GLY P 202     -24.874-116.132 137.279  0.00 97.00      PROA   
ATOM   3151  CA  GLY P 202     -25.094-117.918 138.336  0.00 97.00      PROA   
ATOM   3152  HA1 GLY P 202     -26.115-117.601 138.293  0.00 97.00      PROA   
ATOM   3153  HA2 GLY P 202     -24.758-118.140 139.339  0.00 97.00      PROA   
ATOM   3154  C   GLY P 202     -25.010-119.151 137.493  0.00 97.00      PROA   
ATOM   3155  O   GLY P 202     -25.682-119.221 136.477  0.00 97.00      PROA   
ATOM   3156  N   LEU P 203     -24.204-120.150 137.907  0.00 97.00      PROA   
ATOM   3157  HN  LEU P 203     -23.692-120.020 138.753  0.00 97.00      PROA   
ATOM   3158  CA  LEU P 203     -23.916-121.386 137.193  0.00 97.00      PROA   
ATOM   3159  HA  LEU P 203     -23.568-121.097 136.216  0.00 97.00      PROA   
ATOM   3160  CB  LEU P 203     -22.748-122.174 137.856  0.00 97.00      PROA   
ATOM   3161  HB1 LEU P 203     -22.838-123.264 137.658  0.00 97.00      PROA   
ATOM   3162  HB2 LEU P 203     -22.813-122.032 138.957  0.00 97.00      PROA   
ATOM   3163  CG  LEU P 203     -21.321-121.768 137.382  0.00 97.00      PROA   
ATOM   3164  HG  LEU P 203     -20.603-122.341 138.019  0.00 97.00      PROA   
ATOM   3165  CD1 LEU P 203     -21.049-122.195 135.924  0.00 97.00      PROA   
ATOM   3166 HD11 LEU P 203     -21.717-121.649 135.226  0.00 97.00      PROA   
ATOM   3167 HD12 LEU P 203     -21.219-123.285 135.801  0.00 97.00      PROA   
ATOM   3168 HD13 LEU P 203     -19.997-121.969 135.650  0.00 97.00      PROA   
ATOM   3169  CD2 LEU P 203     -20.998-120.275 137.582  0.00 97.00      PROA   
ATOM   3170 HD21 LEU P 203     -21.161-119.980 138.639  0.00 97.00      PROA   
ATOM   3171 HD22 LEU P 203     -21.642-119.643 136.935  0.00 97.00      PROA   
ATOM   3172 HD23 LEU P 203     -19.939-120.069 137.319  0.00 97.00      PROA   
ATOM   3173  C   LEU P 203     -25.092-122.318 136.906  0.00 97.00      PROA   
ATOM   3174  O   LEU P 203     -25.091-122.990 135.876  0.00 97.00      PROA   
ATOM   3175  N   GLN P 204     -26.110-122.414 137.792  0.00 97.00      PROA   
ATOM   3176  HN  GLN P 204     -26.190-121.770 138.553  0.00 97.00      PROA   
ATOM   3177  CA  GLN P 204     -27.148-123.438 137.750  0.00 97.00      PROA   
ATOM   3178  HA  GLN P 204     -26.650-124.393 137.672  0.00 97.00      PROA   
ATOM   3179  CB  GLN P 204     -27.981-123.376 139.059  0.00 97.00      PROA   
ATOM   3180  HB1 GLN P 204     -28.578-122.438 139.061  0.00 97.00      PROA   
ATOM   3181  HB2 GLN P 204     -27.254-123.280 139.899  0.00 97.00      PROA   
ATOM   3182  CG  GLN P 204     -28.924-124.558 139.385  0.00 97.00      PROA   
ATOM   3183  HG1 GLN P 204     -29.840-124.484 138.763  0.00 97.00      PROA   
ATOM   3184  HG2 GLN P 204     -29.240-124.484 140.446  0.00 97.00      PROA   
ATOM   3185  CD  GLN P 204     -28.286-125.928 139.123  0.00 97.00      PROA   
ATOM   3186  OE1 GLN P 204     -28.247-126.437 137.999  0.00 97.00      PROA   
ATOM   3187  NE2 GLN P 204     -27.772-126.567 140.207  0.00 97.00      PROA   
ATOM   3188 HE21 GLN P 204     -27.369-127.469 140.063  0.00 97.00      PROA   
ATOM   3189 HE22 GLN P 204     -27.799-126.126 141.103  0.00 97.00      PROA   
ATOM   3190  C   GLN P 204     -28.094-123.292 136.563  0.00 97.00      PROA   
ATOM   3191  O   GLN P 204     -28.159-122.254 135.924  0.00 97.00      PROA   
ATOM   3192  N   LEU P 205     -28.879-124.339 136.231  0.00 97.00      PROA   
ATOM   3193  HN  LEU P 205     -28.771-125.221 136.687  0.00 97.00      PROA   
ATOM   3194  CA  LEU P 205     -30.069-124.164 135.426  0.00 97.00      PROA   
ATOM   3195  HA  LEU P 205     -30.298-123.112 135.339  0.00 97.00      PROA   
ATOM   3196  CB  LEU P 205     -29.967-124.754 133.998  0.00 97.00      PROA   
ATOM   3197  HB1 LEU P 205     -30.961-124.700 133.500  0.00 97.00      PROA   
ATOM   3198  HB2 LEU P 205     -29.669-125.822 134.075  0.00 97.00      PROA   
ATOM   3199  CG  LEU P 205     -28.964-124.027 133.074  0.00 97.00      PROA   
ATOM   3200  HG  LEU P 205     -27.996-123.957 133.619  0.00 97.00      PROA   
ATOM   3201  CD1 LEU P 205     -28.709-124.834 131.788  0.00 97.00      PROA   
ATOM   3202 HD11 LEU P 205     -29.655-124.950 131.218  0.00 97.00      PROA   
ATOM   3203 HD12 LEU P 205     -28.317-125.842 132.036  0.00 97.00      PROA   
ATOM   3204 HD13 LEU P 205     -27.970-124.312 131.144  0.00 97.00      PROA   
ATOM   3205  CD2 LEU P 205     -29.439-122.604 132.718  0.00 97.00      PROA   
ATOM   3206 HD21 LEU P 205     -29.537-121.977 133.627  0.00 97.00      PROA   
ATOM   3207 HD22 LEU P 205     -30.428-122.652 132.215  0.00 97.00      PROA   
ATOM   3208 HD23 LEU P 205     -28.717-122.115 132.030  0.00 97.00      PROA   
ATOM   3209  C   LEU P 205     -31.241-124.783 136.149  0.00 97.00      PROA   
ATOM   3210  O   LEU P 205     -31.350-125.999 136.292  0.00 97.00      PROA   
ATOM   3211  N   TYR P 206     -32.182-123.922 136.596  0.00 97.00      PROA   
ATOM   3212  HN  TYR P 206     -32.039-122.938 136.527  0.00 97.00      PROA   
ATOM   3213  CA  TYR P 206     -33.493-124.329 137.058  0.00 97.00      PROA   
ATOM   3214  HA  TYR P 206     -33.452-125.350 137.415  0.00 97.00      PROA   
ATOM   3215  CB  TYR P 206     -34.101-123.412 138.156  0.00 97.00      PROA   
ATOM   3216  HB1 TYR P 206     -35.033-123.847 138.573  0.00 97.00      PROA   
ATOM   3217  HB2 TYR P 206     -34.333-122.407 137.739  0.00 97.00      PROA   
ATOM   3218  CG  TYR P 206     -33.115-123.222 139.275  0.00 97.00      PROA   
ATOM   3219  CD1 TYR P 206     -33.055-124.110 140.367  0.00 97.00      PROA   
ATOM   3220  HD1 TYR P 206     -33.738-124.947 140.416  0.00 97.00      PROA   
ATOM   3221  CE1 TYR P 206     -32.108-123.919 141.385  0.00 97.00      PROA   
ATOM   3222  HE1 TYR P 206     -32.054-124.609 142.216  0.00 97.00      PROA   
ATOM   3223  CZ  TYR P 206     -31.210-122.843 141.309  0.00 97.00      PROA   
ATOM   3224  OH  TYR P 206     -30.188-122.684 142.268  0.00 97.00      PROA   
ATOM   3225  HH  TYR P 206     -29.560-122.035 141.920  0.00 97.00      PROA   
ATOM   3226  CD2 TYR P 206     -32.249-122.116 139.248  0.00 97.00      PROA   
ATOM   3227  HD2 TYR P 206     -32.298-121.403 138.438  0.00 97.00      PROA   
ATOM   3228  CE2 TYR P 206     -31.294-121.939 140.245  0.00 97.00      PROA   
ATOM   3229  HE2 TYR P 206     -30.618-121.103 140.172  0.00 97.00      PROA   
ATOM   3230  C   TYR P 206     -34.374-124.269 135.837  0.00 97.00      PROA   
ATOM   3231  O   TYR P 206     -34.115-123.496 134.915  0.00 97.00      PROA   
ATOM   3232  N   PHE P 207     -35.428-125.107 135.784  0.00 97.00      PROA   
ATOM   3233  HN  PHE P 207     -35.656-125.714 136.546  0.00 97.00      PROA   
ATOM   3234  CA  PHE P 207     -36.253-125.210 134.600  0.00 97.00      PROA   
ATOM   3235  HA  PHE P 207     -36.118-124.346 133.966  0.00 97.00      PROA   
ATOM   3236  CB  PHE P 207     -36.002-126.507 133.786  0.00 97.00      PROA   
ATOM   3237  HB1 PHE P 207     -36.746-126.624 132.969  0.00 97.00      PROA   
ATOM   3238  HB2 PHE P 207     -36.100-127.380 134.464  0.00 97.00      PROA   
ATOM   3239  CG  PHE P 207     -34.624-126.552 133.167  0.00 97.00      PROA   
ATOM   3240  CD1 PHE P 207     -33.509-126.972 133.915  0.00 97.00      PROA   
ATOM   3241  HD1 PHE P 207     -33.620-127.184 134.968  0.00 97.00      PROA   
ATOM   3242  CE1 PHE P 207     -32.259-127.133 133.308  0.00 97.00      PROA   
ATOM   3243  HE1 PHE P 207     -31.411-127.444 133.902  0.00 97.00      PROA   
ATOM   3244  CZ  PHE P 207     -32.107-126.883 131.940  0.00 97.00      PROA   
ATOM   3245  HZ  PHE P 207     -31.141-127.004 131.472  0.00 97.00      PROA   
ATOM   3246  CD2 PHE P 207     -34.456-126.301 131.792  0.00 97.00      PROA   
ATOM   3247  HD2 PHE P 207     -35.304-125.994 131.199  0.00 97.00      PROA   
ATOM   3248  CE2 PHE P 207     -33.206-126.466 131.181  0.00 97.00      PROA   
ATOM   3249  HE2 PHE P 207     -33.091-126.276 130.124  0.00 97.00      PROA   
ATOM   3250  C   PHE P 207     -37.690-125.210 135.018  0.00 97.00      PROA   
ATOM   3251  O   PHE P 207     -38.016-125.459 136.169  0.00 97.00      PROA   
ATOM   3252  N   SER P 208     -38.595-124.925 134.063  0.00 97.00      PROA   
ATOM   3253  HN  SER P 208     -38.307-124.628 133.158  0.00 97.00      PROA   
ATOM   3254  CA  SER P 208     -40.016-125.052 134.263  0.00 97.00      PROA   
ATOM   3255  HA  SER P 208     -40.203-125.836 134.985  0.00 97.00      PROA   
ATOM   3256  CB  SER P 208     -40.707-123.750 134.749  0.00 97.00      PROA   
ATOM   3257  HB1 SER P 208     -40.356-123.534 135.782  0.00 97.00      PROA   
ATOM   3258  HB2 SER P 208     -41.812-123.869 134.777  0.00 97.00      PROA   
ATOM   3259  OG  SER P 208     -40.355-122.644 133.925  0.00 97.00      PROA   
ATOM   3260  HG1 SER P 208     -41.042-121.976 134.017  0.00 97.00      PROA   
ATOM   3261  C   SER P 208     -40.598-125.521 132.958  0.00 97.00      PROA   
ATOM   3262  O   SER P 208     -40.011-125.331 131.896  0.00 97.00      PROA   
ATOM   3263  N   PHE P 209     -41.767-126.191 133.038  0.00 97.00      PROA   
ATOM   3264  HN  PHE P 209     -42.221-126.310 133.916  0.00 97.00      PROA   
ATOM   3265  CA  PHE P 209     -42.442-126.794 131.916  0.00 97.00      PROA   
ATOM   3266  HA  PHE P 209     -42.036-126.389 130.998  0.00 97.00      PROA   
ATOM   3267  CB  PHE P 209     -42.336-128.347 131.944  0.00 97.00      PROA   
ATOM   3268  HB1 PHE P 209     -43.317-128.855 131.847  0.00 97.00      PROA   
ATOM   3269  HB2 PHE P 209     -41.877-128.678 132.902  0.00 97.00      PROA   
ATOM   3270  CG  PHE P 209     -41.477-128.829 130.806  0.00 97.00      PROA   
ATOM   3271  CD1 PHE P 209     -42.022-128.895 129.513  0.00 97.00      PROA   
ATOM   3272  HD1 PHE P 209     -43.037-128.566 129.343  0.00 97.00      PROA   
ATOM   3273  CE1 PHE P 209     -41.267-129.392 128.445  0.00 97.00      PROA   
ATOM   3274  HE1 PHE P 209     -41.704-129.445 127.460  0.00 97.00      PROA   
ATOM   3275  CZ  PHE P 209     -39.955-129.832 128.662  0.00 97.00      PROA   
ATOM   3276  HZ  PHE P 209     -39.368-130.219 127.843  0.00 97.00      PROA   
ATOM   3277  CD2 PHE P 209     -40.157-129.271 131.013  0.00 97.00      PROA   
ATOM   3278  HD2 PHE P 209     -39.724-129.236 132.003  0.00 97.00      PROA   
ATOM   3279  CE2 PHE P 209     -39.400-129.771 129.946  0.00 97.00      PROA   
ATOM   3280  HE2 PHE P 209     -38.390-130.114 130.111  0.00 97.00      PROA   
ATOM   3281  C   PHE P 209     -43.882-126.349 131.979  0.00 97.00      PROA   
ATOM   3282  O   PHE P 209     -44.464-126.223 133.055  0.00 97.00      PROA   
ATOM   3283  N   TYR P 210     -44.476-126.058 130.801  0.00 97.00      PROA   
ATOM   3284  HN  TYR P 210     -43.979-126.148 129.941  0.00 97.00      PROA   
ATOM   3285  CA  TYR P 210     -45.795-125.479 130.693  0.00 97.00      PROA   
ATOM   3286  HA  TYR P 210     -46.353-125.627 131.608  0.00 97.00      PROA   
ATOM   3287  CB  TYR P 210     -45.753-123.970 130.300  0.00 97.00      PROA   
ATOM   3288  HB1 TYR P 210     -46.771-123.525 130.326  0.00 97.00      PROA   
ATOM   3289  HB2 TYR P 210     -45.363-123.879 129.265  0.00 97.00      PROA   
ATOM   3290  CG  TYR P 210     -44.829-123.142 131.172  0.00 97.00      PROA   
ATOM   3291  CD1 TYR P 210     -43.446-123.100 130.906  0.00 97.00      PROA   
ATOM   3292  HD1 TYR P 210     -43.041-123.707 130.112  0.00 97.00      PROA   
ATOM   3293  CE1 TYR P 210     -42.596-122.257 131.629  0.00 97.00      PROA   
ATOM   3294  HE1 TYR P 210     -41.541-122.236 131.402  0.00 97.00      PROA   
ATOM   3295  CZ  TYR P 210     -43.122-121.422 132.622  0.00 97.00      PROA   
ATOM   3296  OH  TYR P 210     -42.293-120.523 133.327  0.00 97.00      PROA   
ATOM   3297  HH  TYR P 210     -41.659-120.141 132.705  0.00 97.00      PROA   
ATOM   3298  CD2 TYR P 210     -45.342-122.294 132.170  0.00 97.00      PROA   
ATOM   3299  HD2 TYR P 210     -46.405-122.270 132.350  0.00 97.00      PROA   
ATOM   3300  CE2 TYR P 210     -44.493-121.447 132.897  0.00 97.00      PROA   
ATOM   3301  HE2 TYR P 210     -44.898-120.785 133.648  0.00 97.00      PROA   
ATOM   3302  C   TYR P 210     -46.490-126.224 129.577  0.00 97.00      PROA   
ATOM   3303  O   TYR P 210     -45.843-126.870 128.754  0.00 97.00      PROA   
ATOM   3304  N   MET P 211     -47.840-126.139 129.522  0.00 97.00      PROA   
ATOM   3305  HN  MET P 211     -48.354-125.654 130.228  0.00 97.00      PROA   
ATOM   3306  CA  MET P 211     -48.614-126.623 128.398  0.00 97.00      PROA   
ATOM   3307  HA  MET P 211     -47.961-126.963 127.610  0.00 97.00      PROA   
ATOM   3308  CB  MET P 211     -49.568-127.778 128.801  0.00 97.00      PROA   
ATOM   3309  HB1 MET P 211     -50.279-127.978 127.969  0.00 97.00      PROA   
ATOM   3310  HB2 MET P 211     -50.156-127.465 129.694  0.00 97.00      PROA   
ATOM   3311  CG  MET P 211     -48.834-129.094 129.121  0.00 97.00      PROA   
ATOM   3312  HG1 MET P 211     -47.964-128.877 129.777  0.00 97.00      PROA   
ATOM   3313  HG2 MET P 211     -48.427-129.483 128.164  0.00 97.00      PROA   
ATOM   3314  SD  MET P 211     -49.861-130.371 129.918  0.00 97.00      PROA   
ATOM   3315  CE  MET P 211     -51.027-130.654 128.556  0.00 97.00      PROA   
ATOM   3316  HE1 MET P 211     -50.486-130.900 127.619  0.00 97.00      PROA   
ATOM   3317  HE2 MET P 211     -51.657-129.759 128.368  0.00 97.00      PROA   
ATOM   3318  HE3 MET P 211     -51.704-131.502 128.791  0.00 97.00      PROA   
ATOM   3319  C   MET P 211     -49.434-125.470 127.871  0.00 97.00      PROA   
ATOM   3320  O   MET P 211     -50.461-125.137 128.457  0.00 97.00      PROA   
ATOM   3321  N   GLY P 212     -49.017-124.845 126.733  0.00 97.00      PROA   
ATOM   3322  HN  GLY P 212     -48.245-125.208 126.211  0.00 97.00      PROA   
ATOM   3323  CA  GLY P 212     -49.613-123.636 126.173  0.00 97.00      PROA   
ATOM   3324  HA1 GLY P 212     -50.481-123.930 125.602  0.00 97.00      PROA   
ATOM   3325  HA2 GLY P 212     -48.856-123.183 125.555  0.00 97.00      PROA   
ATOM   3326  C   GLY P 212     -50.011-122.584 127.186  0.00 97.00      PROA   
ATOM   3327  O   GLY P 212     -49.191-122.072 127.945  0.00 97.00      PROA   
ATOM   3328  N   SER P 213     -51.318-122.247 127.210  0.00 97.00      PROA   
ATOM   3329  HN  SER P 213     -51.930-122.656 126.537  0.00 97.00      PROA   
ATOM   3330  CA  SER P 213     -51.904-121.282 128.128  0.00 97.00      PROA   
ATOM   3331  HA  SER P 213     -51.203-120.465 128.236  0.00 97.00      PROA   
ATOM   3332  CB  SER P 213     -53.221-120.696 127.536  0.00 97.00      PROA   
ATOM   3333  HB1 SER P 213     -53.983-121.498 127.433  0.00 97.00      PROA   
ATOM   3334  HB2 SER P 213     -53.005-120.296 126.522  0.00 97.00      PROA   
ATOM   3335  OG  SER P 213     -53.757-119.626 128.314  0.00 97.00      PROA   
ATOM   3336  HG1 SER P 213     -53.843-119.977 129.208  0.00 97.00      PROA   
ATOM   3337  C   SER P 213     -52.170-121.843 129.535  0.00 97.00      PROA   
ATOM   3338  O   SER P 213     -53.097-121.410 130.219  0.00 97.00      PROA   
ATOM   3339  N   LYS P 214     -51.363-122.804 130.044  0.00 97.00      PROA   
ATOM   3340  HN  LYS P 214     -50.659-123.238 129.489  0.00 97.00      PROA   
ATOM   3341  CA  LYS P 214     -51.427-123.142 131.455  0.00 97.00      PROA   
ATOM   3342  HA  LYS P 214     -51.658-122.228 131.987  0.00 97.00      PROA   
ATOM   3343  CB  LYS P 214     -52.551-124.141 131.838  0.00 97.00      PROA   
ATOM   3344  HB1 LYS P 214     -53.517-123.603 131.702  0.00 97.00      PROA   
ATOM   3345  HB2 LYS P 214     -52.473-124.403 132.916  0.00 97.00      PROA   
ATOM   3346  CG  LYS P 214     -52.594-125.426 130.996  0.00 97.00      PROA   
ATOM   3347  HG1 LYS P 214     -51.575-125.875 130.975  0.00 97.00      PROA   
ATOM   3348  HG2 LYS P 214     -52.868-125.177 129.947  0.00 97.00      PROA   
ATOM   3349  CD  LYS P 214     -53.563-126.484 131.556  0.00 97.00      PROA   
ATOM   3350  HD1 LYS P 214     -53.185-126.786 132.560  0.00 97.00      PROA   
ATOM   3351  HD2 LYS P 214     -53.520-127.379 130.896  0.00 97.00      PROA   
ATOM   3352  CE  LYS P 214     -55.018-126.002 131.682  0.00 97.00      PROA   
ATOM   3353  HE1 LYS P 214     -55.435-125.756 130.683  0.00 97.00      PROA   
ATOM   3354  HE2 LYS P 214     -55.090-125.106 132.334  0.00 97.00      PROA   
ATOM   3355  NZ  LYS P 214     -55.864-127.057 132.289  0.00 97.00      PROA   
ATOM   3356  HZ1 LYS P 214     -55.506-127.271 133.241  0.00 97.00      PROA   
ATOM   3357  HZ2 LYS P 214     -55.818-127.916 131.704  0.00 97.00      PROA   
ATOM   3358  HZ3 LYS P 214     -56.849-126.731 132.355  0.00 97.00      PROA   
ATOM   3359  C   LYS P 214     -50.110-123.594 132.052  0.00 97.00      PROA   
ATOM   3360  O   LYS P 214     -49.357-124.384 131.487  0.00 97.00      PROA   
ATOM   3361  N   THR P 215     -49.824-123.085 133.274  0.00 97.00      PROA   
ATOM   3362  HN  THR P 215     -50.412-122.390 133.682  0.00 97.00      PROA   
ATOM   3363  CA  THR P 215     -48.769-123.532 134.161  0.00 97.00      PROA   
ATOM   3364  HA  THR P 215     -47.836-123.488 133.616  0.00 97.00      PROA   
ATOM   3365  CB  THR P 215     -48.670-122.650 135.404  0.00 97.00      PROA   
ATOM   3366  HB  THR P 215     -48.042-123.115 136.200  0.00 97.00      PROA   
ATOM   3367  OG1 THR P 215     -49.965-122.376 135.933  0.00 97.00      PROA   
ATOM   3368  HG1 THR P 215     -50.321-123.221 136.217  0.00 97.00      PROA   
ATOM   3369  CG2 THR P 215     -48.033-121.300 135.036  0.00 97.00      PROA   
ATOM   3370 HG21 THR P 215     -48.596-120.808 134.216  0.00 97.00      PROA   
ATOM   3371 HG22 THR P 215     -46.979-121.439 134.721  0.00 97.00      PROA   
ATOM   3372 HG23 THR P 215     -48.050-120.627 135.921  0.00 97.00      PROA   
ATOM   3373  C   THR P 215     -48.952-124.960 134.639  0.00 97.00      PROA   
ATOM   3374  O   THR P 215     -50.048-125.366 135.021  0.00 97.00      PROA   
ATOM   3375  N   LEU P 216     -47.843-125.729 134.700  0.00 97.00      PROA   
ATOM   3376  HN  LEU P 216     -46.985-125.430 134.287  0.00 97.00      PROA   
ATOM   3377  CA  LEU P 216     -47.764-126.950 135.478  0.00 97.00      PROA   
ATOM   3378  HA  LEU P 216     -48.756-127.361 135.592  0.00 97.00      PROA   
ATOM   3379  CB  LEU P 216     -46.861-128.011 134.805  0.00 97.00      PROA   
ATOM   3380  HB1 LEU P 216     -46.772-128.913 135.446  0.00 97.00      PROA   
ATOM   3381  HB2 LEU P 216     -45.843-127.587 134.669  0.00 97.00      PROA   
ATOM   3382  CG  LEU P 216     -47.383-128.479 133.423  0.00 97.00      PROA   
ATOM   3383  HG  LEU P 216     -47.425-127.596 132.742  0.00 97.00      PROA   
ATOM   3384  CD1 LEU P 216     -46.422-129.499 132.788  0.00 97.00      PROA   
ATOM   3385 HD11 LEU P 216     -46.359-130.410 133.420  0.00 97.00      PROA   
ATOM   3386 HD12 LEU P 216     -45.409-129.061 132.686  0.00 97.00      PROA   
ATOM   3387 HD13 LEU P 216     -46.787-129.794 131.782  0.00 97.00      PROA   
ATOM   3388  CD2 LEU P 216     -48.800-129.076 133.510  0.00 97.00      PROA   
ATOM   3389 HD21 LEU P 216     -49.534-128.318 133.850  0.00 97.00      PROA   
ATOM   3390 HD22 LEU P 216     -48.810-129.935 134.214  0.00 97.00      PROA   
ATOM   3391 HD23 LEU P 216     -49.117-129.439 132.513  0.00 97.00      PROA   
ATOM   3392  C   LEU P 216     -47.288-126.600 136.876  0.00 97.00      PROA   
ATOM   3393  O   LEU P 216     -47.051-125.432 137.175  0.00 97.00      PROA   
ATOM   3394  N   ARG P 217     -47.180-127.597 137.793  0.00 97.00      PROA   
ATOM   3395  HN  ARG P 217     -47.405-128.536 137.544  0.00 97.00      PROA   
ATOM   3396  CA  ARG P 217     -46.754-127.376 139.169  0.00 97.00      PROA   
ATOM   3397  HA  ARG P 217     -47.295-126.515 139.540  0.00 97.00      PROA   
ATOM   3398  CB  ARG P 217     -47.074-128.565 140.115  0.00 97.00      PROA   
ATOM   3399  HB1 ARG P 217     -46.624-128.362 141.114  0.00 97.00      PROA   
ATOM   3400  HB2 ARG P 217     -46.599-129.485 139.709  0.00 97.00      PROA   
ATOM   3401  CG  ARG P 217     -48.571-128.829 140.361  0.00 97.00      PROA   
ATOM   3402  HG1 ARG P 217     -49.081-129.037 139.396  0.00 97.00      PROA   
ATOM   3403  HG2 ARG P 217     -49.028-127.911 140.796  0.00 97.00      PROA   
ATOM   3404  CD  ARG P 217     -48.784-130.022 141.308  0.00 97.00      PROA   
ATOM   3405  HD1 ARG P 217     -48.229-129.894 142.264  0.00 97.00      PROA   
ATOM   3406  HD2 ARG P 217     -48.425-130.956 140.823  0.00 97.00      PROA   
ATOM   3407  NE  ARG P 217     -50.248-130.191 141.573  0.00 97.00      PROA   
ATOM   3408  HE  ARG P 217     -50.767-130.838 141.021  0.00 97.00      PROA   
ATOM   3409  CZ  ARG P 217     -50.922-129.557 142.557  0.00 97.00      PROA   
ATOM   3410  NH1 ARG P 217     -50.349-128.642 143.353  0.00 97.00      PROA   
ATOM   3411 HH11 ARG P 217     -49.406-128.382 143.177  0.00 97.00      PROA   
ATOM   3412 HH12 ARG P 217     -50.898-128.204 144.062  0.00 97.00      PROA   
ATOM   3413  NH2 ARG P 217     -52.220-129.856 142.750  0.00 97.00      PROA   
ATOM   3414 HH21 ARG P 217     -52.653-130.536 142.167  0.00 97.00      PROA   
ATOM   3415 HH22 ARG P 217     -52.713-129.413 143.494  0.00 97.00      PROA   
ATOM   3416  C   ARG P 217     -45.274-127.044 139.311  0.00 97.00      PROA   
ATOM   3417  O   ARG P 217     -44.468-127.865 139.747  0.00 97.00      PROA   
ATOM   3418  N   GLY P 218     -44.907-125.792 138.957  0.00 97.00      PROA   
ATOM   3419  HN  GLY P 218     -45.589-125.228 138.495  0.00 97.00      PROA   
ATOM   3420  CA  GLY P 218     -43.626-125.159 139.210  0.00 97.00      PROA   
ATOM   3421  HA1 GLY P 218     -43.706-124.145 138.847  0.00 97.00      PROA   
ATOM   3422  HA2 GLY P 218     -42.865-125.735 138.703  0.00 97.00      PROA   
ATOM   3423  C   GLY P 218     -43.252-125.061 140.662  0.00 97.00      PROA   
ATOM   3424  O   GLY P 218     -44.092-125.192 141.551  0.00 97.00      PROA   
ATOM   3425  N   ARG P 219     -41.955-124.771 140.903  0.00 97.00      PROA   
ATOM   3426  HN  ARG P 219     -41.319-124.659 140.143  0.00 97.00      PROA   
ATOM   3427  CA  ARG P 219     -41.370-124.592 142.208  0.00 97.00      PROA   
ATOM   3428  HA  ARG P 219     -41.747-123.658 142.599  0.00 97.00      PROA   
ATOM   3429  CB  ARG P 219     -41.659-125.742 143.240  0.00 97.00      PROA   
ATOM   3430  HB1 ARG P 219     -42.740-125.688 143.495  0.00 97.00      PROA   
ATOM   3431  HB2 ARG P 219     -41.127-125.548 144.193  0.00 97.00      PROA   
ATOM   3432  CG  ARG P 219     -41.401-127.185 142.745  0.00 97.00      PROA   
ATOM   3433  HG1 ARG P 219     -40.349-127.295 142.404  0.00 97.00      PROA   
ATOM   3434  HG2 ARG P 219     -42.056-127.374 141.869  0.00 97.00      PROA   
ATOM   3435  CD  ARG P 219     -41.703-128.289 143.773  0.00 97.00      PROA   
ATOM   3436  HD1 ARG P 219     -41.692-129.282 143.264  0.00 97.00      PROA   
ATOM   3437  HD2 ARG P 219     -42.687-128.124 144.260  0.00 97.00      PROA   
ATOM   3438  NE  ARG P 219     -40.612-128.240 144.796  0.00 97.00      PROA   
ATOM   3439  HE  ARG P 219     -39.964-127.476 144.779  0.00 97.00      PROA   
ATOM   3440  CZ  ARG P 219     -40.185-129.298 145.506  0.00 97.00      PROA   
ATOM   3441  NH1 ARG P 219     -41.014-130.299 145.795  0.00 97.00      PROA   
ATOM   3442 HH11 ARG P 219     -41.968-130.097 145.611  0.00 97.00      PROA   
ATOM   3443 HH12 ARG P 219     -40.720-130.961 146.477  0.00 97.00      PROA   
ATOM   3444  NH2 ARG P 219     -38.919-129.318 145.954  0.00 97.00      PROA   
ATOM   3445 HH21 ARG P 219     -38.507-130.178 146.228  0.00 97.00      PROA   
ATOM   3446 HH22 ARG P 219     -38.325-128.545 145.709  0.00 97.00      PROA   
ATOM   3447  C   ARG P 219     -39.900-124.387 141.921  0.00 97.00      PROA   
ATOM   3448  O   ARG P 219     -39.536-123.697 140.971  0.00 97.00      PROA   
ATOM   3449  N   ASP P 220     -39.017-125.012 142.718  0.00 97.00      PROA   
ATOM   3450  HN  ASP P 220     -39.324-125.458 143.559  0.00 97.00      PROA   
ATOM   3451  CA  ASP P 220     -37.615-125.253 142.482  0.00 97.00      PROA   
ATOM   3452  HA  ASP P 220     -37.168-124.371 142.040  0.00 97.00      PROA   
ATOM   3453  CB  ASP P 220     -36.917-125.550 143.852  0.00 97.00      PROA   
ATOM   3454  HB1 ASP P 220     -36.884-124.593 144.421  0.00 97.00      PROA   
ATOM   3455  HB2 ASP P 220     -35.873-125.890 143.720  0.00 97.00      PROA   
ATOM   3456  CG  ASP P 220     -37.679-126.530 144.756  0.00 97.00      PROA   
ATOM   3457  OD1 ASP P 220     -37.059-127.530 145.192  0.00 97.00      PROA   
ATOM   3458  OD2 ASP P 220     -38.857-126.249 145.092  0.00 97.00      PROA   
ATOM   3459  C   ASP P 220     -37.466-126.419 141.495  0.00 97.00      PROA   
ATOM   3460  O   ASP P 220     -36.855-127.448 141.781  0.00 97.00      PROA   
ATOM   3461  N   THR P 221     -38.060-126.292 140.284  0.00 97.00      PROA   
ATOM   3462  HN  THR P 221     -38.561-125.458 140.055  0.00 97.00      PROA   
ATOM   3463  CA  THR P 221     -38.198-127.395 139.347  0.00 97.00      PROA   
ATOM   3464  HA  THR P 221     -38.388-128.263 139.962  0.00 97.00      PROA   
ATOM   3465  CB  THR P 221     -39.428-127.291 138.443  0.00 97.00      PROA   
ATOM   3466  HB  THR P 221     -39.319-127.880 137.502  0.00 97.00      PROA   
ATOM   3467  OG1 THR P 221     -39.733-125.939 138.128  0.00 97.00      PROA   
ATOM   3468  HG1 THR P 221     -39.032-125.650 137.534  0.00 97.00      PROA   
ATOM   3469  CG2 THR P 221     -40.640-127.837 139.213  0.00 97.00      PROA   
ATOM   3470 HG21 THR P 221     -40.810-127.222 140.118  0.00 97.00      PROA   
ATOM   3471 HG22 THR P 221     -40.475-128.889 139.524  0.00 97.00      PROA   
ATOM   3472 HG23 THR P 221     -41.554-127.785 138.584  0.00 97.00      PROA   
ATOM   3473  C   THR P 221     -36.953-127.761 138.546  0.00 97.00      PROA   
ATOM   3474  O   THR P 221     -36.202-126.923 138.051  0.00 97.00      PROA   
ATOM   3475  N   SER P 222     -36.738-129.089 138.401  0.00 97.00      PROA   
ATOM   3476  HN  SER P 222     -37.313-129.736 138.895  0.00 97.00      PROA   
ATOM   3477  CA  SER P 222     -35.682-129.709 137.625  0.00 97.00      PROA   
ATOM   3478  HA  SER P 222     -34.777-129.134 137.765  0.00 97.00      PROA   
ATOM   3479  CB  SER P 222     -35.451-131.169 138.086  0.00 97.00      PROA   
ATOM   3480  HB1 SER P 222     -34.534-131.601 137.631  0.00 97.00      PROA   
ATOM   3481  HB2 SER P 222     -36.321-131.797 137.789  0.00 97.00      PROA   
ATOM   3482  OG  SER P 222     -35.349-131.233 139.507  0.00 97.00      PROA   
ATOM   3483  HG1 SER P 222     -34.798-130.498 139.790  0.00 97.00      PROA   
ATOM   3484  C   SER P 222     -36.026-129.721 136.143  0.00 97.00      PROA   
ATOM   3485  O   SER P 222     -37.121-129.334 135.742  0.00 97.00      PROA   
ATOM   3486  N   SER P 223     -35.071-130.163 135.285  0.00 97.00      PROA   
ATOM   3487  HN  SER P 223     -34.167-130.430 135.617  0.00 97.00      PROA   
ATOM   3488  CA  SER P 223     -35.136-130.134 133.832  0.00 97.00      PROA   
ATOM   3489  HA  SER P 223     -35.187-129.105 133.527  0.00 97.00      PROA   
ATOM   3490  CB  SER P 223     -33.859-130.769 133.235  0.00 97.00      PROA   
ATOM   3491  HB1 SER P 223     -33.810-130.602 132.137  0.00 97.00      PROA   
ATOM   3492  HB2 SER P 223     -33.848-131.864 133.426  0.00 97.00      PROA   
ATOM   3493  OG  SER P 223     -32.698-130.210 133.841  0.00 97.00      PROA   
ATOM   3494  HG1 SER P 223     -32.622-129.308 133.516  0.00 97.00      PROA   
ATOM   3495  C   SER P 223     -36.318-130.829 133.189  0.00 97.00      PROA   
ATOM   3496  O   SER P 223     -36.864-130.326 132.209  0.00 97.00      PROA   
ATOM   3497  N   GLU P 224     -36.731-131.999 133.719  0.00 97.00      PROA   
ATOM   3498  HN  GLU P 224     -36.323-132.345 134.558  0.00 97.00      PROA   
ATOM   3499  CA  GLU P 224     -37.729-132.846 133.105  0.00 97.00      PROA   
ATOM   3500  HA  GLU P 224     -38.170-132.339 132.256  0.00 97.00      PROA   
ATOM   3501  CB  GLU P 224     -37.151-134.196 132.595  0.00 97.00      PROA   
ATOM   3502  HB1 GLU P 224     -38.007-134.873 132.371  0.00 97.00      PROA   
ATOM   3503  HB2 GLU P 224     -36.553-134.686 133.393  0.00 97.00      PROA   
ATOM   3504  CG  GLU P 224     -36.299-134.079 131.310  0.00 97.00      PROA   
ATOM   3505  HG1 GLU P 224     -35.234-133.879 131.545  0.00 97.00      PROA   
ATOM   3506  HG2 GLU P 224     -36.682-133.260 130.664  0.00 97.00      PROA   
ATOM   3507  CD  GLU P 224     -36.415-135.370 130.508  0.00 97.00      PROA   
ATOM   3508  OE1 GLU P 224     -37.554-135.664 130.065  0.00 97.00      PROA   
ATOM   3509  OE2 GLU P 224     -35.390-136.080 130.348  0.00 97.00      PROA   
ATOM   3510  C   GLU P 224     -38.860-133.135 134.067  0.00 97.00      PROA   
ATOM   3511  O   GLU P 224     -38.763-132.929 135.276  0.00 97.00      PROA   
ATOM   3512  N   TYR P 225     -39.977-133.645 133.502  0.00 97.00      PROA   
ATOM   3513  HN  TYR P 225     -40.001-133.807 132.519  0.00 97.00      PROA   
ATOM   3514  CA  TYR P 225     -41.140-134.124 134.212  0.00 97.00      PROA   
ATOM   3515  HA  TYR P 225     -40.916-134.204 135.267  0.00 97.00      PROA   
ATOM   3516  CB  TYR P 225     -42.390-133.208 133.983  0.00 97.00      PROA   
ATOM   3517  HB1 TYR P 225     -42.117-132.161 134.240  0.00 97.00      PROA   
ATOM   3518  HB2 TYR P 225     -43.209-133.522 134.666  0.00 97.00      PROA   
ATOM   3519  CG  TYR P 225     -42.922-133.216 132.560  0.00 97.00      PROA   
ATOM   3520  CD1 TYR P 225     -44.077-133.950 132.228  0.00 97.00      PROA   
ATOM   3521  HD1 TYR P 225     -44.589-134.517 132.991  0.00 97.00      PROA   
ATOM   3522  CE1 TYR P 225     -44.557-133.974 130.912  0.00 97.00      PROA   
ATOM   3523  HE1 TYR P 225     -45.439-134.549 130.670  0.00 97.00      PROA   
ATOM   3524  CZ  TYR P 225     -43.879-133.274 129.907  0.00 97.00      PROA   
ATOM   3525  OH  TYR P 225     -44.325-133.333 128.570  0.00 97.00      PROA   
ATOM   3526  HH  TYR P 225     -45.172-133.785 128.559  0.00 97.00      PROA   
ATOM   3527  CD2 TYR P 225     -42.279-132.480 131.547  0.00 97.00      PROA   
ATOM   3528  HD2 TYR P 225     -41.400-131.897 131.780  0.00 97.00      PROA   
ATOM   3529  CE2 TYR P 225     -42.745-132.520 130.227  0.00 97.00      PROA   
ATOM   3530  HE2 TYR P 225     -42.221-131.981 129.453  0.00 97.00      PROA   
ATOM   3531  C   TYR P 225     -41.329-135.518 133.639  0.00 97.00      PROA   
ATOM   3532  O   TYR P 225     -40.788-135.818 132.576  0.00 97.00      PROA   
ATOM   3533  N   GLN P 226     -42.083-136.422 134.316  0.00 97.00      PROA   
ATOM   3534  HN  GLN P 226     -42.513-136.210 135.190  0.00 97.00      PROA   
ATOM   3535  CA  GLN P 226     -42.334-137.742 133.761  0.00 97.00      PROA   
ATOM   3536  HA  GLN P 226     -42.151-137.677 132.701  0.00 97.00      PROA   
ATOM   3537  CB  GLN P 226     -41.421-138.876 134.319  0.00 97.00      PROA   
ATOM   3538  HB1 GLN P 226     -41.937-139.860 134.262  0.00 97.00      PROA   
ATOM   3539  HB2 GLN P 226     -41.220-138.680 135.395  0.00 97.00      PROA   
ATOM   3540  CG  GLN P 226     -40.079-139.039 133.563  0.00 97.00      PROA   
ATOM   3541  HG1 GLN P 226     -39.536-139.935 133.928  0.00 97.00      PROA   
ATOM   3542  HG2 GLN P 226     -39.450-138.140 133.740  0.00 97.00      PROA   
ATOM   3543  CD  GLN P 226     -40.325-139.206 132.057  0.00 97.00      PROA   
ATOM   3544  OE1 GLN P 226     -41.318-139.813 131.637  0.00 97.00      PROA   
ATOM   3545  NE2 GLN P 226     -39.425-138.614 131.223  0.00 97.00      PROA   
ATOM   3546 HE21 GLN P 226     -39.696-138.498 130.267  0.00 97.00      PROA   
ATOM   3547 HE22 GLN P 226     -38.662-138.082 131.585  0.00 97.00      PROA   
ATOM   3548  C   GLN P 226     -43.787-138.125 133.775  0.00 97.00      PROA   
ATOM   3549  O   GLN P 226     -44.591-137.608 134.548  0.00 97.00      PROA   
ATOM   3550  N   ILE P 227     -44.146-139.030 132.831  0.00 97.00      PROA   
ATOM   3551  HN  ILE P 227     -43.444-139.462 132.267  0.00 97.00      PROA   
ATOM   3552  CA  ILE P 227     -45.516-139.280 132.442  0.00 97.00      PROA   
ATOM   3553  HA  ILE P 227     -46.172-138.704 133.079  0.00 97.00      PROA   
ATOM   3554  CB  ILE P 227     -45.809-138.898 130.988  0.00 97.00      PROA   
ATOM   3555  HB  ILE P 227     -45.536-139.728 130.296  0.00 97.00      PROA   
ATOM   3556  CG2 ILE P 227     -47.326-138.630 130.883  0.00 97.00      PROA   
ATOM   3557 HG21 ILE P 227     -47.612-137.766 131.519  0.00 97.00      PROA   
ATOM   3558 HG22 ILE P 227     -47.916-139.511 131.202  0.00 97.00      PROA   
ATOM   3559 HG23 ILE P 227     -47.610-138.387 129.840  0.00 97.00      PROA   
ATOM   3560  CG1 ILE P 227     -44.983-137.664 130.528  0.00 97.00      PROA   
ATOM   3561 HG11 ILE P 227     -43.895-137.882 130.601  0.00 97.00      PROA   
ATOM   3562 HG12 ILE P 227     -45.209-136.813 131.207  0.00 97.00      PROA   
ATOM   3563  CD  ILE P 227     -45.258-137.254 129.075  0.00 97.00      PROA   
ATOM   3564  HD1 ILE P 227     -46.282-136.838 128.965  0.00 97.00      PROA   
ATOM   3565  HD2 ILE P 227     -45.161-138.133 128.403  0.00 97.00      PROA   
ATOM   3566  HD3 ILE P 227     -44.531-136.481 128.748  0.00 97.00      PROA   
ATOM   3567  C   ILE P 227     -45.802-140.748 132.670  0.00 97.00      PROA   
ATOM   3568  O   ILE P 227     -45.080-141.624 132.202  0.00 97.00      PROA   
ATOM   3569  N   LEU P 228     -46.879-141.055 133.423  0.00 97.00      PROA   
ATOM   3570  HN  LEU P 228     -47.464-140.332 133.783  0.00 97.00      PROA   
ATOM   3571  CA  LEU P 228     -47.144-142.382 133.944  0.00 97.00      PROA   
ATOM   3572  HA  LEU P 228     -46.227-142.955 133.970  0.00 97.00      PROA   
ATOM   3573  CB  LEU P 228     -47.704-142.284 135.391  0.00 97.00      PROA   
ATOM   3574  HB1 LEU P 228     -47.995-143.304 135.727  0.00 97.00      PROA   
ATOM   3575  HB2 LEU P 228     -48.617-141.651 135.402  0.00 97.00      PROA   
ATOM   3576  CG  LEU P 228     -46.711-141.738 136.459  0.00 97.00      PROA   
ATOM   3577  HG  LEU P 228     -45.730-142.245 136.299  0.00 97.00      PROA   
ATOM   3578  CD1 LEU P 228     -46.473-140.213 136.413  0.00 97.00      PROA   
ATOM   3579 HD11 LEU P 228     -47.441-139.672 136.458  0.00 97.00      PROA   
ATOM   3580 HD12 LEU P 228     -45.930-139.909 135.497  0.00 97.00      PROA   
ATOM   3581 HD13 LEU P 228     -45.857-139.898 137.282  0.00 97.00      PROA   
ATOM   3582  CD2 LEU P 228     -47.192-142.113 137.873  0.00 97.00      PROA   
ATOM   3583 HD21 LEU P 228     -47.314-143.212 137.966  0.00 97.00      PROA   
ATOM   3584 HD22 LEU P 228     -48.167-141.625 138.083  0.00 97.00      PROA   
ATOM   3585 HD23 LEU P 228     -46.457-141.772 138.632  0.00 97.00      PROA   
ATOM   3586  C   LEU P 228     -48.117-143.131 133.048  0.00 97.00      PROA   
ATOM   3587  O   LEU P 228     -48.593-144.209 133.397  0.00 97.00      PROA   
ATOM   3588  N   THR P 229     -48.394-142.542 131.864  0.00 97.00      PROA   
ATOM   3589  HN  THR P 229     -47.883-141.711 131.666  0.00 97.00      PROA   
ATOM   3590  CA  THR P 229     -49.366-142.910 130.849  0.00 97.00      PROA   
ATOM   3591  HA  THR P 229     -48.891-143.563 130.133  0.00 97.00      PROA   
ATOM   3592  CB  THR P 229     -50.696-143.521 131.339  0.00 97.00      PROA   
ATOM   3593  HB  THR P 229     -51.016-142.993 132.267  0.00 97.00      PROA   
ATOM   3594  OG1 THR P 229     -50.520-144.899 131.631  0.00 97.00      PROA   
ATOM   3595  HG1 THR P 229     -49.828-144.928 132.297  0.00 97.00      PROA   
ATOM   3596  CG2 THR P 229     -51.862-143.461 130.324  0.00 97.00      PROA   
ATOM   3597 HG21 THR P 229     -51.613-144.000 129.391  0.00 97.00      PROA   
ATOM   3598 HG22 THR P 229     -52.142-142.424 130.067  0.00 97.00      PROA   
ATOM   3599 HG23 THR P 229     -52.759-143.949 130.765  0.00 97.00      PROA   
ATOM   3600  C   THR P 229     -49.637-141.585 130.195  0.00 97.00      PROA   
ATOM   3601  O   THR P 229     -50.422-140.800 130.721  0.00 97.00      PROA   
ATOM   3602  N   ALA P 230     -48.976-141.250 129.056  0.00 97.00      PROA   
ATOM   3603  HN  ALA P 230     -48.249-141.810 128.664  0.00 97.00      PROA   
ATOM   3604  CA  ALA P 230     -49.338-140.061 128.301  0.00 97.00      PROA   
ATOM   3605  HA  ALA P 230     -49.401-139.244 129.003  0.00 97.00      PROA   
ATOM   3606  CB  ALA P 230     -48.302-139.690 127.226  0.00 97.00      PROA   
ATOM   3607  HB1 ALA P 230     -48.208-140.499 126.470  0.00 97.00      PROA   
ATOM   3608  HB2 ALA P 230     -47.310-139.532 127.703  0.00 97.00      PROA   
ATOM   3609  HB3 ALA P 230     -48.586-138.745 126.717  0.00 97.00      PROA   
ATOM   3610  C   ALA P 230     -50.705-140.217 127.674  0.00 97.00      PROA   
ATOM   3611  O   ALA P 230     -51.055-141.298 127.232  0.00 97.00      PROA   
ATOM   3612  N   ARG P 231     -51.524-139.149 127.653  0.00 97.00      PROA   
ATOM   3613  HN  ARG P 231     -51.204-138.285 128.044  0.00 97.00      PROA   
ATOM   3614  CA  ARG P 231     -52.942-139.236 127.384  0.00 97.00      PROA   
ATOM   3615  HA  ARG P 231     -53.201-140.246 127.107  0.00 97.00      PROA   
ATOM   3616  CB  ARG P 231     -53.756-138.880 128.656  0.00 97.00      PROA   
ATOM   3617  HB1 ARG P 231     -54.823-138.779 128.386  0.00 97.00      PROA   
ATOM   3618  HB2 ARG P 231     -53.425-137.899 129.057  0.00 97.00      PROA   
ATOM   3619  CG  ARG P 231     -53.630-139.950 129.760  0.00 97.00      PROA   
ATOM   3620  HG1 ARG P 231     -52.671-139.774 130.291  0.00 97.00      PROA   
ATOM   3621  HG2 ARG P 231     -53.551-140.945 129.274  0.00 97.00      PROA   
ATOM   3622  CD  ARG P 231     -54.763-139.972 130.813  0.00 97.00      PROA   
ATOM   3623  HD1 ARG P 231     -54.799-138.983 131.321  0.00 97.00      PROA   
ATOM   3624  HD2 ARG P 231     -54.595-140.765 131.570  0.00 97.00      PROA   
ATOM   3625  NE  ARG P 231     -56.109-140.179 130.188  0.00 97.00      PROA   
ATOM   3626  HE  ARG P 231     -56.688-139.362 130.143  0.00 97.00      PROA   
ATOM   3627  CZ  ARG P 231     -56.306-141.011 129.152  0.00 97.00      PROA   
ATOM   3628  NH1 ARG P 231     -55.834-142.256 129.126  0.00 97.00      PROA   
ATOM   3629 HH11 ARG P 231     -55.342-142.599 129.913  0.00 97.00      PROA   
ATOM   3630 HH12 ARG P 231     -55.953-142.756 128.264  0.00 97.00      PROA   
ATOM   3631  NH2 ARG P 231     -56.921-140.546 128.055  0.00 97.00      PROA   
ATOM   3632 HH21 ARG P 231     -57.113-139.562 128.050  0.00 97.00      PROA   
ATOM   3633 HH22 ARG P 231     -56.682-141.001 127.198  0.00 97.00      PROA   
ATOM   3634  C   ARG P 231     -53.419-138.361 126.248  0.00 97.00      PROA   
ATOM   3635  O   ARG P 231     -52.772-137.415 125.823  0.00 97.00      PROA   
ATOM   3636  N   ARG P 232     -54.631-138.653 125.739  0.00 97.00      PROA   
ATOM   3637  HN  ARG P 232     -55.061-139.527 125.973  0.00 97.00      PROA   
ATOM   3638  CA  ARG P 232     -55.392-137.820 124.827  0.00 97.00      PROA   
ATOM   3639  HA  ARG P 232     -54.870-137.815 123.882  0.00 97.00      PROA   
ATOM   3640  CB  ARG P 232     -56.789-138.463 124.659  0.00 97.00      PROA   
ATOM   3641  HB1 ARG P 232     -57.583-137.704 124.508  0.00 97.00      PROA   
ATOM   3642  HB2 ARG P 232     -57.031-138.979 125.616  0.00 97.00      PROA   
ATOM   3643  CG  ARG P 232     -56.821-139.502 123.523  0.00 97.00      PROA   
ATOM   3644  HG1 ARG P 232     -57.515-140.331 123.795  0.00 97.00      PROA   
ATOM   3645  HG2 ARG P 232     -55.811-139.953 123.442  0.00 97.00      PROA   
ATOM   3646  CD  ARG P 232     -57.231-138.893 122.178  0.00 97.00      PROA   
ATOM   3647  HD1 ARG P 232     -57.096-139.604 121.339  0.00 97.00      PROA   
ATOM   3648  HD2 ARG P 232     -56.650-137.966 121.973  0.00 97.00      PROA   
ATOM   3649  NE  ARG P 232     -58.697-138.631 122.316  0.00 97.00      PROA   
ATOM   3650  HE  ARG P 232     -59.229-139.338 122.774  0.00 97.00      PROA   
ATOM   3651  CZ  ARG P 232     -59.280-137.417 122.240  0.00 97.00      PROA   
ATOM   3652  NH1 ARG P 232     -58.677-136.351 121.696  0.00 97.00      PROA   
ATOM   3653 HH11 ARG P 232     -57.744-136.444 121.364  0.00 97.00      PROA   
ATOM   3654 HH12 ARG P 232     -59.150-135.474 121.691  0.00 97.00      PROA   
ATOM   3655  NH2 ARG P 232     -60.509-137.275 122.770  0.00 97.00      PROA   
ATOM   3656 HH21 ARG P 232     -60.899-138.040 123.276  0.00 97.00      PROA   
ATOM   3657 HH22 ARG P 232     -60.922-136.369 122.789  0.00 97.00      PROA   
ATOM   3658  C   ARG P 232     -55.551-136.360 125.226  0.00 97.00      PROA   
ATOM   3659  O   ARG P 232     -55.427-135.463 124.400  0.00 97.00      PROA   
ATOM   3660  N   GLU P 233     -55.803-136.094 126.515  0.00 97.00      PROA   
ATOM   3661  HN  GLU P 233     -56.052-136.847 127.126  0.00 97.00      PROA   
ATOM   3662  CA  GLU P 233     -55.891-134.796 127.137  0.00 97.00      PROA   
ATOM   3663  HA  GLU P 233     -56.443-134.151 126.469  0.00 97.00      PROA   
ATOM   3664  CB  GLU P 233     -56.710-134.907 128.454  0.00 97.00      PROA   
ATOM   3665  HB1 GLU P 233     -57.788-135.014 128.191  0.00 97.00      PROA   
ATOM   3666  HB2 GLU P 233     -56.609-133.954 129.017  0.00 97.00      PROA   
ATOM   3667  CG  GLU P 233     -56.298-136.077 129.386  0.00 97.00      PROA   
ATOM   3668  HG1 GLU P 233     -56.485-135.767 130.438  0.00 97.00      PROA   
ATOM   3669  HG2 GLU P 233     -55.215-136.287 129.285  0.00 97.00      PROA   
ATOM   3670  CD  GLU P 233     -57.088-137.372 129.164  0.00 97.00      PROA   
ATOM   3671  OE1 GLU P 233     -57.159-137.859 128.010  0.00 97.00      PROA   
ATOM   3672  OE2 GLU P 233     -57.615-137.918 130.168  0.00 97.00      PROA   
ATOM   3673  C   GLU P 233     -54.545-134.102 127.328  0.00 97.00      PROA   
ATOM   3674  O   GLU P 233     -54.495-132.887 127.520  0.00 97.00      PROA   
ATOM   3675  N   ASP P 234     -53.416-134.842 127.211  0.00 97.00      PROA   
ATOM   3676  HN  ASP P 234     -53.462-135.837 127.160  0.00 97.00      PROA   
ATOM   3677  CA  ASP P 234     -52.070-134.297 127.180  0.00 97.00      PROA   
ATOM   3678  HA  ASP P 234     -51.996-133.528 127.938  0.00 97.00      PROA   
ATOM   3679  CB  ASP P 234     -50.980-135.378 127.454  0.00 97.00      PROA   
ATOM   3680  HB1 ASP P 234     -49.975-134.914 127.476  0.00 97.00      PROA   
ATOM   3681  HB2 ASP P 234     -50.974-136.131 126.641  0.00 97.00      PROA   
ATOM   3682  CG  ASP P 234     -51.126-136.129 128.780  0.00 97.00      PROA   
ATOM   3683  OD1 ASP P 234     -52.030-135.823 129.597  0.00 97.00      PROA   
ATOM   3684  OD2 ASP P 234     -50.279-137.037 128.990  0.00 97.00      PROA   
ATOM   3685  C   ASP P 234     -51.743-133.677 125.817  0.00 97.00      PROA   
ATOM   3686  O   ASP P 234     -50.752-132.965 125.676  0.00 97.00      PROA   
ATOM   3687  N   SER P 235     -52.555-133.946 124.764  0.00 97.00      PROA   
ATOM   3688  HN  SER P 235     -53.369-134.502 124.915  0.00 97.00      PROA   
ATOM   3689  CA  SER P 235     -52.284-133.528 123.389  0.00 97.00      PROA   
ATOM   3690  HA  SER P 235     -51.307-133.924 123.149  0.00 97.00      PROA   
ATOM   3691  CB  SER P 235     -53.295-134.110 122.347  0.00 97.00      PROA   
ATOM   3692  HB1 SER P 235     -53.410-135.196 122.539  0.00 97.00      PROA   
ATOM   3693  HB2 SER P 235     -52.896-133.982 121.320  0.00 97.00      PROA   
ATOM   3694  OG  SER P 235     -54.596-133.524 122.405  0.00 97.00      PROA   
ATOM   3695  HG1 SER P 235     -54.459-132.615 122.696  0.00 97.00      PROA   
ATOM   3696  C   SER P 235     -52.228-132.016 123.197  0.00 97.00      PROA   
ATOM   3697  O   SER P 235     -53.242-131.324 123.274  0.00 97.00      PROA   
ATOM   3698  N   GLY P 236     -51.037-131.444 122.918  0.00 97.00      PROA   
ATOM   3699  HN  GLY P 236     -50.187-131.964 122.874  0.00 97.00      PROA   
ATOM   3700  CA  GLY P 236     -50.998-130.010 122.726  0.00 97.00      PROA   
ATOM   3701  HA1 GLY P 236     -51.403-129.541 123.613  0.00 97.00      PROA   
ATOM   3702  HA2 GLY P 236     -51.545-129.775 121.822  0.00 97.00      PROA   
ATOM   3703  C   GLY P 236     -49.613-129.497 122.542  0.00 97.00      PROA   
ATOM   3704  O   GLY P 236     -48.773-130.129 121.914  0.00 97.00      PROA   
ATOM   3705  N   LEU P 237     -49.360-128.290 123.085  0.00 97.00      PROA   
ATOM   3706  HN  LEU P 237     -50.045-127.820 123.634  0.00 97.00      PROA   
ATOM   3707  CA  LEU P 237     -48.146-127.549 122.873  0.00 97.00      PROA   
ATOM   3708  HA  LEU P 237     -47.508-128.067 122.173  0.00 97.00      PROA   
ATOM   3709  CB  LEU P 237     -48.436-126.128 122.342  0.00 97.00      PROA   
ATOM   3710  HB1 LEU P 237     -47.471-125.608 122.198  0.00 97.00      PROA   
ATOM   3711  HB2 LEU P 237     -49.025-125.558 123.095  0.00 97.00      PROA   
ATOM   3712  CG  LEU P 237     -49.177-126.037 120.988  0.00 97.00      PROA   
ATOM   3713  HG  LEU P 237     -50.164-126.546 121.074  0.00 97.00      PROA   
ATOM   3714  CD1 LEU P 237     -49.433-124.558 120.643  0.00 97.00      PROA   
ATOM   3715 HD11 LEU P 237     -48.465-124.016 120.579  0.00 97.00      PROA   
ATOM   3716 HD12 LEU P 237     -50.042-124.076 121.435  0.00 97.00      PROA   
ATOM   3717 HD13 LEU P 237     -49.959-124.462 119.671  0.00 97.00      PROA   
ATOM   3718  CD2 LEU P 237     -48.379-126.714 119.862  0.00 97.00      PROA   
ATOM   3719 HD21 LEU P 237     -48.262-127.794 120.074  0.00 97.00      PROA   
ATOM   3720 HD22 LEU P 237     -47.371-126.254 119.782  0.00 97.00      PROA   
ATOM   3721 HD23 LEU P 237     -48.897-126.604 118.887  0.00 97.00      PROA   
ATOM   3722  C   LEU P 237     -47.406-127.462 124.188  0.00 97.00      PROA   
ATOM   3723  O   LEU P 237     -48.005-127.287 125.244  0.00 97.00      PROA   
ATOM   3724  N   TYR P 238     -46.070-127.647 124.136  0.00 97.00      PROA   
ATOM   3725  HN  TYR P 238     -45.634-127.826 123.255  0.00 97.00      PROA   
ATOM   3726  CA  TYR P 238     -45.193-127.748 125.283  0.00 97.00      PROA   
ATOM   3727  HA  TYR P 238     -45.728-127.462 126.178  0.00 97.00      PROA   
ATOM   3728  CB  TYR P 238     -44.600-129.173 125.434  0.00 97.00      PROA   
ATOM   3729  HB1 TYR P 238     -43.765-129.195 126.168  0.00 97.00      PROA   
ATOM   3730  HB2 TYR P 238     -44.214-129.534 124.455  0.00 97.00      PROA   
ATOM   3731  CG  TYR P 238     -45.659-130.129 125.905  0.00 97.00      PROA   
ATOM   3732  CD1 TYR P 238     -46.584-130.694 125.007  0.00 97.00      PROA   
ATOM   3733  HD1 TYR P 238     -46.544-130.429 123.960  0.00 97.00      PROA   
ATOM   3734  CE1 TYR P 238     -47.554-131.598 125.458  0.00 97.00      PROA   
ATOM   3735  HE1 TYR P 238     -48.260-132.024 124.760  0.00 97.00      PROA   
ATOM   3736  CZ  TYR P 238     -47.583-131.964 126.808  0.00 97.00      PROA   
ATOM   3737  OH  TYR P 238     -48.539-132.871 127.292  0.00 97.00      PROA   
ATOM   3738  HH  TYR P 238     -49.242-132.936 126.637  0.00 97.00      PROA   
ATOM   3739  CD2 TYR P 238     -45.705-130.506 127.258  0.00 97.00      PROA   
ATOM   3740  HD2 TYR P 238     -44.995-130.091 127.958  0.00 97.00      PROA   
ATOM   3741  CE2 TYR P 238     -46.660-131.423 127.706  0.00 97.00      PROA   
ATOM   3742  HE2 TYR P 238     -46.697-131.705 128.748  0.00 97.00      PROA   
ATOM   3743  C   TYR P 238     -44.026-126.808 125.135  0.00 97.00      PROA   
ATOM   3744  O   TYR P 238     -43.423-126.720 124.072  0.00 97.00      PROA   
ATOM   3745  N   TRP P 239     -43.643-126.097 126.219  0.00 97.00      PROA   
ATOM   3746  HN  TRP P 239     -44.154-126.127 127.074  0.00 97.00      PROA   
ATOM   3747  CA  TRP P 239     -42.453-125.272 126.188  0.00 97.00      PROA   
ATOM   3748  HA  TRP P 239     -41.752-125.699 125.481  0.00 97.00      PROA   
ATOM   3749  CB  TRP P 239     -42.728-123.803 125.752  0.00 97.00      PROA   
ATOM   3750  HB1 TRP P 239     -43.143-123.854 124.724  0.00 97.00      PROA   
ATOM   3751  HB2 TRP P 239     -41.771-123.246 125.670  0.00 97.00      PROA   
ATOM   3752  CG  TRP P 239     -43.693-123.005 126.577  0.00 97.00      PROA   
ATOM   3753  CD1 TRP P 239     -45.056-123.081 126.492  0.00 97.00      PROA   
ATOM   3754  HD1 TRP P 239     -45.582-123.774 125.859  0.00 97.00      PROA   
ATOM   3755  NE1 TRP P 239     -45.630-122.137 127.297  0.00 97.00      PROA   
ATOM   3756  HE1 TRP P 239     -46.585-121.938 127.351  0.00 97.00      PROA   
ATOM   3757  CE2 TRP P 239     -44.653-121.434 127.937  0.00 97.00      PROA   
ATOM   3758  CD2 TRP P 239     -43.407-121.950 127.508  0.00 97.00      PROA   
ATOM   3759  CE3 TRP P 239     -42.227-121.392 127.998  0.00 97.00      PROA   
ATOM   3760  HE3 TRP P 239     -41.262-121.760 127.682  0.00 97.00      PROA   
ATOM   3761  CZ3 TRP P 239     -42.318-120.360 128.934  0.00 97.00      PROA   
ATOM   3762  HZ3 TRP P 239     -41.418-119.949 129.365  0.00 97.00      PROA   
ATOM   3763  CZ2 TRP P 239     -44.740-120.398 128.854  0.00 97.00      PROA   
ATOM   3764  HZ2 TRP P 239     -45.697-120.031 129.193  0.00 97.00      PROA   
ATOM   3765  CH2 TRP P 239     -43.551-119.870 129.356  0.00 97.00      PROA   
ATOM   3766  HH2 TRP P 239     -43.584-119.092 130.107  0.00 97.00      PROA   
ATOM   3767  C   TRP P 239     -41.765-125.323 127.526  0.00 97.00      PROA   
ATOM   3768  O   TRP P 239     -42.356-125.674 128.545  0.00 97.00      PROA   
ATOM   3769  N   CYS P 240     -40.458-124.984 127.521  0.00 97.00      PROA   
ATOM   3770  HN  CYS P 240     -40.017-124.752 126.656  0.00 97.00      PROA   
ATOM   3771  CA  CYS P 240     -39.619-124.944 128.699  0.00 97.00      PROA   
ATOM   3772  HA  CYS P 240     -40.256-124.974 129.568  0.00 97.00      PROA   
ATOM   3773  CB  CYS P 240     -38.619-126.134 128.776  0.00 97.00      PROA   
ATOM   3774  HB1 CYS P 240     -39.231-127.045 128.954  0.00 97.00      PROA   
ATOM   3775  HB2 CYS P 240     -37.948-126.025 129.654  0.00 97.00      PROA   
ATOM   3776  SG  CYS P 240     -37.658-126.390 127.245  0.00 97.00      PROA   
ATOM   3777  C   CYS P 240     -38.877-123.626 128.765  0.00 97.00      PROA   
ATOM   3778  O   CYS P 240     -38.672-122.934 127.774  0.00 97.00      PROA   
ATOM   3779  N   GLU P 241     -38.476-123.223 129.985  0.00 97.00      PROA   
ATOM   3780  HN  GLU P 241     -38.676-123.771 130.792  0.00 97.00      PROA   
ATOM   3781  CA  GLU P 241     -37.866-121.938 130.231  0.00 97.00      PROA   
ATOM   3782  HA  GLU P 241     -37.690-121.423 129.296  0.00 97.00      PROA   
ATOM   3783  CB  GLU P 241     -38.824-121.053 131.057  0.00 97.00      PROA   
ATOM   3784  HB1 GLU P 241     -39.167-121.623 131.946  0.00 97.00      PROA   
ATOM   3785  HB2 GLU P 241     -39.712-120.906 130.399  0.00 97.00      PROA   
ATOM   3786  CG  GLU P 241     -38.264-119.696 131.523  0.00 97.00      PROA   
ATOM   3787  HG1 GLU P 241     -37.683-119.220 130.704  0.00 97.00      PROA   
ATOM   3788  HG2 GLU P 241     -37.606-119.826 132.407  0.00 97.00      PROA   
ATOM   3789  CD  GLU P 241     -39.378-118.728 131.892  0.00 97.00      PROA   
ATOM   3790  OE1 GLU P 241     -40.572-119.110 131.813  0.00 97.00      PROA   
ATOM   3791  OE2 GLU P 241     -39.037-117.560 132.214  0.00 97.00      PROA   
ATOM   3792  C   GLU P 241     -36.512-122.105 130.877  0.00 97.00      PROA   
ATOM   3793  O   GLU P 241     -36.300-123.011 131.682  0.00 97.00      PROA   
ATOM   3794  N   ALA P 242     -35.545-121.236 130.494  0.00 97.00      PROA   
ATOM   3795  HN  ALA P 242     -35.729-120.532 129.815  0.00 97.00      PROA   
ATOM   3796  CA  ALA P 242     -34.190-121.287 130.990  0.00 97.00      PROA   
ATOM   3797  HA  ALA P 242     -34.181-121.760 131.963  0.00 97.00      PROA   
ATOM   3798  CB  ALA P 242     -33.270-122.058 130.023  0.00 97.00      PROA   
ATOM   3799  HB1 ALA P 242     -33.261-121.573 129.024  0.00 97.00      PROA   
ATOM   3800  HB2 ALA P 242     -33.649-123.095 129.898  0.00 97.00      PROA   
ATOM   3801  HB3 ALA P 242     -32.232-122.112 130.410  0.00 97.00      PROA   
ATOM   3802  C   ALA P 242     -33.678-119.873 131.157  0.00 97.00      PROA   
ATOM   3803  O   ALA P 242     -33.980-118.986 130.363  0.00 97.00      PROA   
ATOM   3804  N   ALA P 243     -32.900-119.624 132.237  0.00 97.00      PROA   
ATOM   3805  HN  ALA P 243     -32.664-120.340 132.886  0.00 97.00      PROA   
ATOM   3806  CA  ALA P 243     -32.506-118.288 132.611  0.00 97.00      PROA   
ATOM   3807  HA  ALA P 243     -32.324-117.700 131.721  0.00 97.00      PROA   
ATOM   3808  CB  ALA P 243     -33.606-117.629 133.476  0.00 97.00      PROA   
ATOM   3809  HB1 ALA P 243     -33.790-118.227 134.394  0.00 97.00      PROA   
ATOM   3810  HB2 ALA P 243     -34.559-117.586 132.904  0.00 97.00      PROA   
ATOM   3811  HB3 ALA P 243     -33.333-116.596 133.773  0.00 97.00      PROA   
ATOM   3812  C   ALA P 243     -31.222-118.324 133.414  0.00 97.00      PROA   
ATOM   3813  O   ALA P 243     -30.797-119.363 133.915  0.00 97.00      PROA   
ATOM   3814  N   THR P 244     -30.566-117.148 133.547  0.00 97.00      PROA   
ATOM   3815  HN  THR P 244     -30.884-116.349 133.036  0.00 97.00      PROA   
ATOM   3816  CA  THR P 244     -29.568-116.847 134.561  0.00 97.00      PROA   
ATOM   3817  HA  THR P 244     -28.801-117.610 134.535  0.00 97.00      PROA   
ATOM   3818  CB  THR P 244     -28.940-115.480 134.344  0.00 97.00      PROA   
ATOM   3819  HB  THR P 244     -28.288-115.209 135.197  0.00 97.00      PROA   
ATOM   3820  OG1 THR P 244     -29.959-114.504 134.218  0.00 97.00      PROA   
ATOM   3821  HG1 THR P 244     -30.608-114.727 134.891  0.00 97.00      PROA   
ATOM   3822  CG2 THR P 244     -28.071-115.436 133.075  0.00 97.00      PROA   
ATOM   3823 HG21 THR P 244     -28.652-115.724 132.176  0.00 97.00      PROA   
ATOM   3824 HG22 THR P 244     -27.203-116.119 133.177  0.00 97.00      PROA   
ATOM   3825 HG23 THR P 244     -27.686-114.402 132.927  0.00 97.00      PROA   
ATOM   3826  C   THR P 244     -30.200-116.838 135.952  0.00 97.00      PROA   
ATOM   3827  O   THR P 244     -31.313-116.344 136.121  0.00 97.00      PROA   
ATOM   3828  N   GLU P 245     -29.469-117.330 136.979  0.00 97.00      PROA   
ATOM   3829  HN  GLU P 245     -28.540-117.652 136.807  0.00 97.00      PROA   
ATOM   3830  CA  GLU P 245     -29.861-117.491 138.376  0.00 97.00      PROA   
ATOM   3831  HA  GLU P 245     -30.679-118.194 138.441  0.00 97.00      PROA   
ATOM   3832  CB  GLU P 245     -28.569-118.035 139.056  0.00 97.00      PROA   
ATOM   3833  HB1 GLU P 245     -27.859-117.194 139.215  0.00 97.00      PROA   
ATOM   3834  HB2 GLU P 245     -28.103-118.708 138.296  0.00 97.00      PROA   
ATOM   3835  CG  GLU P 245     -28.710-118.808 140.384  0.00 97.00      PROA   
ATOM   3836  HG1 GLU P 245     -29.779-119.027 140.577  0.00 97.00      PROA   
ATOM   3837  HG2 GLU P 245     -28.325-118.184 141.217  0.00 97.00      PROA   
ATOM   3838  CD  GLU P 245     -27.938-120.137 140.422  0.00 97.00      PROA   
ATOM   3839  OE1 GLU P 245     -26.958-120.321 139.658  0.00 97.00      PROA   
ATOM   3840  OE2 GLU P 245     -28.335-120.995 141.249  0.00 97.00      PROA   
ATOM   3841  C   GLU P 245     -30.283-116.155 138.992  0.00 97.00      PROA   
ATOM   3842  O   GLU P 245     -31.306-116.017 139.661  0.00 97.00      PROA   
ATOM   3843  N   ASP P 246     -29.487-115.131 138.674  0.00 97.00      PROA   
ATOM   3844  HN  ASP P 246     -28.639-115.348 138.191  0.00 97.00      PROA   
ATOM   3845  CA  ASP P 246     -29.551-113.724 138.974  0.00 97.00      PROA   
ATOM   3846  HA  ASP P 246     -29.722-113.613 140.037  0.00 97.00      PROA   
ATOM   3847  CB  ASP P 246     -28.144-113.134 138.613  0.00 97.00      PROA   
ATOM   3848  HB1 ASP P 246     -27.438-113.352 139.446  0.00 97.00      PROA   
ATOM   3849  HB2 ASP P 246     -28.180-112.035 138.489  0.00 97.00      PROA   
ATOM   3850  CG  ASP P 246     -27.546-113.777 137.348  0.00 97.00      PROA   
ATOM   3851  OD1 ASP P 246     -27.079-114.948 137.408  0.00 97.00      PROA   
ATOM   3852  OD2 ASP P 246     -27.607-113.125 136.280  0.00 97.00      PROA   
ATOM   3853  C   ASP P 246     -30.683-112.959 138.264  0.00 97.00      PROA   
ATOM   3854  O   ASP P 246     -31.014-111.840 138.654  0.00 97.00      PROA   
ATOM   3855  N   GLY P 247     -31.330-113.531 137.218  0.00 97.00      PROA   
ATOM   3856  HN  GLY P 247     -31.117-114.477 136.981  0.00 97.00      PROA   
ATOM   3857  CA  GLY P 247     -32.462-112.910 136.521  0.00 97.00      PROA   
ATOM   3858  HA1 GLY P 247     -33.135-112.487 137.254  0.00 97.00      PROA   
ATOM   3859  HA2 GLY P 247     -32.937-113.682 135.933  0.00 97.00      PROA   
ATOM   3860  C   GLY P 247     -32.090-111.804 135.562  0.00 97.00      PROA   
ATOM   3861  O   GLY P 247     -32.939-111.035 135.110  0.00 97.00      PROA   
ATOM   3862  N   ASN P 248     -30.796-111.707 135.204  0.00 97.00      PROA   
ATOM   3863  HN  ASN P 248     -30.119-112.294 135.641  0.00 97.00      PROA   
ATOM   3864  CA  ASN P 248     -30.306-110.839 134.154  0.00 97.00      PROA   
ATOM   3865  HA  ASN P 248     -30.651-109.838 134.365  0.00 97.00      PROA   
ATOM   3866  CB  ASN P 248     -28.759-110.876 134.128  0.00 97.00      PROA   
ATOM   3867  HB1 ASN P 248     -28.349-110.481 133.176  0.00 97.00      PROA   
ATOM   3868  HB2 ASN P 248     -28.402-111.920 134.263  0.00 97.00      PROA   
ATOM   3869  CG  ASN P 248     -28.259-109.960 135.251  0.00 97.00      PROA   
ATOM   3870  OD1 ASN P 248     -28.790-108.860 135.441  0.00 97.00      PROA   
ATOM   3871  ND2 ASN P 248     -27.257-110.424 136.041  0.00 97.00      PROA   
ATOM   3872 HD21 ASN P 248     -26.959-109.854 136.803  0.00 97.00      PROA   
ATOM   3873 HD22 ASN P 248     -27.048-111.404 136.019  0.00 97.00      PROA   
ATOM   3874  C   ASN P 248     -30.865-111.184 132.788  0.00 97.00      PROA   
ATOM   3875  O   ASN P 248     -31.317-110.304 132.058  0.00 97.00      PROA   
ATOM   3876  N   VAL P 249     -30.881-112.487 132.440  0.00 97.00      PROA   
ATOM   3877  HN  VAL P 249     -30.503-113.168 133.065  0.00 97.00      PROA   
ATOM   3878  CA  VAL P 249     -31.300-112.984 131.150  0.00 97.00      PROA   
ATOM   3879  HA  VAL P 249     -31.806-112.204 130.598  0.00 97.00      PROA   
ATOM   3880  CB  VAL P 249     -30.126-113.503 130.325  0.00 97.00      PROA   
ATOM   3881  HB  VAL P 249     -29.669-114.387 130.822  0.00 97.00      PROA   
ATOM   3882  CG1 VAL P 249     -30.599-113.919 128.914  0.00 97.00      PROA   
ATOM   3883 HG11 VAL P 249     -31.082-113.062 128.400  0.00 97.00      PROA   
ATOM   3884 HG12 VAL P 249     -31.317-114.764 128.952  0.00 97.00      PROA   
ATOM   3885 HG13 VAL P 249     -29.727-114.240 128.307  0.00 97.00      PROA   
ATOM   3886  CG2 VAL P 249     -29.034-112.414 130.235  0.00 97.00      PROA   
ATOM   3887 HG21 VAL P 249     -28.665-112.107 131.234  0.00 97.00      PROA   
ATOM   3888 HG22 VAL P 249     -29.425-111.520 129.706  0.00 97.00      PROA   
ATOM   3889 HG23 VAL P 249     -28.164-112.809 129.673  0.00 97.00      PROA   
ATOM   3890  C   VAL P 249     -32.267-114.125 131.366  0.00 97.00      PROA   
ATOM   3891  O   VAL P 249     -31.955-115.097 132.043  0.00 97.00      PROA   
ATOM   3892  N   LEU P 250     -33.467-114.050 130.752  0.00 97.00      PROA   
ATOM   3893  HN  LEU P 250     -33.731-113.243 130.233  0.00 97.00      PROA   
ATOM   3894  CA  LEU P 250     -34.382-115.166 130.668  0.00 97.00      PROA   
ATOM   3895  HA  LEU P 250     -33.870-116.059 130.998  0.00 97.00      PROA   
ATOM   3896  CB  LEU P 250     -35.676-115.081 131.535  0.00 97.00      PROA   
ATOM   3897  HB1 LEU P 250     -35.344-115.219 132.590  0.00 97.00      PROA   
ATOM   3898  HB2 LEU P 250     -36.323-115.952 131.293  0.00 97.00      PROA   
ATOM   3899  CG  LEU P 250     -36.569-113.803 131.531  0.00 97.00      PROA   
ATOM   3900  HG  LEU P 250     -37.353-114.017 132.303  0.00 97.00      PROA   
ATOM   3901  CD1 LEU P 250     -35.865-112.514 131.997  0.00 97.00      PROA   
ATOM   3902 HD11 LEU P 250     -35.184-112.136 131.206  0.00 97.00      PROA   
ATOM   3903 HD12 LEU P 250     -35.278-112.703 132.920  0.00 97.00      PROA   
ATOM   3904 HD13 LEU P 250     -36.619-111.725 132.204  0.00 97.00      PROA   
ATOM   3905  CD2 LEU P 250     -37.338-113.569 130.218  0.00 97.00      PROA   
ATOM   3906 HD21 LEU P 250     -37.812-114.511 129.873  0.00 97.00      PROA   
ATOM   3907 HD22 LEU P 250     -36.656-113.196 129.428  0.00 97.00      PROA   
ATOM   3908 HD23 LEU P 250     -38.128-112.805 130.371  0.00 97.00      PROA   
ATOM   3909  C   LEU P 250     -34.644-115.387 129.205  0.00 97.00      PROA   
ATOM   3910  O   LEU P 250     -34.847-114.447 128.440  0.00 97.00      PROA   
ATOM   3911  N   LYS P 251     -34.562-116.658 128.756  0.00 97.00      PROA   
ATOM   3912  HN  LYS P 251     -34.367-117.421 129.371  0.00 97.00      PROA   
ATOM   3913  CA  LYS P 251     -34.553-116.953 127.347  0.00 97.00      PROA   
ATOM   3914  HA  LYS P 251     -34.985-116.134 126.789  0.00 97.00      PROA   
ATOM   3915  CB  LYS P 251     -33.110-117.152 126.856  0.00 97.00      PROA   
ATOM   3916  HB1 LYS P 251     -32.644-118.063 127.287  0.00 97.00      PROA   
ATOM   3917  HB2 LYS P 251     -32.541-116.282 127.264  0.00 97.00      PROA   
ATOM   3918  CG  LYS P 251     -32.985-117.121 125.327  0.00 97.00      PROA   
ATOM   3919  HG1 LYS P 251     -33.966-116.851 124.872  0.00 97.00      PROA   
ATOM   3920  HG2 LYS P 251     -32.733-118.143 124.975  0.00 97.00      PROA   
ATOM   3921  CD  LYS P 251     -31.936-116.102 124.847  0.00 97.00      PROA   
ATOM   3922  HD1 LYS P 251     -32.269-115.086 125.160  0.00 97.00      PROA   
ATOM   3923  HD2 LYS P 251     -31.898-116.120 123.735  0.00 97.00      PROA   
ATOM   3924  CE  LYS P 251     -30.533-116.375 125.411  0.00 97.00      PROA   
ATOM   3925  HE1 LYS P 251     -30.220-117.397 125.115  0.00 97.00      PROA   
ATOM   3926  HE2 LYS P 251     -30.510-116.306 126.519  0.00 97.00      PROA   
ATOM   3927  NZ  LYS P 251     -29.542-115.406 124.885  0.00 97.00      PROA   
ATOM   3928  HZ1 LYS P 251     -29.866-114.430 125.028  0.00 97.00      PROA   
ATOM   3929  HZ2 LYS P 251     -29.369-115.563 123.869  0.00 97.00      PROA   
ATOM   3930  HZ3 LYS P 251     -28.645-115.488 125.400  0.00 97.00      PROA   
ATOM   3931  C   LYS P 251     -35.410-118.167 127.114  0.00 97.00      PROA   
ATOM   3932  O   LYS P 251     -34.954-119.309 127.081  0.00 97.00      PROA   
ATOM   3933  N   ARG P 252     -36.725-117.915 126.962  0.00 97.00      PROA   
ATOM   3934  HN  ARG P 252     -37.050-116.971 126.986  0.00 97.00      PROA   
ATOM   3935  CA  ARG P 252     -37.743-118.917 126.742  0.00 97.00      PROA   
ATOM   3936  HA  ARG P 252     -37.632-119.644 127.534  0.00 97.00      PROA   
ATOM   3937  CB  ARG P 252     -39.151-118.286 126.877  0.00 97.00      PROA   
ATOM   3938  HB1 ARG P 252     -39.927-119.013 126.551  0.00 97.00      PROA   
ATOM   3939  HB2 ARG P 252     -39.218-117.396 126.213  0.00 97.00      PROA   
ATOM   3940  CG  ARG P 252     -39.484-117.868 128.324  0.00 97.00      PROA   
ATOM   3941  HG1 ARG P 252     -38.726-117.150 128.712  0.00 97.00      PROA   
ATOM   3942  HG2 ARG P 252     -39.424-118.784 128.955  0.00 97.00      PROA   
ATOM   3943  CD  ARG P 252     -40.878-117.232 128.467  0.00 97.00      PROA   
ATOM   3944  HD1 ARG P 252     -41.641-117.863 127.969  0.00 97.00      PROA   
ATOM   3945  HD2 ARG P 252     -40.883-116.207 128.039  0.00 97.00      PROA   
ATOM   3946  NE  ARG P 252     -41.186-117.205 129.928  0.00 97.00      PROA   
ATOM   3947  HE  ARG P 252     -40.806-117.929 130.506  0.00 97.00      PROA   
ATOM   3948  CZ  ARG P 252     -41.651-116.157 130.631  0.00 97.00      PROA   
ATOM   3949  NH1 ARG P 252     -42.424-115.217 130.097  0.00 97.00      PROA   
ATOM   3950 HH11 ARG P 252     -42.785-115.410 129.192  0.00 97.00      PROA   
ATOM   3951 HH12 ARG P 252     -42.880-114.605 130.734  0.00 97.00      PROA   
ATOM   3952  NH2 ARG P 252     -41.320-116.113 131.933  0.00 97.00      PROA   
ATOM   3953 HH21 ARG P 252     -40.611-116.768 132.206  0.00 97.00      PROA   
ATOM   3954 HH22 ARG P 252     -41.475-115.291 132.468  0.00 97.00      PROA   
ATOM   3955  C   ARG P 252     -37.611-119.693 125.439  0.00 97.00      PROA   
ATOM   3956  O   ARG P 252     -37.220-119.142 124.411  0.00 97.00      PROA   
ATOM   3957  N   SER P 253     -37.951-121.010 125.446  0.00 97.00      PROA   
ATOM   3958  HN  SER P 253     -38.211-121.479 126.288  0.00 97.00      PROA   
ATOM   3959  CA  SER P 253     -38.089-121.767 124.210  0.00 97.00      PROA   
ATOM   3960  HA  SER P 253     -37.262-121.489 123.577  0.00 97.00      PROA   
ATOM   3961  CB  SER P 253     -37.968-123.310 124.361  0.00 97.00      PROA   
ATOM   3962  HB1 SER P 253     -36.946-123.563 124.715  0.00 97.00      PROA   
ATOM   3963  HB2 SER P 253     -38.118-123.804 123.377  0.00 97.00      PROA   
ATOM   3964  OG  SER P 253     -38.913-123.848 125.272  0.00 97.00      PROA   
ATOM   3965  HG1 SER P 253     -38.713-123.452 126.130  0.00 97.00      PROA   
ATOM   3966  C   SER P 253     -39.413-121.427 123.526  0.00 97.00      PROA   
ATOM   3967  O   SER P 253     -40.418-121.262 124.217  0.00 97.00      PROA   
ATOM   3968  N   PRO P 254     -39.495-121.308 122.201  0.00 97.00      PROA   
ATOM   3969  CD  PRO P 254     -38.356-120.964 121.344  0.00 97.00      PROA   
ATOM   3970  HD1 PRO P 254     -37.768-121.888 121.150  0.00 97.00      PROA   
ATOM   3971  HD2 PRO P 254     -37.709-120.187 121.810  0.00 97.00      PROA   
ATOM   3972  CA  PRO P 254     -40.736-121.434 121.432  0.00 97.00      PROA   
ATOM   3973  HA  PRO P 254     -41.379-120.622 121.741  0.00 97.00      PROA   
ATOM   3974  CB  PRO P 254     -40.270-121.303 119.969  0.00 97.00      PROA   
ATOM   3975  HB1 PRO P 254     -41.044-120.842 119.324  0.00 97.00      PROA   
ATOM   3976  HB2 PRO P 254     -39.994-122.299 119.556  0.00 97.00      PROA   
ATOM   3977  CG  PRO P 254     -38.998-120.450 120.057  0.00 97.00      PROA   
ATOM   3978  HG1 PRO P 254     -38.336-120.563 119.176  0.00 97.00      PROA   
ATOM   3979  HG2 PRO P 254     -39.270-119.378 120.183  0.00 97.00      PROA   
ATOM   3980  C   PRO P 254     -41.502-122.732 121.681  0.00 97.00      PROA   
ATOM   3981  O   PRO P 254     -40.868-123.750 121.951  0.00 97.00      PROA   
ATOM   3982  N   GLU P 255     -42.859-122.725 121.591  0.00 97.00      PROA   
ATOM   3983  HN  GLU P 255     -43.366-121.882 121.427  0.00 97.00      PROA   
ATOM   3984  CA  GLU P 255     -43.687-123.909 121.769  0.00 97.00      PROA   
ATOM   3985  HA  GLU P 255     -43.466-124.295 122.751  0.00 97.00      PROA   
ATOM   3986  CB  GLU P 255     -45.213-123.602 121.730  0.00 97.00      PROA   
ATOM   3987  HB1 GLU P 255     -45.728-124.577 121.855  0.00 97.00      PROA   
ATOM   3988  HB2 GLU P 255     -45.497-123.202 120.732  0.00 97.00      PROA   
ATOM   3989  CG  GLU P 255     -45.712-122.631 122.833  0.00 97.00      PROA   
ATOM   3990  HG1 GLU P 255     -45.820-121.607 122.417  0.00 97.00      PROA   
ATOM   3991  HG2 GLU P 255     -44.980-122.592 123.666  0.00 97.00      PROA   
ATOM   3992  CD  GLU P 255     -47.053-123.056 123.443  0.00 97.00      PROA   
ATOM   3993  OE1 GLU P 255     -48.056-122.310 123.283  0.00 97.00      PROA   
ATOM   3994  OE2 GLU P 255     -47.079-124.128 124.102  0.00 97.00      PROA   
ATOM   3995  C   GLU P 255     -43.399-125.043 120.786  0.00 97.00      PROA   
ATOM   3996  O   GLU P 255     -43.172-124.832 119.596  0.00 97.00      PROA   
ATOM   3997  N   LEU P 256     -43.420-126.295 121.299  0.00 97.00      PROA   
ATOM   3998  HN  LEU P 256     -43.553-126.425 122.281  0.00 97.00      PROA   
ATOM   3999  CA  LEU P 256     -43.149-127.506 120.559  0.00 97.00      PROA   
ATOM   4000  HA  LEU P 256     -42.989-127.262 119.519  0.00 97.00      PROA   
ATOM   4001  CB  LEU P 256     -41.888-128.188 121.163  0.00 97.00      PROA   
ATOM   4002  HB1 LEU P 256     -42.088-128.484 122.214  0.00 97.00      PROA   
ATOM   4003  HB2 LEU P 256     -41.108-127.390 121.200  0.00 97.00      PROA   
ATOM   4004  CG  LEU P 256     -41.254-129.378 120.399  0.00 97.00      PROA   
ATOM   4005  HG  LEU P 256     -40.212-129.474 120.795  0.00 97.00      PROA   
ATOM   4006  CD1 LEU P 256     -41.937-130.726 120.690  0.00 97.00      PROA   
ATOM   4007 HD11 LEU P 256     -42.953-130.752 120.253  0.00 97.00      PROA   
ATOM   4008 HD12 LEU P 256     -42.020-130.893 121.784  0.00 97.00      PROA   
ATOM   4009 HD13 LEU P 256     -41.352-131.558 120.246  0.00 97.00      PROA   
ATOM   4010  CD2 LEU P 256     -41.126-129.124 118.886  0.00 97.00      PROA   
ATOM   4011 HD21 LEU P 256     -40.596-128.167 118.700  0.00 97.00      PROA   
ATOM   4012 HD22 LEU P 256     -42.129-129.078 118.412  0.00 97.00      PROA   
ATOM   4013 HD23 LEU P 256     -40.552-129.947 118.409  0.00 97.00      PROA   
ATOM   4014  C   LEU P 256     -44.381-128.384 120.665  0.00 97.00      PROA   
ATOM   4015  O   LEU P 256     -44.929-128.575 121.744  0.00 97.00      PROA   
ATOM   4016  N   GLU P 257     -44.878-128.934 119.530  0.00 97.00      PROA   
ATOM   4017  HN  GLU P 257     -44.426-128.809 118.652  0.00 97.00      PROA   
ATOM   4018  CA  GLU P 257     -46.124-129.679 119.504  0.00 97.00      PROA   
ATOM   4019  HA  GLU P 257     -46.782-129.273 120.257  0.00 97.00      PROA   
ATOM   4020  CB  GLU P 257     -46.842-129.563 118.133  0.00 97.00      PROA   
ATOM   4021  HB1 GLU P 257     -46.245-130.048 117.333  0.00 97.00      PROA   
ATOM   4022  HB2 GLU P 257     -46.871-128.475 117.887  0.00 97.00      PROA   
ATOM   4023  CG  GLU P 257     -48.311-130.053 118.135  0.00 97.00      PROA   
ATOM   4024  HG1 GLU P 257     -48.938-129.304 117.606  0.00 97.00      PROA   
ATOM   4025  HG2 GLU P 257     -48.695-130.150 119.171  0.00 97.00      PROA   
ATOM   4026  CD  GLU P 257     -48.505-131.385 117.422  0.00 97.00      PROA   
ATOM   4027  OE1 GLU P 257     -48.005-132.407 117.938  0.00 97.00      PROA   
ATOM   4028  OE2 GLU P 257     -49.190-131.404 116.370  0.00 97.00      PROA   
ATOM   4029  C   GLU P 257     -45.894-131.137 119.834  0.00 97.00      PROA   
ATOM   4030  O   GLU P 257     -45.004-131.786 119.289  0.00 97.00      PROA   
ATOM   4031  N   LEU P 258     -46.726-131.679 120.752  0.00 97.00      PROA   
ATOM   4032  HN  LEU P 258     -47.414-131.107 121.195  0.00 97.00      PROA   
ATOM   4033  CA  LEU P 258     -46.719-133.073 121.132  0.00 97.00      PROA   
ATOM   4034  HA  LEU P 258     -46.284-133.649 120.328  0.00 97.00      PROA   
ATOM   4035  CB  LEU P 258     -45.934-133.364 122.438  0.00 97.00      PROA   
ATOM   4036  HB1 LEU P 258     -46.030-134.437 122.715  0.00 97.00      PROA   
ATOM   4037  HB2 LEU P 258     -46.384-132.763 123.255  0.00 97.00      PROA   
ATOM   4038  CG  LEU P 258     -44.424-133.024 122.380  0.00 97.00      PROA   
ATOM   4039  HG  LEU P 258     -44.313-131.991 121.977  0.00 97.00      PROA   
ATOM   4040  CD1 LEU P 258     -43.806-133.018 123.787  0.00 97.00      PROA   
ATOM   4041 HD11 LEU P 258     -43.871-134.031 124.236  0.00 97.00      PROA   
ATOM   4042 HD12 LEU P 258     -44.341-132.303 124.445  0.00 97.00      PROA   
ATOM   4043 HD13 LEU P 258     -42.738-132.717 123.731  0.00 97.00      PROA   
ATOM   4044  CD2 LEU P 258     -43.640-133.985 121.467  0.00 97.00      PROA   
ATOM   4045 HD21 LEU P 258     -44.031-133.953 120.430  0.00 97.00      PROA   
ATOM   4046 HD22 LEU P 258     -43.720-135.025 121.848  0.00 97.00      PROA   
ATOM   4047 HD23 LEU P 258     -42.568-133.698 121.445  0.00 97.00      PROA   
ATOM   4048  C   LEU P 258     -48.152-133.545 121.285  0.00 97.00      PROA   
ATOM   4049  O   LEU P 258     -48.656-133.749 122.387  0.00 97.00      PROA   
ATOM   4050  N   GLN P 259     -48.860-133.742 120.152  0.00 97.00      PROA   
ATOM   4051  HN  GLN P 259     -48.512-133.396 119.278  0.00 97.00      PROA   
ATOM   4052  CA  GLN P 259     -50.099-134.490 120.094  0.00 97.00      PROA   
ATOM   4053  HA  GLN P 259     -50.758-134.023 120.808  0.00 97.00      PROA   
ATOM   4054  CB  GLN P 259     -50.798-134.424 118.709  0.00 97.00      PROA   
ATOM   4055  HB1 GLN P 259     -51.536-135.253 118.614  0.00 97.00      PROA   
ATOM   4056  HB2 GLN P 259     -50.027-134.569 117.920  0.00 97.00      PROA   
ATOM   4057  CG  GLN P 259     -51.545-133.102 118.444  0.00 97.00      PROA   
ATOM   4058  HG1 GLN P 259     -50.841-132.246 118.445  0.00 97.00      PROA   
ATOM   4059  HG2 GLN P 259     -52.309-132.919 119.228  0.00 97.00      PROA   
ATOM   4060  CD  GLN P 259     -52.272-133.194 117.096  0.00 97.00      PROA   
ATOM   4061  OE1 GLN P 259     -53.387-133.719 117.011  0.00 97.00      PROA   
ATOM   4062  NE2 GLN P 259     -51.620-132.685 116.016  0.00 97.00      PROA   
ATOM   4063 HE21 GLN P 259     -52.058-132.720 115.122  0.00 97.00      PROA   
ATOM   4064 HE22 GLN P 259     -50.711-132.278 116.134  0.00 97.00      PROA   
ATOM   4065  C   GLN P 259     -49.950-135.937 120.528  0.00 97.00      PROA   
ATOM   4066  O   GLN P 259     -48.981-136.608 120.188  0.00 97.00      PROA   
ATOM   4067  N   VAL P 260     -50.928-136.437 121.315  0.00 97.00      PROA   
ATOM   4068  HN  VAL P 260     -51.694-135.867 121.596  0.00 97.00      PROA   
ATOM   4069  CA  VAL P 260     -50.939-137.783 121.842  0.00 97.00      PROA   
ATOM   4070  HA  VAL P 260     -50.203-138.378 121.327  0.00 97.00      PROA   
ATOM   4071  CB  VAL P 260     -50.655-137.833 123.341  0.00 97.00      PROA   
ATOM   4072  HB  VAL P 260     -51.435-137.252 123.875  0.00 97.00      PROA   
ATOM   4073  CG1 VAL P 260     -50.658-139.292 123.845  0.00 97.00      PROA   
ATOM   4074 HG11 VAL P 260     -49.927-139.904 123.274  0.00 97.00      PROA   
ATOM   4075 HG12 VAL P 260     -51.663-139.752 123.755  0.00 97.00      PROA   
ATOM   4076 HG13 VAL P 260     -50.370-139.317 124.916  0.00 97.00      PROA   
ATOM   4077  CG2 VAL P 260     -49.298-137.160 123.652  0.00 97.00      PROA   
ATOM   4078 HG21 VAL P 260     -49.320-136.078 123.413  0.00 97.00      PROA   
ATOM   4079 HG22 VAL P 260     -48.485-137.635 123.068  0.00 97.00      PROA   
ATOM   4080 HG23 VAL P 260     -49.064-137.263 124.733  0.00 97.00      PROA   
ATOM   4081  C   VAL P 260     -52.319-138.335 121.534  0.00 97.00      PROA   
ATOM   4082  O   VAL P 260     -53.325-137.682 121.795  0.00 97.00      PROA   
ATOM   4083  N   LEU P 261     -52.399-139.547 120.933  0.00 97.00      PROA   
ATOM   4084  HN  LEU P 261     -51.564-140.063 120.741  0.00 97.00      PROA   
ATOM   4085  CA  LEU P 261     -53.645-140.136 120.485  0.00 97.00      PROA   
ATOM   4086  HA  LEU P 261     -54.463-139.539 120.855  0.00 97.00      PROA   
ATOM   4087  CB  LEU P 261     -53.764-140.204 118.942  0.00 97.00      PROA   
ATOM   4088  HB1 LEU P 261     -54.673-140.779 118.657  0.00 97.00      PROA   
ATOM   4089  HB2 LEU P 261     -52.879-140.741 118.535  0.00 97.00      PROA   
ATOM   4090  CG  LEU P 261     -53.867-138.826 118.242  0.00 97.00      PROA   
ATOM   4091  HG  LEU P 261     -52.937-138.251 118.460  0.00 97.00      PROA   
ATOM   4092  CD1 LEU P 261     -53.966-139.012 116.718  0.00 97.00      PROA   
ATOM   4093 HD11 LEU P 261     -54.899-139.560 116.462  0.00 97.00      PROA   
ATOM   4094 HD12 LEU P 261     -53.101-139.597 116.341  0.00 97.00      PROA   
ATOM   4095 HD13 LEU P 261     -53.981-138.026 116.208  0.00 97.00      PROA   
ATOM   4096  CD2 LEU P 261     -55.061-137.989 118.738  0.00 97.00      PROA   
ATOM   4097 HD21 LEU P 261     -55.124-137.041 118.163  0.00 97.00      PROA   
ATOM   4098 HD22 LEU P 261     -54.950-137.732 119.810  0.00 97.00      PROA   
ATOM   4099 HD23 LEU P 261     -56.008-138.551 118.596  0.00 97.00      PROA   
ATOM   4100  C   LEU P 261     -53.871-141.513 121.066  0.00 97.00      PROA   
ATOM   4101  O   LEU P 261     -53.008-142.386 121.054  0.00 97.00      PROA   
ATOM   4102  N   GLY P 262     -55.099-141.720 121.586  0.00 97.00      PROA   
ATOM   4103  HN  GLY P 262     -55.787-141.003 121.533  0.00 97.00      PROA   
ATOM   4104  CA  GLY P 262     -55.564-142.949 122.178  0.00 97.00      PROA   
ATOM   4105  HA1 GLY P 262     -55.458-142.867 123.249  0.00 97.00      PROA   
ATOM   4106  HA2 GLY P 262     -55.057-143.797 121.739  0.00 97.00      PROA   
ATOM   4107  C   GLY P 262     -57.023-143.052 121.886  0.00 97.00      PROA   
ATOM   4108  O   GLY P 262     -57.678-142.071 121.540  0.00 97.00      PROA   
ATOM   4109  N   HSD P 263     -57.575-144.266 122.051  0.00 97.00      PROA   
ATOM   4110  HN  HSD P 263     -57.029-145.032 122.380  0.00 97.00      PROA   
ATOM   4111  CA  HSD P 263     -58.978-144.544 121.867  0.00 97.00      PROA   
ATOM   4112  HA  HSD P 263     -59.537-143.623 121.765  0.00 97.00      PROA   
ATOM   4113  CB  HSD P 263     -59.237-145.451 120.642  0.00 97.00      PROA   
ATOM   4114  HB1 HSD P 263     -60.303-145.765 120.605  0.00 97.00      PROA   
ATOM   4115  HB2 HSD P 263     -58.613-146.367 120.724  0.00 97.00      PROA   
ATOM   4116  ND1 HSD P 263     -59.790-144.212 118.469  0.00 97.00      PROA   
ATOM   4117  HD1 HSD P 263     -60.785-144.200 118.580  0.00 97.00      PROA   
ATOM   4118  CG  HSD P 263     -58.875-144.750 119.353  0.00 97.00      PROA   
ATOM   4119  CE1 HSD P 263     -59.086-143.747 117.406  0.00 97.00      PROA   
ATOM   4120  HE1 HSD P 263     -59.553-143.266 116.546  0.00 97.00      PROA   
ATOM   4121  NE2 HSD P 263     -57.791-143.956 117.538  0.00 97.00      PROA   
ATOM   4122  CD2 HSD P 263     -57.660-144.596 118.757  0.00 97.00      PROA   
ATOM   4123  HD2 HSD P 263     -56.677-144.892 119.102  0.00 97.00      PROA   
ATOM   4124  C   HSD P 263     -59.396-145.212 123.146  0.00 97.00      PROA   
ATOM   4125  O   HSD P 263     -58.658-146.041 123.674  0.00 97.00      PROA   
ATOM   4126  N   GLN P 264     -60.566-144.824 123.708  0.00 97.00      PROA   
ATOM   4127  HN  GLN P 264     -61.162-144.166 123.253  0.00 97.00      PROA   
ATOM   4128  CA  GLN P 264     -60.997-145.222 125.037  0.00 97.00      PROA   
ATOM   4129  HA  GLN P 264     -60.230-144.863 125.712  0.00 97.00      PROA   
ATOM   4130  CB  GLN P 264     -62.306-144.502 125.448  0.00 97.00      PROA   
ATOM   4131  HB1 GLN P 264     -62.751-144.982 126.348  0.00 97.00      PROA   
ATOM   4132  HB2 GLN P 264     -63.026-144.620 124.607  0.00 97.00      PROA   
ATOM   4133  CG  GLN P 264     -62.075-143.003 125.765  0.00 97.00      PROA   
ATOM   4134  HG1 GLN P 264     -61.337-142.572 125.055  0.00 97.00      PROA   
ATOM   4135  HG2 GLN P 264     -61.665-142.887 126.790  0.00 97.00      PROA   
ATOM   4136  CD  GLN P 264     -63.352-142.166 125.623  0.00 97.00      PROA   
ATOM   4137  OE1 GLN P 264     -63.417-141.255 124.790  0.00 97.00      PROA   
ATOM   4138  NE2 GLN P 264     -64.384-142.472 126.453  0.00 97.00      PROA   
ATOM   4139 HE21 GLN P 264     -65.226-141.942 126.369  0.00 97.00      PROA   
ATOM   4140 HE22 GLN P 264     -64.284-143.206 127.124  0.00 97.00      PROA   
ATOM   4141  C   GLN P 264     -61.080-146.722 125.276  0.00 97.00      PROA   
ATOM   4142  O   GLN P 264     -61.604-147.487 124.470  0.00 97.00      PROA   
ATOM   4143  N   GLN P 265     -60.502-147.157 126.414  0.00 97.00      PROA   
ATOM   4144  HN  GLN P 265     -60.126-146.495 127.062  0.00 97.00      PROA   
ATOM   4145  CA  GLN P 265     -60.167-148.527 126.710  0.00 97.00      PROA   
ATOM   4146  HA  GLN P 265     -60.217-149.072 125.781  0.00 97.00      PROA   
ATOM   4147  CB  GLN P 265     -58.707-148.667 127.249  0.00 97.00      PROA   
ATOM   4148  HB1 GLN P 265     -58.016-148.495 126.393  0.00 97.00      PROA   
ATOM   4149  HB2 GLN P 265     -58.540-149.715 127.585  0.00 97.00      PROA   
ATOM   4150  CG  GLN P 265     -58.290-147.721 128.410  0.00 97.00      PROA   
ATOM   4151  HG1 GLN P 265     -57.343-148.095 128.857  0.00 97.00      PROA   
ATOM   4152  HG2 GLN P 265     -59.065-147.745 129.204  0.00 97.00      PROA   
ATOM   4153  CD  GLN P 265     -58.095-146.252 127.990  0.00 97.00      PROA   
ATOM   4154  OE1 GLN P 265     -59.015-145.434 128.094  0.00 97.00      PROA   
ATOM   4155  NE2 GLN P 265     -56.867-145.905 127.515  0.00 97.00      PROA   
ATOM   4156 HE21 GLN P 265     -56.721-144.962 127.207  0.00 97.00      PROA   
ATOM   4157 HE22 GLN P 265     -56.131-146.576 127.472  0.00 97.00      PROA   
ATOM   4158  C   GLN P 265     -61.140-149.149 127.698  0.00 97.00      PROA   
ATOM   4159  O   GLN P 265     -61.729-148.432 128.508  0.00 97.00      PROA   
ATOM   4160  N   PRO P 266     -61.350-150.471 127.697  0.00 97.00      PROA   
ATOM   4161  CD  PRO P 266     -60.973-151.362 126.594  0.00 97.00      PROA   
ATOM   4162  HD1 PRO P 266     -59.865-151.467 126.588  0.00 97.00      PROA   
ATOM   4163  HD2 PRO P 266     -61.332-150.978 125.614  0.00 97.00      PROA   
ATOM   4164  CA  PRO P 266     -61.758-151.238 128.875  0.00 97.00      PROA   
ATOM   4165  HA  PRO P 266     -62.804-151.018 129.035  0.00 97.00      PROA   
ATOM   4166  CB  PRO P 266     -61.516-152.706 128.476  0.00 97.00      PROA   
ATOM   4167  HB1 PRO P 266     -62.237-153.399 128.952  0.00 97.00      PROA   
ATOM   4168  HB2 PRO P 266     -60.481-153.019 128.742  0.00 97.00      PROA   
ATOM   4169  CG  PRO P 266     -61.624-152.697 126.948  0.00 97.00      PROA   
ATOM   4170  HG1 PRO P 266     -61.114-153.560 126.476  0.00 97.00      PROA   
ATOM   4171  HG2 PRO P 266     -62.694-152.681 126.641  0.00 97.00      PROA   
ATOM   4172  C   PRO P 266     -61.031-150.872 130.163  0.00 97.00      PROA   
ATOM   4173  O   PRO P 266     -59.816-150.683 130.137  0.00 97.00      PROA   
ATOM   4174  N   THR P 267     -61.753-150.769 131.300  0.00 97.00      PROA   
ATOM   4175  HN  THR P 267     -62.750-150.791 131.272  0.00 97.00      PROA   
ATOM   4176  CA  THR P 267     -61.170-150.654 132.631  0.00 97.00      PROA   
ATOM   4177  HA  THR P 267     -60.485-149.818 132.570  0.00 97.00      PROA   
ATOM   4178  CB  THR P 267     -62.195-150.327 133.711  0.00 97.00      PROA   
ATOM   4179  HB  THR P 267     -62.640-151.248 134.147  0.00 97.00      PROA   
ATOM   4180  OG1 THR P 267     -63.274-149.571 133.177  0.00 97.00      PROA   
ATOM   4181  HG1 THR P 267     -62.869-148.792 132.787  0.00 97.00      PROA   
ATOM   4182  CG2 THR P 267     -61.541-149.499 134.833  0.00 97.00      PROA   
ATOM   4183 HG21 THR P 267     -61.131-148.550 134.424  0.00 97.00      PROA   
ATOM   4184 HG22 THR P 267     -60.714-150.062 135.309  0.00 97.00      PROA   
ATOM   4185 HG23 THR P 267     -62.295-149.251 135.610  0.00 97.00      PROA   
ATOM   4186  C   THR P 267     -60.330-151.856 133.075  0.00 97.00      PROA   
ATOM   4187  O   THR P 267     -59.264-151.606 133.639  0.00 97.00      PROA   
ATOM   4188  N   PRO P 268     -60.668-153.138 132.879  0.00 97.00      PROA   
ATOM   4189  CD  PRO P 268     -62.030-153.639 132.638  0.00 97.00      PROA   
ATOM   4190  HD1 PRO P 268     -62.509-153.137 131.773  0.00 97.00      PROA   
ATOM   4191  HD2 PRO P 268     -62.646-153.496 133.553  0.00 97.00      PROA   
ATOM   4192  CA  PRO P 268     -59.719-154.232 133.058  0.00 97.00      PROA   
ATOM   4193  HA  PRO P 268     -59.120-154.076 133.945  0.00 97.00      PROA   
ATOM   4194  CB  PRO P 268     -60.609-155.483 133.168  0.00 97.00      PROA   
ATOM   4195  HB1 PRO P 268     -60.901-155.624 134.233  0.00 97.00      PROA   
ATOM   4196  HB2 PRO P 268     -60.114-156.409 132.814  0.00 97.00      PROA   
ATOM   4197  CG  PRO P 268     -61.852-155.130 132.347  0.00 97.00      PROA   
ATOM   4198  HG1 PRO P 268     -61.622-155.266 131.267  0.00 97.00      PROA   
ATOM   4199  HG2 PRO P 268     -62.740-155.735 132.616  0.00 97.00      PROA   
ATOM   4200  C   PRO P 268     -58.777-154.341 131.871  0.00 97.00      PROA   
ATOM   4201  O   PRO P 268     -59.163-154.024 130.747  0.00 97.00      PROA   
ATOM   4202  N   VAL P 269     -57.530-154.791 132.134  0.00 97.00      PROA   
ATOM   4203  HN  VAL P 269     -57.248-155.077 133.045  0.00 97.00      PROA   
ATOM   4204  CA  VAL P 269     -56.505-155.079 131.168  0.00 97.00      PROA   
ATOM   4205  HA  VAL P 269     -56.973-155.417 130.254  0.00 97.00      PROA   
ATOM   4206  CB  VAL P 269     -55.609-153.868 130.886  0.00 97.00      PROA   
ATOM   4207  HB  VAL P 269     -56.269-153.032 130.553  0.00 97.00      PROA   
ATOM   4208  CG1 VAL P 269     -54.864-153.412 132.158  0.00 97.00      PROA   
ATOM   4209 HG11 VAL P 269     -54.200-154.225 132.522  0.00 97.00      PROA   
ATOM   4210 HG12 VAL P 269     -55.578-153.149 132.964  0.00 97.00      PROA   
ATOM   4211 HG13 VAL P 269     -54.234-152.523 131.940  0.00 97.00      PROA   
ATOM   4212  CG2 VAL P 269     -54.627-154.182 129.739  0.00 97.00      PROA   
ATOM   4213 HG21 VAL P 269     -55.179-154.504 128.832  0.00 97.00      PROA   
ATOM   4214 HG22 VAL P 269     -53.939-154.996 130.044  0.00 97.00      PROA   
ATOM   4215 HG23 VAL P 269     -54.017-153.286 129.492  0.00 97.00      PROA   
ATOM   4216  C   VAL P 269     -55.738-156.280 131.776  0.00 97.00      PROA   
ATOM   4217  OT1 VAL P 269     -55.819-156.478 133.021  0.00 97.00      PROA   
ATOM   4218  OT2 VAL P 269     -55.088-157.033 131.003  0.00 97.00      PROA   
END
