# Supplementary material for: The solution structure of the unbound IgG Fc receptor CD64 resembles its crystal structure: Implications for function
Source: PLoS One. 2023 Sep 21;18(9):e0288351. doi: 10.1371/journal.pone.0288351 (PMC10513344; doi:10.1371/journal.pone.0288351)
Supplement: S1 File — (ZIP) [file pone.0288351.s003.zip › CD64V03 E11/Top100/EM_done_ready_for_EM_top100_0p11_E11.dcd_177581.pdb.pdb]

REMARK  FINAL COORDINATES WRITTEN BY NAMD AT TIMESTEP 2000
ATOM      1  N   LYS P   1       4.133 -64.481 118.129  0.00 97.00      PROA   
ATOM      2  HT1 LYS P   1       4.335 -64.533 117.108  0.00 97.00      PROA   
ATOM      3  HT2 LYS P   1       4.944 -64.926 118.612  0.00 97.00      PROA   
ATOM      4  HT3 LYS P   1       4.060 -63.483 118.405  0.00 97.00      PROA   
ATOM      5  CA  LYS P   1       2.878 -65.217 118.414  0.00 97.00      PROA   
ATOM      6  HA  LYS P   1       2.901 -66.123 117.827  0.00 97.00      PROA   
ATOM      7  CB  LYS P   1       2.771 -65.604 119.919  0.00 97.00      PROA   
ATOM      8  HB1 LYS P   1       1.727 -65.925 120.127  0.00 97.00      PROA   
ATOM      9  HB2 LYS P   1       2.973 -64.724 120.566  0.00 97.00      PROA   
ATOM     10  CG  LYS P   1       3.696 -66.771 120.333  0.00 97.00      PROA   
ATOM     11  HG1 LYS P   1       4.740 -66.392 120.387  0.00 97.00      PROA   
ATOM     12  HG2 LYS P   1       3.674 -67.566 119.554  0.00 97.00      PROA   
ATOM     13  CD  LYS P   1       3.351 -67.408 121.696  0.00 97.00      PROA   
ATOM     14  HD1 LYS P   1       3.301 -66.603 122.463  0.00 97.00      PROA   
ATOM     15  HD2 LYS P   1       4.191 -68.086 121.971  0.00 97.00      PROA   
ATOM     16  CE  LYS P   1       2.034 -68.206 121.697  0.00 97.00      PROA   
ATOM     17  HE1 LYS P   1       2.050 -68.968 120.889  0.00 97.00      PROA   
ATOM     18  HE2 LYS P   1       1.164 -67.534 121.545  0.00 97.00      PROA   
ATOM     19  NZ  LYS P   1       1.829 -68.920 122.984  0.00 97.00      PROA   
ATOM     20  HZ1 LYS P   1       1.819 -68.238 123.769  0.00 97.00      PROA   
ATOM     21  HZ2 LYS P   1       2.599 -69.604 123.134  0.00 97.00      PROA   
ATOM     22  HZ3 LYS P   1       0.922 -69.428 122.959  0.00 97.00      PROA   
ATOM     23  C   LYS P   1       1.682 -64.429 117.955  0.00 97.00      PROA   
ATOM     24  O   LYS P   1       1.787 -63.247 117.631  0.00 97.00      PROA   
ATOM     25  N   ALA P   2       0.502 -65.082 117.915  0.00 97.00      PROA   
ATOM     26  HN  ALA P   2       0.404 -66.053 118.115  0.00 97.00      PROA   
ATOM     27  CA  ALA P   2      -0.759 -64.464 117.638  0.00 97.00      PROA   
ATOM     28  HA  ALA P   2      -0.831 -63.516 118.157  0.00 97.00      PROA   
ATOM     29  CB  ALA P   2      -1.012 -64.306 116.124  0.00 97.00      PROA   
ATOM     30  HB1 ALA P   2      -0.918 -65.285 115.610  0.00 97.00      PROA   
ATOM     31  HB2 ALA P   2      -0.258 -63.617 115.685  0.00 97.00      PROA   
ATOM     32  HB3 ALA P   2      -2.021 -63.891 115.923  0.00 97.00      PROA   
ATOM     33  C   ALA P   2      -1.731 -65.439 118.254  0.00 97.00      PROA   
ATOM     34  O   ALA P   2      -1.312 -66.489 118.741  0.00 97.00      PROA   
ATOM     35  N   VAL P   3      -3.043 -65.097 118.262  0.00 97.00      PROA   
ATOM     36  HN  VAL P   3      -3.339 -64.198 117.953  0.00 97.00      PROA   
ATOM     37  CA  VAL P   3      -4.140 -66.010 118.514  0.00 97.00      PROA   
ATOM     38  HA  VAL P   3      -3.866 -66.987 118.141  0.00 97.00      PROA   
ATOM     39  CB  VAL P   3      -4.631 -66.131 119.965  0.00 97.00      PROA   
ATOM     40  HB  VAL P   3      -5.523 -66.801 119.980  0.00 97.00      PROA   
ATOM     41  CG1 VAL P   3      -3.560 -66.806 120.845  0.00 97.00      PROA   
ATOM     42 HG11 VAL P   3      -2.681 -66.138 120.965  0.00 97.00      PROA   
ATOM     43 HG12 VAL P   3      -3.229 -67.761 120.387  0.00 97.00      PROA   
ATOM     44 HG13 VAL P   3      -3.975 -67.019 121.854  0.00 97.00      PROA   
ATOM     45  CG2 VAL P   3      -5.038 -64.764 120.555  0.00 97.00      PROA   
ATOM     46 HG21 VAL P   3      -5.900 -64.333 120.010  0.00 97.00      PROA   
ATOM     47 HG22 VAL P   3      -4.192 -64.047 120.509  0.00 97.00      PROA   
ATOM     48 HG23 VAL P   3      -5.329 -64.882 121.621  0.00 97.00      PROA   
ATOM     49  C   VAL P   3      -5.250 -65.476 117.634  0.00 97.00      PROA   
ATOM     50  O   VAL P   3      -5.314 -64.272 117.384  0.00 97.00      PROA   
ATOM     51  N   ILE P   4      -6.136 -66.358 117.105  0.00 97.00      PROA   
ATOM     52  HN  ILE P   4      -6.028 -67.342 117.240  0.00 97.00      PROA   
ATOM     53  CA  ILE P   4      -7.167 -65.946 116.163  0.00 97.00      PROA   
ATOM     54  HA  ILE P   4      -6.942 -64.949 115.815  0.00 97.00      PROA   
ATOM     55  CB  ILE P   4      -7.199 -66.815 114.903  0.00 97.00      PROA   
ATOM     56  HB  ILE P   4      -7.400 -67.871 115.194  0.00 97.00      PROA   
ATOM     57  CG2 ILE P   4      -8.311 -66.313 113.950  0.00 97.00      PROA   
ATOM     58 HG21 ILE P   4      -8.212 -65.216 113.798  0.00 97.00      PROA   
ATOM     59 HG22 ILE P   4      -9.320 -66.534 114.355  0.00 97.00      PROA   
ATOM     60 HG23 ILE P   4      -8.235 -66.797 112.958  0.00 97.00      PROA   
ATOM     61  CG1 ILE P   4      -5.826 -66.779 114.186  0.00 97.00      PROA   
ATOM     62 HG11 ILE P   4      -4.992 -66.901 114.909  0.00 97.00      PROA   
ATOM     63 HG12 ILE P   4      -5.724 -65.776 113.723  0.00 97.00      PROA   
ATOM     64  CD  ILE P   4      -5.646 -67.855 113.112  0.00 97.00      PROA   
ATOM     65  HD1 ILE P   4      -6.502 -67.891 112.410  0.00 97.00      PROA   
ATOM     66  HD2 ILE P   4      -5.540 -68.853 113.590  0.00 97.00      PROA   
ATOM     67  HD3 ILE P   4      -4.728 -67.649 112.525  0.00 97.00      PROA   
ATOM     68  C   ILE P   4      -8.541 -65.890 116.821  0.00 97.00      PROA   
ATOM     69  O   ILE P   4      -8.965 -66.807 117.520  0.00 97.00      PROA   
ATOM     70  N   LYS P   5      -9.289 -64.784 116.585  0.00 97.00      PROA   
ATOM     71  HN  LYS P   5      -8.880 -64.008 116.104  0.00 97.00      PROA   
ATOM     72  CA  LYS P   5     -10.662 -64.629 117.026  0.00 97.00      PROA   
ATOM     73  HA  LYS P   5     -10.960 -65.481 117.619  0.00 97.00      PROA   
ATOM     74  CB  LYS P   5     -10.865 -63.336 117.856  0.00 97.00      PROA   
ATOM     75  HB1 LYS P   5     -11.921 -63.273 118.200  0.00 97.00      PROA   
ATOM     76  HB2 LYS P   5     -10.662 -62.448 117.215  0.00 97.00      PROA   
ATOM     77  CG  LYS P   5      -9.945 -63.217 119.083  0.00 97.00      PROA   
ATOM     78  HG1 LYS P   5     -10.145 -62.224 119.545  0.00 97.00      PROA   
ATOM     79  HG2 LYS P   5      -8.884 -63.216 118.747  0.00 97.00      PROA   
ATOM     80  CD  LYS P   5     -10.144 -64.321 120.138  0.00 97.00      PROA   
ATOM     81  HD1 LYS P   5     -10.054 -65.314 119.646  0.00 97.00      PROA   
ATOM     82  HD2 LYS P   5     -11.171 -64.245 120.557  0.00 97.00      PROA   
ATOM     83  CE  LYS P   5      -9.109 -64.287 121.271  0.00 97.00      PROA   
ATOM     84  HE1 LYS P   5      -8.092 -64.441 120.844  0.00 97.00      PROA   
ATOM     85  HE2 LYS P   5      -9.303 -65.068 122.033  0.00 97.00      PROA   
ATOM     86  NZ  LYS P   5      -9.108 -62.978 121.945  0.00 97.00      PROA   
ATOM     87  HZ1 LYS P   5      -9.892 -62.798 122.594  0.00 97.00      PROA   
ATOM     88  HZ2 LYS P   5      -9.078 -62.237 121.208  0.00 97.00      PROA   
ATOM     89  HZ3 LYS P   5      -8.187 -62.841 122.417  0.00 97.00      PROA   
ATOM     90  C   LYS P   5     -11.593 -64.547 115.834  0.00 97.00      PROA   
ATOM     91  O   LYS P   5     -11.566 -63.592 115.068  0.00 97.00      PROA   
ATOM     92  N   LEU P   6     -12.497 -65.539 115.665  0.00 97.00      PROA   
ATOM     93  HN  LEU P   6     -12.490 -66.354 116.241  0.00 97.00      PROA   
ATOM     94  CA  LEU P   6     -13.576 -65.471 114.700  0.00 97.00      PROA   
ATOM     95  HA  LEU P   6     -13.192 -65.047 113.782  0.00 97.00      PROA   
ATOM     96  CB  LEU P   6     -14.162 -66.869 114.371  0.00 97.00      PROA   
ATOM     97  HB1 LEU P   6     -14.860 -66.750 113.513  0.00 97.00      PROA   
ATOM     98  HB2 LEU P   6     -14.750 -67.261 115.229  0.00 97.00      PROA   
ATOM     99  CG  LEU P   6     -13.121 -67.955 113.990  0.00 97.00      PROA   
ATOM    100  HG  LEU P   6     -12.239 -67.453 113.530  0.00 97.00      PROA   
ATOM    101  CD1 LEU P   6     -12.638 -68.781 115.200  0.00 97.00      PROA   
ATOM    102 HD11 LEU P   6     -13.507 -69.261 115.700  0.00 97.00      PROA   
ATOM    103 HD12 LEU P   6     -12.107 -68.151 115.940  0.00 97.00      PROA   
ATOM    104 HD13 LEU P   6     -11.945 -69.581 114.866  0.00 97.00      PROA   
ATOM    105  CD2 LEU P   6     -13.705 -68.913 112.937  0.00 97.00      PROA   
ATOM    106 HD21 LEU P   6     -13.995 -68.360 112.019  0.00 97.00      PROA   
ATOM    107 HD22 LEU P   6     -14.604 -69.421 113.344  0.00 97.00      PROA   
ATOM    108 HD23 LEU P   6     -12.956 -69.686 112.666  0.00 97.00      PROA   
ATOM    109  C   LEU P   6     -14.674 -64.558 115.241  0.00 97.00      PROA   
ATOM    110  O   LEU P   6     -15.158 -64.757 116.352  0.00 97.00      PROA   
ATOM    111  N   GLN P   7     -15.062 -63.495 114.494  0.00 97.00      PROA   
ATOM    112  HN  GLN P   7     -14.631 -63.305 113.611  0.00 97.00      PROA   
ATOM    113  CA  GLN P   7     -16.069 -62.535 114.928  0.00 97.00      PROA   
ATOM    114  HA  GLN P   7     -15.761 -62.223 115.917  0.00 97.00      PROA   
ATOM    115  CB  GLN P   7     -16.012 -61.245 114.066  0.00 97.00      PROA   
ATOM    116  HB1 GLN P   7     -15.967 -61.553 113.000  0.00 97.00      PROA   
ATOM    117  HB2 GLN P   7     -15.040 -60.755 114.303  0.00 97.00      PROA   
ATOM    118  CG  GLN P   7     -17.171 -60.240 114.245  0.00 97.00      PROA   
ATOM    119  HG1 GLN P   7     -17.273 -59.979 115.320  0.00 97.00      PROA   
ATOM    120  HG2 GLN P   7     -18.128 -60.676 113.890  0.00 97.00      PROA   
ATOM    121  CD  GLN P   7     -16.853 -58.946 113.484  0.00 97.00      PROA   
ATOM    122  OE1 GLN P   7     -15.763 -58.387 113.629  0.00 97.00      PROA   
ATOM    123  NE2 GLN P   7     -17.807 -58.444 112.653  0.00 97.00      PROA   
ATOM    124 HE21 GLN P   7     -17.584 -57.611 112.149  0.00 97.00      PROA   
ATOM    125 HE22 GLN P   7     -18.690 -58.899 112.553  0.00 97.00      PROA   
ATOM    126  C   GLN P   7     -17.482 -63.077 115.147  0.00 97.00      PROA   
ATOM    127  O   GLN P   7     -18.037 -62.832 116.219  0.00 97.00      PROA   
ATOM    128  N   PRO P   8     -18.104 -63.862 114.269  0.00 97.00      PROA   
ATOM    129  CD  PRO P   8     -17.921 -63.803 112.824  0.00 97.00      PROA   
ATOM    130  HD1 PRO P   8     -17.045 -64.433 112.568  0.00 97.00      PROA   
ATOM    131  HD2 PRO P   8     -17.777 -62.764 112.458  0.00 97.00      PROA   
ATOM    132  CA  PRO P   8     -18.981 -64.959 114.660  0.00 97.00      PROA   
ATOM    133  HA  PRO P   8     -19.722 -64.590 115.352  0.00 97.00      PROA   
ATOM    134  CB  PRO P   8     -19.613 -65.445 113.334  0.00 97.00      PROA   
ATOM    135  HB1 PRO P   8     -20.717 -65.514 113.420  0.00 97.00      PROA   
ATOM    136  HB2 PRO P   8     -19.223 -66.435 113.013  0.00 97.00      PROA   
ATOM    137  CG  PRO P   8     -19.217 -64.399 112.277  0.00 97.00      PROA   
ATOM    138  HG1 PRO P   8     -19.097 -64.850 111.273  0.00 97.00      PROA   
ATOM    139  HG2 PRO P   8     -19.997 -63.608 112.229  0.00 97.00      PROA   
ATOM    140  C   PRO P   8     -18.133 -66.053 115.306  0.00 97.00      PROA   
ATOM    141  O   PRO P   8     -17.224 -66.479 114.596  0.00 97.00      PROA   
ATOM    142  N   PRO P   9     -18.311 -66.551 116.531  0.00 97.00      PROA   
ATOM    143  CD  PRO P   9     -19.397 -66.142 117.429  0.00 97.00      PROA   
ATOM    144  HD1 PRO P   9     -20.389 -66.273 116.944  0.00 97.00      PROA   
ATOM    145  HD2 PRO P   9     -19.244 -65.079 117.722  0.00 97.00      PROA   
ATOM    146  CA  PRO P   9     -17.378 -67.480 117.177  0.00 97.00      PROA   
ATOM    147  HA  PRO P   9     -16.355 -67.185 116.988  0.00 97.00      PROA   
ATOM    148  CB  PRO P   9     -17.749 -67.329 118.665  0.00 97.00      PROA   
ATOM    149  HB1 PRO P   9     -17.232 -66.426 119.065  0.00 97.00      PROA   
ATOM    150  HB2 PRO P   9     -17.474 -68.193 119.299  0.00 97.00      PROA   
ATOM    151  CG  PRO P   9     -19.254 -67.054 118.648  0.00 97.00      PROA   
ATOM    152  HG1 PRO P   9     -19.800 -68.006 118.469  0.00 97.00      PROA   
ATOM    153  HG2 PRO P   9     -19.622 -66.590 119.583  0.00 97.00      PROA   
ATOM    154  C   PRO P   9     -17.554 -68.917 116.692  0.00 97.00      PROA   
ATOM    155  O   PRO P   9     -17.501 -69.841 117.502  0.00 97.00      PROA   
ATOM    156  N   TRP P  10     -17.753 -69.140 115.378  0.00 97.00      PROA   
ATOM    157  HN  TRP P  10     -17.692 -68.376 114.740  0.00 97.00      PROA   
ATOM    158  CA  TRP P  10     -18.217 -70.402 114.852  0.00 97.00      PROA   
ATOM    159  HA  TRP P  10     -18.358 -71.109 115.657  0.00 97.00      PROA   
ATOM    160  CB  TRP P  10     -19.562 -70.222 114.102  0.00 97.00      PROA   
ATOM    161  HB1 TRP P  10     -19.967 -71.217 113.824  0.00 97.00      PROA   
ATOM    162  HB2 TRP P  10     -19.368 -69.666 113.156  0.00 97.00      PROA   
ATOM    163  CG  TRP P  10     -20.617 -69.469 114.863  0.00 97.00      PROA   
ATOM    164  CD1 TRP P  10     -21.370 -68.449 114.341  0.00 97.00      PROA   
ATOM    165  HD1 TRP P  10     -21.284 -68.086 113.326  0.00 97.00      PROA   
ATOM    166  NE1 TRP P  10     -22.287 -68.027 115.265  0.00 97.00      PROA   
ATOM    167  HE1 TRP P  10     -23.050 -67.445 115.084  0.00 97.00      PROA   
ATOM    168  CE2 TRP P  10     -22.139 -68.741 116.417  0.00 97.00      PROA   
ATOM    169  CD2 TRP P  10     -21.083 -69.660 116.215  0.00 97.00      PROA   
ATOM    170  CE3 TRP P  10     -20.722 -70.517 117.257  0.00 97.00      PROA   
ATOM    171  HE3 TRP P  10     -19.906 -71.216 117.160  0.00 97.00      PROA   
ATOM    172  CZ3 TRP P  10     -21.434 -70.463 118.459  0.00 97.00      PROA   
ATOM    173  HZ3 TRP P  10     -21.164 -71.129 119.268  0.00 97.00      PROA   
ATOM    174  CZ2 TRP P  10     -22.843 -68.681 117.613  0.00 97.00      PROA   
ATOM    175  HZ2 TRP P  10     -23.648 -67.977 117.757  0.00 97.00      PROA   
ATOM    176  CH2 TRP P  10     -22.479 -69.561 118.633  0.00 97.00      PROA   
ATOM    177  HH2 TRP P  10     -23.005 -69.538 119.577  0.00 97.00      PROA   
ATOM    178  C   TRP P  10     -17.193 -70.985 113.909  0.00 97.00      PROA   
ATOM    179  O   TRP P  10     -16.951 -70.475 112.817  0.00 97.00      PROA   
ATOM    180  N   VAL P  11     -16.566 -72.109 114.319  0.00 97.00      PROA   
ATOM    181  HN  VAL P  11     -16.733 -72.475 115.234  0.00 97.00      PROA   
ATOM    182  CA  VAL P  11     -15.523 -72.766 113.553  0.00 97.00      PROA   
ATOM    183  HA  VAL P  11     -14.939 -72.002 113.058  0.00 97.00      PROA   
ATOM    184  CB  VAL P  11     -14.593 -73.527 114.501  0.00 97.00      PROA   
ATOM    185  HB  VAL P  11     -15.133 -74.390 114.952  0.00 97.00      PROA   
ATOM    186  CG1 VAL P  11     -13.359 -74.042 113.741  0.00 97.00      PROA   
ATOM    187 HG11 VAL P  11     -12.833 -73.205 113.234  0.00 97.00      PROA   
ATOM    188 HG12 VAL P  11     -13.656 -74.789 112.980  0.00 97.00      PROA   
ATOM    189 HG13 VAL P  11     -12.649 -74.529 114.442  0.00 97.00      PROA   
ATOM    190  CG2 VAL P  11     -14.133 -72.590 115.645  0.00 97.00      PROA   
ATOM    191 HG21 VAL P  11     -14.969 -72.311 116.318  0.00 97.00      PROA   
ATOM    192 HG22 VAL P  11     -13.682 -71.664 115.232  0.00 97.00      PROA   
ATOM    193 HG23 VAL P  11     -13.363 -73.098 116.265  0.00 97.00      PROA   
ATOM    194  C   VAL P  11     -16.127 -73.660 112.458  0.00 97.00      PROA   
ATOM    195  O   VAL P  11     -15.467 -74.033 111.490  0.00 97.00      PROA   
ATOM    196  N   SER P  12     -17.440 -73.958 112.566  0.00 97.00      PROA   
ATOM    197  HN  SER P  12     -17.940 -73.597 113.345  0.00 97.00      PROA   
ATOM    198  CA  SER P  12     -18.232 -74.705 111.602  0.00 97.00      PROA   
ATOM    199  HA  SER P  12     -17.625 -74.971 110.748  0.00 97.00      PROA   
ATOM    200  CB  SER P  12     -18.794 -76.020 112.228  0.00 97.00      PROA   
ATOM    201  HB1 SER P  12     -19.202 -75.803 113.238  0.00 97.00      PROA   
ATOM    202  HB2 SER P  12     -17.954 -76.741 112.345  0.00 97.00      PROA   
ATOM    203  OG  SER P  12     -19.820 -76.644 111.458  0.00 97.00      PROA   
ATOM    204  HG1 SER P  12     -19.384 -77.090 110.726  0.00 97.00      PROA   
ATOM    205  C   SER P  12     -19.334 -73.772 111.122  0.00 97.00      PROA   
ATOM    206  O   SER P  12     -20.062 -73.201 111.932  0.00 97.00      PROA   
ATOM    207  N   VAL P  13     -19.458 -73.564 109.783  0.00 97.00      PROA   
ATOM    208  HN  VAL P  13     -18.843 -74.021 109.141  0.00 97.00      PROA   
ATOM    209  CA  VAL P  13     -20.309 -72.509 109.242  0.00 97.00      PROA   
ATOM    210  HA  VAL P  13     -21.147 -72.377 109.911  0.00 97.00      PROA   
ATOM    211  CB  VAL P  13     -19.524 -71.192 109.164  0.00 97.00      PROA   
ATOM    212  HB  VAL P  13     -18.999 -71.064 110.142  0.00 97.00      PROA   
ATOM    213  CG1 VAL P  13     -18.443 -71.229 108.061  0.00 97.00      PROA   
ATOM    214 HG11 VAL P  13     -18.905 -71.294 107.053  0.00 97.00      PROA   
ATOM    215 HG12 VAL P  13     -17.762 -72.093 108.198  0.00 97.00      PROA   
ATOM    216 HG13 VAL P  13     -17.836 -70.299 108.094  0.00 97.00      PROA   
ATOM    217  CG2 VAL P  13     -20.462 -69.982 109.000  0.00 97.00      PROA   
ATOM    218 HG21 VAL P  13     -21.258 -69.988 109.774  0.00 97.00      PROA   
ATOM    219 HG22 VAL P  13     -20.934 -69.979 107.997  0.00 97.00      PROA   
ATOM    220 HG23 VAL P  13     -19.885 -69.038 109.098  0.00 97.00      PROA   
ATOM    221  C   VAL P  13     -20.893 -72.910 107.890  0.00 97.00      PROA   
ATOM    222  O   VAL P  13     -20.371 -73.782 107.208  0.00 97.00      PROA   
ATOM    223  N   PHE P  14     -22.028 -72.302 107.459  0.00 97.00      PROA   
ATOM    224  HN  PHE P  14     -22.509 -71.638 108.029  0.00 97.00      PROA   
ATOM    225  CA  PHE P  14     -22.570 -72.509 106.123  0.00 97.00      PROA   
ATOM    226  HA  PHE P  14     -22.433 -73.550 105.868  0.00 97.00      PROA   
ATOM    227  CB  PHE P  14     -24.063 -72.145 105.993  0.00 97.00      PROA   
ATOM    228  HB1 PHE P  14     -24.455 -72.227 104.964  0.00 97.00      PROA   
ATOM    229  HB2 PHE P  14     -24.263 -71.125 106.387  0.00 97.00      PROA   
ATOM    230  CG  PHE P  14     -24.860 -73.089 106.727  0.00 97.00      PROA   
ATOM    231  CD1 PHE P  14     -24.816 -74.477 106.415  0.00 97.00      PROA   
ATOM    232  HD1 PHE P  14     -24.164 -74.887 105.694  0.00 97.00      PROA   
ATOM    233  CE1 PHE P  14     -25.582 -75.382 107.067  0.00 97.00      PROA   
ATOM    234  HE1 PHE P  14     -25.670 -76.454 106.900  0.00 97.00      PROA   
ATOM    235  CZ  PHE P  14     -26.103 -74.862 108.144  0.00 97.00      PROA   
ATOM    236  HZ  PHE P  14     -26.562 -75.712 108.521  0.00 97.00      PROA   
ATOM    237  CD2 PHE P  14     -25.756 -72.595 107.673  0.00 97.00      PROA   
ATOM    238  HD2 PHE P  14     -25.900 -71.561 107.917  0.00 97.00      PROA   
ATOM    239  CE2 PHE P  14     -26.413 -73.471 108.390  0.00 97.00      PROA   
ATOM    240  HE2 PHE P  14     -27.243 -73.077 109.013  0.00 97.00      PROA   
ATOM    241  C   PHE P  14     -21.892 -71.698 105.043  0.00 97.00      PROA   
ATOM    242  O   PHE P  14     -21.288 -70.661 105.297  0.00 97.00      PROA   
ATOM    243  N   GLN P  15     -22.047 -72.145 103.772  0.00 97.00      PROA   
ATOM    244  HN  GLN P  15     -22.369 -73.076 103.604  0.00 97.00      PROA   
ATOM    245  CA  GLN P  15     -21.866 -71.314 102.591  0.00 97.00      PROA   
ATOM    246  HA  GLN P  15     -20.833 -70.996 102.580  0.00 97.00      PROA   
ATOM    247  CB  GLN P  15     -22.167 -72.102 101.284  0.00 97.00      PROA   
ATOM    248  HB1 GLN P  15     -21.398 -72.904 101.190  0.00 97.00      PROA   
ATOM    249  HB2 GLN P  15     -22.025 -71.426 100.413  0.00 97.00      PROA   
ATOM    250  CG  GLN P  15     -23.571 -72.767 101.269  0.00 97.00      PROA   
ATOM    251  HG1 GLN P  15     -24.181 -72.392 102.117  0.00 97.00      PROA   
ATOM    252  HG2 GLN P  15     -23.470 -73.862 101.410  0.00 97.00      PROA   
ATOM    253  CD  GLN P  15     -24.330 -72.513  99.955  0.00 97.00      PROA   
ATOM    254  OE1 GLN P  15     -23.939 -72.986  98.882  0.00 97.00      PROA   
ATOM    255  NE2 GLN P  15     -25.454 -71.744 100.044  0.00 97.00      PROA   
ATOM    256 HE21 GLN P  15     -25.751 -71.395 100.932  0.00 97.00      PROA   
ATOM    257 HE22 GLN P  15     -25.934 -71.493  99.205  0.00 97.00      PROA   
ATOM    258  C   GLN P  15     -22.748 -70.063 102.606  0.00 97.00      PROA   
ATOM    259  O   GLN P  15     -23.856 -70.094 103.136  0.00 97.00      PROA   
ATOM    260  N   GLU P  16     -22.243 -68.930 102.051  0.00 97.00      PROA   
ATOM    261  HN  GLU P  16     -21.321 -68.960 101.664  0.00 97.00      PROA   
ATOM    262  CA  GLU P  16     -22.919 -67.644 101.909  0.00 97.00      PROA   
ATOM    263  HA  GLU P  16     -22.381 -67.139 101.120  0.00 97.00      PROA   
ATOM    264  CB  GLU P  16     -24.404 -67.722 101.415  0.00 97.00      PROA   
ATOM    265  HB1 GLU P  16     -25.000 -68.221 102.206  0.00 97.00      PROA   
ATOM    266  HB2 GLU P  16     -24.445 -68.362 100.505  0.00 97.00      PROA   
ATOM    267  CG  GLU P  16     -25.083 -66.367 101.094  0.00 97.00      PROA   
ATOM    268  HG1 GLU P  16     -24.709 -65.982 100.122  0.00 97.00      PROA   
ATOM    269  HG2 GLU P  16     -24.840 -65.612 101.869  0.00 97.00      PROA   
ATOM    270  CD  GLU P  16     -26.615 -66.433 101.031  0.00 97.00      PROA   
ATOM    271  OE1 GLU P  16     -27.217 -67.523 101.210  0.00 97.00      PROA   
ATOM    272  OE2 GLU P  16     -27.215 -65.343 100.825  0.00 97.00      PROA   
ATOM    273  C   GLU P  16     -22.748 -66.752 103.139  0.00 97.00      PROA   
ATOM    274  O   GLU P  16     -22.648 -65.533 103.017  0.00 97.00      PROA   
ATOM    275  N   GLU P  17     -22.672 -67.332 104.359  0.00 97.00      PROA   
ATOM    276  HN  GLU P  17     -22.782 -68.319 104.437  0.00 97.00      PROA   
ATOM    277  CA  GLU P  17     -22.477 -66.630 105.622  0.00 97.00      PROA   
ATOM    278  HA  GLU P  17     -23.293 -65.926 105.714  0.00 97.00      PROA   
ATOM    279  CB  GLU P  17     -22.606 -67.630 106.803  0.00 97.00      PROA   
ATOM    280  HB1 GLU P  17     -21.894 -68.461 106.593  0.00 97.00      PROA   
ATOM    281  HB2 GLU P  17     -23.628 -68.070 106.773  0.00 97.00      PROA   
ATOM    282  CG  GLU P  17     -22.314 -67.102 108.229  0.00 97.00      PROA   
ATOM    283  HG1 GLU P  17     -21.298 -66.667 108.300  0.00 97.00      PROA   
ATOM    284  HG2 GLU P  17     -22.359 -67.958 108.936  0.00 97.00      PROA   
ATOM    285  CD  GLU P  17     -23.337 -66.067 108.706  0.00 97.00      PROA   
ATOM    286  OE1 GLU P  17     -23.426 -64.969 108.099  0.00 97.00      PROA   
ATOM    287  OE2 GLU P  17     -24.039 -66.360 109.710  0.00 97.00      PROA   
ATOM    288  C   GLU P  17     -21.188 -65.809 105.717  0.00 97.00      PROA   
ATOM    289  O   GLU P  17     -20.157 -66.164 105.159  0.00 97.00      PROA   
ATOM    290  N   SER P  18     -21.228 -64.662 106.435  0.00 97.00      PROA   
ATOM    291  HN  SER P  18     -22.050 -64.467 106.973  0.00 97.00      PROA   
ATOM    292  CA  SER P  18     -20.124 -63.724 106.545  0.00 97.00      PROA   
ATOM    293  HA  SER P  18     -19.480 -63.849 105.686  0.00 97.00      PROA   
ATOM    294  CB  SER P  18     -20.604 -62.250 106.577  0.00 97.00      PROA   
ATOM    295  HB1 SER P  18     -21.220 -62.074 107.486  0.00 97.00      PROA   
ATOM    296  HB2 SER P  18     -21.247 -62.064 105.690  0.00 97.00      PROA   
ATOM    297  OG  SER P  18     -19.513 -61.327 106.554  0.00 97.00      PROA   
ATOM    298  HG1 SER P  18     -19.059 -61.466 105.718  0.00 97.00      PROA   
ATOM    299  C   SER P  18     -19.317 -64.001 107.795  0.00 97.00      PROA   
ATOM    300  O   SER P  18     -19.851 -64.091 108.898  0.00 97.00      PROA   
ATOM    301  N   VAL P  19     -17.981 -64.128 107.648  0.00 97.00      PROA   
ATOM    302  HN  VAL P  19     -17.554 -64.022 106.751  0.00 97.00      PROA   
ATOM    303  CA  VAL P  19     -17.125 -64.428 108.777  0.00 97.00      PROA   
ATOM    304  HA  VAL P  19     -17.584 -64.026 109.667  0.00 97.00      PROA   
ATOM    305  CB  VAL P  19     -16.974 -65.940 108.999  0.00 97.00      PROA   
ATOM    306  HB  VAL P  19     -17.984 -66.329 109.279  0.00 97.00      PROA   
ATOM    307  CG1 VAL P  19     -16.553 -66.671 107.707  0.00 97.00      PROA   
ATOM    308 HG11 VAL P  19     -15.558 -66.316 107.378  0.00 97.00      PROA   
ATOM    309 HG12 VAL P  19     -17.283 -66.510 106.887  0.00 97.00      PROA   
ATOM    310 HG13 VAL P  19     -16.485 -67.764 107.891  0.00 97.00      PROA   
ATOM    311  CG2 VAL P  19     -16.007 -66.261 110.157  0.00 97.00      PROA   
ATOM    312 HG21 VAL P  19     -16.325 -65.757 111.090  0.00 97.00      PROA   
ATOM    313 HG22 VAL P  19     -14.973 -65.945 109.907  0.00 97.00      PROA   
ATOM    314 HG23 VAL P  19     -15.996 -67.356 110.343  0.00 97.00      PROA   
ATOM    315  C   VAL P  19     -15.816 -63.680 108.646  0.00 97.00      PROA   
ATOM    316  O   VAL P  19     -15.134 -63.753 107.633  0.00 97.00      PROA   
ATOM    317  N   THR P  20     -15.418 -62.914 109.690  0.00 97.00      PROA   
ATOM    318  HN  THR P  20     -15.978 -62.840 110.512  0.00 97.00      PROA   
ATOM    319  CA  THR P  20     -14.157 -62.188 109.679  0.00 97.00      PROA   
ATOM    320  HA  THR P  20     -13.598 -62.491 108.810  0.00 97.00      PROA   
ATOM    321  CB  THR P  20     -14.305 -60.667 109.578  0.00 97.00      PROA   
ATOM    322  HB  THR P  20     -15.052 -60.467 108.775  0.00 97.00      PROA   
ATOM    323  OG1 THR P  20     -13.105 -60.023 109.157  0.00 97.00      PROA   
ATOM    324  HG1 THR P  20     -12.473 -60.058 109.882  0.00 97.00      PROA   
ATOM    325  CG2 THR P  20     -14.809 -59.997 110.864  0.00 97.00      PROA   
ATOM    326 HG21 THR P  20     -14.123 -60.186 111.714  0.00 97.00      PROA   
ATOM    327 HG22 THR P  20     -15.819 -60.374 111.121  0.00 97.00      PROA   
ATOM    328 HG23 THR P  20     -14.879 -58.897 110.718  0.00 97.00      PROA   
ATOM    329  C   THR P  20     -13.368 -62.659 110.873  0.00 97.00      PROA   
ATOM    330  O   THR P  20     -13.900 -62.843 111.962  0.00 97.00      PROA   
ATOM    331  N   LEU P  21     -12.065 -62.933 110.657  0.00 97.00      PROA   
ATOM    332  HN  LEU P  21     -11.675 -62.779 109.751  0.00 97.00      PROA   
ATOM    333  CA  LEU P  21     -11.209 -63.603 111.607  0.00 97.00      PROA   
ATOM    334  HA  LEU P  21     -11.755 -63.821 112.513  0.00 97.00      PROA   
ATOM    335  CB  LEU P  21     -10.628 -64.928 111.036  0.00 97.00      PROA   
ATOM    336  HB1 LEU P  21      -9.997 -65.386 111.829  0.00 97.00      PROA   
ATOM    337  HB2 LEU P  21      -9.972 -64.721 110.163  0.00 97.00      PROA   
ATOM    338  CG  LEU P  21     -11.668 -65.995 110.597  0.00 97.00      PROA   
ATOM    339  HG  LEU P  21     -12.556 -65.917 111.268  0.00 97.00      PROA   
ATOM    340  CD1 LEU P  21     -12.136 -65.836 109.135  0.00 97.00      PROA   
ATOM    341 HD11 LEU P  21     -11.266 -65.918 108.450  0.00 97.00      PROA   
ATOM    342 HD12 LEU P  21     -12.632 -64.862 108.961  0.00 97.00      PROA   
ATOM    343 HD13 LEU P  21     -12.855 -66.642 108.874  0.00 97.00      PROA   
ATOM    344  CD2 LEU P  21     -11.078 -67.409 110.763  0.00 97.00      PROA   
ATOM    345 HD21 LEU P  21     -10.777 -67.589 111.815  0.00 97.00      PROA   
ATOM    346 HD22 LEU P  21     -10.183 -67.520 110.116  0.00 97.00      PROA   
ATOM    347 HD23 LEU P  21     -11.823 -68.178 110.469  0.00 97.00      PROA   
ATOM    348  C   LEU P  21     -10.072 -62.667 111.950  0.00 97.00      PROA   
ATOM    349  O   LEU P  21      -9.351 -62.219 111.072  0.00 97.00      PROA   
ATOM    350  N   HSD P  22      -9.882 -62.339 113.247  0.00 97.00      PROA   
ATOM    351  HN  HSD P  22     -10.465 -62.741 113.952  0.00 97.00      PROA   
ATOM    352  CA  HSD P  22      -8.967 -61.307 113.697  0.00 97.00      PROA   
ATOM    353  HA  HSD P  22      -8.622 -60.732 112.850  0.00 97.00      PROA   
ATOM    354  CB  HSD P  22      -9.651 -60.337 114.692  0.00 97.00      PROA   
ATOM    355  HB1 HSD P  22      -8.902 -59.631 115.113  0.00 97.00      PROA   
ATOM    356  HB2 HSD P  22     -10.100 -60.903 115.537  0.00 97.00      PROA   
ATOM    357  ND1 HSD P  22     -12.041 -59.831 113.929  0.00 97.00      PROA   
ATOM    358  HD1 HSD P  22     -12.467 -60.670 114.270  0.00 97.00      PROA   
ATOM    359  CG  HSD P  22     -10.706 -59.496 114.035  0.00 97.00      PROA   
ATOM    360  CE1 HSD P  22     -12.662 -58.775 113.346  0.00 97.00      PROA   
ATOM    361  HE1 HSD P  22     -13.730 -58.750 113.145  0.00 97.00      PROA   
ATOM    362  NE2 HSD P  22     -11.829 -57.786 113.086  0.00 97.00      PROA   
ATOM    363  CD2 HSD P  22     -10.602 -58.235 113.538  0.00 97.00      PROA   
ATOM    364  HD2 HSD P  22      -9.733 -57.592 113.478  0.00 97.00      PROA   
ATOM    365  C   HSD P  22      -7.761 -61.882 114.401  0.00 97.00      PROA   
ATOM    366  O   HSD P  22      -7.889 -62.677 115.323  0.00 97.00      PROA   
ATOM    367  N   CYS P  23      -6.543 -61.451 113.999  0.00 97.00      PROA   
ATOM    368  HN  CYS P  23      -6.469 -60.846 113.207  0.00 97.00      PROA   
ATOM    369  CA  CYS P  23      -5.296 -61.803 114.652  0.00 97.00      PROA   
ATOM    370  HA  CYS P  23      -5.436 -62.691 115.253  0.00 97.00      PROA   
ATOM    371  CB  CYS P  23      -4.172 -62.073 113.631  0.00 97.00      PROA   
ATOM    372  HB1 CYS P  23      -3.212 -62.213 114.165  0.00 97.00      PROA   
ATOM    373  HB2 CYS P  23      -4.076 -61.212 112.935  0.00 97.00      PROA   
ATOM    374  SG  CYS P  23      -4.517 -63.573 112.693  0.00 97.00      PROA   
ATOM    375  C   CYS P  23      -4.842 -60.688 115.567  0.00 97.00      PROA   
ATOM    376  O   CYS P  23      -4.294 -59.676 115.138  0.00 97.00      PROA   
ATOM    377  N   GLU P  24      -5.044 -60.874 116.885  0.00 97.00      PROA   
ATOM    378  HN  GLU P  24      -5.455 -61.715 117.227  0.00 97.00      PROA   
ATOM    379  CA  GLU P  24      -4.806 -59.854 117.877  0.00 97.00      PROA   
ATOM    380  HA  GLU P  24      -4.882 -58.877 117.420  0.00 97.00      PROA   
ATOM    381  CB  GLU P  24      -5.863 -59.952 119.003  0.00 97.00      PROA   
ATOM    382  HB1 GLU P  24      -6.860 -59.955 118.505  0.00 97.00      PROA   
ATOM    383  HB2 GLU P  24      -5.820 -59.048 119.649  0.00 97.00      PROA   
ATOM    384  CG  GLU P  24      -5.703 -61.211 119.882  0.00 97.00      PROA   
ATOM    385  HG1 GLU P  24      -4.793 -61.142 120.514  0.00 97.00      PROA   
ATOM    386  HG2 GLU P  24      -5.626 -62.116 119.243  0.00 97.00      PROA   
ATOM    387  CD  GLU P  24      -6.887 -61.395 120.807  0.00 97.00      PROA   
ATOM    388  OE1 GLU P  24      -6.663 -61.879 121.950  0.00 97.00      PROA   
ATOM    389  OE2 GLU P  24      -8.030 -61.091 120.375  0.00 97.00      PROA   
ATOM    390  C   GLU P  24      -3.433 -59.990 118.493  0.00 97.00      PROA   
ATOM    391  O   GLU P  24      -2.773 -61.025 118.414  0.00 97.00      PROA   
ATOM    392  N   VAL P  25      -3.001 -58.898 119.161  0.00 97.00      PROA   
ATOM    393  HN  VAL P  25      -3.526 -58.052 119.133  0.00 97.00      PROA   
ATOM    394  CA  VAL P  25      -1.947 -58.903 120.146  0.00 97.00      PROA   
ATOM    395  HA  VAL P  25      -1.891 -59.881 120.601  0.00 97.00      PROA   
ATOM    396  CB  VAL P  25      -0.573 -58.463 119.628  0.00 97.00      PROA   
ATOM    397  HB  VAL P  25      -0.618 -57.410 119.264  0.00 97.00      PROA   
ATOM    398  CG1 VAL P  25       0.462 -58.563 120.767  0.00 97.00      PROA   
ATOM    399 HG11 VAL P  25       0.582 -59.621 121.082  0.00 97.00      PROA   
ATOM    400 HG12 VAL P  25       0.159 -57.964 121.649  0.00 97.00      PROA   
ATOM    401 HG13 VAL P  25       1.444 -58.187 120.413  0.00 97.00      PROA   
ATOM    402  CG2 VAL P  25      -0.125 -59.344 118.441  0.00 97.00      PROA   
ATOM    403 HG21 VAL P  25      -0.798 -59.213 117.570  0.00 97.00      PROA   
ATOM    404 HG22 VAL P  25      -0.128 -60.415 118.734  0.00 97.00      PROA   
ATOM    405 HG23 VAL P  25       0.906 -59.072 118.126  0.00 97.00      PROA   
ATOM    406  C   VAL P  25      -2.465 -57.854 121.116  0.00 97.00      PROA   
ATOM    407  O   VAL P  25      -2.914 -56.826 120.610  0.00 97.00      PROA   
ATOM    408  N   PRO P  26      -2.463 -57.978 122.451  0.00 97.00      PROA   
ATOM    409  CD  PRO P  26      -2.495 -59.294 123.109  0.00 97.00      PROA   
ATOM    410  HD1 PRO P  26      -1.467 -59.548 123.445  0.00 97.00      PROA   
ATOM    411  HD2 PRO P  26      -2.893 -60.101 122.452  0.00 97.00      PROA   
ATOM    412  CA  PRO P  26      -3.012 -56.934 123.331  0.00 97.00      PROA   
ATOM    413  HA  PRO P  26      -3.982 -56.639 122.956  0.00 97.00      PROA   
ATOM    414  CB  PRO P  26      -3.145 -57.644 124.690  0.00 97.00      PROA   
ATOM    415  HB1 PRO P  26      -3.959 -57.209 125.304  0.00 97.00      PROA   
ATOM    416  HB2 PRO P  26      -2.192 -57.605 125.263  0.00 97.00      PROA   
ATOM    417  CG  PRO P  26      -3.420 -59.099 124.310  0.00 97.00      PROA   
ATOM    418  HG1 PRO P  26      -3.216 -59.810 125.135  0.00 97.00      PROA   
ATOM    419  HG2 PRO P  26      -4.479 -59.206 123.984  0.00 97.00      PROA   
ATOM    420  C   PRO P  26      -2.166 -55.668 123.480  0.00 97.00      PROA   
ATOM    421  O   PRO P  26      -2.145 -55.088 124.564  0.00 97.00      PROA   
ATOM    422  N   HSD P  27      -1.512 -55.185 122.404  0.00 97.00      PROA   
ATOM    423  HN  HSD P  27      -1.642 -55.641 121.526  0.00 97.00      PROA   
ATOM    424  CA  HSD P  27      -0.763 -53.949 122.396  0.00 97.00      PROA   
ATOM    425  HA  HSD P  27      -0.677 -53.552 123.399  0.00 97.00      PROA   
ATOM    426  CB  HSD P  27       0.658 -54.089 121.787  0.00 97.00      PROA   
ATOM    427  HB1 HSD P  27       1.086 -53.082 121.589  0.00 97.00      PROA   
ATOM    428  HB2 HSD P  27       0.603 -54.627 120.814  0.00 97.00      PROA   
ATOM    429  ND1 HSD P  27       1.905 -56.137 122.669  0.00 97.00      PROA   
ATOM    430  HD1 HSD P  27       1.431 -56.821 122.113  0.00 97.00      PROA   
ATOM    431  CG  HSD P  27       1.638 -54.784 122.694  0.00 97.00      PROA   
ATOM    432  CE1 HSD P  27       2.960 -56.349 123.494  0.00 97.00      PROA   
ATOM    433  HE1 HSD P  27       3.395 -57.333 123.666  0.00 97.00      PROA   
ATOM    434  NE2 HSD P  27       3.399 -55.231 124.036  0.00 97.00      PROA   
ATOM    435  CD2 HSD P  27       2.573 -54.245 123.526  0.00 97.00      PROA   
ATOM    436  HD2 HSD P  27       2.749 -53.211 123.793  0.00 97.00      PROA   
ATOM    437  C   HSD P  27      -1.531 -52.965 121.556  0.00 97.00      PROA   
ATOM    438  O   HSD P  27      -1.814 -53.223 120.391  0.00 97.00      PROA   
ATOM    439  N   LEU P  28      -1.889 -51.795 122.133  0.00 97.00      PROA   
ATOM    440  HN  LEU P  28      -1.747 -51.643 123.108  0.00 97.00      PROA   
ATOM    441  CA  LEU P  28      -2.550 -50.719 121.417  0.00 97.00      PROA   
ATOM    442  HA  LEU P  28      -3.454 -51.143 121.003  0.00 97.00      PROA   
ATOM    443  CB  LEU P  28      -2.974 -49.570 122.371  0.00 97.00      PROA   
ATOM    444  HB1 LEU P  28      -3.557 -48.817 121.796  0.00 97.00      PROA   
ATOM    445  HB2 LEU P  28      -2.073 -49.066 122.780  0.00 97.00      PROA   
ATOM    446  CG  LEU P  28      -3.846 -50.009 123.577  0.00 97.00      PROA   
ATOM    447  HG  LEU P  28      -3.267 -50.737 124.194  0.00 97.00      PROA   
ATOM    448  CD1 LEU P  28      -4.163 -48.803 124.481  0.00 97.00      PROA   
ATOM    449 HD11 LEU P  28      -4.752 -48.049 123.918  0.00 97.00      PROA   
ATOM    450 HD12 LEU P  28      -3.227 -48.327 124.841  0.00 97.00      PROA   
ATOM    451 HD13 LEU P  28      -4.756 -49.128 125.362  0.00 97.00      PROA   
ATOM    452  CD2 LEU P  28      -5.151 -50.700 123.139  0.00 97.00      PROA   
ATOM    453 HD21 LEU P  28      -4.937 -51.628 122.570  0.00 97.00      PROA   
ATOM    454 HD22 LEU P  28      -5.747 -50.017 122.497  0.00 97.00      PROA   
ATOM    455 HD23 LEU P  28      -5.759 -50.969 124.028  0.00 97.00      PROA   
ATOM    456  C   LEU P  28      -1.780 -50.165 120.212  0.00 97.00      PROA   
ATOM    457  O   LEU P  28      -2.417 -50.035 119.166  0.00 97.00      PROA   
ATOM    458  N   PRO P  29      -0.474 -49.872 120.192  0.00 97.00      PROA   
ATOM    459  CD  PRO P  29       0.360 -49.625 121.377  0.00 97.00      PROA   
ATOM    460  HD1 PRO P  29       0.322 -50.467 122.098  0.00 97.00      PROA   
ATOM    461  HD2 PRO P  29       0.022 -48.684 121.867  0.00 97.00      PROA   
ATOM    462  CA  PRO P  29       0.262 -49.636 118.948  0.00 97.00      PROA   
ATOM    463  HA  PRO P  29      -0.322 -49.043 118.258  0.00 97.00      PROA   
ATOM    464  CB  PRO P  29       1.507 -48.870 119.437  0.00 97.00      PROA   
ATOM    465  HB1 PRO P  29       1.239 -47.794 119.548  0.00 97.00      PROA   
ATOM    466  HB2 PRO P  29       2.383 -48.935 118.765  0.00 97.00      PROA   
ATOM    467  CG  PRO P  29       1.776 -49.448 120.828  0.00 97.00      PROA   
ATOM    468  HG1 PRO P  29       2.267 -50.441 120.728  0.00 97.00      PROA   
ATOM    469  HG2 PRO P  29       2.402 -48.786 121.457  0.00 97.00      PROA   
ATOM    470  C   PRO P  29       0.640 -50.944 118.246  0.00 97.00      PROA   
ATOM    471  O   PRO P  29       1.736 -51.018 117.694  0.00 97.00      PROA   
ATOM    472  N   GLY P  30      -0.240 -51.976 118.224  0.00 97.00      PROA   
ATOM    473  HN  GLY P  30      -1.130 -51.860 118.662  0.00 97.00      PROA   
ATOM    474  CA  GLY P  30       0.045 -53.308 117.705  0.00 97.00      PROA   
ATOM    475  HA1 GLY P  30      -0.727 -53.959 118.090  0.00 97.00      PROA   
ATOM    476  HA2 GLY P  30       1.032 -53.606 118.030  0.00 97.00      PROA   
ATOM    477  C   GLY P  30      -0.010 -53.400 116.200  0.00 97.00      PROA   
ATOM    478  O   GLY P  30      -0.837 -54.119 115.650  0.00 97.00      PROA   
ATOM    479  N   SER P  31       0.914 -52.669 115.534  0.00 97.00      PROA   
ATOM    480  HN  SER P  31       1.502 -52.120 116.127  0.00 97.00      PROA   
ATOM    481  CA  SER P  31       1.131 -52.427 114.107  0.00 97.00      PROA   
ATOM    482  HA  SER P  31       0.641 -51.486 113.909  0.00 97.00      PROA   
ATOM    483  CB  SER P  31       2.650 -52.240 113.811  0.00 97.00      PROA   
ATOM    484  HB1 SER P  31       3.180 -53.190 114.041  0.00 97.00      PROA   
ATOM    485  HB2 SER P  31       3.056 -51.454 114.483  0.00 97.00      PROA   
ATOM    486  OG  SER P  31       2.933 -51.886 112.455  0.00 97.00      PROA   
ATOM    487  HG1 SER P  31       3.076 -50.936 112.428  0.00 97.00      PROA   
ATOM    488  C   SER P  31       0.550 -53.425 113.119  0.00 97.00      PROA   
ATOM    489  O   SER P  31       0.665 -54.629 113.293  0.00 97.00      PROA   
ATOM    490  N   SER P  32      -0.078 -52.921 112.032  0.00 97.00      PROA   
ATOM    491  HN  SER P  32      -0.075 -51.938 111.861  0.00 97.00      PROA   
ATOM    492  CA  SER P  32      -0.877 -53.683 111.092  0.00 97.00      PROA   
ATOM    493  HA  SER P  32      -1.430 -54.422 111.655  0.00 97.00      PROA   
ATOM    494  CB  SER P  32      -1.905 -52.755 110.394  0.00 97.00      PROA   
ATOM    495  HB1 SER P  32      -2.614 -52.381 111.165  0.00 97.00      PROA   
ATOM    496  HB2 SER P  32      -2.500 -53.290 109.624  0.00 97.00      PROA   
ATOM    497  OG  SER P  32      -1.266 -51.619 109.813  0.00 97.00      PROA   
ATOM    498  HG1 SER P  32      -0.764 -51.947 109.061  0.00 97.00      PROA   
ATOM    499  C   SER P  32      -0.078 -54.438 110.040  0.00 97.00      PROA   
ATOM    500  O   SER P  32      -0.299 -54.279 108.841  0.00 97.00      PROA   
ATOM    501  N   SER P  33       0.847 -55.318 110.478  0.00 97.00      PROA   
ATOM    502  HN  SER P  33       1.044 -55.366 111.455  0.00 97.00      PROA   
ATOM    503  CA  SER P  33       1.591 -56.220 109.620  0.00 97.00      PROA   
ATOM    504  HA  SER P  33       1.271 -56.100 108.594  0.00 97.00      PROA   
ATOM    505  CB  SER P  33       3.123 -55.981 109.710  0.00 97.00      PROA   
ATOM    506  HB1 SER P  33       3.470 -56.140 110.754  0.00 97.00      PROA   
ATOM    507  HB2 SER P  33       3.336 -54.922 109.441  0.00 97.00      PROA   
ATOM    508  OG  SER P  33       3.866 -56.834 108.839  0.00 97.00      PROA   
ATOM    509  HG1 SER P  33       3.830 -56.450 107.959  0.00 97.00      PROA   
ATOM    510  C   SER P  33       1.255 -57.631 110.055  0.00 97.00      PROA   
ATOM    511  O   SER P  33       1.257 -57.944 111.242  0.00 97.00      PROA   
ATOM    512  N   THR P  34       0.923 -58.519 109.086  0.00 97.00      PROA   
ATOM    513  HN  THR P  34       0.957 -58.264 108.123  0.00 97.00      PROA   
ATOM    514  CA  THR P  34       0.450 -59.860 109.386  0.00 97.00      PROA   
ATOM    515  HA  THR P  34       0.898 -60.199 110.310  0.00 97.00      PROA   
ATOM    516  CB  THR P  34      -1.074 -59.983 109.462  0.00 97.00      PROA   
ATOM    517  HB  THR P  34      -1.543 -59.883 108.457  0.00 97.00      PROA   
ATOM    518  OG1 THR P  34      -1.612 -58.937 110.251  0.00 97.00      PROA   
ATOM    519  HG1 THR P  34      -1.609 -58.171 109.674  0.00 97.00      PROA   
ATOM    520  CG2 THR P  34      -1.497 -61.332 110.076  0.00 97.00      PROA   
ATOM    521 HG21 THR P  34      -0.893 -61.560 110.979  0.00 97.00      PROA   
ATOM    522 HG22 THR P  34      -1.363 -62.154 109.345  0.00 97.00      PROA   
ATOM    523 HG23 THR P  34      -2.570 -61.310 110.359  0.00 97.00      PROA   
ATOM    524  C   THR P  34       0.897 -60.770 108.280  0.00 97.00      PROA   
ATOM    525  O   THR P  34       0.874 -60.402 107.110  0.00 97.00      PROA   
ATOM    526  N   GLN P  35       1.271 -62.016 108.635  0.00 97.00      PROA   
ATOM    527  HN  GLN P  35       1.426 -62.256 109.592  0.00 97.00      PROA   
ATOM    528  CA  GLN P  35       1.390 -63.093 107.683  0.00 97.00      PROA   
ATOM    529  HA  GLN P  35       1.241 -62.738 106.672  0.00 97.00      PROA   
ATOM    530  CB  GLN P  35       2.760 -63.807 107.798  0.00 97.00      PROA   
ATOM    531  HB1 GLN P  35       2.843 -64.560 106.984  0.00 97.00      PROA   
ATOM    532  HB2 GLN P  35       2.812 -64.346 108.770  0.00 97.00      PROA   
ATOM    533  CG  GLN P  35       3.947 -62.822 107.731  0.00 97.00      PROA   
ATOM    534  HG1 GLN P  35       3.904 -62.108 108.583  0.00 97.00      PROA   
ATOM    535  HG2 GLN P  35       3.913 -62.241 106.787  0.00 97.00      PROA   
ATOM    536  CD  GLN P  35       5.272 -63.573 107.859  0.00 97.00      PROA   
ATOM    537  OE1 GLN P  35       5.573 -64.111 108.924  0.00 97.00      PROA   
ATOM    538  NE2 GLN P  35       6.093 -63.599 106.777  0.00 97.00      PROA   
ATOM    539 HE21 GLN P  35       6.972 -64.064 106.866  0.00 97.00      PROA   
ATOM    540 HE22 GLN P  35       5.821 -63.134 105.937  0.00 97.00      PROA   
ATOM    541  C   GLN P  35       0.283 -64.057 108.036  0.00 97.00      PROA   
ATOM    542  O   GLN P  35       0.197 -64.505 109.171  0.00 97.00      PROA   
ATOM    543  N   TRP P  36      -0.606 -64.385 107.071  0.00 97.00      PROA   
ATOM    544  HN  TRP P  36      -0.537 -63.975 106.166  0.00 97.00      PROA   
ATOM    545  CA  TRP P  36      -1.685 -65.343 107.241  0.00 97.00      PROA   
ATOM    546  HA  TRP P  36      -1.783 -65.618 108.282  0.00 97.00      PROA   
ATOM    547  CB  TRP P  36      -3.047 -64.811 106.722  0.00 97.00      PROA   
ATOM    548  HB1 TRP P  36      -3.741 -65.657 106.530  0.00 97.00      PROA   
ATOM    549  HB2 TRP P  36      -2.871 -64.304 105.746  0.00 97.00      PROA   
ATOM    550  CG  TRP P  36      -3.771 -63.869 107.631  0.00 97.00      PROA   
ATOM    551  CD1 TRP P  36      -3.691 -62.504 107.633  0.00 97.00      PROA   
ATOM    552  HD1 TRP P  36      -2.966 -61.936 107.078  0.00 97.00      PROA   
ATOM    553  NE1 TRP P  36      -4.626 -61.982 108.482  0.00 97.00      PROA   
ATOM    554  HE1 TRP P  36      -4.801 -61.029 108.615  0.00 97.00      PROA   
ATOM    555  CE2 TRP P  36      -5.320 -62.994 109.072  0.00 97.00      PROA   
ATOM    556  CD2 TRP P  36      -4.803 -64.212 108.570  0.00 97.00      PROA   
ATOM    557  CE3 TRP P  36      -5.340 -65.421 109.014  0.00 97.00      PROA   
ATOM    558  HE3 TRP P  36      -4.959 -66.369 108.661  0.00 97.00      PROA   
ATOM    559  CZ3 TRP P  36      -6.377 -65.391 109.950  0.00 97.00      PROA   
ATOM    560  HZ3 TRP P  36      -6.790 -66.317 110.326  0.00 97.00      PROA   
ATOM    561  CZ2 TRP P  36      -6.362 -62.963 109.985  0.00 97.00      PROA   
ATOM    562  HZ2 TRP P  36      -6.753 -62.032 110.364  0.00 97.00      PROA   
ATOM    563  CH2 TRP P  36      -6.884 -64.183 110.418  0.00 97.00      PROA   
ATOM    564  HH2 TRP P  36      -7.673 -64.192 111.155  0.00 97.00      PROA   
ATOM    565  C   TRP P  36      -1.345 -66.594 106.471  0.00 97.00      PROA   
ATOM    566  O   TRP P  36      -0.669 -66.530 105.453  0.00 97.00      PROA   
ATOM    567  N   PHE P  37      -1.797 -67.774 106.955  0.00 97.00      PROA   
ATOM    568  HN  PHE P  37      -2.288 -67.806 107.823  0.00 97.00      PROA   
ATOM    569  CA  PHE P  37      -1.493 -69.054 106.350  0.00 97.00      PROA   
ATOM    570  HA  PHE P  37      -1.158 -68.900 105.336  0.00 97.00      PROA   
ATOM    571  CB  PHE P  37      -0.422 -69.867 107.139  0.00 97.00      PROA   
ATOM    572  HB1 PHE P  37      -0.140 -70.781 106.573  0.00 97.00      PROA   
ATOM    573  HB2 PHE P  37      -0.820 -70.174 108.129  0.00 97.00      PROA   
ATOM    574  CG  PHE P  37       0.827 -69.050 107.384  0.00 97.00      PROA   
ATOM    575  CD1 PHE P  37       1.927 -69.146 106.514  0.00 97.00      PROA   
ATOM    576  HD1 PHE P  37       1.875 -69.802 105.658  0.00 97.00      PROA   
ATOM    577  CE1 PHE P  37       3.084 -68.388 106.735  0.00 97.00      PROA   
ATOM    578  HE1 PHE P  37       3.917 -68.467 106.053  0.00 97.00      PROA   
ATOM    579  CZ  PHE P  37       3.154 -67.522 107.833  0.00 97.00      PROA   
ATOM    580  HZ  PHE P  37       4.039 -66.924 107.996  0.00 97.00      PROA   
ATOM    581  CD2 PHE P  37       0.926 -68.200 108.503  0.00 97.00      PROA   
ATOM    582  HD2 PHE P  37       0.093 -68.114 109.182  0.00 97.00      PROA   
ATOM    583  CE2 PHE P  37       2.072 -67.426 108.716  0.00 97.00      PROA   
ATOM    584  HE2 PHE P  37       2.110 -66.744 109.551  0.00 97.00      PROA   
ATOM    585  C   PHE P  37      -2.760 -69.884 106.307  0.00 97.00      PROA   
ATOM    586  O   PHE P  37      -3.505 -69.945 107.281  0.00 97.00      PROA   
ATOM    587  N   LEU P  38      -3.016 -70.563 105.161  0.00 97.00      PROA   
ATOM    588  HN  LEU P  38      -2.430 -70.434 104.363  0.00 97.00      PROA   
ATOM    589  CA  LEU P  38      -4.064 -71.553 104.999  0.00 97.00      PROA   
ATOM    590  HA  LEU P  38      -4.647 -71.631 105.902  0.00 97.00      PROA   
ATOM    591  CB  LEU P  38      -5.000 -71.283 103.791  0.00 97.00      PROA   
ATOM    592  HB1 LEU P  38      -5.748 -72.101 103.700  0.00 97.00      PROA   
ATOM    593  HB2 LEU P  38      -4.402 -71.254 102.852  0.00 97.00      PROA   
ATOM    594  CG  LEU P  38      -5.774 -69.953 103.881  0.00 97.00      PROA   
ATOM    595  HG  LEU P  38      -5.018 -69.143 103.942  0.00 97.00      PROA   
ATOM    596  CD1 LEU P  38      -6.624 -69.710 102.621  0.00 97.00      PROA   
ATOM    597 HD11 LEU P  38      -7.391 -70.507 102.519  0.00 97.00      PROA   
ATOM    598 HD12 LEU P  38      -5.987 -69.708 101.712  0.00 97.00      PROA   
ATOM    599 HD13 LEU P  38      -7.146 -68.732 102.693  0.00 97.00      PROA   
ATOM    600  CD2 LEU P  38      -6.660 -69.882 105.133  0.00 97.00      PROA   
ATOM    601 HD21 LEU P  38      -6.063 -69.971 106.062  0.00 97.00      PROA   
ATOM    602 HD22 LEU P  38      -7.416 -70.695 105.112  0.00 97.00      PROA   
ATOM    603 HD23 LEU P  38      -7.194 -68.909 105.151  0.00 97.00      PROA   
ATOM    604  C   LEU P  38      -3.389 -72.872 104.743  0.00 97.00      PROA   
ATOM    605  O   LEU P  38      -2.745 -73.048 103.713  0.00 97.00      PROA   
ATOM    606  N   ASN P  39      -3.511 -73.844 105.679  0.00 97.00      PROA   
ATOM    607  HN  ASN P  39      -4.080 -73.688 106.487  0.00 97.00      PROA   
ATOM    608  CA  ASN P  39      -2.930 -75.177 105.540  0.00 97.00      PROA   
ATOM    609  HA  ASN P  39      -3.093 -75.684 106.481  0.00 97.00      PROA   
ATOM    610  CB  ASN P  39      -3.611 -76.003 104.407  0.00 97.00      PROA   
ATOM    611  HB1 ASN P  39      -3.264 -77.056 104.436  0.00 97.00      PROA   
ATOM    612  HB2 ASN P  39      -3.352 -75.569 103.418  0.00 97.00      PROA   
ATOM    613  CG  ASN P  39      -5.135 -76.003 104.585  0.00 97.00      PROA   
ATOM    614  OD1 ASN P  39      -5.645 -76.042 105.706  0.00 97.00      PROA   
ATOM    615  ND2 ASN P  39      -5.888 -75.918 103.454  0.00 97.00      PROA   
ATOM    616 HD21 ASN P  39      -6.880 -75.856 103.549  0.00 97.00      PROA   
ATOM    617 HD22 ASN P  39      -5.445 -75.868 102.561  0.00 97.00      PROA   
ATOM    618  C   ASN P  39      -1.419 -75.135 105.315  0.00 97.00      PROA   
ATOM    619  O   ASN P  39      -0.872 -75.864 104.489  0.00 97.00      PROA   
ATOM    620  N   GLY P  40      -0.715 -74.233 106.038  0.00 97.00      PROA   
ATOM    621  HN  GLY P  40      -1.192 -73.699 106.731  0.00 97.00      PROA   
ATOM    622  CA  GLY P  40       0.705 -73.960 105.849  0.00 97.00      PROA   
ATOM    623  HA1 GLY P  40       1.210 -74.886 105.606  0.00 97.00      PROA   
ATOM    624  HA2 GLY P  40       1.069 -73.535 106.772  0.00 97.00      PROA   
ATOM    625  C   GLY P  40       1.029 -72.967 104.750  0.00 97.00      PROA   
ATOM    626  O   GLY P  40       2.090 -72.346 104.783  0.00 97.00      PROA   
ATOM    627  N   THR P  41       0.145 -72.778 103.744  0.00 97.00      PROA   
ATOM    628  HN  THR P  41      -0.736 -73.248 103.758  0.00 97.00      PROA   
ATOM    629  CA  THR P  41       0.416 -71.934 102.584  0.00 97.00      PROA   
ATOM    630  HA  THR P  41       1.470 -72.003 102.351  0.00 97.00      PROA   
ATOM    631  CB  THR P  41      -0.356 -72.362 101.340  0.00 97.00      PROA   
ATOM    632  HB  THR P  41      -1.451 -72.351 101.541  0.00 97.00      PROA   
ATOM    633  OG1 THR P  41       0.023 -73.682 100.971  0.00 97.00      PROA   
ATOM    634  HG1 THR P  41      -0.153 -74.238 101.732  0.00 97.00      PROA   
ATOM    635  CG2 THR P  41      -0.058 -71.454 100.127  0.00 97.00      PROA   
ATOM    636 HG21 THR P  41       1.034 -71.426  99.926  0.00 97.00      PROA   
ATOM    637 HG22 THR P  41      -0.423 -70.419 100.286  0.00 97.00      PROA   
ATOM    638 HG23 THR P  41      -0.566 -71.858  99.225  0.00 97.00      PROA   
ATOM    639  C   THR P  41       0.100 -70.485 102.885  0.00 97.00      PROA   
ATOM    640  O   THR P  41      -1.021 -70.144 103.239  0.00 97.00      PROA   
ATOM    641  N   ALA P  42       1.096 -69.582 102.742  0.00 97.00      PROA   
ATOM    642  HN  ALA P  42       2.007 -69.873 102.461  0.00 97.00      PROA   
ATOM    643  CA  ALA P  42       0.945 -68.162 102.994  0.00 97.00      PROA   
ATOM    644  HA  ALA P  42       0.572 -68.068 104.003  0.00 97.00      PROA   
ATOM    645  CB  ALA P  42       2.315 -67.461 102.937  0.00 97.00      PROA   
ATOM    646  HB1 ALA P  42       2.747 -67.533 101.916  0.00 97.00      PROA   
ATOM    647  HB2 ALA P  42       3.018 -67.950 103.647  0.00 97.00      PROA   
ATOM    648  HB3 ALA P  42       2.228 -66.391 103.218  0.00 97.00      PROA   
ATOM    649  C   ALA P  42      -0.029 -67.431 102.070  0.00 97.00      PROA   
ATOM    650  O   ALA P  42       0.011 -67.569 100.848  0.00 97.00      PROA   
ATOM    651  N   ILE P  43      -0.913 -66.587 102.656  0.00 97.00      PROA   
ATOM    652  HN  ILE P  43      -0.930 -66.508 103.651  0.00 97.00      PROA   
ATOM    653  CA  ILE P  43      -1.807 -65.700 101.931  0.00 97.00      PROA   
ATOM    654  HA  ILE P  43      -1.966 -66.112 100.944  0.00 97.00      PROA   
ATOM    655  CB  ILE P  43      -3.181 -65.474 102.591  0.00 97.00      PROA   
ATOM    656  HB  ILE P  43      -3.120 -64.642 103.333  0.00 97.00      PROA   
ATOM    657  CG2 ILE P  43      -4.209 -65.092 101.496  0.00 97.00      PROA   
ATOM    658 HG21 ILE P  43      -4.307 -65.918 100.760  0.00 97.00      PROA   
ATOM    659 HG22 ILE P  43      -3.924 -64.167 100.959  0.00 97.00      PROA   
ATOM    660 HG23 ILE P  43      -5.208 -64.911 101.938  0.00 97.00      PROA   
ATOM    661  CG1 ILE P  43      -3.677 -66.706 103.391  0.00 97.00      PROA   
ATOM    662 HG11 ILE P  43      -2.935 -66.973 104.171  0.00 97.00      PROA   
ATOM    663 HG12 ILE P  43      -3.773 -67.576 102.705  0.00 97.00      PROA   
ATOM    664  CD  ILE P  43      -5.017 -66.453 104.098  0.00 97.00      PROA   
ATOM    665  HD1 ILE P  43      -5.040 -65.439 104.552  0.00 97.00      PROA   
ATOM    666  HD2 ILE P  43      -5.181 -67.193 104.908  0.00 97.00      PROA   
ATOM    667  HD3 ILE P  43      -5.861 -66.540 103.381  0.00 97.00      PROA   
ATOM    668  C   ILE P  43      -1.085 -64.367 101.804  0.00 97.00      PROA   
ATOM    669  O   ILE P  43      -0.221 -64.032 102.611  0.00 97.00      PROA   
ATOM    670  N   GLN P  44      -1.438 -63.550 100.787  0.00 97.00      PROA   
ATOM    671  HN  GLN P  44      -2.102 -63.844 100.103  0.00 97.00      PROA   
ATOM    672  CA  GLN P  44      -0.858 -62.236 100.585  0.00 97.00      PROA   
ATOM    673  HA  GLN P  44       0.186 -62.259 100.867  0.00 97.00      PROA   
ATOM    674  CB  GLN P  44      -0.969 -61.834  99.090  0.00 97.00      PROA   
ATOM    675  HB1 GLN P  44      -0.464 -60.853  98.950  0.00 97.00      PROA   
ATOM    676  HB2 GLN P  44      -2.041 -61.702  98.818  0.00 97.00      PROA   
ATOM    677  CG  GLN P  44      -0.342 -62.840  98.087  0.00 97.00      PROA   
ATOM    678  HG1 GLN P  44      -0.343 -62.381  97.074  0.00 97.00      PROA   
ATOM    679  HG2 GLN P  44      -0.947 -63.769  98.032  0.00 97.00      PROA   
ATOM    680  CD  GLN P  44       1.116 -63.187  98.423  0.00 97.00      PROA   
ATOM    681  OE1 GLN P  44       2.034 -62.439  98.067  0.00 97.00      PROA   
ATOM    682  NE2 GLN P  44       1.353 -64.346  99.098  0.00 97.00      PROA   
ATOM    683 HE21 GLN P  44       2.302 -64.565  99.316  0.00 97.00      PROA   
ATOM    684 HE22 GLN P  44       0.600 -64.929  99.399  0.00 97.00      PROA   
ATOM    685  C   GLN P  44      -1.548 -61.185 101.459  0.00 97.00      PROA   
ATOM    686  O   GLN P  44      -1.102 -60.042 101.547  0.00 97.00      PROA   
ATOM    687  N   THR P  45      -2.645 -61.567 102.158  0.00 97.00      PROA   
ATOM    688  HN  THR P  45      -2.995 -62.492 102.039  0.00 97.00      PROA   
ATOM    689  CA  THR P  45      -3.389 -60.741 103.102  0.00 97.00      PROA   
ATOM    690  HA  THR P  45      -3.752 -59.880 102.560  0.00 97.00      PROA   
ATOM    691  CB  THR P  45      -4.583 -61.491 103.693  0.00 97.00      PROA   
ATOM    692  HB  THR P  45      -4.239 -62.370 104.288  0.00 97.00      PROA   
ATOM    693  OG1 THR P  45      -5.419 -61.970 102.649  0.00 97.00      PROA   
ATOM    694  HG1 THR P  45      -6.164 -62.393 103.085  0.00 97.00      PROA   
ATOM    695  CG2 THR P  45      -5.447 -60.571 104.576  0.00 97.00      PROA   
ATOM    696 HG21 THR P  45      -5.797 -59.701 103.979  0.00 97.00      PROA   
ATOM    697 HG22 THR P  45      -4.891 -60.207 105.463  0.00 97.00      PROA   
ATOM    698 HG23 THR P  45      -6.342 -61.114 104.946  0.00 97.00      PROA   
ATOM    699  C   THR P  45      -2.524 -60.260 104.255  0.00 97.00      PROA   
ATOM    700  O   THR P  45      -2.142 -61.048 105.111  0.00 97.00      PROA   
ATOM    701  N   SER P  46      -2.194 -58.948 104.311  0.00 97.00      PROA   
ATOM    702  HN  SER P  46      -2.398 -58.346 103.543  0.00 97.00      PROA   
ATOM    703  CA  SER P  46      -1.349 -58.412 105.371  0.00 97.00      PROA   
ATOM    704  HA  SER P  46      -0.804 -59.216 105.842  0.00 97.00      PROA   
ATOM    705  CB  SER P  46      -0.306 -57.420 104.804  0.00 97.00      PROA   
ATOM    706  HB1 SER P  46       0.289 -56.966 105.626  0.00 97.00      PROA   
ATOM    707  HB2 SER P  46      -0.811 -56.604 104.244  0.00 97.00      PROA   
ATOM    708  OG  SER P  46       0.615 -58.092 103.946  0.00 97.00      PROA   
ATOM    709  HG1 SER P  46       0.107 -58.596 103.303  0.00 97.00      PROA   
ATOM    710  C   SER P  46      -2.124 -57.704 106.470  0.00 97.00      PROA   
ATOM    711  O   SER P  46      -1.563 -57.365 107.511  0.00 97.00      PROA   
ATOM    712  N   THR P  47      -3.448 -57.494 106.292  0.00 97.00      PROA   
ATOM    713  HN  THR P  47      -3.879 -57.801 105.448  0.00 97.00      PROA   
ATOM    714  CA  THR P  47      -4.330 -56.930 107.312  0.00 97.00      PROA   
ATOM    715  HA  THR P  47      -3.838 -56.027 107.636  0.00 97.00      PROA   
ATOM    716  CB  THR P  47      -5.697 -56.460 106.778  0.00 97.00      PROA   
ATOM    717  HB  THR P  47      -5.548 -55.539 106.170  0.00 97.00      PROA   
ATOM    718  OG1 THR P  47      -6.645 -56.162 107.802  0.00 97.00      PROA   
ATOM    719  HG1 THR P  47      -7.494 -56.094 107.360  0.00 97.00      PROA   
ATOM    720  CG2 THR P  47      -6.321 -57.539 105.882  0.00 97.00      PROA   
ATOM    721 HG21 THR P  47      -6.354 -58.511 106.416  0.00 97.00      PROA   
ATOM    722 HG22 THR P  47      -5.744 -57.661 104.944  0.00 97.00      PROA   
ATOM    723 HG23 THR P  47      -7.362 -57.265 105.604  0.00 97.00      PROA   
ATOM    724  C   THR P  47      -4.476 -57.858 108.523  0.00 97.00      PROA   
ATOM    725  O   THR P  47      -4.508 -59.071 108.328  0.00 97.00      PROA   
ATOM    726  N   PRO P  48      -4.611 -57.383 109.768  0.00 97.00      PROA   
ATOM    727  CD  PRO P  48      -4.080 -56.081 110.196  0.00 97.00      PROA   
ATOM    728  HD1 PRO P  48      -4.898 -55.330 110.132  0.00 97.00      PROA   
ATOM    729  HD2 PRO P  48      -3.209 -55.753 109.587  0.00 97.00      PROA   
ATOM    730  CA  PRO P  48      -4.854 -58.261 110.909  0.00 97.00      PROA   
ATOM    731  HA  PRO P  48      -4.139 -59.072 110.877  0.00 97.00      PROA   
ATOM    732  CB  PRO P  48      -4.660 -57.340 112.127  0.00 97.00      PROA   
ATOM    733  HB1 PRO P  48      -4.307 -57.898 113.017  0.00 97.00      PROA   
ATOM    734  HB2 PRO P  48      -5.603 -56.806 112.384  0.00 97.00      PROA   
ATOM    735  CG  PRO P  48      -3.647 -56.302 111.645  0.00 97.00      PROA   
ATOM    736  HG1 PRO P  48      -3.657 -55.373 112.249  0.00 97.00      PROA   
ATOM    737  HG2 PRO P  48      -2.626 -56.744 111.659  0.00 97.00      PROA   
ATOM    738  C   PRO P  48      -6.245 -58.864 110.963  0.00 97.00      PROA   
ATOM    739  O   PRO P  48      -6.494 -59.607 111.904  0.00 97.00      PROA   
ATOM    740  N   THR P  49      -7.154 -58.595 109.996  0.00 97.00      PROA   
ATOM    741  HN  THR P  49      -6.934 -57.959 109.261  0.00 97.00      PROA   
ATOM    742  CA  THR P  49      -8.446 -59.262 109.938  0.00 97.00      PROA   
ATOM    743  HA  THR P  49      -8.418 -60.094 110.622  0.00 97.00      PROA   
ATOM    744  CB  THR P  49      -9.635 -58.397 110.366  0.00 97.00      PROA   
ATOM    745  HB  THR P  49      -9.323 -57.841 111.277  0.00 97.00      PROA   
ATOM    746  OG1 THR P  49     -10.754 -59.198 110.723  0.00 97.00      PROA   
ATOM    747  HG1 THR P  49     -11.244 -58.673 111.367  0.00 97.00      PROA   
ATOM    748  CG2 THR P  49     -10.093 -57.370 109.314  0.00 97.00      PROA   
ATOM    749 HG21 THR P  49     -10.520 -57.877 108.422  0.00 97.00      PROA   
ATOM    750 HG22 THR P  49      -9.244 -56.731 109.000  0.00 97.00      PROA   
ATOM    751 HG23 THR P  49     -10.887 -56.721 109.744  0.00 97.00      PROA   
ATOM    752  C   THR P  49      -8.624 -59.846 108.557  0.00 97.00      PROA   
ATOM    753  O   THR P  49      -8.449 -59.180 107.541  0.00 97.00      PROA   
ATOM    754  N   TYR P  50      -8.980 -61.146 108.495  0.00 97.00      PROA   
ATOM    755  HN  TYR P  50      -9.090 -61.672 109.338  0.00 97.00      PROA   
ATOM    756  CA  TYR P  50      -9.248 -61.843 107.260  0.00 97.00      PROA   
ATOM    757  HA  TYR P  50      -8.827 -61.293 106.429  0.00 97.00      PROA   
ATOM    758  CB  TYR P  50      -8.657 -63.279 107.279  0.00 97.00      PROA   
ATOM    759  HB1 TYR P  50      -9.143 -63.911 108.052  0.00 97.00      PROA   
ATOM    760  HB2 TYR P  50      -7.577 -63.215 107.531  0.00 97.00      PROA   
ATOM    761  CG  TYR P  50      -8.774 -63.953 105.936  0.00 97.00      PROA   
ATOM    762  CD1 TYR P  50      -9.885 -64.754 105.616  0.00 97.00      PROA   
ATOM    763  HD1 TYR P  50     -10.681 -64.880 106.335  0.00 97.00      PROA   
ATOM    764  CE1 TYR P  50      -9.959 -65.409 104.380  0.00 97.00      PROA   
ATOM    765  HE1 TYR P  50     -10.801 -66.045 104.151  0.00 97.00      PROA   
ATOM    766  CZ  TYR P  50      -8.932 -65.254 103.444  0.00 97.00      PROA   
ATOM    767  OH  TYR P  50      -9.000 -65.918 102.202  0.00 97.00      PROA   
ATOM    768  HH  TYR P  50      -9.801 -66.449 102.198  0.00 97.00      PROA   
ATOM    769  CD2 TYR P  50      -7.736 -63.827 104.996  0.00 97.00      PROA   
ATOM    770  HD2 TYR P  50      -6.861 -63.247 105.248  0.00 97.00      PROA   
ATOM    771  CE2 TYR P  50      -7.824 -64.457 103.750  0.00 97.00      PROA   
ATOM    772  HE2 TYR P  50      -7.030 -64.355 103.027  0.00 97.00      PROA   
ATOM    773  C   TYR P  50     -10.752 -61.873 107.118  0.00 97.00      PROA   
ATOM    774  O   TYR P  50     -11.438 -62.539 107.884  0.00 97.00      PROA   
ATOM    775  N   HSD P  51     -11.297 -61.133 106.127  0.00 97.00      PROA   
ATOM    776  HN  HSD P  51     -10.716 -60.632 105.492  0.00 97.00      PROA   
ATOM    777  CA  HSD P  51     -12.722 -60.910 106.001  0.00 97.00      PROA   
ATOM    778  HA  HSD P  51     -13.230 -61.224 106.901  0.00 97.00      PROA   
ATOM    779  CB  HSD P  51     -13.030 -59.402 105.786  0.00 97.00      PROA   
ATOM    780  HB1 HSD P  51     -12.448 -59.023 104.918  0.00 97.00      PROA   
ATOM    781  HB2 HSD P  51     -12.667 -58.858 106.686  0.00 97.00      PROA   
ATOM    782  ND1 HSD P  51     -15.160 -59.186 104.387  0.00 97.00      PROA   
ATOM    783  HD1 HSD P  51     -14.820 -59.657 103.571  0.00 97.00      PROA   
ATOM    784  CG  HSD P  51     -14.484 -59.048 105.584  0.00 97.00      PROA   
ATOM    785  CE1 HSD P  51     -16.382 -58.629 104.555  0.00 97.00      PROA   
ATOM    786  HE1 HSD P  51     -17.131 -58.608 103.764  0.00 97.00      PROA   
ATOM    787  NE2 HSD P  51     -16.540 -58.133 105.767  0.00 97.00      PROA   
ATOM    788  CD2 HSD P  51     -15.341 -58.390 106.412  0.00 97.00      PROA   
ATOM    789  HD2 HSD P  51     -15.193 -58.056 107.431  0.00 97.00      PROA   
ATOM    790  C   HSD P  51     -13.293 -61.707 104.858  0.00 97.00      PROA   
ATOM    791  O   HSD P  51     -13.068 -61.400 103.688  0.00 97.00      PROA   
ATOM    792  N   ILE P  52     -14.106 -62.734 105.183  0.00 97.00      PROA   
ATOM    793  HN  ILE P  52     -14.256 -63.005 106.134  0.00 97.00      PROA   
ATOM    794  CA  ILE P  52     -14.856 -63.498 104.215  0.00 97.00      PROA   
ATOM    795  HA  ILE P  52     -14.383 -63.434 103.246  0.00 97.00      PROA   
ATOM    796  CB  ILE P  52     -14.947 -64.972 104.591  0.00 97.00      PROA   
ATOM    797  HB  ILE P  52     -15.350 -65.053 105.622  0.00 97.00      PROA   
ATOM    798  CG2 ILE P  52     -15.905 -65.732 103.655  0.00 97.00      PROA   
ATOM    799 HG21 ILE P  52     -15.575 -65.647 102.599  0.00 97.00      PROA   
ATOM    800 HG22 ILE P  52     -16.951 -65.375 103.746  0.00 97.00      PROA   
ATOM    801 HG23 ILE P  52     -15.899 -66.809 103.923  0.00 97.00      PROA   
ATOM    802  CG1 ILE P  52     -13.543 -65.623 104.582  0.00 97.00      PROA   
ATOM    803 HG11 ILE P  52     -12.780 -64.909 104.957  0.00 97.00      PROA   
ATOM    804 HG12 ILE P  52     -13.280 -65.865 103.528  0.00 97.00      PROA   
ATOM    805  CD  ILE P  52     -13.448 -66.898 105.427  0.00 97.00      PROA   
ATOM    806  HD1 ILE P  52     -14.190 -67.649 105.088  0.00 97.00      PROA   
ATOM    807  HD2 ILE P  52     -13.621 -66.676 106.501  0.00 97.00      PROA   
ATOM    808  HD3 ILE P  52     -12.439 -67.345 105.322  0.00 97.00      PROA   
ATOM    809  C   ILE P  52     -16.225 -62.860 104.137  0.00 97.00      PROA   
ATOM    810  O   ILE P  52     -17.036 -62.957 105.055  0.00 97.00      PROA   
ATOM    811  N   THR P  53     -16.502 -62.157 103.016  0.00 97.00      PROA   
ATOM    812  HN  THR P  53     -15.792 -62.029 102.327  0.00 97.00      PROA   
ATOM    813  CA  THR P  53     -17.759 -61.463 102.772  0.00 97.00      PROA   
ATOM    814  HA  THR P  53     -17.904 -60.773 103.591  0.00 97.00      PROA   
ATOM    815  CB  THR P  53     -17.741 -60.674 101.467  0.00 97.00      PROA   
ATOM    816  HB  THR P  53     -17.702 -61.364 100.593  0.00 97.00      PROA   
ATOM    817  OG1 THR P  53     -16.590 -59.843 101.422  0.00 97.00      PROA   
ATOM    818  HG1 THR P  53     -16.671 -59.336 100.610  0.00 97.00      PROA   
ATOM    819  CG2 THR P  53     -18.974 -59.755 101.351  0.00 97.00      PROA   
ATOM    820 HG21 THR P  53     -19.031 -59.077 102.229  0.00 97.00      PROA   
ATOM    821 HG22 THR P  53     -19.913 -60.342 101.295  0.00 97.00      PROA   
ATOM    822 HG23 THR P  53     -18.907 -59.134 100.432  0.00 97.00      PROA   
ATOM    823  C   THR P  53     -18.945 -62.403 102.762  0.00 97.00      PROA   
ATOM    824  O   THR P  53     -19.988 -62.098 103.338  0.00 97.00      PROA   
ATOM    825  N   SER P  54     -18.792 -63.582 102.120  0.00 97.00      PROA   
ATOM    826  HN  SER P  54     -17.917 -63.833 101.717  0.00 97.00      PROA   
ATOM    827  CA  SER P  54     -19.863 -64.539 101.967  0.00 97.00      PROA   
ATOM    828  HA  SER P  54     -20.383 -64.631 102.910  0.00 97.00      PROA   
ATOM    829  CB  SER P  54     -20.841 -64.212 100.798  0.00 97.00      PROA   
ATOM    830  HB1 SER P  54     -21.659 -64.962 100.755  0.00 97.00      PROA   
ATOM    831  HB2 SER P  54     -20.303 -64.231  99.827  0.00 97.00      PROA   
ATOM    832  OG  SER P  54     -21.419 -62.918 100.929  0.00 97.00      PROA   
ATOM    833  HG1 SER P  54     -21.785 -62.875 101.816  0.00 97.00      PROA   
ATOM    834  C   SER P  54     -19.191 -65.850 101.635  0.00 97.00      PROA   
ATOM    835  O   SER P  54     -18.645 -66.008 100.547  0.00 97.00      PROA   
ATOM    836  N   ALA P  55     -19.177 -66.809 102.587  0.00 97.00      PROA   
ATOM    837  HN  ALA P  55     -19.628 -66.648 103.466  0.00 97.00      PROA   
ATOM    838  CA  ALA P  55     -18.352 -68.003 102.548  0.00 97.00      PROA   
ATOM    839  HA  ALA P  55     -17.337 -67.651 102.490  0.00 97.00      PROA   
ATOM    840  CB  ALA P  55     -18.501 -68.784 103.869  0.00 97.00      PROA   
ATOM    841  HB1 ALA P  55     -19.540 -69.159 103.990  0.00 97.00      PROA   
ATOM    842  HB2 ALA P  55     -18.281 -68.112 104.728  0.00 97.00      PROA   
ATOM    843  HB3 ALA P  55     -17.797 -69.640 103.909  0.00 97.00      PROA   
ATOM    844  C   ALA P  55     -18.531 -68.962 101.377  0.00 97.00      PROA   
ATOM    845  O   ALA P  55     -19.641 -69.283 100.964  0.00 97.00      PROA   
ATOM    846  N   SER P  56     -17.390 -69.463 100.836  0.00 97.00      PROA   
ATOM    847  HN  SER P  56     -16.505 -69.128 101.162  0.00 97.00      PROA   
ATOM    848  CA  SER P  56     -17.316 -70.502  99.823  0.00 97.00      PROA   
ATOM    849  HA  SER P  56     -18.302 -70.656  99.413  0.00 97.00      PROA   
ATOM    850  CB  SER P  56     -16.363 -70.161  98.640  0.00 97.00      PROA   
ATOM    851  HB1 SER P  56     -16.664 -69.180  98.216  0.00 97.00      PROA   
ATOM    852  HB2 SER P  56     -16.460 -70.923  97.836  0.00 97.00      PROA   
ATOM    853  OG  SER P  56     -14.996 -70.066  99.033  0.00 97.00      PROA   
ATOM    854  HG1 SER P  56     -14.474 -70.264  98.243  0.00 97.00      PROA   
ATOM    855  C   SER P  56     -16.893 -71.805 100.472  0.00 97.00      PROA   
ATOM    856  O   SER P  56     -16.507 -71.845 101.635  0.00 97.00      PROA   
ATOM    857  N   GLU P  57     -16.969 -72.932  99.724  0.00 97.00      PROA   
ATOM    858  HN  GLU P  57     -17.261 -72.892  98.771  0.00 97.00      PROA   
ATOM    859  CA  GLU P  57     -16.524 -74.246 100.158  0.00 97.00      PROA   
ATOM    860  HA  GLU P  57     -17.056 -74.516 101.060  0.00 97.00      PROA   
ATOM    861  CB  GLU P  57     -16.785 -75.275  99.020  0.00 97.00      PROA   
ATOM    862  HB1 GLU P  57     -16.462 -76.286  99.340  0.00 97.00      PROA   
ATOM    863  HB2 GLU P  57     -16.144 -74.979  98.154  0.00 97.00      PROA   
ATOM    864  CG  GLU P  57     -18.230 -75.335  98.445  0.00 97.00      PROA   
ATOM    865  HG1 GLU P  57     -18.185 -75.946  97.513  0.00 97.00      PROA   
ATOM    866  HG2 GLU P  57     -18.586 -74.325  98.159  0.00 97.00      PROA   
ATOM    867  CD  GLU P  57     -19.295 -75.976  99.343  0.00 97.00      PROA   
ATOM    868  OE1 GLU P  57     -19.741 -77.104  99.004  0.00 97.00      PROA   
ATOM    869  OE2 GLU P  57     -19.739 -75.321 100.322  0.00 97.00      PROA   
ATOM    870  C   GLU P  57     -15.019 -74.221 100.449  0.00 97.00      PROA   
ATOM    871  O   GLU P  57     -14.519 -74.748 101.438  0.00 97.00      PROA   
ATOM    872  N   ASP P  58     -14.302 -73.536  99.542  0.00 97.00      PROA   
ATOM    873  HN  ASP P  58     -14.801 -73.179  98.755  0.00 97.00      PROA   
ATOM    874  CA  ASP P  58     -12.886 -73.341  99.368  0.00 97.00      PROA   
ATOM    875  HA  ASP P  58     -12.410 -74.301  99.499  0.00 97.00      PROA   
ATOM    876  CB  ASP P  58     -12.601 -72.864  97.898  0.00 97.00      PROA   
ATOM    877  HB1 ASP P  58     -12.367 -73.771  97.294  0.00 97.00      PROA   
ATOM    878  HB2 ASP P  58     -11.726 -72.188  97.846  0.00 97.00      PROA   
ATOM    879  CG  ASP P  58     -13.798 -72.202  97.188  0.00 97.00      PROA   
ATOM    880  OD1 ASP P  58     -14.845 -72.875  96.979  0.00 97.00      PROA   
ATOM    881  OD2 ASP P  58     -13.668 -71.005  96.821  0.00 97.00      PROA   
ATOM    882  C   ASP P  58     -12.232 -72.441 100.414  0.00 97.00      PROA   
ATOM    883  O   ASP P  58     -11.021 -72.521 100.618  0.00 97.00      PROA   
ATOM    884  N   ASP P  59     -13.015 -71.630 101.167  0.00 97.00      PROA   
ATOM    885  HN  ASP P  59     -13.952 -71.434 100.885  0.00 97.00      PROA   
ATOM    886  CA  ASP P  59     -12.595 -70.982 102.406  0.00 97.00      PROA   
ATOM    887  HA  ASP P  59     -11.746 -70.347 102.184  0.00 97.00      PROA   
ATOM    888  CB  ASP P  59     -13.761 -70.125 102.979  0.00 97.00      PROA   
ATOM    889  HB1 ASP P  59     -13.576 -69.863 104.043  0.00 97.00      PROA   
ATOM    890  HB2 ASP P  59     -14.713 -70.689 102.919  0.00 97.00      PROA   
ATOM    891  CG  ASP P  59     -13.925 -68.786 102.260  0.00 97.00      PROA   
ATOM    892  OD1 ASP P  59     -12.902 -68.091 102.027  0.00 97.00      PROA   
ATOM    893  OD2 ASP P  59     -15.098 -68.382 102.068  0.00 97.00      PROA   
ATOM    894  C   ASP P  59     -12.143 -71.968 103.497  0.00 97.00      PROA   
ATOM    895  O   ASP P  59     -11.386 -71.605 104.391  0.00 97.00      PROA   
ATOM    896  N   SER P  60     -12.598 -73.242 103.462  0.00 97.00      PROA   
ATOM    897  HN  SER P  60     -13.207 -73.502 102.717  0.00 97.00      PROA   
ATOM    898  CA  SER P  60     -12.267 -74.279 104.443  0.00 97.00      PROA   
ATOM    899  HA  SER P  60     -12.599 -73.908 105.403  0.00 97.00      PROA   
ATOM    900  CB  SER P  60     -12.982 -75.629 104.175  0.00 97.00      PROA   
ATOM    901  HB1 SER P  60     -12.746 -76.359 104.981  0.00 97.00      PROA   
ATOM    902  HB2 SER P  60     -12.653 -76.051 103.201  0.00 97.00      PROA   
ATOM    903  OG  SER P  60     -14.392 -75.478 104.141  0.00 97.00      PROA   
ATOM    904  HG1 SER P  60     -14.605 -75.129 103.269  0.00 97.00      PROA   
ATOM    905  C   SER P  60     -10.786 -74.632 104.571  0.00 97.00      PROA   
ATOM    906  O   SER P  60     -10.060 -74.734 103.585  0.00 97.00      PROA   
ATOM    907  N   GLY P  61     -10.311 -74.886 105.816  0.00 97.00      PROA   
ATOM    908  HN  GLY P  61     -10.922 -74.850 106.606  0.00 97.00      PROA   
ATOM    909  CA  GLY P  61      -8.915 -75.222 106.059  0.00 97.00      PROA   
ATOM    910  HA1 GLY P  61      -8.293 -74.753 105.310  0.00 97.00      PROA   
ATOM    911  HA2 GLY P  61      -8.830 -76.299 106.086  0.00 97.00      PROA   
ATOM    912  C   GLY P  61      -8.464 -74.678 107.377  0.00 97.00      PROA   
ATOM    913  O   GLY P  61      -9.236 -74.061 108.098  0.00 97.00      PROA   
ATOM    914  N   GLU P  62      -7.176 -74.888 107.736  0.00 97.00      PROA   
ATOM    915  HN  GLU P  62      -6.550 -75.396 107.145  0.00 97.00      PROA   
ATOM    916  CA  GLU P  62      -6.629 -74.374 108.971  0.00 97.00      PROA   
ATOM    917  HA  GLU P  62      -7.443 -74.227 109.656  0.00 97.00      PROA   
ATOM    918  CB  GLU P  62      -5.675 -75.349 109.703  0.00 97.00      PROA   
ATOM    919  HB1 GLU P  62      -6.206 -76.325 109.770  0.00 97.00      PROA   
ATOM    920  HB2 GLU P  62      -5.546 -74.963 110.740  0.00 97.00      PROA   
ATOM    921  CG  GLU P  62      -4.296 -75.623 109.077  0.00 97.00      PROA   
ATOM    922  HG1 GLU P  62      -3.792 -74.685 108.768  0.00 97.00      PROA   
ATOM    923  HG2 GLU P  62      -4.400 -76.289 108.196  0.00 97.00      PROA   
ATOM    924  CD  GLU P  62      -3.397 -76.316 110.095  0.00 97.00      PROA   
ATOM    925  OE1 GLU P  62      -3.878 -77.203 110.839  0.00 97.00      PROA   
ATOM    926  OE2 GLU P  62      -2.199 -75.961 110.133  0.00 97.00      PROA   
ATOM    927  C   GLU P  62      -6.027 -73.006 108.784  0.00 97.00      PROA   
ATOM    928  O   GLU P  62      -5.144 -72.773 107.964  0.00 97.00      PROA   
ATOM    929  N   TYR P  63      -6.550 -72.051 109.578  0.00 97.00      PROA   
ATOM    930  HN  TYR P  63      -7.273 -72.288 110.224  0.00 97.00      PROA   
ATOM    931  CA  TYR P  63      -6.177 -70.660 109.577  0.00 97.00      PROA   
ATOM    932  HA  TYR P  63      -5.757 -70.402 108.613  0.00 97.00      PROA   
ATOM    933  CB  TYR P  63      -7.386 -69.734 109.886  0.00 97.00      PROA   
ATOM    934  HB1 TYR P  63      -7.056 -68.728 110.220  0.00 97.00      PROA   
ATOM    935  HB2 TYR P  63      -8.005 -70.189 110.686  0.00 97.00      PROA   
ATOM    936  CG  TYR P  63      -8.264 -69.568 108.675  0.00 97.00      PROA   
ATOM    937  CD1 TYR P  63      -9.041 -70.634 108.187  0.00 97.00      PROA   
ATOM    938  HD1 TYR P  63      -9.030 -71.586 108.694  0.00 97.00      PROA   
ATOM    939  CE1 TYR P  63      -9.809 -70.486 107.027  0.00 97.00      PROA   
ATOM    940  HE1 TYR P  63     -10.362 -71.329 106.644  0.00 97.00      PROA   
ATOM    941  CZ  TYR P  63      -9.850 -69.251 106.371  0.00 97.00      PROA   
ATOM    942  OH  TYR P  63     -10.575 -69.089 105.174  0.00 97.00      PROA   
ATOM    943  HH  TYR P  63     -10.867 -69.958 104.881  0.00 97.00      PROA   
ATOM    944  CD2 TYR P  63      -8.340 -68.324 108.022  0.00 97.00      PROA   
ATOM    945  HD2 TYR P  63      -7.771 -67.484 108.391  0.00 97.00      PROA   
ATOM    946  CE2 TYR P  63      -9.134 -68.166 106.883  0.00 97.00      PROA   
ATOM    947  HE2 TYR P  63      -9.156 -67.220 106.369  0.00 97.00      PROA   
ATOM    948  C   TYR P  63      -5.110 -70.443 110.615  0.00 97.00      PROA   
ATOM    949  O   TYR P  63      -5.202 -70.942 111.734  0.00 97.00      PROA   
ATOM    950  N   ARG P  64      -4.039 -69.702 110.257  0.00 97.00      PROA   
ATOM    951  HN  ARG P  64      -3.923 -69.385 109.318  0.00 97.00      PROA   
ATOM    952  CA  ARG P  64      -2.973 -69.419 111.193  0.00 97.00      PROA   
ATOM    953  HA  ARG P  64      -3.370 -69.376 112.199  0.00 97.00      PROA   
ATOM    954  CB  ARG P  64      -1.798 -70.431 111.106  0.00 97.00      PROA   
ATOM    955  HB1 ARG P  64      -1.307 -70.460 112.104  0.00 97.00      PROA   
ATOM    956  HB2 ARG P  64      -1.029 -70.105 110.370  0.00 97.00      PROA   
ATOM    957  CG  ARG P  64      -2.222 -71.850 110.675  0.00 97.00      PROA   
ATOM    958  HG1 ARG P  64      -2.563 -71.822 109.617  0.00 97.00      PROA   
ATOM    959  HG2 ARG P  64      -3.081 -72.200 111.290  0.00 97.00      PROA   
ATOM    960  CD  ARG P  64      -1.101 -72.877 110.776  0.00 97.00      PROA   
ATOM    961  HD1 ARG P  64      -0.144 -72.489 110.368  0.00 97.00      PROA   
ATOM    962  HD2 ARG P  64      -1.379 -73.797 110.231  0.00 97.00      PROA   
ATOM    963  NE  ARG P  64      -0.935 -73.136 112.235  0.00 97.00      PROA   
ATOM    964  HE  ARG P  64      -1.338 -72.492 112.884  0.00 97.00      PROA   
ATOM    965  CZ  ARG P  64      -0.510 -74.296 112.763  0.00 97.00      PROA   
ATOM    966  NH1 ARG P  64      -0.475 -75.446 112.084  0.00 97.00      PROA   
ATOM    967 HH11 ARG P  64      -1.043 -75.492 111.260  0.00 97.00      PROA   
ATOM    968 HH12 ARG P  64      -0.398 -76.292 112.597  0.00 97.00      PROA   
ATOM    969  NH2 ARG P  64      -0.163 -74.295 114.057  0.00 97.00      PROA   
ATOM    970 HH21 ARG P  64      -0.144 -73.409 114.519  0.00 97.00      PROA   
ATOM    971 HH22 ARG P  64       0.202 -75.128 114.455  0.00 97.00      PROA   
ATOM    972  C   ARG P  64      -2.432 -68.067 110.817  0.00 97.00      PROA   
ATOM    973  O   ARG P  64      -2.512 -67.663 109.663  0.00 97.00      PROA   
ATOM    974  N   CYS P  65      -1.848 -67.325 111.783  0.00 97.00      PROA   
ATOM    975  HN  CYS P  65      -1.929 -67.562 112.748  0.00 97.00      PROA   
ATOM    976  CA  CYS P  65      -1.142 -66.105 111.470  0.00 97.00      PROA   
ATOM    977  HA  CYS P  65      -0.787 -66.182 110.455  0.00 97.00      PROA   
ATOM    978  CB  CYS P  65      -2.059 -64.863 111.574  0.00 97.00      PROA   
ATOM    979  HB1 CYS P  65      -2.799 -64.945 110.746  0.00 97.00      PROA   
ATOM    980  HB2 CYS P  65      -1.493 -63.925 111.408  0.00 97.00      PROA   
ATOM    981  SG  CYS P  65      -2.979 -64.807 113.137  0.00 97.00      PROA   
ATOM    982  C   CYS P  65       0.099 -65.926 112.315  0.00 97.00      PROA   
ATOM    983  O   CYS P  65       0.291 -66.558 113.348  0.00 97.00      PROA   
ATOM    984  N   GLN P  66       1.002 -65.040 111.842  0.00 97.00      PROA   
ATOM    985  HN  GLN P  66       0.840 -64.613 110.953  0.00 97.00      PROA   
ATOM    986  CA  GLN P  66       2.209 -64.649 112.530  0.00 97.00      PROA   
ATOM    987  HA  GLN P  66       2.210 -65.044 113.537  0.00 97.00      PROA   
ATOM    988  CB  GLN P  66       3.454 -65.162 111.734  0.00 97.00      PROA   
ATOM    989  HB1 GLN P  66       3.631 -64.555 110.825  0.00 97.00      PROA   
ATOM    990  HB2 GLN P  66       3.174 -66.186 111.388  0.00 97.00      PROA   
ATOM    991  CG  GLN P  66       4.748 -65.313 112.565  0.00 97.00      PROA   
ATOM    992  HG1 GLN P  66       4.463 -65.781 113.532  0.00 97.00      PROA   
ATOM    993  HG2 GLN P  66       5.216 -64.334 112.782  0.00 97.00      PROA   
ATOM    994  CD  GLN P  66       5.782 -66.274 111.948  0.00 97.00      PROA   
ATOM    995  OE1 GLN P  66       6.115 -67.270 112.587  0.00 97.00      PROA   
ATOM    996  NE2 GLN P  66       6.303 -66.012 110.724  0.00 97.00      PROA   
ATOM    997 HE21 GLN P  66       6.922 -66.676 110.307  0.00 97.00      PROA   
ATOM    998 HE22 GLN P  66       6.021 -65.203 110.208  0.00 97.00      PROA   
ATOM    999  C   GLN P  66       2.117 -63.129 112.586  0.00 97.00      PROA   
ATOM   1000  O   GLN P  66       2.174 -62.456 111.559  0.00 97.00      PROA   
ATOM   1001  N   ARG P  67       1.936 -62.544 113.802  0.00 97.00      PROA   
ATOM   1002  HN  ARG P  67       1.835 -63.093 114.629  0.00 97.00      PROA   
ATOM   1003  CA  ARG P  67       1.787 -61.107 113.987  0.00 97.00      PROA   
ATOM   1004  HA  ARG P  67       1.664 -60.608 113.036  0.00 97.00      PROA   
ATOM   1005  CB  ARG P  67       0.563 -60.786 114.893  0.00 97.00      PROA   
ATOM   1006  HB1 ARG P  67       0.590 -59.737 115.260  0.00 97.00      PROA   
ATOM   1007  HB2 ARG P  67       0.616 -61.447 115.789  0.00 97.00      PROA   
ATOM   1008  CG  ARG P  67      -0.800 -61.014 114.217  0.00 97.00      PROA   
ATOM   1009  HG1 ARG P  67      -1.568 -61.121 115.017  0.00 97.00      PROA   
ATOM   1010  HG2 ARG P  67      -0.772 -61.973 113.657  0.00 97.00      PROA   
ATOM   1011  CD  ARG P  67      -1.226 -59.898 113.254  0.00 97.00      PROA   
ATOM   1012  HD1 ARG P  67      -2.048 -60.248 112.598  0.00 97.00      PROA   
ATOM   1013  HD2 ARG P  67      -0.383 -59.564 112.613  0.00 97.00      PROA   
ATOM   1014  NE  ARG P  67      -1.797 -58.784 114.069  0.00 97.00      PROA   
ATOM   1015  HE  ARG P  67      -2.651 -58.952 114.559  0.00 97.00      PROA   
ATOM   1016  CZ  ARG P  67      -1.239 -57.570 114.225  0.00 97.00      PROA   
ATOM   1017  NH1 ARG P  67      -0.124 -57.197 113.593  0.00 97.00      PROA   
ATOM   1018 HH11 ARG P  67       0.241 -57.763 112.858  0.00 97.00      PROA   
ATOM   1019 HH12 ARG P  67       0.174 -56.247 113.690  0.00 97.00      PROA   
ATOM   1020  NH2 ARG P  67      -1.841 -56.679 115.029  0.00 97.00      PROA   
ATOM   1021 HH21 ARG P  67      -2.670 -56.942 115.510  0.00 97.00      PROA   
ATOM   1022 HH22 ARG P  67      -1.411 -55.784 115.157  0.00 97.00      PROA   
ATOM   1023  C   ARG P  67       2.995 -60.516 114.678  0.00 97.00      PROA   
ATOM   1024  O   ARG P  67       3.065 -60.555 115.902  0.00 97.00      PROA   
ATOM   1025  N   GLY P  68       3.938 -59.907 113.907  0.00 97.00      PROA   
ATOM   1026  HN  GLY P  68       3.808 -59.907 112.917  0.00 97.00      PROA   
ATOM   1027  CA  GLY P  68       5.079 -59.104 114.364  0.00 97.00      PROA   
ATOM   1028  HA1 GLY P  68       4.677 -58.164 114.714  0.00 97.00      PROA   
ATOM   1029  HA2 GLY P  68       5.720 -58.971 113.505  0.00 97.00      PROA   
ATOM   1030  C   GLY P  68       5.973 -59.622 115.476  0.00 97.00      PROA   
ATOM   1031  O   GLY P  68       6.763 -58.862 116.034  0.00 97.00      PROA   
ATOM   1032  N   LEU P  69       5.860 -60.911 115.845  0.00 97.00      PROA   
ATOM   1033  HN  LEU P  69       5.216 -61.494 115.360  0.00 97.00      PROA   
ATOM   1034  CA  LEU P  69       6.378 -61.425 117.092  0.00 97.00      PROA   
ATOM   1035  HA  LEU P  69       7.264 -60.875 117.383  0.00 97.00      PROA   
ATOM   1036  CB  LEU P  69       5.298 -61.397 118.209  0.00 97.00      PROA   
ATOM   1037  HB1 LEU P  69       5.625 -61.993 119.089  0.00 97.00      PROA   
ATOM   1038  HB2 LEU P  69       4.372 -61.853 117.788  0.00 97.00      PROA   
ATOM   1039  CG  LEU P  69       4.882 -60.010 118.743  0.00 97.00      PROA   
ATOM   1040  HG  LEU P  69       4.577 -59.366 117.887  0.00 97.00      PROA   
ATOM   1041  CD1 LEU P  69       3.655 -60.151 119.663  0.00 97.00      PROA   
ATOM   1042 HD11 LEU P  69       3.897 -60.801 120.531  0.00 97.00      PROA   
ATOM   1043 HD12 LEU P  69       2.801 -60.595 119.108  0.00 97.00      PROA   
ATOM   1044 HD13 LEU P  69       3.355 -59.154 120.042  0.00 97.00      PROA   
ATOM   1045  CD2 LEU P  69       6.031 -59.312 119.488  0.00 97.00      PROA   
ATOM   1046 HD21 LEU P  69       6.883 -59.124 118.804  0.00 97.00      PROA   
ATOM   1047 HD22 LEU P  69       6.380 -59.943 120.333  0.00 97.00      PROA   
ATOM   1048 HD23 LEU P  69       5.685 -58.339 119.894  0.00 97.00      PROA   
ATOM   1049  C   LEU P  69       6.758 -62.871 116.890  0.00 97.00      PROA   
ATOM   1050  O   LEU P  69       6.145 -63.577 116.093  0.00 97.00      PROA   
ATOM   1051  N   SER P  70       7.781 -63.349 117.639  0.00 97.00      PROA   
ATOM   1052  HN  SER P  70       8.244 -62.743 118.285  0.00 97.00      PROA   
ATOM   1053  CA  SER P  70       8.285 -64.717 117.642  0.00 97.00      PROA   
ATOM   1054  HA  SER P  70       8.832 -64.824 116.718  0.00 97.00      PROA   
ATOM   1055  CB  SER P  70       9.308 -64.929 118.791  0.00 97.00      PROA   
ATOM   1056  HB1 SER P  70      10.203 -64.306 118.568  0.00 97.00      PROA   
ATOM   1057  HB2 SER P  70       9.638 -65.987 118.862  0.00 97.00      PROA   
ATOM   1058  OG  SER P  70       8.771 -64.493 120.041  0.00 97.00      PROA   
ATOM   1059  HG1 SER P  70       9.472 -64.554 120.695  0.00 97.00      PROA   
ATOM   1060  C   SER P  70       7.242 -65.837 117.652  0.00 97.00      PROA   
ATOM   1061  O   SER P  70       6.406 -65.926 118.544  0.00 97.00      PROA   
ATOM   1062  N   GLY P  71       7.285 -66.740 116.645  0.00 97.00      PROA   
ATOM   1063  HN  GLY P  71       8.009 -66.665 115.963  0.00 97.00      PROA   
ATOM   1064  CA  GLY P  71       6.323 -67.826 116.466  0.00 97.00      PROA   
ATOM   1065  HA1 GLY P  71       6.134 -68.271 117.433  0.00 97.00      PROA   
ATOM   1066  HA2 GLY P  71       6.773 -68.529 115.783  0.00 97.00      PROA   
ATOM   1067  C   GLY P  71       4.976 -67.427 115.887  0.00 97.00      PROA   
ATOM   1068  O   GLY P  71       4.523 -66.295 116.005  0.00 97.00      PROA   
ATOM   1069  N   ARG P  72       4.288 -68.402 115.246  0.00 97.00      PROA   
ATOM   1070  HN  ARG P  72       4.684 -69.311 115.166  0.00 97.00      PROA   
ATOM   1071  CA  ARG P  72       2.987 -68.264 114.617  0.00 97.00      PROA   
ATOM   1072  HA  ARG P  72       2.669 -67.230 114.674  0.00 97.00      PROA   
ATOM   1073  CB  ARG P  72       2.949 -68.706 113.119  0.00 97.00      PROA   
ATOM   1074  HB1 ARG P  72       3.702 -68.112 112.563  0.00 97.00      PROA   
ATOM   1075  HB2 ARG P  72       1.963 -68.409 112.694  0.00 97.00      PROA   
ATOM   1076  CG  ARG P  72       3.117 -70.212 112.771  0.00 97.00      PROA   
ATOM   1077  HG1 ARG P  72       3.150 -70.285 111.658  0.00 97.00      PROA   
ATOM   1078  HG2 ARG P  72       2.206 -70.755 113.103  0.00 97.00      PROA   
ATOM   1079  CD  ARG P  72       4.340 -70.966 113.323  0.00 97.00      PROA   
ATOM   1080  HD1 ARG P  72       4.462 -71.939 112.797  0.00 97.00      PROA   
ATOM   1081  HD2 ARG P  72       4.230 -71.144 114.416  0.00 97.00      PROA   
ATOM   1082  NE  ARG P  72       5.532 -70.107 113.063  0.00 97.00      PROA   
ATOM   1083  HE  ARG P  72       5.374 -69.178 112.733  0.00 97.00      PROA   
ATOM   1084  CZ  ARG P  72       6.797 -70.372 113.442  0.00 97.00      PROA   
ATOM   1085  NH1 ARG P  72       7.215 -71.560 113.885  0.00 97.00      PROA   
ATOM   1086 HH11 ARG P  72       6.589 -72.330 113.854  0.00 97.00      PROA   
ATOM   1087 HH12 ARG P  72       8.176 -71.661 114.130  0.00 97.00      PROA   
ATOM   1088  NH2 ARG P  72       7.682 -69.363 113.346  0.00 97.00      PROA   
ATOM   1089 HH21 ARG P  72       7.329 -68.491 113.007  0.00 97.00      PROA   
ATOM   1090 HH22 ARG P  72       8.649 -69.524 113.503  0.00 97.00      PROA   
ATOM   1091  C   ARG P  72       1.993 -69.097 115.394  0.00 97.00      PROA   
ATOM   1092  O   ARG P  72       2.359 -69.982 116.163  0.00 97.00      PROA   
ATOM   1093  N   SER P  73       0.697 -68.767 115.206  0.00 97.00      PROA   
ATOM   1094  HN  SER P  73       0.491 -67.983 114.621  0.00 97.00      PROA   
ATOM   1095  CA  SER P  73      -0.509 -69.376 115.729  0.00 97.00      PROA   
ATOM   1096  HA  SER P  73      -0.554 -69.050 116.759  0.00 97.00      PROA   
ATOM   1097  CB  SER P  73      -1.758 -68.794 115.012  0.00 97.00      PROA   
ATOM   1098  HB1 SER P  73      -2.640 -69.463 114.957  0.00 97.00      PROA   
ATOM   1099  HB2 SER P  73      -1.474 -68.568 113.969  0.00 97.00      PROA   
ATOM   1100  OG  SER P  73      -2.193 -67.604 115.652  0.00 97.00      PROA   
ATOM   1101  HG1 SER P  73      -2.722 -67.907 116.399  0.00 97.00      PROA   
ATOM   1102  C   SER P  73      -0.696 -70.876 115.807  0.00 97.00      PROA   
ATOM   1103  O   SER P  73      -0.051 -71.699 115.167  0.00 97.00      PROA   
ATOM   1104  N   ASP P  74      -1.739 -71.169 116.602  0.00 97.00      PROA   
ATOM   1105  HN  ASP P  74      -2.096 -70.414 117.152  0.00 97.00      PROA   
ATOM   1106  CA  ASP P  74      -2.736 -72.206 116.579  0.00 97.00      PROA   
ATOM   1107  HA  ASP P  74      -2.334 -73.008 117.174  0.00 97.00      PROA   
ATOM   1108  CB  ASP P  74      -4.017 -71.644 117.304  0.00 97.00      PROA   
ATOM   1109  HB1 ASP P  74      -3.891 -71.801 118.399  0.00 97.00      PROA   
ATOM   1110  HB2 ASP P  74      -4.935 -72.177 116.992  0.00 97.00      PROA   
ATOM   1111  CG  ASP P  74      -4.233 -70.124 117.121  0.00 97.00      PROA   
ATOM   1112  OD1 ASP P  74      -3.395 -69.326 117.621  0.00 97.00      PROA   
ATOM   1113  OD2 ASP P  74      -5.249 -69.742 116.486  0.00 97.00      PROA   
ATOM   1114  C   ASP P  74      -3.107 -72.745 115.186  0.00 97.00      PROA   
ATOM   1115  O   ASP P  74      -2.981 -72.038 114.185  0.00 97.00      PROA   
ATOM   1116  N   PRO P  75      -3.540 -73.998 115.055  0.00 97.00      PROA   
ATOM   1117  CD  PRO P  75      -3.269 -75.072 116.016  0.00 97.00      PROA   
ATOM   1118  HD1 PRO P  75      -3.894 -74.926 116.923  0.00 97.00      PROA   
ATOM   1119  HD2 PRO P  75      -2.191 -75.076 116.289  0.00 97.00      PROA   
ATOM   1120  CA  PRO P  75      -4.270 -74.476 113.894  0.00 97.00      PROA   
ATOM   1121  HA  PRO P  75      -4.004 -73.952 112.986  0.00 97.00      PROA   
ATOM   1122  CB  PRO P  75      -3.838 -75.951 113.832  0.00 97.00      PROA   
ATOM   1123  HB1 PRO P  75      -2.864 -76.012 113.302  0.00 97.00      PROA   
ATOM   1124  HB2 PRO P  75      -4.550 -76.604 113.292  0.00 97.00      PROA   
ATOM   1125  CG  PRO P  75      -3.641 -76.375 115.297  0.00 97.00      PROA   
ATOM   1126  HG1 PRO P  75      -4.604 -76.756 115.698  0.00 97.00      PROA   
ATOM   1127  HG2 PRO P  75      -2.867 -77.162 115.401  0.00 97.00      PROA   
ATOM   1128  C   PRO P  75      -5.776 -74.365 114.103  0.00 97.00      PROA   
ATOM   1129  O   PRO P  75      -6.405 -75.365 114.444  0.00 97.00      PROA   
ATOM   1130  N   ILE P  76      -6.421 -73.194 113.879  0.00 97.00      PROA   
ATOM   1131  HN  ILE P  76      -5.942 -72.348 113.651  0.00 97.00      PROA   
ATOM   1132  CA  ILE P  76      -7.880 -73.166 113.927  0.00 97.00      PROA   
ATOM   1133  HA  ILE P  76      -8.207 -73.877 114.671  0.00 97.00      PROA   
ATOM   1134  CB  ILE P  76      -8.512 -71.862 114.400  0.00 97.00      PROA   
ATOM   1135  HB  ILE P  76      -9.619 -71.930 114.268  0.00 97.00      PROA   
ATOM   1136  CG2 ILE P  76      -8.250 -71.720 115.918  0.00 97.00      PROA   
ATOM   1137 HG21 ILE P  76      -7.164 -71.610 116.113  0.00 97.00      PROA   
ATOM   1138 HG22 ILE P  76      -8.623 -72.605 116.475  0.00 97.00      PROA   
ATOM   1139 HG23 ILE P  76      -8.761 -70.816 116.310  0.00 97.00      PROA   
ATOM   1140  CG1 ILE P  76      -8.008 -70.622 113.636  0.00 97.00      PROA   
ATOM   1141 HG11 ILE P  76      -7.395 -70.936 112.769  0.00 97.00      PROA   
ATOM   1142 HG12 ILE P  76      -7.345 -70.037 114.309  0.00 97.00      PROA   
ATOM   1143  CD  ILE P  76      -9.147 -69.737 113.125  0.00 97.00      PROA   
ATOM   1144  HD1 ILE P  76      -9.760 -69.357 113.969  0.00 97.00      PROA   
ATOM   1145  HD2 ILE P  76      -9.802 -70.310 112.433  0.00 97.00      PROA   
ATOM   1146  HD3 ILE P  76      -8.733 -68.872 112.568  0.00 97.00      PROA   
ATOM   1147  C   ILE P  76      -8.462 -73.649 112.604  0.00 97.00      PROA   
ATOM   1148  O   ILE P  76      -8.536 -72.939 111.605  0.00 97.00      PROA   
ATOM   1149  N   GLN P  77      -8.875 -74.935 112.586  0.00 97.00      PROA   
ATOM   1150  HN  GLN P  77      -8.712 -75.509 113.385  0.00 97.00      PROA   
ATOM   1151  CA  GLN P  77      -9.330 -75.623 111.399  0.00 97.00      PROA   
ATOM   1152  HA  GLN P  77      -8.785 -75.253 110.550  0.00 97.00      PROA   
ATOM   1153  CB  GLN P  77      -9.025 -77.142 111.519  0.00 97.00      PROA   
ATOM   1154  HB1 GLN P  77      -9.085 -77.581 110.500  0.00 97.00      PROA   
ATOM   1155  HB2 GLN P  77      -9.783 -77.649 112.154  0.00 97.00      PROA   
ATOM   1156  CG  GLN P  77      -7.626 -77.418 112.136  0.00 97.00      PROA   
ATOM   1157  HG1 GLN P  77      -7.657 -77.279 113.237  0.00 97.00      PROA   
ATOM   1158  HG2 GLN P  77      -6.879 -76.706 111.734  0.00 97.00      PROA   
ATOM   1159  CD  GLN P  77      -7.169 -78.859 111.879  0.00 97.00      PROA   
ATOM   1160  OE1 GLN P  77      -7.919 -79.804 112.144  0.00 97.00      PROA   
ATOM   1161  NE2 GLN P  77      -5.915 -79.043 111.377  0.00 97.00      PROA   
ATOM   1162 HE21 GLN P  77      -5.295 -78.269 111.221  0.00 97.00      PROA   
ATOM   1163 HE22 GLN P  77      -5.604 -79.973 111.193  0.00 97.00      PROA   
ATOM   1164  C   GLN P  77     -10.808 -75.338 111.169  0.00 97.00      PROA   
ATOM   1165  O   GLN P  77     -11.661 -75.796 111.921  0.00 97.00      PROA   
ATOM   1166  N   LEU P  78     -11.115 -74.548 110.108  0.00 97.00      PROA   
ATOM   1167  HN  LEU P  78     -10.382 -74.248 109.498  0.00 97.00      PROA   
ATOM   1168  CA  LEU P  78     -12.407 -73.978 109.768  0.00 97.00      PROA   
ATOM   1169  HA  LEU P  78     -13.020 -73.930 110.657  0.00 97.00      PROA   
ATOM   1170  CB  LEU P  78     -12.196 -72.556 109.174  0.00 97.00      PROA   
ATOM   1171  HB1 LEU P  78     -11.601 -72.659 108.239  0.00 97.00      PROA   
ATOM   1172  HB2 LEU P  78     -11.575 -71.966 109.884  0.00 97.00      PROA   
ATOM   1173  CG  LEU P  78     -13.465 -71.732 108.847  0.00 97.00      PROA   
ATOM   1174  HG  LEU P  78     -14.217 -72.388 108.354  0.00 97.00      PROA   
ATOM   1175  CD1 LEU P  78     -14.095 -71.144 110.118  0.00 97.00      PROA   
ATOM   1176 HD11 LEU P  78     -13.390 -70.423 110.581  0.00 97.00      PROA   
ATOM   1177 HD12 LEU P  78     -14.317 -71.941 110.852  0.00 97.00      PROA   
ATOM   1178 HD13 LEU P  78     -15.038 -70.611 109.874  0.00 97.00      PROA   
ATOM   1179  CD2 LEU P  78     -13.146 -70.598 107.853  0.00 97.00      PROA   
ATOM   1180 HD21 LEU P  78     -12.752 -71.015 106.903  0.00 97.00      PROA   
ATOM   1181 HD22 LEU P  78     -12.386 -69.912 108.284  0.00 97.00      PROA   
ATOM   1182 HD23 LEU P  78     -14.062 -70.013 107.625  0.00 97.00      PROA   
ATOM   1183  C   LEU P  78     -13.108 -74.830 108.728  0.00 97.00      PROA   
ATOM   1184  O   LEU P  78     -12.498 -75.252 107.749  0.00 97.00      PROA   
ATOM   1185  N   GLU P  79     -14.422 -75.104 108.921  0.00 97.00      PROA   
ATOM   1186  HN  GLU P  79     -14.896 -74.786 109.740  0.00 97.00      PROA   
ATOM   1187  CA  GLU P  79     -15.194 -75.970 108.055  0.00 97.00      PROA   
ATOM   1188  HA  GLU P  79     -14.596 -76.304 107.218  0.00 97.00      PROA   
ATOM   1189  CB  GLU P  79     -15.713 -77.203 108.839  0.00 97.00      PROA   
ATOM   1190  HB1 GLU P  79     -16.358 -77.823 108.180  0.00 97.00      PROA   
ATOM   1191  HB2 GLU P  79     -16.345 -76.814 109.669  0.00 97.00      PROA   
ATOM   1192  CG  GLU P  79     -14.593 -78.110 109.407  0.00 97.00      PROA   
ATOM   1193  HG1 GLU P  79     -13.672 -77.521 109.596  0.00 97.00      PROA   
ATOM   1194  HG2 GLU P  79     -14.342 -78.911 108.680  0.00 97.00      PROA   
ATOM   1195  CD  GLU P  79     -14.969 -78.731 110.755  0.00 97.00      PROA   
ATOM   1196  OE1 GLU P  79     -15.400 -77.970 111.661  0.00 97.00      PROA   
ATOM   1197  OE2 GLU P  79     -14.760 -79.961 110.927  0.00 97.00      PROA   
ATOM   1198  C   GLU P  79     -16.399 -75.245 107.493  0.00 97.00      PROA   
ATOM   1199  O   GLU P  79     -17.196 -74.662 108.224  0.00 97.00      PROA   
ATOM   1200  N   VAL P  80     -16.588 -75.331 106.157  0.00  0.00      PROA   
ATOM   1201  HN  VAL P  80     -15.939 -75.815 105.574  0.00  0.00      PROA   
ATOM   1202  CA  VAL P  80     -17.729 -74.772 105.473  0.00  0.00      PROA   
ATOM   1203  HA  VAL P  80     -18.326 -74.221 106.178  0.00  0.00      PROA   
ATOM   1204  CB  VAL P  80     -17.385 -73.813 104.337  0.00  0.00      PROA   
ATOM   1205  HB  VAL P  80     -16.842 -74.338 103.522  0.00  0.00      PROA   
ATOM   1206  CG1 VAL P  80     -18.688 -73.208 103.767  0.00  0.00      PROA   
ATOM   1207 HG11 VAL P  80     -19.287 -72.763 104.588  0.00  0.00      PROA   
ATOM   1208 HG12 VAL P  80     -19.299 -73.979 103.254  0.00  0.00      PROA   
ATOM   1209 HG13 VAL P  80     -18.464 -72.407 103.035  0.00  0.00      PROA   
ATOM   1210  CG2 VAL P  80     -16.463 -72.709 104.907  0.00  0.00      PROA   
ATOM   1211 HG21 VAL P  80     -15.484 -73.125 105.222  0.00  0.00      PROA   
ATOM   1212 HG22 VAL P  80     -16.942 -72.223 105.781  0.00  0.00      PROA   
ATOM   1213 HG23 VAL P  80     -16.273 -71.931 104.141  0.00  0.00      PROA   
ATOM   1214  C   VAL P  80     -18.516 -75.967 105.000  0.00  0.00      PROA   
ATOM   1215  O   VAL P  80     -17.946 -76.949 104.525  0.00  0.00      PROA   
ATOM   1216  N   HSD P  81     -19.855 -75.915 105.192  0.00  0.00      PROA   
ATOM   1217  HN  HSD P  81     -20.286 -75.080 105.526  0.00  0.00      PROA   
ATOM   1218  CA  HSD P  81     -20.737 -77.051 105.112  0.00  0.00      PROA   
ATOM   1219  HA  HSD P  81     -20.242 -77.867 104.604  0.00  0.00      PROA   
ATOM   1220  CB  HSD P  81     -21.230 -77.517 106.504  0.00  0.00      PROA   
ATOM   1221  HB1 HSD P  81     -22.007 -78.307 106.425  0.00  0.00      PROA   
ATOM   1222  HB2 HSD P  81     -21.680 -76.650 107.038  0.00  0.00      PROA   
ATOM   1223  ND1 HSD P  81     -19.700 -79.376 107.320  0.00  0.00      PROA   
ATOM   1224  HD1 HSD P  81     -19.986 -80.067 106.654  0.00  0.00      PROA   
ATOM   1225  CG  HSD P  81     -20.132 -78.067 107.363  0.00  0.00      PROA   
ATOM   1226  CE1 HSD P  81     -18.861 -79.544 108.371  0.00  0.00      PROA   
ATOM   1227  HE1 HSD P  81     -18.368 -80.491 108.586  0.00  0.00      PROA   
ATOM   1228  NE2 HSD P  81     -18.734 -78.446 109.089  0.00  0.00      PROA   
ATOM   1229  CD2 HSD P  81     -19.533 -77.515 108.451  0.00  0.00      PROA   
ATOM   1230  HD2 HSD P  81     -19.624 -76.512 108.845  0.00  0.00      PROA   
ATOM   1231  C   HSD P  81     -21.953 -76.677 104.320  0.00  0.00      PROA   
ATOM   1232  O   HSD P  81     -22.200 -75.509 104.019  0.00  0.00      PROA   
ATOM   1233  N   ARG P  82     -22.734 -77.719 103.965  0.00  0.00      PROA   
ATOM   1234  HN  ARG P  82     -22.466 -78.651 104.195  0.00  0.00      PROA   
ATOM   1235  CA  ARG P  82     -24.021 -77.611 103.336  0.00  0.00      PROA   
ATOM   1236  HA  ARG P  82     -24.502 -76.702 103.670  0.00  0.00      PROA   
ATOM   1237  CB  ARG P  82     -23.920 -77.631 101.787  0.00  0.00      PROA   
ATOM   1238  HB1 ARG P  82     -23.264 -76.776 101.505  0.00  0.00      PROA   
ATOM   1239  HB2 ARG P  82     -24.921 -77.433 101.347  0.00  0.00      PROA   
ATOM   1240  CG  ARG P  82     -23.326 -78.909 101.156  0.00  0.00      PROA   
ATOM   1241  HG1 ARG P  82     -24.083 -79.722 101.167  0.00  0.00      PROA   
ATOM   1242  HG2 ARG P  82     -22.459 -79.250 101.765  0.00  0.00      PROA   
ATOM   1243  CD  ARG P  82     -22.821 -78.724  99.714  0.00  0.00      PROA   
ATOM   1244  HD1 ARG P  82     -22.521 -79.705  99.288  0.00  0.00      PROA   
ATOM   1245  HD2 ARG P  82     -21.938 -78.053  99.707  0.00  0.00      PROA   
ATOM   1246  NE  ARG P  82     -23.917 -78.170  98.849  0.00  0.00      PROA   
ATOM   1247  HE  ARG P  82     -24.666 -78.783  98.598  0.00  0.00      PROA   
ATOM   1248  CZ  ARG P  82     -23.970 -76.883  98.411  0.00  0.00      PROA   
ATOM   1249  NH1 ARG P  82     -22.999 -75.983  98.698  0.00  0.00      PROA   
ATOM   1250 HH11 ARG P  82     -23.073 -75.043  98.365  0.00  0.00      PROA   
ATOM   1251 HH12 ARG P  82     -22.207 -76.259  99.243  0.00  0.00      PROA   
ATOM   1252  NH2 ARG P  82     -25.031 -76.487  97.666  0.00  0.00      PROA   
ATOM   1253 HH21 ARG P  82     -25.087 -75.544  97.338  0.00  0.00      PROA   
ATOM   1254 HH22 ARG P  82     -25.757 -77.137  97.445  0.00  0.00      PROA   
ATOM   1255  C   ARG P  82     -24.778 -78.787 103.904  0.00  0.00      PROA   
ATOM   1256  O   ARG P  82     -24.500 -79.214 105.024  0.00  0.00      PROA   
ATOM   1257  N   GLY P  83     -25.766 -79.339 103.156  0.00  0.00      PROA   
ATOM   1258  HN  GLY P  83     -25.999 -78.972 102.259  0.00  0.00      PROA   
ATOM   1259  CA  GLY P  83     -26.524 -80.501 103.563  0.00  0.00      PROA   
ATOM   1260  HA1 GLY P  83     -25.913 -81.140 104.187  0.00  0.00      PROA   
ATOM   1261  HA2 GLY P  83     -26.851 -80.985 102.655  0.00  0.00      PROA   
ATOM   1262  C   GLY P  83     -27.737 -80.080 104.332  0.00  0.00      PROA   
ATOM   1263  O   GLY P  83     -27.863 -78.923 104.734  0.00  0.00      PROA   
ATOM   1264  N   TRP P  84     -28.681 -81.031 104.528  0.00  0.00      PROA   
ATOM   1265  HN  TRP P  84     -28.542 -81.977 104.246  0.00  0.00      PROA   
ATOM   1266  CA  TRP P  84     -30.003 -80.710 105.007  0.00  0.00      PROA   
ATOM   1267  HA  TRP P  84     -29.947 -79.869 105.683  0.00  0.00      PROA   
ATOM   1268  CB  TRP P  84     -30.997 -80.407 103.844  0.00  0.00      PROA   
ATOM   1269  HB1 TRP P  84     -32.002 -80.167 104.254  0.00  0.00      PROA   
ATOM   1270  HB2 TRP P  84     -31.100 -81.321 103.218  0.00  0.00      PROA   
ATOM   1271  CG  TRP P  84     -30.589 -79.272 102.958  0.00  0.00      PROA   
ATOM   1272  CD1 TRP P  84     -30.115 -79.341 101.674  0.00  0.00      PROA   
ATOM   1273  HD1 TRP P  84     -30.005 -80.249 101.102  0.00  0.00      PROA   
ATOM   1274  NE1 TRP P  84     -29.781 -78.088 101.238  0.00  0.00      PROA   
ATOM   1275  HE1 TRP P  84     -29.412 -77.878 100.359  0.00  0.00      PROA   
ATOM   1276  CE2 TRP P  84     -30.029 -77.177 102.225  0.00  0.00      PROA   
ATOM   1277  CD2 TRP P  84     -30.546 -77.887 103.332  0.00  0.00      PROA   
ATOM   1278  CE3 TRP P  84     -30.885 -77.195 104.494  0.00  0.00      PROA   
ATOM   1279  HE3 TRP P  84     -31.281 -77.706 105.359  0.00  0.00      PROA   
ATOM   1280  CZ3 TRP P  84     -30.701 -75.811 104.532  0.00  0.00      PROA   
ATOM   1281  HZ3 TRP P  84     -30.957 -75.266 105.430  0.00  0.00      PROA   
ATOM   1282  CZ2 TRP P  84     -29.843 -75.801 102.262  0.00  0.00      PROA   
ATOM   1283  HZ2 TRP P  84     -29.445 -75.255 101.420  0.00  0.00      PROA   
ATOM   1284  CH2 TRP P  84     -30.186 -75.127 103.435  0.00  0.00      PROA   
ATOM   1285  HH2 TRP P  84     -30.049 -74.056 103.491  0.00  0.00      PROA   
ATOM   1286  C   TRP P  84     -30.571 -81.872 105.773  0.00  0.00      PROA   
ATOM   1287  O   TRP P  84     -31.723 -81.792 106.191  0.00  0.00      PROA   
ATOM   1288  N   LEU P  85     -29.788 -82.956 106.012  0.00  0.00      PROA   
ATOM   1289  HN  LEU P  85     -28.854 -83.021 105.671  0.00  0.00      PROA   
ATOM   1290  CA  LEU P  85     -30.249 -84.065 106.818  0.00  0.00      PROA   
ATOM   1291  HA  LEU P  85     -30.899 -83.667 107.578  0.00  0.00      PROA   
ATOM   1292  CB  LEU P  85     -30.979 -85.206 106.059  0.00  0.00      PROA   
ATOM   1293  HB1 LEU P  85     -31.077 -86.111 106.703  0.00  0.00      PROA   
ATOM   1294  HB2 LEU P  85     -30.366 -85.491 105.175  0.00  0.00      PROA   
ATOM   1295  CG  LEU P  85     -32.418 -84.895 105.589  0.00  0.00      PROA   
ATOM   1296  HG  LEU P  85     -32.371 -84.044 104.873  0.00  0.00      PROA   
ATOM   1297  CD1 LEU P  85     -32.972 -86.111 104.834  0.00  0.00      PROA   
ATOM   1298 HD11 LEU P  85     -33.158 -86.955 105.531  0.00  0.00      PROA   
ATOM   1299 HD12 LEU P  85     -32.238 -86.449 104.076  0.00  0.00      PROA   
ATOM   1300 HD13 LEU P  85     -33.923 -85.843 104.330  0.00  0.00      PROA   
ATOM   1301  CD2 LEU P  85     -33.383 -84.517 106.731  0.00  0.00      PROA   
ATOM   1302 HD21 LEU P  85     -33.052 -83.600 107.254  0.00  0.00      PROA   
ATOM   1303 HD22 LEU P  85     -33.440 -85.338 107.475  0.00  0.00      PROA   
ATOM   1304 HD23 LEU P  85     -34.400 -84.335 106.325  0.00  0.00      PROA   
ATOM   1305  C   LEU P  85     -29.096 -84.696 107.543  0.00  0.00      PROA   
ATOM   1306  O   LEU P  85     -27.936 -84.593 107.148  0.00  0.00      PROA   
ATOM   1307  N   LEU P  86     -29.459 -85.377 108.652  0.00  0.00      PROA   
ATOM   1308  HN  LEU P  86     -30.417 -85.394 108.928  0.00  0.00      PROA   
ATOM   1309  CA  LEU P  86     -28.603 -86.154 109.499  0.00  0.00      PROA   
ATOM   1310  HA  LEU P  86     -27.873 -86.663 108.887  0.00  0.00      PROA   
ATOM   1311  CB  LEU P  86     -27.942 -85.296 110.613  0.00  0.00      PROA   
ATOM   1312  HB1 LEU P  86     -28.740 -84.771 111.184  0.00  0.00      PROA   
ATOM   1313  HB2 LEU P  86     -27.328 -84.515 110.112  0.00  0.00      PROA   
ATOM   1314  CG  LEU P  86     -27.027 -86.042 111.617  0.00  0.00      PROA   
ATOM   1315  HG  LEU P  86     -27.647 -86.785 112.170  0.00  0.00      PROA   
ATOM   1316  CD1 LEU P  86     -25.885 -86.812 110.922  0.00  0.00      PROA   
ATOM   1317 HD11 LEU P  86     -25.243 -86.111 110.348  0.00  0.00      PROA   
ATOM   1318 HD12 LEU P  86     -26.289 -87.574 110.224  0.00  0.00      PROA   
ATOM   1319 HD13 LEU P  86     -25.257 -87.330 111.677  0.00  0.00      PROA   
ATOM   1320  CD2 LEU P  86     -26.475 -85.070 112.679  0.00  0.00      PROA   
ATOM   1321 HD21 LEU P  86     -27.310 -84.566 113.211  0.00  0.00      PROA   
ATOM   1322 HD22 LEU P  86     -25.841 -84.295 112.199  0.00  0.00      PROA   
ATOM   1323 HD23 LEU P  86     -25.862 -85.620 113.424  0.00  0.00      PROA   
ATOM   1324  C   LEU P  86     -29.545 -87.159 110.106  0.00  0.00      PROA   
ATOM   1325  O   LEU P  86     -30.736 -86.894 110.248  0.00  0.00      PROA   
ATOM   1326  N   LEU P  87     -29.028 -88.350 110.469  0.00 97.00      PROA   
ATOM   1327  HN  LEU P  87     -28.065 -88.540 110.308  0.00 97.00      PROA   
ATOM   1328  CA  LEU P  87     -29.774 -89.391 111.134  0.00 97.00      PROA   
ATOM   1329  HA  LEU P  87     -30.817 -89.120 111.214  0.00 97.00      PROA   
ATOM   1330  CB  LEU P  87     -29.669 -90.735 110.377  0.00 97.00      PROA   
ATOM   1331  HB1 LEU P  87     -28.596 -91.003 110.261  0.00 97.00      PROA   
ATOM   1332  HB2 LEU P  87     -30.085 -90.598 109.353  0.00 97.00      PROA   
ATOM   1333  CG  LEU P  87     -30.402 -91.920 111.043  0.00 97.00      PROA   
ATOM   1334  HG  LEU P  87     -30.027 -92.032 112.085  0.00 97.00      PROA   
ATOM   1335  CD1 LEU P  87     -31.924 -91.707 111.113  0.00 97.00      PROA   
ATOM   1336 HD11 LEU P  87     -32.336 -91.550 110.094  0.00 97.00      PROA   
ATOM   1337 HD12 LEU P  87     -32.166 -90.825 111.737  0.00 97.00      PROA   
ATOM   1338 HD13 LEU P  87     -32.413 -92.598 111.560  0.00 97.00      PROA   
ATOM   1339  CD2 LEU P  87     -30.078 -93.229 110.315  0.00 97.00      PROA   
ATOM   1340 HD21 LEU P  87     -28.980 -93.387 110.265  0.00 97.00      PROA   
ATOM   1341 HD22 LEU P  87     -30.484 -93.206 109.282  0.00 97.00      PROA   
ATOM   1342 HD23 LEU P  87     -30.535 -94.076 110.867  0.00 97.00      PROA   
ATOM   1343  C   LEU P  87     -29.217 -89.535 112.531  0.00 97.00      PROA   
ATOM   1344  O   LEU P  87     -28.098 -89.999 112.738  0.00 97.00      PROA   
ATOM   1345  N   GLN P  88     -30.011 -89.140 113.543  0.00 97.00      PROA   
ATOM   1346  HN  GLN P  88     -30.926 -88.777 113.366  0.00 97.00      PROA   
ATOM   1347  CA  GLN P  88     -29.620 -89.173 114.930  0.00 97.00      PROA   
ATOM   1348  HA  GLN P  88     -28.554 -89.006 114.997  0.00 97.00      PROA   
ATOM   1349  CB  GLN P  88     -30.344 -88.065 115.737  0.00 97.00      PROA   
ATOM   1350  HB1 GLN P  88     -29.963 -88.093 116.779  0.00 97.00      PROA   
ATOM   1351  HB2 GLN P  88     -31.435 -88.279 115.754  0.00 97.00      PROA   
ATOM   1352  CG  GLN P  88     -30.119 -86.646 115.169  0.00 97.00      PROA   
ATOM   1353  HG1 GLN P  88     -30.490 -86.581 114.125  0.00 97.00      PROA   
ATOM   1354  HG2 GLN P  88     -29.033 -86.417 115.163  0.00 97.00      PROA   
ATOM   1355  CD  GLN P  88     -30.891 -85.595 115.983  0.00 97.00      PROA   
ATOM   1356  OE1 GLN P  88     -32.123 -85.622 116.054  0.00 97.00      PROA   
ATOM   1357  NE2 GLN P  88     -30.149 -84.612 116.567  0.00 97.00      PROA   
ATOM   1358 HE21 GLN P  88     -30.623 -83.812 116.931  0.00 97.00      PROA   
ATOM   1359 HE22 GLN P  88     -29.155 -84.614 116.474  0.00 97.00      PROA   
ATOM   1360  C   GLN P  88     -29.942 -90.541 115.504  0.00 97.00      PROA   
ATOM   1361  O   GLN P  88     -31.082 -90.991 115.474  0.00 97.00      PROA   
ATOM   1362  N   VAL P  89     -28.916 -91.257 116.018  0.00 97.00      PROA   
ATOM   1363  HN  VAL P  89     -27.994 -90.883 116.010  0.00 97.00      PROA   
ATOM   1364  CA  VAL P  89     -29.036 -92.641 116.442  0.00 97.00      PROA   
ATOM   1365  HA  VAL P  89     -30.062 -92.970 116.346  0.00 97.00      PROA   
ATOM   1366  CB  VAL P  89     -28.158 -93.551 115.584  0.00 97.00      PROA   
ATOM   1367  HB  VAL P  89     -27.099 -93.203 115.629  0.00 97.00      PROA   
ATOM   1368  CG1 VAL P  89     -28.213 -95.016 116.054  0.00 97.00      PROA   
ATOM   1369 HG11 VAL P  89     -29.262 -95.374 116.102  0.00 97.00      PROA   
ATOM   1370 HG12 VAL P  89     -27.734 -95.149 117.044  0.00 97.00      PROA   
ATOM   1371 HG13 VAL P  89     -27.662 -95.644 115.325  0.00 97.00      PROA   
ATOM   1372  CG2 VAL P  89     -28.629 -93.460 114.117  0.00 97.00      PROA   
ATOM   1373 HG21 VAL P  89     -28.408 -92.461 113.689  0.00 97.00      PROA   
ATOM   1374 HG22 VAL P  89     -29.721 -93.643 114.047  0.00 97.00      PROA   
ATOM   1375 HG23 VAL P  89     -28.107 -94.220 113.499  0.00 97.00      PROA   
ATOM   1376  C   VAL P  89     -28.657 -92.760 117.906  0.00 97.00      PROA   
ATOM   1377  O   VAL P  89     -27.685 -92.152 118.353  0.00 97.00      PROA   
ATOM   1378  N   SER P  90     -29.436 -93.558 118.689  0.00 97.00      PROA   
ATOM   1379  HN  SER P  90     -30.262 -93.957 118.296  0.00 97.00      PROA   
ATOM   1380  CA  SER P  90     -29.244 -93.775 120.122  0.00 97.00      PROA   
ATOM   1381  HA  SER P  90     -29.373 -92.819 120.610  0.00 97.00      PROA   
ATOM   1382  CB  SER P  90     -30.279 -94.766 120.720  0.00 97.00      PROA   
ATOM   1383  HB1 SER P  90     -30.096 -94.903 121.809  0.00 97.00      PROA   
ATOM   1384  HB2 SER P  90     -30.207 -95.760 120.234  0.00 97.00      PROA   
ATOM   1385  OG  SER P  90     -31.604 -94.267 120.601  0.00 97.00      PROA   
ATOM   1386  HG1 SER P  90     -31.764 -94.066 119.672  0.00 97.00      PROA   
ATOM   1387  C   SER P  90     -27.878 -94.309 120.530  0.00 97.00      PROA   
ATOM   1388  O   SER P  90     -27.285 -93.807 121.483  0.00 97.00      PROA   
ATOM   1389  N   SER P  91     -27.336 -95.327 119.820  0.00 97.00      PROA   
ATOM   1390  HN  SER P  91     -27.821 -95.740 119.056  0.00 97.00      PROA   
ATOM   1391  CA  SER P  91     -25.992 -95.815 120.081  0.00 97.00      PROA   
ATOM   1392  HA  SER P  91     -25.351 -94.943 120.076  0.00 97.00      PROA   
ATOM   1393  CB  SER P  91     -25.801 -96.543 121.441  0.00 97.00      PROA   
ATOM   1394  HB1 SER P  91     -25.053 -97.361 121.400  0.00 97.00      PROA   
ATOM   1395  HB2 SER P  91     -26.764 -96.987 121.773  0.00 97.00      PROA   
ATOM   1396  OG  SER P  91     -25.344 -95.614 122.418  0.00 97.00      PROA   
ATOM   1397  HG1 SER P  91     -26.019 -94.928 122.469  0.00 97.00      PROA   
ATOM   1398  C   SER P  91     -25.485 -96.652 118.936  0.00 97.00      PROA   
ATOM   1399  O   SER P  91     -26.243 -97.092 118.077  0.00 97.00      PROA   
ATOM   1400  N   ARG P  92     -24.146 -96.858 118.885  0.00 97.00      PROA   
ATOM   1401  HN  ARG P  92     -23.554 -96.488 119.598  0.00 97.00      PROA   
ATOM   1402  CA  ARG P  92     -23.475 -97.523 117.781  0.00 97.00      PROA   
ATOM   1403  HA  ARG P  92     -23.971 -97.251 116.857  0.00 97.00      PROA   
ATOM   1404  CB  ARG P  92     -21.984 -97.085 117.713  0.00 97.00      PROA   
ATOM   1405  HB1 ARG P  92     -21.586 -97.368 116.714  0.00 97.00      PROA   
ATOM   1406  HB2 ARG P  92     -21.390 -97.629 118.482  0.00 97.00      PROA   
ATOM   1407  CG  ARG P  92     -21.755 -95.574 117.954  0.00 97.00      PROA   
ATOM   1408  HG1 ARG P  92     -21.965 -95.344 119.022  0.00 97.00      PROA   
ATOM   1409  HG2 ARG P  92     -22.476 -94.982 117.347  0.00 97.00      PROA   
ATOM   1410  CD  ARG P  92     -20.317 -95.099 117.675  0.00 97.00      PROA   
ATOM   1411  HD1 ARG P  92     -19.574 -95.854 118.006  0.00 97.00      PROA   
ATOM   1412  HD2 ARG P  92     -20.102 -94.144 118.206  0.00 97.00      PROA   
ATOM   1413  NE  ARG P  92     -20.167 -94.903 116.198  0.00 97.00      PROA   
ATOM   1414  HE  ARG P  92     -19.976 -95.683 115.609  0.00 97.00      PROA   
ATOM   1415  CZ  ARG P  92     -20.579 -93.787 115.570  0.00 97.00      PROA   
ATOM   1416  NH1 ARG P  92     -20.901 -92.645 116.197  0.00 97.00      PROA   
ATOM   1417 HH11 ARG P  92     -20.438 -92.428 117.052  0.00 97.00      PROA   
ATOM   1418 HH12 ARG P  92     -21.169 -91.900 115.589  0.00 97.00      PROA   
ATOM   1419  NH2 ARG P  92     -20.603 -93.739 114.225  0.00 97.00      PROA   
ATOM   1420 HH21 ARG P  92     -20.149 -94.454 113.707  0.00 97.00      PROA   
ATOM   1421 HH22 ARG P  92     -20.666 -92.827 113.825  0.00 97.00      PROA   
ATOM   1422  C   ARG P  92     -23.540 -99.040 117.934  0.00 97.00      PROA   
ATOM   1423  O   ARG P  92     -23.377 -99.786 116.969  0.00 97.00      PROA   
ATOM   1424  N   VAL P  93     -23.810 -99.528 119.164  0.00 97.00      PROA   
ATOM   1425  HN  VAL P  93     -23.987 -98.913 119.925  0.00 97.00      PROA   
ATOM   1426  CA  VAL P  93     -23.916-100.931 119.488  0.00 97.00      PROA   
ATOM   1427  HA  VAL P  93     -24.269-101.462 118.617  0.00 97.00      PROA   
ATOM   1428  CB  VAL P  93     -22.633-101.590 120.022  0.00 97.00      PROA   
ATOM   1429  HB  VAL P  93     -22.872-102.627 120.359  0.00 97.00      PROA   
ATOM   1430  CG1 VAL P  93     -21.585-101.703 118.894  0.00 97.00      PROA   
ATOM   1431 HG11 VAL P  93     -21.259-100.694 118.566  0.00 97.00      PROA   
ATOM   1432 HG12 VAL P  93     -22.002-102.236 118.017  0.00 97.00      PROA   
ATOM   1433 HG13 VAL P  93     -20.689-102.252 119.255  0.00 97.00      PROA   
ATOM   1434  CG2 VAL P  93     -22.047-100.819 121.227  0.00 97.00      PROA   
ATOM   1435 HG21 VAL P  93     -22.758-100.793 122.077  0.00 97.00      PROA   
ATOM   1436 HG22 VAL P  93     -21.792 -99.776 120.943  0.00 97.00      PROA   
ATOM   1437 HG23 VAL P  93     -21.117-101.316 121.578  0.00 97.00      PROA   
ATOM   1438  C   VAL P  93     -25.001-101.018 120.528  0.00 97.00      PROA   
ATOM   1439  O   VAL P  93     -25.144-100.125 121.360  0.00 97.00      PROA   
ATOM   1440  N   LEU P  94     -25.808-102.103 120.465  0.00 97.00      PROA   
ATOM   1441  HN  LEU P  94     -25.698-102.781 119.745  0.00 97.00      PROA   
ATOM   1442  CA  LEU P  94     -26.846-102.423 121.415  0.00 97.00      PROA   
ATOM   1443  HA  LEU P  94     -26.563-102.067 122.398  0.00 97.00      PROA   
ATOM   1444  CB  LEU P  94     -28.268-101.904 121.050  0.00 97.00      PROA   
ATOM   1445  HB1 LEU P  94     -28.945-102.202 121.884  0.00 97.00      PROA   
ATOM   1446  HB2 LEU P  94     -28.642-102.391 120.124  0.00 97.00      PROA   
ATOM   1447  CG  LEU P  94     -28.425-100.370 120.891  0.00 97.00      PROA   
ATOM   1448  HG  LEU P  94     -27.703 -99.877 121.583  0.00 97.00      PROA   
ATOM   1449  CD1 LEU P  94     -28.158 -99.872 119.457  0.00 97.00      PROA   
ATOM   1450 HD11 LEU P  94     -28.914-100.295 118.761  0.00 97.00      PROA   
ATOM   1451 HD12 LEU P  94     -27.151-100.163 119.102  0.00 97.00      PROA   
ATOM   1452 HD13 LEU P  94     -28.227 -98.764 119.424  0.00 97.00      PROA   
ATOM   1453  CD2 LEU P  94     -29.834 -99.938 121.341  0.00 97.00      PROA   
ATOM   1454 HD21 LEU P  94     -29.986-100.193 122.410  0.00 97.00      PROA   
ATOM   1455 HD22 LEU P  94     -30.606-100.469 120.746  0.00 97.00      PROA   
ATOM   1456 HD23 LEU P  94     -29.970 -98.844 121.217  0.00 97.00      PROA   
ATOM   1457  C   LEU P  94     -26.893-103.935 121.442  0.00 97.00      PROA   
ATOM   1458  O   LEU P  94     -26.329-104.601 120.577  0.00 97.00      PROA   
ATOM   1459  N   THR P  95     -27.569-104.513 122.458  0.00 97.00      PROA   
ATOM   1460  HN  THR P  95     -27.908-103.954 123.215  0.00 97.00      PROA   
ATOM   1461  CA  THR P  95     -27.867-105.930 122.590  0.00 97.00      PROA   
ATOM   1462  HA  THR P  95     -27.214-106.487 121.936  0.00 97.00      PROA   
ATOM   1463  CB  THR P  95     -27.718-106.464 124.021  0.00 97.00      PROA   
ATOM   1464  HB  THR P  95     -28.664-106.363 124.603  0.00 97.00      PROA   
ATOM   1465  OG1 THR P  95     -26.732-105.740 124.740  0.00 97.00      PROA   
ATOM   1466  HG1 THR P  95     -27.143-104.885 124.912  0.00 97.00      PROA   
ATOM   1467  CG2 THR P  95     -27.268-107.931 124.003  0.00 97.00      PROA   
ATOM   1468 HG21 THR P  95     -26.277-108.017 123.510  0.00 97.00      PROA   
ATOM   1469 HG22 THR P  95     -27.995-108.569 123.465  0.00 97.00      PROA   
ATOM   1470 HG23 THR P  95     -27.173-108.304 125.045  0.00 97.00      PROA   
ATOM   1471  C   THR P  95     -29.306-106.109 122.138  0.00 97.00      PROA   
ATOM   1472  O   THR P  95     -30.070-105.154 122.047  0.00 97.00      PROA   
ATOM   1473  N   GLU P  96     -29.726-107.353 121.828  0.00 97.00      PROA   
ATOM   1474  HN  GLU P  96     -29.075-108.110 121.791  0.00 97.00      PROA   
ATOM   1475  CA  GLU P  96     -31.106-107.692 121.539  0.00 97.00      PROA   
ATOM   1476  HA  GLU P  96     -31.408-107.049 120.725  0.00 97.00      PROA   
ATOM   1477  CB  GLU P  96     -31.259-109.172 121.085  0.00 97.00      PROA   
ATOM   1478  HB1 GLU P  96     -30.546-109.358 120.250  0.00 97.00      PROA   
ATOM   1479  HB2 GLU P  96     -32.286-109.313 120.682  0.00 97.00      PROA   
ATOM   1480  CG  GLU P  96     -30.997-110.189 122.219  0.00 97.00      PROA   
ATOM   1481  HG1 GLU P  96     -31.599-109.933 123.113  0.00 97.00      PROA   
ATOM   1482  HG2 GLU P  96     -29.928-110.142 122.509  0.00 97.00      PROA   
ATOM   1483  CD  GLU P  96     -31.346-111.636 121.871  0.00 97.00      PROA   
ATOM   1484  OE1 GLU P  96     -32.184-111.878 120.965  0.00 97.00      PROA   
ATOM   1485  OE2 GLU P  96     -30.765-112.535 122.537  0.00 97.00      PROA   
ATOM   1486  C   GLU P  96     -32.026-107.405 122.725  0.00 97.00      PROA   
ATOM   1487  O   GLU P  96     -31.635-107.492 123.887  0.00 97.00      PROA   
ATOM   1488  N   GLY P  97     -33.290-107.020 122.446  0.00 97.00      PROA   
ATOM   1489  HN  GLY P  97     -33.577-106.940 121.491  0.00 97.00      PROA   
ATOM   1490  CA  GLY P  97     -34.281-106.714 123.463  0.00 97.00      PROA   
ATOM   1491  HA1 GLY P  97     -34.077-107.291 124.354  0.00 97.00      PROA   
ATOM   1492  HA2 GLY P  97     -35.249-106.943 123.046  0.00 97.00      PROA   
ATOM   1493  C   GLY P  97     -34.293-105.262 123.853  0.00 97.00      PROA   
ATOM   1494  O   GLY P  97     -35.326-104.750 124.277  0.00 97.00      PROA   
ATOM   1495  N   GLU P  98     -33.142-104.563 123.730  0.00 97.00      PROA   
ATOM   1496  HN  GLU P  98     -32.302-105.029 123.461  0.00 97.00      PROA   
ATOM   1497  CA  GLU P  98     -32.994-103.149 124.007  0.00 97.00      PROA   
ATOM   1498  HA  GLU P  98     -33.278-103.021 125.038  0.00 97.00      PROA   
ATOM   1499  CB  GLU P  98     -31.512-102.703 123.899  0.00 97.00      PROA   
ATOM   1500  HB1 GLU P  98     -31.457-101.595 123.990  0.00 97.00      PROA   
ATOM   1501  HB2 GLU P  98     -31.117-102.979 122.898  0.00 97.00      PROA   
ATOM   1502  CG  GLU P  98     -30.617-103.309 125.003  0.00 97.00      PROA   
ATOM   1503  HG1 GLU P  98     -30.582-104.417 124.914  0.00 97.00      PROA   
ATOM   1504  HG2 GLU P  98     -31.023-103.049 126.003  0.00 97.00      PROA   
ATOM   1505  CD  GLU P  98     -29.196-102.755 124.930  0.00 97.00      PROA   
ATOM   1506  OE1 GLU P  98     -28.251-103.574 124.947  0.00 97.00      PROA   
ATOM   1507  OE2 GLU P  98     -29.026-101.510 124.882  0.00 97.00      PROA   
ATOM   1508  C   GLU P  98     -33.851-102.244 123.119  0.00 97.00      PROA   
ATOM   1509  O   GLU P  98     -33.939-102.487 121.920  0.00 97.00      PROA   
ATOM   1510  N   PRO P  99     -34.491-101.188 123.613  0.00 97.00      PROA   
ATOM   1511  CD  PRO P  99     -34.850-101.032 125.023  0.00 97.00      PROA   
ATOM   1512  HD1 PRO P  99     -33.971-100.615 125.560  0.00 97.00      PROA   
ATOM   1513  HD2 PRO P  99     -35.162-101.998 125.479  0.00 97.00      PROA   
ATOM   1514  CA  PRO P  99     -35.020-100.099 122.798  0.00 97.00      PROA   
ATOM   1515  HA  PRO P  99     -35.770-100.529 122.153  0.00 97.00      PROA   
ATOM   1516  CB  PRO P  99     -35.631 -99.129 123.823  0.00 97.00      PROA   
ATOM   1517  HB1 PRO P  99     -36.505 -98.586 123.412  0.00 97.00      PROA   
ATOM   1518  HB2 PRO P  99     -34.873 -98.396 124.178  0.00 97.00      PROA   
ATOM   1519  CG  PRO P  99     -36.007-100.035 125.001  0.00 97.00      PROA   
ATOM   1520  HG1 PRO P  99     -36.116 -99.486 125.956  0.00 97.00      PROA   
ATOM   1521  HG2 PRO P  99     -36.951-100.577 124.768  0.00 97.00      PROA   
ATOM   1522  C   PRO P  99     -33.989 -99.401 121.919  0.00 97.00      PROA   
ATOM   1523  O   PRO P  99     -32.915 -99.064 122.411  0.00 97.00      PROA   
ATOM   1524  N   LEU P 100     -34.302 -99.140 120.631  0.00 97.00      PROA   
ATOM   1525  HN  LEU P 100     -35.168 -99.463 120.252  0.00 97.00      PROA   
ATOM   1526  CA  LEU P 100     -33.436 -98.359 119.766  0.00 97.00      PROA   
ATOM   1527  HA  LEU P 100     -32.657 -97.891 120.352  0.00 97.00      PROA   
ATOM   1528  CB  LEU P 100     -32.755 -99.246 118.689  0.00 97.00      PROA   
ATOM   1529  HB1 LEU P 100     -33.524 -99.896 118.222  0.00 97.00      PROA   
ATOM   1530  HB2 LEU P 100     -32.046 -99.920 119.217  0.00 97.00      PROA   
ATOM   1531  CG  LEU P 100     -31.986 -98.526 117.552  0.00 97.00      PROA   
ATOM   1532  HG  LEU P 100     -32.717 -97.944 116.944  0.00 97.00      PROA   
ATOM   1533  CD1 LEU P 100     -30.923 -97.544 118.073  0.00 97.00      PROA   
ATOM   1534 HD11 LEU P 100     -30.238 -98.063 118.774  0.00 97.00      PROA   
ATOM   1535 HD12 LEU P 100     -31.399 -96.695 118.603  0.00 97.00      PROA   
ATOM   1536 HD13 LEU P 100     -30.326 -97.141 117.229  0.00 97.00      PROA   
ATOM   1537  CD2 LEU P 100     -31.330 -99.557 116.614  0.00 97.00      PROA   
ATOM   1538 HD21 LEU P 100     -32.086-100.272 116.230  0.00 97.00      PROA   
ATOM   1539 HD22 LEU P 100     -30.550-100.127 117.162  0.00 97.00      PROA   
ATOM   1540 HD23 LEU P 100     -30.852 -99.046 115.752  0.00 97.00      PROA   
ATOM   1541  C   LEU P 100     -34.233 -97.241 119.139  0.00 97.00      PROA   
ATOM   1542  O   LEU P 100     -35.123 -97.477 118.332  0.00 97.00      PROA   
ATOM   1543  N   ALA P 101     -33.913 -95.971 119.481  0.00 97.00      PROA   
ATOM   1544  HN  ALA P 101     -33.212 -95.778 120.165  0.00 97.00      PROA   
ATOM   1545  CA  ALA P 101     -34.589 -94.811 118.940  0.00 97.00      PROA   
ATOM   1546  HA  ALA P 101     -35.512 -95.117 118.469  0.00 97.00      PROA   
ATOM   1547  CB  ALA P 101     -34.966 -93.814 120.052  0.00 97.00      PROA   
ATOM   1548  HB1 ALA P 101     -34.066 -93.435 120.578  0.00 97.00      PROA   
ATOM   1549  HB2 ALA P 101     -35.609 -94.325 120.803  0.00 97.00      PROA   
ATOM   1550  HB3 ALA P 101     -35.534 -92.954 119.643  0.00 97.00      PROA   
ATOM   1551  C   ALA P 101     -33.741 -94.135 117.875  0.00 97.00      PROA   
ATOM   1552  O   ALA P 101     -32.541 -93.921 118.027  0.00 97.00      PROA   
ATOM   1553  N   LEU P 102     -34.382 -93.811 116.730  0.00 97.00      PROA   
ATOM   1554  HN  LEU P 102     -35.334 -94.083 116.604  0.00 97.00      PROA   
ATOM   1555  CA  LEU P 102     -33.781 -93.186 115.573  0.00 97.00      PROA   
ATOM   1556  HA  LEU P 102     -32.750 -92.934 115.780  0.00 97.00      PROA   
ATOM   1557  CB  LEU P 102     -33.884 -94.098 114.320  0.00 97.00      PROA   
ATOM   1558  HB1 LEU P 102     -33.320 -93.642 113.478  0.00 97.00      PROA   
ATOM   1559  HB2 LEU P 102     -34.953 -94.172 114.017  0.00 97.00      PROA   
ATOM   1560  CG  LEU P 102     -33.392 -95.553 114.509  0.00 97.00      PROA   
ATOM   1561  HG  LEU P 102     -33.938 -96.013 115.367  0.00 97.00      PROA   
ATOM   1562  CD1 LEU P 102     -33.727 -96.393 113.266  0.00 97.00      PROA   
ATOM   1563 HD11 LEU P 102     -33.177 -95.999 112.385  0.00 97.00      PROA   
ATOM   1564 HD12 LEU P 102     -34.816 -96.360 113.051  0.00 97.00      PROA   
ATOM   1565 HD13 LEU P 102     -33.428 -97.449 113.433  0.00 97.00      PROA   
ATOM   1566  CD2 LEU P 102     -31.885 -95.622 114.801  0.00 97.00      PROA   
ATOM   1567 HD21 LEU P 102     -31.635 -95.037 115.709  0.00 97.00      PROA   
ATOM   1568 HD22 LEU P 102     -31.316 -95.212 113.941  0.00 97.00      PROA   
ATOM   1569 HD23 LEU P 102     -31.571 -96.676 114.959  0.00 97.00      PROA   
ATOM   1570  C   LEU P 102     -34.544 -91.916 115.261  0.00 97.00      PROA   
ATOM   1571  O   LEU P 102     -35.770 -91.903 115.289  0.00 97.00      PROA   
ATOM   1572  N   ARG P 103     -33.847 -90.802 114.938  0.00 97.00      PROA   
ATOM   1573  HN  ARG P 103     -32.852 -90.772 115.027  0.00 97.00      PROA   
ATOM   1574  CA  ARG P 103     -34.513 -89.627 114.415  0.00 97.00      PROA   
ATOM   1575  HA  ARG P 103     -35.504 -89.898 114.084  0.00 97.00      PROA   
ATOM   1576  CB  ARG P 103     -34.689 -88.502 115.470  0.00 97.00      PROA   
ATOM   1577  HB1 ARG P 103     -33.694 -88.172 115.840  0.00 97.00      PROA   
ATOM   1578  HB2 ARG P 103     -35.250 -88.916 116.337  0.00 97.00      PROA   
ATOM   1579  CG  ARG P 103     -35.447 -87.296 114.897  0.00 97.00      PROA   
ATOM   1580  HG1 ARG P 103     -36.452 -87.637 114.556  0.00 97.00      PROA   
ATOM   1581  HG2 ARG P 103     -34.885 -86.923 114.013  0.00 97.00      PROA   
ATOM   1582  CD  ARG P 103     -35.597 -86.086 115.811  0.00 97.00      PROA   
ATOM   1583  HD1 ARG P 103     -34.596 -85.695 116.094  0.00 97.00      PROA   
ATOM   1584  HD2 ARG P 103     -36.189 -86.307 116.723  0.00 97.00      PROA   
ATOM   1585  NE  ARG P 103     -36.346 -85.100 114.969  0.00 97.00      PROA   
ATOM   1586  HE  ARG P 103     -36.961 -85.434 114.258  0.00 97.00      PROA   
ATOM   1587  CZ  ARG P 103     -36.054 -83.797 114.881  0.00 97.00      PROA   
ATOM   1588  NH1 ARG P 103     -35.111 -83.174 115.593  0.00 97.00      PROA   
ATOM   1589 HH11 ARG P 103     -34.427 -83.689 116.094  0.00 97.00      PROA   
ATOM   1590 HH12 ARG P 103     -35.003 -82.201 115.372  0.00 97.00      PROA   
ATOM   1591  NH2 ARG P 103     -36.705 -83.042 113.982  0.00 97.00      PROA   
ATOM   1592 HH21 ARG P 103     -37.378 -83.466 113.378  0.00 97.00      PROA   
ATOM   1593 HH22 ARG P 103     -36.351 -82.119 113.841  0.00 97.00      PROA   
ATOM   1594  C   ARG P 103     -33.811 -89.064 113.195  0.00 97.00      PROA   
ATOM   1595  O   ARG P 103     -32.696 -88.566 113.265  0.00 97.00      PROA   
ATOM   1596  N   CYS P 104     -34.497 -89.052 112.031  0.00 97.00      PROA   
ATOM   1597  HN  CYS P 104     -35.361 -89.550 111.959  0.00 97.00      PROA   
ATOM   1598  CA  CYS P 104     -34.143 -88.230 110.887  0.00 97.00      PROA   
ATOM   1599  HA  CYS P 104     -33.090 -88.379 110.691  0.00 97.00      PROA   
ATOM   1600  CB  CYS P 104     -34.969 -88.641 109.643  0.00 97.00      PROA   
ATOM   1601  HB1 CYS P 104     -36.012 -88.272 109.734  0.00 97.00      PROA   
ATOM   1602  HB2 CYS P 104     -35.029 -89.753 109.634  0.00 97.00      PROA   
ATOM   1603  SG  CYS P 104     -34.231 -88.109 108.070  0.00 97.00      PROA   
ATOM   1604  C   CYS P 104     -34.377 -86.757 111.200  0.00 97.00      PROA   
ATOM   1605  O   CYS P 104     -35.426 -86.392 111.717  0.00 97.00      PROA   
ATOM   1606  N   HSD P 105     -33.391 -85.876 110.926  0.00 97.00      PROA   
ATOM   1607  HN  HSD P 105     -32.539 -86.177 110.502  0.00 97.00      PROA   
ATOM   1608  CA  HSD P 105     -33.372 -84.534 111.473  0.00 97.00      PROA   
ATOM   1609  HA  HSD P 105     -34.382 -84.168 111.606  0.00 97.00      PROA   
ATOM   1610  CB  HSD P 105     -32.671 -84.573 112.855  0.00 97.00      PROA   
ATOM   1611  HB1 HSD P 105     -31.915 -85.388 112.797  0.00 97.00      PROA   
ATOM   1612  HB2 HSD P 105     -33.409 -84.880 113.627  0.00 97.00      PROA   
ATOM   1613  ND1 HSD P 105     -32.485 -82.211 113.818  0.00 97.00      PROA   
ATOM   1614  HD1 HSD P 105     -33.398 -81.862 113.591  0.00 97.00      PROA   
ATOM   1615  CG  HSD P 105     -31.916 -83.374 113.348  0.00 97.00      PROA   
ATOM   1616  CE1 HSD P 105     -31.508 -81.528 114.463  0.00 97.00      PROA   
ATOM   1617  HE1 HSD P 105     -31.679 -80.565 114.944  0.00 97.00      PROA   
ATOM   1618  NE2 HSD P 105     -30.354 -82.163 114.432  0.00 97.00      PROA   
ATOM   1619  CD2 HSD P 105     -30.611 -83.322 113.724  0.00 97.00      PROA   
ATOM   1620  HD2 HSD P 105     -29.829 -84.058 113.580  0.00 97.00      PROA   
ATOM   1621  C   HSD P 105     -32.713 -83.601 110.490  0.00 97.00      PROA   
ATOM   1622  O   HSD P 105     -31.864 -84.015 109.711  0.00 97.00      PROA   
ATOM   1623  N   ALA P 106     -33.135 -82.316 110.463  0.00 97.00      PROA   
ATOM   1624  HN  ALA P 106     -33.745 -81.945 111.165  0.00 97.00      PROA   
ATOM   1625  CA  ALA P 106     -32.874 -81.418 109.363  0.00 97.00      PROA   
ATOM   1626  HA  ALA P 106     -32.309 -81.923 108.597  0.00 97.00      PROA   
ATOM   1627  CB  ALA P 106     -34.209 -80.923 108.774  0.00 97.00      PROA   
ATOM   1628  HB1 ALA P 106     -34.839 -80.485 109.578  0.00 97.00      PROA   
ATOM   1629  HB2 ALA P 106     -34.770 -81.783 108.347  0.00 97.00      PROA   
ATOM   1630  HB3 ALA P 106     -34.059 -80.171 107.973  0.00 97.00      PROA   
ATOM   1631  C   ALA P 106     -32.040 -80.255 109.825  0.00 97.00      PROA   
ATOM   1632  O   ALA P 106     -32.076 -79.869 110.990  0.00 97.00      PROA   
ATOM   1633  N   TRP P 107     -31.211 -79.686 108.918  0.00 97.00      PROA   
ATOM   1634  HN  TRP P 107     -31.115 -80.068 108.000  0.00 97.00      PROA   
ATOM   1635  CA  TRP P 107     -30.343 -78.578 109.255  0.00 97.00      PROA   
ATOM   1636  HA  TRP P 107     -29.786 -78.920 110.114  0.00 97.00      PROA   
ATOM   1637  CB  TRP P 107     -29.250 -78.316 108.183  0.00 97.00      PROA   
ATOM   1638  HB1 TRP P 107     -29.745 -78.214 107.192  0.00 97.00      PROA   
ATOM   1639  HB2 TRP P 107     -28.564 -79.182 108.142  0.00 97.00      PROA   
ATOM   1640  CG  TRP P 107     -28.463 -77.095 108.447  0.00 97.00      PROA   
ATOM   1641  CD1 TRP P 107     -28.594 -76.002 107.641  0.00 97.00      PROA   
ATOM   1642  HD1 TRP P 107     -28.653 -75.998 106.562  0.00 97.00      PROA   
ATOM   1643  NE1 TRP P 107     -28.507 -74.888 108.427  0.00 97.00      PROA   
ATOM   1644  HE1 TRP P 107     -27.798 -74.249 108.017  0.00 97.00      PROA   
ATOM   1645  CE2 TRP P 107     -28.034 -75.261 109.783  0.00 97.00      PROA   
ATOM   1646  CD2 TRP P 107     -28.010 -76.673 109.766  0.00 97.00      PROA   
ATOM   1647  CE3 TRP P 107     -27.688 -77.325 110.944  0.00 97.00      PROA   
ATOM   1648  HE3 TRP P 107     -27.859 -78.380 111.044  0.00 97.00      PROA   
ATOM   1649  CZ3 TRP P 107     -27.225 -76.581 112.034  0.00 97.00      PROA   
ATOM   1650  HZ3 TRP P 107     -27.076 -77.052 112.989  0.00 97.00      PROA   
ATOM   1651  CZ2 TRP P 107     -27.231 -74.574 110.764  0.00 97.00      PROA   
ATOM   1652  HZ2 TRP P 107     -26.876 -73.548 110.709  0.00 97.00      PROA   
ATOM   1653  CH2 TRP P 107     -26.947 -75.232 111.925  0.00 97.00      PROA   
ATOM   1654  HH2 TRP P 107     -26.583 -74.662 112.767  0.00 97.00      PROA   
ATOM   1655  C   TRP P 107     -31.083 -77.322 109.741  0.00 97.00      PROA   
ATOM   1656  O   TRP P 107     -31.761 -76.615 108.995  0.00 97.00      PROA   
ATOM   1657  N   LYS P 108     -30.932 -77.068 111.065  0.00 97.00      PROA   
ATOM   1658  HN  LYS P 108     -30.310 -77.652 111.582  0.00 97.00      PROA   
ATOM   1659  CA  LYS P 108     -31.585 -76.049 111.856  0.00 97.00      PROA   
ATOM   1660  HA  LYS P 108     -31.260 -76.239 112.867  0.00 97.00      PROA   
ATOM   1661  CB  LYS P 108     -31.117 -74.628 111.428  0.00 97.00      PROA   
ATOM   1662  HB1 LYS P 108     -31.590 -74.349 110.465  0.00 97.00      PROA   
ATOM   1663  HB2 LYS P 108     -30.023 -74.704 111.237  0.00 97.00      PROA   
ATOM   1664  CG  LYS P 108     -31.298 -73.508 112.474  0.00 97.00      PROA   
ATOM   1665  HG1 LYS P 108     -32.384 -73.331 112.628  0.00 97.00      PROA   
ATOM   1666  HG2 LYS P 108     -30.858 -72.574 112.057  0.00 97.00      PROA   
ATOM   1667  CD  LYS P 108     -30.638 -73.854 113.828  0.00 97.00      PROA   
ATOM   1668  HD1 LYS P 108     -29.633 -74.295 113.640  0.00 97.00      PROA   
ATOM   1669  HD2 LYS P 108     -31.262 -74.643 114.305  0.00 97.00      PROA   
ATOM   1670  CE  LYS P 108     -30.505 -72.715 114.856  0.00 97.00      PROA   
ATOM   1671  HE1 LYS P 108     -30.225 -73.139 115.848  0.00 97.00      PROA   
ATOM   1672  HE2 LYS P 108     -31.455 -72.157 114.978  0.00 97.00      PROA   
ATOM   1673  NZ  LYS P 108     -29.427 -71.764 114.488  0.00 97.00      PROA   
ATOM   1674  HZ1 LYS P 108     -28.578 -72.286 114.196  0.00 97.00      PROA   
ATOM   1675  HZ2 LYS P 108     -29.120 -71.243 115.329  0.00 97.00      PROA   
ATOM   1676  HZ3 LYS P 108     -29.725 -71.100 113.744  0.00 97.00      PROA   
ATOM   1677  C   LYS P 108     -33.095 -76.266 111.838  0.00 97.00      PROA   
ATOM   1678  O   LYS P 108     -33.875 -75.329 111.695  0.00 97.00      PROA   
ATOM   1679  N   ASP P 109     -33.498 -77.552 112.008  0.00 97.00      PROA   
ATOM   1680  HN  ASP P 109     -32.786 -78.229 112.183  0.00 97.00      PROA   
ATOM   1681  CA  ASP P 109     -34.794 -78.196 111.842  0.00 97.00      PROA   
ATOM   1682  HA  ASP P 109     -34.533 -79.020 111.200  0.00 97.00      PROA   
ATOM   1683  CB  ASP P 109     -35.335 -78.780 113.175  0.00 97.00      PROA   
ATOM   1684  HB1 ASP P 109     -36.432 -78.656 113.288  0.00 97.00      PROA   
ATOM   1685  HB2 ASP P 109     -34.847 -78.244 114.021  0.00 97.00      PROA   
ATOM   1686  CG  ASP P 109     -35.047 -80.267 113.349  0.00 97.00      PROA   
ATOM   1687  OD1 ASP P 109     -34.782 -80.999 112.364  0.00 97.00      PROA   
ATOM   1688  OD2 ASP P 109     -35.211 -80.706 114.511  0.00 97.00      PROA   
ATOM   1689  C   ASP P 109     -35.908 -77.510 111.069  0.00 97.00      PROA   
ATOM   1690  O   ASP P 109     -36.558 -76.577 111.537  0.00 97.00      PROA   
ATOM   1691  N   LYS P 110     -36.163 -78.026 109.844  0.00 97.00      PROA   
ATOM   1692  HN  LYS P 110     -35.677 -78.843 109.546  0.00 97.00      PROA   
ATOM   1693  CA  LYS P 110     -37.178 -77.550 108.933  0.00 97.00      PROA   
ATOM   1694  HA  LYS P 110     -37.789 -76.806 109.425  0.00 97.00      PROA   
ATOM   1695  CB  LYS P 110     -36.564 -76.986 107.620  0.00 97.00      PROA   
ATOM   1696  HB1 LYS P 110     -37.371 -76.539 107.000  0.00 97.00      PROA   
ATOM   1697  HB2 LYS P 110     -36.111 -77.820 107.038  0.00 97.00      PROA   
ATOM   1698  CG  LYS P 110     -35.454 -75.932 107.840  0.00 97.00      PROA   
ATOM   1699  HG1 LYS P 110     -35.100 -75.583 106.844  0.00 97.00      PROA   
ATOM   1700  HG2 LYS P 110     -34.587 -76.422 108.338  0.00 97.00      PROA   
ATOM   1701  CD  LYS P 110     -35.899 -74.727 108.693  0.00 97.00      PROA   
ATOM   1702  HD1 LYS P 110     -36.337 -75.103 109.639  0.00 97.00      PROA   
ATOM   1703  HD2 LYS P 110     -36.708 -74.169 108.174  0.00 97.00      PROA   
ATOM   1704  CE  LYS P 110     -34.765 -73.779 109.106  0.00 97.00      PROA   
ATOM   1705  HE1 LYS P 110     -33.950 -74.337 109.606  0.00 97.00      PROA   
ATOM   1706  HE2 LYS P 110     -35.144 -72.989 109.790  0.00 97.00      PROA   
ATOM   1707  NZ  LYS P 110     -34.159 -73.133 107.928  0.00 97.00      PROA   
ATOM   1708  HZ1 LYS P 110     -34.907 -72.724 107.334  0.00 97.00      PROA   
ATOM   1709  HZ2 LYS P 110     -33.643 -73.863 107.397  0.00 97.00      PROA   
ATOM   1710  HZ3 LYS P 110     -33.499 -72.391 108.235  0.00 97.00      PROA   
ATOM   1711  C   LYS P 110     -38.041 -78.756 108.638  0.00 97.00      PROA   
ATOM   1712  O   LYS P 110     -37.524 -79.864 108.522  0.00 97.00      PROA   
ATOM   1713  N   LEU P 111     -39.384 -78.575 108.556  0.00 97.00      PROA   
ATOM   1714  HN  LEU P 111     -39.782 -77.666 108.664  0.00 97.00      PROA   
ATOM   1715  CA  LEU P 111     -40.367 -79.645 108.518  0.00 97.00      PROA   
ATOM   1716  HA  LEU P 111     -40.102 -80.359 109.286  0.00 97.00      PROA   
ATOM   1717  CB  LEU P 111     -41.803 -79.111 108.810  0.00 97.00      PROA   
ATOM   1718  HB1 LEU P 111     -42.535 -79.938 108.667  0.00 97.00      PROA   
ATOM   1719  HB2 LEU P 111     -42.050 -78.314 108.075  0.00 97.00      PROA   
ATOM   1720  CG  LEU P 111     -42.078 -78.564 110.240  0.00 97.00      PROA   
ATOM   1721  HG  LEU P 111     -43.182 -78.392 110.287  0.00 97.00      PROA   
ATOM   1722  CD1 LEU P 111     -41.738 -79.591 111.335  0.00 97.00      PROA   
ATOM   1723 HD11 LEU P 111     -40.643 -79.769 111.372  0.00 97.00      PROA   
ATOM   1724 HD12 LEU P 111     -42.252 -80.555 111.138  0.00 97.00      PROA   
ATOM   1725 HD13 LEU P 111     -42.062 -79.211 112.327  0.00 97.00      PROA   
ATOM   1726  CD2 LEU P 111     -41.425 -77.202 110.546  0.00 97.00      PROA   
ATOM   1727 HD21 LEU P 111     -41.638 -76.474 109.736  0.00 97.00      PROA   
ATOM   1728 HD22 LEU P 111     -40.327 -77.309 110.665  0.00 97.00      PROA   
ATOM   1729 HD23 LEU P 111     -41.829 -76.798 111.499  0.00 97.00      PROA   
ATOM   1730  C   LEU P 111     -40.411 -80.427 107.209  0.00 97.00      PROA   
ATOM   1731  O   LEU P 111     -41.383 -80.359 106.459  0.00 97.00      PROA   
ATOM   1732  N   VAL P 112     -39.364 -81.238 106.928  0.00 97.00      PROA   
ATOM   1733  HN  VAL P 112     -38.529 -81.152 107.470  0.00 97.00      PROA   
ATOM   1734  CA  VAL P 112     -39.304 -82.150 105.800  0.00 97.00      PROA   
ATOM   1735  HA  VAL P 112     -39.417 -81.528 104.922  0.00 97.00      PROA   
ATOM   1736  CB  VAL P 112     -37.962 -82.872 105.649  0.00 97.00      PROA   
ATOM   1737  HB  VAL P 112     -38.017 -83.578 104.786  0.00 97.00      PROA   
ATOM   1738  CG1 VAL P 112     -36.883 -81.822 105.309  0.00 97.00      PROA   
ATOM   1739 HG11 VAL P 112     -36.726 -81.130 106.163  0.00 97.00      PROA   
ATOM   1740 HG12 VAL P 112     -37.190 -81.232 104.421  0.00 97.00      PROA   
ATOM   1741 HG13 VAL P 112     -35.917 -82.320 105.081  0.00 97.00      PROA   
ATOM   1742  CG2 VAL P 112     -37.588 -83.679 106.913  0.00 97.00      PROA   
ATOM   1743 HG21 VAL P 112     -38.374 -84.419 107.163  0.00 97.00      PROA   
ATOM   1744 HG22 VAL P 112     -37.439 -83.008 107.785  0.00 97.00      PROA   
ATOM   1745 HG23 VAL P 112     -36.639 -84.231 106.741  0.00 97.00      PROA   
ATOM   1746  C   VAL P 112     -40.452 -83.146 105.757  0.00 97.00      PROA   
ATOM   1747  O   VAL P 112     -40.903 -83.679 106.771  0.00 97.00      PROA   
ATOM   1748  N   TYR P 113     -40.956 -83.382 104.528  0.00 97.00      PROA   
ATOM   1749  HN  TYR P 113     -40.555 -82.927 103.735  0.00 97.00      PROA   
ATOM   1750  CA  TYR P 113     -42.093 -84.221 104.242  0.00 97.00      PROA   
ATOM   1751  HA  TYR P 113     -42.500 -84.581 105.174  0.00 97.00      PROA   
ATOM   1752  CB  TYR P 113     -43.255 -83.472 103.514  0.00 97.00      PROA   
ATOM   1753  HB1 TYR P 113     -43.704 -82.758 104.240  0.00 97.00      PROA   
ATOM   1754  HB2 TYR P 113     -44.056 -84.175 103.205  0.00 97.00      PROA   
ATOM   1755  CG  TYR P 113     -42.817 -82.655 102.316  0.00 97.00      PROA   
ATOM   1756  CD1 TYR P 113     -42.253 -81.376 102.486  0.00 97.00      PROA   
ATOM   1757  HD1 TYR P 113     -42.094 -80.989 103.482  0.00 97.00      PROA   
ATOM   1758  CE1 TYR P 113     -41.878 -80.606 101.380  0.00 97.00      PROA   
ATOM   1759  HE1 TYR P 113     -41.424 -79.637 101.528  0.00 97.00      PROA   
ATOM   1760  CZ  TYR P 113     -42.105 -81.087 100.085  0.00 97.00      PROA   
ATOM   1761  OH  TYR P 113     -41.706 -80.324  98.972  0.00 97.00      PROA   
ATOM   1762  HH  TYR P 113     -40.947 -79.801  99.249  0.00 97.00      PROA   
ATOM   1763  CD2 TYR P 113     -43.059 -83.114 101.009  0.00 97.00      PROA   
ATOM   1764  HD2 TYR P 113     -43.519 -84.077 100.858  0.00 97.00      PROA   
ATOM   1765  CE2 TYR P 113     -42.709 -82.334  99.898  0.00 97.00      PROA   
ATOM   1766  HE2 TYR P 113     -42.882 -82.705  98.898  0.00 97.00      PROA   
ATOM   1767  C   TYR P 113     -41.604 -85.446 103.505  0.00 97.00      PROA   
ATOM   1768  O   TYR P 113     -40.487 -85.480 103.008  0.00 97.00      PROA   
ATOM   1769  N   ASN P 114     -42.416 -86.523 103.479  0.00 97.00      PROA   
ATOM   1770  HN  ASN P 114     -43.311 -86.453 103.917  0.00 97.00      PROA   
ATOM   1771  CA  ASN P 114     -42.093 -87.801 102.860  0.00 97.00      PROA   
ATOM   1772  HA  ASN P 114     -42.903 -88.454 103.143  0.00 97.00      PROA   
ATOM   1773  CB  ASN P 114     -42.015 -87.732 101.304  0.00 97.00      PROA   
ATOM   1774  HB1 ASN P 114     -41.794 -88.732 100.875  0.00 97.00      PROA   
ATOM   1775  HB2 ASN P 114     -41.203 -87.037 101.003  0.00 97.00      PROA   
ATOM   1776  CG  ASN P 114     -43.310 -87.222 100.659  0.00 97.00      PROA   
ATOM   1777  OD1 ASN P 114     -43.276 -86.360  99.774  0.00 97.00      PROA   
ATOM   1778  ND2 ASN P 114     -44.482 -87.751 101.099  0.00 97.00      PROA   
ATOM   1779 HD21 ASN P 114     -45.317 -87.445 100.645  0.00 97.00      PROA   
ATOM   1780 HD22 ASN P 114     -44.482 -88.479 101.783  0.00 97.00      PROA   
ATOM   1781  C   ASN P 114     -40.841 -88.465 103.422  0.00 97.00      PROA   
ATOM   1782  O   ASN P 114     -39.929 -88.846 102.689  0.00 97.00      PROA   
ATOM   1783  N   VAL P 115     -40.781 -88.622 104.762  0.00 97.00      PROA   
ATOM   1784  HN  VAL P 115     -41.573 -88.396 105.325  0.00 97.00      PROA   
ATOM   1785  CA  VAL P 115     -39.626 -89.142 105.462  0.00 97.00      PROA   
ATOM   1786  HA  VAL P 115     -38.753 -88.766 104.952  0.00 97.00      PROA   
ATOM   1787  CB  VAL P 115     -39.530 -88.638 106.899  0.00 97.00      PROA   
ATOM   1788  HB  VAL P 115     -40.450 -88.917 107.461  0.00 97.00      PROA   
ATOM   1789  CG1 VAL P 115     -38.299 -89.236 107.619  0.00 97.00      PROA   
ATOM   1790 HG11 VAL P 115     -37.376 -89.025 107.038  0.00 97.00      PROA   
ATOM   1791 HG12 VAL P 115     -38.395 -90.333 107.748  0.00 97.00      PROA   
ATOM   1792 HG13 VAL P 115     -38.189 -88.781 108.626  0.00 97.00      PROA   
ATOM   1793  CG2 VAL P 115     -39.424 -87.098 106.855  0.00 97.00      PROA   
ATOM   1794 HG21 VAL P 115     -40.357 -86.638 106.470  0.00 97.00      PROA   
ATOM   1795 HG22 VAL P 115     -38.580 -86.790 106.202  0.00 97.00      PROA   
ATOM   1796 HG23 VAL P 115     -39.237 -86.696 107.873  0.00 97.00      PROA   
ATOM   1797  C   VAL P 115     -39.571 -90.657 105.388  0.00 97.00      PROA   
ATOM   1798  O   VAL P 115     -40.485 -91.361 105.801  0.00 97.00      PROA   
ATOM   1799  N   LEU P 116     -38.456 -91.183 104.847  0.00 97.00      PROA   
ATOM   1800  HN  LEU P 116     -37.754 -90.565 104.499  0.00 97.00      PROA   
ATOM   1801  CA  LEU P 116     -38.204 -92.593 104.661  0.00 97.00      PROA   
ATOM   1802  HA  LEU P 116     -39.062 -93.172 104.966  0.00 97.00      PROA   
ATOM   1803  CB  LEU P 116     -37.842 -92.910 103.187  0.00 97.00      PROA   
ATOM   1804  HB1 LEU P 116     -37.430 -93.939 103.089  0.00 97.00      PROA   
ATOM   1805  HB2 LEU P 116     -37.051 -92.196 102.869  0.00 97.00      PROA   
ATOM   1806  CG  LEU P 116     -39.018 -92.791 102.192  0.00 97.00      PROA   
ATOM   1807  HG  LEU P 116     -39.567 -91.842 102.398  0.00 97.00      PROA   
ATOM   1808  CD1 LEU P 116     -38.505 -92.727 100.742  0.00 97.00      PROA   
ATOM   1809 HD11 LEU P 116     -37.948 -93.657 100.495  0.00 97.00      PROA   
ATOM   1810 HD12 LEU P 116     -37.828 -91.859 100.608  0.00 97.00      PROA   
ATOM   1811 HD13 LEU P 116     -39.358 -92.627 100.038  0.00 97.00      PROA   
ATOM   1812  CD2 LEU P 116     -39.992 -93.969 102.354  0.00 97.00      PROA   
ATOM   1813 HD21 LEU P 116     -40.377 -94.015 103.392  0.00 97.00      PROA   
ATOM   1814 HD22 LEU P 116     -39.474 -94.925 102.127  0.00 97.00      PROA   
ATOM   1815 HD23 LEU P 116     -40.850 -93.860 101.658  0.00 97.00      PROA   
ATOM   1816  C   LEU P 116     -37.029 -93.008 105.510  0.00 97.00      PROA   
ATOM   1817  O   LEU P 116     -35.956 -92.423 105.432  0.00 97.00      PROA   
ATOM   1818  N   TYR P 117     -37.209 -94.065 106.330  0.00 97.00      PROA   
ATOM   1819  HN  TYR P 117     -38.121 -94.459 106.435  0.00 97.00      PROA   
ATOM   1820  CA  TYR P 117     -36.144 -94.726 107.058  0.00 97.00      PROA   
ATOM   1821  HA  TYR P 117     -35.285 -94.071 107.113  0.00 97.00      PROA   
ATOM   1822  CB  TYR P 117     -36.552 -95.126 108.501  0.00 97.00      PROA   
ATOM   1823  HB1 TYR P 117     -35.812 -95.826 108.945  0.00 97.00      PROA   
ATOM   1824  HB2 TYR P 117     -37.544 -95.628 108.494  0.00 97.00      PROA   
ATOM   1825  CG  TYR P 117     -36.633 -93.911 109.398  0.00 97.00      PROA   
ATOM   1826  CD1 TYR P 117     -35.580 -93.623 110.287  0.00 97.00      PROA   
ATOM   1827  HD1 TYR P 117     -34.698 -94.247 110.297  0.00 97.00      PROA   
ATOM   1828  CE1 TYR P 117     -35.665 -92.542 111.171  0.00 97.00      PROA   
ATOM   1829  HE1 TYR P 117     -34.855 -92.335 111.856  0.00 97.00      PROA   
ATOM   1830  CZ  TYR P 117     -36.807 -91.739 111.179  0.00 97.00      PROA   
ATOM   1831  OH  TYR P 117     -36.878 -90.671 112.087  0.00 97.00      PROA   
ATOM   1832  HH  TYR P 117     -37.775 -90.324 112.090  0.00 97.00      PROA   
ATOM   1833  CD2 TYR P 117     -37.780 -93.094 109.423  0.00 97.00      PROA   
ATOM   1834  HD2 TYR P 117     -38.602 -93.307 108.756  0.00 97.00      PROA   
ATOM   1835  CE2 TYR P 117     -37.865 -92.007 110.304  0.00 97.00      PROA   
ATOM   1836  HE2 TYR P 117     -38.745 -91.380 110.312  0.00 97.00      PROA   
ATOM   1837  C   TYR P 117     -35.710 -95.964 106.301  0.00 97.00      PROA   
ATOM   1838  O   TYR P 117     -36.537 -96.770 105.887  0.00 97.00      PROA   
ATOM   1839  N   TYR P 118     -34.381 -96.125 106.099  0.00 97.00      PROA   
ATOM   1840  HN  TYR P 118     -33.740 -95.441 106.444  0.00 97.00      PROA   
ATOM   1841  CA  TYR P 118     -33.769 -97.176 105.313  0.00 97.00      PROA   
ATOM   1842  HA  TYR P 118     -34.532 -97.830 104.931  0.00 97.00      PROA   
ATOM   1843  CB  TYR P 118     -32.851 -96.671 104.148  0.00 97.00      PROA   
ATOM   1844  HB1 TYR P 118     -32.426 -97.545 103.607  0.00 97.00      PROA   
ATOM   1845  HB2 TYR P 118     -32.007 -96.093 104.579  0.00 97.00      PROA   
ATOM   1846  CG  TYR P 118     -33.508 -95.761 103.126  0.00 97.00      PROA   
ATOM   1847  CD1 TYR P 118     -33.923 -94.465 103.474  0.00 97.00      PROA   
ATOM   1848  HD1 TYR P 118     -33.857 -94.134 104.495  0.00 97.00      PROA   
ATOM   1849  CE1 TYR P 118     -34.392 -93.571 102.509  0.00 97.00      PROA   
ATOM   1850  HE1 TYR P 118     -34.700 -92.586 102.818  0.00 97.00      PROA   
ATOM   1851  CZ  TYR P 118     -34.435 -93.945 101.163  0.00 97.00      PROA   
ATOM   1852  OH  TYR P 118     -34.871 -93.012 100.201  0.00 97.00      PROA   
ATOM   1853  HH  TYR P 118     -35.098 -92.209 100.685  0.00 97.00      PROA   
ATOM   1854  CD2 TYR P 118     -33.554 -96.123 101.764  0.00 97.00      PROA   
ATOM   1855  HD2 TYR P 118     -33.200 -97.095 101.460  0.00 97.00      PROA   
ATOM   1856  CE2 TYR P 118     -34.017 -95.227 100.788  0.00 97.00      PROA   
ATOM   1857  HE2 TYR P 118     -34.033 -95.521  99.749  0.00 97.00      PROA   
ATOM   1858  C   TYR P 118     -32.881 -97.995 106.222  0.00 97.00      PROA   
ATOM   1859  O   TYR P 118     -32.266 -97.470 107.146  0.00 97.00      PROA   
ATOM   1860  N   ARG P 119     -32.795 -99.320 105.965  0.00 97.00      PROA   
ATOM   1861  HN  ARG P 119     -33.348 -99.729 105.241  0.00 97.00      PROA   
ATOM   1862  CA  ARG P 119     -31.823-100.194 106.578  0.00 97.00      PROA   
ATOM   1863  HA  ARG P 119     -31.007 -99.590 106.940  0.00 97.00      PROA   
ATOM   1864  CB  ARG P 119     -32.361-101.005 107.787  0.00 97.00      PROA   
ATOM   1865  HB1 ARG P 119     -33.349-101.441 107.518  0.00 97.00      PROA   
ATOM   1866  HB2 ARG P 119     -32.519-100.280 108.617  0.00 97.00      PROA   
ATOM   1867  CG  ARG P 119     -31.411-102.131 108.250  0.00 97.00      PROA   
ATOM   1868  HG1 ARG P 119     -30.380-101.710 108.269  0.00 97.00      PROA   
ATOM   1869  HG2 ARG P 119     -31.422-102.964 107.514  0.00 97.00      PROA   
ATOM   1870  CD  ARG P 119     -31.656-102.703 109.651  0.00 97.00      PROA   
ATOM   1871  HD1 ARG P 119     -31.768-101.906 110.406  0.00 97.00      PROA   
ATOM   1872  HD2 ARG P 119     -30.787-103.327 109.947  0.00 97.00      PROA   
ATOM   1873  NE  ARG P 119     -32.841-103.612 109.654  0.00 97.00      PROA   
ATOM   1874  HE  ARG P 119     -32.679-104.596 109.642  0.00 97.00      PROA   
ATOM   1875  CZ  ARG P 119     -34.071-103.249 110.074  0.00 97.00      PROA   
ATOM   1876  NH1 ARG P 119     -34.480-101.982 110.126  0.00 97.00      PROA   
ATOM   1877 HH11 ARG P 119     -33.871-101.295 109.745  0.00 97.00      PROA   
ATOM   1878 HH12 ARG P 119     -35.447-101.806 110.290  0.00 97.00      PROA   
ATOM   1879  NH2 ARG P 119     -34.887-104.230 110.486  0.00 97.00      PROA   
ATOM   1880 HH21 ARG P 119     -34.461-105.128 110.584  0.00 97.00      PROA   
ATOM   1881 HH22 ARG P 119     -35.649-104.004 111.090  0.00 97.00      PROA   
ATOM   1882  C   ARG P 119     -31.248-101.111 105.524  0.00 97.00      PROA   
ATOM   1883  O   ARG P 119     -31.982-101.805 104.824  0.00 97.00      PROA   
ATOM   1884  N   ASN P 120     -29.898-101.130 105.395  0.00 97.00      PROA   
ATOM   1885  HN  ASN P 120     -29.342-100.567 106.007  0.00 97.00      PROA   
ATOM   1886  CA  ASN P 120     -29.149-101.989 104.489  0.00 97.00      PROA   
ATOM   1887  HA  ASN P 120     -28.121-101.662 104.550  0.00 97.00      PROA   
ATOM   1888  CB  ASN P 120     -29.198-103.485 104.915  0.00 97.00      PROA   
ATOM   1889  HB1 ASN P 120     -28.589-104.108 104.227  0.00 97.00      PROA   
ATOM   1890  HB2 ASN P 120     -30.247-103.847 104.897  0.00 97.00      PROA   
ATOM   1891  CG  ASN P 120     -28.613-103.635 106.326  0.00 97.00      PROA   
ATOM   1892  OD1 ASN P 120     -27.775-102.839 106.753  0.00 97.00      PROA   
ATOM   1893  ND2 ASN P 120     -29.091-104.659 107.085  0.00 97.00      PROA   
ATOM   1894 HD21 ASN P 120     -28.765-104.746 108.026  0.00 97.00      PROA   
ATOM   1895 HD22 ASN P 120     -29.730-105.316 106.689  0.00 97.00      PROA   
ATOM   1896  C   ASN P 120     -29.551-101.800 103.034  0.00 97.00      PROA   
ATOM   1897  O   ASN P 120     -29.810-102.759 102.309  0.00 97.00      PROA   
ATOM   1898  N   GLY P 121     -29.623-100.524 102.584  0.00 97.00      PROA   
ATOM   1899  HN  GLY P 121     -29.379 -99.776 103.196  0.00 97.00      PROA   
ATOM   1900  CA  GLY P 121     -30.033-100.151 101.238  0.00 97.00      PROA   
ATOM   1901  HA1 GLY P 121     -29.733-100.923 100.542  0.00 97.00      PROA   
ATOM   1902  HA2 GLY P 121     -29.571 -99.200 101.017  0.00 97.00      PROA   
ATOM   1903  C   GLY P 121     -31.521 -99.955 101.094  0.00 97.00      PROA   
ATOM   1904  O   GLY P 121     -31.959 -99.051 100.387  0.00 97.00      PROA   
ATOM   1905  N   LYS P 122     -32.347-100.800 101.742  0.00 97.00      PROA   
ATOM   1906  HN  LYS P 122     -31.973-101.522 102.322  0.00 97.00      PROA   
ATOM   1907  CA  LYS P 122     -33.784-100.778 101.557  0.00 97.00      PROA   
ATOM   1908  HA  LYS P 122     -33.990-100.395 100.567  0.00 97.00      PROA   
ATOM   1909  CB  LYS P 122     -34.393-102.207 101.584  0.00 97.00      PROA   
ATOM   1910  HB1 LYS P 122     -33.957-102.761 102.446  0.00 97.00      PROA   
ATOM   1911  HB2 LYS P 122     -34.081-102.733 100.656  0.00 97.00      PROA   
ATOM   1912  CG  LYS P 122     -35.925-102.228 101.719  0.00 97.00      PROA   
ATOM   1913  HG1 LYS P 122     -36.356-101.488 101.006  0.00 97.00      PROA   
ATOM   1914  HG2 LYS P 122     -36.191-101.910 102.753  0.00 97.00      PROA   
ATOM   1915  CD  LYS P 122     -36.605-103.577 101.467  0.00 97.00      PROA   
ATOM   1916  HD1 LYS P 122     -36.185-104.329 102.172  0.00 97.00      PROA   
ATOM   1917  HD2 LYS P 122     -36.375-103.904 100.428  0.00 97.00      PROA   
ATOM   1918  CE  LYS P 122     -38.123-103.451 101.667  0.00 97.00      PROA   
ATOM   1919  HE1 LYS P 122     -38.538-102.676 100.986  0.00 97.00      PROA   
ATOM   1920  HE2 LYS P 122     -38.351-103.161 102.715  0.00 97.00      PROA   
ATOM   1921  NZ  LYS P 122     -38.815-104.727 101.381  0.00 97.00      PROA   
ATOM   1922  HZ1 LYS P 122     -38.436-105.471 102.000  0.00 97.00      PROA   
ATOM   1923  HZ2 LYS P 122     -38.658-104.988 100.387  0.00 97.00      PROA   
ATOM   1924  HZ3 LYS P 122     -39.835-104.617 101.555  0.00 97.00      PROA   
ATOM   1925  C   LYS P 122     -34.528 -99.872 102.521  0.00 97.00      PROA   
ATOM   1926  O   LYS P 122     -34.386 -99.978 103.733  0.00 97.00      PROA   
ATOM   1927  N   ALA P 123     -35.407 -98.985 101.990  0.00 97.00      PROA   
ATOM   1928  HN  ALA P 123     -35.438 -98.828 101.006  0.00 97.00      PROA   
ATOM   1929  CA  ALA P 123     -36.421 -98.290 102.762  0.00 97.00      PROA   
ATOM   1930  HA  ALA P 123     -35.927 -97.742 103.545  0.00 97.00      PROA   
ATOM   1931  CB  ALA P 123     -37.170 -97.263 101.891  0.00 97.00      PROA   
ATOM   1932  HB1 ALA P 123     -37.707 -97.765 101.059  0.00 97.00      PROA   
ATOM   1933  HB2 ALA P 123     -36.446 -96.545 101.449  0.00 97.00      PROA   
ATOM   1934  HB3 ALA P 123     -37.899 -96.684 102.495  0.00 97.00      PROA   
ATOM   1935  C   ALA P 123     -37.420 -99.249 103.402  0.00 97.00      PROA   
ATOM   1936  O   ALA P 123     -37.979-100.118 102.734  0.00 97.00      PROA   
ATOM   1937  N   PHE P 124     -37.664 -99.115 104.728  0.00 97.00      PROA   
ATOM   1938  HN  PHE P 124     -37.192 -98.413 105.259  0.00 97.00      PROA   
ATOM   1939  CA  PHE P 124     -38.521-100.037 105.451  0.00 97.00      PROA   
ATOM   1940  HA  PHE P 124     -39.027-100.691 104.755  0.00 97.00      PROA   
ATOM   1941  CB  PHE P 124     -37.704-100.943 106.433  0.00 97.00      PROA   
ATOM   1942  HB1 PHE P 124     -36.845-101.382 105.879  0.00 97.00      PROA   
ATOM   1943  HB2 PHE P 124     -38.349-101.783 106.771  0.00 97.00      PROA   
ATOM   1944  CG  PHE P 124     -37.159-100.242 107.662  0.00 97.00      PROA   
ATOM   1945  CD1 PHE P 124     -35.974 -99.492 107.598  0.00 97.00      PROA   
ATOM   1946  HD1 PHE P 124     -35.465 -99.397 106.651  0.00 97.00      PROA   
ATOM   1947  CE1 PHE P 124     -35.468 -98.849 108.735  0.00 97.00      PROA   
ATOM   1948  HE1 PHE P 124     -34.567 -98.258 108.667  0.00 97.00      PROA   
ATOM   1949  CZ  PHE P 124     -36.140 -98.965 109.958  0.00 97.00      PROA   
ATOM   1950  HZ  PHE P 124     -35.765 -98.454 110.833  0.00 97.00      PROA   
ATOM   1951  CD2 PHE P 124     -37.808-100.372 108.904  0.00 97.00      PROA   
ATOM   1952  HD2 PHE P 124     -38.717-100.951 108.972  0.00 97.00      PROA   
ATOM   1953  CE2 PHE P 124     -37.306 -99.735 110.045  0.00 97.00      PROA   
ATOM   1954  HE2 PHE P 124     -37.826 -99.823 110.988  0.00 97.00      PROA   
ATOM   1955  C   PHE P 124     -39.622 -99.299 106.185  0.00 97.00      PROA   
ATOM   1956  O   PHE P 124     -40.598 -99.929 106.591  0.00 97.00      PROA   
ATOM   1957  N   LYS P 125     -39.532 -97.958 106.361  0.00 97.00      PROA   
ATOM   1958  HN  LYS P 125     -38.735 -97.440 106.063  0.00 97.00      PROA   
ATOM   1959  CA  LYS P 125     -40.588 -97.266 107.076  0.00 97.00      PROA   
ATOM   1960  HA  LYS P 125     -41.520 -97.776 106.874  0.00 97.00      PROA   
ATOM   1961  CB  LYS P 125     -40.333 -97.307 108.605  0.00 97.00      PROA   
ATOM   1962  HB1 LYS P 125     -40.049 -96.318 109.015  0.00 97.00      PROA   
ATOM   1963  HB2 LYS P 125     -39.451 -97.967 108.775  0.00 97.00      PROA   
ATOM   1964  CG  LYS P 125     -41.496 -97.938 109.394  0.00 97.00      PROA   
ATOM   1965  HG1 LYS P 125     -41.182 -98.069 110.454  0.00 97.00      PROA   
ATOM   1966  HG2 LYS P 125     -41.698 -98.951 108.981  0.00 97.00      PROA   
ATOM   1967  CD  LYS P 125     -42.797 -97.120 109.355  0.00 97.00      PROA   
ATOM   1968  HD1 LYS P 125     -43.563 -97.658 109.958  0.00 97.00      PROA   
ATOM   1969  HD2 LYS P 125     -43.169 -97.070 108.307  0.00 97.00      PROA   
ATOM   1970  CE  LYS P 125     -42.616 -95.703 109.906  0.00 97.00      PROA   
ATOM   1971  HE1 LYS P 125     -41.889 -95.125 109.295  0.00 97.00      PROA   
ATOM   1972  HE2 LYS P 125     -42.256 -95.743 110.956  0.00 97.00      PROA   
ATOM   1973  NZ  LYS P 125     -43.889 -94.955 109.887  0.00 97.00      PROA   
ATOM   1974  HZ1 LYS P 125     -44.670 -95.532 110.251  0.00 97.00      PROA   
ATOM   1975  HZ2 LYS P 125     -44.090 -94.668 108.904  0.00 97.00      PROA   
ATOM   1976  HZ3 LYS P 125     -43.782 -94.090 110.457  0.00 97.00      PROA   
ATOM   1977  C   LYS P 125     -40.789 -95.844 106.591  0.00 97.00      PROA   
ATOM   1978  O   LYS P 125     -39.908 -94.997 106.689  0.00 97.00      PROA   
ATOM   1979  N   PHE P 126     -42.011 -95.556 106.085  0.00 97.00      PROA   
ATOM   1980  HN  PHE P 126     -42.671 -96.293 105.960  0.00 97.00      PROA   
ATOM   1981  CA  PHE P 126     -42.440 -94.268 105.577  0.00 97.00      PROA   
ATOM   1982  HA  PHE P 126     -41.565 -93.681 105.337  0.00 97.00      PROA   
ATOM   1983  CB  PHE P 126     -43.240 -94.502 104.256  0.00 97.00      PROA   
ATOM   1984  HB1 PHE P 126     -44.013 -95.282 104.437  0.00 97.00      PROA   
ATOM   1985  HB2 PHE P 126     -42.553 -94.896 103.478  0.00 97.00      PROA   
ATOM   1986  CG  PHE P 126     -43.924 -93.281 103.693  0.00 97.00      PROA   
ATOM   1987  CD1 PHE P 126     -43.164 -92.230 103.155  0.00 97.00      PROA   
ATOM   1988  HD1 PHE P 126     -42.086 -92.279 103.174  0.00 97.00      PROA   
ATOM   1989  CE1 PHE P 126     -43.793 -91.121 102.581  0.00 97.00      PROA   
ATOM   1990  HE1 PHE P 126     -43.191 -90.343 102.139  0.00 97.00      PROA   
ATOM   1991  CZ  PHE P 126     -45.191 -91.038 102.562  0.00 97.00      PROA   
ATOM   1992  HZ  PHE P 126     -45.685 -90.186 102.121  0.00 97.00      PROA   
ATOM   1993  CD2 PHE P 126     -45.328 -93.196 103.654  0.00 97.00      PROA   
ATOM   1994  HD2 PHE P 126     -45.928 -94.004 104.046  0.00 97.00      PROA   
ATOM   1995  CE2 PHE P 126     -45.958 -92.076 103.102  0.00 97.00      PROA   
ATOM   1996  HE2 PHE P 126     -47.036 -92.022 103.070  0.00 97.00      PROA   
ATOM   1997  C   PHE P 126     -43.251 -93.464 106.593  0.00 97.00      PROA   
ATOM   1998  O   PHE P 126     -44.058 -94.012 107.332  0.00 97.00      PROA   
ATOM   1999  N   PHE P 127     -43.066 -92.121 106.613  0.00 97.00      PROA   
ATOM   2000  HN  PHE P 127     -42.322 -91.720 106.082  0.00 97.00      PROA   
ATOM   2001  CA  PHE P 127     -43.912 -91.162 107.303  0.00 97.00      PROA   
ATOM   2002  HA  PHE P 127     -44.861 -91.622 107.541  0.00 97.00      PROA   
ATOM   2003  CB  PHE P 127     -43.260 -90.545 108.571  0.00 97.00      PROA   
ATOM   2004  HB1 PHE P 127     -43.909 -89.752 109.002  0.00 97.00      PROA   
ATOM   2005  HB2 PHE P 127     -42.291 -90.071 108.299  0.00 97.00      PROA   
ATOM   2006  CG  PHE P 127     -42.988 -91.540 109.668  0.00 97.00      PROA   
ATOM   2007  CD1 PHE P 127     -43.936 -91.745 110.689  0.00 97.00      PROA   
ATOM   2008  HD1 PHE P 127     -44.901 -91.262 110.627  0.00 97.00      PROA   
ATOM   2009  CE1 PHE P 127     -43.611 -92.492 111.829  0.00 97.00      PROA   
ATOM   2010  HE1 PHE P 127     -44.328 -92.603 112.629  0.00 97.00      PROA   
ATOM   2011  CZ  PHE P 127     -42.331 -93.045 111.957  0.00 97.00      PROA   
ATOM   2012  HZ  PHE P 127     -42.068 -93.597 112.847  0.00 97.00      PROA   
ATOM   2013  CD2 PHE P 127     -41.709 -92.109 109.808  0.00 97.00      PROA   
ATOM   2014  HD2 PHE P 127     -40.958 -91.918 109.054  0.00 97.00      PROA   
ATOM   2015  CE2 PHE P 127     -41.379 -92.852 110.949  0.00 97.00      PROA   
ATOM   2016  HE2 PHE P 127     -40.384 -93.257 111.065  0.00 97.00      PROA   
ATOM   2017  C   PHE P 127     -44.176 -89.992 106.369  0.00 97.00      PROA   
ATOM   2018  O   PHE P 127     -43.297 -89.562 105.633  0.00 97.00      PROA   
ATOM   2019  N   HSD P 128     -45.400 -89.414 106.375  0.00 97.00      PROA   
ATOM   2020  HN  HSD P 128     -46.155 -89.807 106.897  0.00 97.00      PROA   
ATOM   2021  CA  HSD P 128     -45.698 -88.182 105.654  0.00 97.00      PROA   
ATOM   2022  HA  HSD P 128     -45.380 -88.341 104.632  0.00 97.00      PROA   
ATOM   2023  CB  HSD P 128     -47.213 -87.876 105.601  0.00 97.00      PROA   
ATOM   2024  HB1 HSD P 128     -47.420 -86.791 105.472  0.00 97.00      PROA   
ATOM   2025  HB2 HSD P 128     -47.687 -88.194 106.553  0.00 97.00      PROA   
ATOM   2026  ND1 HSD P 128     -47.939 -88.073 103.180  0.00 97.00      PROA   
ATOM   2027  HD1 HSD P 128     -47.620 -87.167 102.899  0.00 97.00      PROA   
ATOM   2028  CG  HSD P 128     -47.859 -88.600 104.453  0.00 97.00      PROA   
ATOM   2029  CE1 HSD P 128     -48.638 -88.961 102.430  0.00 97.00      PROA   
ATOM   2030  HE1 HSD P 128     -48.872 -88.798 101.378  0.00 97.00      PROA   
ATOM   2031  NE2 HSD P 128     -49.024 -90.008 103.132  0.00 97.00      PROA   
ATOM   2032  CD2 HSD P 128     -48.544 -89.775 104.409  0.00 97.00      PROA   
ATOM   2033  HD2 HSD P 128     -48.753 -90.488 105.197  0.00 97.00      PROA   
ATOM   2034  C   HSD P 128     -44.923 -86.954 106.108  0.00 97.00      PROA   
ATOM   2035  O   HSD P 128     -44.578 -86.113 105.283  0.00 97.00      PROA   
ATOM   2036  N   TRP P 129     -44.638 -86.823 107.421  0.00 97.00      PROA   
ATOM   2037  HN  TRP P 129     -44.909 -87.529 108.065  0.00 97.00      PROA   
ATOM   2038  CA  TRP P 129     -43.978 -85.672 108.009  0.00 97.00      PROA   
ATOM   2039  HA  TRP P 129     -43.557 -85.047 107.231  0.00 97.00      PROA   
ATOM   2040  CB  TRP P 129     -44.924 -84.830 108.915  0.00 97.00      PROA   
ATOM   2041  HB1 TRP P 129     -44.407 -83.891 109.213  0.00 97.00      PROA   
ATOM   2042  HB2 TRP P 129     -45.146 -85.393 109.848  0.00 97.00      PROA   
ATOM   2043  CG  TRP P 129     -46.234 -84.479 108.280  0.00 97.00      PROA   
ATOM   2044  CD1 TRP P 129     -46.521 -83.345 107.565  0.00 97.00      PROA   
ATOM   2045  HD1 TRP P 129     -45.822 -82.540 107.390  0.00 97.00      PROA   
ATOM   2046  NE1 TRP P 129     -47.819 -83.397 107.122  0.00 97.00      PROA   
ATOM   2047  HE1 TRP P 129     -48.318 -82.670 106.703  0.00 97.00      PROA   
ATOM   2048  CE2 TRP P 129     -48.400 -84.559 107.536  0.00 97.00      PROA   
ATOM   2049  CD2 TRP P 129     -47.437 -85.270 108.286  0.00 97.00      PROA   
ATOM   2050  CE3 TRP P 129     -47.785 -86.492 108.864  0.00 97.00      PROA   
ATOM   2051  HE3 TRP P 129     -47.083 -87.044 109.472  0.00 97.00      PROA   
ATOM   2052  CZ3 TRP P 129     -49.078 -86.988 108.665  0.00 97.00      PROA   
ATOM   2053  HZ3 TRP P 129     -49.369 -87.927 109.114  0.00 97.00      PROA   
ATOM   2054  CZ2 TRP P 129     -49.679 -85.054 107.328  0.00 97.00      PROA   
ATOM   2055  HZ2 TRP P 129     -50.412 -84.506 106.755  0.00 97.00      PROA   
ATOM   2056  CH2 TRP P 129     -50.005 -86.284 107.901  0.00 97.00      PROA   
ATOM   2057  HH2 TRP P 129     -51.000 -86.685 107.766  0.00 97.00      PROA   
ATOM   2058  C   TRP P 129     -42.846 -86.204 108.855  0.00 97.00      PROA   
ATOM   2059  O   TRP P 129     -42.725 -87.410 109.062  0.00 97.00      PROA   
ATOM   2060  N   ASN P 130     -41.958 -85.313 109.357  0.00 97.00      PROA   
ATOM   2061  HN  ASN P 130     -42.001 -84.348 109.103  0.00 97.00      PROA   
ATOM   2062  CA  ASN P 130     -40.890 -85.686 110.266  0.00 97.00      PROA   
ATOM   2063  HA  ASN P 130     -40.300 -86.422 109.739  0.00 97.00      PROA   
ATOM   2064  CB  ASN P 130     -39.993 -84.456 110.594  0.00 97.00      PROA   
ATOM   2065  HB1 ASN P 130     -40.537 -83.746 111.252  0.00 97.00      PROA   
ATOM   2066  HB2 ASN P 130     -39.729 -83.920 109.656  0.00 97.00      PROA   
ATOM   2067  CG  ASN P 130     -38.701 -84.866 111.297  0.00 97.00      PROA   
ATOM   2068  OD1 ASN P 130     -38.441 -84.469 112.432  0.00 97.00      PROA   
ATOM   2069  ND2 ASN P 130     -37.880 -85.703 110.612  0.00 97.00      PROA   
ATOM   2070 HD21 ASN P 130     -37.010 -85.952 111.039  0.00 97.00      PROA   
ATOM   2071 HD22 ASN P 130     -38.106 -85.983 109.681  0.00 97.00      PROA   
ATOM   2072  C   ASN P 130     -41.393 -86.352 111.553  0.00 97.00      PROA   
ATOM   2073  O   ASN P 130     -42.312 -85.871 112.213  0.00 97.00      PROA   
ATOM   2074  N   SER P 131     -40.780 -87.498 111.925  0.00 97.00      PROA   
ATOM   2075  HN  SER P 131     -40.028 -87.874 111.389  0.00 97.00      PROA   
ATOM   2076  CA  SER P 131     -41.175 -88.282 113.076  0.00 97.00      PROA   
ATOM   2077  HA  SER P 131     -41.413 -87.623 113.899  0.00 97.00      PROA   
ATOM   2078  CB  SER P 131     -42.371 -89.241 112.783  0.00 97.00      PROA   
ATOM   2079  HB1 SER P 131     -42.148 -89.841 111.876  0.00 97.00      PROA   
ATOM   2080  HB2 SER P 131     -43.265 -88.618 112.568  0.00 97.00      PROA   
ATOM   2081  OG  SER P 131     -42.695 -90.121 113.864  0.00 97.00      PROA   
ATOM   2082  HG1 SER P 131     -42.041 -90.830 113.860  0.00 97.00      PROA   
ATOM   2083  C   SER P 131     -39.970 -89.090 113.442  0.00 97.00      PROA   
ATOM   2084  O   SER P 131     -39.098 -89.305 112.611  0.00 97.00      PROA   
ATOM   2085  N   ASN P 132     -39.913 -89.582 114.700  0.00 97.00      PROA   
ATOM   2086  HN  ASN P 132     -40.660 -89.394 115.333  0.00 97.00      PROA   
ATOM   2087  CA  ASN P 132     -38.920 -90.539 115.141  0.00 97.00      PROA   
ATOM   2088  HA  ASN P 132     -37.969 -90.272 114.701  0.00 97.00      PROA   
ATOM   2089  CB  ASN P 132     -38.747 -90.544 116.697  0.00 97.00      PROA   
ATOM   2090  HB1 ASN P 132     -38.631 -89.502 117.062  0.00 97.00      PROA   
ATOM   2091  HB2 ASN P 132     -37.811 -91.091 116.945  0.00 97.00      PROA   
ATOM   2092  CG  ASN P 132     -39.882 -91.253 117.455  0.00 97.00      PROA   
ATOM   2093  OD1 ASN P 132     -39.842 -92.473 117.637  0.00 97.00      PROA   
ATOM   2094  ND2 ASN P 132     -40.899 -90.491 117.935  0.00 97.00      PROA   
ATOM   2095 HD21 ASN P 132     -41.627 -90.959 118.432  0.00 97.00      PROA   
ATOM   2096 HD22 ASN P 132     -40.896 -89.500 117.816  0.00 97.00      PROA   
ATOM   2097  C   ASN P 132     -39.306 -91.914 114.624  0.00 97.00      PROA   
ATOM   2098  O   ASN P 132     -40.434 -92.141 114.193  0.00 97.00      PROA   
ATOM   2099  N   LEU P 133     -38.361 -92.871 114.694  0.00 97.00      PROA   
ATOM   2100  HN  LEU P 133     -37.421 -92.642 114.940  0.00 97.00      PROA   
ATOM   2101  CA  LEU P 133     -38.661 -94.274 114.578  0.00 97.00      PROA   
ATOM   2102  HA  LEU P 133     -39.730 -94.430 114.587  0.00 97.00      PROA   
ATOM   2103  CB  LEU P 133     -38.062 -94.859 113.277  0.00 97.00      PROA   
ATOM   2104  HB1 LEU P 133     -36.954 -94.893 113.319  0.00 97.00      PROA   
ATOM   2105  HB2 LEU P 133     -38.325 -94.136 112.468  0.00 97.00      PROA   
ATOM   2106  CG  LEU P 133     -38.612 -96.234 112.836  0.00 97.00      PROA   
ATOM   2107  HG  LEU P 133     -39.722 -96.221 112.953  0.00 97.00      PROA   
ATOM   2108  CD1 LEU P 133     -38.302 -96.451 111.348  0.00 97.00      PROA   
ATOM   2109 HD11 LEU P 133     -37.203 -96.454 111.190  0.00 97.00      PROA   
ATOM   2110 HD12 LEU P 133     -38.742 -95.636 110.737  0.00 97.00      PROA   
ATOM   2111 HD13 LEU P 133     -38.714 -97.422 111.004  0.00 97.00      PROA   
ATOM   2112  CD2 LEU P 133     -38.051 -97.410 113.652  0.00 97.00      PROA   
ATOM   2113 HD21 LEU P 133     -38.391 -97.367 114.705  0.00 97.00      PROA   
ATOM   2114 HD22 LEU P 133     -36.940 -97.386 113.637  0.00 97.00      PROA   
ATOM   2115 HD23 LEU P 133     -38.389 -98.376 113.223  0.00 97.00      PROA   
ATOM   2116  C   LEU P 133     -38.075 -94.919 115.813  0.00 97.00      PROA   
ATOM   2117  O   LEU P 133     -36.864 -94.939 115.998  0.00 97.00      PROA   
ATOM   2118  N   THR P 134     -38.934 -95.475 116.701  0.00 97.00      PROA   
ATOM   2119  HN  THR P 134     -39.919 -95.416 116.564  0.00 97.00      PROA   
ATOM   2120  CA  THR P 134     -38.486 -96.143 117.912  0.00 97.00      PROA   
ATOM   2121  HA  THR P 134     -37.419 -96.024 118.029  0.00 97.00      PROA   
ATOM   2122  CB  THR P 134     -39.129 -95.621 119.193  0.00 97.00      PROA   
ATOM   2123  HB  THR P 134     -40.239 -95.685 119.128  0.00 97.00      PROA   
ATOM   2124  OG1 THR P 134     -38.760 -94.265 119.407  0.00 97.00      PROA   
ATOM   2125  HG1 THR P 134     -39.159 -93.751 118.700  0.00 97.00      PROA   
ATOM   2126  CG2 THR P 134     -38.634 -96.403 120.427  0.00 97.00      PROA   
ATOM   2127 HG21 THR P 134     -37.523 -96.388 120.464  0.00 97.00      PROA   
ATOM   2128 HG22 THR P 134     -38.981 -97.456 120.417  0.00 97.00      PROA   
ATOM   2129 HG23 THR P 134     -39.019 -95.925 121.353  0.00 97.00      PROA   
ATOM   2130  C   THR P 134     -38.762 -97.618 117.769  0.00 97.00      PROA   
ATOM   2131  O   THR P 134     -39.898 -98.047 117.582  0.00 97.00      PROA   
ATOM   2132  N   ILE P 135     -37.696 -98.438 117.868  0.00 97.00      PROA   
ATOM   2133  HN  ILE P 135     -36.779 -98.054 117.985  0.00 97.00      PROA   
ATOM   2134  CA  ILE P 135     -37.764 -99.881 117.831  0.00 97.00      PROA   
ATOM   2135  HA  ILE P 135     -38.648-100.191 117.293  0.00 97.00      PROA   
ATOM   2136  CB  ILE P 135     -36.524-100.488 117.166  0.00 97.00      PROA   
ATOM   2137  HB  ILE P 135     -35.631-100.130 117.728  0.00 97.00      PROA   
ATOM   2138  CG2 ILE P 135     -36.555-102.031 117.242  0.00 97.00      PROA   
ATOM   2139 HG21 ILE P 135     -37.450-102.431 116.720  0.00 97.00      PROA   
ATOM   2140 HG22 ILE P 135     -36.568-102.382 118.291  0.00 97.00      PROA   
ATOM   2141 HG23 ILE P 135     -35.648-102.457 116.767  0.00 97.00      PROA   
ATOM   2142  CG1 ILE P 135     -36.343-100.009 115.701  0.00 97.00      PROA   
ATOM   2143 HG11 ILE P 135     -36.736 -98.979 115.580  0.00 97.00      PROA   
ATOM   2144 HG12 ILE P 135     -36.938-100.666 115.029  0.00 97.00      PROA   
ATOM   2145  CD  ILE P 135     -34.872 -99.978 115.264  0.00 97.00      PROA   
ATOM   2146  HD1 ILE P 135     -34.355-100.931 115.506  0.00 97.00      PROA   
ATOM   2147  HD2 ILE P 135     -34.346 -99.159 115.798  0.00 97.00      PROA   
ATOM   2148  HD3 ILE P 135     -34.784 -99.790 114.174  0.00 97.00      PROA   
ATOM   2149  C   ILE P 135     -37.865-100.344 119.272  0.00 97.00      PROA   
ATOM   2150  O   ILE P 135     -36.919-100.213 120.038  0.00 97.00      PROA   
ATOM   2151  N   LEU P 136     -39.032-100.891 119.683  0.00 97.00      PROA   
ATOM   2152  HN  LEU P 136     -39.812-100.920 119.062  0.00 97.00      PROA   
ATOM   2153  CA  LEU P 136     -39.320-101.319 121.044  0.00 97.00      PROA   
ATOM   2154  HA  LEU P 136     -39.167-100.458 121.680  0.00 97.00      PROA   
ATOM   2155  CB  LEU P 136     -40.787-101.813 121.200  0.00 97.00      PROA   
ATOM   2156  HB1 LEU P 136     -40.914-102.220 122.229  0.00 97.00      PROA   
ATOM   2157  HB2 LEU P 136     -40.977-102.640 120.483  0.00 97.00      PROA   
ATOM   2158  CG  LEU P 136     -41.908-100.746 121.034  0.00 97.00      PROA   
ATOM   2159  HG  LEU P 136     -42.855-101.253 121.346  0.00 97.00      PROA   
ATOM   2160  CD1 LEU P 136     -41.715 -99.543 121.974  0.00 97.00      PROA   
ATOM   2161 HD11 LEU P 136     -40.824 -98.953 121.672  0.00 97.00      PROA   
ATOM   2162 HD12 LEU P 136     -41.578 -99.885 123.021  0.00 97.00      PROA   
ATOM   2163 HD13 LEU P 136     -42.603 -98.878 121.932  0.00 97.00      PROA   
ATOM   2164  CD2 LEU P 136     -42.139-100.274 119.584  0.00 97.00      PROA   
ATOM   2165 HD21 LEU P 136     -42.227-101.141 118.897  0.00 97.00      PROA   
ATOM   2166 HD22 LEU P 136     -41.308 -99.623 119.246  0.00 97.00      PROA   
ATOM   2167 HD23 LEU P 136     -43.076 -99.681 119.527  0.00 97.00      PROA   
ATOM   2168  C   LEU P 136     -38.389-102.395 121.586  0.00 97.00      PROA   
ATOM   2169  O   LEU P 136     -37.990-102.347 122.749  0.00 97.00      PROA   
ATOM   2170  N   LYS P 137     -38.026-103.392 120.751  0.00 97.00      PROA   
ATOM   2171  HN  LYS P 137     -38.394-103.433 119.828  0.00 97.00      PROA   
ATOM   2172  CA  LYS P 137     -37.019-104.375 121.087  0.00 97.00      PROA   
ATOM   2173  HA  LYS P 137     -36.382-103.990 121.873  0.00 97.00      PROA   
ATOM   2174  CB  LYS P 137     -37.636-105.723 121.545  0.00 97.00      PROA   
ATOM   2175  HB1 LYS P 137     -36.835-106.489 121.627  0.00 97.00      PROA   
ATOM   2176  HB2 LYS P 137     -38.359-106.074 120.776  0.00 97.00      PROA   
ATOM   2177  CG  LYS P 137     -38.358-105.644 122.904  0.00 97.00      PROA   
ATOM   2178  HG1 LYS P 137     -39.201-104.922 122.840  0.00 97.00      PROA   
ATOM   2179  HG2 LYS P 137     -37.641-105.246 123.652  0.00 97.00      PROA   
ATOM   2180  CD  LYS P 137     -38.895-107.010 123.369  0.00 97.00      PROA   
ATOM   2181  HD1 LYS P 137     -38.061-107.748 123.359  0.00 97.00      PROA   
ATOM   2182  HD2 LYS P 137     -39.650-107.359 122.630  0.00 97.00      PROA   
ATOM   2183  CE  LYS P 137     -39.546-107.002 124.760  0.00 97.00      PROA   
ATOM   2184  HE1 LYS P 137     -39.941-108.016 124.995  0.00 97.00      PROA   
ATOM   2185  HE2 LYS P 137     -40.375-106.268 124.819  0.00 97.00      PROA   
ATOM   2186  NZ  LYS P 137     -38.540-106.674 125.796  0.00 97.00      PROA   
ATOM   2187  HZ1 LYS P 137     -38.409-105.645 125.885  0.00 97.00      PROA   
ATOM   2188  HZ2 LYS P 137     -37.640-107.107 125.506  0.00 97.00      PROA   
ATOM   2189  HZ3 LYS P 137     -38.826-107.082 126.709  0.00 97.00      PROA   
ATOM   2190  C   LYS P 137     -36.146-104.606 119.873  0.00 97.00      PROA   
ATOM   2191  O   LYS P 137     -36.603-105.133 118.861  0.00 97.00      PROA   
ATOM   2192  N   THR P 138     -34.846-104.224 119.938  0.00 97.00      PROA   
ATOM   2193  HN  THR P 138     -34.504-103.724 120.736  0.00 97.00      PROA   
ATOM   2194  CA  THR P 138     -33.899-104.426 118.850  0.00 97.00      PROA   
ATOM   2195  HA  THR P 138     -34.450-104.260 117.935  0.00 97.00      PROA   
ATOM   2196  CB  THR P 138     -32.741-103.426 118.838  0.00 97.00      PROA   
ATOM   2197  HB  THR P 138     -33.155-102.419 119.080  0.00 97.00      PROA   
ATOM   2198  OG1 THR P 138     -32.138-103.338 117.552  0.00 97.00      PROA   
ATOM   2199  HG1 THR P 138     -31.413-102.719 117.661  0.00 97.00      PROA   
ATOM   2200  CG2 THR P 138     -31.644-103.769 119.857  0.00 97.00      PROA   
ATOM   2201 HG21 THR P 138     -31.113-104.706 119.586  0.00 97.00      PROA   
ATOM   2202 HG22 THR P 138     -32.075-103.889 120.870  0.00 97.00      PROA   
ATOM   2203 HG23 THR P 138     -30.891-102.953 119.899  0.00 97.00      PROA   
ATOM   2204  C   THR P 138     -33.425-105.869 118.816  0.00 97.00      PROA   
ATOM   2205  O   THR P 138     -33.698-106.661 119.709  0.00 97.00      PROA   
ATOM   2206  N   ASN P 139     -32.759-106.265 117.716  0.00 97.00      PROA   
ATOM   2207  HN  ASN P 139     -32.469-105.596 117.037  0.00 97.00      PROA   
ATOM   2208  CA  ASN P 139     -32.461-107.654 117.452  0.00 97.00      PROA   
ATOM   2209  HA  ASN P 139     -31.978-108.069 118.327  0.00 97.00      PROA   
ATOM   2210  CB  ASN P 139     -33.743-108.481 117.123  0.00 97.00      PROA   
ATOM   2211  HB1 ASN P 139     -34.385-108.526 118.030  0.00 97.00      PROA   
ATOM   2212  HB2 ASN P 139     -33.489-109.526 116.855  0.00 97.00      PROA   
ATOM   2213  CG  ASN P 139     -34.529-107.855 115.962  0.00 97.00      PROA   
ATOM   2214  OD1 ASN P 139     -34.153-108.016 114.798  0.00 97.00      PROA   
ATOM   2215  ND2 ASN P 139     -35.651-107.149 116.272  0.00 97.00      PROA   
ATOM   2216 HD21 ASN P 139     -36.204-106.784 115.524  0.00 97.00      PROA   
ATOM   2217 HD22 ASN P 139     -35.908-106.999 117.226  0.00 97.00      PROA   
ATOM   2218  C   ASN P 139     -31.450-107.683 116.325  0.00 97.00      PROA   
ATOM   2219  O   ASN P 139     -31.112-106.651 115.752  0.00 97.00      PROA   
ATOM   2220  N   MET P 140     -30.934-108.882 115.972  0.00 97.00      PROA   
ATOM   2221  HN  MET P 140     -31.165-109.710 116.482  0.00 97.00      PROA   
ATOM   2222  CA  MET P 140     -29.977-109.068 114.899  0.00 97.00      PROA   
ATOM   2223  HA  MET P 140     -29.092-108.502 115.151  0.00 97.00      PROA   
ATOM   2224  CB  MET P 140     -29.566-110.539 114.814  0.00 97.00      PROA   
ATOM   2225  HB1 MET P 140     -30.451-111.176 114.569  0.00 97.00      PROA   
ATOM   2226  HB2 MET P 140     -29.214-110.854 115.825  0.00 97.00      PROA   
ATOM   2227  CG  MET P 140     -28.457-110.808 113.812  0.00 97.00      PROA   
ATOM   2228  HG1 MET P 140     -27.525-110.277 114.087  0.00 97.00      PROA   
ATOM   2229  HG2 MET P 140     -28.741-110.484 112.786  0.00 97.00      PROA   
ATOM   2230  SD  MET P 140     -28.230-112.541 113.862  0.00 97.00      PROA   
ATOM   2231  CE  MET P 140     -27.442-112.912 115.367  0.00 97.00      PROA   
ATOM   2232  HE1 MET P 140     -28.258-112.820 116.093  0.00 97.00      PROA   
ATOM   2233  HE2 MET P 140     -26.632-112.195 115.580  0.00 97.00      PROA   
ATOM   2234  HE3 MET P 140     -27.053-113.950 115.392  0.00 97.00      PROA   
ATOM   2235  C   MET P 140     -30.446-108.574 113.535  0.00 97.00      PROA   
ATOM   2236  O   MET P 140     -29.667-108.013 112.767  0.00 97.00      PROA   
ATOM   2237  N   SER P 141     -31.752-108.706 113.211  0.00 97.00      PROA   
ATOM   2238  HN  SER P 141     -32.398-109.108 113.857  0.00 97.00      PROA   
ATOM   2239  CA  SER P 141     -32.291-108.306 111.920  0.00 97.00      PROA   
ATOM   2240  HA  SER P 141     -31.568-108.533 111.147  0.00 97.00      PROA   
ATOM   2241  CB  SER P 141     -33.615-109.059 111.609  0.00 97.00      PROA   
ATOM   2242  HB1 SER P 141     -34.430-108.737 112.293  0.00 97.00      PROA   
ATOM   2243  HB2 SER P 141     -33.447-110.145 111.775  0.00 97.00      PROA   
ATOM   2244  OG  SER P 141     -34.026-108.890 110.253  0.00 97.00      PROA   
ATOM   2245  HG1 SER P 141     -34.168-107.948 110.120  0.00 97.00      PROA   
ATOM   2246  C   SER P 141     -32.569-106.810 111.899  0.00 97.00      PROA   
ATOM   2247  O   SER P 141     -33.040-106.284 110.897  0.00 97.00      PROA   
ATOM   2248  N   HSD P 142     -32.238-106.091 112.994  0.00 97.00      PROA   
ATOM   2249  HN  HSD P 142     -31.932-106.574 113.812  0.00 97.00      PROA   
ATOM   2250  CA  HSD P 142     -32.253-104.646 113.087  0.00 97.00      PROA   
ATOM   2251  HA  HSD P 142     -32.690-104.231 112.197  0.00 97.00      PROA   
ATOM   2252  CB  HSD P 142     -33.114-104.152 114.276  0.00 97.00      PROA   
ATOM   2253  HB1 HSD P 142     -32.873-103.096 114.523  0.00 97.00      PROA   
ATOM   2254  HB2 HSD P 142     -32.915-104.763 115.181  0.00 97.00      PROA   
ATOM   2255  ND1 HSD P 142     -35.464-103.172 114.164  0.00 97.00      PROA   
ATOM   2256  HD1 HSD P 142     -35.281-102.358 114.718  0.00 97.00      PROA   
ATOM   2257  CG  HSD P 142     -34.584-104.207 113.930  0.00 97.00      PROA   
ATOM   2258  CE1 HSD P 142     -36.629-103.491 113.552  0.00 97.00      PROA   
ATOM   2259  HE1 HSD P 142     -37.518-102.862 113.595  0.00 97.00      PROA   
ATOM   2260  NE2 HSD P 142     -36.566-104.658 112.946  0.00 97.00      PROA   
ATOM   2261  CD2 HSD P 142     -35.284-105.116 113.196  0.00 97.00      PROA   
ATOM   2262  HD2 HSD P 142     -34.986-106.071 112.785  0.00 97.00      PROA   
ATOM   2263  C   HSD P 142     -30.840-104.094 113.124  0.00 97.00      PROA   
ATOM   2264  O   HSD P 142     -30.626-102.913 113.380  0.00 97.00      PROA   
ATOM   2265  N   SER P 143     -29.827-104.930 112.814  0.00 97.00      PROA   
ATOM   2266  HN  SER P 143     -30.015-105.892 112.631  0.00 97.00      PROA   
ATOM   2267  CA  SER P 143     -28.430-104.536 112.742  0.00 97.00      PROA   
ATOM   2268  HA  SER P 143     -28.262-103.704 113.413  0.00 97.00      PROA   
ATOM   2269  CB  SER P 143     -27.531-105.727 113.158  0.00 97.00      PROA   
ATOM   2270  HB1 SER P 143     -27.520-106.517 112.378  0.00 97.00      PROA   
ATOM   2271  HB2 SER P 143     -27.968-106.177 114.074  0.00 97.00      PROA   
ATOM   2272  OG  SER P 143     -26.199-105.327 113.455  0.00 97.00      PROA   
ATOM   2273  HG1 SER P 143     -25.801-105.036 112.632  0.00 97.00      PROA   
ATOM   2274  C   SER P 143     -28.066-104.107 111.327  0.00 97.00      PROA   
ATOM   2275  O   SER P 143     -28.676-104.554 110.358  0.00 97.00      PROA   
ATOM   2276  N   GLY P 144     -27.038-103.230 111.175  0.00 97.00      PROA   
ATOM   2277  HN  GLY P 144     -26.577-102.837 111.971  0.00 97.00      PROA   
ATOM   2278  CA  GLY P 144     -26.493-102.838 109.884  0.00 97.00      PROA   
ATOM   2279  HA1 GLY P 144     -27.067-103.275 109.084  0.00 97.00      PROA   
ATOM   2280  HA2 GLY P 144     -25.459-103.153 109.873  0.00 97.00      PROA   
ATOM   2281  C   GLY P 144     -26.500-101.348 109.699  0.00 97.00      PROA   
ATOM   2282  O   GLY P 144     -26.440-100.589 110.658  0.00 97.00      PROA   
ATOM   2283  N   THR P 145     -26.539-100.883 108.429  0.00 97.00      PROA   
ATOM   2284  HN  THR P 145     -26.691-101.522 107.675  0.00 97.00      PROA   
ATOM   2285  CA  THR P 145     -26.426 -99.475 108.086  0.00 97.00      PROA   
ATOM   2286  HA  THR P 145     -25.968 -98.962 108.917  0.00 97.00      PROA   
ATOM   2287  CB  THR P 145     -25.506 -99.192 106.892  0.00 97.00      PROA   
ATOM   2288  HB  THR P 145     -24.503 -99.609 107.139  0.00 97.00      PROA   
ATOM   2289  OG1 THR P 145     -25.322 -97.798 106.661  0.00 97.00      PROA   
ATOM   2290  HG1 THR P 145     -25.945 -97.556 105.965  0.00 97.00      PROA   
ATOM   2291  CG2 THR P 145     -25.984 -99.848 105.582  0.00 97.00      PROA   
ATOM   2292 HG21 THR P 145     -26.962 -99.432 105.260  0.00 97.00      PROA   
ATOM   2293 HG22 THR P 145     -26.082-100.945 105.701  0.00 97.00      PROA   
ATOM   2294 HG23 THR P 145     -25.249 -99.648 104.772  0.00 97.00      PROA   
ATOM   2295  C   THR P 145     -27.799 -98.868 107.918  0.00 97.00      PROA   
ATOM   2296  O   THR P 145     -28.634 -99.368 107.178  0.00 97.00      PROA   
ATOM   2297  N   TYR P 146     -28.057 -97.749 108.625  0.00 97.00      PROA   
ATOM   2298  HN  TYR P 146     -27.365 -97.375 109.240  0.00 97.00      PROA   
ATOM   2299  CA  TYR P 146     -29.307 -97.025 108.575  0.00 97.00      PROA   
ATOM   2300  HA  TYR P 146     -30.022 -97.583 107.992  0.00 97.00      PROA   
ATOM   2301  CB  TYR P 146     -29.913 -96.727 109.968  0.00 97.00      PROA   
ATOM   2302  HB1 TYR P 146     -30.704 -95.952 109.886  0.00 97.00      PROA   
ATOM   2303  HB2 TYR P 146     -29.126 -96.352 110.658  0.00 97.00      PROA   
ATOM   2304  CG  TYR P 146     -30.559 -97.932 110.592  0.00 97.00      PROA   
ATOM   2305  CD1 TYR P 146     -29.798 -98.888 111.284  0.00 97.00      PROA   
ATOM   2306  HD1 TYR P 146     -28.720 -98.813 111.288  0.00 97.00      PROA   
ATOM   2307  CE1 TYR P 146     -30.431 -99.909 112.002  0.00 97.00      PROA   
ATOM   2308  HE1 TYR P 146     -29.839-100.640 112.528  0.00 97.00      PROA   
ATOM   2309  CZ  TYR P 146     -31.828 -99.967 112.056  0.00 97.00      PROA   
ATOM   2310  OH  TYR P 146     -32.465-100.977 112.800  0.00 97.00      PROA   
ATOM   2311  HH  TYR P 146     -31.768-101.526 113.174  0.00 97.00      PROA   
ATOM   2312  CD2 TYR P 146     -31.963 -98.033 110.613  0.00 97.00      PROA   
ATOM   2313  HD2 TYR P 146     -32.559 -97.293 110.100  0.00 97.00      PROA   
ATOM   2314  CE2 TYR P 146     -32.594 -99.044 111.345  0.00 97.00      PROA   
ATOM   2315  HE2 TYR P 146     -33.670 -99.095 111.389  0.00 97.00      PROA   
ATOM   2316  C   TYR P 146     -29.102 -95.701 107.884  0.00 97.00      PROA   
ATOM   2317  O   TYR P 146     -28.077 -95.051 108.043  0.00 97.00      PROA   
ATOM   2318  N   HSD P 147     -30.100 -95.266 107.088  0.00 97.00      PROA   
ATOM   2319  HN  HSD P 147     -30.938 -95.799 106.995  0.00 97.00      PROA   
ATOM   2320  CA  HSD P 147     -30.045 -94.005 106.376  0.00 97.00      PROA   
ATOM   2321  HA  HSD P 147     -29.389 -93.318 106.893  0.00 97.00      PROA   
ATOM   2322  CB  HSD P 147     -29.612 -94.162 104.891  0.00 97.00      PROA   
ATOM   2323  HB1 HSD P 147     -29.455 -93.155 104.448  0.00 97.00      PROA   
ATOM   2324  HB2 HSD P 147     -30.405 -94.666 104.302  0.00 97.00      PROA   
ATOM   2325  ND1 HSD P 147     -27.190 -94.519 104.161  0.00 97.00      PROA   
ATOM   2326  HD1 HSD P 147     -26.997 -93.568 103.913  0.00 97.00      PROA   
ATOM   2327  CG  HSD P 147     -28.368 -94.992 104.701  0.00 97.00      PROA   
ATOM   2328  CE1 HSD P 147     -26.360 -95.583 104.031  0.00 97.00      PROA   
ATOM   2329  HE1 HSD P 147     -25.347 -95.503 103.636  0.00 97.00      PROA   
ATOM   2330  NE2 HSD P 147     -26.925 -96.705 104.430  0.00 97.00      PROA   
ATOM   2331  CD2 HSD P 147     -28.189 -96.335 104.847  0.00 97.00      PROA   
ATOM   2332  HD2 HSD P 147     -28.876 -97.088 105.214  0.00 97.00      PROA   
ATOM   2333  C   HSD P 147     -31.446 -93.447 106.408  0.00 97.00      PROA   
ATOM   2334  O   HSD P 147     -32.398 -94.178 106.659  0.00 97.00      PROA   
ATOM   2335  N   CYS P 148     -31.626 -92.131 106.154  0.00 97.00      PROA   
ATOM   2336  HN  CYS P 148     -30.858 -91.495 106.091  0.00 97.00      PROA   
ATOM   2337  CA  CYS P 148     -32.948 -91.577 105.961  0.00 97.00      PROA   
ATOM   2338  HA  CYS P 148     -33.604 -92.379 105.670  0.00 97.00      PROA   
ATOM   2339  CB  CYS P 148     -33.558 -90.932 107.238  0.00 97.00      PROA   
ATOM   2340  HB1 CYS P 148     -33.534 -91.703 108.039  0.00 97.00      PROA   
ATOM   2341  HB2 CYS P 148     -34.631 -90.713 107.048  0.00 97.00      PROA   
ATOM   2342  SG  CYS P 148     -32.710 -89.434 107.845  0.00 97.00      PROA   
ATOM   2343  C   CYS P 148     -32.967 -90.612 104.799  0.00 97.00      PROA   
ATOM   2344  O   CYS P 148     -31.933 -90.141 104.335  0.00 97.00      PROA   
ATOM   2345  N   SER P 149     -34.181 -90.303 104.288  0.00 97.00      PROA   
ATOM   2346  HN  SER P 149     -35.003 -90.747 104.637  0.00 97.00      PROA   
ATOM   2347  CA  SER P 149     -34.355 -89.286 103.273  0.00 97.00      PROA   
ATOM   2348  HA  SER P 149     -33.579 -88.550 103.412  0.00 97.00      PROA   
ATOM   2349  CB  SER P 149     -34.336 -89.796 101.797  0.00 97.00      PROA   
ATOM   2350  HB1 SER P 149     -33.416 -90.403 101.656  0.00 97.00      PROA   
ATOM   2351  HB2 SER P 149     -34.287 -88.935 101.099  0.00 97.00      PROA   
ATOM   2352  OG  SER P 149     -35.466 -90.591 101.441  0.00 97.00      PROA   
ATOM   2353  HG1 SER P 149     -36.247 -90.138 101.767  0.00 97.00      PROA   
ATOM   2354  C   SER P 149     -35.670 -88.603 103.517  0.00 97.00      PROA   
ATOM   2355  O   SER P 149     -36.602 -89.214 104.018  0.00 97.00      PROA   
ATOM   2356  N   GLY P 150     -35.770 -87.311 103.139  0.00 97.00      PROA   
ATOM   2357  HN  GLY P 150     -34.980 -86.852 102.737  0.00 97.00      PROA   
ATOM   2358  CA  GLY P 150     -37.001 -86.549 103.186  0.00 97.00      PROA   
ATOM   2359  HA1 GLY P 150     -37.017 -85.985 104.107  0.00 97.00      PROA   
ATOM   2360  HA2 GLY P 150     -37.850 -87.206 103.054  0.00 97.00      PROA   
ATOM   2361  C   GLY P 150     -36.988 -85.585 102.043  0.00 97.00      PROA   
ATOM   2362  O   GLY P 150     -36.032 -85.534 101.282  0.00 97.00      PROA   
ATOM   2363  N   MET P 151     -38.062 -84.785 101.894  0.00 97.00      PROA   
ATOM   2364  HN  MET P 151     -38.866 -84.908 102.474  0.00 97.00      PROA   
ATOM   2365  CA  MET P 151     -38.236 -83.836 100.820  0.00 97.00      PROA   
ATOM   2366  HA  MET P 151     -37.362 -83.823 100.187  0.00 97.00      PROA   
ATOM   2367  CB  MET P 151     -39.492 -84.223  99.992  0.00 97.00      PROA   
ATOM   2368  HB1 MET P 151     -40.401 -83.721 100.377  0.00 97.00      PROA   
ATOM   2369  HB2 MET P 151     -39.663 -85.316 100.148  0.00 97.00      PROA   
ATOM   2370  CG  MET P 151     -39.371 -84.031  98.468  0.00 97.00      PROA   
ATOM   2371  HG1 MET P 151     -40.291 -84.460  98.010  0.00 97.00      PROA   
ATOM   2372  HG2 MET P 151     -38.512 -84.635  98.101  0.00 97.00      PROA   
ATOM   2373  SD  MET P 151     -39.193 -82.312  97.911  0.00 97.00      PROA   
ATOM   2374  CE  MET P 151     -39.352 -82.698  96.146  0.00 97.00      PROA   
ATOM   2375  HE1 MET P 151     -40.363 -83.101  95.923  0.00 97.00      PROA   
ATOM   2376  HE2 MET P 151     -38.603 -83.456  95.829  0.00 97.00      PROA   
ATOM   2377  HE3 MET P 151     -39.204 -81.787  95.527  0.00 97.00      PROA   
ATOM   2378  C   MET P 151     -38.413 -82.461 101.447  0.00 97.00      PROA   
ATOM   2379  O   MET P 151     -39.096 -82.303 102.455  0.00 97.00      PROA   
ATOM   2380  N   GLY P 152     -37.775 -81.425 100.852  0.00 97.00      PROA   
ATOM   2381  HN  GLY P 152     -37.157 -81.621 100.094  0.00 97.00      PROA   
ATOM   2382  CA  GLY P 152     -38.009 -80.023 101.183  0.00 97.00      PROA   
ATOM   2383  HA1 GLY P 152     -37.130 -79.625 101.660  0.00 97.00      PROA   
ATOM   2384  HA2 GLY P 152     -38.896 -79.933 101.795  0.00 97.00      PROA   
ATOM   2385  C   GLY P 152     -38.273 -79.246  99.924  0.00 97.00      PROA   
ATOM   2386  O   GLY P 152     -39.416 -78.954  99.589  0.00 97.00      PROA   
ATOM   2387  N   LYS P 153     -37.207 -78.867  99.188  0.00 97.00      PROA   
ATOM   2388  HN  LYS P 153     -36.280 -78.963  99.547  0.00 97.00      PROA   
ATOM   2389  CA  LYS P 153     -37.324 -78.366  97.828  0.00 97.00      PROA   
ATOM   2390  HA  LYS P 153     -38.366 -78.326  97.555  0.00 97.00      PROA   
ATOM   2391  CB  LYS P 153     -36.715 -76.948  97.670  0.00 97.00      PROA   
ATOM   2392  HB1 LYS P 153     -36.506 -76.729  96.600  0.00 97.00      PROA   
ATOM   2393  HB2 LYS P 153     -35.747 -76.909  98.214  0.00 97.00      PROA   
ATOM   2394  CG  LYS P 153     -37.637 -75.823  98.185  0.00 97.00      PROA   
ATOM   2395  HG1 LYS P 153     -37.088 -74.858  98.105  0.00 97.00      PROA   
ATOM   2396  HG2 LYS P 153     -37.871 -75.991  99.259  0.00 97.00      PROA   
ATOM   2397  CD  LYS P 153     -38.943 -75.732  97.376  0.00 97.00      PROA   
ATOM   2398  HD1 LYS P 153     -39.542 -76.651  97.562  0.00 97.00      PROA   
ATOM   2399  HD2 LYS P 153     -38.674 -75.710  96.295  0.00 97.00      PROA   
ATOM   2400  CE  LYS P 153     -39.809 -74.512  97.708  0.00 97.00      PROA   
ATOM   2401  HE1 LYS P 153     -39.265 -73.570  97.487  0.00 97.00      PROA   
ATOM   2402  HE2 LYS P 153     -40.107 -74.523  98.778  0.00 97.00      PROA   
ATOM   2403  NZ  LYS P 153     -41.044 -74.537  96.887  0.00 97.00      PROA   
ATOM   2404  HZ1 LYS P 153     -41.570 -75.411  97.091  0.00 97.00      PROA   
ATOM   2405  HZ2 LYS P 153     -40.786 -74.525  95.879  0.00 97.00      PROA   
ATOM   2406  HZ3 LYS P 153     -41.639 -73.714  97.103  0.00 97.00      PROA   
ATOM   2407  C   LYS P 153     -36.745 -79.329  96.817  0.00 97.00      PROA   
ATOM   2408  O   LYS P 153     -36.849 -79.120  95.609  0.00 97.00      PROA   
ATOM   2409  N   HSD P 154     -36.187 -80.452  97.303  0.00 97.00      PROA   
ATOM   2410  HN  HSD P 154     -36.094 -80.583  98.285  0.00 97.00      PROA   
ATOM   2411  CA  HSD P 154     -35.806 -81.592  96.511  0.00 97.00      PROA   
ATOM   2412  HA  HSD P 154     -36.615 -81.833  95.836  0.00 97.00      PROA   
ATOM   2413  CB  HSD P 154     -34.486 -81.398  95.721  0.00 97.00      PROA   
ATOM   2414  HB1 HSD P 154     -33.676 -81.096  96.421  0.00 97.00      PROA   
ATOM   2415  HB2 HSD P 154     -34.630 -80.566  94.998  0.00 97.00      PROA   
ATOM   2416  ND1 HSD P 154     -32.946 -83.368  95.220  0.00 97.00      PROA   
ATOM   2417  HD1 HSD P 154     -32.354 -83.265  96.021  0.00 97.00      PROA   
ATOM   2418  CG  HSD P 154     -34.069 -82.617  94.941  0.00 97.00      PROA   
ATOM   2419  CE1 HSD P 154     -32.918 -84.382  94.322  0.00 97.00      PROA   
ATOM   2420  HE1 HSD P 154     -32.131 -85.135  94.311  0.00 97.00      PROA   
ATOM   2421  NE2 HSD P 154     -33.943 -84.342  93.493  0.00 97.00      PROA   
ATOM   2422  CD2 HSD P 154     -34.659 -83.220  93.872  0.00 97.00      PROA   
ATOM   2423  HD2 HSD P 154     -35.553 -82.943  93.328  0.00 97.00      PROA   
ATOM   2424  C   HSD P 154     -35.687 -82.691  97.536  0.00 97.00      PROA   
ATOM   2425  O   HSD P 154     -35.758 -82.424  98.734  0.00 97.00      PROA   
ATOM   2426  N   ARG P 155     -35.531 -83.971  97.119  0.00 97.00      PROA   
ATOM   2427  HN  ARG P 155     -35.497 -84.199  96.148  0.00 97.00      PROA   
ATOM   2428  CA  ARG P 155     -35.184 -85.025  98.053  0.00 97.00      PROA   
ATOM   2429  HA  ARG P 155     -35.871 -84.937  98.882  0.00 97.00      PROA   
ATOM   2430  CB  ARG P 155     -35.366 -86.464  97.502  0.00 97.00      PROA   
ATOM   2431  HB1 ARG P 155     -36.457 -86.634  97.350  0.00 97.00      PROA   
ATOM   2432  HB2 ARG P 155     -35.036 -87.184  98.283  0.00 97.00      PROA   
ATOM   2433  CG  ARG P 155     -34.639 -86.752  96.169  0.00 97.00      PROA   
ATOM   2434  HG1 ARG P 155     -33.821 -86.016  96.042  0.00 97.00      PROA   
ATOM   2435  HG2 ARG P 155     -35.339 -86.608  95.317  0.00 97.00      PROA   
ATOM   2436  CD  ARG P 155     -33.975 -88.137  96.079  0.00 97.00      PROA   
ATOM   2437  HD1 ARG P 155     -33.154 -88.197  96.830  0.00 97.00      PROA   
ATOM   2438  HD2 ARG P 155     -33.563 -88.313  95.061  0.00 97.00      PROA   
ATOM   2439  NE  ARG P 155     -35.029 -89.162  96.362  0.00 97.00      PROA   
ATOM   2440  HE  ARG P 155     -35.981 -88.912  96.215  0.00 97.00      PROA   
ATOM   2441  CZ  ARG P 155     -34.794 -90.335  96.987  0.00 97.00      PROA   
ATOM   2442  NH1 ARG P 155     -33.560 -90.812  97.200  0.00 97.00      PROA   
ATOM   2443 HH11 ARG P 155     -32.785 -90.330  96.805  0.00 97.00      PROA   
ATOM   2444 HH12 ARG P 155     -33.466 -91.696  97.651  0.00 97.00      PROA   
ATOM   2445  NH2 ARG P 155     -35.834 -91.069  97.425  0.00 97.00      PROA   
ATOM   2446 HH21 ARG P 155     -36.761 -90.732  97.291  0.00 97.00      PROA   
ATOM   2447 HH22 ARG P 155     -35.645 -91.897  97.945  0.00 97.00      PROA   
ATOM   2448  C   ARG P 155     -33.781 -84.861  98.626  0.00 97.00      PROA   
ATOM   2449  O   ARG P 155     -32.820 -84.585  97.912  0.00 97.00      PROA   
ATOM   2450  N   TYR P 156     -33.639 -85.035  99.953  0.00 97.00      PROA   
ATOM   2451  HN  TYR P 156     -34.440 -85.206 100.525  0.00 97.00      PROA   
ATOM   2452  CA  TYR P 156     -32.380 -84.924 100.657  0.00 97.00      PROA   
ATOM   2453  HA  TYR P 156     -31.574 -84.741  99.961  0.00 97.00      PROA   
ATOM   2454  CB  TYR P 156     -32.413 -83.818 101.750  0.00 97.00      PROA   
ATOM   2455  HB1 TYR P 156     -31.412 -83.676 102.208  0.00 97.00      PROA   
ATOM   2456  HB2 TYR P 156     -33.135 -84.112 102.543  0.00 97.00      PROA   
ATOM   2457  CG  TYR P 156     -32.866 -82.486 101.194  0.00 97.00      PROA   
ATOM   2458  CD1 TYR P 156     -32.312 -81.954 100.014  0.00 97.00      PROA   
ATOM   2459  HD1 TYR P 156     -31.549 -82.502  99.482  0.00 97.00      PROA   
ATOM   2460  CE1 TYR P 156     -32.759 -80.730  99.500  0.00 97.00      PROA   
ATOM   2461  HE1 TYR P 156     -32.338 -80.347  98.582  0.00 97.00      PROA   
ATOM   2462  CZ  TYR P 156     -33.755 -80.012 100.174  0.00 97.00      PROA   
ATOM   2463  OH  TYR P 156     -34.207 -78.779  99.666  0.00 97.00      PROA   
ATOM   2464  HH  TYR P 156     -33.549 -78.461  99.045  0.00 97.00      PROA   
ATOM   2465  CD2 TYR P 156     -33.848 -81.739 101.871  0.00 97.00      PROA   
ATOM   2466  HD2 TYR P 156     -34.275 -82.121 102.787  0.00 97.00      PROA   
ATOM   2467  CE2 TYR P 156     -34.289 -80.511 101.366  0.00 97.00      PROA   
ATOM   2468  HE2 TYR P 156     -35.033 -79.946 101.904  0.00 97.00      PROA   
ATOM   2469  C   TYR P 156     -32.135 -86.262 101.308  0.00 97.00      PROA   
ATOM   2470  O   TYR P 156     -33.068 -86.898 101.782  0.00 97.00      PROA   
ATOM   2471  N   THR P 157     -30.866 -86.733 101.322  0.00 97.00      PROA   
ATOM   2472  HN  THR P 157     -30.133 -86.223 100.881  0.00 97.00      PROA   
ATOM   2473  CA  THR P 157     -30.452 -87.999 101.906  0.00 97.00      PROA   
ATOM   2474  HA  THR P 157     -31.305 -88.511 102.333  0.00 97.00      PROA   
ATOM   2475  CB  THR P 157     -29.756 -88.933 100.916  0.00 97.00      PROA   
ATOM   2476  HB  THR P 157     -29.216 -89.759 101.439  0.00 97.00      PROA   
ATOM   2477  OG1 THR P 157     -28.840 -88.225 100.085  0.00 97.00      PROA   
ATOM   2478  HG1 THR P 157     -28.136 -87.916 100.659  0.00 97.00      PROA   
ATOM   2479  CG2 THR P 157     -30.808 -89.570  99.995  0.00 97.00      PROA   
ATOM   2480 HG21 THR P 157     -31.378 -88.784  99.457  0.00 97.00      PROA   
ATOM   2481 HG22 THR P 157     -31.509 -90.195 100.583  0.00 97.00      PROA   
ATOM   2482 HG23 THR P 157     -30.303 -90.218  99.245  0.00 97.00      PROA   
ATOM   2483  C   THR P 157     -29.483 -87.716 103.029  0.00 97.00      PROA   
ATOM   2484  O   THR P 157     -28.623 -86.847 102.911  0.00 97.00      PROA   
ATOM   2485  N   SER P 158     -29.590 -88.461 104.153  0.00 97.00      PROA   
ATOM   2486  HN  SER P 158     -30.316 -89.142 104.256  0.00 97.00      PROA   
ATOM   2487  CA  SER P 158     -28.681 -88.329 105.276  0.00 97.00      PROA   
ATOM   2488  HA  SER P 158     -28.471 -87.277 105.411  0.00 97.00      PROA   
ATOM   2489  CB  SER P 158     -29.288 -88.874 106.603  0.00 97.00      PROA   
ATOM   2490  HB1 SER P 158     -30.297 -88.428 106.723  0.00 97.00      PROA   
ATOM   2491  HB2 SER P 158     -28.674 -88.557 107.472  0.00 97.00      PROA   
ATOM   2492  OG  SER P 158     -29.417 -90.296 106.634  0.00 97.00      PROA   
ATOM   2493  HG1 SER P 158     -28.537 -90.655 106.797  0.00 97.00      PROA   
ATOM   2494  C   SER P 158     -27.369 -89.047 105.031  0.00 97.00      PROA   
ATOM   2495  O   SER P 158     -27.215 -89.832 104.097  0.00 97.00      PROA   
ATOM   2496  N   ALA P 159     -26.398 -88.830 105.945  0.00 97.00      PROA   
ATOM   2497  HN  ALA P 159     -26.479 -88.091 106.611  0.00 97.00      PROA   
ATOM   2498  CA  ALA P 159     -25.298 -89.745 106.165  0.00 97.00      PROA   
ATOM   2499  HA  ALA P 159     -24.771 -89.855 105.226  0.00 97.00      PROA   
ATOM   2500  CB  ALA P 159     -24.331 -89.190 107.230  0.00 97.00      PROA   
ATOM   2501  HB1 ALA P 159     -24.849 -89.069 108.206  0.00 97.00      PROA   
ATOM   2502  HB2 ALA P 159     -23.952 -88.192 106.916  0.00 97.00      PROA   
ATOM   2503  HB3 ALA P 159     -23.461 -89.863 107.373  0.00 97.00      PROA   
ATOM   2504  C   ALA P 159     -25.793 -91.126 106.598  0.00 97.00      PROA   
ATOM   2505  O   ALA P 159     -26.844 -91.253 107.222  0.00 97.00      PROA   
ATOM   2506  N   GLY P 160     -25.052 -92.205 106.247  0.00 97.00      PROA   
ATOM   2507  HN  GLY P 160     -24.202 -92.093 105.741  0.00 97.00      PROA   
ATOM   2508  CA  GLY P 160     -25.355 -93.551 106.708  0.00 97.00      PROA   
ATOM   2509  HA1 GLY P 160     -24.904 -94.247 106.016  0.00 97.00      PROA   
ATOM   2510  HA2 GLY P 160     -26.424 -93.681 106.793  0.00 97.00      PROA   
ATOM   2511  C   GLY P 160     -24.719 -93.794 108.044  0.00 97.00      PROA   
ATOM   2512  O   GLY P 160     -23.546 -93.485 108.234  0.00 97.00      PROA   
ATOM   2513  N   ILE P 161     -25.475 -94.390 108.993  0.00 97.00      PROA   
ATOM   2514  HN  ILE P 161     -26.424 -94.632 108.795  0.00 97.00      PROA   
ATOM   2515  CA  ILE P 161     -24.996 -94.674 110.331  0.00 97.00      PROA   
ATOM   2516  HA  ILE P 161     -23.963 -94.373 110.419  0.00 97.00      PROA   
ATOM   2517  CB  ILE P 161     -25.794 -93.961 111.427  0.00 97.00      PROA   
ATOM   2518  HB  ILE P 161     -26.851 -94.318 111.396  0.00 97.00      PROA   
ATOM   2519  CG2 ILE P 161     -25.208 -94.303 112.818  0.00 97.00      PROA   
ATOM   2520 HG21 ILE P 161     -24.122 -94.074 112.848  0.00 97.00      PROA   
ATOM   2521 HG22 ILE P 161     -25.353 -95.373 113.071  0.00 97.00      PROA   
ATOM   2522 HG23 ILE P 161     -25.710 -93.693 113.598  0.00 97.00      PROA   
ATOM   2523  CG1 ILE P 161     -25.845 -92.422 111.207  0.00 97.00      PROA   
ATOM   2524 HG11 ILE P 161     -26.486 -91.986 112.006  0.00 97.00      PROA   
ATOM   2525 HG12 ILE P 161     -26.343 -92.202 110.239  0.00 97.00      PROA   
ATOM   2526  CD  ILE P 161     -24.483 -91.713 111.244  0.00 97.00      PROA   
ATOM   2527  HD1 ILE P 161     -23.809 -92.102 110.453  0.00 97.00      PROA   
ATOM   2528  HD2 ILE P 161     -23.984 -91.849 112.227  0.00 97.00      PROA   
ATOM   2529  HD3 ILE P 161     -24.614 -90.622 111.080  0.00 97.00      PROA   
ATOM   2530  C   ILE P 161     -25.053 -96.174 110.530  0.00 97.00      PROA   
ATOM   2531  O   ILE P 161     -26.114 -96.788 110.475  0.00 97.00      PROA   
ATOM   2532  N   SER P 162     -23.885 -96.809 110.774  0.00 97.00      PROA   
ATOM   2533  HN  SER P 162     -23.023 -96.307 110.789  0.00 97.00      PROA   
ATOM   2534  CA  SER P 162     -23.787 -98.243 110.964  0.00 97.00      PROA   
ATOM   2535  HA  SER P 162     -24.588 -98.726 110.425  0.00 97.00      PROA   
ATOM   2536  CB  SER P 162     -22.452 -98.813 110.418  0.00 97.00      PROA   
ATOM   2537  HB1 SER P 162     -22.417 -98.642 109.320  0.00 97.00      PROA   
ATOM   2538  HB2 SER P 162     -22.385 -99.908 110.596  0.00 97.00      PROA   
ATOM   2539  OG  SER P 162     -21.326 -98.158 110.999  0.00 97.00      PROA   
ATOM   2540  HG1 SER P 162     -21.457 -98.212 111.951  0.00 97.00      PROA   
ATOM   2541  C   SER P 162     -23.910 -98.630 112.424  0.00 97.00      PROA   
ATOM   2542  O   SER P 162     -23.085 -98.242 113.250  0.00 97.00      PROA   
ATOM   2543  N   VAL P 163     -24.931 -99.449 112.770  0.00 97.00      PROA   
ATOM   2544  HN  VAL P 163     -25.604 -99.742 112.093  0.00 97.00      PROA   
ATOM   2545  CA  VAL P 163     -25.109 -99.964 114.114  0.00 97.00      PROA   
ATOM   2546  HA  VAL P 163     -24.341 -99.550 114.748  0.00 97.00      PROA   
ATOM   2547  CB  VAL P 163     -26.446 -99.617 114.768  0.00 97.00      PROA   
ATOM   2548  HB  VAL P 163     -26.416 -99.929 115.839  0.00 97.00      PROA   
ATOM   2549  CG1 VAL P 163     -26.629 -98.087 114.739  0.00 97.00      PROA   
ATOM   2550 HG11 VAL P 163     -26.738 -97.716 113.697  0.00 97.00      PROA   
ATOM   2551 HG12 VAL P 163     -25.764 -97.577 115.212  0.00 97.00      PROA   
ATOM   2552 HG13 VAL P 163     -27.549 -97.817 115.299  0.00 97.00      PROA   
ATOM   2553  CG2 VAL P 163     -27.638-100.325 114.096  0.00 97.00      PROA   
ATOM   2554 HG21 VAL P 163     -27.605-101.422 114.254  0.00 97.00      PROA   
ATOM   2555 HG22 VAL P 163     -27.641-100.122 113.006  0.00 97.00      PROA   
ATOM   2556 HG23 VAL P 163     -28.592 -99.949 114.525  0.00 97.00      PROA   
ATOM   2557  C   VAL P 163     -24.900-101.460 114.077  0.00 97.00      PROA   
ATOM   2558  O   VAL P 163     -25.357-102.152 113.174  0.00 97.00      PROA   
ATOM   2559  N   THR P 164     -24.162-102.005 115.066  0.00 97.00      PROA   
ATOM   2560  HN  THR P 164     -23.787-101.423 115.787  0.00 97.00      PROA   
ATOM   2561  CA  THR P 164     -23.869-103.430 115.115  0.00 97.00      PROA   
ATOM   2562  HA  THR P 164     -24.320-103.936 114.276  0.00 97.00      PROA   
ATOM   2563  CB  THR P 164     -22.378-103.740 115.062  0.00 97.00      PROA   
ATOM   2564  HB  THR P 164     -21.863-103.375 115.978  0.00 97.00      PROA   
ATOM   2565  OG1 THR P 164     -21.777-103.096 113.946  0.00 97.00      PROA   
ATOM   2566  HG1 THR P 164     -22.155-102.217 113.897  0.00 97.00      PROA   
ATOM   2567  CG2 THR P 164     -22.144-105.252 114.879  0.00 97.00      PROA   
ATOM   2568 HG21 THR P 164     -22.600-105.586 113.922  0.00 97.00      PROA   
ATOM   2569 HG22 THR P 164     -22.581-105.846 115.704  0.00 97.00      PROA   
ATOM   2570 HG23 THR P 164     -21.053-105.461 114.826  0.00 97.00      PROA   
ATOM   2571  C   THR P 164     -24.474-103.969 116.396  0.00 97.00      PROA   
ATOM   2572  O   THR P 164     -24.052-103.597 117.483  0.00 97.00      PROA   
ATOM   2573  N   VAL P 165     -25.493-104.859 116.305  0.00 97.00      PROA   
ATOM   2574  HN  VAL P 165     -25.830-105.113 115.398  0.00 97.00      PROA   
ATOM   2575  CA  VAL P 165     -26.231-105.421 117.440  0.00 97.00      PROA   
ATOM   2576  HA  VAL P 165     -26.240-104.666 118.211  0.00 97.00      PROA   
ATOM   2577  CB  VAL P 165     -27.697-105.688 117.061  0.00 97.00      PROA   
ATOM   2578  HB  VAL P 165     -27.733-106.434 116.237  0.00 97.00      PROA   
ATOM   2579  CG1 VAL P 165     -28.572-106.200 118.229  0.00 97.00      PROA   
ATOM   2580 HG11 VAL P 165     -28.394-105.595 119.143  0.00 97.00      PROA   
ATOM   2581 HG12 VAL P 165     -28.381-107.269 118.447  0.00 97.00      PROA   
ATOM   2582 HG13 VAL P 165     -29.645-106.111 117.965  0.00 97.00      PROA   
ATOM   2583  CG2 VAL P 165     -28.316-104.362 116.565  0.00 97.00      PROA   
ATOM   2584 HG21 VAL P 165     -27.808-103.971 115.662  0.00 97.00      PROA   
ATOM   2585 HG22 VAL P 165     -28.259-103.597 117.369  0.00 97.00      PROA   
ATOM   2586 HG23 VAL P 165     -29.386-104.521 116.314  0.00 97.00      PROA   
ATOM   2587  C   VAL P 165     -25.499-106.666 117.977  0.00 97.00      PROA   
ATOM   2588  O   VAL P 165     -24.479-107.061 117.419  0.00 97.00      PROA   
ATOM   2589  N   LYS P 166     -25.956-107.318 119.082  0.00 97.00      PROA   
ATOM   2590  HN  LYS P 166     -26.756-106.988 119.580  0.00 97.00      PROA   
ATOM   2591  CA  LYS P 166     -25.471-108.620 119.508  0.00 97.00      PROA   
ATOM   2592  HA  LYS P 166     -25.062-109.162 118.665  0.00 97.00      PROA   
ATOM   2593  CB  LYS P 166     -24.506-108.620 120.741  0.00 97.00      PROA   
ATOM   2594  HB1 LYS P 166     -24.076-109.638 120.870  0.00 97.00      PROA   
ATOM   2595  HB2 LYS P 166     -25.090-108.390 121.663  0.00 97.00      PROA   
ATOM   2596  CG  LYS P 166     -23.376-107.572 120.740  0.00 97.00      PROA   
ATOM   2597  HG1 LYS P 166     -22.889-107.579 121.741  0.00 97.00      PROA   
ATOM   2598  HG2 LYS P 166     -23.877-106.585 120.648  0.00 97.00      PROA   
ATOM   2599  CD  LYS P 166     -22.282-107.796 119.673  0.00 97.00      PROA   
ATOM   2600  HD1 LYS P 166     -22.732-108.315 118.798  0.00 97.00      PROA   
ATOM   2601  HD2 LYS P 166     -21.515-108.485 120.089  0.00 97.00      PROA   
ATOM   2602  CE  LYS P 166     -21.574-106.522 119.174  0.00 97.00      PROA   
ATOM   2603  HE1 LYS P 166     -20.977-106.752 118.264  0.00 97.00      PROA   
ATOM   2604  HE2 LYS P 166     -20.916-106.082 119.950  0.00 97.00      PROA   
ATOM   2605  NZ  LYS P 166     -22.590-105.526 118.804  0.00 97.00      PROA   
ATOM   2606  HZ1 LYS P 166     -23.057-105.146 119.652  0.00 97.00      PROA   
ATOM   2607  HZ2 LYS P 166     -23.313-106.039 118.253  0.00 97.00      PROA   
ATOM   2608  HZ3 LYS P 166     -22.237-104.743 118.223  0.00 97.00      PROA   
ATOM   2609  C   LYS P 166     -26.706-109.333 119.990  0.00 97.00      PROA   
ATOM   2610  O   LYS P 166     -27.595-108.701 120.552  0.00 97.00      PROA   
ATOM   2611  N   GLU P 167     -26.740-110.678 119.820  0.00  0.00      PROA   
ATOM   2612  HN  GLU P 167     -26.021-111.156 119.322  0.00  0.00      PROA   
ATOM   2613  CA  GLU P 167     -27.708-111.529 120.469  0.00  0.00      PROA   
ATOM   2614  HA  GLU P 167     -28.281-110.946 121.176  0.00  0.00      PROA   
ATOM   2615  CB  GLU P 167     -28.692-112.261 119.507  0.00  0.00      PROA   
ATOM   2616  HB1 GLU P 167     -28.983-111.565 118.691  0.00  0.00      PROA   
ATOM   2617  HB2 GLU P 167     -29.602-112.442 120.117  0.00  0.00      PROA   
ATOM   2618  CG  GLU P 167     -28.273-113.624 118.914  0.00  0.00      PROA   
ATOM   2619  HG1 GLU P 167     -27.859-114.287 119.697  0.00  0.00      PROA   
ATOM   2620  HG2 GLU P 167     -27.494-113.481 118.140  0.00  0.00      PROA   
ATOM   2621  CD  GLU P 167     -29.500-114.346 118.340  0.00  0.00      PROA   
ATOM   2622  OE1 GLU P 167     -30.444-114.615 119.132  0.00  0.00      PROA   
ATOM   2623  OE2 GLU P 167     -29.507-114.658 117.121  0.00  0.00      PROA   
ATOM   2624  C   GLU P 167     -26.852-112.495 121.241  0.00  0.00      PROA   
ATOM   2625  O   GLU P 167     -25.669-112.667 120.946  0.00  0.00      PROA   
ATOM   2626  N   LEU P 168     -27.435-113.120 122.292  0.00  0.00      PROA   
ATOM   2627  HN  LEU P 168     -28.406-113.007 122.490  0.00  0.00      PROA   
ATOM   2628  CA  LEU P 168     -26.685-113.866 123.276  0.00  0.00      PROA   
ATOM   2629  HA  LEU P 168     -25.650-113.554 123.250  0.00  0.00      PROA   
ATOM   2630  CB  LEU P 168     -27.225-113.665 124.722  0.00  0.00      PROA   
ATOM   2631  HB1 LEU P 168     -26.596-114.269 125.416  0.00  0.00      PROA   
ATOM   2632  HB2 LEU P 168     -28.267-114.046 124.793  0.00  0.00      PROA   
ATOM   2633  CG  LEU P 168     -27.207-112.212 125.278  0.00  0.00      PROA   
ATOM   2634  HG  LEU P 168     -27.306-112.315 126.386  0.00  0.00      PROA   
ATOM   2635  CD1 LEU P 168     -25.875-111.479 125.023  0.00  0.00      PROA   
ATOM   2636 HD11 LEU P 168     -25.734-111.287 123.938  0.00  0.00      PROA   
ATOM   2637 HD12 LEU P 168     -25.023-112.088 125.391  0.00  0.00      PROA   
ATOM   2638 HD13 LEU P 168     -25.867-110.503 125.553  0.00  0.00      PROA   
ATOM   2639  CD2 LEU P 168     -28.419-111.366 124.836  0.00  0.00      PROA   
ATOM   2640 HD21 LEU P 168     -29.366-111.911 125.034  0.00  0.00      PROA   
ATOM   2641 HD22 LEU P 168     -28.361-111.130 123.755  0.00  0.00      PROA   
ATOM   2642 HD23 LEU P 168     -28.442-110.409 125.398  0.00  0.00      PROA   
ATOM   2643  C   LEU P 168     -26.720-115.345 122.972  0.00  0.00      PROA   
ATOM   2644  O   LEU P 168     -26.107-116.132 123.694  0.00  0.00      PROA   
ATOM   2645  N   PHE P 169     -27.402-115.763 121.881  0.00  0.00      PROA   
ATOM   2646  HN  PHE P 169     -27.888-115.128 121.286  0.00  0.00      PROA   
ATOM   2647  CA  PHE P 169     -27.461-117.156 121.505  0.00  0.00      PROA   
ATOM   2648  HA  PHE P 169     -26.458-117.554 121.557  0.00  0.00      PROA   
ATOM   2649  CB  PHE P 169     -28.331-118.074 122.435  0.00  0.00      PROA   
ATOM   2650  HB1 PHE P 169     -27.789-118.203 123.397  0.00  0.00      PROA   
ATOM   2651  HB2 PHE P 169     -28.439-119.086 121.987  0.00  0.00      PROA   
ATOM   2652  CG  PHE P 169     -29.708-117.529 122.777  0.00  0.00      PROA   
ATOM   2653  CD1 PHE P 169     -29.876-116.574 123.799  0.00  0.00      PROA   
ATOM   2654  HD1 PHE P 169     -29.016-116.208 124.337  0.00  0.00      PROA   
ATOM   2655  CE1 PHE P 169     -31.147-116.090 124.130  0.00  0.00      PROA   
ATOM   2656  HE1 PHE P 169     -31.256-115.345 124.905  0.00  0.00      PROA   
ATOM   2657  CZ  PHE P 169     -32.276-116.578 123.463  0.00  0.00      PROA   
ATOM   2658  HZ  PHE P 169     -33.258-116.207 123.719  0.00  0.00      PROA   
ATOM   2659  CD2 PHE P 169     -30.860-118.038 122.145  0.00  0.00      PROA   
ATOM   2660  HD2 PHE P 169     -30.761-118.801 121.387  0.00  0.00      PROA   
ATOM   2661  CE2 PHE P 169     -32.133-117.559 122.475  0.00  0.00      PROA   
ATOM   2662  HE2 PHE P 169     -33.004-117.949 121.970  0.00  0.00      PROA   
ATOM   2663  C   PHE P 169     -27.910-117.258 120.063  0.00  0.00      PROA   
ATOM   2664  O   PHE P 169     -29.100-117.418 119.802  0.00  0.00      PROA   
ATOM   2665  N   PRO P 170     -27.009-117.193 119.081  0.00  0.00      PROA   
ATOM   2666  CD  PRO P 170     -25.720-116.501 119.210  0.00  0.00      PROA   
ATOM   2667  HD1 PRO P 170     -25.075-116.986 119.969  0.00  0.00      PROA   
ATOM   2668  HD2 PRO P 170     -25.907-115.443 119.499  0.00  0.00      PROA   
ATOM   2669  CA  PRO P 170     -27.369-117.410 117.688  0.00  0.00      PROA   
ATOM   2670  HA  PRO P 170     -28.373-117.078 117.462  0.00  0.00      PROA   
ATOM   2671  CB  PRO P 170     -26.331-116.579 116.911  0.00  0.00      PROA   
ATOM   2672  HB1 PRO P 170     -26.718-115.540 116.829  0.00  0.00      PROA   
ATOM   2673  HB2 PRO P 170     -26.117-116.951 115.891  0.00  0.00      PROA   
ATOM   2674  CG  PRO P 170     -25.096-116.547 117.817  0.00  0.00      PROA   
ATOM   2675  HG1 PRO P 170     -24.512-117.486 117.699  0.00  0.00      PROA   
ATOM   2676  HG2 PRO P 170     -24.442-115.676 117.614  0.00  0.00      PROA   
ATOM   2677  C   PRO P 170     -27.245-118.886 117.376  0.00  0.00      PROA   
ATOM   2678  O   PRO P 170     -26.250-119.308 116.787  0.00  0.00      PROA   
ATOM   2679  N   ALA P 171     -28.266-119.687 117.764  0.00  0.00      PROA   
ATOM   2680  HN  ALA P 171     -29.062-119.317 118.238  0.00  0.00      PROA   
ATOM   2681  CA  ALA P 171     -28.293-121.110 117.533  0.00  0.00      PROA   
ATOM   2682  HA  ALA P 171     -27.275-121.458 117.558  0.00  0.00      PROA   
ATOM   2683  CB  ALA P 171     -29.113-121.866 118.599  0.00  0.00      PROA   
ATOM   2684  HB1 ALA P 171     -30.167-121.515 118.612  0.00  0.00      PROA   
ATOM   2685  HB2 ALA P 171     -28.675-121.687 119.604  0.00  0.00      PROA   
ATOM   2686  HB3 ALA P 171     -29.102-122.961 118.407  0.00  0.00      PROA   
ATOM   2687  C   ALA P 171     -28.911-121.364 116.179  0.00  0.00      PROA   
ATOM   2688  O   ALA P 171     -29.781-120.592 115.775  0.00  0.00      PROA   
ATOM   2689  N   PRO P 172     -28.519-122.397 115.433  0.00  0.00      PROA   
ATOM   2690  CD  PRO P 172     -27.369-123.254 115.740  0.00  0.00      PROA   
ATOM   2691  HD1 PRO P 172     -27.526-123.790 116.699  0.00  0.00      PROA   
ATOM   2692  HD2 PRO P 172     -26.456-122.622 115.795  0.00  0.00      PROA   
ATOM   2693  CA  PRO P 172     -28.977-122.577 114.068  0.00  0.00      PROA   
ATOM   2694  HA  PRO P 172     -29.098-121.622 113.576  0.00  0.00      PROA   
ATOM   2695  CB  PRO P 172     -27.885-123.435 113.407  0.00  0.00      PROA   
ATOM   2696  HB1 PRO P 172     -27.111-122.756 112.985  0.00  0.00      PROA   
ATOM   2697  HB2 PRO P 172     -28.260-124.088 112.593  0.00  0.00      PROA   
ATOM   2698  CG  PRO P 172     -27.263-124.227 114.563  0.00  0.00      PROA   
ATOM   2699  HG1 PRO P 172     -27.871-125.134 114.769  0.00  0.00      PROA   
ATOM   2700  HG2 PRO P 172     -26.219-124.524 114.349  0.00  0.00      PROA   
ATOM   2701  C   PRO P 172     -30.291-123.313 114.082  0.00  0.00      PROA   
ATOM   2702  O   PRO P 172     -30.428-124.296 114.809  0.00  0.00      PROA   
ATOM   2703  N   VAL P 173     -31.271-122.834 113.284  0.00 97.00      PROA   
ATOM   2704  HN  VAL P 173     -31.143-122.000 112.750  0.00 97.00      PROA   
ATOM   2705  CA  VAL P 173     -32.543-123.497 113.112  0.00 97.00      PROA   
ATOM   2706  HA  VAL P 173     -32.747-124.074 114.003  0.00 97.00      PROA   
ATOM   2707  CB  VAL P 173     -33.708-122.528 112.925  0.00 97.00      PROA   
ATOM   2708  HB  VAL P 173     -34.649-123.102 112.758  0.00 97.00      PROA   
ATOM   2709  CG1 VAL P 173     -33.879-121.716 114.227  0.00 97.00      PROA   
ATOM   2710 HG11 VAL P 173     -32.979-121.096 114.424  0.00 97.00      PROA   
ATOM   2711 HG12 VAL P 173     -34.039-122.390 115.093  0.00 97.00      PROA   
ATOM   2712 HG13 VAL P 173     -34.753-121.036 114.140  0.00 97.00      PROA   
ATOM   2713  CG2 VAL P 173     -33.484-121.593 111.716  0.00 97.00      PROA   
ATOM   2714 HG21 VAL P 173     -33.357-122.171 110.780  0.00 97.00      PROA   
ATOM   2715 HG22 VAL P 173     -32.589-120.955 111.864  0.00 97.00      PROA   
ATOM   2716 HG23 VAL P 173     -34.361-120.923 111.591  0.00 97.00      PROA   
ATOM   2717  C   VAL P 173     -32.454-124.482 111.965  0.00 97.00      PROA   
ATOM   2718  O   VAL P 173     -31.625-124.350 111.070  0.00 97.00      PROA   
ATOM   2719  N   LEU P 174     -33.323-125.516 111.979  0.00 97.00      PROA   
ATOM   2720  HN  LEU P 174     -33.962-125.637 112.733  0.00 97.00      PROA   
ATOM   2721  CA  LEU P 174     -33.410-126.490 110.914  0.00 97.00      PROA   
ATOM   2722  HA  LEU P 174     -32.544-126.425 110.270  0.00 97.00      PROA   
ATOM   2723  CB  LEU P 174     -33.476-127.923 111.500  0.00 97.00      PROA   
ATOM   2724  HB1 LEU P 174     -34.415-128.078 112.072  0.00 97.00      PROA   
ATOM   2725  HB2 LEU P 174     -32.638-127.989 112.236  0.00 97.00      PROA   
ATOM   2726  CG  LEU P 174     -33.270-129.094 110.509  0.00 97.00      PROA   
ATOM   2727  HG  LEU P 174     -32.382-128.859 109.876  0.00 97.00      PROA   
ATOM   2728  CD1 LEU P 174     -32.955-130.381 111.293  0.00 97.00      PROA   
ATOM   2729 HD11 LEU P 174     -33.805-130.641 111.959  0.00 97.00      PROA   
ATOM   2730 HD12 LEU P 174     -32.046-130.248 111.914  0.00 97.00      PROA   
ATOM   2731 HD13 LEU P 174     -32.789-131.223 110.591  0.00 97.00      PROA   
ATOM   2732  CD2 LEU P 174     -34.464-129.345 109.572  0.00 97.00      PROA   
ATOM   2733 HD21 LEU P 174     -34.575-128.526 108.834  0.00 97.00      PROA   
ATOM   2734 HD22 LEU P 174     -35.401-129.435 110.158  0.00 97.00      PROA   
ATOM   2735 HD23 LEU P 174     -34.310-130.291 109.014  0.00 97.00      PROA   
ATOM   2736  C   LEU P 174     -34.646-126.140 110.111  0.00 97.00      PROA   
ATOM   2737  O   LEU P 174     -35.775-126.308 110.568  0.00 97.00      PROA   
ATOM   2738  N   THR P 175     -34.450-125.628 108.874  0.00 97.00      PROA   
ATOM   2739  HN  THR P 175     -33.524-125.477 108.527  0.00 97.00      PROA   
ATOM   2740  CA  THR P 175     -35.524-125.232 107.983  0.00 97.00      PROA   
ATOM   2741  HA  THR P 175     -36.420-125.094 108.569  0.00 97.00      PROA   
ATOM   2742  CB  THR P 175     -35.296-123.903 107.268  0.00 97.00      PROA   
ATOM   2743  HB  THR P 175     -36.026-123.744 106.442  0.00 97.00      PROA   
ATOM   2744  OG1 THR P 175     -33.977-123.832 106.754  0.00 97.00      PROA   
ATOM   2745  HG1 THR P 175     -33.721-122.900 106.760  0.00 97.00      PROA   
ATOM   2746  CG2 THR P 175     -35.473-122.767 108.293  0.00 97.00      PROA   
ATOM   2747 HG21 THR P 175     -34.724-122.861 109.107  0.00 97.00      PROA   
ATOM   2748 HG22 THR P 175     -36.489-122.803 108.736  0.00 97.00      PROA   
ATOM   2749 HG23 THR P 175     -35.339-121.777 107.805  0.00 97.00      PROA   
ATOM   2750  C   THR P 175     -35.820-126.345 107.000  0.00 97.00      PROA   
ATOM   2751  O   THR P 175     -34.947-126.851 106.300  0.00 97.00      PROA   
ATOM   2752  N   ALA P 176     -37.101-126.759 106.951  0.00 97.00      PROA   
ATOM   2753  HN  ALA P 176     -37.783-126.356 107.553  0.00 97.00      PROA   
ATOM   2754  CA  ALA P 176     -37.596-127.775 106.055  0.00 97.00      PROA   
ATOM   2755  HA  ALA P 176     -36.829-128.052 105.342  0.00 97.00      PROA   
ATOM   2756  CB  ALA P 176     -38.052-129.025 106.835  0.00 97.00      PROA   
ATOM   2757  HB1 ALA P 176     -38.846-128.766 107.568  0.00 97.00      PROA   
ATOM   2758  HB2 ALA P 176     -37.189-129.440 107.401  0.00 97.00      PROA   
ATOM   2759  HB3 ALA P 176     -38.431-129.813 106.153  0.00 97.00      PROA   
ATOM   2760  C   ALA P 176     -38.747-127.150 105.296  0.00 97.00      PROA   
ATOM   2761  O   ALA P 176     -39.483-126.329 105.839  0.00 97.00      PROA   
ATOM   2762  N   SER P 177     -38.913-127.480 103.992  0.00 97.00      PROA   
ATOM   2763  HN  SER P 177     -38.313-128.135 103.538  0.00 97.00      PROA   
ATOM   2764  CA  SER P 177     -39.809-126.737 103.119  0.00 97.00      PROA   
ATOM   2765  HA  SER P 177     -39.928-125.731 103.501  0.00 97.00      PROA   
ATOM   2766  CB  SER P 177     -39.203-126.621 101.695  0.00 97.00      PROA   
ATOM   2767  HB1 SER P 177     -38.240-126.071 101.781  0.00 97.00      PROA   
ATOM   2768  HB2 SER P 177     -39.863-126.037 101.017  0.00 97.00      PROA   
ATOM   2769  OG  SER P 177     -38.925-127.898 101.122  0.00 97.00      PROA   
ATOM   2770  HG1 SER P 177     -39.763-128.247 100.806  0.00 97.00      PROA   
ATOM   2771  C   SER P 177     -41.202-127.324 103.000  0.00 97.00      PROA   
ATOM   2772  O   SER P 177     -42.039-126.768 102.289  0.00 97.00      PROA   
ATOM   2773  N   VAL P 178     -41.498-128.441 103.703  0.00 97.00      PROA   
ATOM   2774  HN  VAL P 178     -40.813-128.869 104.284  0.00 97.00      PROA   
ATOM   2775  CA  VAL P 178     -42.817-129.049 103.710  0.00 97.00      PROA   
ATOM   2776  HA  VAL P 178     -43.563-128.294 103.499  0.00 97.00      PROA   
ATOM   2777  CB  VAL P 178     -42.975-130.217 102.724  0.00 97.00      PROA   
ATOM   2778  HB  VAL P 178     -42.269-131.036 102.994  0.00 97.00      PROA   
ATOM   2779  CG1 VAL P 178     -44.419-130.764 102.758  0.00 97.00      PROA   
ATOM   2780 HG11 VAL P 178     -45.146-129.951 102.551  0.00 97.00      PROA   
ATOM   2781 HG12 VAL P 178     -44.658-131.218 103.737  0.00 97.00      PROA   
ATOM   2782 HG13 VAL P 178     -44.546-131.551 101.985  0.00 97.00      PROA   
ATOM   2783  CG2 VAL P 178     -42.648-129.766 101.284  0.00 97.00      PROA   
ATOM   2784 HG21 VAL P 178     -41.583-129.478 101.186  0.00 97.00      PROA   
ATOM   2785 HG22 VAL P 178     -43.284-128.900 101.001  0.00 97.00      PROA   
ATOM   2786 HG23 VAL P 178     -42.849-130.595 100.571  0.00 97.00      PROA   
ATOM   2787  C   VAL P 178     -43.034-129.551 105.125  0.00 97.00      PROA   
ATOM   2788  O   VAL P 178     -42.150-130.170 105.713  0.00 97.00      PROA   
ATOM   2789  N   THR P 179     -44.227-129.284 105.719  0.00 97.00      PROA   
ATOM   2790  HN  THR P 179     -44.920-128.734 105.259  0.00 97.00      PROA   
ATOM   2791  CA  THR P 179     -44.662-129.849 106.988  0.00 97.00      PROA   
ATOM   2792  HA  THR P 179     -43.867-129.690 107.705  0.00 97.00      PROA   
ATOM   2793  CB  THR P 179     -45.930-129.197 107.528  0.00 97.00      PROA   
ATOM   2794  HB  THR P 179     -46.345-129.760 108.399  0.00 97.00      PROA   
ATOM   2795  OG1 THR P 179     -46.926-129.103 106.515  0.00 97.00      PROA   
ATOM   2796  HG1 THR P 179     -47.134-130.008 106.273  0.00 97.00      PROA   
ATOM   2797  CG2 THR P 179     -45.604-127.772 108.002  0.00 97.00      PROA   
ATOM   2798 HG21 THR P 179     -45.213-127.161 107.162  0.00 97.00      PROA   
ATOM   2799 HG22 THR P 179     -44.847-127.797 108.813  0.00 97.00      PROA   
ATOM   2800 HG23 THR P 179     -46.524-127.285 108.391  0.00 97.00      PROA   
ATOM   2801  C   THR P 179     -44.918-131.344 106.919  0.00 97.00      PROA   
ATOM   2802  O   THR P 179     -45.457-131.853 105.941  0.00 97.00      PROA   
ATOM   2803  N   SER P 180     -44.593-132.077 108.005  0.00 97.00      PROA   
ATOM   2804  HN  SER P 180     -44.134-131.676 108.796  0.00 97.00      PROA   
ATOM   2805  CA  SER P 180     -44.994-133.450 108.225  0.00 97.00      PROA   
ATOM   2806  HA  SER P 180     -44.662-134.000 107.359  0.00 97.00      PROA   
ATOM   2807  CB  SER P 180     -44.273-134.027 109.463  0.00 97.00      PROA   
ATOM   2808  HB1 SER P 180     -43.202-134.183 109.208  0.00 97.00      PROA   
ATOM   2809  HB2 SER P 180     -44.692-135.000 109.784  0.00 97.00      PROA   
ATOM   2810  OG  SER P 180     -44.323-133.112 110.552  0.00 97.00      PROA   
ATOM   2811  HG1 SER P 180     -43.949-133.592 111.302  0.00 97.00      PROA   
ATOM   2812  C   SER P 180     -46.508-133.643 108.319  0.00 97.00      PROA   
ATOM   2813  O   SER P 180     -47.211-132.703 108.695  0.00 97.00      PROA   
ATOM   2814  N   PRO P 181     -47.091-134.793 107.968  0.00 97.00      PROA   
ATOM   2815  CD  PRO P 181     -48.510-135.004 108.275  0.00 97.00      PROA   
ATOM   2816  HD1 PRO P 181     -49.141-134.295 107.698  0.00 97.00      PROA   
ATOM   2817  HD2 PRO P 181     -48.682-134.863 109.367  0.00 97.00      PROA   
ATOM   2818  CA  PRO P 181     -46.414-136.041 107.637  0.00 97.00      PROA   
ATOM   2819  HA  PRO P 181     -45.503-136.146 108.200  0.00 97.00      PROA   
ATOM   2820  CB  PRO P 181     -47.424-137.123 108.049  0.00 97.00      PROA   
ATOM   2821  HB1 PRO P 181     -47.274-137.363 109.127  0.00 97.00      PROA   
ATOM   2822  HB2 PRO P 181     -47.333-138.057 107.461  0.00 97.00      PROA   
ATOM   2823  CG  PRO P 181     -48.794-136.455 107.883  0.00 97.00      PROA   
ATOM   2824  HG1 PRO P 181     -49.096-136.495 106.813  0.00 97.00      PROA   
ATOM   2825  HG2 PRO P 181     -49.582-136.926 108.503  0.00 97.00      PROA   
ATOM   2826  C   PRO P 181     -46.083-136.131 106.154  0.00 97.00      PROA   
ATOM   2827  O   PRO P 181     -46.974-136.057 105.310  0.00 97.00      PROA   
ATOM   2828  N   LEU P 182     -44.787-136.314 105.812  0.00 97.00      PROA   
ATOM   2829  HN  LEU P 182     -44.091-136.403 106.524  0.00 97.00      PROA   
ATOM   2830  CA  LEU P 182     -44.314-136.490 104.451  0.00 97.00      PROA   
ATOM   2831  HA  LEU P 182     -44.792-135.733 103.846  0.00 97.00      PROA   
ATOM   2832  CB  LEU P 182     -42.771-136.348 104.304  0.00 97.00      PROA   
ATOM   2833  HB1 LEU P 182     -42.521-136.450 103.224  0.00 97.00      PROA   
ATOM   2834  HB2 LEU P 182     -42.268-137.178 104.841  0.00 97.00      PROA   
ATOM   2835  CG  LEU P 182     -42.135-135.012 104.787  0.00 97.00      PROA   
ATOM   2836  HG  LEU P 182     -41.146-134.939 104.269  0.00 97.00      PROA   
ATOM   2837  CD1 LEU P 182     -42.948-133.770 104.379  0.00 97.00      PROA   
ATOM   2838 HD11 LEU P 182     -43.931-133.762 104.893  0.00 97.00      PROA   
ATOM   2839 HD12 LEU P 182     -43.119-133.757 103.282  0.00 97.00      PROA   
ATOM   2840 HD13 LEU P 182     -42.406-132.844 104.666  0.00 97.00      PROA   
ATOM   2841  CD2 LEU P 182     -41.819-134.987 106.296  0.00 97.00      PROA   
ATOM   2842 HD21 LEU P 182     -41.200-135.863 106.583  0.00 97.00      PROA   
ATOM   2843 HD22 LEU P 182     -42.750-135.002 106.894  0.00 97.00      PROA   
ATOM   2844 HD23 LEU P 182     -41.265-134.060 106.554  0.00 97.00      PROA   
ATOM   2845  C   LEU P 182     -44.735-137.840 103.894  0.00 97.00      PROA   
ATOM   2846  O   LEU P 182     -44.835-138.816 104.622  0.00 97.00      PROA   
ATOM   2847  N   LEU P 183     -45.005-137.949 102.576  0.00 97.00      PROA   
ATOM   2848  HN  LEU P 183     -44.964-137.160 101.970  0.00 97.00      PROA   
ATOM   2849  CA  LEU P 183     -45.286-139.232 101.956  0.00 97.00      PROA   
ATOM   2850  HA  LEU P 183     -45.967-139.770 102.601  0.00 97.00      PROA   
ATOM   2851  CB  LEU P 183     -45.965-139.087 100.574  0.00 97.00      PROA   
ATOM   2852  HB1 LEU P 183     -46.131-140.096 100.135  0.00 97.00      PROA   
ATOM   2853  HB2 LEU P 183     -45.286-138.526  99.895  0.00 97.00      PROA   
ATOM   2854  CG  LEU P 183     -47.336-138.366 100.601  0.00 97.00      PROA   
ATOM   2855  HG  LEU P 183     -47.186-137.330 100.986  0.00 97.00      PROA   
ATOM   2856  CD1 LEU P 183     -47.905-138.255  99.175  0.00 97.00      PROA   
ATOM   2857 HD11 LEU P 183     -48.073-139.269  98.754  0.00 97.00      PROA   
ATOM   2858 HD12 LEU P 183     -47.196-137.711  98.516  0.00 97.00      PROA   
ATOM   2859 HD13 LEU P 183     -48.872-137.710  99.186  0.00 97.00      PROA   
ATOM   2860  CD2 LEU P 183     -48.351-139.068 101.525  0.00 97.00      PROA   
ATOM   2861 HD21 LEU P 183     -48.010-139.038 102.580  0.00 97.00      PROA   
ATOM   2862 HD22 LEU P 183     -48.476-140.128 101.219  0.00 97.00      PROA   
ATOM   2863 HD23 LEU P 183     -49.338-138.563 101.465  0.00 97.00      PROA   
ATOM   2864  C   LEU P 183     -44.040-140.094 101.815  0.00 97.00      PROA   
ATOM   2865  O   LEU P 183     -42.957-139.607 101.504  0.00 97.00      PROA   
ATOM   2866  N   GLU P 184     -44.176-141.423 102.033  0.00 97.00      PROA   
ATOM   2867  HN  GLU P 184     -45.036-141.784 102.393  0.00 97.00      PROA   
ATOM   2868  CA  GLU P 184     -43.128-142.403 101.816  0.00 97.00      PROA   
ATOM   2869  HA  GLU P 184     -42.291-142.094 102.426  0.00 97.00      PROA   
ATOM   2870  CB  GLU P 184     -43.569-143.805 102.336  0.00 97.00      PROA   
ATOM   2871  HB1 GLU P 184     -44.559-144.033 101.882  0.00 97.00      PROA   
ATOM   2872  HB2 GLU P 184     -43.715-143.701 103.436  0.00 97.00      PROA   
ATOM   2873  CG  GLU P 184     -42.612-144.983 102.051  0.00 97.00      PROA   
ATOM   2874  HG1 GLU P 184     -41.582-144.697 102.325  0.00 97.00      PROA   
ATOM   2875  HG2 GLU P 184     -42.628-145.234 100.971  0.00 97.00      PROA   
ATOM   2876  CD  GLU P 184     -42.929-146.245 102.858  0.00 97.00      PROA   
ATOM   2877  OE1 GLU P 184     -42.927-146.190 104.112  0.00 97.00      PROA   
ATOM   2878  OE2 GLU P 184     -43.116-147.311 102.219  0.00 97.00      PROA   
ATOM   2879  C   GLU P 184     -42.635-142.420 100.369  0.00 97.00      PROA   
ATOM   2880  O   GLU P 184     -43.422-142.450  99.424  0.00 97.00      PROA   
ATOM   2881  N   GLY P 185     -41.295-142.355 100.182  0.00 97.00      PROA   
ATOM   2882  HN  GLY P 185     -40.710-142.431 100.990  0.00 97.00      PROA   
ATOM   2883  CA  GLY P 185     -40.625-142.266  98.894  0.00 97.00      PROA   
ATOM   2884  HA1 GLY P 185     -41.354-142.323  98.099  0.00 97.00      PROA   
ATOM   2885  HA2 GLY P 185     -39.910-143.067  98.840  0.00 97.00      PROA   
ATOM   2886  C   GLY P 185     -39.846-140.993  98.677  0.00 97.00      PROA   
ATOM   2887  O   GLY P 185     -38.974-140.959  97.813  0.00 97.00      PROA   
ATOM   2888  N   THR P 186     -40.117-139.902  99.429  0.00 97.00      PROA   
ATOM   2889  HN  THR P 186     -40.822-139.926 100.135  0.00 97.00      PROA   
ATOM   2890  CA  THR P 186     -39.537-138.596  99.120  0.00 97.00      PROA   
ATOM   2891  HA  THR P 186     -39.644-138.465  98.056  0.00 97.00      PROA   
ATOM   2892  CB  THR P 186     -40.286-137.427  99.759  0.00 97.00      PROA   
ATOM   2893  HB  THR P 186     -39.772-136.462  99.532  0.00 97.00      PROA   
ATOM   2894  OG1 THR P 186     -40.396-137.571 101.172  0.00 97.00      PROA   
ATOM   2895  HG1 THR P 186     -39.515-137.804 101.476  0.00 97.00      PROA   
ATOM   2896  CG2 THR P 186     -41.709-137.347  99.182  0.00 97.00      PROA   
ATOM   2897 HG21 THR P 186     -42.285-138.261  99.435  0.00 97.00      PROA   
ATOM   2898 HG22 THR P 186     -41.681-137.235  98.079  0.00 97.00      PROA   
ATOM   2899 HG23 THR P 186     -42.239-136.473  99.617  0.00 97.00      PROA   
ATOM   2900  C   THR P 186     -38.061-138.432  99.501  0.00 97.00      PROA   
ATOM   2901  O   THR P 186     -37.764-138.572 100.683  0.00 97.00      PROA   
ATOM   2902  N   PRO P 187     -37.084-138.092  98.648  0.00 97.00      PROA   
ATOM   2903  CD  PRO P 187     -37.184-138.151  97.182  0.00 97.00      PROA   
ATOM   2904  HD1 PRO P 187     -38.182-137.844  96.807  0.00 97.00      PROA   
ATOM   2905  HD2 PRO P 187     -36.958-139.190  96.855  0.00 97.00      PROA   
ATOM   2906  CA  PRO P 187     -35.899-137.336  99.075  0.00 97.00      PROA   
ATOM   2907  HA  PRO P 187     -35.387-137.901  99.840  0.00 97.00      PROA   
ATOM   2908  CB  PRO P 187     -35.068-137.200  97.791  0.00 97.00      PROA   
ATOM   2909  HB1 PRO P 187     -34.439-138.111  97.673  0.00 97.00      PROA   
ATOM   2910  HB2 PRO P 187     -34.405-136.313  97.784  0.00 97.00      PROA   
ATOM   2911  CG  PRO P 187     -36.112-137.182  96.671  0.00 97.00      PROA   
ATOM   2912  HG1 PRO P 187     -36.546-136.161  96.591  0.00 97.00      PROA   
ATOM   2913  HG2 PRO P 187     -35.697-137.486  95.690  0.00 97.00      PROA   
ATOM   2914  C   PRO P 187     -36.272-135.984  99.688  0.00 97.00      PROA   
ATOM   2915  O   PRO P 187     -37.303-135.426  99.317  0.00 97.00      PROA   
ATOM   2916  N   VAL P 188     -35.469-135.457 100.649  0.00 97.00      PROA   
ATOM   2917  HN  VAL P 188     -34.607-135.893 100.896  0.00 97.00      PROA   
ATOM   2918  CA  VAL P 188     -35.801-134.251 101.396  0.00 97.00      PROA   
ATOM   2919  HA  VAL P 188     -36.426-133.610 100.791  0.00 97.00      PROA   
ATOM   2920  CB  VAL P 188     -36.481-134.541 102.748  0.00 97.00      PROA   
ATOM   2921  HB  VAL P 188     -35.791-135.131 103.396  0.00 97.00      PROA   
ATOM   2922  CG1 VAL P 188     -36.849-133.234 103.484  0.00 97.00      PROA   
ATOM   2923 HG11 VAL P 188     -37.486-132.593 102.839  0.00 97.00      PROA   
ATOM   2924 HG12 VAL P 188     -35.946-132.665 103.777  0.00 97.00      PROA   
ATOM   2925 HG13 VAL P 188     -37.415-133.469 104.411  0.00 97.00      PROA   
ATOM   2926  CG2 VAL P 188     -37.760-135.382 102.542  0.00 97.00      PROA   
ATOM   2927 HG21 VAL P 188     -37.514-136.392 102.159  0.00 97.00      PROA   
ATOM   2928 HG22 VAL P 188     -38.441-134.879 101.824  0.00 97.00      PROA   
ATOM   2929 HG23 VAL P 188     -38.296-135.506 103.507  0.00 97.00      PROA   
ATOM   2930  C   VAL P 188     -34.488-133.540 101.659  0.00 97.00      PROA   
ATOM   2931  O   VAL P 188     -33.502-134.204 101.954  0.00 97.00      PROA   
ATOM   2932  N   THR P 189     -34.445-132.178 101.583  0.00 97.00      PROA   
ATOM   2933  HN  THR P 189     -35.262-131.657 101.351  0.00 97.00      PROA   
ATOM   2934  CA  THR P 189     -33.283-131.365 101.933  0.00 97.00      PROA   
ATOM   2935  HA  THR P 189     -32.475-132.038 102.169  0.00 97.00      PROA   
ATOM   2936  CB  THR P 189     -32.751-130.433 100.818  0.00 97.00      PROA   
ATOM   2937  HB  THR P 189     -32.115-131.032 100.127  0.00 97.00      PROA   
ATOM   2938  OG1 THR P 189     -31.983-129.317 101.274  0.00 97.00      PROA   
ATOM   2939  HG1 THR P 189     -31.108-129.644 101.513  0.00 97.00      PROA   
ATOM   2940  CG2 THR P 189     -33.923-129.829 100.031  0.00 97.00      PROA   
ATOM   2941 HG21 THR P 189     -34.586-129.263 100.720  0.00 97.00      PROA   
ATOM   2942 HG22 THR P 189     -34.507-130.611  99.507  0.00 97.00      PROA   
ATOM   2943 HG23 THR P 189     -33.530-129.122  99.268  0.00 97.00      PROA   
ATOM   2944  C   THR P 189     -33.593-130.631 103.223  0.00 97.00      PROA   
ATOM   2945  O   THR P 189     -34.704-130.143 103.423  0.00 97.00      PROA   
ATOM   2946  N   LEU P 190     -32.599-130.591 104.145  0.00 97.00      PROA   
ATOM   2947  HN  LEU P 190     -31.704-130.967 103.901  0.00 97.00      PROA   
ATOM   2948  CA  LEU P 190     -32.754-130.086 105.495  0.00 97.00      PROA   
ATOM   2949  HA  LEU P 190     -33.731-129.638 105.603  0.00 97.00      PROA   
ATOM   2950  CB  LEU P 190     -32.565-131.199 106.570  0.00 97.00      PROA   
ATOM   2951  HB1 LEU P 190     -32.625-130.720 107.572  0.00 97.00      PROA   
ATOM   2952  HB2 LEU P 190     -31.549-131.638 106.465  0.00 97.00      PROA   
ATOM   2953  CG  LEU P 190     -33.583-132.377 106.571  0.00 97.00      PROA   
ATOM   2954  HG  LEU P 190     -33.460-132.888 107.559  0.00 97.00      PROA   
ATOM   2955  CD1 LEU P 190     -35.049-131.915 106.482  0.00 97.00      PROA   
ATOM   2956 HD11 LEU P 190     -35.228-131.379 105.529  0.00 97.00      PROA   
ATOM   2957 HD12 LEU P 190     -35.305-131.235 107.319  0.00 97.00      PROA   
ATOM   2958 HD13 LEU P 190     -35.727-132.792 106.512  0.00 97.00      PROA   
ATOM   2959  CD2 LEU P 190     -33.279-133.457 105.511  0.00 97.00      PROA   
ATOM   2960 HD21 LEU P 190     -32.215-133.767 105.567  0.00 97.00      PROA   
ATOM   2961 HD22 LEU P 190     -33.479-133.078 104.490  0.00 97.00      PROA   
ATOM   2962 HD23 LEU P 190     -33.918-134.350 105.675  0.00 97.00      PROA   
ATOM   2963  C   LEU P 190     -31.728-128.997 105.759  0.00 97.00      PROA   
ATOM   2964  O   LEU P 190     -30.546-129.258 105.976  0.00 97.00      PROA   
ATOM   2965  N   SER P 191     -32.170-127.722 105.794  0.00 97.00      PROA   
ATOM   2966  HN  SER P 191     -33.140-127.513 105.671  0.00 97.00      PROA   
ATOM   2967  CA  SER P 191     -31.275-126.584 105.907  0.00 97.00      PROA   
ATOM   2968  HA  SER P 191     -30.320-126.858 105.480  0.00 97.00      PROA   
ATOM   2969  CB  SER P 191     -31.774-125.397 105.024  0.00 97.00      PROA   
ATOM   2970  HB1 SER P 191     -32.880-125.342 105.094  0.00 97.00      PROA   
ATOM   2971  HB2 SER P 191     -31.523-125.621 103.964  0.00 97.00      PROA   
ATOM   2972  OG  SER P 191     -31.238-124.119 105.364  0.00 97.00      PROA   
ATOM   2973  HG1 SER P 191     -31.783-123.801 106.092  0.00 97.00      PROA   
ATOM   2974  C   SER P 191     -30.994-126.205 107.355  0.00 97.00      PROA   
ATOM   2975  O   SER P 191     -31.790-125.548 108.013  0.00 97.00      PROA   
ATOM   2976  N   CYS P 192     -29.809-126.587 107.883  0.00 97.00      PROA   
ATOM   2977  HN  CYS P 192     -29.211-127.197 107.367  0.00 97.00      PROA   
ATOM   2978  CA  CYS P 192     -29.356-126.166 109.203  0.00 97.00      PROA   
ATOM   2979  HA  CYS P 192     -30.216-126.003 109.836  0.00 97.00      PROA   
ATOM   2980  CB  CYS P 192     -28.469-127.240 109.886  0.00 97.00      PROA   
ATOM   2981  HB1 CYS P 192     -28.074-126.841 110.844  0.00 97.00      PROA   
ATOM   2982  HB2 CYS P 192     -27.604-127.481 109.230  0.00 97.00      PROA   
ATOM   2983  SG  CYS P 192     -29.437-128.753 110.201  0.00 97.00      PROA   
ATOM   2984  C   CYS P 192     -28.608-124.847 109.086  0.00 97.00      PROA   
ATOM   2985  O   CYS P 192     -27.452-124.805 108.668  0.00 97.00      PROA   
ATOM   2986  N   GLU P 193     -29.285-123.722 109.428  0.00 97.00      PROA   
ATOM   2987  HN  GLU P 193     -30.190-123.793 109.846  0.00 97.00      PROA   
ATOM   2988  CA  GLU P 193     -28.915-122.403 108.946  0.00 97.00      PROA   
ATOM   2989  HA  GLU P 193     -28.016-122.494 108.352  0.00 97.00      PROA   
ATOM   2990  CB  GLU P 193     -30.023-121.856 108.009  0.00 97.00      PROA   
ATOM   2991  HB1 GLU P 193     -30.096-122.557 107.147  0.00 97.00      PROA   
ATOM   2992  HB2 GLU P 193     -29.703-120.869 107.610  0.00 97.00      PROA   
ATOM   2993  CG  GLU P 193     -31.421-121.742 108.658  0.00 97.00      PROA   
ATOM   2994  HG1 GLU P 193     -31.351-121.200 109.624  0.00 97.00      PROA   
ATOM   2995  HG2 GLU P 193     -31.867-122.742 108.842  0.00 97.00      PROA   
ATOM   2996  CD  GLU P 193     -32.346-120.942 107.757  0.00 97.00      PROA   
ATOM   2997  OE1 GLU P 193     -32.584-119.745 108.071  0.00 97.00      PROA   
ATOM   2998  OE2 GLU P 193     -32.785-121.483 106.712  0.00 97.00      PROA   
ATOM   2999  C   GLU P 193     -28.606-121.363 110.015  0.00 97.00      PROA   
ATOM   3000  O   GLU P 193     -29.279-121.267 111.039  0.00 97.00      PROA   
ATOM   3001  N   THR P 194     -27.560-120.525 109.772  0.00 97.00      PROA   
ATOM   3002  HN  THR P 194     -26.941-120.704 109.011  0.00 97.00      PROA   
ATOM   3003  CA  THR P 194     -27.225-119.376 110.608  0.00 97.00      PROA   
ATOM   3004  HA  THR P 194     -27.749-119.449 111.553  0.00 97.00      PROA   
ATOM   3005  CB  THR P 194     -25.720-119.253 110.901  0.00 97.00      PROA   
ATOM   3006  HB  THR P 194     -25.521-118.331 111.498  0.00 97.00      PROA   
ATOM   3007  OG1 THR P 194     -24.929-119.209 109.713  0.00 97.00      PROA   
ATOM   3008  HG1 THR P 194     -24.275-118.518 109.851  0.00 97.00      PROA   
ATOM   3009  CG2 THR P 194     -25.249-120.459 111.730  0.00 97.00      PROA   
ATOM   3010 HG21 THR P 194     -25.418-121.405 111.176  0.00 97.00      PROA   
ATOM   3011 HG22 THR P 194     -25.794-120.504 112.695  0.00 97.00      PROA   
ATOM   3012 HG23 THR P 194     -24.161-120.369 111.943  0.00 97.00      PROA   
ATOM   3013  C   THR P 194     -27.637-118.054 109.975  0.00 97.00      PROA   
ATOM   3014  O   THR P 194     -28.084-117.150 110.676  0.00 97.00      PROA   
ATOM   3015  N   LYS P 195     -27.415-117.898 108.646  0.00 97.00      PROA   
ATOM   3016  HN  LYS P 195     -27.076-118.685 108.141  0.00 97.00      PROA   
ATOM   3017  CA  LYS P 195     -27.445-116.644 107.893  0.00 97.00      PROA   
ATOM   3018  HA  LYS P 195     -27.190-116.927 106.883  0.00 97.00      PROA   
ATOM   3019  CB  LYS P 195     -28.846-115.960 107.796  0.00 97.00      PROA   
ATOM   3020  HB1 LYS P 195     -28.722-114.854 107.751  0.00 97.00      PROA   
ATOM   3021  HB2 LYS P 195     -29.434-116.173 108.713  0.00 97.00      PROA   
ATOM   3022  CG  LYS P 195     -29.687-116.322 106.553  0.00 97.00      PROA   
ATOM   3023  HG1 LYS P 195     -29.065-116.201 105.639  0.00 97.00      PROA   
ATOM   3024  HG2 LYS P 195     -30.507-115.567 106.493  0.00 97.00      PROA   
ATOM   3025  CD  LYS P 195     -30.355-117.708 106.558  0.00 97.00      PROA   
ATOM   3026  HD1 LYS P 195     -30.900-117.815 107.523  0.00 97.00      PROA   
ATOM   3027  HD2 LYS P 195     -29.585-118.507 106.515  0.00 97.00      PROA   
ATOM   3028  CE  LYS P 195     -31.350-117.857 105.389  0.00 97.00      PROA   
ATOM   3029  HE1 LYS P 195     -30.824-117.842 104.414  0.00 97.00      PROA   
ATOM   3030  HE2 LYS P 195     -32.087-117.025 105.423  0.00 97.00      PROA   
ATOM   3031  NZ  LYS P 195     -32.109-119.115 105.479  0.00 97.00      PROA   
ATOM   3032  HZ1 LYS P 195     -32.407-119.241 106.475  0.00 97.00      PROA   
ATOM   3033  HZ2 LYS P 195     -31.528-119.949 105.272  0.00 97.00      PROA   
ATOM   3034  HZ3 LYS P 195     -32.966-119.132 104.899  0.00 97.00      PROA   
ATOM   3035  C   LYS P 195     -26.364-115.622 108.257  0.00 97.00      PROA   
ATOM   3036  O   LYS P 195     -25.895-114.883 107.393  0.00 97.00      PROA   
ATOM   3037  N   LEU P 196     -25.906-115.586 109.524  0.00 97.00      PROA   
ATOM   3038  HN  LEU P 196     -26.377-116.128 110.217  0.00 97.00      PROA   
ATOM   3039  CA  LEU P 196     -24.890-114.682 110.015  0.00 97.00      PROA   
ATOM   3040  HA  LEU P 196     -24.871-113.798 109.392  0.00 97.00      PROA   
ATOM   3041  CB  LEU P 196     -25.148-114.251 111.478  0.00 97.00      PROA   
ATOM   3042  HB1 LEU P 196     -24.260-113.715 111.876  0.00 97.00      PROA   
ATOM   3043  HB2 LEU P 196     -25.316-115.151 112.113  0.00 97.00      PROA   
ATOM   3044  CG  LEU P 196     -26.322-113.280 111.694  0.00 97.00      PROA   
ATOM   3045  HG  LEU P 196     -26.188-113.020 112.767  0.00 97.00      PROA   
ATOM   3046  CD1 LEU P 196     -26.184-111.952 110.934  0.00 97.00      PROA   
ATOM   3047 HD11 LEU P 196     -26.281-112.141 109.846  0.00 97.00      PROA   
ATOM   3048 HD12 LEU P 196     -25.197-111.489 111.142  0.00 97.00      PROA   
ATOM   3049 HD13 LEU P 196     -26.980-111.238 111.240  0.00 97.00      PROA   
ATOM   3050  CD2 LEU P 196     -27.711-113.925 111.441  0.00 97.00      PROA   
ATOM   3051 HD21 LEU P 196     -27.841-114.822 112.087  0.00 97.00      PROA   
ATOM   3052 HD22 LEU P 196     -27.886-114.148 110.392  0.00 97.00      PROA   
ATOM   3053 HD23 LEU P 196     -28.532-113.217 111.683  0.00 97.00      PROA   
ATOM   3054  C   LEU P 196     -23.511-115.305 109.965  0.00 97.00      PROA   
ATOM   3055  O   LEU P 196     -23.339-116.504 110.178  0.00 97.00      PROA   
ATOM   3056  N   LEU P 197     -22.482-114.459 109.710  0.00 97.00      PROA   
ATOM   3057  HN  LEU P 197     -22.651-113.509 109.460  0.00 97.00      PROA   
ATOM   3058  CA  LEU P 197     -21.090-114.795 109.907  0.00 97.00      PROA   
ATOM   3059  HA  LEU P 197     -21.025-115.705 110.486  0.00 97.00      PROA   
ATOM   3060  CB  LEU P 197     -20.314-114.966 108.576  0.00 97.00      PROA   
ATOM   3061  HB1 LEU P 197     -20.395-114.027 107.987  0.00 97.00      PROA   
ATOM   3062  HB2 LEU P 197     -20.817-115.768 107.990  0.00 97.00      PROA   
ATOM   3063  CG  LEU P 197     -18.816-115.339 108.708  0.00 97.00      PROA   
ATOM   3064  HG  LEU P 197     -18.296-114.530 109.273  0.00 97.00      PROA   
ATOM   3065  CD1 LEU P 197     -18.600-116.662 109.467  0.00 97.00      PROA   
ATOM   3066 HD11 LEU P 197     -19.141-117.484 108.951  0.00 97.00      PROA   
ATOM   3067 HD12 LEU P 197     -18.969-116.585 110.510  0.00 97.00      PROA   
ATOM   3068 HD13 LEU P 197     -17.518-116.911 109.495  0.00 97.00      PROA   
ATOM   3069  CD2 LEU P 197     -18.154-115.415 107.320  0.00 97.00      PROA   
ATOM   3070 HD21 LEU P 197     -18.260-114.446 106.790  0.00 97.00      PROA   
ATOM   3071 HD22 LEU P 197     -18.636-116.208 106.710  0.00 97.00      PROA   
ATOM   3072 HD23 LEU P 197     -17.074-115.650 107.420  0.00 97.00      PROA   
ATOM   3073  C   LEU P 197     -20.485-113.679 110.729  0.00 97.00      PROA   
ATOM   3074  O   LEU P 197     -20.724-112.502 110.467  0.00 97.00      PROA   
ATOM   3075  N   LEU P 198     -19.704-114.041 111.773  0.00 97.00      PROA   
ATOM   3076  HN  LEU P 198     -19.499-115.000 111.943  0.00 97.00      PROA   
ATOM   3077  CA  LEU P 198     -19.073-113.127 112.700  0.00 97.00      PROA   
ATOM   3078  HA  LEU P 198     -19.049-112.131 112.278  0.00 97.00      PROA   
ATOM   3079  CB  LEU P 198     -19.701-113.110 114.130  0.00 97.00      PROA   
ATOM   3080  HB1 LEU P 198     -19.069-112.475 114.790  0.00 97.00      PROA   
ATOM   3081  HB2 LEU P 198     -19.692-114.141 114.548  0.00 97.00      PROA   
ATOM   3082  CG  LEU P 198     -21.147-112.557 114.279  0.00 97.00      PROA   
ATOM   3083  HG  LEU P 198     -21.319-112.458 115.380  0.00 97.00      PROA   
ATOM   3084  CD1 LEU P 198     -21.325-111.153 113.672  0.00 97.00      PROA   
ATOM   3085 HD11 LEU P 198     -21.225-111.192 112.568  0.00 97.00      PROA   
ATOM   3086 HD12 LEU P 198     -20.563-110.454 114.074  0.00 97.00      PROA   
ATOM   3087 HD13 LEU P 198     -22.334-110.759 113.914  0.00 97.00      PROA   
ATOM   3088  CD2 LEU P 198     -22.235-113.521 113.775  0.00 97.00      PROA   
ATOM   3089 HD21 LEU P 198     -22.046-114.549 114.146  0.00 97.00      PROA   
ATOM   3090 HD22 LEU P 198     -22.256-113.537 112.669  0.00 97.00      PROA   
ATOM   3091 HD23 LEU P 198     -23.233-113.192 114.132  0.00 97.00      PROA   
ATOM   3092  C   LEU P 198     -17.650-113.627 112.811  0.00 97.00      PROA   
ATOM   3093  O   LEU P 198     -17.339-114.724 112.347  0.00 97.00      PROA   
ATOM   3094  N   GLN P 199     -16.737-112.824 113.414  0.00 97.00      PROA   
ATOM   3095  HN  GLN P 199     -17.000-111.916 113.732  0.00 97.00      PROA   
ATOM   3096  CA  GLN P 199     -15.336-113.172 113.606  0.00 97.00      PROA   
ATOM   3097  HA  GLN P 199     -14.903-113.274 112.621  0.00 97.00      PROA   
ATOM   3098  CB  GLN P 199     -14.568-112.068 114.387  0.00 97.00      PROA   
ATOM   3099  HB1 GLN P 199     -13.498-112.369 114.459  0.00 97.00      PROA   
ATOM   3100  HB2 GLN P 199     -14.968-112.010 115.425  0.00 97.00      PROA   
ATOM   3101  CG  GLN P 199     -14.625-110.642 113.779  0.00 97.00      PROA   
ATOM   3102  HG1 GLN P 199     -13.829-110.001 114.211  0.00 97.00      PROA   
ATOM   3103  HG2 GLN P 199     -15.603-110.182 114.042  0.00 97.00      PROA   
ATOM   3104  CD  GLN P 199     -14.540-110.611 112.248  0.00 97.00      PROA   
ATOM   3105  OE1 GLN P 199     -15.523-110.294 111.570  0.00 97.00      PROA   
ATOM   3106  NE2 GLN P 199     -13.342-110.922 111.684  0.00 97.00      PROA   
ATOM   3107 HE21 GLN P 199     -13.275-110.872 110.689  0.00 97.00      PROA   
ATOM   3108 HE22 GLN P 199     -12.558-111.161 112.256  0.00 97.00      PROA   
ATOM   3109  C   GLN P 199     -15.147-114.506 114.325  0.00 97.00      PROA   
ATOM   3110  O   GLN P 199     -15.830-114.815 115.300  0.00 97.00      PROA   
ATOM   3111  N   ARG P 200     -14.226-115.350 113.810  0.00 97.00      PROA   
ATOM   3112  HN  ARG P 200     -13.635-115.089 113.052  0.00 97.00      PROA   
ATOM   3113  CA  ARG P 200     -14.194-116.750 114.151  0.00 97.00      PROA   
ATOM   3114  HA  ARG P 200     -14.633-116.913 115.124  0.00 97.00      PROA   
ATOM   3115  CB  ARG P 200     -14.964-117.523 113.048  0.00 97.00      PROA   
ATOM   3116  HB1 ARG P 200     -14.446-117.350 112.076  0.00 97.00      PROA   
ATOM   3117  HB2 ARG P 200     -15.978-117.076 112.942  0.00 97.00      PROA   
ATOM   3118  CG  ARG P 200     -15.101-119.034 113.268  0.00 97.00      PROA   
ATOM   3119  HG1 ARG P 200     -14.319-119.395 113.966  0.00 97.00      PROA   
ATOM   3120  HG2 ARG P 200     -14.890-119.515 112.291  0.00 97.00      PROA   
ATOM   3121  CD  ARG P 200     -16.464-119.513 113.788  0.00 97.00      PROA   
ATOM   3122  HD1 ARG P 200     -16.907-118.782 114.494  0.00 97.00      PROA   
ATOM   3123  HD2 ARG P 200     -16.355-120.486 114.322  0.00 97.00      PROA   
ATOM   3124  NE  ARG P 200     -17.389-119.665 112.615  0.00 97.00      PROA   
ATOM   3125  HE  ARG P 200     -17.896-118.880 112.273  0.00 97.00      PROA   
ATOM   3126  CZ  ARG P 200     -17.531-120.826 111.947  0.00 97.00      PROA   
ATOM   3127  NH1 ARG P 200     -16.847-121.929 112.276  0.00 97.00      PROA   
ATOM   3128 HH11 ARG P 200     -15.933-121.792 112.653  0.00 97.00      PROA   
ATOM   3129 HH12 ARG P 200     -16.958-122.743 111.707  0.00 97.00      PROA   
ATOM   3130  NH2 ARG P 200     -18.307-120.905 110.855  0.00 97.00      PROA   
ATOM   3131 HH21 ARG P 200     -18.675-120.072 110.458  0.00 97.00      PROA   
ATOM   3132 HH22 ARG P 200     -18.177-121.722 110.298  0.00 97.00      PROA   
ATOM   3133  C   ARG P 200     -12.738-117.175 114.132  0.00 97.00      PROA   
ATOM   3134  O   ARG P 200     -12.024-116.722 113.237  0.00 97.00      PROA   
ATOM   3135  N   PRO P 201     -12.214-118.011 115.037  0.00 97.00      PROA   
ATOM   3136  CD  PRO P 201     -12.801-118.296 116.353  0.00 97.00      PROA   
ATOM   3137  HD1 PRO P 201     -13.828-118.710 116.251  0.00 97.00      PROA   
ATOM   3138  HD2 PRO P 201     -12.824-117.360 116.954  0.00 97.00      PROA   
ATOM   3139  CA  PRO P 201     -10.909-118.637 114.856  0.00 97.00      PROA   
ATOM   3140  HA  PRO P 201     -10.188-117.917 114.490  0.00 97.00      PROA   
ATOM   3141  CB  PRO P 201     -10.531-119.123 116.269  0.00 97.00      PROA   
ATOM   3142  HB1 PRO P 201      -9.965-118.312 116.780  0.00 97.00      PROA   
ATOM   3143  HB2 PRO P 201      -9.908-120.039 116.274  0.00 97.00      PROA   
ATOM   3144  CG  PRO P 201     -11.867-119.320 117.006  0.00 97.00      PROA   
ATOM   3145  HG1 PRO P 201     -12.253-120.342 116.813  0.00 97.00      PROA   
ATOM   3146  HG2 PRO P 201     -11.775-119.179 118.101  0.00 97.00      PROA   
ATOM   3147  C   PRO P 201     -10.971-119.764 113.833  0.00 97.00      PROA   
ATOM   3148  O   PRO P 201     -10.389-119.619 112.759  0.00 97.00      PROA   
ATOM   3149  N   GLY P 202     -11.681-120.877 114.120  0.00 97.00      PROA   
ATOM   3150  HN  GLY P 202     -12.043-121.019 115.039  0.00 97.00      PROA   
ATOM   3151  CA  GLY P 202     -11.909-121.952 113.177  0.00 97.00      PROA   
ATOM   3152  HA1 GLY P 202     -12.213-122.783 113.780  0.00 97.00      PROA   
ATOM   3153  HA2 GLY P 202     -11.018-122.150 112.599  0.00 97.00      PROA   
ATOM   3154  C   GLY P 202     -13.055-121.670 112.258  0.00 97.00      PROA   
ATOM   3155  O   GLY P 202     -14.194-121.804 112.673  0.00 97.00      PROA   
ATOM   3156  N   LEU P 203     -12.775-121.297 110.992  0.00 97.00      PROA   
ATOM   3157  HN  LEU P 203     -11.818-121.217 110.727  0.00 97.00      PROA   
ATOM   3158  CA  LEU P 203     -13.737-120.895 109.974  0.00 97.00      PROA   
ATOM   3159  HA  LEU P 203     -14.321-120.100 110.406  0.00 97.00      PROA   
ATOM   3160  CB  LEU P 203     -13.030-120.287 108.726  0.00 97.00      PROA   
ATOM   3161  HB1 LEU P 203     -13.642-120.432 107.810  0.00 97.00      PROA   
ATOM   3162  HB2 LEU P 203     -12.071-120.829 108.571  0.00 97.00      PROA   
ATOM   3163  CG  LEU P 203     -12.736-118.760 108.808  0.00 97.00      PROA   
ATOM   3164  HG  LEU P 203     -12.142-118.505 107.896  0.00 97.00      PROA   
ATOM   3165  CD1 LEU P 203     -14.025-117.916 108.741  0.00 97.00      PROA   
ATOM   3166 HD11 LEU P 203     -14.663-118.102 109.630  0.00 97.00      PROA   
ATOM   3167 HD12 LEU P 203     -14.605-118.164 107.828  0.00 97.00      PROA   
ATOM   3168 HD13 LEU P 203     -13.773-116.834 108.713  0.00 97.00      PROA   
ATOM   3169  CD2 LEU P 203     -11.881-118.353 110.023  0.00 97.00      PROA   
ATOM   3170 HD21 LEU P 203     -10.939-118.939 110.049  0.00 97.00      PROA   
ATOM   3171 HD22 LEU P 203     -12.434-118.532 110.969  0.00 97.00      PROA   
ATOM   3172 HD23 LEU P 203     -11.624-117.274 109.973  0.00 97.00      PROA   
ATOM   3173  C   LEU P 203     -14.777-121.929 109.547  0.00 97.00      PROA   
ATOM   3174  O   LEU P 203     -15.900-121.553 109.217  0.00 97.00      PROA   
ATOM   3175  N   GLN P 204     -14.451-123.241 109.514  0.00 97.00      PROA   
ATOM   3176  HN  GLN P 204     -13.594-123.567 109.917  0.00 97.00      PROA   
ATOM   3177  CA  GLN P 204     -15.266-124.280 108.895  0.00 97.00      PROA   
ATOM   3178  HA  GLN P 204     -15.503-123.945 107.896  0.00 97.00      PROA   
ATOM   3179  CB  GLN P 204     -14.453-125.601 108.835  0.00 97.00      PROA   
ATOM   3180  HB1 GLN P 204     -14.324-125.992 109.868  0.00 97.00      PROA   
ATOM   3181  HB2 GLN P 204     -13.431-125.335 108.477  0.00 97.00      PROA   
ATOM   3182  CG  GLN P 204     -14.982-126.748 107.941  0.00 97.00      PROA   
ATOM   3183  HG1 GLN P 204     -15.827-127.256 108.450  0.00 97.00      PROA   
ATOM   3184  HG2 GLN P 204     -14.178-127.501 107.809  0.00 97.00      PROA   
ATOM   3185  CD  GLN P 204     -15.478-126.265 106.573  0.00 97.00      PROA   
ATOM   3186  OE1 GLN P 204     -16.604-125.790 106.406  0.00 97.00      PROA   
ATOM   3187  NE2 GLN P 204     -14.608-126.403 105.537  0.00 97.00      PROA   
ATOM   3188 HE21 GLN P 204     -14.918-126.114 104.633  0.00 97.00      PROA   
ATOM   3189 HE22 GLN P 204     -13.696-126.774 105.701  0.00 97.00      PROA   
ATOM   3190  C   GLN P 204     -16.572-124.545 109.635  0.00 97.00      PROA   
ATOM   3191  O   GLN P 204     -16.745-124.160 110.781  0.00 97.00      PROA   
ATOM   3192  N   LEU P 205     -17.546-125.232 109.001  0.00 97.00      PROA   
ATOM   3193  HN  LEU P 205     -17.453-125.472 108.036  0.00 97.00      PROA   
ATOM   3194  CA  LEU P 205     -18.612-125.881 109.733  0.00 97.00      PROA   
ATOM   3195  HA  LEU P 205     -18.376-125.891 110.787  0.00 97.00      PROA   
ATOM   3196  CB  LEU P 205     -20.002-125.223 109.558  0.00 97.00      PROA   
ATOM   3197  HB1 LEU P 205     -20.780-125.858 110.038  0.00 97.00      PROA   
ATOM   3198  HB2 LEU P 205     -20.227-125.150 108.472  0.00 97.00      PROA   
ATOM   3199  CG  LEU P 205     -20.128-123.814 110.183  0.00 97.00      PROA   
ATOM   3200  HG  LEU P 205     -19.273-123.205 109.812  0.00 97.00      PROA   
ATOM   3201  CD1 LEU P 205     -21.422-123.118 109.726  0.00 97.00      PROA   
ATOM   3202 HD11 LEU P 205     -22.306-123.703 110.055  0.00 97.00      PROA   
ATOM   3203 HD12 LEU P 205     -21.444-123.033 108.619  0.00 97.00      PROA   
ATOM   3204 HD13 LEU P 205     -21.489-122.100 110.163  0.00 97.00      PROA   
ATOM   3205  CD2 LEU P 205     -20.071-123.864 111.723  0.00 97.00      PROA   
ATOM   3206 HD21 LEU P 205     -19.104-124.277 112.075  0.00 97.00      PROA   
ATOM   3207 HD22 LEU P 205     -20.890-124.507 112.109  0.00 97.00      PROA   
ATOM   3208 HD23 LEU P 205     -20.194-122.845 112.148  0.00 97.00      PROA   
ATOM   3209  C   LEU P 205     -18.679-127.330 109.312  0.00 97.00      PROA   
ATOM   3210  O   LEU P 205     -19.058-127.667 108.193  0.00 97.00      PROA   
ATOM   3211  N   TYR P 206     -18.333-128.236 110.254  0.00 97.00      PROA   
ATOM   3212  HN  TYR P 206     -17.966-127.938 111.131  0.00 97.00      PROA   
ATOM   3213  CA  TYR P 206     -18.594-129.657 110.139  0.00 97.00      PROA   
ATOM   3214  HA  TYR P 206     -18.663-129.931 109.094  0.00 97.00      PROA   
ATOM   3215  CB  TYR P 206     -17.551-130.560 110.854  0.00 97.00      PROA   
ATOM   3216  HB1 TYR P 206     -17.716-131.632 110.615  0.00 97.00      PROA   
ATOM   3217  HB2 TYR P 206     -17.612-130.429 111.957  0.00 97.00      PROA   
ATOM   3218  CG  TYR P 206     -16.160-130.181 110.427  0.00 97.00      PROA   
ATOM   3219  CD1 TYR P 206     -15.550-130.757 109.296  0.00 97.00      PROA   
ATOM   3220  HD1 TYR P 206     -16.084-131.498 108.718  0.00 97.00      PROA   
ATOM   3221  CE1 TYR P 206     -14.259-130.365 108.910  0.00 97.00      PROA   
ATOM   3222  HE1 TYR P 206     -13.797-130.797 108.033  0.00 97.00      PROA   
ATOM   3223  CZ  TYR P 206     -13.577-129.388 109.651  0.00 97.00      PROA   
ATOM   3224  OH  TYR P 206     -12.319-128.908 109.231  0.00 97.00      PROA   
ATOM   3225  HH  TYR P 206     -12.129-128.105 109.736  0.00 97.00      PROA   
ATOM   3226  CD2 TYR P 206     -15.437-129.251 111.192  0.00 97.00      PROA   
ATOM   3227  HD2 TYR P 206     -15.870-128.819 112.083  0.00 97.00      PROA   
ATOM   3228  CE2 TYR P 206     -14.165-128.844 110.797  0.00 97.00      PROA   
ATOM   3229  HE2 TYR P 206     -13.656-128.097 111.383  0.00 97.00      PROA   
ATOM   3230  C   TYR P 206     -19.937-129.862 110.792  0.00 97.00      PROA   
ATOM   3231  O   TYR P 206     -20.326-129.101 111.677  0.00 97.00      PROA   
ATOM   3232  N   PHE P 207     -20.698-130.882 110.350  0.00 97.00      PROA   
ATOM   3233  HN  PHE P 207     -20.370-131.518 109.651  0.00 97.00      PROA   
ATOM   3234  CA  PHE P 207     -22.050-131.078 110.826  0.00 97.00      PROA   
ATOM   3235  HA  PHE P 207     -22.208-130.545 111.752  0.00 97.00      PROA   
ATOM   3236  CB  PHE P 207     -23.132-130.672 109.791  0.00 97.00      PROA   
ATOM   3237  HB1 PHE P 207     -24.149-130.966 110.129  0.00 97.00      PROA   
ATOM   3238  HB2 PHE P 207     -22.926-131.194 108.834  0.00 97.00      PROA   
ATOM   3239  CG  PHE P 207     -23.150-129.186 109.514  0.00 97.00      PROA   
ATOM   3240  CD1 PHE P 207     -22.253-128.611 108.595  0.00 97.00      PROA   
ATOM   3241  HD1 PHE P 207     -21.485-129.221 108.142  0.00 97.00      PROA   
ATOM   3242  CE1 PHE P 207     -22.352-127.259 108.247  0.00 97.00      PROA   
ATOM   3243  HE1 PHE P 207     -21.647-126.832 107.549  0.00 97.00      PROA   
ATOM   3244  CZ  PHE P 207     -23.356-126.463 108.809  0.00 97.00      PROA   
ATOM   3245  HZ  PHE P 207     -23.430-125.418 108.544  0.00 97.00      PROA   
ATOM   3246  CD2 PHE P 207     -24.152-128.372 110.075  0.00 97.00      PROA   
ATOM   3247  HD2 PHE P 207     -24.859-128.800 110.770  0.00 97.00      PROA   
ATOM   3248  CE2 PHE P 207     -24.256-127.020 109.725  0.00 97.00      PROA   
ATOM   3249  HE2 PHE P 207     -25.034-126.407 110.157  0.00 97.00      PROA   
ATOM   3250  C   PHE P 207     -22.242-132.530 111.134  0.00 97.00      PROA   
ATOM   3251  O   PHE P 207     -21.487-133.379 110.684  0.00 97.00      PROA   
ATOM   3252  N   SER P 208     -23.284-132.845 111.924  0.00 97.00      PROA   
ATOM   3253  HN  SER P 208     -23.828-132.135 112.362  0.00 97.00      PROA   
ATOM   3254  CA  SER P 208     -23.703-134.202 112.172  0.00 97.00      PROA   
ATOM   3255  HA  SER P 208     -23.459-134.809 111.310  0.00 97.00      PROA   
ATOM   3256  CB  SER P 208     -23.063-134.842 113.432  0.00 97.00      PROA   
ATOM   3257  HB1 SER P 208     -21.976-134.977 113.240  0.00 97.00      PROA   
ATOM   3258  HB2 SER P 208     -23.503-135.841 113.641  0.00 97.00      PROA   
ATOM   3259  OG  SER P 208     -23.208-133.997 114.568  0.00 97.00      PROA   
ATOM   3260  HG1 SER P 208     -23.139-134.546 115.356  0.00 97.00      PROA   
ATOM   3261  C   SER P 208     -25.203-134.182 112.275  0.00 97.00      PROA   
ATOM   3262  O   SER P 208     -25.806-133.152 112.569  0.00 97.00      PROA   
ATOM   3263  N   PHE P 209     -25.832-135.339 111.983  0.00 97.00      PROA   
ATOM   3264  HN  PHE P 209     -25.307-136.157 111.766  0.00 97.00      PROA   
ATOM   3265  CA  PHE P 209     -27.263-135.505 111.941  0.00 97.00      PROA   
ATOM   3266  HA  PHE P 209     -27.732-134.670 112.446  0.00 97.00      PROA   
ATOM   3267  CB  PHE P 209     -27.786-135.648 110.482  0.00 97.00      PROA   
ATOM   3268  HB1 PHE P 209     -28.432-136.537 110.333  0.00 97.00      PROA   
ATOM   3269  HB2 PHE P 209     -26.928-135.732 109.780  0.00 97.00      PROA   
ATOM   3270  CG  PHE P 209     -28.603-134.442 110.102  0.00 97.00      PROA   
ATOM   3271  CD1 PHE P 209     -29.927-134.337 110.560  0.00 97.00      PROA   
ATOM   3272  HD1 PHE P 209     -30.333-135.103 111.206  0.00 97.00      PROA   
ATOM   3273  CE1 PHE P 209     -30.730-133.257 110.178  0.00 97.00      PROA   
ATOM   3274  HE1 PHE P 209     -31.748-133.196 110.531  0.00 97.00      PROA   
ATOM   3275  CZ  PHE P 209     -30.215-132.270 109.329  0.00 97.00      PROA   
ATOM   3276  HZ  PHE P 209     -30.830-131.435 109.028  0.00 97.00      PROA   
ATOM   3277  CD2 PHE P 209     -28.094-133.443 109.251  0.00 97.00      PROA   
ATOM   3278  HD2 PHE P 209     -27.081-133.512 108.883  0.00 97.00      PROA   
ATOM   3279  CE2 PHE P 209     -28.897-132.362 108.866  0.00 97.00      PROA   
ATOM   3280  HE2 PHE P 209     -28.504-131.600 108.210  0.00 97.00      PROA   
ATOM   3281  C   PHE P 209     -27.589-136.732 112.755  0.00 97.00      PROA   
ATOM   3282  O   PHE P 209     -26.854-137.717 112.744  0.00 97.00      PROA   
ATOM   3283  N   TYR P 210     -28.699-136.672 113.521  0.00 97.00      PROA   
ATOM   3284  HN  TYR P 210     -29.271-135.854 113.530  0.00 97.00      PROA   
ATOM   3285  CA  TYR P 210     -29.072-137.696 114.470  0.00 97.00      PROA   
ATOM   3286  HA  TYR P 210     -28.567-138.626 114.246  0.00 97.00      PROA   
ATOM   3287  CB  TYR P 210     -28.819-137.262 115.946  0.00 97.00      PROA   
ATOM   3288  HB1 TYR P 210     -29.016-138.102 116.646  0.00 97.00      PROA   
ATOM   3289  HB2 TYR P 210     -29.511-136.432 116.201  0.00 97.00      PROA   
ATOM   3290  CG  TYR P 210     -27.420-136.731 116.191  0.00 97.00      PROA   
ATOM   3291  CD1 TYR P 210     -27.103-135.391 115.895  0.00 97.00      PROA   
ATOM   3292  HD1 TYR P 210     -27.850-134.758 115.441  0.00 97.00      PROA   
ATOM   3293  CE1 TYR P 210     -25.852-134.855 116.216  0.00 97.00      PROA   
ATOM   3294  HE1 TYR P 210     -25.635-133.822 115.988  0.00 97.00      PROA   
ATOM   3295  CZ  TYR P 210     -24.898-135.651 116.861  0.00 97.00      PROA   
ATOM   3296  OH  TYR P 210     -23.648-135.117 117.244  0.00 97.00      PROA   
ATOM   3297  HH  TYR P 210     -23.789-134.222 117.578  0.00 97.00      PROA   
ATOM   3298  CD2 TYR P 210     -26.451-137.516 116.842  0.00 97.00      PROA   
ATOM   3299  HD2 TYR P 210     -26.694-138.528 117.127  0.00 97.00      PROA   
ATOM   3300  CE2 TYR P 210     -25.195-136.984 117.165  0.00 97.00      PROA   
ATOM   3301  HE2 TYR P 210     -24.465-137.588 117.683  0.00 97.00      PROA   
ATOM   3302  C   TYR P 210     -30.560-137.901 114.302  0.00 97.00      PROA   
ATOM   3303  O   TYR P 210     -31.254-137.049 113.748  0.00 97.00      PROA   
ATOM   3304  N   MET P 211     -31.086-139.048 114.792  0.00 97.00      PROA   
ATOM   3305  HN  MET P 211     -30.503-139.753 115.192  0.00 97.00      PROA   
ATOM   3306  CA  MET P 211     -32.512-139.281 114.888  0.00 97.00      PROA   
ATOM   3307  HA  MET P 211     -33.058-138.396 114.603  0.00 97.00      PROA   
ATOM   3308  CB  MET P 211     -32.970-140.469 114.001  0.00 97.00      PROA   
ATOM   3309  HB1 MET P 211     -34.018-140.740 114.257  0.00 97.00      PROA   
ATOM   3310  HB2 MET P 211     -32.320-141.348 114.213  0.00 97.00      PROA   
ATOM   3311  CG  MET P 211     -32.918-140.161 112.492  0.00 97.00      PROA   
ATOM   3312  HG1 MET P 211     -31.952-139.668 112.254  0.00 97.00      PROA   
ATOM   3313  HG2 MET P 211     -33.719-139.421 112.281  0.00 97.00      PROA   
ATOM   3314  SD  MET P 211     -33.116-141.611 111.406  0.00 97.00      PROA   
ATOM   3315  CE  MET P 211     -34.816-142.050 111.867  0.00 97.00      PROA   
ATOM   3316  HE1 MET P 211     -35.495-141.181 111.742  0.00 97.00      PROA   
ATOM   3317  HE2 MET P 211     -34.877-142.388 112.923  0.00 97.00      PROA   
ATOM   3318  HE3 MET P 211     -35.194-142.873 111.226  0.00 97.00      PROA   
ATOM   3319  C   MET P 211     -32.833-139.593 116.330  0.00 97.00      PROA   
ATOM   3320  O   MET P 211     -32.602-140.714 116.775  0.00 97.00      PROA   
ATOM   3321  N   GLY P 212     -33.400-138.616 117.093  0.00 97.00      PROA   
ATOM   3322  HN  GLY P 212     -33.686-137.752 116.679  0.00 97.00      PROA   
ATOM   3323  CA  GLY P 212     -33.644-138.708 118.530  0.00 97.00      PROA   
ATOM   3324  HA1 GLY P 212     -34.567-139.250 118.674  0.00 97.00      PROA   
ATOM   3325  HA2 GLY P 212     -33.708-137.695 118.892  0.00 97.00      PROA   
ATOM   3326  C   GLY P 212     -32.542-139.370 119.329  0.00 97.00      PROA   
ATOM   3327  O   GLY P 212     -31.396-138.925 119.345  0.00 97.00      PROA   
ATOM   3328  N   SER P 213     -32.890-140.479 120.016  0.00 97.00      PROA   
ATOM   3329  HN  SER P 213     -33.845-140.766 120.009  0.00 97.00      PROA   
ATOM   3330  CA  SER P 213     -31.973-141.275 120.817  0.00 97.00      PROA   
ATOM   3331  HA  SER P 213     -31.307-140.592 121.328  0.00 97.00      PROA   
ATOM   3332  CB  SER P 213     -32.751-142.074 121.905  0.00 97.00      PROA   
ATOM   3333  HB1 SER P 213     -33.431-142.811 121.425  0.00 97.00      PROA   
ATOM   3334  HB2 SER P 213     -33.374-141.362 122.488  0.00 97.00      PROA   
ATOM   3335  OG  SER P 213     -31.894-142.747 122.826  0.00 97.00      PROA   
ATOM   3336  HG1 SER P 213     -31.304-143.283 122.284  0.00 97.00      PROA   
ATOM   3337  C   SER P 213     -31.098-142.234 119.993  0.00 97.00      PROA   
ATOM   3338  O   SER P 213     -30.707-143.298 120.473  0.00 97.00      PROA   
ATOM   3339  N   LYS P 214     -30.724-141.897 118.736  0.00 97.00      PROA   
ATOM   3340  HN  LYS P 214     -31.090-141.087 118.285  0.00 97.00      PROA   
ATOM   3341  CA  LYS P 214     -29.684-142.648 118.055  0.00 97.00      PROA   
ATOM   3342  HA  LYS P 214     -28.977-142.963 118.812  0.00 97.00      PROA   
ATOM   3343  CB  LYS P 214     -30.164-143.953 117.367  0.00 97.00      PROA   
ATOM   3344  HB1 LYS P 214     -30.442-144.661 118.181  0.00 97.00      PROA   
ATOM   3345  HB2 LYS P 214     -29.322-144.417 116.807  0.00 97.00      PROA   
ATOM   3346  CG  LYS P 214     -31.377-143.790 116.436  0.00 97.00      PROA   
ATOM   3347  HG1 LYS P 214     -31.177-142.952 115.732  0.00 97.00      PROA   
ATOM   3348  HG2 LYS P 214     -32.272-143.515 117.035  0.00 97.00      PROA   
ATOM   3349  CD  LYS P 214     -31.670-145.049 115.600  0.00 97.00      PROA   
ATOM   3350  HD1 LYS P 214     -30.792-145.222 114.934  0.00 97.00      PROA   
ATOM   3351  HD2 LYS P 214     -32.549-144.838 114.950  0.00 97.00      PROA   
ATOM   3352  CE  LYS P 214     -31.933-146.313 116.434  0.00 97.00      PROA   
ATOM   3353  HE1 LYS P 214     -32.843-146.187 117.058  0.00 97.00      PROA   
ATOM   3354  HE2 LYS P 214     -31.072-146.547 117.095  0.00 97.00      PROA   
ATOM   3355  NZ  LYS P 214     -32.140-147.486 115.550  0.00 97.00      PROA   
ATOM   3356  HZ1 LYS P 214     -31.280-147.639 114.985  0.00 97.00      PROA   
ATOM   3357  HZ2 LYS P 214     -32.940-147.301 114.912  0.00 97.00      PROA   
ATOM   3358  HZ3 LYS P 214     -32.334-148.333 116.121  0.00 97.00      PROA   
ATOM   3359  C   LYS P 214     -28.849-141.832 117.089  0.00 97.00      PROA   
ATOM   3360  O   LYS P 214     -29.339-141.026 116.300  0.00 97.00      PROA   
ATOM   3361  N   THR P 215     -27.518-142.068 117.133  0.00 97.00      PROA   
ATOM   3362  HN  THR P 215     -27.134-142.671 117.829  0.00 97.00      PROA   
ATOM   3363  CA  THR P 215     -26.536-141.613 116.168  0.00 97.00      PROA   
ATOM   3364  HA  THR P 215     -26.627-140.539 116.084  0.00 97.00      PROA   
ATOM   3365  CB  THR P 215     -25.116-141.970 116.602  0.00 97.00      PROA   
ATOM   3366  HB  THR P 215     -24.381-141.850 115.772  0.00 97.00      PROA   
ATOM   3367  OG1 THR P 215     -25.057-143.308 117.087  0.00 97.00      PROA   
ATOM   3368  HG1 THR P 215     -25.271-143.871 116.341  0.00 97.00      PROA   
ATOM   3369  CG2 THR P 215     -24.676-141.047 117.751  0.00 97.00      PROA   
ATOM   3370 HG21 THR P 215     -25.396-141.095 118.594  0.00 97.00      PROA   
ATOM   3371 HG22 THR P 215     -24.594-139.998 117.401  0.00 97.00      PROA   
ATOM   3372 HG23 THR P 215     -23.681-141.371 118.128  0.00 97.00      PROA   
ATOM   3373  C   THR P 215     -26.740-142.198 114.784  0.00 97.00      PROA   
ATOM   3374  O   THR P 215     -26.988-143.392 114.629  0.00 97.00      PROA   
ATOM   3375  N   LEU P 216     -26.559-141.364 113.736  0.00 97.00      PROA   
ATOM   3376  HN  LEU P 216     -26.470-140.379 113.872  0.00 97.00      PROA   
ATOM   3377  CA  LEU P 216     -26.332-141.827 112.382  0.00 97.00      PROA   
ATOM   3378  HA  LEU P 216     -26.768-142.809 112.266  0.00 97.00      PROA   
ATOM   3379  CB  LEU P 216     -26.959-140.880 111.331  0.00 97.00      PROA   
ATOM   3380  HB1 LEU P 216     -26.724-141.225 110.302  0.00 97.00      PROA   
ATOM   3381  HB2 LEU P 216     -26.528-139.864 111.456  0.00 97.00      PROA   
ATOM   3382  CG  LEU P 216     -28.501-140.771 111.439  0.00 97.00      PROA   
ATOM   3383  HG  LEU P 216     -28.760-140.369 112.447  0.00 97.00      PROA   
ATOM   3384  CD1 LEU P 216     -29.058-139.784 110.398  0.00 97.00      PROA   
ATOM   3385 HD11 LEU P 216     -28.844-140.149 109.371  0.00 97.00      PROA   
ATOM   3386 HD12 LEU P 216     -28.594-138.785 110.528  0.00 97.00      PROA   
ATOM   3387 HD13 LEU P 216     -30.157-139.685 110.514  0.00 97.00      PROA   
ATOM   3388  CD2 LEU P 216     -29.191-142.139 111.286  0.00 97.00      PROA   
ATOM   3389 HD21 LEU P 216     -28.895-142.831 112.101  0.00 97.00      PROA   
ATOM   3390 HD22 LEU P 216     -28.925-142.595 110.308  0.00 97.00      PROA   
ATOM   3391 HD23 LEU P 216     -30.290-142.013 111.323  0.00 97.00      PROA   
ATOM   3392  C   LEU P 216     -24.839-142.000 112.175  0.00 97.00      PROA   
ATOM   3393  O   LEU P 216     -24.055-141.761 113.091  0.00 97.00      PROA   
ATOM   3394  N   ARG P 217     -24.400-142.468 110.978  0.00 97.00      PROA   
ATOM   3395  HN  ARG P 217     -25.049-142.686 110.253  0.00 97.00      PROA   
ATOM   3396  CA  ARG P 217     -22.992-142.694 110.673  0.00 97.00      PROA   
ATOM   3397  HA  ARG P 217     -22.560-143.215 111.518  0.00 97.00      PROA   
ATOM   3398  CB  ARG P 217     -22.763-143.578 109.418  0.00 97.00      PROA   
ATOM   3399  HB1 ARG P 217     -21.671-143.612 109.196  0.00 97.00      PROA   
ATOM   3400  HB2 ARG P 217     -23.273-143.108 108.549  0.00 97.00      PROA   
ATOM   3401  CG  ARG P 217     -23.222-145.043 109.550  0.00 97.00      PROA   
ATOM   3402  HG1 ARG P 217     -24.311-145.077 109.777  0.00 97.00      PROA   
ATOM   3403  HG2 ARG P 217     -22.683-145.511 110.404  0.00 97.00      PROA   
ATOM   3404  CD  ARG P 217     -22.953-145.835 108.260  0.00 97.00      PROA   
ATOM   3405  HD1 ARG P 217     -21.887-145.768 107.949  0.00 97.00      PROA   
ATOM   3406  HD2 ARG P 217     -23.580-145.432 107.434  0.00 97.00      PROA   
ATOM   3407  NE  ARG P 217     -23.350-147.265 108.463  0.00 97.00      PROA   
ATOM   3408  HE  ARG P 217     -24.256-147.560 108.176  0.00 97.00      PROA   
ATOM   3409  CZ  ARG P 217     -22.535-148.215 108.969  0.00 97.00      PROA   
ATOM   3410  NH1 ARG P 217     -21.299-147.947 109.417  0.00 97.00      PROA   
ATOM   3411 HH11 ARG P 217     -20.993-147.001 109.427  0.00 97.00      PROA   
ATOM   3412 HH12 ARG P 217     -20.744-148.689 109.784  0.00 97.00      PROA   
ATOM   3413  NH2 ARG P 217     -22.977-149.485 109.025  0.00 97.00      PROA   
ATOM   3414 HH21 ARG P 217     -23.890-149.696 108.691  0.00 97.00      PROA   
ATOM   3415 HH22 ARG P 217     -22.369-150.194 109.369  0.00 97.00      PROA   
ATOM   3416  C   ARG P 217     -22.185-141.414 110.502  0.00 97.00      PROA   
ATOM   3417  O   ARG P 217     -21.821-141.024 109.393  0.00 97.00      PROA   
ATOM   3418  N   GLY P 218     -21.872-140.748 111.637  0.00 97.00      PROA   
ATOM   3419  HN  GLY P 218     -22.308-141.054 112.482  0.00 97.00      PROA   
ATOM   3420  CA  GLY P 218     -20.934-139.650 111.769  0.00 97.00      PROA   
ATOM   3421  HA1 GLY P 218     -20.888-139.408 112.821  0.00 97.00      PROA   
ATOM   3422  HA2 GLY P 218     -21.291-138.833 111.159  0.00 97.00      PROA   
ATOM   3423  C   GLY P 218     -19.528-139.973 111.348  0.00 97.00      PROA   
ATOM   3424  O   GLY P 218     -19.145-141.136 111.230  0.00 97.00      PROA   
ATOM   3425  N   ARG P 219     -18.724-138.904 111.164  0.00 97.00      PROA   
ATOM   3426  HN  ARG P 219     -19.082-137.982 111.289  0.00 97.00      PROA   
ATOM   3427  CA  ARG P 219     -17.331-138.963 110.794  0.00 97.00      PROA   
ATOM   3428  HA  ARG P 219     -16.792-139.338 111.652  0.00 97.00      PROA   
ATOM   3429  CB  ARG P 219     -17.003-139.855 109.543  0.00 97.00      PROA   
ATOM   3430  HB1 ARG P 219     -17.178-140.913 109.839  0.00 97.00      PROA   
ATOM   3431  HB2 ARG P 219     -15.924-139.796 109.300  0.00 97.00      PROA   
ATOM   3432  CG  ARG P 219     -17.868-139.609 108.283  0.00 97.00      PROA   
ATOM   3433  HG1 ARG P 219     -17.799-138.546 107.967  0.00 97.00      PROA   
ATOM   3434  HG2 ARG P 219     -18.929-139.809 108.546  0.00 97.00      PROA   
ATOM   3435  CD  ARG P 219     -17.532-140.504 107.079  0.00 97.00      PROA   
ATOM   3436  HD1 ARG P 219     -18.332-140.404 106.307  0.00 97.00      PROA   
ATOM   3437  HD2 ARG P 219     -17.431-141.567 107.384  0.00 97.00      PROA   
ATOM   3438  NE  ARG P 219     -16.235-140.009 106.519  0.00 97.00      PROA   
ATOM   3439  HE  ARG P 219     -15.715-139.323 107.032  0.00 97.00      PROA   
ATOM   3440  CZ  ARG P 219     -15.872-140.112 105.229  0.00 97.00      PROA   
ATOM   3441  NH1 ARG P 219     -16.320-141.116 104.478  0.00 97.00      PROA   
ATOM   3442 HH11 ARG P 219     -16.761-141.840 104.994  0.00 97.00      PROA   
ATOM   3443 HH12 ARG P 219     -15.884-141.265 103.596  0.00 97.00      PROA   
ATOM   3444  NH2 ARG P 219     -15.021-139.210 104.715  0.00 97.00      PROA   
ATOM   3445 HH21 ARG P 219     -14.958-139.098 103.730  0.00 97.00      PROA   
ATOM   3446 HH22 ARG P 219     -14.711-138.466 105.314  0.00 97.00      PROA   
ATOM   3447  C   ARG P 219     -16.939-137.513 110.628  0.00 97.00      PROA   
ATOM   3448  O   ARG P 219     -17.343-136.659 111.415  0.00 97.00      PROA   
ATOM   3449  N   ASP P 220     -16.167-137.194 109.577  0.00 97.00      PROA   
ATOM   3450  HN  ASP P 220     -15.741-137.912 109.027  0.00 97.00      PROA   
ATOM   3451  CA  ASP P 220     -15.925-135.890 109.009  0.00 97.00      PROA   
ATOM   3452  HA  ASP P 220     -15.796-135.169 109.806  0.00 97.00      PROA   
ATOM   3453  CB  ASP P 220     -14.615-135.948 108.153  0.00 97.00      PROA   
ATOM   3454  HB1 ASP P 220     -13.761-136.043 108.861  0.00 97.00      PROA   
ATOM   3455  HB2 ASP P 220     -14.459-135.022 107.570  0.00 97.00      PROA   
ATOM   3456  CG  ASP P 220     -14.510-137.172 107.232  0.00 97.00      PROA   
ATOM   3457  OD1 ASP P 220     -14.284-136.972 106.013  0.00 97.00      PROA   
ATOM   3458  OD2 ASP P 220     -14.567-138.319 107.743  0.00 97.00      PROA   
ATOM   3459  C   ASP P 220     -17.142-135.474 108.171  0.00 97.00      PROA   
ATOM   3460  O   ASP P 220     -17.057-135.218 106.971  0.00 97.00      PROA   
ATOM   3461  N   THR P 221     -18.342-135.423 108.797  0.00 97.00      PROA   
ATOM   3462  HN  THR P 221     -18.412-135.638 109.771  0.00 97.00      PROA   
ATOM   3463  CA  THR P 221     -19.603-135.273 108.087  0.00 97.00      PROA   
ATOM   3464  HA  THR P 221     -19.483-135.847 107.179  0.00 97.00      PROA   
ATOM   3465  CB  THR P 221     -20.794-135.922 108.795  0.00 97.00      PROA   
ATOM   3466  HB  THR P 221     -21.769-135.480 108.484  0.00 97.00      PROA   
ATOM   3467  OG1 THR P 221     -20.665-135.851 110.208  0.00 97.00      PROA   
ATOM   3468  HG1 THR P 221     -20.792-134.923 110.431  0.00 97.00      PROA   
ATOM   3469  CG2 THR P 221     -20.810-137.417 108.439  0.00 97.00      PROA   
ATOM   3470 HG21 THR P 221     -19.878-137.893 108.801  0.00 97.00      PROA   
ATOM   3471 HG22 THR P 221     -20.881-137.567 107.343  0.00 97.00      PROA   
ATOM   3472 HG23 THR P 221     -21.668-137.923 108.930  0.00 97.00      PROA   
ATOM   3473  C   THR P 221     -19.945-133.867 107.608  0.00 97.00      PROA   
ATOM   3474  O   THR P 221     -19.762-132.861 108.289  0.00 97.00      PROA   
ATOM   3475  N   SER P 222     -20.488-133.803 106.370  0.00 97.00      PROA   
ATOM   3476  HN  SER P 222     -20.532-134.627 105.811  0.00 97.00      PROA   
ATOM   3477  CA  SER P 222     -20.977-132.610 105.706  0.00 97.00      PROA   
ATOM   3478  HA  SER P 222     -20.297-131.798 105.927  0.00 97.00      PROA   
ATOM   3479  CB  SER P 222     -21.050-132.828 104.174  0.00 97.00      PROA   
ATOM   3480  HB1 SER P 222     -21.249-131.878 103.635  0.00 97.00      PROA   
ATOM   3481  HB2 SER P 222     -21.868-133.546 103.938  0.00 97.00      PROA   
ATOM   3482  OG  SER P 222     -19.835-133.400 103.693  0.00 97.00      PROA   
ATOM   3483  HG1 SER P 222     -19.110-132.941 104.125  0.00 97.00      PROA   
ATOM   3484  C   SER P 222     -22.364-132.234 106.205  0.00 97.00      PROA   
ATOM   3485  O   SER P 222     -22.972-132.956 106.992  0.00 97.00      PROA   
ATOM   3486  N   SER P 223     -22.893-131.068 105.757  0.00 97.00      PROA   
ATOM   3487  HN  SER P 223     -22.370-130.466 105.155  0.00 97.00      PROA   
ATOM   3488  CA  SER P 223     -24.134-130.455 106.204  0.00 97.00      PROA   
ATOM   3489  HA  SER P 223     -24.022-130.212 107.246  0.00 97.00      PROA   
ATOM   3490  CB  SER P 223     -24.393-129.153 105.413  0.00 97.00      PROA   
ATOM   3491  HB1 SER P 223     -25.239-128.582 105.855  0.00 97.00      PROA   
ATOM   3492  HB2 SER P 223     -24.641-129.388 104.355  0.00 97.00      PROA   
ATOM   3493  OG  SER P 223     -23.230-128.331 105.415  0.00 97.00      PROA   
ATOM   3494  HG1 SER P 223     -23.135-127.987 106.307  0.00 97.00      PROA   
ATOM   3495  C   SER P 223     -25.388-131.296 106.095  0.00 97.00      PROA   
ATOM   3496  O   SER P 223     -26.233-131.253 106.987  0.00 97.00      PROA   
ATOM   3497  N   GLU P 224     -25.538-132.070 105.000  0.00 97.00      PROA   
ATOM   3498  HN  GLU P 224     -24.805-132.147 104.332  0.00 97.00      PROA   
ATOM   3499  CA  GLU P 224     -26.755-132.786 104.689  0.00 97.00      PROA   
ATOM   3500  HA  GLU P 224     -27.448-132.711 105.516  0.00 97.00      PROA   
ATOM   3501  CB  GLU P 224     -27.477-132.240 103.424  0.00 97.00      PROA   
ATOM   3502  HB1 GLU P 224     -28.246-132.985 103.119  0.00 97.00      PROA   
ATOM   3503  HB2 GLU P 224     -26.760-132.151 102.579  0.00 97.00      PROA   
ATOM   3504  CG  GLU P 224     -28.194-130.886 103.636  0.00 97.00      PROA   
ATOM   3505  HG1 GLU P 224     -27.516-130.031 103.440  0.00 97.00      PROA   
ATOM   3506  HG2 GLU P 224     -28.576-130.808 104.676  0.00 97.00      PROA   
ATOM   3507  CD  GLU P 224     -29.403-130.806 102.710  0.00 97.00      PROA   
ATOM   3508  OE1 GLU P 224     -30.320-131.645 102.898  0.00 97.00      PROA   
ATOM   3509  OE2 GLU P 224     -29.418-129.936 101.804  0.00 97.00      PROA   
ATOM   3510  C   GLU P 224     -26.480-134.261 104.491  0.00 97.00      PROA   
ATOM   3511  O   GLU P 224     -25.345-134.699 104.316  0.00 97.00      PROA   
ATOM   3512  N   TYR P 225     -27.574-135.055 104.509  0.00 97.00      PROA   
ATOM   3513  HN  TYR P 225     -28.475-134.649 104.641  0.00 97.00      PROA   
ATOM   3514  CA  TYR P 225     -27.597-136.469 104.217  0.00 97.00      PROA   
ATOM   3515  HA  TYR P 225     -26.651-136.767 103.787  0.00 97.00      PROA   
ATOM   3516  CB  TYR P 225     -27.919-137.329 105.487  0.00 97.00      PROA   
ATOM   3517  HB1 TYR P 225     -27.203-137.056 106.294  0.00 97.00      PROA   
ATOM   3518  HB2 TYR P 225     -27.770-138.405 105.252  0.00 97.00      PROA   
ATOM   3519  CG  TYR P 225     -29.325-137.144 106.030  0.00 97.00      PROA   
ATOM   3520  CD1 TYR P 225     -30.321-138.111 105.791  0.00 97.00      PROA   
ATOM   3521  HD1 TYR P 225     -30.085-138.992 105.211  0.00 97.00      PROA   
ATOM   3522  CE1 TYR P 225     -31.624-137.932 106.274  0.00 97.00      PROA   
ATOM   3523  HE1 TYR P 225     -32.379-138.678 106.075  0.00 97.00      PROA   
ATOM   3524  CZ  TYR P 225     -31.951-136.776 106.992  0.00 97.00      PROA   
ATOM   3525  OH  TYR P 225     -33.272-136.564 107.439  0.00 97.00      PROA   
ATOM   3526  HH  TYR P 225     -33.774-137.367 107.278  0.00 97.00      PROA   
ATOM   3527  CD2 TYR P 225     -29.659-136.010 106.794  0.00 97.00      PROA   
ATOM   3528  HD2 TYR P 225     -28.909-135.262 107.004  0.00 97.00      PROA   
ATOM   3529  CE2 TYR P 225     -30.966-135.820 107.258  0.00 97.00      PROA   
ATOM   3530  HE2 TYR P 225     -31.218-134.928 107.812  0.00 97.00      PROA   
ATOM   3531  C   TYR P 225     -28.678-136.573 103.156  0.00 97.00      PROA   
ATOM   3532  O   TYR P 225     -29.484-135.654 103.016  0.00 97.00      PROA   
ATOM   3533  N   GLN P 226     -28.734-137.674 102.364  0.00 97.00      PROA   
ATOM   3534  HN  GLN P 226     -28.079-138.422 102.443  0.00 97.00      PROA   
ATOM   3535  CA  GLN P 226     -29.796-137.831 101.384  0.00 97.00      PROA   
ATOM   3536  HA  GLN P 226     -30.598-137.175 101.683  0.00 97.00      PROA   
ATOM   3537  CB  GLN P 226     -29.406-137.448  99.924  0.00 97.00      PROA   
ATOM   3538  HB1 GLN P 226     -30.022-138.017  99.191  0.00 97.00      PROA   
ATOM   3539  HB2 GLN P 226     -28.348-137.737  99.746  0.00 97.00      PROA   
ATOM   3540  CG  GLN P 226     -29.597-135.948  99.588  0.00 97.00      PROA   
ATOM   3541  HG1 GLN P 226     -29.421-135.768  98.508  0.00 97.00      PROA   
ATOM   3542  HG2 GLN P 226     -28.869-135.349 100.177  0.00 97.00      PROA   
ATOM   3543  CD  GLN P 226     -31.026-135.498  99.925  0.00 97.00      PROA   
ATOM   3544  OE1 GLN P 226     -31.986-136.264  99.778  0.00 97.00      PROA   
ATOM   3545  NE2 GLN P 226     -31.166-134.241 100.431  0.00 97.00      PROA   
ATOM   3546 HE21 GLN P 226     -32.031-134.025 100.882  0.00 97.00      PROA   
ATOM   3547 HE22 GLN P 226     -30.370-133.662 100.593  0.00 97.00      PROA   
ATOM   3548  C   GLN P 226     -30.480-139.166 101.457  0.00 97.00      PROA   
ATOM   3549  O   GLN P 226     -29.937-140.151 101.953  0.00 97.00      PROA   
ATOM   3550  N   ILE P 227     -31.755-139.178 100.997  0.00 97.00      PROA   
ATOM   3551  HN  ILE P 227     -32.128-138.367 100.550  0.00 97.00      PROA   
ATOM   3552  CA  ILE P 227     -32.698-140.238 101.279  0.00 97.00      PROA   
ATOM   3553  HA  ILE P 227     -32.191-141.022 101.823  0.00 97.00      PROA   
ATOM   3554  CB  ILE P 227     -33.894-139.774 102.116  0.00 97.00      PROA   
ATOM   3555  HB  ILE P 227     -34.688-139.337 101.468  0.00 97.00      PROA   
ATOM   3556  CG2 ILE P 227     -34.457-141.018 102.838  0.00 97.00      PROA   
ATOM   3557 HG21 ILE P 227     -33.701-141.435 103.537  0.00 97.00      PROA   
ATOM   3558 HG22 ILE P 227     -34.744-141.809 102.118  0.00 97.00      PROA   
ATOM   3559 HG23 ILE P 227     -35.353-140.754 103.431  0.00 97.00      PROA   
ATOM   3560  CG1 ILE P 227     -33.503-138.661 103.129  0.00 97.00      PROA   
ATOM   3561 HG11 ILE P 227     -33.111-137.772 102.589  0.00 97.00      PROA   
ATOM   3562 HG12 ILE P 227     -32.694-139.048 103.786  0.00 97.00      PROA   
ATOM   3563  CD  ILE P 227     -34.680-138.178 103.988  0.00 97.00      PROA   
ATOM   3564  HD1 ILE P 227     -35.004-138.965 104.700  0.00 97.00      PROA   
ATOM   3565  HD2 ILE P 227     -35.543-137.911 103.341  0.00 97.00      PROA   
ATOM   3566  HD3 ILE P 227     -34.388-137.279 104.571  0.00 97.00      PROA   
ATOM   3567  C   ILE P 227     -33.168-140.805  99.957  0.00 97.00      PROA   
ATOM   3568  O   ILE P 227     -33.620-140.084  99.073  0.00 97.00      PROA   
ATOM   3569  N   LEU P 228     -33.056-142.139  99.785  0.00 97.00      PROA   
ATOM   3570  HN  LEU P 228     -32.701-142.712 100.520  0.00 97.00      PROA   
ATOM   3571  CA  LEU P 228     -33.217-142.801  98.506  0.00 97.00      PROA   
ATOM   3572  HA  LEU P 228     -33.064-142.090  97.704  0.00 97.00      PROA   
ATOM   3573  CB  LEU P 228     -32.171-143.941  98.360  0.00 97.00      PROA   
ATOM   3574  HB1 LEU P 228     -32.382-144.496  97.420  0.00 97.00      PROA   
ATOM   3575  HB2 LEU P 228     -32.269-144.656  99.205  0.00 97.00      PROA   
ATOM   3576  CG  LEU P 228     -30.686-143.480  98.272  0.00 97.00      PROA   
ATOM   3577  HG  LEU P 228     -30.640-142.620  97.563  0.00 97.00      PROA   
ATOM   3578  CD1 LEU P 228     -30.058-143.031  99.609  0.00 97.00      PROA   
ATOM   3579 HD11 LEU P 228     -30.184-143.823 100.377  0.00 97.00      PROA   
ATOM   3580 HD12 LEU P 228     -30.512-142.092  99.981  0.00 97.00      PROA   
ATOM   3581 HD13 LEU P 228     -28.972-142.844  99.476  0.00 97.00      PROA   
ATOM   3582  CD2 LEU P 228     -29.816-144.604  97.679  0.00 97.00      PROA   
ATOM   3583 HD21 LEU P 228     -30.197-144.912  96.685  0.00 97.00      PROA   
ATOM   3584 HD22 LEU P 228     -29.824-145.485  98.355  0.00 97.00      PROA   
ATOM   3585 HD23 LEU P 228     -28.766-144.258  97.565  0.00 97.00      PROA   
ATOM   3586  C   LEU P 228     -34.627-143.352  98.355  0.00 97.00      PROA   
ATOM   3587  O   LEU P 228     -34.919-144.084  97.412  0.00 97.00      PROA   
ATOM   3588  N   THR P 229     -35.509-142.967  99.302  0.00 97.00      PROA   
ATOM   3589  HN  THR P 229     -35.169-142.308  99.966  0.00 97.00      PROA   
ATOM   3590  CA  THR P 229     -36.874-143.407  99.533  0.00 97.00      PROA   
ATOM   3591  HA  THR P 229     -37.546-142.757  98.992  0.00 97.00      PROA   
ATOM   3592  CB  THR P 229     -37.195-144.887  99.230  0.00 97.00      PROA   
ATOM   3593  HB  THR P 229     -36.334-145.516  99.551  0.00 97.00      PROA   
ATOM   3594  OG1 THR P 229     -37.402-145.064  97.837  0.00 97.00      PROA   
ATOM   3595  HG1 THR P 229     -36.588-144.767  97.422  0.00 97.00      PROA   
ATOM   3596  CG2 THR P 229     -38.473-145.435  99.908  0.00 97.00      PROA   
ATOM   3597 HG21 THR P 229     -39.370-144.867  99.600  0.00 97.00      PROA   
ATOM   3598 HG22 THR P 229     -38.405-145.414 101.011  0.00 97.00      PROA   
ATOM   3599 HG23 THR P 229     -38.625-146.494  99.605  0.00 97.00      PROA   
ATOM   3600  C   THR P 229     -37.030-143.155 101.005  0.00 97.00      PROA   
ATOM   3601  O   THR P 229     -36.588-143.971 101.809  0.00 97.00      PROA   
ATOM   3602  N   ALA P 230     -37.614-142.005 101.432  0.00 97.00      PROA   
ATOM   3603  HN  ALA P 230     -37.880-141.268 100.814  0.00 97.00      PROA   
ATOM   3604  CA  ALA P 230     -37.941-141.806 102.835  0.00 97.00      PROA   
ATOM   3605  HA  ALA P 230     -37.063-142.064 103.407  0.00 97.00      PROA   
ATOM   3606  CB  ALA P 230     -38.316-140.351 103.166  0.00 97.00      PROA   
ATOM   3607  HB1 ALA P 230     -39.225-140.039 102.608  0.00 97.00      PROA   
ATOM   3608  HB2 ALA P 230     -37.477-139.676 102.887  0.00 97.00      PROA   
ATOM   3609  HB3 ALA P 230     -38.497-140.231 104.254  0.00 97.00      PROA   
ATOM   3610  C   ALA P 230     -39.048-142.739 103.268  0.00 97.00      PROA   
ATOM   3611  O   ALA P 230     -39.962-142.999 102.504  0.00 97.00      PROA   
ATOM   3612  N   ARG P 231     -38.974-143.294 104.492  0.00 97.00      PROA   
ATOM   3613  HN  ARG P 231     -38.196-143.069 105.080  0.00 97.00      PROA   
ATOM   3614  CA  ARG P 231     -39.771-144.428 104.904  0.00 97.00      PROA   
ATOM   3615  HA  ARG P 231     -40.485-144.673 104.133  0.00 97.00      PROA   
ATOM   3616  CB  ARG P 231     -38.872-145.673 105.118  0.00 97.00      PROA   
ATOM   3617  HB1 ARG P 231     -39.466-146.471 105.598  0.00 97.00      PROA   
ATOM   3618  HB2 ARG P 231     -38.037-145.425 105.807  0.00 97.00      PROA   
ATOM   3619  CG  ARG P 231     -38.295-146.222 103.797  0.00 97.00      PROA   
ATOM   3620  HG1 ARG P 231     -37.416-145.599 103.529  0.00 97.00      PROA   
ATOM   3621  HG2 ARG P 231     -39.051-146.074 102.998  0.00 97.00      PROA   
ATOM   3622  CD  ARG P 231     -37.843-147.701 103.819  0.00 97.00      PROA   
ATOM   3623  HD1 ARG P 231     -37.055-147.823 104.594  0.00 97.00      PROA   
ATOM   3624  HD2 ARG P 231     -37.439-148.015 102.835  0.00 97.00      PROA   
ATOM   3625  NE  ARG P 231     -38.960-148.625 104.199  0.00 97.00      PROA   
ATOM   3626  HE  ARG P 231     -38.909-148.996 105.129  0.00 97.00      PROA   
ATOM   3627  CZ  ARG P 231     -40.224-148.444 103.782  0.00 97.00      PROA   
ATOM   3628  NH1 ARG P 231     -40.537-148.197 102.512  0.00 97.00      PROA   
ATOM   3629 HH11 ARG P 231     -39.815-148.175 101.835  0.00 97.00      PROA   
ATOM   3630 HH12 ARG P 231     -41.499-147.978 102.328  0.00 97.00      PROA   
ATOM   3631  NH2 ARG P 231     -41.209-148.414 104.692  0.00 97.00      PROA   
ATOM   3632 HH21 ARG P 231     -40.914-148.438 105.649  0.00 97.00      PROA   
ATOM   3633 HH22 ARG P 231     -42.014-147.877 104.442  0.00 97.00      PROA   
ATOM   3634  C   ARG P 231     -40.582-144.200 106.160  0.00 97.00      PROA   
ATOM   3635  O   ARG P 231     -40.338-143.302 106.952  0.00 97.00      PROA   
ATOM   3636  N   ARG P 232     -41.582-145.071 106.389  0.00 97.00      PROA   
ATOM   3637  HN  ARG P 232     -41.877-145.682 105.652  0.00 97.00      PROA   
ATOM   3638  CA  ARG P 232     -42.326-145.201 107.628  0.00 97.00      PROA   
ATOM   3639  HA  ARG P 232     -42.925-144.309 107.740  0.00 97.00      PROA   
ATOM   3640  CB  ARG P 232     -43.242-146.442 107.497  0.00 97.00      PROA   
ATOM   3641  HB1 ARG P 232     -43.383-146.961 108.467  0.00 97.00      PROA   
ATOM   3642  HB2 ARG P 232     -42.720-147.167 106.832  0.00 97.00      PROA   
ATOM   3643  CG  ARG P 232     -44.605-146.099 106.871  0.00 97.00      PROA   
ATOM   3644  HG1 ARG P 232     -44.951-146.952 106.241  0.00 97.00      PROA   
ATOM   3645  HG2 ARG P 232     -44.461-145.242 106.183  0.00 97.00      PROA   
ATOM   3646  CD  ARG P 232     -45.667-145.755 107.921  0.00 97.00      PROA   
ATOM   3647  HD1 ARG P 232     -46.594-145.354 107.462  0.00 97.00      PROA   
ATOM   3648  HD2 ARG P 232     -45.270-145.018 108.654  0.00 97.00      PROA   
ATOM   3649  NE  ARG P 232     -46.008-147.066 108.554  0.00 97.00      PROA   
ATOM   3650  HE  ARG P 232     -46.088-147.844 107.937  0.00 97.00      PROA   
ATOM   3651  CZ  ARG P 232     -45.836-147.368 109.856  0.00 97.00      PROA   
ATOM   3652  NH1 ARG P 232     -45.664-146.436 110.805  0.00 97.00      PROA   
ATOM   3653 HH11 ARG P 232     -45.625-145.480 110.536  0.00 97.00      PROA   
ATOM   3654 HH12 ARG P 232     -45.517-146.723 111.748  0.00 97.00      PROA   
ATOM   3655  NH2 ARG P 232     -45.800-148.668 110.202  0.00 97.00      PROA   
ATOM   3656 HH21 ARG P 232     -45.809-149.353 109.477  0.00 97.00      PROA   
ATOM   3657 HH22 ARG P 232     -45.598-148.909 111.147  0.00 97.00      PROA   
ATOM   3658  C   ARG P 232     -41.498-145.313 108.900  0.00 97.00      PROA   
ATOM   3659  O   ARG P 232     -41.811-144.696 109.913  0.00 97.00      PROA   
ATOM   3660  N   GLU P 233     -40.405-146.087 108.861  0.00 97.00      PROA   
ATOM   3661  HN  GLU P 233     -40.267-146.693 108.077  0.00 97.00      PROA   
ATOM   3662  CA  GLU P 233     -39.424-146.262 109.902  0.00 97.00      PROA   
ATOM   3663  HA  GLU P 233     -39.954-146.348 110.840  0.00 97.00      PROA   
ATOM   3664  CB  GLU P 233     -38.664-147.600 109.678  0.00 97.00      PROA   
ATOM   3665  HB1 GLU P 233     -39.334-148.440 109.970  0.00 97.00      PROA   
ATOM   3666  HB2 GLU P 233     -37.790-147.632 110.365  0.00 97.00      PROA   
ATOM   3667  CG  GLU P 233     -38.161-147.834 108.229  0.00 97.00      PROA   
ATOM   3668  HG1 GLU P 233     -37.227-148.435 108.276  0.00 97.00      PROA   
ATOM   3669  HG2 GLU P 233     -37.915-146.868 107.746  0.00 97.00      PROA   
ATOM   3670  CD  GLU P 233     -39.138-148.612 107.339  0.00 97.00      PROA   
ATOM   3671  OE1 GLU P 233     -40.323-148.215 107.233  0.00 97.00      PROA   
ATOM   3672  OE2 GLU P 233     -38.695-149.612 106.717  0.00 97.00      PROA   
ATOM   3673  C   GLU P 233     -38.490-145.069 110.089  0.00 97.00      PROA   
ATOM   3674  O   GLU P 233     -37.850-144.938 111.132  0.00 97.00      PROA   
ATOM   3675  N   ASP P 234     -38.440-144.132 109.111  0.00 97.00      PROA   
ATOM   3676  HN  ASP P 234     -38.875-144.292 108.229  0.00 97.00      PROA   
ATOM   3677  CA  ASP P 234     -37.749-142.858 109.223  0.00 97.00      PROA   
ATOM   3678  HA  ASP P 234     -36.791-143.030 109.694  0.00 97.00      PROA   
ATOM   3679  CB  ASP P 234     -37.511-142.184 107.836  0.00 97.00      PROA   
ATOM   3680  HB1 ASP P 234     -36.938-141.245 107.959  0.00 97.00      PROA   
ATOM   3681  HB2 ASP P 234     -38.480-141.915 107.370  0.00 97.00      PROA   
ATOM   3682  CG  ASP P 234     -36.731-143.028 106.826  0.00 97.00      PROA   
ATOM   3683  OD1 ASP P 234     -36.269-144.151 107.146  0.00 97.00      PROA   
ATOM   3684  OD2 ASP P 234     -36.575-142.510 105.688  0.00 97.00      PROA   
ATOM   3685  C   ASP P 234     -38.542-141.858 110.070  0.00 97.00      PROA   
ATOM   3686  O   ASP P 234     -38.017-140.821 110.468  0.00 97.00      PROA   
ATOM   3687  N   SER P 235     -39.841-142.127 110.355  0.00 97.00      PROA   
ATOM   3688  HN  SER P 235     -40.233-142.989 110.043  0.00 97.00      PROA   
ATOM   3689  CA  SER P 235     -40.743-141.199 111.036  0.00 97.00      PROA   
ATOM   3690  HA  SER P 235     -40.724-140.288 110.453  0.00 97.00      PROA   
ATOM   3691  CB  SER P 235     -42.226-141.692 111.091  0.00 97.00      PROA   
ATOM   3692  HB1 SER P 235     -42.518-142.037 110.077  0.00 97.00      PROA   
ATOM   3693  HB2 SER P 235     -42.894-140.853 111.374  0.00 97.00      PROA   
ATOM   3694  OG  SER P 235     -42.450-142.775 111.993  0.00 97.00      PROA   
ATOM   3695  HG1 SER P 235     -41.809-142.657 112.703  0.00 97.00      PROA   
ATOM   3696  C   SER P 235     -40.312-140.844 112.456  0.00 97.00      PROA   
ATOM   3697  O   SER P 235     -40.371-141.669 113.366  0.00 97.00      PROA   
ATOM   3698  N   GLY P 236     -39.881-139.589 112.706  0.00 97.00      PROA   
ATOM   3699  HN  GLY P 236     -39.792-138.898 111.993  0.00 97.00      PROA   
ATOM   3700  CA  GLY P 236     -39.487-139.261 114.060  0.00 97.00      PROA   
ATOM   3701  HA1 GLY P 236     -38.713-139.954 114.362  0.00 97.00      PROA   
ATOM   3702  HA2 GLY P 236     -40.369-139.293 114.686  0.00 97.00      PROA   
ATOM   3703  C   GLY P 236     -38.923-137.888 114.172  0.00 97.00      PROA   
ATOM   3704  O   GLY P 236     -39.373-136.954 113.520  0.00 97.00      PROA   
ATOM   3705  N   LEU P 237     -37.912-137.741 115.052  0.00 97.00      PROA   
ATOM   3706  HN  LEU P 237     -37.531-138.526 115.531  0.00 97.00      PROA   
ATOM   3707  CA  LEU P 237     -37.351-136.472 115.430  0.00 97.00      PROA   
ATOM   3708  HA  LEU P 237     -37.896-135.666 114.962  0.00 97.00      PROA   
ATOM   3709  CB  LEU P 237     -37.374-136.279 116.963  0.00 97.00      PROA   
ATOM   3710  HB1 LEU P 237     -36.933-135.291 117.194  0.00 97.00      PROA   
ATOM   3711  HB2 LEU P 237     -36.746-137.059 117.449  0.00 97.00      PROA   
ATOM   3712  CG  LEU P 237     -38.765-136.295 117.639  0.00 97.00      PROA   
ATOM   3713  HG  LEU P 237     -39.258-137.274 117.439  0.00 97.00      PROA   
ATOM   3714  CD1 LEU P 237     -38.595-136.149 119.162  0.00 97.00      PROA   
ATOM   3715 HD11 LEU P 237     -38.077-135.193 119.390  0.00 97.00      PROA   
ATOM   3716 HD12 LEU P 237     -37.976-136.977 119.563  0.00 97.00      PROA   
ATOM   3717 HD13 LEU P 237     -39.580-136.151 119.673  0.00 97.00      PROA   
ATOM   3718  CD2 LEU P 237     -39.669-135.177 117.095  0.00 97.00      PROA   
ATOM   3719 HD21 LEU P 237     -39.853-135.326 116.014  0.00 97.00      PROA   
ATOM   3720 HD22 LEU P 237     -39.180-134.190 117.242  0.00 97.00      PROA   
ATOM   3721 HD23 LEU P 237     -40.647-135.169 117.618  0.00 97.00      PROA   
ATOM   3722  C   LEU P 237     -35.928-136.413 114.929  0.00 97.00      PROA   
ATOM   3723  O   LEU P 237     -35.197-137.398 114.973  0.00 97.00      PROA   
ATOM   3724  N   TYR P 238     -35.534-135.244 114.380  0.00 97.00      PROA   
ATOM   3725  HN  TYR P 238     -36.180-134.483 114.332  0.00 97.00      PROA   
ATOM   3726  CA  TYR P 238     -34.271-135.015 113.713  0.00 97.00      PROA   
ATOM   3727  HA  TYR P 238     -33.609-135.854 113.884  0.00 97.00      PROA   
ATOM   3728  CB  TYR P 238     -34.456-134.769 112.192  0.00 97.00      PROA   
ATOM   3729  HB1 TYR P 238     -33.528-134.376 111.724  0.00 97.00      PROA   
ATOM   3730  HB2 TYR P 238     -35.273-134.034 112.019  0.00 97.00      PROA   
ATOM   3731  CG  TYR P 238     -34.820-136.052 111.499  0.00 97.00      PROA   
ATOM   3732  CD1 TYR P 238     -36.143-136.533 111.503  0.00 97.00      PROA   
ATOM   3733  HD1 TYR P 238     -36.912-135.980 112.024  0.00 97.00      PROA   
ATOM   3734  CE1 TYR P 238     -36.472-137.720 110.838  0.00 97.00      PROA   
ATOM   3735  HE1 TYR P 238     -37.490-138.082 110.849  0.00 97.00      PROA   
ATOM   3736  CZ  TYR P 238     -35.480-138.417 110.138  0.00 97.00      PROA   
ATOM   3737  OH  TYR P 238     -35.777-139.607 109.456  0.00 97.00      PROA   
ATOM   3738  HH  TYR P 238     -36.621-139.933 109.784  0.00 97.00      PROA   
ATOM   3739  CD2 TYR P 238     -33.838-136.767 110.794  0.00 97.00      PROA   
ATOM   3740  HD2 TYR P 238     -32.820-136.405 110.771  0.00 97.00      PROA   
ATOM   3741  CE2 TYR P 238     -34.168-137.941 110.113  0.00 97.00      PROA   
ATOM   3742  HE2 TYR P 238     -33.407-138.491 109.578  0.00 97.00      PROA   
ATOM   3743  C   TYR P 238     -33.598-133.788 114.270  0.00 97.00      PROA   
ATOM   3744  O   TYR P 238     -34.234-132.760 114.466  0.00 97.00      PROA   
ATOM   3745  N   TRP P 239     -32.269-133.847 114.507  0.00 97.00      PROA   
ATOM   3746  HN  TRP P 239     -31.752-134.691 114.394  0.00 97.00      PROA   
ATOM   3747  CA  TRP P 239     -31.532-132.670 114.920  0.00 97.00      PROA   
ATOM   3748  HA  TRP P 239     -32.024-131.793 114.519  0.00 97.00      PROA   
ATOM   3749  CB  TRP P 239     -31.450-132.501 116.466  0.00 97.00      PROA   
ATOM   3750  HB1 TRP P 239     -32.495-132.401 116.825  0.00 97.00      PROA   
ATOM   3751  HB2 TRP P 239     -30.947-131.543 116.716  0.00 97.00      PROA   
ATOM   3752  CG  TRP P 239     -30.819-133.610 117.251  0.00 97.00      PROA   
ATOM   3753  CD1 TRP P 239     -31.436-134.778 117.607  0.00 97.00      PROA   
ATOM   3754  HD1 TRP P 239     -32.432-135.048 117.303  0.00 97.00      PROA   
ATOM   3755  NE1 TRP P 239     -30.618-135.514 118.417  0.00 97.00      PROA   
ATOM   3756  HE1 TRP P 239     -30.860-136.348 118.866  0.00 97.00      PROA   
ATOM   3757  CE2 TRP P 239     -29.441-134.849 118.596  0.00 97.00      PROA   
ATOM   3758  CD2 TRP P 239     -29.525-133.634 117.875  0.00 97.00      PROA   
ATOM   3759  CE3 TRP P 239     -28.453-132.743 117.903  0.00 97.00      PROA   
ATOM   3760  HE3 TRP P 239     -28.492-131.805 117.370  0.00 97.00      PROA   
ATOM   3761  CZ3 TRP P 239     -27.307-133.103 118.615  0.00 97.00      PROA   
ATOM   3762  HZ3 TRP P 239     -26.447-132.453 118.607  0.00 97.00      PROA   
ATOM   3763  CZ2 TRP P 239     -28.308-135.197 119.316  0.00 97.00      PROA   
ATOM   3764  HZ2 TRP P 239     -28.246-136.139 119.840  0.00 97.00      PROA   
ATOM   3765  CH2 TRP P 239     -27.234-134.308 119.309  0.00 97.00      PROA   
ATOM   3766  HH2 TRP P 239     -26.318-134.569 119.823  0.00 97.00      PROA   
ATOM   3767  C   TRP P 239     -30.160-132.688 114.301  0.00 97.00      PROA   
ATOM   3768  O   TRP P 239     -29.656-133.723 113.872  0.00 97.00      PROA   
ATOM   3769  N   CYS P 240     -29.540-131.490 114.228  0.00 97.00      PROA   
ATOM   3770  HN  CYS P 240     -30.017-130.673 114.549  0.00 97.00      PROA   
ATOM   3771  CA  CYS P 240     -28.211-131.288 113.692  0.00 97.00      PROA   
ATOM   3772  HA  CYS P 240     -27.731-132.249 113.612  0.00 97.00      PROA   
ATOM   3773  CB  CYS P 240     -28.217-130.617 112.287  0.00 97.00      PROA   
ATOM   3774  HB1 CYS P 240     -28.643-131.367 111.586  0.00 97.00      PROA   
ATOM   3775  HB2 CYS P 240     -27.179-130.415 111.947  0.00 97.00      PROA   
ATOM   3776  SG  CYS P 240     -29.243-129.110 112.193  0.00 97.00      PROA   
ATOM   3777  C   CYS P 240     -27.377-130.477 114.661  0.00 97.00      PROA   
ATOM   3778  O   CYS P 240     -27.876-129.745 115.508  0.00 97.00      PROA   
ATOM   3779  N   GLU P 241     -26.042-130.627 114.574  0.00 97.00      PROA   
ATOM   3780  HN  GLU P 241     -25.644-131.251 113.908  0.00 97.00      PROA   
ATOM   3781  CA  GLU P 241     -25.118-130.019 115.503  0.00 97.00      PROA   
ATOM   3782  HA  GLU P 241     -25.647-129.363 116.180  0.00 97.00      PROA   
ATOM   3783  CB  GLU P 241     -24.450-131.111 116.366  0.00 97.00      PROA   
ATOM   3784  HB1 GLU P 241     -24.044-131.901 115.699  0.00 97.00      PROA   
ATOM   3785  HB2 GLU P 241     -25.287-131.568 116.943  0.00 97.00      PROA   
ATOM   3786  CG  GLU P 241     -23.331-130.638 117.313  0.00 97.00      PROA   
ATOM   3787  HG1 GLU P 241     -23.623-129.685 117.804  0.00 97.00      PROA   
ATOM   3788  HG2 GLU P 241     -22.384-130.485 116.755  0.00 97.00      PROA   
ATOM   3789  CD  GLU P 241     -23.077-131.645 118.424  0.00 97.00      PROA   
ATOM   3790  OE1 GLU P 241     -23.741-132.711 118.449  0.00 97.00      PROA   
ATOM   3791  OE2 GLU P 241     -22.234-131.326 119.303  0.00 97.00      PROA   
ATOM   3792  C   GLU P 241     -24.122-129.153 114.771  0.00 97.00      PROA   
ATOM   3793  O   GLU P 241     -23.704-129.466 113.658  0.00 97.00      PROA   
ATOM   3794  N   ALA P 242     -23.751-128.003 115.387  0.00 97.00      PROA   
ATOM   3795  HN  ALA P 242     -24.128-127.752 116.274  0.00 97.00      PROA   
ATOM   3796  CA  ALA P 242     -22.836-127.050 114.805  0.00 97.00      PROA   
ATOM   3797  HA  ALA P 242     -22.189-127.556 114.100  0.00 97.00      PROA   
ATOM   3798  CB  ALA P 242     -23.594-125.911 114.096  0.00 97.00      PROA   
ATOM   3799  HB1 ALA P 242     -24.251-125.376 114.815  0.00 97.00      PROA   
ATOM   3800  HB2 ALA P 242     -24.236-126.335 113.293  0.00 97.00      PROA   
ATOM   3801  HB3 ALA P 242     -22.894-125.186 113.634  0.00 97.00      PROA   
ATOM   3802  C   ALA P 242     -21.967-126.474 115.902  0.00 97.00      PROA   
ATOM   3803  O   ALA P 242     -22.418-126.248 117.022  0.00 97.00      PROA   
ATOM   3804  N   ALA P 243     -20.666-126.250 115.601  0.00 97.00      PROA   
ATOM   3805  HN  ALA P 243     -20.299-126.444 114.697  0.00 97.00      PROA   
ATOM   3806  CA  ALA P 243     -19.696-125.884 116.605  0.00 97.00      PROA   
ATOM   3807  HA  ALA P 243     -20.158-125.232 117.334  0.00 97.00      PROA   
ATOM   3808  CB  ALA P 243     -19.134-127.150 117.292  0.00 97.00      PROA   
ATOM   3809  HB1 ALA P 243     -18.654-127.818 116.546  0.00 97.00      PROA   
ATOM   3810  HB2 ALA P 243     -19.962-127.718 117.770  0.00 97.00      PROA   
ATOM   3811  HB3 ALA P 243     -18.390-126.898 118.076  0.00 97.00      PROA   
ATOM   3812  C   ALA P 243     -18.545-125.131 115.971  0.00 97.00      PROA   
ATOM   3813  O   ALA P 243     -18.352-125.138 114.757  0.00 97.00      PROA   
ATOM   3814  N   THR P 244     -17.740-124.447 116.818  0.00 97.00      PROA   
ATOM   3815  HN  THR P 244     -17.990-124.377 117.783  0.00 97.00      PROA   
ATOM   3816  CA  THR P 244     -16.391-123.993 116.518  0.00 97.00      PROA   
ATOM   3817  HA  THR P 244     -16.409-123.418 115.601  0.00 97.00      PROA   
ATOM   3818  CB  THR P 244     -15.820-123.147 117.644  0.00 97.00      PROA   
ATOM   3819  HB  THR P 244     -14.749-122.927 117.464  0.00 97.00      PROA   
ATOM   3820  OG1 THR P 244     -15.944-123.842 118.872  0.00 97.00      PROA   
ATOM   3821  HG1 THR P 244     -15.706-124.752 118.673  0.00 97.00      PROA   
ATOM   3822  CG2 THR P 244     -16.545-121.796 117.779  0.00 97.00      PROA   
ATOM   3823 HG21 THR P 244     -17.633-121.936 117.936  0.00 97.00      PROA   
ATOM   3824 HG22 THR P 244     -16.388-121.180 116.871  0.00 97.00      PROA   
ATOM   3825 HG23 THR P 244     -16.134-121.243 118.653  0.00 97.00      PROA   
ATOM   3826  C   THR P 244     -15.451-125.184 116.329  0.00 97.00      PROA   
ATOM   3827  O   THR P 244     -15.545-126.166 117.060  0.00 97.00      PROA   
ATOM   3828  N   GLU P 245     -14.493-125.083 115.379  0.00 97.00      PROA   
ATOM   3829  HN  GLU P 245     -14.407-124.237 114.858  0.00 97.00      PROA   
ATOM   3830  CA  GLU P 245     -13.522-126.091 114.960  0.00 97.00      PROA   
ATOM   3831  HA  GLU P 245     -14.044-126.939 114.541  0.00 97.00      PROA   
ATOM   3832  CB  GLU P 245     -12.663-125.347 113.895  0.00 97.00      PROA   
ATOM   3833  HB1 GLU P 245     -11.943-124.676 114.411  0.00 97.00      PROA   
ATOM   3834  HB2 GLU P 245     -13.383-124.688 113.351  0.00 97.00      PROA   
ATOM   3835  CG  GLU P 245     -11.887-126.191 112.862  0.00 97.00      PROA   
ATOM   3836  HG1 GLU P 245     -12.211-127.248 112.923  0.00 97.00      PROA   
ATOM   3837  HG2 GLU P 245     -10.801-126.145 113.089  0.00 97.00      PROA   
ATOM   3838  CD  GLU P 245     -12.063-125.722 111.409  0.00 97.00      PROA   
ATOM   3839  OE1 GLU P 245     -12.406-124.539 111.163  0.00 97.00      PROA   
ATOM   3840  OE2 GLU P 245     -11.839-126.573 110.511  0.00 97.00      PROA   
ATOM   3841  C   GLU P 245     -12.658-126.551 116.137  0.00 97.00      PROA   
ATOM   3842  O   GLU P 245     -12.429-127.735 116.380  0.00 97.00      PROA   
ATOM   3843  N   ASP P 246     -12.238-125.560 116.928  0.00 97.00      PROA   
ATOM   3844  HN  ASP P 246     -12.406-124.626 116.612  0.00 97.00      PROA   
ATOM   3845  CA  ASP P 246     -11.478-125.552 118.150  0.00 97.00      PROA   
ATOM   3846  HA  ASP P 246     -10.602-126.173 118.009  0.00 97.00      PROA   
ATOM   3847  CB  ASP P 246     -11.026-124.067 118.376  0.00 97.00      PROA   
ATOM   3848  HB1 ASP P 246     -10.137-123.859 117.738  0.00 97.00      PROA   
ATOM   3849  HB2 ASP P 246     -10.730-123.883 119.426  0.00 97.00      PROA   
ATOM   3850  CG  ASP P 246     -12.111-123.055 117.961  0.00 97.00      PROA   
ATOM   3851  OD1 ASP P 246     -12.324-122.841 116.735  0.00 97.00      PROA   
ATOM   3852  OD2 ASP P 246     -12.790-122.526 118.870  0.00 97.00      PROA   
ATOM   3853  C   ASP P 246     -12.218-126.108 119.380  0.00 97.00      PROA   
ATOM   3854  O   ASP P 246     -11.592-126.415 120.393  0.00 97.00      PROA   
ATOM   3855  N   GLY P 247     -13.563-126.279 119.336  0.00 97.00      PROA   
ATOM   3856  HN  GLY P 247     -14.039-126.119 118.473  0.00 97.00      PROA   
ATOM   3857  CA  GLY P 247     -14.347-126.863 120.430  0.00 97.00      PROA   
ATOM   3858  HA1 GLY P 247     -13.823-127.729 120.813  0.00 97.00      PROA   
ATOM   3859  HA2 GLY P 247     -15.315-127.121 120.027  0.00 97.00      PROA   
ATOM   3860  C   GLY P 247     -14.599-125.938 121.598  0.00 97.00      PROA   
ATOM   3861  O   GLY P 247     -15.012-126.365 122.676  0.00 97.00      PROA   
ATOM   3862  N   ASN P 248     -14.374-124.625 121.405  0.00 97.00      PROA   
ATOM   3863  HN  ASN P 248     -13.969-124.315 120.548  0.00 97.00      PROA   
ATOM   3864  CA  ASN P 248     -14.747-123.589 122.344  0.00 97.00      PROA   
ATOM   3865  HA  ASN P 248     -14.322-123.844 123.304  0.00 97.00      PROA   
ATOM   3866  CB  ASN P 248     -14.196-122.226 121.861  0.00 97.00      PROA   
ATOM   3867  HB1 ASN P 248     -14.695-121.373 122.365  0.00 97.00      PROA   
ATOM   3868  HB2 ASN P 248     -14.341-122.125 120.765  0.00 97.00      PROA   
ATOM   3869  CG  ASN P 248     -12.712-122.170 122.242  0.00 97.00      PROA   
ATOM   3870  OD1 ASN P 248     -12.338-122.564 123.352  0.00 97.00      PROA   
ATOM   3871  ND2 ASN P 248     -11.840-121.720 121.305  0.00 97.00      PROA   
ATOM   3872 HD21 ASN P 248     -10.868-121.726 121.527  0.00 97.00      PROA   
ATOM   3873 HD22 ASN P 248     -12.149-121.668 120.352  0.00 97.00      PROA   
ATOM   3874  C   ASN P 248     -16.243-123.504 122.571  0.00 97.00      PROA   
ATOM   3875  O   ASN P 248     -16.700-123.438 123.711  0.00 97.00      PROA   
ATOM   3876  N   VAL P 249     -17.035-123.546 121.480  0.00 97.00      PROA   
ATOM   3877  HN  VAL P 249     -16.621-123.600 120.573  0.00 97.00      PROA   
ATOM   3878  CA  VAL P 249     -18.471-123.394 121.506  0.00 97.00      PROA   
ATOM   3879  HA  VAL P 249     -18.834-123.472 122.521  0.00 97.00      PROA   
ATOM   3880  CB  VAL P 249     -18.918-122.060 120.914  0.00 97.00      PROA   
ATOM   3881  HB  VAL P 249     -18.659-122.015 119.833  0.00 97.00      PROA   
ATOM   3882  CG1 VAL P 249     -20.447-121.889 121.061  0.00 97.00      PROA   
ATOM   3883 HG11 VAL P 249     -20.741-121.953 122.130  0.00 97.00      PROA   
ATOM   3884 HG12 VAL P 249     -21.006-122.657 120.490  0.00 97.00      PROA   
ATOM   3885 HG13 VAL P 249     -20.750-120.893 120.678  0.00 97.00      PROA   
ATOM   3886  CG2 VAL P 249     -18.169-120.906 121.612  0.00 97.00      PROA   
ATOM   3887 HG21 VAL P 249     -17.069-120.995 121.509  0.00 97.00      PROA   
ATOM   3888 HG22 VAL P 249     -18.427-120.877 122.692  0.00 97.00      PROA   
ATOM   3889 HG23 VAL P 249     -18.462-119.941 121.151  0.00 97.00      PROA   
ATOM   3890  C   VAL P 249     -19.086-124.505 120.687  0.00 97.00      PROA   
ATOM   3891  O   VAL P 249     -18.763-124.681 119.518  0.00 97.00      PROA   
ATOM   3892  N   LEU P 250     -20.032-125.265 121.279  0.00 97.00      PROA   
ATOM   3893  HN  LEU P 250     -20.266-125.142 122.238  0.00 97.00      PROA   
ATOM   3894  CA  LEU P 250     -20.871-126.190 120.550  0.00 97.00      PROA   
ATOM   3895  HA  LEU P 250     -20.736-126.021 119.491  0.00 97.00      PROA   
ATOM   3896  CB  LEU P 250     -20.598-127.710 120.770  0.00 97.00      PROA   
ATOM   3897  HB1 LEU P 250     -19.633-127.923 120.254  0.00 97.00      PROA   
ATOM   3898  HB2 LEU P 250     -21.376-128.293 120.230  0.00 97.00      PROA   
ATOM   3899  CG  LEU P 250     -20.457-128.308 122.202  0.00 97.00      PROA   
ATOM   3900  HG  LEU P 250     -20.183-129.379 122.024  0.00 97.00      PROA   
ATOM   3901  CD1 LEU P 250     -19.310-127.718 123.046  0.00 97.00      PROA   
ATOM   3902 HD11 LEU P 250     -19.577-126.704 123.410  0.00 97.00      PROA   
ATOM   3903 HD12 LEU P 250     -18.380-127.653 122.445  0.00 97.00      PROA   
ATOM   3904 HD13 LEU P 250     -19.124-128.360 123.932  0.00 97.00      PROA   
ATOM   3905  CD2 LEU P 250     -21.770-128.346 123.006  0.00 97.00      PROA   
ATOM   3906 HD21 LEU P 250     -22.597-128.740 122.379  0.00 97.00      PROA   
ATOM   3907 HD22 LEU P 250     -22.038-127.333 123.365  0.00 97.00      PROA   
ATOM   3908 HD23 LEU P 250     -21.652-129.000 123.895  0.00 97.00      PROA   
ATOM   3909  C   LEU P 250     -22.290-125.781 120.830  0.00 97.00      PROA   
ATOM   3910  O   LEU P 250     -22.658-125.474 121.961  0.00 97.00      PROA   
ATOM   3911  N   LYS P 251     -23.117-125.687 119.768  0.00 97.00      PROA   
ATOM   3912  HN  LYS P 251     -22.813-125.907 118.842  0.00 97.00      PROA   
ATOM   3913  CA  LYS P 251     -24.415-125.075 119.884  0.00 97.00      PROA   
ATOM   3914  HA  LYS P 251     -24.742-125.080 120.914  0.00 97.00      PROA   
ATOM   3915  CB  LYS P 251     -24.357-123.614 119.413  0.00 97.00      PROA   
ATOM   3916  HB1 LYS P 251     -24.161-123.533 118.323  0.00 97.00      PROA   
ATOM   3917  HB2 LYS P 251     -23.469-123.177 119.929  0.00 97.00      PROA   
ATOM   3918  CG  LYS P 251     -25.590-122.800 119.829  0.00 97.00      PROA   
ATOM   3919  HG1 LYS P 251     -26.245-123.412 120.490  0.00 97.00      PROA   
ATOM   3920  HG2 LYS P 251     -26.175-122.568 118.916  0.00 97.00      PROA   
ATOM   3921  CD  LYS P 251     -25.215-121.511 120.582  0.00 97.00      PROA   
ATOM   3922  HD1 LYS P 251     -24.693-121.801 121.523  0.00 97.00      PROA   
ATOM   3923  HD2 LYS P 251     -26.146-120.971 120.862  0.00 97.00      PROA   
ATOM   3924  CE  LYS P 251     -24.310-120.577 119.763  0.00 97.00      PROA   
ATOM   3925  HE1 LYS P 251     -24.828-120.309 118.820  0.00 97.00      PROA   
ATOM   3926  HE2 LYS P 251     -23.340-121.057 119.512  0.00 97.00      PROA   
ATOM   3927  NZ  LYS P 251     -24.006-119.329 120.506  0.00 97.00      PROA   
ATOM   3928  HZ1 LYS P 251     -23.641-119.539 121.454  0.00 97.00      PROA   
ATOM   3929  HZ2 LYS P 251     -24.859-118.734 120.592  0.00 97.00      PROA   
ATOM   3930  HZ3 LYS P 251     -23.263-118.790 120.023  0.00 97.00      PROA   
ATOM   3931  C   LYS P 251     -25.397-125.895 119.090  0.00 97.00      PROA   
ATOM   3932  O   LYS P 251     -25.682-125.644 117.921  0.00 97.00      PROA   
ATOM   3933  N   ARG P 252     -25.928-126.942 119.750  0.00 97.00      PROA   
ATOM   3934  HN  ARG P 252     -25.676-127.102 120.703  0.00 97.00      PROA   
ATOM   3935  CA  ARG P 252     -26.878-127.879 119.194  0.00 97.00      PROA   
ATOM   3936  HA  ARG P 252     -26.442-128.249 118.277  0.00 97.00      PROA   
ATOM   3937  CB  ARG P 252     -27.061-129.085 120.149  0.00 97.00      PROA   
ATOM   3938  HB1 ARG P 252     -27.905-129.720 119.802  0.00 97.00      PROA   
ATOM   3939  HB2 ARG P 252     -27.312-128.711 121.166  0.00 97.00      PROA   
ATOM   3940  CG  ARG P 252     -25.807-129.980 120.229  0.00 97.00      PROA   
ATOM   3941  HG1 ARG P 252     -24.920-129.389 120.555  0.00 97.00      PROA   
ATOM   3942  HG2 ARG P 252     -25.596-130.348 119.199  0.00 97.00      PROA   
ATOM   3943  CD  ARG P 252     -25.975-131.176 121.181  0.00 97.00      PROA   
ATOM   3944  HD1 ARG P 252     -26.923-131.708 120.967  0.00 97.00      PROA   
ATOM   3945  HD2 ARG P 252     -25.952-130.837 122.238  0.00 97.00      PROA   
ATOM   3946  NE  ARG P 252     -24.847-132.112 120.893  0.00 97.00      PROA   
ATOM   3947  HE  ARG P 252     -24.488-132.148 119.959  0.00 97.00      PROA   
ATOM   3948  CZ  ARG P 252     -24.034-132.691 121.794  0.00 97.00      PROA   
ATOM   3949  NH1 ARG P 252     -24.424-132.989 123.030  0.00 97.00      PROA   
ATOM   3950 HH11 ARG P 252     -25.399-132.918 123.210  0.00 97.00      PROA   
ATOM   3951 HH12 ARG P 252     -23.828-133.594 123.547  0.00 97.00      PROA   
ATOM   3952  NH2 ARG P 252     -22.792-132.992 121.378  0.00 97.00      PROA   
ATOM   3953 HH21 ARG P 252     -22.540-132.589 120.494  0.00 97.00      PROA   
ATOM   3954 HH22 ARG P 252     -22.088-133.254 122.027  0.00 97.00      PROA   
ATOM   3955  C   ARG P 252     -28.222-127.277 118.805  0.00 97.00      PROA   
ATOM   3956  O   ARG P 252     -28.734-126.384 119.479  0.00 97.00      PROA   
ATOM   3957  N   SER P 253     -28.843-127.768 117.698  0.00 97.00      PROA   
ATOM   3958  HN  SER P 253     -28.406-128.450 117.113  0.00 97.00      PROA   
ATOM   3959  CA  SER P 253     -30.225-127.432 117.388  0.00 97.00      PROA   
ATOM   3960  HA  SER P 253     -30.341-126.377 117.575  0.00 97.00      PROA   
ATOM   3961  CB  SER P 253     -30.633-127.617 115.899  0.00 97.00      PROA   
ATOM   3962  HB1 SER P 253     -30.042-126.919 115.269  0.00 97.00      PROA   
ATOM   3963  HB2 SER P 253     -31.707-127.368 115.764  0.00 97.00      PROA   
ATOM   3964  OG  SER P 253     -30.425-128.941 115.434  0.00 97.00      PROA   
ATOM   3965  HG1 SER P 253     -29.475-129.102 115.500  0.00 97.00      PROA   
ATOM   3966  C   SER P 253     -31.176-128.231 118.279  0.00 97.00      PROA   
ATOM   3967  O   SER P 253     -30.912-129.405 118.534  0.00 97.00      PROA   
ATOM   3968  N   PRO P 254     -32.282-127.678 118.778  0.00 97.00      PROA   
ATOM   3969  CD  PRO P 254     -32.443-126.237 118.994  0.00 97.00      PROA   
ATOM   3970  HD1 PRO P 254     -32.734-125.766 118.030  0.00 97.00      PROA   
ATOM   3971  HD2 PRO P 254     -31.511-125.771 119.385  0.00 97.00      PROA   
ATOM   3972  CA  PRO P 254     -33.450-128.433 119.241  0.00 97.00      PROA   
ATOM   3973  HA  PRO P 254     -33.126-129.021 120.087  0.00 97.00      PROA   
ATOM   3974  CB  PRO P 254     -34.460-127.335 119.627  0.00 97.00      PROA   
ATOM   3975  HB1 PRO P 254     -35.124-127.652 120.456  0.00 97.00      PROA   
ATOM   3976  HB2 PRO P 254     -35.079-127.047 118.749  0.00 97.00      PROA   
ATOM   3977  CG  PRO P 254     -33.580-126.137 120.009  0.00 97.00      PROA   
ATOM   3978  HG1 PRO P 254     -34.116-125.169 119.955  0.00 97.00      PROA   
ATOM   3979  HG2 PRO P 254     -33.172-126.279 121.034  0.00 97.00      PROA   
ATOM   3980  C   PRO P 254     -34.020-129.406 118.210  0.00 97.00      PROA   
ATOM   3981  O   PRO P 254     -33.935-129.119 117.017  0.00 97.00      PROA   
ATOM   3982  N   GLU P 255     -34.608-130.554 118.640  0.00 97.00      PROA   
ATOM   3983  HN  GLU P 255     -34.621-130.801 119.607  0.00 97.00      PROA   
ATOM   3984  CA  GLU P 255     -35.219-131.532 117.752  0.00 97.00      PROA   
ATOM   3985  HA  GLU P 255     -34.451-131.844 117.063  0.00 97.00      PROA   
ATOM   3986  CB  GLU P 255     -35.715-132.808 118.494  0.00 97.00      PROA   
ATOM   3987  HB1 GLU P 255     -36.173-133.458 117.719  0.00 97.00      PROA   
ATOM   3988  HB2 GLU P 255     -36.515-132.543 119.218  0.00 97.00      PROA   
ATOM   3989  CG  GLU P 255     -34.606-133.612 119.224  0.00 97.00      PROA   
ATOM   3990  HG1 GLU P 255     -34.612-133.368 120.307  0.00 97.00      PROA   
ATOM   3991  HG2 GLU P 255     -33.610-133.345 118.813  0.00 97.00      PROA   
ATOM   3992  CD  GLU P 255     -34.760-135.128 119.062  0.00 97.00      PROA   
ATOM   3993  OE1 GLU P 255     -34.994-135.828 120.083  0.00 97.00      PROA   
ATOM   3994  OE2 GLU P 255     -34.617-135.607 117.906  0.00 97.00      PROA   
ATOM   3995  C   GLU P 255     -36.368-130.992 116.901  0.00 97.00      PROA   
ATOM   3996  O   GLU P 255     -37.207-130.217 117.356  0.00 97.00      PROA   
ATOM   3997  N   LEU P 256     -36.415-131.426 115.621  0.00 97.00      PROA   
ATOM   3998  HN  LEU P 256     -35.685-132.011 115.270  0.00 97.00      PROA   
ATOM   3999  CA  LEU P 256     -37.395-131.023 114.638  0.00 97.00      PROA   
ATOM   4000  HA  LEU P 256     -38.121-130.371 115.101  0.00 97.00      PROA   
ATOM   4001  CB  LEU P 256     -36.663-130.292 113.476  0.00 97.00      PROA   
ATOM   4002  HB1 LEU P 256     -35.963-130.992 112.972  0.00 97.00      PROA   
ATOM   4003  HB2 LEU P 256     -36.035-129.510 113.966  0.00 97.00      PROA   
ATOM   4004  CG  LEU P 256     -37.517-129.556 112.411  0.00 97.00      PROA   
ATOM   4005  HG  LEU P 256     -36.824-128.838 111.906  0.00 97.00      PROA   
ATOM   4006  CD1 LEU P 256     -38.039-130.484 111.299  0.00 97.00      PROA   
ATOM   4007 HD11 LEU P 256     -38.804-131.178 111.695  0.00 97.00      PROA   
ATOM   4008 HD12 LEU P 256     -37.209-131.082 110.869  0.00 97.00      PROA   
ATOM   4009 HD13 LEU P 256     -38.506-129.886 110.488  0.00 97.00      PROA   
ATOM   4010  CD2 LEU P 256     -38.651-128.715 113.024  0.00 97.00      PROA   
ATOM   4011 HD21 LEU P 256     -38.245-128.027 113.795  0.00 97.00      PROA   
ATOM   4012 HD22 LEU P 256     -39.415-129.370 113.493  0.00 97.00      PROA   
ATOM   4013 HD23 LEU P 256     -39.146-128.112 112.235  0.00 97.00      PROA   
ATOM   4014  C   LEU P 256     -38.104-132.279 114.169  0.00 97.00      PROA   
ATOM   4015  O   LEU P 256     -37.472-133.281 113.857  0.00 97.00      PROA   
ATOM   4016  N   GLU P 257     -39.458-132.274 114.125  0.00 97.00      PROA   
ATOM   4017  HN  GLU P 257     -39.982-131.457 114.349  0.00 97.00      PROA   
ATOM   4018  CA  GLU P 257     -40.234-133.461 113.818  0.00 97.00      PROA   
ATOM   4019  HA  GLU P 257     -39.695-134.326 114.175  0.00 97.00      PROA   
ATOM   4020  CB  GLU P 257     -41.621-133.447 114.514  0.00 97.00      PROA   
ATOM   4021  HB1 GLU P 257     -42.254-132.626 114.116  0.00 97.00      PROA   
ATOM   4022  HB2 GLU P 257     -41.430-133.203 115.586  0.00 97.00      PROA   
ATOM   4023  CG  GLU P 257     -42.362-134.806 114.497  0.00 97.00      PROA   
ATOM   4024  HG1 GLU P 257     -42.764-135.006 115.514  0.00 97.00      PROA   
ATOM   4025  HG2 GLU P 257     -41.669-135.633 114.237  0.00 97.00      PROA   
ATOM   4026  CD  GLU P 257     -43.540-134.841 113.534  0.00 97.00      PROA   
ATOM   4027  OE1 GLU P 257     -43.301-134.787 112.309  0.00 97.00      PROA   
ATOM   4028  OE2 GLU P 257     -44.696-134.963 114.010  0.00 97.00      PROA   
ATOM   4029  C   GLU P 257     -40.419-133.621 112.325  0.00 97.00      PROA   
ATOM   4030  O   GLU P 257     -40.786-132.684 111.619  0.00 97.00      PROA   
ATOM   4031  N   LEU P 258     -40.163-134.849 111.820  0.00 97.00      PROA   
ATOM   4032  HN  LEU P 258     -39.834-135.573 112.424  0.00 97.00      PROA   
ATOM   4033  CA  LEU P 258     -40.366-135.218 110.438  0.00 97.00      PROA   
ATOM   4034  HA  LEU P 258     -41.097-134.551 110.006  0.00 97.00      PROA   
ATOM   4035  CB  LEU P 258     -39.074-135.170 109.580  0.00 97.00      PROA   
ATOM   4036  HB1 LEU P 258     -39.281-135.535 108.550  0.00 97.00      PROA   
ATOM   4037  HB2 LEU P 258     -38.328-135.852 110.036  0.00 97.00      PROA   
ATOM   4038  CG  LEU P 258     -38.422-133.770 109.462  0.00 97.00      PROA   
ATOM   4039  HG  LEU P 258     -38.331-133.338 110.485  0.00 97.00      PROA   
ATOM   4040  CD1 LEU P 258     -36.997-133.871 108.897  0.00 97.00      PROA   
ATOM   4041 HD11 LEU P 258     -37.025-134.280 107.864  0.00 97.00      PROA   
ATOM   4042 HD12 LEU P 258     -36.374-134.539 109.525  0.00 97.00      PROA   
ATOM   4043 HD13 LEU P 258     -36.526-132.866 108.873  0.00 97.00      PROA   
ATOM   4044  CD2 LEU P 258     -39.259-132.802 108.605  0.00 97.00      PROA   
ATOM   4045 HD21 LEU P 258     -40.272-132.666 109.036  0.00 97.00      PROA   
ATOM   4046 HD22 LEU P 258     -39.359-133.196 107.572  0.00 97.00      PROA   
ATOM   4047 HD23 LEU P 258     -38.763-131.810 108.557  0.00 97.00      PROA   
ATOM   4048  C   LEU P 258     -40.958-136.612 110.386  0.00 97.00      PROA   
ATOM   4049  O   LEU P 258     -40.295-137.589 110.043  0.00 97.00      PROA   
ATOM   4050  N   GLN P 259     -42.258-136.743 110.728  0.00 97.00      PROA   
ATOM   4051  HN  GLN P 259     -42.734-135.988 111.183  0.00 97.00      PROA   
ATOM   4052  CA  GLN P 259     -43.060-137.911 110.424  0.00 97.00      PROA   
ATOM   4053  HA  GLN P 259     -42.530-138.749 110.848  0.00 97.00      PROA   
ATOM   4054  CB  GLN P 259     -44.470-137.880 111.073  0.00 97.00      PROA   
ATOM   4055  HB1 GLN P 259     -45.143-138.603 110.558  0.00 97.00      PROA   
ATOM   4056  HB2 GLN P 259     -44.899-136.863 110.931  0.00 97.00      PROA   
ATOM   4057  CG  GLN P 259     -44.478-138.223 112.576  0.00 97.00      PROA   
ATOM   4058  HG1 GLN P 259     -43.888-137.483 113.151  0.00 97.00      PROA   
ATOM   4059  HG2 GLN P 259     -44.037-139.227 112.752  0.00 97.00      PROA   
ATOM   4060  CD  GLN P 259     -45.927-138.256 113.079  0.00 97.00      PROA   
ATOM   4061  OE1 GLN P 259     -46.620-139.271 112.950  0.00 97.00      PROA   
ATOM   4062  NE2 GLN P 259     -46.400-137.117 113.651  0.00 97.00      PROA   
ATOM   4063 HE21 GLN P 259     -47.335-137.096 113.995  0.00 97.00      PROA   
ATOM   4064 HE22 GLN P 259     -45.803-136.314 113.722  0.00 97.00      PROA   
ATOM   4065  C   GLN P 259     -43.182-138.187 108.937  0.00 97.00      PROA   
ATOM   4066  O   GLN P 259     -43.355-137.278 108.131  0.00 97.00      PROA   
ATOM   4067  N   VAL P 260     -43.078-139.478 108.550  0.00 97.00      PROA   
ATOM   4068  HN  VAL P 260     -42.916-140.196 109.219  0.00 97.00      PROA   
ATOM   4069  CA  VAL P 260     -43.145-139.922 107.176  0.00 97.00      PROA   
ATOM   4070  HA  VAL P 260     -43.526-139.126 106.557  0.00 97.00      PROA   
ATOM   4071  CB  VAL P 260     -41.790-140.367 106.632  0.00 97.00      PROA   
ATOM   4072  HB  VAL P 260     -41.415-141.213 107.245  0.00 97.00      PROA   
ATOM   4073  CG1 VAL P 260     -41.916-140.811 105.159  0.00 97.00      PROA   
ATOM   4074 HG11 VAL P 260     -42.352-139.996 104.542  0.00 97.00      PROA   
ATOM   4075 HG12 VAL P 260     -42.547-141.717 105.059  0.00 97.00      PROA   
ATOM   4076 HG13 VAL P 260     -40.912-141.052 104.755  0.00 97.00      PROA   
ATOM   4077  CG2 VAL P 260     -40.759-139.223 106.762  0.00 97.00      PROA   
ATOM   4078 HG21 VAL P 260     -40.560-138.977 107.824  0.00 97.00      PROA   
ATOM   4079 HG22 VAL P 260     -41.122-138.311 106.249  0.00 97.00      PROA   
ATOM   4080 HG23 VAL P 260     -39.795-139.527 106.299  0.00 97.00      PROA   
ATOM   4081  C   VAL P 260     -44.137-141.071 107.162  0.00 97.00      PROA   
ATOM   4082  O   VAL P 260     -44.051-141.980 107.984  0.00 97.00      PROA   
ATOM   4083  N   LEU P 261     -45.132-141.040 106.244  0.00 97.00      PROA   
ATOM   4084  HN  LEU P 261     -45.173-140.294 105.579  0.00 97.00      PROA   
ATOM   4085  CA  LEU P 261     -46.206-142.012 106.195  0.00 97.00      PROA   
ATOM   4086  HA  LEU P 261     -45.978-142.813 106.880  0.00 97.00      PROA   
ATOM   4087  CB  LEU P 261     -47.580-141.420 106.594  0.00 97.00      PROA   
ATOM   4088  HB1 LEU P 261     -48.383-142.169 106.415  0.00 97.00      PROA   
ATOM   4089  HB2 LEU P 261     -47.791-140.534 105.955  0.00 97.00      PROA   
ATOM   4090  CG  LEU P 261     -47.691-140.991 108.079  0.00 97.00      PROA   
ATOM   4091  HG  LEU P 261     -46.936-140.193 108.271  0.00 97.00      PROA   
ATOM   4092  CD1 LEU P 261     -49.086-140.406 108.359  0.00 97.00      PROA   
ATOM   4093 HD11 LEU P 261     -49.863-141.186 108.204  0.00 97.00      PROA   
ATOM   4094 HD12 LEU P 261     -49.296-139.559 107.674  0.00 97.00      PROA   
ATOM   4095 HD13 LEU P 261     -49.150-140.044 109.407  0.00 97.00      PROA   
ATOM   4096  CD2 LEU P 261     -47.409-142.145 109.060  0.00 97.00      PROA   
ATOM   4097 HD21 LEU P 261     -47.561-141.800 110.104  0.00 97.00      PROA   
ATOM   4098 HD22 LEU P 261     -46.364-142.502 108.966  0.00 97.00      PROA   
ATOM   4099 HD23 LEU P 261     -48.100-142.992 108.862  0.00 97.00      PROA   
ATOM   4100  C   LEU P 261     -46.321-142.675 104.842  0.00 97.00      PROA   
ATOM   4101  O   LEU P 261     -46.333-142.038 103.793  0.00 97.00      PROA   
ATOM   4102  N   GLY P 262     -46.425-144.021 104.870  0.00 97.00      PROA   
ATOM   4103  HN  GLY P 262     -46.460-144.496 105.743  0.00 97.00      PROA   
ATOM   4104  CA  GLY P 262     -46.565-144.876 103.719  0.00 97.00      PROA   
ATOM   4105  HA1 GLY P 262     -45.590-145.262 103.467  0.00 97.00      PROA   
ATOM   4106  HA2 GLY P 262     -47.063-144.352 102.915  0.00 97.00      PROA   
ATOM   4107  C   GLY P 262     -47.405-146.036 104.136  0.00 97.00      PROA   
ATOM   4108  O   GLY P 262     -47.575-146.311 105.321  0.00 97.00      PROA   
ATOM   4109  N   HSD P 263     -47.933-146.772 103.141  0.00 97.00      PROA   
ATOM   4110  HN  HSD P 263     -47.737-146.553 102.189  0.00 97.00      PROA   
ATOM   4111  CA  HSD P 263     -48.725-147.958 103.351  0.00 97.00      PROA   
ATOM   4112  HA  HSD P 263     -48.676-148.269 104.387  0.00 97.00      PROA   
ATOM   4113  CB  HSD P 263     -50.201-147.754 102.937  0.00 97.00      PROA   
ATOM   4114  HB1 HSD P 263     -50.755-148.717 102.973  0.00 97.00      PROA   
ATOM   4115  HB2 HSD P 263     -50.240-147.375 101.892  0.00 97.00      PROA   
ATOM   4116  ND1 HSD P 263     -51.779-147.065 104.834  0.00 97.00      PROA   
ATOM   4117  HD1 HSD P 263     -52.059-147.986 105.106  0.00 97.00      PROA   
ATOM   4118  CG  HSD P 263     -50.888-146.745 103.828  0.00 97.00      PROA   
ATOM   4119  CE1 HSD P 263     -52.234-145.894 105.346  0.00 97.00      PROA   
ATOM   4120  HE1 HSD P 263     -52.956-145.840 106.161  0.00 97.00      PROA   
ATOM   4121  NE2 HSD P 263     -51.711-144.848 104.737  0.00 97.00      PROA   
ATOM   4122  CD2 HSD P 263     -50.872-145.384 103.776  0.00 97.00      PROA   
ATOM   4123  HD2 HSD P 263     -50.319-144.722 103.120  0.00 97.00      PROA   
ATOM   4124  C   HSD P 263     -48.056-149.007 102.509  0.00 97.00      PROA   
ATOM   4125  O   HSD P 263     -47.643-148.721 101.388  0.00 97.00      PROA   
ATOM   4126  N   GLN P 264     -47.878-150.235 103.054  0.00 97.00      PROA   
ATOM   4127  HN  GLN P 264     -48.241-150.454 103.957  0.00 97.00      PROA   
ATOM   4128  CA  GLN P 264     -47.069-151.278 102.449  0.00 97.00      PROA   
ATOM   4129  HA  GLN P 264     -46.074-150.863 102.365  0.00 97.00      PROA   
ATOM   4130  CB  GLN P 264     -46.947-152.512 103.380  0.00 97.00      PROA   
ATOM   4131  HB1 GLN P 264     -46.537-153.383 102.823  0.00 97.00      PROA   
ATOM   4132  HB2 GLN P 264     -47.975-152.775 103.716  0.00 97.00      PROA   
ATOM   4133  CG  GLN P 264     -46.026-152.238 104.595  0.00 97.00      PROA   
ATOM   4134  HG1 GLN P 264     -46.183-151.204 104.968  0.00 97.00      PROA   
ATOM   4135  HG2 GLN P 264     -44.961-152.332 104.297  0.00 97.00      PROA   
ATOM   4136  CD  GLN P 264     -46.315-153.173 105.776  0.00 97.00      PROA   
ATOM   4137  OE1 GLN P 264     -46.699-152.717 106.859  0.00 97.00      PROA   
ATOM   4138  NE2 GLN P 264     -46.121-154.503 105.570  0.00 97.00      PROA   
ATOM   4139 HE21 GLN P 264     -46.310-155.126 106.327  0.00 97.00      PROA   
ATOM   4140 HE22 GLN P 264     -45.792-154.828 104.685  0.00 97.00      PROA   
ATOM   4141  C   GLN P 264     -47.465-151.676 101.035  0.00 97.00      PROA   
ATOM   4142  O   GLN P 264     -48.634-151.878 100.713  0.00 97.00      PROA   
ATOM   4143  N   GLN P 265     -46.448-151.754 100.152  0.00 97.00      PROA   
ATOM   4144  HN  GLN P 265     -45.509-151.626 100.468  0.00 97.00      PROA   
ATOM   4145  CA  GLN P 265     -46.589-151.793  98.719  0.00 97.00      PROA   
ATOM   4146  HA  GLN P 265     -47.598-151.490  98.492  0.00 97.00      PROA   
ATOM   4147  CB  GLN P 265     -45.633-150.779  98.012  0.00 97.00      PROA   
ATOM   4148  HB1 GLN P 265     -46.029-149.756  98.203  0.00 97.00      PROA   
ATOM   4149  HB2 GLN P 265     -45.681-150.938  96.912  0.00 97.00      PROA   
ATOM   4150  CG  GLN P 265     -44.136-150.809  98.433  0.00 97.00      PROA   
ATOM   4151  HG1 GLN P 265     -43.540-150.237  97.689  0.00 97.00      PROA   
ATOM   4152  HG2 GLN P 265     -43.768-151.856  98.420  0.00 97.00      PROA   
ATOM   4153  CD  GLN P 265     -43.862-150.235  99.836  0.00 97.00      PROA   
ATOM   4154  OE1 GLN P 265     -43.815-150.972 100.827  0.00 97.00      PROA   
ATOM   4155  NE2 GLN P 265     -43.667-148.890  99.923  0.00 97.00      PROA   
ATOM   4156 HE21 GLN P 265     -43.516-148.485 100.828  0.00 97.00      PROA   
ATOM   4157 HE22 GLN P 265     -43.677-148.321  99.104  0.00 97.00      PROA   
ATOM   4158  C   GLN P 265     -46.358-153.189  98.163  0.00 97.00      PROA   
ATOM   4159  O   GLN P 265     -45.627-153.973  98.768  0.00 97.00      PROA   
ATOM   4160  N   PRO P 266     -46.937-153.562  97.016  0.00 97.00      PROA   
ATOM   4161  CD  PRO P 266     -48.062-152.854  96.395  0.00 97.00      PROA   
ATOM   4162  HD1 PRO P 266     -47.687-151.895  95.974  0.00 97.00      PROA   
ATOM   4163  HD2 PRO P 266     -48.881-152.666  97.123  0.00 97.00      PROA   
ATOM   4164  CA  PRO P 266     -46.387-154.570  96.109  0.00 97.00      PROA   
ATOM   4165  HA  PRO P 266     -46.565-155.529  96.574  0.00 97.00      PROA   
ATOM   4166  CB  PRO P 266     -47.186-154.386  94.805  0.00 97.00      PROA   
ATOM   4167  HB1 PRO P 266     -47.319-155.336  94.252  0.00 97.00      PROA   
ATOM   4168  HB2 PRO P 266     -46.687-153.646  94.141  0.00 97.00      PROA   
ATOM   4169  CG  PRO P 266     -48.515-153.780  95.268  0.00 97.00      PROA   
ATOM   4170  HG1 PRO P 266     -49.045-153.241  94.458  0.00 97.00      PROA   
ATOM   4171  HG2 PRO P 266     -49.174-154.575  95.682  0.00 97.00      PROA   
ATOM   4172  C   PRO P 266     -44.884-154.470  95.873  0.00 97.00      PROA   
ATOM   4173  O   PRO P 266     -44.374-153.365  95.696  0.00 97.00      PROA   
ATOM   4174  N   THR P 267     -44.159-155.609  95.866  0.00 97.00      PROA   
ATOM   4175  HN  THR P 267     -44.570-156.474  96.147  0.00 97.00      PROA   
ATOM   4176  CA  THR P 267     -42.770-155.691  95.432  0.00 97.00      PROA   
ATOM   4177  HA  THR P 267     -42.247-154.943  96.012  0.00 97.00      PROA   
ATOM   4178  CB  THR P 267     -42.123-157.039  95.735  0.00 97.00      PROA   
ATOM   4179  HB  THR P 267     -42.271-157.761  94.902  0.00 97.00      PROA   
ATOM   4180  OG1 THR P 267     -42.698-157.631  96.891  0.00 97.00      PROA   
ATOM   4181  HG1 THR P 267     -42.581-156.986  97.592  0.00 97.00      PROA   
ATOM   4182  CG2 THR P 267     -40.615-156.860  95.989  0.00 97.00      PROA   
ATOM   4183 HG21 THR P 267     -40.447-156.177  96.850  0.00 97.00      PROA   
ATOM   4184 HG22 THR P 267     -40.112-156.433  95.098  0.00 97.00      PROA   
ATOM   4185 HG23 THR P 267     -40.151-157.841  96.223  0.00 97.00      PROA   
ATOM   4186  C   THR P 267     -42.530-155.331  93.962  0.00 97.00      PROA   
ATOM   4187  O   THR P 267     -41.555-154.619  93.721  0.00 97.00      PROA   
ATOM   4188  N   PRO P 268     -43.308-155.723  92.943  0.00 97.00      PROA   
ATOM   4189  CD  PRO P 268     -44.218-156.879  92.953  0.00 97.00      PROA   
ATOM   4190  HD1 PRO P 268     -44.941-156.830  93.791  0.00 97.00      PROA   
ATOM   4191  HD2 PRO P 268     -43.624-157.818  93.012  0.00 97.00      PROA   
ATOM   4192  CA  PRO P 268     -43.209-155.129  91.613  0.00 97.00      PROA   
ATOM   4193  HA  PRO P 268     -42.173-154.988  91.335  0.00 97.00      PROA   
ATOM   4194  CB  PRO P 268     -43.926-156.140  90.701  0.00 97.00      PROA   
ATOM   4195  HB1 PRO P 268     -43.190-156.905  90.364  0.00 97.00      PROA   
ATOM   4196  HB2 PRO P 268     -44.387-155.677  89.805  0.00 97.00      PROA   
ATOM   4197  CG  PRO P 268     -44.958-156.804  91.616  0.00 97.00      PROA   
ATOM   4198  HG1 PRO P 268     -45.834-156.127  91.723  0.00 97.00      PROA   
ATOM   4199  HG2 PRO P 268     -45.296-157.793  91.250  0.00 97.00      PROA   
ATOM   4200  C   PRO P 268     -43.895-153.776  91.564  0.00 97.00      PROA   
ATOM   4201  O   PRO P 268     -44.871-153.553  92.279  0.00 97.00      PROA   
ATOM   4202  N   VAL P 269     -43.370-152.867  90.713  0.00 97.00      PROA   
ATOM   4203  HN  VAL P 269     -42.602-153.077  90.116  0.00 97.00      PROA   
ATOM   4204  CA  VAL P 269     -43.906-151.567  90.414  0.00 97.00      PROA   
ATOM   4205  HA  VAL P 269     -44.983-151.607  90.495  0.00 97.00      PROA   
ATOM   4206  CB  VAL P 269     -43.347-150.477  91.336  0.00 97.00      PROA   
ATOM   4207  HB  VAL P 269     -43.564-150.783  92.388  0.00 97.00      PROA   
ATOM   4208  CG1 VAL P 269     -41.818-150.341  91.182  0.00 97.00      PROA   
ATOM   4209 HG11 VAL P 269     -41.565-150.043  90.143  0.00 97.00      PROA   
ATOM   4210 HG12 VAL P 269     -41.308-151.299  91.411  0.00 97.00      PROA   
ATOM   4211 HG13 VAL P 269     -41.428-149.560  91.870  0.00 97.00      PROA   
ATOM   4212  CG2 VAL P 269     -44.062-149.135  91.077  0.00 97.00      PROA   
ATOM   4213 HG21 VAL P 269     -45.159-149.251  91.195  0.00 97.00      PROA   
ATOM   4214 HG22 VAL P 269     -43.850-148.788  90.045  0.00 97.00      PROA   
ATOM   4215 HG23 VAL P 269     -43.702-148.358  91.785  0.00 97.00      PROA   
ATOM   4216  C   VAL P 269     -43.555-151.345  88.921  0.00 97.00      PROA   
ATOM   4217  OT1 VAL P 269     -42.608-152.014  88.420  0.00 97.00      PROA   
ATOM   4218  OT2 VAL P 269     -44.245-150.529  88.255  0.00 97.00      PROA   
END
