# Supplementary material for: The solution structure of the unbound IgG Fc receptor CD64 resembles its crystal structure: Implications for function
Source: PLoS One. 2023 Sep 21;18(9):e0288351. doi: 10.1371/journal.pone.0288351 (PMC10513344; doi:10.1371/journal.pone.0288351)
Supplement: S1 File — (ZIP) [file pone.0288351.s003.zip › CD64V03 E11/Top100/EM_done_ready_for_EM_top100_0p11_E11.dcd_179260.pdb.pdb]

REMARK  FINAL COORDINATES WRITTEN BY NAMD AT TIMESTEP 2000
ATOM      1  N   LYS P   1      -9.865 -48.462 116.492  0.00 97.00      PROA   
ATOM      2  HT1 LYS P   1     -10.116 -48.951 117.377  0.00 97.00      PROA   
ATOM      3  HT2 LYS P   1     -10.256 -47.498 116.566  0.00 97.00      PROA   
ATOM      4  HT3 LYS P   1      -8.831 -48.419 116.414  0.00 97.00      PROA   
ATOM      5  CA  LYS P   1     -10.466 -49.190 115.348  0.00 97.00      PROA   
ATOM      6  HA  LYS P   1     -11.465 -49.475 115.643  0.00 97.00      PROA   
ATOM      7  CB  LYS P   1     -10.562 -48.288 114.082  0.00 97.00      PROA   
ATOM      8  HB1 LYS P   1     -10.781 -48.934 113.204  0.00 97.00      PROA   
ATOM      9  HB2 LYS P   1      -9.590 -47.790 113.880  0.00 97.00      PROA   
ATOM     10  CG  LYS P   1     -11.681 -47.225 114.153  0.00 97.00      PROA   
ATOM     11  HG1 LYS P   1     -11.356 -46.417 114.844  0.00 97.00      PROA   
ATOM     12  HG2 LYS P   1     -12.604 -47.674 114.584  0.00 97.00      PROA   
ATOM     13  CD  LYS P   1     -12.035 -46.577 112.798  0.00 97.00      PROA   
ATOM     14  HD1 LYS P   1     -11.100 -46.190 112.333  0.00 97.00      PROA   
ATOM     15  HD2 LYS P   1     -12.695 -45.704 113.006  0.00 97.00      PROA   
ATOM     16  CE  LYS P   1     -12.746 -47.527 111.817  0.00 97.00      PROA   
ATOM     17  HE1 LYS P   1     -13.644 -47.970 112.299  0.00 97.00      PROA   
ATOM     18  HE2 LYS P   1     -12.068 -48.345 111.497  0.00 97.00      PROA   
ATOM     19  NZ  LYS P   1     -13.197 -46.814 110.594  0.00 97.00      PROA   
ATOM     20  HZ1 LYS P   1     -12.382 -46.376 110.120  0.00 97.00      PROA   
ATOM     21  HZ2 LYS P   1     -13.883 -46.074 110.851  0.00 97.00      PROA   
ATOM     22  HZ3 LYS P   1     -13.650 -47.489 109.946  0.00 97.00      PROA   
ATOM     23  C   LYS P   1      -9.712 -50.462 115.071  0.00 97.00      PROA   
ATOM     24  O   LYS P   1      -8.618 -50.678 115.590  0.00 97.00      PROA   
ATOM     25  N   ALA P   2     -10.296 -51.345 114.234  0.00 97.00      PROA   
ATOM     26  HN  ALA P   2     -11.207 -51.219 113.849  0.00 97.00      PROA   
ATOM     27  CA  ALA P   2      -9.672 -52.538 113.748  0.00 97.00      PROA   
ATOM     28  HA  ALA P   2      -8.642 -52.337 113.480  0.00 97.00      PROA   
ATOM     29  CB  ALA P   2      -9.783 -53.705 114.752  0.00 97.00      PROA   
ATOM     30  HB1 ALA P   2     -10.844 -53.884 115.024  0.00 97.00      PROA   
ATOM     31  HB2 ALA P   2      -9.229 -53.456 115.683  0.00 97.00      PROA   
ATOM     32  HB3 ALA P   2      -9.358 -54.640 114.334  0.00 97.00      PROA   
ATOM     33  C   ALA P   2     -10.462 -52.821 112.495  0.00 97.00      PROA   
ATOM     34  O   ALA P   2     -11.426 -52.108 112.211  0.00 97.00      PROA   
ATOM     35  N   VAL P   3     -10.053 -53.850 111.714  0.00 97.00      PROA   
ATOM     36  HN  VAL P   3      -9.212 -54.343 111.916  0.00 97.00      PROA   
ATOM     37  CA  VAL P   3     -10.843 -54.465 110.666  0.00 97.00      PROA   
ATOM     38  HA  VAL P   3     -11.885 -54.416 110.946  0.00 97.00      PROA   
ATOM     39  CB  VAL P   3     -10.667 -53.912 109.242  0.00 97.00      PROA   
ATOM     40  HB  VAL P   3     -11.273 -54.539 108.544  0.00 97.00      PROA   
ATOM     41  CG1 VAL P   3     -11.225 -52.479 109.144  0.00 97.00      PROA   
ATOM     42 HG11 VAL P   3     -10.595 -51.778 109.731  0.00 97.00      PROA   
ATOM     43 HG12 VAL P   3     -12.265 -52.441 109.529  0.00 97.00      PROA   
ATOM     44 HG13 VAL P   3     -11.224 -52.142 108.084  0.00 97.00      PROA   
ATOM     45  CG2 VAL P   3      -9.194 -53.956 108.781  0.00 97.00      PROA   
ATOM     46 HG21 VAL P   3      -8.824 -54.999 108.717  0.00 97.00      PROA   
ATOM     47 HG22 VAL P   3      -8.545 -53.391 109.481  0.00 97.00      PROA   
ATOM     48 HG23 VAL P   3      -9.097 -53.495 107.775  0.00 97.00      PROA   
ATOM     49  C   VAL P   3     -10.421 -55.918 110.713  0.00 97.00      PROA   
ATOM     50  O   VAL P   3      -9.282 -56.218 111.073  0.00 97.00      PROA   
ATOM     51  N   ILE P   4     -11.336 -56.867 110.390  0.00 97.00      PROA   
ATOM     52  HN  ILE P   4     -12.283 -56.623 110.183  0.00 97.00      PROA   
ATOM     53  CA  ILE P   4     -11.050 -58.290 110.514  0.00 97.00      PROA   
ATOM     54  HA  ILE P   4     -10.148 -58.414 111.095  0.00 97.00      PROA   
ATOM     55  CB  ILE P   4     -12.134 -59.046 111.286  0.00 97.00      PROA   
ATOM     56  HB  ILE P   4     -13.105 -58.936 110.753  0.00 97.00      PROA   
ATOM     57  CG2 ILE P   4     -11.756 -60.545 111.382  0.00 97.00      PROA   
ATOM     58 HG21 ILE P   4     -10.713 -60.650 111.753  0.00 97.00      PROA   
ATOM     59 HG22 ILE P   4     -11.843 -61.047 110.396  0.00 97.00      PROA   
ATOM     60 HG23 ILE P   4     -12.419 -61.078 112.089  0.00 97.00      PROA   
ATOM     61  CG1 ILE P   4     -12.305 -58.448 112.705  0.00 97.00      PROA   
ATOM     62 HG11 ILE P   4     -12.337 -57.338 112.670  0.00 97.00      PROA   
ATOM     63 HG12 ILE P   4     -11.413 -58.740 113.294  0.00 97.00      PROA   
ATOM     64  CD  ILE P   4     -13.570 -58.908 113.435  0.00 97.00      PROA   
ATOM     65  HD1 ILE P   4     -13.688 -60.009 113.410  0.00 97.00      PROA   
ATOM     66  HD2 ILE P   4     -14.466 -58.447 112.967  0.00 97.00      PROA   
ATOM     67  HD3 ILE P   4     -13.526 -58.590 114.496  0.00 97.00      PROA   
ATOM     68  C   ILE P   4     -10.798 -58.934 109.155  0.00 97.00      PROA   
ATOM     69  O   ILE P   4     -11.546 -58.746 108.198  0.00 97.00      PROA   
ATOM     70  N   LYS P   5      -9.715 -59.743 109.052  0.00 97.00      PROA   
ATOM     71  HN  LYS P   5      -9.065 -59.794 109.810  0.00 97.00      PROA   
ATOM     72  CA  LYS P   5      -9.407 -60.532 107.874  0.00 97.00      PROA   
ATOM     73  HA  LYS P   5     -10.117 -60.320 107.088  0.00 97.00      PROA   
ATOM     74  CB  LYS P   5      -7.973 -60.261 107.350  0.00 97.00      PROA   
ATOM     75  HB1 LYS P   5      -7.790 -60.860 106.431  0.00 97.00      PROA   
ATOM     76  HB2 LYS P   5      -7.232 -60.579 108.118  0.00 97.00      PROA   
ATOM     77  CG  LYS P   5      -7.680 -58.784 107.036  0.00 97.00      PROA   
ATOM     78  HG1 LYS P   5      -6.609 -58.720 106.738  0.00 97.00      PROA   
ATOM     79  HG2 LYS P   5      -7.800 -58.181 107.964  0.00 97.00      PROA   
ATOM     80  CD  LYS P   5      -8.558 -58.183 105.922  0.00 97.00      PROA   
ATOM     81  HD1 LYS P   5      -9.628 -58.350 106.173  0.00 97.00      PROA   
ATOM     82  HD2 LYS P   5      -8.350 -58.713 104.967  0.00 97.00      PROA   
ATOM     83  CE  LYS P   5      -8.371 -56.671 105.737  0.00 97.00      PROA   
ATOM     84  HE1 LYS P   5      -8.656 -56.148 106.678  0.00 97.00      PROA   
ATOM     85  HE2 LYS P   5      -8.986 -56.277 104.903  0.00 97.00      PROA   
ATOM     86  NZ  LYS P   5      -6.963 -56.342 105.463  0.00 97.00      PROA   
ATOM     87  HZ1 LYS P   5      -6.623 -56.548 104.508  0.00 97.00      PROA   
ATOM     88  HZ2 LYS P   5      -6.374 -56.844 106.166  0.00 97.00      PROA   
ATOM     89  HZ3 LYS P   5      -6.791 -55.345 105.719  0.00 97.00      PROA   
ATOM     90  C   LYS P   5      -9.496 -62.011 108.191  0.00 97.00      PROA   
ATOM     91  O   LYS P   5      -8.701 -62.549 108.952  0.00 97.00      PROA   
ATOM     92  N   LEU P   6     -10.452 -62.736 107.567  0.00 97.00      PROA   
ATOM     93  HN  LEU P   6     -11.144 -62.304 106.995  0.00 97.00      PROA   
ATOM     94  CA  LEU P   6     -10.504 -64.184 107.616  0.00 97.00      PROA   
ATOM     95  HA  LEU P   6     -10.279 -64.504 108.625  0.00 97.00      PROA   
ATOM     96  CB  LEU P   6     -11.905 -64.736 107.243  0.00 97.00      PROA   
ATOM     97  HB1 LEU P   6     -11.908 -65.826 107.464  0.00 97.00      PROA   
ATOM     98  HB2 LEU P   6     -12.098 -64.614 106.156  0.00 97.00      PROA   
ATOM     99  CG  LEU P   6     -13.098 -64.094 108.000  0.00 97.00      PROA   
ATOM    100  HG  LEU P   6     -12.738 -63.745 108.995  0.00 97.00      PROA   
ATOM    101  CD1 LEU P   6     -13.710 -62.892 107.252  0.00 97.00      PROA   
ATOM    102 HD11 LEU P   6     -14.042 -63.206 106.239  0.00 97.00      PROA   
ATOM    103 HD12 LEU P   6     -12.985 -62.061 107.146  0.00 97.00      PROA   
ATOM    104 HD13 LEU P   6     -14.595 -62.509 107.803  0.00 97.00      PROA   
ATOM    105  CD2 LEU P   6     -14.200 -65.138 108.249  0.00 97.00      PROA   
ATOM    106 HD21 LEU P   6     -13.812 -65.985 108.851  0.00 97.00      PROA   
ATOM    107 HD22 LEU P   6     -14.575 -65.532 107.282  0.00 97.00      PROA   
ATOM    108 HD23 LEU P   6     -15.050 -64.674 108.793  0.00 97.00      PROA   
ATOM    109  C   LEU P   6      -9.449 -64.756 106.673  0.00 97.00      PROA   
ATOM    110  O   LEU P   6      -9.411 -64.407 105.495  0.00 97.00      PROA   
ATOM    111  N   GLN P   7      -8.523 -65.609 107.175  0.00 97.00      PROA   
ATOM    112  HN  GLN P   7      -8.523 -65.852 108.145  0.00 97.00      PROA   
ATOM    113  CA  GLN P   7      -7.446 -66.183 106.377  0.00 97.00      PROA   
ATOM    114  HA  GLN P   7      -6.973 -65.343 105.886  0.00 97.00      PROA   
ATOM    115  CB  GLN P   7      -6.342 -66.784 107.288  0.00 97.00      PROA   
ATOM    116  HB1 GLN P   7      -6.844 -67.402 108.064  0.00 97.00      PROA   
ATOM    117  HB2 GLN P   7      -5.870 -65.924 107.815  0.00 97.00      PROA   
ATOM    118  CG  GLN P   7      -5.259 -67.640 106.594  0.00 97.00      PROA   
ATOM    119  HG1 GLN P   7      -4.799 -67.056 105.768  0.00 97.00      PROA   
ATOM    120  HG2 GLN P   7      -5.701 -68.567 106.174  0.00 97.00      PROA   
ATOM    121  CD  GLN P   7      -4.148 -67.977 107.596  0.00 97.00      PROA   
ATOM    122  OE1 GLN P   7      -3.632 -67.089 108.281  0.00 97.00      PROA   
ATOM    123  NE2 GLN P   7      -3.757 -69.276 107.702  0.00 97.00      PROA   
ATOM    124 HE21 GLN P   7      -3.044 -69.489 108.370  0.00 97.00      PROA   
ATOM    125 HE22 GLN P   7      -4.174 -69.984 107.135  0.00 97.00      PROA   
ATOM    126  C   GLN P   7      -7.860 -67.089 105.217  0.00 97.00      PROA   
ATOM    127  O   GLN P   7      -7.391 -66.855 104.103  0.00 97.00      PROA   
ATOM    128  N   PRO P   8      -8.758 -68.064 105.341  0.00 97.00      PROA   
ATOM    129  CD  PRO P   8      -8.977 -68.844 106.553  0.00 97.00      PROA   
ATOM    130  HD1 PRO P   8      -9.691 -68.285 107.191  0.00 97.00      PROA   
ATOM    131  HD2 PRO P   8      -8.034 -69.045 107.104  0.00 97.00      PROA   
ATOM    132  CA  PRO P   8      -9.714 -68.407 104.295  0.00 97.00      PROA   
ATOM    133  HA  PRO P   8      -9.184 -68.566 103.369  0.00 97.00      PROA   
ATOM    134  CB  PRO P   8     -10.402 -69.697 104.803  0.00 97.00      PROA   
ATOM    135  HB1 PRO P   8     -10.394 -70.487 104.023  0.00 97.00      PROA   
ATOM    136  HB2 PRO P   8     -11.454 -69.524 105.117  0.00 97.00      PROA   
ATOM    137  CG  PRO P   8      -9.593 -70.142 106.034  0.00 97.00      PROA   
ATOM    138  HG1 PRO P   8     -10.227 -70.652 106.784  0.00 97.00      PROA   
ATOM    139  HG2 PRO P   8      -8.782 -70.834 105.714  0.00 97.00      PROA   
ATOM    140  C   PRO P   8     -10.715 -67.261 104.157  0.00 97.00      PROA   
ATOM    141  O   PRO P   8     -11.313 -66.979 105.193  0.00 97.00      PROA   
ATOM    142  N   PRO P   9     -10.967 -66.582 103.036  0.00 97.00      PROA   
ATOM    143  CD  PRO P   9     -10.341 -66.879 101.743  0.00 97.00      PROA   
ATOM    144  HD1 PRO P   9     -10.505 -67.940 101.453  0.00 97.00      PROA   
ATOM    145  HD2 PRO P   9      -9.251 -66.657 101.808  0.00 97.00      PROA   
ATOM    146  CA  PRO P   9     -11.810 -65.383 102.981  0.00 97.00      PROA   
ATOM    147  HA  PRO P   9     -11.612 -64.739 103.826  0.00 97.00      PROA   
ATOM    148  CB  PRO P   9     -11.367 -64.736 101.655  0.00 97.00      PROA   
ATOM    149  HB1 PRO P   9     -10.435 -64.154 101.844  0.00 97.00      PROA   
ATOM    150  HB2 PRO P   9     -12.112 -64.056 101.201  0.00 97.00      PROA   
ATOM    151  CG  PRO P   9     -11.018 -65.927 100.758  0.00 97.00      PROA   
ATOM    152  HG1 PRO P   9     -11.955 -66.387 100.377  0.00 97.00      PROA   
ATOM    153  HG2 PRO P   9     -10.369 -65.651  99.904  0.00 97.00      PROA   
ATOM    154  C   PRO P   9     -13.300 -65.716 102.979  0.00 97.00      PROA   
ATOM    155  O   PRO P   9     -14.060 -65.092 102.241  0.00 97.00      PROA   
ATOM    156  N   TRP P  10     -13.751 -66.685 103.799  0.00 97.00      PROA   
ATOM    157  HN  TRP P  10     -13.122 -67.102 104.452  0.00 97.00      PROA   
ATOM    158  CA  TRP P  10     -15.061 -67.279 103.676  0.00 97.00      PROA   
ATOM    159  HA  TRP P  10     -15.599 -66.822 102.857  0.00 97.00      PROA   
ATOM    160  CB  TRP P  10     -14.950 -68.803 103.414  0.00 97.00      PROA   
ATOM    161  HB1 TRP P  10     -15.956 -69.215 103.189  0.00 97.00      PROA   
ATOM    162  HB2 TRP P  10     -14.590 -69.297 104.347  0.00 97.00      PROA   
ATOM    163  CG  TRP P  10     -14.013 -69.190 102.305  0.00 97.00      PROA   
ATOM    164  CD1 TRP P  10     -13.068 -70.179 102.397  0.00 97.00      PROA   
ATOM    165  HD1 TRP P  10     -12.903 -70.784 103.278  0.00 97.00      PROA   
ATOM    166  NE1 TRP P  10     -12.433 -70.330 101.194  0.00 97.00      PROA   
ATOM    167  HE1 TRP P  10     -11.853 -71.076 100.948  0.00 97.00      PROA   
ATOM    168  CE2 TRP P  10     -12.928 -69.431 100.297  0.00 97.00      PROA   
ATOM    169  CD2 TRP P  10     -13.925 -68.676 100.959  0.00 97.00      PROA   
ATOM    170  CE3 TRP P  10     -14.594 -67.672 100.255  0.00 97.00      PROA   
ATOM    171  HE3 TRP P  10     -15.342 -67.052 100.724  0.00 97.00      PROA   
ATOM    172  CZ3 TRP P  10     -14.279 -67.461  98.909  0.00 97.00      PROA   
ATOM    173  HZ3 TRP P  10     -14.797 -66.689  98.356  0.00 97.00      PROA   
ATOM    174  CZ2 TRP P  10     -12.610 -69.219  98.963  0.00 97.00      PROA   
ATOM    175  HZ2 TRP P  10     -11.848 -69.800  98.466  0.00 97.00      PROA   
ATOM    176  CH2 TRP P  10     -13.305 -68.224  98.273  0.00 97.00      PROA   
ATOM    177  HH2 TRP P  10     -13.079 -68.032  97.234  0.00 97.00      PROA   
ATOM    178  C   TRP P  10     -15.864 -67.045 104.933  0.00 97.00      PROA   
ATOM    179  O   TRP P  10     -15.579 -67.590 105.997  0.00 97.00      PROA   
ATOM    180  N   VAL P  11     -16.925 -66.217 104.825  0.00 97.00      PROA   
ATOM    181  HN  VAL P  11     -17.105 -65.736 103.967  0.00 97.00      PROA   
ATOM    182  CA  VAL P  11     -17.769 -65.849 105.948  0.00 97.00      PROA   
ATOM    183  HA  VAL P  11     -17.142 -65.773 106.827  0.00 97.00      PROA   
ATOM    184  CB  VAL P  11     -18.391 -64.474 105.694  0.00 97.00      PROA   
ATOM    185  HB  VAL P  11     -19.124 -64.538 104.858  0.00 97.00      PROA   
ATOM    186  CG1 VAL P  11     -19.104 -63.968 106.958  0.00 97.00      PROA   
ATOM    187 HG11 VAL P  11     -18.405 -63.949 107.822  0.00 97.00      PROA   
ATOM    188 HG12 VAL P  11     -19.961 -64.622 107.208  0.00 97.00      PROA   
ATOM    189 HG13 VAL P  11     -19.491 -62.939 106.798  0.00 97.00      PROA   
ATOM    190  CG2 VAL P  11     -17.285 -63.466 105.293  0.00 97.00      PROA   
ATOM    191 HG21 VAL P  11     -16.841 -63.705 104.306  0.00 97.00      PROA   
ATOM    192 HG22 VAL P  11     -16.477 -63.453 106.055  0.00 97.00      PROA   
ATOM    193 HG23 VAL P  11     -17.711 -62.442 105.228  0.00 97.00      PROA   
ATOM    194  C   VAL P  11     -18.815 -66.940 106.227  0.00 97.00      PROA   
ATOM    195  O   VAL P  11     -19.395 -67.018 107.308  0.00 97.00      PROA   
ATOM    196  N   SER P  12     -19.017 -67.859 105.257  0.00 97.00      PROA   
ATOM    197  HN  SER P  12     -18.490 -67.778 104.418  0.00 97.00      PROA   
ATOM    198  CA  SER P  12     -19.884 -69.022 105.345  0.00 97.00      PROA   
ATOM    199  HA  SER P  12     -20.335 -69.077 106.326  0.00 97.00      PROA   
ATOM    200  CB  SER P  12     -21.029 -68.958 104.286  0.00 97.00      PROA   
ATOM    201  HB1 SER P  12     -20.607 -68.648 103.306  0.00 97.00      PROA   
ATOM    202  HB2 SER P  12     -21.760 -68.181 104.604  0.00 97.00      PROA   
ATOM    203  OG  SER P  12     -21.728 -70.188 104.103  0.00 97.00      PROA   
ATOM    204  HG1 SER P  12     -22.325 -70.281 104.851  0.00 97.00      PROA   
ATOM    205  C   SER P  12     -18.997 -70.246 105.168  0.00 97.00      PROA   
ATOM    206  O   SER P  12     -18.247 -70.336 104.198  0.00 97.00      PROA   
ATOM    207  N   VAL P  13     -19.034 -71.207 106.132  0.00 97.00      PROA   
ATOM    208  HN  VAL P  13     -19.634 -71.106 106.924  0.00 97.00      PROA   
ATOM    209  CA  VAL P  13     -18.052 -72.286 106.183  0.00 97.00      PROA   
ATOM    210  HA  VAL P  13     -17.753 -72.516 105.170  0.00 97.00      PROA   
ATOM    211  CB  VAL P  13     -16.817 -71.832 106.974  0.00 97.00      PROA   
ATOM    212  HB  VAL P  13     -16.539 -70.818 106.596  0.00 97.00      PROA   
ATOM    213  CG1 VAL P  13     -17.116 -71.697 108.484  0.00 97.00      PROA   
ATOM    214 HG11 VAL P  13     -17.341 -72.687 108.934  0.00 97.00      PROA   
ATOM    215 HG12 VAL P  13     -17.975 -71.020 108.661  0.00 97.00      PROA   
ATOM    216 HG13 VAL P  13     -16.230 -71.280 109.009  0.00 97.00      PROA   
ATOM    217  CG2 VAL P  13     -15.609 -72.751 106.713  0.00 97.00      PROA   
ATOM    218 HG21 VAL P  13     -15.428 -72.872 105.625  0.00 97.00      PROA   
ATOM    219 HG22 VAL P  13     -15.766 -73.750 107.166  0.00 97.00      PROA   
ATOM    220 HG23 VAL P  13     -14.696 -72.317 107.174  0.00 97.00      PROA   
ATOM    221  C   VAL P  13     -18.665 -73.562 106.754  0.00 97.00      PROA   
ATOM    222  O   VAL P  13     -19.676 -73.528 107.445  0.00 97.00      PROA   
ATOM    223  N   PHE P  14     -18.086 -74.755 106.460  0.00 97.00      PROA   
ATOM    224  HN  PHE P  14     -17.302 -74.813 105.845  0.00 97.00      PROA   
ATOM    225  CA  PHE P  14     -18.509 -76.009 107.068  0.00 97.00      PROA   
ATOM    226  HA  PHE P  14     -19.584 -75.982 107.169  0.00 97.00      PROA   
ATOM    227  CB  PHE P  14     -18.119 -77.259 106.233  0.00 97.00      PROA   
ATOM    228  HB1 PHE P  14     -18.355 -78.201 106.772  0.00 97.00      PROA   
ATOM    229  HB2 PHE P  14     -17.026 -77.245 106.023  0.00 97.00      PROA   
ATOM    230  CG  PHE P  14     -18.878 -77.336 104.938  0.00 97.00      PROA   
ATOM    231  CD1 PHE P  14     -20.284 -77.384 104.929  0.00 97.00      PROA   
ATOM    232  HD1 PHE P  14     -20.830 -77.297 105.856  0.00 97.00      PROA   
ATOM    233  CE1 PHE P  14     -20.982 -77.576 103.731  0.00 97.00      PROA   
ATOM    234  HE1 PHE P  14     -22.061 -77.621 103.734  0.00 97.00      PROA   
ATOM    235  CZ  PHE P  14     -20.281 -77.709 102.526  0.00 97.00      PROA   
ATOM    236  HZ  PHE P  14     -20.816 -77.861 101.601  0.00 97.00      PROA   
ATOM    237  CD2 PHE P  14     -18.187 -77.481 103.725  0.00 97.00      PROA   
ATOM    238  HD2 PHE P  14     -17.108 -77.480 103.723  0.00 97.00      PROA   
ATOM    239  CE2 PHE P  14     -18.882 -77.646 102.522  0.00 97.00      PROA   
ATOM    240  HE2 PHE P  14     -18.333 -77.730 101.596  0.00 97.00      PROA   
ATOM    241  C   PHE P  14     -17.947 -76.235 108.459  0.00 97.00      PROA   
ATOM    242  O   PHE P  14     -16.916 -75.685 108.840  0.00 97.00      PROA   
ATOM    243  N   GLN P  15     -18.610 -77.122 109.242  0.00 97.00      PROA   
ATOM    244  HN  GLN P  15     -19.539 -77.403 109.002  0.00 97.00      PROA   
ATOM    245  CA  GLN P  15     -18.024 -77.794 110.394  0.00 97.00      PROA   
ATOM    246  HA  GLN P  15     -17.770 -77.030 111.116  0.00 97.00      PROA   
ATOM    247  CB  GLN P  15     -19.023 -78.793 111.045  0.00 97.00      PROA   
ATOM    248  HB1 GLN P  15     -19.869 -78.200 111.463  0.00 97.00      PROA   
ATOM    249  HB2 GLN P  15     -18.528 -79.289 111.908  0.00 97.00      PROA   
ATOM    250  CG  GLN P  15     -19.601 -79.832 110.045  0.00 97.00      PROA   
ATOM    251  HG1 GLN P  15     -19.044 -79.792 109.086  0.00 97.00      PROA   
ATOM    252  HG2 GLN P  15     -20.656 -79.581 109.809  0.00 97.00      PROA   
ATOM    253  CD  GLN P  15     -19.554 -81.269 110.594  0.00 97.00      PROA   
ATOM    254  OE1 GLN P  15     -20.238 -81.612 111.563  0.00 97.00      PROA   
ATOM    255  NE2 GLN P  15     -18.722 -82.136 109.947  0.00 97.00      PROA   
ATOM    256 HE21 GLN P  15     -18.199 -81.828 109.153  0.00 97.00      PROA   
ATOM    257 HE22 GLN P  15     -18.605 -83.057 110.315  0.00 97.00      PROA   
ATOM    258  C   GLN P  15     -16.745 -78.559 110.043  0.00 97.00      PROA   
ATOM    259  O   GLN P  15     -16.617 -79.073 108.934  0.00 97.00      PROA   
ATOM    260  N   GLU P  16     -15.764 -78.609 110.982  0.00 97.00      PROA   
ATOM    261  HN  GLU P  16     -15.915 -78.143 111.854  0.00 97.00      PROA   
ATOM    262  CA  GLU P  16     -14.491 -79.318 110.886  0.00 97.00      PROA   
ATOM    263  HA  GLU P  16     -14.172 -79.444 111.910  0.00 97.00      PROA   
ATOM    264  CB  GLU P  16     -14.579 -80.768 110.297  0.00 97.00      PROA   
ATOM    265  HB1 GLU P  16     -14.889 -80.686 109.235  0.00 97.00      PROA   
ATOM    266  HB2 GLU P  16     -15.373 -81.327 110.840  0.00 97.00      PROA   
ATOM    267  CG  GLU P  16     -13.271 -81.597 110.346  0.00 97.00      PROA   
ATOM    268  HG1 GLU P  16     -13.093 -81.956 111.381  0.00 97.00      PROA   
ATOM    269  HG2 GLU P  16     -12.400 -80.977 110.051  0.00 97.00      PROA   
ATOM    270  CD  GLU P  16     -13.263 -82.811 109.406  0.00 97.00      PROA   
ATOM    271  OE1 GLU P  16     -14.267 -83.077 108.696  0.00 97.00      PROA   
ATOM    272  OE2 GLU P  16     -12.199 -83.487 109.372  0.00 97.00      PROA   
ATOM    273  C   GLU P  16     -13.398 -78.475 110.229  0.00 97.00      PROA   
ATOM    274  O   GLU P  16     -12.231 -78.568 110.600  0.00 97.00      PROA   
ATOM    275  N   GLU P  17     -13.745 -77.598 109.259  0.00 97.00      PROA   
ATOM    276  HN  GLU P  17     -14.694 -77.557 108.956  0.00 97.00      PROA   
ATOM    277  CA  GLU P  17     -12.835 -76.700 108.559  0.00 97.00      PROA   
ATOM    278  HA  GLU P  17     -12.082 -77.324 108.095  0.00 97.00      PROA   
ATOM    279  CB  GLU P  17     -13.590 -75.974 107.413  0.00 97.00      PROA   
ATOM    280  HB1 GLU P  17     -14.483 -75.495 107.877  0.00 97.00      PROA   
ATOM    281  HB2 GLU P  17     -13.971 -76.746 106.707  0.00 97.00      PROA   
ATOM    282  CG  GLU P  17     -12.824 -74.885 106.622  0.00 97.00      PROA   
ATOM    283  HG1 GLU P  17     -12.440 -74.091 107.293  0.00 97.00      PROA   
ATOM    284  HG2 GLU P  17     -13.531 -74.406 105.912  0.00 97.00      PROA   
ATOM    285  CD  GLU P  17     -11.664 -75.450 105.796  0.00 97.00      PROA   
ATOM    286  OE1 GLU P  17     -10.695 -75.987 106.389  0.00 97.00      PROA   
ATOM    287  OE2 GLU P  17     -11.728 -75.330 104.543  0.00 97.00      PROA   
ATOM    288  C   GLU P  17     -12.081 -75.712 109.453  0.00 97.00      PROA   
ATOM    289  O   GLU P  17     -12.589 -75.245 110.466  0.00 97.00      PROA   
ATOM    290  N   SER P  18     -10.821 -75.376 109.092  0.00 97.00      PROA   
ATOM    291  HN  SER P  18     -10.486 -75.681 108.200  0.00 97.00      PROA   
ATOM    292  CA  SER P  18      -9.941 -74.529 109.878  0.00 97.00      PROA   
ATOM    293  HA  SER P  18     -10.257 -74.568 110.911  0.00 97.00      PROA   
ATOM    294  CB  SER P  18      -8.462 -74.990 109.809  0.00 97.00      PROA   
ATOM    295  HB1 SER P  18      -8.088 -74.901 108.765  0.00 97.00      PROA   
ATOM    296  HB2 SER P  18      -8.409 -76.061 110.098  0.00 97.00      PROA   
ATOM    297  OG  SER P  18      -7.620 -74.237 110.684  0.00 97.00      PROA   
ATOM    298  HG1 SER P  18      -7.935 -74.406 111.576  0.00 97.00      PROA   
ATOM    299  C   SER P  18     -10.025 -73.093 109.405  0.00 97.00      PROA   
ATOM    300  O   SER P  18      -9.880 -72.797 108.221  0.00 97.00      PROA   
ATOM    301  N   VAL P  19     -10.250 -72.149 110.343  0.00 97.00      PROA   
ATOM    302  HN  VAL P  19     -10.335 -72.398 111.307  0.00 97.00      PROA   
ATOM    303  CA  VAL P  19     -10.382 -70.752 109.987  0.00 97.00      PROA   
ATOM    304  HA  VAL P  19      -9.798 -70.571 109.098  0.00 97.00      PROA   
ATOM    305  CB  VAL P  19     -11.833 -70.378 109.649  0.00 97.00      PROA   
ATOM    306  HB  VAL P  19     -12.108 -70.947 108.727  0.00 97.00      PROA   
ATOM    307  CG1 VAL P  19     -12.812 -70.818 110.758  0.00 97.00      PROA   
ATOM    308 HG11 VAL P  19     -12.579 -70.289 111.701  0.00 97.00      PROA   
ATOM    309 HG12 VAL P  19     -12.766 -71.911 110.937  0.00 97.00      PROA   
ATOM    310 HG13 VAL P  19     -13.854 -70.564 110.470  0.00 97.00      PROA   
ATOM    311  CG2 VAL P  19     -11.986 -68.875 109.339  0.00 97.00      PROA   
ATOM    312 HG21 VAL P  19     -11.302 -68.567 108.526  0.00 97.00      PROA   
ATOM    313 HG22 VAL P  19     -11.779 -68.263 110.240  0.00 97.00      PROA   
ATOM    314 HG23 VAL P  19     -13.028 -68.664 109.013  0.00 97.00      PROA   
ATOM    315  C   VAL P  19      -9.744 -69.885 111.051  0.00 97.00      PROA   
ATOM    316  O   VAL P  19     -10.040 -69.997 112.233  0.00 97.00      PROA   
ATOM    317  N   THR P  20      -8.821 -68.975 110.656  0.00 97.00      PROA   
ATOM    318  HN  THR P  20      -8.566 -68.890 109.696  0.00 97.00      PROA   
ATOM    319  CA  THR P  20      -8.180 -68.068 111.596  0.00 97.00      PROA   
ATOM    320  HA  THR P  20      -8.667 -68.166 112.551  0.00 97.00      PROA   
ATOM    321  CB  THR P  20      -6.697 -68.362 111.847  0.00 97.00      PROA   
ATOM    322  HB  THR P  20      -6.608 -69.462 112.009  0.00 97.00      PROA   
ATOM    323  OG1 THR P  20      -6.209 -67.755 113.040  0.00 97.00      PROA   
ATOM    324  HG1 THR P  20      -6.144 -66.807 112.892  0.00 97.00      PROA   
ATOM    325  CG2 THR P  20      -5.775 -67.986 110.679  0.00 97.00      PROA   
ATOM    326 HG21 THR P  20      -5.841 -66.904 110.444  0.00 97.00      PROA   
ATOM    327 HG22 THR P  20      -6.042 -68.571 109.776  0.00 97.00      PROA   
ATOM    328 HG23 THR P  20      -4.719 -68.217 110.938  0.00 97.00      PROA   
ATOM    329  C   THR P  20      -8.464 -66.667 111.119  0.00 97.00      PROA   
ATOM    330  O   THR P  20      -8.414 -66.372 109.930  0.00 97.00      PROA   
ATOM    331  N   LEU P  21      -8.844 -65.781 112.062  0.00 97.00      PROA   
ATOM    332  HN  LEU P  21      -8.882 -66.068 113.018  0.00 97.00      PROA   
ATOM    333  CA  LEU P  21      -9.373 -64.468 111.775  0.00 97.00      PROA   
ATOM    334  HA  LEU P  21      -9.390 -64.297 110.710  0.00 97.00      PROA   
ATOM    335  CB  LEU P  21     -10.810 -64.282 112.339  0.00 97.00      PROA   
ATOM    336  HB1 LEU P  21     -11.147 -63.259 112.064  0.00 97.00      PROA   
ATOM    337  HB2 LEU P  21     -10.803 -64.347 113.449  0.00 97.00      PROA   
ATOM    338  CG  LEU P  21     -11.881 -65.279 111.818  0.00 97.00      PROA   
ATOM    339  HG  LEU P  21     -11.632 -65.542 110.763  0.00 97.00      PROA   
ATOM    340  CD1 LEU P  21     -11.970 -66.578 112.646  0.00 97.00      PROA   
ATOM    341 HD11 LEU P  21     -12.225 -66.337 113.700  0.00 97.00      PROA   
ATOM    342 HD12 LEU P  21     -11.019 -67.145 112.634  0.00 97.00      PROA   
ATOM    343 HD13 LEU P  21     -12.770 -67.235 112.241  0.00 97.00      PROA   
ATOM    344  CD2 LEU P  21     -13.269 -64.611 111.819  0.00 97.00      PROA   
ATOM    345 HD21 LEU P  21     -13.268 -63.698 111.190  0.00 97.00      PROA   
ATOM    346 HD22 LEU P  21     -13.548 -64.325 112.855  0.00 97.00      PROA   
ATOM    347 HD23 LEU P  21     -14.038 -65.311 111.430  0.00 97.00      PROA   
ATOM    348  C   LEU P  21      -8.452 -63.448 112.406  0.00 97.00      PROA   
ATOM    349  O   LEU P  21      -8.214 -63.484 113.604  0.00 97.00      PROA   
ATOM    350  N   HSD P  22      -7.902 -62.505 111.612  0.00 97.00      PROA   
ATOM    351  HN  HSD P  22      -8.133 -62.475 110.641  0.00 97.00      PROA   
ATOM    352  CA  HSD P  22      -6.855 -61.595 112.039  0.00 97.00      PROA   
ATOM    353  HA  HSD P  22      -6.466 -61.911 112.997  0.00 97.00      PROA   
ATOM    354  CB  HSD P  22      -5.682 -61.564 111.028  0.00 97.00      PROA   
ATOM    355  HB1 HSD P  22      -4.953 -60.775 111.314  0.00 97.00      PROA   
ATOM    356  HB2 HSD P  22      -6.057 -61.330 110.008  0.00 97.00      PROA   
ATOM    357  ND1 HSD P  22      -5.196 -63.925 110.169  0.00 97.00      PROA   
ATOM    358  HD1 HSD P  22      -5.933 -63.972 109.493  0.00 97.00      PROA   
ATOM    359  CG  HSD P  22      -4.921 -62.857 110.999  0.00 97.00      PROA   
ATOM    360  CE1 HSD P  22      -4.234 -64.854 110.399  0.00 97.00      PROA   
ATOM    361  HE1 HSD P  22      -4.188 -65.805 109.874  0.00 97.00      PROA   
ATOM    362  NE2 HSD P  22      -3.358 -64.454 111.299  0.00 97.00      PROA   
ATOM    363  CD2 HSD P  22      -3.782 -63.189 111.662  0.00 97.00      PROA   
ATOM    364  HD2 HSD P  22      -3.209 -62.608 112.374  0.00 97.00      PROA   
ATOM    365  C   HSD P  22      -7.355 -60.175 112.177  0.00 97.00      PROA   
ATOM    366  O   HSD P  22      -7.957 -59.628 111.263  0.00 97.00      PROA   
ATOM    367  N   CYS P  23      -7.073 -59.527 113.330  0.00 97.00      PROA   
ATOM    368  HN  CYS P  23      -6.631 -60.019 114.079  0.00 97.00      PROA   
ATOM    369  CA  CYS P  23      -7.366 -58.127 113.571  0.00 97.00      PROA   
ATOM    370  HA  CYS P  23      -8.119 -57.785 112.874  0.00 97.00      PROA   
ATOM    371  CB  CYS P  23      -7.881 -57.888 115.006  0.00 97.00      PROA   
ATOM    372  HB1 CYS P  23      -7.972 -56.801 115.192  0.00 97.00      PROA   
ATOM    373  HB2 CYS P  23      -7.170 -58.322 115.742  0.00 97.00      PROA   
ATOM    374  SG  CYS P  23      -9.508 -58.633 115.225  0.00 97.00      PROA   
ATOM    375  C   CYS P  23      -6.127 -57.283 113.371  0.00 97.00      PROA   
ATOM    376  O   CYS P  23      -5.243 -57.211 114.221  0.00 97.00      PROA   
ATOM    377  N   GLU P  24      -6.055 -56.588 112.220  0.00 97.00      PROA   
ATOM    378  HN  GLU P  24      -6.795 -56.622 111.553  0.00 97.00      PROA   
ATOM    379  CA  GLU P  24      -4.884 -55.853 111.807  0.00 97.00      PROA   
ATOM    380  HA  GLU P  24      -4.005 -56.277 112.275  0.00 97.00      PROA   
ATOM    381  CB  GLU P  24      -4.714 -55.944 110.272  0.00 97.00      PROA   
ATOM    382  HB1 GLU P  24      -4.755 -57.028 110.011  0.00 97.00      PROA   
ATOM    383  HB2 GLU P  24      -3.710 -55.571 109.975  0.00 97.00      PROA   
ATOM    384  CG  GLU P  24      -5.795 -55.168 109.492  0.00 97.00      PROA   
ATOM    385  HG1 GLU P  24      -5.661 -54.071 109.608  0.00 97.00      PROA   
ATOM    386  HG2 GLU P  24      -6.806 -55.444 109.861  0.00 97.00      PROA   
ATOM    387  CD  GLU P  24      -5.740 -55.478 108.011  0.00 97.00      PROA   
ATOM    388  OE1 GLU P  24      -6.017 -54.542 107.210  0.00 97.00      PROA   
ATOM    389  OE2 GLU P  24      -5.460 -56.655 107.661  0.00 97.00      PROA   
ATOM    390  C   GLU P  24      -4.978 -54.396 112.195  0.00 97.00      PROA   
ATOM    391  O   GLU P  24      -6.045 -53.859 112.492  0.00 97.00      PROA   
ATOM    392  N   VAL P  25      -3.807 -53.724 112.162  0.00 97.00      PROA   
ATOM    393  HN  VAL P  25      -2.953 -54.211 111.998  0.00 97.00      PROA   
ATOM    394  CA  VAL P  25      -3.687 -52.288 112.093  0.00 97.00      PROA   
ATOM    395  HA  VAL P  25      -4.566 -51.881 111.614  0.00 97.00      PROA   
ATOM    396  CB  VAL P  25      -3.426 -51.593 113.435  0.00 97.00      PROA   
ATOM    397  HB  VAL P  25      -2.457 -51.939 113.865  0.00 97.00      PROA   
ATOM    398  CG1 VAL P  25      -3.370 -50.067 113.220  0.00 97.00      PROA   
ATOM    399 HG11 VAL P  25      -4.356 -49.693 112.873  0.00 97.00      PROA   
ATOM    400 HG12 VAL P  25      -2.603 -49.786 112.471  0.00 97.00      PROA   
ATOM    401 HG13 VAL P  25      -3.120 -49.566 114.178  0.00 97.00      PROA   
ATOM    402  CG2 VAL P  25      -4.535 -51.933 114.454  0.00 97.00      PROA   
ATOM    403 HG21 VAL P  25      -4.530 -53.014 114.703  0.00 97.00      PROA   
ATOM    404 HG22 VAL P  25      -5.532 -51.668 114.042  0.00 97.00      PROA   
ATOM    405 HG23 VAL P  25      -4.383 -51.361 115.395  0.00 97.00      PROA   
ATOM    406  C   VAL P  25      -2.450 -52.152 111.220  0.00 97.00      PROA   
ATOM    407  O   VAL P  25      -1.511 -52.897 111.496  0.00 97.00      PROA   
ATOM    408  N   PRO P  26      -2.325 -51.294 110.197  0.00 97.00      PROA   
ATOM    409  CD  PRO P  26      -3.493 -50.800 109.451  0.00 97.00      PROA   
ATOM    410  HD1 PRO P  26      -3.737 -49.776 109.808  0.00 97.00      PROA   
ATOM    411  HD2 PRO P  26      -4.385 -51.461 109.548  0.00 97.00      PROA   
ATOM    412  CA  PRO P  26      -1.108 -51.237 109.372  0.00 97.00      PROA   
ATOM    413  HA  PRO P  26      -0.835 -52.245 109.089  0.00 97.00      PROA   
ATOM    414  CB  PRO P  26      -1.546 -50.423 108.142  0.00 97.00      PROA   
ATOM    415  HB1 PRO P  26      -0.961 -50.693 107.239  0.00 97.00      PROA   
ATOM    416  HB2 PRO P  26      -1.455 -49.330 108.325  0.00 97.00      PROA   
ATOM    417  CG  PRO P  26      -3.029 -50.765 107.994  0.00 97.00      PROA   
ATOM    418  HG1 PRO P  26      -3.585 -50.030 107.379  0.00 97.00      PROA   
ATOM    419  HG2 PRO P  26      -3.136 -51.778 107.546  0.00 97.00      PROA   
ATOM    420  C   PRO P  26       0.116 -50.590 110.023  0.00 97.00      PROA   
ATOM    421  O   PRO P  26       0.884 -49.931 109.325  0.00 97.00      PROA   
ATOM    422  N   HSD P  27       0.354 -50.806 111.332  0.00 97.00      PROA   
ATOM    423  HN  HSD P  27      -0.248 -51.428 111.828  0.00 97.00      PROA   
ATOM    424  CA  HSD P  27       1.525 -50.329 112.033  0.00 97.00      PROA   
ATOM    425  HA  HSD P  27       2.095 -49.658 111.406  0.00 97.00      PROA   
ATOM    426  CB  HSD P  27       1.198 -49.613 113.371  0.00 97.00      PROA   
ATOM    427  HB1 HSD P  27       2.126 -49.486 113.970  0.00 97.00      PROA   
ATOM    428  HB2 HSD P  27       0.493 -50.230 113.970  0.00 97.00      PROA   
ATOM    429  ND1 HSD P  27      -0.717 -47.937 113.141  0.00 97.00      PROA   
ATOM    430  HD1 HSD P  27      -1.465 -48.602 113.135  0.00 97.00      PROA   
ATOM    431  CG  HSD P  27       0.630 -48.229 113.191  0.00 97.00      PROA   
ATOM    432  CE1 HSD P  27      -0.830 -46.586 113.155  0.00 97.00      PROA   
ATOM    433  HE1 HSD P  27      -1.787 -46.066 113.128  0.00 97.00      PROA   
ATOM    434  NE2 HSD P  27       0.344 -45.990 113.225  0.00 97.00      PROA   
ATOM    435  CD2 HSD P  27       1.261 -47.024 113.257  0.00 97.00      PROA   
ATOM    436  HD2 HSD P  27       2.316 -46.799 113.351  0.00 97.00      PROA   
ATOM    437  C   HSD P  27       2.378 -51.529 112.349  0.00 97.00      PROA   
ATOM    438  O   HSD P  27       1.925 -52.467 112.998  0.00 97.00      PROA   
ATOM    439  N   LEU P  28       3.651 -51.528 111.895  0.00 97.00      PROA   
ATOM    440  HN  LEU P  28       3.973 -50.813 111.279  0.00 97.00      PROA   
ATOM    441  CA  LEU P  28       4.612 -52.574 112.201  0.00 97.00      PROA   
ATOM    442  HA  LEU P  28       4.167 -53.499 111.862  0.00 97.00      PROA   
ATOM    443  CB  LEU P  28       5.938 -52.382 111.419  0.00 97.00      PROA   
ATOM    444  HB1 LEU P  28       6.602 -53.253 111.612  0.00 97.00      PROA   
ATOM    445  HB2 LEU P  28       6.459 -51.469 111.775  0.00 97.00      PROA   
ATOM    446  CG  LEU P  28       5.778 -52.255 109.881  0.00 97.00      PROA   
ATOM    447  HG  LEU P  28       5.146 -51.363 109.657  0.00 97.00      PROA   
ATOM    448  CD1 LEU P  28       7.146 -52.018 109.214  0.00 97.00      PROA   
ATOM    449 HD11 LEU P  28       7.814 -52.886 109.395  0.00 97.00      PROA   
ATOM    450 HD12 LEU P  28       7.629 -51.106 109.623  0.00 97.00      PROA   
ATOM    451 HD13 LEU P  28       7.022 -51.891 108.118  0.00 97.00      PROA   
ATOM    452  CD2 LEU P  28       5.090 -53.483 109.257  0.00 97.00      PROA   
ATOM    453 HD21 LEU P  28       4.062 -53.609 109.657  0.00 97.00      PROA   
ATOM    454 HD22 LEU P  28       5.674 -54.401 109.481  0.00 97.00      PROA   
ATOM    455 HD23 LEU P  28       5.024 -53.368 108.155  0.00 97.00      PROA   
ATOM    456  C   LEU P  28       4.890 -52.788 113.694  0.00 97.00      PROA   
ATOM    457  O   LEU P  28       4.859 -53.951 114.098  0.00 97.00      PROA   
ATOM    458  N   PRO P  29       5.103 -51.819 114.593  0.00 97.00      PROA   
ATOM    459  CD  PRO P  29       5.519 -50.445 114.278  0.00 97.00      PROA   
ATOM    460  HD1 PRO P  29       4.828 -49.952 113.563  0.00 97.00      PROA   
ATOM    461  HD2 PRO P  29       6.551 -50.466 113.861  0.00 97.00      PROA   
ATOM    462  CA  PRO P  29       5.064 -52.059 116.037  0.00 97.00      PROA   
ATOM    463  HA  PRO P  29       5.550 -52.992 116.288  0.00 97.00      PROA   
ATOM    464  CB  PRO P  29       5.838 -50.850 116.597  0.00 97.00      PROA   
ATOM    465  HB1 PRO P  29       6.928 -51.069 116.534  0.00 97.00      PROA   
ATOM    466  HB2 PRO P  29       5.602 -50.598 117.648  0.00 97.00      PROA   
ATOM    467  CG  PRO P  29       5.513 -49.717 115.622  0.00 97.00      PROA   
ATOM    468  HG1 PRO P  29       4.494 -49.326 115.835  0.00 97.00      PROA   
ATOM    469  HG2 PRO P  29       6.245 -48.887 115.666  0.00 97.00      PROA   
ATOM    470  C   PRO P  29       3.631 -52.114 116.573  0.00 97.00      PROA   
ATOM    471  O   PRO P  29       3.396 -51.615 117.673  0.00 97.00      PROA   
ATOM    472  N   GLY P  30       2.662 -52.726 115.847  0.00 97.00      PROA   
ATOM    473  HN  GLY P  30       2.905 -53.142 114.972  0.00 97.00      PROA   
ATOM    474  CA  GLY P  30       1.243 -52.733 116.183  0.00 97.00      PROA   
ATOM    475  HA1 GLY P  30       0.718 -53.033 115.287  0.00 97.00      PROA   
ATOM    476  HA2 GLY P  30       0.957 -51.745 116.514  0.00 97.00      PROA   
ATOM    477  C   GLY P  30       0.877 -53.723 117.261  0.00 97.00      PROA   
ATOM    478  O   GLY P  30       0.116 -54.653 117.020  0.00 97.00      PROA   
ATOM    479  N   SER P  31       1.422 -53.491 118.478  0.00 97.00      PROA   
ATOM    480  HN  SER P  31       2.038 -52.705 118.505  0.00 97.00      PROA   
ATOM    481  CA  SER P  31       1.383 -54.248 119.730  0.00 97.00      PROA   
ATOM    482  HA  SER P  31       2.296 -54.823 119.734  0.00 97.00      PROA   
ATOM    483  CB  SER P  31       1.429 -53.282 120.953  0.00 97.00      PROA   
ATOM    484  HB1 SER P  31       0.511 -52.654 120.949  0.00 97.00      PROA   
ATOM    485  HB2 SER P  31       2.303 -52.603 120.845  0.00 97.00      PROA   
ATOM    486  OG  SER P  31       1.510 -53.950 122.214  0.00 97.00      PROA   
ATOM    487  HG1 SER P  31       2.429 -53.932 122.492  0.00 97.00      PROA   
ATOM    488  C   SER P  31       0.253 -55.244 119.926  0.00 97.00      PROA   
ATOM    489  O   SER P  31      -0.903 -54.953 119.656  0.00 97.00      PROA   
ATOM    490  N   SER P  32       0.581 -56.456 120.431  0.00 97.00      PROA   
ATOM    491  HN  SER P  32       1.513 -56.638 120.734  0.00 97.00      PROA   
ATOM    492  CA  SER P  32      -0.297 -57.608 120.493  0.00 97.00      PROA   
ATOM    493  HA  SER P  32      -0.889 -57.620 119.588  0.00 97.00      PROA   
ATOM    494  CB  SER P  32       0.541 -58.913 120.527  0.00 97.00      PROA   
ATOM    495  HB1 SER P  32       1.089 -58.998 119.563  0.00 97.00      PROA   
ATOM    496  HB2 SER P  32      -0.095 -59.818 120.631  0.00 97.00      PROA   
ATOM    497  OG  SER P  32       1.512 -58.878 121.571  0.00 97.00      PROA   
ATOM    498  HG1 SER P  32       1.024 -58.943 122.397  0.00 97.00      PROA   
ATOM    499  C   SER P  32      -1.276 -57.603 121.658  0.00 97.00      PROA   
ATOM    500  O   SER P  32      -1.329 -58.546 122.446  0.00 97.00      PROA   
ATOM    501  N   SER P  33      -2.110 -56.546 121.762  0.00 97.00      PROA   
ATOM    502  HN  SER P  33      -1.987 -55.771 121.146  0.00 97.00      PROA   
ATOM    503  CA  SER P  33      -3.194 -56.449 122.721  0.00 97.00      PROA   
ATOM    504  HA  SER P  33      -3.248 -57.355 123.309  0.00 97.00      PROA   
ATOM    505  CB  SER P  33      -3.026 -55.232 123.671  0.00 97.00      PROA   
ATOM    506  HB1 SER P  33      -3.008 -54.290 123.079  0.00 97.00      PROA   
ATOM    507  HB2 SER P  33      -2.048 -55.319 124.195  0.00 97.00      PROA   
ATOM    508  OG  SER P  33      -4.064 -55.146 124.647  0.00 97.00      PROA   
ATOM    509  HG1 SER P  33      -3.849 -55.763 125.352  0.00 97.00      PROA   
ATOM    510  C   SER P  33      -4.479 -56.324 121.931  0.00 97.00      PROA   
ATOM    511  O   SER P  33      -4.567 -55.545 120.986  0.00 97.00      PROA   
ATOM    512  N   THR P  34      -5.511 -57.125 122.290  0.00 97.00      PROA   
ATOM    513  HN  THR P  34      -5.442 -57.729 123.079  0.00 97.00      PROA   
ATOM    514  CA  THR P  34      -6.746 -57.196 121.526  0.00 97.00      PROA   
ATOM    515  HA  THR P  34      -6.932 -56.239 121.058  0.00 97.00      PROA   
ATOM    516  CB  THR P  34      -6.770 -58.310 120.477  0.00 97.00      PROA   
ATOM    517  HB  THR P  34      -6.831 -59.316 120.951  0.00 97.00      PROA   
ATOM    518  OG1 THR P  34      -5.569 -58.304 119.727  0.00 97.00      PROA   
ATOM    519  HG1 THR P  34      -4.923 -58.726 120.297  0.00 97.00      PROA   
ATOM    520  CG2 THR P  34      -7.957 -58.143 119.509  0.00 97.00      PROA   
ATOM    521 HG21 THR P  34      -8.047 -57.088 119.175  0.00 97.00      PROA   
ATOM    522 HG22 THR P  34      -8.906 -58.441 119.997  0.00 97.00      PROA   
ATOM    523 HG23 THR P  34      -7.824 -58.790 118.616  0.00 97.00      PROA   
ATOM    524  C   THR P  34      -7.868 -57.483 122.480  0.00 97.00      PROA   
ATOM    525  O   THR P  34      -7.722 -58.272 123.409  0.00 97.00      PROA   
ATOM    526  N   GLN P  35      -9.046 -56.875 122.232  0.00 97.00      PROA   
ATOM    527  HN  GLN P  35      -9.113 -56.131 121.569  0.00 97.00      PROA   
ATOM    528  CA  GLN P  35     -10.285 -57.305 122.831  0.00 97.00      PROA   
ATOM    529  HA  GLN P  35     -10.115 -58.088 123.558  0.00 97.00      PROA   
ATOM    530  CB  GLN P  35     -11.039 -56.123 123.491  0.00 97.00      PROA   
ATOM    531  HB1 GLN P  35     -11.933 -56.518 124.021  0.00 97.00      PROA   
ATOM    532  HB2 GLN P  35     -11.391 -55.425 122.699  0.00 97.00      PROA   
ATOM    533  CG  GLN P  35     -10.149 -55.328 124.471  0.00 97.00      PROA   
ATOM    534  HG1 GLN P  35      -9.289 -54.876 123.931  0.00 97.00      PROA   
ATOM    535  HG2 GLN P  35      -9.752 -55.998 125.261  0.00 97.00      PROA   
ATOM    536  CD  GLN P  35     -10.935 -54.170 125.085  0.00 97.00      PROA   
ATOM    537  OE1 GLN P  35     -11.282 -53.222 124.382  0.00 97.00      PROA   
ATOM    538  NE2 GLN P  35     -11.206 -54.223 126.416  0.00 97.00      PROA   
ATOM    539 HE21 GLN P  35     -11.693 -53.454 126.826  0.00 97.00      PROA   
ATOM    540 HE22 GLN P  35     -10.889 -55.000 126.956  0.00 97.00      PROA   
ATOM    541  C   GLN P  35     -11.105 -57.859 121.690  0.00 97.00      PROA   
ATOM    542  O   GLN P  35     -11.331 -57.171 120.705  0.00 97.00      PROA   
ATOM    543  N   TRP P  36     -11.557 -59.129 121.791  0.00 97.00      PROA   
ATOM    544  HN  TRP P  36     -11.326 -59.682 122.587  0.00 97.00      PROA   
ATOM    545  CA  TRP P  36     -12.406 -59.778 120.807  0.00 97.00      PROA   
ATOM    546  HA  TRP P  36     -12.479 -59.172 119.915  0.00 97.00      PROA   
ATOM    547  CB  TRP P  36     -11.906 -61.196 120.424  0.00 97.00      PROA   
ATOM    548  HB1 TRP P  36     -12.734 -61.786 119.977  0.00 97.00      PROA   
ATOM    549  HB2 TRP P  36     -11.599 -61.719 121.358  0.00 97.00      PROA   
ATOM    550  CG  TRP P  36     -10.774 -61.248 119.448  0.00 97.00      PROA   
ATOM    551  CD1 TRP P  36      -9.439 -61.290 119.739  0.00 97.00      PROA   
ATOM    552  HD1 TRP P  36      -9.024 -61.128 120.717  0.00 97.00      PROA   
ATOM    553  NE1 TRP P  36      -8.719 -61.511 118.598  0.00 97.00      PROA   
ATOM    554  HE1 TRP P  36      -7.749 -61.635 118.556  0.00 97.00      PROA   
ATOM    555  CE2 TRP P  36      -9.565 -61.593 117.535  0.00 97.00      PROA   
ATOM    556  CD2 TRP P  36     -10.880 -61.421 118.025  0.00 97.00      PROA   
ATOM    557  CE3 TRP P  36     -11.956 -61.459 117.136  0.00 97.00      PROA   
ATOM    558  HE3 TRP P  36     -12.972 -61.317 117.475  0.00 97.00      PROA   
ATOM    559  CZ3 TRP P  36     -11.697 -61.665 115.778  0.00 97.00      PROA   
ATOM    560  HZ3 TRP P  36     -12.513 -61.674 115.069  0.00 97.00      PROA   
ATOM    561  CZ2 TRP P  36      -9.309 -61.818 116.191  0.00 97.00      PROA   
ATOM    562  HZ2 TRP P  36      -8.303 -61.950 115.822  0.00 97.00      PROA   
ATOM    563  CH2 TRP P  36     -10.397 -61.851 115.318  0.00 97.00      PROA   
ATOM    564  HH2 TRP P  36     -10.226 -61.990 114.261  0.00 97.00      PROA   
ATOM    565  C   TRP P  36     -13.795 -59.909 121.381  0.00 97.00      PROA   
ATOM    566  O   TRP P  36     -13.958 -60.039 122.587  0.00 97.00      PROA   
ATOM    567  N   PHE P  37     -14.839 -59.860 120.521  0.00 97.00      PROA   
ATOM    568  HN  PHE P  37     -14.683 -59.684 119.551  0.00 97.00      PROA   
ATOM    569  CA  PHE P  37     -16.223 -59.910 120.942  0.00 97.00      PROA   
ATOM    570  HA  PHE P  37     -16.277 -60.308 121.944  0.00 97.00      PROA   
ATOM    571  CB  PHE P  37     -16.933 -58.524 120.888  0.00 97.00      PROA   
ATOM    572  HB1 PHE P  37     -17.950 -58.596 121.331  0.00 97.00      PROA   
ATOM    573  HB2 PHE P  37     -17.030 -58.179 119.838  0.00 97.00      PROA   
ATOM    574  CG  PHE P  37     -16.154 -57.471 121.644  0.00 97.00      PROA   
ATOM    575  CD1 PHE P  37     -16.470 -57.170 122.981  0.00 97.00      PROA   
ATOM    576  HD1 PHE P  37     -17.269 -57.702 123.473  0.00 97.00      PROA   
ATOM    577  CE1 PHE P  37     -15.748 -56.197 123.685  0.00 97.00      PROA   
ATOM    578  HE1 PHE P  37     -15.997 -55.982 124.714  0.00 97.00      PROA   
ATOM    579  CZ  PHE P  37     -14.699 -55.512 123.058  0.00 97.00      PROA   
ATOM    580  HZ  PHE P  37     -14.131 -54.774 123.606  0.00 97.00      PROA   
ATOM    581  CD2 PHE P  37     -15.119 -56.750 121.018  0.00 97.00      PROA   
ATOM    582  HD2 PHE P  37     -14.864 -56.967 119.992  0.00 97.00      PROA   
ATOM    583  CE2 PHE P  37     -14.383 -55.793 121.724  0.00 97.00      PROA   
ATOM    584  HE2 PHE P  37     -13.562 -55.285 121.243  0.00 97.00      PROA   
ATOM    585  C   PHE P  37     -16.977 -60.849 120.022  0.00 97.00      PROA   
ATOM    586  O   PHE P  37     -16.816 -60.799 118.805  0.00 97.00      PROA   
ATOM    587  N   LEU P  38     -17.841 -61.721 120.598  0.00 97.00      PROA   
ATOM    588  HN  LEU P  38     -17.893 -61.786 121.594  0.00 97.00      PROA   
ATOM    589  CA  LEU P  38     -18.785 -62.554 119.878  0.00 97.00      PROA   
ATOM    590  HA  LEU P  38     -18.663 -62.424 118.816  0.00 97.00      PROA   
ATOM    591  CB  LEU P  38     -18.692 -64.061 120.236  0.00 97.00      PROA   
ATOM    592  HB1 LEU P  38     -19.471 -64.631 119.684  0.00 97.00      PROA   
ATOM    593  HB2 LEU P  38     -18.870 -64.198 121.327  0.00 97.00      PROA   
ATOM    594  CG  LEU P  38     -17.329 -64.701 119.912  0.00 97.00      PROA   
ATOM    595  HG  LEU P  38     -16.563 -64.143 120.491  0.00 97.00      PROA   
ATOM    596  CD1 LEU P  38     -17.276 -66.173 120.360  0.00 97.00      PROA   
ATOM    597 HD11 LEU P  38     -18.035 -66.766 119.807  0.00 97.00      PROA   
ATOM    598 HD12 LEU P  38     -17.477 -66.260 121.448  0.00 97.00      PROA   
ATOM    599 HD13 LEU P  38     -16.275 -66.604 120.146  0.00 97.00      PROA   
ATOM    600  CD2 LEU P  38     -16.978 -64.594 118.421  0.00 97.00      PROA   
ATOM    601 HD21 LEU P  38     -16.927 -63.538 118.088  0.00 97.00      PROA   
ATOM    602 HD22 LEU P  38     -17.739 -65.126 117.811  0.00 97.00      PROA   
ATOM    603 HD23 LEU P  38     -15.991 -65.067 118.239  0.00 97.00      PROA   
ATOM    604  C   LEU P  38     -20.163 -62.095 120.267  0.00 97.00      PROA   
ATOM    605  O   LEU P  38     -20.562 -62.240 121.419  0.00 97.00      PROA   
ATOM    606  N   ASN P  39     -20.937 -61.520 119.315  0.00 97.00      PROA   
ATOM    607  HN  ASN P  39     -20.604 -61.458 118.373  0.00 97.00      PROA   
ATOM    608  CA  ASN P  39     -22.303 -61.059 119.553  0.00 97.00      PROA   
ATOM    609  HA  ASN P  39     -22.618 -60.549 118.654  0.00 97.00      PROA   
ATOM    610  CB  ASN P  39     -23.285 -62.239 119.824  0.00 97.00      PROA   
ATOM    611  HB1 ASN P  39     -24.333 -61.873 119.836  0.00 97.00      PROA   
ATOM    612  HB2 ASN P  39     -23.057 -62.701 120.808  0.00 97.00      PROA   
ATOM    613  CG  ASN P  39     -23.170 -63.298 118.720  0.00 97.00      PROA   
ATOM    614  OD1 ASN P  39     -22.973 -62.977 117.547  0.00 97.00      PROA   
ATOM    615  ND2 ASN P  39     -23.254 -64.602 119.104  0.00 97.00      PROA   
ATOM    616 HD21 ASN P  39     -23.121 -65.309 118.412  0.00 97.00      PROA   
ATOM    617 HD22 ASN P  39     -23.395 -64.832 120.066  0.00 97.00      PROA   
ATOM    618  C   ASN P  39     -22.386 -60.043 120.691  0.00 97.00      PROA   
ATOM    619  O   ASN P  39     -23.284 -60.091 121.531  0.00 97.00      PROA   
ATOM    620  N   GLY P  40     -21.406 -59.112 120.756  0.00 97.00      PROA   
ATOM    621  HN  GLY P  40     -20.727 -59.081 120.027  0.00 97.00      PROA   
ATOM    622  CA  GLY P  40     -21.250 -58.161 121.850  0.00 97.00      PROA   
ATOM    623  HA1 GLY P  40     -22.231 -57.856 122.190  0.00 97.00      PROA   
ATOM    624  HA2 GLY P  40     -20.682 -57.329 121.465  0.00 97.00      PROA   
ATOM    625  C   GLY P  40     -20.496 -58.685 123.057  0.00 97.00      PROA   
ATOM    626  O   GLY P  40     -19.939 -57.896 123.817  0.00 97.00      PROA   
ATOM    627  N   THR P  41     -20.448 -60.018 123.283  0.00 97.00      PROA   
ATOM    628  HN  THR P  41     -20.859 -60.650 122.628  0.00 97.00      PROA   
ATOM    629  CA  THR P  41     -19.849 -60.610 124.475  0.00 97.00      PROA   
ATOM    630  HA  THR P  41     -20.018 -59.942 125.309  0.00 97.00      PROA   
ATOM    631  CB  THR P  41     -20.457 -61.960 124.842  0.00 97.00      PROA   
ATOM    632  HB  THR P  41     -20.350 -62.676 123.995  0.00 97.00      PROA   
ATOM    633  OG1 THR P  41     -21.841 -61.801 125.126  0.00 97.00      PROA   
ATOM    634  HG1 THR P  41     -22.237 -61.412 124.346  0.00 97.00      PROA   
ATOM    635  CG2 THR P  41     -19.807 -62.570 126.103  0.00 97.00      PROA   
ATOM    636 HG21 THR P  41     -19.876 -61.859 126.953  0.00 97.00      PROA   
ATOM    637 HG22 THR P  41     -18.742 -62.829 125.934  0.00 97.00      PROA   
ATOM    638 HG23 THR P  41     -20.342 -63.501 126.385  0.00 97.00      PROA   
ATOM    639  C   THR P  41     -18.354 -60.773 124.304  0.00 97.00      PROA   
ATOM    640  O   THR P  41     -17.893 -61.437 123.385  0.00 97.00      PROA   
ATOM    641  N   ALA P  42     -17.549 -60.167 125.205  0.00 97.00      PROA   
ATOM    642  HN  ALA P  42     -17.937 -59.623 125.945  0.00 97.00      PROA   
ATOM    643  CA  ALA P  42     -16.101 -60.233 125.171  0.00 97.00      PROA   
ATOM    644  HA  ALA P  42     -15.802 -59.887 124.193  0.00 97.00      PROA   
ATOM    645  CB  ALA P  42     -15.498 -59.269 126.210  0.00 97.00      PROA   
ATOM    646  HB1 ALA P  42     -15.782 -59.578 127.239  0.00 97.00      PROA   
ATOM    647  HB2 ALA P  42     -15.885 -58.240 126.038  0.00 97.00      PROA   
ATOM    648  HB3 ALA P  42     -14.392 -59.239 126.133  0.00 97.00      PROA   
ATOM    649  C   ALA P  42     -15.501 -61.624 125.375  0.00 97.00      PROA   
ATOM    650  O   ALA P  42     -15.864 -62.357 126.293  0.00 97.00      PROA   
ATOM    651  N   ILE P  43     -14.517 -61.997 124.521  0.00 97.00      PROA   
ATOM    652  HN  ILE P  43     -14.254 -61.385 123.777  0.00 97.00      PROA   
ATOM    653  CA  ILE P  43     -13.731 -63.213 124.652  0.00 97.00      PROA   
ATOM    654  HA  ILE P  43     -14.309 -63.929 125.219  0.00 97.00      PROA   
ATOM    655  CB  ILE P  43     -13.313 -63.868 123.322  0.00 97.00      PROA   
ATOM    656  HB  ILE P  43     -12.363 -63.415 122.952  0.00 97.00      PROA   
ATOM    657  CG2 ILE P  43     -13.084 -65.383 123.558  0.00 97.00      PROA   
ATOM    658 HG21 ILE P  43     -14.025 -65.862 123.902  0.00 97.00      PROA   
ATOM    659 HG22 ILE P  43     -12.291 -65.576 124.306  0.00 97.00      PROA   
ATOM    660 HG23 ILE P  43     -12.771 -65.886 122.622  0.00 97.00      PROA   
ATOM    661  CG1 ILE P  43     -14.347 -63.648 122.189  0.00 97.00      PROA   
ATOM    662 HG11 ILE P  43     -14.505 -62.562 122.027  0.00 97.00      PROA   
ATOM    663 HG12 ILE P  43     -15.323 -64.089 122.488  0.00 97.00      PROA   
ATOM    664  CD  ILE P  43     -13.894 -64.250 120.850  0.00 97.00      PROA   
ATOM    665  HD1 ILE P  43     -12.815 -64.057 120.674  0.00 97.00      PROA   
ATOM    666  HD2 ILE P  43     -14.463 -63.805 120.007  0.00 97.00      PROA   
ATOM    667  HD3 ILE P  43     -14.066 -65.347 120.835  0.00 97.00      PROA   
ATOM    668  C   ILE P  43     -12.487 -62.840 125.443  0.00 97.00      PROA   
ATOM    669  O   ILE P  43     -12.056 -61.689 125.446  0.00 97.00      PROA   
ATOM    670  N   GLN P  44     -11.854 -63.819 126.126  0.00 97.00      PROA   
ATOM    671  HN  GLN P  44     -12.232 -64.741 126.165  0.00 97.00      PROA   
ATOM    672  CA  GLN P  44     -10.633 -63.603 126.880  0.00 97.00      PROA   
ATOM    673  HA  GLN P  44     -10.660 -62.619 127.329  0.00 97.00      PROA   
ATOM    674  CB  GLN P  44     -10.510 -64.667 128.002  0.00 97.00      PROA   
ATOM    675  HB1 GLN P  44      -9.600 -64.442 128.602  0.00 97.00      PROA   
ATOM    676  HB2 GLN P  44     -10.372 -65.674 127.548  0.00 97.00      PROA   
ATOM    677  CG  GLN P  44     -11.716 -64.744 128.977  0.00 97.00      PROA   
ATOM    678  HG1 GLN P  44     -11.453 -65.422 129.818  0.00 97.00      PROA   
ATOM    679  HG2 GLN P  44     -12.605 -65.172 128.468  0.00 97.00      PROA   
ATOM    680  CD  GLN P  44     -12.074 -63.382 129.591  0.00 97.00      PROA   
ATOM    681  OE1 GLN P  44     -11.457 -62.960 130.575  0.00 97.00      PROA   
ATOM    682  NE2 GLN P  44     -13.099 -62.683 129.030  0.00 97.00      PROA   
ATOM    683 HE21 GLN P  44     -13.325 -61.797 129.432  0.00 97.00      PROA   
ATOM    684 HE22 GLN P  44     -13.575 -63.028 128.222  0.00 97.00      PROA   
ATOM    685  C   GLN P  44      -9.403 -63.659 125.971  0.00 97.00      PROA   
ATOM    686  O   GLN P  44      -8.289 -63.347 126.390  0.00 97.00      PROA   
ATOM    687  N   THR P  45      -9.589 -64.031 124.680  0.00 97.00      PROA   
ATOM    688  HN  THR P  45     -10.499 -64.305 124.383  0.00 97.00      PROA   
ATOM    689  CA  THR P  45      -8.564 -64.067 123.644  0.00 97.00      PROA   
ATOM    690  HA  THR P  45      -7.798 -64.756 123.971  0.00 97.00      PROA   
ATOM    691  CB  THR P  45      -9.124 -64.554 122.307  0.00 97.00      PROA   
ATOM    692  HB  THR P  45      -9.896 -63.844 121.925  0.00 97.00      PROA   
ATOM    693  OG1 THR P  45      -9.742 -65.821 122.474  0.00 97.00      PROA   
ATOM    694  HG1 THR P  45     -10.036 -66.086 121.598  0.00 97.00      PROA   
ATOM    695  CG2 THR P  45      -8.011 -64.729 121.257  0.00 97.00      PROA   
ATOM    696 HG21 THR P  45      -7.250 -65.443 121.636  0.00 97.00      PROA   
ATOM    697 HG22 THR P  45      -7.521 -63.766 121.010  0.00 97.00      PROA   
ATOM    698 HG23 THR P  45      -8.426 -65.141 120.313  0.00 97.00      PROA   
ATOM    699  C   THR P  45      -7.925 -62.708 123.414  0.00 97.00      PROA   
ATOM    700  O   THR P  45      -8.561 -61.810 122.875  0.00 97.00      PROA   
ATOM    701  N   SER P  46      -6.646 -62.519 123.814  0.00 97.00      PROA   
ATOM    702  HN  SER P  46      -6.185 -63.209 124.368  0.00 97.00      PROA   
ATOM    703  CA  SER P  46      -5.970 -61.237 123.651  0.00 97.00      PROA   
ATOM    704  HA  SER P  46      -6.702 -60.458 123.502  0.00 97.00      PROA   
ATOM    705  CB  SER P  46      -5.158 -60.871 124.916  0.00 97.00      PROA   
ATOM    706  HB1 SER P  46      -4.593 -59.926 124.758  0.00 97.00      PROA   
ATOM    707  HB2 SER P  46      -4.433 -61.677 125.160  0.00 97.00      PROA   
ATOM    708  OG  SER P  46      -6.027 -60.655 126.027  0.00 97.00      PROA   
ATOM    709  HG1 SER P  46      -6.612 -61.414 126.098  0.00 97.00      PROA   
ATOM    710  C   SER P  46      -5.030 -61.191 122.458  0.00 97.00      PROA   
ATOM    711  O   SER P  46      -4.535 -60.125 122.093  0.00 97.00      PROA   
ATOM    712  N   THR P  47      -4.785 -62.339 121.785  0.00 97.00      PROA   
ATOM    713  HN  THR P  47      -5.218 -63.182 122.091  0.00 97.00      PROA   
ATOM    714  CA  THR P  47      -3.994 -62.413 120.558  0.00 97.00      PROA   
ATOM    715  HA  THR P  47      -3.075 -61.899 120.787  0.00 97.00      PROA   
ATOM    716  CB  THR P  47      -3.556 -63.840 120.172  0.00 97.00      PROA   
ATOM    717  HB  THR P  47      -2.773 -64.180 120.886  0.00 97.00      PROA   
ATOM    718  OG1 THR P  47      -3.023 -63.942 118.852  0.00 97.00      PROA   
ATOM    719  HG1 THR P  47      -2.992 -64.881 118.655  0.00 97.00      PROA   
ATOM    720  CG2 THR P  47      -4.747 -64.806 120.256  0.00 97.00      PROA   
ATOM    721 HG21 THR P  47      -5.600 -64.417 119.663  0.00 97.00      PROA   
ATOM    722 HG22 THR P  47      -5.072 -64.946 121.306  0.00 97.00      PROA   
ATOM    723 HG23 THR P  47      -4.472 -65.804 119.850  0.00 97.00      PROA   
ATOM    724  C   THR P  47      -4.673 -61.686 119.392  0.00 97.00      PROA   
ATOM    725  O   THR P  47      -5.897 -61.741 119.303  0.00 97.00      PROA   
ATOM    726  N   PRO P  48      -3.968 -61.036 118.456  0.00 97.00      PROA   
ATOM    727  CD  PRO P  48      -2.641 -60.457 118.702  0.00 97.00      PROA   
ATOM    728  HD1 PRO P  48      -1.872 -61.184 118.362  0.00 97.00      PROA   
ATOM    729  HD2 PRO P  48      -2.479 -60.198 119.773  0.00 97.00      PROA   
ATOM    730  CA  PRO P  48      -4.607 -60.433 117.289  0.00 97.00      PROA   
ATOM    731  HA  PRO P  48      -5.447 -59.841 117.625  0.00 97.00      PROA   
ATOM    732  CB  PRO P  48      -3.488 -59.581 116.661  0.00 97.00      PROA   
ATOM    733  HB1 PRO P  48      -3.891 -58.703 116.120  0.00 97.00      PROA   
ATOM    734  HB2 PRO P  48      -2.865 -60.184 115.963  0.00 97.00      PROA   
ATOM    735  CG  PRO P  48      -2.613 -59.188 117.852  0.00 97.00      PROA   
ATOM    736  HG1 PRO P  48      -1.590 -58.883 117.556  0.00 97.00      PROA   
ATOM    737  HG2 PRO P  48      -3.101 -58.360 118.412  0.00 97.00      PROA   
ATOM    738  C   PRO P  48      -5.112 -61.422 116.257  0.00 97.00      PROA   
ATOM    739  O   PRO P  48      -5.654 -60.960 115.260  0.00 97.00      PROA   
ATOM    740  N   THR P  49      -4.977 -62.756 116.451  0.00 97.00      PROA   
ATOM    741  HN  THR P  49      -4.501 -63.101 117.255  0.00 97.00      PROA   
ATOM    742  CA  THR P  49      -5.572 -63.735 115.554  0.00 97.00      PROA   
ATOM    743  HA  THR P  49      -6.264 -63.215 114.911  0.00 97.00      PROA   
ATOM    744  CB  THR P  49      -4.579 -64.445 114.630  0.00 97.00      PROA   
ATOM    745  HB  THR P  49      -3.883 -63.669 114.242  0.00 97.00      PROA   
ATOM    746  OG1 THR P  49      -5.238 -65.017 113.507  0.00 97.00      PROA   
ATOM    747  HG1 THR P  49      -4.577 -65.027 112.805  0.00 97.00      PROA   
ATOM    748  CG2 THR P  49      -3.741 -65.543 115.309  0.00 97.00      PROA   
ATOM    749 HG21 THR P  49      -4.381 -66.398 115.617  0.00 97.00      PROA   
ATOM    750 HG22 THR P  49      -3.218 -65.138 116.198  0.00 97.00      PROA   
ATOM    751 HG23 THR P  49      -2.982 -65.931 114.595  0.00 97.00      PROA   
ATOM    752  C   THR P  49      -6.391 -64.703 116.374  0.00 97.00      PROA   
ATOM    753  O   THR P  49      -5.935 -65.264 117.366  0.00 97.00      PROA   
ATOM    754  N   TYR P  50      -7.658 -64.916 115.964  0.00 97.00      PROA   
ATOM    755  HN  TYR P  50      -8.013 -64.426 115.168  0.00 97.00      PROA   
ATOM    756  CA  TYR P  50      -8.556 -65.853 116.598  0.00 97.00      PROA   
ATOM    757  HA  TYR P  50      -8.193 -66.098 117.586  0.00 97.00      PROA   
ATOM    758  CB  TYR P  50      -9.994 -65.275 116.706  0.00 97.00      PROA   
ATOM    759  HB1 TYR P  50     -10.445 -65.110 115.704  0.00 97.00      PROA   
ATOM    760  HB2 TYR P  50      -9.942 -64.290 117.216  0.00 97.00      PROA   
ATOM    761  CG  TYR P  50     -10.897 -66.165 117.521  0.00 97.00      PROA   
ATOM    762  CD1 TYR P  50     -11.681 -67.162 116.911  0.00 97.00      PROA   
ATOM    763  HD1 TYR P  50     -11.628 -67.308 115.842  0.00 97.00      PROA   
ATOM    764  CE1 TYR P  50     -12.548 -67.953 117.676  0.00 97.00      PROA   
ATOM    765  HE1 TYR P  50     -13.169 -68.697 117.200  0.00 97.00      PROA   
ATOM    766  CZ  TYR P  50     -12.626 -67.768 119.060  0.00 97.00      PROA   
ATOM    767  OH  TYR P  50     -13.503 -68.558 119.832  0.00 97.00      PROA   
ATOM    768  HH  TYR P  50     -13.982 -69.135 119.231  0.00 97.00      PROA   
ATOM    769  CD2 TYR P  50     -11.004 -65.973 118.909  0.00 97.00      PROA   
ATOM    770  HD2 TYR P  50     -10.435 -65.185 119.379  0.00 97.00      PROA   
ATOM    771  CE2 TYR P  50     -11.848 -66.783 119.677  0.00 97.00      PROA   
ATOM    772  HE2 TYR P  50     -11.925 -66.638 120.743  0.00 97.00      PROA   
ATOM    773  C   TYR P  50      -8.530 -67.097 115.742  0.00 97.00      PROA   
ATOM    774  O   TYR P  50      -9.004 -67.087 114.613  0.00 97.00      PROA   
ATOM    775  N   HSD P  51      -7.957 -68.202 116.269  0.00 97.00      PROA   
ATOM    776  HN  HSD P  51      -7.614 -68.197 117.205  0.00 97.00      PROA   
ATOM    777  CA  HSD P  51      -7.683 -69.395 115.496  0.00 97.00      PROA   
ATOM    778  HA  HSD P  51      -7.797 -69.191 114.442  0.00 97.00      PROA   
ATOM    779  CB  HSD P  51      -6.227 -69.884 115.728  0.00 97.00      PROA   
ATOM    780  HB1 HSD P  51      -6.047 -70.017 116.817  0.00 97.00      PROA   
ATOM    781  HB2 HSD P  51      -5.546 -69.076 115.380  0.00 97.00      PROA   
ATOM    782  ND1 HSD P  51      -6.157 -72.426 115.461  0.00 97.00      PROA   
ATOM    783  HD1 HSD P  51      -6.789 -72.646 116.206  0.00 97.00      PROA   
ATOM    784  CG  HSD P  51      -5.837 -71.158 115.017  0.00 97.00      PROA   
ATOM    785  CE1 HSD P  51      -5.513 -73.303 114.655  0.00 97.00      PROA   
ATOM    786  HE1 HSD P  51      -5.598 -74.382 114.776  0.00 97.00      PROA   
ATOM    787  NE2 HSD P  51      -4.793 -72.693 113.733  0.00 97.00      PROA   
ATOM    788  CD2 HSD P  51      -4.993 -71.343 113.966  0.00 97.00      PROA   
ATOM    789  HD2 HSD P  51      -4.483 -70.608 113.354  0.00 97.00      PROA   
ATOM    790  C   HSD P  51      -8.646 -70.498 115.850  0.00 97.00      PROA   
ATOM    791  O   HSD P  51      -8.573 -71.091 116.925  0.00 97.00      PROA   
ATOM    792  N   ILE P  52      -9.549 -70.838 114.906  0.00 97.00      PROA   
ATOM    793  HN  ILE P  52      -9.631 -70.330 114.049  0.00 97.00      PROA   
ATOM    794  CA  ILE P  52     -10.437 -71.971 115.020  0.00 97.00      PROA   
ATOM    795  HA  ILE P  52     -10.579 -72.226 116.061  0.00 97.00      PROA   
ATOM    796  CB  ILE P  52     -11.809 -71.689 114.419  0.00 97.00      PROA   
ATOM    797  HB  ILE P  52     -11.676 -71.340 113.375  0.00 97.00      PROA   
ATOM    798  CG2 ILE P  52     -12.676 -72.962 114.378  0.00 97.00      PROA   
ATOM    799 HG21 ILE P  52     -12.806 -73.384 115.396  0.00 97.00      PROA   
ATOM    800 HG22 ILE P  52     -12.251 -73.737 113.708  0.00 97.00      PROA   
ATOM    801 HG23 ILE P  52     -13.683 -72.704 113.991  0.00 97.00      PROA   
ATOM    802  CG1 ILE P  52     -12.526 -70.564 115.206  0.00 97.00      PROA   
ATOM    803 HG11 ILE P  52     -11.797 -69.795 115.536  0.00 97.00      PROA   
ATOM    804 HG12 ILE P  52     -12.972 -71.013 116.121  0.00 97.00      PROA   
ATOM    805  CD  ILE P  52     -13.626 -69.858 114.406  0.00 97.00      PROA   
ATOM    806  HD1 ILE P  52     -14.385 -70.587 114.055  0.00 97.00      PROA   
ATOM    807  HD2 ILE P  52     -13.201 -69.327 113.529  0.00 97.00      PROA   
ATOM    808  HD3 ILE P  52     -14.139 -69.114 115.048  0.00 97.00      PROA   
ATOM    809  C   ILE P  52      -9.751 -73.122 114.321  0.00 97.00      PROA   
ATOM    810  O   ILE P  52      -9.632 -73.156 113.099  0.00 97.00      PROA   
ATOM    811  N   THR P  53      -9.253 -74.101 115.110  0.00 97.00      PROA   
ATOM    812  HN  THR P  53      -9.294 -74.002 116.102  0.00 97.00      PROA   
ATOM    813  CA  THR P  53      -8.548 -75.276 114.616  0.00 97.00      PROA   
ATOM    814  HA  THR P  53      -7.712 -74.921 114.030  0.00 97.00      PROA   
ATOM    815  CB  THR P  53      -8.016 -76.150 115.746  0.00 97.00      PROA   
ATOM    816  HB  THR P  53      -8.858 -76.621 116.305  0.00 97.00      PROA   
ATOM    817  OG1 THR P  53      -7.273 -75.357 116.660  0.00 97.00      PROA   
ATOM    818  HG1 THR P  53      -6.921 -75.972 117.307  0.00 97.00      PROA   
ATOM    819  CG2 THR P  53      -7.069 -77.243 115.210  0.00 97.00      PROA   
ATOM    820 HG21 THR P  53      -6.238 -76.782 114.635  0.00 97.00      PROA   
ATOM    821 HG22 THR P  53      -7.604 -77.955 114.551  0.00 97.00      PROA   
ATOM    822 HG23 THR P  53      -6.633 -77.822 116.053  0.00 97.00      PROA   
ATOM    823  C   THR P  53      -9.408 -76.122 113.701  0.00 97.00      PROA   
ATOM    824  O   THR P  53      -8.945 -76.582 112.659  0.00 97.00      PROA   
ATOM    825  N   SER P  54     -10.692 -76.321 114.072  0.00 97.00      PROA   
ATOM    826  HN  SER P  54     -11.060 -75.884 114.888  0.00 97.00      PROA   
ATOM    827  CA  SER P  54     -11.601 -77.169 113.337  0.00 97.00      PROA   
ATOM    828  HA  SER P  54     -11.488 -76.964 112.281  0.00 97.00      PROA   
ATOM    829  CB  SER P  54     -11.443 -78.688 113.649  0.00 97.00      PROA   
ATOM    830  HB1 SER P  54     -12.141 -79.286 113.028  0.00 97.00      PROA   
ATOM    831  HB2 SER P  54     -11.670 -78.888 114.717  0.00 97.00      PROA   
ATOM    832  OG  SER P  54     -10.117 -79.148 113.412  0.00 97.00      PROA   
ATOM    833  HG1 SER P  54      -9.891 -78.871 112.520  0.00 97.00      PROA   
ATOM    834  C   SER P  54     -12.985 -76.762 113.782  0.00 97.00      PROA   
ATOM    835  O   SER P  54     -13.371 -77.019 114.918  0.00 97.00      PROA   
ATOM    836  N   ALA P  55     -13.752 -76.074 112.907  0.00 97.00      PROA   
ATOM    837  HN  ALA P  55     -13.406 -75.875 111.988  0.00 97.00      PROA   
ATOM    838  CA  ALA P  55     -14.975 -75.372 113.249  0.00 97.00      PROA   
ATOM    839  HA  ALA P  55     -14.695 -74.655 114.002  0.00 97.00      PROA   
ATOM    840  CB  ALA P  55     -15.489 -74.589 112.025  0.00 97.00      PROA   
ATOM    841  HB1 ALA P  55     -15.778 -75.283 111.207  0.00 97.00      PROA   
ATOM    842  HB2 ALA P  55     -14.683 -73.926 111.639  0.00 97.00      PROA   
ATOM    843  HB3 ALA P  55     -16.360 -73.956 112.293  0.00 97.00      PROA   
ATOM    844  C   ALA P  55     -16.123 -76.178 113.845  0.00 97.00      PROA   
ATOM    845  O   ALA P  55     -16.453 -77.269 113.391  0.00 97.00      PROA   
ATOM    846  N   SER P  56     -16.776 -75.606 114.889  0.00 97.00      PROA   
ATOM    847  HN  SER P  56     -16.436 -74.744 115.268  0.00 97.00      PROA   
ATOM    848  CA  SER P  56     -17.987 -76.112 115.513  0.00 97.00      PROA   
ATOM    849  HA  SER P  56     -18.160 -77.118 115.165  0.00 97.00      PROA   
ATOM    850  CB  SER P  56     -17.923 -76.155 117.068  0.00 97.00      PROA   
ATOM    851  HB1 SER P  56     -17.022 -76.731 117.368  0.00 97.00      PROA   
ATOM    852  HB2 SER P  56     -18.814 -76.682 117.475  0.00 97.00      PROA   
ATOM    853  OG  SER P  56     -17.832 -74.861 117.660  0.00 97.00      PROA   
ATOM    854  HG1 SER P  56     -18.201 -74.947 118.550  0.00 97.00      PROA   
ATOM    855  C   SER P  56     -19.169 -75.274 115.064  0.00 97.00      PROA   
ATOM    856  O   SER P  56     -19.014 -74.236 114.429  0.00 97.00      PROA   
ATOM    857  N   GLU P  57     -20.409 -75.721 115.378  0.00 97.00      PROA   
ATOM    858  HN  GLU P  57     -20.529 -76.553 115.915  0.00 97.00      PROA   
ATOM    859  CA  GLU P  57     -21.642 -75.002 115.103  0.00 97.00      PROA   
ATOM    860  HA  GLU P  57     -21.712 -74.819 114.040  0.00 97.00      PROA   
ATOM    861  CB  GLU P  57     -22.848 -75.846 115.609  0.00 97.00      PROA   
ATOM    862  HB1 GLU P  57     -23.799 -75.317 115.396  0.00 97.00      PROA   
ATOM    863  HB2 GLU P  57     -22.753 -75.925 116.720  0.00 97.00      PROA   
ATOM    864  CG  GLU P  57     -22.936 -77.319 115.110  0.00 97.00      PROA   
ATOM    865  HG1 GLU P  57     -23.709 -77.828 115.731  0.00 97.00      PROA   
ATOM    866  HG2 GLU P  57     -21.978 -77.851 115.277  0.00 97.00      PROA   
ATOM    867  CD  GLU P  57     -23.340 -77.520 113.644  0.00 97.00      PROA   
ATOM    868  OE1 GLU P  57     -24.484 -77.995 113.411  0.00 97.00      PROA   
ATOM    869  OE2 GLU P  57     -22.491 -77.288 112.743  0.00 97.00      PROA   
ATOM    870  C   GLU P  57     -21.646 -73.662 115.848  0.00 97.00      PROA   
ATOM    871  O   GLU P  57     -22.008 -72.610 115.331  0.00 97.00      PROA   
ATOM    872  N   ASP P  58     -21.181 -73.739 117.106  0.00 97.00      PROA   
ATOM    873  HN  ASP P  58     -20.949 -74.649 117.443  0.00 97.00      PROA   
ATOM    874  CA  ASP P  58     -21.098 -72.774 118.173  0.00 97.00      PROA   
ATOM    875  HA  ASP P  58     -22.043 -72.252 118.207  0.00 97.00      PROA   
ATOM    876  CB  ASP P  58     -20.919 -73.524 119.542  0.00 97.00      PROA   
ATOM    877  HB1 ASP P  58     -21.932 -73.658 119.983  0.00 97.00      PROA   
ATOM    878  HB2 ASP P  58     -20.313 -72.937 120.257  0.00 97.00      PROA   
ATOM    879  CG  ASP P  58     -20.334 -74.947 119.429  0.00 97.00      PROA   
ATOM    880  OD1 ASP P  58     -20.976 -75.832 118.801  0.00 97.00      PROA   
ATOM    881  OD2 ASP P  58     -19.235 -75.171 119.999  0.00 97.00      PROA   
ATOM    882  C   ASP P  58     -20.058 -71.677 117.962  0.00 97.00      PROA   
ATOM    883  O   ASP P  58     -20.164 -70.610 118.566  0.00 97.00      PROA   
ATOM    884  N   ASP P  59     -19.080 -71.864 117.042  0.00 97.00      PROA   
ATOM    885  HN  ASP P  59     -18.889 -72.778 116.692  0.00 97.00      PROA   
ATOM    886  CA  ASP P  59     -18.238 -70.805 116.495  0.00 97.00      PROA   
ATOM    887  HA  ASP P  59     -17.702 -70.342 117.315  0.00 97.00      PROA   
ATOM    888  CB  ASP P  59     -17.227 -71.404 115.474  0.00 97.00      PROA   
ATOM    889  HB1 ASP P  59     -16.785 -70.607 114.840  0.00 97.00      PROA   
ATOM    890  HB2 ASP P  59     -17.741 -72.131 114.813  0.00 97.00      PROA   
ATOM    891  CG  ASP P  59     -16.038 -72.089 116.146  0.00 97.00      PROA   
ATOM    892  OD1 ASP P  59     -15.455 -71.503 117.095  0.00 97.00      PROA   
ATOM    893  OD2 ASP P  59     -15.613 -73.145 115.615  0.00 97.00      PROA   
ATOM    894  C   ASP P  59     -19.028 -69.689 115.789  0.00 97.00      PROA   
ATOM    895  O   ASP P  59     -18.548 -68.568 115.663  0.00 97.00      PROA   
ATOM    896  N   SER P  60     -20.260 -69.964 115.300  0.00 97.00      PROA   
ATOM    897  HN  SER P  60     -20.620 -70.885 115.426  0.00 97.00      PROA   
ATOM    898  CA  SER P  60     -21.115 -69.008 114.591  0.00 97.00      PROA   
ATOM    899  HA  SER P  60     -20.555 -68.682 113.725  0.00 97.00      PROA   
ATOM    900  CB  SER P  60     -22.450 -69.624 114.098  0.00 97.00      PROA   
ATOM    901  HB1 SER P  60     -23.030 -68.876 113.515  0.00 97.00      PROA   
ATOM    902  HB2 SER P  60     -23.061 -69.956 114.965  0.00 97.00      PROA   
ATOM    903  OG  SER P  60     -22.231 -70.742 113.253  0.00 97.00      PROA   
ATOM    904  HG1 SER P  60     -22.038 -71.485 113.834  0.00 97.00      PROA   
ATOM    905  C   SER P  60     -21.518 -67.760 115.375  0.00 97.00      PROA   
ATOM    906  O   SER P  60     -21.841 -67.819 116.559  0.00 97.00      PROA   
ATOM    907  N   GLY P  61     -21.564 -66.585 114.699  0.00 97.00      PROA   
ATOM    908  HN  GLY P  61     -21.349 -66.556 113.723  0.00 97.00      PROA   
ATOM    909  CA  GLY P  61     -21.924 -65.331 115.345  0.00 97.00      PROA   
ATOM    910  HA1 GLY P  61     -21.636 -65.364 116.386  0.00 97.00      PROA   
ATOM    911  HA2 GLY P  61     -22.980 -65.166 115.188  0.00 97.00      PROA   
ATOM    912  C   GLY P  61     -21.172 -64.191 114.739  0.00 97.00      PROA   
ATOM    913  O   GLY P  61     -20.391 -64.374 113.815  0.00 97.00      PROA   
ATOM    914  N   GLU P  62     -21.381 -62.956 115.253  0.00 97.00      PROA   
ATOM    915  HN  GLU P  62     -22.024 -62.810 116.005  0.00 97.00      PROA   
ATOM    916  CA  GLU P  62     -20.678 -61.791 114.765  0.00 97.00      PROA   
ATOM    917  HA  GLU P  62     -20.363 -61.994 113.758  0.00 97.00      PROA   
ATOM    918  CB  GLU P  62     -21.552 -60.518 114.650  0.00 97.00      PROA   
ATOM    919  HB1 GLU P  62     -22.469 -60.810 114.089  0.00 97.00      PROA   
ATOM    920  HB2 GLU P  62     -20.989 -59.791 114.022  0.00 97.00      PROA   
ATOM    921  CG  GLU P  62     -22.012 -59.833 115.949  0.00 97.00      PROA   
ATOM    922  HG1 GLU P  62     -21.176 -59.714 116.668  0.00 97.00      PROA   
ATOM    923  HG2 GLU P  62     -22.823 -60.421 116.427  0.00 97.00      PROA   
ATOM    924  CD  GLU P  62     -22.553 -58.443 115.635  0.00 97.00      PROA   
ATOM    925  OE1 GLU P  62     -23.259 -58.272 114.613  0.00 97.00      PROA   
ATOM    926  OE2 GLU P  62     -22.263 -57.524 116.432  0.00 97.00      PROA   
ATOM    927  C   GLU P  62     -19.404 -61.552 115.530  0.00 97.00      PROA   
ATOM    928  O   GLU P  62     -19.375 -61.410 116.749  0.00 97.00      PROA   
ATOM    929  N   TYR P  63     -18.291 -61.523 114.770  0.00 97.00      PROA   
ATOM    930  HN  TYR P  63     -18.365 -61.651 113.783  0.00 97.00      PROA   
ATOM    931  CA  TYR P  63     -16.947 -61.344 115.255  0.00 97.00      PROA   
ATOM    932  HA  TYR P  63     -16.895 -61.652 116.291  0.00 97.00      PROA   
ATOM    933  CB  TYR P  63     -15.916 -62.148 114.417  0.00 97.00      PROA   
ATOM    934  HB1 TYR P  63     -14.885 -61.760 114.554  0.00 97.00      PROA   
ATOM    935  HB2 TYR P  63     -16.180 -62.082 113.342  0.00 97.00      PROA   
ATOM    936  CG  TYR P  63     -15.928 -63.605 114.796  0.00 97.00      PROA   
ATOM    937  CD1 TYR P  63     -17.022 -64.431 114.479  0.00 97.00      PROA   
ATOM    938  HD1 TYR P  63     -17.863 -64.028 113.937  0.00 97.00      PROA   
ATOM    939  CE1 TYR P  63     -17.050 -65.768 114.887  0.00 97.00      PROA   
ATOM    940  HE1 TYR P  63     -17.917 -66.373 114.672  0.00 97.00      PROA   
ATOM    941  CZ  TYR P  63     -15.956 -66.311 115.572  0.00 97.00      PROA   
ATOM    942  OH  TYR P  63     -15.979 -67.641 116.038  0.00 97.00      PROA   
ATOM    943  HH  TYR P  63     -16.870 -67.984 115.917  0.00 97.00      PROA   
ATOM    944  CD2 TYR P  63     -14.824 -64.173 115.457  0.00 97.00      PROA   
ATOM    945  HD2 TYR P  63     -13.963 -63.566 115.691  0.00 97.00      PROA   
ATOM    946  CE2 TYR P  63     -14.837 -65.519 115.835  0.00 97.00      PROA   
ATOM    947  HE2 TYR P  63     -14.003 -65.934 116.375  0.00 97.00      PROA   
ATOM    948  C   TYR P  63     -16.600 -59.881 115.192  0.00 97.00      PROA   
ATOM    949  O   TYR P  63     -16.878 -59.204 114.205  0.00 97.00      PROA   
ATOM    950  N   ARG P  64     -15.997 -59.341 116.274  0.00 97.00      PROA   
ATOM    951  HN  ARG P  64     -15.866 -59.872 117.109  0.00 97.00      PROA   
ATOM    952  CA  ARG P  64     -15.605 -57.949 116.300  0.00 97.00      PROA   
ATOM    953  HA  ARG P  64     -15.356 -57.619 115.301  0.00 97.00      PROA   
ATOM    954  CB  ARG P  64     -16.679 -57.022 116.935  0.00 97.00      PROA   
ATOM    955  HB1 ARG P  64     -16.549 -56.009 116.493  0.00 97.00      PROA   
ATOM    956  HB2 ARG P  64     -16.537 -56.924 118.034  0.00 97.00      PROA   
ATOM    957  CG  ARG P  64     -18.127 -57.513 116.738  0.00 97.00      PROA   
ATOM    958  HG1 ARG P  64     -18.277 -58.449 117.320  0.00 97.00      PROA   
ATOM    959  HG2 ARG P  64     -18.310 -57.758 115.667  0.00 97.00      PROA   
ATOM    960  CD  ARG P  64     -19.177 -56.508 117.194  0.00 97.00      PROA   
ATOM    961  HD1 ARG P  64     -18.924 -56.061 118.178  0.00 97.00      PROA   
ATOM    962  HD2 ARG P  64     -20.166 -56.997 117.263  0.00 97.00      PROA   
ATOM    963  NE  ARG P  64     -19.171 -55.435 116.158  0.00 97.00      PROA   
ATOM    964  HE  ARG P  64     -18.397 -55.383 115.527  0.00 97.00      PROA   
ATOM    965  CZ  ARG P  64     -20.235 -54.684 115.827  0.00 97.00      PROA   
ATOM    966  NH1 ARG P  64     -21.491 -55.000 116.156  0.00 97.00      PROA   
ATOM    967 HH11 ARG P  64     -21.657 -55.956 116.405  0.00 97.00      PROA   
ATOM    968 HH12 ARG P  64     -22.230 -54.551 115.670  0.00 97.00      PROA   
ATOM    969  NH2 ARG P  64     -20.013 -53.597 115.077  0.00 97.00      PROA   
ATOM    970 HH21 ARG P  64     -19.060 -53.357 114.900  0.00 97.00      PROA   
ATOM    971 HH22 ARG P  64     -20.777 -53.000 114.863  0.00 97.00      PROA   
ATOM    972  C   ARG P  64     -14.377 -57.876 117.166  0.00 97.00      PROA   
ATOM    973  O   ARG P  64     -14.190 -58.699 118.053  0.00 97.00      PROA   
ATOM    974  N   CYS P  65     -13.503 -56.870 116.944  0.00 97.00      PROA   
ATOM    975  HN  CYS P  65     -13.552 -56.303 116.125  0.00 97.00      PROA   
ATOM    976  CA  CYS P  65     -12.402 -56.619 117.844  0.00 97.00      PROA   
ATOM    977  HA  CYS P  65     -12.684 -56.984 118.818  0.00 97.00      PROA   
ATOM    978  CB  CYS P  65     -11.114 -57.354 117.402  0.00 97.00      PROA   
ATOM    979  HB1 CYS P  65     -11.306 -58.442 117.538  0.00 97.00      PROA   
ATOM    980  HB2 CYS P  65     -10.254 -57.096 118.053  0.00 97.00      PROA   
ATOM    981  SG  CYS P  65     -10.720 -57.074 115.652  0.00 97.00      PROA   
ATOM    982  C   CYS P  65     -12.137 -55.142 118.032  0.00 97.00      PROA   
ATOM    983  O   CYS P  65     -12.577 -54.291 117.267  0.00 97.00      PROA   
ATOM    984  N   GLN P  66     -11.405 -54.817 119.118  0.00 97.00      PROA   
ATOM    985  HN  GLN P  66     -11.142 -55.537 119.758  0.00 97.00      PROA   
ATOM    986  CA  GLN P  66     -10.960 -53.481 119.439  0.00 97.00      PROA   
ATOM    987  HA  GLN P  66     -11.162 -52.811 118.614  0.00 97.00      PROA   
ATOM    988  CB  GLN P  66     -11.679 -52.988 120.739  0.00 97.00      PROA   
ATOM    989  HB1 GLN P  66     -11.261 -53.476 121.641  0.00 97.00      PROA   
ATOM    990  HB2 GLN P  66     -12.731 -53.344 120.639  0.00 97.00      PROA   
ATOM    991  CG  GLN P  66     -11.744 -51.454 120.911  0.00 97.00      PROA   
ATOM    992  HG1 GLN P  66     -12.009 -51.024 119.922  0.00 97.00      PROA   
ATOM    993  HG2 GLN P  66     -10.769 -51.032 121.220  0.00 97.00      PROA   
ATOM    994  CD  GLN P  66     -12.857 -50.977 121.863  0.00 97.00      PROA   
ATOM    995  OE1 GLN P  66     -13.734 -50.238 121.419  0.00 97.00      PROA   
ATOM    996  NE2 GLN P  66     -12.854 -51.372 123.160  0.00 97.00      PROA   
ATOM    997 HE21 GLN P  66     -13.617 -51.111 123.750  0.00 97.00      PROA   
ATOM    998 HE22 GLN P  66     -12.141 -51.980 123.510  0.00 97.00      PROA   
ATOM    999  C   GLN P  66      -9.453 -53.632 119.607  0.00 97.00      PROA   
ATOM   1000  O   GLN P  66      -8.986 -54.292 120.533  0.00 97.00      PROA   
ATOM   1001  N   ARG P  67      -8.645 -53.045 118.682  0.00 97.00      PROA   
ATOM   1002  HN  ARG P  67      -9.024 -52.557 117.900  0.00 97.00      PROA   
ATOM   1003  CA  ARG P  67      -7.192 -53.153 118.703  0.00 97.00      PROA   
ATOM   1004  HA  ARG P  67      -6.872 -53.889 119.427  0.00 97.00      PROA   
ATOM   1005  CB  ARG P  67      -6.643 -53.545 117.301  0.00 97.00      PROA   
ATOM   1006  HB1 ARG P  67      -5.547 -53.371 117.227  0.00 97.00      PROA   
ATOM   1007  HB2 ARG P  67      -7.129 -52.885 116.545  0.00 97.00      PROA   
ATOM   1008  CG  ARG P  67      -6.917 -55.005 116.901  0.00 97.00      PROA   
ATOM   1009  HG1 ARG P  67      -6.833 -55.079 115.792  0.00 97.00      PROA   
ATOM   1010  HG2 ARG P  67      -7.963 -55.265 117.169  0.00 97.00      PROA   
ATOM   1011  CD  ARG P  67      -5.977 -56.029 117.550  0.00 97.00      PROA   
ATOM   1012  HD1 ARG P  67      -6.396 -57.051 117.456  0.00 97.00      PROA   
ATOM   1013  HD2 ARG P  67      -5.814 -55.812 118.627  0.00 97.00      PROA   
ATOM   1014  NE  ARG P  67      -4.702 -56.036 116.771  0.00 97.00      PROA   
ATOM   1015  HE  ARG P  67      -4.730 -56.369 115.829  0.00 97.00      PROA   
ATOM   1016  CZ  ARG P  67      -3.513 -55.601 117.224  0.00 97.00      PROA   
ATOM   1017  NH1 ARG P  67      -3.324 -55.173 118.475  0.00 97.00      PROA   
ATOM   1018 HH11 ARG P  67      -4.035 -55.316 119.158  0.00 97.00      PROA   
ATOM   1019 HH12 ARG P  67      -2.391 -54.955 118.759  0.00 97.00      PROA   
ATOM   1020  NH2 ARG P  67      -2.456 -55.622 116.395  0.00 97.00      PROA   
ATOM   1021 HH21 ARG P  67      -2.581 -55.935 115.460  0.00 97.00      PROA   
ATOM   1022 HH22 ARG P  67      -1.578 -55.279 116.731  0.00 97.00      PROA   
ATOM   1023  C   ARG P  67      -6.550 -51.832 119.058  0.00 97.00      PROA   
ATOM   1024  O   ARG P  67      -6.367 -50.998 118.176  0.00 97.00      PROA   
ATOM   1025  N   GLY P  68      -6.147 -51.642 120.345  0.00 97.00      PROA   
ATOM   1026  HN  GLY P  68      -6.323 -52.369 121.005  0.00 97.00      PROA   
ATOM   1027  CA  GLY P  68      -5.337 -50.535 120.870  0.00 97.00      PROA   
ATOM   1028  HA1 GLY P  68      -4.328 -50.695 120.518  0.00 97.00      PROA   
ATOM   1029  HA2 GLY P  68      -5.401 -50.596 121.946  0.00 97.00      PROA   
ATOM   1030  C   GLY P  68      -5.688 -49.102 120.513  0.00 97.00      PROA   
ATOM   1031  O   GLY P  68      -4.882 -48.199 120.730  0.00 97.00      PROA   
ATOM   1032  N   LEU P  69      -6.878 -48.857 119.936  0.00 97.00      PROA   
ATOM   1033  HN  LEU P  69      -7.505 -49.615 119.788  0.00 97.00      PROA   
ATOM   1034  CA  LEU P  69      -7.180 -47.628 119.239  0.00 97.00      PROA   
ATOM   1035  HA  LEU P  69      -6.636 -46.803 119.681  0.00 97.00      PROA   
ATOM   1036  CB  LEU P  69      -6.888 -47.752 117.718  0.00 97.00      PROA   
ATOM   1037  HB1 LEU P  69      -7.327 -46.896 117.160  0.00 97.00      PROA   
ATOM   1038  HB2 LEU P  69      -7.362 -48.696 117.363  0.00 97.00      PROA   
ATOM   1039  CG  LEU P  69      -5.405 -47.840 117.297  0.00 97.00      PROA   
ATOM   1040  HG  LEU P  69      -4.915 -48.667 117.859  0.00 97.00      PROA   
ATOM   1041  CD1 LEU P  69      -5.307 -48.189 115.801  0.00 97.00      PROA   
ATOM   1042 HD11 LEU P  69      -5.797 -47.402 115.188  0.00 97.00      PROA   
ATOM   1043 HD12 LEU P  69      -5.799 -49.163 115.595  0.00 97.00      PROA   
ATOM   1044 HD13 LEU P  69      -4.242 -48.256 115.501  0.00 97.00      PROA   
ATOM   1045  CD2 LEU P  69      -4.646 -46.537 117.593  0.00 97.00      PROA   
ATOM   1046 HD21 LEU P  69      -4.634 -46.330 118.682  0.00 97.00      PROA   
ATOM   1047 HD22 LEU P  69      -5.128 -45.684 117.069  0.00 97.00      PROA   
ATOM   1048 HD23 LEU P  69      -3.596 -46.619 117.240  0.00 97.00      PROA   
ATOM   1049  C   LEU P  69      -8.658 -47.353 119.377  0.00 97.00      PROA   
ATOM   1050  O   LEU P  69      -9.465 -48.276 119.459  0.00 97.00      PROA   
ATOM   1051  N   SER P  70      -9.044 -46.054 119.380  0.00 97.00      PROA   
ATOM   1052  HN  SER P  70      -8.355 -45.334 119.298  0.00 97.00      PROA   
ATOM   1053  CA  SER P  70     -10.413 -45.559 119.457  0.00 97.00      PROA   
ATOM   1054  HA  SER P  70     -10.719 -45.717 120.481  0.00 97.00      PROA   
ATOM   1055  CB  SER P  70     -10.465 -44.027 119.209  0.00 97.00      PROA   
ATOM   1056  HB1 SER P  70      -9.944 -43.528 120.056  0.00 97.00      PROA   
ATOM   1057  HB2 SER P  70     -11.508 -43.647 119.179  0.00 97.00      PROA   
ATOM   1058  OG  SER P  70      -9.777 -43.680 118.006  0.00 97.00      PROA   
ATOM   1059  HG1 SER P  70      -9.753 -42.721 117.950  0.00 97.00      PROA   
ATOM   1060  C   SER P  70     -11.454 -46.269 118.588  0.00 97.00      PROA   
ATOM   1061  O   SER P  70     -11.331 -46.339 117.370  0.00 97.00      PROA   
ATOM   1062  N   GLY P  71     -12.529 -46.806 119.212  0.00 97.00      PROA   
ATOM   1063  HN  GLY P  71     -12.620 -46.687 120.198  0.00 97.00      PROA   
ATOM   1064  CA  GLY P  71     -13.575 -47.576 118.542  0.00 97.00      PROA   
ATOM   1065  HA1 GLY P  71     -13.823 -47.074 117.617  0.00 97.00      PROA   
ATOM   1066  HA2 GLY P  71     -14.415 -47.609 119.217  0.00 97.00      PROA   
ATOM   1067  C   GLY P  71     -13.216 -49.010 118.189  0.00 97.00      PROA   
ATOM   1068  O   GLY P  71     -12.059 -49.370 118.012  0.00 97.00      PROA   
ATOM   1069  N   ARG P  72     -14.254 -49.871 118.061  0.00 97.00      PROA   
ATOM   1070  HN  ARG P  72     -15.182 -49.547 118.212  0.00 97.00      PROA   
ATOM   1071  CA  ARG P  72     -14.164 -51.281 117.729  0.00 97.00      PROA   
ATOM   1072  HA  ARG P  72     -13.122 -51.569 117.666  0.00 97.00      PROA   
ATOM   1073  CB  ARG P  72     -14.873 -52.227 118.751  0.00 97.00      PROA   
ATOM   1074  HB1 ARG P  72     -14.434 -52.045 119.753  0.00 97.00      PROA   
ATOM   1075  HB2 ARG P  72     -14.606 -53.278 118.495  0.00 97.00      PROA   
ATOM   1076  CG  ARG P  72     -16.424 -52.203 118.853  0.00 97.00      PROA   
ATOM   1077  HG1 ARG P  72     -16.703 -52.877 119.696  0.00 97.00      PROA   
ATOM   1078  HG2 ARG P  72     -16.845 -52.651 117.928  0.00 97.00      PROA   
ATOM   1079  CD  ARG P  72     -17.128 -50.854 119.083  0.00 97.00      PROA   
ATOM   1080  HD1 ARG P  72     -18.187 -51.018 119.384  0.00 97.00      PROA   
ATOM   1081  HD2 ARG P  72     -17.095 -50.232 118.161  0.00 97.00      PROA   
ATOM   1082  NE  ARG P  72     -16.398 -50.168 120.189  0.00 97.00      PROA   
ATOM   1083  HE  ARG P  72     -15.539 -50.570 120.501  0.00 97.00      PROA   
ATOM   1084  CZ  ARG P  72     -16.658 -48.934 120.664  0.00 97.00      PROA   
ATOM   1085  NH1 ARG P  72     -17.764 -48.240 120.386  0.00 97.00      PROA   
ATOM   1086 HH11 ARG P  72     -18.491 -48.682 119.875  0.00 97.00      PROA   
ATOM   1087 HH12 ARG P  72     -17.871 -47.338 120.798  0.00 97.00      PROA   
ATOM   1088  NH2 ARG P  72     -15.734 -48.391 121.477  0.00 97.00      PROA   
ATOM   1089 HH21 ARG P  72     -14.921 -48.945 121.661  0.00 97.00      PROA   
ATOM   1090 HH22 ARG P  72     -15.915 -47.535 121.947  0.00 97.00      PROA   
ATOM   1091  C   ARG P  72     -14.783 -51.489 116.366  0.00 97.00      PROA   
ATOM   1092  O   ARG P  72     -15.530 -50.651 115.864  0.00 97.00      PROA   
ATOM   1093  N   SER P  73     -14.423 -52.630 115.739  0.00 97.00      PROA   
ATOM   1094  HN  SER P  73     -13.751 -53.220 116.186  0.00 97.00      PROA   
ATOM   1095  CA  SER P  73     -14.859 -53.180 114.472  0.00 97.00      PROA   
ATOM   1096  HA  SER P  73     -14.346 -52.586 113.727  0.00 97.00      PROA   
ATOM   1097  CB  SER P  73     -14.352 -54.641 114.318  0.00 97.00      PROA   
ATOM   1098  HB1 SER P  73     -14.971 -55.303 113.679  0.00 97.00      PROA   
ATOM   1099  HB2 SER P  73     -14.339 -55.100 115.322  0.00 97.00      PROA   
ATOM   1100  OG  SER P  73     -13.042 -54.660 113.772  0.00 97.00      PROA   
ATOM   1101  HG1 SER P  73     -13.173 -54.570 112.820  0.00 97.00      PROA   
ATOM   1102  C   SER P  73     -16.305 -53.159 114.029  0.00 97.00      PROA   
ATOM   1103  O   SER P  73     -17.267 -53.005 114.774  0.00 97.00      PROA   
ATOM   1104  N   ASP P  74     -16.390 -53.434 112.716  0.00 97.00      PROA   
ATOM   1105  HN  ASP P  74     -15.527 -53.418 112.209  0.00 97.00      PROA   
ATOM   1106  CA  ASP P  74     -17.357 -54.137 111.915  0.00 97.00      PROA   
ATOM   1107  HA  ASP P  74     -18.056 -53.388 111.583  0.00 97.00      PROA   
ATOM   1108  CB  ASP P  74     -16.602 -54.705 110.656  0.00 97.00      PROA   
ATOM   1109  HB1 ASP P  74     -16.560 -53.902 109.886  0.00 97.00      PROA   
ATOM   1110  HB2 ASP P  74     -17.132 -55.568 110.211  0.00 97.00      PROA   
ATOM   1111  CG  ASP P  74     -15.133 -55.104 110.924  0.00 97.00      PROA   
ATOM   1112  OD1 ASP P  74     -14.302 -54.204 111.224  0.00 97.00      PROA   
ATOM   1113  OD2 ASP P  74     -14.820 -56.318 110.822  0.00 97.00      PROA   
ATOM   1114  C   ASP P  74     -18.124 -55.264 112.630  0.00 97.00      PROA   
ATOM   1115  O   ASP P  74     -17.622 -55.856 113.586  0.00 97.00      PROA   
ATOM   1116  N   PRO P  75     -19.353 -55.584 112.231  0.00 97.00      PROA   
ATOM   1117  CD  PRO P  75     -20.245 -54.684 111.492  0.00 97.00      PROA   
ATOM   1118  HD1 PRO P  75     -19.899 -54.600 110.439  0.00 97.00      PROA   
ATOM   1119  HD2 PRO P  75     -20.257 -53.681 111.973  0.00 97.00      PROA   
ATOM   1120  CA  PRO P  75     -19.997 -56.846 112.553  0.00 97.00      PROA   
ATOM   1121  HA  PRO P  75     -19.665 -57.257 113.497  0.00 97.00      PROA   
ATOM   1122  CB  PRO P  75     -21.479 -56.439 112.613  0.00 97.00      PROA   
ATOM   1123  HB1 PRO P  75     -21.690 -56.022 113.621  0.00 97.00      PROA   
ATOM   1124  HB2 PRO P  75     -22.182 -57.280 112.451  0.00 97.00      PROA   
ATOM   1125  CG  PRO P  75     -21.636 -55.326 111.565  0.00 97.00      PROA   
ATOM   1126  HG1 PRO P  75     -21.883 -55.783 110.582  0.00 97.00      PROA   
ATOM   1127  HG2 PRO P  75     -22.431 -54.605 111.840  0.00 97.00      PROA   
ATOM   1128  C   PRO P  75     -19.767 -57.880 111.458  0.00 97.00      PROA   
ATOM   1129  O   PRO P  75     -20.651 -58.071 110.624  0.00 97.00      PROA   
ATOM   1130  N   ILE P  76     -18.625 -58.609 111.422  0.00 97.00      PROA   
ATOM   1131  HN  ILE P  76     -17.863 -58.449 112.047  0.00 97.00      PROA   
ATOM   1132  CA  ILE P  76     -18.509 -59.703 110.462  0.00 97.00      PROA   
ATOM   1133  HA  ILE P  76     -19.052 -59.428 109.569  0.00 97.00      PROA   
ATOM   1134  CB  ILE P  76     -17.107 -59.989 109.934  0.00 97.00      PROA   
ATOM   1135  HB  ILE P  76     -17.138 -60.918 109.317  0.00 97.00      PROA   
ATOM   1136  CG2 ILE P  76     -16.702 -58.835 108.988  0.00 97.00      PROA   
ATOM   1137 HG21 ILE P  76     -16.616 -57.884 109.553  0.00 97.00      PROA   
ATOM   1138 HG22 ILE P  76     -17.446 -58.701 108.176  0.00 97.00      PROA   
ATOM   1139 HG23 ILE P  76     -15.715 -59.049 108.527  0.00 97.00      PROA   
ATOM   1140  CG1 ILE P  76     -16.059 -60.181 111.049  0.00 97.00      PROA   
ATOM   1141 HG11 ILE P  76     -16.562 -60.235 112.034  0.00 97.00      PROA   
ATOM   1142 HG12 ILE P  76     -15.397 -59.288 111.069  0.00 97.00      PROA   
ATOM   1143  CD  ILE P  76     -15.223 -61.449 110.863  0.00 97.00      PROA   
ATOM   1144  HD1 ILE P  76     -14.661 -61.414 109.907  0.00 97.00      PROA   
ATOM   1145  HD2 ILE P  76     -15.877 -62.347 110.865  0.00 97.00      PROA   
ATOM   1146  HD3 ILE P  76     -14.500 -61.550 111.698  0.00 97.00      PROA   
ATOM   1147  C   ILE P  76     -19.196 -60.952 110.999  0.00 97.00      PROA   
ATOM   1148  O   ILE P  76     -18.679 -61.697 111.828  0.00 97.00      PROA   
ATOM   1149  N   GLN P  77     -20.438 -61.182 110.522  0.00 97.00      PROA   
ATOM   1150  HN  GLN P  77     -20.862 -60.507 109.924  0.00 97.00      PROA   
ATOM   1151  CA  GLN P  77     -21.308 -62.233 111.002  0.00 97.00      PROA   
ATOM   1152  HA  GLN P  77     -21.131 -62.380 112.051  0.00 97.00      PROA   
ATOM   1153  CB  GLN P  77     -22.792 -61.805 110.837  0.00 97.00      PROA   
ATOM   1154  HB1 GLN P  77     -23.409 -62.464 111.487  0.00 97.00      PROA   
ATOM   1155  HB2 GLN P  77     -23.132 -61.947 109.788  0.00 97.00      PROA   
ATOM   1156  CG  GLN P  77     -23.026 -60.316 111.216  0.00 97.00      PROA   
ATOM   1157  HG1 GLN P  77     -22.684 -59.652 110.394  0.00 97.00      PROA   
ATOM   1158  HG2 GLN P  77     -22.443 -60.051 112.119  0.00 97.00      PROA   
ATOM   1159  CD  GLN P  77     -24.512 -60.018 111.445  0.00 97.00      PROA   
ATOM   1160  OE1 GLN P  77     -25.349 -60.354 110.601  0.00 97.00      PROA   
ATOM   1161  NE2 GLN P  77     -24.854 -59.357 112.587  0.00 97.00      PROA   
ATOM   1162 HE21 GLN P  77     -24.157 -59.039 113.236  0.00 97.00      PROA   
ATOM   1163 HE22 GLN P  77     -25.817 -59.163 112.759  0.00 97.00      PROA   
ATOM   1164  C   GLN P  77     -20.990 -63.537 110.284  0.00 97.00      PROA   
ATOM   1165  O   GLN P  77     -21.253 -63.681 109.095  0.00 97.00      PROA   
ATOM   1166  N   LEU P  78     -20.394 -64.508 111.025  0.00 97.00      PROA   
ATOM   1167  HN  LEU P  78     -20.253 -64.353 112.002  0.00 97.00      PROA   
ATOM   1168  CA  LEU P  78     -19.828 -65.761 110.558  0.00 97.00      PROA   
ATOM   1169  HA  LEU P  78     -19.583 -65.672 109.510  0.00 97.00      PROA   
ATOM   1170  CB  LEU P  78     -18.554 -66.084 111.390  0.00 97.00      PROA   
ATOM   1171  HB1 LEU P  78     -18.860 -66.211 112.452  0.00 97.00      PROA   
ATOM   1172  HB2 LEU P  78     -17.877 -65.201 111.356  0.00 97.00      PROA   
ATOM   1173  CG  LEU P  78     -17.736 -67.331 110.973  0.00 97.00      PROA   
ATOM   1174  HG  LEU P  78     -18.430 -68.172 110.749  0.00 97.00      PROA   
ATOM   1175  CD1 LEU P  78     -16.889 -67.055 109.722  0.00 97.00      PROA   
ATOM   1176 HD11 LEU P  78     -16.134 -66.274 109.951  0.00 97.00      PROA   
ATOM   1177 HD12 LEU P  78     -17.524 -66.699 108.889  0.00 97.00      PROA   
ATOM   1178 HD13 LEU P  78     -16.360 -67.975 109.399  0.00 97.00      PROA   
ATOM   1179  CD2 LEU P  78     -16.825 -67.803 112.122  0.00 97.00      PROA   
ATOM   1180 HD21 LEU P  78     -17.430 -68.070 113.013  0.00 97.00      PROA   
ATOM   1181 HD22 LEU P  78     -16.113 -66.998 112.405  0.00 97.00      PROA   
ATOM   1182 HD23 LEU P  78     -16.243 -68.697 111.814  0.00 97.00      PROA   
ATOM   1183  C   LEU P  78     -20.818 -66.895 110.742  0.00 97.00      PROA   
ATOM   1184  O   LEU P  78     -21.445 -67.014 111.790  0.00 97.00      PROA   
ATOM   1185  N   GLU P  79     -20.979 -67.762 109.712  0.00 97.00      PROA   
ATOM   1186  HN  GLU P  79     -20.490 -67.632 108.851  0.00 97.00      PROA   
ATOM   1187  CA  GLU P  79     -21.948 -68.840 109.717  0.00 97.00      PROA   
ATOM   1188  HA  GLU P  79     -22.462 -68.883 110.667  0.00 97.00      PROA   
ATOM   1189  CB  GLU P  79     -22.983 -68.646 108.579  0.00 97.00      PROA   
ATOM   1190  HB1 GLU P  79     -23.679 -69.512 108.551  0.00 97.00      PROA   
ATOM   1191  HB2 GLU P  79     -22.413 -68.636 107.623  0.00 97.00      PROA   
ATOM   1192  CG  GLU P  79     -23.829 -67.355 108.707  0.00 97.00      PROA   
ATOM   1193  HG1 GLU P  79     -23.266 -66.571 109.255  0.00 97.00      PROA   
ATOM   1194  HG2 GLU P  79     -24.763 -67.562 109.270  0.00 97.00      PROA   
ATOM   1195  CD  GLU P  79     -24.169 -66.740 107.346  0.00 97.00      PROA   
ATOM   1196  OE1 GLU P  79     -23.231 -66.556 106.526  0.00 97.00      PROA   
ATOM   1197  OE2 GLU P  79     -25.355 -66.376 107.132  0.00 97.00      PROA   
ATOM   1198  C   GLU P  79     -21.281 -70.183 109.498  0.00 97.00      PROA   
ATOM   1199  O   GLU P  79     -20.520 -70.374 108.552  0.00 97.00      PROA   
ATOM   1200  N   VAL P  80     -21.626 -71.177 110.352  0.00  0.00      PROA   
ATOM   1201  HN  VAL P  80     -22.259 -71.012 111.104  0.00  0.00      PROA   
ATOM   1202  CA  VAL P  80     -21.138 -72.534 110.252  0.00  0.00      PROA   
ATOM   1203  HA  VAL P  80     -20.464 -72.600 109.417  0.00  0.00      PROA   
ATOM   1204  CB  VAL P  80     -20.384 -73.030 111.484  0.00  0.00      PROA   
ATOM   1205  HB  VAL P  80     -21.061 -73.097 112.364  0.00  0.00      PROA   
ATOM   1206  CG1 VAL P  80     -19.794 -74.430 111.196  0.00  0.00      PROA   
ATOM   1207 HG11 VAL P  80     -19.202 -74.403 110.258  0.00  0.00      PROA   
ATOM   1208 HG12 VAL P  80     -20.595 -75.191 111.094  0.00  0.00      PROA   
ATOM   1209 HG13 VAL P  80     -19.121 -74.750 112.015  0.00  0.00      PROA   
ATOM   1210  CG2 VAL P  80     -19.263 -72.018 111.815  0.00  0.00      PROA   
ATOM   1211 HG21 VAL P  80     -19.681 -71.035 112.117  0.00  0.00      PROA   
ATOM   1212 HG22 VAL P  80     -18.606 -71.869 110.934  0.00  0.00      PROA   
ATOM   1213 HG23 VAL P  80     -18.641 -72.395 112.652  0.00  0.00      PROA   
ATOM   1214  C   VAL P  80     -22.354 -73.382 109.961  0.00  0.00      PROA   
ATOM   1215  O   VAL P  80     -23.418 -73.171 110.542  0.00  0.00      PROA   
ATOM   1216  N   HSD P  81     -22.216 -74.335 109.005  0.00  0.00      PROA   
ATOM   1217  HN  HSD P  81     -21.330 -74.502 108.579  0.00  0.00      PROA   
ATOM   1218  CA  HSD P  81     -23.306 -75.101 108.450  0.00  0.00      PROA   
ATOM   1219  HA  HSD P  81     -24.161 -75.053 109.110  0.00  0.00      PROA   
ATOM   1220  CB  HSD P  81     -23.702 -74.638 107.026  0.00  0.00      PROA   
ATOM   1221  HB1 HSD P  81     -24.580 -75.210 106.655  0.00  0.00      PROA   
ATOM   1222  HB2 HSD P  81     -22.854 -74.814 106.328  0.00  0.00      PROA   
ATOM   1223  ND1 HSD P  81     -25.180 -72.601 107.447  0.00  0.00      PROA   
ATOM   1224  HD1 HSD P  81     -25.889 -73.070 107.976  0.00  0.00      PROA   
ATOM   1225  CG  HSD P  81     -24.030 -73.176 106.948  0.00  0.00      PROA   
ATOM   1226  CE1 HSD P  81     -25.163 -71.301 107.060  0.00  0.00      PROA   
ATOM   1227  HE1 HSD P  81     -25.955 -70.600 107.318  0.00  0.00      PROA   
ATOM   1228  NE2 HSD P  81     -24.095 -71.005 106.345  0.00  0.00      PROA   
ATOM   1229  CD2 HSD P  81     -23.383 -72.188 106.275  0.00  0.00      PROA   
ATOM   1230  HD2 HSD P  81     -22.454 -72.232 105.722  0.00  0.00      PROA   
ATOM   1231  C   HSD P  81     -22.862 -76.533 108.341  0.00  0.00      PROA   
ATOM   1232  O   HSD P  81     -21.688 -76.852 108.521  0.00  0.00      PROA   
ATOM   1233  N   ARG P  82     -23.832 -77.431 108.049  0.00  0.00      PROA   
ATOM   1234  HN  ARG P  82     -24.780 -77.142 107.943  0.00  0.00      PROA   
ATOM   1235  CA  ARG P  82     -23.595 -78.831 107.793  0.00  0.00      PROA   
ATOM   1236  HA  ARG P  82     -22.552 -78.981 107.549  0.00  0.00      PROA   
ATOM   1237  CB  ARG P  82     -23.983 -79.728 109.000  0.00  0.00      PROA   
ATOM   1238  HB1 ARG P  82     -23.419 -79.347 109.881  0.00  0.00      PROA   
ATOM   1239  HB2 ARG P  82     -23.631 -80.765 108.809  0.00  0.00      PROA   
ATOM   1240  CG  ARG P  82     -25.482 -79.759 109.368  0.00  0.00      PROA   
ATOM   1241  HG1 ARG P  82     -26.054 -80.307 108.589  0.00  0.00      PROA   
ATOM   1242  HG2 ARG P  82     -25.862 -78.716 109.386  0.00  0.00      PROA   
ATOM   1243  CD  ARG P  82     -25.792 -80.397 110.736  0.00  0.00      PROA   
ATOM   1244  HD1 ARG P  82     -26.892 -80.468 110.873  0.00  0.00      PROA   
ATOM   1245  HD2 ARG P  82     -25.377 -79.781 111.560  0.00  0.00      PROA   
ATOM   1246  NE  ARG P  82     -25.248 -81.796 110.787  0.00  0.00      PROA   
ATOM   1247  HE  ARG P  82     -25.740 -82.506 110.282  0.00  0.00      PROA   
ATOM   1248  CZ  ARG P  82     -24.109 -82.149 111.441  0.00  0.00      PROA   
ATOM   1249  NH1 ARG P  82     -23.380 -81.254 112.149  0.00  0.00      PROA   
ATOM   1250 HH11 ARG P  82     -22.542 -81.545 112.611  0.00  0.00      PROA   
ATOM   1251 HH12 ARG P  82     -23.674 -80.300 112.202  0.00  0.00      PROA   
ATOM   1252  NH2 ARG P  82     -23.687 -83.436 111.377  0.00  0.00      PROA   
ATOM   1253 HH21 ARG P  82     -22.851 -83.711 111.851  0.00  0.00      PROA   
ATOM   1254 HH22 ARG P  82     -24.215 -84.110 110.859  0.00  0.00      PROA   
ATOM   1255  C   ARG P  82     -24.414 -79.144 106.564  0.00  0.00      PROA   
ATOM   1256  O   ARG P  82     -24.784 -78.236 105.818  0.00  0.00      PROA   
ATOM   1257  N   GLY P  83     -24.696 -80.451 106.310  0.00  0.00      PROA   
ATOM   1258  HN  GLY P  83     -24.342 -81.161 106.914  0.00  0.00      PROA   
ATOM   1259  CA  GLY P  83     -25.549 -80.951 105.246  0.00  0.00      PROA   
ATOM   1260  HA1 GLY P  83     -25.483 -82.029 105.285  0.00  0.00      PROA   
ATOM   1261  HA2 GLY P  83     -25.193 -80.538 104.313  0.00  0.00      PROA   
ATOM   1262  C   GLY P  83     -26.998 -80.562 105.421  0.00  0.00      PROA   
ATOM   1263  O   GLY P  83     -27.312 -79.598 106.113  0.00  0.00      PROA   
ATOM   1264  N   TRP P  84     -27.928 -81.304 104.769  0.00  0.00      PROA   
ATOM   1265  HN  TRP P  84     -27.675 -82.085 104.203  0.00  0.00      PROA   
ATOM   1266  CA  TRP P  84     -29.346 -81.008 104.836  0.00  0.00      PROA   
ATOM   1267  HA  TRP P  84     -29.498 -80.060 105.332  0.00  0.00      PROA   
ATOM   1268  CB  TRP P  84     -30.004 -80.929 103.433  0.00  0.00      PROA   
ATOM   1269  HB1 TRP P  84     -31.105 -80.810 103.530  0.00  0.00      PROA   
ATOM   1270  HB2 TRP P  84     -29.814 -81.879 102.886  0.00  0.00      PROA   
ATOM   1271  CG  TRP P  84     -29.502 -79.779 102.619  0.00  0.00      PROA   
ATOM   1272  CD1 TRP P  84     -28.773 -79.817 101.459  0.00  0.00      PROA   
ATOM   1273  HD1 TRP P  84     -28.479 -80.716 100.940  0.00  0.00      PROA   
ATOM   1274  NE1 TRP P  84     -28.472 -78.542 101.062  0.00  0.00      PROA   
ATOM   1275  HE1 TRP P  84     -27.959 -78.306 100.267  0.00  0.00      PROA   
ATOM   1276  CE2 TRP P  84     -28.993 -77.647 101.954  0.00  0.00      PROA   
ATOM   1277  CD2 TRP P  84     -29.656 -78.390 102.956  0.00  0.00      PROA   
ATOM   1278  CE3 TRP P  84     -30.285 -77.719 104.004  0.00  0.00      PROA   
ATOM   1279  HE3 TRP P  84     -30.805 -78.253 104.785  0.00  0.00      PROA   
ATOM   1280  CZ3 TRP P  84     -30.234 -76.325 104.041  0.00  0.00      PROA   
ATOM   1281  HZ3 TRP P  84     -30.713 -75.796 104.853  0.00  0.00      PROA   
ATOM   1282  CZ2 TRP P  84     -28.943 -76.258 101.987  0.00  0.00      PROA   
ATOM   1283  HZ2 TRP P  84     -28.435 -75.687 101.226  0.00  0.00      PROA   
ATOM   1284  CH2 TRP P  84     -29.572 -75.606 103.049  0.00  0.00      PROA   
ATOM   1285  HH2 TRP P  84     -29.546 -74.527 103.101  0.00  0.00      PROA   
ATOM   1286  C   TRP P  84     -30.087 -82.032 105.648  0.00  0.00      PROA   
ATOM   1287  O   TRP P  84     -31.250 -81.808 105.978  0.00  0.00      PROA   
ATOM   1288  N   LEU P  85     -29.426 -83.148 106.032  0.00  0.00      PROA   
ATOM   1289  HN  LEU P  85     -28.481 -83.319 105.765  0.00  0.00      PROA   
ATOM   1290  CA  LEU P  85     -30.026 -84.142 106.889  0.00  0.00      PROA   
ATOM   1291  HA  LEU P  85     -30.673 -83.638 107.590  0.00  0.00      PROA   
ATOM   1292  CB  LEU P  85     -30.798 -85.289 106.176  0.00  0.00      PROA   
ATOM   1293  HB1 LEU P  85     -30.999 -86.122 106.889  0.00  0.00      PROA   
ATOM   1294  HB2 LEU P  85     -30.156 -85.690 105.361  0.00  0.00      PROA   
ATOM   1295  CG  LEU P  85     -32.178 -84.926 105.577  0.00  0.00      PROA   
ATOM   1296  HG  LEU P  85     -32.024 -84.131 104.812  0.00  0.00      PROA   
ATOM   1297  CD1 LEU P  85     -32.767 -86.153 104.861  0.00  0.00      PROA   
ATOM   1298 HD11 LEU P  85     -32.998 -86.956 105.591  0.00  0.00      PROA   
ATOM   1299 HD12 LEU P  85     -32.037 -86.552 104.128  0.00  0.00      PROA   
ATOM   1300 HD13 LEU P  85     -33.700 -85.876 104.328  0.00  0.00      PROA   
ATOM   1301  CD2 LEU P  85     -33.184 -84.403 106.622  0.00  0.00      PROA   
ATOM   1302 HD21 LEU P  85     -32.816 -83.475 107.101  0.00  0.00      PROA   
ATOM   1303 HD22 LEU P  85     -33.349 -85.165 107.412  0.00  0.00      PROA   
ATOM   1304 HD23 LEU P  85     -34.158 -84.179 106.137  0.00  0.00      PROA   
ATOM   1305  C   LEU P  85     -28.931 -84.778 107.688  0.00  0.00      PROA   
ATOM   1306  O   LEU P  85     -27.761 -84.780 107.310  0.00  0.00      PROA   
ATOM   1307  N   LEU P  86     -29.345 -85.338 108.841  0.00  0.00      PROA   
ATOM   1308  HN  LEU P  86     -30.304 -85.280 109.109  0.00  0.00      PROA   
ATOM   1309  CA  LEU P  86     -28.531 -86.090 109.746  0.00  0.00      PROA   
ATOM   1310  HA  LEU P  86     -27.754 -86.599 109.192  0.00  0.00      PROA   
ATOM   1311  CB  LEU P  86     -27.954 -85.219 110.894  0.00  0.00      PROA   
ATOM   1312  HB1 LEU P  86     -28.791 -84.678 111.390  0.00  0.00      PROA   
ATOM   1313  HB2 LEU P  86     -27.291 -84.450 110.438  0.00  0.00      PROA   
ATOM   1314  CG  LEU P  86     -27.143 -85.967 111.983  0.00  0.00      PROA   
ATOM   1315  HG  LEU P  86     -27.807 -86.727 112.454  0.00  0.00      PROA   
ATOM   1316  CD1 LEU P  86     -25.925 -86.713 111.400  0.00  0.00      PROA   
ATOM   1317 HD11 LEU P  86     -25.234 -85.996 110.908  0.00  0.00      PROA   
ATOM   1318 HD12 LEU P  86     -26.244 -87.468 110.653  0.00  0.00      PROA   
ATOM   1319 HD13 LEU P  86     -25.374 -87.237 112.210  0.00  0.00      PROA   
ATOM   1320  CD2 LEU P  86     -26.718 -85.007 113.112  0.00  0.00      PROA   
ATOM   1321 HD21 LEU P  86     -27.610 -84.537 113.576  0.00  0.00      PROA   
ATOM   1322 HD22 LEU P  86     -26.065 -84.204 112.711  0.00  0.00      PROA   
ATOM   1323 HD23 LEU P  86     -26.162 -85.558 113.899  0.00  0.00      PROA   
ATOM   1324  C   LEU P  86     -29.492 -87.097 110.303  0.00  0.00      PROA   
ATOM   1325  O   LEU P  86     -30.647 -86.781 110.569  0.00  0.00      PROA   
ATOM   1326  N   LEU P  87     -29.022 -88.345 110.492  0.00 97.00      PROA   
ATOM   1327  HN  LEU P  87     -28.069 -88.547 110.291  0.00 97.00      PROA   
ATOM   1328  CA  LEU P  87     -29.773 -89.393 111.137  0.00 97.00      PROA   
ATOM   1329  HA  LEU P  87     -30.817 -89.121 111.213  0.00 97.00      PROA   
ATOM   1330  CB  LEU P  87     -29.669 -90.735 110.376  0.00 97.00      PROA   
ATOM   1331  HB1 LEU P  87     -28.595 -91.003 110.261  0.00 97.00      PROA   
ATOM   1332  HB2 LEU P  87     -30.085 -90.597 109.353  0.00 97.00      PROA   
ATOM   1333  CG  LEU P  87     -30.402 -91.920 111.043  0.00 97.00      PROA   
ATOM   1334  HG  LEU P  87     -30.027 -92.033 112.085  0.00 97.00      PROA   
ATOM   1335  CD1 LEU P  87     -31.924 -91.707 111.113  0.00 97.00      PROA   
ATOM   1336 HD11 LEU P  87     -32.336 -91.550 110.094  0.00 97.00      PROA   
ATOM   1337 HD12 LEU P  87     -32.165 -90.825 111.737  0.00 97.00      PROA   
ATOM   1338 HD13 LEU P  87     -32.413 -92.598 111.559  0.00 97.00      PROA   
ATOM   1339  CD2 LEU P  87     -30.078 -93.229 110.315  0.00 97.00      PROA   
ATOM   1340 HD21 LEU P  87     -28.980 -93.387 110.265  0.00 97.00      PROA   
ATOM   1341 HD22 LEU P  87     -30.484 -93.206 109.282  0.00 97.00      PROA   
ATOM   1342 HD23 LEU P  87     -30.535 -94.076 110.867  0.00 97.00      PROA   
ATOM   1343  C   LEU P  87     -29.218 -89.539 112.533  0.00 97.00      PROA   
ATOM   1344  O   LEU P  87     -28.099 -90.001 112.740  0.00 97.00      PROA   
ATOM   1345  N   GLN P  88     -30.011 -89.140 113.544  0.00 97.00      PROA   
ATOM   1346  HN  GLN P  88     -30.926 -88.777 113.366  0.00 97.00      PROA   
ATOM   1347  CA  GLN P  88     -29.621 -89.173 114.930  0.00 97.00      PROA   
ATOM   1348  HA  GLN P  88     -28.554 -89.006 114.997  0.00 97.00      PROA   
ATOM   1349  CB  GLN P  88     -30.344 -88.065 115.737  0.00 97.00      PROA   
ATOM   1350  HB1 GLN P  88     -29.963 -88.093 116.779  0.00 97.00      PROA   
ATOM   1351  HB2 GLN P  88     -31.435 -88.279 115.754  0.00 97.00      PROA   
ATOM   1352  CG  GLN P  88     -30.119 -86.645 115.169  0.00 97.00      PROA   
ATOM   1353  HG1 GLN P  88     -30.490 -86.581 114.125  0.00 97.00      PROA   
ATOM   1354  HG2 GLN P  88     -29.033 -86.417 115.163  0.00 97.00      PROA   
ATOM   1355  CD  GLN P  88     -30.891 -85.595 115.983  0.00 97.00      PROA   
ATOM   1356  OE1 GLN P  88     -32.123 -85.622 116.053  0.00 97.00      PROA   
ATOM   1357  NE2 GLN P  88     -30.149 -84.612 116.567  0.00 97.00      PROA   
ATOM   1358 HE21 GLN P  88     -30.623 -83.812 116.931  0.00 97.00      PROA   
ATOM   1359 HE22 GLN P  88     -29.155 -84.614 116.474  0.00 97.00      PROA   
ATOM   1360  C   GLN P  88     -29.942 -90.541 115.505  0.00 97.00      PROA   
ATOM   1361  O   GLN P  88     -31.082 -90.991 115.474  0.00 97.00      PROA   
ATOM   1362  N   VAL P  89     -28.916 -91.257 116.018  0.00 97.00      PROA   
ATOM   1363  HN  VAL P  89     -27.994 -90.883 116.010  0.00 97.00      PROA   
ATOM   1364  CA  VAL P  89     -29.036 -92.641 116.442  0.00 97.00      PROA   
ATOM   1365  HA  VAL P  89     -30.062 -92.970 116.346  0.00 97.00      PROA   
ATOM   1366  CB  VAL P  89     -28.158 -93.551 115.584  0.00 97.00      PROA   
ATOM   1367  HB  VAL P  89     -27.099 -93.203 115.629  0.00 97.00      PROA   
ATOM   1368  CG1 VAL P  89     -28.213 -95.016 116.054  0.00 97.00      PROA   
ATOM   1369 HG11 VAL P  89     -29.262 -95.374 116.102  0.00 97.00      PROA   
ATOM   1370 HG12 VAL P  89     -27.734 -95.149 117.044  0.00 97.00      PROA   
ATOM   1371 HG13 VAL P  89     -27.662 -95.644 115.326  0.00 97.00      PROA   
ATOM   1372  CG2 VAL P  89     -28.629 -93.460 114.117  0.00 97.00      PROA   
ATOM   1373 HG21 VAL P  89     -28.408 -92.461 113.689  0.00 97.00      PROA   
ATOM   1374 HG22 VAL P  89     -29.721 -93.643 114.047  0.00 97.00      PROA   
ATOM   1375 HG23 VAL P  89     -28.107 -94.220 113.499  0.00 97.00      PROA   
ATOM   1376  C   VAL P  89     -28.657 -92.760 117.906  0.00 97.00      PROA   
ATOM   1377  O   VAL P  89     -27.685 -92.152 118.353  0.00 97.00      PROA   
ATOM   1378  N   SER P  90     -29.436 -93.558 118.689  0.00 97.00      PROA   
ATOM   1379  HN  SER P  90     -30.262 -93.957 118.296  0.00 97.00      PROA   
ATOM   1380  CA  SER P  90     -29.244 -93.776 120.122  0.00 97.00      PROA   
ATOM   1381  HA  SER P  90     -29.373 -92.819 120.610  0.00 97.00      PROA   
ATOM   1382  CB  SER P  90     -30.279 -94.766 120.720  0.00 97.00      PROA   
ATOM   1383  HB1 SER P  90     -30.096 -94.903 121.809  0.00 97.00      PROA   
ATOM   1384  HB2 SER P  90     -30.207 -95.760 120.234  0.00 97.00      PROA   
ATOM   1385  OG  SER P  90     -31.604 -94.267 120.601  0.00 97.00      PROA   
ATOM   1386  HG1 SER P  90     -31.764 -94.066 119.671  0.00 97.00      PROA   
ATOM   1387  C   SER P  90     -27.878 -94.309 120.530  0.00 97.00      PROA   
ATOM   1388  O   SER P  90     -27.285 -93.807 121.483  0.00 97.00      PROA   
ATOM   1389  N   SER P  91     -27.336 -95.327 119.820  0.00 97.00      PROA   
ATOM   1390  HN  SER P  91     -27.821 -95.740 119.056  0.00 97.00      PROA   
ATOM   1391  CA  SER P  91     -25.992 -95.815 120.081  0.00 97.00      PROA   
ATOM   1392  HA  SER P  91     -25.351 -94.943 120.076  0.00 97.00      PROA   
ATOM   1393  CB  SER P  91     -25.801 -96.543 121.441  0.00 97.00      PROA   
ATOM   1394  HB1 SER P  91     -25.053 -97.361 121.400  0.00 97.00      PROA   
ATOM   1395  HB2 SER P  91     -26.764 -96.987 121.773  0.00 97.00      PROA   
ATOM   1396  OG  SER P  91     -25.344 -95.614 122.418  0.00 97.00      PROA   
ATOM   1397  HG1 SER P  91     -26.019 -94.928 122.469  0.00 97.00      PROA   
ATOM   1398  C   SER P  91     -25.485 -96.652 118.936  0.00 97.00      PROA   
ATOM   1399  O   SER P  91     -26.243 -97.092 118.077  0.00 97.00      PROA   
ATOM   1400  N   ARG P  92     -24.146 -96.858 118.885  0.00 97.00      PROA   
ATOM   1401  HN  ARG P  92     -23.554 -96.488 119.598  0.00 97.00      PROA   
ATOM   1402  CA  ARG P  92     -23.475 -97.523 117.781  0.00 97.00      PROA   
ATOM   1403  HA  ARG P  92     -23.971 -97.251 116.857  0.00 97.00      PROA   
ATOM   1404  CB  ARG P  92     -21.984 -97.085 117.713  0.00 97.00      PROA   
ATOM   1405  HB1 ARG P  92     -21.586 -97.368 116.714  0.00 97.00      PROA   
ATOM   1406  HB2 ARG P  92     -21.390 -97.629 118.482  0.00 97.00      PROA   
ATOM   1407  CG  ARG P  92     -21.755 -95.574 117.954  0.00 97.00      PROA   
ATOM   1408  HG1 ARG P  92     -21.965 -95.344 119.022  0.00 97.00      PROA   
ATOM   1409  HG2 ARG P  92     -22.476 -94.982 117.347  0.00 97.00      PROA   
ATOM   1410  CD  ARG P  92     -20.317 -95.099 117.675  0.00 97.00      PROA   
ATOM   1411  HD1 ARG P  92     -19.575 -95.854 118.006  0.00 97.00      PROA   
ATOM   1412  HD2 ARG P  92     -20.102 -94.144 118.206  0.00 97.00      PROA   
ATOM   1413  NE  ARG P  92     -20.167 -94.903 116.198  0.00 97.00      PROA   
ATOM   1414  HE  ARG P  92     -19.976 -95.683 115.609  0.00 97.00      PROA   
ATOM   1415  CZ  ARG P  92     -20.579 -93.787 115.570  0.00 97.00      PROA   
ATOM   1416  NH1 ARG P  92     -20.901 -92.645 116.197  0.00 97.00      PROA   
ATOM   1417 HH11 ARG P  92     -20.438 -92.428 117.052  0.00 97.00      PROA   
ATOM   1418 HH12 ARG P  92     -21.169 -91.900 115.589  0.00 97.00      PROA   
ATOM   1419  NH2 ARG P  92     -20.603 -93.739 114.225  0.00 97.00      PROA   
ATOM   1420 HH21 ARG P  92     -20.149 -94.454 113.707  0.00 97.00      PROA   
ATOM   1421 HH22 ARG P  92     -20.666 -92.827 113.825  0.00 97.00      PROA   
ATOM   1422  C   ARG P  92     -23.540 -99.040 117.934  0.00 97.00      PROA   
ATOM   1423  O   ARG P  92     -23.377 -99.786 116.969  0.00 97.00      PROA   
ATOM   1424  N   VAL P  93     -23.810 -99.528 119.164  0.00 97.00      PROA   
ATOM   1425  HN  VAL P  93     -23.987 -98.913 119.925  0.00 97.00      PROA   
ATOM   1426  CA  VAL P  93     -23.916-100.931 119.488  0.00 97.00      PROA   
ATOM   1427  HA  VAL P  93     -24.269-101.462 118.617  0.00 97.00      PROA   
ATOM   1428  CB  VAL P  93     -22.633-101.590 120.022  0.00 97.00      PROA   
ATOM   1429  HB  VAL P  93     -22.872-102.627 120.359  0.00 97.00      PROA   
ATOM   1430  CG1 VAL P  93     -21.585-101.703 118.894  0.00 97.00      PROA   
ATOM   1431 HG11 VAL P  93     -21.259-100.694 118.566  0.00 97.00      PROA   
ATOM   1432 HG12 VAL P  93     -22.002-102.236 118.017  0.00 97.00      PROA   
ATOM   1433 HG13 VAL P  93     -20.689-102.252 119.255  0.00 97.00      PROA   
ATOM   1434  CG2 VAL P  93     -22.047-100.819 121.227  0.00 97.00      PROA   
ATOM   1435 HG21 VAL P  93     -22.758-100.793 122.077  0.00 97.00      PROA   
ATOM   1436 HG22 VAL P  93     -21.792 -99.776 120.943  0.00 97.00      PROA   
ATOM   1437 HG23 VAL P  93     -21.117-101.316 121.577  0.00 97.00      PROA   
ATOM   1438  C   VAL P  93     -25.001-101.018 120.528  0.00 97.00      PROA   
ATOM   1439  O   VAL P  93     -25.144-100.125 121.360  0.00 97.00      PROA   
ATOM   1440  N   LEU P  94     -25.808-102.103 120.465  0.00 97.00      PROA   
ATOM   1441  HN  LEU P  94     -25.698-102.781 119.745  0.00 97.00      PROA   
ATOM   1442  CA  LEU P  94     -26.846-102.423 121.415  0.00 97.00      PROA   
ATOM   1443  HA  LEU P  94     -26.563-102.067 122.398  0.00 97.00      PROA   
ATOM   1444  CB  LEU P  94     -28.268-101.904 121.050  0.00 97.00      PROA   
ATOM   1445  HB1 LEU P  94     -28.945-102.202 121.884  0.00 97.00      PROA   
ATOM   1446  HB2 LEU P  94     -28.642-102.391 120.124  0.00 97.00      PROA   
ATOM   1447  CG  LEU P  94     -28.425-100.370 120.891  0.00 97.00      PROA   
ATOM   1448  HG  LEU P  94     -27.703 -99.877 121.583  0.00 97.00      PROA   
ATOM   1449  CD1 LEU P  94     -28.158 -99.872 119.457  0.00 97.00      PROA   
ATOM   1450 HD11 LEU P  94     -28.914-100.295 118.761  0.00 97.00      PROA   
ATOM   1451 HD12 LEU P  94     -27.151-100.163 119.102  0.00 97.00      PROA   
ATOM   1452 HD13 LEU P  94     -28.227 -98.764 119.424  0.00 97.00      PROA   
ATOM   1453  CD2 LEU P  94     -29.834 -99.938 121.341  0.00 97.00      PROA   
ATOM   1454 HD21 LEU P  94     -29.986-100.193 122.410  0.00 97.00      PROA   
ATOM   1455 HD22 LEU P  94     -30.606-100.469 120.746  0.00 97.00      PROA   
ATOM   1456 HD23 LEU P  94     -29.970 -98.844 121.217  0.00 97.00      PROA   
ATOM   1457  C   LEU P  94     -26.893-103.935 121.442  0.00 97.00      PROA   
ATOM   1458  O   LEU P  94     -26.329-104.601 120.577  0.00 97.00      PROA   
ATOM   1459  N   THR P  95     -27.569-104.513 122.458  0.00 97.00      PROA   
ATOM   1460  HN  THR P  95     -27.908-103.954 123.215  0.00 97.00      PROA   
ATOM   1461  CA  THR P  95     -27.867-105.930 122.590  0.00 97.00      PROA   
ATOM   1462  HA  THR P  95     -27.214-106.487 121.936  0.00 97.00      PROA   
ATOM   1463  CB  THR P  95     -27.718-106.464 124.021  0.00 97.00      PROA   
ATOM   1464  HB  THR P  95     -28.664-106.363 124.603  0.00 97.00      PROA   
ATOM   1465  OG1 THR P  95     -26.731-105.740 124.740  0.00 97.00      PROA   
ATOM   1466  HG1 THR P  95     -27.143-104.885 124.912  0.00 97.00      PROA   
ATOM   1467  CG2 THR P  95     -27.268-107.930 124.003  0.00 97.00      PROA   
ATOM   1468 HG21 THR P  95     -26.277-108.017 123.510  0.00 97.00      PROA   
ATOM   1469 HG22 THR P  95     -27.994-108.566 123.464  0.00 97.00      PROA   
ATOM   1470 HG23 THR P  95     -27.173-108.304 125.045  0.00 97.00      PROA   
ATOM   1471  C   THR P  95     -29.306-106.109 122.138  0.00 97.00      PROA   
ATOM   1472  O   THR P  95     -30.070-105.154 122.047  0.00 97.00      PROA   
ATOM   1473  N   GLU P  96     -29.726-107.353 121.828  0.00 97.00      PROA   
ATOM   1474  HN  GLU P  96     -29.075-108.110 121.791  0.00 97.00      PROA   
ATOM   1475  CA  GLU P  96     -31.106-107.692 121.539  0.00 97.00      PROA   
ATOM   1476  HA  GLU P  96     -31.408-107.049 120.725  0.00 97.00      PROA   
ATOM   1477  CB  GLU P  96     -31.260-109.171 121.084  0.00 97.00      PROA   
ATOM   1478  HB1 GLU P  96     -30.546-109.358 120.249  0.00 97.00      PROA   
ATOM   1479  HB2 GLU P  96     -32.286-109.312 120.682  0.00 97.00      PROA   
ATOM   1480  CG  GLU P  96     -30.998-110.187 122.218  0.00 97.00      PROA   
ATOM   1481  HG1 GLU P  96     -31.598-109.933 123.113  0.00 97.00      PROA   
ATOM   1482  HG2 GLU P  96     -29.928-110.141 122.503  0.00 97.00      PROA   
ATOM   1483  CD  GLU P  96     -31.348-111.633 121.870  0.00 97.00      PROA   
ATOM   1484  OE1 GLU P  96     -32.194-111.874 120.971  0.00 97.00      PROA   
ATOM   1485  OE2 GLU P  96     -30.767-112.532 122.534  0.00 97.00      PROA   
ATOM   1486  C   GLU P  96     -32.026-107.405 122.725  0.00 97.00      PROA   
ATOM   1487  O   GLU P  96     -31.635-107.492 123.887  0.00 97.00      PROA   
ATOM   1488  N   GLY P  97     -33.290-107.020 122.446  0.00 97.00      PROA   
ATOM   1489  HN  GLY P  97     -33.577-106.940 121.491  0.00 97.00      PROA   
ATOM   1490  CA  GLY P  97     -34.281-106.714 123.463  0.00 97.00      PROA   
ATOM   1491  HA1 GLY P  97     -34.077-107.291 124.354  0.00 97.00      PROA   
ATOM   1492  HA2 GLY P  97     -35.249-106.943 123.046  0.00 97.00      PROA   
ATOM   1493  C   GLY P  97     -34.293-105.262 123.853  0.00 97.00      PROA   
ATOM   1494  O   GLY P  97     -35.326-104.750 124.277  0.00 97.00      PROA   
ATOM   1495  N   GLU P  98     -33.142-104.563 123.730  0.00 97.00      PROA   
ATOM   1496  HN  GLU P  98     -32.302-105.029 123.461  0.00 97.00      PROA   
ATOM   1497  CA  GLU P  98     -32.994-103.149 124.007  0.00 97.00      PROA   
ATOM   1498  HA  GLU P  98     -33.278-103.021 125.038  0.00 97.00      PROA   
ATOM   1499  CB  GLU P  98     -31.512-102.703 123.899  0.00 97.00      PROA   
ATOM   1500  HB1 GLU P  98     -31.457-101.595 123.990  0.00 97.00      PROA   
ATOM   1501  HB2 GLU P  98     -31.117-102.979 122.898  0.00 97.00      PROA   
ATOM   1502  CG  GLU P  98     -30.617-103.309 125.003  0.00 97.00      PROA   
ATOM   1503  HG1 GLU P  98     -30.582-104.417 124.914  0.00 97.00      PROA   
ATOM   1504  HG2 GLU P  98     -31.023-103.049 126.003  0.00 97.00      PROA   
ATOM   1505  CD  GLU P  98     -29.196-102.755 124.930  0.00 97.00      PROA   
ATOM   1506  OE1 GLU P  98     -28.250-103.574 124.947  0.00 97.00      PROA   
ATOM   1507  OE2 GLU P  98     -29.026-101.510 124.882  0.00 97.00      PROA   
ATOM   1508  C   GLU P  98     -33.851-102.244 123.119  0.00 97.00      PROA   
ATOM   1509  O   GLU P  98     -33.939-102.487 121.920  0.00 97.00      PROA   
ATOM   1510  N   PRO P  99     -34.491-101.188 123.613  0.00 97.00      PROA   
ATOM   1511  CD  PRO P  99     -34.850-101.032 125.023  0.00 97.00      PROA   
ATOM   1512  HD1 PRO P  99     -33.971-100.615 125.560  0.00 97.00      PROA   
ATOM   1513  HD2 PRO P  99     -35.162-101.998 125.479  0.00 97.00      PROA   
ATOM   1514  CA  PRO P  99     -35.020-100.099 122.798  0.00 97.00      PROA   
ATOM   1515  HA  PRO P  99     -35.770-100.529 122.153  0.00 97.00      PROA   
ATOM   1516  CB  PRO P  99     -35.631 -99.129 123.823  0.00 97.00      PROA   
ATOM   1517  HB1 PRO P  99     -36.505 -98.586 123.412  0.00 97.00      PROA   
ATOM   1518  HB2 PRO P  99     -34.873 -98.396 124.178  0.00 97.00      PROA   
ATOM   1519  CG  PRO P  99     -36.007-100.035 125.001  0.00 97.00      PROA   
ATOM   1520  HG1 PRO P  99     -36.116 -99.486 125.956  0.00 97.00      PROA   
ATOM   1521  HG2 PRO P  99     -36.951-100.577 124.768  0.00 97.00      PROA   
ATOM   1522  C   PRO P  99     -33.989 -99.401 121.919  0.00 97.00      PROA   
ATOM   1523  O   PRO P  99     -32.915 -99.064 122.411  0.00 97.00      PROA   
ATOM   1524  N   LEU P 100     -34.302 -99.140 120.631  0.00 97.00      PROA   
ATOM   1525  HN  LEU P 100     -35.168 -99.463 120.252  0.00 97.00      PROA   
ATOM   1526  CA  LEU P 100     -33.436 -98.359 119.766  0.00 97.00      PROA   
ATOM   1527  HA  LEU P 100     -32.657 -97.891 120.352  0.00 97.00      PROA   
ATOM   1528  CB  LEU P 100     -32.755 -99.246 118.689  0.00 97.00      PROA   
ATOM   1529  HB1 LEU P 100     -33.524 -99.896 118.222  0.00 97.00      PROA   
ATOM   1530  HB2 LEU P 100     -32.046 -99.920 119.217  0.00 97.00      PROA   
ATOM   1531  CG  LEU P 100     -31.986 -98.526 117.552  0.00 97.00      PROA   
ATOM   1532  HG  LEU P 100     -32.717 -97.944 116.944  0.00 97.00      PROA   
ATOM   1533  CD1 LEU P 100     -30.923 -97.544 118.073  0.00 97.00      PROA   
ATOM   1534 HD11 LEU P 100     -30.238 -98.063 118.774  0.00 97.00      PROA   
ATOM   1535 HD12 LEU P 100     -31.399 -96.695 118.603  0.00 97.00      PROA   
ATOM   1536 HD13 LEU P 100     -30.326 -97.141 117.229  0.00 97.00      PROA   
ATOM   1537  CD2 LEU P 100     -31.330 -99.557 116.614  0.00 97.00      PROA   
ATOM   1538 HD21 LEU P 100     -32.086-100.272 116.230  0.00 97.00      PROA   
ATOM   1539 HD22 LEU P 100     -30.550-100.127 117.162  0.00 97.00      PROA   
ATOM   1540 HD23 LEU P 100     -30.852 -99.046 115.752  0.00 97.00      PROA   
ATOM   1541  C   LEU P 100     -34.233 -97.241 119.139  0.00 97.00      PROA   
ATOM   1542  O   LEU P 100     -35.123 -97.477 118.332  0.00 97.00      PROA   
ATOM   1543  N   ALA P 101     -33.913 -95.971 119.481  0.00 97.00      PROA   
ATOM   1544  HN  ALA P 101     -33.212 -95.778 120.165  0.00 97.00      PROA   
ATOM   1545  CA  ALA P 101     -34.589 -94.811 118.940  0.00 97.00      PROA   
ATOM   1546  HA  ALA P 101     -35.512 -95.117 118.469  0.00 97.00      PROA   
ATOM   1547  CB  ALA P 101     -34.966 -93.814 120.052  0.00 97.00      PROA   
ATOM   1548  HB1 ALA P 101     -34.066 -93.435 120.578  0.00 97.00      PROA   
ATOM   1549  HB2 ALA P 101     -35.609 -94.325 120.803  0.00 97.00      PROA   
ATOM   1550  HB3 ALA P 101     -35.534 -92.954 119.643  0.00 97.00      PROA   
ATOM   1551  C   ALA P 101     -33.741 -94.135 117.874  0.00 97.00      PROA   
ATOM   1552  O   ALA P 101     -32.541 -93.921 118.027  0.00 97.00      PROA   
ATOM   1553  N   LEU P 102     -34.382 -93.811 116.730  0.00 97.00      PROA   
ATOM   1554  HN  LEU P 102     -35.334 -94.083 116.604  0.00 97.00      PROA   
ATOM   1555  CA  LEU P 102     -33.781 -93.186 115.573  0.00 97.00      PROA   
ATOM   1556  HA  LEU P 102     -32.750 -92.934 115.780  0.00 97.00      PROA   
ATOM   1557  CB  LEU P 102     -33.884 -94.098 114.320  0.00 97.00      PROA   
ATOM   1558  HB1 LEU P 102     -33.320 -93.642 113.478  0.00 97.00      PROA   
ATOM   1559  HB2 LEU P 102     -34.953 -94.172 114.017  0.00 97.00      PROA   
ATOM   1560  CG  LEU P 102     -33.392 -95.553 114.509  0.00 97.00      PROA   
ATOM   1561  HG  LEU P 102     -33.938 -96.013 115.367  0.00 97.00      PROA   
ATOM   1562  CD1 LEU P 102     -33.727 -96.393 113.266  0.00 97.00      PROA   
ATOM   1563 HD11 LEU P 102     -33.177 -95.999 112.385  0.00 97.00      PROA   
ATOM   1564 HD12 LEU P 102     -34.816 -96.359 113.051  0.00 97.00      PROA   
ATOM   1565 HD13 LEU P 102     -33.428 -97.449 113.433  0.00 97.00      PROA   
ATOM   1566  CD2 LEU P 102     -31.885 -95.622 114.801  0.00 97.00      PROA   
ATOM   1567 HD21 LEU P 102     -31.635 -95.037 115.709  0.00 97.00      PROA   
ATOM   1568 HD22 LEU P 102     -31.316 -95.212 113.941  0.00 97.00      PROA   
ATOM   1569 HD23 LEU P 102     -31.571 -96.676 114.959  0.00 97.00      PROA   
ATOM   1570  C   LEU P 102     -34.544 -91.916 115.261  0.00 97.00      PROA   
ATOM   1571  O   LEU P 102     -35.770 -91.903 115.289  0.00 97.00      PROA   
ATOM   1572  N   ARG P 103     -33.847 -90.802 114.938  0.00 97.00      PROA   
ATOM   1573  HN  ARG P 103     -32.852 -90.772 115.027  0.00 97.00      PROA   
ATOM   1574  CA  ARG P 103     -34.513 -89.627 114.415  0.00 97.00      PROA   
ATOM   1575  HA  ARG P 103     -35.504 -89.898 114.084  0.00 97.00      PROA   
ATOM   1576  CB  ARG P 103     -34.689 -88.502 115.470  0.00 97.00      PROA   
ATOM   1577  HB1 ARG P 103     -33.694 -88.173 115.840  0.00 97.00      PROA   
ATOM   1578  HB2 ARG P 103     -35.250 -88.916 116.337  0.00 97.00      PROA   
ATOM   1579  CG  ARG P 103     -35.447 -87.296 114.897  0.00 97.00      PROA   
ATOM   1580  HG1 ARG P 103     -36.452 -87.637 114.556  0.00 97.00      PROA   
ATOM   1581  HG2 ARG P 103     -34.885 -86.923 114.013  0.00 97.00      PROA   
ATOM   1582  CD  ARG P 103     -35.597 -86.086 115.811  0.00 97.00      PROA   
ATOM   1583  HD1 ARG P 103     -34.596 -85.695 116.094  0.00 97.00      PROA   
ATOM   1584  HD2 ARG P 103     -36.189 -86.307 116.723  0.00 97.00      PROA   
ATOM   1585  NE  ARG P 103     -36.346 -85.100 114.969  0.00 97.00      PROA   
ATOM   1586  HE  ARG P 103     -36.961 -85.434 114.258  0.00 97.00      PROA   
ATOM   1587  CZ  ARG P 103     -36.054 -83.797 114.881  0.00 97.00      PROA   
ATOM   1588  NH1 ARG P 103     -35.111 -83.174 115.593  0.00 97.00      PROA   
ATOM   1589 HH11 ARG P 103     -34.427 -83.689 116.093  0.00 97.00      PROA   
ATOM   1590 HH12 ARG P 103     -35.003 -82.201 115.372  0.00 97.00      PROA   
ATOM   1591  NH2 ARG P 103     -36.705 -83.042 113.982  0.00 97.00      PROA   
ATOM   1592 HH21 ARG P 103     -37.378 -83.466 113.378  0.00 97.00      PROA   
ATOM   1593 HH22 ARG P 103     -36.351 -82.119 113.841  0.00 97.00      PROA   
ATOM   1594  C   ARG P 103     -33.811 -89.064 113.195  0.00 97.00      PROA   
ATOM   1595  O   ARG P 103     -32.696 -88.566 113.265  0.00 97.00      PROA   
ATOM   1596  N   CYS P 104     -34.497 -89.052 112.031  0.00 97.00      PROA   
ATOM   1597  HN  CYS P 104     -35.361 -89.550 111.959  0.00 97.00      PROA   
ATOM   1598  CA  CYS P 104     -34.143 -88.230 110.887  0.00 97.00      PROA   
ATOM   1599  HA  CYS P 104     -33.090 -88.379 110.691  0.00 97.00      PROA   
ATOM   1600  CB  CYS P 104     -34.968 -88.641 109.642  0.00 97.00      PROA   
ATOM   1601  HB1 CYS P 104     -36.012 -88.272 109.733  0.00 97.00      PROA   
ATOM   1602  HB2 CYS P 104     -35.029 -89.753 109.634  0.00 97.00      PROA   
ATOM   1603  SG  CYS P 104     -34.230 -88.107 108.070  0.00 97.00      PROA   
ATOM   1604  C   CYS P 104     -34.377 -86.757 111.200  0.00 97.00      PROA   
ATOM   1605  O   CYS P 104     -35.426 -86.391 111.717  0.00 97.00      PROA   
ATOM   1606  N   HSD P 105     -33.392 -85.876 110.925  0.00 97.00      PROA   
ATOM   1607  HN  HSD P 105     -32.540 -86.177 110.502  0.00 97.00      PROA   
ATOM   1608  CA  HSD P 105     -33.372 -84.534 111.472  0.00 97.00      PROA   
ATOM   1609  HA  HSD P 105     -34.382 -84.168 111.606  0.00 97.00      PROA   
ATOM   1610  CB  HSD P 105     -32.671 -84.573 112.855  0.00 97.00      PROA   
ATOM   1611  HB1 HSD P 105     -31.915 -85.388 112.797  0.00 97.00      PROA   
ATOM   1612  HB2 HSD P 105     -33.410 -84.880 113.627  0.00 97.00      PROA   
ATOM   1613  ND1 HSD P 105     -32.485 -82.210 113.818  0.00 97.00      PROA   
ATOM   1614  HD1 HSD P 105     -33.398 -81.861 113.591  0.00 97.00      PROA   
ATOM   1615  CG  HSD P 105     -31.916 -83.374 113.348  0.00 97.00      PROA   
ATOM   1616  CE1 HSD P 105     -31.508 -81.528 114.463  0.00 97.00      PROA   
ATOM   1617  HE1 HSD P 105     -31.679 -80.565 114.944  0.00 97.00      PROA   
ATOM   1618  NE2 HSD P 105     -30.354 -82.163 114.432  0.00 97.00      PROA   
ATOM   1619  CD2 HSD P 105     -30.612 -83.322 113.724  0.00 97.00      PROA   
ATOM   1620  HD2 HSD P 105     -29.831 -84.058 113.581  0.00 97.00      PROA   
ATOM   1621  C   HSD P 105     -32.712 -83.601 110.487  0.00 97.00      PROA   
ATOM   1622  O   HSD P 105     -31.864 -84.014 109.705  0.00 97.00      PROA   
ATOM   1623  N   ALA P 106     -33.134 -82.316 110.461  0.00 97.00      PROA   
ATOM   1624  HN  ALA P 106     -33.744 -81.945 111.164  0.00 97.00      PROA   
ATOM   1625  CA  ALA P 106     -32.872 -81.417 109.362  0.00 97.00      PROA   
ATOM   1626  HA  ALA P 106     -32.308 -81.921 108.593  0.00 97.00      PROA   
ATOM   1627  CB  ALA P 106     -34.209 -80.922 108.774  0.00 97.00      PROA   
ATOM   1628  HB1 ALA P 106     -34.839 -80.485 109.578  0.00 97.00      PROA   
ATOM   1629  HB2 ALA P 106     -34.770 -81.783 108.348  0.00 97.00      PROA   
ATOM   1630  HB3 ALA P 106     -34.059 -80.171 107.972  0.00 97.00      PROA   
ATOM   1631  C   ALA P 106     -32.037 -80.252 109.824  0.00 97.00      PROA   
ATOM   1632  O   ALA P 106     -32.075 -79.868 110.989  0.00 97.00      PROA   
ATOM   1633  N   TRP P 107     -31.206 -79.680 108.917  0.00 97.00      PROA   
ATOM   1634  HN  TRP P 107     -31.112 -80.065 108.000  0.00 97.00      PROA   
ATOM   1635  CA  TRP P 107     -30.337 -78.567 109.255  0.00 97.00      PROA   
ATOM   1636  HA  TRP P 107     -29.782 -78.915 110.114  0.00 97.00      PROA   
ATOM   1637  CB  TRP P 107     -29.238 -78.279 108.186  0.00 97.00      PROA   
ATOM   1638  HB1 TRP P 107     -29.737 -78.194 107.195  0.00 97.00      PROA   
ATOM   1639  HB2 TRP P 107     -28.571 -79.166 108.153  0.00 97.00      PROA   
ATOM   1640  CG  TRP P 107     -28.405 -77.054 108.426  0.00 97.00      PROA   
ATOM   1641  CD1 TRP P 107     -28.285 -75.976 107.589  0.00 97.00      PROA   
ATOM   1642  HD1 TRP P 107     -28.607 -75.970 106.557  0.00 97.00      PROA   
ATOM   1643  NE1 TRP P 107     -27.729 -74.924 108.273  0.00 97.00      PROA   
ATOM   1644  HE1 TRP P 107     -27.426 -74.077 107.893  0.00 97.00      PROA   
ATOM   1645  CE2 TRP P 107     -27.483 -75.293 109.563  0.00 97.00      PROA   
ATOM   1646  CD2 TRP P 107     -27.849 -76.651 109.691  0.00 97.00      PROA   
ATOM   1647  CE3 TRP P 107     -27.664 -77.295 110.917  0.00 97.00      PROA   
ATOM   1648  HE3 TRP P 107     -27.888 -78.344 111.042  0.00 97.00      PROA   
ATOM   1649  CZ3 TRP P 107     -27.211 -76.551 112.008  0.00 97.00      PROA   
ATOM   1650  HZ3 TRP P 107     -27.095 -77.025 112.973  0.00 97.00      PROA   
ATOM   1651  CZ2 TRP P 107     -27.035 -74.551 110.648  0.00 97.00      PROA   
ATOM   1652  HZ2 TRP P 107     -26.810 -73.499 110.563  0.00 97.00      PROA   
ATOM   1653  CH2 TRP P 107     -26.923 -75.196 111.880  0.00 97.00      PROA   
ATOM   1654  HH2 TRP P 107     -26.605 -74.642 112.752  0.00 97.00      PROA   
ATOM   1655  C   TRP P 107     -31.075 -77.317 109.740  0.00 97.00      PROA   
ATOM   1656  O   TRP P 107     -31.757 -76.612 108.995  0.00 97.00      PROA   
ATOM   1657  N   LYS P 108     -30.927 -77.066 111.065  0.00 97.00      PROA   
ATOM   1658  HN  LYS P 108     -30.309 -77.652 111.582  0.00 97.00      PROA   
ATOM   1659  CA  LYS P 108     -31.583 -76.048 111.856  0.00 97.00      PROA   
ATOM   1660  HA  LYS P 108     -31.259 -76.239 112.866  0.00 97.00      PROA   
ATOM   1661  CB  LYS P 108     -31.113 -74.628 111.427  0.00 97.00      PROA   
ATOM   1662  HB1 LYS P 108     -31.590 -74.349 110.465  0.00 97.00      PROA   
ATOM   1663  HB2 LYS P 108     -30.016 -74.706 111.231  0.00 97.00      PROA   
ATOM   1664  CG  LYS P 108     -31.297 -73.509 112.473  0.00 97.00      PROA   
ATOM   1665  HG1 LYS P 108     -32.383 -73.332 112.627  0.00 97.00      PROA   
ATOM   1666  HG2 LYS P 108     -30.858 -72.574 112.057  0.00 97.00      PROA   
ATOM   1667  CD  LYS P 108     -30.638 -73.854 113.828  0.00 97.00      PROA   
ATOM   1668  HD1 LYS P 108     -29.632 -74.296 113.641  0.00 97.00      PROA   
ATOM   1669  HD2 LYS P 108     -31.262 -74.643 114.305  0.00 97.00      PROA   
ATOM   1670  CE  LYS P 108     -30.505 -72.715 114.856  0.00 97.00      PROA   
ATOM   1671  HE1 LYS P 108     -30.225 -73.139 115.848  0.00 97.00      PROA   
ATOM   1672  HE2 LYS P 108     -31.455 -72.157 114.978  0.00 97.00      PROA   
ATOM   1673  NZ  LYS P 108     -29.427 -71.764 114.488  0.00 97.00      PROA   
ATOM   1674  HZ1 LYS P 108     -28.578 -72.286 114.196  0.00 97.00      PROA   
ATOM   1675  HZ2 LYS P 108     -29.120 -71.243 115.329  0.00 97.00      PROA   
ATOM   1676  HZ3 LYS P 108     -29.725 -71.100 113.744  0.00 97.00      PROA   
ATOM   1677  C   LYS P 108     -33.094 -76.265 111.837  0.00 97.00      PROA   
ATOM   1678  O   LYS P 108     -33.874 -75.329 111.695  0.00 97.00      PROA   
ATOM   1679  N   ASP P 109     -33.497 -77.552 112.008  0.00 97.00      PROA   
ATOM   1680  HN  ASP P 109     -32.786 -78.229 112.183  0.00 97.00      PROA   
ATOM   1681  CA  ASP P 109     -34.794 -78.196 111.842  0.00 97.00      PROA   
ATOM   1682  HA  ASP P 109     -34.533 -79.020 111.200  0.00 97.00      PROA   
ATOM   1683  CB  ASP P 109     -35.335 -78.780 113.175  0.00 97.00      PROA   
ATOM   1684  HB1 ASP P 109     -36.432 -78.656 113.288  0.00 97.00      PROA   
ATOM   1685  HB2 ASP P 109     -34.847 -78.244 114.021  0.00 97.00      PROA   
ATOM   1686  CG  ASP P 109     -35.047 -80.267 113.349  0.00 97.00      PROA   
ATOM   1687  OD1 ASP P 109     -34.781 -80.999 112.364  0.00 97.00      PROA   
ATOM   1688  OD2 ASP P 109     -35.211 -80.706 114.511  0.00 97.00      PROA   
ATOM   1689  C   ASP P 109     -35.908 -77.510 111.069  0.00 97.00      PROA   
ATOM   1690  O   ASP P 109     -36.558 -76.577 111.537  0.00 97.00      PROA   
ATOM   1691  N   LYS P 110     -36.163 -78.026 109.844  0.00 97.00      PROA   
ATOM   1692  HN  LYS P 110     -35.677 -78.843 109.546  0.00 97.00      PROA   
ATOM   1693  CA  LYS P 110     -37.178 -77.550 108.933  0.00 97.00      PROA   
ATOM   1694  HA  LYS P 110     -37.789 -76.806 109.425  0.00 97.00      PROA   
ATOM   1695  CB  LYS P 110     -36.564 -76.986 107.620  0.00 97.00      PROA   
ATOM   1696  HB1 LYS P 110     -37.371 -76.539 107.000  0.00 97.00      PROA   
ATOM   1697  HB2 LYS P 110     -36.111 -77.820 107.038  0.00 97.00      PROA   
ATOM   1698  CG  LYS P 110     -35.454 -75.932 107.840  0.00 97.00      PROA   
ATOM   1699  HG1 LYS P 110     -35.100 -75.583 106.844  0.00 97.00      PROA   
ATOM   1700  HG2 LYS P 110     -34.587 -76.422 108.338  0.00 97.00      PROA   
ATOM   1701  CD  LYS P 110     -35.899 -74.727 108.693  0.00 97.00      PROA   
ATOM   1702  HD1 LYS P 110     -36.337 -75.103 109.639  0.00 97.00      PROA   
ATOM   1703  HD2 LYS P 110     -36.708 -74.169 108.174  0.00 97.00      PROA   
ATOM   1704  CE  LYS P 110     -34.765 -73.779 109.106  0.00 97.00      PROA   
ATOM   1705  HE1 LYS P 110     -33.950 -74.337 109.606  0.00 97.00      PROA   
ATOM   1706  HE2 LYS P 110     -35.144 -72.989 109.790  0.00 97.00      PROA   
ATOM   1707  NZ  LYS P 110     -34.159 -73.133 107.928  0.00 97.00      PROA   
ATOM   1708  HZ1 LYS P 110     -34.907 -72.724 107.334  0.00 97.00      PROA   
ATOM   1709  HZ2 LYS P 110     -33.643 -73.863 107.397  0.00 97.00      PROA   
ATOM   1710  HZ3 LYS P 110     -33.499 -72.391 108.235  0.00 97.00      PROA   
ATOM   1711  C   LYS P 110     -38.041 -78.756 108.638  0.00 97.00      PROA   
ATOM   1712  O   LYS P 110     -37.524 -79.864 108.522  0.00 97.00      PROA   
ATOM   1713  N   LEU P 111     -39.384 -78.575 108.556  0.00 97.00      PROA   
ATOM   1714  HN  LEU P 111     -39.782 -77.666 108.664  0.00 97.00      PROA   
ATOM   1715  CA  LEU P 111     -40.367 -79.645 108.518  0.00 97.00      PROA   
ATOM   1716  HA  LEU P 111     -40.102 -80.359 109.286  0.00 97.00      PROA   
ATOM   1717  CB  LEU P 111     -41.803 -79.111 108.810  0.00 97.00      PROA   
ATOM   1718  HB1 LEU P 111     -42.535 -79.939 108.667  0.00 97.00      PROA   
ATOM   1719  HB2 LEU P 111     -42.050 -78.314 108.075  0.00 97.00      PROA   
ATOM   1720  CG  LEU P 111     -42.078 -78.564 110.240  0.00 97.00      PROA   
ATOM   1721  HG  LEU P 111     -43.182 -78.392 110.287  0.00 97.00      PROA   
ATOM   1722  CD1 LEU P 111     -41.738 -79.591 111.335  0.00 97.00      PROA   
ATOM   1723 HD11 LEU P 111     -40.643 -79.769 111.372  0.00 97.00      PROA   
ATOM   1724 HD12 LEU P 111     -42.252 -80.555 111.138  0.00 97.00      PROA   
ATOM   1725 HD13 LEU P 111     -42.062 -79.211 112.327  0.00 97.00      PROA   
ATOM   1726  CD2 LEU P 111     -41.425 -77.202 110.546  0.00 97.00      PROA   
ATOM   1727 HD21 LEU P 111     -41.638 -76.474 109.736  0.00 97.00      PROA   
ATOM   1728 HD22 LEU P 111     -40.327 -77.309 110.665  0.00 97.00      PROA   
ATOM   1729 HD23 LEU P 111     -41.828 -76.798 111.499  0.00 97.00      PROA   
ATOM   1730  C   LEU P 111     -40.411 -80.427 107.209  0.00 97.00      PROA   
ATOM   1731  O   LEU P 111     -41.383 -80.359 106.459  0.00 97.00      PROA   
ATOM   1732  N   VAL P 112     -39.364 -81.238 106.928  0.00 97.00      PROA   
ATOM   1733  HN  VAL P 112     -38.529 -81.152 107.470  0.00 97.00      PROA   
ATOM   1734  CA  VAL P 112     -39.304 -82.150 105.800  0.00 97.00      PROA   
ATOM   1735  HA  VAL P 112     -39.416 -81.528 104.923  0.00 97.00      PROA   
ATOM   1736  CB  VAL P 112     -37.962 -82.872 105.649  0.00 97.00      PROA   
ATOM   1737  HB  VAL P 112     -38.017 -83.578 104.786  0.00 97.00      PROA   
ATOM   1738  CG1 VAL P 112     -36.883 -81.822 105.309  0.00 97.00      PROA   
ATOM   1739 HG11 VAL P 112     -36.726 -81.130 106.163  0.00 97.00      PROA   
ATOM   1740 HG12 VAL P 112     -37.191 -81.232 104.421  0.00 97.00      PROA   
ATOM   1741 HG13 VAL P 112     -35.917 -82.320 105.081  0.00 97.00      PROA   
ATOM   1742  CG2 VAL P 112     -37.587 -83.679 106.913  0.00 97.00      PROA   
ATOM   1743 HG21 VAL P 112     -38.373 -84.419 107.163  0.00 97.00      PROA   
ATOM   1744 HG22 VAL P 112     -37.439 -83.008 107.785  0.00 97.00      PROA   
ATOM   1745 HG23 VAL P 112     -36.637 -84.231 106.740  0.00 97.00      PROA   
ATOM   1746  C   VAL P 112     -40.452 -83.147 105.757  0.00 97.00      PROA   
ATOM   1747  O   VAL P 112     -40.903 -83.679 106.771  0.00 97.00      PROA   
ATOM   1748  N   TYR P 113     -40.956 -83.381 104.528  0.00 97.00      PROA   
ATOM   1749  HN  TYR P 113     -40.555 -82.927 103.735  0.00 97.00      PROA   
ATOM   1750  CA  TYR P 113     -42.093 -84.221 104.242  0.00 97.00      PROA   
ATOM   1751  HA  TYR P 113     -42.500 -84.581 105.174  0.00 97.00      PROA   
ATOM   1752  CB  TYR P 113     -43.255 -83.472 103.514  0.00 97.00      PROA   
ATOM   1753  HB1 TYR P 113     -43.704 -82.758 104.240  0.00 97.00      PROA   
ATOM   1754  HB2 TYR P 113     -44.056 -84.175 103.205  0.00 97.00      PROA   
ATOM   1755  CG  TYR P 113     -42.817 -82.655 102.316  0.00 97.00      PROA   
ATOM   1756  CD1 TYR P 113     -42.253 -81.376 102.486  0.00 97.00      PROA   
ATOM   1757  HD1 TYR P 113     -42.094 -80.989 103.482  0.00 97.00      PROA   
ATOM   1758  CE1 TYR P 113     -41.878 -80.606 101.380  0.00 97.00      PROA   
ATOM   1759  HE1 TYR P 113     -41.424 -79.637 101.528  0.00 97.00      PROA   
ATOM   1760  CZ  TYR P 113     -42.105 -81.087 100.085  0.00 97.00      PROA   
ATOM   1761  OH  TYR P 113     -41.706 -80.324  98.972  0.00 97.00      PROA   
ATOM   1762  HH  TYR P 113     -40.947 -79.801  99.249  0.00 97.00      PROA   
ATOM   1763  CD2 TYR P 113     -43.059 -83.114 101.009  0.00 97.00      PROA   
ATOM   1764  HD2 TYR P 113     -43.519 -84.077 100.858  0.00 97.00      PROA   
ATOM   1765  CE2 TYR P 113     -42.709 -82.334  99.898  0.00 97.00      PROA   
ATOM   1766  HE2 TYR P 113     -42.882 -82.705  98.898  0.00 97.00      PROA   
ATOM   1767  C   TYR P 113     -41.604 -85.446 103.505  0.00 97.00      PROA   
ATOM   1768  O   TYR P 113     -40.487 -85.481 103.008  0.00 97.00      PROA   
ATOM   1769  N   ASN P 114     -42.416 -86.523 103.479  0.00 97.00      PROA   
ATOM   1770  HN  ASN P 114     -43.311 -86.453 103.917  0.00 97.00      PROA   
ATOM   1771  CA  ASN P 114     -42.093 -87.801 102.861  0.00 97.00      PROA   
ATOM   1772  HA  ASN P 114     -42.903 -88.454 103.143  0.00 97.00      PROA   
ATOM   1773  CB  ASN P 114     -42.015 -87.732 101.304  0.00 97.00      PROA   
ATOM   1774  HB1 ASN P 114     -41.794 -88.732 100.875  0.00 97.00      PROA   
ATOM   1775  HB2 ASN P 114     -41.203 -87.037 101.003  0.00 97.00      PROA   
ATOM   1776  CG  ASN P 114     -43.310 -87.222 100.659  0.00 97.00      PROA   
ATOM   1777  OD1 ASN P 114     -43.276 -86.360  99.774  0.00 97.00      PROA   
ATOM   1778  ND2 ASN P 114     -44.482 -87.751 101.099  0.00 97.00      PROA   
ATOM   1779 HD21 ASN P 114     -45.317 -87.445 100.645  0.00 97.00      PROA   
ATOM   1780 HD22 ASN P 114     -44.482 -88.479 101.783  0.00 97.00      PROA   
ATOM   1781  C   ASN P 114     -40.841 -88.465 103.422  0.00 97.00      PROA   
ATOM   1782  O   ASN P 114     -39.929 -88.846 102.689  0.00 97.00      PROA   
ATOM   1783  N   VAL P 115     -40.781 -88.622 104.762  0.00 97.00      PROA   
ATOM   1784  HN  VAL P 115     -41.573 -88.396 105.325  0.00 97.00      PROA   
ATOM   1785  CA  VAL P 115     -39.626 -89.142 105.462  0.00 97.00      PROA   
ATOM   1786  HA  VAL P 115     -38.753 -88.766 104.952  0.00 97.00      PROA   
ATOM   1787  CB  VAL P 115     -39.530 -88.638 106.899  0.00 97.00      PROA   
ATOM   1788  HB  VAL P 115     -40.450 -88.917 107.461  0.00 97.00      PROA   
ATOM   1789  CG1 VAL P 115     -38.299 -89.236 107.619  0.00 97.00      PROA   
ATOM   1790 HG11 VAL P 115     -37.376 -89.025 107.038  0.00 97.00      PROA   
ATOM   1791 HG12 VAL P 115     -38.395 -90.333 107.748  0.00 97.00      PROA   
ATOM   1792 HG13 VAL P 115     -38.189 -88.781 108.626  0.00 97.00      PROA   
ATOM   1793  CG2 VAL P 115     -39.424 -87.098 106.855  0.00 97.00      PROA   
ATOM   1794 HG21 VAL P 115     -40.357 -86.638 106.470  0.00 97.00      PROA   
ATOM   1795 HG22 VAL P 115     -38.580 -86.790 106.202  0.00 97.00      PROA   
ATOM   1796 HG23 VAL P 115     -39.237 -86.696 107.872  0.00 97.00      PROA   
ATOM   1797  C   VAL P 115     -39.571 -90.657 105.388  0.00 97.00      PROA   
ATOM   1798  O   VAL P 115     -40.485 -91.361 105.801  0.00 97.00      PROA   
ATOM   1799  N   LEU P 116     -38.456 -91.183 104.847  0.00 97.00      PROA   
ATOM   1800  HN  LEU P 116     -37.754 -90.565 104.499  0.00 97.00      PROA   
ATOM   1801  CA  LEU P 116     -38.204 -92.593 104.661  0.00 97.00      PROA   
ATOM   1802  HA  LEU P 116     -39.062 -93.172 104.966  0.00 97.00      PROA   
ATOM   1803  CB  LEU P 116     -37.842 -92.910 103.187  0.00 97.00      PROA   
ATOM   1804  HB1 LEU P 116     -37.430 -93.939 103.089  0.00 97.00      PROA   
ATOM   1805  HB2 LEU P 116     -37.051 -92.196 102.869  0.00 97.00      PROA   
ATOM   1806  CG  LEU P 116     -39.018 -92.791 102.192  0.00 97.00      PROA   
ATOM   1807  HG  LEU P 116     -39.567 -91.842 102.398  0.00 97.00      PROA   
ATOM   1808  CD1 LEU P 116     -38.505 -92.727 100.742  0.00 97.00      PROA   
ATOM   1809 HD11 LEU P 116     -37.948 -93.657 100.495  0.00 97.00      PROA   
ATOM   1810 HD12 LEU P 116     -37.828 -91.859 100.608  0.00 97.00      PROA   
ATOM   1811 HD13 LEU P 116     -39.358 -92.627 100.038  0.00 97.00      PROA   
ATOM   1812  CD2 LEU P 116     -39.992 -93.969 102.354  0.00 97.00      PROA   
ATOM   1813 HD21 LEU P 116     -40.377 -94.015 103.392  0.00 97.00      PROA   
ATOM   1814 HD22 LEU P 116     -39.474 -94.925 102.127  0.00 97.00      PROA   
ATOM   1815 HD23 LEU P 116     -40.850 -93.860 101.658  0.00 97.00      PROA   
ATOM   1816  C   LEU P 116     -37.029 -93.008 105.510  0.00 97.00      PROA   
ATOM   1817  O   LEU P 116     -35.956 -92.423 105.432  0.00 97.00      PROA   
ATOM   1818  N   TYR P 117     -37.209 -94.065 106.330  0.00 97.00      PROA   
ATOM   1819  HN  TYR P 117     -38.121 -94.459 106.435  0.00 97.00      PROA   
ATOM   1820  CA  TYR P 117     -36.144 -94.726 107.058  0.00 97.00      PROA   
ATOM   1821  HA  TYR P 117     -35.285 -94.071 107.113  0.00 97.00      PROA   
ATOM   1822  CB  TYR P 117     -36.552 -95.126 108.501  0.00 97.00      PROA   
ATOM   1823  HB1 TYR P 117     -35.812 -95.826 108.945  0.00 97.00      PROA   
ATOM   1824  HB2 TYR P 117     -37.544 -95.628 108.494  0.00 97.00      PROA   
ATOM   1825  CG  TYR P 117     -36.633 -93.911 109.398  0.00 97.00      PROA   
ATOM   1826  CD1 TYR P 117     -35.580 -93.623 110.287  0.00 97.00      PROA   
ATOM   1827  HD1 TYR P 117     -34.698 -94.247 110.297  0.00 97.00      PROA   
ATOM   1828  CE1 TYR P 117     -35.665 -92.542 111.171  0.00 97.00      PROA   
ATOM   1829  HE1 TYR P 117     -34.855 -92.335 111.856  0.00 97.00      PROA   
ATOM   1830  CZ  TYR P 117     -36.807 -91.739 111.179  0.00 97.00      PROA   
ATOM   1831  OH  TYR P 117     -36.878 -90.671 112.087  0.00 97.00      PROA   
ATOM   1832  HH  TYR P 117     -37.775 -90.324 112.090  0.00 97.00      PROA   
ATOM   1833  CD2 TYR P 117     -37.780 -93.094 109.423  0.00 97.00      PROA   
ATOM   1834  HD2 TYR P 117     -38.602 -93.307 108.756  0.00 97.00      PROA   
ATOM   1835  CE2 TYR P 117     -37.865 -92.007 110.304  0.00 97.00      PROA   
ATOM   1836  HE2 TYR P 117     -38.745 -91.380 110.312  0.00 97.00      PROA   
ATOM   1837  C   TYR P 117     -35.710 -95.964 106.301  0.00 97.00      PROA   
ATOM   1838  O   TYR P 117     -36.537 -96.770 105.887  0.00 97.00      PROA   
ATOM   1839  N   TYR P 118     -34.381 -96.125 106.099  0.00 97.00      PROA   
ATOM   1840  HN  TYR P 118     -33.740 -95.441 106.444  0.00 97.00      PROA   
ATOM   1841  CA  TYR P 118     -33.769 -97.176 105.313  0.00 97.00      PROA   
ATOM   1842  HA  TYR P 118     -34.532 -97.830 104.931  0.00 97.00      PROA   
ATOM   1843  CB  TYR P 118     -32.851 -96.671 104.148  0.00 97.00      PROA   
ATOM   1844  HB1 TYR P 118     -32.426 -97.545 103.607  0.00 97.00      PROA   
ATOM   1845  HB2 TYR P 118     -32.007 -96.093 104.579  0.00 97.00      PROA   
ATOM   1846  CG  TYR P 118     -33.508 -95.761 103.126  0.00 97.00      PROA   
ATOM   1847  CD1 TYR P 118     -33.923 -94.465 103.474  0.00 97.00      PROA   
ATOM   1848  HD1 TYR P 118     -33.857 -94.134 104.495  0.00 97.00      PROA   
ATOM   1849  CE1 TYR P 118     -34.392 -93.571 102.509  0.00 97.00      PROA   
ATOM   1850  HE1 TYR P 118     -34.700 -92.586 102.818  0.00 97.00      PROA   
ATOM   1851  CZ  TYR P 118     -34.435 -93.945 101.163  0.00 97.00      PROA   
ATOM   1852  OH  TYR P 118     -34.871 -93.012 100.201  0.00 97.00      PROA   
ATOM   1853  HH  TYR P 118     -35.098 -92.209 100.685  0.00 97.00      PROA   
ATOM   1854  CD2 TYR P 118     -33.554 -96.123 101.764  0.00 97.00      PROA   
ATOM   1855  HD2 TYR P 118     -33.200 -97.095 101.460  0.00 97.00      PROA   
ATOM   1856  CE2 TYR P 118     -34.017 -95.227 100.788  0.00 97.00      PROA   
ATOM   1857  HE2 TYR P 118     -34.033 -95.521  99.749  0.00 97.00      PROA   
ATOM   1858  C   TYR P 118     -32.881 -97.995 106.222  0.00 97.00      PROA   
ATOM   1859  O   TYR P 118     -32.266 -97.470 107.146  0.00 97.00      PROA   
ATOM   1860  N   ARG P 119     -32.795 -99.320 105.965  0.00 97.00      PROA   
ATOM   1861  HN  ARG P 119     -33.348 -99.729 105.241  0.00 97.00      PROA   
ATOM   1862  CA  ARG P 119     -31.823-100.195 106.578  0.00 97.00      PROA   
ATOM   1863  HA  ARG P 119     -31.007 -99.590 106.940  0.00 97.00      PROA   
ATOM   1864  CB  ARG P 119     -32.361-101.005 107.787  0.00 97.00      PROA   
ATOM   1865  HB1 ARG P 119     -33.349-101.441 107.518  0.00 97.00      PROA   
ATOM   1866  HB2 ARG P 119     -32.519-100.280 108.617  0.00 97.00      PROA   
ATOM   1867  CG  ARG P 119     -31.411-102.131 108.250  0.00 97.00      PROA   
ATOM   1868  HG1 ARG P 119     -30.380-101.710 108.269  0.00 97.00      PROA   
ATOM   1869  HG2 ARG P 119     -31.422-102.964 107.514  0.00 97.00      PROA   
ATOM   1870  CD  ARG P 119     -31.656-102.703 109.651  0.00 97.00      PROA   
ATOM   1871  HD1 ARG P 119     -31.768-101.906 110.406  0.00 97.00      PROA   
ATOM   1872  HD2 ARG P 119     -30.787-103.327 109.947  0.00 97.00      PROA   
ATOM   1873  NE  ARG P 119     -32.841-103.612 109.654  0.00 97.00      PROA   
ATOM   1874  HE  ARG P 119     -32.679-104.596 109.642  0.00 97.00      PROA   
ATOM   1875  CZ  ARG P 119     -34.071-103.249 110.074  0.00 97.00      PROA   
ATOM   1876  NH1 ARG P 119     -34.480-101.982 110.126  0.00 97.00      PROA   
ATOM   1877 HH11 ARG P 119     -33.871-101.295 109.745  0.00 97.00      PROA   
ATOM   1878 HH12 ARG P 119     -35.447-101.806 110.289  0.00 97.00      PROA   
ATOM   1879  NH2 ARG P 119     -34.887-104.230 110.486  0.00 97.00      PROA   
ATOM   1880 HH21 ARG P 119     -34.461-105.128 110.584  0.00 97.00      PROA   
ATOM   1881 HH22 ARG P 119     -35.649-104.004 111.090  0.00 97.00      PROA   
ATOM   1882  C   ARG P 119     -31.248-101.111 105.524  0.00 97.00      PROA   
ATOM   1883  O   ARG P 119     -31.982-101.805 104.824  0.00 97.00      PROA   
ATOM   1884  N   ASN P 120     -29.898-101.130 105.395  0.00 97.00      PROA   
ATOM   1885  HN  ASN P 120     -29.342-100.567 106.007  0.00 97.00      PROA   
ATOM   1886  CA  ASN P 120     -29.149-101.989 104.489  0.00 97.00      PROA   
ATOM   1887  HA  ASN P 120     -28.121-101.662 104.550  0.00 97.00      PROA   
ATOM   1888  CB  ASN P 120     -29.198-103.485 104.915  0.00 97.00      PROA   
ATOM   1889  HB1 ASN P 120     -28.589-104.108 104.227  0.00 97.00      PROA   
ATOM   1890  HB2 ASN P 120     -30.248-103.847 104.897  0.00 97.00      PROA   
ATOM   1891  CG  ASN P 120     -28.613-103.635 106.326  0.00 97.00      PROA   
ATOM   1892  OD1 ASN P 120     -27.775-102.839 106.753  0.00 97.00      PROA   
ATOM   1893  ND2 ASN P 120     -29.091-104.659 107.085  0.00 97.00      PROA   
ATOM   1894 HD21 ASN P 120     -28.765-104.746 108.026  0.00 97.00      PROA   
ATOM   1895 HD22 ASN P 120     -29.730-105.316 106.689  0.00 97.00      PROA   
ATOM   1896  C   ASN P 120     -29.551-101.800 103.034  0.00 97.00      PROA   
ATOM   1897  O   ASN P 120     -29.810-102.759 102.309  0.00 97.00      PROA   
ATOM   1898  N   GLY P 121     -29.624-100.524 102.584  0.00 97.00      PROA   
ATOM   1899  HN  GLY P 121     -29.379 -99.776 103.196  0.00 97.00      PROA   
ATOM   1900  CA  GLY P 121     -30.033-100.151 101.238  0.00 97.00      PROA   
ATOM   1901  HA1 GLY P 121     -29.733-100.923 100.542  0.00 97.00      PROA   
ATOM   1902  HA2 GLY P 121     -29.571 -99.200 101.017  0.00 97.00      PROA   
ATOM   1903  C   GLY P 121     -31.521 -99.955 101.094  0.00 97.00      PROA   
ATOM   1904  O   GLY P 121     -31.959 -99.051 100.387  0.00 97.00      PROA   
ATOM   1905  N   LYS P 122     -32.347-100.800 101.742  0.00 97.00      PROA   
ATOM   1906  HN  LYS P 122     -31.973-101.522 102.322  0.00 97.00      PROA   
ATOM   1907  CA  LYS P 122     -33.784-100.778 101.557  0.00 97.00      PROA   
ATOM   1908  HA  LYS P 122     -33.990-100.395 100.567  0.00 97.00      PROA   
ATOM   1909  CB  LYS P 122     -34.393-102.207 101.584  0.00 97.00      PROA   
ATOM   1910  HB1 LYS P 122     -33.957-102.761 102.446  0.00 97.00      PROA   
ATOM   1911  HB2 LYS P 122     -34.081-102.733 100.656  0.00 97.00      PROA   
ATOM   1912  CG  LYS P 122     -35.925-102.228 101.719  0.00 97.00      PROA   
ATOM   1913  HG1 LYS P 122     -36.356-101.488 101.006  0.00 97.00      PROA   
ATOM   1914  HG2 LYS P 122     -36.191-101.910 102.753  0.00 97.00      PROA   
ATOM   1915  CD  LYS P 122     -36.605-103.577 101.467  0.00 97.00      PROA   
ATOM   1916  HD1 LYS P 122     -36.185-104.329 102.172  0.00 97.00      PROA   
ATOM   1917  HD2 LYS P 122     -36.375-103.904 100.428  0.00 97.00      PROA   
ATOM   1918  CE  LYS P 122     -38.123-103.451 101.667  0.00 97.00      PROA   
ATOM   1919  HE1 LYS P 122     -38.538-102.676 100.986  0.00 97.00      PROA   
ATOM   1920  HE2 LYS P 122     -38.351-103.161 102.715  0.00 97.00      PROA   
ATOM   1921  NZ  LYS P 122     -38.815-104.727 101.381  0.00 97.00      PROA   
ATOM   1922  HZ1 LYS P 122     -38.436-105.471 102.000  0.00 97.00      PROA   
ATOM   1923  HZ2 LYS P 122     -38.658-104.988 100.387  0.00 97.00      PROA   
ATOM   1924  HZ3 LYS P 122     -39.835-104.617 101.555  0.00 97.00      PROA   
ATOM   1925  C   LYS P 122     -34.528 -99.872 102.521  0.00 97.00      PROA   
ATOM   1926  O   LYS P 122     -34.386 -99.978 103.733  0.00 97.00      PROA   
ATOM   1927  N   ALA P 123     -35.407 -98.985 101.990  0.00 97.00      PROA   
ATOM   1928  HN  ALA P 123     -35.438 -98.828 101.006  0.00 97.00      PROA   
ATOM   1929  CA  ALA P 123     -36.421 -98.290 102.762  0.00 97.00      PROA   
ATOM   1930  HA  ALA P 123     -35.927 -97.742 103.545  0.00 97.00      PROA   
ATOM   1931  CB  ALA P 123     -37.170 -97.263 101.891  0.00 97.00      PROA   
ATOM   1932  HB1 ALA P 123     -37.707 -97.765 101.059  0.00 97.00      PROA   
ATOM   1933  HB2 ALA P 123     -36.446 -96.545 101.449  0.00 97.00      PROA   
ATOM   1934  HB3 ALA P 123     -37.899 -96.684 102.495  0.00 97.00      PROA   
ATOM   1935  C   ALA P 123     -37.421 -99.249 103.402  0.00 97.00      PROA   
ATOM   1936  O   ALA P 123     -37.979-100.118 102.734  0.00 97.00      PROA   
ATOM   1937  N   PHE P 124     -37.664 -99.115 104.728  0.00 97.00      PROA   
ATOM   1938  HN  PHE P 124     -37.192 -98.413 105.259  0.00 97.00      PROA   
ATOM   1939  CA  PHE P 124     -38.521-100.037 105.451  0.00 97.00      PROA   
ATOM   1940  HA  PHE P 124     -39.027-100.691 104.755  0.00 97.00      PROA   
ATOM   1941  CB  PHE P 124     -37.704-100.943 106.433  0.00 97.00      PROA   
ATOM   1942  HB1 PHE P 124     -36.845-101.382 105.879  0.00 97.00      PROA   
ATOM   1943  HB2 PHE P 124     -38.349-101.783 106.771  0.00 97.00      PROA   
ATOM   1944  CG  PHE P 124     -37.159-100.242 107.662  0.00 97.00      PROA   
ATOM   1945  CD1 PHE P 124     -35.974 -99.492 107.598  0.00 97.00      PROA   
ATOM   1946  HD1 PHE P 124     -35.465 -99.397 106.651  0.00 97.00      PROA   
ATOM   1947  CE1 PHE P 124     -35.468 -98.849 108.735  0.00 97.00      PROA   
ATOM   1948  HE1 PHE P 124     -34.567 -98.258 108.667  0.00 97.00      PROA   
ATOM   1949  CZ  PHE P 124     -36.140 -98.965 109.958  0.00 97.00      PROA   
ATOM   1950  HZ  PHE P 124     -35.765 -98.454 110.833  0.00 97.00      PROA   
ATOM   1951  CD2 PHE P 124     -37.808-100.372 108.904  0.00 97.00      PROA   
ATOM   1952  HD2 PHE P 124     -38.717-100.951 108.972  0.00 97.00      PROA   
ATOM   1953  CE2 PHE P 124     -37.306 -99.735 110.045  0.00 97.00      PROA   
ATOM   1954  HE2 PHE P 124     -37.826 -99.823 110.988  0.00 97.00      PROA   
ATOM   1955  C   PHE P 124     -39.622 -99.299 106.185  0.00 97.00      PROA   
ATOM   1956  O   PHE P 124     -40.598 -99.929 106.591  0.00 97.00      PROA   
ATOM   1957  N   LYS P 125     -39.532 -97.958 106.361  0.00 97.00      PROA   
ATOM   1958  HN  LYS P 125     -38.735 -97.440 106.063  0.00 97.00      PROA   
ATOM   1959  CA  LYS P 125     -40.588 -97.266 107.076  0.00 97.00      PROA   
ATOM   1960  HA  LYS P 125     -41.520 -97.776 106.874  0.00 97.00      PROA   
ATOM   1961  CB  LYS P 125     -40.333 -97.307 108.605  0.00 97.00      PROA   
ATOM   1962  HB1 LYS P 125     -40.049 -96.318 109.015  0.00 97.00      PROA   
ATOM   1963  HB2 LYS P 125     -39.451 -97.967 108.775  0.00 97.00      PROA   
ATOM   1964  CG  LYS P 125     -41.496 -97.938 109.394  0.00 97.00      PROA   
ATOM   1965  HG1 LYS P 125     -41.182 -98.069 110.454  0.00 97.00      PROA   
ATOM   1966  HG2 LYS P 125     -41.698 -98.951 108.981  0.00 97.00      PROA   
ATOM   1967  CD  LYS P 125     -42.797 -97.120 109.355  0.00 97.00      PROA   
ATOM   1968  HD1 LYS P 125     -43.563 -97.658 109.958  0.00 97.00      PROA   
ATOM   1969  HD2 LYS P 125     -43.169 -97.070 108.307  0.00 97.00      PROA   
ATOM   1970  CE  LYS P 125     -42.616 -95.703 109.906  0.00 97.00      PROA   
ATOM   1971  HE1 LYS P 125     -41.889 -95.125 109.295  0.00 97.00      PROA   
ATOM   1972  HE2 LYS P 125     -42.256 -95.743 110.956  0.00 97.00      PROA   
ATOM   1973  NZ  LYS P 125     -43.889 -94.955 109.887  0.00 97.00      PROA   
ATOM   1974  HZ1 LYS P 125     -44.670 -95.532 110.251  0.00 97.00      PROA   
ATOM   1975  HZ2 LYS P 125     -44.090 -94.668 108.904  0.00 97.00      PROA   
ATOM   1976  HZ3 LYS P 125     -43.782 -94.090 110.457  0.00 97.00      PROA   
ATOM   1977  C   LYS P 125     -40.789 -95.844 106.591  0.00 97.00      PROA   
ATOM   1978  O   LYS P 125     -39.908 -94.997 106.689  0.00 97.00      PROA   
ATOM   1979  N   PHE P 126     -42.011 -95.556 106.085  0.00 97.00      PROA   
ATOM   1980  HN  PHE P 126     -42.671 -96.293 105.960  0.00 97.00      PROA   
ATOM   1981  CA  PHE P 126     -42.440 -94.268 105.577  0.00 97.00      PROA   
ATOM   1982  HA  PHE P 126     -41.565 -93.681 105.337  0.00 97.00      PROA   
ATOM   1983  CB  PHE P 126     -43.240 -94.502 104.256  0.00 97.00      PROA   
ATOM   1984  HB1 PHE P 126     -44.013 -95.282 104.437  0.00 97.00      PROA   
ATOM   1985  HB2 PHE P 126     -42.553 -94.896 103.478  0.00 97.00      PROA   
ATOM   1986  CG  PHE P 126     -43.924 -93.281 103.693  0.00 97.00      PROA   
ATOM   1987  CD1 PHE P 126     -43.164 -92.230 103.155  0.00 97.00      PROA   
ATOM   1988  HD1 PHE P 126     -42.086 -92.279 103.174  0.00 97.00      PROA   
ATOM   1989  CE1 PHE P 126     -43.793 -91.121 102.581  0.00 97.00      PROA   
ATOM   1990  HE1 PHE P 126     -43.191 -90.343 102.139  0.00 97.00      PROA   
ATOM   1991  CZ  PHE P 126     -45.191 -91.038 102.562  0.00 97.00      PROA   
ATOM   1992  HZ  PHE P 126     -45.685 -90.186 102.121  0.00 97.00      PROA   
ATOM   1993  CD2 PHE P 126     -45.328 -93.196 103.654  0.00 97.00      PROA   
ATOM   1994  HD2 PHE P 126     -45.928 -94.004 104.046  0.00 97.00      PROA   
ATOM   1995  CE2 PHE P 126     -45.958 -92.076 103.102  0.00 97.00      PROA   
ATOM   1996  HE2 PHE P 126     -47.036 -92.022 103.070  0.00 97.00      PROA   
ATOM   1997  C   PHE P 126     -43.251 -93.464 106.593  0.00 97.00      PROA   
ATOM   1998  O   PHE P 126     -44.058 -94.012 107.332  0.00 97.00      PROA   
ATOM   1999  N   PHE P 127     -43.066 -92.121 106.613  0.00 97.00      PROA   
ATOM   2000  HN  PHE P 127     -42.322 -91.720 106.082  0.00 97.00      PROA   
ATOM   2001  CA  PHE P 127     -43.912 -91.162 107.303  0.00 97.00      PROA   
ATOM   2002  HA  PHE P 127     -44.861 -91.622 107.541  0.00 97.00      PROA   
ATOM   2003  CB  PHE P 127     -43.260 -90.545 108.571  0.00 97.00      PROA   
ATOM   2004  HB1 PHE P 127     -43.909 -89.752 109.002  0.00 97.00      PROA   
ATOM   2005  HB2 PHE P 127     -42.291 -90.071 108.299  0.00 97.00      PROA   
ATOM   2006  CG  PHE P 127     -42.988 -91.540 109.668  0.00 97.00      PROA   
ATOM   2007  CD1 PHE P 127     -43.936 -91.745 110.688  0.00 97.00      PROA   
ATOM   2008  HD1 PHE P 127     -44.901 -91.262 110.627  0.00 97.00      PROA   
ATOM   2009  CE1 PHE P 127     -43.611 -92.492 111.829  0.00 97.00      PROA   
ATOM   2010  HE1 PHE P 127     -44.328 -92.603 112.629  0.00 97.00      PROA   
ATOM   2011  CZ  PHE P 127     -42.331 -93.045 111.957  0.00 97.00      PROA   
ATOM   2012  HZ  PHE P 127     -42.068 -93.597 112.847  0.00 97.00      PROA   
ATOM   2013  CD2 PHE P 127     -41.709 -92.109 109.808  0.00 97.00      PROA   
ATOM   2014  HD2 PHE P 127     -40.958 -91.918 109.054  0.00 97.00      PROA   
ATOM   2015  CE2 PHE P 127     -41.379 -92.852 110.949  0.00 97.00      PROA   
ATOM   2016  HE2 PHE P 127     -40.384 -93.257 111.065  0.00 97.00      PROA   
ATOM   2017  C   PHE P 127     -44.176 -89.992 106.369  0.00 97.00      PROA   
ATOM   2018  O   PHE P 127     -43.297 -89.562 105.634  0.00 97.00      PROA   
ATOM   2019  N   HSD P 128     -45.400 -89.414 106.375  0.00 97.00      PROA   
ATOM   2020  HN  HSD P 128     -46.155 -89.807 106.897  0.00 97.00      PROA   
ATOM   2021  CA  HSD P 128     -45.698 -88.182 105.654  0.00 97.00      PROA   
ATOM   2022  HA  HSD P 128     -45.380 -88.341 104.632  0.00 97.00      PROA   
ATOM   2023  CB  HSD P 128     -47.213 -87.876 105.601  0.00 97.00      PROA   
ATOM   2024  HB1 HSD P 128     -47.420 -86.791 105.472  0.00 97.00      PROA   
ATOM   2025  HB2 HSD P 128     -47.687 -88.194 106.553  0.00 97.00      PROA   
ATOM   2026  ND1 HSD P 128     -47.939 -88.073 103.180  0.00 97.00      PROA   
ATOM   2027  HD1 HSD P 128     -47.620 -87.167 102.899  0.00 97.00      PROA   
ATOM   2028  CG  HSD P 128     -47.859 -88.600 104.453  0.00 97.00      PROA   
ATOM   2029  CE1 HSD P 128     -48.638 -88.961 102.430  0.00 97.00      PROA   
ATOM   2030  HE1 HSD P 128     -48.872 -88.798 101.378  0.00 97.00      PROA   
ATOM   2031  NE2 HSD P 128     -49.024 -90.008 103.132  0.00 97.00      PROA   
ATOM   2032  CD2 HSD P 128     -48.544 -89.775 104.409  0.00 97.00      PROA   
ATOM   2033  HD2 HSD P 128     -48.753 -90.488 105.197  0.00 97.00      PROA   
ATOM   2034  C   HSD P 128     -44.923 -86.954 106.108  0.00 97.00      PROA   
ATOM   2035  O   HSD P 128     -44.578 -86.113 105.283  0.00 97.00      PROA   
ATOM   2036  N   TRP P 129     -44.638 -86.823 107.421  0.00 97.00      PROA   
ATOM   2037  HN  TRP P 129     -44.909 -87.529 108.065  0.00 97.00      PROA   
ATOM   2038  CA  TRP P 129     -43.978 -85.672 108.009  0.00 97.00      PROA   
ATOM   2039  HA  TRP P 129     -43.557 -85.047 107.231  0.00 97.00      PROA   
ATOM   2040  CB  TRP P 129     -44.924 -84.830 108.915  0.00 97.00      PROA   
ATOM   2041  HB1 TRP P 129     -44.407 -83.891 109.213  0.00 97.00      PROA   
ATOM   2042  HB2 TRP P 129     -45.146 -85.393 109.848  0.00 97.00      PROA   
ATOM   2043  CG  TRP P 129     -46.234 -84.479 108.280  0.00 97.00      PROA   
ATOM   2044  CD1 TRP P 129     -46.521 -83.345 107.565  0.00 97.00      PROA   
ATOM   2045  HD1 TRP P 129     -45.822 -82.540 107.390  0.00 97.00      PROA   
ATOM   2046  NE1 TRP P 129     -47.819 -83.397 107.122  0.00 97.00      PROA   
ATOM   2047  HE1 TRP P 129     -48.318 -82.670 106.703  0.00 97.00      PROA   
ATOM   2048  CE2 TRP P 129     -48.400 -84.559 107.536  0.00 97.00      PROA   
ATOM   2049  CD2 TRP P 129     -47.437 -85.270 108.286  0.00 97.00      PROA   
ATOM   2050  CE3 TRP P 129     -47.785 -86.492 108.864  0.00 97.00      PROA   
ATOM   2051  HE3 TRP P 129     -47.083 -87.044 109.472  0.00 97.00      PROA   
ATOM   2052  CZ3 TRP P 129     -49.078 -86.988 108.665  0.00 97.00      PROA   
ATOM   2053  HZ3 TRP P 129     -49.369 -87.927 109.114  0.00 97.00      PROA   
ATOM   2054  CZ2 TRP P 129     -49.679 -85.054 107.328  0.00 97.00      PROA   
ATOM   2055  HZ2 TRP P 129     -50.412 -84.506 106.755  0.00 97.00      PROA   
ATOM   2056  CH2 TRP P 129     -50.005 -86.284 107.901  0.00 97.00      PROA   
ATOM   2057  HH2 TRP P 129     -51.000 -86.685 107.766  0.00 97.00      PROA   
ATOM   2058  C   TRP P 129     -42.846 -86.204 108.855  0.00 97.00      PROA   
ATOM   2059  O   TRP P 129     -42.725 -87.410 109.062  0.00 97.00      PROA   
ATOM   2060  N   ASN P 130     -41.958 -85.313 109.357  0.00 97.00      PROA   
ATOM   2061  HN  ASN P 130     -42.001 -84.348 109.103  0.00 97.00      PROA   
ATOM   2062  CA  ASN P 130     -40.890 -85.686 110.266  0.00 97.00      PROA   
ATOM   2063  HA  ASN P 130     -40.300 -86.422 109.739  0.00 97.00      PROA   
ATOM   2064  CB  ASN P 130     -39.993 -84.456 110.594  0.00 97.00      PROA   
ATOM   2065  HB1 ASN P 130     -40.537 -83.746 111.252  0.00 97.00      PROA   
ATOM   2066  HB2 ASN P 130     -39.729 -83.920 109.656  0.00 97.00      PROA   
ATOM   2067  CG  ASN P 130     -38.701 -84.866 111.297  0.00 97.00      PROA   
ATOM   2068  OD1 ASN P 130     -38.441 -84.469 112.432  0.00 97.00      PROA   
ATOM   2069  ND2 ASN P 130     -37.880 -85.703 110.612  0.00 97.00      PROA   
ATOM   2070 HD21 ASN P 130     -37.010 -85.952 111.039  0.00 97.00      PROA   
ATOM   2071 HD22 ASN P 130     -38.106 -85.983 109.681  0.00 97.00      PROA   
ATOM   2072  C   ASN P 130     -41.393 -86.352 111.553  0.00 97.00      PROA   
ATOM   2073  O   ASN P 130     -42.312 -85.871 112.213  0.00 97.00      PROA   
ATOM   2074  N   SER P 131     -40.780 -87.498 111.925  0.00 97.00      PROA   
ATOM   2075  HN  SER P 131     -40.028 -87.874 111.389  0.00 97.00      PROA   
ATOM   2076  CA  SER P 131     -41.175 -88.282 113.076  0.00 97.00      PROA   
ATOM   2077  HA  SER P 131     -41.413 -87.623 113.899  0.00 97.00      PROA   
ATOM   2078  CB  SER P 131     -42.371 -89.241 112.783  0.00 97.00      PROA   
ATOM   2079  HB1 SER P 131     -42.148 -89.841 111.876  0.00 97.00      PROA   
ATOM   2080  HB2 SER P 131     -43.265 -88.617 112.568  0.00 97.00      PROA   
ATOM   2081  OG  SER P 131     -42.695 -90.121 113.864  0.00 97.00      PROA   
ATOM   2082  HG1 SER P 131     -42.041 -90.830 113.860  0.00 97.00      PROA   
ATOM   2083  C   SER P 131     -39.970 -89.090 113.442  0.00 97.00      PROA   
ATOM   2084  O   SER P 131     -39.098 -89.305 112.611  0.00 97.00      PROA   
ATOM   2085  N   ASN P 132     -39.913 -89.582 114.700  0.00 97.00      PROA   
ATOM   2086  HN  ASN P 132     -40.660 -89.394 115.333  0.00 97.00      PROA   
ATOM   2087  CA  ASN P 132     -38.920 -90.539 115.141  0.00 97.00      PROA   
ATOM   2088  HA  ASN P 132     -37.969 -90.272 114.701  0.00 97.00      PROA   
ATOM   2089  CB  ASN P 132     -38.747 -90.544 116.697  0.00 97.00      PROA   
ATOM   2090  HB1 ASN P 132     -38.630 -89.502 117.062  0.00 97.00      PROA   
ATOM   2091  HB2 ASN P 132     -37.811 -91.091 116.945  0.00 97.00      PROA   
ATOM   2092  CG  ASN P 132     -39.882 -91.253 117.455  0.00 97.00      PROA   
ATOM   2093  OD1 ASN P 132     -39.842 -92.473 117.637  0.00 97.00      PROA   
ATOM   2094  ND2 ASN P 132     -40.898 -90.491 117.935  0.00 97.00      PROA   
ATOM   2095 HD21 ASN P 132     -41.627 -90.959 118.432  0.00 97.00      PROA   
ATOM   2096 HD22 ASN P 132     -40.896 -89.500 117.816  0.00 97.00      PROA   
ATOM   2097  C   ASN P 132     -39.306 -91.914 114.624  0.00 97.00      PROA   
ATOM   2098  O   ASN P 132     -40.434 -92.141 114.193  0.00 97.00      PROA   
ATOM   2099  N   LEU P 133     -38.361 -92.871 114.694  0.00 97.00      PROA   
ATOM   2100  HN  LEU P 133     -37.421 -92.642 114.940  0.00 97.00      PROA   
ATOM   2101  CA  LEU P 133     -38.661 -94.274 114.578  0.00 97.00      PROA   
ATOM   2102  HA  LEU P 133     -39.730 -94.430 114.587  0.00 97.00      PROA   
ATOM   2103  CB  LEU P 133     -38.062 -94.859 113.277  0.00 97.00      PROA   
ATOM   2104  HB1 LEU P 133     -36.954 -94.893 113.319  0.00 97.00      PROA   
ATOM   2105  HB2 LEU P 133     -38.325 -94.136 112.468  0.00 97.00      PROA   
ATOM   2106  CG  LEU P 133     -38.612 -96.234 112.836  0.00 97.00      PROA   
ATOM   2107  HG  LEU P 133     -39.722 -96.221 112.953  0.00 97.00      PROA   
ATOM   2108  CD1 LEU P 133     -38.302 -96.451 111.348  0.00 97.00      PROA   
ATOM   2109 HD11 LEU P 133     -37.203 -96.454 111.190  0.00 97.00      PROA   
ATOM   2110 HD12 LEU P 133     -38.742 -95.636 110.737  0.00 97.00      PROA   
ATOM   2111 HD13 LEU P 133     -38.714 -97.422 111.004  0.00 97.00      PROA   
ATOM   2112  CD2 LEU P 133     -38.051 -97.410 113.652  0.00 97.00      PROA   
ATOM   2113 HD21 LEU P 133     -38.391 -97.367 114.705  0.00 97.00      PROA   
ATOM   2114 HD22 LEU P 133     -36.940 -97.386 113.637  0.00 97.00      PROA   
ATOM   2115 HD23 LEU P 133     -38.389 -98.376 113.223  0.00 97.00      PROA   
ATOM   2116  C   LEU P 133     -38.075 -94.919 115.813  0.00 97.00      PROA   
ATOM   2117  O   LEU P 133     -36.864 -94.939 115.998  0.00 97.00      PROA   
ATOM   2118  N   THR P 134     -38.934 -95.475 116.701  0.00 97.00      PROA   
ATOM   2119  HN  THR P 134     -39.919 -95.416 116.564  0.00 97.00      PROA   
ATOM   2120  CA  THR P 134     -38.486 -96.143 117.912  0.00 97.00      PROA   
ATOM   2121  HA  THR P 134     -37.419 -96.024 118.029  0.00 97.00      PROA   
ATOM   2122  CB  THR P 134     -39.129 -95.621 119.193  0.00 97.00      PROA   
ATOM   2123  HB  THR P 134     -40.239 -95.685 119.128  0.00 97.00      PROA   
ATOM   2124  OG1 THR P 134     -38.760 -94.266 119.407  0.00 97.00      PROA   
ATOM   2125  HG1 THR P 134     -39.159 -93.751 118.700  0.00 97.00      PROA   
ATOM   2126  CG2 THR P 134     -38.634 -96.403 120.427  0.00 97.00      PROA   
ATOM   2127 HG21 THR P 134     -37.523 -96.388 120.464  0.00 97.00      PROA   
ATOM   2128 HG22 THR P 134     -38.981 -97.456 120.417  0.00 97.00      PROA   
ATOM   2129 HG23 THR P 134     -39.019 -95.925 121.353  0.00 97.00      PROA   
ATOM   2130  C   THR P 134     -38.762 -97.618 117.769  0.00 97.00      PROA   
ATOM   2131  O   THR P 134     -39.898 -98.047 117.582  0.00 97.00      PROA   
ATOM   2132  N   ILE P 135     -37.696 -98.438 117.868  0.00 97.00      PROA   
ATOM   2133  HN  ILE P 135     -36.779 -98.054 117.985  0.00 97.00      PROA   
ATOM   2134  CA  ILE P 135     -37.763 -99.881 117.831  0.00 97.00      PROA   
ATOM   2135  HA  ILE P 135     -38.648-100.191 117.293  0.00 97.00      PROA   
ATOM   2136  CB  ILE P 135     -36.524-100.488 117.166  0.00 97.00      PROA   
ATOM   2137  HB  ILE P 135     -35.631-100.130 117.728  0.00 97.00      PROA   
ATOM   2138  CG2 ILE P 135     -36.555-102.031 117.242  0.00 97.00      PROA   
ATOM   2139 HG21 ILE P 135     -37.450-102.431 116.720  0.00 97.00      PROA   
ATOM   2140 HG22 ILE P 135     -36.568-102.382 118.291  0.00 97.00      PROA   
ATOM   2141 HG23 ILE P 135     -35.648-102.457 116.767  0.00 97.00      PROA   
ATOM   2142  CG1 ILE P 135     -36.343-100.009 115.701  0.00 97.00      PROA   
ATOM   2143 HG11 ILE P 135     -36.736 -98.979 115.580  0.00 97.00      PROA   
ATOM   2144 HG12 ILE P 135     -36.938-100.666 115.029  0.00 97.00      PROA   
ATOM   2145  CD  ILE P 135     -34.872 -99.978 115.264  0.00 97.00      PROA   
ATOM   2146  HD1 ILE P 135     -34.355-100.931 115.506  0.00 97.00      PROA   
ATOM   2147  HD2 ILE P 135     -34.346 -99.159 115.798  0.00 97.00      PROA   
ATOM   2148  HD3 ILE P 135     -34.784 -99.790 114.174  0.00 97.00      PROA   
ATOM   2149  C   ILE P 135     -37.865-100.344 119.272  0.00 97.00      PROA   
ATOM   2150  O   ILE P 135     -36.919-100.213 120.038  0.00 97.00      PROA   
ATOM   2151  N   LEU P 136     -39.032-100.891 119.683  0.00 97.00      PROA   
ATOM   2152  HN  LEU P 136     -39.812-100.920 119.062  0.00 97.00      PROA   
ATOM   2153  CA  LEU P 136     -39.320-101.319 121.044  0.00 97.00      PROA   
ATOM   2154  HA  LEU P 136     -39.167-100.458 121.680  0.00 97.00      PROA   
ATOM   2155  CB  LEU P 136     -40.787-101.813 121.200  0.00 97.00      PROA   
ATOM   2156  HB1 LEU P 136     -40.914-102.220 122.229  0.00 97.00      PROA   
ATOM   2157  HB2 LEU P 136     -40.977-102.640 120.483  0.00 97.00      PROA   
ATOM   2158  CG  LEU P 136     -41.908-100.746 121.034  0.00 97.00      PROA   
ATOM   2159  HG  LEU P 136     -42.855-101.253 121.346  0.00 97.00      PROA   
ATOM   2160  CD1 LEU P 136     -41.715 -99.543 121.974  0.00 97.00      PROA   
ATOM   2161 HD11 LEU P 136     -40.824 -98.953 121.672  0.00 97.00      PROA   
ATOM   2162 HD12 LEU P 136     -41.578 -99.885 123.021  0.00 97.00      PROA   
ATOM   2163 HD13 LEU P 136     -42.603 -98.878 121.932  0.00 97.00      PROA   
ATOM   2164  CD2 LEU P 136     -42.139-100.274 119.584  0.00 97.00      PROA   
ATOM   2165 HD21 LEU P 136     -42.227-101.141 118.897  0.00 97.00      PROA   
ATOM   2166 HD22 LEU P 136     -41.308 -99.623 119.246  0.00 97.00      PROA   
ATOM   2167 HD23 LEU P 136     -43.076 -99.681 119.527  0.00 97.00      PROA   
ATOM   2168  C   LEU P 136     -38.389-102.395 121.586  0.00 97.00      PROA   
ATOM   2169  O   LEU P 136     -37.990-102.347 122.749  0.00 97.00      PROA   
ATOM   2170  N   LYS P 137     -38.026-103.392 120.751  0.00 97.00      PROA   
ATOM   2171  HN  LYS P 137     -38.394-103.433 119.828  0.00 97.00      PROA   
ATOM   2172  CA  LYS P 137     -37.019-104.375 121.087  0.00 97.00      PROA   
ATOM   2173  HA  LYS P 137     -36.382-103.990 121.873  0.00 97.00      PROA   
ATOM   2174  CB  LYS P 137     -37.636-105.723 121.545  0.00 97.00      PROA   
ATOM   2175  HB1 LYS P 137     -36.835-106.489 121.627  0.00 97.00      PROA   
ATOM   2176  HB2 LYS P 137     -38.359-106.074 120.776  0.00 97.00      PROA   
ATOM   2177  CG  LYS P 137     -38.358-105.644 122.904  0.00 97.00      PROA   
ATOM   2178  HG1 LYS P 137     -39.201-104.922 122.840  0.00 97.00      PROA   
ATOM   2179  HG2 LYS P 137     -37.641-105.246 123.652  0.00 97.00      PROA   
ATOM   2180  CD  LYS P 137     -38.895-107.010 123.369  0.00 97.00      PROA   
ATOM   2181  HD1 LYS P 137     -38.061-107.748 123.359  0.00 97.00      PROA   
ATOM   2182  HD2 LYS P 137     -39.650-107.359 122.630  0.00 97.00      PROA   
ATOM   2183  CE  LYS P 137     -39.546-107.002 124.760  0.00 97.00      PROA   
ATOM   2184  HE1 LYS P 137     -39.941-108.016 124.995  0.00 97.00      PROA   
ATOM   2185  HE2 LYS P 137     -40.375-106.268 124.819  0.00 97.00      PROA   
ATOM   2186  NZ  LYS P 137     -38.540-106.674 125.796  0.00 97.00      PROA   
ATOM   2187  HZ1 LYS P 137     -38.409-105.645 125.885  0.00 97.00      PROA   
ATOM   2188  HZ2 LYS P 137     -37.640-107.107 125.506  0.00 97.00      PROA   
ATOM   2189  HZ3 LYS P 137     -38.826-107.082 126.709  0.00 97.00      PROA   
ATOM   2190  C   LYS P 137     -36.146-104.606 119.873  0.00 97.00      PROA   
ATOM   2191  O   LYS P 137     -36.603-105.133 118.861  0.00 97.00      PROA   
ATOM   2192  N   THR P 138     -34.846-104.224 119.938  0.00 97.00      PROA   
ATOM   2193  HN  THR P 138     -34.504-103.724 120.736  0.00 97.00      PROA   
ATOM   2194  CA  THR P 138     -33.899-104.426 118.850  0.00 97.00      PROA   
ATOM   2195  HA  THR P 138     -34.450-104.260 117.935  0.00 97.00      PROA   
ATOM   2196  CB  THR P 138     -32.741-103.426 118.838  0.00 97.00      PROA   
ATOM   2197  HB  THR P 138     -33.155-102.419 119.080  0.00 97.00      PROA   
ATOM   2198  OG1 THR P 138     -32.138-103.338 117.552  0.00 97.00      PROA   
ATOM   2199  HG1 THR P 138     -31.413-102.720 117.661  0.00 97.00      PROA   
ATOM   2200  CG2 THR P 138     -31.644-103.769 119.857  0.00 97.00      PROA   
ATOM   2201 HG21 THR P 138     -31.113-104.706 119.586  0.00 97.00      PROA   
ATOM   2202 HG22 THR P 138     -32.075-103.889 120.870  0.00 97.00      PROA   
ATOM   2203 HG23 THR P 138     -30.891-102.953 119.899  0.00 97.00      PROA   
ATOM   2204  C   THR P 138     -33.425-105.869 118.816  0.00 97.00      PROA   
ATOM   2205  O   THR P 138     -33.698-106.661 119.709  0.00 97.00      PROA   
ATOM   2206  N   ASN P 139     -32.758-106.266 117.715  0.00 97.00      PROA   
ATOM   2207  HN  ASN P 139     -32.468-105.597 117.037  0.00 97.00      PROA   
ATOM   2208  CA  ASN P 139     -32.460-107.655 117.451  0.00 97.00      PROA   
ATOM   2209  HA  ASN P 139     -31.978-108.069 118.327  0.00 97.00      PROA   
ATOM   2210  CB  ASN P 139     -33.743-108.481 117.123  0.00 97.00      PROA   
ATOM   2211  HB1 ASN P 139     -34.384-108.526 118.030  0.00 97.00      PROA   
ATOM   2212  HB2 ASN P 139     -33.489-109.527 116.855  0.00 97.00      PROA   
ATOM   2213  CG  ASN P 139     -34.529-107.855 115.962  0.00 97.00      PROA   
ATOM   2214  OD1 ASN P 139     -34.153-108.016 114.798  0.00 97.00      PROA   
ATOM   2215  ND2 ASN P 139     -35.651-107.149 116.272  0.00 97.00      PROA   
ATOM   2216 HD21 ASN P 139     -36.204-106.784 115.524  0.00 97.00      PROA   
ATOM   2217 HD22 ASN P 139     -35.908-106.999 117.226  0.00 97.00      PROA   
ATOM   2218  C   ASN P 139     -31.448-107.686 116.324  0.00 97.00      PROA   
ATOM   2219  O   ASN P 139     -31.110-106.653 115.751  0.00 97.00      PROA   
ATOM   2220  N   MET P 140     -30.931-108.888 115.969  0.00 97.00      PROA   
ATOM   2221  HN  MET P 140     -31.165-109.713 116.482  0.00 97.00      PROA   
ATOM   2222  CA  MET P 140     -29.971-109.083 114.894  0.00 97.00      PROA   
ATOM   2223  HA  MET P 140     -29.091-108.508 115.148  0.00 97.00      PROA   
ATOM   2224  CB  MET P 140     -29.552-110.570 114.800  0.00 97.00      PROA   
ATOM   2225  HB1 MET P 140     -30.440-111.196 114.561  0.00 97.00      PROA   
ATOM   2226  HB2 MET P 140     -29.202-110.870 115.813  0.00 97.00      PROA   
ATOM   2227  CG  MET P 140     -28.435-110.858 113.775  0.00 97.00      PROA   
ATOM   2228  HG1 MET P 140     -27.531-110.286 114.078  0.00 97.00      PROA   
ATOM   2229  HG2 MET P 140     -28.739-110.472 112.780  0.00 97.00      PROA   
ATOM   2230  SD  MET P 140     -28.019-112.621 113.585  0.00 97.00      PROA   
ATOM   2231  CE  MET P 140     -27.450-112.923 115.282  0.00 97.00      PROA   
ATOM   2232  HE1 MET P 140     -28.281-112.822 116.010  0.00 97.00      PROA   
ATOM   2233  HE2 MET P 140     -26.649-112.207 115.565  0.00 97.00      PROA   
ATOM   2234  HE3 MET P 140     -27.051-113.952 115.394  0.00 97.00      PROA   
ATOM   2235  C   MET P 140     -30.444-108.579 113.534  0.00 97.00      PROA   
ATOM   2236  O   MET P 140     -29.667-108.014 112.768  0.00 97.00      PROA   
ATOM   2237  N   SER P 141     -31.752-108.707 113.212  0.00 97.00      PROA   
ATOM   2238  HN  SER P 141     -32.398-109.108 113.857  0.00 97.00      PROA   
ATOM   2239  CA  SER P 141     -32.291-108.306 111.921  0.00 97.00      PROA   
ATOM   2240  HA  SER P 141     -31.568-108.533 111.147  0.00 97.00      PROA   
ATOM   2241  CB  SER P 141     -33.615-109.059 111.609  0.00 97.00      PROA   
ATOM   2242  HB1 SER P 141     -34.430-108.737 112.293  0.00 97.00      PROA   
ATOM   2243  HB2 SER P 141     -33.447-110.145 111.775  0.00 97.00      PROA   
ATOM   2244  OG  SER P 141     -34.026-108.890 110.253  0.00 97.00      PROA   
ATOM   2245  HG1 SER P 141     -34.168-107.948 110.120  0.00 97.00      PROA   
ATOM   2246  C   SER P 141     -32.569-106.810 111.899  0.00 97.00      PROA   
ATOM   2247  O   SER P 141     -33.040-106.284 110.898  0.00 97.00      PROA   
ATOM   2248  N   HSD P 142     -32.238-106.092 112.995  0.00 97.00      PROA   
ATOM   2249  HN  HSD P 142     -31.932-106.574 113.812  0.00 97.00      PROA   
ATOM   2250  CA  HSD P 142     -32.253-104.646 113.087  0.00 97.00      PROA   
ATOM   2251  HA  HSD P 142     -32.690-104.231 112.197  0.00 97.00      PROA   
ATOM   2252  CB  HSD P 142     -33.114-104.153 114.276  0.00 97.00      PROA   
ATOM   2253  HB1 HSD P 142     -32.873-103.096 114.523  0.00 97.00      PROA   
ATOM   2254  HB2 HSD P 142     -32.914-104.763 115.181  0.00 97.00      PROA   
ATOM   2255  ND1 HSD P 142     -35.464-103.172 114.164  0.00 97.00      PROA   
ATOM   2256  HD1 HSD P 142     -35.281-102.358 114.718  0.00 97.00      PROA   
ATOM   2257  CG  HSD P 142     -34.584-104.207 113.930  0.00 97.00      PROA   
ATOM   2258  CE1 HSD P 142     -36.629-103.491 113.552  0.00 97.00      PROA   
ATOM   2259  HE1 HSD P 142     -37.518-102.862 113.595  0.00 97.00      PROA   
ATOM   2260  NE2 HSD P 142     -36.566-104.658 112.946  0.00 97.00      PROA   
ATOM   2261  CD2 HSD P 142     -35.284-105.116 113.196  0.00 97.00      PROA   
ATOM   2262  HD2 HSD P 142     -34.986-106.071 112.785  0.00 97.00      PROA   
ATOM   2263  C   HSD P 142     -30.840-104.094 113.124  0.00 97.00      PROA   
ATOM   2264  O   HSD P 142     -30.626-102.913 113.380  0.00 97.00      PROA   
ATOM   2265  N   SER P 143     -29.827-104.930 112.814  0.00 97.00      PROA   
ATOM   2266  HN  SER P 143     -30.015-105.892 112.631  0.00 97.00      PROA   
ATOM   2267  CA  SER P 143     -28.430-104.536 112.743  0.00 97.00      PROA   
ATOM   2268  HA  SER P 143     -28.262-103.704 113.413  0.00 97.00      PROA   
ATOM   2269  CB  SER P 143     -27.531-105.727 113.158  0.00 97.00      PROA   
ATOM   2270  HB1 SER P 143     -27.520-106.517 112.378  0.00 97.00      PROA   
ATOM   2271  HB2 SER P 143     -27.968-106.177 114.074  0.00 97.00      PROA   
ATOM   2272  OG  SER P 143     -26.199-105.327 113.455  0.00 97.00      PROA   
ATOM   2273  HG1 SER P 143     -25.801-105.036 112.632  0.00 97.00      PROA   
ATOM   2274  C   SER P 143     -28.066-104.107 111.327  0.00 97.00      PROA   
ATOM   2275  O   SER P 143     -28.676-104.554 110.358  0.00 97.00      PROA   
ATOM   2276  N   GLY P 144     -27.038-103.230 111.175  0.00 97.00      PROA   
ATOM   2277  HN  GLY P 144     -26.577-102.837 111.971  0.00 97.00      PROA   
ATOM   2278  CA  GLY P 144     -26.493-102.838 109.884  0.00 97.00      PROA   
ATOM   2279  HA1 GLY P 144     -27.067-103.275 109.084  0.00 97.00      PROA   
ATOM   2280  HA2 GLY P 144     -25.459-103.153 109.873  0.00 97.00      PROA   
ATOM   2281  C   GLY P 144     -26.500-101.348 109.699  0.00 97.00      PROA   
ATOM   2282  O   GLY P 144     -26.440-100.589 110.658  0.00 97.00      PROA   
ATOM   2283  N   THR P 145     -26.539-100.883 108.429  0.00 97.00      PROA   
ATOM   2284  HN  THR P 145     -26.691-101.522 107.675  0.00 97.00      PROA   
ATOM   2285  CA  THR P 145     -26.426 -99.475 108.086  0.00 97.00      PROA   
ATOM   2286  HA  THR P 145     -25.968 -98.962 108.917  0.00 97.00      PROA   
ATOM   2287  CB  THR P 145     -25.506 -99.192 106.892  0.00 97.00      PROA   
ATOM   2288  HB  THR P 145     -24.503 -99.609 107.139  0.00 97.00      PROA   
ATOM   2289  OG1 THR P 145     -25.322 -97.798 106.661  0.00 97.00      PROA   
ATOM   2290  HG1 THR P 145     -25.945 -97.556 105.965  0.00 97.00      PROA   
ATOM   2291  CG2 THR P 145     -25.984 -99.848 105.582  0.00 97.00      PROA   
ATOM   2292 HG21 THR P 145     -26.962 -99.432 105.260  0.00 97.00      PROA   
ATOM   2293 HG22 THR P 145     -26.082-100.945 105.701  0.00 97.00      PROA   
ATOM   2294 HG23 THR P 145     -25.249 -99.648 104.772  0.00 97.00      PROA   
ATOM   2295  C   THR P 145     -27.799 -98.868 107.918  0.00 97.00      PROA   
ATOM   2296  O   THR P 145     -28.634 -99.368 107.178  0.00 97.00      PROA   
ATOM   2297  N   TYR P 146     -28.057 -97.749 108.625  0.00 97.00      PROA   
ATOM   2298  HN  TYR P 146     -27.365 -97.375 109.240  0.00 97.00      PROA   
ATOM   2299  CA  TYR P 146     -29.307 -97.025 108.575  0.00 97.00      PROA   
ATOM   2300  HA  TYR P 146     -30.022 -97.583 107.992  0.00 97.00      PROA   
ATOM   2301  CB  TYR P 146     -29.913 -96.727 109.968  0.00 97.00      PROA   
ATOM   2302  HB1 TYR P 146     -30.704 -95.952 109.886  0.00 97.00      PROA   
ATOM   2303  HB2 TYR P 146     -29.126 -96.352 110.658  0.00 97.00      PROA   
ATOM   2304  CG  TYR P 146     -30.559 -97.932 110.592  0.00 97.00      PROA   
ATOM   2305  CD1 TYR P 146     -29.798 -98.888 111.284  0.00 97.00      PROA   
ATOM   2306  HD1 TYR P 146     -28.720 -98.813 111.288  0.00 97.00      PROA   
ATOM   2307  CE1 TYR P 146     -30.431 -99.909 112.002  0.00 97.00      PROA   
ATOM   2308  HE1 TYR P 146     -29.839-100.640 112.528  0.00 97.00      PROA   
ATOM   2309  CZ  TYR P 146     -31.828 -99.967 112.056  0.00 97.00      PROA   
ATOM   2310  OH  TYR P 146     -32.465-100.977 112.800  0.00 97.00      PROA   
ATOM   2311  HH  TYR P 146     -31.768-101.526 113.174  0.00 97.00      PROA   
ATOM   2312  CD2 TYR P 146     -31.963 -98.033 110.613  0.00 97.00      PROA   
ATOM   2313  HD2 TYR P 146     -32.559 -97.293 110.100  0.00 97.00      PROA   
ATOM   2314  CE2 TYR P 146     -32.594 -99.044 111.345  0.00 97.00      PROA   
ATOM   2315  HE2 TYR P 146     -33.670 -99.095 111.389  0.00 97.00      PROA   
ATOM   2316  C   TYR P 146     -29.102 -95.701 107.884  0.00 97.00      PROA   
ATOM   2317  O   TYR P 146     -28.077 -95.051 108.043  0.00 97.00      PROA   
ATOM   2318  N   HSD P 147     -30.100 -95.266 107.088  0.00 97.00      PROA   
ATOM   2319  HN  HSD P 147     -30.938 -95.799 106.995  0.00 97.00      PROA   
ATOM   2320  CA  HSD P 147     -30.045 -94.005 106.376  0.00 97.00      PROA   
ATOM   2321  HA  HSD P 147     -29.389 -93.318 106.893  0.00 97.00      PROA   
ATOM   2322  CB  HSD P 147     -29.612 -94.162 104.891  0.00 97.00      PROA   
ATOM   2323  HB1 HSD P 147     -29.455 -93.155 104.448  0.00 97.00      PROA   
ATOM   2324  HB2 HSD P 147     -30.405 -94.666 104.302  0.00 97.00      PROA   
ATOM   2325  ND1 HSD P 147     -27.190 -94.519 104.161  0.00 97.00      PROA   
ATOM   2326  HD1 HSD P 147     -26.997 -93.568 103.913  0.00 97.00      PROA   
ATOM   2327  CG  HSD P 147     -28.368 -94.992 104.701  0.00 97.00      PROA   
ATOM   2328  CE1 HSD P 147     -26.360 -95.583 104.031  0.00 97.00      PROA   
ATOM   2329  HE1 HSD P 147     -25.347 -95.503 103.636  0.00 97.00      PROA   
ATOM   2330  NE2 HSD P 147     -26.925 -96.705 104.430  0.00 97.00      PROA   
ATOM   2331  CD2 HSD P 147     -28.189 -96.335 104.847  0.00 97.00      PROA   
ATOM   2332  HD2 HSD P 147     -28.876 -97.088 105.214  0.00 97.00      PROA   
ATOM   2333  C   HSD P 147     -31.446 -93.447 106.408  0.00 97.00      PROA   
ATOM   2334  O   HSD P 147     -32.398 -94.178 106.659  0.00 97.00      PROA   
ATOM   2335  N   CYS P 148     -31.626 -92.131 106.155  0.00 97.00      PROA   
ATOM   2336  HN  CYS P 148     -30.858 -91.495 106.091  0.00 97.00      PROA   
ATOM   2337  CA  CYS P 148     -32.948 -91.577 105.961  0.00 97.00      PROA   
ATOM   2338  HA  CYS P 148     -33.604 -92.379 105.670  0.00 97.00      PROA   
ATOM   2339  CB  CYS P 148     -33.558 -90.932 107.238  0.00 97.00      PROA   
ATOM   2340  HB1 CYS P 148     -33.534 -91.703 108.039  0.00 97.00      PROA   
ATOM   2341  HB2 CYS P 148     -34.631 -90.713 107.048  0.00 97.00      PROA   
ATOM   2342  SG  CYS P 148     -32.710 -89.434 107.845  0.00 97.00      PROA   
ATOM   2343  C   CYS P 148     -32.967 -90.612 104.799  0.00 97.00      PROA   
ATOM   2344  O   CYS P 148     -31.933 -90.141 104.335  0.00 97.00      PROA   
ATOM   2345  N   SER P 149     -34.181 -90.303 104.288  0.00 97.00      PROA   
ATOM   2346  HN  SER P 149     -35.003 -90.747 104.637  0.00 97.00      PROA   
ATOM   2347  CA  SER P 149     -34.354 -89.286 103.273  0.00 97.00      PROA   
ATOM   2348  HA  SER P 149     -33.578 -88.549 103.412  0.00 97.00      PROA   
ATOM   2349  CB  SER P 149     -34.336 -89.796 101.797  0.00 97.00      PROA   
ATOM   2350  HB1 SER P 149     -33.416 -90.403 101.656  0.00 97.00      PROA   
ATOM   2351  HB2 SER P 149     -34.287 -88.935 101.099  0.00 97.00      PROA   
ATOM   2352  OG  SER P 149     -35.466 -90.591 101.441  0.00 97.00      PROA   
ATOM   2353  HG1 SER P 149     -36.247 -90.138 101.767  0.00 97.00      PROA   
ATOM   2354  C   SER P 149     -35.669 -88.602 103.518  0.00 97.00      PROA   
ATOM   2355  O   SER P 149     -36.602 -89.214 104.018  0.00 97.00      PROA   
ATOM   2356  N   GLY P 150     -35.768 -87.310 103.141  0.00 97.00      PROA   
ATOM   2357  HN  GLY P 150     -34.979 -86.851 102.738  0.00 97.00      PROA   
ATOM   2358  CA  GLY P 150     -37.001 -86.549 103.187  0.00 97.00      PROA   
ATOM   2359  HA1 GLY P 150     -37.018 -85.985 104.107  0.00 97.00      PROA   
ATOM   2360  HA2 GLY P 150     -37.850 -87.206 103.055  0.00 97.00      PROA   
ATOM   2361  C   GLY P 150     -36.988 -85.585 102.043  0.00 97.00      PROA   
ATOM   2362  O   GLY P 150     -36.032 -85.534 101.282  0.00 97.00      PROA   
ATOM   2363  N   MET P 151     -38.062 -84.785 101.894  0.00 97.00      PROA   
ATOM   2364  HN  MET P 151     -38.866 -84.908 102.474  0.00 97.00      PROA   
ATOM   2365  CA  MET P 151     -38.236 -83.836 100.820  0.00 97.00      PROA   
ATOM   2366  HA  MET P 151     -37.362 -83.823 100.187  0.00 97.00      PROA   
ATOM   2367  CB  MET P 151     -39.492 -84.223  99.992  0.00 97.00      PROA   
ATOM   2368  HB1 MET P 151     -40.401 -83.721 100.377  0.00 97.00      PROA   
ATOM   2369  HB2 MET P 151     -39.663 -85.316 100.148  0.00 97.00      PROA   
ATOM   2370  CG  MET P 151     -39.371 -84.031  98.468  0.00 97.00      PROA   
ATOM   2371  HG1 MET P 151     -40.291 -84.460  98.010  0.00 97.00      PROA   
ATOM   2372  HG2 MET P 151     -38.512 -84.635  98.101  0.00 97.00      PROA   
ATOM   2373  SD  MET P 151     -39.193 -82.312  97.911  0.00 97.00      PROA   
ATOM   2374  CE  MET P 151     -39.352 -82.698  96.146  0.00 97.00      PROA   
ATOM   2375  HE1 MET P 151     -40.363 -83.101  95.923  0.00 97.00      PROA   
ATOM   2376  HE2 MET P 151     -38.603 -83.456  95.829  0.00 97.00      PROA   
ATOM   2377  HE3 MET P 151     -39.204 -81.787  95.527  0.00 97.00      PROA   
ATOM   2378  C   MET P 151     -38.413 -82.461 101.447  0.00 97.00      PROA   
ATOM   2379  O   MET P 151     -39.096 -82.303 102.455  0.00 97.00      PROA   
ATOM   2380  N   GLY P 152     -37.775 -81.425 100.852  0.00 97.00      PROA   
ATOM   2381  HN  GLY P 152     -37.157 -81.621 100.094  0.00 97.00      PROA   
ATOM   2382  CA  GLY P 152     -38.009 -80.023 101.183  0.00 97.00      PROA   
ATOM   2383  HA1 GLY P 152     -37.130 -79.625 101.660  0.00 97.00      PROA   
ATOM   2384  HA2 GLY P 152     -38.896 -79.933 101.795  0.00 97.00      PROA   
ATOM   2385  C   GLY P 152     -38.273 -79.246  99.924  0.00 97.00      PROA   
ATOM   2386  O   GLY P 152     -39.416 -78.954  99.589  0.00 97.00      PROA   
ATOM   2387  N   LYS P 153     -37.207 -78.867  99.188  0.00 97.00      PROA   
ATOM   2388  HN  LYS P 153     -36.280 -78.963  99.547  0.00 97.00      PROA   
ATOM   2389  CA  LYS P 153     -37.324 -78.366  97.828  0.00 97.00      PROA   
ATOM   2390  HA  LYS P 153     -38.366 -78.326  97.555  0.00 97.00      PROA   
ATOM   2391  CB  LYS P 153     -36.715 -76.948  97.670  0.00 97.00      PROA   
ATOM   2392  HB1 LYS P 153     -36.506 -76.729  96.600  0.00 97.00      PROA   
ATOM   2393  HB2 LYS P 153     -35.747 -76.909  98.214  0.00 97.00      PROA   
ATOM   2394  CG  LYS P 153     -37.637 -75.823  98.185  0.00 97.00      PROA   
ATOM   2395  HG1 LYS P 153     -37.088 -74.858  98.105  0.00 97.00      PROA   
ATOM   2396  HG2 LYS P 153     -37.871 -75.991  99.259  0.00 97.00      PROA   
ATOM   2397  CD  LYS P 153     -38.943 -75.732  97.376  0.00 97.00      PROA   
ATOM   2398  HD1 LYS P 153     -39.542 -76.651  97.562  0.00 97.00      PROA   
ATOM   2399  HD2 LYS P 153     -38.674 -75.711  96.295  0.00 97.00      PROA   
ATOM   2400  CE  LYS P 153     -39.809 -74.512  97.708  0.00 97.00      PROA   
ATOM   2401  HE1 LYS P 153     -39.265 -73.570  97.487  0.00 97.00      PROA   
ATOM   2402  HE2 LYS P 153     -40.107 -74.523  98.778  0.00 97.00      PROA   
ATOM   2403  NZ  LYS P 153     -41.044 -74.537  96.887  0.00 97.00      PROA   
ATOM   2404  HZ1 LYS P 153     -41.570 -75.411  97.091  0.00 97.00      PROA   
ATOM   2405  HZ2 LYS P 153     -40.786 -74.525  95.879  0.00 97.00      PROA   
ATOM   2406  HZ3 LYS P 153     -41.639 -73.714  97.103  0.00 97.00      PROA   
ATOM   2407  C   LYS P 153     -36.745 -79.329  96.817  0.00 97.00      PROA   
ATOM   2408  O   LYS P 153     -36.849 -79.120  95.609  0.00 97.00      PROA   
ATOM   2409  N   HSD P 154     -36.187 -80.452  97.303  0.00 97.00      PROA   
ATOM   2410  HN  HSD P 154     -36.094 -80.583  98.285  0.00 97.00      PROA   
ATOM   2411  CA  HSD P 154     -35.806 -81.592  96.511  0.00 97.00      PROA   
ATOM   2412  HA  HSD P 154     -36.615 -81.833  95.836  0.00 97.00      PROA   
ATOM   2413  CB  HSD P 154     -34.486 -81.398  95.721  0.00 97.00      PROA   
ATOM   2414  HB1 HSD P 154     -33.676 -81.096  96.421  0.00 97.00      PROA   
ATOM   2415  HB2 HSD P 154     -34.630 -80.566  94.998  0.00 97.00      PROA   
ATOM   2416  ND1 HSD P 154     -32.946 -83.368  95.220  0.00 97.00      PROA   
ATOM   2417  HD1 HSD P 154     -32.354 -83.265  96.021  0.00 97.00      PROA   
ATOM   2418  CG  HSD P 154     -34.069 -82.617  94.941  0.00 97.00      PROA   
ATOM   2419  CE1 HSD P 154     -32.918 -84.382  94.322  0.00 97.00      PROA   
ATOM   2420  HE1 HSD P 154     -32.131 -85.135  94.311  0.00 97.00      PROA   
ATOM   2421  NE2 HSD P 154     -33.943 -84.342  93.493  0.00 97.00      PROA   
ATOM   2422  CD2 HSD P 154     -34.659 -83.220  93.872  0.00 97.00      PROA   
ATOM   2423  HD2 HSD P 154     -35.553 -82.943  93.328  0.00 97.00      PROA   
ATOM   2424  C   HSD P 154     -35.687 -82.691  97.536  0.00 97.00      PROA   
ATOM   2425  O   HSD P 154     -35.758 -82.424  98.734  0.00 97.00      PROA   
ATOM   2426  N   ARG P 155     -35.531 -83.971  97.119  0.00 97.00      PROA   
ATOM   2427  HN  ARG P 155     -35.497 -84.199  96.148  0.00 97.00      PROA   
ATOM   2428  CA  ARG P 155     -35.184 -85.025  98.053  0.00 97.00      PROA   
ATOM   2429  HA  ARG P 155     -35.871 -84.937  98.882  0.00 97.00      PROA   
ATOM   2430  CB  ARG P 155     -35.366 -86.464  97.502  0.00 97.00      PROA   
ATOM   2431  HB1 ARG P 155     -36.457 -86.634  97.350  0.00 97.00      PROA   
ATOM   2432  HB2 ARG P 155     -35.036 -87.184  98.283  0.00 97.00      PROA   
ATOM   2433  CG  ARG P 155     -34.639 -86.752  96.169  0.00 97.00      PROA   
ATOM   2434  HG1 ARG P 155     -33.821 -86.016  96.042  0.00 97.00      PROA   
ATOM   2435  HG2 ARG P 155     -35.339 -86.608  95.317  0.00 97.00      PROA   
ATOM   2436  CD  ARG P 155     -33.975 -88.137  96.079  0.00 97.00      PROA   
ATOM   2437  HD1 ARG P 155     -33.154 -88.197  96.830  0.00 97.00      PROA   
ATOM   2438  HD2 ARG P 155     -33.563 -88.313  95.061  0.00 97.00      PROA   
ATOM   2439  NE  ARG P 155     -35.029 -89.162  96.362  0.00 97.00      PROA   
ATOM   2440  HE  ARG P 155     -35.981 -88.912  96.215  0.00 97.00      PROA   
ATOM   2441  CZ  ARG P 155     -34.794 -90.335  96.987  0.00 97.00      PROA   
ATOM   2442  NH1 ARG P 155     -33.560 -90.812  97.200  0.00 97.00      PROA   
ATOM   2443 HH11 ARG P 155     -32.785 -90.330  96.805  0.00 97.00      PROA   
ATOM   2444 HH12 ARG P 155     -33.466 -91.696  97.651  0.00 97.00      PROA   
ATOM   2445  NH2 ARG P 155     -35.834 -91.069  97.425  0.00 97.00      PROA   
ATOM   2446 HH21 ARG P 155     -36.761 -90.732  97.291  0.00 97.00      PROA   
ATOM   2447 HH22 ARG P 155     -35.645 -91.897  97.945  0.00 97.00      PROA   
ATOM   2448  C   ARG P 155     -33.781 -84.861  98.626  0.00 97.00      PROA   
ATOM   2449  O   ARG P 155     -32.820 -84.585  97.912  0.00 97.00      PROA   
ATOM   2450  N   TYR P 156     -33.639 -85.035  99.954  0.00 97.00      PROA   
ATOM   2451  HN  TYR P 156     -34.440 -85.206 100.525  0.00 97.00      PROA   
ATOM   2452  CA  TYR P 156     -32.380 -84.924 100.657  0.00 97.00      PROA   
ATOM   2453  HA  TYR P 156     -31.574 -84.741  99.961  0.00 97.00      PROA   
ATOM   2454  CB  TYR P 156     -32.412 -83.818 101.750  0.00 97.00      PROA   
ATOM   2455  HB1 TYR P 156     -31.412 -83.677 102.208  0.00 97.00      PROA   
ATOM   2456  HB2 TYR P 156     -33.134 -84.112 102.543  0.00 97.00      PROA   
ATOM   2457  CG  TYR P 156     -32.865 -82.485 101.195  0.00 97.00      PROA   
ATOM   2458  CD1 TYR P 156     -32.311 -81.953 100.014  0.00 97.00      PROA   
ATOM   2459  HD1 TYR P 156     -31.549 -82.502  99.482  0.00 97.00      PROA   
ATOM   2460  CE1 TYR P 156     -32.758 -80.729  99.501  0.00 97.00      PROA   
ATOM   2461  HE1 TYR P 156     -32.338 -80.347  98.582  0.00 97.00      PROA   
ATOM   2462  CZ  TYR P 156     -33.755 -80.013 100.174  0.00 97.00      PROA   
ATOM   2463  OH  TYR P 156     -34.208 -78.779  99.665  0.00 97.00      PROA   
ATOM   2464  HH  TYR P 156     -33.549 -78.461  99.045  0.00 97.00      PROA   
ATOM   2465  CD2 TYR P 156     -33.847 -81.739 101.872  0.00 97.00      PROA   
ATOM   2466  HD2 TYR P 156     -34.275 -82.121 102.787  0.00 97.00      PROA   
ATOM   2467  CE2 TYR P 156     -34.289 -80.512 101.366  0.00 97.00      PROA   
ATOM   2468  HE2 TYR P 156     -35.033 -79.946 101.904  0.00 97.00      PROA   
ATOM   2469  C   TYR P 156     -32.135 -86.262 101.310  0.00 97.00      PROA   
ATOM   2470  O   TYR P 156     -33.068 -86.896 101.787  0.00 97.00      PROA   
ATOM   2471  N   THR P 157     -30.866 -86.733 101.322  0.00 97.00      PROA   
ATOM   2472  HN  THR P 157     -30.133 -86.223 100.881  0.00 97.00      PROA   
ATOM   2473  CA  THR P 157     -30.452 -87.999 101.906  0.00 97.00      PROA   
ATOM   2474  HA  THR P 157     -31.305 -88.511 102.333  0.00 97.00      PROA   
ATOM   2475  CB  THR P 157     -29.756 -88.933 100.916  0.00 97.00      PROA   
ATOM   2476  HB  THR P 157     -29.216 -89.759 101.439  0.00 97.00      PROA   
ATOM   2477  OG1 THR P 157     -28.840 -88.225 100.085  0.00 97.00      PROA   
ATOM   2478  HG1 THR P 157     -28.136 -87.916 100.659  0.00 97.00      PROA   
ATOM   2479  CG2 THR P 157     -30.808 -89.570  99.995  0.00 97.00      PROA   
ATOM   2480 HG21 THR P 157     -31.378 -88.784  99.457  0.00 97.00      PROA   
ATOM   2481 HG22 THR P 157     -31.509 -90.195 100.583  0.00 97.00      PROA   
ATOM   2482 HG23 THR P 157     -30.303 -90.218  99.245  0.00 97.00      PROA   
ATOM   2483  C   THR P 157     -29.482 -87.717 103.028  0.00 97.00      PROA   
ATOM   2484  O   THR P 157     -28.623 -86.847 102.912  0.00 97.00      PROA   
ATOM   2485  N   SER P 158     -29.589 -88.461 104.153  0.00 97.00      PROA   
ATOM   2486  HN  SER P 158     -30.316 -89.142 104.256  0.00 97.00      PROA   
ATOM   2487  CA  SER P 158     -28.681 -88.330 105.276  0.00 97.00      PROA   
ATOM   2488  HA  SER P 158     -28.470 -87.278 105.410  0.00 97.00      PROA   
ATOM   2489  CB  SER P 158     -29.288 -88.874 106.604  0.00 97.00      PROA   
ATOM   2490  HB1 SER P 158     -30.297 -88.428 106.723  0.00 97.00      PROA   
ATOM   2491  HB2 SER P 158     -28.675 -88.556 107.472  0.00 97.00      PROA   
ATOM   2492  OG  SER P 158     -29.417 -90.296 106.634  0.00 97.00      PROA   
ATOM   2493  HG1 SER P 158     -28.537 -90.656 106.797  0.00 97.00      PROA   
ATOM   2494  C   SER P 158     -27.369 -89.047 105.031  0.00 97.00      PROA   
ATOM   2495  O   SER P 158     -27.215 -89.832 104.097  0.00 97.00      PROA   
ATOM   2496  N   ALA P 159     -26.398 -88.830 105.945  0.00 97.00      PROA   
ATOM   2497  HN  ALA P 159     -26.479 -88.091 106.611  0.00 97.00      PROA   
ATOM   2498  CA  ALA P 159     -25.298 -89.745 106.165  0.00 97.00      PROA   
ATOM   2499  HA  ALA P 159     -24.771 -89.855 105.226  0.00 97.00      PROA   
ATOM   2500  CB  ALA P 159     -24.331 -89.190 107.230  0.00 97.00      PROA   
ATOM   2501  HB1 ALA P 159     -24.849 -89.069 108.206  0.00 97.00      PROA   
ATOM   2502  HB2 ALA P 159     -23.952 -88.192 106.916  0.00 97.00      PROA   
ATOM   2503  HB3 ALA P 159     -23.461 -89.863 107.373  0.00 97.00      PROA   
ATOM   2504  C   ALA P 159     -25.793 -91.126 106.597  0.00 97.00      PROA   
ATOM   2505  O   ALA P 159     -26.844 -91.253 107.222  0.00 97.00      PROA   
ATOM   2506  N   GLY P 160     -25.052 -92.205 106.247  0.00 97.00      PROA   
ATOM   2507  HN  GLY P 160     -24.201 -92.093 105.741  0.00 97.00      PROA   
ATOM   2508  CA  GLY P 160     -25.355 -93.552 106.708  0.00 97.00      PROA   
ATOM   2509  HA1 GLY P 160     -24.904 -94.247 106.016  0.00 97.00      PROA   
ATOM   2510  HA2 GLY P 160     -26.424 -93.681 106.793  0.00 97.00      PROA   
ATOM   2511  C   GLY P 160     -24.719 -93.794 108.044  0.00 97.00      PROA   
ATOM   2512  O   GLY P 160     -23.546 -93.485 108.234  0.00 97.00      PROA   
ATOM   2513  N   ILE P 161     -25.475 -94.390 108.993  0.00 97.00      PROA   
ATOM   2514  HN  ILE P 161     -26.424 -94.632 108.795  0.00 97.00      PROA   
ATOM   2515  CA  ILE P 161     -24.996 -94.674 110.331  0.00 97.00      PROA   
ATOM   2516  HA  ILE P 161     -23.963 -94.373 110.419  0.00 97.00      PROA   
ATOM   2517  CB  ILE P 161     -25.794 -93.961 111.427  0.00 97.00      PROA   
ATOM   2518  HB  ILE P 161     -26.851 -94.318 111.396  0.00 97.00      PROA   
ATOM   2519  CG2 ILE P 161     -25.208 -94.303 112.818  0.00 97.00      PROA   
ATOM   2520 HG21 ILE P 161     -24.122 -94.074 112.848  0.00 97.00      PROA   
ATOM   2521 HG22 ILE P 161     -25.353 -95.373 113.071  0.00 97.00      PROA   
ATOM   2522 HG23 ILE P 161     -25.710 -93.693 113.598  0.00 97.00      PROA   
ATOM   2523  CG1 ILE P 161     -25.845 -92.422 111.207  0.00 97.00      PROA   
ATOM   2524 HG11 ILE P 161     -26.486 -91.986 112.006  0.00 97.00      PROA   
ATOM   2525 HG12 ILE P 161     -26.343 -92.202 110.239  0.00 97.00      PROA   
ATOM   2526  CD  ILE P 161     -24.483 -91.713 111.244  0.00 97.00      PROA   
ATOM   2527  HD1 ILE P 161     -23.809 -92.102 110.453  0.00 97.00      PROA   
ATOM   2528  HD2 ILE P 161     -23.984 -91.849 112.227  0.00 97.00      PROA   
ATOM   2529  HD3 ILE P 161     -24.614 -90.623 111.080  0.00 97.00      PROA   
ATOM   2530  C   ILE P 161     -25.053 -96.174 110.531  0.00 97.00      PROA   
ATOM   2531  O   ILE P 161     -26.114 -96.788 110.475  0.00 97.00      PROA   
ATOM   2532  N   SER P 162     -23.885 -96.809 110.774  0.00 97.00      PROA   
ATOM   2533  HN  SER P 162     -23.023 -96.307 110.789  0.00 97.00      PROA   
ATOM   2534  CA  SER P 162     -23.787 -98.243 110.964  0.00 97.00      PROA   
ATOM   2535  HA  SER P 162     -24.588 -98.726 110.425  0.00 97.00      PROA   
ATOM   2536  CB  SER P 162     -22.452 -98.813 110.418  0.00 97.00      PROA   
ATOM   2537  HB1 SER P 162     -22.417 -98.642 109.320  0.00 97.00      PROA   
ATOM   2538  HB2 SER P 162     -22.385 -99.908 110.596  0.00 97.00      PROA   
ATOM   2539  OG  SER P 162     -21.326 -98.158 110.999  0.00 97.00      PROA   
ATOM   2540  HG1 SER P 162     -21.457 -98.212 111.951  0.00 97.00      PROA   
ATOM   2541  C   SER P 162     -23.910 -98.630 112.424  0.00 97.00      PROA   
ATOM   2542  O   SER P 162     -23.085 -98.242 113.250  0.00 97.00      PROA   
ATOM   2543  N   VAL P 163     -24.931 -99.449 112.770  0.00 97.00      PROA   
ATOM   2544  HN  VAL P 163     -25.604 -99.742 112.093  0.00 97.00      PROA   
ATOM   2545  CA  VAL P 163     -25.109 -99.964 114.114  0.00 97.00      PROA   
ATOM   2546  HA  VAL P 163     -24.341 -99.550 114.748  0.00 97.00      PROA   
ATOM   2547  CB  VAL P 163     -26.446 -99.617 114.768  0.00 97.00      PROA   
ATOM   2548  HB  VAL P 163     -26.416 -99.929 115.839  0.00 97.00      PROA   
ATOM   2549  CG1 VAL P 163     -26.629 -98.087 114.739  0.00 97.00      PROA   
ATOM   2550 HG11 VAL P 163     -26.738 -97.716 113.697  0.00 97.00      PROA   
ATOM   2551 HG12 VAL P 163     -25.764 -97.577 115.212  0.00 97.00      PROA   
ATOM   2552 HG13 VAL P 163     -27.549 -97.817 115.299  0.00 97.00      PROA   
ATOM   2553  CG2 VAL P 163     -27.638-100.325 114.096  0.00 97.00      PROA   
ATOM   2554 HG21 VAL P 163     -27.605-101.422 114.254  0.00 97.00      PROA   
ATOM   2555 HG22 VAL P 163     -27.641-100.122 113.006  0.00 97.00      PROA   
ATOM   2556 HG23 VAL P 163     -28.592 -99.949 114.525  0.00 97.00      PROA   
ATOM   2557  C   VAL P 163     -24.900-101.460 114.077  0.00 97.00      PROA   
ATOM   2558  O   VAL P 163     -25.357-102.152 113.174  0.00 97.00      PROA   
ATOM   2559  N   THR P 164     -24.162-102.005 115.066  0.00 97.00      PROA   
ATOM   2560  HN  THR P 164     -23.787-101.423 115.787  0.00 97.00      PROA   
ATOM   2561  CA  THR P 164     -23.869-103.430 115.115  0.00 97.00      PROA   
ATOM   2562  HA  THR P 164     -24.320-103.936 114.276  0.00 97.00      PROA   
ATOM   2563  CB  THR P 164     -22.378-103.740 115.062  0.00 97.00      PROA   
ATOM   2564  HB  THR P 164     -21.863-103.375 115.978  0.00 97.00      PROA   
ATOM   2565  OG1 THR P 164     -21.777-103.096 113.946  0.00 97.00      PROA   
ATOM   2566  HG1 THR P 164     -22.155-102.217 113.897  0.00 97.00      PROA   
ATOM   2567  CG2 THR P 164     -22.144-105.252 114.879  0.00 97.00      PROA   
ATOM   2568 HG21 THR P 164     -22.600-105.586 113.922  0.00 97.00      PROA   
ATOM   2569 HG22 THR P 164     -22.581-105.846 115.704  0.00 97.00      PROA   
ATOM   2570 HG23 THR P 164     -21.053-105.461 114.826  0.00 97.00      PROA   
ATOM   2571  C   THR P 164     -24.474-103.969 116.396  0.00 97.00      PROA   
ATOM   2572  O   THR P 164     -24.052-103.597 117.483  0.00 97.00      PROA   
ATOM   2573  N   VAL P 165     -25.493-104.859 116.305  0.00 97.00      PROA   
ATOM   2574  HN  VAL P 165     -25.830-105.113 115.398  0.00 97.00      PROA   
ATOM   2575  CA  VAL P 165     -26.231-105.421 117.440  0.00 97.00      PROA   
ATOM   2576  HA  VAL P 165     -26.240-104.666 118.211  0.00 97.00      PROA   
ATOM   2577  CB  VAL P 165     -27.697-105.688 117.061  0.00 97.00      PROA   
ATOM   2578  HB  VAL P 165     -27.733-106.434 116.237  0.00 97.00      PROA   
ATOM   2579  CG1 VAL P 165     -28.572-106.200 118.229  0.00 97.00      PROA   
ATOM   2580 HG11 VAL P 165     -28.394-105.595 119.143  0.00 97.00      PROA   
ATOM   2581 HG12 VAL P 165     -28.381-107.269 118.448  0.00 97.00      PROA   
ATOM   2582 HG13 VAL P 165     -29.645-106.111 117.965  0.00 97.00      PROA   
ATOM   2583  CG2 VAL P 165     -28.316-104.362 116.565  0.00 97.00      PROA   
ATOM   2584 HG21 VAL P 165     -27.808-103.971 115.662  0.00 97.00      PROA   
ATOM   2585 HG22 VAL P 165     -28.259-103.597 117.369  0.00 97.00      PROA   
ATOM   2586 HG23 VAL P 165     -29.386-104.521 116.314  0.00 97.00      PROA   
ATOM   2587  C   VAL P 165     -25.498-106.666 117.977  0.00 97.00      PROA   
ATOM   2588  O   VAL P 165     -24.479-107.061 117.420  0.00 97.00      PROA   
ATOM   2589  N   LYS P 166     -25.956-107.315 119.084  0.00 97.00      PROA   
ATOM   2590  HN  LYS P 166     -26.756-106.987 119.580  0.00 97.00      PROA   
ATOM   2591  CA  LYS P 166     -25.468-108.615 119.513  0.00 97.00      PROA   
ATOM   2592  HA  LYS P 166     -25.060-109.157 118.668  0.00 97.00      PROA   
ATOM   2593  CB  LYS P 166     -24.505-108.619 120.743  0.00 97.00      PROA   
ATOM   2594  HB1 LYS P 166     -24.076-109.637 120.870  0.00 97.00      PROA   
ATOM   2595  HB2 LYS P 166     -25.089-108.389 121.664  0.00 97.00      PROA   
ATOM   2596  CG  LYS P 166     -23.375-107.571 120.741  0.00 97.00      PROA   
ATOM   2597  HG1 LYS P 166     -22.888-107.578 121.742  0.00 97.00      PROA   
ATOM   2598  HG2 LYS P 166     -23.876-106.585 120.648  0.00 97.00      PROA   
ATOM   2599  CD  LYS P 166     -22.282-107.796 119.673  0.00 97.00      PROA   
ATOM   2600  HD1 LYS P 166     -22.732-108.315 118.798  0.00 97.00      PROA   
ATOM   2601  HD2 LYS P 166     -21.515-108.485 120.089  0.00 97.00      PROA   
ATOM   2602  CE  LYS P 166     -21.574-106.523 119.174  0.00 97.00      PROA   
ATOM   2603  HE1 LYS P 166     -20.977-106.752 118.264  0.00 97.00      PROA   
ATOM   2604  HE2 LYS P 166     -20.916-106.082 119.950  0.00 97.00      PROA   
ATOM   2605  NZ  LYS P 166     -22.590-105.526 118.804  0.00 97.00      PROA   
ATOM   2606  HZ1 LYS P 166     -23.057-105.146 119.652  0.00 97.00      PROA   
ATOM   2607  HZ2 LYS P 166     -23.313-106.039 118.253  0.00 97.00      PROA   
ATOM   2608  HZ3 LYS P 166     -22.237-104.743 118.223  0.00 97.00      PROA   
ATOM   2609  C   LYS P 166     -26.700-109.332 119.984  0.00 97.00      PROA   
ATOM   2610  O   LYS P 166     -27.598-108.715 120.550  0.00 97.00      PROA   
ATOM   2611  N   GLU P 167     -26.707-110.665 119.762  0.00  0.00      PROA   
ATOM   2612  HN  GLU P 167     -25.935-111.101 119.305  0.00  0.00      PROA   
ATOM   2613  CA  GLU P 167     -27.756-111.571 120.138  0.00  0.00      PROA   
ATOM   2614  HA  GLU P 167     -28.546-111.039 120.651  0.00  0.00      PROA   
ATOM   2615  CB  GLU P 167     -28.312-112.313 118.896  0.00  0.00      PROA   
ATOM   2616  HB1 GLU P 167     -27.490-112.863 118.387  0.00  0.00      PROA   
ATOM   2617  HB2 GLU P 167     -28.670-111.524 118.195  0.00  0.00      PROA   
ATOM   2618  CG  GLU P 167     -29.472-113.280 119.188  0.00  0.00      PROA   
ATOM   2619  HG1 GLU P 167     -30.247-112.748 119.769  0.00  0.00      PROA   
ATOM   2620  HG2 GLU P 167     -29.114-114.132 119.796  0.00  0.00      PROA   
ATOM   2621  CD  GLU P 167     -30.108-113.771 117.886  0.00  0.00      PROA   
ATOM   2622  OE1 GLU P 167     -30.711-112.925 117.171  0.00  0.00      PROA   
ATOM   2623  OE2 GLU P 167     -30.005-114.990 117.588  0.00  0.00      PROA   
ATOM   2624  C   GLU P 167     -27.101-112.541 121.083  0.00  0.00      PROA   
ATOM   2625  O   GLU P 167     -26.044-113.092 120.775  0.00  0.00      PROA   
ATOM   2626  N   LEU P 168     -27.707-112.735 122.284  0.00  0.00      PROA   
ATOM   2627  HN  LEU P 168     -28.568-112.277 122.493  0.00  0.00      PROA   
ATOM   2628  CA  LEU P 168     -27.185-113.549 123.367  0.00  0.00      PROA   
ATOM   2629  HA  LEU P 168     -26.192-113.180 123.573  0.00  0.00      PROA   
ATOM   2630  CB  LEU P 168     -28.022-113.499 124.681  0.00  0.00      PROA   
ATOM   2631  HB1 LEU P 168     -27.648-114.289 125.374  0.00  0.00      PROA   
ATOM   2632  HB2 LEU P 168     -29.084-113.733 124.454  0.00  0.00      PROA   
ATOM   2633  CG  LEU P 168     -27.955-112.182 125.505  0.00  0.00      PROA   
ATOM   2634  HG  LEU P 168     -28.408-112.423 126.498  0.00  0.00      PROA   
ATOM   2635  CD1 LEU P 168     -26.513-111.714 125.784  0.00  0.00      PROA   
ATOM   2636 HD11 LEU P 168     -26.019-111.389 124.844  0.00  0.00      PROA   
ATOM   2637 HD12 LEU P 168     -25.920-112.537 126.234  0.00  0.00      PROA   
ATOM   2638 HD13 LEU P 168     -26.519-110.855 126.489  0.00  0.00      PROA   
ATOM   2639  CD2 LEU P 168     -28.811-111.046 124.921  0.00  0.00      PROA   
ATOM   2640 HD21 LEU P 168     -29.860-111.383 124.781  0.00  0.00      PROA   
ATOM   2641 HD22 LEU P 168     -28.401-110.724 123.942  0.00  0.00      PROA   
ATOM   2642 HD23 LEU P 168     -28.812-110.172 125.606  0.00  0.00      PROA   
ATOM   2643  C   LEU P 168     -27.026-115.000 122.995  0.00  0.00      PROA   
ATOM   2644  O   LEU P 168     -26.044-115.621 123.399  0.00  0.00      PROA   
ATOM   2645  N   PHE P 169     -27.992-115.563 122.232  0.00  0.00      PROA   
ATOM   2646  HN  PHE P 169     -28.769-115.028 121.907  0.00  0.00      PROA   
ATOM   2647  CA  PHE P 169     -28.011-116.959 121.862  0.00  0.00      PROA   
ATOM   2648  HA  PHE P 169     -27.281-117.502 122.440  0.00  0.00      PROA   
ATOM   2649  CB  PHE P 169     -29.361-117.680 122.183  0.00  0.00      PROA   
ATOM   2650  HB1 PHE P 169     -29.458-117.748 123.289  0.00  0.00      PROA   
ATOM   2651  HB2 PHE P 169     -29.344-118.719 121.787  0.00  0.00      PROA   
ATOM   2652  CG  PHE P 169     -30.600-116.973 121.668  0.00  0.00      PROA   
ATOM   2653  CD1 PHE P 169     -31.185-115.920 122.397  0.00  0.00      PROA   
ATOM   2654  HD1 PHE P 169     -30.734-115.592 123.322  0.00  0.00      PROA   
ATOM   2655  CE1 PHE P 169     -32.345-115.286 121.933  0.00  0.00      PROA   
ATOM   2656  HE1 PHE P 169     -32.779-114.475 122.498  0.00  0.00      PROA   
ATOM   2657  CZ  PHE P 169     -32.939-115.702 120.737  0.00  0.00      PROA   
ATOM   2658  HZ  PHE P 169     -33.830-115.209 120.376  0.00  0.00      PROA   
ATOM   2659  CD2 PHE P 169     -31.230-117.402 120.485  0.00  0.00      PROA   
ATOM   2660  HD2 PHE P 169     -30.810-118.224 119.923  0.00  0.00      PROA   
ATOM   2661  CE2 PHE P 169     -32.384-116.764 120.014  0.00  0.00      PROA   
ATOM   2662  HE2 PHE P 169     -32.847-117.094 119.096  0.00  0.00      PROA   
ATOM   2663  C   PHE P 169     -27.682-117.036 120.383  0.00  0.00      PROA   
ATOM   2664  O   PHE P 169     -28.462-116.501 119.600  0.00  0.00      PROA   
ATOM   2665  N   PRO P 170     -26.601-117.667 119.907  0.00  0.00      PROA   
ATOM   2666  CD  PRO P 170     -25.343-117.624 120.675  0.00  0.00      PROA   
ATOM   2667  HD1 PRO P 170     -24.914-118.648 120.683  0.00  0.00      PROA   
ATOM   2668  HD2 PRO P 170     -25.443-117.286 121.722  0.00  0.00      PROA   
ATOM   2669  CA  PRO P 170     -26.264-117.456 118.510  0.00  0.00      PROA   
ATOM   2670  HA  PRO P 170     -27.112-117.264 117.868  0.00  0.00      PROA   
ATOM   2671  CB  PRO P 170     -25.226-116.329 118.617  0.00  0.00      PROA   
ATOM   2672  HB1 PRO P 170     -25.764-115.369 118.782  0.00  0.00      PROA   
ATOM   2673  HB2 PRO P 170     -24.586-116.220 117.721  0.00  0.00      PROA   
ATOM   2674  CG  PRO P 170     -24.423-116.669 119.889  0.00  0.00      PROA   
ATOM   2675  HG1 PRO P 170     -23.475-117.185 119.629  0.00  0.00      PROA   
ATOM   2676  HG2 PRO P 170     -24.199-115.750 120.468  0.00  0.00      PROA   
ATOM   2677  C   PRO P 170     -25.644-118.745 118.038  0.00  0.00      PROA   
ATOM   2678  O   PRO P 170     -24.596-118.718 117.392  0.00  0.00      PROA   
ATOM   2679  N   ALA P 171     -26.310-119.888 118.354  0.00  0.00      PROA   
ATOM   2680  HN  ALA P 171     -27.159-119.850 118.875  0.00  0.00      PROA   
ATOM   2681  CA  ALA P 171     -25.887-121.221 117.989  0.00  0.00      PROA   
ATOM   2682  HA  ALA P 171     -24.911-121.350 118.428  0.00  0.00      PROA   
ATOM   2683  CB  ALA P 171     -26.847-122.303 118.526  0.00  0.00      PROA   
ATOM   2684  HB1 ALA P 171     -27.864-122.183 118.093  0.00  0.00      PROA   
ATOM   2685  HB2 ALA P 171     -26.930-122.217 119.630  0.00  0.00      PROA   
ATOM   2686  HB3 ALA P 171     -26.476-123.322 118.286  0.00  0.00      PROA   
ATOM   2687  C   ALA P 171     -25.819-121.353 116.485  0.00  0.00      PROA   
ATOM   2688  O   ALA P 171     -26.696-120.807 115.814  0.00  0.00      PROA   
ATOM   2689  N   PRO P 172     -24.810-122.005 115.905  0.00  0.00      PROA   
ATOM   2690  CD  PRO P 172     -23.812-122.808 116.615  0.00  0.00      PROA   
ATOM   2691  HD1 PRO P 172     -24.286-123.451 117.388  0.00  0.00      PROA   
ATOM   2692  HD2 PRO P 172     -23.077-122.119 117.083  0.00  0.00      PROA   
ATOM   2693  CA  PRO P 172     -24.610-122.049 114.469  0.00  0.00      PROA   
ATOM   2694  HA  PRO P 172     -24.571-121.034 114.102  0.00  0.00      PROA   
ATOM   2695  CB  PRO P 172     -23.276-122.786 114.277  0.00  0.00      PROA   
ATOM   2696  HB1 PRO P 172     -22.454-122.035 114.273  0.00  0.00      PROA   
ATOM   2697  HB2 PRO P 172     -23.219-123.375 113.339  0.00  0.00      PROA   
ATOM   2698  CG  PRO P 172     -23.142-123.655 115.530  0.00  0.00      PROA   
ATOM   2699  HG1 PRO P 172     -23.708-124.602 115.393  0.00  0.00      PROA   
ATOM   2700  HG2 PRO P 172     -22.086-123.885 115.760  0.00  0.00      PROA   
ATOM   2701  C   PRO P 172     -25.740-122.755 113.771  0.00  0.00      PROA   
ATOM   2702  O   PRO P 172     -26.087-123.868 114.165  0.00  0.00      PROA   
ATOM   2703  N   VAL P 173     -26.314-122.118 112.727  0.00 97.00      PROA   
ATOM   2704  HN  VAL P 173     -26.034-121.198 112.456  0.00 97.00      PROA   
ATOM   2705  CA  VAL P 173     -27.296-122.752 111.881  0.00 97.00      PROA   
ATOM   2706  HA  VAL P 173     -27.841-123.470 112.478  0.00 97.00      PROA   
ATOM   2707  CB  VAL P 173     -28.319-121.778 111.303  0.00 97.00      PROA   
ATOM   2708  HB  VAL P 173     -29.016-122.327 110.627  0.00 97.00      PROA   
ATOM   2709  CG1 VAL P 173     -29.153-121.198 112.465  0.00 97.00      PROA   
ATOM   2710 HG11 VAL P 173     -28.512-120.609 113.154  0.00 97.00      PROA   
ATOM   2711 HG12 VAL P 173     -29.639-122.010 113.045  0.00 97.00      PROA   
ATOM   2712 HG13 VAL P 173     -29.942-120.524 112.069  0.00 97.00      PROA   
ATOM   2713  CG2 VAL P 173     -27.640-120.652 110.494  0.00 97.00      PROA   
ATOM   2714 HG21 VAL P 173     -27.036-121.064 109.662  0.00 97.00      PROA   
ATOM   2715 HG22 VAL P 173     -26.981-120.037 111.141  0.00 97.00      PROA   
ATOM   2716 HG23 VAL P 173     -28.412-119.981 110.062  0.00 97.00      PROA   
ATOM   2717  C   VAL P 173     -26.590-123.529 110.791  0.00 97.00      PROA   
ATOM   2718  O   VAL P 173     -25.453-123.239 110.431  0.00 97.00      PROA   
ATOM   2719  N   LEU P 174     -27.265-124.562 110.243  0.00 97.00      PROA   
ATOM   2720  HN  LEU P 174     -28.169-124.815 110.576  0.00 97.00      PROA   
ATOM   2721  CA  LEU P 174     -26.754-125.344 109.142  0.00 97.00      PROA   
ATOM   2722  HA  LEU P 174     -25.697-125.161 109.007  0.00 97.00      PROA   
ATOM   2723  CB  LEU P 174     -26.957-126.856 109.416  0.00 97.00      PROA   
ATOM   2724  HB1 LEU P 174     -28.036-127.116 109.441  0.00 97.00      PROA   
ATOM   2725  HB2 LEU P 174     -26.560-127.034 110.445  0.00 97.00      PROA   
ATOM   2726  CG  LEU P 174     -26.204-127.841 108.489  0.00 97.00      PROA   
ATOM   2727  HG  LEU P 174     -25.149-127.493 108.397  0.00 97.00      PROA   
ATOM   2728  CD1 LEU P 174     -26.179-129.237 109.137  0.00 97.00      PROA   
ATOM   2729 HD11 LEU P 174     -27.214-129.615 109.272  0.00 97.00      PROA   
ATOM   2730 HD12 LEU P 174     -25.683-129.199 110.129  0.00 97.00      PROA   
ATOM   2731 HD13 LEU P 174     -25.627-129.947 108.488  0.00 97.00      PROA   
ATOM   2732  CD2 LEU P 174     -26.790-127.946 107.071  0.00 97.00      PROA   
ATOM   2733 HD21 LEU P 174     -26.616-127.016 106.494  0.00 97.00      PROA   
ATOM   2734 HD22 LEU P 174     -27.880-128.145 107.119  0.00 97.00      PROA   
ATOM   2735 HD23 LEU P 174     -26.307-128.783 106.527  0.00 97.00      PROA   
ATOM   2736  C   LEU P 174     -27.494-124.880 107.905  0.00 97.00      PROA   
ATOM   2737  O   LEU P 174     -28.685-125.135 107.738  0.00 97.00      PROA   
ATOM   2738  N   THR P 175     -26.788-124.165 106.998  0.00 97.00      PROA   
ATOM   2739  HN  THR P 175     -25.825-123.947 107.161  0.00 97.00      PROA   
ATOM   2740  CA  THR P 175     -27.350-123.639 105.769  0.00 97.00      PROA   
ATOM   2741  HA  THR P 175     -28.424-123.612 105.868  0.00 97.00      PROA   
ATOM   2742  CB  THR P 175     -26.934-122.206 105.446  0.00 97.00      PROA   
ATOM   2743  HB  THR P 175     -27.202-121.920 104.403  0.00 97.00      PROA   
ATOM   2744  OG1 THR P 175     -25.541-122.034 105.640  0.00 97.00      PROA   
ATOM   2745  HG1 THR P 175     -25.404-121.113 105.899  0.00 97.00      PROA   
ATOM   2746  CG2 THR P 175     -27.674-121.260 106.410  0.00 97.00      PROA   
ATOM   2747 HG21 THR P 175     -27.389-121.479 107.460  0.00 97.00      PROA   
ATOM   2748 HG22 THR P 175     -28.771-121.383 106.304  0.00 97.00      PROA   
ATOM   2749 HG23 THR P 175     -27.417-120.201 106.191  0.00 97.00      PROA   
ATOM   2750  C   THR P 175     -27.047-124.574 104.618  0.00 97.00      PROA   
ATOM   2751  O   THR P 175     -25.906-124.945 104.356  0.00 97.00      PROA   
ATOM   2752  N   ALA P 176     -28.112-124.990 103.904  0.00 97.00      PROA   
ATOM   2753  HN  ALA P 176     -29.030-124.702 104.158  0.00 97.00      PROA   
ATOM   2754  CA  ALA P 176     -28.034-125.848 102.747  0.00 97.00      PROA   
ATOM   2755  HA  ALA P 176     -27.001-125.992 102.456  0.00 97.00      PROA   
ATOM   2756  CB  ALA P 176     -28.687-127.216 103.029  0.00 97.00      PROA   
ATOM   2757  HB1 ALA P 176     -29.751-127.094 103.322  0.00 97.00      PROA   
ATOM   2758  HB2 ALA P 176     -28.156-127.711 103.873  0.00 97.00      PROA   
ATOM   2759  HB3 ALA P 176     -28.628-127.883 102.145  0.00 97.00      PROA   
ATOM   2760  C   ALA P 176     -28.746-125.119 101.628  0.00 97.00      PROA   
ATOM   2761  O   ALA P 176     -29.722-124.410 101.863  0.00 97.00      PROA   
ATOM   2762  N   SER P 177     -28.250-125.228 100.371  0.00 97.00      PROA   
ATOM   2763  HN  SER P 177     -27.450-125.790 100.172  0.00 97.00      PROA   
ATOM   2764  CA  SER P 177     -28.694-124.360  99.291  0.00 97.00      PROA   
ATOM   2765  HA  SER P 177     -29.070-123.434  99.708  0.00 97.00      PROA   
ATOM   2766  CB  SER P 177     -27.505-124.000  98.363  0.00 97.00      PROA   
ATOM   2767  HB1 SER P 177     -26.750-123.460  98.975  0.00 97.00      PROA   
ATOM   2768  HB2 SER P 177     -27.819-123.319  97.543  0.00 97.00      PROA   
ATOM   2769  OG  SER P 177     -26.876-125.160  97.818  0.00 97.00      PROA   
ATOM   2770  HG1 SER P 177     -27.432-125.460  97.094  0.00 97.00      PROA   
ATOM   2771  C   SER P 177     -29.809-124.936  98.439  0.00 97.00      PROA   
ATOM   2772  O   SER P 177     -30.261-124.280  97.502  0.00 97.00      PROA   
ATOM   2773  N   VAL P 178     -30.298-126.159  98.750  0.00 97.00      PROA   
ATOM   2774  HN  VAL P 178     -29.928-126.669  99.520  0.00 97.00      PROA   
ATOM   2775  CA  VAL P 178     -31.404-126.776  98.040  0.00 97.00      PROA   
ATOM   2776  HA  VAL P 178     -32.029-126.006  97.607  0.00 97.00      PROA   
ATOM   2777  CB  VAL P 178     -30.975-127.764  96.944  0.00 97.00      PROA   
ATOM   2778  HB  VAL P 178     -30.407-128.607  97.400  0.00 97.00      PROA   
ATOM   2779  CG1 VAL P 178     -32.208-128.327  96.206  0.00 97.00      PROA   
ATOM   2780 HG11 VAL P 178     -32.825-127.500  95.794  0.00 97.00      PROA   
ATOM   2781 HG12 VAL P 178     -32.837-128.940  96.876  0.00 97.00      PROA   
ATOM   2782 HG13 VAL P 178     -31.887-128.974  95.363  0.00 97.00      PROA   
ATOM   2783  CG2 VAL P 178     -30.053-127.073  95.916  0.00 97.00      PROA   
ATOM   2784 HG21 VAL P 178     -29.097-126.760  96.380  0.00 97.00      PROA   
ATOM   2785 HG22 VAL P 178     -30.557-126.180  95.489  0.00 97.00      PROA   
ATOM   2786 HG23 VAL P 178     -29.819-127.773  95.084  0.00 97.00      PROA   
ATOM   2787  C   VAL P 178     -32.214-127.510  99.092  0.00 97.00      PROA   
ATOM   2788  O   VAL P 178     -31.656-128.208  99.936  0.00 97.00      PROA   
ATOM   2789  N   THR P 179     -33.564-127.361  99.074  0.00 97.00      PROA   
ATOM   2790  HN  THR P 179     -34.008-126.751  98.423  0.00 97.00      PROA   
ATOM   2791  CA  THR P 179     -34.490-128.136  99.887  0.00 97.00      PROA   
ATOM   2792  HA  THR P 179     -34.142-128.090 100.911  0.00 97.00      PROA   
ATOM   2793  CB  THR P 179     -35.917-127.600  99.842  0.00 97.00      PROA   
ATOM   2794  HB  THR P 179     -36.639-128.306 100.319  0.00 97.00      PROA   
ATOM   2795  OG1 THR P 179     -36.324-127.349  98.501  0.00 97.00      PROA   
ATOM   2796  HG1 THR P 179     -36.312-128.204  98.064  0.00 97.00      PROA   
ATOM   2797  CG2 THR P 179     -35.982-126.271 100.611  0.00 97.00      PROA   
ATOM   2798 HG21 THR P 179     -35.300-125.522 100.156  0.00 97.00      PROA   
ATOM   2799 HG22 THR P 179     -35.696-126.422 101.672  0.00 97.00      PROA   
ATOM   2800 HG23 THR P 179     -37.017-125.867 100.577  0.00 97.00      PROA   
ATOM   2801  C   THR P 179     -34.548-129.602  99.494  0.00 97.00      PROA   
ATOM   2802  O   THR P 179     -34.516-129.946  98.316  0.00 97.00      PROA   
ATOM   2803  N   SER P 180     -34.704-130.502 100.487  0.00 97.00      PROA   
ATOM   2804  HN  SER P 180     -34.709-130.233 101.448  0.00 97.00      PROA   
ATOM   2805  CA  SER P 180     -35.035-131.898 100.292  0.00 97.00      PROA   
ATOM   2806  HA  SER P 180     -34.288-132.290  99.623  0.00 97.00      PROA   
ATOM   2807  CB  SER P 180     -34.931-132.665 101.629  0.00 97.00      PROA   
ATOM   2808  HB1 SER P 180     -33.857-132.763 101.897  0.00 97.00      PROA   
ATOM   2809  HB2 SER P 180     -35.361-133.683 101.569  0.00 97.00      PROA   
ATOM   2810  OG  SER P 180     -35.569-131.946 102.678  0.00 97.00      PROA   
ATOM   2811  HG1 SER P 180     -35.549-132.541 103.439  0.00 97.00      PROA   
ATOM   2812  C   SER P 180     -36.392-132.122  99.623  0.00 97.00      PROA   
ATOM   2813  O   SER P 180     -37.271-131.268  99.747  0.00 97.00      PROA   
ATOM   2814  N   PRO P 181     -36.635-133.204  98.878  0.00 97.00      PROA   
ATOM   2815  CD  PRO P 181     -38.006-133.481  98.436  0.00 97.00      PROA   
ATOM   2816  HD1 PRO P 181     -38.354-132.693  97.735  0.00 97.00      PROA   
ATOM   2817  HD2 PRO P 181     -38.683-133.527  99.321  0.00 97.00      PROA   
ATOM   2818  CA  PRO P 181     -35.771-134.371  98.737  0.00 97.00      PROA   
ATOM   2819  HA  PRO P 181     -35.227-134.557  99.646  0.00 97.00      PROA   
ATOM   2820  CB  PRO P 181     -36.754-135.519  98.459  0.00 97.00      PROA   
ATOM   2821  HB1 PRO P 181     -37.106-135.934  99.431  0.00 97.00      PROA   
ATOM   2822  HB2 PRO P 181     -36.314-136.340  97.860  0.00 97.00      PROA   
ATOM   2823  CG  PRO P 181     -37.940-134.849  97.755  0.00 97.00      PROA   
ATOM   2824  HG1 PRO P 181     -37.699-134.713  96.677  0.00 97.00      PROA   
ATOM   2825  HG2 PRO P 181     -38.880-135.427  97.849  0.00 97.00      PROA   
ATOM   2826  C   PRO P 181     -34.777-134.207  97.597  0.00 97.00      PROA   
ATOM   2827  O   PRO P 181     -35.171-134.004  96.450  0.00 97.00      PROA   
ATOM   2828  N   LEU P 182     -33.461-134.313  97.894  0.00 97.00      PROA   
ATOM   2829  HN  LEU P 182     -33.177-134.512  98.831  0.00 97.00      PROA   
ATOM   2830  CA  LEU P 182     -32.392-134.254  96.914  0.00 97.00      PROA   
ATOM   2831  HA  LEU P 182     -32.596-133.412  96.268  0.00 97.00      PROA   
ATOM   2832  CB  LEU P 182     -30.980-134.070  97.544  0.00 97.00      PROA   
ATOM   2833  HB1 LEU P 182     -30.244-133.987  96.713  0.00 97.00      PROA   
ATOM   2834  HB2 LEU P 182     -30.715-134.972  98.133  0.00 97.00      PROA   
ATOM   2835  CG  LEU P 182     -30.769-132.825  98.456  0.00 97.00      PROA   
ATOM   2836  HG  LEU P 182     -29.664-132.655  98.490  0.00 97.00      PROA   
ATOM   2837  CD1 LEU P 182     -31.404-131.543  97.889  0.00 97.00      PROA   
ATOM   2838 HD11 LEU P 182     -32.510-131.634  97.867  0.00 97.00      PROA   
ATOM   2839 HD12 LEU P 182     -31.041-131.348  96.859  0.00 97.00      PROA   
ATOM   2840 HD13 LEU P 182     -31.147-130.672  98.528  0.00 97.00      PROA   
ATOM   2841  CD2 LEU P 182     -31.201-133.050  99.919  0.00 97.00      PROA   
ATOM   2842 HD21 LEU P 182     -30.713-133.953 100.339  0.00 97.00      PROA   
ATOM   2843 HD22 LEU P 182     -32.299-133.177  99.991  0.00 97.00      PROA   
ATOM   2844 HD23 LEU P 182     -30.920-132.172 100.538  0.00 97.00      PROA   
ATOM   2845  C   LEU P 182     -32.378-135.496  96.040  0.00 97.00      PROA   
ATOM   2846  O   LEU P 182     -32.718-136.582  96.485  0.00 97.00      PROA   
ATOM   2847  N   LEU P 183     -31.987-135.386  94.753  0.00 97.00      PROA   
ATOM   2848  HN  LEU P 183     -31.738-134.506  94.358  0.00 97.00      PROA   
ATOM   2849  CA  LEU P 183     -31.826-136.551  93.900  0.00 97.00      PROA   
ATOM   2850  HA  LEU P 183     -32.677-137.198  94.057  0.00 97.00      PROA   
ATOM   2851  CB  LEU P 183     -31.786-136.184  92.397  0.00 97.00      PROA   
ATOM   2852  HB1 LEU P 183     -31.635-137.107  91.794  0.00 97.00      PROA   
ATOM   2853  HB2 LEU P 183     -30.922-135.509  92.212  0.00 97.00      PROA   
ATOM   2854  CG  LEU P 183     -33.069-135.496  91.867  0.00 97.00      PROA   
ATOM   2855  HG  LEU P 183     -33.212-134.537  92.419  0.00 97.00      PROA   
ATOM   2856  CD1 LEU P 183     -32.910-135.153  90.375  0.00 97.00      PROA   
ATOM   2857 HD11 LEU P 183     -32.768-136.084  89.786  0.00 97.00      PROA   
ATOM   2858 HD12 LEU P 183     -32.027-134.498  90.220  0.00 97.00      PROA   
ATOM   2859 HD13 LEU P 183     -33.814-134.630  89.999  0.00 97.00      PROA   
ATOM   2860  CD2 LEU P 183     -34.330-136.354  92.084  0.00 97.00      PROA   
ATOM   2861 HD21 LEU P 183     -34.529-136.498  93.166  0.00 97.00      PROA   
ATOM   2862 HD22 LEU P 183     -34.201-137.350  91.609  0.00 97.00      PROA   
ATOM   2863 HD23 LEU P 183     -35.215-135.858  91.633  0.00 97.00      PROA   
ATOM   2864  C   LEU P 183     -30.587-137.361  94.251  0.00 97.00      PROA   
ATOM   2865  O   LEU P 183     -29.533-136.816  94.568  0.00 97.00      PROA   
ATOM   2866  N   GLU P 184     -30.688-138.710  94.187  0.00 97.00      PROA   
ATOM   2867  HN  GLU P 184     -31.580-139.137  94.037  0.00 97.00      PROA   
ATOM   2868  CA  GLU P 184     -29.576-139.626  94.361  0.00 97.00      PROA   
ATOM   2869  HA  GLU P 184     -29.155-139.413  95.333  0.00 97.00      PROA   
ATOM   2870  CB  GLU P 184     -30.081-141.101  94.403  0.00 97.00      PROA   
ATOM   2871  HB1 GLU P 184     -30.717-141.262  93.504  0.00 97.00      PROA   
ATOM   2872  HB2 GLU P 184     -30.734-141.184  95.302  0.00 97.00      PROA   
ATOM   2873  CG  GLU P 184     -28.999-142.203  94.446  0.00 97.00      PROA   
ATOM   2874  HG1 GLU P 184     -28.249-141.954  95.216  0.00 97.00      PROA   
ATOM   2875  HG2 GLU P 184     -28.483-142.269  93.466  0.00 97.00      PROA   
ATOM   2876  CD  GLU P 184     -29.541-143.586  94.815  0.00 97.00      PROA   
ATOM   2877  OE1 GLU P 184     -30.133-143.741  95.911  0.00 97.00      PROA   
ATOM   2878  OE2 GLU P 184     -29.309-144.532  94.022  0.00 97.00      PROA   
ATOM   2879  C   GLU P 184     -28.463-139.394  93.339  0.00 97.00      PROA   
ATOM   2880  O   GLU P 184     -28.708-139.275  92.140  0.00 97.00      PROA   
ATOM   2881  N   GLY P 185     -27.204-139.282  93.827  0.00 97.00      PROA   
ATOM   2882  HN  GLY P 185     -27.062-139.485  94.796  0.00 97.00      PROA   
ATOM   2883  CA  GLY P 185     -26.019-138.970  93.042  0.00 97.00      PROA   
ATOM   2884  HA1 GLY P 185     -26.282-138.903  91.997  0.00 97.00      PROA   
ATOM   2885  HA2 GLY P 185     -25.294-139.743  93.223  0.00 97.00      PROA   
ATOM   2886  C   GLY P 185     -25.349-137.669  93.406  0.00 97.00      PROA   
ATOM   2887  O   GLY P 185     -24.180-137.480  93.078  0.00 97.00      PROA   
ATOM   2888  N   THR P 186     -26.039-136.723  94.083  0.00 97.00      PROA   
ATOM   2889  HN  THR P 186     -26.987-136.874  94.355  0.00 97.00      PROA   
ATOM   2890  CA  THR P 186     -25.502-135.377  94.277  0.00 97.00      PROA   
ATOM   2891  HA  THR P 186     -25.109-135.071  93.322  0.00 97.00      PROA   
ATOM   2892  CB  THR P 186     -26.566-134.341  94.638  0.00 97.00      PROA   
ATOM   2893  HB  THR P 186     -26.096-133.345  94.823  0.00 97.00      PROA   
ATOM   2894  OG1 THR P 186     -27.312-134.722  95.790  0.00 97.00      PROA   
ATOM   2895  HG1 THR P 186     -26.660-134.991  96.443  0.00 97.00      PROA   
ATOM   2896  CG2 THR P 186     -27.553-134.183  93.470  0.00 97.00      PROA   
ATOM   2897 HG21 THR P 186     -28.094-135.133  93.284  0.00 97.00      PROA   
ATOM   2898 HG22 THR P 186     -27.021-133.888  92.542  0.00 97.00      PROA   
ATOM   2899 HG23 THR P 186     -28.302-133.400  93.717  0.00 97.00      PROA   
ATOM   2900  C   THR P 186     -24.400-135.261  95.335  0.00 97.00      PROA   
ATOM   2901  O   THR P 186     -24.681-135.593  96.483  0.00 97.00      PROA   
ATOM   2902  N   PRO P 187     -23.172-134.771  95.111  0.00 97.00      PROA   
ATOM   2903  CD  PRO P 187     -22.567-134.585  93.784  0.00 97.00      PROA   
ATOM   2904  HD1 PRO P 187     -23.295-134.231  93.025  0.00 97.00      PROA   
ATOM   2905  HD2 PRO P 187     -22.121-135.551  93.461  0.00 97.00      PROA   
ATOM   2906  CA  PRO P 187     -22.401-134.083  96.154  0.00 97.00      PROA   
ATOM   2907  HA  PRO P 187     -22.258-134.761  96.982  0.00 97.00      PROA   
ATOM   2908  CB  PRO P 187     -21.080-133.723  95.457  0.00 97.00      PROA   
ATOM   2909  HB1 PRO P 187     -20.390-134.593  95.526  0.00 97.00      PROA   
ATOM   2910  HB2 PRO P 187     -20.575-132.839  95.893  0.00 97.00      PROA   
ATOM   2911  CG  PRO P 187     -21.473-133.531  93.989  0.00 97.00      PROA   
ATOM   2912  HG1 PRO P 187     -21.911-132.516  93.858  0.00 97.00      PROA   
ATOM   2913  HG2 PRO P 187     -20.621-133.660  93.294  0.00 97.00      PROA   
ATOM   2914  C   PRO P 187     -23.138-132.857  96.699  0.00 97.00      PROA   
ATOM   2915  O   PRO P 187     -23.921-132.258  95.963  0.00 97.00      PROA   
ATOM   2916  N   VAL P 188     -22.931-132.488  97.990  0.00 97.00      PROA   
ATOM   2917  HN  VAL P 188     -22.252-132.949  98.555  0.00 97.00      PROA   
ATOM   2918  CA  VAL P 188     -23.684-131.429  98.650  0.00 97.00      PROA   
ATOM   2919  HA  VAL P 188     -24.007-130.703  97.917  0.00 97.00      PROA   
ATOM   2920  CB  VAL P 188     -24.889-131.950  99.456  0.00 97.00      PROA   
ATOM   2921  HB  VAL P 188     -24.533-132.632 100.264  0.00 97.00      PROA   
ATOM   2922  CG1 VAL P 188     -25.676-130.789 100.103  0.00 97.00      PROA   
ATOM   2923 HG11 VAL P 188     -25.991-130.057  99.330  0.00 97.00      PROA   
ATOM   2924 HG12 VAL P 188     -25.072-130.266 100.870  0.00 97.00      PROA   
ATOM   2925 HG13 VAL P 188     -26.587-131.183 100.604  0.00 97.00      PROA   
ATOM   2926  CG2 VAL P 188     -25.839-132.760  98.548  0.00 97.00      PROA   
ATOM   2927 HG21 VAL P 188     -25.352-133.688  98.190  0.00 97.00      PROA   
ATOM   2928 HG22 VAL P 188     -26.146-132.153  97.670  0.00 97.00      PROA   
ATOM   2929 HG23 VAL P 188     -26.752-133.051  99.110  0.00 97.00      PROA   
ATOM   2930  C   VAL P 188     -22.718-130.756  99.605  0.00 97.00      PROA   
ATOM   2931  O   VAL P 188     -21.930-131.447 100.239  0.00 97.00      PROA   
ATOM   2932  N   THR P 189     -22.768-129.400  99.752  0.00 97.00      PROA   
ATOM   2933  HN  THR P 189     -23.424-128.858  99.235  0.00 97.00      PROA   
ATOM   2934  CA  THR P 189     -21.985-128.643 100.726  0.00 97.00      PROA   
ATOM   2935  HA  THR P 189     -21.325-129.335 101.222  0.00 97.00      PROA   
ATOM   2936  CB  THR P 189     -21.080-127.531 100.146  0.00 97.00      PROA   
ATOM   2937  HB  THR P 189     -20.142-127.997  99.766  0.00 97.00      PROA   
ATOM   2938  OG1 THR P 189     -20.721-126.498 101.066  0.00 97.00      PROA   
ATOM   2939  HG1 THR P 189     -20.034-126.849 101.644  0.00 97.00      PROA   
ATOM   2940  CG2 THR P 189     -21.795-126.818  98.989  0.00 97.00      PROA   
ATOM   2941 HG21 THR P 189     -22.752-126.383  99.349  0.00 97.00      PROA   
ATOM   2942 HG22 THR P 189     -21.991-127.507  98.144  0.00 97.00      PROA   
ATOM   2943 HG23 THR P 189     -21.156-125.988  98.615  0.00 97.00      PROA   
ATOM   2944  C   THR P 189     -22.930-128.140 101.801  0.00 97.00      PROA   
ATOM   2945  O   THR P 189     -24.043-127.706 101.512  0.00 97.00      PROA   
ATOM   2946  N   LEU P 190     -22.493-128.242 103.080  0.00 97.00      PROA   
ATOM   2947  HN  LEU P 190     -21.558-128.561 103.243  0.00 97.00      PROA   
ATOM   2948  CA  LEU P 190     -23.308-127.973 104.248  0.00 97.00      PROA   
ATOM   2949  HA  LEU P 190     -24.258-127.561 103.938  0.00 97.00      PROA   
ATOM   2950  CB  LEU P 190     -23.546-129.248 105.113  0.00 97.00      PROA   
ATOM   2951  HB1 LEU P 190     -24.112-128.945 106.021  0.00 97.00      PROA   
ATOM   2952  HB2 LEU P 190     -22.564-129.651 105.445  0.00 97.00      PROA   
ATOM   2953  CG  LEU P 190     -24.334-130.422 104.460  0.00 97.00      PROA   
ATOM   2954  HG  LEU P 190     -24.643-131.089 105.304  0.00 97.00      PROA   
ATOM   2955  CD1 LEU P 190     -25.621-129.969 103.749  0.00 97.00      PROA   
ATOM   2956 HD11 LEU P 190     -25.380-129.283 102.913  0.00 97.00      PROA   
ATOM   2957 HD12 LEU P 190     -26.300-129.442 104.449  0.00 97.00      PROA   
ATOM   2958 HD13 LEU P 190     -26.152-130.848 103.327  0.00 97.00      PROA   
ATOM   2959  CD2 LEU P 190     -23.471-131.304 103.534  0.00 97.00      PROA   
ATOM   2960 HD21 LEU P 190     -22.534-131.606 104.047  0.00 97.00      PROA   
ATOM   2961 HD22 LEU P 190     -23.202-130.762 102.607  0.00 97.00      PROA   
ATOM   2962 HD23 LEU P 190     -24.028-132.220 103.246  0.00 97.00      PROA   
ATOM   2963  C   LEU P 190     -22.630-126.931 105.121  0.00 97.00      PROA   
ATOM   2964  O   LEU P 190     -21.669-127.210 105.837  0.00 97.00      PROA   
ATOM   2965  N   SER P 191     -23.150-125.684 105.120  0.00 97.00      PROA   
ATOM   2966  HN  SER P 191     -23.964-125.470 104.580  0.00 97.00      PROA   
ATOM   2967  CA  SER P 191     -22.520-124.571 105.807  0.00 97.00      PROA   
ATOM   2968  HA  SER P 191     -21.456-124.757 105.854  0.00 97.00      PROA   
ATOM   2969  CB  SER P 191     -22.652-123.259 104.970  0.00 97.00      PROA   
ATOM   2970  HB1 SER P 191     -23.661-123.230 104.510  0.00 97.00      PROA   
ATOM   2971  HB2 SER P 191     -21.913-123.299 104.141  0.00 97.00      PROA   
ATOM   2972  OG  SER P 191     -22.457-122.050 105.703  0.00 97.00      PROA   
ATOM   2973  HG1 SER P 191     -23.307-121.864 106.118  0.00 97.00      PROA   
ATOM   2974  C   SER P 191     -22.988-124.437 107.250  0.00 97.00      PROA   
ATOM   2975  O   SER P 191     -24.055-123.909 107.534  0.00 97.00      PROA   
ATOM   2976  N   CYS P 192     -22.159-124.887 108.220  0.00 97.00      PROA   
ATOM   2977  HN  CYS P 192     -21.337-125.394 107.972  0.00 97.00      PROA   
ATOM   2978  CA  CYS P 192     -22.419-124.688 109.640  0.00 97.00      PROA   
ATOM   2979  HA  CYS P 192     -23.486-124.643 109.802  0.00 97.00      PROA   
ATOM   2980  CB  CYS P 192     -21.863-125.850 110.504  0.00 97.00      PROA   
ATOM   2981  HB1 CYS P 192     -22.002-125.611 111.581  0.00 97.00      PROA   
ATOM   2982  HB2 CYS P 192     -20.773-125.967 110.315  0.00 97.00      PROA   
ATOM   2983  SG  CYS P 192     -22.723-127.406 110.102  0.00 97.00      PROA   
ATOM   2984  C   CYS P 192     -21.826-123.359 110.084  0.00 97.00      PROA   
ATOM   2985  O   CYS P 192     -20.619-123.233 110.280  0.00 97.00      PROA   
ATOM   2986  N   GLU P 193     -22.685-122.316 110.215  0.00 97.00      PROA   
ATOM   2987  HN  GLU P 193     -23.669-122.466 110.136  0.00 97.00      PROA   
ATOM   2988  CA  GLU P 193     -22.252-120.930 110.161  0.00 97.00      PROA   
ATOM   2989  HA  GLU P 193     -21.176-120.909 110.062  0.00 97.00      PROA   
ATOM   2990  CB  GLU P 193     -22.836-120.247 108.897  0.00 97.00      PROA   
ATOM   2991  HB1 GLU P 193     -22.432-120.794 108.015  0.00 97.00      PROA   
ATOM   2992  HB2 GLU P 193     -22.457-119.203 108.843  0.00 97.00      PROA   
ATOM   2993  CG  GLU P 193     -24.379-120.261 108.807  0.00 97.00      PROA   
ATOM   2994  HG1 GLU P 193     -24.821-119.888 109.754  0.00 97.00      PROA   
ATOM   2995  HG2 GLU P 193     -24.766-121.283 108.613  0.00 97.00      PROA   
ATOM   2996  CD  GLU P 193     -24.842-119.332 107.698  0.00 97.00      PROA   
ATOM   2997  OE1 GLU P 193     -25.307-118.208 108.025  0.00 97.00      PROA   
ATOM   2998  OE2 GLU P 193     -24.688-119.696 106.505  0.00 97.00      PROA   
ATOM   2999  C   GLU P 193     -22.577-120.079 111.382  0.00 97.00      PROA   
ATOM   3000  O   GLU P 193     -23.658-120.163 111.961  0.00 97.00      PROA   
ATOM   3001  N   THR P 194     -21.620-119.200 111.789  0.00 97.00      PROA   
ATOM   3002  HN  THR P 194     -20.703-119.242 111.401  0.00 97.00      PROA   
ATOM   3003  CA  THR P 194     -21.823-118.203 112.837  0.00 97.00      PROA   
ATOM   3004  HA  THR P 194     -22.720-118.441 113.395  0.00 97.00      PROA   
ATOM   3005  CB  THR P 194     -20.650-118.113 113.827  0.00 97.00      PROA   
ATOM   3006  HB  THR P 194     -20.838-117.301 114.571  0.00 97.00      PROA   
ATOM   3007  OG1 THR P 194     -19.401-117.860 113.182  0.00 97.00      PROA   
ATOM   3008  HG1 THR P 194     -18.954-117.194 113.712  0.00 97.00      PROA   
ATOM   3009  CG2 THR P 194     -20.515-119.435 114.601  0.00 97.00      PROA   
ATOM   3010 HG21 THR P 194     -20.318-120.277 113.906  0.00 97.00      PROA   
ATOM   3011 HG22 THR P 194     -21.443-119.647 115.171  0.00 97.00      PROA   
ATOM   3012 HG23 THR P 194     -19.668-119.369 115.318  0.00 97.00      PROA   
ATOM   3013  C   THR P 194     -22.008-116.799 112.279  0.00 97.00      PROA   
ATOM   3014  O   THR P 194     -22.812-116.030 112.801  0.00 97.00      PROA   
ATOM   3015  N   LYS P 195     -21.204-116.419 111.255  0.00 97.00      PROA   
ATOM   3016  HN  LYS P 195     -20.597-117.107 110.868  0.00 97.00      PROA   
ATOM   3017  CA  LYS P 195     -20.991-115.057 110.765  0.00 97.00      PROA   
ATOM   3018  HA  LYS P 195     -20.266-115.164 109.972  0.00 97.00      PROA   
ATOM   3019  CB  LYS P 195     -22.237-114.385 110.108  0.00 97.00      PROA   
ATOM   3020  HB1 LYS P 195     -22.208-113.285 110.284  0.00 97.00      PROA   
ATOM   3021  HB2 LYS P 195     -23.165-114.756 110.592  0.00 97.00      PROA   
ATOM   3022  CG  LYS P 195     -22.360-114.544 108.577  0.00 97.00      PROA   
ATOM   3023  HG1 LYS P 195     -21.396-114.264 108.099  0.00 97.00      PROA   
ATOM   3024  HG2 LYS P 195     -23.120-113.800 108.240  0.00 97.00      PROA   
ATOM   3025  CD  LYS P 195     -22.823-115.919 108.067  0.00 97.00      PROA   
ATOM   3026  HD1 LYS P 195     -23.745-116.193 108.628  0.00 97.00      PROA   
ATOM   3027  HD2 LYS P 195     -22.054-116.690 108.284  0.00 97.00      PROA   
ATOM   3028  CE  LYS P 195     -23.136-115.882 106.557  0.00 97.00      PROA   
ATOM   3029  HE1 LYS P 195     -22.217-115.698 105.964  0.00 97.00      PROA   
ATOM   3030  HE2 LYS P 195     -23.874-115.076 106.351  0.00 97.00      PROA   
ATOM   3031  NZ  LYS P 195     -23.730-117.146 106.094  0.00 97.00      PROA   
ATOM   3032  HZ1 LYS P 195     -24.448-117.441 106.797  0.00 97.00      PROA   
ATOM   3033  HZ2 LYS P 195     -23.047-117.927 106.074  0.00 97.00      PROA   
ATOM   3034  HZ3 LYS P 195     -24.210-117.077 105.179  0.00 97.00      PROA   
ATOM   3035  C   LYS P 195     -20.306-114.096 111.742  0.00 97.00      PROA   
ATOM   3036  O   LYS P 195     -19.554-113.218 111.321  0.00 97.00      PROA   
ATOM   3037  N   LEU P 196     -20.508-114.264 113.066  0.00 97.00      PROA   
ATOM   3038  HN  LEU P 196     -21.192-114.925 113.363  0.00 97.00      PROA   
ATOM   3039  CA  LEU P 196     -19.931-113.443 114.108  0.00 97.00      PROA   
ATOM   3040  HA  LEU P 196     -19.695-112.470 113.698  0.00 97.00      PROA   
ATOM   3041  CB  LEU P 196     -20.896-113.264 115.317  0.00 97.00      PROA   
ATOM   3042  HB1 LEU P 196     -20.337-112.796 116.156  0.00 97.00      PROA   
ATOM   3043  HB2 LEU P 196     -21.242-114.265 115.655  0.00 97.00      PROA   
ATOM   3044  CG  LEU P 196     -22.138-112.354 115.109  0.00 97.00      PROA   
ATOM   3045  HG  LEU P 196     -22.622-112.265 116.114  0.00 97.00      PROA   
ATOM   3046  CD1 LEU P 196     -21.749-110.929 114.676  0.00 97.00      PROA   
ATOM   3047 HD11 LEU P 196     -21.301-110.942 113.660  0.00 97.00      PROA   
ATOM   3048 HD12 LEU P 196     -21.013-110.495 115.386  0.00 97.00      PROA   
ATOM   3049 HD13 LEU P 196     -22.647-110.277 114.654  0.00 97.00      PROA   
ATOM   3050  CD2 LEU P 196     -23.208-112.943 114.171  0.00 97.00      PROA   
ATOM   3051 HD21 LEU P 196     -23.490-113.966 114.495  0.00 97.00      PROA   
ATOM   3052 HD22 LEU P 196     -22.830-112.989 113.129  0.00 97.00      PROA   
ATOM   3053 HD23 LEU P 196     -24.117-112.305 114.178  0.00 97.00      PROA   
ATOM   3054  C   LEU P 196     -18.634-114.034 114.632  0.00 97.00      PROA   
ATOM   3055  O   LEU P 196     -18.472-115.250 114.727  0.00 97.00      PROA   
ATOM   3056  N   LEU P 197     -17.684-113.146 115.019  0.00 97.00      PROA   
ATOM   3057  HN  LEU P 197     -17.800-112.171 114.856  0.00 97.00      PROA   
ATOM   3058  CA  LEU P 197     -16.521-113.494 115.808  0.00 97.00      PROA   
ATOM   3059  HA  LEU P 197     -16.653-114.487 116.212  0.00 97.00      PROA   
ATOM   3060  CB  LEU P 197     -15.200-113.430 115.001  0.00 97.00      PROA   
ATOM   3061  HB1 LEU P 197     -15.079-112.407 114.584  0.00 97.00      PROA   
ATOM   3062  HB2 LEU P 197     -15.293-114.129 114.139  0.00 97.00      PROA   
ATOM   3063  CG  LEU P 197     -13.911-113.801 115.778  0.00 97.00      PROA   
ATOM   3064  HG  LEU P 197     -13.793-113.091 116.631  0.00 97.00      PROA   
ATOM   3065  CD1 LEU P 197     -13.958-115.229 116.352  0.00 97.00      PROA   
ATOM   3066 HD11 LEU P 197     -14.117-115.960 115.530  0.00 97.00      PROA   
ATOM   3067 HD12 LEU P 197     -14.778-115.334 117.091  0.00 97.00      PROA   
ATOM   3068 HD13 LEU P 197     -12.998-115.467 116.858  0.00 97.00      PROA   
ATOM   3069  CD2 LEU P 197     -12.672-113.635 114.881  0.00 97.00      PROA   
ATOM   3070 HD21 LEU P 197     -12.604-112.592 114.507  0.00 97.00      PROA   
ATOM   3071 HD22 LEU P 197     -12.738-114.321 114.009  0.00 97.00      PROA   
ATOM   3072 HD23 LEU P 197     -11.748-113.870 115.449  0.00 97.00      PROA   
ATOM   3073  C   LEU P 197     -16.476-112.524 116.967  0.00 97.00      PROA   
ATOM   3074  O   LEU P 197     -16.670-111.323 116.792  0.00 97.00      PROA   
ATOM   3075  N   LEU P 198     -16.247-113.046 118.195  0.00 97.00      PROA   
ATOM   3076  HN  LEU P 198     -16.060-114.018 118.304  0.00 97.00      PROA   
ATOM   3077  CA  LEU P 198     -16.211-112.292 119.429  0.00 97.00      PROA   
ATOM   3078  HA  LEU P 198     -16.083-111.239 119.216  0.00 97.00      PROA   
ATOM   3079  CB  LEU P 198     -17.435-112.523 120.371  0.00 97.00      PROA   
ATOM   3080  HB1 LEU P 198     -17.247-112.000 121.335  0.00 97.00      PROA   
ATOM   3081  HB2 LEU P 198     -17.530-113.609 120.593  0.00 97.00      PROA   
ATOM   3082  CG  LEU P 198     -18.825-112.021 119.887  0.00 97.00      PROA   
ATOM   3083  HG  LEU P 198     -19.502-112.110 120.774  0.00 97.00      PROA   
ATOM   3084  CD1 LEU P 198     -18.825-110.538 119.475  0.00 97.00      PROA   
ATOM   3085 HD11 LEU P 198     -18.215-110.390 118.561  0.00 97.00      PROA   
ATOM   3086 HD12 LEU P 198     -18.407-109.907 120.286  0.00 97.00      PROA   
ATOM   3087 HD13 LEU P 198     -19.860-110.202 119.258  0.00 97.00      PROA   
ATOM   3088  CD2 LEU P 198     -19.457-112.901 118.795  0.00 97.00      PROA   
ATOM   3089 HD21 LEU P 198     -19.371-113.974 119.062  0.00 97.00      PROA   
ATOM   3090 HD22 LEU P 198     -18.955-112.731 117.823  0.00 97.00      PROA   
ATOM   3091 HD23 LEU P 198     -20.531-112.648 118.675  0.00 97.00      PROA   
ATOM   3092  C   LEU P 198     -14.968-112.786 120.134  0.00 97.00      PROA   
ATOM   3093  O   LEU P 198     -14.378-113.786 119.726  0.00 97.00      PROA   
ATOM   3094  N   GLN P 199     -14.521-112.084 121.207  0.00 97.00      PROA   
ATOM   3095  HN  GLN P 199     -14.984-111.246 121.486  0.00 97.00      PROA   
ATOM   3096  CA  GLN P 199     -13.349-112.442 121.994  0.00 97.00      PROA   
ATOM   3097  HA  GLN P 199     -12.497-112.373 121.332  0.00 97.00      PROA   
ATOM   3098  CB  GLN P 199     -13.141-111.476 123.194  0.00 97.00      PROA   
ATOM   3099  HB1 GLN P 199     -12.208-111.771 123.725  0.00 97.00      PROA   
ATOM   3100  HB2 GLN P 199     -13.985-111.598 123.911  0.00 97.00      PROA   
ATOM   3101  CG  GLN P 199     -13.036-109.969 122.841  0.00 97.00      PROA   
ATOM   3102  HG1 GLN P 199     -12.598-109.400 123.687  0.00 97.00      PROA   
ATOM   3103  HG2 GLN P 199     -14.060-109.572 122.667  0.00 97.00      PROA   
ATOM   3104  CD  GLN P 199     -12.245-109.680 121.558  0.00 97.00      PROA   
ATOM   3105  OE1 GLN P 199     -12.820-109.267 120.546  0.00 97.00      PROA   
ATOM   3106  NE2 GLN P 199     -10.900-109.878 121.598  0.00 97.00      PROA   
ATOM   3107 HE21 GLN P 199     -10.379-109.661 120.774  0.00 97.00      PROA   
ATOM   3108 HE22 GLN P 199     -10.459-110.200 122.434  0.00 97.00      PROA   
ATOM   3109  C   GLN P 199     -13.399-113.875 122.519  0.00 97.00      PROA   
ATOM   3110  O   GLN P 199     -14.428-114.352 122.994  0.00 97.00      PROA   
ATOM   3111  N   ARG P 200     -12.272-114.610 122.393  0.00 97.00      PROA   
ATOM   3112  HN  ARG P 200     -11.421-114.219 122.055  0.00 97.00      PROA   
ATOM   3113  CA  ARG P 200     -12.277-116.047 122.506  0.00 97.00      PROA   
ATOM   3114  HA  ARG P 200     -13.105-116.376 123.117  0.00 97.00      PROA   
ATOM   3115  CB  ARG P 200     -12.366-116.633 121.073  0.00 97.00      PROA   
ATOM   3116  HB1 ARG P 200     -11.471-116.293 120.502  0.00 97.00      PROA   
ATOM   3117  HB2 ARG P 200     -13.248-116.188 120.559  0.00 97.00      PROA   
ATOM   3118  CG  ARG P 200     -12.452-118.162 120.984  0.00 97.00      PROA   
ATOM   3119  HG1 ARG P 200     -12.060-118.625 121.912  0.00 97.00      PROA   
ATOM   3120  HG2 ARG P 200     -11.765-118.470 120.170  0.00 97.00      PROA   
ATOM   3121  CD  ARG P 200     -13.851-118.738 120.716  0.00 97.00      PROA   
ATOM   3122  HD1 ARG P 200     -14.637-118.141 121.220  0.00 97.00      PROA   
ATOM   3123  HD2 ARG P 200     -13.916-119.785 121.094  0.00 97.00      PROA   
ATOM   3124  NE  ARG P 200     -14.099-118.703 119.236  0.00 97.00      PROA   
ATOM   3125  HE  ARG P 200     -14.454-117.877 118.808  0.00 97.00      PROA   
ATOM   3126  CZ  ARG P 200     -13.804-119.737 118.424  0.00 97.00      PROA   
ATOM   3127  NH1 ARG P 200     -13.257-120.871 118.881  0.00 97.00      PROA   
ATOM   3128 HH11 ARG P 200     -12.644-120.788 119.664  0.00 97.00      PROA   
ATOM   3129 HH12 ARG P 200     -13.014-121.580 118.218  0.00 97.00      PROA   
ATOM   3130  NH2 ARG P 200     -13.966-119.641 117.096  0.00 97.00      PROA   
ATOM   3131 HH21 ARG P 200     -14.178-118.758 116.693  0.00 97.00      PROA   
ATOM   3132 HH22 ARG P 200     -13.517-120.352 116.559  0.00 97.00      PROA   
ATOM   3133  C   ARG P 200     -10.950-116.445 123.125  0.00 97.00      PROA   
ATOM   3134  O   ARG P 200      -9.945-115.840 122.754  0.00 97.00      PROA   
ATOM   3135  N   PRO P 201     -10.839-117.414 124.042  0.00 97.00      PROA   
ATOM   3136  CD  PRO P 201     -11.946-117.923 124.862  0.00 97.00      PROA   
ATOM   3137  HD1 PRO P 201     -12.763-118.327 124.225  0.00 97.00      PROA   
ATOM   3138  HD2 PRO P 201     -12.334-117.101 125.504  0.00 97.00      PROA   
ATOM   3139  CA  PRO P 201      -9.551-117.984 124.420  0.00 97.00      PROA   
ATOM   3140  HA  PRO P 201      -8.812-117.205 124.549  0.00 97.00      PROA   
ATOM   3141  CB  PRO P 201      -9.837-118.696 125.757  0.00 97.00      PROA   
ATOM   3142  HB1 PRO P 201      -9.654-117.975 126.585  0.00 97.00      PROA   
ATOM   3143  HB2 PRO P 201      -9.209-119.593 125.929  0.00 97.00      PROA   
ATOM   3144  CG  PRO P 201     -11.339-119.030 125.730  0.00 97.00      PROA   
ATOM   3145  HG1 PRO P 201     -11.495-120.010 125.234  0.00 97.00      PROA   
ATOM   3146  HG2 PRO P 201     -11.785-119.073 126.743  0.00 97.00      PROA   
ATOM   3147  C   PRO P 201      -9.023-118.925 123.343  0.00 97.00      PROA   
ATOM   3148  O   PRO P 201      -8.021-118.595 122.711  0.00 97.00      PROA   
ATOM   3149  N   GLY P 202      -9.680-120.079 123.096  0.00 97.00      PROA   
ATOM   3150  HN  GLY P 202     -10.417-120.377 123.700  0.00 97.00      PROA   
ATOM   3151  CA  GLY P 202      -9.340-120.984 122.018  0.00 97.00      PROA   
ATOM   3152  HA1 GLY P 202      -9.815-121.908 122.277  0.00 97.00      PROA   
ATOM   3153  HA2 GLY P 202      -8.268-121.070 121.914  0.00 97.00      PROA   
ATOM   3154  C   GLY P 202      -9.941-120.566 120.714  0.00 97.00      PROA   
ATOM   3155  O   GLY P 202     -11.124-120.781 120.510  0.00 97.00      PROA   
ATOM   3156  N   LEU P 203      -9.136-119.982 119.802  0.00 97.00      PROA   
ATOM   3157  HN  LEU P 203      -8.177-119.848 120.040  0.00 97.00      PROA   
ATOM   3158  CA  LEU P 203      -9.539-119.427 118.517  0.00 97.00      PROA   
ATOM   3159  HA  LEU P 203     -10.327-118.724 118.724  0.00 97.00      PROA   
ATOM   3160  CB  LEU P 203      -8.388-118.611 117.858  0.00 97.00      PROA   
ATOM   3161  HB1 LEU P 203      -8.483-118.607 116.751  0.00 97.00      PROA   
ATOM   3162  HB2 LEU P 203      -7.423-119.107 118.105  0.00 97.00      PROA   
ATOM   3163  CG  LEU P 203      -8.306-117.115 118.286  0.00 97.00      PROA   
ATOM   3164  HG  LEU P 203      -7.380-116.703 117.815  0.00 97.00      PROA   
ATOM   3165  CD1 LEU P 203      -9.485-116.287 117.731  0.00 97.00      PROA   
ATOM   3166 HD11 LEU P 203     -10.445-116.629 118.170  0.00 97.00      PROA   
ATOM   3167 HD12 LEU P 203      -9.543-116.387 116.627  0.00 97.00      PROA   
ATOM   3168 HD13 LEU P 203      -9.348-115.214 117.981  0.00 97.00      PROA   
ATOM   3169  CD2 LEU P 203      -8.163-116.907 119.805  0.00 97.00      PROA   
ATOM   3170 HD21 LEU P 203      -7.295-117.477 120.195  0.00 97.00      PROA   
ATOM   3171 HD22 LEU P 203      -9.076-117.249 120.337  0.00 97.00      PROA   
ATOM   3172 HD23 LEU P 203      -8.011-115.832 120.037  0.00 97.00      PROA   
ATOM   3173  C   LEU P 203     -10.159-120.388 117.504  0.00 97.00      PROA   
ATOM   3174  O   LEU P 203     -11.024-119.976 116.734  0.00 97.00      PROA   
ATOM   3175  N   GLN P 204      -9.737-121.672 117.445  0.00 97.00      PROA   
ATOM   3176  HN  GLN P 204      -9.145-122.051 118.158  0.00 97.00      PROA   
ATOM   3177  CA  GLN P 204     -10.069-122.602 116.372  0.00 97.00      PROA   
ATOM   3178  HA  GLN P 204      -9.839-122.107 115.440  0.00 97.00      PROA   
ATOM   3179  CB  GLN P 204      -9.207-123.885 116.521  0.00 97.00      PROA   
ATOM   3180  HB1 GLN P 204      -9.543-124.441 117.424  0.00 97.00      PROA   
ATOM   3181  HB2 GLN P 204      -8.165-123.550 116.737  0.00 97.00      PROA   
ATOM   3182  CG  GLN P 204      -9.148-124.872 115.332  0.00 97.00      PROA   
ATOM   3183  HG1 GLN P 204     -10.083-125.469 115.298  0.00 97.00      PROA   
ATOM   3184  HG2 GLN P 204      -8.311-125.582 115.495  0.00 97.00      PROA   
ATOM   3185  CD  GLN P 204      -8.985-124.173 113.976  0.00 97.00      PROA   
ATOM   3186  OE1 GLN P 204      -9.940-123.690 113.361  0.00 97.00      PROA   
ATOM   3187  NE2 GLN P 204      -7.723-124.125 113.474  0.00 97.00      PROA   
ATOM   3188 HE21 GLN P 204      -7.597-123.691 112.584  0.00 97.00      PROA   
ATOM   3189 HE22 GLN P 204      -6.965-124.507 114.000  0.00 97.00      PROA   
ATOM   3190  C   GLN P 204     -11.540-123.004 116.352  0.00 97.00      PROA   
ATOM   3191  O   GLN P 204     -12.264-122.818 117.317  0.00 97.00      PROA   
ATOM   3192  N   LEU P 205     -12.035-123.587 115.239  0.00 97.00      PROA   
ATOM   3193  HN  LEU P 205     -11.478-123.661 114.413  0.00 97.00      PROA   
ATOM   3194  CA  LEU P 205     -13.255-124.363 115.273  0.00 97.00      PROA   
ATOM   3195  HA  LEU P 205     -13.542-124.546 116.299  0.00 97.00      PROA   
ATOM   3196  CB  LEU P 205     -14.454-123.702 114.551  0.00 97.00      PROA   
ATOM   3197  HB1 LEU P 205     -15.305-124.418 114.506  0.00 97.00      PROA   
ATOM   3198  HB2 LEU P 205     -14.149-123.451 113.512  0.00 97.00      PROA   
ATOM   3199  CG  LEU P 205     -14.986-122.420 115.232  0.00 97.00      PROA   
ATOM   3200  HG  LEU P 205     -14.117-121.746 115.404  0.00 97.00      PROA   
ATOM   3201  CD1 LEU P 205     -15.971-121.672 114.316  0.00 97.00      PROA   
ATOM   3202 HD11 LEU P 205     -16.850-122.315 114.097  0.00 97.00      PROA   
ATOM   3203 HD12 LEU P 205     -15.480-121.403 113.358  0.00 97.00      PROA   
ATOM   3204 HD13 LEU P 205     -16.328-120.743 114.807  0.00 97.00      PROA   
ATOM   3205  CD2 LEU P 205     -15.654-122.725 116.587  0.00 97.00      PROA   
ATOM   3206 HD21 LEU P 205     -14.932-123.179 117.296  0.00 97.00      PROA   
ATOM   3207 HD22 LEU P 205     -16.497-123.435 116.440  0.00 97.00      PROA   
ATOM   3208 HD23 LEU P 205     -16.055-121.794 117.041  0.00 97.00      PROA   
ATOM   3209  C   LEU P 205     -12.985-125.721 114.672  0.00 97.00      PROA   
ATOM   3210  O   LEU P 205     -12.763-125.870 113.472  0.00 97.00      PROA   
ATOM   3211  N   TYR P 206     -13.041-126.768 115.525  0.00 97.00      PROA   
ATOM   3212  HN  TYR P 206     -13.157-126.616 116.503  0.00 97.00      PROA   
ATOM   3213  CA  TYR P 206     -13.088-128.152 115.100  0.00 97.00      PROA   
ATOM   3214  HA  TYR P 206     -12.633-128.248 114.123  0.00 97.00      PROA   
ATOM   3215  CB  TYR P 206     -12.426-129.150 116.091  0.00 97.00      PROA   
ATOM   3216  HB1 TYR P 206     -12.361-130.168 115.653  0.00 97.00      PROA   
ATOM   3217  HB2 TYR P 206     -13.009-129.206 117.036  0.00 97.00      PROA   
ATOM   3218  CG  TYR P 206     -11.038-128.687 116.439  0.00 97.00      PROA   
ATOM   3219  CD1 TYR P 206      -9.919-129.058 115.668  0.00 97.00      PROA   
ATOM   3220  HD1 TYR P 206     -10.049-129.698 114.806  0.00 97.00      PROA   
ATOM   3221  CE1 TYR P 206      -8.639-128.591 116.006  0.00 97.00      PROA   
ATOM   3222  HE1 TYR P 206      -7.782-128.865 115.406  0.00 97.00      PROA   
ATOM   3223  CZ  TYR P 206      -8.476-127.744 117.113  0.00 97.00      PROA   
ATOM   3224  OH  TYR P 206      -7.217-127.184 117.417  0.00 97.00      PROA   
ATOM   3225  HH  TYR P 206      -7.360-126.475 118.059  0.00 97.00      PROA   
ATOM   3226  CD2 TYR P 206     -10.846-127.889 117.579  0.00 97.00      PROA   
ATOM   3227  HD2 TYR P 206     -11.684-127.619 118.205  0.00 97.00      PROA   
ATOM   3228  CE2 TYR P 206      -9.580-127.407 117.902  0.00 97.00      PROA   
ATOM   3229  HE2 TYR P 206      -9.475-126.763 118.759  0.00 97.00      PROA   
ATOM   3230  C   TYR P 206     -14.556-128.480 114.995  0.00 97.00      PROA   
ATOM   3231  O   TYR P 206     -15.381-127.883 115.685  0.00 97.00      PROA   
ATOM   3232  N   PHE P 207     -14.924-129.422 114.105  0.00 97.00      PROA   
ATOM   3233  HN  PHE P 207     -14.251-129.928 113.566  0.00 97.00      PROA   
ATOM   3234  CA  PHE P 207     -16.317-129.711 113.844  0.00 97.00      PROA   
ATOM   3235  HA  PHE P 207     -16.939-129.342 114.647  0.00 97.00      PROA   
ATOM   3236  CB  PHE P 207     -16.819-129.150 112.487  0.00 97.00      PROA   
ATOM   3237  HB1 PHE P 207     -17.844-129.509 112.253  0.00 97.00      PROA   
ATOM   3238  HB2 PHE P 207     -16.141-129.502 111.681  0.00 97.00      PROA   
ATOM   3239  CG  PHE P 207     -16.839-127.640 112.449  0.00 97.00      PROA   
ATOM   3240  CD1 PHE P 207     -15.672-126.908 112.162  0.00 97.00      PROA   
ATOM   3241  HD1 PHE P 207     -14.730-127.424 112.049  0.00 97.00      PROA   
ATOM   3242  CE1 PHE P 207     -15.719-125.519 112.004  0.00 97.00      PROA   
ATOM   3243  HE1 PHE P 207     -14.810-124.971 111.796  0.00 97.00      PROA   
ATOM   3244  CZ  PHE P 207     -16.937-124.840 112.124  0.00 97.00      PROA   
ATOM   3245  HZ  PHE P 207     -16.972-123.767 112.006  0.00 97.00      PROA   
ATOM   3246  CD2 PHE P 207     -18.057-126.944 112.571  0.00 97.00      PROA   
ATOM   3247  HD2 PHE P 207     -18.965-127.491 112.775  0.00 97.00      PROA   
ATOM   3248  CE2 PHE P 207     -18.107-125.553 112.409  0.00 97.00      PROA   
ATOM   3249  HE2 PHE P 207     -19.049-125.032 112.499  0.00 97.00      PROA   
ATOM   3250  C   PHE P 207     -16.499-131.196 113.813  0.00 97.00      PROA   
ATOM   3251  O   PHE P 207     -15.547-131.948 113.664  0.00 97.00      PROA   
ATOM   3252  N   SER P 208     -17.756-131.652 113.956  0.00 97.00      PROA   
ATOM   3253  HN  SER P 208     -18.503-131.033 114.177  0.00 97.00      PROA   
ATOM   3254  CA  SER P 208     -18.117-133.037 113.779  0.00 97.00      PROA   
ATOM   3255  HA  SER P 208     -17.444-133.487 113.063  0.00 97.00      PROA   
ATOM   3256  CB  SER P 208     -18.088-133.871 115.087  0.00 97.00      PROA   
ATOM   3257  HB1 SER P 208     -17.031-133.959 115.422  0.00 97.00      PROA   
ATOM   3258  HB2 SER P 208     -18.481-134.897 114.916  0.00 97.00      PROA   
ATOM   3259  OG  SER P 208     -18.826-133.230 116.122  0.00 97.00      PROA   
ATOM   3260  HG1 SER P 208     -19.084-133.903 116.761  0.00 97.00      PROA   
ATOM   3261  C   SER P 208     -19.485-133.053 113.155  0.00 97.00      PROA   
ATOM   3262  O   SER P 208     -20.246-132.095 113.267  0.00 97.00      PROA   
ATOM   3263  N   PHE P 209     -19.795-134.153 112.438  0.00 97.00      PROA   
ATOM   3264  HN  PHE P 209     -19.158-134.916 112.385  0.00 97.00      PROA   
ATOM   3265  CA  PHE P 209     -21.018-134.326 111.694  0.00 97.00      PROA   
ATOM   3266  HA  PHE P 209     -21.742-133.593 112.026  0.00 97.00      PROA   
ATOM   3267  CB  PHE P 209     -20.779-134.229 110.159  0.00 97.00      PROA   
ATOM   3268  HB1 PHE P 209     -21.196-135.089 109.596  0.00 97.00      PROA   
ATOM   3269  HB2 PHE P 209     -19.688-134.184 109.949  0.00 97.00      PROA   
ATOM   3270  CG  PHE P 209     -21.428-132.987 109.610  0.00 97.00      PROA   
ATOM   3271  CD1 PHE P 209     -22.816-132.977 109.389  0.00 97.00      PROA   
ATOM   3272  HD1 PHE P 209     -23.405-133.845 109.648  0.00 97.00      PROA   
ATOM   3273  CE1 PHE P 209     -23.440-131.858 108.828  0.00 97.00      PROA   
ATOM   3274  HE1 PHE P 209     -24.505-131.870 108.655  0.00 97.00      PROA   
ATOM   3275  CZ  PHE P 209     -22.679-130.736 108.477  0.00 97.00      PROA   
ATOM   3276  HZ  PHE P 209     -23.154-129.870 108.040  0.00 97.00      PROA   
ATOM   3277  CD2 PHE P 209     -20.673-131.854 109.257  0.00 97.00      PROA   
ATOM   3278  HD2 PHE P 209     -19.603-131.847 109.412  0.00 97.00      PROA   
ATOM   3279  CE2 PHE P 209     -21.295-130.734 108.692  0.00 97.00      PROA   
ATOM   3280  HE2 PHE P 209     -20.711-129.868 108.419  0.00 97.00      PROA   
ATOM   3281  C   PHE P 209     -21.574-135.677 112.070  0.00 97.00      PROA   
ATOM   3282  O   PHE P 209     -20.834-136.637 112.273  0.00 97.00      PROA   
ATOM   3283  N   TYR P 210     -22.914-135.759 112.213  0.00 97.00      PROA   
ATOM   3284  HN  TYR P 210     -23.495-134.962 112.063  0.00 97.00      PROA   
ATOM   3285  CA  TYR P 210     -23.594-136.933 112.713  0.00 97.00      PROA   
ATOM   3286  HA  TYR P 210     -22.961-137.806 112.628  0.00 97.00      PROA   
ATOM   3287  CB  TYR P 210     -24.104-136.749 114.175  0.00 97.00      PROA   
ATOM   3288  HB1 TYR P 210     -24.529-137.697 114.569  0.00 97.00      PROA   
ATOM   3289  HB2 TYR P 210     -24.906-135.982 114.183  0.00 97.00      PROA   
ATOM   3290  CG  TYR P 210     -23.038-136.250 115.130  0.00 97.00      PROA   
ATOM   3291  CD1 TYR P 210     -22.743-134.875 115.215  0.00 97.00      PROA   
ATOM   3292  HD1 TYR P 210     -23.243-134.184 114.554  0.00 97.00      PROA   
ATOM   3293  CE1 TYR P 210     -21.843-134.385 116.167  0.00 97.00      PROA   
ATOM   3294  HE1 TYR P 210     -21.640-133.326 116.219  0.00 97.00      PROA   
ATOM   3295  CZ  TYR P 210     -21.235-135.266 117.069  0.00 97.00      PROA   
ATOM   3296  OH  TYR P 210     -20.365-134.789 118.074  0.00 97.00      PROA   
ATOM   3297  HH  TYR P 210     -20.728-133.964 118.423  0.00 97.00      PROA   
ATOM   3298  CD2 TYR P 210     -22.421-137.121 116.047  0.00 97.00      PROA   
ATOM   3299  HD2 TYR P 210     -22.676-138.169 116.035  0.00 97.00      PROA   
ATOM   3300  CE2 TYR P 210     -21.518-136.634 117.003  0.00 97.00      PROA   
ATOM   3301  HE2 TYR P 210     -21.064-137.308 117.715  0.00 97.00      PROA   
ATOM   3302  C   TYR P 210     -24.803-137.125 111.827  0.00 97.00      PROA   
ATOM   3303  O   TYR P 210     -25.230-136.201 111.136  0.00 97.00      PROA   
ATOM   3304  N   MET P 211     -25.391-138.345 111.839  0.00 97.00      PROA   
ATOM   3305  HN  MET P 211     -25.002-139.099 112.364  0.00 97.00      PROA   
ATOM   3306  CA  MET P 211     -26.668-138.608 111.208  0.00 97.00      PROA   
ATOM   3307  HA  MET P 211     -27.094-137.694 110.824  0.00 97.00      PROA   
ATOM   3308  CB  MET P 211     -26.546-139.636 110.052  0.00 97.00      PROA   
ATOM   3309  HB1 MET P 211     -27.562-139.959 109.735  0.00 97.00      PROA   
ATOM   3310  HB2 MET P 211     -25.995-140.530 110.422  0.00 97.00      PROA   
ATOM   3311  CG  MET P 211     -25.821-139.079 108.812  0.00 97.00      PROA   
ATOM   3312  HG1 MET P 211     -24.905-138.540 109.137  0.00 97.00      PROA   
ATOM   3313  HG2 MET P 211     -26.492-138.324 108.351  0.00 97.00      PROA   
ATOM   3314  SD  MET P 211     -25.354-140.329 107.570  0.00 97.00      PROA   
ATOM   3315  CE  MET P 211     -27.023-140.859 107.097  0.00 97.00      PROA   
ATOM   3316  HE1 MET P 211     -27.640-139.990 106.786  0.00 97.00      PROA   
ATOM   3317  HE2 MET P 211     -27.541-141.370 107.936  0.00 97.00      PROA   
ATOM   3318  HE3 MET P 211     -26.980-141.568 106.243  0.00 97.00      PROA   
ATOM   3319  C   MET P 211     -27.598-139.161 112.260  0.00 97.00      PROA   
ATOM   3320  O   MET P 211     -27.502-140.338 112.598  0.00 97.00      PROA   
ATOM   3321  N   GLY P 212     -28.543-138.333 112.789  0.00 97.00      PROA   
ATOM   3322  HN  GLY P 212     -28.678-137.415 112.416  0.00 97.00      PROA   
ATOM   3323  CA  GLY P 212     -29.423-138.668 113.906  0.00 97.00      PROA   
ATOM   3324  HA1 GLY P 212     -30.252-139.237 113.513  0.00 97.00      PROA   
ATOM   3325  HA2 GLY P 212     -29.741-137.731 114.332  0.00 97.00      PROA   
ATOM   3326  C   GLY P 212     -28.770-139.441 115.032  0.00 97.00      PROA   
ATOM   3327  O   GLY P 212     -27.811-138.990 115.656  0.00 97.00      PROA   
ATOM   3328  N   SER P 213     -29.298-140.653 115.304  0.00 97.00      PROA   
ATOM   3329  HN  SER P 213     -30.107-140.946 114.800  0.00 97.00      PROA   
ATOM   3330  CA  SER P 213     -28.795-141.561 116.324  0.00 97.00      PROA   
ATOM   3331  HA  SER P 213     -28.513-140.965 117.182  0.00 97.00      PROA   
ATOM   3332  CB  SER P 213     -29.917-142.540 116.783  0.00 97.00      PROA   
ATOM   3333  HB1 SER P 213     -30.222-143.194 115.937  0.00 97.00      PROA   
ATOM   3334  HB2 SER P 213     -30.802-141.944 117.090  0.00 97.00      PROA   
ATOM   3335  OG  SER P 213     -29.535-143.347 117.896  0.00 97.00      PROA   
ATOM   3336  HG1 SER P 213     -28.714-143.777 117.631  0.00 97.00      PROA   
ATOM   3337  C   SER P 213     -27.553-142.357 115.892  0.00 97.00      PROA   
ATOM   3338  O   SER P 213     -27.339-143.481 116.344  0.00 97.00      PROA   
ATOM   3339  N   LYS P 214     -26.665-141.809 115.029  0.00 97.00      PROA   
ATOM   3340  HN  LYS P 214     -26.848-140.940 114.577  0.00 97.00      PROA   
ATOM   3341  CA  LYS P 214     -25.364-142.423 114.829  0.00 97.00      PROA   
ATOM   3342  HA  LYS P 214     -25.070-142.852 115.779  0.00 97.00      PROA   
ATOM   3343  CB  LYS P 214     -25.345-143.600 113.819  0.00 97.00      PROA   
ATOM   3344  HB1 LYS P 214     -25.907-144.438 114.291  0.00 97.00      PROA   
ATOM   3345  HB2 LYS P 214     -24.300-143.953 113.669  0.00 97.00      PROA   
ATOM   3346  CG  LYS P 214     -25.988-143.298 112.455  0.00 97.00      PROA   
ATOM   3347  HG1 LYS P 214     -25.558-142.352 112.058  0.00 97.00      PROA   
ATOM   3348  HG2 LYS P 214     -27.080-143.137 112.585  0.00 97.00      PROA   
ATOM   3349  CD  LYS P 214     -25.738-144.403 111.411  0.00 97.00      PROA   
ATOM   3350  HD1 LYS P 214     -24.640-144.451 111.229  0.00 97.00      PROA   
ATOM   3351  HD2 LYS P 214     -26.226-144.096 110.458  0.00 97.00      PROA   
ATOM   3352  CE  LYS P 214     -26.247-145.792 111.831  0.00 97.00      PROA   
ATOM   3353  HE1 LYS P 214     -27.350-145.784 111.955  0.00 97.00      PROA   
ATOM   3354  HE2 LYS P 214     -25.779-146.123 112.782  0.00 97.00      PROA   
ATOM   3355  NZ  LYS P 214     -25.907-146.802 110.799  0.00 97.00      PROA   
ATOM   3356  HZ1 LYS P 214     -24.873-146.848 110.699  0.00 97.00      PROA   
ATOM   3357  HZ2 LYS P 214     -26.328-146.523 109.890  0.00 97.00      PROA   
ATOM   3358  HZ3 LYS P 214     -26.268-147.736 111.082  0.00 97.00      PROA   
ATOM   3359  C   LYS P 214     -24.252-141.446 114.506  0.00 97.00      PROA   
ATOM   3360  O   LYS P 214     -24.386-140.526 113.702  0.00 97.00      PROA   
ATOM   3361  N   THR P 215     -23.081-141.670 115.146  0.00 97.00      PROA   
ATOM   3362  HN  THR P 215     -23.016-142.376 115.848  0.00 97.00      PROA   
ATOM   3363  CA  THR P 215     -21.808-141.047 114.843  0.00 97.00      PROA   
ATOM   3364  HA  THR P 215     -21.945-139.975 114.879  0.00 97.00      PROA   
ATOM   3365  CB  THR P 215     -20.731-141.454 115.847  0.00 97.00      PROA   
ATOM   3366  HB  THR P 215     -19.707-141.188 115.495  0.00 97.00      PROA   
ATOM   3367  OG1 THR P 215     -20.786-142.854 116.107  0.00 97.00      PROA   
ATOM   3368  HG1 THR P 215     -20.572-143.287 115.278  0.00 97.00      PROA   
ATOM   3369  CG2 THR P 215     -20.968-140.732 117.184  0.00 97.00      PROA   
ATOM   3370 HG21 THR P 215     -21.992-140.928 117.564  0.00 97.00      PROA   
ATOM   3371 HG22 THR P 215     -20.827-139.638 117.068  0.00 97.00      PROA   
ATOM   3372 HG23 THR P 215     -20.241-141.102 117.940  0.00 97.00      PROA   
ATOM   3373  C   THR P 215     -21.284-141.395 113.462  0.00 97.00      PROA   
ATOM   3374  O   THR P 215     -21.320-142.549 113.041  0.00 97.00      PROA   
ATOM   3375  N   LEU P 216     -20.709-140.394 112.759  0.00 97.00      PROA   
ATOM   3376  HN  LEU P 216     -20.784-139.445 113.058  0.00 97.00      PROA   
ATOM   3377  CA  LEU P 216     -19.833-140.621 111.627  0.00 97.00      PROA   
ATOM   3378  HA  LEU P 216     -20.072-141.574 111.179  0.00 97.00      PROA   
ATOM   3379  CB  LEU P 216     -19.976-139.519 110.550  0.00 97.00      PROA   
ATOM   3380  HB1 LEU P 216     -19.256-139.684 109.721  0.00 97.00      PROA   
ATOM   3381  HB2 LEU P 216     -19.748-138.533 111.008  0.00 97.00      PROA   
ATOM   3382  CG  LEU P 216     -21.391-139.449 109.922  0.00 97.00      PROA   
ATOM   3383  HG  LEU P 216     -22.127-139.225 110.730  0.00 97.00      PROA   
ATOM   3384  CD1 LEU P 216     -21.481-138.309 108.894  0.00 97.00      PROA   
ATOM   3385 HD11 LEU P 216     -20.778-138.493 108.054  0.00 97.00      PROA   
ATOM   3386 HD12 LEU P 216     -21.226-137.340 109.370  0.00 97.00      PROA   
ATOM   3387 HD13 LEU P 216     -22.510-138.244 108.482  0.00 97.00      PROA   
ATOM   3388  CD2 LEU P 216     -21.800-140.781 109.267  0.00 97.00      PROA   
ATOM   3389 HD21 LEU P 216     -21.861-141.595 110.017  0.00 97.00      PROA   
ATOM   3390 HD22 LEU P 216     -21.067-141.063 108.482  0.00 97.00      PROA   
ATOM   3391 HD23 LEU P 216     -22.795-140.677 108.792  0.00 97.00      PROA   
ATOM   3392  C   LEU P 216     -18.408-140.738 112.137  0.00 97.00      PROA   
ATOM   3393  O   LEU P 216     -18.171-140.646 113.339  0.00 97.00      PROA   
ATOM   3394  N   ARG P 217     -17.418-140.995 111.242  0.00 97.00      PROA   
ATOM   3395  HN  ARG P 217     -17.629-141.096 110.273  0.00 97.00      PROA   
ATOM   3396  CA  ARG P 217     -16.019-141.148 111.619  0.00 97.00      PROA   
ATOM   3397  HA  ARG P 217     -15.987-141.798 112.484  0.00 97.00      PROA   
ATOM   3398  CB  ARG P 217     -15.148-141.807 110.515  0.00 97.00      PROA   
ATOM   3399  HB1 ARG P 217     -14.081-141.789 110.839  0.00 97.00      PROA   
ATOM   3400  HB2 ARG P 217     -15.231-141.204 109.584  0.00 97.00      PROA   
ATOM   3401  CG  ARG P 217     -15.480-143.278 110.203  0.00 97.00      PROA   
ATOM   3402  HG1 ARG P 217     -16.539-143.364 109.875  0.00 97.00      PROA   
ATOM   3403  HG2 ARG P 217     -15.364-143.876 111.134  0.00 97.00      PROA   
ATOM   3404  CD  ARG P 217     -14.567-143.839 109.100  0.00 97.00      PROA   
ATOM   3405  HD1 ARG P 217     -13.490-143.708 109.350  0.00 97.00      PROA   
ATOM   3406  HD2 ARG P 217     -14.766-143.312 108.142  0.00 97.00      PROA   
ATOM   3407  NE  ARG P 217     -14.881-145.288 108.885  0.00 97.00      PROA   
ATOM   3408  HE  ARG P 217     -15.515-145.542 108.162  0.00 97.00      PROA   
ATOM   3409  CZ  ARG P 217     -14.316-146.300 109.579  0.00 97.00      PROA   
ATOM   3410  NH1 ARG P 217     -13.466-146.095 110.596  0.00 97.00      PROA   
ATOM   3411 HH11 ARG P 217     -13.286-145.160 110.884  0.00 97.00      PROA   
ATOM   3412 HH12 ARG P 217     -13.082-146.881 111.074  0.00 97.00      PROA   
ATOM   3413  NH2 ARG P 217     -14.615-147.566 109.236  0.00 97.00      PROA   
ATOM   3414 HH21 ARG P 217     -15.242-147.730 108.481  0.00 97.00      PROA   
ATOM   3415 HH22 ARG P 217     -14.177-148.316 109.725  0.00 97.00      PROA   
ATOM   3416  C   ARG P 217     -15.345-139.847 112.037  0.00 97.00      PROA   
ATOM   3417  O   ARG P 217     -14.541-139.273 111.305  0.00 97.00      PROA   
ATOM   3418  N   GLY P 218     -15.663-139.378 113.265  0.00 97.00      PROA   
ATOM   3419  HN  GLY P 218     -16.415-139.827 113.746  0.00 97.00      PROA   
ATOM   3420  CA  GLY P 218     -15.001-138.306 113.982  0.00 97.00      PROA   
ATOM   3421  HA1 GLY P 218     -15.476-138.242 114.950  0.00 97.00      PROA   
ATOM   3422  HA2 GLY P 218     -15.102-137.403 113.398  0.00 97.00      PROA   
ATOM   3423  C   GLY P 218     -13.539-138.537 114.243  0.00 97.00      PROA   
ATOM   3424  O   GLY P 218     -13.041-139.658 114.159  0.00 97.00      PROA   
ATOM   3425  N   ARG P 219     -12.843-137.442 114.620  0.00 97.00      PROA   
ATOM   3426  HN  ARG P 219     -13.301-136.558 114.687  0.00 97.00      PROA   
ATOM   3427  CA  ARG P 219     -11.441-137.421 114.956  0.00 97.00      PROA   
ATOM   3428  HA  ARG P 219     -11.336-137.928 115.904  0.00 97.00      PROA   
ATOM   3429  CB  ARG P 219     -10.485-138.086 113.901  0.00 97.00      PROA   
ATOM   3430  HB1 ARG P 219     -10.681-139.180 113.926  0.00 97.00      PROA   
ATOM   3431  HB2 ARG P 219      -9.428-137.974 114.215  0.00 97.00      PROA   
ATOM   3432  CG  ARG P 219     -10.676-137.644 112.431  0.00 97.00      PROA   
ATOM   3433  HG1 ARG P 219     -10.563-136.541 112.340  0.00 97.00      PROA   
ATOM   3434  HG2 ARG P 219     -11.712-137.898 112.124  0.00 97.00      PROA   
ATOM   3435  CD  ARG P 219      -9.734-138.319 111.421  0.00 97.00      PROA   
ATOM   3436  HD1 ARG P 219     -10.084-138.101 110.384  0.00 97.00      PROA   
ATOM   3437  HD2 ARG P 219      -9.692-139.417 111.583  0.00 97.00      PROA   
ATOM   3438  NE  ARG P 219      -8.377-137.722 111.625  0.00 97.00      PROA   
ATOM   3439  HE  ARG P 219      -8.223-137.125 112.414  0.00 97.00      PROA   
ATOM   3440  CZ  ARG P 219      -7.443-137.603 110.665  0.00 97.00      PROA   
ATOM   3441  NH1 ARG P 219      -7.394-138.472 109.658  0.00 97.00      PROA   
ATOM   3442 HH11 ARG P 219      -7.958-139.277 109.793  0.00 97.00      PROA   
ATOM   3443 HH12 ARG P 219      -6.583-138.466 109.081  0.00 97.00      PROA   
ATOM   3444  NH2 ARG P 219      -6.537-136.617 110.753  0.00 97.00      PROA   
ATOM   3445 HH21 ARG P 219      -6.030-136.340 109.945  0.00 97.00      PROA   
ATOM   3446 HH22 ARG P 219      -6.613-135.980 111.526  0.00 97.00      PROA   
ATOM   3447  C   ARG P 219     -11.151-135.958 115.204  0.00 97.00      PROA   
ATOM   3448  O   ARG P 219     -11.952-135.253 115.814  0.00 97.00      PROA   
ATOM   3449  N   ASP P 220     -10.008-135.458 114.707  0.00 97.00      PROA   
ATOM   3450  HN  ASP P 220      -9.310-136.068 114.332  0.00 97.00      PROA   
ATOM   3451  CA  ASP P 220      -9.647-134.074 114.515  0.00 97.00      PROA   
ATOM   3452  HA  ASP P 220      -9.973-133.495 115.369  0.00 97.00      PROA   
ATOM   3453  CB  ASP P 220      -8.090-133.972 114.389  0.00 97.00      PROA   
ATOM   3454  HB1 ASP P 220      -7.662-134.173 115.398  0.00 97.00      PROA   
ATOM   3455  HB2 ASP P 220      -7.763-132.959 114.090  0.00 97.00      PROA   
ATOM   3456  CG  ASP P 220      -7.454-135.023 113.467  0.00 97.00      PROA   
ATOM   3457  OD1 ASP P 220      -6.701-134.619 112.548  0.00 97.00      PROA   
ATOM   3458  OD2 ASP P 220      -7.640-136.240 113.721  0.00 97.00      PROA   
ATOM   3459  C   ASP P 220     -10.361-133.540 113.265  0.00 97.00      PROA   
ATOM   3460  O   ASP P 220      -9.746-133.085 112.301  0.00 97.00      PROA   
ATOM   3461  N   THR P 221     -11.714-133.609 113.242  0.00 97.00      PROA   
ATOM   3462  HN  THR P 221     -12.212-133.984 114.023  0.00 97.00      PROA   
ATOM   3463  CA  THR P 221     -12.501-133.357 112.046  0.00 97.00      PROA   
ATOM   3464  HA  THR P 221     -11.918-133.769 111.234  0.00 97.00      PROA   
ATOM   3465  CB  THR P 221     -13.821-134.131 111.998  0.00 97.00      PROA   
ATOM   3466  HB  THR P 221     -14.572-133.655 111.325  0.00 97.00      PROA   
ATOM   3467  OG1 THR P 221     -14.378-134.296 113.295  0.00 97.00      PROA   
ATOM   3468  HG1 THR P 221     -14.678-133.420 113.558  0.00 97.00      PROA   
ATOM   3469  CG2 THR P 221     -13.532-135.545 111.471  0.00 97.00      PROA   
ATOM   3470 HG21 THR P 221     -12.840-136.063 112.163  0.00 97.00      PROA   
ATOM   3471 HG22 THR P 221     -13.067-135.510 110.465  0.00 97.00      PROA   
ATOM   3472 HG23 THR P 221     -14.470-136.136 111.415  0.00 97.00      PROA   
ATOM   3473  C   THR P 221     -12.705-131.895 111.665  0.00 97.00      PROA   
ATOM   3474  O   THR P 221     -12.955-131.015 112.485  0.00 97.00      PROA   
ATOM   3475  N   SER P 222     -12.606-131.631 110.341  0.00 97.00      PROA   
ATOM   3476  HN  SER P 222     -12.308-132.350 109.719  0.00 97.00      PROA   
ATOM   3477  CA  SER P 222     -12.833-130.351 109.700  0.00 97.00      PROA   
ATOM   3478  HA  SER P 222     -12.413-129.579 110.332  0.00 97.00      PROA   
ATOM   3479  CB  SER P 222     -12.159-130.310 108.307  0.00 97.00      PROA   
ATOM   3480  HB1 SER P 222     -12.168-129.285 107.878  0.00 97.00      PROA   
ATOM   3481  HB2 SER P 222     -12.701-130.988 107.610  0.00 97.00      PROA   
ATOM   3482  OG  SER P 222     -10.814-130.777 108.388  0.00 97.00      PROA   
ATOM   3483  HG1 SER P 222     -10.421-130.388 109.175  0.00 97.00      PROA   
ATOM   3484  C   SER P 222     -14.320-130.081 109.524  0.00 97.00      PROA   
ATOM   3485  O   SER P 222     -15.157-130.931 109.814  0.00 97.00      PROA   
ATOM   3486  N   SER P 223     -14.680-128.862 109.048  0.00 97.00      PROA   
ATOM   3487  HN  SER P 223     -13.993-128.161 108.860  0.00 97.00      PROA   
ATOM   3488  CA  SER P 223     -16.035-128.348 108.929  0.00 97.00      PROA   
ATOM   3489  HA  SER P 223     -16.448-128.281 109.920  0.00 97.00      PROA   
ATOM   3490  CB  SER P 223     -16.010-126.935 108.304  0.00 97.00      PROA   
ATOM   3491  HB1 SER P 223     -17.012-126.457 108.364  0.00 97.00      PROA   
ATOM   3492  HB2 SER P 223     -15.710-126.993 107.235  0.00 97.00      PROA   
ATOM   3493  OG  SER P 223     -15.064-126.111 108.976  0.00 97.00      PROA   
ATOM   3494  HG1 SER P 223     -15.431-125.920 109.844  0.00 97.00      PROA   
ATOM   3495  C   SER P 223     -17.009-129.175 108.116  0.00 97.00      PROA   
ATOM   3496  O   SER P 223     -18.174-129.293 108.492  0.00 97.00      PROA   
ATOM   3497  N   GLU P 224     -16.557-129.757 106.986  0.00 97.00      PROA   
ATOM   3498  HN  GLU P 224     -15.593-129.711 106.745  0.00 97.00      PROA   
ATOM   3499  CA  GLU P 224     -17.415-130.425 106.033  0.00 97.00      PROA   
ATOM   3500  HA  GLU P 224     -18.419-130.498 106.430  0.00 97.00      PROA   
ATOM   3501  CB  GLU P 224     -17.505-129.683 104.669  0.00 97.00      PROA   
ATOM   3502  HB1 GLU P 224     -17.970-130.376 103.931  0.00 97.00      PROA   
ATOM   3503  HB2 GLU P 224     -16.487-129.446 104.291  0.00 97.00      PROA   
ATOM   3504  CG  GLU P 224     -18.358-128.393 104.701  0.00 97.00      PROA   
ATOM   3505  HG1 GLU P 224     -17.748-127.509 104.976  0.00 97.00      PROA   
ATOM   3506  HG2 GLU P 224     -19.189-128.496 105.432  0.00 97.00      PROA   
ATOM   3507  CD  GLU P 224     -18.992-128.174 103.332  0.00 97.00      PROA   
ATOM   3508  OE1 GLU P 224     -19.810-129.044 102.939  0.00 97.00      PROA   
ATOM   3509  OE2 GLU P 224     -18.659-127.165 102.663  0.00 97.00      PROA   
ATOM   3510  C   GLU P 224     -16.947-131.842 105.784  0.00 97.00      PROA   
ATOM   3511  O   GLU P 224     -15.828-132.231 106.113  0.00 97.00      PROA   
ATOM   3512  N   TYR P 225     -17.844-132.641 105.165  0.00 97.00      PROA   
ATOM   3513  HN  TYR P 225     -18.734-132.274 104.906  0.00 97.00      PROA   
ATOM   3514  CA  TYR P 225     -17.599-133.987 104.702  0.00 97.00      PROA   
ATOM   3515  HA  TYR P 225     -16.539-134.197 104.738  0.00 97.00      PROA   
ATOM   3516  CB  TYR P 225     -18.399-135.051 105.527  0.00 97.00      PROA   
ATOM   3517  HB1 TYR P 225     -18.174-134.909 106.607  0.00 97.00      PROA   
ATOM   3518  HB2 TYR P 225     -18.061-136.071 105.242  0.00 97.00      PROA   
ATOM   3519  CG  TYR P 225     -19.906-134.978 105.352  0.00 97.00      PROA   
ATOM   3520  CD1 TYR P 225     -20.581-135.903 104.532  0.00 97.00      PROA   
ATOM   3521  HD1 TYR P 225     -20.022-136.671 104.018  0.00 97.00      PROA   
ATOM   3522  CE1 TYR P 225     -21.968-135.824 104.354  0.00 97.00      PROA   
ATOM   3523  HE1 TYR P 225     -22.471-136.535 103.715  0.00 97.00      PROA   
ATOM   3524  CZ  TYR P 225     -22.698-134.808 104.983  0.00 97.00      PROA   
ATOM   3525  OH  TYR P 225     -24.088-134.690 104.770  0.00 97.00      PROA   
ATOM   3526  HH  TYR P 225     -24.380-135.461 104.278  0.00 97.00      PROA   
ATOM   3527  CD2 TYR P 225     -20.661-133.992 106.016  0.00 97.00      PROA   
ATOM   3528  HD2 TYR P 225     -20.168-133.281 106.661  0.00 97.00      PROA   
ATOM   3529  CE2 TYR P 225     -22.044-133.898 105.821  0.00 97.00      PROA   
ATOM   3530  HE2 TYR P 225     -22.607-133.115 106.306  0.00 97.00      PROA   
ATOM   3531  C   TYR P 225     -18.042-133.925 103.250  0.00 97.00      PROA   
ATOM   3532  O   TYR P 225     -18.768-133.006 102.874  0.00 97.00      PROA   
ATOM   3533  N   GLN P 226     -17.619-134.878 102.381  0.00 97.00      PROA   
ATOM   3534  HN  GLN P 226     -17.013-135.620 102.657  0.00 97.00      PROA   
ATOM   3535  CA  GLN P 226     -18.078-134.881 101.002  0.00 97.00      PROA   
ATOM   3536  HA  GLN P 226     -18.982-134.295 100.970  0.00 97.00      PROA   
ATOM   3537  CB  GLN P 226     -17.085-134.254  99.976  0.00 97.00      PROA   
ATOM   3538  HB1 GLN P 226     -17.230-134.700  98.967  0.00 97.00      PROA   
ATOM   3539  HB2 GLN P 226     -16.046-134.497 100.287  0.00 97.00      PROA   
ATOM   3540  CG  GLN P 226     -17.232-132.722  99.806  0.00 97.00      PROA   
ATOM   3541  HG1 GLN P 226     -16.586-132.361  98.979  0.00 97.00      PROA   
ATOM   3542  HG2 GLN P 226     -16.923-132.221 100.749  0.00 97.00      PROA   
ATOM   3543  CD  GLN P 226     -18.685-132.352  99.479  0.00 97.00      PROA   
ATOM   3544  OE1 GLN P 226     -19.390-133.095  98.785  0.00 97.00      PROA   
ATOM   3545  NE2 GLN P 226     -19.160-131.200 100.029  0.00 97.00      PROA   
ATOM   3546 HE21 GLN P 226     -20.152-131.073 100.037  0.00 97.00      PROA   
ATOM   3547 HE22 GLN P 226     -18.589-130.646 100.631  0.00 97.00      PROA   
ATOM   3548  C   GLN P 226     -18.592-136.219 100.550  0.00 97.00      PROA   
ATOM   3549  O   GLN P 226     -18.259-137.266 101.100  0.00 97.00      PROA   
ATOM   3550  N   ILE P 227     -19.495-136.169  99.540  0.00 97.00      PROA   
ATOM   3551  HN  ILE P 227     -19.686-135.299  99.089  0.00 97.00      PROA   
ATOM   3552  CA  ILE P 227     -20.360-137.273  99.184  0.00 97.00      PROA   
ATOM   3553  HA  ILE P 227     -20.098-138.131  99.787  0.00 97.00      PROA   
ATOM   3554  CB  ILE P 227     -21.845-136.971  99.404  0.00 97.00      PROA   
ATOM   3555  HB  ILE P 227     -22.278-136.441  98.524  0.00 97.00      PROA   
ATOM   3556  CG2 ILE P 227     -22.564-138.325  99.585  0.00 97.00      PROA   
ATOM   3557 HG21 ILE P 227     -22.190-138.844 100.493  0.00 97.00      PROA   
ATOM   3558 HG22 ILE P 227     -22.407-138.987  98.711  0.00 97.00      PROA   
ATOM   3559 HG23 ILE P 227     -23.654-138.175  99.709  0.00 97.00      PROA   
ATOM   3560  CG1 ILE P 227     -22.078-136.039 100.627  0.00 97.00      PROA   
ATOM   3561 HG11 ILE P 227     -21.560-135.066 100.471  0.00 97.00      PROA   
ATOM   3562 HG12 ILE P 227     -21.641-136.520 101.528  0.00 97.00      PROA   
ATOM   3563  CD  ILE P 227     -23.558-135.720 100.877  0.00 97.00      PROA   
ATOM   3564  HD1 ILE P 227     -24.106-136.620 101.228  0.00 97.00      PROA   
ATOM   3565  HD2 ILE P 227     -24.037-135.359  99.942  0.00 97.00      PROA   
ATOM   3566  HD3 ILE P 227     -23.657-134.929 101.650  0.00 97.00      PROA   
ATOM   3567  C   ILE P 227     -20.100-137.616  97.733  0.00 97.00      PROA   
ATOM   3568  O   ILE P 227     -20.148-136.762  96.853  0.00 97.00      PROA   
ATOM   3569  N   LEU P 228     -19.800-138.900  97.449  0.00 97.00      PROA   
ATOM   3570  HN  LEU P 228     -19.781-139.585  98.174  0.00 97.00      PROA   
ATOM   3571  CA  LEU P 228     -19.281-139.341  96.169  0.00 97.00      PROA   
ATOM   3572  HA  LEU P 228     -18.835-138.504  95.648  0.00 97.00      PROA   
ATOM   3573  CB  LEU P 228     -18.191-140.427  96.381  0.00 97.00      PROA   
ATOM   3574  HB1 LEU P 228     -17.884-140.820  95.386  0.00 97.00      PROA   
ATOM   3575  HB2 LEU P 228     -18.608-141.275  96.966  0.00 97.00      PROA   
ATOM   3576  CG  LEU P 228     -16.886-139.940  97.080  0.00 97.00      PROA   
ATOM   3577  HG  LEU P 228     -16.592-138.972  96.608  0.00 97.00      PROA   
ATOM   3578  CD1 LEU P 228     -17.003-139.714  98.602  0.00 97.00      PROA   
ATOM   3579 HD11 LEU P 228     -17.402-140.624  99.097  0.00 97.00      PROA   
ATOM   3580 HD12 LEU P 228     -17.660-138.856  98.841  0.00 97.00      PROA   
ATOM   3581 HD13 LEU P 228     -16.003-139.494  99.032  0.00 97.00      PROA   
ATOM   3582  CD2 LEU P 228     -15.742-140.938  96.822  0.00 97.00      PROA   
ATOM   3583 HD21 LEU P 228     -15.583-141.080  95.734  0.00 97.00      PROA   
ATOM   3584 HD22 LEU P 228     -15.986-141.921  97.280  0.00 97.00      PROA   
ATOM   3585 HD23 LEU P 228     -14.798-140.565  97.274  0.00 97.00      PROA   
ATOM   3586  C   LEU P 228     -20.398-139.876  95.287  0.00 97.00      PROA   
ATOM   3587  O   LEU P 228     -20.147-140.444  94.226  0.00 97.00      PROA   
ATOM   3588  N   THR P 229     -21.653-139.667  95.741  0.00 97.00      PROA   
ATOM   3589  HN  THR P 229     -21.726-139.124  96.572  0.00 97.00      PROA   
ATOM   3590  CA  THR P 229     -22.921-140.156  95.226  0.00 97.00      PROA   
ATOM   3591  HA  THR P 229     -23.316-139.432  94.530  0.00 97.00      PROA   
ATOM   3592  CB  THR P 229     -22.926-141.567  94.601  0.00 97.00      PROA   
ATOM   3593  HB  THR P 229     -22.263-142.231  95.202  0.00 97.00      PROA   
ATOM   3594  OG1 THR P 229     -22.438-141.511  93.269  0.00 97.00      PROA   
ATOM   3595  HG1 THR P 229     -21.555-141.139  93.341  0.00 97.00      PROA   
ATOM   3596  CG2 THR P 229     -24.317-142.238  94.502  0.00 97.00      PROA   
ATOM   3597 HG21 THR P 229     -25.012-141.637  93.886  0.00 97.00      PROA   
ATOM   3598 HG22 THR P 229     -24.776-142.401  95.493  0.00 97.00      PROA   
ATOM   3599 HG23 THR P 229     -24.212-143.233  94.017  0.00 97.00      PROA   
ATOM   3600  C   THR P 229     -23.771-140.156  96.465  0.00 97.00      PROA   
ATOM   3601  O   THR P 229     -23.685-141.090  97.257  0.00 97.00      PROA   
ATOM   3602  N   ALA P 230     -24.589-139.102  96.718  0.00 97.00      PROA   
ATOM   3603  HN  ALA P 230     -24.600-138.275  96.159  0.00 97.00      PROA   
ATOM   3604  CA  ALA P 230     -25.552-139.144  97.807  0.00 97.00      PROA   
ATOM   3605  HA  ALA P 230     -25.026-139.484  98.685  0.00 97.00      PROA   
ATOM   3606  CB  ALA P 230     -26.169-137.770  98.121  0.00 97.00      PROA   
ATOM   3607  HB1 ALA P 230     -26.734-137.380  97.247  0.00 97.00      PROA   
ATOM   3608  HB2 ALA P 230     -25.363-137.048  98.375  0.00 97.00      PROA   
ATOM   3609  HB3 ALA P 230     -26.849-137.837  98.995  0.00 97.00      PROA   
ATOM   3610  C   ALA P 230     -26.643-140.151  97.521  0.00 97.00      PROA   
ATOM   3611  O   ALA P 230     -27.064-140.290  96.385  0.00 97.00      PROA   
ATOM   3612  N   ARG P 231     -27.102-140.902  98.540  0.00 97.00      PROA   
ATOM   3613  HN  ARG P 231     -26.715-140.769  99.452  0.00 97.00      PROA   
ATOM   3614  CA  ARG P 231     -27.893-142.099  98.356  0.00 97.00      PROA   
ATOM   3615  HA  ARG P 231     -28.136-142.220  97.311  0.00 97.00      PROA   
ATOM   3616  CB  ARG P 231     -27.090-143.350  98.794  0.00 97.00      PROA   
ATOM   3617  HB1 ARG P 231     -27.765-144.225  98.814  0.00 97.00      PROA   
ATOM   3618  HB2 ARG P 231     -26.702-143.211  99.826  0.00 97.00      PROA   
ATOM   3619  CG  ARG P 231     -25.914-143.663  97.847  0.00 97.00      PROA   
ATOM   3620  HG1 ARG P 231     -25.072-142.994  98.123  0.00 97.00      PROA   
ATOM   3621  HG2 ARG P 231     -26.217-143.393  96.814  0.00 97.00      PROA   
ATOM   3622  CD  ARG P 231     -25.393-145.120  97.872  0.00 97.00      PROA   
ATOM   3623  HD1 ARG P 231     -25.053-145.360  98.903  0.00 97.00      PROA   
ATOM   3624  HD2 ARG P 231     -24.548-145.259  97.168  0.00 97.00      PROA   
ATOM   3625  NE  ARG P 231     -26.469-146.108  97.538  0.00 97.00      PROA   
ATOM   3626  HE  ARG P 231     -26.826-146.628  98.316  0.00 97.00      PROA   
ATOM   3627  CZ  ARG P 231     -27.400-145.874  96.598  0.00 97.00      PROA   
ATOM   3628  NH1 ARG P 231     -27.101-145.423  95.382  0.00 97.00      PROA   
ATOM   3629 HH11 ARG P 231     -26.152-145.278  95.143  0.00 97.00      PROA   
ATOM   3630 HH12 ARG P 231     -27.879-145.188  94.794  0.00 97.00      PROA   
ATOM   3631  NH2 ARG P 231     -28.694-146.010  96.921  0.00 97.00      PROA   
ATOM   3632 HH21 ARG P 231     -28.883-146.191  97.889  0.00 97.00      PROA   
ATOM   3633 HH22 ARG P 231     -29.333-145.449  96.396  0.00 97.00      PROA   
ATOM   3634  C   ARG P 231     -29.215-142.094  99.089  0.00 97.00      PROA   
ATOM   3635  O   ARG P 231     -29.454-141.338 100.019  0.00 97.00      PROA   
ATOM   3636  N   ARG P 232     -30.122-143.003  98.687  0.00 97.00      PROA   
ATOM   3637  HN  ARG P 232     -29.980-143.486  97.821  0.00 97.00      PROA   
ATOM   3638  CA  ARG P 232     -31.345-143.348  99.387  0.00 97.00      PROA   
ATOM   3639  HA  ARG P 232     -32.005-142.495  99.325  0.00 97.00      PROA   
ATOM   3640  CB  ARG P 232     -31.975-144.561  98.661  0.00 97.00      PROA   
ATOM   3641  HB1 ARG P 232     -32.507-145.237  99.361  0.00 97.00      PROA   
ATOM   3642  HB2 ARG P 232     -31.139-145.158  98.231  0.00 97.00      PROA   
ATOM   3643  CG  ARG P 232     -32.910-144.135  97.515  0.00 97.00      PROA   
ATOM   3644  HG1 ARG P 232     -32.841-144.874  96.684  0.00 97.00      PROA   
ATOM   3645  HG2 ARG P 232     -32.538-143.172  97.109  0.00 97.00      PROA   
ATOM   3646  CD  ARG P 232     -34.367-143.985  97.967  0.00 97.00      PROA   
ATOM   3647  HD1 ARG P 232     -35.002-143.525  97.183  0.00 97.00      PROA   
ATOM   3648  HD2 ARG P 232     -34.429-143.375  98.896  0.00 97.00      PROA   
ATOM   3649  NE  ARG P 232     -34.844-145.388  98.167  0.00 97.00      PROA   
ATOM   3650  HE  ARG P 232     -34.555-146.052  97.484  0.00 97.00      PROA   
ATOM   3651  CZ  ARG P 232     -35.276-145.901  99.337  0.00 97.00      PROA   
ATOM   3652  NH1 ARG P 232     -35.655-145.139 100.373  0.00 97.00      PROA   
ATOM   3653 HH11 ARG P 232     -35.582-144.151 100.294  0.00 97.00      PROA   
ATOM   3654 HH12 ARG P 232     -35.942-145.578 101.220  0.00 97.00      PROA   
ATOM   3655  NH2 ARG P 232     -35.289-147.240  99.469  0.00 97.00      PROA   
ATOM   3656 HH21 ARG P 232     -34.895-147.794  98.740  0.00 97.00      PROA   
ATOM   3657 HH22 ARG P 232     -35.533-147.633 100.351  0.00 97.00      PROA   
ATOM   3658  C   ARG P 232     -31.205-143.662 100.870  0.00 97.00      PROA   
ATOM   3659  O   ARG P 232     -32.010-143.228 101.686  0.00 97.00      PROA   
ATOM   3660  N   GLU P 233     -30.156-144.405 101.249  0.00 97.00      PROA   
ATOM   3661  HN  GLU P 233     -29.611-144.869 100.549  0.00 97.00      PROA   
ATOM   3662  CA  GLU P 233     -29.766-144.739 102.596  0.00 97.00      PROA   
ATOM   3663  HA  GLU P 233     -30.664-144.987 103.143  0.00 97.00      PROA   
ATOM   3664  CB  GLU P 233     -28.872-146.012 102.575  0.00 97.00      PROA   
ATOM   3665  HB1 GLU P 233     -29.522-146.897 102.389  0.00 97.00      PROA   
ATOM   3666  HB2 GLU P 233     -28.423-146.147 103.583  0.00 97.00      PROA   
ATOM   3667  CG  GLU P 233     -27.729-145.993 101.526  0.00 97.00      PROA   
ATOM   3668  HG1 GLU P 233     -26.877-146.582 101.928  0.00 97.00      PROA   
ATOM   3669  HG2 GLU P 233     -27.375-144.957 101.361  0.00 97.00      PROA   
ATOM   3670  CD  GLU P 233     -28.099-146.623 100.177  0.00 97.00      PROA   
ATOM   3671  OE1 GLU P 233     -29.126-146.229  99.576  0.00 97.00      PROA   
ATOM   3672  OE2 GLU P 233     -27.327-147.499  99.708  0.00 97.00      PROA   
ATOM   3673  C   GLU P 233     -29.141-143.584 103.372  0.00 97.00      PROA   
ATOM   3674  O   GLU P 233     -29.081-143.622 104.601  0.00 97.00      PROA   
ATOM   3675  N   ASP P 234     -28.724-142.495 102.681  0.00 97.00      PROA   
ATOM   3676  HN  ASP P 234     -28.679-142.510 101.686  0.00 97.00      PROA   
ATOM   3677  CA  ASP P 234     -28.285-141.250 103.288  0.00 97.00      PROA   
ATOM   3678  HA  ASP P 234     -27.649-141.486 104.130  0.00 97.00      PROA   
ATOM   3679  CB  ASP P 234     -27.487-140.349 102.294  0.00 97.00      PROA   
ATOM   3680  HB1 ASP P 234     -27.126-139.437 102.808  0.00 97.00      PROA   
ATOM   3681  HB2 ASP P 234     -28.145-140.019 101.466  0.00 97.00      PROA   
ATOM   3682  CG  ASP P 234     -26.251-141.002 101.672  0.00 97.00      PROA   
ATOM   3683  OD1 ASP P 234     -25.893-142.158 102.011  0.00 97.00      PROA   
ATOM   3684  OD2 ASP P 234     -25.627-140.300 100.833  0.00 97.00      PROA   
ATOM   3685  C   ASP P 234     -29.470-140.415 103.785  0.00 97.00      PROA   
ATOM   3686  O   ASP P 234     -29.290-139.454 104.528  0.00 97.00      PROA   
ATOM   3687  N   SER P 235     -30.720-140.744 103.373  0.00 97.00      PROA   
ATOM   3688  HN  SER P 235     -30.840-141.547 102.794  0.00 97.00      PROA   
ATOM   3689  CA  SER P 235     -31.916-139.955 103.665  0.00 97.00      PROA   
ATOM   3690  HA  SER P 235     -31.709-138.959 103.297  0.00 97.00      PROA   
ATOM   3691  CB  SER P 235     -33.200-140.468 102.933  0.00 97.00      PROA   
ATOM   3692  HB1 SER P 235     -32.949-140.642 101.867  0.00 97.00      PROA   
ATOM   3693  HB2 SER P 235     -33.996-139.697 102.979  0.00 97.00      PROA   
ATOM   3694  OG  SER P 235     -33.722-141.690 103.456  0.00 97.00      PROA   
ATOM   3695  HG1 SER P 235     -33.503-141.685 104.395  0.00 97.00      PROA   
ATOM   3696  C   SER P 235     -32.237-139.837 105.151  0.00 97.00      PROA   
ATOM   3697  O   SER P 235     -32.641-140.804 105.796  0.00 97.00      PROA   
ATOM   3698  N   GLY P 236     -32.089-138.637 105.752  0.00 97.00      PROA   
ATOM   3699  HN  GLY P 236     -31.739-137.835 105.273  0.00 97.00      PROA   
ATOM   3700  CA  GLY P 236     -32.408-138.536 107.160  0.00 97.00      PROA   
ATOM   3701  HA1 GLY P 236     -31.808-139.260 107.694  0.00 97.00      PROA   
ATOM   3702  HA2 GLY P 236     -33.473-138.683 107.277  0.00 97.00      PROA   
ATOM   3703  C   GLY P 236     -32.090-137.194 107.721  0.00 97.00      PROA   
ATOM   3704  O   GLY P 236     -32.264-136.169 107.073  0.00 97.00      PROA   
ATOM   3705  N   LEU P 237     -31.628-137.184 108.987  0.00 97.00      PROA   
ATOM   3706  HN  LEU P 237     -31.448-138.033 109.474  0.00 97.00      PROA   
ATOM   3707  CA  LEU P 237     -31.428-135.990 109.763  0.00 97.00      PROA   
ATOM   3708  HA  LEU P 237     -31.761-135.123 109.210  0.00 97.00      PROA   
ATOM   3709  CB  LEU P 237     -32.185-136.057 111.108  0.00 97.00      PROA   
ATOM   3710  HB1 LEU P 237     -31.996-135.116 111.659  0.00 97.00      PROA   
ATOM   3711  HB2 LEU P 237     -31.791-136.899 111.720  0.00 97.00      PROA   
ATOM   3712  CG  LEU P 237     -33.722-136.203 111.028  0.00 97.00      PROA   
ATOM   3713  HG  LEU P 237     -33.973-137.141 110.481  0.00 97.00      PROA   
ATOM   3714  CD1 LEU P 237     -34.301-136.311 112.450  0.00 97.00      PROA   
ATOM   3715 HD11 LEU P 237     -34.039-135.401 113.031  0.00 97.00      PROA   
ATOM   3716 HD12 LEU P 237     -33.870-137.187 112.977  0.00 97.00      PROA   
ATOM   3717 HD13 LEU P 237     -35.406-136.412 112.423  0.00 97.00      PROA   
ATOM   3718  CD2 LEU P 237     -34.363-135.021 110.283  0.00 97.00      PROA   
ATOM   3719 HD21 LEU P 237     -34.004-134.989 109.236  0.00 97.00      PROA   
ATOM   3720 HD22 LEU P 237     -34.092-134.066 110.783  0.00 97.00      PROA   
ATOM   3721 HD23 LEU P 237     -35.468-135.112 110.270  0.00 97.00      PROA   
ATOM   3722  C   LEU P 237     -29.948-135.830 110.017  0.00 97.00      PROA   
ATOM   3723  O   LEU P 237     -29.238-136.799 110.265  0.00 97.00      PROA   
ATOM   3724  N   TYR P 238     -29.451-134.580 109.894  0.00 97.00      PROA   
ATOM   3725  HN  TYR P 238     -30.065-133.831 109.652  0.00 97.00      PROA   
ATOM   3726  CA  TYR P 238     -28.049-134.228 109.952  0.00 97.00      PROA   
ATOM   3727  HA  TYR P 238     -27.472-135.075 110.298  0.00 97.00      PROA   
ATOM   3728  CB  TYR P 238     -27.520-133.732 108.580  0.00 97.00      PROA   
ATOM   3729  HB1 TYR P 238     -26.521-133.255 108.673  0.00 97.00      PROA   
ATOM   3730  HB2 TYR P 238     -28.224-132.989 108.143  0.00 97.00      PROA   
ATOM   3731  CG  TYR P 238     -27.399-134.885 107.623  0.00 97.00      PROA   
ATOM   3732  CD1 TYR P 238     -28.519-135.376 106.927  0.00 97.00      PROA   
ATOM   3733  HD1 TYR P 238     -29.489-134.928 107.089  0.00 97.00      PROA   
ATOM   3734  CE1 TYR P 238     -28.387-136.439 106.025  0.00 97.00      PROA   
ATOM   3735  HE1 TYR P 238     -29.254-136.810 105.497  0.00 97.00      PROA   
ATOM   3736  CZ  TYR P 238     -27.124-136.996 105.793  0.00 97.00      PROA   
ATOM   3737  OH  TYR P 238     -26.957-138.060 104.892  0.00 97.00      PROA   
ATOM   3738  HH  TYR P 238     -27.823-138.447 104.727  0.00 97.00      PROA   
ATOM   3739  CD2 TYR P 238     -26.140-135.460 107.381  0.00 97.00      PROA   
ATOM   3740  HD2 TYR P 238     -25.268-135.086 107.898  0.00 97.00      PROA   
ATOM   3741  CE2 TYR P 238     -26.003-136.507 106.466  0.00 97.00      PROA   
ATOM   3742  HE2 TYR P 238     -25.035-136.951 106.288  0.00 97.00      PROA   
ATOM   3743  C   TYR P 238     -27.831-133.103 110.930  0.00 97.00      PROA   
ATOM   3744  O   TYR P 238     -28.575-132.130 110.941  0.00 97.00      PROA   
ATOM   3745  N   TRP P 239     -26.769-133.184 111.762  0.00 97.00      PROA   
ATOM   3746  HN  TRP P 239     -26.185-133.991 111.792  0.00 97.00      PROA   
ATOM   3747  CA  TRP P 239     -26.423-132.084 112.638  0.00 97.00      PROA   
ATOM   3748  HA  TRP P 239     -26.746-131.158 112.180  0.00 97.00      PROA   
ATOM   3749  CB  TRP P 239     -27.091-132.175 114.042  0.00 97.00      PROA   
ATOM   3750  HB1 TRP P 239     -28.187-132.150 113.869  0.00 97.00      PROA   
ATOM   3751  HB2 TRP P 239     -26.853-131.267 114.635  0.00 97.00      PROA   
ATOM   3752  CG  TRP P 239     -26.804-133.392 114.868  0.00 97.00      PROA   
ATOM   3753  CD1 TRP P 239     -27.407-134.611 114.716  0.00 97.00      PROA   
ATOM   3754  HD1 TRP P 239     -28.115-134.839 113.938  0.00 97.00      PROA   
ATOM   3755  NE1 TRP P 239     -27.002-135.463 115.705  0.00 97.00      PROA   
ATOM   3756  HE1 TRP P 239     -27.349-136.363 115.860  0.00 97.00      PROA   
ATOM   3757  CE2 TRP P 239     -26.113-134.822 116.517  0.00 97.00      PROA   
ATOM   3758  CD2 TRP P 239     -25.959-133.504 116.023  0.00 97.00      PROA   
ATOM   3759  CE3 TRP P 239     -25.111-132.618 116.685  0.00 97.00      PROA   
ATOM   3760  HE3 TRP P 239     -24.980-131.604 116.337  0.00 97.00      PROA   
ATOM   3761  CZ3 TRP P 239     -24.406-133.078 117.800  0.00 97.00      PROA   
ATOM   3762  HZ3 TRP P 239     -23.705-132.425 118.296  0.00 97.00      PROA   
ATOM   3763  CZ2 TRP P 239     -25.424-135.272 117.632  0.00 97.00      PROA   
ATOM   3764  HZ2 TRP P 239     -25.530-136.287 117.983  0.00 97.00      PROA   
ATOM   3765  CH2 TRP P 239     -24.558-134.381 118.266  0.00 97.00      PROA   
ATOM   3766  HH2 TRP P 239     -23.971-134.714 119.112  0.00 97.00      PROA   
ATOM   3767  C   TRP P 239     -24.925-131.980 112.755  0.00 97.00      PROA   
ATOM   3768  O   TRP P 239     -24.187-132.923 112.477  0.00 97.00      PROA   
ATOM   3769  N   CYS P 240     -24.455-130.780 113.157  0.00 97.00      PROA   
ATOM   3770  HN  CYS P 240     -25.098-130.035 113.324  0.00 97.00      PROA   
ATOM   3771  CA  CYS P 240     -23.055-130.475 113.356  0.00 97.00      PROA   
ATOM   3772  HA  CYS P 240     -22.507-131.403 113.379  0.00 97.00      PROA   
ATOM   3773  CB  CYS P 240     -22.462-129.578 112.230  0.00 97.00      PROA   
ATOM   3774  HB1 CYS P 240     -22.438-130.205 111.312  0.00 97.00      PROA   
ATOM   3775  HB2 CYS P 240     -21.408-129.310 112.459  0.00 97.00      PROA   
ATOM   3776  SG  CYS P 240     -23.455-128.089 111.872  0.00 97.00      PROA   
ATOM   3777  C   CYS P 240     -22.850-129.828 114.709  0.00 97.00      PROA   
ATOM   3778  O   CYS P 240     -23.752-129.254 115.309  0.00 97.00      PROA   
ATOM   3779  N   GLU P 241     -21.623-129.944 115.250  0.00 97.00      PROA   
ATOM   3780  HN  GLU P 241     -20.904-130.443 114.775  0.00 97.00      PROA   
ATOM   3781  CA  GLU P 241     -21.302-129.489 116.582  0.00 97.00      PROA   
ATOM   3782  HA  GLU P 241     -22.144-128.963 117.011  0.00 97.00      PROA   
ATOM   3783  CB  GLU P 241     -21.021-130.702 117.496  0.00 97.00      PROA   
ATOM   3784  HB1 GLU P 241     -20.280-131.364 117.000  0.00 97.00      PROA   
ATOM   3785  HB2 GLU P 241     -21.985-131.260 117.532  0.00 97.00      PROA   
ATOM   3786  CG  GLU P 241     -20.526-130.381 118.918  0.00 97.00      PROA   
ATOM   3787  HG1 GLU P 241     -21.099-129.527 119.339  0.00 97.00      PROA   
ATOM   3788  HG2 GLU P 241     -19.446-130.125 118.909  0.00 97.00      PROA   
ATOM   3789  CD  GLU P 241     -20.732-131.557 119.861  0.00 97.00      PROA   
ATOM   3790  OE1 GLU P 241     -21.230-132.620 119.414  0.00 97.00      PROA   
ATOM   3791  OE2 GLU P 241     -20.435-131.378 121.071  0.00 97.00      PROA   
ATOM   3792  C   GLU P 241     -20.163-128.500 116.547  0.00 97.00      PROA   
ATOM   3793  O   GLU P 241     -19.245-128.617 115.737  0.00 97.00      PROA   
ATOM   3794  N   ALA P 242     -20.230-127.466 117.421  0.00 97.00      PROA   
ATOM   3795  HN  ALA P 242     -21.000-127.371 118.046  0.00 97.00      PROA   
ATOM   3796  CA  ALA P 242     -19.240-126.417 117.488  0.00 97.00      PROA   
ATOM   3797  HA  ALA P 242     -18.295-126.790 117.115  0.00 97.00      PROA   
ATOM   3798  CB  ALA P 242     -19.676-125.185 116.673  0.00 97.00      PROA   
ATOM   3799  HB1 ALA P 242     -20.639-124.787 117.059  0.00 97.00      PROA   
ATOM   3800  HB2 ALA P 242     -19.826-125.477 115.610  0.00 97.00      PROA   
ATOM   3801  HB3 ALA P 242     -18.911-124.384 116.708  0.00 97.00      PROA   
ATOM   3802  C   ALA P 242     -19.043-126.022 118.935  0.00 97.00      PROA   
ATOM   3803  O   ALA P 242     -19.985-125.992 119.723  0.00 97.00      PROA   
ATOM   3804  N   ALA P 243     -17.780-125.735 119.328  0.00 97.00      PROA   
ATOM   3805  HN  ALA P 243     -17.016-125.770 118.692  0.00 97.00      PROA   
ATOM   3806  CA  ALA P 243     -17.432-125.531 120.713  0.00 97.00      PROA   
ATOM   3807  HA  ALA P 243     -18.239-125.016 121.217  0.00 97.00      PROA   
ATOM   3808  CB  ALA P 243     -17.146-126.887 121.399  0.00 97.00      PROA   
ATOM   3809  HB1 ALA P 243     -16.313-127.415 120.886  0.00 97.00      PROA   
ATOM   3810  HB2 ALA P 243     -18.047-127.537 121.338  0.00 97.00      PROA   
ATOM   3811  HB3 ALA P 243     -16.882-126.761 122.469  0.00 97.00      PROA   
ATOM   3812  C   ALA P 243     -16.192-124.668 120.821  0.00 97.00      PROA   
ATOM   3813  O   ALA P 243     -15.452-124.468 119.859  0.00 97.00      PROA   
ATOM   3814  N   THR P 244     -15.944-124.125 122.036  0.00 97.00      PROA   
ATOM   3815  HN  THR P 244     -16.623-124.222 122.763  0.00 97.00      PROA   
ATOM   3816  CA  THR P 244     -14.660-123.611 122.485  0.00 97.00      PROA   
ATOM   3817  HA  THR P 244     -14.298-122.891 121.762  0.00 97.00      PROA   
ATOM   3818  CB  THR P 244     -14.763-122.958 123.853  0.00 97.00      PROA   
ATOM   3819  HB  THR P 244     -13.758-122.698 124.240  0.00 97.00      PROA   
ATOM   3820  OG1 THR P 244     -15.385-123.851 124.760  0.00 97.00      PROA   
ATOM   3821  HG1 THR P 244     -15.001-124.711 124.573  0.00 97.00      PROA   
ATOM   3822  CG2 THR P 244     -15.586-121.658 123.815  0.00 97.00      PROA   
ATOM   3823 HG21 THR P 244     -16.603-121.836 123.411  0.00 97.00      PROA   
ATOM   3824 HG22 THR P 244     -15.078-120.897 123.190  0.00 97.00      PROA   
ATOM   3825 HG23 THR P 244     -15.685-121.254 124.847  0.00 97.00      PROA   
ATOM   3826  C   THR P 244     -13.638-124.742 122.601  0.00 97.00      PROA   
ATOM   3827  O   THR P 244     -13.974-125.834 123.052  0.00 97.00      PROA   
ATOM   3828  N   GLU P 245     -12.359-124.471 122.250  0.00 97.00      PROA   
ATOM   3829  HN  GLU P 245     -12.116-123.548 121.959  0.00 97.00      PROA   
ATOM   3830  CA  GLU P 245     -11.218-125.382 122.208  0.00 97.00      PROA   
ATOM   3831  HA  GLU P 245     -11.402-126.155 121.475  0.00 97.00      PROA   
ATOM   3832  CB  GLU P 245     -10.031-124.460 121.800  0.00 97.00      PROA   
ATOM   3833  HB1 GLU P 245      -9.701-123.876 122.686  0.00 97.00      PROA   
ATOM   3834  HB2 GLU P 245     -10.468-123.728 121.078  0.00 97.00      PROA   
ATOM   3835  CG  GLU P 245      -8.788-125.109 121.155  0.00 97.00      PROA   
ATOM   3836  HG1 GLU P 245      -9.006-126.166 120.904  0.00 97.00      PROA   
ATOM   3837  HG2 GLU P 245      -7.945-125.088 121.878  0.00 97.00      PROA   
ATOM   3838  CD  GLU P 245      -8.304-124.406 119.878  0.00 97.00      PROA   
ATOM   3839  OE1 GLU P 245      -8.597-123.202 119.668  0.00 97.00      PROA   
ATOM   3840  OE2 GLU P 245      -7.609-125.091 119.086  0.00 97.00      PROA   
ATOM   3841  C   GLU P 245     -10.969-126.023 123.576  0.00 97.00      PROA   
ATOM   3842  O   GLU P 245     -10.774-127.227 123.728  0.00 97.00      PROA   
ATOM   3843  N   ASP P 246     -11.062-125.172 124.603  0.00 97.00      PROA   
ATOM   3844  HN  ASP P 246     -11.146-124.201 124.381  0.00 97.00      PROA   
ATOM   3845  CA  ASP P 246     -10.968-125.360 126.027  0.00 97.00      PROA   
ATOM   3846  HA  ASP P 246     -10.077-125.938 126.235  0.00 97.00      PROA   
ATOM   3847  CB  ASP P 246     -10.812-123.929 126.648  0.00 97.00      PROA   
ATOM   3848  HB1 ASP P 246      -9.751-123.607 126.549  0.00 97.00      PROA   
ATOM   3849  HB2 ASP P 246     -11.062-123.919 127.726  0.00 97.00      PROA   
ATOM   3850  CG  ASP P 246     -11.662-122.875 125.913  0.00 97.00      PROA   
ATOM   3851  OD1 ASP P 246     -11.294-122.462 124.778  0.00 97.00      PROA   
ATOM   3852  OD2 ASP P 246     -12.733-122.514 126.452  0.00 97.00      PROA   
ATOM   3853  C   ASP P 246     -12.145-126.124 126.660  0.00 97.00      PROA   
ATOM   3854  O   ASP P 246     -12.042-126.589 127.795  0.00 97.00      PROA   
ATOM   3855  N   GLY P 247     -13.290-126.302 125.956  0.00 97.00      PROA   
ATOM   3856  HN  GLY P 247     -13.318-126.005 125.003  0.00 97.00      PROA   
ATOM   3857  CA  GLY P 247     -14.439-127.070 126.448  0.00 97.00      PROA   
ATOM   3858  HA1 GLY P 247     -14.081-127.982 126.907  0.00 97.00      PROA   
ATOM   3859  HA2 GLY P 247     -15.077-127.269 125.598  0.00 97.00      PROA   
ATOM   3860  C   GLY P 247     -15.292-126.357 127.470  0.00 97.00      PROA   
ATOM   3861  O   GLY P 247     -16.122-126.964 128.148  0.00 97.00      PROA   
ATOM   3862  N   ASN P 248     -15.123-125.028 127.596  0.00 97.00      PROA   
ATOM   3863  HN  ASN P 248     -14.394-124.574 127.090  0.00 97.00      PROA   
ATOM   3864  CA  ASN P 248     -15.986-124.169 128.378  0.00 97.00      PROA   
ATOM   3865  HA  ASN P 248     -16.040-124.576 129.377  0.00 97.00      PROA   
ATOM   3866  CB  ASN P 248     -15.399-122.737 128.416  0.00 97.00      PROA   
ATOM   3867  HB1 ASN P 248     -16.152-121.988 128.735  0.00 97.00      PROA   
ATOM   3868  HB2 ASN P 248     -15.021-122.456 127.410  0.00 97.00      PROA   
ATOM   3869  CG  ASN P 248     -14.279-122.727 129.463  0.00 97.00      PROA   
ATOM   3870  OD1 ASN P 248     -14.436-123.298 130.548  0.00 97.00      PROA   
ATOM   3871  ND2 ASN P 248     -13.114-122.116 129.131  0.00 97.00      PROA   
ATOM   3872 HD21 ASN P 248     -12.365-122.147 129.787  0.00 97.00      PROA   
ATOM   3873 HD22 ASN P 248     -12.944-121.909 128.164  0.00 97.00      PROA   
ATOM   3874  C   ASN P 248     -17.415-124.141 127.872  0.00 97.00      PROA   
ATOM   3875  O   ASN P 248     -18.356-124.273 128.653  0.00 97.00      PROA   
ATOM   3876  N   VAL P 249     -17.594-124.010 126.542  0.00 97.00      PROA   
ATOM   3877  HN  VAL P 249     -16.800-123.905 125.946  0.00 97.00      PROA   
ATOM   3878  CA  VAL P 249     -18.882-123.882 125.900  0.00 97.00      PROA   
ATOM   3879  HA  VAL P 249     -19.670-124.134 126.595  0.00 97.00      PROA   
ATOM   3880  CB  VAL P 249     -19.118-122.474 125.361  0.00 97.00      PROA   
ATOM   3881  HB  VAL P 249     -18.387-122.245 124.554  0.00 97.00      PROA   
ATOM   3882  CG1 VAL P 249     -20.546-122.348 124.783  0.00 97.00      PROA   
ATOM   3883 HG11 VAL P 249     -21.299-122.595 125.561  0.00 97.00      PROA   
ATOM   3884 HG12 VAL P 249     -20.699-123.017 123.912  0.00 97.00      PROA   
ATOM   3885 HG13 VAL P 249     -20.723-121.306 124.447  0.00 97.00      PROA   
ATOM   3886  CG2 VAL P 249     -18.892-121.443 126.489  0.00 97.00      PROA   
ATOM   3887 HG21 VAL P 249     -17.869-121.501 126.911  0.00 97.00      PROA   
ATOM   3888 HG22 VAL P 249     -19.628-121.599 127.305  0.00 97.00      PROA   
ATOM   3889 HG23 VAL P 249     -19.020-120.419 126.084  0.00 97.00      PROA   
ATOM   3890  C   VAL P 249     -18.937-124.848 124.739  0.00 97.00      PROA   
ATOM   3891  O   VAL P 249     -18.089-124.822 123.855  0.00 97.00      PROA   
ATOM   3892  N   LEU P 250     -19.976-125.708 124.693  0.00 97.00      PROA   
ATOM   3893  HN  LEU P 250     -20.643-125.750 125.431  0.00 97.00      PROA   
ATOM   3894  CA  LEU P 250     -20.288-126.508 123.530  0.00 97.00      PROA   
ATOM   3895  HA  LEU P 250     -19.688-126.162 122.700  0.00 97.00      PROA   
ATOM   3896  CB  LEU P 250     -20.013-128.040 123.635  0.00 97.00      PROA   
ATOM   3897  HB1 LEU P 250     -18.904-128.151 123.619  0.00 97.00      PROA   
ATOM   3898  HB2 LEU P 250     -20.390-128.533 122.713  0.00 97.00      PROA   
ATOM   3899  CG  LEU P 250     -20.507-128.867 124.860  0.00 97.00      PROA   
ATOM   3900  HG  LEU P 250     -20.086-129.891 124.685  0.00 97.00      PROA   
ATOM   3901  CD1 LEU P 250     -19.949-128.413 126.223  0.00 97.00      PROA   
ATOM   3902 HD11 LEU P 250     -20.446-127.478 126.555  0.00 97.00      PROA   
ATOM   3903 HD12 LEU P 250     -18.855-128.237 126.155  0.00 97.00      PROA   
ATOM   3904 HD13 LEU P 250     -20.142-129.192 126.990  0.00 97.00      PROA   
ATOM   3905  CD2 LEU P 250     -22.034-129.056 124.924  0.00 97.00      PROA   
ATOM   3906 HD21 LEU P 250     -22.430-129.350 123.930  0.00 97.00      PROA   
ATOM   3907 HD22 LEU P 250     -22.530-128.120 125.251  0.00 97.00      PROA   
ATOM   3908 HD23 LEU P 250     -22.288-129.848 125.660  0.00 97.00      PROA   
ATOM   3909  C   LEU P 250     -21.703-126.169 123.152  0.00 97.00      PROA   
ATOM   3910  O   LEU P 250     -22.585-126.061 124.001  0.00 97.00      PROA   
ATOM   3911  N   LYS P 251     -21.939-125.908 121.849  0.00 97.00      PROA   
ATOM   3912  HN  LYS P 251     -21.217-125.966 121.161  0.00 97.00      PROA   
ATOM   3913  CA  LYS P 251     -23.190-125.341 121.417  0.00 97.00      PROA   
ATOM   3914  HA  LYS P 251     -23.960-125.523 122.153  0.00 97.00      PROA   
ATOM   3915  CB  LYS P 251     -23.050-123.821 121.243  0.00 97.00      PROA   
ATOM   3916  HB1 LYS P 251     -22.373-123.556 120.403  0.00 97.00      PROA   
ATOM   3917  HB2 LYS P 251     -22.552-123.465 122.176  0.00 97.00      PROA   
ATOM   3918  CG  LYS P 251     -24.401-123.103 121.129  0.00 97.00      PROA   
ATOM   3919  HG1 LYS P 251     -25.232-123.825 121.301  0.00 97.00      PROA   
ATOM   3920  HG2 LYS P 251     -24.507-122.726 120.091  0.00 97.00      PROA   
ATOM   3921  CD  LYS P 251     -24.543-121.955 122.144  0.00 97.00      PROA   
ATOM   3922  HD1 LYS P 251     -24.500-122.392 123.168  0.00 97.00      PROA   
ATOM   3923  HD2 LYS P 251     -25.541-121.481 122.017  0.00 97.00      PROA   
ATOM   3924  CE  LYS P 251     -23.448-120.885 121.999  0.00 97.00      PROA   
ATOM   3925  HE1 LYS P 251     -23.484-120.471 120.970  0.00 97.00      PROA   
ATOM   3926  HE2 LYS P 251     -22.435-121.304 122.178  0.00 97.00      PROA   
ATOM   3927  NZ  LYS P 251     -23.644-119.773 122.963  0.00 97.00      PROA   
ATOM   3928  HZ1 LYS P 251     -23.750-120.136 123.929  0.00 97.00      PROA   
ATOM   3929  HZ2 LYS P 251     -24.488-119.214 122.714  0.00 97.00      PROA   
ATOM   3930  HZ3 LYS P 251     -22.813-119.152 122.976  0.00 97.00      PROA   
ATOM   3931  C   LYS P 251     -23.605-126.028 120.143  0.00 97.00      PROA   
ATOM   3932  O   LYS P 251     -23.329-125.589 119.028  0.00 97.00      PROA   
ATOM   3933  N   ARG P 252     -24.286-127.178 120.313  0.00 97.00      PROA   
ATOM   3934  HN  ARG P 252     -24.496-127.493 121.237  0.00 97.00      PROA   
ATOM   3935  CA  ARG P 252     -24.775-128.019 119.245  0.00 97.00      PROA   
ATOM   3936  HA  ARG P 252     -23.928-128.226 118.605  0.00 97.00      PROA   
ATOM   3937  CB  ARG P 252     -25.273-129.371 119.815  0.00 97.00      PROA   
ATOM   3938  HB1 ARG P 252     -25.795-129.949 119.022  0.00 97.00      PROA   
ATOM   3939  HB2 ARG P 252     -26.005-129.176 120.630  0.00 97.00      PROA   
ATOM   3940  CG  ARG P 252     -24.128-130.251 120.357  0.00 97.00      PROA   
ATOM   3941  HG1 ARG P 252     -23.556-129.713 121.147  0.00 97.00      PROA   
ATOM   3942  HG2 ARG P 252     -23.427-130.439 119.512  0.00 97.00      PROA   
ATOM   3943  CD  ARG P 252     -24.614-131.592 120.933  0.00 97.00      PROA   
ATOM   3944  HD1 ARG P 252     -25.299-132.092 120.219  0.00 97.00      PROA   
ATOM   3945  HD2 ARG P 252     -25.121-131.435 121.909  0.00 97.00      PROA   
ATOM   3946  NE  ARG P 252     -23.403-132.452 121.090  0.00 97.00      PROA   
ATOM   3947  HE  ARG P 252     -22.646-132.327 120.446  0.00 97.00      PROA   
ATOM   3948  CZ  ARG P 252     -23.060-133.164 122.178  0.00 97.00      PROA   
ATOM   3949  NH1 ARG P 252     -23.955-133.670 123.020  0.00 97.00      PROA   
ATOM   3950 HH11 ARG P 252     -24.901-133.642 122.721  0.00 97.00      PROA   
ATOM   3951 HH12 ARG P 252     -23.619-134.345 123.669  0.00 97.00      PROA   
ATOM   3952  NH2 ARG P 252     -21.746-133.375 122.367  0.00 97.00      PROA   
ATOM   3953 HH21 ARG P 252     -21.146-132.827 121.778  0.00 97.00      PROA   
ATOM   3954 HH22 ARG P 252     -21.408-133.733 123.229  0.00 97.00      PROA   
ATOM   3955  C   ARG P 252     -25.828-127.378 118.351  0.00 97.00      PROA   
ATOM   3956  O   ARG P 252     -26.674-126.616 118.816  0.00 97.00      PROA   
ATOM   3957  N   SER P 253     -25.808-127.684 117.026  0.00 97.00      PROA   
ATOM   3958  HN  SER P 253     -25.088-128.253 116.630  0.00 97.00      PROA   
ATOM   3959  CA  SER P 253     -26.908-127.318 116.144  0.00 97.00      PROA   
ATOM   3960  HA  SER P 253     -27.192-126.311 116.399  0.00 97.00      PROA   
ATOM   3961  CB  SER P 253     -26.551-127.256 114.631  0.00 97.00      PROA   
ATOM   3962  HB1 SER P 253     -25.799-126.456 114.467  0.00 97.00      PROA   
ATOM   3963  HB2 SER P 253     -27.454-127.001 114.036  0.00 97.00      PROA   
ATOM   3964  OG  SER P 253     -26.030-128.480 114.140  0.00 97.00      PROA   
ATOM   3965  HG1 SER P 253     -25.212-128.638 114.629  0.00 97.00      PROA   
ATOM   3966  C   SER P 253     -28.089-128.266 116.348  0.00 97.00      PROA   
ATOM   3967  O   SER P 253     -27.870-129.464 116.530  0.00 97.00      PROA   
ATOM   3968  N   PRO P 254     -29.344-127.819 116.331  0.00 97.00      PROA   
ATOM   3969  CD  PRO P 254     -29.718-126.436 116.645  0.00 97.00      PROA   
ATOM   3970  HD1 PRO P 254     -29.564-125.814 115.737  0.00 97.00      PROA   
ATOM   3971  HD2 PRO P 254     -29.125-126.032 117.496  0.00 97.00      PROA   
ATOM   3972  CA  PRO P 254     -30.518-128.655 116.068  0.00 97.00      PROA   
ATOM   3973  HA  PRO P 254     -30.578-129.373 116.873  0.00 97.00      PROA   
ATOM   3974  CB  PRO P 254     -31.687-127.651 116.076  0.00 97.00      PROA   
ATOM   3975  HB1 PRO P 254     -32.630-128.109 116.432  0.00 97.00      PROA   
ATOM   3976  HB2 PRO P 254     -31.845-127.227 115.059  0.00 97.00      PROA   
ATOM   3977  CG  PRO P 254     -31.202-126.522 116.996  0.00 97.00      PROA   
ATOM   3978  HG1 PRO P 254     -31.736-125.565 116.830  0.00 97.00      PROA   
ATOM   3979  HG2 PRO P 254     -31.312-126.829 118.060  0.00 97.00      PROA   
ATOM   3980  C   PRO P 254     -30.448-129.448 114.764  0.00 97.00      PROA   
ATOM   3981  O   PRO P 254     -29.840-128.965 113.810  0.00 97.00      PROA   
ATOM   3982  N   GLU P 255     -31.062-130.660 114.694  0.00 97.00      PROA   
ATOM   3983  HN  GLU P 255     -31.505-131.065 115.490  0.00 97.00      PROA   
ATOM   3984  CA  GLU P 255     -31.093-131.482 113.494  0.00 97.00      PROA   
ATOM   3985  HA  GLU P 255     -30.067-131.664 113.219  0.00 97.00      PROA   
ATOM   3986  CB  GLU P 255     -31.761-132.870 113.719  0.00 97.00      PROA   
ATOM   3987  HB1 GLU P 255     -31.740-133.387 112.737  0.00 97.00      PROA   
ATOM   3988  HB2 GLU P 255     -32.828-132.740 114.003  0.00 97.00      PROA   
ATOM   3989  CG  GLU P 255     -31.056-133.772 114.768  0.00 97.00      PROA   
ATOM   3990  HG1 GLU P 255     -31.593-133.713 115.739  0.00 97.00      PROA   
ATOM   3991  HG2 GLU P 255     -30.013-133.428 114.926  0.00 97.00      PROA   
ATOM   3992  CD  GLU P 255     -30.978-135.242 114.340  0.00 97.00      PROA   
ATOM   3993  OE1 GLU P 255     -31.599-136.105 115.015  0.00 97.00      PROA   
ATOM   3994  OE2 GLU P 255     -30.267-135.518 113.338  0.00 97.00      PROA   
ATOM   3995  C   GLU P 255     -31.752-130.822 112.283  0.00 97.00      PROA   
ATOM   3996  O   GLU P 255     -32.773-130.144 112.387  0.00 97.00      PROA   
ATOM   3997  N   LEU P 256     -31.153-131.035 111.090  0.00 97.00      PROA   
ATOM   3998  HN  LEU P 256     -30.294-131.544 111.051  0.00 97.00      PROA   
ATOM   3999  CA  LEU P 256     -31.590-130.485 109.826  0.00 97.00      PROA   
ATOM   4000  HA  LEU P 256     -32.503-129.930 109.973  0.00 97.00      PROA   
ATOM   4001  CB  LEU P 256     -30.468-129.562 109.271  0.00 97.00      PROA   
ATOM   4002  HB1 LEU P 256     -29.553-130.158 109.071  0.00 97.00      PROA   
ATOM   4003  HB2 LEU P 256     -30.217-128.865 110.107  0.00 97.00      PROA   
ATOM   4004  CG  LEU P 256     -30.785-128.668 108.044  0.00 97.00      PROA   
ATOM   4005  HG  LEU P 256     -30.005-127.867 108.040  0.00 97.00      PROA   
ATOM   4006  CD1 LEU P 256     -30.638-129.402 106.700  0.00 97.00      PROA   
ATOM   4007 HD11 LEU P 256     -31.433-130.162 106.579  0.00 97.00      PROA   
ATOM   4008 HD12 LEU P 256     -29.652-129.909 106.638  0.00 97.00      PROA   
ATOM   4009 HD13 LEU P 256     -30.722-128.683 105.858  0.00 97.00      PROA   
ATOM   4010  CD2 LEU P 256     -32.145-127.956 108.153  0.00 97.00      PROA   
ATOM   4011 HD21 LEU P 256     -32.213-127.401 109.113  0.00 97.00      PROA   
ATOM   4012 HD22 LEU P 256     -32.977-128.690 108.102  0.00 97.00      PROA   
ATOM   4013 HD23 LEU P 256     -32.265-127.235 107.317  0.00 97.00      PROA   
ATOM   4014  C   LEU P 256     -31.878-131.654 108.903  0.00 97.00      PROA   
ATOM   4015  O   LEU P 256     -31.086-132.582 108.793  0.00 97.00      PROA   
ATOM   4016  N   GLU P 257     -33.048-131.658 108.219  0.00 97.00      PROA   
ATOM   4017  HN  GLU P 257     -33.687-130.897 108.278  0.00 97.00      PROA   
ATOM   4018  CA  GLU P 257     -33.477-132.787 107.414  0.00 97.00      PROA   
ATOM   4019  HA  GLU P 257     -33.093-133.693 107.858  0.00 97.00      PROA   
ATOM   4020  CB  GLU P 257     -35.024-132.907 107.357  0.00 97.00      PROA   
ATOM   4021  HB1 GLU P 257     -35.467-132.039 106.825  0.00 97.00      PROA   
ATOM   4022  HB2 GLU P 257     -35.381-132.844 108.413  0.00 97.00      PROA   
ATOM   4023  CG  GLU P 257     -35.543-134.253 106.797  0.00 97.00      PROA   
ATOM   4024  HG1 GLU P 257     -36.355-134.626 107.457  0.00 97.00      PROA   
ATOM   4025  HG2 GLU P 257     -34.737-135.015 106.784  0.00 97.00      PROA   
ATOM   4026  CD  GLU P 257     -36.123-134.140 105.393  0.00 97.00      PROA   
ATOM   4027  OE1 GLU P 257     -35.343-133.878 104.453  0.00 97.00      PROA   
ATOM   4028  OE2 GLU P 257     -37.350-134.355 105.236  0.00 97.00      PROA   
ATOM   4029  C   GLU P 257     -32.924-132.696 106.009  0.00 97.00      PROA   
ATOM   4030  O   GLU P 257     -33.001-131.659 105.354  0.00 97.00      PROA   
ATOM   4031  N   LEU P 258     -32.352-133.820 105.519  0.00 97.00      PROA   
ATOM   4032  HN  LEU P 258     -32.281-134.630 106.097  0.00 97.00      PROA   
ATOM   4033  CA  LEU P 258     -31.848-133.954 104.172  0.00 97.00      PROA   
ATOM   4034  HA  LEU P 258     -32.348-133.233 103.542  0.00 97.00      PROA   
ATOM   4035  CB  LEU P 258     -30.315-133.747 104.052  0.00 97.00      PROA   
ATOM   4036  HB1 LEU P 258     -29.981-133.937 103.008  0.00 97.00      PROA   
ATOM   4037  HB2 LEU P 258     -29.812-134.486 104.707  0.00 97.00      PROA   
ATOM   4038  CG  LEU P 258     -29.815-132.339 104.459  0.00 97.00      PROA   
ATOM   4039  HG  LEU P 258     -30.253-132.084 105.451  0.00 97.00      PROA   
ATOM   4040  CD1 LEU P 258     -28.287-132.327 104.636  0.00 97.00      PROA   
ATOM   4041 HD11 LEU P 258     -27.791-132.556 103.669  0.00 97.00      PROA   
ATOM   4042 HD12 LEU P 258     -27.976-133.083 105.384  0.00 97.00      PROA   
ATOM   4043 HD13 LEU P 258     -27.954-131.326 104.982  0.00 97.00      PROA   
ATOM   4044  CD2 LEU P 258     -30.235-131.251 103.453  0.00 97.00      PROA   
ATOM   4045 HD21 LEU P 258     -31.339-131.201 103.361  0.00 97.00      PROA   
ATOM   4046 HD22 LEU P 258     -29.802-131.468 102.453  0.00 97.00      PROA   
ATOM   4047 HD23 LEU P 258     -29.866-130.259 103.789  0.00 97.00      PROA   
ATOM   4048  C   LEU P 258     -32.217-135.327 103.647  0.00 97.00      PROA   
ATOM   4049  O   LEU P 258     -31.386-136.225 103.528  0.00 97.00      PROA   
ATOM   4050  N   GLN P 259     -33.507-135.529 103.303  0.00 97.00      PROA   
ATOM   4051  HN  GLN P 259     -34.208-134.867 103.577  0.00 97.00      PROA   
ATOM   4052  CA  GLN P 259     -33.963-136.640 102.492  0.00 97.00      PROA   
ATOM   4053  HA  GLN P 259     -33.620-137.530 102.994  0.00 97.00      PROA   
ATOM   4054  CB  GLN P 259     -35.510-136.735 102.385  0.00 97.00      PROA   
ATOM   4055  HB1 GLN P 259     -35.794-137.370 101.515  0.00 97.00      PROA   
ATOM   4056  HB2 GLN P 259     -35.912-135.714 102.202  0.00 97.00      PROA   
ATOM   4057  CG  GLN P 259     -36.190-137.326 103.636  0.00 97.00      PROA   
ATOM   4058  HG1 GLN P 259     -36.008-136.685 104.521  0.00 97.00      PROA   
ATOM   4059  HG2 GLN P 259     -35.794-138.339 103.857  0.00 97.00      PROA   
ATOM   4060  CD  GLN P 259     -37.696-137.460 103.375  0.00 97.00      PROA   
ATOM   4061  OE1 GLN P 259     -38.152-138.447 102.788  0.00 97.00      PROA   
ATOM   4062  NE2 GLN P 259     -38.483-136.439 103.806  0.00 97.00      PROA   
ATOM   4063 HE21 GLN P 259     -39.468-136.488 103.661  0.00 97.00      PROA   
ATOM   4064 HE22 GLN P 259     -38.065-135.652 104.268  0.00 97.00      PROA   
ATOM   4065  C   GLN P 259     -33.348-136.664 101.104  0.00 97.00      PROA   
ATOM   4066  O   GLN P 259     -33.205-135.635 100.452  0.00 97.00      PROA   
ATOM   4067  N   VAL P 260     -32.957-137.870 100.637  0.00 97.00      PROA   
ATOM   4068  HN  VAL P 260     -33.064-138.688 101.193  0.00 97.00      PROA   
ATOM   4069  CA  VAL P 260     -32.332-138.079  99.350  0.00 97.00      PROA   
ATOM   4070  HA  VAL P 260     -32.448-137.195  98.745  0.00 97.00      PROA   
ATOM   4071  CB  VAL P 260     -30.846-138.409  99.463  0.00 97.00      PROA   
ATOM   4072  HB  VAL P 260     -30.727-139.341 100.054  0.00 97.00      PROA   
ATOM   4073  CG1 VAL P 260     -30.225-138.601  98.063  0.00 97.00      PROA   
ATOM   4074 HG11 VAL P 260     -30.392-137.700  97.435  0.00 97.00      PROA   
ATOM   4075 HG12 VAL P 260     -30.650-139.486  97.547  0.00 97.00      PROA   
ATOM   4076 HG13 VAL P 260     -29.131-138.760  98.159  0.00 97.00      PROA   
ATOM   4077  CG2 VAL P 260     -30.105-137.291 100.231  0.00 97.00      PROA   
ATOM   4078 HG21 VAL P 260     -30.450-137.224 101.282  0.00 97.00      PROA   
ATOM   4079 HG22 VAL P 260     -30.266-136.310  99.742  0.00 97.00      PROA   
ATOM   4080 HG23 VAL P 260     -29.014-137.501 100.246  0.00 97.00      PROA   
ATOM   4081  C   VAL P 260     -33.092-139.221  98.702  0.00 97.00      PROA   
ATOM   4082  O   VAL P 260     -33.320-140.254  99.327  0.00 97.00      PROA   
ATOM   4083  N   LEU P 261     -33.538-139.049  97.435  0.00 97.00      PROA   
ATOM   4084  HN  LEU P 261     -33.329-138.203  96.944  0.00 97.00      PROA   
ATOM   4085  CA  LEU P 261     -34.370-140.012  96.742  0.00 97.00      PROA   
ATOM   4086  HA  LEU P 261     -34.419-140.914  97.331  0.00 97.00      PROA   
ATOM   4087  CB  LEU P 261     -35.818-139.513  96.516  0.00 97.00      PROA   
ATOM   4088  HB1 LEU P 261     -36.371-140.231  95.871  0.00 97.00      PROA   
ATOM   4089  HB2 LEU P 261     -35.784-138.535  95.986  0.00 97.00      PROA   
ATOM   4090  CG  LEU P 261     -36.651-139.340  97.811  0.00 97.00      PROA   
ATOM   4091  HG  LEU P 261     -36.151-138.576  98.451  0.00 97.00      PROA   
ATOM   4092  CD1 LEU P 261     -38.061-138.828  97.470  0.00 97.00      PROA   
ATOM   4093 HD11 LEU P 261     -38.600-139.580  96.854  0.00 97.00      PROA   
ATOM   4094 HD12 LEU P 261     -38.001-137.881  96.895  0.00 97.00      PROA   
ATOM   4095 HD13 LEU P 261     -38.642-138.647  98.398  0.00 97.00      PROA   
ATOM   4096  CD2 LEU P 261     -36.759-140.639  98.633  0.00 97.00      PROA   
ATOM   4097 HD21 LEU P 261     -37.414-140.476  99.514  0.00 97.00      PROA   
ATOM   4098 HD22 LEU P 261     -35.764-140.962  99.000  0.00 97.00      PROA   
ATOM   4099 HD23 LEU P 261     -37.196-141.449  98.012  0.00 97.00      PROA   
ATOM   4100  C   LEU P 261     -33.776-140.441  95.420  0.00 97.00      PROA   
ATOM   4101  O   LEU P 261     -33.352-139.637  94.595  0.00 97.00      PROA   
ATOM   4102  N   GLY P 262     -33.759-141.774  95.205  0.00 97.00      PROA   
ATOM   4103  HN  GLY P 262     -34.156-142.389  95.878  0.00 97.00      PROA   
ATOM   4104  CA  GLY P 262     -33.264-142.425  94.019  0.00 97.00      PROA   
ATOM   4105  HA1 GLY P 262     -32.254-142.751  94.211  0.00 97.00      PROA   
ATOM   4106  HA2 GLY P 262     -33.371-141.781  93.157  0.00 97.00      PROA   
ATOM   4107  C   GLY P 262     -34.091-143.649  93.815  0.00 97.00      PROA   
ATOM   4108  O   GLY P 262     -34.773-144.121  94.722  0.00 97.00      PROA   
ATOM   4109  N   HSD P 263     -34.022-144.214  92.596  0.00 97.00      PROA   
ATOM   4110  HN  HSD P 263     -33.423-143.837  91.895  0.00 97.00      PROA   
ATOM   4111  CA  HSD P 263     -34.709-145.429  92.233  0.00 97.00      PROA   
ATOM   4112  HA  HSD P 263     -35.123-145.908  93.110  0.00 97.00      PROA   
ATOM   4113  CB  HSD P 263     -35.830-145.177  91.197  0.00 97.00      PROA   
ATOM   4114  HB1 HSD P 263     -36.246-146.138  90.827  0.00 97.00      PROA   
ATOM   4115  HB2 HSD P 263     -35.408-144.629  90.326  0.00 97.00      PROA   
ATOM   4116  ND1 HSD P 263     -38.168-144.835  92.185  0.00 97.00      PROA   
ATOM   4117  HD1 HSD P 263     -38.458-145.792  92.157  0.00 97.00      PROA   
ATOM   4118  CG  HSD P 263     -36.943-144.340  91.784  0.00 97.00      PROA   
ATOM   4119  CE1 HSD P 263     -38.914-143.771  92.577  0.00 97.00      PROA   
ATOM   4120  HE1 HSD P 263     -39.936-143.864  92.946  0.00 97.00      PROA   
ATOM   4121  NE2 HSD P 263     -38.264-142.632  92.447  0.00 97.00      PROA   
ATOM   4122  CD2 HSD P 263     -37.027-142.989  91.938  0.00 97.00      PROA   
ATOM   4123  HD2 HSD P 263     -36.294-142.220  91.727  0.00 97.00      PROA   
ATOM   4124  C   HSD P 263     -33.631-146.313  91.674  0.00 97.00      PROA   
ATOM   4125  O   HSD P 263     -32.768-145.838  90.939  0.00 97.00      PROA   
ATOM   4126  N   GLN P 264     -33.619-147.613  92.057  0.00 97.00      PROA   
ATOM   4127  HN  GLN P 264     -34.341-147.985  92.636  0.00 97.00      PROA   
ATOM   4128  CA  GLN P 264     -32.530-148.530  91.772  0.00 97.00      PROA   
ATOM   4129  HA  GLN P 264     -31.653-148.095  92.233  0.00 97.00      PROA   
ATOM   4130  CB  GLN P 264     -32.747-149.901  92.462  0.00 97.00      PROA   
ATOM   4131  HB1 GLN P 264     -32.047-150.661  92.052  0.00 97.00      PROA   
ATOM   4132  HB2 GLN P 264     -33.784-150.229  92.226  0.00 97.00      PROA   
ATOM   4133  CG  GLN P 264     -32.533-149.823  93.995  0.00 97.00      PROA   
ATOM   4134  HG1 GLN P 264     -32.940-148.868  94.390  0.00 97.00      PROA   
ATOM   4135  HG2 GLN P 264     -31.449-149.853  94.232  0.00 97.00      PROA   
ATOM   4136  CD  GLN P 264     -33.256-150.946  94.749  0.00 97.00      PROA   
ATOM   4137  OE1 GLN P 264     -34.143-150.683  95.569  0.00 97.00      PROA   
ATOM   4138  NE2 GLN P 264     -32.868-152.220  94.475  0.00 97.00      PROA   
ATOM   4139 HE21 GLN P 264     -33.333-152.964  94.952  0.00 97.00      PROA   
ATOM   4140 HE22 GLN P 264     -32.135-152.388  93.818  0.00 97.00      PROA   
ATOM   4141  C   GLN P 264     -32.178-148.691  90.301  0.00 97.00      PROA   
ATOM   4142  O   GLN P 264     -33.035-148.849  89.434  0.00 97.00      PROA   
ATOM   4143  N   GLN P 265     -30.863-148.606  90.010  0.00 97.00      PROA   
ATOM   4144  HN  GLN P 265     -30.198-148.521  90.750  0.00 97.00      PROA   
ATOM   4145  CA  GLN P 265     -30.311-148.406  88.694  0.00 97.00      PROA   
ATOM   4146  HA  GLN P 265     -31.118-148.082  88.058  0.00 97.00      PROA   
ATOM   4147  CB  GLN P 265     -29.231-147.277  88.682  0.00 97.00      PROA   
ATOM   4148  HB1 GLN P 265     -29.762-146.305  88.802  0.00 97.00      PROA   
ATOM   4149  HB2 GLN P 265     -28.743-147.249  87.682  0.00 97.00      PROA   
ATOM   4150  CG  GLN P 265     -28.111-147.359  89.757  0.00 97.00      PROA   
ATOM   4151  HG1 GLN P 265     -27.291-146.662  89.478  0.00 97.00      PROA   
ATOM   4152  HG2 GLN P 265     -27.687-148.384  89.774  0.00 97.00      PROA   
ATOM   4153  CD  GLN P 265     -28.581-147.024  91.186  0.00 97.00      PROA   
ATOM   4154  OE1 GLN P 265     -28.938-147.916  91.964  0.00 97.00      PROA   
ATOM   4155  NE2 GLN P 265     -28.573-145.711  91.545  0.00 97.00      PROA   
ATOM   4156 HE21 GLN P 265     -28.902-145.460  92.458  0.00 97.00      PROA   
ATOM   4157 HE22 GLN P 265     -28.249-145.012  90.910  0.00 97.00      PROA   
ATOM   4158  C   GLN P 265     -29.720-149.686  88.125  0.00 97.00      PROA   
ATOM   4159  O   GLN P 265     -29.291-150.552  88.888  0.00 97.00      PROA   
ATOM   4160  N   PRO P 266     -29.657-149.869  86.801  0.00 97.00      PROA   
ATOM   4161  CD  PRO P 266     -30.418-149.081  85.825  0.00 97.00      PROA   
ATOM   4162  HD1 PRO P 266     -29.979-148.060  85.776  0.00 97.00      PROA   
ATOM   4163  HD2 PRO P 266     -31.497-149.028  86.092  0.00 97.00      PROA   
ATOM   4164  CA  PRO P 266     -28.657-150.704  86.135  0.00 97.00      PROA   
ATOM   4165  HA  PRO P 266     -28.944-151.729  86.317  0.00 97.00      PROA   
ATOM   4166  CB  PRO P 266     -28.763-150.314  84.648  0.00 97.00      PROA   
ATOM   4167  HB1 PRO P 266     -28.535-151.160  83.971  0.00 97.00      PROA   
ATOM   4168  HB2 PRO P 266     -28.080-149.467  84.415  0.00 97.00      PROA   
ATOM   4169  CG  PRO P 266     -30.203-149.811  84.501  0.00 97.00      PROA   
ATOM   4170  HG1 PRO P 266     -30.338-149.150  83.621  0.00 97.00      PROA   
ATOM   4171  HG2 PRO P 266     -30.903-150.672  84.433  0.00 97.00      PROA   
ATOM   4172  C   PRO P 266     -27.235-150.547  86.663  0.00 97.00      PROA   
ATOM   4173  O   PRO P 266     -26.804-149.422  86.909  0.00 97.00      PROA   
ATOM   4174  N   THR P 267     -26.492-151.660  86.842  0.00 97.00      PROA   
ATOM   4175  HN  THR P 267     -26.905-152.565  86.767  0.00 97.00      PROA   
ATOM   4176  CA  THR P 267     -25.060-151.651  87.117  0.00 97.00      PROA   
ATOM   4177  HA  THR P 267     -24.940-151.004  87.976  0.00 97.00      PROA   
ATOM   4178  CB  THR P 267     -24.511-153.022  87.498  0.00 97.00      PROA   
ATOM   4179  HB  THR P 267     -24.185-153.597  86.604  0.00 97.00      PROA   
ATOM   4180  OG1 THR P 267     -25.505-153.807  88.142  0.00 97.00      PROA   
ATOM   4181  HG1 THR P 267     -25.790-153.287  88.898  0.00 97.00      PROA   
ATOM   4182  CG2 THR P 267     -23.322-152.870  88.465  0.00 97.00      PROA   
ATOM   4183 HG21 THR P 267     -23.640-152.339  89.388  0.00 97.00      PROA   
ATOM   4184 HG22 THR P 267     -22.501-152.294  87.994  0.00 97.00      PROA   
ATOM   4185 HG23 THR P 267     -22.935-153.871  88.750  0.00 97.00      PROA   
ATOM   4186  C   THR P 267     -24.192-151.047  86.009  0.00 97.00      PROA   
ATOM   4187  O   THR P 267     -23.287-150.292  86.366  0.00 97.00      PROA   
ATOM   4188  N   PRO P 268     -24.362-151.272  84.698  0.00 97.00      PROA   
ATOM   4189  CD  PRO P 268     -25.061-152.424  84.108  0.00 97.00      PROA   
ATOM   4190  HD1 PRO P 268     -26.094-152.526  84.497  0.00 97.00      PROA   
ATOM   4191  HD2 PRO P 268     -24.482-153.353  84.311  0.00 97.00      PROA   
ATOM   4192  CA  PRO P 268     -23.705-150.463  83.676  0.00 97.00      PROA   
ATOM   4193  HA  PRO P 268     -22.678-150.264  83.949  0.00 97.00      PROA   
ATOM   4194  CB  PRO P 268     -23.815-151.315  82.399  0.00 97.00      PROA   
ATOM   4195  HB1 PRO P 268     -22.941-152.004  82.351  0.00 97.00      PROA   
ATOM   4196  HB2 PRO P 268     -23.842-150.715  81.468  0.00 97.00      PROA   
ATOM   4197  CG  PRO P 268     -25.090-152.136  82.606  0.00 97.00      PROA   
ATOM   4198  HG1 PRO P 268     -25.972-151.497  82.376  0.00 97.00      PROA   
ATOM   4199  HG2 PRO P 268     -25.125-153.054  81.987  0.00 97.00      PROA   
ATOM   4200  C   PRO P 268     -24.408-149.128  83.497  0.00 97.00      PROA   
ATOM   4201  O   PRO P 268     -25.621-149.041  83.682  0.00 97.00      PROA   
ATOM   4202  N   VAL P 269     -23.630-148.084  83.138  0.00 97.00      PROA   
ATOM   4203  HN  VAL P 269     -22.656-148.181  82.959  0.00 97.00      PROA   
ATOM   4204  CA  VAL P 269     -24.078-146.758  82.807  0.00 97.00      PROA   
ATOM   4205  HA  VAL P 269     -25.059-146.825  82.357  0.00 97.00      PROA   
ATOM   4206  CB  VAL P 269     -24.119-145.831  84.028  0.00 97.00      PROA   
ATOM   4207  HB  VAL P 269     -24.775-146.313  84.793  0.00 97.00      PROA   
ATOM   4208  CG1 VAL P 269     -22.715-145.653  84.644  0.00 97.00      PROA   
ATOM   4209 HG11 VAL P 269     -22.033-145.181  83.906  0.00 97.00      PROA   
ATOM   4210 HG12 VAL P 269     -22.289-146.629  84.951  0.00 97.00      PROA   
ATOM   4211 HG13 VAL P 269     -22.767-144.993  85.537  0.00 97.00      PROA   
ATOM   4212  CG2 VAL P 269     -24.747-144.475  83.651  0.00 97.00      PROA   
ATOM   4213 HG21 VAL P 269     -25.756-144.621  83.213  0.00 97.00      PROA   
ATOM   4214 HG22 VAL P 269     -24.108-143.957  82.907  0.00 97.00      PROA   
ATOM   4215 HG23 VAL P 269     -24.833-143.823  84.547  0.00 97.00      PROA   
ATOM   4216  C   VAL P 269     -23.089-146.286  81.712  0.00 97.00      PROA   
ATOM   4217  OT1 VAL P 269     -21.962-146.850  81.635  0.00 97.00      PROA   
ATOM   4218  OT2 VAL P 269     -23.457-145.378  80.920  0.00 97.00      PROA   
END
