# Supplementary material for: The solution structure of the unbound IgG Fc receptor CD64 resembles its crystal structure: Implications for function
Source: PLoS One. 2023 Sep 21;18(9):e0288351. doi: 10.1371/journal.pone.0288351 (PMC10513344; doi:10.1371/journal.pone.0288351)
Supplement: S1 File — (ZIP) [file pone.0288351.s003.zip › CD64V03 E11/Top100/EM_done_ready_for_EM_top100_0p11_E11.dcd_179979.pdb.pdb]

REMARK  FINAL COORDINATES WRITTEN BY NAMD AT TIMESTEP 2000
ATOM      1  N   LYS P   1       5.520 -81.027  86.204  0.00 97.00      PROA   
ATOM      2  HT1 LYS P   1       4.922 -80.456  85.570  0.00 97.00      PROA   
ATOM      3  HT2 LYS P   1       5.928 -81.788  85.619  0.00 97.00      PROA   
ATOM      4  HT3 LYS P   1       6.277 -80.426  86.583  0.00 97.00      PROA   
ATOM      5  CA  LYS P   1       4.678 -81.589  87.289  0.00 97.00      PROA   
ATOM      6  HA  LYS P   1       3.755 -81.918  86.837  0.00 97.00      PROA   
ATOM      7  CB  LYS P   1       5.361 -82.814  87.968  0.00 97.00      PROA   
ATOM      8  HB1 LYS P   1       4.822 -83.039  88.913  0.00 97.00      PROA   
ATOM      9  HB2 LYS P   1       6.411 -82.574  88.244  0.00 97.00      PROA   
ATOM     10  CG  LYS P   1       5.334 -84.099  87.112  0.00 97.00      PROA   
ATOM     11  HG1 LYS P   1       6.079 -83.993  86.293  0.00 97.00      PROA   
ATOM     12  HG2 LYS P   1       4.335 -84.217  86.635  0.00 97.00      PROA   
ATOM     13  CD  LYS P   1       5.664 -85.392  87.889  0.00 97.00      PROA   
ATOM     14  HD1 LYS P   1       6.629 -85.250  88.424  0.00 97.00      PROA   
ATOM     15  HD2 LYS P   1       5.809 -86.205  87.141  0.00 97.00      PROA   
ATOM     16  CE  LYS P   1       4.574 -85.814  88.891  0.00 97.00      PROA   
ATOM     17  HE1 LYS P   1       3.592 -85.892  88.376  0.00 97.00      PROA   
ATOM     18  HE2 LYS P   1       4.490 -85.079  89.718  0.00 97.00      PROA   
ATOM     19  NZ  LYS P   1       4.871 -87.138  89.496  0.00 97.00      PROA   
ATOM     20  HZ1 LYS P   1       5.790 -87.106  89.981  0.00 97.00      PROA   
ATOM     21  HZ2 LYS P   1       4.899 -87.866  88.755  0.00 97.00      PROA   
ATOM     22  HZ3 LYS P   1       4.129 -87.379  90.184  0.00 97.00      PROA   
ATOM     23  C   LYS P   1       4.320 -80.525  88.291  0.00 97.00      PROA   
ATOM     24  O   LYS P   1       4.885 -79.432  88.285  0.00 97.00      PROA   
ATOM     25  N   ALA P   2       3.355 -80.829  89.182  0.00 97.00      PROA   
ATOM     26  HN  ALA P   2       2.844 -81.685  89.169  0.00 97.00      PROA   
ATOM     27  CA  ALA P   2       2.981 -80.001  90.288  0.00 97.00      PROA   
ATOM     28  HA  ALA P   2       3.864 -79.591  90.761  0.00 97.00      PROA   
ATOM     29  CB  ALA P   2       1.987 -78.894  89.877  0.00 97.00      PROA   
ATOM     30  HB1 ALA P   2       1.097 -79.335  89.380  0.00 97.00      PROA   
ATOM     31  HB2 ALA P   2       2.471 -78.200  89.156  0.00 97.00      PROA   
ATOM     32  HB3 ALA P   2       1.652 -78.304  90.754  0.00 97.00      PROA   
ATOM     33  C   ALA P   2       2.335 -80.993  91.223  0.00 97.00      PROA   
ATOM     34  O   ALA P   2       2.194 -82.163  90.864  0.00 97.00      PROA   
ATOM     35  N   VAL P   3       1.951 -80.547  92.444  0.00 97.00      PROA   
ATOM     36  HN  VAL P   3       2.168 -79.622  92.742  0.00 97.00      PROA   
ATOM     37  CA  VAL P   3       1.052 -81.245  93.340  0.00 97.00      PROA   
ATOM     38  HA  VAL P   3       0.337 -81.799  92.749  0.00 97.00      PROA   
ATOM     39  CB  VAL P   3       1.688 -82.177  94.384  0.00 97.00      PROA   
ATOM     40  HB  VAL P   3       0.879 -82.570  95.044  0.00 97.00      PROA   
ATOM     41  CG1 VAL P   3       2.330 -83.400  93.698  0.00 97.00      PROA   
ATOM     42 HG11 VAL P   3       3.218 -83.091  93.109  0.00 97.00      PROA   
ATOM     43 HG12 VAL P   3       1.600 -83.892  93.023  0.00 97.00      PROA   
ATOM     44 HG13 VAL P   3       2.659 -84.135  94.464  0.00 97.00      PROA   
ATOM     45  CG2 VAL P   3       2.721 -81.442  95.264  0.00 97.00      PROA   
ATOM     46 HG21 VAL P   3       2.241 -80.645  95.866  0.00 97.00      PROA   
ATOM     47 HG22 VAL P   3       3.517 -80.985  94.640  0.00 97.00      PROA   
ATOM     48 HG23 VAL P   3       3.202 -82.158  95.964  0.00 97.00      PROA   
ATOM     49  C   VAL P   3       0.307 -80.124  94.033  0.00 97.00      PROA   
ATOM     50  O   VAL P   3       0.855 -79.037  94.212  0.00 97.00      PROA   
ATOM     51  N   ILE P   4      -0.980 -80.340  94.408  0.00 97.00      PROA   
ATOM     52  HN  ILE P   4      -1.449 -81.194  94.182  0.00 97.00      PROA   
ATOM     53  CA  ILE P   4      -1.806 -79.285  94.980  0.00 97.00      PROA   
ATOM     54  HA  ILE P   4      -1.315 -78.336  94.823  0.00 97.00      PROA   
ATOM     55  CB  ILE P   4      -3.165 -79.156  94.288  0.00 97.00      PROA   
ATOM     56  HB  ILE P   4      -3.718 -80.117  94.388  0.00 97.00      PROA   
ATOM     57  CG2 ILE P   4      -3.978 -78.013  94.945  0.00 97.00      PROA   
ATOM     58 HG21 ILE P   4      -3.358 -77.092  95.003  0.00 97.00      PROA   
ATOM     59 HG22 ILE P   4      -4.314 -78.291  95.965  0.00 97.00      PROA   
ATOM     60 HG23 ILE P   4      -4.880 -77.774  94.349  0.00 97.00      PROA   
ATOM     61  CG1 ILE P   4      -2.977 -78.876  92.775  0.00 97.00      PROA   
ATOM     62 HG11 ILE P   4      -2.206 -79.545  92.338  0.00 97.00      PROA   
ATOM     63 HG12 ILE P   4      -2.614 -77.834  92.677  0.00 97.00      PROA   
ATOM     64  CD  ILE P   4      -4.248 -79.054  91.939  0.00 97.00      PROA   
ATOM     65  HD1 ILE P   4      -5.113 -78.517  92.376  0.00 97.00      PROA   
ATOM     66  HD2 ILE P   4      -4.504 -80.132  91.863  0.00 97.00      PROA   
ATOM     67  HD3 ILE P   4      -4.080 -78.660  90.916  0.00 97.00      PROA   
ATOM     68  C   ILE P   4      -1.975 -79.456  96.486  0.00 97.00      PROA   
ATOM     69  O   ILE P   4      -2.281 -80.535  96.987  0.00 97.00      PROA   
ATOM     70  N   LYS P   5      -1.789 -78.353  97.253  0.00 97.00      PROA   
ATOM     71  HN  LYS P   5      -1.437 -77.517  96.833  0.00 97.00      PROA   
ATOM     72  CA  LYS P   5      -2.037 -78.314  98.681  0.00 97.00      PROA   
ATOM     73  HA  LYS P   5      -2.314 -79.295  99.038  0.00 97.00      PROA   
ATOM     74  CB  LYS P   5      -0.802 -77.814  99.473  0.00 97.00      PROA   
ATOM     75  HB1 LYS P   5      -1.024 -77.830 100.563  0.00 97.00      PROA   
ATOM     76  HB2 LYS P   5      -0.576 -76.762  99.186  0.00 97.00      PROA   
ATOM     77  CG  LYS P   5       0.482 -78.626  99.226  0.00 97.00      PROA   
ATOM     78  HG1 LYS P   5       1.298 -78.127  99.796  0.00 97.00      PROA   
ATOM     79  HG2 LYS P   5       0.750 -78.568  98.148  0.00 97.00      PROA   
ATOM     80  CD  LYS P   5       0.393 -80.104  99.650  0.00 97.00      PROA   
ATOM     81  HD1 LYS P   5      -0.493 -80.568  99.164  0.00 97.00      PROA   
ATOM     82  HD2 LYS P   5       0.241 -80.160 100.750  0.00 97.00      PROA   
ATOM     83  CE  LYS P   5       1.616 -80.937  99.244  0.00 97.00      PROA   
ATOM     84  HE1 LYS P   5       1.711 -80.934  98.134  0.00 97.00      PROA   
ATOM     85  HE2 LYS P   5       1.540 -81.985  99.598  0.00 97.00      PROA   
ATOM     86  NZ  LYS P   5       2.854 -80.359  99.791  0.00 97.00      PROA   
ATOM     87  HZ1 LYS P   5       3.024 -80.514 100.799  0.00 97.00      PROA   
ATOM     88  HZ2 LYS P   5       2.847 -79.333  99.585  0.00 97.00      PROA   
ATOM     89  HZ3 LYS P   5       3.663 -80.682  99.216  0.00 97.00      PROA   
ATOM     90  C   LYS P   5      -3.180 -77.369  98.993  0.00 97.00      PROA   
ATOM     91  O   LYS P   5      -3.074 -76.161  98.818  0.00 97.00      PROA   
ATOM     92  N   LEU P   6      -4.310 -77.892  99.520  0.00 97.00      PROA   
ATOM     93  HN  LEU P   6      -4.436 -78.877  99.609  0.00 97.00      PROA   
ATOM     94  CA  LEU P   6      -5.383 -77.078 100.058  0.00 97.00      PROA   
ATOM     95  HA  LEU P   6      -5.539 -76.234  99.400  0.00 97.00      PROA   
ATOM     96  CB  LEU P   6      -6.720 -77.858 100.158  0.00 97.00      PROA   
ATOM     97  HB1 LEU P   6      -7.518 -77.129 100.417  0.00 97.00      PROA   
ATOM     98  HB2 LEU P   6      -6.676 -78.611 100.974  0.00 97.00      PROA   
ATOM     99  CG  LEU P   6      -7.157 -78.601  98.867  0.00 97.00      PROA   
ATOM    100  HG  LEU P   6      -6.742 -78.056  97.988  0.00 97.00      PROA   
ATOM    101  CD1 LEU P   6      -6.663 -80.062  98.814  0.00 97.00      PROA   
ATOM    102 HD11 LEU P   6      -7.032 -80.617  99.702  0.00 97.00      PROA   
ATOM    103 HD12 LEU P   6      -5.557 -80.121  98.793  0.00 97.00      PROA   
ATOM    104 HD13 LEU P   6      -7.053 -80.565  97.904  0.00 97.00      PROA   
ATOM    105  CD2 LEU P   6      -8.689 -78.590  98.733  0.00 97.00      PROA   
ATOM    106 HD21 LEU P   6      -9.074 -77.549  98.692  0.00 97.00      PROA   
ATOM    107 HD22 LEU P   6      -9.150 -79.104  99.602  0.00 97.00      PROA   
ATOM    108 HD23 LEU P   6      -8.996 -79.120  97.807  0.00 97.00      PROA   
ATOM    109  C   LEU P   6      -4.976 -76.561 101.435  0.00 97.00      PROA   
ATOM    110  O   LEU P   6      -4.601 -77.340 102.308  0.00 97.00      PROA   
ATOM    111  N   GLN P   7      -4.982 -75.223 101.654  0.00 97.00      PROA   
ATOM    112  HN  GLN P   7      -5.237 -74.586 100.925  0.00 97.00      PROA   
ATOM    113  CA  GLN P   7      -4.573 -74.615 102.914  0.00 97.00      PROA   
ATOM    114  HA  GLN P   7      -3.603 -75.040 103.137  0.00 97.00      PROA   
ATOM    115  CB  GLN P   7      -4.310 -73.095 102.736  0.00 97.00      PROA   
ATOM    116  HB1 GLN P   7      -5.165 -72.668 102.168  0.00 97.00      PROA   
ATOM    117  HB2 GLN P   7      -3.413 -73.009 102.081  0.00 97.00      PROA   
ATOM    118  CG  GLN P   7      -4.107 -72.270 104.026  0.00 97.00      PROA   
ATOM    119  HG1 GLN P   7      -3.301 -72.730 104.636  0.00 97.00      PROA   
ATOM    120  HG2 GLN P   7      -5.041 -72.243 104.626  0.00 97.00      PROA   
ATOM    121  CD  GLN P   7      -3.658 -70.849 103.663  0.00 97.00      PROA   
ATOM    122  OE1 GLN P   7      -2.723 -70.669 102.877  0.00 97.00      PROA   
ATOM    123  NE2 GLN P   7      -4.321 -69.805 104.233  0.00 97.00      PROA   
ATOM    124 HE21 GLN P   7      -4.032 -68.883 103.977  0.00 97.00      PROA   
ATOM    125 HE22 GLN P   7      -5.068 -69.963 104.876  0.00 97.00      PROA   
ATOM    126  C   GLN P   7      -5.409 -74.963 104.145  0.00 97.00      PROA   
ATOM    127  O   GLN P   7      -4.822 -75.367 105.149  0.00 97.00      PROA   
ATOM    128  N   PRO P   8      -6.740 -74.924 104.155  0.00 97.00      PROA   
ATOM    129  CD  PRO P   8      -7.551 -73.999 103.372  0.00 97.00      PROA   
ATOM    130  HD1 PRO P   8      -7.703 -74.447 102.370  0.00 97.00      PROA   
ATOM    131  HD2 PRO P   8      -7.084 -72.995 103.286  0.00 97.00      PROA   
ATOM    132  CA  PRO P   8      -7.562 -75.882 104.885  0.00 97.00      PROA   
ATOM    133  HA  PRO P   8      -7.228 -75.927 105.910  0.00 97.00      PROA   
ATOM    134  CB  PRO P   8      -9.003 -75.331 104.764  0.00 97.00      PROA   
ATOM    135  HB1 PRO P   8      -9.494 -75.279 105.758  0.00 97.00      PROA   
ATOM    136  HB2 PRO P   8      -9.639 -75.944 104.089  0.00 97.00      PROA   
ATOM    137  CG  PRO P   8      -8.861 -73.925 104.155  0.00 97.00      PROA   
ATOM    138  HG1 PRO P   8      -9.729 -73.657 103.523  0.00 97.00      PROA   
ATOM    139  HG2 PRO P   8      -8.763 -73.176 104.971  0.00 97.00      PROA   
ATOM    140  C   PRO P   8      -7.430 -77.247 104.211  0.00 97.00      PROA   
ATOM    141  O   PRO P   8      -7.733 -77.259 103.020  0.00 97.00      PROA   
ATOM    142  N   PRO P   9      -7.028 -78.370 104.809  0.00 97.00      PROA   
ATOM    143  CD  PRO P   9      -6.694 -78.464 106.234  0.00 97.00      PROA   
ATOM    144  HD1 PRO P   9      -7.540 -78.117 106.866  0.00 97.00      PROA   
ATOM    145  HD2 PRO P   9      -5.783 -77.855 106.434  0.00 97.00      PROA   
ATOM    146  CA  PRO P   9      -6.755 -79.622 104.092  0.00 97.00      PROA   
ATOM    147  HA  PRO P   9      -6.230 -79.424 103.169  0.00 97.00      PROA   
ATOM    148  CB  PRO P   9      -5.874 -80.385 105.099  0.00 97.00      PROA   
ATOM    149  HB1 PRO P   9      -4.826 -80.020 104.995  0.00 97.00      PROA   
ATOM    150  HB2 PRO P   9      -5.870 -81.484 104.968  0.00 97.00      PROA   
ATOM    151  CG  PRO P   9      -6.404 -79.946 106.466  0.00 97.00      PROA   
ATOM    152  HG1 PRO P   9      -7.352 -80.484 106.683  0.00 97.00      PROA   
ATOM    153  HG2 PRO P   9      -5.684 -80.125 107.289  0.00 97.00      PROA   
ATOM    154  C   PRO P   9      -8.030 -80.392 103.757  0.00 97.00      PROA   
ATOM    155  O   PRO P   9      -8.052 -81.614 103.887  0.00 97.00      PROA   
ATOM    156  N   TRP P  10      -9.104 -79.710 103.313  0.00 97.00      PROA   
ATOM    157  HN  TRP P  10      -9.018 -78.734 103.128  0.00 97.00      PROA   
ATOM    158  CA  TRP P  10     -10.429 -80.279 103.245  0.00 97.00      PROA   
ATOM    159  HA  TRP P  10     -10.409 -81.305 103.584  0.00 97.00      PROA   
ATOM    160  CB  TRP P  10     -11.416 -79.477 104.132  0.00 97.00      PROA   
ATOM    161  HB1 TRP P  10     -12.391 -80.006 104.173  0.00 97.00      PROA   
ATOM    162  HB2 TRP P  10     -11.597 -78.486 103.655  0.00 97.00      PROA   
ATOM    163  CG  TRP P  10     -10.946 -79.226 105.537  0.00 97.00      PROA   
ATOM    164  CD1 TRP P  10     -11.000 -78.009 106.167  0.00 97.00      PROA   
ATOM    165  HD1 TRP P  10     -11.392 -77.106 105.717  0.00 97.00      PROA   
ATOM    166  NE1 TRP P  10     -10.565 -78.133 107.458  0.00 97.00      PROA   
ATOM    167  HE1 TRP P  10     -10.672 -77.463 108.161  0.00 97.00      PROA   
ATOM    168  CE2 TRP P  10     -10.194 -79.423 107.696  0.00 97.00      PROA   
ATOM    169  CD2 TRP P  10     -10.405 -80.152 106.502  0.00 97.00      PROA   
ATOM    170  CE3 TRP P  10     -10.095 -81.514 106.476  0.00 97.00      PROA   
ATOM    171  HE3 TRP P  10     -10.214 -82.106 105.582  0.00 97.00      PROA   
ATOM    172  CZ3 TRP P  10      -9.613 -82.123 107.637  0.00 97.00      PROA   
ATOM    173  HZ3 TRP P  10      -9.377 -83.179 107.627  0.00 97.00      PROA   
ATOM    174  CZ2 TRP P  10      -9.707 -80.025 108.849  0.00 97.00      PROA   
ATOM    175  HZ2 TRP P  10      -9.550 -79.460 109.755  0.00 97.00      PROA   
ATOM    176  CH2 TRP P  10      -9.425 -81.391 108.805  0.00 97.00      PROA   
ATOM    177  HH2 TRP P  10      -9.042 -81.889 109.685  0.00 97.00      PROA   
ATOM    178  C   TRP P  10     -10.927 -80.282 101.820  0.00 97.00      PROA   
ATOM    179  O   TRP P  10     -11.208 -79.242 101.228  0.00 97.00      PROA   
ATOM    180  N   VAL P  11     -11.067 -81.490 101.233  0.00 97.00      PROA   
ATOM    181  HN  VAL P  11     -10.778 -82.320 101.709  0.00 97.00      PROA   
ATOM    182  CA  VAL P  11     -11.487 -81.664  99.854  0.00 97.00      PROA   
ATOM    183  HA  VAL P  11     -11.071 -80.852  99.272  0.00 97.00      PROA   
ATOM    184  CB  VAL P  11     -10.919 -82.975  99.305  0.00 97.00      PROA   
ATOM    185  HB  VAL P  11     -11.405 -83.839  99.812  0.00 97.00      PROA   
ATOM    186  CG1 VAL P  11     -11.161 -83.071  97.790  0.00 97.00      PROA   
ATOM    187 HG11 VAL P  11     -10.734 -82.188  97.268  0.00 97.00      PROA   
ATOM    188 HG12 VAL P  11     -12.246 -83.122  97.573  0.00 97.00      PROA   
ATOM    189 HG13 VAL P  11     -10.684 -83.986  97.380  0.00 97.00      PROA   
ATOM    190  CG2 VAL P  11      -9.397 -83.041  99.584  0.00 97.00      PROA   
ATOM    191 HG21 VAL P  11      -9.174 -83.128 100.667  0.00 97.00      PROA   
ATOM    192 HG22 VAL P  11      -8.889 -82.138  99.186  0.00 97.00      PROA   
ATOM    193 HG23 VAL P  11      -8.958 -83.930  99.082  0.00 97.00      PROA   
ATOM    194  C   VAL P  11     -13.017 -81.574  99.732  0.00 97.00      PROA   
ATOM    195  O   VAL P  11     -13.568 -81.348  98.656  0.00 97.00      PROA   
ATOM    196  N   SER P  12     -13.730 -81.681 100.874  0.00 97.00      PROA   
ATOM    197  HN  SER P  12     -13.235 -81.820 101.725  0.00 97.00      PROA   
ATOM    198  CA  SER P  12     -15.170 -81.533 101.002  0.00 97.00      PROA   
ATOM    199  HA  SER P  12     -15.607 -81.289 100.044  0.00 97.00      PROA   
ATOM    200  CB  SER P  12     -15.832 -82.851 101.516  0.00 97.00      PROA   
ATOM    201  HB1 SER P  12     -15.234 -83.259 102.359  0.00 97.00      PROA   
ATOM    202  HB2 SER P  12     -15.815 -83.598 100.691  0.00 97.00      PROA   
ATOM    203  OG  SER P  12     -17.179 -82.698 101.959  0.00 97.00      PROA   
ATOM    204  HG1 SER P  12     -17.725 -82.643 101.169  0.00 97.00      PROA   
ATOM    205  C   SER P  12     -15.411 -80.359 101.941  0.00 97.00      PROA   
ATOM    206  O   SER P  12     -14.871 -80.325 103.045  0.00 97.00      PROA   
ATOM    207  N   VAL P  13     -16.202 -79.342 101.503  0.00 97.00      PROA   
ATOM    208  HN  VAL P  13     -16.615 -79.379 100.593  0.00 97.00      PROA   
ATOM    209  CA  VAL P  13     -16.291 -78.073 102.217  0.00 97.00      PROA   
ATOM    210  HA  VAL P  13     -16.162 -78.270 103.271  0.00 97.00      PROA   
ATOM    211  CB  VAL P  13     -15.175 -77.129 101.747  0.00 97.00      PROA   
ATOM    212  HB  VAL P  13     -14.227 -77.720 101.741  0.00 97.00      PROA   
ATOM    213  CG1 VAL P  13     -15.414 -76.621 100.308  0.00 97.00      PROA   
ATOM    214 HG11 VAL P  13     -16.314 -75.973 100.261  0.00 97.00      PROA   
ATOM    215 HG12 VAL P  13     -15.545 -77.467  99.603  0.00 97.00      PROA   
ATOM    216 HG13 VAL P  13     -14.545 -76.018  99.970  0.00 97.00      PROA   
ATOM    217  CG2 VAL P  13     -14.967 -75.964 102.734  0.00 97.00      PROA   
ATOM    218 HG21 VAL P  13     -14.835 -76.339 103.771  0.00 97.00      PROA   
ATOM    219 HG22 VAL P  13     -15.827 -75.266 102.709  0.00 97.00      PROA   
ATOM    220 HG23 VAL P  13     -14.061 -75.386 102.453  0.00 97.00      PROA   
ATOM    221  C   VAL P  13     -17.675 -77.448 102.060  0.00 97.00      PROA   
ATOM    222  O   VAL P  13     -18.412 -77.762 101.135  0.00 97.00      PROA   
ATOM    223  N   PHE P  14     -18.099 -76.551 102.988  0.00 97.00      PROA   
ATOM    224  HN  PHE P  14     -17.542 -76.329 103.786  0.00 97.00      PROA   
ATOM    225  CA  PHE P  14     -19.339 -75.799 102.850  0.00 97.00      PROA   
ATOM    226  HA  PHE P  14     -20.077 -76.453 102.410  0.00 97.00      PROA   
ATOM    227  CB  PHE P  14     -19.888 -75.267 104.202  0.00 97.00      PROA   
ATOM    228  HB1 PHE P  14     -20.769 -74.606 104.055  0.00 97.00      PROA   
ATOM    229  HB2 PHE P  14     -19.099 -74.680 104.724  0.00 97.00      PROA   
ATOM    230  CG  PHE P  14     -20.362 -76.377 105.098  0.00 97.00      PROA   
ATOM    231  CD1 PHE P  14     -21.374 -77.259 104.677  0.00 97.00      PROA   
ATOM    232  HD1 PHE P  14     -21.770 -77.183 103.677  0.00 97.00      PROA   
ATOM    233  CE1 PHE P  14     -21.896 -78.216 105.557  0.00 97.00      PROA   
ATOM    234  HE1 PHE P  14     -22.680 -78.882 105.228  0.00 97.00      PROA   
ATOM    235  CZ  PHE P  14     -21.401 -78.308 106.864  0.00 97.00      PROA   
ATOM    236  HZ  PHE P  14     -21.804 -79.041 107.545  0.00 97.00      PROA   
ATOM    237  CD2 PHE P  14     -19.882 -76.474 106.413  0.00 97.00      PROA   
ATOM    238  HD2 PHE P  14     -19.129 -75.781 106.758  0.00 97.00      PROA   
ATOM    239  CE2 PHE P  14     -20.382 -77.445 107.287  0.00 97.00      PROA   
ATOM    240  HE2 PHE P  14     -19.981 -77.521 108.286  0.00 97.00      PROA   
ATOM    241  C   PHE P  14     -19.225 -74.593 101.934  0.00 97.00      PROA   
ATOM    242  O   PHE P  14     -18.149 -74.046 101.711  0.00 97.00      PROA   
ATOM    243  N   GLN P  15     -20.386 -74.114 101.421  0.00 97.00      PROA   
ATOM    244  HN  GLN P  15     -21.213 -74.675 101.446  0.00 97.00      PROA   
ATOM    245  CA  GLN P  15     -20.553 -72.764 100.901  0.00 97.00      PROA   
ATOM    246  HA  GLN P  15     -19.893 -72.662 100.051  0.00 97.00      PROA   
ATOM    247  CB  GLN P  15     -22.015 -72.503 100.440  0.00 97.00      PROA   
ATOM    248  HB1 GLN P  15     -22.218 -73.170  99.569  0.00 97.00      PROA   
ATOM    249  HB2 GLN P  15     -22.097 -71.461 100.064  0.00 97.00      PROA   
ATOM    250  CG  GLN P  15     -23.074 -72.799 101.537  0.00 97.00      PROA   
ATOM    251  HG1 GLN P  15     -22.577 -72.958 102.517  0.00 97.00      PROA   
ATOM    252  HG2 GLN P  15     -23.609 -73.738 101.298  0.00 97.00      PROA   
ATOM    253  CD  GLN P  15     -24.112 -71.672 101.676  0.00 97.00      PROA   
ATOM    254  OE1 GLN P  15     -24.914 -71.419 100.771  0.00 97.00      PROA   
ATOM    255  NE2 GLN P  15     -24.097 -70.977 102.851  0.00 97.00      PROA   
ATOM    256 HE21 GLN P  15     -23.446 -71.224 103.568  0.00 97.00      PROA   
ATOM    257 HE22 GLN P  15     -24.702 -70.190 102.953  0.00 97.00      PROA   
ATOM    258  C   GLN P  15     -20.178 -71.687 101.924  0.00 97.00      PROA   
ATOM    259  O   GLN P  15     -20.362 -71.883 103.123  0.00 97.00      PROA   
ATOM    260  N   GLU P  16     -19.610 -70.545 101.455  0.00 97.00      PROA   
ATOM    261  HN  GLU P  16     -19.457 -70.458 100.471  0.00 97.00      PROA   
ATOM    262  CA  GLU P  16     -19.221 -69.373 102.235  0.00 97.00      PROA   
ATOM    263  HA  GLU P  16     -19.175 -68.570 101.515  0.00 97.00      PROA   
ATOM    264  CB  GLU P  16     -20.265 -68.910 103.308  0.00 97.00      PROA   
ATOM    265  HB1 GLU P  16     -20.334 -69.702 104.081  0.00 97.00      PROA   
ATOM    266  HB2 GLU P  16     -21.263 -68.824 102.822  0.00 97.00      PROA   
ATOM    267  CG  GLU P  16     -19.950 -67.573 104.025  0.00 97.00      PROA   
ATOM    268  HG1 GLU P  16     -20.170 -66.723 103.346  0.00 97.00      PROA   
ATOM    269  HG2 GLU P  16     -18.878 -67.516 104.298  0.00 97.00      PROA   
ATOM    270  CD  GLU P  16     -20.731 -67.362 105.329  0.00 97.00      PROA   
ATOM    271  OE1 GLU P  16     -21.560 -68.222 105.725  0.00 97.00      PROA   
ATOM    272  OE2 GLU P  16     -20.469 -66.312 105.976  0.00 97.00      PROA   
ATOM    273  C   GLU P  16     -17.804 -69.486 102.796  0.00 97.00      PROA   
ATOM    274  O   GLU P  16     -17.089 -68.492 102.891  0.00 97.00      PROA   
ATOM    275  N   GLU P  17     -17.339 -70.706 103.152  0.00 97.00      PROA   
ATOM    276  HN  GLU P  17     -17.945 -71.496 103.091  0.00 97.00      PROA   
ATOM    277  CA  GLU P  17     -16.006 -70.990 103.670  0.00 97.00      PROA   
ATOM    278  HA  GLU P  17     -15.887 -70.391 104.563  0.00 97.00      PROA   
ATOM    279  CB  GLU P  17     -15.918 -72.476 104.108  0.00 97.00      PROA   
ATOM    280  HB1 GLU P  17     -16.237 -73.085 103.230  0.00 97.00      PROA   
ATOM    281  HB2 GLU P  17     -16.673 -72.648 104.907  0.00 97.00      PROA   
ATOM    282  CG  GLU P  17     -14.542 -73.009 104.578  0.00 97.00      PROA   
ATOM    283  HG1 GLU P  17     -13.765 -72.867 103.801  0.00 97.00      PROA   
ATOM    284  HG2 GLU P  17     -14.632 -74.101 104.762  0.00 97.00      PROA   
ATOM    285  CD  GLU P  17     -14.066 -72.367 105.886  0.00 97.00      PROA   
ATOM    286  OE1 GLU P  17     -13.823 -71.134 105.909  0.00 97.00      PROA   
ATOM    287  OE2 GLU P  17     -13.920 -73.120 106.885  0.00 97.00      PROA   
ATOM    288  C   GLU P  17     -14.852 -70.606 102.739  0.00 97.00      PROA   
ATOM    289  O   GLU P  17     -14.958 -70.678 101.521  0.00 97.00      PROA   
ATOM    290  N   SER P  18     -13.704 -70.172 103.310  0.00 97.00      PROA   
ATOM    291  HN  SER P  18     -13.613 -70.242 104.305  0.00 97.00      PROA   
ATOM    292  CA  SER P  18     -12.554 -69.683 102.571  0.00 97.00      PROA   
ATOM    293  HA  SER P  18     -12.888 -69.333 101.605  0.00 97.00      PROA   
ATOM    294  CB  SER P  18     -11.847 -68.505 103.291  0.00 97.00      PROA   
ATOM    295  HB1 SER P  18     -11.435 -68.852 104.264  0.00 97.00      PROA   
ATOM    296  HB2 SER P  18     -12.598 -67.714 103.503  0.00 97.00      PROA   
ATOM    297  OG  SER P  18     -10.798 -67.942 102.502  0.00 97.00      PROA   
ATOM    298  HG1 SER P  18     -11.213 -67.589 101.710  0.00 97.00      PROA   
ATOM    299  C   SER P  18     -11.549 -70.795 102.356  0.00 97.00      PROA   
ATOM    300  O   SER P  18     -11.138 -71.479 103.291  0.00 97.00      PROA   
ATOM    301  N   VAL P  19     -11.112 -70.993 101.094  0.00 97.00      PROA   
ATOM    302  HN  VAL P  19     -11.430 -70.411 100.348  0.00 97.00      PROA   
ATOM    303  CA  VAL P  19     -10.178 -72.055 100.780  0.00 97.00      PROA   
ATOM    304  HA  VAL P  19      -9.568 -72.239 101.651  0.00 97.00      PROA   
ATOM    305  CB  VAL P  19     -10.894 -73.373 100.453  0.00 97.00      PROA   
ATOM    306  HB  VAL P  19     -11.413 -73.701 101.386  0.00 97.00      PROA   
ATOM    307  CG1 VAL P  19     -11.983 -73.183  99.376  0.00 97.00      PROA   
ATOM    308 HG11 VAL P  19     -11.523 -72.849  98.426  0.00 97.00      PROA   
ATOM    309 HG12 VAL P  19     -12.745 -72.441  99.688  0.00 97.00      PROA   
ATOM    310 HG13 VAL P  19     -12.503 -74.145  99.185  0.00 97.00      PROA   
ATOM    311  CG2 VAL P  19      -9.903 -74.485 100.049  0.00 97.00      PROA   
ATOM    312 HG21 VAL P  19      -9.139 -74.637 100.834  0.00 97.00      PROA   
ATOM    313 HG22 VAL P  19      -9.398 -74.235  99.093  0.00 97.00      PROA   
ATOM    314 HG23 VAL P  19     -10.450 -75.441  99.908  0.00 97.00      PROA   
ATOM    315  C   VAL P  19      -9.206 -71.589  99.718  0.00 97.00      PROA   
ATOM    316  O   VAL P  19      -9.592 -71.108  98.661  0.00 97.00      PROA   
ATOM    317  N   THR P  20      -7.881 -71.715  99.974  0.00 97.00      PROA   
ATOM    318  HN  THR P  20      -7.562 -72.092 100.839  0.00 97.00      PROA   
ATOM    319  CA  THR P  20      -6.868 -71.334  99.003  0.00 97.00      PROA   
ATOM    320  HA  THR P  20      -7.357 -71.101  98.072  0.00 97.00      PROA   
ATOM    321  CB  THR P  20      -6.066 -70.084  99.382  0.00 97.00      PROA   
ATOM    322  HB  THR P  20      -6.802 -69.320  99.725  0.00 97.00      PROA   
ATOM    323  OG1 THR P  20      -5.394 -69.501  98.269  0.00 97.00      PROA   
ATOM    324  HG1 THR P  20      -4.661 -70.073  98.025  0.00 97.00      PROA   
ATOM    325  CG2 THR P  20      -5.058 -70.305 100.518  0.00 97.00      PROA   
ATOM    326 HG21 THR P  20      -4.313 -71.083 100.251  0.00 97.00      PROA   
ATOM    327 HG22 THR P  20      -5.584 -70.609 101.444  0.00 97.00      PROA   
ATOM    328 HG23 THR P  20      -4.508 -69.363 100.728  0.00 97.00      PROA   
ATOM    329  C   THR P  20      -6.027 -72.557  98.741  0.00 97.00      PROA   
ATOM    330  O   THR P  20      -5.682 -73.304  99.650  0.00 97.00      PROA   
ATOM    331  N   LEU P  21      -5.740 -72.819  97.450  0.00 97.00      PROA   
ATOM    332  HN  LEU P  21      -6.052 -72.190  96.741  0.00 97.00      PROA   
ATOM    333  CA  LEU P  21      -5.148 -74.052  96.985  0.00 97.00      PROA   
ATOM    334  HA  LEU P  21      -4.948 -74.708  97.819  0.00 97.00      PROA   
ATOM    335  CB  LEU P  21      -6.063 -74.792  95.969  0.00 97.00      PROA   
ATOM    336  HB1 LEU P  21      -5.546 -75.731  95.675  0.00 97.00      PROA   
ATOM    337  HB2 LEU P  21      -6.199 -74.180  95.051  0.00 97.00      PROA   
ATOM    338  CG  LEU P  21      -7.476 -75.183  96.484  0.00 97.00      PROA   
ATOM    339  HG  LEU P  21      -7.401 -75.416  97.572  0.00 97.00      PROA   
ATOM    340  CD1 LEU P  21      -8.534 -74.077  96.284  0.00 97.00      PROA   
ATOM    341 HD11 LEU P  21      -8.628 -73.836  95.204  0.00 97.00      PROA   
ATOM    342 HD12 LEU P  21      -8.275 -73.151  96.831  0.00 97.00      PROA   
ATOM    343 HD13 LEU P  21      -9.524 -74.427  96.646  0.00 97.00      PROA   
ATOM    344  CD2 LEU P  21      -7.967 -76.454  95.765  0.00 97.00      PROA   
ATOM    345 HD21 LEU P  21      -7.262 -77.295  95.927  0.00 97.00      PROA   
ATOM    346 HD22 LEU P  21      -8.044 -76.263  94.674  0.00 97.00      PROA   
ATOM    347 HD23 LEU P  21      -8.968 -76.751  96.141  0.00 97.00      PROA   
ATOM    348  C   LEU P  21      -3.833 -73.714  96.319  0.00 97.00      PROA   
ATOM    349  O   LEU P  21      -3.795 -72.925  95.387  0.00 97.00      PROA   
ATOM    350  N   HSD P  22      -2.710 -74.304  96.784  0.00 97.00      PROA   
ATOM    351  HN  HSD P  22      -2.769 -74.969  97.527  0.00 97.00      PROA   
ATOM    352  CA  HSD P  22      -1.369 -73.927  96.377  0.00 97.00      PROA   
ATOM    353  HA  HSD P  22      -1.404 -73.006  95.814  0.00 97.00      PROA   
ATOM    354  CB  HSD P  22      -0.445 -73.710  97.601  0.00 97.00      PROA   
ATOM    355  HB1 HSD P  22       0.601 -73.543  97.265  0.00 97.00      PROA   
ATOM    356  HB2 HSD P  22      -0.454 -74.609  98.256  0.00 97.00      PROA   
ATOM    357  ND1 HSD P  22      -1.717 -72.499  99.463  0.00 97.00      PROA   
ATOM    358  HD1 HSD P  22      -2.207 -73.294  99.824  0.00 97.00      PROA   
ATOM    359  CG  HSD P  22      -0.835 -72.502  98.402  0.00 97.00      PROA   
ATOM    360  CE1 HSD P  22      -1.728 -71.236  99.956  0.00 97.00      PROA   
ATOM    361  HE1 HSD P  22      -2.330 -70.937 100.810  0.00 97.00      PROA   
ATOM    362  NE2 HSD P  22      -0.909 -70.436  99.303  0.00 97.00      PROA   
ATOM    363  CD2 HSD P  22      -0.333 -71.241  98.336  0.00 97.00      PROA   
ATOM    364  HD2 HSD P  22       0.420 -70.837  97.671  0.00 97.00      PROA   
ATOM    365  C   HSD P  22      -0.717 -74.984  95.515  0.00 97.00      PROA   
ATOM    366  O   HSD P  22      -0.670 -76.152  95.877  0.00 97.00      PROA   
ATOM    367  N   CYS P  23      -0.156 -74.578  94.353  0.00 97.00      PROA   
ATOM    368  HN  CYS P  23      -0.261 -73.629  94.058  0.00 97.00      PROA   
ATOM    369  CA  CYS P  23       0.618 -75.436  93.477  0.00 97.00      PROA   
ATOM    370  HA  CYS P  23       0.396 -76.473  93.691  0.00 97.00      PROA   
ATOM    371  CB  CYS P  23       0.308 -75.165  91.990  0.00 97.00      PROA   
ATOM    372  HB1 CYS P  23       1.004 -75.746  91.354  0.00 97.00      PROA   
ATOM    373  HB2 CYS P  23       0.432 -74.083  91.767  0.00 97.00      PROA   
ATOM    374  SG  CYS P  23      -1.374 -75.676  91.591  0.00 97.00      PROA   
ATOM    375  C   CYS P  23       2.099 -75.222  93.694  0.00 97.00      PROA   
ATOM    376  O   CYS P  23       2.694 -74.258  93.221  0.00 97.00      PROA   
ATOM    377  N   GLU P  24       2.741 -76.161  94.414  0.00 97.00      PROA   
ATOM    378  HN  GLU P  24       2.258 -76.961  94.761  0.00 97.00      PROA   
ATOM    379  CA  GLU P  24       4.116 -76.038  94.837  0.00 97.00      PROA   
ATOM    380  HA  GLU P  24       4.386 -74.991  94.892  0.00 97.00      PROA   
ATOM    381  CB  GLU P  24       4.298 -76.666  96.239  0.00 97.00      PROA   
ATOM    382  HB1 GLU P  24       3.520 -76.212  96.895  0.00 97.00      PROA   
ATOM    383  HB2 GLU P  24       5.289 -76.385  96.658  0.00 97.00      PROA   
ATOM    384  CG  GLU P  24       4.165 -78.203  96.240  0.00 97.00      PROA   
ATOM    385  HG1 GLU P  24       5.030 -78.679  95.731  0.00 97.00      PROA   
ATOM    386  HG2 GLU P  24       3.233 -78.506  95.717  0.00 97.00      PROA   
ATOM    387  CD  GLU P  24       4.107 -78.753  97.649  0.00 97.00      PROA   
ATOM    388  OE1 GLU P  24       4.648 -79.873  97.859  0.00 97.00      PROA   
ATOM    389  OE2 GLU P  24       3.493 -78.085  98.522  0.00 97.00      PROA   
ATOM    390  C   GLU P  24       5.056 -76.726  93.875  0.00 97.00      PROA   
ATOM    391  O   GLU P  24       4.670 -77.564  93.060  0.00 97.00      PROA   
ATOM    392  N   VAL P  25       6.353 -76.371  93.999  0.00 97.00      PROA   
ATOM    393  HN  VAL P  25       6.615 -75.630  94.612  0.00 97.00      PROA   
ATOM    394  CA  VAL P  25       7.466 -77.145  93.504  0.00 97.00      PROA   
ATOM    395  HA  VAL P  25       7.184 -78.187  93.465  0.00 97.00      PROA   
ATOM    396  CB  VAL P  25       8.029 -76.681  92.156  0.00 97.00      PROA   
ATOM    397  HB  VAL P  25       8.421 -75.640  92.240  0.00 97.00      PROA   
ATOM    398  CG1 VAL P  25       9.175 -77.621  91.728  0.00 97.00      PROA   
ATOM    399 HG11 VAL P  25       8.783 -78.646  91.555  0.00 97.00      PROA   
ATOM    400 HG12 VAL P  25       9.972 -77.672  92.495  0.00 97.00      PROA   
ATOM    401 HG13 VAL P  25       9.626 -77.253  90.783  0.00 97.00      PROA   
ATOM    402  CG2 VAL P  25       6.929 -76.677  91.072  0.00 97.00      PROA   
ATOM    403 HG21 VAL P  25       6.141 -75.933  91.307  0.00 97.00      PROA   
ATOM    404 HG22 VAL P  25       6.459 -77.680  90.997  0.00 97.00      PROA   
ATOM    405 HG23 VAL P  25       7.364 -76.420  90.082  0.00 97.00      PROA   
ATOM    406  C   VAL P  25       8.498 -76.875  94.587  0.00 97.00      PROA   
ATOM    407  O   VAL P  25       8.598 -75.706  94.958  0.00 97.00      PROA   
ATOM    408  N   PRO P  26       9.283 -77.807  95.147  0.00 97.00      PROA   
ATOM    409  CD  PRO P  26       8.884 -79.223  95.208  0.00 97.00      PROA   
ATOM    410  HD1 PRO P  26       9.414 -79.776  94.404  0.00 97.00      PROA   
ATOM    411  HD2 PRO P  26       7.784 -79.372  95.114  0.00 97.00      PROA   
ATOM    412  CA  PRO P  26      10.240 -77.481  96.215  0.00 97.00      PROA   
ATOM    413  HA  PRO P  26       9.736 -76.879  96.959  0.00 97.00      PROA   
ATOM    414  CB  PRO P  26      10.619 -78.857  96.790  0.00 97.00      PROA   
ATOM    415  HB1 PRO P  26      10.910 -78.792  97.858  0.00 97.00      PROA   
ATOM    416  HB2 PRO P  26      11.447 -79.324  96.212  0.00 97.00      PROA   
ATOM    417  CG  PRO P  26       9.355 -79.693  96.584  0.00 97.00      PROA   
ATOM    418  HG1 PRO P  26       9.544 -80.784  96.629  0.00 97.00      PROA   
ATOM    419  HG2 PRO P  26       8.596 -79.418  97.351  0.00 97.00      PROA   
ATOM    420  C   PRO P  26      11.499 -76.727  95.782  0.00 97.00      PROA   
ATOM    421  O   PRO P  26      12.563 -76.966  96.351  0.00 97.00      PROA   
ATOM    422  N   HSD P  27      11.400 -75.778  94.831  0.00 97.00      PROA   
ATOM    423  HN  HSD P  27      10.496 -75.557  94.471  0.00 97.00      PROA   
ATOM    424  CA  HSD P  27      12.496 -74.934  94.408  0.00 97.00      PROA   
ATOM    425  HA  HSD P  27      13.425 -75.272  94.848  0.00 97.00      PROA   
ATOM    426  CB  HSD P  27      12.666 -74.864  92.867  0.00 97.00      PROA   
ATOM    427  HB1 HSD P  27      13.352 -74.031  92.598  0.00 97.00      PROA   
ATOM    428  HB2 HSD P  27      11.684 -74.659  92.386  0.00 97.00      PROA   
ATOM    429  ND1 HSD P  27      12.547 -77.165  91.763  0.00 97.00      PROA   
ATOM    430  HD1 HSD P  27      11.553 -77.272  91.804  0.00 97.00      PROA   
ATOM    431  CG  HSD P  27      13.272 -76.107  92.269  0.00 97.00      PROA   
ATOM    432  CE1 HSD P  27      13.430 -77.997  91.157  0.00 97.00      PROA   
ATOM    433  HE1 HSD P  27      13.136 -78.922  90.661  0.00 97.00      PROA   
ATOM    434  NE2 HSD P  27      14.666 -77.544  91.225  0.00 97.00      PROA   
ATOM    435  CD2 HSD P  27      14.565 -76.351  91.917  0.00 97.00      PROA   
ATOM    436  HD2 HSD P  27      15.452 -75.752  92.080  0.00 97.00      PROA   
ATOM    437  C   HSD P  27      12.209 -73.543  94.904  0.00 97.00      PROA   
ATOM    438  O   HSD P  27      11.170 -72.968  94.593  0.00 97.00      PROA   
ATOM    439  N   LEU P  28      13.134 -72.958  95.697  0.00 97.00      PROA   
ATOM    440  HN  LEU P  28      13.920 -73.473  96.031  0.00 97.00      PROA   
ATOM    441  CA  LEU P  28      13.032 -71.589  96.173  0.00 97.00      PROA   
ATOM    442  HA  LEU P  28      12.092 -71.524  96.703  0.00 97.00      PROA   
ATOM    443  CB  LEU P  28      14.158 -71.247  97.185  0.00 97.00      PROA   
ATOM    444  HB1 LEU P  28      13.984 -70.226  97.590  0.00 97.00      PROA   
ATOM    445  HB2 LEU P  28      15.142 -71.247  96.670  0.00 97.00      PROA   
ATOM    446  CG  LEU P  28      14.267 -72.213  98.394  0.00 97.00      PROA   
ATOM    447  HG  LEU P  28      14.482 -73.241  98.016  0.00 97.00      PROA   
ATOM    448  CD1 LEU P  28      15.445 -71.811  99.301  0.00 97.00      PROA   
ATOM    449 HD11 LEU P  28      15.276 -70.796  99.718  0.00 97.00      PROA   
ATOM    450 HD12 LEU P  28      16.396 -71.807  98.729  0.00 97.00      PROA   
ATOM    451 HD13 LEU P  28      15.542 -72.526 100.145  0.00 97.00      PROA   
ATOM    452  CD2 LEU P  28      12.965 -72.279  99.213  0.00 97.00      PROA   
ATOM    453 HD21 LEU P  28      12.126 -72.663  98.597  0.00 97.00      PROA   
ATOM    454 HD22 LEU P  28      12.698 -71.268  99.588  0.00 97.00      PROA   
ATOM    455 HD23 LEU P  28      13.094 -72.954 100.085  0.00 97.00      PROA   
ATOM    456  C   LEU P  28      12.947 -70.521  95.076  0.00 97.00      PROA   
ATOM    457  O   LEU P  28      12.062 -69.674  95.201  0.00 97.00      PROA   
ATOM    458  N   PRO P  29      13.710 -70.472  93.978  0.00 97.00      PROA   
ATOM    459  CD  PRO P  29      15.006 -71.147  93.812  0.00 97.00      PROA   
ATOM    460  HD1 PRO P  29      14.936 -72.238  93.999  0.00 97.00      PROA   
ATOM    461  HD2 PRO P  29      15.744 -70.685  94.505  0.00 97.00      PROA   
ATOM    462  CA  PRO P  29      13.389 -69.618  92.831  0.00 97.00      PROA   
ATOM    463  HA  PRO P  29      13.043 -68.647  93.156  0.00 97.00      PROA   
ATOM    464  CB  PRO P  29      14.743 -69.519  92.101  0.00 97.00      PROA   
ATOM    465  HB1 PRO P  29      15.352 -68.726  92.592  0.00 97.00      PROA   
ATOM    466  HB2 PRO P  29      14.670 -69.274  91.025  0.00 97.00      PROA   
ATOM    467  CG  PRO P  29      15.407 -70.872  92.363  0.00 97.00      PROA   
ATOM    468  HG1 PRO P  29      14.958 -71.640  91.695  0.00 97.00      PROA   
ATOM    469  HG2 PRO P  29      16.505 -70.850  92.216  0.00 97.00      PROA   
ATOM    470  C   PRO P  29      12.308 -70.234  91.939  0.00 97.00      PROA   
ATOM    471  O   PRO P  29      12.407 -70.102  90.721  0.00 97.00      PROA   
ATOM    472  N   GLY P  30      11.259 -70.883  92.502  0.00 97.00      PROA   
ATOM    473  HN  GLY P  30      11.205 -70.941  93.498  0.00 97.00      PROA   
ATOM    474  CA  GLY P  30      10.237 -71.619  91.767  0.00 97.00      PROA   
ATOM    475  HA1 GLY P  30       9.733 -72.247  92.489  0.00 97.00      PROA   
ATOM    476  HA2 GLY P  30      10.714 -72.193  90.986  0.00 97.00      PROA   
ATOM    477  C   GLY P  30       9.186 -70.738  91.138  0.00 97.00      PROA   
ATOM    478  O   GLY P  30       8.013 -70.824  91.485  0.00 97.00      PROA   
ATOM    479  N   SER P  31       9.627 -69.893  90.177  0.00 97.00      PROA   
ATOM    480  HN  SER P  31      10.615 -69.930  90.027  0.00 97.00      PROA   
ATOM    481  CA  SER P  31       8.956 -68.845  89.408  0.00 97.00      PROA   
ATOM    482  HA  SER P  31       9.182 -67.930  89.933  0.00 97.00      PROA   
ATOM    483  CB  SER P  31       9.573 -68.735  87.981  0.00 97.00      PROA   
ATOM    484  HB1 SER P  31       9.381 -69.684  87.433  0.00 97.00      PROA   
ATOM    485  HB2 SER P  31      10.674 -68.614  88.071  0.00 97.00      PROA   
ATOM    486  OG  SER P  31       9.046 -67.655  87.207  0.00 97.00      PROA   
ATOM    487  HG1 SER P  31       9.677 -66.932  87.253  0.00 97.00      PROA   
ATOM    488  C   SER P  31       7.441 -68.906  89.292  0.00 97.00      PROA   
ATOM    489  O   SER P  31       6.867 -69.953  89.034  0.00 97.00      PROA   
ATOM    490  N   SER P  32       6.765 -67.748  89.465  0.00 97.00      PROA   
ATOM    491  HN  SER P  32       7.259 -66.889  89.578  0.00 97.00      PROA   
ATOM    492  CA  SER P  32       5.326 -67.626  89.607  0.00 97.00      PROA   
ATOM    493  HA  SER P  32       4.982 -68.465  90.196  0.00 97.00      PROA   
ATOM    494  CB  SER P  32       4.976 -66.329  90.383  0.00 97.00      PROA   
ATOM    495  HB1 SER P  32       5.379 -66.424  91.415  0.00 97.00      PROA   
ATOM    496  HB2 SER P  32       3.880 -66.171  90.465  0.00 97.00      PROA   
ATOM    497  OG  SER P  32       5.591 -65.188  89.787  0.00 97.00      PROA   
ATOM    498  HG1 SER P  32       5.134 -65.041  88.953  0.00 97.00      PROA   
ATOM    499  C   SER P  32       4.550 -67.660  88.298  0.00 97.00      PROA   
ATOM    500  O   SER P  32       3.774 -66.754  87.998  0.00 97.00      PROA   
ATOM    501  N   SER P  33       4.714 -68.742  87.508  0.00 97.00      PROA   
ATOM    502  HN  SER P  33       5.404 -69.419  87.754  0.00 97.00      PROA   
ATOM    503  CA  SER P  33       3.948 -69.001  86.305  0.00 97.00      PROA   
ATOM    504  HA  SER P  33       3.214 -68.220  86.159  0.00 97.00      PROA   
ATOM    505  CB  SER P  33       4.852 -69.096  85.046  0.00 97.00      PROA   
ATOM    506  HB1 SER P  33       5.585 -69.923  85.168  0.00 97.00      PROA   
ATOM    507  HB2 SER P  33       5.426 -68.148  84.946  0.00 97.00      PROA   
ATOM    508  OG  SER P  33       4.107 -69.311  83.847  0.00 97.00      PROA   
ATOM    509  HG1 SER P  33       3.758 -68.460  83.568  0.00 97.00      PROA   
ATOM    510  C   SER P  33       3.208 -70.305  86.518  0.00 97.00      PROA   
ATOM    511  O   SER P  33       3.782 -71.290  86.975  0.00 97.00      PROA   
ATOM    512  N   THR P  34       1.888 -70.330  86.213  0.00 97.00      PROA   
ATOM    513  HN  THR P  34       1.439 -69.537  85.811  0.00 97.00      PROA   
ATOM    514  CA  THR P  34       1.042 -71.476  86.501  0.00 97.00      PROA   
ATOM    515  HA  THR P  34       1.634 -72.380  86.446  0.00 97.00      PROA   
ATOM    516  CB  THR P  34       0.320 -71.399  87.848  0.00 97.00      PROA   
ATOM    517  HB  THR P  34      -0.480 -70.624  87.838  0.00 97.00      PROA   
ATOM    518  OG1 THR P  34       1.224 -71.015  88.868  0.00 97.00      PROA   
ATOM    519  HG1 THR P  34       1.324 -70.068  88.761  0.00 97.00      PROA   
ATOM    520  CG2 THR P  34      -0.306 -72.755  88.228  0.00 97.00      PROA   
ATOM    521 HG21 THR P  34       0.412 -73.583  88.049  0.00 97.00      PROA   
ATOM    522 HG22 THR P  34      -1.220 -72.945  87.631  0.00 97.00      PROA   
ATOM    523 HG23 THR P  34      -0.600 -72.761  89.298  0.00 97.00      PROA   
ATOM    524  C   THR P  34      -0.024 -71.544  85.448  0.00 97.00      PROA   
ATOM    525  O   THR P  34      -0.563 -70.526  85.026  0.00 97.00      PROA   
ATOM    526  N   GLN P  35      -0.390 -72.775  85.034  0.00 97.00      PROA   
ATOM    527  HN  GLN P  35       0.150 -73.581  85.271  0.00 97.00      PROA   
ATOM    528  CA  GLN P  35      -1.610 -73.020  84.304  0.00 97.00      PROA   
ATOM    529  HA  GLN P  35      -2.111 -72.093  84.061  0.00 97.00      PROA   
ATOM    530  CB  GLN P  35      -1.348 -73.836  83.014  0.00 97.00      PROA   
ATOM    531  HB1 GLN P  35      -2.297 -73.914  82.439  0.00 97.00      PROA   
ATOM    532  HB2 GLN P  35      -1.029 -74.866  83.290  0.00 97.00      PROA   
ATOM    533  CG  GLN P  35      -0.244 -73.211  82.133  0.00 97.00      PROA   
ATOM    534  HG1 GLN P  35       0.723 -73.192  82.682  0.00 97.00      PROA   
ATOM    535  HG2 GLN P  35      -0.512 -72.170  81.861  0.00 97.00      PROA   
ATOM    536  CD  GLN P  35      -0.018 -74.058  80.881  0.00 97.00      PROA   
ATOM    537  OE1 GLN P  35       0.475 -75.181  80.979  0.00 97.00      PROA   
ATOM    538  NE2 GLN P  35      -0.357 -73.518  79.681  0.00 97.00      PROA   
ATOM    539 HE21 GLN P  35      -0.183 -74.056  78.858  0.00 97.00      PROA   
ATOM    540 HE22 GLN P  35      -0.736 -72.596  79.641  0.00 97.00      PROA   
ATOM    541  C   GLN P  35      -2.479 -73.819  85.245  0.00 97.00      PROA   
ATOM    542  O   GLN P  35      -2.063 -74.861  85.731  0.00 97.00      PROA   
ATOM    543  N   TRP P  36      -3.708 -73.337  85.538  0.00 97.00      PROA   
ATOM    544  HN  TRP P  36      -4.009 -72.466  85.160  0.00 97.00      PROA   
ATOM    545  CA  TRP P  36      -4.679 -74.021  86.375  0.00 97.00      PROA   
ATOM    546  HA  TRP P  36      -4.222 -74.871  86.864  0.00 97.00      PROA   
ATOM    547  CB  TRP P  36      -5.309 -73.092  87.447  0.00 97.00      PROA   
ATOM    548  HB1 TRP P  36      -6.268 -73.519  87.808  0.00 97.00      PROA   
ATOM    549  HB2 TRP P  36      -5.546 -72.117  86.963  0.00 97.00      PROA   
ATOM    550  CG  TRP P  36      -4.475 -72.836  88.662  0.00 97.00      PROA   
ATOM    551  CD1 TRP P  36      -3.600 -71.804  88.856  0.00 97.00      PROA   
ATOM    552  HD1 TRP P  36      -3.279 -71.126  88.087  0.00 97.00      PROA   
ATOM    553  NE1 TRP P  36      -3.160 -71.802  90.151  0.00 97.00      PROA   
ATOM    554  HE1 TRP P  36      -2.569 -71.130  90.547  0.00 97.00      PROA   
ATOM    555  CE2 TRP P  36      -3.719 -72.846  90.823  0.00 97.00      PROA   
ATOM    556  CD2 TRP P  36      -4.553 -73.538  89.914  0.00 97.00      PROA   
ATOM    557  CE3 TRP P  36      -5.254 -74.665  90.346  0.00 97.00      PROA   
ATOM    558  HE3 TRP P  36      -5.890 -75.224  89.674  0.00 97.00      PROA   
ATOM    559  CZ3 TRP P  36      -5.106 -75.079  91.672  0.00 97.00      PROA   
ATOM    560  HZ3 TRP P  36      -5.621 -75.964  92.021  0.00 97.00      PROA   
ATOM    561  CZ2 TRP P  36      -3.587 -73.244  92.144  0.00 97.00      PROA   
ATOM    562  HZ2 TRP P  36      -2.950 -72.712  92.833  0.00 97.00      PROA   
ATOM    563  CH2 TRP P  36      -4.295 -74.375  92.556  0.00 97.00      PROA   
ATOM    564  HH2 TRP P  36      -4.186 -74.730  93.570  0.00 97.00      PROA   
ATOM    565  C   TRP P  36      -5.788 -74.545  85.498  0.00 97.00      PROA   
ATOM    566  O   TRP P  36      -6.095 -73.956  84.470  0.00 97.00      PROA   
ATOM    567  N   PHE P  37      -6.407 -75.686  85.879  0.00 97.00      PROA   
ATOM    568  HN  PHE P  37      -6.091 -76.185  86.684  0.00 97.00      PROA   
ATOM    569  CA  PHE P  37      -7.443 -76.331  85.099  0.00 97.00      PROA   
ATOM    570  HA  PHE P  37      -7.849 -75.625  84.391  0.00 97.00      PROA   
ATOM    571  CB  PHE P  37      -6.945 -77.602  84.348  0.00 97.00      PROA   
ATOM    572  HB1 PHE P  37      -7.741 -77.988  83.675  0.00 97.00      PROA   
ATOM    573  HB2 PHE P  37      -6.677 -78.401  85.071  0.00 97.00      PROA   
ATOM    574  CG  PHE P  37      -5.715 -77.311  83.516  0.00 97.00      PROA   
ATOM    575  CD1 PHE P  37      -5.832 -76.997  82.151  0.00 97.00      PROA   
ATOM    576  HD1 PHE P  37      -6.810 -76.956  81.695  0.00 97.00      PROA   
ATOM    577  CE1 PHE P  37      -4.696 -76.723  81.379  0.00 97.00      PROA   
ATOM    578  HE1 PHE P  37      -4.803 -76.477  80.333  0.00 97.00      PROA   
ATOM    579  CZ  PHE P  37      -3.425 -76.759  81.965  0.00 97.00      PROA   
ATOM    580  HZ  PHE P  37      -2.549 -76.531  81.375  0.00 97.00      PROA   
ATOM    581  CD2 PHE P  37      -4.428 -77.376  84.084  0.00 97.00      PROA   
ATOM    582  HD2 PHE P  37      -4.318 -77.616  85.129  0.00 97.00      PROA   
ATOM    583  CE2 PHE P  37      -3.292 -77.083  83.321  0.00 97.00      PROA   
ATOM    584  HE2 PHE P  37      -2.319 -77.090  83.785  0.00 97.00      PROA   
ATOM    585  C   PHE P  37      -8.559 -76.757  86.032  0.00 97.00      PROA   
ATOM    586  O   PHE P  37      -8.309 -77.307  87.101  0.00 97.00      PROA   
ATOM    587  N   LEU P  38      -9.831 -76.521  85.624  0.00 97.00      PROA   
ATOM    588  HN  LEU P  38      -9.997 -76.006  84.784  0.00 97.00      PROA   
ATOM    589  CA  LEU P  38     -11.021 -77.025  86.281  0.00 97.00      PROA   
ATOM    590  HA  LEU P  38     -10.753 -77.567  87.174  0.00 97.00      PROA   
ATOM    591  CB  LEU P  38     -12.060 -75.926  86.626  0.00 97.00      PROA   
ATOM    592  HB1 LEU P  38     -12.963 -76.388  87.085  0.00 97.00      PROA   
ATOM    593  HB2 LEU P  38     -12.374 -75.402  85.695  0.00 97.00      PROA   
ATOM    594  CG  LEU P  38     -11.540 -74.853  87.602  0.00 97.00      PROA   
ATOM    595  HG  LEU P  38     -10.658 -74.380  87.122  0.00 97.00      PROA   
ATOM    596  CD1 LEU P  38     -12.591 -73.754  87.843  0.00 97.00      PROA   
ATOM    597 HD11 LEU P  38     -13.495 -74.190  88.317  0.00 97.00      PROA   
ATOM    598 HD12 LEU P  38     -12.884 -73.274  86.886  0.00 97.00      PROA   
ATOM    599 HD13 LEU P  38     -12.183 -72.975  88.522  0.00 97.00      PROA   
ATOM    600  CD2 LEU P  38     -11.094 -75.455  88.942  0.00 97.00      PROA   
ATOM    601 HD21 LEU P  38     -10.277 -76.193  88.807  0.00 97.00      PROA   
ATOM    602 HD22 LEU P  38     -11.951 -75.957  89.440  0.00 97.00      PROA   
ATOM    603 HD23 LEU P  38     -10.729 -74.645  89.607  0.00 97.00      PROA   
ATOM    604  C   LEU P  38     -11.686 -77.973  85.321  0.00 97.00      PROA   
ATOM    605  O   LEU P  38     -12.164 -77.554  84.271  0.00 97.00      PROA   
ATOM    606  N   ASN P  39     -11.736 -79.286  85.651  0.00 97.00      PROA   
ATOM    607  HN  ASN P  39     -11.380 -79.591  86.535  0.00 97.00      PROA   
ATOM    608  CA  ASN P  39     -12.378 -80.304  84.822  0.00 97.00      PROA   
ATOM    609  HA  ASN P  39     -12.158 -81.258  85.279  0.00 97.00      PROA   
ATOM    610  CB  ASN P  39     -13.926 -80.126  84.765  0.00 97.00      PROA   
ATOM    611  HB1 ASN P  39     -14.395 -81.001  84.269  0.00 97.00      PROA   
ATOM    612  HB2 ASN P  39     -14.179 -79.211  84.187  0.00 97.00      PROA   
ATOM    613  CG  ASN P  39     -14.507 -80.018  86.180  0.00 97.00      PROA   
ATOM    614  OD1 ASN P  39     -14.042 -80.677  87.111  0.00 97.00      PROA   
ATOM    615  ND2 ASN P  39     -15.528 -79.135  86.362  0.00 97.00      PROA   
ATOM    616 HD21 ASN P  39     -15.881 -79.004  87.287  0.00 97.00      PROA   
ATOM    617 HD22 ASN P  39     -15.870 -78.601  85.592  0.00 97.00      PROA   
ATOM    618  C   ASN P  39     -11.808 -80.348  83.405  0.00 97.00      PROA   
ATOM    619  O   ASN P  39     -12.537 -80.467  82.422  0.00 97.00      PROA   
ATOM    620  N   GLY P  40     -10.467 -80.213  83.278  0.00 97.00      PROA   
ATOM    621  HN  GLY P  40      -9.910 -80.169  84.104  0.00 97.00      PROA   
ATOM    622  CA  GLY P  40      -9.773 -80.090  82.002  0.00 97.00      PROA   
ATOM    623  HA1 GLY P  40     -10.267 -80.719  81.273  0.00 97.00      PROA   
ATOM    624  HA2 GLY P  40      -8.751 -80.395  82.169  0.00 97.00      PROA   
ATOM    625  C   GLY P  40      -9.723 -78.687  81.428  0.00 97.00      PROA   
ATOM    626  O   GLY P  40      -8.836 -78.386  80.631  0.00 97.00      PROA   
ATOM    627  N   THR P  41     -10.659 -77.784  81.799  0.00 97.00      PROA   
ATOM    628  HN  THR P  41     -11.341 -78.026  82.488  0.00 97.00      PROA   
ATOM    629  CA  THR P  41     -10.764 -76.450  81.217  0.00 97.00      PROA   
ATOM    630  HA  THR P  41     -10.476 -76.509  80.176  0.00 97.00      PROA   
ATOM    631  CB  THR P  41     -12.181 -75.886  81.267  0.00 97.00      PROA   
ATOM    632  HB  THR P  41     -12.545 -75.846  82.319  0.00 97.00      PROA   
ATOM    633  OG1 THR P  41     -13.055 -76.720  80.518  0.00 97.00      PROA   
ATOM    634  HG1 THR P  41     -12.987 -77.597  80.897  0.00 97.00      PROA   
ATOM    635  CG2 THR P  41     -12.269 -74.474  80.649  0.00 97.00      PROA   
ATOM    636 HG21 THR P  41     -11.883 -74.485  79.608  0.00 97.00      PROA   
ATOM    637 HG22 THR P  41     -11.698 -73.728  81.239  0.00 97.00      PROA   
ATOM    638 HG23 THR P  41     -13.330 -74.144  80.622  0.00 97.00      PROA   
ATOM    639  C   THR P  41      -9.825 -75.484  81.906  0.00 97.00      PROA   
ATOM    640  O   THR P  41      -9.900 -75.283  83.111  0.00 97.00      PROA   
ATOM    641  N   ALA P  42      -8.908 -74.847  81.144  0.00 97.00      PROA   
ATOM    642  HN  ALA P  42      -8.853 -75.025  80.165  0.00 97.00      PROA   
ATOM    643  CA  ALA P  42      -7.944 -73.896  81.661  0.00 97.00      PROA   
ATOM    644  HA  ALA P  42      -7.406 -74.403  82.448  0.00 97.00      PROA   
ATOM    645  CB  ALA P  42      -6.924 -73.521  80.570  0.00 97.00      PROA   
ATOM    646  HB1 ALA P  42      -7.429 -72.999  79.728  0.00 97.00      PROA   
ATOM    647  HB2 ALA P  42      -6.447 -74.442  80.168  0.00 97.00      PROA   
ATOM    648  HB3 ALA P  42      -6.126 -72.865  80.975  0.00 97.00      PROA   
ATOM    649  C   ALA P  42      -8.535 -72.616  82.252  0.00 97.00      PROA   
ATOM    650  O   ALA P  42      -9.388 -71.962  81.655  0.00 97.00      PROA   
ATOM    651  N   ILE P  43      -8.043 -72.209  83.448  0.00 97.00      PROA   
ATOM    652  HN  ILE P  43      -7.362 -72.771  83.915  0.00 97.00      PROA   
ATOM    653  CA  ILE P  43      -8.374 -70.947  84.088  0.00 97.00      PROA   
ATOM    654  HA  ILE P  43      -9.335 -70.621  83.715  0.00 97.00      PROA   
ATOM    655  CB  ILE P  43      -8.438 -70.990  85.626  0.00 97.00      PROA   
ATOM    656  HB  ILE P  43      -7.422 -70.826  86.058  0.00 97.00      PROA   
ATOM    657  CG2 ILE P  43      -9.378 -69.862  86.123  0.00 97.00      PROA   
ATOM    658 HG21 ILE P  43     -10.404 -70.019  85.727  0.00 97.00      PROA   
ATOM    659 HG22 ILE P  43      -9.027 -68.858  85.816  0.00 97.00      PROA   
ATOM    660 HG23 ILE P  43      -9.439 -69.856  87.229  0.00 97.00      PROA   
ATOM    661  CG1 ILE P  43      -8.905 -72.363  86.174  0.00 97.00      PROA   
ATOM    662 HG11 ILE P  43      -8.227 -73.163  85.813  0.00 97.00      PROA   
ATOM    663 HG12 ILE P  43      -9.924 -72.586  85.789  0.00 97.00      PROA   
ATOM    664  CD  ILE P  43      -8.906 -72.418  87.709  0.00 97.00      PROA   
ATOM    665  HD1 ILE P  43      -8.002 -71.924  88.124  0.00 97.00      PROA   
ATOM    666  HD2 ILE P  43      -8.914 -73.469  88.065  0.00 97.00      PROA   
ATOM    667  HD3 ILE P  43      -9.806 -71.914  88.119  0.00 97.00      PROA   
ATOM    668  C   ILE P  43      -7.309 -69.952  83.655  0.00 97.00      PROA   
ATOM    669  O   ILE P  43      -6.189 -70.327  83.316  0.00 97.00      PROA   
ATOM    670  N   GLN P  44      -7.623 -68.637  83.678  0.00 97.00      PROA   
ATOM    671  HN  GLN P  44      -8.547 -68.337  83.904  0.00 97.00      PROA   
ATOM    672  CA  GLN P  44      -6.682 -67.588  83.334  0.00 97.00      PROA   
ATOM    673  HA  GLN P  44      -6.037 -67.933  82.537  0.00 97.00      PROA   
ATOM    674  CB  GLN P  44      -7.450 -66.328  82.854  0.00 97.00      PROA   
ATOM    675  HB1 GLN P  44      -6.707 -65.562  82.539  0.00 97.00      PROA   
ATOM    676  HB2 GLN P  44      -8.034 -65.902  83.701  0.00 97.00      PROA   
ATOM    677  CG  GLN P  44      -8.427 -66.559  81.669  0.00 97.00      PROA   
ATOM    678  HG1 GLN P  44      -8.798 -65.573  81.315  0.00 97.00      PROA   
ATOM    679  HG2 GLN P  44      -9.308 -67.149  81.998  0.00 97.00      PROA   
ATOM    680  CD  GLN P  44      -7.757 -67.246  80.470  0.00 97.00      PROA   
ATOM    681  OE1 GLN P  44      -7.109 -66.583  79.653  0.00 97.00      PROA   
ATOM    682  NE2 GLN P  44      -7.925 -68.591  80.333  0.00 97.00      PROA   
ATOM    683 HE21 GLN P  44      -7.485 -69.032  79.553  0.00 97.00      PROA   
ATOM    684 HE22 GLN P  44      -8.434 -69.117  81.014  0.00 97.00      PROA   
ATOM    685  C   GLN P  44      -5.789 -67.233  84.525  0.00 97.00      PROA   
ATOM    686  O   GLN P  44      -4.827 -66.477  84.393  0.00 97.00      PROA   
ATOM    687  N   THR P  45      -6.075 -67.804  85.721  0.00 97.00      PROA   
ATOM    688  HN  THR P  45      -6.879 -68.387  85.798  0.00 97.00      PROA   
ATOM    689  CA  THR P  45      -5.300 -67.657  86.947  0.00 97.00      PROA   
ATOM    690  HA  THR P  45      -5.286 -66.606  87.195  0.00 97.00      PROA   
ATOM    691  CB  THR P  45      -5.924 -68.429  88.110  0.00 97.00      PROA   
ATOM    692  HB  THR P  45      -5.923 -69.524  87.897  0.00 97.00      PROA   
ATOM    693  OG1 THR P  45      -7.271 -68.021  88.293  0.00 97.00      PROA   
ATOM    694  HG1 THR P  45      -7.591 -68.511  89.056  0.00 97.00      PROA   
ATOM    695  CG2 THR P  45      -5.185 -68.154  89.433  0.00 97.00      PROA   
ATOM    696 HG21 THR P  45      -5.195 -67.064  89.646  0.00 97.00      PROA   
ATOM    697 HG22 THR P  45      -4.137 -68.512  89.404  0.00 97.00      PROA   
ATOM    698 HG23 THR P  45      -5.688 -68.672  90.276  0.00 97.00      PROA   
ATOM    699  C   THR P  45      -3.867 -68.136  86.786  0.00 97.00      PROA   
ATOM    700  O   THR P  45      -3.624 -69.332  86.673  0.00 97.00      PROA   
ATOM    701  N   SER P  46      -2.875 -67.215  86.774  0.00 97.00      PROA   
ATOM    702  HN  SER P  46      -3.093 -66.243  86.733  0.00 97.00      PROA   
ATOM    703  CA  SER P  46      -1.477 -67.592  86.600  0.00 97.00      PROA   
ATOM    704  HA  SER P  46      -1.418 -68.581  86.173  0.00 97.00      PROA   
ATOM    705  CB  SER P  46      -0.758 -66.627  85.628  0.00 97.00      PROA   
ATOM    706  HB1 SER P  46       0.323 -66.881  85.554  0.00 97.00      PROA   
ATOM    707  HB2 SER P  46      -0.848 -65.578  85.983  0.00 97.00      PROA   
ATOM    708  OG  SER P  46      -1.302 -66.737  84.315  0.00 97.00      PROA   
ATOM    709  HG1 SER P  46      -2.257 -66.646  84.380  0.00 97.00      PROA   
ATOM    710  C   SER P  46      -0.688 -67.627  87.900  0.00 97.00      PROA   
ATOM    711  O   SER P  46       0.447 -68.101  87.929  0.00 97.00      PROA   
ATOM    712  N   THR P  47      -1.280 -67.163  89.025  0.00 97.00      PROA   
ATOM    713  HN  THR P  47      -2.208 -66.807  88.974  0.00 97.00      PROA   
ATOM    714  CA  THR P  47      -0.678 -67.243  90.354  0.00 97.00      PROA   
ATOM    715  HA  THR P  47       0.309 -66.827  90.240  0.00 97.00      PROA   
ATOM    716  CB  THR P  47      -1.358 -66.351  91.412  0.00 97.00      PROA   
ATOM    717  HB  THR P  47      -1.115 -65.287  91.192  0.00 97.00      PROA   
ATOM    718  OG1 THR P  47      -0.948 -66.628  92.750  0.00 97.00      PROA   
ATOM    719  HG1 THR P  47      -1.579 -66.177  93.315  0.00 97.00      PROA   
ATOM    720  CG2 THR P  47      -2.883 -66.525  91.359  0.00 97.00      PROA   
ATOM    721 HG21 THR P  47      -3.149 -67.600  91.433  0.00 97.00      PROA   
ATOM    722 HG22 THR P  47      -3.298 -66.115  90.417  0.00 97.00      PROA   
ATOM    723 HG23 THR P  47      -3.369 -65.991  92.204  0.00 97.00      PROA   
ATOM    724  C   THR P  47      -0.535 -68.692  90.834  0.00 97.00      PROA   
ATOM    725  O   THR P  47      -1.419 -69.494  90.542  0.00 97.00      PROA   
ATOM    726  N   PRO P  48       0.498 -69.089  91.590  0.00 97.00      PROA   
ATOM    727  CD  PRO P  48       1.815 -68.437  91.564  0.00 97.00      PROA   
ATOM    728  HD1 PRO P  48       1.861 -67.705  92.398  0.00 97.00      PROA   
ATOM    729  HD2 PRO P  48       2.022 -67.931  90.595  0.00 97.00      PROA   
ATOM    730  CA  PRO P  48       0.583 -70.442  92.133  0.00 97.00      PROA   
ATOM    731  HA  PRO P  48       0.391 -71.146  91.335  0.00 97.00      PROA   
ATOM    732  CB  PRO P  48       2.021 -70.528  92.675  0.00 97.00      PROA   
ATOM    733  HB1 PRO P  48       2.412 -71.564  92.647  0.00 97.00      PROA   
ATOM    734  HB2 PRO P  48       2.084 -70.144  93.719  0.00 97.00      PROA   
ATOM    735  CG  PRO P  48       2.810 -69.577  91.775  0.00 97.00      PROA   
ATOM    736  HG1 PRO P  48       3.765 -69.244  92.228  0.00 97.00      PROA   
ATOM    737  HG2 PRO P  48       3.014 -70.072  90.800  0.00 97.00      PROA   
ATOM    738  C   PRO P  48      -0.388 -70.737  93.261  0.00 97.00      PROA   
ATOM    739  O   PRO P  48      -0.351 -71.860  93.749  0.00 97.00      PROA   
ATOM    740  N   THR P  49      -1.261 -69.793  93.688  0.00 97.00      PROA   
ATOM    741  HN  THR P  49      -1.243 -68.877  93.296  0.00 97.00      PROA   
ATOM    742  CA  THR P  49      -2.297 -70.081  94.668  0.00 97.00      PROA   
ATOM    743  HA  THR P  49      -2.354 -71.151  94.782  0.00 97.00      PROA   
ATOM    744  CB  THR P  49      -2.034 -69.515  96.066  0.00 97.00      PROA   
ATOM    745  HB  THR P  49      -0.963 -69.707  96.299  0.00 97.00      PROA   
ATOM    746  OG1 THR P  49      -2.806 -70.191  97.051  0.00 97.00      PROA   
ATOM    747  HG1 THR P  49      -2.293 -70.121  97.865  0.00 97.00      PROA   
ATOM    748  CG2 THR P  49      -2.290 -68.004  96.206  0.00 97.00      PROA   
ATOM    749 HG21 THR P  49      -3.370 -67.771  96.092  0.00 97.00      PROA   
ATOM    750 HG22 THR P  49      -1.713 -67.440  95.447  0.00 97.00      PROA   
ATOM    751 HG23 THR P  49      -1.978 -67.662  97.217  0.00 97.00      PROA   
ATOM    752  C   THR P  49      -3.626 -69.637  94.107  0.00 97.00      PROA   
ATOM    753  O   THR P  49      -3.793 -68.515  93.637  0.00 97.00      PROA   
ATOM    754  N   TYR P  50      -4.626 -70.542  94.140  0.00 97.00      PROA   
ATOM    755  HN  TYR P  50      -4.457 -71.457  94.505  0.00 97.00      PROA   
ATOM    756  CA  TYR P  50      -5.972 -70.261  93.700  0.00 97.00      PROA   
ATOM    757  HA  TYR P  50      -5.978 -69.381  93.072  0.00 97.00      PROA   
ATOM    758  CB  TYR P  50      -6.571 -71.458  92.911  0.00 97.00      PROA   
ATOM    759  HB1 TYR P  50      -6.683 -72.357  93.555  0.00 97.00      PROA   
ATOM    760  HB2 TYR P  50      -5.877 -71.723  92.086  0.00 97.00      PROA   
ATOM    761  CG  TYR P  50      -7.904 -71.115  92.295  0.00 97.00      PROA   
ATOM    762  CD1 TYR P  50      -9.108 -71.367  92.976  0.00 97.00      PROA   
ATOM    763  HD1 TYR P  50      -9.086 -71.800  93.966  0.00 97.00      PROA   
ATOM    764  CE1 TYR P  50     -10.341 -71.083  92.373  0.00 97.00      PROA   
ATOM    765  HE1 TYR P  50     -11.263 -71.305  92.889  0.00 97.00      PROA   
ATOM    766  CZ  TYR P  50     -10.379 -70.526  91.091  0.00 97.00      PROA   
ATOM    767  OH  TYR P  50     -11.618 -70.246  90.479  0.00 97.00      PROA   
ATOM    768  HH  TYR P  50     -12.312 -70.535  91.076  0.00 97.00      PROA   
ATOM    769  CD2 TYR P  50      -7.958 -70.580  90.997  0.00 97.00      PROA   
ATOM    770  HD2 TYR P  50      -7.040 -70.419  90.451  0.00 97.00      PROA   
ATOM    771  CE2 TYR P  50      -9.188 -70.267  90.407  0.00 97.00      PROA   
ATOM    772  HE2 TYR P  50      -9.228 -69.851  89.413  0.00 97.00      PROA   
ATOM    773  C   TYR P  50      -6.769 -69.978  94.951  0.00 97.00      PROA   
ATOM    774  O   TYR P  50      -6.997 -70.870  95.761  0.00 97.00      PROA   
ATOM    775  N   HSD P  51      -7.202 -68.712  95.139  0.00 97.00      PROA   
ATOM    776  HN  HSD P  51      -7.038 -68.014  94.448  0.00 97.00      PROA   
ATOM    777  CA  HSD P  51      -7.797 -68.256  96.378  0.00 97.00      PROA   
ATOM    778  HA  HSD P  51      -7.642 -68.988  97.158  0.00 97.00      PROA   
ATOM    779  CB  HSD P  51      -7.151 -66.923  96.846  0.00 97.00      PROA   
ATOM    780  HB1 HSD P  51      -7.212 -66.172  96.029  0.00 97.00      PROA   
ATOM    781  HB2 HSD P  51      -6.071 -67.123  97.027  0.00 97.00      PROA   
ATOM    782  ND1 HSD P  51      -8.891 -65.573  98.144  0.00 97.00      PROA   
ATOM    783  HD1 HSD P  51      -9.551 -65.471  97.397  0.00 97.00      PROA   
ATOM    784  CG  HSD P  51      -7.728 -66.315  98.103  0.00 97.00      PROA   
ATOM    785  CE1 HSD P  51      -8.999 -65.075  99.399  0.00 97.00      PROA   
ATOM    786  HE1 HSD P  51      -9.838 -64.455  99.714  0.00 97.00      PROA   
ATOM    787  NE2 HSD P  51      -7.987 -65.432 100.164  0.00 97.00      PROA   
ATOM    788  CD2 HSD P  51      -7.182 -66.207  99.345  0.00 97.00      PROA   
ATOM    789  HD2 HSD P  51      -6.253 -66.612  99.726  0.00 97.00      PROA   
ATOM    790  C   HSD P  51      -9.283 -68.067  96.224  0.00 97.00      PROA   
ATOM    791  O   HSD P  51      -9.746 -67.132  95.575  0.00 97.00      PROA   
ATOM    792  N   ILE P  52     -10.075 -68.941  96.882  0.00 97.00      PROA   
ATOM    793  HN  ILE P  52      -9.698 -69.722  97.379  0.00 97.00      PROA   
ATOM    794  CA  ILE P  52     -11.510 -68.810  96.970  0.00 97.00      PROA   
ATOM    795  HA  ILE P  52     -11.879 -68.221  96.141  0.00 97.00      PROA   
ATOM    796  CB  ILE P  52     -12.214 -70.161  96.929  0.00 97.00      PROA   
ATOM    797  HB  ILE P  52     -11.783 -70.811  97.719  0.00 97.00      PROA   
ATOM    798  CG2 ILE P  52     -13.721 -70.018  97.213  0.00 97.00      PROA   
ATOM    799 HG21 ILE P  52     -14.198 -69.338  96.476  0.00 97.00      PROA   
ATOM    800 HG22 ILE P  52     -13.921 -69.650  98.240  0.00 97.00      PROA   
ATOM    801 HG23 ILE P  52     -14.206 -71.011  97.116  0.00 97.00      PROA   
ATOM    802  CG1 ILE P  52     -11.978 -70.856  95.566  0.00 97.00      PROA   
ATOM    803 HG11 ILE P  52     -10.950 -70.655  95.199  0.00 97.00      PROA   
ATOM    804 HG12 ILE P  52     -12.685 -70.418  94.827  0.00 97.00      PROA   
ATOM    805  CD  ILE P  52     -12.173 -72.376  95.606  0.00 97.00      PROA   
ATOM    806  HD1 ILE P  52     -13.191 -72.631  95.964  0.00 97.00      PROA   
ATOM    807  HD2 ILE P  52     -11.424 -72.854  96.271  0.00 97.00      PROA   
ATOM    808  HD3 ILE P  52     -12.055 -72.798  94.588  0.00 97.00      PROA   
ATOM    809  C   ILE P  52     -11.794 -68.075  98.260  0.00 97.00      PROA   
ATOM    810  O   ILE P  52     -11.632 -68.607  99.355  0.00 97.00      PROA   
ATOM    811  N   THR P  53     -12.211 -66.794  98.148  0.00 97.00      PROA   
ATOM    812  HN  THR P  53     -12.253 -66.367  97.247  0.00 97.00      PROA   
ATOM    813  CA  THR P  53     -12.517 -65.928  99.278  0.00 97.00      PROA   
ATOM    814  HA  THR P  53     -11.632 -65.892  99.898  0.00 97.00      PROA   
ATOM    815  CB  THR P  53     -12.864 -64.508  98.843  0.00 97.00      PROA   
ATOM    816  HB  THR P  53     -13.833 -64.495  98.292  0.00 97.00      PROA   
ATOM    817  OG1 THR P  53     -11.858 -64.010  97.973  0.00 97.00      PROA   
ATOM    818  HG1 THR P  53     -12.106 -63.102  97.786  0.00 97.00      PROA   
ATOM    819  CG2 THR P  53     -12.938 -63.554 100.053  0.00 97.00      PROA   
ATOM    820 HG21 THR P  53     -11.982 -63.577 100.618  0.00 97.00      PROA   
ATOM    821 HG22 THR P  53     -13.763 -63.834 100.739  0.00 97.00      PROA   
ATOM    822 HG23 THR P  53     -13.119 -62.512  99.712  0.00 97.00      PROA   
ATOM    823  C   THR P  53     -13.641 -66.470 100.134  0.00 97.00      PROA   
ATOM    824  O   THR P  53     -13.559 -66.447 101.361  0.00 97.00      PROA   
ATOM    825  N   SER P  54     -14.708 -66.993  99.490  0.00 97.00      PROA   
ATOM    826  HN  SER P  54     -14.722 -67.059  98.497  0.00 97.00      PROA   
ATOM    827  CA  SER P  54     -15.884 -67.475 100.178  0.00 97.00      PROA   
ATOM    828  HA  SER P  54     -15.570 -68.061 101.031  0.00 97.00      PROA   
ATOM    829  CB  SER P  54     -16.882 -66.350 100.588  0.00 97.00      PROA   
ATOM    830  HB1 SER P  54     -17.743 -66.779 101.142  0.00 97.00      PROA   
ATOM    831  HB2 SER P  54     -17.273 -65.833  99.686  0.00 97.00      PROA   
ATOM    832  OG  SER P  54     -16.267 -65.358 101.402  0.00 97.00      PROA   
ATOM    833  HG1 SER P  54     -15.837 -65.828 102.122  0.00 97.00      PROA   
ATOM    834  C   SER P  54     -16.595 -68.367  99.190  0.00 97.00      PROA   
ATOM    835  O   SER P  54     -17.143 -67.885  98.203  0.00 97.00      PROA   
ATOM    836  N   ALA P  55     -16.564 -69.700  99.409  0.00 97.00      PROA   
ATOM    837  HN  ALA P  55     -16.104 -70.063 100.220  0.00 97.00      PROA   
ATOM    838  CA  ALA P  55     -16.944 -70.709  98.437  0.00 97.00      PROA   
ATOM    839  HA  ALA P  55     -16.303 -70.549  97.588  0.00 97.00      PROA   
ATOM    840  CB  ALA P  55     -16.641 -72.113  98.995  0.00 97.00      PROA   
ATOM    841  HB1 ALA P  55     -17.268 -72.325  99.888  0.00 97.00      PROA   
ATOM    842  HB2 ALA P  55     -15.575 -72.169  99.308  0.00 97.00      PROA   
ATOM    843  HB3 ALA P  55     -16.819 -72.895  98.229  0.00 97.00      PROA   
ATOM    844  C   ALA P  55     -18.368 -70.683  97.895  0.00 97.00      PROA   
ATOM    845  O   ALA P  55     -19.338 -70.510  98.627  0.00 97.00      PROA   
ATOM    846  N   SER P  56     -18.504 -70.891  96.560  0.00 97.00      PROA   
ATOM    847  HN  SER P  56     -17.684 -70.967  95.990  0.00 97.00      PROA   
ATOM    848  CA  SER P  56     -19.761 -71.062  95.850  0.00 97.00      PROA   
ATOM    849  HA  SER P  56     -20.569 -70.781  96.507  0.00 97.00      PROA   
ATOM    850  CB  SER P  56     -19.878 -70.197  94.561  0.00 97.00      PROA   
ATOM    851  HB1 SER P  56     -19.687 -69.137  94.830  0.00 97.00      PROA   
ATOM    852  HB2 SER P  56     -20.908 -70.262  94.148  0.00 97.00      PROA   
ATOM    853  OG  SER P  56     -18.942 -70.568  93.551  0.00 97.00      PROA   
ATOM    854  HG1 SER P  56     -19.335 -70.300  92.709  0.00 97.00      PROA   
ATOM    855  C   SER P  56     -19.950 -72.528  95.512  0.00 97.00      PROA   
ATOM    856  O   SER P  56     -19.049 -73.343  95.677  0.00 97.00      PROA   
ATOM    857  N   GLU P  57     -21.157 -72.911  95.033  0.00 97.00      PROA   
ATOM    858  HN  GLU P  57     -21.879 -72.241  94.879  0.00 97.00      PROA   
ATOM    859  CA  GLU P  57     -21.480 -74.253  94.578  0.00 97.00      PROA   
ATOM    860  HA  GLU P  57     -21.309 -74.949  95.388  0.00 97.00      PROA   
ATOM    861  CB  GLU P  57     -22.964 -74.289  94.110  0.00 97.00      PROA   
ATOM    862  HB1 GLU P  57     -23.231 -75.311  93.770  0.00 97.00      PROA   
ATOM    863  HB2 GLU P  57     -23.048 -73.612  93.225  0.00 97.00      PROA   
ATOM    864  CG  GLU P  57     -24.033 -73.767  95.115  0.00 97.00      PROA   
ATOM    865  HG1 GLU P  57     -24.986 -73.656  94.549  0.00 97.00      PROA   
ATOM    866  HG2 GLU P  57     -23.759 -72.762  95.497  0.00 97.00      PROA   
ATOM    867  CD  GLU P  57     -24.332 -74.666  96.319  0.00 97.00      PROA   
ATOM    868  OE1 GLU P  57     -25.447 -75.254  96.347  0.00 97.00      PROA   
ATOM    869  OE2 GLU P  57     -23.501 -74.715  97.263  0.00 97.00      PROA   
ATOM    870  C   GLU P  57     -20.591 -74.633  93.389  0.00 97.00      PROA   
ATOM    871  O   GLU P  57     -20.048 -75.729  93.281  0.00 97.00      PROA   
ATOM    872  N   ASP P  58     -20.428 -73.644  92.495  0.00 97.00      PROA   
ATOM    873  HN  ASP P  58     -20.944 -72.805  92.657  0.00 97.00      PROA   
ATOM    874  CA  ASP P  58     -19.772 -73.590  91.213  0.00 97.00      PROA   
ATOM    875  HA  ASP P  58     -20.061 -74.476  90.668  0.00 97.00      PROA   
ATOM    876  CB  ASP P  58     -20.297 -72.345  90.411  0.00 97.00      PROA   
ATOM    877  HB1 ASP P  58     -21.136 -72.694  89.766  0.00 97.00      PROA   
ATOM    878  HB2 ASP P  58     -19.516 -71.921  89.751  0.00 97.00      PROA   
ATOM    879  CG  ASP P  58     -20.895 -71.219  91.279  0.00 97.00      PROA   
ATOM    880  OD1 ASP P  58     -21.920 -71.453  91.976  0.00 97.00      PROA   
ATOM    881  OD2 ASP P  58     -20.337 -70.092  91.235  0.00 97.00      PROA   
ATOM    882  C   ASP P  58     -18.248 -73.652  91.272  0.00 97.00      PROA   
ATOM    883  O   ASP P  58     -17.613 -74.015  90.282  0.00 97.00      PROA   
ATOM    884  N   ASP P  59     -17.623 -73.390  92.445  0.00 97.00      PROA   
ATOM    885  HN  ASP P  59     -18.112 -72.928  93.182  0.00 97.00      PROA   
ATOM    886  CA  ASP P  59     -16.236 -73.731  92.745  0.00 97.00      PROA   
ATOM    887  HA  ASP P  59     -15.602 -73.228  92.025  0.00 97.00      PROA   
ATOM    888  CB  ASP P  59     -15.873 -73.266  94.185  0.00 97.00      PROA   
ATOM    889  HB1 ASP P  59     -14.943 -73.759  94.539  0.00 97.00      PROA   
ATOM    890  HB2 ASP P  59     -16.693 -73.524  94.886  0.00 97.00      PROA   
ATOM    891  CG  ASP P  59     -15.589 -71.767  94.273  0.00 97.00      PROA   
ATOM    892  OD1 ASP P  59     -14.845 -71.237  93.407  0.00 97.00      PROA   
ATOM    893  OD2 ASP P  59     -16.001 -71.168  95.297  0.00 97.00      PROA   
ATOM    894  C   ASP P  59     -15.931 -75.235  92.635  0.00 97.00      PROA   
ATOM    895  O   ASP P  59     -14.787 -75.628  92.434  0.00 97.00      PROA   
ATOM    896  N   SER P  60     -16.944 -76.122  92.773  0.00 97.00      PROA   
ATOM    897  HN  SER P  60     -17.862 -75.767  92.931  0.00 97.00      PROA   
ATOM    898  CA  SER P  60     -16.798 -77.580  92.712  0.00 97.00      PROA   
ATOM    899  HA  SER P  60     -16.103 -77.850  93.496  0.00 97.00      PROA   
ATOM    900  CB  SER P  60     -18.124 -78.342  92.962  0.00 97.00      PROA   
ATOM    901  HB1 SER P  60     -17.946 -79.440  92.966  0.00 97.00      PROA   
ATOM    902  HB2 SER P  60     -18.860 -78.101  92.164  0.00 97.00      PROA   
ATOM    903  OG  SER P  60     -18.697 -78.001  94.215  0.00 97.00      PROA   
ATOM    904  HG1 SER P  60     -19.143 -77.157  94.086  0.00 97.00      PROA   
ATOM    905  C   SER P  60     -16.255 -78.144  91.400  0.00 97.00      PROA   
ATOM    906  O   SER P  60     -16.622 -77.709  90.311  0.00 97.00      PROA   
ATOM    907  N   GLY P  61     -15.392 -79.188  91.479  0.00 97.00      PROA   
ATOM    908  HN  GLY P  61     -15.140 -79.568  92.368  0.00 97.00      PROA   
ATOM    909  CA  GLY P  61     -14.804 -79.799  90.295  0.00 97.00      PROA   
ATOM    910  HA1 GLY P  61     -14.715 -79.059  89.512  0.00 97.00      PROA   
ATOM    911  HA2 GLY P  61     -15.408 -80.653  90.024  0.00 97.00      PROA   
ATOM    912  C   GLY P  61     -13.416 -80.274  90.582  0.00 97.00      PROA   
ATOM    913  O   GLY P  61     -12.925 -80.142  91.695  0.00 97.00      PROA   
ATOM    914  N   GLU P  62     -12.725 -80.846  89.568  0.00 97.00      PROA   
ATOM    915  HN  GLU P  62     -13.132 -80.955  88.661  0.00 97.00      PROA   
ATOM    916  CA  GLU P  62     -11.364 -81.305  89.728  0.00 97.00      PROA   
ATOM    917  HA  GLU P  62     -11.204 -81.505  90.771  0.00 97.00      PROA   
ATOM    918  CB  GLU P  62     -11.055 -82.648  89.023  0.00 97.00      PROA   
ATOM    919  HB1 GLU P  62     -11.855 -83.361  89.330  0.00 97.00      PROA   
ATOM    920  HB2 GLU P  62     -10.092 -83.023  89.438  0.00 97.00      PROA   
ATOM    921  CG  GLU P  62     -10.998 -82.665  87.485  0.00 97.00      PROA   
ATOM    922  HG1 GLU P  62     -10.391 -81.826  87.088  0.00 97.00      PROA   
ATOM    923  HG2 GLU P  62     -12.021 -82.607  87.061  0.00 97.00      PROA   
ATOM    924  CD  GLU P  62     -10.357 -83.964  87.008  0.00 97.00      PROA   
ATOM    925  OE1 GLU P  62     -10.641 -85.040  87.585  0.00 97.00      PROA   
ATOM    926  OE2 GLU P  62      -9.568 -83.888  86.041  0.00 97.00      PROA   
ATOM    927  C   GLU P  62     -10.370 -80.228  89.382  0.00 97.00      PROA   
ATOM    928  O   GLU P  62     -10.352 -79.663  88.293  0.00 97.00      PROA   
ATOM    929  N   TYR P  63      -9.511 -79.919  90.373  0.00 97.00      PROA   
ATOM    930  HN  TYR P  63      -9.572 -80.401  91.246  0.00 97.00      PROA   
ATOM    931  CA  TYR P  63      -8.488 -78.907  90.314  0.00 97.00      PROA   
ATOM    932  HA  TYR P  63      -8.759 -78.166  89.574  0.00 97.00      PROA   
ATOM    933  CB  TYR P  63      -8.273 -78.218  91.690  0.00 97.00      PROA   
ATOM    934  HB1 TYR P  63      -7.290 -77.705  91.742  0.00 97.00      PROA   
ATOM    935  HB2 TYR P  63      -8.319 -78.978  92.496  0.00 97.00      PROA   
ATOM    936  CG  TYR P  63      -9.352 -77.205  91.963  0.00 97.00      PROA   
ATOM    937  CD1 TYR P  63     -10.676 -77.603  92.225  0.00 97.00      PROA   
ATOM    938  HD1 TYR P  63     -10.929 -78.651  92.253  0.00 97.00      PROA   
ATOM    939  CE1 TYR P  63     -11.683 -76.652  92.419  0.00 97.00      PROA   
ATOM    940  HE1 TYR P  63     -12.699 -76.977  92.575  0.00 97.00      PROA   
ATOM    941  CZ  TYR P  63     -11.366 -75.288  92.407  0.00 97.00      PROA   
ATOM    942  OH  TYR P  63     -12.369 -74.309  92.550  0.00 97.00      PROA   
ATOM    943  HH  TYR P  63     -13.224 -74.749  92.511  0.00 97.00      PROA   
ATOM    944  CD2 TYR P  63      -9.044 -75.832  91.984  0.00 97.00      PROA   
ATOM    945  HD2 TYR P  63      -8.031 -75.503  91.808  0.00 97.00      PROA   
ATOM    946  CE2 TYR P  63     -10.044 -74.882  92.212  0.00 97.00      PROA   
ATOM    947  HE2 TYR P  63      -9.804 -73.833  92.188  0.00 97.00      PROA   
ATOM    948  C   TYR P  63      -7.199 -79.546  89.875  0.00 97.00      PROA   
ATOM    949  O   TYR P  63      -6.827 -80.617  90.349  0.00 97.00      PROA   
ATOM    950  N   ARG P  64      -6.486 -78.909  88.921  0.00 97.00      PROA   
ATOM    951  HN  ARG P  64      -6.843 -78.095  88.469  0.00 97.00      PROA   
ATOM    952  CA  ARG P  64      -5.223 -79.434  88.450  0.00 97.00      PROA   
ATOM    953  HA  ARG P  64      -4.730 -79.974  89.247  0.00 97.00      PROA   
ATOM    954  CB  ARG P  64      -5.364 -80.324  87.184  0.00 97.00      PROA   
ATOM    955  HB1 ARG P  64      -4.514 -81.042  87.184  0.00 97.00      PROA   
ATOM    956  HB2 ARG P  64      -5.287 -79.723  86.250  0.00 97.00      PROA   
ATOM    957  CG  ARG P  64      -6.706 -81.078  87.093  0.00 97.00      PROA   
ATOM    958  HG1 ARG P  64      -7.525 -80.344  86.935  0.00 97.00      PROA   
ATOM    959  HG2 ARG P  64      -6.917 -81.607  88.049  0.00 97.00      PROA   
ATOM    960  CD  ARG P  64      -6.759 -82.089  85.955  0.00 97.00      PROA   
ATOM    961  HD1 ARG P  64      -6.347 -81.675  85.011  0.00 97.00      PROA   
ATOM    962  HD2 ARG P  64      -7.802 -82.412  85.783  0.00 97.00      PROA   
ATOM    963  NE  ARG P  64      -5.903 -83.227  86.399  0.00 97.00      PROA   
ATOM    964  HE  ARG P  64      -5.273 -83.083  87.162  0.00 97.00      PROA   
ATOM    965  CZ  ARG P  64      -6.080 -84.507  86.033  0.00 97.00      PROA   
ATOM    966  NH1 ARG P  64      -7.208 -84.966  85.483  0.00 97.00      PROA   
ATOM    967 HH11 ARG P  64      -8.026 -84.403  85.611  0.00 97.00      PROA   
ATOM    968 HH12 ARG P  64      -7.362 -85.947  85.476  0.00 97.00      PROA   
ATOM    969  NH2 ARG P  64      -5.088 -85.367  86.295  0.00 97.00      PROA   
ATOM    970 HH21 ARG P  64      -4.238 -84.980  86.651  0.00 97.00      PROA   
ATOM    971 HH22 ARG P  64      -5.176 -86.308  85.989  0.00 97.00      PROA   
ATOM    972  C   ARG P  64      -4.389 -78.241  88.072  0.00 97.00      PROA   
ATOM    973  O   ARG P  64      -4.920 -77.196  87.714  0.00 97.00      PROA   
ATOM    974  N   CYS P  65      -3.045 -78.363  88.125  0.00 97.00      PROA   
ATOM    975  HN  CYS P  65      -2.605 -79.138  88.574  0.00 97.00      PROA   
ATOM    976  CA  CYS P  65      -2.175 -77.334  87.605  0.00 97.00      PROA   
ATOM    977  HA  CYS P  65      -2.714 -76.808  86.833  0.00 97.00      PROA   
ATOM    978  CB  CYS P  65      -1.765 -76.317  88.695  0.00 97.00      PROA   
ATOM    979  HB1 CYS P  65      -2.686 -75.753  88.966  0.00 97.00      PROA   
ATOM    980  HB2 CYS P  65      -1.037 -75.575  88.306  0.00 97.00      PROA   
ATOM    981  SG  CYS P  65      -1.143 -77.121  90.198  0.00 97.00      PROA   
ATOM    982  C   CYS P  65      -0.954 -77.906  86.919  0.00 97.00      PROA   
ATOM    983  O   CYS P  65      -0.589 -79.065  87.081  0.00 97.00      PROA   
ATOM    984  N   GLN P  66      -0.304 -77.061  86.091  0.00 97.00      PROA   
ATOM    985  HN  GLN P  66      -0.687 -76.154  85.926  0.00 97.00      PROA   
ATOM    986  CA  GLN P  66       0.931 -77.368  85.409  0.00 97.00      PROA   
ATOM    987  HA  GLN P  66       1.338 -78.302  85.772  0.00 97.00      PROA   
ATOM    988  CB  GLN P  66       0.673 -77.442  83.867  0.00 97.00      PROA   
ATOM    989  HB1 GLN P  66       0.541 -76.432  83.431  0.00 97.00      PROA   
ATOM    990  HB2 GLN P  66      -0.306 -77.968  83.764  0.00 97.00      PROA   
ATOM    991  CG  GLN P  66       1.707 -78.265  83.066  0.00 97.00      PROA   
ATOM    992  HG1 GLN P  66       1.912 -79.189  83.650  0.00 97.00      PROA   
ATOM    993  HG2 GLN P  66       2.660 -77.719  82.940  0.00 97.00      PROA   
ATOM    994  CD  GLN P  66       1.191 -78.763  81.703  0.00 97.00      PROA   
ATOM    995  OE1 GLN P  66       1.143 -79.974  81.498  0.00 97.00      PROA   
ATOM    996  NE2 GLN P  66       0.802 -77.870  80.760  0.00 97.00      PROA   
ATOM    997 HE21 GLN P  66       0.407 -78.206  79.906  0.00 97.00      PROA   
ATOM    998 HE22 GLN P  66       0.837 -76.887  80.938  0.00 97.00      PROA   
ATOM    999  C   GLN P  66       1.859 -76.227  85.807  0.00 97.00      PROA   
ATOM   1000  O   GLN P  66       1.636 -75.076  85.438  0.00 97.00      PROA   
ATOM   1001  N   ARG P  67       2.918 -76.515  86.613  0.00 97.00      PROA   
ATOM   1002  HN  ARG P  67       3.068 -77.438  86.957  0.00 97.00      PROA   
ATOM   1003  CA  ARG P  67       3.851 -75.509  87.102  0.00 97.00      PROA   
ATOM   1004  HA  ARG P  67       3.489 -74.513  86.889  0.00 97.00      PROA   
ATOM   1005  CB  ARG P  67       4.072 -75.655  88.635  0.00 97.00      PROA   
ATOM   1006  HB1 ARG P  67       4.965 -75.086  88.975  0.00 97.00      PROA   
ATOM   1007  HB2 ARG P  67       4.268 -76.730  88.853  0.00 97.00      PROA   
ATOM   1008  CG  ARG P  67       2.875 -75.208  89.491  0.00 97.00      PROA   
ATOM   1009  HG1 ARG P  67       2.973 -75.681  90.496  0.00 97.00      PROA   
ATOM   1010  HG2 ARG P  67       1.938 -75.595  89.036  0.00 97.00      PROA   
ATOM   1011  CD  ARG P  67       2.745 -73.689  89.659  0.00 97.00      PROA   
ATOM   1012  HD1 ARG P  67       1.732 -73.426  90.026  0.00 97.00      PROA   
ATOM   1013  HD2 ARG P  67       2.922 -73.152  88.703  0.00 97.00      PROA   
ATOM   1014  NE  ARG P  67       3.693 -73.265  90.733  0.00 97.00      PROA   
ATOM   1015  HE  ARG P  67       3.516 -73.577  91.665  0.00 97.00      PROA   
ATOM   1016  CZ  ARG P  67       4.793 -72.514  90.546  0.00 97.00      PROA   
ATOM   1017  NH1 ARG P  67       5.124 -71.993  89.362  0.00 97.00      PROA   
ATOM   1018 HH11 ARG P  67       4.470 -72.018  88.611  0.00 97.00      PROA   
ATOM   1019 HH12 ARG P  67       5.905 -71.370  89.327  0.00 97.00      PROA   
ATOM   1020  NH2 ARG P  67       5.584 -72.249  91.599  0.00 97.00      PROA   
ATOM   1021 HH21 ARG P  67       5.353 -72.632  92.486  0.00 97.00      PROA   
ATOM   1022 HH22 ARG P  67       6.411 -71.706  91.450  0.00 97.00      PROA   
ATOM   1023  C   ARG P  67       5.210 -75.664  86.458  0.00 97.00      PROA   
ATOM   1024  O   ARG P  67       6.006 -76.473  86.926  0.00 97.00      PROA   
ATOM   1025  N   GLY P  68       5.518 -74.851  85.410  0.00 97.00      PROA   
ATOM   1026  HN  GLY P  68       4.821 -74.212  85.090  0.00 97.00      PROA   
ATOM   1027  CA  GLY P  68       6.826 -74.688  84.764  0.00 97.00      PROA   
ATOM   1028  HA1 GLY P  68       7.445 -74.130  85.452  0.00 97.00      PROA   
ATOM   1029  HA2 GLY P  68       6.648 -74.140  83.850  0.00 97.00      PROA   
ATOM   1030  C   GLY P  68       7.633 -75.910  84.366  0.00 97.00      PROA   
ATOM   1031  O   GLY P  68       8.820 -75.792  84.065  0.00 97.00      PROA   
ATOM   1032  N   LEU P  69       7.028 -77.112  84.378  0.00 97.00      PROA   
ATOM   1033  HN  LEU P  69       6.064 -77.161  84.618  0.00 97.00      PROA   
ATOM   1034  CA  LEU P  69       7.752 -78.362  84.371  0.00 97.00      PROA   
ATOM   1035  HA  LEU P  69       8.681 -78.252  83.827  0.00 97.00      PROA   
ATOM   1036  CB  LEU P  69       7.995 -78.886  85.813  0.00 97.00      PROA   
ATOM   1037  HB1 LEU P  69       8.347 -79.941  85.797  0.00 97.00      PROA   
ATOM   1038  HB2 LEU P  69       7.022 -78.837  86.354  0.00 97.00      PROA   
ATOM   1039  CG  LEU P  69       9.001 -78.099  86.681  0.00 97.00      PROA   
ATOM   1040  HG  LEU P  69       8.705 -77.025  86.698  0.00 97.00      PROA   
ATOM   1041  CD1 LEU P  69       8.947 -78.607  88.133  0.00 97.00      PROA   
ATOM   1042 HD11 LEU P  69       9.218 -79.683  88.176  0.00 97.00      PROA   
ATOM   1043 HD12 LEU P  69       7.927 -78.475  88.554  0.00 97.00      PROA   
ATOM   1044 HD13 LEU P  69       9.666 -78.038  88.756  0.00 97.00      PROA   
ATOM   1045  CD2 LEU P  69      10.433 -78.197  86.133  0.00 97.00      PROA   
ATOM   1046 HD21 LEU P  69      10.497 -77.747  85.122  0.00 97.00      PROA   
ATOM   1047 HD22 LEU P  69      10.750 -79.260  86.075  0.00 97.00      PROA   
ATOM   1048 HD23 LEU P  69      11.135 -77.657  86.803  0.00 97.00      PROA   
ATOM   1049  C   LEU P  69       6.908 -79.397  83.669  0.00 97.00      PROA   
ATOM   1050  O   LEU P  69       5.681 -79.350  83.722  0.00 97.00      PROA   
ATOM   1051  N   SER P  70       7.565 -80.381  83.007  0.00 97.00      PROA   
ATOM   1052  HN  SER P  70       8.564 -80.389  83.000  0.00 97.00      PROA   
ATOM   1053  CA  SER P  70       6.957 -81.503  82.301  0.00 97.00      PROA   
ATOM   1054  HA  SER P  70       6.545 -81.084  81.395  0.00 97.00      PROA   
ATOM   1055  CB  SER P  70       8.034 -82.533  81.866  0.00 97.00      PROA   
ATOM   1056  HB1 SER P  70       8.681 -82.046  81.102  0.00 97.00      PROA   
ATOM   1057  HB2 SER P  70       7.581 -83.436  81.402  0.00 97.00      PROA   
ATOM   1058  OG  SER P  70       8.861 -82.906  82.968  0.00 97.00      PROA   
ATOM   1059  HG1 SER P  70       9.565 -83.464  82.628  0.00 97.00      PROA   
ATOM   1060  C   SER P  70       5.800 -82.216  83.005  0.00 97.00      PROA   
ATOM   1061  O   SER P  70       5.938 -82.723  84.112  0.00 97.00      PROA   
ATOM   1062  N   GLY P  71       4.616 -82.282  82.351  0.00 97.00      PROA   
ATOM   1063  HN  GLY P  71       4.554 -81.901  81.431  0.00 97.00      PROA   
ATOM   1064  CA  GLY P  71       3.395 -82.862  82.907  0.00 97.00      PROA   
ATOM   1065  HA1 GLY P  71       3.659 -83.782  83.411  0.00 97.00      PROA   
ATOM   1066  HA2 GLY P  71       2.730 -83.037  82.077  0.00 97.00      PROA   
ATOM   1067  C   GLY P  71       2.653 -82.000  83.914  0.00 97.00      PROA   
ATOM   1068  O   GLY P  71       3.217 -81.142  84.582  0.00 97.00      PROA   
ATOM   1069  N   ARG P  72       1.327 -82.244  84.048  0.00 97.00      PROA   
ATOM   1070  HN  ARG P  72       0.899 -82.947  83.489  0.00 97.00      PROA   
ATOM   1071  CA  ARG P  72       0.412 -81.556  84.941  0.00 97.00      PROA   
ATOM   1072  HA  ARG P  72       0.939 -80.755  85.445  0.00 97.00      PROA   
ATOM   1073  CB  ARG P  72      -0.842 -80.950  84.232  0.00 97.00      PROA   
ATOM   1074  HB1 ARG P  72      -0.491 -80.255  83.442  0.00 97.00      PROA   
ATOM   1075  HB2 ARG P  72      -1.383 -80.314  84.969  0.00 97.00      PROA   
ATOM   1076  CG  ARG P  72      -1.913 -81.909  83.641  0.00 97.00      PROA   
ATOM   1077  HG1 ARG P  72      -2.660 -81.272  83.111  0.00 97.00      PROA   
ATOM   1078  HG2 ARG P  72      -2.448 -82.401  84.481  0.00 97.00      PROA   
ATOM   1079  CD  ARG P  72      -1.461 -83.009  82.664  0.00 97.00      PROA   
ATOM   1080  HD1 ARG P  72      -2.341 -83.442  82.138  0.00 97.00      PROA   
ATOM   1081  HD2 ARG P  72      -0.917 -83.814  83.205  0.00 97.00      PROA   
ATOM   1082  NE  ARG P  72      -0.557 -82.360  81.670  0.00 97.00      PROA   
ATOM   1083  HE  ARG P  72      -0.271 -81.419  81.843  0.00 97.00      PROA   
ATOM   1084  CZ  ARG P  72       0.102 -82.983  80.673  0.00 97.00      PROA   
ATOM   1085  NH1 ARG P  72      -0.151 -84.232  80.272  0.00 97.00      PROA   
ATOM   1086 HH11 ARG P  72      -0.929 -84.711  80.659  0.00 97.00      PROA   
ATOM   1087 HH12 ARG P  72       0.384 -84.601  79.515  0.00 97.00      PROA   
ATOM   1088  NH2 ARG P  72       1.063 -82.279  80.050  0.00 97.00      PROA   
ATOM   1089 HH21 ARG P  72       1.218 -81.347  80.380  0.00 97.00      PROA   
ATOM   1090 HH22 ARG P  72       1.508 -82.639  79.238  0.00 97.00      PROA   
ATOM   1091  C   ARG P  72      -0.052 -82.538  85.993  0.00 97.00      PROA   
ATOM   1092  O   ARG P  72       0.067 -83.751  85.837  0.00 97.00      PROA   
ATOM   1093  N   SER P  73      -0.562 -81.980  87.113  0.00 97.00      PROA   
ATOM   1094  HN  SER P  73      -0.552 -80.984  87.188  0.00 97.00      PROA   
ATOM   1095  CA  SER P  73      -1.150 -82.601  88.282  0.00 97.00      PROA   
ATOM   1096  HA  SER P  73      -0.307 -82.990  88.836  0.00 97.00      PROA   
ATOM   1097  CB  SER P  73      -1.825 -81.524  89.177  0.00 97.00      PROA   
ATOM   1098  HB1 SER P  73      -2.674 -81.875  89.798  0.00 97.00      PROA   
ATOM   1099  HB2 SER P  73      -2.228 -80.739  88.514  0.00 97.00      PROA   
ATOM   1100  OG  SER P  73      -0.880 -80.952  90.069  0.00 97.00      PROA   
ATOM   1101  HG1 SER P  73      -0.827 -81.576  90.802  0.00 97.00      PROA   
ATOM   1102  C   SER P  73      -2.105 -83.770  88.191  0.00 97.00      PROA   
ATOM   1103  O   SER P  73      -2.728 -84.093  87.185  0.00 97.00      PROA   
ATOM   1104  N   ASP P  74      -2.249 -84.343  89.398  0.00 97.00      PROA   
ATOM   1105  HN  ASP P  74      -1.594 -84.058  90.099  0.00 97.00      PROA   
ATOM   1106  CA  ASP P  74      -3.356 -84.978  90.063  0.00 97.00      PROA   
ATOM   1107  HA  ASP P  74      -3.281 -86.023  89.815  0.00 97.00      PROA   
ATOM   1108  CB  ASP P  74      -3.129 -84.817  91.613  0.00 97.00      PROA   
ATOM   1109  HB1 ASP P  74      -2.462 -85.642  91.952  0.00 97.00      PROA   
ATOM   1110  HB2 ASP P  74      -4.076 -84.897  92.180  0.00 97.00      PROA   
ATOM   1111  CG  ASP P  74      -2.413 -83.508  92.017  0.00 97.00      PROA   
ATOM   1112  OD1 ASP P  74      -1.218 -83.331  91.654  0.00 97.00      PROA   
ATOM   1113  OD2 ASP P  74      -3.051 -82.671  92.705  0.00 97.00      PROA   
ATOM   1114  C   ASP P  74      -4.753 -84.464  89.673  0.00 97.00      PROA   
ATOM   1115  O   ASP P  74      -4.907 -83.314  89.261  0.00 97.00      PROA   
ATOM   1116  N   PRO P  75      -5.804 -85.278  89.754  0.00 97.00      PROA   
ATOM   1117  CD  PRO P  75      -5.722 -86.742  89.730  0.00 97.00      PROA   
ATOM   1118  HD1 PRO P  75      -5.332 -87.108  90.704  0.00 97.00      PROA   
ATOM   1119  HD2 PRO P  75      -5.056 -87.073  88.902  0.00 97.00      PROA   
ATOM   1120  CA  PRO P  75      -7.179 -84.810  89.794  0.00 97.00      PROA   
ATOM   1121  HA  PRO P  75      -7.321 -83.878  89.264  0.00 97.00      PROA   
ATOM   1122  CB  PRO P  75      -7.927 -85.964  89.103  0.00 97.00      PROA   
ATOM   1123  HB1 PRO P  75      -7.861 -85.818  88.004  0.00 97.00      PROA   
ATOM   1124  HB2 PRO P  75      -9.001 -86.022  89.365  0.00 97.00      PROA   
ATOM   1125  CG  PRO P  75      -7.154 -87.235  89.489  0.00 97.00      PROA   
ATOM   1126  HG1 PRO P  75      -7.569 -87.639  90.438  0.00 97.00      PROA   
ATOM   1127  HG2 PRO P  75      -7.216 -88.014  88.704  0.00 97.00      PROA   
ATOM   1128  C   PRO P  75      -7.664 -84.639  91.229  0.00 97.00      PROA   
ATOM   1129  O   PRO P  75      -8.345 -85.528  91.738  0.00 97.00      PROA   
ATOM   1130  N   ILE P  76      -7.384 -83.510  91.924  0.00 97.00      PROA   
ATOM   1131  HN  ILE P  76      -6.793 -82.789  91.567  0.00 97.00      PROA   
ATOM   1132  CA  ILE P  76      -8.002 -83.307  93.231  0.00 97.00      PROA   
ATOM   1133  HA  ILE P  76      -8.109 -84.272  93.707  0.00 97.00      PROA   
ATOM   1134  CB  ILE P  76      -7.186 -82.515  94.246  0.00 97.00      PROA   
ATOM   1135  HB  ILE P  76      -7.818 -82.325  95.147  0.00 97.00      PROA   
ATOM   1136  CG2 ILE P  76      -6.002 -83.396  94.708  0.00 97.00      PROA   
ATOM   1137 HG21 ILE P  76      -5.312 -83.590  93.860  0.00 97.00      PROA   
ATOM   1138 HG22 ILE P  76      -6.355 -84.368  95.108  0.00 97.00      PROA   
ATOM   1139 HG23 ILE P  76      -5.427 -82.875  95.503  0.00 97.00      PROA   
ATOM   1140  CG1 ILE P  76      -6.687 -81.159  93.708  0.00 97.00      PROA   
ATOM   1141 HG11 ILE P  76      -7.159 -80.945  92.729  0.00 97.00      PROA   
ATOM   1142 HG12 ILE P  76      -5.591 -81.228  93.533  0.00 97.00      PROA   
ATOM   1143  CD  ILE P  76      -6.993 -79.997  94.655  0.00 97.00      PROA   
ATOM   1144  HD1 ILE P  76      -6.496 -80.146  95.636  0.00 97.00      PROA   
ATOM   1145  HD2 ILE P  76      -8.089 -79.907  94.815  0.00 97.00      PROA   
ATOM   1146  HD3 ILE P  76      -6.632 -79.045  94.214  0.00 97.00      PROA   
ATOM   1147  C   ILE P  76      -9.417 -82.764  93.069  0.00 97.00      PROA   
ATOM   1148  O   ILE P  76      -9.658 -81.583  92.833  0.00 97.00      PROA   
ATOM   1149  N   GLN P  77     -10.405 -83.677  93.175  0.00 97.00      PROA   
ATOM   1150  HN  GLN P  77     -10.169 -84.641  93.271  0.00 97.00      PROA   
ATOM   1151  CA  GLN P  77     -11.800 -83.394  92.921  0.00 97.00      PROA   
ATOM   1152  HA  GLN P  77     -11.870 -82.657  92.143  0.00 97.00      PROA   
ATOM   1153  CB  GLN P  77     -12.516 -84.676  92.413  0.00 97.00      PROA   
ATOM   1154  HB1 GLN P  77     -13.469 -84.364  91.934  0.00 97.00      PROA   
ATOM   1155  HB2 GLN P  77     -12.765 -85.353  93.259  0.00 97.00      PROA   
ATOM   1156  CG  GLN P  77     -11.649 -85.477  91.401  0.00 97.00      PROA   
ATOM   1157  HG1 GLN P  77     -10.868 -86.056  91.937  0.00 97.00      PROA   
ATOM   1158  HG2 GLN P  77     -11.130 -84.787  90.707  0.00 97.00      PROA   
ATOM   1159  CD  GLN P  77     -12.490 -86.484  90.610  0.00 97.00      PROA   
ATOM   1160  OE1 GLN P  77     -13.242 -87.266  91.202  0.00 97.00      PROA   
ATOM   1161  NE2 GLN P  77     -12.354 -86.492  89.253  0.00 97.00      PROA   
ATOM   1162 HE21 GLN P  77     -11.696 -85.891  88.790  0.00 97.00      PROA   
ATOM   1163 HE22 GLN P  77     -12.901 -87.133  88.720  0.00 97.00      PROA   
ATOM   1164  C   GLN P  77     -12.449 -82.818  94.173  0.00 97.00      PROA   
ATOM   1165  O   GLN P  77     -12.634 -83.517  95.164  0.00 97.00      PROA   
ATOM   1166  N   LEU P  78     -12.787 -81.503  94.130  0.00 97.00      PROA   
ATOM   1167  HN  LEU P  78     -12.661 -80.998  93.277  0.00 97.00      PROA   
ATOM   1168  CA  LEU P  78     -13.247 -80.668  95.226  0.00 97.00      PROA   
ATOM   1169  HA  LEU P  78     -12.925 -81.100  96.163  0.00 97.00      PROA   
ATOM   1170  CB  LEU P  78     -12.660 -79.237  95.055  0.00 97.00      PROA   
ATOM   1171  HB1 LEU P  78     -13.053 -78.816  94.103  0.00 97.00      PROA   
ATOM   1172  HB2 LEU P  78     -11.557 -79.320  94.936  0.00 97.00      PROA   
ATOM   1173  CG  LEU P  78     -12.944 -78.218  96.185  0.00 97.00      PROA   
ATOM   1174  HG  LEU P  78     -14.008 -78.303  96.503  0.00 97.00      PROA   
ATOM   1175  CD1 LEU P  78     -12.053 -78.474  97.409  0.00 97.00      PROA   
ATOM   1176 HD11 LEU P  78     -10.990 -78.314  97.133  0.00 97.00      PROA   
ATOM   1177 HD12 LEU P  78     -12.170 -79.513  97.771  0.00 97.00      PROA   
ATOM   1178 HD13 LEU P  78     -12.313 -77.777  98.233  0.00 97.00      PROA   
ATOM   1179  CD2 LEU P  78     -12.743 -76.773  95.690  0.00 97.00      PROA   
ATOM   1180 HD21 LEU P  78     -13.430 -76.553  94.846  0.00 97.00      PROA   
ATOM   1181 HD22 LEU P  78     -11.698 -76.628  95.343  0.00 97.00      PROA   
ATOM   1182 HD23 LEU P  78     -12.948 -76.050  96.506  0.00 97.00      PROA   
ATOM   1183  C   LEU P  78     -14.759 -80.566  95.221  0.00 97.00      PROA   
ATOM   1184  O   LEU P  78     -15.370 -80.364  94.175  0.00 97.00      PROA   
ATOM   1185  N   GLU P  79     -15.402 -80.707  96.407  0.00 97.00      PROA   
ATOM   1186  HN  GLU P  79     -14.897 -80.910  97.243  0.00 97.00      PROA   
ATOM   1187  CA  GLU P  79     -16.845 -80.717  96.538  0.00 97.00      PROA   
ATOM   1188  HA  GLU P  79     -17.315 -80.533  95.581  0.00 97.00      PROA   
ATOM   1189  CB  GLU P  79     -17.333 -82.077  97.098  0.00 97.00      PROA   
ATOM   1190  HB1 GLU P  79     -18.433 -82.047  97.256  0.00 97.00      PROA   
ATOM   1191  HB2 GLU P  79     -16.848 -82.208  98.092  0.00 97.00      PROA   
ATOM   1192  CG  GLU P  79     -17.013 -83.289  96.188  0.00 97.00      PROA   
ATOM   1193  HG1 GLU P  79     -16.108 -83.090  95.576  0.00 97.00      PROA   
ATOM   1194  HG2 GLU P  79     -17.858 -83.483  95.495  0.00 97.00      PROA   
ATOM   1195  CD  GLU P  79     -16.697 -84.556  96.989  0.00 97.00      PROA   
ATOM   1196  OE1 GLU P  79     -15.844 -84.478  97.912  0.00 97.00      PROA   
ATOM   1197  OE2 GLU P  79     -17.245 -85.635  96.643  0.00 97.00      PROA   
ATOM   1198  C   GLU P  79     -17.326 -79.645  97.493  0.00 97.00      PROA   
ATOM   1199  O   GLU P  79     -16.844 -79.524  98.617  0.00 97.00      PROA   
ATOM   1200  N   VAL P  80     -18.373 -78.895  97.077  0.00  0.00      PROA   
ATOM   1201  HN  VAL P  80     -18.767 -79.015  96.169  0.00  0.00      PROA   
ATOM   1202  CA  VAL P  80     -19.014 -77.897  97.899  0.00  0.00      PROA   
ATOM   1203  HA  VAL P  80     -18.480 -77.811  98.827  0.00  0.00      PROA   
ATOM   1204  CB  VAL P  80     -19.045 -76.506  97.277  0.00  0.00      PROA   
ATOM   1205  HB  VAL P  80     -19.618 -76.510  96.324  0.00  0.00      PROA   
ATOM   1206  CG1 VAL P  80     -19.712 -75.511  98.253  0.00  0.00      PROA   
ATOM   1207 HG11 VAL P  80     -19.198 -75.548  99.236  0.00  0.00      PROA   
ATOM   1208 HG12 VAL P  80     -20.786 -75.748  98.400  0.00  0.00      PROA   
ATOM   1209 HG13 VAL P  80     -19.641 -74.475  97.864  0.00  0.00      PROA   
ATOM   1210  CG2 VAL P  80     -17.586 -76.095  96.972  0.00  0.00      PROA   
ATOM   1211 HG21 VAL P  80     -17.137 -76.746  96.193  0.00  0.00      PROA   
ATOM   1212 HG22 VAL P  80     -16.968 -76.164  97.891  0.00  0.00      PROA   
ATOM   1213 HG23 VAL P  80     -17.542 -75.050  96.607  0.00  0.00      PROA   
ATOM   1214  C   VAL P  80     -20.398 -78.429  98.186  0.00  0.00      PROA   
ATOM   1215  O   VAL P  80     -21.101 -78.880  97.283  0.00  0.00      PROA   
ATOM   1216  N   HSD P  81     -20.783 -78.420  99.487  0.00  0.00      PROA   
ATOM   1217  HN  HSD P  81     -20.191 -78.018 100.181  0.00  0.00      PROA   
ATOM   1218  CA  HSD P  81     -21.979 -79.035 100.011  0.00  0.00      PROA   
ATOM   1219  HA  HSD P  81     -22.631 -79.327  99.199  0.00  0.00      PROA   
ATOM   1220  CB  HSD P  81     -21.660 -80.256 100.907  0.00  0.00      PROA   
ATOM   1221  HB1 HSD P  81     -22.582 -80.709 101.331  0.00  0.00      PROA   
ATOM   1222  HB2 HSD P  81     -21.018 -79.929 101.756  0.00  0.00      PROA   
ATOM   1223  ND1 HSD P  81     -21.528 -82.385  99.517  0.00  0.00      PROA   
ATOM   1224  HD1 HSD P  81     -22.511 -82.483  99.352  0.00  0.00      PROA   
ATOM   1225  CG  HSD P  81     -20.921 -81.340 100.181  0.00  0.00      PROA   
ATOM   1226  CE1 HSD P  81     -20.546 -83.257  99.180  0.00  0.00      PROA   
ATOM   1227  HE1 HSD P  81     -20.741 -84.184  98.644  0.00  0.00      PROA   
ATOM   1228  NE2 HSD P  81     -19.360 -82.855  99.590  0.00  0.00      PROA   
ATOM   1229  CD2 HSD P  81     -19.597 -81.647 100.219  0.00  0.00      PROA   
ATOM   1230  HD2 HSD P  81     -18.782 -81.094 100.666  0.00  0.00      PROA   
ATOM   1231  C   HSD P  81     -22.692 -78.012 100.853  0.00  0.00      PROA   
ATOM   1232  O   HSD P  81     -22.273 -76.858 100.934  0.00  0.00      PROA   
ATOM   1233  N   ARG P  82     -23.806 -78.448 101.492  0.00  0.00      PROA   
ATOM   1234  HN  ARG P  82     -24.094 -79.398 101.400  0.00  0.00      PROA   
ATOM   1235  CA  ARG P  82     -24.678 -77.640 102.309  0.00  0.00      PROA   
ATOM   1236  HA  ARG P  82     -24.113 -77.321 103.173  0.00  0.00      PROA   
ATOM   1237  CB  ARG P  82     -25.279 -76.400 101.588  0.00  0.00      PROA   
ATOM   1238  HB1 ARG P  82     -24.438 -75.725 101.326  0.00  0.00      PROA   
ATOM   1239  HB2 ARG P  82     -25.926 -75.833 102.293  0.00  0.00      PROA   
ATOM   1240  CG  ARG P  82     -26.055 -76.693 100.290  0.00  0.00      PROA   
ATOM   1241  HG1 ARG P  82     -27.012 -77.207 100.526  0.00  0.00      PROA   
ATOM   1242  HG2 ARG P  82     -25.455 -77.379  99.652  0.00  0.00      PROA   
ATOM   1243  CD  ARG P  82     -26.342 -75.435  99.457  0.00  0.00      PROA   
ATOM   1244  HD1 ARG P  82     -26.916 -75.705  98.544  0.00  0.00      PROA   
ATOM   1245  HD2 ARG P  82     -25.387 -74.941  99.176  0.00  0.00      PROA   
ATOM   1246  NE  ARG P  82     -27.155 -74.471 100.263  0.00  0.00      PROA   
ATOM   1247  HE  ARG P  82     -27.435 -74.735 101.186  0.00  0.00      PROA   
ATOM   1248  CZ  ARG P  82     -27.524 -73.253  99.789  0.00  0.00      PROA   
ATOM   1249  NH1 ARG P  82     -27.170 -72.843  98.547  0.00  0.00      PROA   
ATOM   1250 HH11 ARG P  82     -27.450 -71.941  98.220  0.00  0.00      PROA   
ATOM   1251 HH12 ARG P  82     -26.624 -73.442  97.961  0.00  0.00      PROA   
ATOM   1252  NH2 ARG P  82     -28.259 -72.433 100.579  0.00  0.00      PROA   
ATOM   1253 HH21 ARG P  82     -28.534 -71.532 100.244  0.00  0.00      PROA   
ATOM   1254 HH22 ARG P  82     -28.520 -72.727 101.498  0.00  0.00      PROA   
ATOM   1255  C   ARG P  82     -25.795 -78.540 102.781  0.00  0.00      PROA   
ATOM   1256  O   ARG P  82     -26.926 -78.090 102.958  0.00  0.00      PROA   
ATOM   1257  N   GLY P  83     -25.477 -79.851 102.984  0.00  0.00      PROA   
ATOM   1258  HN  GLY P  83     -24.534 -80.144 102.847  0.00  0.00      PROA   
ATOM   1259  CA  GLY P  83     -26.369 -80.943 103.339  0.00  0.00      PROA   
ATOM   1260  HA1 GLY P  83     -25.741 -81.724 103.742  0.00  0.00      PROA   
ATOM   1261  HA2 GLY P  83     -26.864 -81.238 102.425  0.00  0.00      PROA   
ATOM   1262  C   GLY P  83     -27.425 -80.632 104.368  0.00  0.00      PROA   
ATOM   1263  O   GLY P  83     -27.206 -79.852 105.295  0.00  0.00      PROA   
ATOM   1264  N   TRP P  84     -28.616 -81.252 104.194  0.00  0.00      PROA   
ATOM   1265  HN  TRP P  84     -28.739 -81.944 103.487  0.00  0.00      PROA   
ATOM   1266  CA  TRP P  84     -29.828 -80.830 104.853  0.00  0.00      PROA   
ATOM   1267  HA  TRP P  84     -29.631 -79.968 105.475  0.00  0.00      PROA   
ATOM   1268  CB  TRP P  84     -30.915 -80.455 103.809  0.00  0.00      PROA   
ATOM   1269  HB1 TRP P  84     -31.861 -80.164 104.315  0.00  0.00      PROA   
ATOM   1270  HB2 TRP P  84     -31.129 -81.349 103.183  0.00  0.00      PROA   
ATOM   1271  CG  TRP P  84     -30.518 -79.325 102.913  0.00  0.00      PROA   
ATOM   1272  CD1 TRP P  84     -30.106 -79.385 101.607  0.00  0.00      PROA   
ATOM   1273  HD1 TRP P  84     -30.009 -80.292 101.029  0.00  0.00      PROA   
ATOM   1274  NE1 TRP P  84     -29.827 -78.125 101.152  0.00  0.00      PROA   
ATOM   1275  HE1 TRP P  84     -29.515 -77.907 100.254  0.00  0.00      PROA   
ATOM   1276  CE2 TRP P  84     -30.045 -77.219 102.151  0.00  0.00      PROA   
ATOM   1277  CD2 TRP P  84     -30.480 -77.940 103.286  0.00  0.00      PROA   
ATOM   1278  CE3 TRP P  84     -30.778 -77.255 104.462  0.00  0.00      PROA   
ATOM   1279  HE3 TRP P  84     -31.119 -77.774 105.345  0.00  0.00      PROA   
ATOM   1280  CZ3 TRP P  84     -30.635 -75.866 104.488  0.00  0.00      PROA   
ATOM   1281  HZ3 TRP P  84     -30.863 -75.326 105.397  0.00  0.00      PROA   
ATOM   1282  CZ2 TRP P  84     -29.908 -75.836 102.174  0.00  0.00      PROA   
ATOM   1283  HZ2 TRP P  84     -29.587 -75.281 101.307  0.00  0.00      PROA   
ATOM   1284  CH2 TRP P  84     -30.205 -75.169 103.362  0.00  0.00      PROA   
ATOM   1285  HH2 TRP P  84     -30.104 -74.093 103.408  0.00  0.00      PROA   
ATOM   1286  C   TRP P  84     -30.394 -81.905 105.739  0.00  0.00      PROA   
ATOM   1287  O   TRP P  84     -31.481 -81.709 106.278  0.00  0.00      PROA   
ATOM   1288  N   LEU P  85     -29.687 -83.046 105.941  0.00  0.00      PROA   
ATOM   1289  HN  LEU P  85     -28.802 -83.206 105.512  0.00  0.00      PROA   
ATOM   1290  CA  LEU P  85     -30.179 -84.097 106.807  0.00  0.00      PROA   
ATOM   1291  HA  LEU P  85     -30.810 -83.650 107.558  0.00  0.00      PROA   
ATOM   1292  CB  LEU P  85     -30.958 -85.240 106.100  0.00  0.00      PROA   
ATOM   1293  HB1 LEU P  85     -31.118 -86.098 106.792  0.00  0.00      PROA   
ATOM   1294  HB2 LEU P  85     -30.344 -85.608 105.247  0.00  0.00      PROA   
ATOM   1295  CG  LEU P  85     -32.365 -84.875 105.573  0.00  0.00      PROA   
ATOM   1296  HG  LEU P  85     -32.253 -84.046 104.838  0.00  0.00      PROA   
ATOM   1297  CD1 LEU P  85     -32.957 -86.083 104.833  0.00  0.00      PROA   
ATOM   1298 HD11 LEU P  85     -33.192 -86.902 105.545  0.00  0.00      PROA   
ATOM   1299 HD12 LEU P  85     -32.225 -86.470 104.095  0.00  0.00      PROA   
ATOM   1300 HD13 LEU P  85     -33.887 -85.788 104.305  0.00  0.00      PROA   
ATOM   1301  CD2 LEU P  85     -33.341 -84.416 106.675  0.00  0.00      PROA   
ATOM   1302 HD21 LEU P  85     -32.972 -83.506 107.185  0.00  0.00      PROA   
ATOM   1303 HD22 LEU P  85     -33.468 -85.216 107.434  0.00  0.00      PROA   
ATOM   1304 HD23 LEU P  85     -34.334 -84.187 106.233  0.00  0.00      PROA   
ATOM   1305  C   LEU P  85     -29.044 -84.736 107.548  0.00  0.00      PROA   
ATOM   1306  O   LEU P  85     -27.881 -84.673 107.152  0.00  0.00      PROA   
ATOM   1307  N   LEU P  86     -29.423 -85.376 108.674  0.00  0.00      PROA   
ATOM   1308  HN  LEU P  86     -30.382 -85.364 108.948  0.00  0.00      PROA   
ATOM   1309  CA  LEU P  86     -28.585 -86.144 109.545  0.00  0.00      PROA   
ATOM   1310  HA  LEU P  86     -27.837 -86.656 108.955  0.00  0.00      PROA   
ATOM   1311  CB  LEU P  86     -27.954 -85.280 110.670  0.00  0.00      PROA   
ATOM   1312  HB1 LEU P  86     -28.766 -84.743 111.210  0.00  0.00      PROA   
ATOM   1313  HB2 LEU P  86     -27.318 -84.508 110.183  0.00  0.00      PROA   
ATOM   1314  CG  LEU P  86     -27.081 -86.023 111.714  0.00  0.00      PROA   
ATOM   1315  HG  LEU P  86     -27.724 -86.762 112.245  0.00  0.00      PROA   
ATOM   1316  CD1 LEU P  86     -25.915 -86.799 111.067  0.00  0.00      PROA   
ATOM   1317 HD11 LEU P  86     -25.247 -86.103 110.519  0.00  0.00      PROA   
ATOM   1318 HD12 LEU P  86     -26.293 -87.561 110.355  0.00  0.00      PROA   
ATOM   1319 HD13 LEU P  86     -25.321 -87.319 111.848  0.00  0.00      PROA   
ATOM   1320  CD2 LEU P  86     -26.566 -85.048 112.792  0.00  0.00      PROA   
ATOM   1321 HD21 LEU P  86     -27.418 -84.539 113.290  0.00  0.00      PROA   
ATOM   1322 HD22 LEU P  86     -25.911 -84.278 112.334  0.00  0.00      PROA   
ATOM   1323 HD23 LEU P  86     -25.984 -85.597 113.562  0.00  0.00      PROA   
ATOM   1324  C   LEU P  86     -29.536 -87.149 110.136  0.00  0.00      PROA   
ATOM   1325  O   LEU P  86     -30.722 -86.874 110.292  0.00  0.00      PROA   
ATOM   1326  N   LEU P  87     -29.027 -88.350 110.473  0.00 97.00      PROA   
ATOM   1327  HN  LEU P  87     -28.065 -88.542 110.306  0.00 97.00      PROA   
ATOM   1328  CA  LEU P  87     -29.774 -89.392 111.135  0.00 97.00      PROA   
ATOM   1329  HA  LEU P  87     -30.817 -89.120 111.214  0.00 97.00      PROA   
ATOM   1330  CB  LEU P  87     -29.669 -90.735 110.377  0.00 97.00      PROA   
ATOM   1331  HB1 LEU P  87     -28.596 -91.003 110.261  0.00 97.00      PROA   
ATOM   1332  HB2 LEU P  87     -30.085 -90.598 109.353  0.00 97.00      PROA   
ATOM   1333  CG  LEU P  87     -30.402 -91.920 111.043  0.00 97.00      PROA   
ATOM   1334  HG  LEU P  87     -30.027 -92.032 112.085  0.00 97.00      PROA   
ATOM   1335  CD1 LEU P  87     -31.924 -91.707 111.113  0.00 97.00      PROA   
ATOM   1336 HD11 LEU P  87     -32.336 -91.550 110.094  0.00 97.00      PROA   
ATOM   1337 HD12 LEU P  87     -32.166 -90.825 111.737  0.00 97.00      PROA   
ATOM   1338 HD13 LEU P  87     -32.413 -92.598 111.559  0.00 97.00      PROA   
ATOM   1339  CD2 LEU P  87     -30.078 -93.229 110.315  0.00 97.00      PROA   
ATOM   1340 HD21 LEU P  87     -28.980 -93.387 110.265  0.00 97.00      PROA   
ATOM   1341 HD22 LEU P  87     -30.484 -93.206 109.282  0.00 97.00      PROA   
ATOM   1342 HD23 LEU P  87     -30.535 -94.076 110.867  0.00 97.00      PROA   
ATOM   1343  C   LEU P  87     -29.217 -89.536 112.531  0.00 97.00      PROA   
ATOM   1344  O   LEU P  87     -28.098 -89.999 112.738  0.00 97.00      PROA   
ATOM   1345  N   GLN P  88     -30.011 -89.140 113.543  0.00 97.00      PROA   
ATOM   1346  HN  GLN P  88     -30.926 -88.777 113.366  0.00 97.00      PROA   
ATOM   1347  CA  GLN P  88     -29.620 -89.173 114.930  0.00 97.00      PROA   
ATOM   1348  HA  GLN P  88     -28.554 -89.006 114.997  0.00 97.00      PROA   
ATOM   1349  CB  GLN P  88     -30.344 -88.065 115.737  0.00 97.00      PROA   
ATOM   1350  HB1 GLN P  88     -29.963 -88.093 116.779  0.00 97.00      PROA   
ATOM   1351  HB2 GLN P  88     -31.435 -88.279 115.754  0.00 97.00      PROA   
ATOM   1352  CG  GLN P  88     -30.119 -86.645 115.169  0.00 97.00      PROA   
ATOM   1353  HG1 GLN P  88     -30.490 -86.581 114.125  0.00 97.00      PROA   
ATOM   1354  HG2 GLN P  88     -29.033 -86.417 115.163  0.00 97.00      PROA   
ATOM   1355  CD  GLN P  88     -30.891 -85.595 115.983  0.00 97.00      PROA   
ATOM   1356  OE1 GLN P  88     -32.123 -85.622 116.054  0.00 97.00      PROA   
ATOM   1357  NE2 GLN P  88     -30.149 -84.612 116.567  0.00 97.00      PROA   
ATOM   1358 HE21 GLN P  88     -30.623 -83.812 116.931  0.00 97.00      PROA   
ATOM   1359 HE22 GLN P  88     -29.155 -84.614 116.474  0.00 97.00      PROA   
ATOM   1360  C   GLN P  88     -29.942 -90.541 115.504  0.00 97.00      PROA   
ATOM   1361  O   GLN P  88     -31.082 -90.991 115.474  0.00 97.00      PROA   
ATOM   1362  N   VAL P  89     -28.916 -91.257 116.018  0.00 97.00      PROA   
ATOM   1363  HN  VAL P  89     -27.994 -90.883 116.010  0.00 97.00      PROA   
ATOM   1364  CA  VAL P  89     -29.036 -92.641 116.442  0.00 97.00      PROA   
ATOM   1365  HA  VAL P  89     -30.062 -92.970 116.346  0.00 97.00      PROA   
ATOM   1366  CB  VAL P  89     -28.158 -93.551 115.584  0.00 97.00      PROA   
ATOM   1367  HB  VAL P  89     -27.099 -93.203 115.629  0.00 97.00      PROA   
ATOM   1368  CG1 VAL P  89     -28.213 -95.016 116.054  0.00 97.00      PROA   
ATOM   1369 HG11 VAL P  89     -29.262 -95.374 116.102  0.00 97.00      PROA   
ATOM   1370 HG12 VAL P  89     -27.734 -95.149 117.044  0.00 97.00      PROA   
ATOM   1371 HG13 VAL P  89     -27.662 -95.644 115.326  0.00 97.00      PROA   
ATOM   1372  CG2 VAL P  89     -28.629 -93.460 114.117  0.00 97.00      PROA   
ATOM   1373 HG21 VAL P  89     -28.408 -92.461 113.689  0.00 97.00      PROA   
ATOM   1374 HG22 VAL P  89     -29.721 -93.643 114.047  0.00 97.00      PROA   
ATOM   1375 HG23 VAL P  89     -28.107 -94.220 113.499  0.00 97.00      PROA   
ATOM   1376  C   VAL P  89     -28.657 -92.760 117.906  0.00 97.00      PROA   
ATOM   1377  O   VAL P  89     -27.685 -92.152 118.353  0.00 97.00      PROA   
ATOM   1378  N   SER P  90     -29.436 -93.558 118.689  0.00 97.00      PROA   
ATOM   1379  HN  SER P  90     -30.262 -93.957 118.296  0.00 97.00      PROA   
ATOM   1380  CA  SER P  90     -29.244 -93.776 120.122  0.00 97.00      PROA   
ATOM   1381  HA  SER P  90     -29.373 -92.819 120.610  0.00 97.00      PROA   
ATOM   1382  CB  SER P  90     -30.279 -94.766 120.720  0.00 97.00      PROA   
ATOM   1383  HB1 SER P  90     -30.096 -94.903 121.809  0.00 97.00      PROA   
ATOM   1384  HB2 SER P  90     -30.207 -95.760 120.234  0.00 97.00      PROA   
ATOM   1385  OG  SER P  90     -31.604 -94.267 120.601  0.00 97.00      PROA   
ATOM   1386  HG1 SER P  90     -31.764 -94.066 119.671  0.00 97.00      PROA   
ATOM   1387  C   SER P  90     -27.878 -94.309 120.530  0.00 97.00      PROA   
ATOM   1388  O   SER P  90     -27.285 -93.807 121.483  0.00 97.00      PROA   
ATOM   1389  N   SER P  91     -27.336 -95.327 119.820  0.00 97.00      PROA   
ATOM   1390  HN  SER P  91     -27.821 -95.740 119.056  0.00 97.00      PROA   
ATOM   1391  CA  SER P  91     -25.992 -95.815 120.081  0.00 97.00      PROA   
ATOM   1392  HA  SER P  91     -25.351 -94.943 120.076  0.00 97.00      PROA   
ATOM   1393  CB  SER P  91     -25.801 -96.543 121.441  0.00 97.00      PROA   
ATOM   1394  HB1 SER P  91     -25.053 -97.361 121.400  0.00 97.00      PROA   
ATOM   1395  HB2 SER P  91     -26.764 -96.987 121.773  0.00 97.00      PROA   
ATOM   1396  OG  SER P  91     -25.344 -95.614 122.418  0.00 97.00      PROA   
ATOM   1397  HG1 SER P  91     -26.019 -94.928 122.469  0.00 97.00      PROA   
ATOM   1398  C   SER P  91     -25.485 -96.652 118.936  0.00 97.00      PROA   
ATOM   1399  O   SER P  91     -26.243 -97.092 118.077  0.00 97.00      PROA   
ATOM   1400  N   ARG P  92     -24.146 -96.858 118.885  0.00 97.00      PROA   
ATOM   1401  HN  ARG P  92     -23.554 -96.488 119.598  0.00 97.00      PROA   
ATOM   1402  CA  ARG P  92     -23.475 -97.523 117.781  0.00 97.00      PROA   
ATOM   1403  HA  ARG P  92     -23.971 -97.251 116.857  0.00 97.00      PROA   
ATOM   1404  CB  ARG P  92     -21.984 -97.085 117.713  0.00 97.00      PROA   
ATOM   1405  HB1 ARG P  92     -21.586 -97.368 116.714  0.00 97.00      PROA   
ATOM   1406  HB2 ARG P  92     -21.390 -97.629 118.482  0.00 97.00      PROA   
ATOM   1407  CG  ARG P  92     -21.755 -95.574 117.954  0.00 97.00      PROA   
ATOM   1408  HG1 ARG P  92     -21.965 -95.344 119.022  0.00 97.00      PROA   
ATOM   1409  HG2 ARG P  92     -22.476 -94.982 117.347  0.00 97.00      PROA   
ATOM   1410  CD  ARG P  92     -20.317 -95.099 117.675  0.00 97.00      PROA   
ATOM   1411  HD1 ARG P  92     -19.574 -95.854 118.006  0.00 97.00      PROA   
ATOM   1412  HD2 ARG P  92     -20.102 -94.144 118.206  0.00 97.00      PROA   
ATOM   1413  NE  ARG P  92     -20.167 -94.903 116.198  0.00 97.00      PROA   
ATOM   1414  HE  ARG P  92     -19.976 -95.683 115.609  0.00 97.00      PROA   
ATOM   1415  CZ  ARG P  92     -20.579 -93.787 115.570  0.00 97.00      PROA   
ATOM   1416  NH1 ARG P  92     -20.901 -92.645 116.197  0.00 97.00      PROA   
ATOM   1417 HH11 ARG P  92     -20.438 -92.428 117.052  0.00 97.00      PROA   
ATOM   1418 HH12 ARG P  92     -21.169 -91.900 115.589  0.00 97.00      PROA   
ATOM   1419  NH2 ARG P  92     -20.603 -93.739 114.225  0.00 97.00      PROA   
ATOM   1420 HH21 ARG P  92     -20.149 -94.454 113.707  0.00 97.00      PROA   
ATOM   1421 HH22 ARG P  92     -20.666 -92.827 113.825  0.00 97.00      PROA   
ATOM   1422  C   ARG P  92     -23.540 -99.040 117.934  0.00 97.00      PROA   
ATOM   1423  O   ARG P  92     -23.377 -99.786 116.969  0.00 97.00      PROA   
ATOM   1424  N   VAL P  93     -23.810 -99.528 119.164  0.00 97.00      PROA   
ATOM   1425  HN  VAL P  93     -23.987 -98.913 119.925  0.00 97.00      PROA   
ATOM   1426  CA  VAL P  93     -23.916-100.931 119.488  0.00 97.00      PROA   
ATOM   1427  HA  VAL P  93     -24.269-101.462 118.617  0.00 97.00      PROA   
ATOM   1428  CB  VAL P  93     -22.633-101.590 120.022  0.00 97.00      PROA   
ATOM   1429  HB  VAL P  93     -22.872-102.627 120.359  0.00 97.00      PROA   
ATOM   1430  CG1 VAL P  93     -21.585-101.703 118.894  0.00 97.00      PROA   
ATOM   1431 HG11 VAL P  93     -21.259-100.694 118.566  0.00 97.00      PROA   
ATOM   1432 HG12 VAL P  93     -22.002-102.236 118.017  0.00 97.00      PROA   
ATOM   1433 HG13 VAL P  93     -20.689-102.252 119.255  0.00 97.00      PROA   
ATOM   1434  CG2 VAL P  93     -22.047-100.819 121.227  0.00 97.00      PROA   
ATOM   1435 HG21 VAL P  93     -22.758-100.793 122.077  0.00 97.00      PROA   
ATOM   1436 HG22 VAL P  93     -21.792 -99.776 120.943  0.00 97.00      PROA   
ATOM   1437 HG23 VAL P  93     -21.117-101.316 121.578  0.00 97.00      PROA   
ATOM   1438  C   VAL P  93     -25.001-101.018 120.528  0.00 97.00      PROA   
ATOM   1439  O   VAL P  93     -25.144-100.125 121.360  0.00 97.00      PROA   
ATOM   1440  N   LEU P  94     -25.808-102.103 120.465  0.00 97.00      PROA   
ATOM   1441  HN  LEU P  94     -25.698-102.781 119.745  0.00 97.00      PROA   
ATOM   1442  CA  LEU P  94     -26.846-102.423 121.415  0.00 97.00      PROA   
ATOM   1443  HA  LEU P  94     -26.563-102.067 122.398  0.00 97.00      PROA   
ATOM   1444  CB  LEU P  94     -28.268-101.904 121.050  0.00 97.00      PROA   
ATOM   1445  HB1 LEU P  94     -28.945-102.202 121.884  0.00 97.00      PROA   
ATOM   1446  HB2 LEU P  94     -28.642-102.391 120.124  0.00 97.00      PROA   
ATOM   1447  CG  LEU P  94     -28.425-100.370 120.891  0.00 97.00      PROA   
ATOM   1448  HG  LEU P  94     -27.703 -99.877 121.583  0.00 97.00      PROA   
ATOM   1449  CD1 LEU P  94     -28.158 -99.872 119.457  0.00 97.00      PROA   
ATOM   1450 HD11 LEU P  94     -28.914-100.295 118.761  0.00 97.00      PROA   
ATOM   1451 HD12 LEU P  94     -27.151-100.163 119.102  0.00 97.00      PROA   
ATOM   1452 HD13 LEU P  94     -28.227 -98.764 119.424  0.00 97.00      PROA   
ATOM   1453  CD2 LEU P  94     -29.834 -99.938 121.341  0.00 97.00      PROA   
ATOM   1454 HD21 LEU P  94     -29.986-100.193 122.410  0.00 97.00      PROA   
ATOM   1455 HD22 LEU P  94     -30.606-100.469 120.746  0.00 97.00      PROA   
ATOM   1456 HD23 LEU P  94     -29.970 -98.844 121.217  0.00 97.00      PROA   
ATOM   1457  C   LEU P  94     -26.894-103.935 121.441  0.00 97.00      PROA   
ATOM   1458  O   LEU P  94     -26.329-104.601 120.577  0.00 97.00      PROA   
ATOM   1459  N   THR P  95     -27.571-104.514 122.456  0.00 97.00      PROA   
ATOM   1460  HN  THR P  95     -27.908-103.954 123.214  0.00 97.00      PROA   
ATOM   1461  CA  THR P  95     -27.871-105.931 122.585  0.00 97.00      PROA   
ATOM   1462  HA  THR P  95     -27.216-106.488 121.934  0.00 97.00      PROA   
ATOM   1463  CB  THR P  95     -27.724-106.466 124.011  0.00 97.00      PROA   
ATOM   1464  HB  THR P  95     -28.664-106.361 124.603  0.00 97.00      PROA   
ATOM   1465  OG1 THR P  95     -26.729-105.737 124.697  0.00 97.00      PROA   
ATOM   1466  HG1 THR P  95     -27.144-104.891 124.906  0.00 97.00      PROA   
ATOM   1467  CG2 THR P  95     -27.268-107.931 124.001  0.00 97.00      PROA   
ATOM   1468 HG21 THR P  95     -26.277-108.017 123.510  0.00 97.00      PROA   
ATOM   1469 HG22 THR P  95     -27.993-108.569 123.462  0.00 97.00      PROA   
ATOM   1470 HG23 THR P  95     -27.174-108.302 125.045  0.00 97.00      PROA   
ATOM   1471  C   THR P  95     -29.308-106.109 122.137  0.00 97.00      PROA   
ATOM   1472  O   THR P  95     -30.071-105.154 122.047  0.00 97.00      PROA   
ATOM   1473  N   GLU P  96     -29.728-107.354 121.828  0.00 97.00      PROA   
ATOM   1474  HN  GLU P  96     -29.076-108.110 121.791  0.00 97.00      PROA   
ATOM   1475  CA  GLU P  96     -31.106-107.692 121.539  0.00 97.00      PROA   
ATOM   1476  HA  GLU P  96     -31.409-107.049 120.726  0.00 97.00      PROA   
ATOM   1477  CB  GLU P  96     -31.261-109.170 121.083  0.00 97.00      PROA   
ATOM   1478  HB1 GLU P  96     -30.546-109.357 120.248  0.00 97.00      PROA   
ATOM   1479  HB2 GLU P  96     -32.287-109.312 120.681  0.00 97.00      PROA   
ATOM   1480  CG  GLU P  96     -30.999-110.189 122.213  0.00 97.00      PROA   
ATOM   1481  HG1 GLU P  96     -31.600-109.934 123.109  0.00 97.00      PROA   
ATOM   1482  HG2 GLU P  96     -29.928-110.141 122.499  0.00 97.00      PROA   
ATOM   1483  CD  GLU P  96     -31.344-111.636 121.862  0.00 97.00      PROA   
ATOM   1484  OE1 GLU P  96     -32.183-111.878 120.958  0.00 97.00      PROA   
ATOM   1485  OE2 GLU P  96     -30.770-112.536 122.533  0.00 97.00      PROA   
ATOM   1486  C   GLU P  96     -32.027-107.406 122.725  0.00 97.00      PROA   
ATOM   1487  O   GLU P  96     -31.635-107.493 123.887  0.00 97.00      PROA   
ATOM   1488  N   GLY P  97     -33.290-107.020 122.446  0.00 97.00      PROA   
ATOM   1489  HN  GLY P  97     -33.577-106.940 121.491  0.00 97.00      PROA   
ATOM   1490  CA  GLY P  97     -34.281-106.714 123.463  0.00 97.00      PROA   
ATOM   1491  HA1 GLY P  97     -34.077-107.291 124.354  0.00 97.00      PROA   
ATOM   1492  HA2 GLY P  97     -35.249-106.942 123.046  0.00 97.00      PROA   
ATOM   1493  C   GLY P  97     -34.293-105.262 123.853  0.00 97.00      PROA   
ATOM   1494  O   GLY P  97     -35.326-104.750 124.277  0.00 97.00      PROA   
ATOM   1495  N   GLU P  98     -33.142-104.563 123.730  0.00 97.00      PROA   
ATOM   1496  HN  GLU P  98     -32.302-105.029 123.461  0.00 97.00      PROA   
ATOM   1497  CA  GLU P  98     -32.994-103.149 124.007  0.00 97.00      PROA   
ATOM   1498  HA  GLU P  98     -33.278-103.021 125.038  0.00 97.00      PROA   
ATOM   1499  CB  GLU P  98     -31.512-102.703 123.899  0.00 97.00      PROA   
ATOM   1500  HB1 GLU P  98     -31.457-101.595 123.990  0.00 97.00      PROA   
ATOM   1501  HB2 GLU P  98     -31.117-102.979 122.898  0.00 97.00      PROA   
ATOM   1502  CG  GLU P  98     -30.616-103.309 125.003  0.00 97.00      PROA   
ATOM   1503  HG1 GLU P  98     -30.582-104.417 124.914  0.00 97.00      PROA   
ATOM   1504  HG2 GLU P  98     -31.022-103.049 126.004  0.00 97.00      PROA   
ATOM   1505  CD  GLU P  98     -29.195-102.755 124.931  0.00 97.00      PROA   
ATOM   1506  OE1 GLU P  98     -28.249-103.575 124.949  0.00 97.00      PROA   
ATOM   1507  OE2 GLU P  98     -29.025-101.510 124.883  0.00 97.00      PROA   
ATOM   1508  C   GLU P  98     -33.851-102.244 123.119  0.00 97.00      PROA   
ATOM   1509  O   GLU P  98     -33.939-102.487 121.921  0.00 97.00      PROA   
ATOM   1510  N   PRO P  99     -34.491-101.188 123.613  0.00 97.00      PROA   
ATOM   1511  CD  PRO P  99     -34.850-101.032 125.023  0.00 97.00      PROA   
ATOM   1512  HD1 PRO P  99     -33.971-100.615 125.560  0.00 97.00      PROA   
ATOM   1513  HD2 PRO P  99     -35.162-101.998 125.479  0.00 97.00      PROA   
ATOM   1514  CA  PRO P  99     -35.020-100.099 122.798  0.00 97.00      PROA   
ATOM   1515  HA  PRO P  99     -35.770-100.529 122.153  0.00 97.00      PROA   
ATOM   1516  CB  PRO P  99     -35.631 -99.129 123.823  0.00 97.00      PROA   
ATOM   1517  HB1 PRO P  99     -36.505 -98.586 123.412  0.00 97.00      PROA   
ATOM   1518  HB2 PRO P  99     -34.873 -98.396 124.178  0.00 97.00      PROA   
ATOM   1519  CG  PRO P  99     -36.007-100.035 125.001  0.00 97.00      PROA   
ATOM   1520  HG1 PRO P  99     -36.116 -99.486 125.956  0.00 97.00      PROA   
ATOM   1521  HG2 PRO P  99     -36.951-100.577 124.768  0.00 97.00      PROA   
ATOM   1522  C   PRO P  99     -33.989 -99.401 121.919  0.00 97.00      PROA   
ATOM   1523  O   PRO P  99     -32.915 -99.064 122.411  0.00 97.00      PROA   
ATOM   1524  N   LEU P 100     -34.302 -99.140 120.631  0.00 97.00      PROA   
ATOM   1525  HN  LEU P 100     -35.168 -99.463 120.252  0.00 97.00      PROA   
ATOM   1526  CA  LEU P 100     -33.436 -98.359 119.766  0.00 97.00      PROA   
ATOM   1527  HA  LEU P 100     -32.657 -97.891 120.352  0.00 97.00      PROA   
ATOM   1528  CB  LEU P 100     -32.755 -99.246 118.689  0.00 97.00      PROA   
ATOM   1529  HB1 LEU P 100     -33.524 -99.896 118.222  0.00 97.00      PROA   
ATOM   1530  HB2 LEU P 100     -32.046 -99.920 119.217  0.00 97.00      PROA   
ATOM   1531  CG  LEU P 100     -31.986 -98.526 117.552  0.00 97.00      PROA   
ATOM   1532  HG  LEU P 100     -32.717 -97.944 116.944  0.00 97.00      PROA   
ATOM   1533  CD1 LEU P 100     -30.923 -97.544 118.073  0.00 97.00      PROA   
ATOM   1534 HD11 LEU P 100     -30.238 -98.063 118.774  0.00 97.00      PROA   
ATOM   1535 HD12 LEU P 100     -31.399 -96.695 118.603  0.00 97.00      PROA   
ATOM   1536 HD13 LEU P 100     -30.326 -97.141 117.229  0.00 97.00      PROA   
ATOM   1537  CD2 LEU P 100     -31.330 -99.557 116.614  0.00 97.00      PROA   
ATOM   1538 HD21 LEU P 100     -32.086-100.272 116.230  0.00 97.00      PROA   
ATOM   1539 HD22 LEU P 100     -30.550-100.127 117.162  0.00 97.00      PROA   
ATOM   1540 HD23 LEU P 100     -30.852 -99.046 115.752  0.00 97.00      PROA   
ATOM   1541  C   LEU P 100     -34.233 -97.241 119.139  0.00 97.00      PROA   
ATOM   1542  O   LEU P 100     -35.123 -97.477 118.332  0.00 97.00      PROA   
ATOM   1543  N   ALA P 101     -33.913 -95.971 119.481  0.00 97.00      PROA   
ATOM   1544  HN  ALA P 101     -33.212 -95.778 120.165  0.00 97.00      PROA   
ATOM   1545  CA  ALA P 101     -34.589 -94.811 118.940  0.00 97.00      PROA   
ATOM   1546  HA  ALA P 101     -35.512 -95.117 118.469  0.00 97.00      PROA   
ATOM   1547  CB  ALA P 101     -34.966 -93.814 120.052  0.00 97.00      PROA   
ATOM   1548  HB1 ALA P 101     -34.066 -93.435 120.578  0.00 97.00      PROA   
ATOM   1549  HB2 ALA P 101     -35.609 -94.325 120.803  0.00 97.00      PROA   
ATOM   1550  HB3 ALA P 101     -35.534 -92.954 119.643  0.00 97.00      PROA   
ATOM   1551  C   ALA P 101     -33.741 -94.135 117.875  0.00 97.00      PROA   
ATOM   1552  O   ALA P 101     -32.541 -93.921 118.027  0.00 97.00      PROA   
ATOM   1553  N   LEU P 102     -34.382 -93.811 116.730  0.00 97.00      PROA   
ATOM   1554  HN  LEU P 102     -35.334 -94.083 116.604  0.00 97.00      PROA   
ATOM   1555  CA  LEU P 102     -33.781 -93.186 115.573  0.00 97.00      PROA   
ATOM   1556  HA  LEU P 102     -32.750 -92.934 115.780  0.00 97.00      PROA   
ATOM   1557  CB  LEU P 102     -33.884 -94.098 114.320  0.00 97.00      PROA   
ATOM   1558  HB1 LEU P 102     -33.320 -93.642 113.478  0.00 97.00      PROA   
ATOM   1559  HB2 LEU P 102     -34.953 -94.172 114.017  0.00 97.00      PROA   
ATOM   1560  CG  LEU P 102     -33.392 -95.553 114.509  0.00 97.00      PROA   
ATOM   1561  HG  LEU P 102     -33.938 -96.013 115.367  0.00 97.00      PROA   
ATOM   1562  CD1 LEU P 102     -33.727 -96.393 113.266  0.00 97.00      PROA   
ATOM   1563 HD11 LEU P 102     -33.177 -95.999 112.385  0.00 97.00      PROA   
ATOM   1564 HD12 LEU P 102     -34.816 -96.359 113.051  0.00 97.00      PROA   
ATOM   1565 HD13 LEU P 102     -33.428 -97.449 113.433  0.00 97.00      PROA   
ATOM   1566  CD2 LEU P 102     -31.885 -95.622 114.801  0.00 97.00      PROA   
ATOM   1567 HD21 LEU P 102     -31.635 -95.037 115.709  0.00 97.00      PROA   
ATOM   1568 HD22 LEU P 102     -31.316 -95.212 113.941  0.00 97.00      PROA   
ATOM   1569 HD23 LEU P 102     -31.571 -96.676 114.959  0.00 97.00      PROA   
ATOM   1570  C   LEU P 102     -34.544 -91.916 115.261  0.00 97.00      PROA   
ATOM   1571  O   LEU P 102     -35.770 -91.903 115.289  0.00 97.00      PROA   
ATOM   1572  N   ARG P 103     -33.847 -90.802 114.938  0.00 97.00      PROA   
ATOM   1573  HN  ARG P 103     -32.853 -90.772 115.027  0.00 97.00      PROA   
ATOM   1574  CA  ARG P 103     -34.513 -89.627 114.415  0.00 97.00      PROA   
ATOM   1575  HA  ARG P 103     -35.504 -89.898 114.084  0.00 97.00      PROA   
ATOM   1576  CB  ARG P 103     -34.689 -88.502 115.470  0.00 97.00      PROA   
ATOM   1577  HB1 ARG P 103     -33.694 -88.172 115.840  0.00 97.00      PROA   
ATOM   1578  HB2 ARG P 103     -35.250 -88.916 116.337  0.00 97.00      PROA   
ATOM   1579  CG  ARG P 103     -35.447 -87.296 114.897  0.00 97.00      PROA   
ATOM   1580  HG1 ARG P 103     -36.452 -87.637 114.556  0.00 97.00      PROA   
ATOM   1581  HG2 ARG P 103     -34.885 -86.923 114.013  0.00 97.00      PROA   
ATOM   1582  CD  ARG P 103     -35.597 -86.086 115.811  0.00 97.00      PROA   
ATOM   1583  HD1 ARG P 103     -34.596 -85.695 116.094  0.00 97.00      PROA   
ATOM   1584  HD2 ARG P 103     -36.189 -86.307 116.723  0.00 97.00      PROA   
ATOM   1585  NE  ARG P 103     -36.346 -85.100 114.969  0.00 97.00      PROA   
ATOM   1586  HE  ARG P 103     -36.961 -85.434 114.258  0.00 97.00      PROA   
ATOM   1587  CZ  ARG P 103     -36.054 -83.797 114.881  0.00 97.00      PROA   
ATOM   1588  NH1 ARG P 103     -35.111 -83.174 115.593  0.00 97.00      PROA   
ATOM   1589 HH11 ARG P 103     -34.427 -83.689 116.093  0.00 97.00      PROA   
ATOM   1590 HH12 ARG P 103     -35.003 -82.201 115.372  0.00 97.00      PROA   
ATOM   1591  NH2 ARG P 103     -36.705 -83.042 113.982  0.00 97.00      PROA   
ATOM   1592 HH21 ARG P 103     -37.378 -83.466 113.378  0.00 97.00      PROA   
ATOM   1593 HH22 ARG P 103     -36.351 -82.119 113.841  0.00 97.00      PROA   
ATOM   1594  C   ARG P 103     -33.811 -89.064 113.195  0.00 97.00      PROA   
ATOM   1595  O   ARG P 103     -32.696 -88.566 113.265  0.00 97.00      PROA   
ATOM   1596  N   CYS P 104     -34.497 -89.052 112.031  0.00 97.00      PROA   
ATOM   1597  HN  CYS P 104     -35.361 -89.550 111.959  0.00 97.00      PROA   
ATOM   1598  CA  CYS P 104     -34.143 -88.230 110.887  0.00 97.00      PROA   
ATOM   1599  HA  CYS P 104     -33.090 -88.379 110.691  0.00 97.00      PROA   
ATOM   1600  CB  CYS P 104     -34.968 -88.641 109.642  0.00 97.00      PROA   
ATOM   1601  HB1 CYS P 104     -36.012 -88.271 109.733  0.00 97.00      PROA   
ATOM   1602  HB2 CYS P 104     -35.029 -89.753 109.634  0.00 97.00      PROA   
ATOM   1603  SG  CYS P 104     -34.230 -88.108 108.070  0.00 97.00      PROA   
ATOM   1604  C   CYS P 104     -34.377 -86.757 111.200  0.00 97.00      PROA   
ATOM   1605  O   CYS P 104     -35.426 -86.391 111.717  0.00 97.00      PROA   
ATOM   1606  N   HSD P 105     -33.391 -85.876 110.925  0.00 97.00      PROA   
ATOM   1607  HN  HSD P 105     -32.539 -86.177 110.502  0.00 97.00      PROA   
ATOM   1608  CA  HSD P 105     -33.372 -84.534 111.473  0.00 97.00      PROA   
ATOM   1609  HA  HSD P 105     -34.382 -84.168 111.606  0.00 97.00      PROA   
ATOM   1610  CB  HSD P 105     -32.671 -84.573 112.855  0.00 97.00      PROA   
ATOM   1611  HB1 HSD P 105     -31.915 -85.388 112.797  0.00 97.00      PROA   
ATOM   1612  HB2 HSD P 105     -33.410 -84.880 113.627  0.00 97.00      PROA   
ATOM   1613  ND1 HSD P 105     -32.485 -82.211 113.818  0.00 97.00      PROA   
ATOM   1614  HD1 HSD P 105     -33.398 -81.861 113.591  0.00 97.00      PROA   
ATOM   1615  CG  HSD P 105     -31.916 -83.374 113.348  0.00 97.00      PROA   
ATOM   1616  CE1 HSD P 105     -31.508 -81.528 114.463  0.00 97.00      PROA   
ATOM   1617  HE1 HSD P 105     -31.679 -80.565 114.944  0.00 97.00      PROA   
ATOM   1618  NE2 HSD P 105     -30.354 -82.163 114.432  0.00 97.00      PROA   
ATOM   1619  CD2 HSD P 105     -30.611 -83.322 113.724  0.00 97.00      PROA   
ATOM   1620  HD2 HSD P 105     -29.830 -84.058 113.580  0.00 97.00      PROA   
ATOM   1621  C   HSD P 105     -32.712 -83.601 110.488  0.00 97.00      PROA   
ATOM   1622  O   HSD P 105     -31.864 -84.014 109.707  0.00 97.00      PROA   
ATOM   1623  N   ALA P 106     -33.134 -82.316 110.462  0.00 97.00      PROA   
ATOM   1624  HN  ALA P 106     -33.744 -81.945 111.164  0.00 97.00      PROA   
ATOM   1625  CA  ALA P 106     -32.873 -81.417 109.363  0.00 97.00      PROA   
ATOM   1626  HA  ALA P 106     -32.309 -81.923 108.597  0.00 97.00      PROA   
ATOM   1627  CB  ALA P 106     -34.209 -80.922 108.774  0.00 97.00      PROA   
ATOM   1628  HB1 ALA P 106     -34.839 -80.485 109.578  0.00 97.00      PROA   
ATOM   1629  HB2 ALA P 106     -34.770 -81.783 108.348  0.00 97.00      PROA   
ATOM   1630  HB3 ALA P 106     -34.059 -80.171 107.973  0.00 97.00      PROA   
ATOM   1631  C   ALA P 106     -32.038 -80.252 109.825  0.00 97.00      PROA   
ATOM   1632  O   ALA P 106     -32.075 -79.868 110.990  0.00 97.00      PROA   
ATOM   1633  N   TRP P 107     -31.206 -79.680 108.917  0.00 97.00      PROA   
ATOM   1634  HN  TRP P 107     -31.113 -80.065 108.000  0.00 97.00      PROA   
ATOM   1635  CA  TRP P 107     -30.336 -78.567 109.254  0.00 97.00      PROA   
ATOM   1636  HA  TRP P 107     -29.782 -78.915 110.113  0.00 97.00      PROA   
ATOM   1637  CB  TRP P 107     -29.236 -78.281 108.184  0.00 97.00      PROA   
ATOM   1638  HB1 TRP P 107     -29.737 -78.194 107.195  0.00 97.00      PROA   
ATOM   1639  HB2 TRP P 107     -28.566 -79.166 108.142  0.00 97.00      PROA   
ATOM   1640  CG  TRP P 107     -28.405 -77.054 108.425  0.00 97.00      PROA   
ATOM   1641  CD1 TRP P 107     -28.287 -75.976 107.590  0.00 97.00      PROA   
ATOM   1642  HD1 TRP P 107     -28.607 -75.971 106.557  0.00 97.00      PROA   
ATOM   1643  NE1 TRP P 107     -27.733 -74.923 108.274  0.00 97.00      PROA   
ATOM   1644  HE1 TRP P 107     -27.426 -74.078 107.894  0.00 97.00      PROA   
ATOM   1645  CE2 TRP P 107     -27.486 -75.293 109.563  0.00 97.00      PROA   
ATOM   1646  CD2 TRP P 107     -27.850 -76.651 109.691  0.00 97.00      PROA   
ATOM   1647  CE3 TRP P 107     -27.661 -77.297 110.915  0.00 97.00      PROA   
ATOM   1648  HE3 TRP P 107     -27.885 -78.346 111.041  0.00 97.00      PROA   
ATOM   1649  CZ3 TRP P 107     -27.211 -76.552 112.007  0.00 97.00      PROA   
ATOM   1650  HZ3 TRP P 107     -27.094 -77.026 112.973  0.00 97.00      PROA   
ATOM   1651  CZ2 TRP P 107     -27.038 -74.551 110.648  0.00 97.00      PROA   
ATOM   1652  HZ2 TRP P 107     -26.812 -73.499 110.563  0.00 97.00      PROA   
ATOM   1653  CH2 TRP P 107     -26.925 -75.197 111.880  0.00 97.00      PROA   
ATOM   1654  HH2 TRP P 107     -26.606 -74.642 112.752  0.00 97.00      PROA   
ATOM   1655  C   TRP P 107     -31.074 -77.317 109.740  0.00 97.00      PROA   
ATOM   1656  O   TRP P 107     -31.756 -76.612 108.995  0.00 97.00      PROA   
ATOM   1657  N   LYS P 108     -30.927 -77.066 111.065  0.00 97.00      PROA   
ATOM   1658  HN  LYS P 108     -30.309 -77.652 111.582  0.00 97.00      PROA   
ATOM   1659  CA  LYS P 108     -31.583 -76.048 111.855  0.00 97.00      PROA   
ATOM   1660  HA  LYS P 108     -31.259 -76.239 112.866  0.00 97.00      PROA   
ATOM   1661  CB  LYS P 108     -31.113 -74.628 111.427  0.00 97.00      PROA   
ATOM   1662  HB1 LYS P 108     -31.590 -74.349 110.465  0.00 97.00      PROA   
ATOM   1663  HB2 LYS P 108     -30.016 -74.706 111.230  0.00 97.00      PROA   
ATOM   1664  CG  LYS P 108     -31.297 -73.509 112.473  0.00 97.00      PROA   
ATOM   1665  HG1 LYS P 108     -32.383 -73.332 112.627  0.00 97.00      PROA   
ATOM   1666  HG2 LYS P 108     -30.858 -72.574 112.057  0.00 97.00      PROA   
ATOM   1667  CD  LYS P 108     -30.638 -73.854 113.828  0.00 97.00      PROA   
ATOM   1668  HD1 LYS P 108     -29.632 -74.296 113.641  0.00 97.00      PROA   
ATOM   1669  HD2 LYS P 108     -31.262 -74.643 114.305  0.00 97.00      PROA   
ATOM   1670  CE  LYS P 108     -30.505 -72.715 114.856  0.00 97.00      PROA   
ATOM   1671  HE1 LYS P 108     -30.225 -73.139 115.848  0.00 97.00      PROA   
ATOM   1672  HE2 LYS P 108     -31.455 -72.157 114.978  0.00 97.00      PROA   
ATOM   1673  NZ  LYS P 108     -29.427 -71.764 114.488  0.00 97.00      PROA   
ATOM   1674  HZ1 LYS P 108     -28.579 -72.286 114.196  0.00 97.00      PROA   
ATOM   1675  HZ2 LYS P 108     -29.120 -71.243 115.329  0.00 97.00      PROA   
ATOM   1676  HZ3 LYS P 108     -29.725 -71.100 113.744  0.00 97.00      PROA   
ATOM   1677  C   LYS P 108     -33.094 -76.265 111.837  0.00 97.00      PROA   
ATOM   1678  O   LYS P 108     -33.874 -75.329 111.695  0.00 97.00      PROA   
ATOM   1679  N   ASP P 109     -33.497 -77.552 112.008  0.00 97.00      PROA   
ATOM   1680  HN  ASP P 109     -32.786 -78.229 112.183  0.00 97.00      PROA   
ATOM   1681  CA  ASP P 109     -34.794 -78.196 111.842  0.00 97.00      PROA   
ATOM   1682  HA  ASP P 109     -34.533 -79.020 111.200  0.00 97.00      PROA   
ATOM   1683  CB  ASP P 109     -35.335 -78.780 113.176  0.00 97.00      PROA   
ATOM   1684  HB1 ASP P 109     -36.432 -78.656 113.288  0.00 97.00      PROA   
ATOM   1685  HB2 ASP P 109     -34.847 -78.244 114.021  0.00 97.00      PROA   
ATOM   1686  CG  ASP P 109     -35.047 -80.267 113.349  0.00 97.00      PROA   
ATOM   1687  OD1 ASP P 109     -34.782 -80.999 112.364  0.00 97.00      PROA   
ATOM   1688  OD2 ASP P 109     -35.211 -80.706 114.511  0.00 97.00      PROA   
ATOM   1689  C   ASP P 109     -35.908 -77.510 111.069  0.00 97.00      PROA   
ATOM   1690  O   ASP P 109     -36.558 -76.577 111.537  0.00 97.00      PROA   
ATOM   1691  N   LYS P 110     -36.163 -78.026 109.844  0.00 97.00      PROA   
ATOM   1692  HN  LYS P 110     -35.677 -78.843 109.546  0.00 97.00      PROA   
ATOM   1693  CA  LYS P 110     -37.178 -77.550 108.933  0.00 97.00      PROA   
ATOM   1694  HA  LYS P 110     -37.789 -76.806 109.425  0.00 97.00      PROA   
ATOM   1695  CB  LYS P 110     -36.564 -76.986 107.620  0.00 97.00      PROA   
ATOM   1696  HB1 LYS P 110     -37.371 -76.539 107.000  0.00 97.00      PROA   
ATOM   1697  HB2 LYS P 110     -36.111 -77.820 107.038  0.00 97.00      PROA   
ATOM   1698  CG  LYS P 110     -35.454 -75.932 107.840  0.00 97.00      PROA   
ATOM   1699  HG1 LYS P 110     -35.100 -75.583 106.844  0.00 97.00      PROA   
ATOM   1700  HG2 LYS P 110     -34.587 -76.422 108.338  0.00 97.00      PROA   
ATOM   1701  CD  LYS P 110     -35.899 -74.727 108.693  0.00 97.00      PROA   
ATOM   1702  HD1 LYS P 110     -36.337 -75.103 109.639  0.00 97.00      PROA   
ATOM   1703  HD2 LYS P 110     -36.708 -74.169 108.174  0.00 97.00      PROA   
ATOM   1704  CE  LYS P 110     -34.765 -73.779 109.106  0.00 97.00      PROA   
ATOM   1705  HE1 LYS P 110     -33.950 -74.337 109.606  0.00 97.00      PROA   
ATOM   1706  HE2 LYS P 110     -35.144 -72.989 109.790  0.00 97.00      PROA   
ATOM   1707  NZ  LYS P 110     -34.159 -73.133 107.928  0.00 97.00      PROA   
ATOM   1708  HZ1 LYS P 110     -34.908 -72.724 107.334  0.00 97.00      PROA   
ATOM   1709  HZ2 LYS P 110     -33.643 -73.863 107.397  0.00 97.00      PROA   
ATOM   1710  HZ3 LYS P 110     -33.499 -72.391 108.235  0.00 97.00      PROA   
ATOM   1711  C   LYS P 110     -38.041 -78.756 108.638  0.00 97.00      PROA   
ATOM   1712  O   LYS P 110     -37.524 -79.864 108.522  0.00 97.00      PROA   
ATOM   1713  N   LEU P 111     -39.384 -78.575 108.556  0.00 97.00      PROA   
ATOM   1714  HN  LEU P 111     -39.782 -77.666 108.664  0.00 97.00      PROA   
ATOM   1715  CA  LEU P 111     -40.367 -79.645 108.518  0.00 97.00      PROA   
ATOM   1716  HA  LEU P 111     -40.102 -80.359 109.286  0.00 97.00      PROA   
ATOM   1717  CB  LEU P 111     -41.803 -79.111 108.810  0.00 97.00      PROA   
ATOM   1718  HB1 LEU P 111     -42.535 -79.939 108.667  0.00 97.00      PROA   
ATOM   1719  HB2 LEU P 111     -42.050 -78.314 108.075  0.00 97.00      PROA   
ATOM   1720  CG  LEU P 111     -42.078 -78.564 110.240  0.00 97.00      PROA   
ATOM   1721  HG  LEU P 111     -43.182 -78.392 110.287  0.00 97.00      PROA   
ATOM   1722  CD1 LEU P 111     -41.738 -79.591 111.335  0.00 97.00      PROA   
ATOM   1723 HD11 LEU P 111     -40.643 -79.769 111.372  0.00 97.00      PROA   
ATOM   1724 HD12 LEU P 111     -42.252 -80.555 111.138  0.00 97.00      PROA   
ATOM   1725 HD13 LEU P 111     -42.062 -79.211 112.327  0.00 97.00      PROA   
ATOM   1726  CD2 LEU P 111     -41.425 -77.202 110.546  0.00 97.00      PROA   
ATOM   1727 HD21 LEU P 111     -41.638 -76.474 109.736  0.00 97.00      PROA   
ATOM   1728 HD22 LEU P 111     -40.327 -77.309 110.665  0.00 97.00      PROA   
ATOM   1729 HD23 LEU P 111     -41.829 -76.798 111.499  0.00 97.00      PROA   
ATOM   1730  C   LEU P 111     -40.411 -80.427 107.209  0.00 97.00      PROA   
ATOM   1731  O   LEU P 111     -41.383 -80.359 106.459  0.00 97.00      PROA   
ATOM   1732  N   VAL P 112     -39.364 -81.238 106.928  0.00 97.00      PROA   
ATOM   1733  HN  VAL P 112     -38.529 -81.152 107.470  0.00 97.00      PROA   
ATOM   1734  CA  VAL P 112     -39.304 -82.150 105.800  0.00 97.00      PROA   
ATOM   1735  HA  VAL P 112     -39.416 -81.528 104.923  0.00 97.00      PROA   
ATOM   1736  CB  VAL P 112     -37.962 -82.872 105.649  0.00 97.00      PROA   
ATOM   1737  HB  VAL P 112     -38.017 -83.578 104.786  0.00 97.00      PROA   
ATOM   1738  CG1 VAL P 112     -36.883 -81.822 105.309  0.00 97.00      PROA   
ATOM   1739 HG11 VAL P 112     -36.726 -81.130 106.163  0.00 97.00      PROA   
ATOM   1740 HG12 VAL P 112     -37.190 -81.232 104.421  0.00 97.00      PROA   
ATOM   1741 HG13 VAL P 112     -35.917 -82.320 105.081  0.00 97.00      PROA   
ATOM   1742  CG2 VAL P 112     -37.587 -83.679 106.913  0.00 97.00      PROA   
ATOM   1743 HG21 VAL P 112     -38.373 -84.419 107.163  0.00 97.00      PROA   
ATOM   1744 HG22 VAL P 112     -37.439 -83.008 107.785  0.00 97.00      PROA   
ATOM   1745 HG23 VAL P 112     -36.638 -84.231 106.741  0.00 97.00      PROA   
ATOM   1746  C   VAL P 112     -40.452 -83.147 105.757  0.00 97.00      PROA   
ATOM   1747  O   VAL P 112     -40.903 -83.679 106.771  0.00 97.00      PROA   
ATOM   1748  N   TYR P 113     -40.956 -83.381 104.528  0.00 97.00      PROA   
ATOM   1749  HN  TYR P 113     -40.555 -82.927 103.735  0.00 97.00      PROA   
ATOM   1750  CA  TYR P 113     -42.093 -84.221 104.242  0.00 97.00      PROA   
ATOM   1751  HA  TYR P 113     -42.500 -84.581 105.174  0.00 97.00      PROA   
ATOM   1752  CB  TYR P 113     -43.255 -83.472 103.514  0.00 97.00      PROA   
ATOM   1753  HB1 TYR P 113     -43.704 -82.758 104.240  0.00 97.00      PROA   
ATOM   1754  HB2 TYR P 113     -44.056 -84.175 103.205  0.00 97.00      PROA   
ATOM   1755  CG  TYR P 113     -42.817 -82.655 102.316  0.00 97.00      PROA   
ATOM   1756  CD1 TYR P 113     -42.253 -81.376 102.486  0.00 97.00      PROA   
ATOM   1757  HD1 TYR P 113     -42.094 -80.989 103.482  0.00 97.00      PROA   
ATOM   1758  CE1 TYR P 113     -41.878 -80.606 101.380  0.00 97.00      PROA   
ATOM   1759  HE1 TYR P 113     -41.424 -79.637 101.528  0.00 97.00      PROA   
ATOM   1760  CZ  TYR P 113     -42.105 -81.087 100.085  0.00 97.00      PROA   
ATOM   1761  OH  TYR P 113     -41.706 -80.324  98.972  0.00 97.00      PROA   
ATOM   1762  HH  TYR P 113     -40.947 -79.801  99.249  0.00 97.00      PROA   
ATOM   1763  CD2 TYR P 113     -43.059 -83.114 101.009  0.00 97.00      PROA   
ATOM   1764  HD2 TYR P 113     -43.519 -84.077 100.858  0.00 97.00      PROA   
ATOM   1765  CE2 TYR P 113     -42.709 -82.334  99.898  0.00 97.00      PROA   
ATOM   1766  HE2 TYR P 113     -42.882 -82.705  98.898  0.00 97.00      PROA   
ATOM   1767  C   TYR P 113     -41.604 -85.446 103.505  0.00 97.00      PROA   
ATOM   1768  O   TYR P 113     -40.487 -85.481 103.008  0.00 97.00      PROA   
ATOM   1769  N   ASN P 114     -42.416 -86.523 103.479  0.00 97.00      PROA   
ATOM   1770  HN  ASN P 114     -43.311 -86.453 103.917  0.00 97.00      PROA   
ATOM   1771  CA  ASN P 114     -42.093 -87.801 102.861  0.00 97.00      PROA   
ATOM   1772  HA  ASN P 114     -42.903 -88.454 103.143  0.00 97.00      PROA   
ATOM   1773  CB  ASN P 114     -42.015 -87.732 101.304  0.00 97.00      PROA   
ATOM   1774  HB1 ASN P 114     -41.794 -88.732 100.875  0.00 97.00      PROA   
ATOM   1775  HB2 ASN P 114     -41.203 -87.037 101.003  0.00 97.00      PROA   
ATOM   1776  CG  ASN P 114     -43.310 -87.222 100.659  0.00 97.00      PROA   
ATOM   1777  OD1 ASN P 114     -43.276 -86.360  99.774  0.00 97.00      PROA   
ATOM   1778  ND2 ASN P 114     -44.482 -87.751 101.099  0.00 97.00      PROA   
ATOM   1779 HD21 ASN P 114     -45.317 -87.445 100.645  0.00 97.00      PROA   
ATOM   1780 HD22 ASN P 114     -44.482 -88.479 101.783  0.00 97.00      PROA   
ATOM   1781  C   ASN P 114     -40.841 -88.465 103.422  0.00 97.00      PROA   
ATOM   1782  O   ASN P 114     -39.929 -88.846 102.689  0.00 97.00      PROA   
ATOM   1783  N   VAL P 115     -40.781 -88.622 104.762  0.00 97.00      PROA   
ATOM   1784  HN  VAL P 115     -41.573 -88.396 105.325  0.00 97.00      PROA   
ATOM   1785  CA  VAL P 115     -39.626 -89.142 105.462  0.00 97.00      PROA   
ATOM   1786  HA  VAL P 115     -38.753 -88.766 104.952  0.00 97.00      PROA   
ATOM   1787  CB  VAL P 115     -39.530 -88.638 106.899  0.00 97.00      PROA   
ATOM   1788  HB  VAL P 115     -40.450 -88.917 107.461  0.00 97.00      PROA   
ATOM   1789  CG1 VAL P 115     -38.299 -89.236 107.619  0.00 97.00      PROA   
ATOM   1790 HG11 VAL P 115     -37.376 -89.025 107.038  0.00 97.00      PROA   
ATOM   1791 HG12 VAL P 115     -38.395 -90.333 107.748  0.00 97.00      PROA   
ATOM   1792 HG13 VAL P 115     -38.189 -88.781 108.626  0.00 97.00      PROA   
ATOM   1793  CG2 VAL P 115     -39.424 -87.098 106.855  0.00 97.00      PROA   
ATOM   1794 HG21 VAL P 115     -40.357 -86.638 106.470  0.00 97.00      PROA   
ATOM   1795 HG22 VAL P 115     -38.580 -86.790 106.202  0.00 97.00      PROA   
ATOM   1796 HG23 VAL P 115     -39.237 -86.696 107.873  0.00 97.00      PROA   
ATOM   1797  C   VAL P 115     -39.571 -90.657 105.388  0.00 97.00      PROA   
ATOM   1798  O   VAL P 115     -40.485 -91.361 105.801  0.00 97.00      PROA   
ATOM   1799  N   LEU P 116     -38.456 -91.183 104.847  0.00 97.00      PROA   
ATOM   1800  HN  LEU P 116     -37.754 -90.565 104.499  0.00 97.00      PROA   
ATOM   1801  CA  LEU P 116     -38.204 -92.593 104.661  0.00 97.00      PROA   
ATOM   1802  HA  LEU P 116     -39.062 -93.172 104.966  0.00 97.00      PROA   
ATOM   1803  CB  LEU P 116     -37.842 -92.910 103.187  0.00 97.00      PROA   
ATOM   1804  HB1 LEU P 116     -37.430 -93.939 103.089  0.00 97.00      PROA   
ATOM   1805  HB2 LEU P 116     -37.051 -92.196 102.869  0.00 97.00      PROA   
ATOM   1806  CG  LEU P 116     -39.018 -92.791 102.192  0.00 97.00      PROA   
ATOM   1807  HG  LEU P 116     -39.567 -91.842 102.398  0.00 97.00      PROA   
ATOM   1808  CD1 LEU P 116     -38.505 -92.727 100.742  0.00 97.00      PROA   
ATOM   1809 HD11 LEU P 116     -37.948 -93.657 100.495  0.00 97.00      PROA   
ATOM   1810 HD12 LEU P 116     -37.828 -91.859 100.608  0.00 97.00      PROA   
ATOM   1811 HD13 LEU P 116     -39.358 -92.627 100.038  0.00 97.00      PROA   
ATOM   1812  CD2 LEU P 116     -39.992 -93.969 102.354  0.00 97.00      PROA   
ATOM   1813 HD21 LEU P 116     -40.377 -94.015 103.392  0.00 97.00      PROA   
ATOM   1814 HD22 LEU P 116     -39.474 -94.925 102.127  0.00 97.00      PROA   
ATOM   1815 HD23 LEU P 116     -40.850 -93.860 101.658  0.00 97.00      PROA   
ATOM   1816  C   LEU P 116     -37.029 -93.008 105.510  0.00 97.00      PROA   
ATOM   1817  O   LEU P 116     -35.956 -92.423 105.432  0.00 97.00      PROA   
ATOM   1818  N   TYR P 117     -37.209 -94.065 106.330  0.00 97.00      PROA   
ATOM   1819  HN  TYR P 117     -38.121 -94.459 106.435  0.00 97.00      PROA   
ATOM   1820  CA  TYR P 117     -36.144 -94.726 107.058  0.00 97.00      PROA   
ATOM   1821  HA  TYR P 117     -35.285 -94.071 107.113  0.00 97.00      PROA   
ATOM   1822  CB  TYR P 117     -36.552 -95.126 108.501  0.00 97.00      PROA   
ATOM   1823  HB1 TYR P 117     -35.812 -95.826 108.945  0.00 97.00      PROA   
ATOM   1824  HB2 TYR P 117     -37.544 -95.628 108.494  0.00 97.00      PROA   
ATOM   1825  CG  TYR P 117     -36.633 -93.911 109.398  0.00 97.00      PROA   
ATOM   1826  CD1 TYR P 117     -35.580 -93.623 110.287  0.00 97.00      PROA   
ATOM   1827  HD1 TYR P 117     -34.698 -94.247 110.297  0.00 97.00      PROA   
ATOM   1828  CE1 TYR P 117     -35.665 -92.542 111.171  0.00 97.00      PROA   
ATOM   1829  HE1 TYR P 117     -34.855 -92.335 111.856  0.00 97.00      PROA   
ATOM   1830  CZ  TYR P 117     -36.807 -91.739 111.179  0.00 97.00      PROA   
ATOM   1831  OH  TYR P 117     -36.878 -90.671 112.087  0.00 97.00      PROA   
ATOM   1832  HH  TYR P 117     -37.775 -90.324 112.090  0.00 97.00      PROA   
ATOM   1833  CD2 TYR P 117     -37.780 -93.094 109.423  0.00 97.00      PROA   
ATOM   1834  HD2 TYR P 117     -38.602 -93.308 108.756  0.00 97.00      PROA   
ATOM   1835  CE2 TYR P 117     -37.865 -92.007 110.304  0.00 97.00      PROA   
ATOM   1836  HE2 TYR P 117     -38.745 -91.380 110.312  0.00 97.00      PROA   
ATOM   1837  C   TYR P 117     -35.710 -95.964 106.301  0.00 97.00      PROA   
ATOM   1838  O   TYR P 117     -36.537 -96.770 105.887  0.00 97.00      PROA   
ATOM   1839  N   TYR P 118     -34.381 -96.125 106.099  0.00 97.00      PROA   
ATOM   1840  HN  TYR P 118     -33.740 -95.441 106.444  0.00 97.00      PROA   
ATOM   1841  CA  TYR P 118     -33.769 -97.176 105.313  0.00 97.00      PROA   
ATOM   1842  HA  TYR P 118     -34.532 -97.830 104.931  0.00 97.00      PROA   
ATOM   1843  CB  TYR P 118     -32.851 -96.671 104.148  0.00 97.00      PROA   
ATOM   1844  HB1 TYR P 118     -32.426 -97.545 103.607  0.00 97.00      PROA   
ATOM   1845  HB2 TYR P 118     -32.007 -96.093 104.579  0.00 97.00      PROA   
ATOM   1846  CG  TYR P 118     -33.508 -95.761 103.126  0.00 97.00      PROA   
ATOM   1847  CD1 TYR P 118     -33.923 -94.465 103.474  0.00 97.00      PROA   
ATOM   1848  HD1 TYR P 118     -33.857 -94.134 104.495  0.00 97.00      PROA   
ATOM   1849  CE1 TYR P 118     -34.392 -93.571 102.509  0.00 97.00      PROA   
ATOM   1850  HE1 TYR P 118     -34.700 -92.587 102.818  0.00 97.00      PROA   
ATOM   1851  CZ  TYR P 118     -34.435 -93.945 101.163  0.00 97.00      PROA   
ATOM   1852  OH  TYR P 118     -34.871 -93.012 100.201  0.00 97.00      PROA   
ATOM   1853  HH  TYR P 118     -35.098 -92.209 100.685  0.00 97.00      PROA   
ATOM   1854  CD2 TYR P 118     -33.554 -96.123 101.764  0.00 97.00      PROA   
ATOM   1855  HD2 TYR P 118     -33.200 -97.095 101.460  0.00 97.00      PROA   
ATOM   1856  CE2 TYR P 118     -34.017 -95.227 100.789  0.00 97.00      PROA   
ATOM   1857  HE2 TYR P 118     -34.033 -95.521  99.749  0.00 97.00      PROA   
ATOM   1858  C   TYR P 118     -32.881 -97.995 106.222  0.00 97.00      PROA   
ATOM   1859  O   TYR P 118     -32.266 -97.470 107.146  0.00 97.00      PROA   
ATOM   1860  N   ARG P 119     -32.795 -99.320 105.965  0.00 97.00      PROA   
ATOM   1861  HN  ARG P 119     -33.348 -99.729 105.241  0.00 97.00      PROA   
ATOM   1862  CA  ARG P 119     -31.823-100.194 106.578  0.00 97.00      PROA   
ATOM   1863  HA  ARG P 119     -31.007 -99.590 106.940  0.00 97.00      PROA   
ATOM   1864  CB  ARG P 119     -32.361-101.005 107.787  0.00 97.00      PROA   
ATOM   1865  HB1 ARG P 119     -33.349-101.441 107.518  0.00 97.00      PROA   
ATOM   1866  HB2 ARG P 119     -32.519-100.280 108.617  0.00 97.00      PROA   
ATOM   1867  CG  ARG P 119     -31.411-102.131 108.250  0.00 97.00      PROA   
ATOM   1868  HG1 ARG P 119     -30.380-101.710 108.269  0.00 97.00      PROA   
ATOM   1869  HG2 ARG P 119     -31.422-102.964 107.514  0.00 97.00      PROA   
ATOM   1870  CD  ARG P 119     -31.656-102.703 109.651  0.00 97.00      PROA   
ATOM   1871  HD1 ARG P 119     -31.768-101.906 110.406  0.00 97.00      PROA   
ATOM   1872  HD2 ARG P 119     -30.787-103.327 109.947  0.00 97.00      PROA   
ATOM   1873  NE  ARG P 119     -32.841-103.612 109.654  0.00 97.00      PROA   
ATOM   1874  HE  ARG P 119     -32.679-104.596 109.642  0.00 97.00      PROA   
ATOM   1875  CZ  ARG P 119     -34.071-103.249 110.074  0.00 97.00      PROA   
ATOM   1876  NH1 ARG P 119     -34.480-101.982 110.126  0.00 97.00      PROA   
ATOM   1877 HH11 ARG P 119     -33.871-101.295 109.745  0.00 97.00      PROA   
ATOM   1878 HH12 ARG P 119     -35.447-101.806 110.289  0.00 97.00      PROA   
ATOM   1879  NH2 ARG P 119     -34.887-104.230 110.486  0.00 97.00      PROA   
ATOM   1880 HH21 ARG P 119     -34.461-105.128 110.584  0.00 97.00      PROA   
ATOM   1881 HH22 ARG P 119     -35.649-104.004 111.090  0.00 97.00      PROA   
ATOM   1882  C   ARG P 119     -31.248-101.111 105.524  0.00 97.00      PROA   
ATOM   1883  O   ARG P 119     -31.982-101.805 104.824  0.00 97.00      PROA   
ATOM   1884  N   ASN P 120     -29.898-101.130 105.395  0.00 97.00      PROA   
ATOM   1885  HN  ASN P 120     -29.342-100.567 106.007  0.00 97.00      PROA   
ATOM   1886  CA  ASN P 120     -29.149-101.989 104.489  0.00 97.00      PROA   
ATOM   1887  HA  ASN P 120     -28.121-101.662 104.550  0.00 97.00      PROA   
ATOM   1888  CB  ASN P 120     -29.198-103.485 104.915  0.00 97.00      PROA   
ATOM   1889  HB1 ASN P 120     -28.589-104.108 104.227  0.00 97.00      PROA   
ATOM   1890  HB2 ASN P 120     -30.248-103.847 104.897  0.00 97.00      PROA   
ATOM   1891  CG  ASN P 120     -28.613-103.635 106.326  0.00 97.00      PROA   
ATOM   1892  OD1 ASN P 120     -27.775-102.839 106.753  0.00 97.00      PROA   
ATOM   1893  ND2 ASN P 120     -29.091-104.659 107.085  0.00 97.00      PROA   
ATOM   1894 HD21 ASN P 120     -28.765-104.746 108.026  0.00 97.00      PROA   
ATOM   1895 HD22 ASN P 120     -29.730-105.316 106.689  0.00 97.00      PROA   
ATOM   1896  C   ASN P 120     -29.551-101.800 103.034  0.00 97.00      PROA   
ATOM   1897  O   ASN P 120     -29.810-102.759 102.309  0.00 97.00      PROA   
ATOM   1898  N   GLY P 121     -29.623-100.524 102.584  0.00 97.00      PROA   
ATOM   1899  HN  GLY P 121     -29.379 -99.776 103.196  0.00 97.00      PROA   
ATOM   1900  CA  GLY P 121     -30.033-100.151 101.238  0.00 97.00      PROA   
ATOM   1901  HA1 GLY P 121     -29.733-100.923 100.542  0.00 97.00      PROA   
ATOM   1902  HA2 GLY P 121     -29.571 -99.200 101.017  0.00 97.00      PROA   
ATOM   1903  C   GLY P 121     -31.521 -99.955 101.094  0.00 97.00      PROA   
ATOM   1904  O   GLY P 121     -31.959 -99.051 100.387  0.00 97.00      PROA   
ATOM   1905  N   LYS P 122     -32.347-100.800 101.742  0.00 97.00      PROA   
ATOM   1906  HN  LYS P 122     -31.973-101.522 102.322  0.00 97.00      PROA   
ATOM   1907  CA  LYS P 122     -33.784-100.778 101.557  0.00 97.00      PROA   
ATOM   1908  HA  LYS P 122     -33.990-100.395 100.567  0.00 97.00      PROA   
ATOM   1909  CB  LYS P 122     -34.393-102.207 101.584  0.00 97.00      PROA   
ATOM   1910  HB1 LYS P 122     -33.957-102.761 102.446  0.00 97.00      PROA   
ATOM   1911  HB2 LYS P 122     -34.081-102.733 100.656  0.00 97.00      PROA   
ATOM   1912  CG  LYS P 122     -35.925-102.228 101.719  0.00 97.00      PROA   
ATOM   1913  HG1 LYS P 122     -36.356-101.488 101.006  0.00 97.00      PROA   
ATOM   1914  HG2 LYS P 122     -36.191-101.910 102.753  0.00 97.00      PROA   
ATOM   1915  CD  LYS P 122     -36.605-103.577 101.467  0.00 97.00      PROA   
ATOM   1916  HD1 LYS P 122     -36.185-104.329 102.172  0.00 97.00      PROA   
ATOM   1917  HD2 LYS P 122     -36.375-103.904 100.428  0.00 97.00      PROA   
ATOM   1918  CE  LYS P 122     -38.123-103.451 101.667  0.00 97.00      PROA   
ATOM   1919  HE1 LYS P 122     -38.538-102.676 100.986  0.00 97.00      PROA   
ATOM   1920  HE2 LYS P 122     -38.351-103.161 102.715  0.00 97.00      PROA   
ATOM   1921  NZ  LYS P 122     -38.815-104.727 101.381  0.00 97.00      PROA   
ATOM   1922  HZ1 LYS P 122     -38.436-105.471 102.000  0.00 97.00      PROA   
ATOM   1923  HZ2 LYS P 122     -38.658-104.988 100.387  0.00 97.00      PROA   
ATOM   1924  HZ3 LYS P 122     -39.835-104.617 101.555  0.00 97.00      PROA   
ATOM   1925  C   LYS P 122     -34.528 -99.872 102.521  0.00 97.00      PROA   
ATOM   1926  O   LYS P 122     -34.386 -99.978 103.733  0.00 97.00      PROA   
ATOM   1927  N   ALA P 123     -35.407 -98.985 101.990  0.00 97.00      PROA   
ATOM   1928  HN  ALA P 123     -35.438 -98.828 101.006  0.00 97.00      PROA   
ATOM   1929  CA  ALA P 123     -36.421 -98.290 102.762  0.00 97.00      PROA   
ATOM   1930  HA  ALA P 123     -35.927 -97.742 103.545  0.00 97.00      PROA   
ATOM   1931  CB  ALA P 123     -37.170 -97.263 101.891  0.00 97.00      PROA   
ATOM   1932  HB1 ALA P 123     -37.707 -97.765 101.059  0.00 97.00      PROA   
ATOM   1933  HB2 ALA P 123     -36.446 -96.545 101.449  0.00 97.00      PROA   
ATOM   1934  HB3 ALA P 123     -37.899 -96.684 102.495  0.00 97.00      PROA   
ATOM   1935  C   ALA P 123     -37.420 -99.249 103.402  0.00 97.00      PROA   
ATOM   1936  O   ALA P 123     -37.979-100.118 102.734  0.00 97.00      PROA   
ATOM   1937  N   PHE P 124     -37.664 -99.115 104.728  0.00 97.00      PROA   
ATOM   1938  HN  PHE P 124     -37.192 -98.413 105.259  0.00 97.00      PROA   
ATOM   1939  CA  PHE P 124     -38.521-100.037 105.451  0.00 97.00      PROA   
ATOM   1940  HA  PHE P 124     -39.027-100.691 104.755  0.00 97.00      PROA   
ATOM   1941  CB  PHE P 124     -37.704-100.943 106.433  0.00 97.00      PROA   
ATOM   1942  HB1 PHE P 124     -36.845-101.382 105.879  0.00 97.00      PROA   
ATOM   1943  HB2 PHE P 124     -38.349-101.783 106.771  0.00 97.00      PROA   
ATOM   1944  CG  PHE P 124     -37.159-100.242 107.662  0.00 97.00      PROA   
ATOM   1945  CD1 PHE P 124     -35.974 -99.492 107.598  0.00 97.00      PROA   
ATOM   1946  HD1 PHE P 124     -35.465 -99.397 106.651  0.00 97.00      PROA   
ATOM   1947  CE1 PHE P 124     -35.468 -98.849 108.735  0.00 97.00      PROA   
ATOM   1948  HE1 PHE P 124     -34.567 -98.258 108.667  0.00 97.00      PROA   
ATOM   1949  CZ  PHE P 124     -36.140 -98.965 109.958  0.00 97.00      PROA   
ATOM   1950  HZ  PHE P 124     -35.765 -98.454 110.833  0.00 97.00      PROA   
ATOM   1951  CD2 PHE P 124     -37.808-100.372 108.904  0.00 97.00      PROA   
ATOM   1952  HD2 PHE P 124     -38.717-100.951 108.972  0.00 97.00      PROA   
ATOM   1953  CE2 PHE P 124     -37.306 -99.735 110.045  0.00 97.00      PROA   
ATOM   1954  HE2 PHE P 124     -37.826 -99.823 110.988  0.00 97.00      PROA   
ATOM   1955  C   PHE P 124     -39.622 -99.299 106.185  0.00 97.00      PROA   
ATOM   1956  O   PHE P 124     -40.598 -99.929 106.591  0.00 97.00      PROA   
ATOM   1957  N   LYS P 125     -39.532 -97.958 106.361  0.00 97.00      PROA   
ATOM   1958  HN  LYS P 125     -38.735 -97.440 106.063  0.00 97.00      PROA   
ATOM   1959  CA  LYS P 125     -40.588 -97.266 107.076  0.00 97.00      PROA   
ATOM   1960  HA  LYS P 125     -41.520 -97.776 106.874  0.00 97.00      PROA   
ATOM   1961  CB  LYS P 125     -40.333 -97.307 108.605  0.00 97.00      PROA   
ATOM   1962  HB1 LYS P 125     -40.049 -96.318 109.015  0.00 97.00      PROA   
ATOM   1963  HB2 LYS P 125     -39.451 -97.967 108.775  0.00 97.00      PROA   
ATOM   1964  CG  LYS P 125     -41.496 -97.938 109.394  0.00 97.00      PROA   
ATOM   1965  HG1 LYS P 125     -41.182 -98.069 110.454  0.00 97.00      PROA   
ATOM   1966  HG2 LYS P 125     -41.698 -98.951 108.981  0.00 97.00      PROA   
ATOM   1967  CD  LYS P 125     -42.797 -97.120 109.355  0.00 97.00      PROA   
ATOM   1968  HD1 LYS P 125     -43.563 -97.658 109.958  0.00 97.00      PROA   
ATOM   1969  HD2 LYS P 125     -43.169 -97.070 108.307  0.00 97.00      PROA   
ATOM   1970  CE  LYS P 125     -42.616 -95.703 109.906  0.00 97.00      PROA   
ATOM   1971  HE1 LYS P 125     -41.889 -95.125 109.295  0.00 97.00      PROA   
ATOM   1972  HE2 LYS P 125     -42.256 -95.743 110.955  0.00 97.00      PROA   
ATOM   1973  NZ  LYS P 125     -43.889 -94.955 109.887  0.00 97.00      PROA   
ATOM   1974  HZ1 LYS P 125     -44.670 -95.532 110.251  0.00 97.00      PROA   
ATOM   1975  HZ2 LYS P 125     -44.090 -94.668 108.904  0.00 97.00      PROA   
ATOM   1976  HZ3 LYS P 125     -43.782 -94.090 110.457  0.00 97.00      PROA   
ATOM   1977  C   LYS P 125     -40.789 -95.844 106.591  0.00 97.00      PROA   
ATOM   1978  O   LYS P 125     -39.908 -94.997 106.689  0.00 97.00      PROA   
ATOM   1979  N   PHE P 126     -42.011 -95.556 106.085  0.00 97.00      PROA   
ATOM   1980  HN  PHE P 126     -42.671 -96.293 105.960  0.00 97.00      PROA   
ATOM   1981  CA  PHE P 126     -42.440 -94.268 105.577  0.00 97.00      PROA   
ATOM   1982  HA  PHE P 126     -41.565 -93.681 105.337  0.00 97.00      PROA   
ATOM   1983  CB  PHE P 126     -43.240 -94.502 104.256  0.00 97.00      PROA   
ATOM   1984  HB1 PHE P 126     -44.013 -95.282 104.437  0.00 97.00      PROA   
ATOM   1985  HB2 PHE P 126     -42.553 -94.896 103.478  0.00 97.00      PROA   
ATOM   1986  CG  PHE P 126     -43.924 -93.281 103.693  0.00 97.00      PROA   
ATOM   1987  CD1 PHE P 126     -43.164 -92.230 103.155  0.00 97.00      PROA   
ATOM   1988  HD1 PHE P 126     -42.086 -92.279 103.174  0.00 97.00      PROA   
ATOM   1989  CE1 PHE P 126     -43.793 -91.121 102.581  0.00 97.00      PROA   
ATOM   1990  HE1 PHE P 126     -43.191 -90.343 102.139  0.00 97.00      PROA   
ATOM   1991  CZ  PHE P 126     -45.191 -91.038 102.562  0.00 97.00      PROA   
ATOM   1992  HZ  PHE P 126     -45.685 -90.186 102.121  0.00 97.00      PROA   
ATOM   1993  CD2 PHE P 126     -45.328 -93.196 103.654  0.00 97.00      PROA   
ATOM   1994  HD2 PHE P 126     -45.928 -94.004 104.046  0.00 97.00      PROA   
ATOM   1995  CE2 PHE P 126     -45.958 -92.076 103.102  0.00 97.00      PROA   
ATOM   1996  HE2 PHE P 126     -47.036 -92.022 103.070  0.00 97.00      PROA   
ATOM   1997  C   PHE P 126     -43.251 -93.464 106.593  0.00 97.00      PROA   
ATOM   1998  O   PHE P 126     -44.058 -94.012 107.332  0.00 97.00      PROA   
ATOM   1999  N   PHE P 127     -43.066 -92.121 106.613  0.00 97.00      PROA   
ATOM   2000  HN  PHE P 127     -42.322 -91.720 106.082  0.00 97.00      PROA   
ATOM   2001  CA  PHE P 127     -43.912 -91.162 107.303  0.00 97.00      PROA   
ATOM   2002  HA  PHE P 127     -44.861 -91.622 107.541  0.00 97.00      PROA   
ATOM   2003  CB  PHE P 127     -43.260 -90.545 108.571  0.00 97.00      PROA   
ATOM   2004  HB1 PHE P 127     -43.909 -89.752 109.002  0.00 97.00      PROA   
ATOM   2005  HB2 PHE P 127     -42.291 -90.071 108.299  0.00 97.00      PROA   
ATOM   2006  CG  PHE P 127     -42.988 -91.540 109.668  0.00 97.00      PROA   
ATOM   2007  CD1 PHE P 127     -43.936 -91.745 110.689  0.00 97.00      PROA   
ATOM   2008  HD1 PHE P 127     -44.901 -91.262 110.627  0.00 97.00      PROA   
ATOM   2009  CE1 PHE P 127     -43.611 -92.492 111.829  0.00 97.00      PROA   
ATOM   2010  HE1 PHE P 127     -44.328 -92.603 112.629  0.00 97.00      PROA   
ATOM   2011  CZ  PHE P 127     -42.331 -93.045 111.957  0.00 97.00      PROA   
ATOM   2012  HZ  PHE P 127     -42.068 -93.597 112.847  0.00 97.00      PROA   
ATOM   2013  CD2 PHE P 127     -41.709 -92.109 109.808  0.00 97.00      PROA   
ATOM   2014  HD2 PHE P 127     -40.958 -91.918 109.055  0.00 97.00      PROA   
ATOM   2015  CE2 PHE P 127     -41.379 -92.852 110.949  0.00 97.00      PROA   
ATOM   2016  HE2 PHE P 127     -40.384 -93.257 111.065  0.00 97.00      PROA   
ATOM   2017  C   PHE P 127     -44.176 -89.992 106.369  0.00 97.00      PROA   
ATOM   2018  O   PHE P 127     -43.297 -89.562 105.633  0.00 97.00      PROA   
ATOM   2019  N   HSD P 128     -45.400 -89.414 106.375  0.00 97.00      PROA   
ATOM   2020  HN  HSD P 128     -46.155 -89.807 106.897  0.00 97.00      PROA   
ATOM   2021  CA  HSD P 128     -45.698 -88.182 105.654  0.00 97.00      PROA   
ATOM   2022  HA  HSD P 128     -45.380 -88.341 104.632  0.00 97.00      PROA   
ATOM   2023  CB  HSD P 128     -47.213 -87.876 105.601  0.00 97.00      PROA   
ATOM   2024  HB1 HSD P 128     -47.420 -86.791 105.472  0.00 97.00      PROA   
ATOM   2025  HB2 HSD P 128     -47.687 -88.194 106.553  0.00 97.00      PROA   
ATOM   2026  ND1 HSD P 128     -47.939 -88.073 103.179  0.00 97.00      PROA   
ATOM   2027  HD1 HSD P 128     -47.620 -87.167 102.899  0.00 97.00      PROA   
ATOM   2028  CG  HSD P 128     -47.859 -88.600 104.453  0.00 97.00      PROA   
ATOM   2029  CE1 HSD P 128     -48.638 -88.961 102.430  0.00 97.00      PROA   
ATOM   2030  HE1 HSD P 128     -48.872 -88.798 101.378  0.00 97.00      PROA   
ATOM   2031  NE2 HSD P 128     -49.024 -90.008 103.132  0.00 97.00      PROA   
ATOM   2032  CD2 HSD P 128     -48.544 -89.775 104.409  0.00 97.00      PROA   
ATOM   2033  HD2 HSD P 128     -48.753 -90.488 105.197  0.00 97.00      PROA   
ATOM   2034  C   HSD P 128     -44.923 -86.954 106.108  0.00 97.00      PROA   
ATOM   2035  O   HSD P 128     -44.578 -86.113 105.283  0.00 97.00      PROA   
ATOM   2036  N   TRP P 129     -44.638 -86.823 107.421  0.00 97.00      PROA   
ATOM   2037  HN  TRP P 129     -44.909 -87.529 108.065  0.00 97.00      PROA   
ATOM   2038  CA  TRP P 129     -43.978 -85.672 108.009  0.00 97.00      PROA   
ATOM   2039  HA  TRP P 129     -43.557 -85.047 107.231  0.00 97.00      PROA   
ATOM   2040  CB  TRP P 129     -44.924 -84.830 108.915  0.00 97.00      PROA   
ATOM   2041  HB1 TRP P 129     -44.407 -83.891 109.213  0.00 97.00      PROA   
ATOM   2042  HB2 TRP P 129     -45.146 -85.393 109.848  0.00 97.00      PROA   
ATOM   2043  CG  TRP P 129     -46.234 -84.479 108.280  0.00 97.00      PROA   
ATOM   2044  CD1 TRP P 129     -46.521 -83.345 107.565  0.00 97.00      PROA   
ATOM   2045  HD1 TRP P 129     -45.822 -82.540 107.390  0.00 97.00      PROA   
ATOM   2046  NE1 TRP P 129     -47.819 -83.397 107.122  0.00 97.00      PROA   
ATOM   2047  HE1 TRP P 129     -48.318 -82.670 106.703  0.00 97.00      PROA   
ATOM   2048  CE2 TRP P 129     -48.400 -84.559 107.536  0.00 97.00      PROA   
ATOM   2049  CD2 TRP P 129     -47.437 -85.270 108.286  0.00 97.00      PROA   
ATOM   2050  CE3 TRP P 129     -47.785 -86.492 108.864  0.00 97.00      PROA   
ATOM   2051  HE3 TRP P 129     -47.083 -87.044 109.472  0.00 97.00      PROA   
ATOM   2052  CZ3 TRP P 129     -49.078 -86.988 108.665  0.00 97.00      PROA   
ATOM   2053  HZ3 TRP P 129     -49.369 -87.927 109.114  0.00 97.00      PROA   
ATOM   2054  CZ2 TRP P 129     -49.679 -85.054 107.328  0.00 97.00      PROA   
ATOM   2055  HZ2 TRP P 129     -50.412 -84.506 106.755  0.00 97.00      PROA   
ATOM   2056  CH2 TRP P 129     -50.005 -86.284 107.901  0.00 97.00      PROA   
ATOM   2057  HH2 TRP P 129     -51.000 -86.685 107.766  0.00 97.00      PROA   
ATOM   2058  C   TRP P 129     -42.846 -86.204 108.855  0.00 97.00      PROA   
ATOM   2059  O   TRP P 129     -42.725 -87.410 109.062  0.00 97.00      PROA   
ATOM   2060  N   ASN P 130     -41.958 -85.313 109.357  0.00 97.00      PROA   
ATOM   2061  HN  ASN P 130     -42.001 -84.348 109.103  0.00 97.00      PROA   
ATOM   2062  CA  ASN P 130     -40.890 -85.686 110.266  0.00 97.00      PROA   
ATOM   2063  HA  ASN P 130     -40.300 -86.422 109.739  0.00 97.00      PROA   
ATOM   2064  CB  ASN P 130     -39.993 -84.456 110.594  0.00 97.00      PROA   
ATOM   2065  HB1 ASN P 130     -40.537 -83.746 111.252  0.00 97.00      PROA   
ATOM   2066  HB2 ASN P 130     -39.729 -83.920 109.656  0.00 97.00      PROA   
ATOM   2067  CG  ASN P 130     -38.701 -84.866 111.297  0.00 97.00      PROA   
ATOM   2068  OD1 ASN P 130     -38.441 -84.469 112.432  0.00 97.00      PROA   
ATOM   2069  ND2 ASN P 130     -37.880 -85.704 110.612  0.00 97.00      PROA   
ATOM   2070 HD21 ASN P 130     -37.010 -85.952 111.040  0.00 97.00      PROA   
ATOM   2071 HD22 ASN P 130     -38.106 -85.983 109.681  0.00 97.00      PROA   
ATOM   2072  C   ASN P 130     -41.393 -86.352 111.553  0.00 97.00      PROA   
ATOM   2073  O   ASN P 130     -42.312 -85.872 112.213  0.00 97.00      PROA   
ATOM   2074  N   SER P 131     -40.780 -87.498 111.925  0.00 97.00      PROA   
ATOM   2075  HN  SER P 131     -40.028 -87.874 111.389  0.00 97.00      PROA   
ATOM   2076  CA  SER P 131     -41.175 -88.282 113.076  0.00 97.00      PROA   
ATOM   2077  HA  SER P 131     -41.413 -87.623 113.899  0.00 97.00      PROA   
ATOM   2078  CB  SER P 131     -42.371 -89.241 112.783  0.00 97.00      PROA   
ATOM   2079  HB1 SER P 131     -42.148 -89.841 111.876  0.00 97.00      PROA   
ATOM   2080  HB2 SER P 131     -43.265 -88.617 112.568  0.00 97.00      PROA   
ATOM   2081  OG  SER P 131     -42.695 -90.121 113.864  0.00 97.00      PROA   
ATOM   2082  HG1 SER P 131     -42.041 -90.830 113.860  0.00 97.00      PROA   
ATOM   2083  C   SER P 131     -39.970 -89.090 113.442  0.00 97.00      PROA   
ATOM   2084  O   SER P 131     -39.098 -89.305 112.611  0.00 97.00      PROA   
ATOM   2085  N   ASN P 132     -39.913 -89.582 114.700  0.00 97.00      PROA   
ATOM   2086  HN  ASN P 132     -40.660 -89.393 115.333  0.00 97.00      PROA   
ATOM   2087  CA  ASN P 132     -38.920 -90.539 115.141  0.00 97.00      PROA   
ATOM   2088  HA  ASN P 132     -37.969 -90.272 114.701  0.00 97.00      PROA   
ATOM   2089  CB  ASN P 132     -38.747 -90.544 116.697  0.00 97.00      PROA   
ATOM   2090  HB1 ASN P 132     -38.631 -89.502 117.062  0.00 97.00      PROA   
ATOM   2091  HB2 ASN P 132     -37.811 -91.091 116.945  0.00 97.00      PROA   
ATOM   2092  CG  ASN P 132     -39.882 -91.253 117.455  0.00 97.00      PROA   
ATOM   2093  OD1 ASN P 132     -39.842 -92.473 117.637  0.00 97.00      PROA   
ATOM   2094  ND2 ASN P 132     -40.899 -90.491 117.935  0.00 97.00      PROA   
ATOM   2095 HD21 ASN P 132     -41.627 -90.959 118.432  0.00 97.00      PROA   
ATOM   2096 HD22 ASN P 132     -40.896 -89.500 117.816  0.00 97.00      PROA   
ATOM   2097  C   ASN P 132     -39.306 -91.914 114.624  0.00 97.00      PROA   
ATOM   2098  O   ASN P 132     -40.434 -92.141 114.193  0.00 97.00      PROA   
ATOM   2099  N   LEU P 133     -38.361 -92.871 114.694  0.00 97.00      PROA   
ATOM   2100  HN  LEU P 133     -37.421 -92.642 114.940  0.00 97.00      PROA   
ATOM   2101  CA  LEU P 133     -38.661 -94.274 114.578  0.00 97.00      PROA   
ATOM   2102  HA  LEU P 133     -39.730 -94.430 114.587  0.00 97.00      PROA   
ATOM   2103  CB  LEU P 133     -38.062 -94.859 113.277  0.00 97.00      PROA   
ATOM   2104  HB1 LEU P 133     -36.954 -94.893 113.319  0.00 97.00      PROA   
ATOM   2105  HB2 LEU P 133     -38.325 -94.136 112.468  0.00 97.00      PROA   
ATOM   2106  CG  LEU P 133     -38.612 -96.234 112.836  0.00 97.00      PROA   
ATOM   2107  HG  LEU P 133     -39.722 -96.221 112.953  0.00 97.00      PROA   
ATOM   2108  CD1 LEU P 133     -38.302 -96.451 111.348  0.00 97.00      PROA   
ATOM   2109 HD11 LEU P 133     -37.203 -96.454 111.190  0.00 97.00      PROA   
ATOM   2110 HD12 LEU P 133     -38.742 -95.636 110.737  0.00 97.00      PROA   
ATOM   2111 HD13 LEU P 133     -38.714 -97.422 111.004  0.00 97.00      PROA   
ATOM   2112  CD2 LEU P 133     -38.051 -97.410 113.652  0.00 97.00      PROA   
ATOM   2113 HD21 LEU P 133     -38.391 -97.367 114.705  0.00 97.00      PROA   
ATOM   2114 HD22 LEU P 133     -36.940 -97.386 113.637  0.00 97.00      PROA   
ATOM   2115 HD23 LEU P 133     -38.389 -98.376 113.223  0.00 97.00      PROA   
ATOM   2116  C   LEU P 133     -38.075 -94.919 115.813  0.00 97.00      PROA   
ATOM   2117  O   LEU P 133     -36.864 -94.939 115.998  0.00 97.00      PROA   
ATOM   2118  N   THR P 134     -38.934 -95.475 116.701  0.00 97.00      PROA   
ATOM   2119  HN  THR P 134     -39.919 -95.416 116.564  0.00 97.00      PROA   
ATOM   2120  CA  THR P 134     -38.486 -96.143 117.912  0.00 97.00      PROA   
ATOM   2121  HA  THR P 134     -37.418 -96.024 118.029  0.00 97.00      PROA   
ATOM   2122  CB  THR P 134     -39.129 -95.621 119.193  0.00 97.00      PROA   
ATOM   2123  HB  THR P 134     -40.239 -95.685 119.128  0.00 97.00      PROA   
ATOM   2124  OG1 THR P 134     -38.760 -94.265 119.407  0.00 97.00      PROA   
ATOM   2125  HG1 THR P 134     -39.159 -93.751 118.700  0.00 97.00      PROA   
ATOM   2126  CG2 THR P 134     -38.634 -96.403 120.427  0.00 97.00      PROA   
ATOM   2127 HG21 THR P 134     -37.523 -96.388 120.464  0.00 97.00      PROA   
ATOM   2128 HG22 THR P 134     -38.981 -97.456 120.417  0.00 97.00      PROA   
ATOM   2129 HG23 THR P 134     -39.019 -95.925 121.353  0.00 97.00      PROA   
ATOM   2130  C   THR P 134     -38.762 -97.618 117.769  0.00 97.00      PROA   
ATOM   2131  O   THR P 134     -39.898 -98.047 117.582  0.00 97.00      PROA   
ATOM   2132  N   ILE P 135     -37.696 -98.438 117.868  0.00 97.00      PROA   
ATOM   2133  HN  ILE P 135     -36.779 -98.054 117.985  0.00 97.00      PROA   
ATOM   2134  CA  ILE P 135     -37.764 -99.881 117.831  0.00 97.00      PROA   
ATOM   2135  HA  ILE P 135     -38.648-100.191 117.293  0.00 97.00      PROA   
ATOM   2136  CB  ILE P 135     -36.524-100.488 117.166  0.00 97.00      PROA   
ATOM   2137  HB  ILE P 135     -35.631-100.130 117.728  0.00 97.00      PROA   
ATOM   2138  CG2 ILE P 135     -36.555-102.031 117.242  0.00 97.00      PROA   
ATOM   2139 HG21 ILE P 135     -37.450-102.431 116.720  0.00 97.00      PROA   
ATOM   2140 HG22 ILE P 135     -36.568-102.382 118.291  0.00 97.00      PROA   
ATOM   2141 HG23 ILE P 135     -35.648-102.457 116.767  0.00 97.00      PROA   
ATOM   2142  CG1 ILE P 135     -36.343-100.009 115.701  0.00 97.00      PROA   
ATOM   2143 HG11 ILE P 135     -36.736 -98.979 115.580  0.00 97.00      PROA   
ATOM   2144 HG12 ILE P 135     -36.938-100.666 115.029  0.00 97.00      PROA   
ATOM   2145  CD  ILE P 135     -34.872 -99.978 115.264  0.00 97.00      PROA   
ATOM   2146  HD1 ILE P 135     -34.355-100.931 115.506  0.00 97.00      PROA   
ATOM   2147  HD2 ILE P 135     -34.346 -99.159 115.798  0.00 97.00      PROA   
ATOM   2148  HD3 ILE P 135     -34.784 -99.790 114.174  0.00 97.00      PROA   
ATOM   2149  C   ILE P 135     -37.865-100.344 119.272  0.00 97.00      PROA   
ATOM   2150  O   ILE P 135     -36.919-100.213 120.038  0.00 97.00      PROA   
ATOM   2151  N   LEU P 136     -39.032-100.891 119.683  0.00 97.00      PROA   
ATOM   2152  HN  LEU P 136     -39.812-100.920 119.062  0.00 97.00      PROA   
ATOM   2153  CA  LEU P 136     -39.320-101.319 121.044  0.00 97.00      PROA   
ATOM   2154  HA  LEU P 136     -39.167-100.458 121.680  0.00 97.00      PROA   
ATOM   2155  CB  LEU P 136     -40.787-101.813 121.200  0.00 97.00      PROA   
ATOM   2156  HB1 LEU P 136     -40.914-102.220 122.229  0.00 97.00      PROA   
ATOM   2157  HB2 LEU P 136     -40.977-102.640 120.483  0.00 97.00      PROA   
ATOM   2158  CG  LEU P 136     -41.908-100.746 121.034  0.00 97.00      PROA   
ATOM   2159  HG  LEU P 136     -42.855-101.253 121.346  0.00 97.00      PROA   
ATOM   2160  CD1 LEU P 136     -41.715 -99.543 121.974  0.00 97.00      PROA   
ATOM   2161 HD11 LEU P 136     -40.824 -98.953 121.672  0.00 97.00      PROA   
ATOM   2162 HD12 LEU P 136     -41.578 -99.885 123.021  0.00 97.00      PROA   
ATOM   2163 HD13 LEU P 136     -42.603 -98.878 121.932  0.00 97.00      PROA   
ATOM   2164  CD2 LEU P 136     -42.139-100.274 119.584  0.00 97.00      PROA   
ATOM   2165 HD21 LEU P 136     -42.227-101.141 118.897  0.00 97.00      PROA   
ATOM   2166 HD22 LEU P 136     -41.308 -99.623 119.246  0.00 97.00      PROA   
ATOM   2167 HD23 LEU P 136     -43.076 -99.681 119.527  0.00 97.00      PROA   
ATOM   2168  C   LEU P 136     -38.389-102.395 121.586  0.00 97.00      PROA   
ATOM   2169  O   LEU P 136     -37.990-102.347 122.749  0.00 97.00      PROA   
ATOM   2170  N   LYS P 137     -38.026-103.392 120.751  0.00 97.00      PROA   
ATOM   2171  HN  LYS P 137     -38.394-103.433 119.828  0.00 97.00      PROA   
ATOM   2172  CA  LYS P 137     -37.019-104.375 121.087  0.00 97.00      PROA   
ATOM   2173  HA  LYS P 137     -36.382-103.990 121.873  0.00 97.00      PROA   
ATOM   2174  CB  LYS P 137     -37.636-105.723 121.545  0.00 97.00      PROA   
ATOM   2175  HB1 LYS P 137     -36.835-106.489 121.628  0.00 97.00      PROA   
ATOM   2176  HB2 LYS P 137     -38.359-106.074 120.776  0.00 97.00      PROA   
ATOM   2177  CG  LYS P 137     -38.358-105.644 122.904  0.00 97.00      PROA   
ATOM   2178  HG1 LYS P 137     -39.201-104.922 122.840  0.00 97.00      PROA   
ATOM   2179  HG2 LYS P 137     -37.641-105.246 123.652  0.00 97.00      PROA   
ATOM   2180  CD  LYS P 137     -38.895-107.010 123.369  0.00 97.00      PROA   
ATOM   2181  HD1 LYS P 137     -38.061-107.748 123.359  0.00 97.00      PROA   
ATOM   2182  HD2 LYS P 137     -39.650-107.359 122.630  0.00 97.00      PROA   
ATOM   2183  CE  LYS P 137     -39.546-107.002 124.760  0.00 97.00      PROA   
ATOM   2184  HE1 LYS P 137     -39.941-108.016 124.995  0.00 97.00      PROA   
ATOM   2185  HE2 LYS P 137     -40.375-106.268 124.819  0.00 97.00      PROA   
ATOM   2186  NZ  LYS P 137     -38.540-106.674 125.796  0.00 97.00      PROA   
ATOM   2187  HZ1 LYS P 137     -38.409-105.645 125.885  0.00 97.00      PROA   
ATOM   2188  HZ2 LYS P 137     -37.640-107.107 125.506  0.00 97.00      PROA   
ATOM   2189  HZ3 LYS P 137     -38.826-107.082 126.709  0.00 97.00      PROA   
ATOM   2190  C   LYS P 137     -36.146-104.606 119.873  0.00 97.00      PROA   
ATOM   2191  O   LYS P 137     -36.603-105.133 118.861  0.00 97.00      PROA   
ATOM   2192  N   THR P 138     -34.846-104.224 119.938  0.00 97.00      PROA   
ATOM   2193  HN  THR P 138     -34.504-103.724 120.736  0.00 97.00      PROA   
ATOM   2194  CA  THR P 138     -33.899-104.426 118.850  0.00 97.00      PROA   
ATOM   2195  HA  THR P 138     -34.450-104.260 117.935  0.00 97.00      PROA   
ATOM   2196  CB  THR P 138     -32.741-103.426 118.838  0.00 97.00      PROA   
ATOM   2197  HB  THR P 138     -33.155-102.419 119.080  0.00 97.00      PROA   
ATOM   2198  OG1 THR P 138     -32.138-103.338 117.552  0.00 97.00      PROA   
ATOM   2199  HG1 THR P 138     -31.413-102.720 117.661  0.00 97.00      PROA   
ATOM   2200  CG2 THR P 138     -31.644-103.769 119.857  0.00 97.00      PROA   
ATOM   2201 HG21 THR P 138     -31.113-104.706 119.586  0.00 97.00      PROA   
ATOM   2202 HG22 THR P 138     -32.075-103.889 120.870  0.00 97.00      PROA   
ATOM   2203 HG23 THR P 138     -30.892-102.953 119.899  0.00 97.00      PROA   
ATOM   2204  C   THR P 138     -33.425-105.869 118.816  0.00 97.00      PROA   
ATOM   2205  O   THR P 138     -33.698-106.661 119.709  0.00 97.00      PROA   
ATOM   2206  N   ASN P 139     -32.758-106.266 117.715  0.00 97.00      PROA   
ATOM   2207  HN  ASN P 139     -32.469-105.597 117.037  0.00 97.00      PROA   
ATOM   2208  CA  ASN P 139     -32.460-107.655 117.451  0.00 97.00      PROA   
ATOM   2209  HA  ASN P 139     -31.978-108.069 118.327  0.00 97.00      PROA   
ATOM   2210  CB  ASN P 139     -33.743-108.481 117.123  0.00 97.00      PROA   
ATOM   2211  HB1 ASN P 139     -34.384-108.526 118.030  0.00 97.00      PROA   
ATOM   2212  HB2 ASN P 139     -33.489-109.527 116.855  0.00 97.00      PROA   
ATOM   2213  CG  ASN P 139     -34.529-107.855 115.962  0.00 97.00      PROA   
ATOM   2214  OD1 ASN P 139     -34.153-108.016 114.798  0.00 97.00      PROA   
ATOM   2215  ND2 ASN P 139     -35.651-107.149 116.272  0.00 97.00      PROA   
ATOM   2216 HD21 ASN P 139     -36.204-106.784 115.524  0.00 97.00      PROA   
ATOM   2217 HD22 ASN P 139     -35.908-106.999 117.226  0.00 97.00      PROA   
ATOM   2218  C   ASN P 139     -31.448-107.686 116.324  0.00 97.00      PROA   
ATOM   2219  O   ASN P 139     -31.110-106.653 115.751  0.00 97.00      PROA   
ATOM   2220  N   MET P 140     -30.932-108.887 115.969  0.00 97.00      PROA   
ATOM   2221  HN  MET P 140     -31.165-109.712 116.482  0.00 97.00      PROA   
ATOM   2222  CA  MET P 140     -29.971-109.083 114.894  0.00 97.00      PROA   
ATOM   2223  HA  MET P 140     -29.091-108.508 115.148  0.00 97.00      PROA   
ATOM   2224  CB  MET P 140     -29.552-110.570 114.800  0.00 97.00      PROA   
ATOM   2225  HB1 MET P 140     -30.440-111.196 114.561  0.00 97.00      PROA   
ATOM   2226  HB2 MET P 140     -29.203-110.870 115.813  0.00 97.00      PROA   
ATOM   2227  CG  MET P 140     -28.436-110.858 113.775  0.00 97.00      PROA   
ATOM   2228  HG1 MET P 140     -27.531-110.285 114.078  0.00 97.00      PROA   
ATOM   2229  HG2 MET P 140     -28.739-110.472 112.780  0.00 97.00      PROA   
ATOM   2230  SD  MET P 140     -28.021-112.620 113.585  0.00 97.00      PROA   
ATOM   2231  CE  MET P 140     -27.452-112.922 115.284  0.00 97.00      PROA   
ATOM   2232  HE1 MET P 140     -28.283-112.824 116.014  0.00 97.00      PROA   
ATOM   2233  HE2 MET P 140     -26.650-112.207 115.565  0.00 97.00      PROA   
ATOM   2234  HE3 MET P 140     -27.052-113.951 115.392  0.00 97.00      PROA   
ATOM   2235  C   MET P 140     -30.444-108.579 113.534  0.00 97.00      PROA   
ATOM   2236  O   MET P 140     -29.667-108.014 112.768  0.00 97.00      PROA   
ATOM   2237  N   SER P 141     -31.752-108.707 113.212  0.00 97.00      PROA   
ATOM   2238  HN  SER P 141     -32.398-109.108 113.857  0.00 97.00      PROA   
ATOM   2239  CA  SER P 141     -32.291-108.306 111.920  0.00 97.00      PROA   
ATOM   2240  HA  SER P 141     -31.568-108.533 111.147  0.00 97.00      PROA   
ATOM   2241  CB  SER P 141     -33.615-109.059 111.609  0.00 97.00      PROA   
ATOM   2242  HB1 SER P 141     -34.430-108.737 112.293  0.00 97.00      PROA   
ATOM   2243  HB2 SER P 141     -33.447-110.145 111.775  0.00 97.00      PROA   
ATOM   2244  OG  SER P 141     -34.026-108.890 110.253  0.00 97.00      PROA   
ATOM   2245  HG1 SER P 141     -34.168-107.948 110.120  0.00 97.00      PROA   
ATOM   2246  C   SER P 141     -32.569-106.810 111.899  0.00 97.00      PROA   
ATOM   2247  O   SER P 141     -33.040-106.284 110.898  0.00 97.00      PROA   
ATOM   2248  N   HSD P 142     -32.238-106.092 112.994  0.00 97.00      PROA   
ATOM   2249  HN  HSD P 142     -31.932-106.574 113.812  0.00 97.00      PROA   
ATOM   2250  CA  HSD P 142     -32.253-104.646 113.087  0.00 97.00      PROA   
ATOM   2251  HA  HSD P 142     -32.690-104.231 112.197  0.00 97.00      PROA   
ATOM   2252  CB  HSD P 142     -33.114-104.153 114.276  0.00 97.00      PROA   
ATOM   2253  HB1 HSD P 142     -32.873-103.096 114.523  0.00 97.00      PROA   
ATOM   2254  HB2 HSD P 142     -32.915-104.763 115.181  0.00 97.00      PROA   
ATOM   2255  ND1 HSD P 142     -35.464-103.172 114.164  0.00 97.00      PROA   
ATOM   2256  HD1 HSD P 142     -35.281-102.358 114.718  0.00 97.00      PROA   
ATOM   2257  CG  HSD P 142     -34.584-104.208 113.930  0.00 97.00      PROA   
ATOM   2258  CE1 HSD P 142     -36.629-103.491 113.552  0.00 97.00      PROA   
ATOM   2259  HE1 HSD P 142     -37.518-102.862 113.595  0.00 97.00      PROA   
ATOM   2260  NE2 HSD P 142     -36.566-104.658 112.946  0.00 97.00      PROA   
ATOM   2261  CD2 HSD P 142     -35.284-105.116 113.196  0.00 97.00      PROA   
ATOM   2262  HD2 HSD P 142     -34.986-106.071 112.785  0.00 97.00      PROA   
ATOM   2263  C   HSD P 142     -30.840-104.094 113.124  0.00 97.00      PROA   
ATOM   2264  O   HSD P 142     -30.626-102.913 113.380  0.00 97.00      PROA   
ATOM   2265  N   SER P 143     -29.827-104.930 112.814  0.00 97.00      PROA   
ATOM   2266  HN  SER P 143     -30.015-105.892 112.631  0.00 97.00      PROA   
ATOM   2267  CA  SER P 143     -28.430-104.536 112.742  0.00 97.00      PROA   
ATOM   2268  HA  SER P 143     -28.262-103.704 113.413  0.00 97.00      PROA   
ATOM   2269  CB  SER P 143     -27.531-105.727 113.158  0.00 97.00      PROA   
ATOM   2270  HB1 SER P 143     -27.520-106.517 112.378  0.00 97.00      PROA   
ATOM   2271  HB2 SER P 143     -27.968-106.177 114.074  0.00 97.00      PROA   
ATOM   2272  OG  SER P 143     -26.199-105.327 113.455  0.00 97.00      PROA   
ATOM   2273  HG1 SER P 143     -25.801-105.036 112.632  0.00 97.00      PROA   
ATOM   2274  C   SER P 143     -28.066-104.107 111.327  0.00 97.00      PROA   
ATOM   2275  O   SER P 143     -28.676-104.554 110.358  0.00 97.00      PROA   
ATOM   2276  N   GLY P 144     -27.038-103.230 111.175  0.00 97.00      PROA   
ATOM   2277  HN  GLY P 144     -26.577-102.837 111.971  0.00 97.00      PROA   
ATOM   2278  CA  GLY P 144     -26.493-102.838 109.884  0.00 97.00      PROA   
ATOM   2279  HA1 GLY P 144     -27.067-103.275 109.084  0.00 97.00      PROA   
ATOM   2280  HA2 GLY P 144     -25.459-103.153 109.873  0.00 97.00      PROA   
ATOM   2281  C   GLY P 144     -26.500-101.348 109.699  0.00 97.00      PROA   
ATOM   2282  O   GLY P 144     -26.440-100.589 110.658  0.00 97.00      PROA   
ATOM   2283  N   THR P 145     -26.539-100.883 108.429  0.00 97.00      PROA   
ATOM   2284  HN  THR P 145     -26.691-101.522 107.675  0.00 97.00      PROA   
ATOM   2285  CA  THR P 145     -26.426 -99.475 108.086  0.00 97.00      PROA   
ATOM   2286  HA  THR P 145     -25.968 -98.962 108.917  0.00 97.00      PROA   
ATOM   2287  CB  THR P 145     -25.506 -99.192 106.892  0.00 97.00      PROA   
ATOM   2288  HB  THR P 145     -24.503 -99.609 107.139  0.00 97.00      PROA   
ATOM   2289  OG1 THR P 145     -25.322 -97.798 106.661  0.00 97.00      PROA   
ATOM   2290  HG1 THR P 145     -25.945 -97.556 105.965  0.00 97.00      PROA   
ATOM   2291  CG2 THR P 145     -25.984 -99.848 105.582  0.00 97.00      PROA   
ATOM   2292 HG21 THR P 145     -26.962 -99.432 105.260  0.00 97.00      PROA   
ATOM   2293 HG22 THR P 145     -26.082-100.945 105.701  0.00 97.00      PROA   
ATOM   2294 HG23 THR P 145     -25.249 -99.648 104.772  0.00 97.00      PROA   
ATOM   2295  C   THR P 145     -27.799 -98.868 107.918  0.00 97.00      PROA   
ATOM   2296  O   THR P 145     -28.634 -99.368 107.178  0.00 97.00      PROA   
ATOM   2297  N   TYR P 146     -28.057 -97.749 108.625  0.00 97.00      PROA   
ATOM   2298  HN  TYR P 146     -27.365 -97.375 109.240  0.00 97.00      PROA   
ATOM   2299  CA  TYR P 146     -29.307 -97.025 108.575  0.00 97.00      PROA   
ATOM   2300  HA  TYR P 146     -30.022 -97.583 107.992  0.00 97.00      PROA   
ATOM   2301  CB  TYR P 146     -29.913 -96.727 109.968  0.00 97.00      PROA   
ATOM   2302  HB1 TYR P 146     -30.704 -95.952 109.886  0.00 97.00      PROA   
ATOM   2303  HB2 TYR P 146     -29.126 -96.352 110.658  0.00 97.00      PROA   
ATOM   2304  CG  TYR P 146     -30.559 -97.932 110.592  0.00 97.00      PROA   
ATOM   2305  CD1 TYR P 146     -29.798 -98.888 111.284  0.00 97.00      PROA   
ATOM   2306  HD1 TYR P 146     -28.720 -98.813 111.288  0.00 97.00      PROA   
ATOM   2307  CE1 TYR P 146     -30.431 -99.909 112.002  0.00 97.00      PROA   
ATOM   2308  HE1 TYR P 146     -29.839-100.640 112.528  0.00 97.00      PROA   
ATOM   2309  CZ  TYR P 146     -31.828 -99.967 112.056  0.00 97.00      PROA   
ATOM   2310  OH  TYR P 146     -32.465-100.977 112.800  0.00 97.00      PROA   
ATOM   2311  HH  TYR P 146     -31.768-101.526 113.174  0.00 97.00      PROA   
ATOM   2312  CD2 TYR P 146     -31.963 -98.033 110.613  0.00 97.00      PROA   
ATOM   2313  HD2 TYR P 146     -32.559 -97.293 110.100  0.00 97.00      PROA   
ATOM   2314  CE2 TYR P 146     -32.594 -99.044 111.345  0.00 97.00      PROA   
ATOM   2315  HE2 TYR P 146     -33.670 -99.095 111.389  0.00 97.00      PROA   
ATOM   2316  C   TYR P 146     -29.102 -95.701 107.884  0.00 97.00      PROA   
ATOM   2317  O   TYR P 146     -28.077 -95.051 108.043  0.00 97.00      PROA   
ATOM   2318  N   HSD P 147     -30.100 -95.266 107.088  0.00 97.00      PROA   
ATOM   2319  HN  HSD P 147     -30.938 -95.799 106.995  0.00 97.00      PROA   
ATOM   2320  CA  HSD P 147     -30.045 -94.005 106.376  0.00 97.00      PROA   
ATOM   2321  HA  HSD P 147     -29.389 -93.318 106.893  0.00 97.00      PROA   
ATOM   2322  CB  HSD P 147     -29.612 -94.162 104.891  0.00 97.00      PROA   
ATOM   2323  HB1 HSD P 147     -29.455 -93.155 104.448  0.00 97.00      PROA   
ATOM   2324  HB2 HSD P 147     -30.405 -94.666 104.302  0.00 97.00      PROA   
ATOM   2325  ND1 HSD P 147     -27.190 -94.519 104.161  0.00 97.00      PROA   
ATOM   2326  HD1 HSD P 147     -26.997 -93.568 103.913  0.00 97.00      PROA   
ATOM   2327  CG  HSD P 147     -28.368 -94.992 104.701  0.00 97.00      PROA   
ATOM   2328  CE1 HSD P 147     -26.360 -95.583 104.031  0.00 97.00      PROA   
ATOM   2329  HE1 HSD P 147     -25.347 -95.503 103.636  0.00 97.00      PROA   
ATOM   2330  NE2 HSD P 147     -26.925 -96.705 104.430  0.00 97.00      PROA   
ATOM   2331  CD2 HSD P 147     -28.189 -96.335 104.847  0.00 97.00      PROA   
ATOM   2332  HD2 HSD P 147     -28.876 -97.088 105.214  0.00 97.00      PROA   
ATOM   2333  C   HSD P 147     -31.446 -93.447 106.408  0.00 97.00      PROA   
ATOM   2334  O   HSD P 147     -32.398 -94.178 106.659  0.00 97.00      PROA   
ATOM   2335  N   CYS P 148     -31.626 -92.131 106.154  0.00 97.00      PROA   
ATOM   2336  HN  CYS P 148     -30.858 -91.495 106.091  0.00 97.00      PROA   
ATOM   2337  CA  CYS P 148     -32.948 -91.577 105.961  0.00 97.00      PROA   
ATOM   2338  HA  CYS P 148     -33.604 -92.379 105.670  0.00 97.00      PROA   
ATOM   2339  CB  CYS P 148     -33.558 -90.932 107.238  0.00 97.00      PROA   
ATOM   2340  HB1 CYS P 148     -33.534 -91.703 108.039  0.00 97.00      PROA   
ATOM   2341  HB2 CYS P 148     -34.631 -90.713 107.048  0.00 97.00      PROA   
ATOM   2342  SG  CYS P 148     -32.710 -89.434 107.845  0.00 97.00      PROA   
ATOM   2343  C   CYS P 148     -32.967 -90.612 104.799  0.00 97.00      PROA   
ATOM   2344  O   CYS P 148     -31.933 -90.141 104.335  0.00 97.00      PROA   
ATOM   2345  N   SER P 149     -34.181 -90.303 104.288  0.00 97.00      PROA   
ATOM   2346  HN  SER P 149     -35.003 -90.747 104.637  0.00 97.00      PROA   
ATOM   2347  CA  SER P 149     -34.354 -89.286 103.273  0.00 97.00      PROA   
ATOM   2348  HA  SER P 149     -33.579 -88.549 103.412  0.00 97.00      PROA   
ATOM   2349  CB  SER P 149     -34.336 -89.796 101.797  0.00 97.00      PROA   
ATOM   2350  HB1 SER P 149     -33.416 -90.403 101.656  0.00 97.00      PROA   
ATOM   2351  HB2 SER P 149     -34.287 -88.935 101.099  0.00 97.00      PROA   
ATOM   2352  OG  SER P 149     -35.466 -90.591 101.441  0.00 97.00      PROA   
ATOM   2353  HG1 SER P 149     -36.247 -90.138 101.767  0.00 97.00      PROA   
ATOM   2354  C   SER P 149     -35.669 -88.602 103.518  0.00 97.00      PROA   
ATOM   2355  O   SER P 149     -36.602 -89.214 104.018  0.00 97.00      PROA   
ATOM   2356  N   GLY P 150     -35.769 -87.311 103.140  0.00 97.00      PROA   
ATOM   2357  HN  GLY P 150     -34.979 -86.852 102.737  0.00 97.00      PROA   
ATOM   2358  CA  GLY P 150     -37.001 -86.549 103.186  0.00 97.00      PROA   
ATOM   2359  HA1 GLY P 150     -37.017 -85.985 104.107  0.00 97.00      PROA   
ATOM   2360  HA2 GLY P 150     -37.850 -87.206 103.054  0.00 97.00      PROA   
ATOM   2361  C   GLY P 150     -36.988 -85.585 102.043  0.00 97.00      PROA   
ATOM   2362  O   GLY P 150     -36.032 -85.534 101.282  0.00 97.00      PROA   
ATOM   2363  N   MET P 151     -38.062 -84.785 101.894  0.00 97.00      PROA   
ATOM   2364  HN  MET P 151     -38.866 -84.908 102.474  0.00 97.00      PROA   
ATOM   2365  CA  MET P 151     -38.236 -83.836 100.820  0.00 97.00      PROA   
ATOM   2366  HA  MET P 151     -37.362 -83.823 100.187  0.00 97.00      PROA   
ATOM   2367  CB  MET P 151     -39.492 -84.223  99.992  0.00 97.00      PROA   
ATOM   2368  HB1 MET P 151     -40.401 -83.721 100.377  0.00 97.00      PROA   
ATOM   2369  HB2 MET P 151     -39.663 -85.316 100.148  0.00 97.00      PROA   
ATOM   2370  CG  MET P 151     -39.371 -84.031  98.468  0.00 97.00      PROA   
ATOM   2371  HG1 MET P 151     -40.291 -84.460  98.010  0.00 97.00      PROA   
ATOM   2372  HG2 MET P 151     -38.512 -84.635  98.101  0.00 97.00      PROA   
ATOM   2373  SD  MET P 151     -39.193 -82.312  97.911  0.00 97.00      PROA   
ATOM   2374  CE  MET P 151     -39.352 -82.698  96.146  0.00 97.00      PROA   
ATOM   2375  HE1 MET P 151     -40.363 -83.101  95.923  0.00 97.00      PROA   
ATOM   2376  HE2 MET P 151     -38.603 -83.456  95.829  0.00 97.00      PROA   
ATOM   2377  HE3 MET P 151     -39.204 -81.787  95.527  0.00 97.00      PROA   
ATOM   2378  C   MET P 151     -38.413 -82.461 101.447  0.00 97.00      PROA   
ATOM   2379  O   MET P 151     -39.096 -82.303 102.455  0.00 97.00      PROA   
ATOM   2380  N   GLY P 152     -37.775 -81.425 100.852  0.00 97.00      PROA   
ATOM   2381  HN  GLY P 152     -37.157 -81.621 100.094  0.00 97.00      PROA   
ATOM   2382  CA  GLY P 152     -38.009 -80.023 101.183  0.00 97.00      PROA   
ATOM   2383  HA1 GLY P 152     -37.130 -79.625 101.660  0.00 97.00      PROA   
ATOM   2384  HA2 GLY P 152     -38.896 -79.933 101.795  0.00 97.00      PROA   
ATOM   2385  C   GLY P 152     -38.273 -79.246  99.924  0.00 97.00      PROA   
ATOM   2386  O   GLY P 152     -39.416 -78.954  99.589  0.00 97.00      PROA   
ATOM   2387  N   LYS P 153     -37.207 -78.867  99.188  0.00 97.00      PROA   
ATOM   2388  HN  LYS P 153     -36.280 -78.963  99.547  0.00 97.00      PROA   
ATOM   2389  CA  LYS P 153     -37.324 -78.366  97.828  0.00 97.00      PROA   
ATOM   2390  HA  LYS P 153     -38.366 -78.326  97.555  0.00 97.00      PROA   
ATOM   2391  CB  LYS P 153     -36.715 -76.948  97.670  0.00 97.00      PROA   
ATOM   2392  HB1 LYS P 153     -36.506 -76.729  96.600  0.00 97.00      PROA   
ATOM   2393  HB2 LYS P 153     -35.747 -76.909  98.214  0.00 97.00      PROA   
ATOM   2394  CG  LYS P 153     -37.637 -75.823  98.185  0.00 97.00      PROA   
ATOM   2395  HG1 LYS P 153     -37.088 -74.857  98.105  0.00 97.00      PROA   
ATOM   2396  HG2 LYS P 153     -37.871 -75.991  99.259  0.00 97.00      PROA   
ATOM   2397  CD  LYS P 153     -38.943 -75.732  97.376  0.00 97.00      PROA   
ATOM   2398  HD1 LYS P 153     -39.542 -76.651  97.562  0.00 97.00      PROA   
ATOM   2399  HD2 LYS P 153     -38.674 -75.711  96.295  0.00 97.00      PROA   
ATOM   2400  CE  LYS P 153     -39.809 -74.512  97.708  0.00 97.00      PROA   
ATOM   2401  HE1 LYS P 153     -39.265 -73.570  97.487  0.00 97.00      PROA   
ATOM   2402  HE2 LYS P 153     -40.107 -74.523  98.778  0.00 97.00      PROA   
ATOM   2403  NZ  LYS P 153     -41.044 -74.537  96.887  0.00 97.00      PROA   
ATOM   2404  HZ1 LYS P 153     -41.570 -75.411  97.091  0.00 97.00      PROA   
ATOM   2405  HZ2 LYS P 153     -40.786 -74.525  95.879  0.00 97.00      PROA   
ATOM   2406  HZ3 LYS P 153     -41.639 -73.714  97.103  0.00 97.00      PROA   
ATOM   2407  C   LYS P 153     -36.745 -79.329  96.817  0.00 97.00      PROA   
ATOM   2408  O   LYS P 153     -36.849 -79.120  95.609  0.00 97.00      PROA   
ATOM   2409  N   HSD P 154     -36.187 -80.452  97.303  0.00 97.00      PROA   
ATOM   2410  HN  HSD P 154     -36.094 -80.583  98.285  0.00 97.00      PROA   
ATOM   2411  CA  HSD P 154     -35.806 -81.592  96.512  0.00 97.00      PROA   
ATOM   2412  HA  HSD P 154     -36.615 -81.833  95.836  0.00 97.00      PROA   
ATOM   2413  CB  HSD P 154     -34.486 -81.398  95.721  0.00 97.00      PROA   
ATOM   2414  HB1 HSD P 154     -33.676 -81.096  96.421  0.00 97.00      PROA   
ATOM   2415  HB2 HSD P 154     -34.630 -80.566  94.998  0.00 97.00      PROA   
ATOM   2416  ND1 HSD P 154     -32.946 -83.368  95.220  0.00 97.00      PROA   
ATOM   2417  HD1 HSD P 154     -32.354 -83.265  96.021  0.00 97.00      PROA   
ATOM   2418  CG  HSD P 154     -34.069 -82.617  94.941  0.00 97.00      PROA   
ATOM   2419  CE1 HSD P 154     -32.918 -84.382  94.322  0.00 97.00      PROA   
ATOM   2420  HE1 HSD P 154     -32.131 -85.135  94.311  0.00 97.00      PROA   
ATOM   2421  NE2 HSD P 154     -33.943 -84.342  93.493  0.00 97.00      PROA   
ATOM   2422  CD2 HSD P 154     -34.659 -83.220  93.872  0.00 97.00      PROA   
ATOM   2423  HD2 HSD P 154     -35.553 -82.943  93.328  0.00 97.00      PROA   
ATOM   2424  C   HSD P 154     -35.687 -82.691  97.536  0.00 97.00      PROA   
ATOM   2425  O   HSD P 154     -35.758 -82.424  98.734  0.00 97.00      PROA   
ATOM   2426  N   ARG P 155     -35.531 -83.971  97.119  0.00 97.00      PROA   
ATOM   2427  HN  ARG P 155     -35.497 -84.199  96.148  0.00 97.00      PROA   
ATOM   2428  CA  ARG P 155     -35.184 -85.025  98.053  0.00 97.00      PROA   
ATOM   2429  HA  ARG P 155     -35.871 -84.937  98.882  0.00 97.00      PROA   
ATOM   2430  CB  ARG P 155     -35.366 -86.464  97.502  0.00 97.00      PROA   
ATOM   2431  HB1 ARG P 155     -36.457 -86.634  97.350  0.00 97.00      PROA   
ATOM   2432  HB2 ARG P 155     -35.036 -87.184  98.283  0.00 97.00      PROA   
ATOM   2433  CG  ARG P 155     -34.639 -86.752  96.169  0.00 97.00      PROA   
ATOM   2434  HG1 ARG P 155     -33.821 -86.016  96.042  0.00 97.00      PROA   
ATOM   2435  HG2 ARG P 155     -35.339 -86.608  95.317  0.00 97.00      PROA   
ATOM   2436  CD  ARG P 155     -33.975 -88.137  96.079  0.00 97.00      PROA   
ATOM   2437  HD1 ARG P 155     -33.154 -88.197  96.830  0.00 97.00      PROA   
ATOM   2438  HD2 ARG P 155     -33.563 -88.313  95.061  0.00 97.00      PROA   
ATOM   2439  NE  ARG P 155     -35.029 -89.162  96.362  0.00 97.00      PROA   
ATOM   2440  HE  ARG P 155     -35.981 -88.912  96.215  0.00 97.00      PROA   
ATOM   2441  CZ  ARG P 155     -34.794 -90.335  96.987  0.00 97.00      PROA   
ATOM   2442  NH1 ARG P 155     -33.560 -90.812  97.200  0.00 97.00      PROA   
ATOM   2443 HH11 ARG P 155     -32.785 -90.330  96.805  0.00 97.00      PROA   
ATOM   2444 HH12 ARG P 155     -33.466 -91.696  97.651  0.00 97.00      PROA   
ATOM   2445  NH2 ARG P 155     -35.834 -91.069  97.425  0.00 97.00      PROA   
ATOM   2446 HH21 ARG P 155     -36.761 -90.732  97.291  0.00 97.00      PROA   
ATOM   2447 HH22 ARG P 155     -35.645 -91.897  97.945  0.00 97.00      PROA   
ATOM   2448  C   ARG P 155     -33.781 -84.861  98.626  0.00 97.00      PROA   
ATOM   2449  O   ARG P 155     -32.820 -84.585  97.912  0.00 97.00      PROA   
ATOM   2450  N   TYR P 156     -33.639 -85.035  99.953  0.00 97.00      PROA   
ATOM   2451  HN  TYR P 156     -34.440 -85.206 100.525  0.00 97.00      PROA   
ATOM   2452  CA  TYR P 156     -32.380 -84.924 100.657  0.00 97.00      PROA   
ATOM   2453  HA  TYR P 156     -31.574 -84.741  99.961  0.00 97.00      PROA   
ATOM   2454  CB  TYR P 156     -32.413 -83.818 101.750  0.00 97.00      PROA   
ATOM   2455  HB1 TYR P 156     -31.412 -83.676 102.208  0.00 97.00      PROA   
ATOM   2456  HB2 TYR P 156     -33.135 -84.112 102.543  0.00 97.00      PROA   
ATOM   2457  CG  TYR P 156     -32.866 -82.486 101.194  0.00 97.00      PROA   
ATOM   2458  CD1 TYR P 156     -32.312 -81.954 100.013  0.00 97.00      PROA   
ATOM   2459  HD1 TYR P 156     -31.549 -82.502  99.482  0.00 97.00      PROA   
ATOM   2460  CE1 TYR P 156     -32.759 -80.730  99.500  0.00 97.00      PROA   
ATOM   2461  HE1 TYR P 156     -32.338 -80.347  98.582  0.00 97.00      PROA   
ATOM   2462  CZ  TYR P 156     -33.755 -80.012 100.174  0.00 97.00      PROA   
ATOM   2463  OH  TYR P 156     -34.207 -78.779  99.666  0.00 97.00      PROA   
ATOM   2464  HH  TYR P 156     -33.549 -78.461  99.045  0.00 97.00      PROA   
ATOM   2465  CD2 TYR P 156     -33.848 -81.739 101.871  0.00 97.00      PROA   
ATOM   2466  HD2 TYR P 156     -34.275 -82.121 102.787  0.00 97.00      PROA   
ATOM   2467  CE2 TYR P 156     -34.289 -80.511 101.366  0.00 97.00      PROA   
ATOM   2468  HE2 TYR P 156     -35.033 -79.946 101.904  0.00 97.00      PROA   
ATOM   2469  C   TYR P 156     -32.135 -86.262 101.309  0.00 97.00      PROA   
ATOM   2470  O   TYR P 156     -33.068 -86.897 101.783  0.00 97.00      PROA   
ATOM   2471  N   THR P 157     -30.866 -86.733 101.322  0.00 97.00      PROA   
ATOM   2472  HN  THR P 157     -30.133 -86.223 100.881  0.00 97.00      PROA   
ATOM   2473  CA  THR P 157     -30.452 -87.999 101.906  0.00 97.00      PROA   
ATOM   2474  HA  THR P 157     -31.305 -88.511 102.333  0.00 97.00      PROA   
ATOM   2475  CB  THR P 157     -29.756 -88.933 100.916  0.00 97.00      PROA   
ATOM   2476  HB  THR P 157     -29.216 -89.759 101.439  0.00 97.00      PROA   
ATOM   2477  OG1 THR P 157     -28.840 -88.225 100.085  0.00 97.00      PROA   
ATOM   2478  HG1 THR P 157     -28.136 -87.916 100.659  0.00 97.00      PROA   
ATOM   2479  CG2 THR P 157     -30.808 -89.570  99.995  0.00 97.00      PROA   
ATOM   2480 HG21 THR P 157     -31.378 -88.784  99.457  0.00 97.00      PROA   
ATOM   2481 HG22 THR P 157     -31.509 -90.195 100.583  0.00 97.00      PROA   
ATOM   2482 HG23 THR P 157     -30.303 -90.218  99.245  0.00 97.00      PROA   
ATOM   2483  C   THR P 157     -29.483 -87.716 103.029  0.00 97.00      PROA   
ATOM   2484  O   THR P 157     -28.623 -86.847 102.911  0.00 97.00      PROA   
ATOM   2485  N   SER P 158     -29.590 -88.461 104.153  0.00 97.00      PROA   
ATOM   2486  HN  SER P 158     -30.316 -89.142 104.256  0.00 97.00      PROA   
ATOM   2487  CA  SER P 158     -28.681 -88.329 105.276  0.00 97.00      PROA   
ATOM   2488  HA  SER P 158     -28.471 -87.277 105.410  0.00 97.00      PROA   
ATOM   2489  CB  SER P 158     -29.288 -88.874 106.603  0.00 97.00      PROA   
ATOM   2490  HB1 SER P 158     -30.297 -88.428 106.723  0.00 97.00      PROA   
ATOM   2491  HB2 SER P 158     -28.675 -88.556 107.472  0.00 97.00      PROA   
ATOM   2492  OG  SER P 158     -29.417 -90.296 106.634  0.00 97.00      PROA   
ATOM   2493  HG1 SER P 158     -28.537 -90.655 106.797  0.00 97.00      PROA   
ATOM   2494  C   SER P 158     -27.369 -89.047 105.031  0.00 97.00      PROA   
ATOM   2495  O   SER P 158     -27.215 -89.832 104.097  0.00 97.00      PROA   
ATOM   2496  N   ALA P 159     -26.398 -88.830 105.945  0.00 97.00      PROA   
ATOM   2497  HN  ALA P 159     -26.479 -88.091 106.611  0.00 97.00      PROA   
ATOM   2498  CA  ALA P 159     -25.298 -89.745 106.165  0.00 97.00      PROA   
ATOM   2499  HA  ALA P 159     -24.771 -89.855 105.226  0.00 97.00      PROA   
ATOM   2500  CB  ALA P 159     -24.331 -89.190 107.230  0.00 97.00      PROA   
ATOM   2501  HB1 ALA P 159     -24.849 -89.069 108.206  0.00 97.00      PROA   
ATOM   2502  HB2 ALA P 159     -23.952 -88.192 106.916  0.00 97.00      PROA   
ATOM   2503  HB3 ALA P 159     -23.461 -89.863 107.373  0.00 97.00      PROA   
ATOM   2504  C   ALA P 159     -25.793 -91.126 106.597  0.00 97.00      PROA   
ATOM   2505  O   ALA P 159     -26.844 -91.253 107.222  0.00 97.00      PROA   
ATOM   2506  N   GLY P 160     -25.052 -92.205 106.247  0.00 97.00      PROA   
ATOM   2507  HN  GLY P 160     -24.201 -92.093 105.741  0.00 97.00      PROA   
ATOM   2508  CA  GLY P 160     -25.355 -93.551 106.708  0.00 97.00      PROA   
ATOM   2509  HA1 GLY P 160     -24.904 -94.247 106.016  0.00 97.00      PROA   
ATOM   2510  HA2 GLY P 160     -26.424 -93.681 106.793  0.00 97.00      PROA   
ATOM   2511  C   GLY P 160     -24.719 -93.794 108.044  0.00 97.00      PROA   
ATOM   2512  O   GLY P 160     -23.546 -93.485 108.234  0.00 97.00      PROA   
ATOM   2513  N   ILE P 161     -25.475 -94.390 108.993  0.00 97.00      PROA   
ATOM   2514  HN  ILE P 161     -26.424 -94.632 108.795  0.00 97.00      PROA   
ATOM   2515  CA  ILE P 161     -24.996 -94.674 110.331  0.00 97.00      PROA   
ATOM   2516  HA  ILE P 161     -23.963 -94.373 110.419  0.00 97.00      PROA   
ATOM   2517  CB  ILE P 161     -25.794 -93.961 111.427  0.00 97.00      PROA   
ATOM   2518  HB  ILE P 161     -26.851 -94.318 111.396  0.00 97.00      PROA   
ATOM   2519  CG2 ILE P 161     -25.208 -94.303 112.818  0.00 97.00      PROA   
ATOM   2520 HG21 ILE P 161     -24.122 -94.074 112.848  0.00 97.00      PROA   
ATOM   2521 HG22 ILE P 161     -25.353 -95.373 113.071  0.00 97.00      PROA   
ATOM   2522 HG23 ILE P 161     -25.710 -93.693 113.598  0.00 97.00      PROA   
ATOM   2523  CG1 ILE P 161     -25.845 -92.422 111.207  0.00 97.00      PROA   
ATOM   2524 HG11 ILE P 161     -26.486 -91.986 112.006  0.00 97.00      PROA   
ATOM   2525 HG12 ILE P 161     -26.343 -92.202 110.239  0.00 97.00      PROA   
ATOM   2526  CD  ILE P 161     -24.483 -91.713 111.244  0.00 97.00      PROA   
ATOM   2527  HD1 ILE P 161     -23.809 -92.102 110.453  0.00 97.00      PROA   
ATOM   2528  HD2 ILE P 161     -23.984 -91.849 112.227  0.00 97.00      PROA   
ATOM   2529  HD3 ILE P 161     -24.614 -90.623 111.080  0.00 97.00      PROA   
ATOM   2530  C   ILE P 161     -25.053 -96.174 110.531  0.00 97.00      PROA   
ATOM   2531  O   ILE P 161     -26.114 -96.788 110.475  0.00 97.00      PROA   
ATOM   2532  N   SER P 162     -23.885 -96.809 110.774  0.00 97.00      PROA   
ATOM   2533  HN  SER P 162     -23.023 -96.307 110.789  0.00 97.00      PROA   
ATOM   2534  CA  SER P 162     -23.787 -98.243 110.964  0.00 97.00      PROA   
ATOM   2535  HA  SER P 162     -24.588 -98.726 110.425  0.00 97.00      PROA   
ATOM   2536  CB  SER P 162     -22.452 -98.813 110.418  0.00 97.00      PROA   
ATOM   2537  HB1 SER P 162     -22.417 -98.642 109.320  0.00 97.00      PROA   
ATOM   2538  HB2 SER P 162     -22.385 -99.908 110.596  0.00 97.00      PROA   
ATOM   2539  OG  SER P 162     -21.326 -98.158 110.999  0.00 97.00      PROA   
ATOM   2540  HG1 SER P 162     -21.457 -98.212 111.951  0.00 97.00      PROA   
ATOM   2541  C   SER P 162     -23.910 -98.630 112.424  0.00 97.00      PROA   
ATOM   2542  O   SER P 162     -23.085 -98.242 113.250  0.00 97.00      PROA   
ATOM   2543  N   VAL P 163     -24.931 -99.449 112.770  0.00 97.00      PROA   
ATOM   2544  HN  VAL P 163     -25.604 -99.742 112.093  0.00 97.00      PROA   
ATOM   2545  CA  VAL P 163     -25.108 -99.964 114.114  0.00 97.00      PROA   
ATOM   2546  HA  VAL P 163     -24.341 -99.550 114.748  0.00 97.00      PROA   
ATOM   2547  CB  VAL P 163     -26.446 -99.617 114.768  0.00 97.00      PROA   
ATOM   2548  HB  VAL P 163     -26.416 -99.929 115.839  0.00 97.00      PROA   
ATOM   2549  CG1 VAL P 163     -26.629 -98.087 114.739  0.00 97.00      PROA   
ATOM   2550 HG11 VAL P 163     -26.738 -97.716 113.697  0.00 97.00      PROA   
ATOM   2551 HG12 VAL P 163     -25.764 -97.577 115.212  0.00 97.00      PROA   
ATOM   2552 HG13 VAL P 163     -27.549 -97.817 115.299  0.00 97.00      PROA   
ATOM   2553  CG2 VAL P 163     -27.638-100.325 114.096  0.00 97.00      PROA   
ATOM   2554 HG21 VAL P 163     -27.605-101.422 114.254  0.00 97.00      PROA   
ATOM   2555 HG22 VAL P 163     -27.641-100.122 113.006  0.00 97.00      PROA   
ATOM   2556 HG23 VAL P 163     -28.592 -99.949 114.525  0.00 97.00      PROA   
ATOM   2557  C   VAL P 163     -24.900-101.460 114.077  0.00 97.00      PROA   
ATOM   2558  O   VAL P 163     -25.357-102.152 113.174  0.00 97.00      PROA   
ATOM   2559  N   THR P 164     -24.162-102.005 115.066  0.00 97.00      PROA   
ATOM   2560  HN  THR P 164     -23.787-101.423 115.787  0.00 97.00      PROA   
ATOM   2561  CA  THR P 164     -23.869-103.430 115.115  0.00 97.00      PROA   
ATOM   2562  HA  THR P 164     -24.320-103.936 114.276  0.00 97.00      PROA   
ATOM   2563  CB  THR P 164     -22.378-103.740 115.062  0.00 97.00      PROA   
ATOM   2564  HB  THR P 164     -21.863-103.375 115.978  0.00 97.00      PROA   
ATOM   2565  OG1 THR P 164     -21.777-103.096 113.946  0.00 97.00      PROA   
ATOM   2566  HG1 THR P 164     -22.155-102.217 113.897  0.00 97.00      PROA   
ATOM   2567  CG2 THR P 164     -22.144-105.251 114.879  0.00 97.00      PROA   
ATOM   2568 HG21 THR P 164     -22.600-105.586 113.922  0.00 97.00      PROA   
ATOM   2569 HG22 THR P 164     -22.581-105.846 115.704  0.00 97.00      PROA   
ATOM   2570 HG23 THR P 164     -21.054-105.461 114.826  0.00 97.00      PROA   
ATOM   2571  C   THR P 164     -24.474-103.969 116.396  0.00 97.00      PROA   
ATOM   2572  O   THR P 164     -24.052-103.597 117.483  0.00 97.00      PROA   
ATOM   2573  N   VAL P 165     -25.493-104.859 116.305  0.00 97.00      PROA   
ATOM   2574  HN  VAL P 165     -25.830-105.113 115.398  0.00 97.00      PROA   
ATOM   2575  CA  VAL P 165     -26.231-105.421 117.440  0.00 97.00      PROA   
ATOM   2576  HA  VAL P 165     -26.240-104.666 118.211  0.00 97.00      PROA   
ATOM   2577  CB  VAL P 165     -27.697-105.688 117.061  0.00 97.00      PROA   
ATOM   2578  HB  VAL P 165     -27.733-106.434 116.237  0.00 97.00      PROA   
ATOM   2579  CG1 VAL P 165     -28.572-106.200 118.229  0.00 97.00      PROA   
ATOM   2580 HG11 VAL P 165     -28.394-105.595 119.143  0.00 97.00      PROA   
ATOM   2581 HG12 VAL P 165     -28.381-107.268 118.447  0.00 97.00      PROA   
ATOM   2582 HG13 VAL P 165     -29.645-106.111 117.965  0.00 97.00      PROA   
ATOM   2583  CG2 VAL P 165     -28.316-104.362 116.565  0.00 97.00      PROA   
ATOM   2584 HG21 VAL P 165     -27.808-103.971 115.662  0.00 97.00      PROA   
ATOM   2585 HG22 VAL P 165     -28.259-103.597 117.369  0.00 97.00      PROA   
ATOM   2586 HG23 VAL P 165     -29.386-104.521 116.314  0.00 97.00      PROA   
ATOM   2587  C   VAL P 165     -25.499-106.667 117.977  0.00 97.00      PROA   
ATOM   2588  O   VAL P 165     -24.480-107.061 117.419  0.00 97.00      PROA   
ATOM   2589  N   LYS P 166     -25.955-107.317 119.084  0.00 97.00      PROA   
ATOM   2590  HN  LYS P 166     -26.755-106.988 119.581  0.00 97.00      PROA   
ATOM   2591  CA  LYS P 166     -25.471-108.620 119.509  0.00 97.00      PROA   
ATOM   2592  HA  LYS P 166     -25.066-109.165 118.666  0.00 97.00      PROA   
ATOM   2593  CB  LYS P 166     -24.504-108.619 120.741  0.00 97.00      PROA   
ATOM   2594  HB1 LYS P 166     -24.075-109.637 120.869  0.00 97.00      PROA   
ATOM   2595  HB2 LYS P 166     -25.086-108.389 121.664  0.00 97.00      PROA   
ATOM   2596  CG  LYS P 166     -23.376-107.571 120.740  0.00 97.00      PROA   
ATOM   2597  HG1 LYS P 166     -22.889-107.578 121.742  0.00 97.00      PROA   
ATOM   2598  HG2 LYS P 166     -23.876-106.584 120.648  0.00 97.00      PROA   
ATOM   2599  CD  LYS P 166     -22.282-107.796 119.673  0.00 97.00      PROA   
ATOM   2600  HD1 LYS P 166     -22.732-108.315 118.798  0.00 97.00      PROA   
ATOM   2601  HD2 LYS P 166     -21.515-108.485 120.089  0.00 97.00      PROA   
ATOM   2602  CE  LYS P 166     -21.574-106.522 119.174  0.00 97.00      PROA   
ATOM   2603  HE1 LYS P 166     -20.977-106.752 118.264  0.00 97.00      PROA   
ATOM   2604  HE2 LYS P 166     -20.916-106.082 119.950  0.00 97.00      PROA   
ATOM   2605  NZ  LYS P 166     -22.590-105.526 118.804  0.00 97.00      PROA   
ATOM   2606  HZ1 LYS P 166     -23.057-105.146 119.652  0.00 97.00      PROA   
ATOM   2607  HZ2 LYS P 166     -23.313-106.039 118.253  0.00 97.00      PROA   
ATOM   2608  HZ3 LYS P 166     -22.237-104.743 118.223  0.00 97.00      PROA   
ATOM   2609  C   LYS P 166     -26.701-109.325 120.017  0.00 97.00      PROA   
ATOM   2610  O   LYS P 166     -27.602-108.684 120.545  0.00 97.00      PROA   
ATOM   2611  N   GLU P 167     -26.710-110.675 119.956  0.00  0.00      PROA   
ATOM   2612  HN  GLU P 167     -25.984-111.176 119.492  0.00  0.00      PROA   
ATOM   2613  CA  GLU P 167     -27.650-111.493 120.688  0.00  0.00      PROA   
ATOM   2614  HA  GLU P 167     -28.558-110.932 120.847  0.00  0.00      PROA   
ATOM   2615  CB  GLU P 167     -28.016-112.792 119.925  0.00  0.00      PROA   
ATOM   2616  HB1 GLU P 167     -28.408-112.486 118.928  0.00  0.00      PROA   
ATOM   2617  HB2 GLU P 167     -28.844-113.304 120.465  0.00  0.00      PROA   
ATOM   2618  CG  GLU P 167     -26.850-113.780 119.729  0.00  0.00      PROA   
ATOM   2619  HG1 GLU P 167     -26.522-114.184 120.708  0.00  0.00      PROA   
ATOM   2620  HG2 GLU P 167     -25.987-113.260 119.260  0.00  0.00      PROA   
ATOM   2621  CD  GLU P 167     -27.292-114.944 118.840  0.00  0.00      PROA   
ATOM   2622  OE1 GLU P 167     -28.274-115.638 119.217  0.00  0.00      PROA   
ATOM   2623  OE2 GLU P 167     -26.648-115.162 117.779  0.00  0.00      PROA   
ATOM   2624  C   GLU P 167     -27.023-111.806 122.032  0.00  0.00      PROA   
ATOM   2625  O   GLU P 167     -25.868-111.462 122.280  0.00  0.00      PROA   
ATOM   2626  N   LEU P 168     -27.787-112.471 122.941  0.00  0.00      PROA   
ATOM   2627  HN  LEU P 168     -28.734-112.706 122.736  0.00  0.00      PROA   
ATOM   2628  CA  LEU P 168     -27.303-112.947 124.224  0.00  0.00      PROA   
ATOM   2629  HA  LEU P 168     -26.524-112.281 124.568  0.00  0.00      PROA   
ATOM   2630  CB  LEU P 168     -28.381-113.032 125.358  0.00  0.00      PROA   
ATOM   2631  HB1 LEU P 168     -27.982-113.629 126.211  0.00  0.00      PROA   
ATOM   2632  HB2 LEU P 168     -29.288-113.540 124.969  0.00  0.00      PROA   
ATOM   2633  CG  LEU P 168     -28.793-111.705 126.058  0.00  0.00      PROA   
ATOM   2634  HG  LEU P 168     -27.864-111.236 126.451  0.00  0.00      PROA   
ATOM   2635  CD1 LEU P 168     -29.460-110.669 125.148  0.00  0.00      PROA   
ATOM   2636 HD11 LEU P 168     -30.411-111.076 124.747  0.00  0.00      PROA   
ATOM   2637 HD12 LEU P 168     -28.789-110.406 124.307  0.00  0.00      PROA   
ATOM   2638 HD13 LEU P 168     -29.687-109.741 125.715  0.00  0.00      PROA   
ATOM   2639  CD2 LEU P 168     -29.707-111.994 127.267  0.00  0.00      PROA   
ATOM   2640 HD21 LEU P 168     -29.227-112.716 127.959  0.00  0.00      PROA   
ATOM   2641 HD22 LEU P 168     -30.671-112.426 126.923  0.00  0.00      PROA   
ATOM   2642 HD23 LEU P 168     -29.918-111.056 127.824  0.00  0.00      PROA   
ATOM   2643  C   LEU P 168     -26.663-114.304 123.968  0.00  0.00      PROA   
ATOM   2644  O   LEU P 168     -25.746-114.398 123.157  0.00  0.00      PROA   
ATOM   2645  N   PHE P 169     -27.112-115.347 124.707  0.00  0.00      PROA   
ATOM   2646  HN  PHE P 169     -27.869-115.170 125.331  0.00  0.00      PROA   
ATOM   2647  CA  PHE P 169     -26.657-116.720 124.803  0.00  0.00      PROA   
ATOM   2648  HA  PHE P 169     -27.574-117.184 125.138  0.00  0.00      PROA   
ATOM   2649  CB  PHE P 169     -26.374-117.568 123.512  0.00  0.00      PROA   
ATOM   2650  HB1 PHE P 169     -27.273-117.480 122.861  0.00  0.00      PROA   
ATOM   2651  HB2 PHE P 169     -26.280-118.640 123.788  0.00  0.00      PROA   
ATOM   2652  CG  PHE P 169     -25.156-117.215 122.686  0.00  0.00      PROA   
ATOM   2653  CD1 PHE P 169     -25.301-116.773 121.358  0.00  0.00      PROA   
ATOM   2654  HD1 PHE P 169     -26.291-116.646 120.945  0.00  0.00      PROA   
ATOM   2655  CE1 PHE P 169     -24.182-116.478 120.570  0.00  0.00      PROA   
ATOM   2656  HE1 PHE P 169     -24.313-116.121 119.559  0.00  0.00      PROA   
ATOM   2657  CZ  PHE P 169     -22.896-116.652 121.093  0.00  0.00      PROA   
ATOM   2658  HZ  PHE P 169     -22.031-116.423 120.489  0.00  0.00      PROA   
ATOM   2659  CD2 PHE P 169     -23.855-117.430 123.179  0.00  0.00      PROA   
ATOM   2660  HD2 PHE P 169     -23.712-117.821 124.175  0.00  0.00      PROA   
ATOM   2661  CE2 PHE P 169     -22.732-117.136 122.396  0.00  0.00      PROA   
ATOM   2662  HE2 PHE P 169     -21.741-117.288 122.796  0.00  0.00      PROA   
ATOM   2663  C   PHE P 169     -25.705-117.027 125.950  0.00  0.00      PROA   
ATOM   2664  O   PHE P 169     -25.867-118.137 126.457  0.00  0.00      PROA   
ATOM   2665  N   PRO P 170     -24.759-116.234 126.489  0.00  0.00      PROA   
ATOM   2666  CD  PRO P 170     -24.159-115.037 125.886  0.00  0.00      PROA   
ATOM   2667  HD1 PRO P 170     -24.893-114.206 125.889  0.00  0.00      PROA   
ATOM   2668  HD2 PRO P 170     -23.816-115.263 124.856  0.00  0.00      PROA   
ATOM   2669  CA  PRO P 170     -24.076-116.593 127.719  0.00  0.00      PROA   
ATOM   2670  HA  PRO P 170     -24.003-117.663 127.853  0.00  0.00      PROA   
ATOM   2671  CB  PRO P 170     -22.702-115.923 127.577  0.00  0.00      PROA   
ATOM   2672  HB1 PRO P 170     -22.049-116.586 126.966  0.00  0.00      PROA   
ATOM   2673  HB2 PRO P 170     -22.200-115.725 128.544  0.00  0.00      PROA   
ATOM   2674  CG  PRO P 170     -22.978-114.645 126.783  0.00  0.00      PROA   
ATOM   2675  HG1 PRO P 170     -23.292-113.837 127.480  0.00  0.00      PROA   
ATOM   2676  HG2 PRO P 170     -22.099-114.308 126.200  0.00  0.00      PROA   
ATOM   2677  C   PRO P 170     -24.864-115.986 128.852  0.00  0.00      PROA   
ATOM   2678  O   PRO P 170     -25.803-115.232 128.596  0.00  0.00      PROA   
ATOM   2679  N   ALA P 171     -24.481-116.313 130.100  0.00  0.00      PROA   
ATOM   2680  HN  ALA P 171     -23.713-116.929 130.255  0.00  0.00      PROA   
ATOM   2681  CA  ALA P 171     -25.117-115.831 131.294  0.00  0.00      PROA   
ATOM   2682  HA  ALA P 171     -24.943-114.769 131.334  0.00  0.00      PROA   
ATOM   2683  CB  ALA P 171     -26.621-116.163 131.446  0.00  0.00      PROA   
ATOM   2684  HB1 ALA P 171     -26.805-117.252 131.329  0.00  0.00      PROA   
ATOM   2685  HB2 ALA P 171     -27.216-115.627 130.678  0.00  0.00      PROA   
ATOM   2686  HB3 ALA P 171     -26.993-115.844 132.444  0.00  0.00      PROA   
ATOM   2687  C   ALA P 171     -24.380-116.568 132.374  0.00  0.00      PROA   
ATOM   2688  O   ALA P 171     -24.297-117.793 132.284  0.00  0.00      PROA   
ATOM   2689  N   PRO P 172     -23.776-115.903 133.362  0.00  0.00      PROA   
ATOM   2690  CD  PRO P 172     -24.025-114.495 133.685  0.00  0.00      PROA   
ATOM   2691  HD1 PRO P 172     -25.108-114.253 133.619  0.00  0.00      PROA   
ATOM   2692  HD2 PRO P 172     -23.445-113.864 132.978  0.00  0.00      PROA   
ATOM   2693  CA  PRO P 172     -22.917-116.533 134.349  0.00  0.00      PROA   
ATOM   2694  HA  PRO P 172     -22.114-117.031 133.826  0.00  0.00      PROA   
ATOM   2695  CB  PRO P 172     -22.411-115.378 135.224  0.00  0.00      PROA   
ATOM   2696  HB1 PRO P 172     -21.476-114.975 134.774  0.00  0.00      PROA   
ATOM   2697  HB2 PRO P 172     -22.199-115.669 136.273  0.00  0.00      PROA   
ATOM   2698  CG  PRO P 172     -23.507-114.315 135.115  0.00  0.00      PROA   
ATOM   2699  HG1 PRO P 172     -24.322-114.539 135.837  0.00  0.00      PROA   
ATOM   2700  HG2 PRO P 172     -23.116-113.298 135.302  0.00  0.00      PROA   
ATOM   2701  C   PRO P 172     -23.646-117.569 135.166  0.00  0.00      PROA   
ATOM   2702  O   PRO P 172     -24.711-117.270 135.705  0.00  0.00      PROA   
ATOM   2703  N   VAL P 173     -23.070-118.787 135.267  0.00 97.00      PROA   
ATOM   2704  HN  VAL P 173     -22.218-119.000 134.791  0.00 97.00      PROA   
ATOM   2705  CA  VAL P 173     -23.597-119.832 136.111  0.00 97.00      PROA   
ATOM   2706  HA  VAL P 173     -24.668-119.698 136.185  0.00 97.00      PROA   
ATOM   2707  CB  VAL P 173     -23.356-121.236 135.559  0.00 97.00      PROA   
ATOM   2708  HB  VAL P 173     -23.748-121.992 136.279  0.00 97.00      PROA   
ATOM   2709  CG1 VAL P 173     -24.150-121.386 134.243  0.00 97.00      PROA   
ATOM   2710 HG11 VAL P 173     -23.776-120.676 133.476  0.00 97.00      PROA   
ATOM   2711 HG12 VAL P 173     -25.229-121.188 134.410  0.00 97.00      PROA   
ATOM   2712 HG13 VAL P 173     -24.035-122.417 133.844  0.00 97.00      PROA   
ATOM   2713  CG2 VAL P 173     -21.854-121.509 135.332  0.00 97.00      PROA   
ATOM   2714 HG21 VAL P 173     -21.279-121.397 136.273  0.00 97.00      PROA   
ATOM   2715 HG22 VAL P 173     -21.431-120.817 134.574  0.00 97.00      PROA   
ATOM   2716 HG23 VAL P 173     -21.711-122.546 134.961  0.00 97.00      PROA   
ATOM   2717  C   VAL P 173     -23.037-119.682 137.508  0.00 97.00      PROA   
ATOM   2718  O   VAL P 173     -21.975-119.101 137.713  0.00 97.00      PROA   
ATOM   2719  N   LEU P 174     -23.763-120.206 138.518  0.00 97.00      PROA   
ATOM   2720  HN  LEU P 174     -24.645-120.636 138.344  0.00 97.00      PROA   
ATOM   2721  CA  LEU P 174     -23.319-120.210 139.892  0.00 97.00      PROA   
ATOM   2722  HA  LEU P 174     -22.489-119.530 140.023  0.00 97.00      PROA   
ATOM   2723  CB  LEU P 174     -24.469-119.762 140.830  0.00 97.00      PROA   
ATOM   2724  HB1 LEU P 174     -25.300-120.498 140.824  0.00 97.00      PROA   
ATOM   2725  HB2 LEU P 174     -24.872-118.819 140.387  0.00 97.00      PROA   
ATOM   2726  CG  LEU P 174     -24.086-119.420 142.291  0.00 97.00      PROA   
ATOM   2727  HG  LEU P 174     -23.183-118.766 142.269  0.00 97.00      PROA   
ATOM   2728  CD1 LEU P 174     -25.226-118.619 142.946  0.00 97.00      PROA   
ATOM   2729 HD11 LEU P 174     -26.156-119.224 142.967  0.00 97.00      PROA   
ATOM   2730 HD12 LEU P 174     -25.423-117.685 142.379  0.00 97.00      PROA   
ATOM   2731 HD13 LEU P 174     -24.955-118.354 143.988  0.00 97.00      PROA   
ATOM   2732  CD2 LEU P 174     -23.758-120.646 143.161  0.00 97.00      PROA   
ATOM   2733 HD21 LEU P 174     -22.804-121.116 142.849  0.00 97.00      PROA   
ATOM   2734 HD22 LEU P 174     -24.572-121.396 143.091  0.00 97.00      PROA   
ATOM   2735 HD23 LEU P 174     -23.658-120.337 144.221  0.00 97.00      PROA   
ATOM   2736  C   LEU P 174     -22.851-121.619 140.190  0.00 97.00      PROA   
ATOM   2737  O   LEU P 174     -23.646-122.552 140.281  0.00 97.00      PROA   
ATOM   2738  N   THR P 175     -21.519-121.805 140.341  0.00 97.00      PROA   
ATOM   2739  HN  THR P 175     -20.884-121.038 140.241  0.00 97.00      PROA   
ATOM   2740  CA  THR P 175     -20.908-123.091 140.618  0.00 97.00      PROA   
ATOM   2741  HA  THR P 175     -21.609-123.866 140.347  0.00 97.00      PROA   
ATOM   2742  CB  THR P 175     -19.648-123.381 139.808  0.00 97.00      PROA   
ATOM   2743  HB  THR P 175     -19.094-124.265 140.199  0.00 97.00      PROA   
ATOM   2744  OG1 THR P 175     -18.790-122.252 139.797  0.00 97.00      PROA   
ATOM   2745  HG1 THR P 175     -18.307-122.272 138.960  0.00 97.00      PROA   
ATOM   2746  CG2 THR P 175     -20.065-123.679 138.356  0.00 97.00      PROA   
ATOM   2747 HG21 THR P 175     -20.573-122.798 137.911  0.00 97.00      PROA   
ATOM   2748 HG22 THR P 175     -20.757-124.545 138.324  0.00 97.00      PROA   
ATOM   2749 HG23 THR P 175     -19.174-123.920 137.736  0.00 97.00      PROA   
ATOM   2750  C   THR P 175     -20.656-123.237 142.103  0.00 97.00      PROA   
ATOM   2751  O   THR P 175     -20.028-122.401 142.748  0.00 97.00      PROA   
ATOM   2752  N   ALA P 176     -21.178-124.337 142.682  0.00 97.00      PROA   
ATOM   2753  HN  ALA P 176     -21.712-124.982 142.144  0.00 97.00      PROA   
ATOM   2754  CA  ALA P 176     -21.015-124.682 144.073  0.00 97.00      PROA   
ATOM   2755  HA  ALA P 176     -20.307-124.012 144.545  0.00 97.00      PROA   
ATOM   2756  CB  ALA P 176     -22.363-124.617 144.819  0.00 97.00      PROA   
ATOM   2757  HB1 ALA P 176     -23.104-125.303 144.357  0.00 97.00      PROA   
ATOM   2758  HB2 ALA P 176     -22.771-123.583 144.755  0.00 97.00      PROA   
ATOM   2759  HB3 ALA P 176     -22.247-124.878 145.891  0.00 97.00      PROA   
ATOM   2760  C   ALA P 176     -20.438-126.081 144.100  0.00 97.00      PROA   
ATOM   2761  O   ALA P 176     -20.753-126.905 143.245  0.00 97.00      PROA   
ATOM   2762  N   SER P 177     -19.529-126.383 145.059  0.00 97.00      PROA   
ATOM   2763  HN  SER P 177     -19.257-125.717 145.751  0.00 97.00      PROA   
ATOM   2764  CA  SER P 177     -18.727-127.596 145.004  0.00 97.00      PROA   
ATOM   2765  HA  SER P 177     -18.641-127.920 143.974  0.00 97.00      PROA   
ATOM   2766  CB  SER P 177     -17.291-127.318 145.522  0.00 97.00      PROA   
ATOM   2767  HB1 SER P 177     -16.835-126.550 144.859  0.00 97.00      PROA   
ATOM   2768  HB2 SER P 177     -16.655-128.227 145.467  0.00 97.00      PROA   
ATOM   2769  OG  SER P 177     -17.289-126.802 146.853  0.00 97.00      PROA   
ATOM   2770  HG1 SER P 177     -17.424-127.552 147.439  0.00 97.00      PROA   
ATOM   2771  C   SER P 177     -19.299-128.765 145.782  0.00 97.00      PROA   
ATOM   2772  O   SER P 177     -18.700-129.839 145.795  0.00 97.00      PROA   
ATOM   2773  N   VAL P 178     -20.476-128.601 146.428  0.00 97.00      PROA   
ATOM   2774  HN  VAL P 178     -20.953-127.729 146.395  0.00 97.00      PROA   
ATOM   2775  CA  VAL P 178     -21.142-129.672 147.149  0.00 97.00      PROA   
ATOM   2776  HA  VAL P 178     -20.851-130.625 146.729  0.00 97.00      PROA   
ATOM   2777  CB  VAL P 178     -20.871-129.673 148.662  0.00 97.00      PROA   
ATOM   2778  HB  VAL P 178     -21.252-128.728 149.114  0.00 97.00      PROA   
ATOM   2779  CG1 VAL P 178     -21.569-130.873 149.338  0.00 97.00      PROA   
ATOM   2780 HG11 VAL P 178     -21.250-131.825 148.863  0.00 97.00      PROA   
ATOM   2781 HG12 VAL P 178     -22.669-130.792 149.272  0.00 97.00      PROA   
ATOM   2782 HG13 VAL P 178     -21.301-130.913 150.414  0.00 97.00      PROA   
ATOM   2783  CG2 VAL P 178     -19.355-129.755 148.946  0.00 97.00      PROA   
ATOM   2784 HG21 VAL P 178     -18.829-128.850 148.582  0.00 97.00      PROA   
ATOM   2785 HG22 VAL P 178     -18.922-130.650 148.450  0.00 97.00      PROA   
ATOM   2786 HG23 VAL P 178     -19.178-129.842 150.040  0.00 97.00      PROA   
ATOM   2787  C   VAL P 178     -22.626-129.476 146.903  0.00 97.00      PROA   
ATOM   2788  O   VAL P 178     -23.135-128.362 146.998  0.00 97.00      PROA   
ATOM   2789  N   THR P 179     -23.363-130.566 146.566  0.00 97.00      PROA   
ATOM   2790  HN  THR P 179     -22.937-131.458 146.435  0.00 97.00      PROA   
ATOM   2791  CA  THR P 179     -24.817-130.585 146.481  0.00 97.00      PROA   
ATOM   2792  HA  THR P 179     -25.117-129.749 145.863  0.00 97.00      PROA   
ATOM   2793  CB  THR P 179     -25.362-131.864 145.854  0.00 97.00      PROA   
ATOM   2794  HB  THR P 179     -26.471-131.937 145.963  0.00 97.00      PROA   
ATOM   2795  OG1 THR P 179     -24.757-133.013 146.437  0.00 97.00      PROA   
ATOM   2796  HG1 THR P 179     -25.015-133.000 147.362  0.00 97.00      PROA   
ATOM   2797  CG2 THR P 179     -25.036-131.869 144.352  0.00 97.00      PROA   
ATOM   2798 HG21 THR P 179     -23.939-131.827 144.190  0.00 97.00      PROA   
ATOM   2799 HG22 THR P 179     -25.510-131.001 143.849  0.00 97.00      PROA   
ATOM   2800 HG23 THR P 179     -25.423-132.802 143.888  0.00 97.00      PROA   
ATOM   2801  C   THR P 179     -25.496-130.419 147.829  0.00 97.00      PROA   
ATOM   2802  O   THR P 179     -25.053-130.963 148.836  0.00 97.00      PROA   
ATOM   2803  N   SER P 180     -26.643-129.707 147.859  0.00 97.00      PROA   
ATOM   2804  HN  SER P 180     -26.999-129.243 147.050  0.00 97.00      PROA   
ATOM   2805  CA  SER P 180     -27.555-129.659 148.982  0.00 97.00      PROA   
ATOM   2806  HA  SER P 180     -26.967-129.350 149.830  0.00 97.00      PROA   
ATOM   2807  CB  SER P 180     -28.645-128.591 148.740  0.00 97.00      PROA   
ATOM   2808  HB1 SER P 180     -28.181-127.585 148.834  0.00 97.00      PROA   
ATOM   2809  HB2 SER P 180     -29.471-128.654 149.475  0.00 97.00      PROA   
ATOM   2810  OG  SER P 180     -29.177-128.695 147.425  0.00 97.00      PROA   
ATOM   2811  HG1 SER P 180     -29.914-128.071 147.401  0.00 97.00      PROA   
ATOM   2812  C   SER P 180     -28.169-131.014 149.336  0.00 97.00      PROA   
ATOM   2813  O   SER P 180     -28.281-131.871 148.458  0.00 97.00      PROA   
ATOM   2814  N   PRO P 181     -28.553-131.304 150.582  0.00 97.00      PROA   
ATOM   2815  CD  PRO P 181     -29.328-132.526 150.831  0.00 97.00      PROA   
ATOM   2816  HD1 PRO P 181     -28.712-133.425 150.615  0.00 97.00      PROA   
ATOM   2817  HD2 PRO P 181     -30.241-132.528 150.192  0.00 97.00      PROA   
ATOM   2818  CA  PRO P 181     -28.624-130.376 151.705  0.00 97.00      PROA   
ATOM   2819  HA  PRO P 181     -28.878-129.386 151.370  0.00 97.00      PROA   
ATOM   2820  CB  PRO P 181     -29.752-130.949 152.579  0.00 97.00      PROA   
ATOM   2821  HB1 PRO P 181     -30.726-130.543 152.220  0.00 97.00      PROA   
ATOM   2822  HB2 PRO P 181     -29.640-130.708 153.654  0.00 97.00      PROA   
ATOM   2823  CG  PRO P 181     -29.721-132.458 152.308  0.00 97.00      PROA   
ATOM   2824  HG1 PRO P 181     -28.923-132.927 152.924  0.00 97.00      PROA   
ATOM   2825  HG2 PRO P 181     -30.688-132.954 152.522  0.00 97.00      PROA   
ATOM   2826  C   PRO P 181     -27.311-130.311 152.471  0.00 97.00      PROA   
ATOM   2827  O   PRO P 181     -26.828-131.326 152.970  0.00 97.00      PROA   
ATOM   2828  N   LEU P 182     -26.718-129.101 152.594  0.00 97.00      PROA   
ATOM   2829  HN  LEU P 182     -27.155-128.291 152.205  0.00 97.00      PROA   
ATOM   2830  CA  LEU P 182     -25.504-128.856 153.352  0.00 97.00      PROA   
ATOM   2831  HA  LEU P 182     -24.799-129.629 153.085  0.00 97.00      PROA   
ATOM   2832  CB  LEU P 182     -24.859-127.469 153.062  0.00 97.00      PROA   
ATOM   2833  HB1 LEU P 182     -23.916-127.402 153.650  0.00 97.00      PROA   
ATOM   2834  HB2 LEU P 182     -25.532-126.663 153.421  0.00 97.00      PROA   
ATOM   2835  CG  LEU P 182     -24.488-127.157 151.582  0.00 97.00      PROA   
ATOM   2836  HG  LEU P 182     -23.725-126.339 151.625  0.00 97.00      PROA   
ATOM   2837  CD1 LEU P 182     -23.834-128.346 150.856  0.00 97.00      PROA   
ATOM   2838 HD11 LEU P 182     -24.559-129.179 150.746  0.00 97.00      PROA   
ATOM   2839 HD12 LEU P 182     -22.952-128.712 151.420  0.00 97.00      PROA   
ATOM   2840 HD13 LEU P 182     -23.507-128.043 149.839  0.00 97.00      PROA   
ATOM   2841  CD2 LEU P 182     -25.661-126.589 150.757  0.00 97.00      PROA   
ATOM   2842 HD21 LEU P 182     -26.107-125.708 151.263  0.00 97.00      PROA   
ATOM   2843 HD22 LEU P 182     -26.450-127.352 150.617  0.00 97.00      PROA   
ATOM   2844 HD23 LEU P 182     -25.305-126.280 149.752  0.00 97.00      PROA   
ATOM   2845  C   LEU P 182     -25.755-128.975 154.845  0.00 97.00      PROA   
ATOM   2846  O   LEU P 182     -26.833-128.662 155.328  0.00 97.00      PROA   
ATOM   2847  N   LEU P 183     -24.768-129.440 155.639  0.00 97.00      PROA   
ATOM   2848  HN  LEU P 183     -23.894-129.734 155.264  0.00 97.00      PROA   
ATOM   2849  CA  LEU P 183     -24.894-129.457 157.086  0.00 97.00      PROA   
ATOM   2850  HA  LEU P 183     -25.879-129.830 157.329  0.00 97.00      PROA   
ATOM   2851  CB  LEU P 183     -23.861-130.391 157.761  0.00 97.00      PROA   
ATOM   2852  HB1 LEU P 183     -23.984-130.345 158.866  0.00 97.00      PROA   
ATOM   2853  HB2 LEU P 183     -22.836-130.033 157.516  0.00 97.00      PROA   
ATOM   2854  CG  LEU P 183     -23.971-131.880 157.348  0.00 97.00      PROA   
ATOM   2855  HG  LEU P 183     -23.794-131.960 156.250  0.00 97.00      PROA   
ATOM   2856  CD1 LEU P 183     -22.883-132.708 158.055  0.00 97.00      PROA   
ATOM   2857 HD11 LEU P 183     -23.025-132.660 159.156  0.00 97.00      PROA   
ATOM   2858 HD12 LEU P 183     -21.875-132.314 157.810  0.00 97.00      PROA   
ATOM   2859 HD13 LEU P 183     -22.939-133.771 157.737  0.00 97.00      PROA   
ATOM   2860  CD2 LEU P 183     -25.364-132.470 157.643  0.00 97.00      PROA   
ATOM   2861 HD21 LEU P 183     -26.144-131.965 157.037  0.00 97.00      PROA   
ATOM   2862 HD22 LEU P 183     -25.612-132.346 158.718  0.00 97.00      PROA   
ATOM   2863 HD23 LEU P 183     -25.383-133.553 157.397  0.00 97.00      PROA   
ATOM   2864  C   LEU P 183     -24.786-128.067 157.696  0.00 97.00      PROA   
ATOM   2865  O   LEU P 183     -23.986-127.240 157.266  0.00 97.00      PROA   
ATOM   2866  N   GLU P 184     -25.599-127.782 158.740  0.00 97.00      PROA   
ATOM   2867  HN  GLU P 184     -26.318-128.425 159.002  0.00 97.00      PROA   
ATOM   2868  CA  GLU P 184     -25.538-126.559 159.519  0.00 97.00      PROA   
ATOM   2869  HA  GLU P 184     -25.669-125.746 158.819  0.00 97.00      PROA   
ATOM   2870  CB  GLU P 184     -26.729-126.485 160.522  0.00 97.00      PROA   
ATOM   2871  HB1 GLU P 184     -26.739-127.438 161.098  0.00 97.00      PROA   
ATOM   2872  HB2 GLU P 184     -27.657-126.450 159.905  0.00 97.00      PROA   
ATOM   2873  CG  GLU P 184     -26.725-125.305 161.518  0.00 97.00      PROA   
ATOM   2874  HG1 GLU P 184     -26.526-124.365 160.976  0.00 97.00      PROA   
ATOM   2875  HG2 GLU P 184     -25.926-125.447 162.274  0.00 97.00      PROA   
ATOM   2876  CD  GLU P 184     -28.060-125.101 162.239  0.00 97.00      PROA   
ATOM   2877  OE1 GLU P 184     -29.096-124.885 161.565  0.00 97.00      PROA   
ATOM   2878  OE2 GLU P 184     -28.046-125.094 163.495  0.00 97.00      PROA   
ATOM   2879  C   GLU P 184     -24.174-126.355 160.179  0.00 97.00      PROA   
ATOM   2880  O   GLU P 184     -23.621-127.261 160.800  0.00 97.00      PROA   
ATOM   2881  N   GLY P 185     -23.590-125.145 160.007  0.00 97.00      PROA   
ATOM   2882  HN  GLY P 185     -24.134-124.425 159.576  0.00 97.00      PROA   
ATOM   2883  CA  GLY P 185     -22.262-124.775 160.470  0.00 97.00      PROA   
ATOM   2884  HA1 GLY P 185     -21.830-125.591 161.031  0.00 97.00      PROA   
ATOM   2885  HA2 GLY P 185     -22.359-123.886 161.068  0.00 97.00      PROA   
ATOM   2886  C   GLY P 185     -21.284-124.439 159.372  0.00 97.00      PROA   
ATOM   2887  O   GLY P 185     -20.279-123.784 159.639  0.00 97.00      PROA   
ATOM   2888  N   THR P 186     -21.518-124.863 158.110  0.00 97.00      PROA   
ATOM   2889  HN  THR P 186     -22.335-125.391 157.887  0.00 97.00      PROA   
ATOM   2890  CA  THR P 186     -20.507-124.739 157.061  0.00 97.00      PROA   
ATOM   2891  HA  THR P 186     -19.581-125.072 157.498  0.00 97.00      PROA   
ATOM   2892  CB  THR P 186     -20.753-125.657 155.864  0.00 97.00      PROA   
ATOM   2893  HB  THR P 186     -19.981-125.485 155.075  0.00 97.00      PROA   
ATOM   2894  OG1 THR P 186     -22.045-125.461 155.297  0.00 97.00      PROA   
ATOM   2895  HG1 THR P 186     -22.144-124.510 155.205  0.00 97.00      PROA   
ATOM   2896  CG2 THR P 186     -20.651-127.125 156.307  0.00 97.00      PROA   
ATOM   2897 HG21 THR P 186     -21.440-127.365 157.049  0.00 97.00      PROA   
ATOM   2898 HG22 THR P 186     -19.660-127.333 156.759  0.00 97.00      PROA   
ATOM   2899 HG23 THR P 186     -20.789-127.791 155.428  0.00 97.00      PROA   
ATOM   2900  C   THR P 186     -20.319-123.325 156.500  0.00 97.00      PROA   
ATOM   2901  O   THR P 186     -21.295-122.790 155.981  0.00 97.00      PROA   
ATOM   2902  N   PRO P 187     -19.158-122.657 156.483  0.00 97.00      PROA   
ATOM   2903  CD  PRO P 187     -17.973-123.002 157.282  0.00 97.00      PROA   
ATOM   2904  HD1 PRO P 187     -17.815-124.098 157.365  0.00 97.00      PROA   
ATOM   2905  HD2 PRO P 187     -18.089-122.558 158.295  0.00 97.00      PROA   
ATOM   2906  CA  PRO P 187     -18.834-121.675 155.440  0.00 97.00      PROA   
ATOM   2907  HA  PRO P 187     -19.579-120.893 155.458  0.00 97.00      PROA   
ATOM   2908  CB  PRO P 187     -17.440-121.165 155.836  0.00 97.00      PROA   
ATOM   2909  HB1 PRO P 187     -17.557-120.338 156.572  0.00 97.00      PROA   
ATOM   2910  HB2 PRO P 187     -16.845-120.790 154.980  0.00 97.00      PROA   
ATOM   2911  CG  PRO P 187     -16.794-122.359 156.544  0.00 97.00      PROA   
ATOM   2912  HG1 PRO P 187     -16.404-123.070 155.782  0.00 97.00      PROA   
ATOM   2913  HG2 PRO P 187     -15.974-122.062 157.229  0.00 97.00      PROA   
ATOM   2914  C   PRO P 187     -18.865-122.293 154.041  0.00 97.00      PROA   
ATOM   2915  O   PRO P 187     -18.610-123.490 153.912  0.00 97.00      PROA   
ATOM   2916  N   VAL P 188     -19.207-121.509 152.985  0.00 97.00      PROA   
ATOM   2917  HN  VAL P 188     -19.354-120.530 153.097  0.00 97.00      PROA   
ATOM   2918  CA  VAL P 188     -19.404-122.025 151.636  0.00 97.00      PROA   
ATOM   2919  HA  VAL P 188     -18.794-122.905 151.491  0.00 97.00      PROA   
ATOM   2920  CB  VAL P 188     -20.879-122.336 151.314  0.00 97.00      PROA   
ATOM   2921  HB  VAL P 188     -21.484-121.401 151.384  0.00 97.00      PROA   
ATOM   2922  CG1 VAL P 188     -21.033-122.915 149.890  0.00 97.00      PROA   
ATOM   2923 HG11 VAL P 188     -20.392-123.813 149.767  0.00 97.00      PROA   
ATOM   2924 HG12 VAL P 188     -20.761-122.170 149.118  0.00 97.00      PROA   
ATOM   2925 HG13 VAL P 188     -22.089-123.212 149.716  0.00 97.00      PROA   
ATOM   2926  CG2 VAL P 188     -21.456-123.342 152.333  0.00 97.00      PROA   
ATOM   2927 HG21 VAL P 188     -21.505-122.897 153.347  0.00 97.00      PROA   
ATOM   2928 HG22 VAL P 188     -20.827-124.256 152.372  0.00 97.00      PROA   
ATOM   2929 HG23 VAL P 188     -22.486-123.636 152.041  0.00 97.00      PROA   
ATOM   2930  C   VAL P 188     -18.923-120.939 150.694  0.00 97.00      PROA   
ATOM   2931  O   VAL P 188     -19.174-119.769 150.956  0.00 97.00      PROA   
ATOM   2932  N   THR P 189     -18.243-121.295 149.565  0.00 97.00      PROA   
ATOM   2933  HN  THR P 189     -18.059-122.253 149.365  0.00 97.00      PROA   
ATOM   2934  CA  THR P 189     -17.836-120.364 148.515  0.00 97.00      PROA   
ATOM   2935  HA  THR P 189     -18.094-119.371 148.843  0.00 97.00      PROA   
ATOM   2936  CB  THR P 189     -16.322-120.329 148.195  0.00 97.00      PROA   
ATOM   2937  HB  THR P 189     -15.813-119.689 148.951  0.00 97.00      PROA   
ATOM   2938  OG1 THR P 189     -15.987-119.836 146.896  0.00 97.00      PROA   
ATOM   2939  HG1 THR P 189     -16.073-118.876 146.918  0.00 97.00      PROA   
ATOM   2940  CG2 THR P 189     -15.737-121.747 148.258  0.00 97.00      PROA   
ATOM   2941 HG21 THR P 189     -16.265-122.405 147.535  0.00 97.00      PROA   
ATOM   2942 HG22 THR P 189     -15.812-122.174 149.277  0.00 97.00      PROA   
ATOM   2943 HG23 THR P 189     -14.661-121.716 147.976  0.00 97.00      PROA   
ATOM   2944  C   THR P 189     -18.695-120.626 147.294  0.00 97.00      PROA   
ATOM   2945  O   THR P 189     -18.977-121.773 146.952  0.00 97.00      PROA   
ATOM   2946  N   LEU P 190     -19.163-119.533 146.642  0.00 97.00      PROA   
ATOM   2947  HN  LEU P 190     -18.857-118.628 146.944  0.00 97.00      PROA   
ATOM   2948  CA  LEU P 190     -20.128-119.574 145.562  0.00 97.00      PROA   
ATOM   2949  HA  LEU P 190     -20.311-120.600 145.279  0.00 97.00      PROA   
ATOM   2950  CB  LEU P 190     -21.475-118.886 145.942  0.00 97.00      PROA   
ATOM   2951  HB1 LEU P 190     -22.129-118.893 145.043  0.00 97.00      PROA   
ATOM   2952  HB2 LEU P 190     -21.279-117.824 146.210  0.00 97.00      PROA   
ATOM   2953  CG  LEU P 190     -22.298-119.514 147.105  0.00 97.00      PROA   
ATOM   2954  HG  LEU P 190     -23.324-119.074 147.026  0.00 97.00      PROA   
ATOM   2955  CD1 LEU P 190     -22.453-121.041 146.985  0.00 97.00      PROA   
ATOM   2956 HD11 LEU P 190     -21.463-121.535 147.033  0.00 97.00      PROA   
ATOM   2957 HD12 LEU P 190     -22.937-121.319 146.028  0.00 97.00      PROA   
ATOM   2958 HD13 LEU P 190     -23.068-121.428 147.825  0.00 97.00      PROA   
ATOM   2959  CD2 LEU P 190     -21.788-119.118 148.507  0.00 97.00      PROA   
ATOM   2960 HD21 LEU P 190     -21.657-118.019 148.576  0.00 97.00      PROA   
ATOM   2961 HD22 LEU P 190     -20.816-119.600 148.726  0.00 97.00      PROA   
ATOM   2962 HD23 LEU P 190     -22.512-119.439 149.285  0.00 97.00      PROA   
ATOM   2963  C   LEU P 190     -19.566-118.864 144.342  0.00 97.00      PROA   
ATOM   2964  O   LEU P 190     -19.515-117.638 144.270  0.00 97.00      PROA   
ATOM   2965  N   SER P 191     -19.162-119.633 143.307  0.00 97.00      PROA   
ATOM   2966  HN  SER P 191     -19.253-120.628 143.343  0.00 97.00      PROA   
ATOM   2967  CA  SER P 191     -18.490-119.088 142.141  0.00 97.00      PROA   
ATOM   2968  HA  SER P 191     -17.966-118.190 142.438  0.00 97.00      PROA   
ATOM   2969  CB  SER P 191     -17.365-120.054 141.650  0.00 97.00      PROA   
ATOM   2970  HB1 SER P 191     -17.727-121.099 141.742  0.00 97.00      PROA   
ATOM   2971  HB2 SER P 191     -16.492-119.948 142.331  0.00 97.00      PROA   
ATOM   2972  OG  SER P 191     -16.929-119.846 140.308  0.00 97.00      PROA   
ATOM   2973  HG1 SER P 191     -17.566-120.315 139.758  0.00 97.00      PROA   
ATOM   2974  C   SER P 191     -19.464-118.665 141.051  0.00 97.00      PROA   
ATOM   2975  O   SER P 191     -19.966-119.479 140.286  0.00 97.00      PROA   
ATOM   2976  N   CYS P 192     -19.728-117.344 140.926  0.00 97.00      PROA   
ATOM   2977  HN  CYS P 192     -19.384-116.705 141.609  0.00 97.00      PROA   
ATOM   2978  CA  CYS P 192     -20.525-116.794 139.837  0.00 97.00      PROA   
ATOM   2979  HA  CYS P 192     -21.244-117.535 139.516  0.00 97.00      PROA   
ATOM   2980  CB  CYS P 192     -21.316-115.532 140.271  0.00 97.00      PROA   
ATOM   2981  HB1 CYS P 192     -21.833-115.097 139.389  0.00 97.00      PROA   
ATOM   2982  HB2 CYS P 192     -20.611-114.770 140.668  0.00 97.00      PROA   
ATOM   2983  SG  CYS P 192     -22.538-115.961 141.553  0.00 97.00      PROA   
ATOM   2984  C   CYS P 192     -19.621-116.481 138.654  0.00 97.00      PROA   
ATOM   2985  O   CYS P 192     -18.907-115.481 138.646  0.00 97.00      PROA   
ATOM   2986  N   GLU P 193     -19.614-117.373 137.631  0.00 97.00      PROA   
ATOM   2987  HN  GLU P 193     -20.267-118.129 137.624  0.00 97.00      PROA   
ATOM   2988  CA  GLU P 193     -18.513-117.483 136.690  0.00 97.00      PROA   
ATOM   2989  HA  GLU P 193     -17.784-116.720 136.924  0.00 97.00      PROA   
ATOM   2990  CB  GLU P 193     -17.806-118.853 136.867  0.00 97.00      PROA   
ATOM   2991  HB1 GLU P 193     -17.408-118.882 137.906  0.00 97.00      PROA   
ATOM   2992  HB2 GLU P 193     -16.936-118.901 136.176  0.00 97.00      PROA   
ATOM   2993  CG  GLU P 193     -18.720-120.083 136.664  0.00 97.00      PROA   
ATOM   2994  HG1 GLU P 193     -19.277-119.993 135.709  0.00 97.00      PROA   
ATOM   2995  HG2 GLU P 193     -19.450-120.188 137.494  0.00 97.00      PROA   
ATOM   2996  CD  GLU P 193     -17.877-121.343 136.578  0.00 97.00      PROA   
ATOM   2997  OE1 GLU P 193     -17.684-121.846 135.439  0.00 97.00      PROA   
ATOM   2998  OE2 GLU P 193     -17.362-121.798 137.631  0.00 97.00      PROA   
ATOM   2999  C   GLU P 193     -18.865-117.289 135.221  0.00 97.00      PROA   
ATOM   3000  O   GLU P 193     -19.889-117.763 134.733  0.00 97.00      PROA   
ATOM   3001  N   THR P 194     -17.979-116.583 134.466  0.00 97.00      PROA   
ATOM   3002  HN  THR P 194     -17.231-116.089 134.901  0.00 97.00      PROA   
ATOM   3003  CA  THR P 194     -18.080-116.437 133.016  0.00 97.00      PROA   
ATOM   3004  HA  THR P 194     -19.067-116.738 132.689  0.00 97.00      PROA   
ATOM   3005  CB  THR P 194     -17.827-115.001 132.530  0.00 97.00      PROA   
ATOM   3006  HB  THR P 194     -17.866-114.962 131.414  0.00 97.00      PROA   
ATOM   3007  OG1 THR P 194     -16.567-114.485 132.961  0.00 97.00      PROA   
ATOM   3008  HG1 THR P 194     -16.185-114.038 132.201  0.00 97.00      PROA   
ATOM   3009  CG2 THR P 194     -18.923-114.066 133.068  0.00 97.00      PROA   
ATOM   3010 HG21 THR P 194     -18.922-114.061 134.178  0.00 97.00      PROA   
ATOM   3011 HG22 THR P 194     -19.921-114.390 132.709  0.00 97.00      PROA   
ATOM   3012 HG23 THR P 194     -18.741-113.027 132.714  0.00 97.00      PROA   
ATOM   3013  C   THR P 194     -17.081-117.313 132.271  0.00 97.00      PROA   
ATOM   3014  O   THR P 194     -17.407-117.860 131.220  0.00 97.00      PROA   
ATOM   3015  N   LYS P 195     -15.821-117.392 132.768  0.00 97.00      PROA   
ATOM   3016  HN  LYS P 195     -15.642-116.943 133.637  0.00 97.00      PROA   
ATOM   3017  CA  LYS P 195     -14.638-117.910 132.081  0.00 97.00      PROA   
ATOM   3018  HA  LYS P 195     -13.833-117.774 132.786  0.00 97.00      PROA   
ATOM   3019  CB  LYS P 195     -14.669-119.439 131.767  0.00 97.00      PROA   
ATOM   3020  HB1 LYS P 195     -14.105-119.642 130.828  0.00 97.00      PROA   
ATOM   3021  HB2 LYS P 195     -15.714-119.766 131.583  0.00 97.00      PROA   
ATOM   3022  CG  LYS P 195     -14.026-120.358 132.829  0.00 97.00      PROA   
ATOM   3023  HG1 LYS P 195     -13.015-119.973 133.085  0.00 97.00      PROA   
ATOM   3024  HG2 LYS P 195     -13.884-121.353 132.345  0.00 97.00      PROA   
ATOM   3025  CD  LYS P 195     -14.841-120.596 134.111  0.00 97.00      PROA   
ATOM   3026  HD1 LYS P 195     -15.867-120.903 133.806  0.00 97.00      PROA   
ATOM   3027  HD2 LYS P 195     -14.930-119.654 134.693  0.00 97.00      PROA   
ATOM   3028  CE  LYS P 195     -14.213-121.706 134.979  0.00 97.00      PROA   
ATOM   3029  HE1 LYS P 195     -13.225-121.393 135.372  0.00 97.00      PROA   
ATOM   3030  HE2 LYS P 195     -14.092-122.628 134.369  0.00 97.00      PROA   
ATOM   3031  NZ  LYS P 195     -15.070-122.051 136.124  0.00 97.00      PROA   
ATOM   3032  HZ1 LYS P 195     -16.058-122.114 135.781  0.00 97.00      PROA   
ATOM   3033  HZ2 LYS P 195     -15.092-121.307 136.847  0.00 97.00      PROA   
ATOM   3034  HZ3 LYS P 195     -14.842-122.960 136.564  0.00 97.00      PROA   
ATOM   3035  C   LYS P 195     -14.174-117.113 130.857  0.00 97.00      PROA   
ATOM   3036  O   LYS P 195     -12.977-117.036 130.588  0.00 97.00      PROA   
ATOM   3037  N   LEU P 196     -15.097-116.465 130.117  0.00 97.00      PROA   
ATOM   3038  HN  LEU P 196     -16.062-116.625 130.312  0.00 97.00      PROA   
ATOM   3039  CA  LEU P 196     -14.816-115.672 128.939  0.00 97.00      PROA   
ATOM   3040  HA  LEU P 196     -13.888-116.013 128.501  0.00 97.00      PROA   
ATOM   3041  CB  LEU P 196     -15.949-115.777 127.876  0.00 97.00      PROA   
ATOM   3042  HB1 LEU P 196     -15.776-115.010 127.092  0.00 97.00      PROA   
ATOM   3043  HB2 LEU P 196     -16.924-115.554 128.362  0.00 97.00      PROA   
ATOM   3044  CG  LEU P 196     -16.076-117.118 127.101  0.00 97.00      PROA   
ATOM   3045  HG  LEU P 196     -16.855-116.943 126.317  0.00 97.00      PROA   
ATOM   3046  CD1 LEU P 196     -14.777-117.487 126.361  0.00 97.00      PROA   
ATOM   3047 HD11 LEU P 196     -13.970-117.719 127.088  0.00 97.00      PROA   
ATOM   3048 HD12 LEU P 196     -14.447-116.647 125.714  0.00 97.00      PROA   
ATOM   3049 HD13 LEU P 196     -14.941-118.382 125.725  0.00 97.00      PROA   
ATOM   3050  CD2 LEU P 196     -16.582-118.298 127.951  0.00 97.00      PROA   
ATOM   3051 HD21 LEU P 196     -17.523-118.027 128.473  0.00 97.00      PROA   
ATOM   3052 HD22 LEU P 196     -15.823-118.588 128.707  0.00 97.00      PROA   
ATOM   3053 HD23 LEU P 196     -16.775-119.179 127.304  0.00 97.00      PROA   
ATOM   3054  C   LEU P 196     -14.637-114.204 129.284  0.00 97.00      PROA   
ATOM   3055  O   LEU P 196     -15.294-113.666 130.174  0.00 97.00      PROA   
ATOM   3056  N   LEU P 197     -13.739-113.517 128.533  0.00 97.00      PROA   
ATOM   3057  HN  LEU P 197     -13.157-113.988 127.876  0.00 97.00      PROA   
ATOM   3058  CA  LEU P 197     -13.641-112.074 128.503  0.00 97.00      PROA   
ATOM   3059  HA  LEU P 197     -14.515-111.651 128.978  0.00 97.00      PROA   
ATOM   3060  CB  LEU P 197     -12.361-111.538 129.193  0.00 97.00      PROA   
ATOM   3061  HB1 LEU P 197     -11.470-111.986 128.700  0.00 97.00      PROA   
ATOM   3062  HB2 LEU P 197     -12.369-111.894 130.248  0.00 97.00      PROA   
ATOM   3063  CG  LEU P 197     -12.193-109.998 129.209  0.00 97.00      PROA   
ATOM   3064  HG  LEU P 197     -12.159-109.632 128.156  0.00 97.00      PROA   
ATOM   3065  CD1 LEU P 197     -13.356-109.284 129.923  0.00 97.00      PROA   
ATOM   3066 HD11 LEU P 197     -13.443-109.657 130.965  0.00 97.00      PROA   
ATOM   3067 HD12 LEU P 197     -14.315-109.462 129.394  0.00 97.00      PROA   
ATOM   3068 HD13 LEU P 197     -13.170-108.189 129.951  0.00 97.00      PROA   
ATOM   3069  CD2 LEU P 197     -10.855-109.608 129.863  0.00 97.00      PROA   
ATOM   3070 HD21 LEU P 197     -10.009-110.076 129.320  0.00 97.00      PROA   
ATOM   3071 HD22 LEU P 197     -10.833-109.951 130.920  0.00 97.00      PROA   
ATOM   3072 HD23 LEU P 197     -10.723-108.505 129.845  0.00 97.00      PROA   
ATOM   3073  C   LEU P 197     -13.664-111.667 127.047  0.00 97.00      PROA   
ATOM   3074  O   LEU P 197     -12.992-112.270 126.213  0.00 97.00      PROA   
ATOM   3075  N   LEU P 198     -14.476-110.638 126.711  0.00 97.00      PROA   
ATOM   3076  HN  LEU P 198     -14.983-110.145 127.410  0.00 97.00      PROA   
ATOM   3077  CA  LEU P 198     -14.670-110.131 125.369  0.00 97.00      PROA   
ATOM   3078  HA  LEU P 198     -13.865-110.466 124.728  0.00 97.00      PROA   
ATOM   3079  CB  LEU P 198     -16.058-110.465 124.739  0.00 97.00      PROA   
ATOM   3080  HB1 LEU P 198     -16.149-109.927 123.769  0.00 97.00      PROA   
ATOM   3081  HB2 LEU P 198     -16.866-110.091 125.406  0.00 97.00      PROA   
ATOM   3082  CG  LEU P 198     -16.368-111.955 124.420  0.00 97.00      PROA   
ATOM   3083  HG  LEU P 198     -17.308-111.944 123.812  0.00 97.00      PROA   
ATOM   3084  CD1 LEU P 198     -15.287-112.628 123.556  0.00 97.00      PROA   
ATOM   3085 HD11 LEU P 198     -14.340-112.725 124.124  0.00 97.00      PROA   
ATOM   3086 HD12 LEU P 198     -15.092-112.034 122.640  0.00 97.00      PROA   
ATOM   3087 HD13 LEU P 198     -15.616-113.646 123.257  0.00 97.00      PROA   
ATOM   3088  CD2 LEU P 198     -16.691-112.801 125.664  0.00 97.00      PROA   
ATOM   3089 HD21 LEU P 198     -17.404-112.266 126.324  0.00 97.00      PROA   
ATOM   3090 HD22 LEU P 198     -15.768-113.020 126.234  0.00 97.00      PROA   
ATOM   3091 HD23 LEU P 198     -17.144-113.769 125.361  0.00 97.00      PROA   
ATOM   3092  C   LEU P 198     -14.563-108.630 125.517  0.00 97.00      PROA   
ATOM   3093  O   LEU P 198     -14.563-108.114 126.634  0.00 97.00      PROA   
ATOM   3094  N   GLN P 199     -14.447-107.884 124.388  0.00 97.00      PROA   
ATOM   3095  HN  GLN P 199     -14.393-108.329 123.496  0.00 97.00      PROA   
ATOM   3096  CA  GLN P 199     -14.348-106.431 124.368  0.00 97.00      PROA   
ATOM   3097  HA  GLN P 199     -13.431-106.175 124.880  0.00 97.00      PROA   
ATOM   3098  CB  GLN P 199     -14.293-105.875 122.918  0.00 97.00      PROA   
ATOM   3099  HB1 GLN P 199     -14.170-104.770 122.969  0.00 97.00      PROA   
ATOM   3100  HB2 GLN P 199     -15.265-106.078 122.411  0.00 97.00      PROA   
ATOM   3101  CG  GLN P 199     -13.165-106.441 122.016  0.00 97.00      PROA   
ATOM   3102  HG1 GLN P 199     -13.012-105.791 121.129  0.00 97.00      PROA   
ATOM   3103  HG2 GLN P 199     -13.474-107.443 121.646  0.00 97.00      PROA   
ATOM   3104  CD  GLN P 199     -11.829-106.650 122.741  0.00 97.00      PROA   
ATOM   3105  OE1 GLN P 199     -11.407-107.790 122.965  0.00 97.00      PROA   
ATOM   3106  NE2 GLN P 199     -11.135-105.537 123.101  0.00 97.00      PROA   
ATOM   3107 HE21 GLN P 199     -10.251-105.670 123.545  0.00 97.00      PROA   
ATOM   3108 HE22 GLN P 199     -11.492-104.627 122.895  0.00 97.00      PROA   
ATOM   3109  C   GLN P 199     -15.490-105.747 125.116  0.00 97.00      PROA   
ATOM   3110  O   GLN P 199     -16.655-106.125 124.999  0.00 97.00      PROA   
ATOM   3111  N   ARG P 200     -15.155-104.737 125.948  0.00 97.00      PROA   
ATOM   3112  HN  ARG P 200     -14.223-104.391 126.012  0.00 97.00      PROA   
ATOM   3113  CA  ARG P 200     -16.054-104.250 126.965  0.00 97.00      PROA   
ATOM   3114  HA  ARG P 200     -17.080-104.440 126.686  0.00 97.00      PROA   
ATOM   3115  CB  ARG P 200     -15.690-104.961 128.295  0.00 97.00      PROA   
ATOM   3116  HB1 ARG P 200     -14.637-104.700 128.552  0.00 97.00      PROA   
ATOM   3117  HB2 ARG P 200     -15.704-106.061 128.126  0.00 97.00      PROA   
ATOM   3118  CG  ARG P 200     -16.586-104.625 129.493  0.00 97.00      PROA   
ATOM   3119  HG1 ARG P 200     -17.104-103.659 129.329  0.00 97.00      PROA   
ATOM   3120  HG2 ARG P 200     -15.909-104.470 130.359  0.00 97.00      PROA   
ATOM   3121  CD  ARG P 200     -17.642-105.679 129.855  0.00 97.00      PROA   
ATOM   3122  HD1 ARG P 200     -18.047-106.173 128.949  0.00 97.00      PROA   
ATOM   3123  HD2 ARG P 200     -18.492-105.205 130.399  0.00 97.00      PROA   
ATOM   3124  NE  ARG P 200     -16.991-106.723 130.716  0.00 97.00      PROA   
ATOM   3125  HE  ARG P 200     -16.504-107.483 130.298  0.00 97.00      PROA   
ATOM   3126  CZ  ARG P 200     -16.980-106.652 132.062  0.00 97.00      PROA   
ATOM   3127  NH1 ARG P 200     -17.544-105.638 132.729  0.00 97.00      PROA   
ATOM   3128 HH11 ARG P 200     -17.532-104.746 132.281  0.00 97.00      PROA   
ATOM   3129 HH12 ARG P 200     -17.456-105.618 133.725  0.00 97.00      PROA   
ATOM   3130  NH2 ARG P 200     -16.321-107.561 132.796  0.00 97.00      PROA   
ATOM   3131 HH21 ARG P 200     -15.725-108.214 132.343  0.00 97.00      PROA   
ATOM   3132 HH22 ARG P 200     -16.173-107.311 133.751  0.00 97.00      PROA   
ATOM   3133  C   ARG P 200     -15.794-102.762 127.108  0.00 97.00      PROA   
ATOM   3134  O   ARG P 200     -14.625-102.381 127.057  0.00 97.00      PROA   
ATOM   3135  N   PRO P 201     -16.774-101.868 127.284  0.00 97.00      PROA   
ATOM   3136  CD  PRO P 201     -18.189-102.100 126.962  0.00 97.00      PROA   
ATOM   3137  HD1 PRO P 201     -18.590-102.971 127.526  0.00 97.00      PROA   
ATOM   3138  HD2 PRO P 201     -18.290-102.276 125.867  0.00 97.00      PROA   
ATOM   3139  CA  PRO P 201     -16.511-100.496 127.704  0.00 97.00      PROA   
ATOM   3140  HA  PRO P 201     -15.670-100.087 127.160  0.00 97.00      PROA   
ATOM   3141  CB  PRO P 201     -17.811 -99.745 127.352  0.00 97.00      PROA   
ATOM   3142  HB1 PRO P 201     -17.716 -99.346 126.317  0.00 97.00      PROA   
ATOM   3143  HB2 PRO P 201     -18.035 -98.900 128.033  0.00 97.00      PROA   
ATOM   3144  CG  PRO P 201     -18.918-100.813 127.361  0.00 97.00      PROA   
ATOM   3145  HG1 PRO P 201     -19.321-100.926 128.388  0.00 97.00      PROA   
ATOM   3146  HG2 PRO P 201     -19.755-100.566 126.679  0.00 97.00      PROA   
ATOM   3147  C   PRO P 201     -16.162-100.426 129.185  0.00 97.00      PROA   
ATOM   3148  O   PRO P 201     -15.017-100.115 129.507  0.00 97.00      PROA   
ATOM   3149  N   GLY P 202     -17.108-100.729 130.101  0.00 97.00      PROA   
ATOM   3150  HN  GLY P 202     -18.056-100.862 129.819  0.00 97.00      PROA   
ATOM   3151  CA  GLY P 202     -16.853-100.814 131.524  0.00 97.00      PROA   
ATOM   3152  HA1 GLY P 202     -17.821-100.757 131.977  0.00 97.00      PROA   
ATOM   3153  HA2 GLY P 202     -16.186-100.025 131.841  0.00 97.00      PROA   
ATOM   3154  C   GLY P 202     -16.290-102.141 131.923  0.00 97.00      PROA   
ATOM   3155  O   GLY P 202     -17.037-103.101 132.008  0.00 97.00      PROA   
ATOM   3156  N   LEU P 203     -14.970-102.215 132.194  0.00 97.00      PROA   
ATOM   3157  HN  LEU P 203     -14.426-101.384 132.109  0.00 97.00      PROA   
ATOM   3158  CA  LEU P 203     -14.215-103.420 132.512  0.00 97.00      PROA   
ATOM   3159  HA  LEU P 203     -14.403-104.114 131.711  0.00 97.00      PROA   
ATOM   3160  CB  LEU P 203     -12.681-103.153 132.507  0.00 97.00      PROA   
ATOM   3161  HB1 LEU P 203     -12.152-103.858 133.185  0.00 97.00      PROA   
ATOM   3162  HB2 LEU P 203     -12.505-102.126 132.896  0.00 97.00      PROA   
ATOM   3163  CG  LEU P 203     -11.988-103.290 131.119  0.00 97.00      PROA   
ATOM   3164  HG  LEU P 203     -10.927-102.969 131.264  0.00 97.00      PROA   
ATOM   3165  CD1 LEU P 203     -11.940-104.755 130.636  0.00 97.00      PROA   
ATOM   3166 HD11 LEU P 203     -12.964-105.140 130.451  0.00 97.00      PROA   
ATOM   3167 HD12 LEU P 203     -11.449-105.398 131.396  0.00 97.00      PROA   
ATOM   3168 HD13 LEU P 203     -11.364-104.826 129.689  0.00 97.00      PROA   
ATOM   3169  CD2 LEU P 203     -12.584-102.377 130.031  0.00 97.00      PROA   
ATOM   3170 HD21 LEU P 203     -12.585-101.320 130.369  0.00 97.00      PROA   
ATOM   3171 HD22 LEU P 203     -13.627-102.674 129.797  0.00 97.00      PROA   
ATOM   3172 HD23 LEU P 203     -11.987-102.447 129.097  0.00 97.00      PROA   
ATOM   3173  C   LEU P 203     -14.620-104.187 133.769  0.00 97.00      PROA   
ATOM   3174  O   LEU P 203     -14.507-105.411 133.789  0.00 97.00      PROA   
ATOM   3175  N   GLN P 204     -15.076-103.517 134.852  0.00 97.00      PROA   
ATOM   3176  HN  GLN P 204     -15.308-102.545 134.794  0.00 97.00      PROA   
ATOM   3177  CA  GLN P 204     -15.253-104.107 136.174  0.00 97.00      PROA   
ATOM   3178  HA  GLN P 204     -14.330-104.607 136.425  0.00 97.00      PROA   
ATOM   3179  CB  GLN P 204     -15.546-102.981 137.202  0.00 97.00      PROA   
ATOM   3180  HB1 GLN P 204     -16.555-102.561 136.997  0.00 97.00      PROA   
ATOM   3181  HB2 GLN P 204     -14.822-102.158 136.994  0.00 97.00      PROA   
ATOM   3182  CG  GLN P 204     -15.453-103.320 138.708  0.00 97.00      PROA   
ATOM   3183  HG1 GLN P 204     -16.359-103.880 139.019  0.00 97.00      PROA   
ATOM   3184  HG2 GLN P 204     -15.436-102.375 139.289  0.00 97.00      PROA   
ATOM   3185  CD  GLN P 204     -14.229-104.174 139.060  0.00 97.00      PROA   
ATOM   3186  OE1 GLN P 204     -14.211-105.400 138.915  0.00 97.00      PROA   
ATOM   3187  NE2 GLN P 204     -13.155-103.506 139.559  0.00 97.00      PROA   
ATOM   3188 HE21 GLN P 204     -12.354-104.044 139.812  0.00 97.00      PROA   
ATOM   3189 HE22 GLN P 204     -13.188-102.512 139.649  0.00 97.00      PROA   
ATOM   3190  C   GLN P 204     -16.384-105.128 136.235  0.00 97.00      PROA   
ATOM   3191  O   GLN P 204     -17.235-105.189 135.361  0.00 97.00      PROA   
ATOM   3192  N   LEU P 205     -16.440-105.968 137.290  0.00 97.00      PROA   
ATOM   3193  HN  LEU P 205     -15.702-105.990 137.962  0.00 97.00      PROA   
ATOM   3194  CA  LEU P 205     -17.663-106.655 137.644  0.00 97.00      PROA   
ATOM   3195  HA  LEU P 205     -18.489-106.238 137.088  0.00 97.00      PROA   
ATOM   3196  CB  LEU P 205     -17.636-108.182 137.388  0.00 97.00      PROA   
ATOM   3197  HB1 LEU P 205     -18.554-108.648 137.811  0.00 97.00      PROA   
ATOM   3198  HB2 LEU P 205     -16.751-108.613 137.905  0.00 97.00      PROA   
ATOM   3199  CG  LEU P 205     -17.579-108.582 135.895  0.00 97.00      PROA   
ATOM   3200  HG  LEU P 205     -16.742-108.016 135.428  0.00 97.00      PROA   
ATOM   3201  CD1 LEU P 205     -17.267-110.080 135.734  0.00 97.00      PROA   
ATOM   3202 HD11 LEU P 205     -18.068-110.688 136.206  0.00 97.00      PROA   
ATOM   3203 HD12 LEU P 205     -16.300-110.328 136.219  0.00 97.00      PROA   
ATOM   3204 HD13 LEU P 205     -17.208-110.350 134.659  0.00 97.00      PROA   
ATOM   3205  CD2 LEU P 205     -18.887-108.233 135.159  0.00 97.00      PROA   
ATOM   3206 HD21 LEU P 205     -19.081-107.142 135.183  0.00 97.00      PROA   
ATOM   3207 HD22 LEU P 205     -19.742-108.753 135.642  0.00 97.00      PROA   
ATOM   3208 HD23 LEU P 205     -18.834-108.557 134.098  0.00 97.00      PROA   
ATOM   3209  C   LEU P 205     -17.967-106.389 139.098  0.00 97.00      PROA   
ATOM   3210  O   LEU P 205     -17.281-106.857 140.005  0.00 97.00      PROA   
ATOM   3211  N   TYR P 206     -19.063-105.636 139.345  0.00 97.00      PROA   
ATOM   3212  HN  TYR P 206     -19.564-105.213 138.595  0.00 97.00      PROA   
ATOM   3213  CA  TYR P 206     -19.672-105.503 140.653  0.00 97.00      PROA   
ATOM   3214  HA  TYR P 206     -18.929-105.683 141.420  0.00 97.00      PROA   
ATOM   3215  CB  TYR P 206     -20.367-104.137 140.902  0.00 97.00      PROA   
ATOM   3216  HB1 TYR P 206     -20.688-104.035 141.960  0.00 97.00      PROA   
ATOM   3217  HB2 TYR P 206     -21.260-104.029 140.248  0.00 97.00      PROA   
ATOM   3218  CG  TYR P 206     -19.426-103.011 140.574  0.00 97.00      PROA   
ATOM   3219  CD1 TYR P 206     -18.542-102.482 141.535  0.00 97.00      PROA   
ATOM   3220  HD1 TYR P 206     -18.539-102.882 142.539  0.00 97.00      PROA   
ATOM   3221  CE1 TYR P 206     -17.659-101.445 141.191  0.00 97.00      PROA   
ATOM   3222  HE1 TYR P 206     -16.972-101.049 141.925  0.00 97.00      PROA   
ATOM   3223  CZ  TYR P 206     -17.652-100.942 139.881  0.00 97.00      PROA   
ATOM   3224  OH  TYR P 206     -16.711 -99.968 139.485  0.00 97.00      PROA   
ATOM   3225  HH  TYR P 206     -16.727 -99.923 138.519  0.00 97.00      PROA   
ATOM   3226  CD2 TYR P 206     -19.447-102.451 139.286  0.00 97.00      PROA   
ATOM   3227  HD2 TYR P 206     -20.139-102.818 138.541  0.00 97.00      PROA   
ATOM   3228  CE2 TYR P 206     -18.556-101.439 138.937  0.00 97.00      PROA   
ATOM   3229  HE2 TYR P 206     -18.570-101.061 137.928  0.00 97.00      PROA   
ATOM   3230  C   TYR P 206     -20.713-106.592 140.712  0.00 97.00      PROA   
ATOM   3231  O   TYR P 206     -21.240-107.010 139.682  0.00 97.00      PROA   
ATOM   3232  N   PHE P 207     -21.016-107.103 141.922  0.00 97.00      PROA   
ATOM   3233  HN  PHE P 207     -20.609-106.744 142.761  0.00 97.00      PROA   
ATOM   3234  CA  PHE P 207     -21.906-108.235 142.062  0.00 97.00      PROA   
ATOM   3235  HA  PHE P 207     -22.501-108.364 141.170  0.00 97.00      PROA   
ATOM   3236  CB  PHE P 207     -21.171-109.558 142.404  0.00 97.00      PROA   
ATOM   3237  HB1 PHE P 207     -21.889-110.371 142.645  0.00 97.00      PROA   
ATOM   3238  HB2 PHE P 207     -20.531-109.392 143.295  0.00 97.00      PROA   
ATOM   3239  CG  PHE P 207     -20.285-110.042 141.279  0.00 97.00      PROA   
ATOM   3240  CD1 PHE P 207     -18.987-109.527 141.108  0.00 97.00      PROA   
ATOM   3241  HD1 PHE P 207     -18.646-108.716 141.734  0.00 97.00      PROA   
ATOM   3242  CE1 PHE P 207     -18.124-110.064 140.147  0.00 97.00      PROA   
ATOM   3243  HE1 PHE P 207     -17.135-109.647 140.021  0.00 97.00      PROA   
ATOM   3244  CZ  PHE P 207     -18.545-111.131 139.345  0.00 97.00      PROA   
ATOM   3245  HZ  PHE P 207     -17.880-111.543 138.599  0.00 97.00      PROA   
ATOM   3246  CD2 PHE P 207     -20.696-111.113 140.463  0.00 97.00      PROA   
ATOM   3247  HD2 PHE P 207     -21.684-111.531 140.591  0.00 97.00      PROA   
ATOM   3248  CE2 PHE P 207     -19.833-111.655 139.502  0.00 97.00      PROA   
ATOM   3249  HE2 PHE P 207     -20.159-112.481 138.886  0.00 97.00      PROA   
ATOM   3250  C   PHE P 207     -22.866-107.951 143.175  0.00 97.00      PROA   
ATOM   3251  O   PHE P 207     -22.637-107.084 144.004  0.00 97.00      PROA   
ATOM   3252  N   SER P 208     -23.983-108.700 143.211  0.00 97.00      PROA   
ATOM   3253  HN  SER P 208     -24.201-109.331 142.473  0.00 97.00      PROA   
ATOM   3254  CA  SER P 208     -24.917-108.668 144.309  0.00 97.00      PROA   
ATOM   3255  HA  SER P 208     -24.384-108.425 145.218  0.00 97.00      PROA   
ATOM   3256  CB  SER P 208     -26.077-107.654 144.124  0.00 97.00      PROA   
ATOM   3257  HB1 SER P 208     -25.652-106.627 144.163  0.00 97.00      PROA   
ATOM   3258  HB2 SER P 208     -26.826-107.749 144.940  0.00 97.00      PROA   
ATOM   3259  OG  SER P 208     -26.708-107.820 142.859  0.00 97.00      PROA   
ATOM   3260  HG1 SER P 208     -27.597-107.456 142.922  0.00 97.00      PROA   
ATOM   3261  C   SER P 208     -25.441-110.067 144.475  0.00 97.00      PROA   
ATOM   3262  O   SER P 208     -25.413-110.871 143.547  0.00 97.00      PROA   
ATOM   3263  N   PHE P 209     -25.892-110.388 145.706  0.00 97.00      PROA   
ATOM   3264  HN  PHE P 209     -25.914-109.703 146.429  0.00 97.00      PROA   
ATOM   3265  CA  PHE P 209     -26.354-111.698 146.093  0.00 97.00      PROA   
ATOM   3266  HA  PHE P 209     -26.550-112.282 145.202  0.00 97.00      PROA   
ATOM   3267  CB  PHE P 209     -25.337-112.417 147.026  0.00 97.00      PROA   
ATOM   3268  HB1 PHE P 209     -25.795-112.803 147.959  0.00 97.00      PROA   
ATOM   3269  HB2 PHE P 209     -24.525-111.713 147.314  0.00 97.00      PROA   
ATOM   3270  CG  PHE P 209     -24.724-113.595 146.317  0.00 97.00      PROA   
ATOM   3271  CD1 PHE P 209     -25.458-114.788 146.207  0.00 97.00      PROA   
ATOM   3272  HD1 PHE P 209     -26.464-114.837 146.599  0.00 97.00      PROA   
ATOM   3273  CE1 PHE P 209     -24.895-115.918 145.603  0.00 97.00      PROA   
ATOM   3274  HE1 PHE P 209     -25.468-116.830 145.535  0.00 97.00      PROA   
ATOM   3275  CZ  PHE P 209     -23.587-115.866 145.106  0.00 97.00      PROA   
ATOM   3276  HZ  PHE P 209     -23.145-116.735 144.642  0.00 97.00      PROA   
ATOM   3277  CD2 PHE P 209     -23.412-113.552 145.812  0.00 97.00      PROA   
ATOM   3278  HD2 PHE P 209     -22.829-112.646 145.896  0.00 97.00      PROA   
ATOM   3279  CE2 PHE P 209     -22.846-114.683 145.210  0.00 97.00      PROA   
ATOM   3280  HE2 PHE P 209     -21.836-114.647 144.828  0.00 97.00      PROA   
ATOM   3281  C   PHE P 209     -27.682-111.510 146.782  0.00 97.00      PROA   
ATOM   3282  O   PHE P 209     -27.890-110.543 147.511  0.00 97.00      PROA   
ATOM   3283  N   TYR P 210     -28.633-112.433 146.522  0.00 97.00      PROA   
ATOM   3284  HN  TYR P 210     -28.448-113.199 145.911  0.00 97.00      PROA   
ATOM   3285  CA  TYR P 210     -29.999-112.323 146.978  0.00 97.00      PROA   
ATOM   3286  HA  TYR P 210     -30.071-111.626 147.803  0.00 97.00      PROA   
ATOM   3287  CB  TYR P 210     -30.982-111.936 145.831  0.00 97.00      PROA   
ATOM   3288  HB1 TYR P 210     -32.004-111.757 146.227  0.00 97.00      PROA   
ATOM   3289  HB2 TYR P 210     -31.036-112.774 145.105  0.00 97.00      PROA   
ATOM   3290  CG  TYR P 210     -30.539-110.722 145.037  0.00 97.00      PROA   
ATOM   3291  CD1 TYR P 210     -29.603-110.855 143.993  0.00 97.00      PROA   
ATOM   3292  HD1 TYR P 210     -29.160-111.819 143.799  0.00 97.00      PROA   
ATOM   3293  CE1 TYR P 210     -29.266-109.767 143.180  0.00 97.00      PROA   
ATOM   3294  HE1 TYR P 210     -28.552-109.896 142.381  0.00 97.00      PROA   
ATOM   3295  CZ  TYR P 210     -29.881-108.527 143.386  0.00 97.00      PROA   
ATOM   3296  OH  TYR P 210     -29.599-107.430 142.544  0.00 97.00      PROA   
ATOM   3297  HH  TYR P 210     -29.528-107.753 141.636  0.00 97.00      PROA   
ATOM   3298  CD2 TYR P 210     -31.151-109.470 145.228  0.00 97.00      PROA   
ATOM   3299  HD2 TYR P 210     -31.912-109.361 145.986  0.00 97.00      PROA   
ATOM   3300  CE2 TYR P 210     -30.816-108.377 144.416  0.00 97.00      PROA   
ATOM   3301  HE2 TYR P 210     -31.306-107.425 144.557  0.00 97.00      PROA   
ATOM   3302  C   TYR P 210     -30.388-113.698 147.470  0.00 97.00      PROA   
ATOM   3303  O   TYR P 210     -29.748-114.692 147.130  0.00 97.00      PROA   
ATOM   3304  N   MET P 211     -31.467-113.782 148.285  0.00 97.00      PROA   
ATOM   3305  HN  MET P 211     -31.944-112.961 148.593  0.00 97.00      PROA   
ATOM   3306  CA  MET P 211     -32.074-115.042 148.658  0.00 97.00      PROA   
ATOM   3307  HA  MET P 211     -31.603-115.858 148.133  0.00 97.00      PROA   
ATOM   3308  CB  MET P 211     -31.985-115.301 150.186  0.00 97.00      PROA   
ATOM   3309  HB1 MET P 211     -32.632-116.166 150.452  0.00 97.00      PROA   
ATOM   3310  HB2 MET P 211     -32.361-114.404 150.726  0.00 97.00      PROA   
ATOM   3311  CG  MET P 211     -30.556-115.616 150.669  0.00 97.00      PROA   
ATOM   3312  HG1 MET P 211     -29.850-114.888 150.217  0.00 97.00      PROA   
ATOM   3313  HG2 MET P 211     -30.287-116.617 150.271  0.00 97.00      PROA   
ATOM   3314  SD  MET P 211     -30.337-115.594 152.479  0.00 97.00      PROA   
ATOM   3315  CE  MET P 211     -31.425-116.987 152.888  0.00 97.00      PROA   
ATOM   3316  HE1 MET P 211     -31.136-117.894 152.318  0.00 97.00      PROA   
ATOM   3317  HE2 MET P 211     -32.487-116.756 152.658  0.00 97.00      PROA   
ATOM   3318  HE3 MET P 211     -31.358-117.230 153.970  0.00 97.00      PROA   
ATOM   3319  C   MET P 211     -33.527-114.992 148.254  0.00 97.00      PROA   
ATOM   3320  O   MET P 211     -34.332-114.378 148.950  0.00 97.00      PROA   
ATOM   3321  N   GLY P 212     -33.910-115.662 147.129  0.00 97.00      PROA   
ATOM   3322  HN  GLY P 212     -33.261-116.249 146.645  0.00 97.00      PROA   
ATOM   3323  CA  GLY P 212     -35.239-115.602 146.527  0.00 97.00      PROA   
ATOM   3324  HA1 GLY P 212     -35.874-116.293 147.062  0.00 97.00      PROA   
ATOM   3325  HA2 GLY P 212     -35.116-115.881 145.494  0.00 97.00      PROA   
ATOM   3326  C   GLY P 212     -35.882-114.232 146.518  0.00 97.00      PROA   
ATOM   3327  O   GLY P 212     -35.359-113.274 145.952  0.00 97.00      PROA   
ATOM   3328  N   SER P 213     -37.057-114.122 147.174  0.00 97.00      PROA   
ATOM   3329  HN  SER P 213     -37.461-114.943 147.572  0.00 97.00      PROA   
ATOM   3330  CA  SER P 213     -37.815-112.888 147.308  0.00 97.00      PROA   
ATOM   3331  HA  SER P 213     -37.748-112.359 146.366  0.00 97.00      PROA   
ATOM   3332  CB  SER P 213     -39.320-113.197 147.566  0.00 97.00      PROA   
ATOM   3333  HB1 SER P 213     -39.441-113.719 148.540  0.00 97.00      PROA   
ATOM   3334  HB2 SER P 213     -39.683-113.878 146.767  0.00 97.00      PROA   
ATOM   3335  OG  SER P 213     -40.144-112.032 147.544  0.00 97.00      PROA   
ATOM   3336  HG1 SER P 213     -39.747-111.425 148.179  0.00 97.00      PROA   
ATOM   3337  C   SER P 213     -37.282-111.945 148.399  0.00 97.00      PROA   
ATOM   3338  O   SER P 213     -38.044-111.190 149.004  0.00 97.00      PROA   
ATOM   3339  N   LYS P 214     -35.959-111.917 148.682  0.00 97.00      PROA   
ATOM   3340  HN  LYS P 214     -35.327-112.572 148.275  0.00 97.00      PROA   
ATOM   3341  CA  LYS P 214     -35.406-110.851 149.499  0.00 97.00      PROA   
ATOM   3342  HA  LYS P 214     -35.977-109.958 149.278  0.00 97.00      PROA   
ATOM   3343  CB  LYS P 214     -35.543-111.063 151.030  0.00 97.00      PROA   
ATOM   3344  HB1 LYS P 214     -36.628-110.977 151.269  0.00 97.00      PROA   
ATOM   3345  HB2 LYS P 214     -35.024-110.242 151.573  0.00 97.00      PROA   
ATOM   3346  CG  LYS P 214     -35.043-112.422 151.546  0.00 97.00      PROA   
ATOM   3347  HG1 LYS P 214     -34.017-112.598 151.153  0.00 97.00      PROA   
ATOM   3348  HG2 LYS P 214     -35.693-113.233 151.153  0.00 97.00      PROA   
ATOM   3349  CD  LYS P 214     -34.979-112.497 153.083  0.00 97.00      PROA   
ATOM   3350  HD1 LYS P 214     -34.232-111.744 153.425  0.00 97.00      PROA   
ATOM   3351  HD2 LYS P 214     -34.596-113.504 153.366  0.00 97.00      PROA   
ATOM   3352  CE  LYS P 214     -36.322-112.237 153.784  0.00 97.00      PROA   
ATOM   3353  HE1 LYS P 214     -37.064-113.015 153.507  0.00 97.00      PROA   
ATOM   3354  HE2 LYS P 214     -36.729-111.239 153.518  0.00 97.00      PROA   
ATOM   3355  NZ  LYS P 214     -36.154-112.265 155.257  0.00 97.00      PROA   
ATOM   3356  HZ1 LYS P 214     -35.489-111.515 155.536  0.00 97.00      PROA   
ATOM   3357  HZ2 LYS P 214     -35.769-113.188 155.544  0.00 97.00      PROA   
ATOM   3358  HZ3 LYS P 214     -37.069-112.105 155.724  0.00 97.00      PROA   
ATOM   3359  C   LYS P 214     -33.980-110.471 149.156  0.00 97.00      PROA   
ATOM   3360  O   LYS P 214     -33.102-111.304 148.940  0.00 97.00      PROA   
ATOM   3361  N   THR P 215     -33.727-109.142 149.126  0.00 97.00      PROA   
ATOM   3362  HN  THR P 215     -34.468-108.483 149.231  0.00 97.00      PROA   
ATOM   3363  CA  THR P 215     -32.418-108.522 149.067  0.00 97.00      PROA   
ATOM   3364  HA  THR P 215     -31.898-108.924 148.209  0.00 97.00      PROA   
ATOM   3365  CB  THR P 215     -32.522-107.004 148.931  0.00 97.00      PROA   
ATOM   3366  HB  THR P 215     -31.548-106.497 149.130  0.00 97.00      PROA   
ATOM   3367  OG1 THR P 215     -33.507-106.484 149.820  0.00 97.00      PROA   
ATOM   3368  HG1 THR P 215     -33.188-106.664 150.706  0.00 97.00      PROA   
ATOM   3369  CG2 THR P 215     -32.956-106.639 147.502  0.00 97.00      PROA   
ATOM   3370 HG21 THR P 215     -33.904-107.150 147.234  0.00 97.00      PROA   
ATOM   3371 HG22 THR P 215     -32.171-106.921 146.771  0.00 97.00      PROA   
ATOM   3372 HG23 THR P 215     -33.123-105.542 147.434  0.00 97.00      PROA   
ATOM   3373  C   THR P 215     -31.565-108.804 150.290  0.00 97.00      PROA   
ATOM   3374  O   THR P 215     -32.036-108.729 151.423  0.00 97.00      PROA   
ATOM   3375  N   LEU P 216     -30.256-109.059 150.074  0.00 97.00      PROA   
ATOM   3376  HN  LEU P 216     -29.908-109.226 149.154  0.00 97.00      PROA   
ATOM   3377  CA  LEU P 216     -29.247-108.963 151.111  0.00 97.00      PROA   
ATOM   3378  HA  LEU P 216     -29.713-109.119 152.073  0.00 97.00      PROA   
ATOM   3379  CB  LEU P 216     -28.124-110.013 150.927  0.00 97.00      PROA   
ATOM   3380  HB1 LEU P 216     -27.337-109.882 151.699  0.00 97.00      PROA   
ATOM   3381  HB2 LEU P 216     -27.652-109.868 149.932  0.00 97.00      PROA   
ATOM   3382  CG  LEU P 216     -28.625-111.476 151.023  0.00 97.00      PROA   
ATOM   3383  HG  LEU P 216     -29.377-111.647 150.217  0.00 97.00      PROA   
ATOM   3384  CD1 LEU P 216     -27.472-112.468 150.790  0.00 97.00      PROA   
ATOM   3385 HD11 LEU P 216     -26.701-112.352 151.580  0.00 97.00      PROA   
ATOM   3386 HD12 LEU P 216     -27.003-112.288 149.802  0.00 97.00      PROA   
ATOM   3387 HD13 LEU P 216     -27.852-113.511 150.821  0.00 97.00      PROA   
ATOM   3388  CD2 LEU P 216     -29.305-111.769 152.373  0.00 97.00      PROA   
ATOM   3389 HD21 LEU P 216     -30.213-111.147 152.508  0.00 97.00      PROA   
ATOM   3390 HD22 LEU P 216     -28.600-111.570 153.209  0.00 97.00      PROA   
ATOM   3391 HD23 LEU P 216     -29.606-112.834 152.420  0.00 97.00      PROA   
ATOM   3392  C   LEU P 216     -28.706-107.545 151.127  0.00 97.00      PROA   
ATOM   3393  O   LEU P 216     -29.143-106.707 150.343  0.00 97.00      PROA   
ATOM   3394  N   ARG P 217     -27.770-107.220 152.056  0.00 97.00      PROA   
ATOM   3395  HN  ARG P 217     -27.445-107.903 152.706  0.00 97.00      PROA   
ATOM   3396  CA  ARG P 217     -27.194-105.886 152.179  0.00 97.00      PROA   
ATOM   3397  HA  ARG P 217     -28.011-105.177 152.133  0.00 97.00      PROA   
ATOM   3398  CB  ARG P 217     -26.455-105.652 153.524  0.00 97.00      PROA   
ATOM   3399  HB1 ARG P 217     -25.958-104.654 153.493  0.00 97.00      PROA   
ATOM   3400  HB2 ARG P 217     -25.663-106.423 153.638  0.00 97.00      PROA   
ATOM   3401  CG  ARG P 217     -27.351-105.648 154.778  0.00 97.00      PROA   
ATOM   3402  HG1 ARG P 217     -27.881-106.622 154.865  0.00 97.00      PROA   
ATOM   3403  HG2 ARG P 217     -28.121-104.852 154.665  0.00 97.00      PROA   
ATOM   3404  CD  ARG P 217     -26.529-105.409 156.055  0.00 97.00      PROA   
ATOM   3405  HD1 ARG P 217     -25.920-104.480 155.987  0.00 97.00      PROA   
ATOM   3406  HD2 ARG P 217     -25.838-106.264 156.223  0.00 97.00      PROA   
ATOM   3407  NE  ARG P 217     -27.452-105.343 157.234  0.00 97.00      PROA   
ATOM   3408  HE  ARG P 217     -27.608-106.167 157.771  0.00 97.00      PROA   
ATOM   3409  CZ  ARG P 217     -28.059-104.216 157.662  0.00 97.00      PROA   
ATOM   3410  NH1 ARG P 217     -27.953-103.045 157.016  0.00 97.00      PROA   
ATOM   3411 HH11 ARG P 217     -27.452-103.020 156.158  0.00 97.00      PROA   
ATOM   3412 HH12 ARG P 217     -28.427-102.246 157.378  0.00 97.00      PROA   
ATOM   3413  NH2 ARG P 217     -28.798-104.265 158.786  0.00 97.00      PROA   
ATOM   3414 HH21 ARG P 217     -28.880-105.128 159.275  0.00 97.00      PROA   
ATOM   3415 HH22 ARG P 217     -29.224-103.430 159.122  0.00 97.00      PROA   
ATOM   3416  C   ARG P 217     -26.244-105.517 151.048  0.00 97.00      PROA   
ATOM   3417  O   ARG P 217     -25.025-105.486 151.213  0.00 97.00      PROA   
ATOM   3418  N   GLY P 218     -26.818-105.201 149.865  0.00 97.00      PROA   
ATOM   3419  HN  GLY P 218     -27.798-105.371 149.771  0.00 97.00      PROA   
ATOM   3420  CA  GLY P 218     -26.165-104.602 148.716  0.00 97.00      PROA   
ATOM   3421  HA1 GLY P 218     -26.934-104.434 147.977  0.00 97.00      PROA   
ATOM   3422  HA2 GLY P 218     -25.393-105.279 148.382  0.00 97.00      PROA   
ATOM   3423  C   GLY P 218     -25.535-103.264 148.982  0.00 97.00      PROA   
ATOM   3424  O   GLY P 218     -25.835-102.597 149.971  0.00 97.00      PROA   
ATOM   3425  N   ARG P 219     -24.668-102.840 148.037  0.00 97.00      PROA   
ATOM   3426  HN  ARG P 219     -24.473-103.414 147.245  0.00 97.00      PROA   
ATOM   3427  CA  ARG P 219     -23.969-101.579 148.053  0.00 97.00      PROA   
ATOM   3428  HA  ARG P 219     -24.701-100.808 147.860  0.00 97.00      PROA   
ATOM   3429  CB  ARG P 219     -23.206-101.248 149.387  0.00 97.00      PROA   
ATOM   3430  HB1 ARG P 219     -23.977-101.061 150.167  0.00 97.00      PROA   
ATOM   3431  HB2 ARG P 219     -22.655-100.292 149.289  0.00 97.00      PROA   
ATOM   3432  CG  ARG P 219     -22.288-102.363 149.944  0.00 97.00      PROA   
ATOM   3433  HG1 ARG P 219     -21.530-102.654 149.186  0.00 97.00      PROA   
ATOM   3434  HG2 ARG P 219     -22.913-103.258 150.149  0.00 97.00      PROA   
ATOM   3435  CD  ARG P 219     -21.564-102.015 151.255  0.00 97.00      PROA   
ATOM   3436  HD1 ARG P 219     -21.104-102.938 151.681  0.00 97.00      PROA   
ATOM   3437  HD2 ARG P 219     -22.264-101.566 151.992  0.00 97.00      PROA   
ATOM   3438  NE  ARG P 219     -20.488-101.035 150.910  0.00 97.00      PROA   
ATOM   3439  HE  ARG P 219     -20.464-100.644 149.988  0.00 97.00      PROA   
ATOM   3440  CZ  ARG P 219     -19.333-100.901 151.587  0.00 97.00      PROA   
ATOM   3441  NH1 ARG P 219     -19.275-101.179 152.886  0.00 97.00      PROA   
ATOM   3442 HH11 ARG P 219     -20.162-101.296 153.314  0.00 97.00      PROA   
ATOM   3443 HH12 ARG P 219     -18.465-100.886 153.387  0.00 97.00      PROA   
ATOM   3444  NH2 ARG P 219     -18.246-100.447 150.942  0.00 97.00      PROA   
ATOM   3445 HH21 ARG P 219     -17.345-100.599 151.329  0.00 97.00      PROA   
ATOM   3446 HH22 ARG P 219     -18.332-100.253 149.960  0.00 97.00      PROA   
ATOM   3447  C   ARG P 219     -23.070-101.648 146.840  0.00 97.00      PROA   
ATOM   3448  O   ARG P 219     -23.478-102.124 145.782  0.00 97.00      PROA   
ATOM   3449  N   ASP P 220     -21.810-101.202 146.973  0.00 97.00      PROA   
ATOM   3450  HN  ASP P 220     -21.535-100.700 147.793  0.00 97.00      PROA   
ATOM   3451  CA  ASP P 220     -20.681-101.445 146.108  0.00 97.00      PROA   
ATOM   3452  HA  ASP P 220     -20.998-101.379 145.076  0.00 97.00      PROA   
ATOM   3453  CB  ASP P 220     -19.594-100.351 146.381  0.00 97.00      PROA   
ATOM   3454  HB1 ASP P 220     -19.981 -99.390 145.973  0.00 97.00      PROA   
ATOM   3455  HB2 ASP P 220     -18.644-100.571 145.858  0.00 97.00      PROA   
ATOM   3456  CG  ASP P 220     -19.324-100.077 147.868  0.00 97.00      PROA   
ATOM   3457  OD1 ASP P 220     -18.137-100.143 148.271  0.00 97.00      PROA   
ATOM   3458  OD2 ASP P 220     -20.281 -99.715 148.598  0.00 97.00      PROA   
ATOM   3459  C   ASP P 220     -20.148-102.862 146.365  0.00 97.00      PROA   
ATOM   3460  O   ASP P 220     -18.994-103.074 146.733  0.00 97.00      PROA   
ATOM   3461  N   THR P 221     -21.012-103.892 146.196  0.00 97.00      PROA   
ATOM   3462  HN  THR P 221     -21.951-103.719 145.903  0.00 97.00      PROA   
ATOM   3463  CA  THR P 221     -20.718-105.252 146.621  0.00 97.00      PROA   
ATOM   3464  HA  THR P 221     -20.168-105.144 147.544  0.00 97.00      PROA   
ATOM   3465  CB  THR P 221     -21.957-106.062 147.007  0.00 97.00      PROA   
ATOM   3466  HB  THR P 221     -21.788-107.162 146.939  0.00 97.00      PROA   
ATOM   3467  OG1 THR P 221     -23.084-105.702 146.219  0.00 97.00      PROA   
ATOM   3468  HG1 THR P 221     -22.900-106.042 145.337  0.00 97.00      PROA   
ATOM   3469  CG2 THR P 221     -22.322-105.722 148.460  0.00 97.00      PROA   
ATOM   3470 HG21 THR P 221     -22.562-104.643 148.538  0.00 97.00      PROA   
ATOM   3471 HG22 THR P 221     -21.482-105.948 149.147  0.00 97.00      PROA   
ATOM   3472 HG23 THR P 221     -23.216-106.298 148.780  0.00 97.00      PROA   
ATOM   3473  C   THR P 221     -19.791-106.057 145.716  0.00 97.00      PROA   
ATOM   3474  O   THR P 221     -19.869-106.043 144.490  0.00 97.00      PROA   
ATOM   3475  N   SER P 222     -18.876-106.813 146.366  0.00 97.00      PROA   
ATOM   3476  HN  SER P 222     -18.780-106.725 147.354  0.00 97.00      PROA   
ATOM   3477  CA  SER P 222     -17.932-107.730 145.759  0.00 97.00      PROA   
ATOM   3478  HA  SER P 222     -17.559-107.278 144.850  0.00 97.00      PROA   
ATOM   3479  CB  SER P 222     -16.754-108.019 146.722  0.00 97.00      PROA   
ATOM   3480  HB1 SER P 222     -15.936-108.572 146.213  0.00 97.00      PROA   
ATOM   3481  HB2 SER P 222     -17.114-108.631 147.580  0.00 97.00      PROA   
ATOM   3482  OG  SER P 222     -16.238-106.802 147.259  0.00 97.00      PROA   
ATOM   3483  HG1 SER P 222     -16.186-106.168 146.538  0.00 97.00      PROA   
ATOM   3484  C   SER P 222     -18.600-109.051 145.407  0.00 97.00      PROA   
ATOM   3485  O   SER P 222     -19.765-109.277 145.723  0.00 97.00      PROA   
ATOM   3486  N   SER P 223     -17.861-109.959 144.720  0.00 97.00      PROA   
ATOM   3487  HN  SER P 223     -16.930-109.746 144.427  0.00 97.00      PROA   
ATOM   3488  CA  SER P 223     -18.336-111.219 144.169  0.00 97.00      PROA   
ATOM   3489  HA  SER P 223     -19.077-110.991 143.424  0.00 97.00      PROA   
ATOM   3490  CB  SER P 223     -17.167-111.974 143.496  0.00 97.00      PROA   
ATOM   3491  HB1 SER P 223     -17.540-112.850 142.922  0.00 97.00      PROA   
ATOM   3492  HB2 SER P 223     -16.450-112.334 144.265  0.00 97.00      PROA   
ATOM   3493  OG  SER P 223     -16.460-111.109 142.614  0.00 97.00      PROA   
ATOM   3494  HG1 SER P 223     -17.035-110.953 141.859  0.00 97.00      PROA   
ATOM   3495  C   SER P 223     -18.987-112.184 145.137  0.00 97.00      PROA   
ATOM   3496  O   SER P 223     -19.974-112.828 144.787  0.00 97.00      PROA   
ATOM   3497  N   GLU P 224     -18.447-112.308 146.368  0.00 97.00      PROA   
ATOM   3498  HN  GLU P 224     -17.699-111.719 146.652  0.00 97.00      PROA   
ATOM   3499  CA  GLU P 224     -18.862-113.311 147.324  0.00 97.00      PROA   
ATOM   3500  HA  GLU P 224     -19.734-113.833 146.955  0.00 97.00      PROA   
ATOM   3501  CB  GLU P 224     -17.763-114.376 147.604  0.00 97.00      PROA   
ATOM   3502  HB1 GLU P 224     -18.062-114.947 148.512  0.00 97.00      PROA   
ATOM   3503  HB2 GLU P 224     -16.797-113.880 147.839  0.00 97.00      PROA   
ATOM   3504  CG  GLU P 224     -17.557-115.393 146.458  0.00 97.00      PROA   
ATOM   3505  HG1 GLU P 224     -16.812-115.031 145.721  0.00 97.00      PROA   
ATOM   3506  HG2 GLU P 224     -18.516-115.585 145.932  0.00 97.00      PROA   
ATOM   3507  CD  GLU P 224     -17.096-116.724 147.042  0.00 97.00      PROA   
ATOM   3508  OE1 GLU P 224     -17.899-117.318 147.806  0.00 97.00      PROA   
ATOM   3509  OE2 GLU P 224     -15.948-117.148 146.757  0.00 97.00      PROA   
ATOM   3510  C   GLU P 224     -19.265-112.674 148.636  0.00 97.00      PROA   
ATOM   3511  O   GLU P 224     -18.974-111.513 148.919  0.00 97.00      PROA   
ATOM   3512  N   TYR P 225     -19.956-113.478 149.474  0.00 97.00      PROA   
ATOM   3513  HN  TYR P 225     -20.155-114.416 149.204  0.00 97.00      PROA   
ATOM   3514  CA  TYR P 225     -20.341-113.155 150.828  0.00 97.00      PROA   
ATOM   3515  HA  TYR P 225     -19.828-112.259 151.149  0.00 97.00      PROA   
ATOM   3516  CB  TYR P 225     -21.892-112.984 150.976  0.00 97.00      PROA   
ATOM   3517  HB1 TYR P 225     -22.242-112.239 150.228  0.00 97.00      PROA   
ATOM   3518  HB2 TYR P 225     -22.125-112.585 151.987  0.00 97.00      PROA   
ATOM   3519  CG  TYR P 225     -22.686-114.262 150.768  0.00 97.00      PROA   
ATOM   3520  CD1 TYR P 225     -23.207-114.972 151.867  0.00 97.00      PROA   
ATOM   3521  HD1 TYR P 225     -23.036-114.608 152.870  0.00 97.00      PROA   
ATOM   3522  CE1 TYR P 225     -23.923-116.161 151.678  0.00 97.00      PROA   
ATOM   3523  HE1 TYR P 225     -24.308-116.700 152.531  0.00 97.00      PROA   
ATOM   3524  CZ  TYR P 225     -24.116-116.663 150.385  0.00 97.00      PROA   
ATOM   3525  OH  TYR P 225     -24.793-117.886 150.188  0.00 97.00      PROA   
ATOM   3526  HH  TYR P 225     -25.160-118.162 151.031  0.00 97.00      PROA   
ATOM   3527  CD2 TYR P 225     -22.931-114.755 149.472  0.00 97.00      PROA   
ATOM   3528  HD2 TYR P 225     -22.555-114.220 148.613  0.00 97.00      PROA   
ATOM   3529  CE2 TYR P 225     -23.627-115.955 149.283  0.00 97.00      PROA   
ATOM   3530  HE2 TYR P 225     -23.777-116.342 148.286  0.00 97.00      PROA   
ATOM   3531  C   TYR P 225     -19.810-114.339 151.617  0.00 97.00      PROA   
ATOM   3532  O   TYR P 225     -19.524-115.382 151.031  0.00 97.00      PROA   
ATOM   3533  N   GLN P 226     -19.643-114.227 152.959  0.00 97.00      PROA   
ATOM   3534  HN  GLN P 226     -19.845-113.385 153.454  0.00 97.00      PROA   
ATOM   3535  CA  GLN P 226     -19.197-115.363 153.750  0.00 97.00      PROA   
ATOM   3536  HA  GLN P 226     -19.398-116.248 153.167  0.00 97.00      PROA   
ATOM   3537  CB  GLN P 226     -17.677-115.371 154.092  0.00 97.00      PROA   
ATOM   3538  HB1 GLN P 226     -17.491-115.925 155.040  0.00 97.00      PROA   
ATOM   3539  HB2 GLN P 226     -17.340-114.325 154.262  0.00 97.00      PROA   
ATOM   3540  CG  GLN P 226     -16.786-116.034 153.013  0.00 97.00      PROA   
ATOM   3541  HG1 GLN P 226     -15.740-116.116 153.372  0.00 97.00      PROA   
ATOM   3542  HG2 GLN P 226     -16.803-115.409 152.094  0.00 97.00      PROA   
ATOM   3543  CD  GLN P 226     -17.295-117.444 152.685  0.00 97.00      PROA   
ATOM   3544  OE1 GLN P 226     -17.794-118.161 153.561  0.00 97.00      PROA   
ATOM   3545  NE2 GLN P 226     -17.209-117.836 151.383  0.00 97.00      PROA   
ATOM   3546 HE21 GLN P 226     -17.752-118.630 151.110  0.00 97.00      PROA   
ATOM   3547 HE22 GLN P 226     -16.854-117.220 150.684  0.00 97.00      PROA   
ATOM   3548  C   GLN P 226     -20.053-115.618 154.958  0.00 97.00      PROA   
ATOM   3549  O   GLN P 226     -20.748-114.740 155.463  0.00 97.00      PROA   
ATOM   3550  N   ILE P 227     -20.047-116.901 155.398  0.00 97.00      PROA   
ATOM   3551  HN  ILE P 227     -19.421-117.562 154.988  0.00 97.00      PROA   
ATOM   3552  CA  ILE P 227     -21.034-117.440 156.307  0.00 97.00      PROA   
ATOM   3553  HA  ILE P 227     -21.691-116.643 156.624  0.00 97.00      PROA   
ATOM   3554  CB  ILE P 227     -21.892-118.543 155.681  0.00 97.00      PROA   
ATOM   3555  HB  ILE P 227     -21.385-119.533 155.758  0.00 97.00      PROA   
ATOM   3556  CG2 ILE P 227     -23.219-118.592 156.468  0.00 97.00      PROA   
ATOM   3557 HG21 ILE P 227     -23.771-117.635 156.356  0.00 97.00      PROA   
ATOM   3558 HG22 ILE P 227     -23.044-118.773 157.547  0.00 97.00      PROA   
ATOM   3559 HG23 ILE P 227     -23.871-119.402 156.087  0.00 97.00      PROA   
ATOM   3560  CG1 ILE P 227     -22.141-118.303 154.166  0.00 97.00      PROA   
ATOM   3561 HG11 ILE P 227     -21.174-118.282 153.616  0.00 97.00      PROA   
ATOM   3562 HG12 ILE P 227     -22.629-117.312 154.039  0.00 97.00      PROA   
ATOM   3563  CD  ILE P 227     -23.002-119.390 153.510  0.00 97.00      PROA   
ATOM   3564  HD1 ILE P 227     -24.050-119.344 153.875  0.00 97.00      PROA   
ATOM   3565  HD2 ILE P 227     -22.592-120.396 153.741  0.00 97.00      PROA   
ATOM   3566  HD3 ILE P 227     -23.013-119.261 152.406  0.00 97.00      PROA   
ATOM   3567  C   ILE P 227     -20.305-117.966 157.524  0.00 97.00      PROA   
ATOM   3568  O   ILE P 227     -19.372-118.756 157.423  0.00 97.00      PROA   
ATOM   3569  N   LEU P 228     -20.716-117.516 158.729  0.00 97.00      PROA   
ATOM   3570  HN  LEU P 228     -21.487-116.887 158.795  0.00 97.00      PROA   
ATOM   3571  CA  LEU P 228     -19.973-117.717 159.958  0.00 97.00      PROA   
ATOM   3572  HA  LEU P 228     -18.935-117.918 159.730  0.00 97.00      PROA   
ATOM   3573  CB  LEU P 228     -20.045-116.438 160.838  0.00 97.00      PROA   
ATOM   3574  HB1 LEU P 228     -19.557-116.652 161.814  0.00 97.00      PROA   
ATOM   3575  HB2 LEU P 228     -21.105-116.174 161.040  0.00 97.00      PROA   
ATOM   3576  CG  LEU P 228     -19.326-115.184 160.256  0.00 97.00      PROA   
ATOM   3577  HG  LEU P 228     -18.332-115.513 159.870  0.00 97.00      PROA   
ATOM   3578  CD1 LEU P 228     -20.073-114.474 159.107  0.00 97.00      PROA   
ATOM   3579 HD11 LEU P 228     -21.111-114.230 159.418  0.00 97.00      PROA   
ATOM   3580 HD12 LEU P 228     -20.106-115.097 158.192  0.00 97.00      PROA   
ATOM   3581 HD13 LEU P 228     -19.555-113.527 158.845  0.00 97.00      PROA   
ATOM   3582  CD2 LEU P 228     -19.064-114.157 161.374  0.00 97.00      PROA   
ATOM   3583 HD21 LEU P 228     -18.471-114.612 162.193  0.00 97.00      PROA   
ATOM   3584 HD22 LEU P 228     -20.028-113.793 161.788  0.00 97.00      PROA   
ATOM   3585 HD23 LEU P 228     -18.503-113.286 160.972  0.00 97.00      PROA   
ATOM   3586  C   LEU P 228     -20.508-118.917 160.724  0.00 97.00      PROA   
ATOM   3587  O   LEU P 228     -20.120-119.160 161.865  0.00 97.00      PROA   
ATOM   3588  N   THR P 229     -21.401-119.683 160.061  0.00 97.00      PROA   
ATOM   3589  HN  THR P 229     -21.571-119.426 159.114  0.00 97.00      PROA   
ATOM   3590  CA  THR P 229     -22.195-120.804 160.535  0.00 97.00      PROA   
ATOM   3591  HA  THR P 229     -21.650-121.718 160.356  0.00 97.00      PROA   
ATOM   3592  CB  THR P 229     -22.689-120.746 161.996  0.00 97.00      PROA   
ATOM   3593  HB  THR P 229     -22.984-119.699 162.237  0.00 97.00      PROA   
ATOM   3594  OG1 THR P 229     -21.649-121.146 162.876  0.00 97.00      PROA   
ATOM   3595  HG1 THR P 229     -20.926-120.538 162.704  0.00 97.00      PROA   
ATOM   3596  CG2 THR P 229     -23.884-121.671 162.325  0.00 97.00      PROA   
ATOM   3597 HG21 THR P 229     -23.638-122.733 162.136  0.00 97.00      PROA   
ATOM   3598 HG22 THR P 229     -24.788-121.411 161.745  0.00 97.00      PROA   
ATOM   3599 HG23 THR P 229     -24.141-121.572 163.402  0.00 97.00      PROA   
ATOM   3600  C   THR P 229     -23.376-120.751 159.608  0.00 97.00      PROA   
ATOM   3601  O   THR P 229     -24.287-119.958 159.832  0.00 97.00      PROA   
ATOM   3602  N   ALA P 230     -23.402-121.547 158.507  0.00 97.00      PROA   
ATOM   3603  HN  ALA P 230     -22.632-122.118 158.230  0.00 97.00      PROA   
ATOM   3604  CA  ALA P 230     -24.598-121.653 157.687  0.00 97.00      PROA   
ATOM   3605  HA  ALA P 230     -24.936-120.650 157.484  0.00 97.00      PROA   
ATOM   3606  CB  ALA P 230     -24.346-122.355 156.341  0.00 97.00      PROA   
ATOM   3607  HB1 ALA P 230     -24.005-123.401 156.496  0.00 97.00      PROA   
ATOM   3608  HB2 ALA P 230     -23.563-121.805 155.774  0.00 97.00      PROA   
ATOM   3609  HB3 ALA P 230     -25.268-122.360 155.723  0.00 97.00      PROA   
ATOM   3610  C   ALA P 230     -25.706-122.355 158.440  0.00 97.00      PROA   
ATOM   3611  O   ALA P 230     -25.446-123.283 159.186  0.00 97.00      PROA   
ATOM   3612  N   ARG P 231     -26.966-121.905 158.288  0.00 97.00      PROA   
ATOM   3613  HN  ARG P 231     -27.133-121.128 157.680  0.00 97.00      PROA   
ATOM   3614  CA  ARG P 231     -28.053-122.262 159.173  0.00 97.00      PROA   
ATOM   3615  HA  ARG P 231     -27.720-123.007 159.879  0.00 97.00      PROA   
ATOM   3616  CB  ARG P 231     -28.517-121.026 159.985  0.00 97.00      PROA   
ATOM   3617  HB1 ARG P 231     -29.453-121.274 160.518  0.00 97.00      PROA   
ATOM   3618  HB2 ARG P 231     -28.744-120.183 159.299  0.00 97.00      PROA   
ATOM   3619  CG  ARG P 231     -27.471-120.570 161.023  0.00 97.00      PROA   
ATOM   3620  HG1 ARG P 231     -26.708-119.966 160.489  0.00 97.00      PROA   
ATOM   3621  HG2 ARG P 231     -26.953-121.470 161.415  0.00 97.00      PROA   
ATOM   3622  CD  ARG P 231     -28.010-119.725 162.201  0.00 97.00      PROA   
ATOM   3623  HD1 ARG P 231     -28.486-118.806 161.794  0.00 97.00      PROA   
ATOM   3624  HD2 ARG P 231     -27.196-119.437 162.897  0.00 97.00      PROA   
ATOM   3625  NE  ARG P 231     -29.072-120.448 162.973  0.00 97.00      PROA   
ATOM   3626  HE  ARG P 231     -30.007-120.126 162.815  0.00 97.00      PROA   
ATOM   3627  CZ  ARG P 231     -29.013-121.766 163.225  0.00 97.00      PROA   
ATOM   3628  NH1 ARG P 231     -27.922-122.363 163.700  0.00 97.00      PROA   
ATOM   3629 HH11 ARG P 231     -27.125-121.813 163.905  0.00 97.00      PROA   
ATOM   3630 HH12 ARG P 231     -27.954-123.364 163.756  0.00 97.00      PROA   
ATOM   3631  NH2 ARG P 231     -30.062-122.536 162.899  0.00 97.00      PROA   
ATOM   3632 HH21 ARG P 231     -30.796-122.076 162.395  0.00 97.00      PROA   
ATOM   3633 HH22 ARG P 231     -29.852-123.491 162.693  0.00 97.00      PROA   
ATOM   3634  C   ARG P 231     -29.254-122.861 158.478  0.00 97.00      PROA   
ATOM   3635  O   ARG P 231     -29.455-122.738 157.279  0.00 97.00      PROA   
ATOM   3636  N   ARG P 232     -30.131-123.516 159.262  0.00 97.00      PROA   
ATOM   3637  HN  ARG P 232     -29.864-123.757 160.197  0.00 97.00      PROA   
ATOM   3638  CA  ARG P 232     -31.457-123.954 158.870  0.00 97.00      PROA   
ATOM   3639  HA  ARG P 232     -31.335-124.747 158.148  0.00 97.00      PROA   
ATOM   3640  CB  ARG P 232     -32.167-124.491 160.135  0.00 97.00      PROA   
ATOM   3641  HB1 ARG P 232     -33.259-124.301 160.115  0.00 97.00      PROA   
ATOM   3642  HB2 ARG P 232     -31.770-123.918 161.004  0.00 97.00      PROA   
ATOM   3643  CG  ARG P 232     -31.889-125.986 160.371  0.00 97.00      PROA   
ATOM   3644  HG1 ARG P 232     -31.836-126.188 161.466  0.00 97.00      PROA   
ATOM   3645  HG2 ARG P 232     -30.885-126.218 159.962  0.00 97.00      PROA   
ATOM   3646  CD  ARG P 232     -32.941-126.891 159.719  0.00 97.00      PROA   
ATOM   3647  HD1 ARG P 232     -32.650-127.961 159.753  0.00 97.00      PROA   
ATOM   3648  HD2 ARG P 232     -33.117-126.591 158.662  0.00 97.00      PROA   
ATOM   3649  NE  ARG P 232     -34.157-126.728 160.573  0.00 97.00      PROA   
ATOM   3650  HE  ARG P 232     -34.003-126.699 161.557  0.00 97.00      PROA   
ATOM   3651  CZ  ARG P 232     -35.342-126.242 160.151  0.00 97.00      PROA   
ATOM   3652  NH1 ARG P 232     -35.682-126.169 158.857  0.00 97.00      PROA   
ATOM   3653 HH11 ARG P 232     -35.020-126.451 158.170  0.00 97.00      PROA   
ATOM   3654 HH12 ARG P 232     -36.563-125.777 158.606  0.00 97.00      PROA   
ATOM   3655  NH2 ARG P 232     -36.199-125.780 161.081  0.00 97.00      PROA   
ATOM   3656 HH21 ARG P 232     -35.891-125.729 162.027  0.00 97.00      PROA   
ATOM   3657 HH22 ARG P 232     -37.045-125.350 160.782  0.00 97.00      PROA   
ATOM   3658  C   ARG P 232     -32.338-122.909 158.199  0.00 97.00      PROA   
ATOM   3659  O   ARG P 232     -33.015-123.191 157.217  0.00 97.00      PROA   
ATOM   3660  N   GLU P 233     -32.324-121.669 158.707  0.00 97.00      PROA   
ATOM   3661  HN  GLU P 233     -31.887-121.512 159.593  0.00 97.00      PROA   
ATOM   3662  CA  GLU P 233     -32.991-120.504 158.181  0.00 97.00      PROA   
ATOM   3663  HA  GLU P 233     -33.979-120.808 157.868  0.00 97.00      PROA   
ATOM   3664  CB  GLU P 233     -33.168-119.454 159.314  0.00 97.00      PROA   
ATOM   3665  HB1 GLU P 233     -33.986-119.796 159.988  0.00 97.00      PROA   
ATOM   3666  HB2 GLU P 233     -33.504-118.496 158.861  0.00 97.00      PROA   
ATOM   3667  CG  GLU P 233     -31.896-119.180 160.158  0.00 97.00      PROA   
ATOM   3668  HG1 GLU P 233     -31.925-118.122 160.500  0.00 97.00      PROA   
ATOM   3669  HG2 GLU P 233     -30.987-119.309 159.538  0.00 97.00      PROA   
ATOM   3670  CD  GLU P 233     -31.776-120.044 161.419  0.00 97.00      PROA   
ATOM   3671  OE1 GLU P 233     -31.862-121.291 161.320  0.00 97.00      PROA   
ATOM   3672  OE2 GLU P 233     -31.561-119.460 162.513  0.00 97.00      PROA   
ATOM   3673  C   GLU P 233     -32.344-119.925 156.926  0.00 97.00      PROA   
ATOM   3674  O   GLU P 233     -32.980-119.169 156.192  0.00 97.00      PROA   
ATOM   3675  N   ASP P 234     -31.088-120.321 156.608  0.00 97.00      PROA   
ATOM   3676  HN  ASP P 234     -30.540-120.848 157.254  0.00 97.00      PROA   
ATOM   3677  CA  ASP P 234     -30.414-120.007 155.359  0.00 97.00      PROA   
ATOM   3678  HA  ASP P 234     -30.605-118.970 155.119  0.00 97.00      PROA   
ATOM   3679  CB  ASP P 234     -28.871-120.227 155.441  0.00 97.00      PROA   
ATOM   3680  HB1 ASP P 234     -28.390-119.927 154.490  0.00 97.00      PROA   
ATOM   3681  HB2 ASP P 234     -28.646-121.301 155.596  0.00 97.00      PROA   
ATOM   3682  CG  ASP P 234     -28.158-119.440 156.542  0.00 97.00      PROA   
ATOM   3683  OD1 ASP P 234     -28.788-118.630 157.267  0.00 97.00      PROA   
ATOM   3684  OD2 ASP P 234     -26.920-119.646 156.646  0.00 97.00      PROA   
ATOM   3685  C   ASP P 234     -30.924-120.880 154.208  0.00 97.00      PROA   
ATOM   3686  O   ASP P 234     -30.647-120.604 153.044  0.00 97.00      PROA   
ATOM   3687  N   SER P 235     -31.669-121.977 154.499  0.00 97.00      PROA   
ATOM   3688  HN  SER P 235     -31.903-122.161 155.450  0.00 97.00      PROA   
ATOM   3689  CA  SER P 235     -32.102-122.962 153.509  0.00 97.00      PROA   
ATOM   3690  HA  SER P 235     -31.200-123.307 153.022  0.00 97.00      PROA   
ATOM   3691  CB  SER P 235     -32.806-124.211 154.134  0.00 97.00      PROA   
ATOM   3692  HB1 SER P 235     -32.187-124.575 154.980  0.00 97.00      PROA   
ATOM   3693  HB2 SER P 235     -32.873-125.024 153.382  0.00 97.00      PROA   
ATOM   3694  OG  SER P 235     -34.115-123.952 154.641  0.00 97.00      PROA   
ATOM   3695  HG1 SER P 235     -34.474-123.251 154.084  0.00 97.00      PROA   
ATOM   3696  C   SER P 235     -33.019-122.396 152.429  0.00 97.00      PROA   
ATOM   3697  O   SER P 235     -34.172-122.053 152.686  0.00 97.00      PROA   
ATOM   3698  N   GLY P 236     -32.548-122.296 151.168  0.00 97.00      PROA   
ATOM   3699  HN  GLY P 236     -31.612-122.537 150.922  0.00 97.00      PROA   
ATOM   3700  CA  GLY P 236     -33.432-121.769 150.149  0.00 97.00      PROA   
ATOM   3701  HA1 GLY P 236     -33.766-120.791 150.468  0.00 97.00      PROA   
ATOM   3702  HA2 GLY P 236     -34.237-122.477 150.002  0.00 97.00      PROA   
ATOM   3703  C   GLY P 236     -32.753-121.604 148.836  0.00 97.00      PROA   
ATOM   3704  O   GLY P 236     -31.921-122.410 148.436  0.00 97.00      PROA   
ATOM   3705  N   LEU P 237     -33.132-120.532 148.112  0.00 97.00      PROA   
ATOM   3706  HN  LEU P 237     -33.773-119.864 148.481  0.00 97.00      PROA   
ATOM   3707  CA  LEU P 237     -32.725-120.291 146.754  0.00 97.00      PROA   
ATOM   3708  HA  LEU P 237     -32.133-121.117 146.388  0.00 97.00      PROA   
ATOM   3709  CB  LEU P 237     -33.944-120.086 145.827  0.00 97.00      PROA   
ATOM   3710  HB1 LEU P 237     -33.572-119.906 144.801  0.00 97.00      PROA   
ATOM   3711  HB2 LEU P 237     -34.514-119.186 146.149  0.00 97.00      PROA   
ATOM   3712  CG  LEU P 237     -34.935-121.268 145.721  0.00 97.00      PROA   
ATOM   3713  HG  LEU P 237     -35.346-121.494 146.732  0.00 97.00      PROA   
ATOM   3714  CD1 LEU P 237     -36.109-120.870 144.808  0.00 97.00      PROA   
ATOM   3715 HD11 LEU P 237     -35.726-120.609 143.798  0.00 97.00      PROA   
ATOM   3716 HD12 LEU P 237     -36.632-119.980 145.215  0.00 97.00      PROA   
ATOM   3717 HD13 LEU P 237     -36.836-121.703 144.709  0.00 97.00      PROA   
ATOM   3718  CD2 LEU P 237     -34.249-122.533 145.182  0.00 97.00      PROA   
ATOM   3719 HD21 LEU P 237     -33.454-122.863 145.879  0.00 97.00      PROA   
ATOM   3720 HD22 LEU P 237     -33.792-122.323 144.192  0.00 97.00      PROA   
ATOM   3721 HD23 LEU P 237     -34.978-123.361 145.067  0.00 97.00      PROA   
ATOM   3722  C   LEU P 237     -31.853-119.058 146.732  0.00 97.00      PROA   
ATOM   3723  O   LEU P 237     -32.109-118.085 147.433  0.00 97.00      PROA   
ATOM   3724  N   TYR P 238     -30.754-119.116 145.948  0.00 97.00      PROA   
ATOM   3725  HN  TYR P 238     -30.569-119.948 145.426  0.00 97.00      PROA   
ATOM   3726  CA  TYR P 238     -29.714-118.112 145.889  0.00 97.00      PROA   
ATOM   3727  HA  TYR P 238     -30.034-117.222 146.414  0.00 97.00      PROA   
ATOM   3728  CB  TYR P 238     -28.373-118.634 146.469  0.00 97.00      PROA   
ATOM   3729  HB1 TYR P 238     -27.527-117.956 146.222  0.00 97.00      PROA   
ATOM   3730  HB2 TYR P 238     -28.144-119.642 146.057  0.00 97.00      PROA   
ATOM   3731  CG  TYR P 238     -28.462-118.744 147.965  0.00 97.00      PROA   
ATOM   3732  CD1 TYR P 238     -29.070-119.855 148.580  0.00 97.00      PROA   
ATOM   3733  HD1 TYR P 238     -29.494-120.639 147.969  0.00 97.00      PROA   
ATOM   3734  CE1 TYR P 238     -29.129-119.952 149.975  0.00 97.00      PROA   
ATOM   3735  HE1 TYR P 238     -29.600-120.808 150.438  0.00 97.00      PROA   
ATOM   3736  CZ  TYR P 238     -28.551-118.950 150.763  0.00 97.00      PROA   
ATOM   3737  OH  TYR P 238     -28.589-119.020 152.165  0.00 97.00      PROA   
ATOM   3738  HH  TYR P 238     -29.261-119.664 152.411  0.00 97.00      PROA   
ATOM   3739  CD2 TYR P 238     -27.890-117.747 148.772  0.00 97.00      PROA   
ATOM   3740  HD2 TYR P 238     -27.409-116.894 148.315  0.00 97.00      PROA   
ATOM   3741  CE2 TYR P 238     -27.930-117.853 150.165  0.00 97.00      PROA   
ATOM   3742  HE2 TYR P 238     -27.496-117.079 150.782  0.00 97.00      PROA   
ATOM   3743  C   TYR P 238     -29.443-117.721 144.460  0.00 97.00      PROA   
ATOM   3744  O   TYR P 238     -29.343-118.574 143.585  0.00 97.00      PROA   
ATOM   3745  N   TRP P 239     -29.276-116.409 144.183  0.00 97.00      PROA   
ATOM   3746  HN  TRP P 239     -29.400-115.706 144.877  0.00 97.00      PROA   
ATOM   3747  CA  TRP P 239     -28.887-115.970 142.859  0.00 97.00      PROA   
ATOM   3748  HA  TRP P 239     -28.305-116.754 142.389  0.00 97.00      PROA   
ATOM   3749  CB  TRP P 239     -30.096-115.657 141.929  0.00 97.00      PROA   
ATOM   3750  HB1 TRP P 239     -30.666-116.604 141.827  0.00 97.00      PROA   
ATOM   3751  HB2 TRP P 239     -29.735-115.407 140.909  0.00 97.00      PROA   
ATOM   3752  CG  TRP P 239     -31.064-114.607 142.381  0.00 97.00      PROA   
ATOM   3753  CD1 TRP P 239     -32.065-114.795 143.295  0.00 97.00      PROA   
ATOM   3754  HD1 TRP P 239     -32.222-115.713 143.834  0.00 97.00      PROA   
ATOM   3755  NE1 TRP P 239     -32.834-113.669 143.389  0.00 97.00      PROA   
ATOM   3756  HE1 TRP P 239     -33.654-113.581 143.913  0.00 97.00      PROA   
ATOM   3757  CE2 TRP P 239     -32.342-112.715 142.548  0.00 97.00      PROA   
ATOM   3758  CD2 TRP P 239     -31.219-113.268 141.886  0.00 97.00      PROA   
ATOM   3759  CE3 TRP P 239     -30.532-112.503 140.946  0.00 97.00      PROA   
ATOM   3760  HE3 TRP P 239     -29.676-112.901 140.420  0.00 97.00      PROA   
ATOM   3761  CZ3 TRP P 239     -30.954-111.192 140.717  0.00 97.00      PROA   
ATOM   3762  HZ3 TRP P 239     -30.404-110.566 140.032  0.00 97.00      PROA   
ATOM   3763  CZ2 TRP P 239     -32.769-111.418 142.307  0.00 97.00      PROA   
ATOM   3764  HZ2 TRP P 239     -33.611-110.999 142.837  0.00 97.00      PROA   
ATOM   3765  CH2 TRP P 239     -32.052-110.657 141.384  0.00 97.00      PROA   
ATOM   3766  HH2 TRP P 239     -32.331-109.627 141.206  0.00 97.00      PROA   
ATOM   3767  C   TRP P 239     -27.963-114.786 142.967  0.00 97.00      PROA   
ATOM   3768  O   TRP P 239     -27.909-114.099 143.985  0.00 97.00      PROA   
ATOM   3769  N   CYS P 240     -27.188-114.552 141.886  0.00 97.00      PROA   
ATOM   3770  HN  CYS P 240     -27.240-115.171 141.105  0.00 97.00      PROA   
ATOM   3771  CA  CYS P 240     -26.252-113.455 141.774  0.00 97.00      PROA   
ATOM   3772  HA  CYS P 240     -26.466-112.747 142.558  0.00 97.00      PROA   
ATOM   3773  CB  CYS P 240     -24.767-113.906 141.906  0.00 97.00      PROA   
ATOM   3774  HB1 CYS P 240     -24.631-114.225 142.963  0.00 97.00      PROA   
ATOM   3775  HB2 CYS P 240     -24.082-113.047 141.741  0.00 97.00      PROA   
ATOM   3776  SG  CYS P 240     -24.325-115.313 140.830  0.00 97.00      PROA   
ATOM   3777  C   CYS P 240     -26.466-112.720 140.469  0.00 97.00      PROA   
ATOM   3778  O   CYS P 240     -27.006-113.239 139.499  0.00 97.00      PROA   
ATOM   3779  N   GLU P 241     -26.063-111.436 140.430  0.00 97.00      PROA   
ATOM   3780  HN  GLU P 241     -25.657-111.007 141.232  0.00 97.00      PROA   
ATOM   3781  CA  GLU P 241     -26.306-110.566 139.304  0.00 97.00      PROA   
ATOM   3782  HA  GLU P 241     -26.746-111.124 138.488  0.00 97.00      PROA   
ATOM   3783  CB  GLU P 241     -27.321-109.471 139.697  0.00 97.00      PROA   
ATOM   3784  HB1 GLU P 241     -26.986-108.989 140.639  0.00 97.00      PROA   
ATOM   3785  HB2 GLU P 241     -28.260-110.026 139.929  0.00 97.00      PROA   
ATOM   3786  CG  GLU P 241     -27.582-108.377 138.645  0.00 97.00      PROA   
ATOM   3787  HG1 GLU P 241     -27.663-108.831 137.634  0.00 97.00      PROA   
ATOM   3788  HG2 GLU P 241     -26.762-107.630 138.645  0.00 97.00      PROA   
ATOM   3789  CD  GLU P 241     -28.893-107.651 138.907  0.00 97.00      PROA   
ATOM   3790  OE1 GLU P 241     -29.582-107.972 139.907  0.00 97.00      PROA   
ATOM   3791  OE2 GLU P 241     -29.246-106.787 138.063  0.00 97.00      PROA   
ATOM   3792  C   GLU P 241     -25.009-110.005 138.775  0.00 97.00      PROA   
ATOM   3793  O   GLU P 241     -24.080-109.727 139.532  0.00 97.00      PROA   
ATOM   3794  N   ALA P 242     -24.911-109.865 137.430  0.00 97.00      PROA   
ATOM   3795  HN  ALA P 242     -25.663-110.128 136.831  0.00 97.00      PROA   
ATOM   3796  CA  ALA P 242     -23.725-109.378 136.766  0.00 97.00      PROA   
ATOM   3797  HA  ALA P 242     -23.161-108.756 137.447  0.00 97.00      PROA   
ATOM   3798  CB  ALA P 242     -22.846-110.542 136.269  0.00 97.00      PROA   
ATOM   3799  HB1 ALA P 242     -23.413-111.178 135.557  0.00 97.00      PROA   
ATOM   3800  HB2 ALA P 242     -22.545-111.175 137.132  0.00 97.00      PROA   
ATOM   3801  HB3 ALA P 242     -21.926-110.171 135.772  0.00 97.00      PROA   
ATOM   3802  C   ALA P 242     -24.141-108.520 135.590  0.00 97.00      PROA   
ATOM   3803  O   ALA P 242     -25.123-108.804 134.908  0.00 97.00      PROA   
ATOM   3804  N   ALA P 243     -23.403-107.412 135.346  0.00 97.00      PROA   
ATOM   3805  HN  ALA P 243     -22.614-107.178 135.905  0.00 97.00      PROA   
ATOM   3806  CA  ALA P 243     -23.802-106.418 134.380  0.00 97.00      PROA   
ATOM   3807  HA  ALA P 243     -24.268-106.903 133.532  0.00 97.00      PROA   
ATOM   3808  CB  ALA P 243     -24.778-105.407 135.026  0.00 97.00      PROA   
ATOM   3809  HB1 ALA P 243     -24.299-104.903 135.894  0.00 97.00      PROA   
ATOM   3810  HB2 ALA P 243     -25.679-105.940 135.401  0.00 97.00      PROA   
ATOM   3811  HB3 ALA P 243     -25.109-104.633 134.304  0.00 97.00      PROA   
ATOM   3812  C   ALA P 243     -22.592-105.661 133.875  0.00 97.00      PROA   
ATOM   3813  O   ALA P 243     -21.510-105.700 134.457  0.00 97.00      PROA   
ATOM   3814  N   THR P 244     -22.767-104.940 132.743  0.00 97.00      PROA   
ATOM   3815  HN  THR P 244     -23.627-105.019 132.240  0.00 97.00      PROA   
ATOM   3816  CA  THR P 244     -21.913-103.851 132.294  0.00 97.00      PROA   
ATOM   3817  HA  THR P 244     -20.888-104.198 132.266  0.00 97.00      PROA   
ATOM   3818  CB  THR P 244     -22.322-103.345 130.921  0.00 97.00      PROA   
ATOM   3819  HB  THR P 244     -21.755-102.431 130.655  0.00 97.00      PROA   
ATOM   3820  OG1 THR P 244     -23.705-103.041 130.919  0.00 97.00      PROA   
ATOM   3821  HG1 THR P 244     -23.869-102.599 131.755  0.00 97.00      PROA   
ATOM   3822  CG2 THR P 244     -22.053-104.383 129.817  0.00 97.00      PROA   
ATOM   3823 HG21 THR P 244     -22.570-105.340 130.028  0.00 97.00      PROA   
ATOM   3824 HG22 THR P 244     -20.966-104.574 129.722  0.00 97.00      PROA   
ATOM   3825 HG23 THR P 244     -22.426-103.991 128.844  0.00 97.00      PROA   
ATOM   3826  C   THR P 244     -22.000-102.666 133.256  0.00 97.00      PROA   
ATOM   3827  O   THR P 244     -23.082-102.344 133.741  0.00 97.00      PROA   
ATOM   3828  N   GLU P 245     -20.867-101.966 133.495  0.00 97.00      PROA   
ATOM   3829  HN  GLU P 245     -20.027-102.218 133.020  0.00 97.00      PROA   
ATOM   3830  CA  GLU P 245     -20.671-100.845 134.410  0.00 97.00      PROA   
ATOM   3831  HA  GLU P 245     -20.846-101.174 135.424  0.00 97.00      PROA   
ATOM   3832  CB  GLU P 245     -19.185-100.439 134.175  0.00 97.00      PROA   
ATOM   3833  HB1 GLU P 245     -19.112 -99.855 133.232  0.00 97.00      PROA   
ATOM   3834  HB2 GLU P 245     -18.648-101.402 133.997  0.00 97.00      PROA   
ATOM   3835  CG  GLU P 245     -18.455 -99.660 135.288  0.00 97.00      PROA   
ATOM   3836  HG1 GLU P 245     -19.070 -99.658 136.209  0.00 97.00      PROA   
ATOM   3837  HG2 GLU P 245     -18.304 -98.608 134.965  0.00 97.00      PROA   
ATOM   3838  CD  GLU P 245     -17.069-100.224 135.643  0.00 97.00      PROA   
ATOM   3839  OE1 GLU P 245     -16.439-100.924 134.812  0.00 97.00      PROA   
ATOM   3840  OE2 GLU P 245     -16.620 -99.938 136.781  0.00 97.00      PROA   
ATOM   3841  C   GLU P 245     -21.614 -99.686 134.078  0.00 97.00      PROA   
ATOM   3842  O   GLU P 245     -22.275 -99.093 134.929  0.00 97.00      PROA   
ATOM   3843  N   ASP P 246     -21.721 -99.424 132.772  0.00 97.00      PROA   
ATOM   3844  HN  ASP P 246     -21.090 -99.902 132.161  0.00 97.00      PROA   
ATOM   3845  CA  ASP P 246     -22.527 -98.486 132.035  0.00 97.00      PROA   
ATOM   3846  HA  ASP P 246     -22.423 -97.513 132.497  0.00 97.00      PROA   
ATOM   3847  CB  ASP P 246     -21.927 -98.436 130.587  0.00 97.00      PROA   
ATOM   3848  HB1 ASP P 246     -21.032 -97.774 130.590  0.00 97.00      PROA   
ATOM   3849  HB2 ASP P 246     -22.647 -98.017 129.859  0.00 97.00      PROA   
ATOM   3850  CG  ASP P 246     -21.450 -99.819 130.102  0.00 97.00      PROA   
ATOM   3851  OD1 ASP P 246     -20.381-100.304 130.567  0.00 97.00      PROA   
ATOM   3852  OD2 ASP P 246     -22.187-100.441 129.303  0.00 97.00      PROA   
ATOM   3853  C   ASP P 246     -24.033 -98.802 132.010  0.00 97.00      PROA   
ATOM   3854  O   ASP P 246     -24.841 -97.940 131.667  0.00 97.00      PROA   
ATOM   3855  N   GLY P 247     -24.471-100.029 132.389  0.00 97.00      PROA   
ATOM   3856  HN  GLY P 247     -23.811-100.680 132.759  0.00 97.00      PROA   
ATOM   3857  CA  GLY P 247     -25.888-100.403 132.461  0.00 97.00      PROA   
ATOM   3858  HA1 GLY P 247     -26.440 -99.597 132.926  0.00 97.00      PROA   
ATOM   3859  HA2 GLY P 247     -25.947-101.317 133.035  0.00 97.00      PROA   
ATOM   3860  C   GLY P 247     -26.541-100.687 131.129  0.00 97.00      PROA   
ATOM   3861  O   GLY P 247     -27.766-100.758 131.019  0.00 97.00      PROA   
ATOM   3862  N   ASN P 248     -25.730-100.879 130.073  0.00 97.00      PROA   
ATOM   3863  HN  ASN P 248     -24.748-100.741 130.174  0.00 97.00      PROA   
ATOM   3864  CA  ASN P 248     -26.178-101.349 128.779  0.00 97.00      PROA   
ATOM   3865  HA  ASN P 248     -26.977-100.702 128.450  0.00 97.00      PROA   
ATOM   3866  CB  ASN P 248     -25.003-101.301 127.773  0.00 97.00      PROA   
ATOM   3867  HB1 ASN P 248     -25.201-101.919 126.873  0.00 97.00      PROA   
ATOM   3868  HB2 ASN P 248     -24.073-101.668 128.258  0.00 97.00      PROA   
ATOM   3869  CG  ASN P 248     -24.861 -99.849 127.302  0.00 97.00      PROA   
ATOM   3870  OD1 ASN P 248     -25.863 -99.183 127.024  0.00 97.00      PROA   
ATOM   3871  ND2 ASN P 248     -23.609 -99.326 127.251  0.00 97.00      PROA   
ATOM   3872 HD21 ASN P 248     -23.512 -98.368 126.992  0.00 97.00      PROA   
ATOM   3873 HD22 ASN P 248     -22.872 -99.806 127.732  0.00 97.00      PROA   
ATOM   3874  C   ASN P 248     -26.776-102.742 128.827  0.00 97.00      PROA   
ATOM   3875  O   ASN P 248     -27.847-102.981 128.272  0.00 97.00      PROA   
ATOM   3876  N   VAL P 249     -26.106-103.675 129.534  0.00 97.00      PROA   
ATOM   3877  HN  VAL P 249     -25.239-103.436 129.968  0.00 97.00      PROA   
ATOM   3878  CA  VAL P 249     -26.486-105.067 129.617  0.00 97.00      PROA   
ATOM   3879  HA  VAL P 249     -27.487-105.201 129.232  0.00 97.00      PROA   
ATOM   3880  CB  VAL P 249     -25.523-105.972 128.854  0.00 97.00      PROA   
ATOM   3881  HB  VAL P 249     -24.512-105.938 129.314  0.00 97.00      PROA   
ATOM   3882  CG1 VAL P 249     -26.029-107.432 128.867  0.00 97.00      PROA   
ATOM   3883 HG11 VAL P 249     -27.049-107.494 128.432  0.00 97.00      PROA   
ATOM   3884 HG12 VAL P 249     -26.052-107.849 129.895  0.00 97.00      PROA   
ATOM   3885 HG13 VAL P 249     -25.354-108.067 128.257  0.00 97.00      PROA   
ATOM   3886  CG2 VAL P 249     -25.377-105.459 127.410  0.00 97.00      PROA   
ATOM   3887 HG21 VAL P 249     -25.008-104.416 127.356  0.00 97.00      PROA   
ATOM   3888 HG22 VAL P 249     -26.365-105.508 126.914  0.00 97.00      PROA   
ATOM   3889 HG23 VAL P 249     -24.657-106.093 126.853  0.00 97.00      PROA   
ATOM   3890  C   VAL P 249     -26.467-105.483 131.069  0.00 97.00      PROA   
ATOM   3891  O   VAL P 249     -25.460-105.343 131.753  0.00 97.00      PROA   
ATOM   3892  N   LEU P 250     -27.584-106.053 131.569  0.00 97.00      PROA   
ATOM   3893  HN  LEU P 250     -28.412-106.132 131.021  0.00 97.00      PROA   
ATOM   3894  CA  LEU P 250     -27.626-106.716 132.852  0.00 97.00      PROA   
ATOM   3895  HA  LEU P 250     -26.614-106.831 133.216  0.00 97.00      PROA   
ATOM   3896  CB  LEU P 250     -28.403-105.992 133.994  0.00 97.00      PROA   
ATOM   3897  HB1 LEU P 250     -27.774-105.118 134.281  0.00 97.00      PROA   
ATOM   3898  HB2 LEU P 250     -28.434-106.660 134.882  0.00 97.00      PROA   
ATOM   3899  CG  LEU P 250     -29.838-105.429 133.765  0.00 97.00      PROA   
ATOM   3900  HG  LEU P 250     -30.081-104.903 134.724  0.00 97.00      PROA   
ATOM   3901  CD1 LEU P 250     -29.951-104.360 132.660  0.00 97.00      PROA   
ATOM   3902 HD11 LEU P 250     -29.890-104.829 131.657  0.00 97.00      PROA   
ATOM   3903 HD12 LEU P 250     -29.137-103.612 132.760  0.00 97.00      PROA   
ATOM   3904 HD13 LEU P 250     -30.930-103.841 132.735  0.00 97.00      PROA   
ATOM   3905  CD2 LEU P 250     -30.924-106.508 133.602  0.00 97.00      PROA   
ATOM   3906 HD21 LEU P 250     -30.813-107.291 134.380  0.00 97.00      PROA   
ATOM   3907 HD22 LEU P 250     -30.859-106.979 132.601  0.00 97.00      PROA   
ATOM   3908 HD23 LEU P 250     -31.932-106.050 133.695  0.00 97.00      PROA   
ATOM   3909  C   LEU P 250     -28.102-108.117 132.587  0.00 97.00      PROA   
ATOM   3910  O   LEU P 250     -29.033-108.343 131.817  0.00 97.00      PROA   
ATOM   3911  N   LYS P 251     -27.406-109.118 133.167  0.00 97.00      PROA   
ATOM   3912  HN  LYS P 251     -26.630-108.938 133.769  0.00 97.00      PROA   
ATOM   3913  CA  LYS P 251     -27.619-110.491 132.791  0.00 97.00      PROA   
ATOM   3914  HA  LYS P 251     -28.590-110.608 132.332  0.00 97.00      PROA   
ATOM   3915  CB  LYS P 251     -26.557-110.933 131.773  0.00 97.00      PROA   
ATOM   3916  HB1 LYS P 251     -25.540-110.970 132.218  0.00 97.00      PROA   
ATOM   3917  HB2 LYS P 251     -26.536-110.125 131.003  0.00 97.00      PROA   
ATOM   3918  CG  LYS P 251     -26.913-112.247 131.066  0.00 97.00      PROA   
ATOM   3919  HG1 LYS P 251     -27.938-112.571 131.359  0.00 97.00      PROA   
ATOM   3920  HG2 LYS P 251     -26.211-113.032 131.415  0.00 97.00      PROA   
ATOM   3921  CD  LYS P 251     -26.869-112.116 129.533  0.00 97.00      PROA   
ATOM   3922  HD1 LYS P 251     -27.638-111.369 129.228  0.00 97.00      PROA   
ATOM   3923  HD2 LYS P 251     -27.147-113.092 129.079  0.00 97.00      PROA   
ATOM   3924  CE  LYS P 251     -25.494-111.678 129.003  0.00 97.00      PROA   
ATOM   3925  HE1 LYS P 251     -24.731-112.415 129.330  0.00 97.00      PROA   
ATOM   3926  HE2 LYS P 251     -25.207-110.675 129.385  0.00 97.00      PROA   
ATOM   3927  NZ  LYS P 251     -25.477-111.610 127.520  0.00 97.00      PROA   
ATOM   3928  HZ1 LYS P 251     -26.266-111.033 127.170  0.00 97.00      PROA   
ATOM   3929  HZ2 LYS P 251     -25.543-112.564 127.105  0.00 97.00      PROA   
ATOM   3930  HZ3 LYS P 251     -24.611-111.147 127.186  0.00 97.00      PROA   
ATOM   3931  C   LYS P 251     -27.601-111.330 134.040  0.00 97.00      PROA   
ATOM   3932  O   LYS P 251     -26.584-111.884 134.456  0.00 97.00      PROA   
ATOM   3933  N   ARG P 252     -28.780-111.416 134.686  0.00 97.00      PROA   
ATOM   3934  HN  ARG P 252     -29.582-110.958 134.307  0.00 97.00      PROA   
ATOM   3935  CA  ARG P 252     -29.005-112.150 135.911  0.00 97.00      PROA   
ATOM   3936  HA  ARG P 252     -28.263-111.803 136.617  0.00 97.00      PROA   
ATOM   3937  CB  ARG P 252     -30.401-111.808 136.489  0.00 97.00      PROA   
ATOM   3938  HB1 ARG P 252     -30.639-112.488 137.336  0.00 97.00      PROA   
ATOM   3939  HB2 ARG P 252     -31.171-111.962 135.701  0.00 97.00      PROA   
ATOM   3940  CG  ARG P 252     -30.493-110.360 137.014  0.00 97.00      PROA   
ATOM   3941  HG1 ARG P 252     -30.245-109.631 136.210  0.00 97.00      PROA   
ATOM   3942  HG2 ARG P 252     -29.721-110.248 137.810  0.00 97.00      PROA   
ATOM   3943  CD  ARG P 252     -31.878-110.008 137.584  0.00 97.00      PROA   
ATOM   3944  HD1 ARG P 252     -32.213-110.792 138.293  0.00 97.00      PROA   
ATOM   3945  HD2 ARG P 252     -32.617-109.888 136.763  0.00 97.00      PROA   
ATOM   3946  NE  ARG P 252     -31.714-108.735 138.348  0.00 97.00      PROA   
ATOM   3947  HE  ARG P 252     -30.832-108.558 138.789  0.00 97.00      PROA   
ATOM   3948  CZ  ARG P 252     -32.492-107.642 138.263  0.00 97.00      PROA   
ATOM   3949  NH1 ARG P 252     -33.785-107.700 137.960  0.00 97.00      PROA   
ATOM   3950 HH11 ARG P 252     -34.195-108.604 137.963  0.00 97.00      PROA   
ATOM   3951 HH12 ARG P 252     -34.314-106.873 138.122  0.00 97.00      PROA   
ATOM   3952  NH2 ARG P 252     -31.904-106.464 138.532  0.00 97.00      PROA   
ATOM   3953 HH21 ARG P 252     -30.903-106.501 138.592  0.00 97.00      PROA   
ATOM   3954 HH22 ARG P 252     -32.360-105.608 138.320  0.00 97.00      PROA   
ATOM   3955  C   ARG P 252     -28.809-113.656 135.803  0.00 97.00      PROA   
ATOM   3956  O   ARG P 252     -29.135-114.266 134.786  0.00 97.00      PROA   
ATOM   3957  N   SER P 253     -28.273-114.305 136.872  0.00 97.00      PROA   
ATOM   3958  HN  SER P 253     -27.950-113.809 137.677  0.00 97.00      PROA   
ATOM   3959  CA  SER P 253     -28.272-115.759 136.958  0.00 97.00      PROA   
ATOM   3960  HA  SER P 253     -27.997-116.130 135.984  0.00 97.00      PROA   
ATOM   3961  CB  SER P 253     -27.214-116.364 137.924  0.00 97.00      PROA   
ATOM   3962  HB1 SER P 253     -26.197-116.117 137.553  0.00 97.00      PROA   
ATOM   3963  HB2 SER P 253     -27.308-117.471 137.948  0.00 97.00      PROA   
ATOM   3964  OG  SER P 253     -27.343-115.881 139.252  0.00 97.00      PROA   
ATOM   3965  HG1 SER P 253     -27.190-114.929 139.206  0.00 97.00      PROA   
ATOM   3966  C   SER P 253     -29.661-116.268 137.342  0.00 97.00      PROA   
ATOM   3967  O   SER P 253     -30.318-115.641 138.173  0.00 97.00      PROA   
ATOM   3968  N   PRO P 254     -30.166-117.373 136.795  0.00 97.00      PROA   
ATOM   3969  CD  PRO P 254     -29.759-117.891 135.485  0.00 97.00      PROA   
ATOM   3970  HD1 PRO P 254     -28.821-118.473 135.611  0.00 97.00      PROA   
ATOM   3971  HD2 PRO P 254     -29.608-117.071 134.746  0.00 97.00      PROA   
ATOM   3972  CA  PRO P 254     -31.238-118.176 137.390  0.00 97.00      PROA   
ATOM   3973  HA  PRO P 254     -32.119-117.551 137.417  0.00 97.00      PROA   
ATOM   3974  CB  PRO P 254     -31.379-119.365 136.420  0.00 97.00      PROA   
ATOM   3975  HB1 PRO P 254     -32.417-119.750 136.380  0.00 97.00      PROA   
ATOM   3976  HB2 PRO P 254     -30.692-120.191 136.711  0.00 97.00      PROA   
ATOM   3977  CG  PRO P 254     -30.911-118.803 135.071  0.00 97.00      PROA   
ATOM   3978  HG1 PRO P 254     -30.597-119.591 134.358  0.00 97.00      PROA   
ATOM   3979  HG2 PRO P 254     -31.722-118.192 134.615  0.00 97.00      PROA   
ATOM   3980  C   PRO P 254     -30.965-118.630 138.823  0.00 97.00      PROA   
ATOM   3981  O   PRO P 254     -29.803-118.848 139.163  0.00 97.00      PROA   
ATOM   3982  N   GLU P 255     -32.012-118.782 139.678  0.00 97.00      PROA   
ATOM   3983  HN  GLU P 255     -32.943-118.548 139.408  0.00 97.00      PROA   
ATOM   3984  CA  GLU P 255     -31.874-119.245 141.051  0.00 97.00      PROA   
ATOM   3985  HA  GLU P 255     -31.200-118.560 141.540  0.00 97.00      PROA   
ATOM   3986  CB  GLU P 255     -33.212-119.218 141.845  0.00 97.00      PROA   
ATOM   3987  HB1 GLU P 255     -32.979-119.608 142.857  0.00 97.00      PROA   
ATOM   3988  HB2 GLU P 255     -33.945-119.914 141.382  0.00 97.00      PROA   
ATOM   3989  CG  GLU P 255     -33.857-117.813 141.990  0.00 97.00      PROA   
ATOM   3990  HG1 GLU P 255     -34.668-117.689 141.242  0.00 97.00      PROA   
ATOM   3991  HG2 GLU P 255     -33.097-117.025 141.812  0.00 97.00      PROA   
ATOM   3992  CD  GLU P 255     -34.437-117.562 143.387  0.00 97.00      PROA   
ATOM   3993  OE1 GLU P 255     -35.679-117.399 143.510  0.00 97.00      PROA   
ATOM   3994  OE2 GLU P 255     -33.628-117.505 144.350  0.00 97.00      PROA   
ATOM   3995  C   GLU P 255     -31.255-120.635 141.197  0.00 97.00      PROA   
ATOM   3996  O   GLU P 255     -31.546-121.560 140.441  0.00 97.00      PROA   
ATOM   3997  N   LEU P 256     -30.377-120.791 142.214  0.00 97.00      PROA   
ATOM   3998  HN  LEU P 256     -30.122-120.003 142.773  0.00 97.00      PROA   
ATOM   3999  CA  LEU P 256     -29.657-122.008 142.516  0.00 97.00      PROA   
ATOM   4000  HA  LEU P 256     -29.976-122.790 141.843  0.00 97.00      PROA   
ATOM   4001  CB  LEU P 256     -28.134-121.737 142.360  0.00 97.00      PROA   
ATOM   4002  HB1 LEU P 256     -27.810-120.973 143.098  0.00 97.00      PROA   
ATOM   4003  HB2 LEU P 256     -28.016-121.275 141.350  0.00 97.00      PROA   
ATOM   4004  CG  LEU P 256     -27.160-122.943 142.399  0.00 97.00      PROA   
ATOM   4005  HG  LEU P 256     -26.209-122.584 141.931  0.00 97.00      PROA   
ATOM   4006  CD1 LEU P 256     -26.784-123.378 143.827  0.00 97.00      PROA   
ATOM   4007 HD11 LEU P 256     -27.652-123.831 144.340  0.00 97.00      PROA   
ATOM   4008 HD12 LEU P 256     -26.438-122.507 144.422  0.00 97.00      PROA   
ATOM   4009 HD13 LEU P 256     -25.971-124.134 143.797  0.00 97.00      PROA   
ATOM   4010  CD2 LEU P 256     -27.643-124.135 141.554  0.00 97.00      PROA   
ATOM   4011 HD21 LEU P 256     -27.871-123.805 140.519  0.00 97.00      PROA   
ATOM   4012 HD22 LEU P 256     -28.556-124.585 141.998  0.00 97.00      PROA   
ATOM   4013 HD23 LEU P 256     -26.854-124.916 141.513  0.00 97.00      PROA   
ATOM   4014  C   LEU P 256     -30.026-122.409 143.931  0.00 97.00      PROA   
ATOM   4015  O   LEU P 256     -30.018-121.589 144.842  0.00 97.00      PROA   
ATOM   4016  N   GLU P 257     -30.389-123.694 144.161  0.00 97.00      PROA   
ATOM   4017  HN  GLU P 257     -30.371-124.376 143.436  0.00 97.00      PROA   
ATOM   4018  CA  GLU P 257     -30.883-124.148 145.448  0.00 97.00      PROA   
ATOM   4019  HA  GLU P 257     -31.408-123.332 145.922  0.00 97.00      PROA   
ATOM   4020  CB  GLU P 257     -31.877-125.331 145.305  0.00 97.00      PROA   
ATOM   4021  HB1 GLU P 257     -31.365-126.231 144.904  0.00 97.00      PROA   
ATOM   4022  HB2 GLU P 257     -32.621-125.022 144.531  0.00 97.00      PROA   
ATOM   4023  CG  GLU P 257     -32.684-125.650 146.587  0.00 97.00      PROA   
ATOM   4024  HG1 GLU P 257     -33.752-125.787 146.313  0.00 97.00      PROA   
ATOM   4025  HG2 GLU P 257     -32.623-124.813 147.313  0.00 97.00      PROA   
ATOM   4026  CD  GLU P 257     -32.233-126.927 147.284  0.00 97.00      PROA   
ATOM   4027  OE1 GLU P 257     -31.102-126.940 147.812  0.00 97.00      PROA   
ATOM   4028  OE2 GLU P 257     -33.032-127.894 147.331  0.00 97.00      PROA   
ATOM   4029  C   GLU P 257     -29.745-124.550 146.359  0.00 97.00      PROA   
ATOM   4030  O   GLU P 257     -28.842-125.288 145.972  0.00 97.00      PROA   
ATOM   4031  N   LEU P 258     -29.785-124.057 147.618  0.00 97.00      PROA   
ATOM   4032  HN  LEU P 258     -30.519-123.433 147.881  0.00 97.00      PROA   
ATOM   4033  CA  LEU P 258     -28.839-124.398 148.655  0.00 97.00      PROA   
ATOM   4034  HA  LEU P 258     -28.395-125.353 148.417  0.00 97.00      PROA   
ATOM   4035  CB  LEU P 258     -27.708-123.351 148.840  0.00 97.00      PROA   
ATOM   4036  HB1 LEU P 258     -27.059-123.632 149.699  0.00 97.00      PROA   
ATOM   4037  HB2 LEU P 258     -28.175-122.373 149.076  0.00 97.00      PROA   
ATOM   4038  CG  LEU P 258     -26.796-123.152 147.605  0.00 97.00      PROA   
ATOM   4039  HG  LEU P 258     -27.444-123.000 146.712  0.00 97.00      PROA   
ATOM   4040  CD1 LEU P 258     -25.940-121.884 147.751  0.00 97.00      PROA   
ATOM   4041 HD11 LEU P 258     -25.255-121.985 148.619  0.00 97.00      PROA   
ATOM   4042 HD12 LEU P 258     -26.583-120.994 147.907  0.00 97.00      PROA   
ATOM   4043 HD13 LEU P 258     -25.335-121.727 146.832  0.00 97.00      PROA   
ATOM   4044  CD2 LEU P 258     -25.890-124.369 147.340  0.00 97.00      PROA   
ATOM   4045 HD21 LEU P 258     -26.494-125.283 147.167  0.00 97.00      PROA   
ATOM   4046 HD22 LEU P 258     -25.219-124.542 148.208  0.00 97.00      PROA   
ATOM   4047 HD23 LEU P 258     -25.264-124.189 146.441  0.00 97.00      PROA   
ATOM   4048  C   LEU P 258     -29.587-124.573 149.961  0.00 97.00      PROA   
ATOM   4049  O   LEU P 258     -29.532-123.737 150.861  0.00 97.00      PROA   
ATOM   4050  N   GLN P 259     -30.319-125.698 150.106  0.00 97.00      PROA   
ATOM   4051  HN  GLN P 259     -30.512-126.275 149.309  0.00 97.00      PROA   
ATOM   4052  CA  GLN P 259     -30.817-126.181 151.378  0.00 97.00      PROA   
ATOM   4053  HA  GLN P 259     -31.389-125.369 151.797  0.00 97.00      PROA   
ATOM   4054  CB  GLN P 259     -31.770-127.399 151.248  0.00 97.00      PROA   
ATOM   4055  HB1 GLN P 259     -31.854-127.924 152.227  0.00 97.00      PROA   
ATOM   4056  HB2 GLN P 259     -31.328-128.114 150.520  0.00 97.00      PROA   
ATOM   4057  CG  GLN P 259     -33.197-127.035 150.790  0.00 97.00      PROA   
ATOM   4058  HG1 GLN P 259     -33.181-126.581 149.779  0.00 97.00      PROA   
ATOM   4059  HG2 GLN P 259     -33.659-126.306 151.488  0.00 97.00      PROA   
ATOM   4060  CD  GLN P 259     -34.066-128.299 150.794  0.00 97.00      PROA   
ATOM   4061  OE1 GLN P 259     -34.611-128.691 151.832  0.00 97.00      PROA   
ATOM   4062  NE2 GLN P 259     -34.187-128.960 149.612  0.00 97.00      PROA   
ATOM   4063 HE21 GLN P 259     -34.746-129.784 149.569  0.00 97.00      PROA   
ATOM   4064 HE22 GLN P 259     -33.715-128.609 148.799  0.00 97.00      PROA   
ATOM   4065  C   GLN P 259     -29.716-126.491 152.376  0.00 97.00      PROA   
ATOM   4066  O   GLN P 259     -28.684-127.057 152.032  0.00 97.00      PROA   
ATOM   4067  N   VAL P 260     -29.929-126.101 153.652  0.00 97.00      PROA   
ATOM   4068  HN  VAL P 260     -30.765-125.624 153.904  0.00 97.00      PROA   
ATOM   4069  CA  VAL P 260     -28.983-126.291 154.729  0.00 97.00      PROA   
ATOM   4070  HA  VAL P 260     -28.219-126.986 154.420  0.00 97.00      PROA   
ATOM   4071  CB  VAL P 260     -28.317-124.989 155.166  0.00 97.00      PROA   
ATOM   4072  HB  VAL P 260     -29.099-124.286 155.522  0.00 97.00      PROA   
ATOM   4073  CG1 VAL P 260     -27.304-125.253 156.301  0.00 97.00      PROA   
ATOM   4074 HG11 VAL P 260     -26.550-126.005 155.984  0.00 97.00      PROA   
ATOM   4075 HG12 VAL P 260     -27.807-125.611 157.222  0.00 97.00      PROA   
ATOM   4076 HG13 VAL P 260     -26.772-124.312 156.550  0.00 97.00      PROA   
ATOM   4077  CG2 VAL P 260     -27.615-124.315 153.965  0.00 97.00      PROA   
ATOM   4078 HG21 VAL P 260     -28.347-124.002 153.194  0.00 97.00      PROA   
ATOM   4079 HG22 VAL P 260     -26.886-125.008 153.502  0.00 97.00      PROA   
ATOM   4080 HG23 VAL P 260     -27.073-123.407 154.305  0.00 97.00      PROA   
ATOM   4081  C   VAL P 260     -29.773-126.905 155.869  0.00 97.00      PROA   
ATOM   4082  O   VAL P 260     -30.845-126.418 156.219  0.00 97.00      PROA   
ATOM   4083  N   LEU P 261     -29.277-128.020 156.458  0.00 97.00      PROA   
ATOM   4084  HN  LEU P 261     -28.396-128.389 156.162  0.00 97.00      PROA   
ATOM   4085  CA  LEU P 261     -29.984-128.767 157.479  0.00 97.00      PROA   
ATOM   4086  HA  LEU P 261     -30.850-128.202 157.783  0.00 97.00      PROA   
ATOM   4087  CB  LEU P 261     -30.467-130.154 156.990  0.00 97.00      PROA   
ATOM   4088  HB1 LEU P 261     -30.886-130.733 157.844  0.00 97.00      PROA   
ATOM   4089  HB2 LEU P 261     -29.597-130.720 156.589  0.00 97.00      PROA   
ATOM   4090  CG  LEU P 261     -31.567-130.107 155.900  0.00 97.00      PROA   
ATOM   4091  HG  LEU P 261     -31.153-129.585 155.006  0.00 97.00      PROA   
ATOM   4092  CD1 LEU P 261     -31.959-131.535 155.481  0.00 97.00      PROA   
ATOM   4093 HD11 LEU P 261     -32.403-132.076 156.344  0.00 97.00      PROA   
ATOM   4094 HD12 LEU P 261     -31.067-132.097 155.135  0.00 97.00      PROA   
ATOM   4095 HD13 LEU P 261     -32.705-131.506 154.658  0.00 97.00      PROA   
ATOM   4096  CD2 LEU P 261     -32.824-129.338 156.348  0.00 97.00      PROA   
ATOM   4097 HD21 LEU P 261     -33.601-129.387 155.556  0.00 97.00      PROA   
ATOM   4098 HD22 LEU P 261     -32.593-128.271 156.535  0.00 97.00      PROA   
ATOM   4099 HD23 LEU P 261     -33.236-129.788 157.276  0.00 97.00      PROA   
ATOM   4100  C   LEU P 261     -29.166-128.937 158.738  0.00 97.00      PROA   
ATOM   4101  O   LEU P 261     -28.000-129.319 158.722  0.00 97.00      PROA   
ATOM   4102  N   GLY P 262     -29.816-128.652 159.887  0.00 97.00      PROA   
ATOM   4103  HN  GLY P 262     -30.776-128.391 159.861  0.00 97.00      PROA   
ATOM   4104  CA  GLY P 262     -29.262-128.754 161.212  0.00 97.00      PROA   
ATOM   4105  HA1 GLY P 262     -28.930-127.773 161.514  0.00 97.00      PROA   
ATOM   4106  HA2 GLY P 262     -28.497-129.518 161.247  0.00 97.00      PROA   
ATOM   4107  C   GLY P 262     -30.376-129.142 162.124  0.00 97.00      PROA   
ATOM   4108  O   GLY P 262     -31.552-129.009 161.792  0.00 97.00      PROA   
ATOM   4109  N   HSD P 263     -30.016-129.616 163.330  0.00 97.00      PROA   
ATOM   4110  HN  HSD P 263     -29.055-129.667 163.590  0.00 97.00      PROA   
ATOM   4111  CA  HSD P 263     -30.954-129.990 164.360  0.00 97.00      PROA   
ATOM   4112  HA  HSD P 263     -31.953-129.667 164.099  0.00 97.00      PROA   
ATOM   4113  CB  HSD P 263     -30.951-131.514 164.625  0.00 97.00      PROA   
ATOM   4114  HB1 HSD P 263     -31.572-131.759 165.514  0.00 97.00      PROA   
ATOM   4115  HB2 HSD P 263     -29.910-131.848 164.831  0.00 97.00      PROA   
ATOM   4116  ND1 HSD P 263     -32.719-132.847 163.338  0.00 97.00      PROA   
ATOM   4117  HD1 HSD P 263     -33.440-132.801 164.030  0.00 97.00      PROA   
ATOM   4118  CG  HSD P 263     -31.462-132.281 163.428  0.00 97.00      PROA   
ATOM   4119  CE1 HSD P 263     -32.769-133.511 162.155  0.00 97.00      PROA   
ATOM   4120  HE1 HSD P 263     -33.649-134.056 161.815  0.00 97.00      PROA   
ATOM   4121  NE2 HSD P 263     -31.636-133.423 161.487  0.00 97.00      PROA   
ATOM   4122  CD2 HSD P 263     -30.811-132.658 162.292  0.00 97.00      PROA   
ATOM   4123  HD2 HSD P 263     -29.799-132.443 161.970  0.00 97.00      PROA   
ATOM   4124  C   HSD P 263     -30.507-129.219 165.569  0.00 97.00      PROA   
ATOM   4125  O   HSD P 263     -29.309-129.116 165.822  0.00 97.00      PROA   
ATOM   4126  N   GLN P 264     -31.458-128.607 166.315  0.00 97.00      PROA   
ATOM   4127  HN  GLN P 264     -32.427-128.721 166.107  0.00 97.00      PROA   
ATOM   4128  CA  GLN P 264     -31.168-127.662 167.379  0.00 97.00      PROA   
ATOM   4129  HA  GLN P 264     -30.618-126.856 166.911  0.00 97.00      PROA   
ATOM   4130  CB  GLN P 264     -32.465-127.030 167.945  0.00 97.00      PROA   
ATOM   4131  HB1 GLN P 264     -32.257-126.501 168.901  0.00 97.00      PROA   
ATOM   4132  HB2 GLN P 264     -33.171-127.863 168.162  0.00 97.00      PROA   
ATOM   4133  CG  GLN P 264     -33.100-126.017 166.960  0.00 97.00      PROA   
ATOM   4134  HG1 GLN P 264     -33.004-126.387 165.917  0.00 97.00      PROA   
ATOM   4135  HG2 GLN P 264     -32.573-125.041 167.022  0.00 97.00      PROA   
ATOM   4136  CD  GLN P 264     -34.598-125.810 167.211  0.00 97.00      PROA   
ATOM   4137  OE1 GLN P 264     -35.427-126.101 166.341  0.00 97.00      PROA   
ATOM   4138  NE2 GLN P 264     -34.955-125.291 168.416  0.00 97.00      PROA   
ATOM   4139 HE21 GLN P 264     -35.928-125.156 168.599  0.00 97.00      PROA   
ATOM   4140 HE22 GLN P 264     -34.252-125.053 169.084  0.00 97.00      PROA   
ATOM   4141  C   GLN P 264     -30.265-128.182 168.487  0.00 97.00      PROA   
ATOM   4142  O   GLN P 264     -30.427-129.286 169.003  0.00 97.00      PROA   
ATOM   4143  N   GLN P 265     -29.250-127.364 168.835  0.00 97.00      PROA   
ATOM   4144  HN  GLN P 265     -29.182-126.458 168.421  0.00 97.00      PROA   
ATOM   4145  CA  GLN P 265     -28.095-127.748 169.607  0.00 97.00      PROA   
ATOM   4146  HA  GLN P 265     -28.069-128.826 169.621  0.00 97.00      PROA   
ATOM   4147  CB  GLN P 265     -26.766-127.262 168.947  0.00 97.00      PROA   
ATOM   4148  HB1 GLN P 265     -26.592-127.888 168.043  0.00 97.00      PROA   
ATOM   4149  HB2 GLN P 265     -25.919-127.464 169.641  0.00 97.00      PROA   
ATOM   4150  CG  GLN P 265     -26.692-125.766 168.528  0.00 97.00      PROA   
ATOM   4151  HG1 GLN P 265     -25.632-125.501 168.319  0.00 97.00      PROA   
ATOM   4152  HG2 GLN P 265     -27.035-125.128 169.368  0.00 97.00      PROA   
ATOM   4153  CD  GLN P 265     -27.543-125.413 167.294  0.00 97.00      PROA   
ATOM   4154  OE1 GLN P 265     -28.694-124.979 167.419  0.00 97.00      PROA   
ATOM   4155  NE2 GLN P 265     -26.965-125.590 166.075  0.00 97.00      PROA   
ATOM   4156 HE21 GLN P 265     -27.507-125.397 165.254  0.00 97.00      PROA   
ATOM   4157 HE22 GLN P 265     -26.023-125.910 166.001  0.00 97.00      PROA   
ATOM   4158  C   GLN P 265     -28.174-127.240 171.037  0.00 97.00      PROA   
ATOM   4159  O   GLN P 265     -28.816-126.220 171.288  0.00 97.00      PROA   
ATOM   4160  N   PRO P 266     -27.540-127.891 172.020  0.00 97.00      PROA   
ATOM   4161  CD  PRO P 266     -27.035-129.263 171.904  0.00 97.00      PROA   
ATOM   4162  HD1 PRO P 266     -26.144-129.257 171.239  0.00 97.00      PROA   
ATOM   4163  HD2 PRO P 266     -27.810-129.955 171.508  0.00 97.00      PROA   
ATOM   4164  CA  PRO P 266     -27.055-127.255 173.246  0.00 97.00      PROA   
ATOM   4165  HA  PRO P 266     -27.925-127.069 173.858  0.00 97.00      PROA   
ATOM   4166  CB  PRO P 266     -26.107-128.299 173.867  0.00 97.00      PROA   
ATOM   4167  HB1 PRO P 266     -26.099-128.259 174.974  0.00 97.00      PROA   
ATOM   4168  HB2 PRO P 266     -25.069-128.158 173.490  0.00 97.00      PROA   
ATOM   4169  CG  PRO P 266     -26.624-129.636 173.327  0.00 97.00      PROA   
ATOM   4170  HG1 PRO P 266     -25.858-130.436 173.356  0.00 97.00      PROA   
ATOM   4171  HG2 PRO P 266     -27.522-129.957 173.900  0.00 97.00      PROA   
ATOM   4172  C   PRO P 266     -26.366-125.911 173.043  0.00 97.00      PROA   
ATOM   4173  O   PRO P 266     -25.576-125.773 172.110  0.00 97.00      PROA   
ATOM   4174  N   THR P 267     -26.649-124.909 173.903  0.00 97.00      PROA   
ATOM   4175  HN  THR P 267     -27.391-125.001 174.564  0.00 97.00      PROA   
ATOM   4176  CA  THR P 267     -25.906-123.657 173.972  0.00 97.00      PROA   
ATOM   4177  HA  THR P 267     -25.910-123.268 172.963  0.00 97.00      PROA   
ATOM   4178  CB  THR P 267     -26.566-122.613 174.867  0.00 97.00      PROA   
ATOM   4179  HB  THR P 267     -26.225-122.702 175.922  0.00 97.00      PROA   
ATOM   4180  OG1 THR P 267     -27.978-122.777 174.884  0.00 97.00      PROA   
ATOM   4181  HG1 THR P 267     -28.251-122.719 173.965  0.00 97.00      PROA   
ATOM   4182  CG2 THR P 267     -26.256-121.197 174.351  0.00 97.00      PROA   
ATOM   4183 HG21 THR P 267     -26.632-121.072 173.313  0.00 97.00      PROA   
ATOM   4184 HG22 THR P 267     -25.164-121.005 174.354  0.00 97.00      PROA   
ATOM   4185 HG23 THR P 267     -26.750-120.441 174.997  0.00 97.00      PROA   
ATOM   4186  C   THR P 267     -24.431-123.801 174.362  0.00 97.00      PROA   
ATOM   4187  O   THR P 267     -23.623-123.126 173.723  0.00 97.00      PROA   
ATOM   4188  N   PRO P 268     -23.973-124.610 175.328  0.00 97.00      PROA   
ATOM   4189  CD  PRO P 268     -24.762-125.141 176.450  0.00 97.00      PROA   
ATOM   4190  HD1 PRO P 268     -25.664-125.682 176.102  0.00 97.00      PROA   
ATOM   4191  HD2 PRO P 268     -25.052-124.307 177.127  0.00 97.00      PROA   
ATOM   4192  CA  PRO P 268     -22.555-124.928 175.472  0.00 97.00      PROA   
ATOM   4193  HA  PRO P 268     -21.950-124.043 175.329  0.00 97.00      PROA   
ATOM   4194  CB  PRO P 268     -22.442-125.486 176.902  0.00 97.00      PROA   
ATOM   4195  HB1 PRO P 268     -22.278-124.640 177.607  0.00 97.00      PROA   
ATOM   4196  HB2 PRO P 268     -21.617-126.215 177.028  0.00 97.00      PROA   
ATOM   4197  CG  PRO P 268     -23.817-126.104 177.171  0.00 97.00      PROA   
ATOM   4198  HG1 PRO P 268     -23.867-127.101 176.678  0.00 97.00      PROA   
ATOM   4199  HG2 PRO P 268     -24.044-126.212 178.250  0.00 97.00      PROA   
ATOM   4200  C   PRO P 268     -22.118-125.964 174.451  0.00 97.00      PROA   
ATOM   4201  O   PRO P 268     -22.914-126.815 174.057  0.00 97.00      PROA   
ATOM   4202  N   VAL P 269     -20.840-125.880 174.021  0.00 97.00      PROA   
ATOM   4203  HN  VAL P 269     -20.200-125.206 174.378  0.00 97.00      PROA   
ATOM   4204  CA  VAL P 269     -20.171-126.805 173.147  0.00 97.00      PROA   
ATOM   4205  HA  VAL P 269     -20.576-127.794 173.309  0.00 97.00      PROA   
ATOM   4206  CB  VAL P 269     -20.304-126.416 171.669  0.00 97.00      PROA   
ATOM   4207  HB  VAL P 269     -21.393-126.341 171.439  0.00 97.00      PROA   
ATOM   4208  CG1 VAL P 269     -19.660-125.041 171.391  0.00 97.00      PROA   
ATOM   4209 HG11 VAL P 269     -18.574-125.078 171.616  0.00 97.00      PROA   
ATOM   4210 HG12 VAL P 269     -20.126-124.250 172.012  0.00 97.00      PROA   
ATOM   4211 HG13 VAL P 269     -19.781-124.768 170.321  0.00 97.00      PROA   
ATOM   4212  CG2 VAL P 269     -19.703-127.514 170.768  0.00 97.00      PROA   
ATOM   4213 HG21 VAL P 269     -20.178-128.494 170.980  0.00 97.00      PROA   
ATOM   4214 HG22 VAL P 269     -18.613-127.601 170.955  0.00 97.00      PROA   
ATOM   4215 HG23 VAL P 269     -19.851-127.263 169.696  0.00 97.00      PROA   
ATOM   4216  C   VAL P 269     -18.705-126.810 173.649  0.00 97.00      PROA   
ATOM   4217  OT1 VAL P 269     -18.296-125.822 174.322  0.00 97.00      PROA   
ATOM   4218  OT2 VAL P 269     -17.985-127.812 173.395  0.00 97.00      PROA   
END
