# Supplementary material for: The solution structure of the unbound IgG Fc receptor CD64 resembles its crystal structure: Implications for function
Source: PLoS One. 2023 Sep 21;18(9):e0288351. doi: 10.1371/journal.pone.0288351 (PMC10513344; doi:10.1371/journal.pone.0288351)
Supplement: S1 File — (ZIP) [file pone.0288351.s003.zip › CD64V03 E11/Top100/EM_done_ready_for_EM_top100_0p11_E11.dcd_182655.pdb.pdb]

REMARK  FINAL COORDINATES WRITTEN BY NAMD AT TIMESTEP 2000
ATOM      1  N   LYS P   1     -12.326 -51.517 124.749  0.00 97.00      PROA   
ATOM      2  HT1 LYS P   1     -12.714 -52.142 125.487  0.00 97.00      PROA   
ATOM      3  HT2 LYS P   1     -12.751 -50.577 124.905  0.00 97.00      PROA   
ATOM      4  HT3 LYS P   1     -11.295 -51.464 124.863  0.00 97.00      PROA   
ATOM      5  CA  LYS P   1     -12.698 -52.051 123.416  0.00 97.00      PROA   
ATOM      6  HA  LYS P   1     -13.724 -52.379 123.481  0.00 97.00      PROA   
ATOM      7  CB  LYS P   1     -12.596 -50.957 122.312  0.00 97.00      PROA   
ATOM      8  HB1 LYS P   1     -12.641 -51.453 121.319  0.00 97.00      PROA   
ATOM      9  HB2 LYS P   1     -11.618 -50.433 122.368  0.00 97.00      PROA   
ATOM     10  CG  LYS P   1     -13.739 -49.919 122.353  0.00 97.00      PROA   
ATOM     11  HG1 LYS P   1     -13.562 -49.232 123.210  0.00 97.00      PROA   
ATOM     12  HG2 LYS P   1     -14.710 -50.430 122.536  0.00 97.00      PROA   
ATOM     13  CD  LYS P   1     -13.868 -49.060 121.076  0.00 97.00      PROA   
ATOM     14  HD1 LYS P   1     -12.878 -48.604 120.852  0.00 97.00      PROA   
ATOM     15  HD2 LYS P   1     -14.579 -48.231 121.300  0.00 97.00      PROA   
ATOM     16  CE  LYS P   1     -14.371 -49.839 119.847  0.00 97.00      PROA   
ATOM     17  HE1 LYS P   1     -15.326 -50.354 120.087  0.00 97.00      PROA   
ATOM     18  HE2 LYS P   1     -13.624 -50.595 119.526  0.00 97.00      PROA   
ATOM     19  NZ  LYS P   1     -14.622 -48.938 118.693  0.00 97.00      PROA   
ATOM     20  HZ1 LYS P   1     -13.749 -48.430 118.445  0.00 97.00      PROA   
ATOM     21  HZ2 LYS P   1     -15.361 -48.249 118.938  0.00 97.00      PROA   
ATOM     22  HZ3 LYS P   1     -14.936 -49.499 117.876  0.00 97.00      PROA   
ATOM     23  C   LYS P   1     -11.872 -53.262 123.078  0.00 97.00      PROA   
ATOM     24  O   LYS P   1     -10.880 -53.559 123.741  0.00 97.00      PROA   
ATOM     25  N   ALA P   2     -12.276 -53.998 122.022  0.00 97.00      PROA   
ATOM     26  HN  ALA P   2     -13.108 -53.811 121.507  0.00 97.00      PROA   
ATOM     27  CA  ALA P   2     -11.543 -55.098 121.471  0.00 97.00      PROA   
ATOM     28  HA  ALA P   2     -10.489 -54.857 121.425  0.00 97.00      PROA   
ATOM     29  CB  ALA P   2     -11.795 -56.411 122.241  0.00 97.00      PROA   
ATOM     30  HB1 ALA P   2     -12.882 -56.630 122.290  0.00 97.00      PROA   
ATOM     31  HB2 ALA P   2     -11.420 -56.316 123.284  0.00 97.00      PROA   
ATOM     32  HB3 ALA P   2     -11.277 -57.267 121.763  0.00 97.00      PROA   
ATOM     33  C   ALA P   2     -12.094 -55.174 120.069  0.00 97.00      PROA   
ATOM     34  O   ALA P   2     -13.013 -54.425 119.736  0.00 97.00      PROA   
ATOM     35  N   VAL P   3     -11.526 -56.065 119.220  0.00 97.00      PROA   
ATOM     36  HN  VAL P   3     -10.721 -56.585 119.487  0.00 97.00      PROA   
ATOM     37  CA  VAL P   3     -12.103 -56.502 117.964  0.00 97.00      PROA   
ATOM     38  HA  VAL P   3     -13.180 -56.498 118.060  0.00 97.00      PROA   
ATOM     39  CB  VAL P   3     -11.696 -55.727 116.700  0.00 97.00      PROA   
ATOM     40  HB  VAL P   3     -12.154 -56.232 115.816  0.00 97.00      PROA   
ATOM     41  CG1 VAL P   3     -12.269 -54.296 116.734  0.00 97.00      PROA   
ATOM     42 HG11 VAL P   3     -11.771 -53.700 117.527  0.00 97.00      PROA   
ATOM     43 HG12 VAL P   3     -13.361 -54.321 116.930  0.00 97.00      PROA   
ATOM     44 HG13 VAL P   3     -12.093 -53.794 115.759  0.00 97.00      PROA   
ATOM     45  CG2 VAL P   3     -10.165 -55.698 116.507  0.00 97.00      PROA   
ATOM     46 HG21 VAL P   3      -9.762 -56.717 116.345  0.00 97.00      PROA   
ATOM     47 HG22 VAL P   3      -9.664 -55.253 117.391  0.00 97.00      PROA   
ATOM     48 HG23 VAL P   3      -9.907 -55.080 115.620  0.00 97.00      PROA   
ATOM     49  C   VAL P   3     -11.655 -57.944 117.855  0.00 97.00      PROA   
ATOM     50  O   VAL P   3     -10.590 -58.299 118.358  0.00 97.00      PROA   
ATOM     51  N   ILE P   4     -12.474 -58.828 117.229  0.00 97.00      PROA   
ATOM     52  HN  ILE P   4     -13.377 -58.554 116.899  0.00 97.00      PROA   
ATOM     53  CA  ILE P   4     -12.174 -60.252 117.174  0.00 97.00      PROA   
ATOM     54  HA  ILE P   4     -11.385 -60.469 117.878  0.00 97.00      PROA   
ATOM     55  CB  ILE P   4     -13.355 -61.123 117.612  0.00 97.00      PROA   
ATOM     56  HB  ILE P   4     -14.220 -60.927 116.939  0.00 97.00      PROA   
ATOM     57  CG2 ILE P   4     -12.958 -62.618 117.534  0.00 97.00      PROA   
ATOM     58 HG21 ILE P   4     -11.994 -62.782 118.062  0.00 97.00      PROA   
ATOM     59 HG22 ILE P   4     -12.858 -62.954 116.482  0.00 97.00      PROA   
ATOM     60 HG23 ILE P   4     -13.719 -63.258 118.019  0.00 97.00      PROA   
ATOM     61  CG1 ILE P   4     -13.789 -60.761 119.055  0.00 97.00      PROA   
ATOM     62 HG11 ILE P   4     -13.845 -59.660 119.191  0.00 97.00      PROA   
ATOM     63 HG12 ILE P   4     -13.005 -61.144 119.738  0.00 97.00      PROA   
ATOM     64  CD  ILE P   4     -15.148 -61.331 119.467  0.00 97.00      PROA   
ATOM     65  HD1 ILE P   4     -15.229 -62.415 119.248  0.00 97.00      PROA   
ATOM     66  HD2 ILE P   4     -15.961 -60.801 118.927  0.00 97.00      PROA   
ATOM     67  HD3 ILE P   4     -15.299 -61.188 120.556  0.00 97.00      PROA   
ATOM     68  C   ILE P   4     -11.671 -60.670 115.796  0.00 97.00      PROA   
ATOM     69  O   ILE P   4     -12.246 -60.330 114.764  0.00 97.00      PROA   
ATOM     70  N   LYS P   5     -10.565 -61.452 115.759  0.00 97.00      PROA   
ATOM     71  HN  LYS P   5     -10.056 -61.625 116.603  0.00 97.00      PROA   
ATOM     72  CA  LYS P   5     -10.034 -62.041 114.544  0.00 97.00      PROA   
ATOM     73  HA  LYS P   5     -10.602 -61.704 113.689  0.00 97.00      PROA   
ATOM     74  CB  LYS P   5      -8.539 -61.690 114.332  0.00 97.00      PROA   
ATOM     75  HB1 LYS P   5      -8.182 -62.133 113.376  0.00 97.00      PROA   
ATOM     76  HB2 LYS P   5      -7.934 -62.128 115.159  0.00 97.00      PROA   
ATOM     77  CG  LYS P   5      -8.236 -60.182 114.313  0.00 97.00      PROA   
ATOM     78  HG1 LYS P   5      -7.132 -60.072 114.223  0.00 97.00      PROA   
ATOM     79  HG2 LYS P   5      -8.533 -59.737 115.289  0.00 97.00      PROA   
ATOM     80  CD  LYS P   5      -8.922 -59.409 113.171  0.00 97.00      PROA   
ATOM     81  HD1 LYS P   5     -10.015 -59.614 113.200  0.00 97.00      PROA   
ATOM     82  HD2 LYS P   5      -8.536 -59.778 112.196  0.00 97.00      PROA   
ATOM     83  CE  LYS P   5      -8.748 -57.887 113.264  0.00 97.00      PROA   
ATOM     84  HE1 LYS P   5      -9.208 -57.522 114.211  0.00 97.00      PROA   
ATOM     85  HE2 LYS P   5      -9.218 -57.363 112.408  0.00 97.00      PROA   
ATOM     86  NZ  LYS P   5      -7.323 -57.520 113.299  0.00 97.00      PROA   
ATOM     87  HZ1 LYS P   5      -6.817 -57.569 112.400  0.00 97.00      PROA   
ATOM     88  HZ2 LYS P   5      -6.852 -58.129 114.007  0.00 97.00      PROA   
ATOM     89  HZ3 LYS P   5      -7.226 -56.577 113.737  0.00 97.00      PROA   
ATOM     90  C   LYS P   5     -10.136 -63.552 114.601  0.00 97.00      PROA   
ATOM     91  O   LYS P   5      -9.471 -64.205 115.396  0.00 97.00      PROA   
ATOM     92  N   LEU P   6     -10.947 -64.167 113.711  0.00 97.00      PROA   
ATOM     93  HN  LEU P   6     -11.541 -63.647 113.102  0.00 97.00      PROA   
ATOM     94  CA  LEU P   6     -10.966 -65.604 113.520  0.00 97.00      PROA   
ATOM     95  HA  LEU P   6     -10.913 -66.082 114.489  0.00 97.00      PROA   
ATOM     96  CB  LEU P   6     -12.265 -66.087 112.822  0.00 97.00      PROA   
ATOM     97  HB1 LEU P   6     -12.276 -67.198 112.863  0.00 97.00      PROA   
ATOM     98  HB2 LEU P   6     -12.269 -65.792 111.751  0.00 97.00      PROA   
ATOM     99  CG  LEU P   6     -13.589 -65.574 113.448  0.00 97.00      PROA   
ATOM    100  HG  LEU P   6     -13.419 -65.391 114.534  0.00 97.00      PROA   
ATOM    101  CD1 LEU P   6     -14.095 -64.267 112.805  0.00 97.00      PROA   
ATOM    102 HD11 LEU P   6     -14.236 -64.413 111.712  0.00 97.00      PROA   
ATOM    103 HD12 LEU P   6     -13.385 -63.431 112.962  0.00 97.00      PROA   
ATOM    104 HD13 LEU P   6     -15.073 -63.977 113.244  0.00 97.00      PROA   
ATOM    105  CD2 LEU P   6     -14.688 -66.644 113.329  0.00 97.00      PROA   
ATOM    106 HD21 LEU P   6     -14.388 -67.578 113.848  0.00 97.00      PROA   
ATOM    107 HD22 LEU P   6     -14.877 -66.877 112.261  0.00 97.00      PROA   
ATOM    108 HD23 LEU P   6     -15.633 -66.273 113.781  0.00 97.00      PROA   
ATOM    109  C   LEU P   6      -9.747 -66.016 112.700  0.00 97.00      PROA   
ATOM    110  O   LEU P   6      -9.514 -65.483 111.618  0.00 97.00      PROA   
ATOM    111  N   GLN P   7      -8.900 -66.940 113.215  0.00 97.00      PROA   
ATOM    112  HN  GLN P   7      -9.063 -67.337 114.120  0.00 97.00      PROA   
ATOM    113  CA  GLN P   7      -7.684 -67.379 112.540  0.00 97.00      PROA   
ATOM    114  HA  GLN P   7      -7.157 -66.471 112.280  0.00 97.00      PROA   
ATOM    115  CB  GLN P   7      -6.740 -68.120 113.525  0.00 97.00      PROA   
ATOM    116  HB1 GLN P   7      -7.353 -68.854 114.092  0.00 97.00      PROA   
ATOM    117  HB2 GLN P   7      -6.392 -67.356 114.258  0.00 97.00      PROA   
ATOM    118  CG  GLN P   7      -5.530 -68.853 112.907  0.00 97.00      PROA   
ATOM    119  HG1 GLN P   7      -4.949 -68.144 112.278  0.00 97.00      PROA   
ATOM    120  HG2 GLN P   7      -5.866 -69.700 112.274  0.00 97.00      PROA   
ATOM    121  CD  GLN P   7      -4.602 -69.348 114.023  0.00 97.00      PROA   
ATOM    122  OE1 GLN P   7      -4.238 -68.582 114.921  0.00 97.00      PROA   
ATOM    123  NE2 GLN P   7      -4.199 -70.648 113.989  0.00 97.00      PROA   
ATOM    124 HE21 GLN P   7      -3.609 -70.965 114.730  0.00 97.00      PROA   
ATOM    125 HE22 GLN P   7      -4.491 -71.255 113.252  0.00 97.00      PROA   
ATOM    126  C   GLN P   7      -7.864 -68.085 111.197  0.00 97.00      PROA   
ATOM    127  O   GLN P   7      -7.214 -67.676 110.234  0.00 97.00      PROA   
ATOM    128  N   PRO P   8      -8.743 -69.067 111.004  0.00 97.00      PROA   
ATOM    129  CD  PRO P   8      -9.149 -70.032 112.018  0.00 97.00      PROA   
ATOM    130  HD1 PRO P   8      -9.978 -69.582 112.600  0.00 97.00      PROA   
ATOM    131  HD2 PRO P   8      -8.311 -70.320 112.688  0.00 97.00      PROA   
ATOM    132  CA  PRO P   8      -9.492 -69.236 109.764  0.00 97.00      PROA   
ATOM    133  HA  PRO P   8      -8.804 -69.244 108.933  0.00 97.00      PROA   
ATOM    134  CB  PRO P   8     -10.221 -70.591 109.931  0.00 97.00      PROA   
ATOM    135  HB1 PRO P   8     -10.055 -71.245 109.050  0.00 97.00      PROA   
ATOM    136  HB2 PRO P   8     -11.316 -70.470 110.077  0.00 97.00      PROA   
ATOM    137  CG  PRO P   8      -9.628 -71.229 111.198  0.00 97.00      PROA   
ATOM    138  HG1 PRO P   8     -10.369 -71.853 111.734  0.00 97.00      PROA   
ATOM    139  HG2 PRO P   8      -8.755 -71.861 110.921  0.00 97.00      PROA   
ATOM    140  C   PRO P   8     -10.484 -68.082 109.635  0.00 97.00      PROA   
ATOM    141  O   PRO P   8     -11.262 -67.971 110.580  0.00 97.00      PROA   
ATOM    142  N   PRO P   9     -10.555 -67.232 108.609  0.00 97.00      PROA   
ATOM    143  CD  PRO P   9      -9.705 -67.317 107.417  0.00 97.00      PROA   
ATOM    144  HD1 PRO P   9      -9.786 -68.317 106.937  0.00 97.00      PROA   
ATOM    145  HD2 PRO P   9      -8.651 -67.109 107.708  0.00 97.00      PROA   
ATOM    146  CA  PRO P   9     -11.409 -66.039 108.596  0.00 97.00      PROA   
ATOM    147  HA  PRO P   9     -11.379 -65.540 109.554  0.00 97.00      PROA   
ATOM    148  CB  PRO P   9     -10.759 -65.187 107.489  0.00 97.00      PROA   
ATOM    149  HB1 PRO P   9      -9.891 -64.644 107.930  0.00 97.00      PROA   
ATOM    150  HB2 PRO P   9     -11.432 -64.443 107.025  0.00 97.00      PROA   
ATOM    151  CG  PRO P   9     -10.226 -66.218 106.491  0.00 97.00      PROA   
ATOM    152  HG1 PRO P   9     -11.069 -66.610 105.882  0.00 97.00      PROA   
ATOM    153  HG2 PRO P   9      -9.446 -65.809 105.819  0.00 97.00      PROA   
ATOM    154  C   PRO P   9     -12.866 -66.366 108.278  0.00 97.00      PROA   
ATOM    155  O   PRO P   9     -13.502 -65.631 107.526  0.00 97.00      PROA   
ATOM    156  N   TRP P  10     -13.426 -67.455 108.841  0.00 97.00      PROA   
ATOM    157  HN  TRP P  10     -12.909 -67.972 109.520  0.00 97.00      PROA   
ATOM    158  CA  TRP P  10     -14.677 -68.020 108.395  0.00 97.00      PROA   
ATOM    159  HA  TRP P  10     -15.076 -67.437 107.578  0.00 97.00      PROA   
ATOM    160  CB  TRP P  10     -14.480 -69.482 107.919  0.00 97.00      PROA   
ATOM    161  HB1 TRP P  10     -15.419 -69.851 107.457  0.00 97.00      PROA   
ATOM    162  HB2 TRP P  10     -14.276 -70.120 108.810  0.00 97.00      PROA   
ATOM    163  CG  TRP P  10     -13.353 -69.686 106.945  0.00 97.00      PROA   
ATOM    164  CD1 TRP P  10     -12.411 -70.677 107.046  0.00 97.00      PROA   
ATOM    165  HD1 TRP P  10     -12.387 -71.417 107.835  0.00 97.00      PROA   
ATOM    166  NE1 TRP P  10     -11.572 -70.633 105.965  0.00 97.00      PROA   
ATOM    167  HE1 TRP P  10     -10.938 -71.331 105.710  0.00 97.00      PROA   
ATOM    168  CE2 TRP P  10     -11.928 -69.601 105.149  0.00 97.00      PROA   
ATOM    169  CD2 TRP P  10     -13.045 -68.962 105.736  0.00 97.00      PROA   
ATOM    170  CE3 TRP P  10     -13.609 -67.856 105.093  0.00 97.00      PROA   
ATOM    171  HE3 TRP P  10     -14.444 -67.320 105.514  0.00 97.00      PROA   
ATOM    172  CZ3 TRP P  10     -13.070 -67.432 103.875  0.00 97.00      PROA   
ATOM    173  HZ3 TRP P  10     -13.505 -66.581 103.368  0.00 97.00      PROA   
ATOM    174  CZ2 TRP P  10     -11.388 -69.176 103.943  0.00 97.00      PROA   
ATOM    175  HZ2 TRP P  10     -10.535 -69.671 103.503  0.00 97.00      PROA   
ATOM    176  CH2 TRP P  10     -11.979 -68.083 103.308  0.00 97.00      PROA   
ATOM    177  HH2 TRP P  10     -11.580 -67.726 102.369  0.00 97.00      PROA   
ATOM    178  C   TRP P  10     -15.693 -67.991 109.511  0.00 97.00      PROA   
ATOM    179  O   TRP P  10     -15.584 -68.701 110.508  0.00 97.00      PROA   
ATOM    180  N   VAL P  11     -16.743 -67.155 109.350  0.00 97.00      PROA   
ATOM    181  HN  VAL P  11     -16.784 -66.543 108.562  0.00 97.00      PROA   
ATOM    182  CA  VAL P  11     -17.779 -66.973 110.351  0.00 97.00      PROA   
ATOM    183  HA  VAL P  11     -17.318 -67.039 111.327  0.00 97.00      PROA   
ATOM    184  CB  VAL P  11     -18.385 -65.575 110.212  0.00 97.00      PROA   
ATOM    185  HB  VAL P  11     -18.959 -65.502 109.260  0.00 97.00      PROA   
ATOM    186  CG1 VAL P  11     -19.322 -65.278 111.394  0.00 97.00      PROA   
ATOM    187 HG11 VAL P  11     -18.786 -65.399 112.359  0.00 97.00      PROA   
ATOM    188 HG12 VAL P  11     -20.191 -65.963 111.382  0.00 97.00      PROA   
ATOM    189 HG13 VAL P  11     -19.703 -64.236 111.333  0.00 97.00      PROA   
ATOM    190  CG2 VAL P  11     -17.255 -64.516 110.178  0.00 97.00      PROA   
ATOM    191 HG21 VAL P  11     -16.639 -64.593 109.259  0.00 97.00      PROA   
ATOM    192 HG22 VAL P  11     -16.593 -64.626 111.063  0.00 97.00      PROA   
ATOM    193 HG23 VAL P  11     -17.691 -63.495 110.202  0.00 97.00      PROA   
ATOM    194  C   VAL P  11     -18.827 -68.094 110.263  0.00 97.00      PROA   
ATOM    195  O   VAL P  11     -19.585 -68.344 111.198  0.00 97.00      PROA   
ATOM    196  N   SER P  12     -18.830 -68.844 109.140  0.00 97.00      PROA   
ATOM    197  HN  SER P  12     -18.168 -68.629 108.430  0.00 97.00      PROA   
ATOM    198  CA  SER P  12     -19.667 -70.006 108.887  0.00 97.00      PROA   
ATOM    199  HA  SER P  12     -20.282 -70.217 109.751  0.00 97.00      PROA   
ATOM    200  CB  SER P  12     -20.610 -69.770 107.665  0.00 97.00      PROA   
ATOM    201  HB1 SER P  12     -20.032 -69.306 106.838  0.00 97.00      PROA   
ATOM    202  HB2 SER P  12     -21.407 -69.055 107.968  0.00 97.00      PROA   
ATOM    203  OG  SER P  12     -21.228 -70.954 107.165  0.00 97.00      PROA   
ATOM    204  HG1 SER P  12     -21.946 -71.167 107.771  0.00 97.00      PROA   
ATOM    205  C   SER P  12     -18.729 -71.186 108.678  0.00 97.00      PROA   
ATOM    206  O   SER P  12     -17.819 -71.119 107.854  0.00 97.00      PROA   
ATOM    207  N   VAL P  13     -18.907 -72.289 109.455  0.00 97.00      PROA   
ATOM    208  HN  VAL P  13     -19.639 -72.316 110.135  0.00 97.00      PROA   
ATOM    209  CA  VAL P  13     -17.919 -73.362 109.507  0.00 97.00      PROA   
ATOM    210  HA  VAL P  13     -17.442 -73.427 108.539  0.00 97.00      PROA   
ATOM    211  CB  VAL P  13     -16.855 -73.044 110.566  0.00 97.00      PROA   
ATOM    212  HB  VAL P  13     -16.543 -71.982 110.409  0.00 97.00      PROA   
ATOM    213  CG1 VAL P  13     -17.417 -73.153 112.001  0.00 97.00      PROA   
ATOM    214 HG11 VAL P  13     -17.689 -74.202 112.241  0.00 97.00      PROA   
ATOM    215 HG12 VAL P  13     -18.312 -72.513 112.130  0.00 97.00      PROA   
ATOM    216 HG13 VAL P  13     -16.648 -72.827 112.734  0.00 97.00      PROA   
ATOM    217  CG2 VAL P  13     -15.595 -73.909 110.380  0.00 97.00      PROA   
ATOM    218 HG21 VAL P  13     -15.223 -73.854 109.336  0.00 97.00      PROA   
ATOM    219 HG22 VAL P  13     -15.801 -74.969 110.634  0.00 97.00      PROA   
ATOM    220 HG23 VAL P  13     -14.789 -73.556 111.058  0.00 97.00      PROA   
ATOM    221  C   VAL P  13     -18.585 -74.714 109.751  0.00 97.00      PROA   
ATOM    222  O   VAL P  13     -19.700 -74.790 110.249  0.00 97.00      PROA   
ATOM    223  N   PHE P  14     -17.933 -75.845 109.377  0.00 97.00      PROA   
ATOM    224  HN  PHE P  14     -17.051 -75.804 108.910  0.00 97.00      PROA   
ATOM    225  CA  PHE P  14     -18.421 -77.179 109.694  0.00 97.00      PROA   
ATOM    226  HA  PHE P  14     -19.498 -77.169 109.608  0.00 97.00      PROA   
ATOM    227  CB  PHE P  14     -17.856 -78.280 108.755  0.00 97.00      PROA   
ATOM    228  HB1 PHE P  14     -18.156 -79.296 109.087  0.00 97.00      PROA   
ATOM    229  HB2 PHE P  14     -16.744 -78.233 108.746  0.00 97.00      PROA   
ATOM    230  CG  PHE P  14     -18.374 -78.146 107.350  0.00 97.00      PROA   
ATOM    231  CD1 PHE P  14     -19.755 -78.191 107.085  0.00 97.00      PROA   
ATOM    232  HD1 PHE P  14     -20.457 -78.255 107.902  0.00 97.00      PROA   
ATOM    233  CE1 PHE P  14     -20.228 -78.187 105.767  0.00 97.00      PROA   
ATOM    234  HE1 PHE P  14     -21.289 -78.231 105.572  0.00 97.00      PROA   
ATOM    235  CZ  PHE P  14     -19.323 -78.125 104.700  0.00 97.00      PROA   
ATOM    236  HZ  PHE P  14     -19.684 -78.125 103.682  0.00 97.00      PROA   
ATOM    237  CD2 PHE P  14     -17.479 -78.094 106.271  0.00 97.00      PROA   
ATOM    238  HD2 PHE P  14     -16.416 -78.094 106.461  0.00 97.00      PROA   
ATOM    239  CE2 PHE P  14     -17.948 -78.063 104.954  0.00 97.00      PROA   
ATOM    240  HE2 PHE P  14     -17.243 -77.998 104.138  0.00 97.00      PROA   
ATOM    241  C   PHE P  14     -18.104 -77.627 111.110  0.00 97.00      PROA   
ATOM    242  O   PHE P  14     -17.172 -77.147 111.750  0.00 97.00      PROA   
ATOM    243  N   GLN P  15     -18.870 -78.629 111.612  0.00 97.00      PROA   
ATOM    244  HN  GLN P  15     -19.734 -78.867 111.170  0.00 97.00      PROA   
ATOM    245  CA  GLN P  15     -18.475 -79.478 112.728  0.00 97.00      PROA   
ATOM    246  HA  GLN P  15     -18.372 -78.840 113.595  0.00 97.00      PROA   
ATOM    247  CB  GLN P  15     -19.543 -80.568 113.025  0.00 97.00      PROA   
ATOM    248  HB1 GLN P  15     -20.466 -80.049 113.376  0.00 97.00      PROA   
ATOM    249  HB2 GLN P  15     -19.194 -81.196 113.872  0.00 97.00      PROA   
ATOM    250  CG  GLN P  15     -19.909 -81.432 111.787  0.00 97.00      PROA   
ATOM    251  HG1 GLN P  15     -19.194 -81.239 110.960  0.00 97.00      PROA   
ATOM    252  HG2 GLN P  15     -20.912 -81.146 111.411  0.00 97.00      PROA   
ATOM    253  CD  GLN P  15     -19.916 -82.939 112.101  0.00 97.00      PROA   
ATOM    254  OE1 GLN P  15     -20.744 -83.435 112.872  0.00 97.00      PROA   
ATOM    255  NE2 GLN P  15     -18.961 -83.691 111.481  0.00 97.00      PROA   
ATOM    256 HE21 GLN P  15     -18.317 -83.259 110.851  0.00 97.00      PROA   
ATOM    257 HE22 GLN P  15     -18.885 -84.659 111.714  0.00 97.00      PROA   
ATOM    258  C   GLN P  15     -17.133 -80.177 112.492  0.00 97.00      PROA   
ATOM    259  O   GLN P  15     -16.799 -80.506 111.357  0.00 97.00      PROA   
ATOM    260  N   GLU P  16     -16.331 -80.379 113.570  0.00 97.00      PROA   
ATOM    261  HN  GLU P  16     -16.645 -80.059 114.464  0.00 97.00      PROA   
ATOM    262  CA  GLU P  16     -15.041 -81.064 113.589  0.00 97.00      PROA   
ATOM    263  HA  GLU P  16     -14.902 -81.353 114.620  0.00 97.00      PROA   
ATOM    264  CB  GLU P  16     -14.984 -82.399 112.772  0.00 97.00      PROA   
ATOM    265  HB1 GLU P  16     -15.106 -82.148 111.699  0.00 97.00      PROA   
ATOM    266  HB2 GLU P  16     -15.845 -83.039 113.071  0.00 97.00      PROA   
ATOM    267  CG  GLU P  16     -13.682 -83.227 112.919  0.00 97.00      PROA   
ATOM    268  HG1 GLU P  16     -13.679 -83.748 113.899  0.00 97.00      PROA   
ATOM    269  HG2 GLU P  16     -12.791 -82.568 112.886  0.00 97.00      PROA   
ATOM    270  CD  GLU P  16     -13.477 -84.273 111.815  0.00 97.00      PROA   
ATOM    271  OE1 GLU P  16     -14.334 -84.421 110.905  0.00 97.00      PROA   
ATOM    272  OE2 GLU P  16     -12.405 -84.935 111.863  0.00 97.00      PROA   
ATOM    273  C   GLU P  16     -13.874 -80.126 113.279  0.00 97.00      PROA   
ATOM    274  O   GLU P  16     -12.787 -80.279 113.830  0.00 97.00      PROA   
ATOM    275  N   GLU P  17     -14.071 -79.105 112.414  0.00 97.00      PROA   
ATOM    276  HN  GLU P  17     -14.953 -79.015 111.958  0.00 97.00      PROA   
ATOM    277  CA  GLU P  17     -13.077 -78.106 112.038  0.00 97.00      PROA   
ATOM    278  HA  GLU P  17     -12.238 -78.647 111.621  0.00 97.00      PROA   
ATOM    279  CB  GLU P  17     -13.640 -77.205 110.906  0.00 97.00      PROA   
ATOM    280  HB1 GLU P  17     -14.614 -76.806 111.275  0.00 97.00      PROA   
ATOM    281  HB2 GLU P  17     -13.871 -77.852 110.030  0.00 97.00      PROA   
ATOM    282  CG  GLU P  17     -12.779 -76.003 110.446  0.00 97.00      PROA   
ATOM    283  HG1 GLU P  17     -12.540 -75.328 111.291  0.00 97.00      PROA   
ATOM    284  HG2 GLU P  17     -13.364 -75.415 109.707  0.00 97.00      PROA   
ATOM    285  CD  GLU P  17     -11.477 -76.428 109.759  0.00 97.00      PROA   
ATOM    286  OE1 GLU P  17     -10.612 -77.054 110.422  0.00 97.00      PROA   
ATOM    287  OE2 GLU P  17     -11.325 -76.109 108.550  0.00 97.00      PROA   
ATOM    288  C   GLU P  17     -12.519 -77.276 113.196  0.00 97.00      PROA   
ATOM    289  O   GLU P  17     -13.209 -76.978 114.164  0.00 97.00      PROA   
ATOM    290  N   SER P  18     -11.225 -76.886 113.122  0.00 97.00      PROA   
ATOM    291  HN  SER P  18     -10.731 -77.045 112.266  0.00 97.00      PROA   
ATOM    292  CA  SER P  18     -10.520 -76.177 114.176  0.00 97.00      PROA   
ATOM    293  HA  SER P  18     -11.010 -76.382 115.116  0.00 97.00      PROA   
ATOM    294  CB  SER P  18      -9.039 -76.623 114.297  0.00 97.00      PROA   
ATOM    295  HB1 SER P  18      -8.491 -76.367 113.363  0.00 97.00      PROA   
ATOM    296  HB2 SER P  18      -9.008 -77.727 114.417  0.00 97.00      PROA   
ATOM    297  OG  SER P  18      -8.384 -76.021 115.415  0.00 97.00      PROA   
ATOM    298  HG1 SER P  18      -8.845 -76.332 116.199  0.00 97.00      PROA   
ATOM    299  C   SER P  18     -10.560 -74.684 113.929  0.00 97.00      PROA   
ATOM    300  O   SER P  18     -10.219 -74.201 112.851  0.00 97.00      PROA   
ATOM    301  N   VAL P  19     -10.971 -73.904 114.950  0.00 97.00      PROA   
ATOM    302  HN  VAL P  19     -11.216 -74.305 115.832  0.00 97.00      PROA   
ATOM    303  CA  VAL P  19     -11.079 -72.467 114.803  0.00 97.00      PROA   
ATOM    304  HA  VAL P  19     -10.353 -72.146 114.071  0.00 97.00      PROA   
ATOM    305  CB  VAL P  19     -12.458 -72.043 114.277  0.00 97.00      PROA   
ATOM    306  HB  VAL P  19     -12.552 -72.456 113.243  0.00 97.00      PROA   
ATOM    307  CG1 VAL P  19     -13.602 -72.655 115.111  0.00 97.00      PROA   
ATOM    308 HG11 VAL P  19     -13.553 -72.285 116.152  0.00 97.00      PROA   
ATOM    309 HG12 VAL P  19     -13.558 -73.763 115.120  0.00 97.00      PROA   
ATOM    310 HG13 VAL P  19     -14.585 -72.358 114.687  0.00 97.00      PROA   
ATOM    311  CG2 VAL P  19     -12.596 -70.509 114.187  0.00 97.00      PROA   
ATOM    312 HG21 VAL P  19     -11.789 -70.075 113.567  0.00 97.00      PROA   
ATOM    313 HG22 VAL P  19     -12.566 -70.051 115.196  0.00 97.00      PROA   
ATOM    314 HG23 VAL P  19     -13.570 -70.249 113.720  0.00 97.00      PROA   
ATOM    315  C   VAL P  19     -10.660 -71.784 116.086  0.00 97.00      PROA   
ATOM    316  O   VAL P  19     -11.155 -72.085 117.164  0.00 97.00      PROA   
ATOM    317  N   THR P  20      -9.708 -70.823 116.010  0.00 97.00      PROA   
ATOM    318  HN  THR P  20      -9.291 -70.585 115.137  0.00 97.00      PROA   
ATOM    319  CA  THR P  20      -9.266 -70.079 117.180  0.00 97.00      PROA   
ATOM    320  HA  THR P  20      -9.910 -70.329 118.006  0.00 97.00      PROA   
ATOM    321  CB  THR P  20      -7.843 -70.411 117.640  0.00 97.00      PROA   
ATOM    322  HB  THR P  20      -7.753 -71.523 117.638  0.00 97.00      PROA   
ATOM    323  OG1 THR P  20      -7.587 -70.005 118.982  0.00 97.00      PROA   
ATOM    324  HG1 THR P  20      -7.524 -69.045 119.000  0.00 97.00      PROA   
ATOM    325  CG2 THR P  20      -6.741 -69.852 116.728  0.00 97.00      PROA   
ATOM    326 HG21 THR P  20      -6.796 -68.747 116.660  0.00 97.00      PROA   
ATOM    327 HG22 THR P  20      -6.831 -70.284 115.711  0.00 97.00      PROA   
ATOM    328 HG23 THR P  20      -5.741 -70.122 117.130  0.00 97.00      PROA   
ATOM    329  C   THR P  20      -9.502 -68.620 116.889  0.00 97.00      PROA   
ATOM    330  O   THR P  20      -9.254 -68.136 115.790  0.00 97.00      PROA   
ATOM    331  N   LEU P  21     -10.065 -67.897 117.878  0.00 97.00      PROA   
ATOM    332  HN  LEU P  21     -10.261 -68.334 118.755  0.00 97.00      PROA   
ATOM    333  CA  LEU P  21     -10.572 -66.555 117.715  0.00 97.00      PROA   
ATOM    334  HA  LEU P  21     -10.407 -66.214 116.704  0.00 97.00      PROA   
ATOM    335  CB  LEU P  21     -12.090 -66.460 118.038  0.00 97.00      PROA   
ATOM    336  HB1 LEU P  21     -12.402 -65.406 117.874  0.00 97.00      PROA   
ATOM    337  HB2 LEU P  21     -12.276 -66.704 119.107  0.00 97.00      PROA   
ATOM    338  CG  LEU P  21     -13.026 -67.360 117.184  0.00 97.00      PROA   
ATOM    339  HG  LEU P  21     -12.589 -67.450 116.161  0.00 97.00      PROA   
ATOM    340  CD1 LEU P  21     -13.222 -68.775 117.766  0.00 97.00      PROA   
ATOM    341 HD11 LEU P  21     -13.664 -68.707 118.783  0.00 97.00      PROA   
ATOM    342 HD12 LEU P  21     -12.268 -69.334 117.832  0.00 97.00      PROA   
ATOM    343 HD13 LEU P  21     -13.920 -69.357 117.128  0.00 97.00      PROA   
ATOM    344  CD2 LEU P  21     -14.411 -66.700 117.046  0.00 97.00      PROA   
ATOM    345 HD21 LEU P  21     -14.325 -65.698 116.580  0.00 97.00      PROA   
ATOM    346 HD22 LEU P  21     -14.874 -66.584 118.048  0.00 97.00      PROA   
ATOM    347 HD23 LEU P  21     -15.080 -67.328 116.421  0.00 97.00      PROA   
ATOM    348  C   LEU P  21      -9.805 -65.650 118.653  0.00 97.00      PROA   
ATOM    349  O   LEU P  21      -9.779 -65.879 119.853  0.00 97.00      PROA   
ATOM    350  N   HSD P  22      -9.150 -64.591 118.129  0.00 97.00      PROA   
ATOM    351  HN  HSD P  22      -9.209 -64.406 117.149  0.00 97.00      PROA   
ATOM    352  CA  HSD P  22      -8.220 -63.763 118.873  0.00 97.00      PROA   
ATOM    353  HA  HSD P  22      -7.996 -64.229 119.822  0.00 97.00      PROA   
ATOM    354  CB  HSD P  22      -6.890 -63.570 118.103  0.00 97.00      PROA   
ATOM    355  HB1 HSD P  22      -6.244 -62.838 118.634  0.00 97.00      PROA   
ATOM    356  HB2 HSD P  22      -7.087 -63.175 117.083  0.00 97.00      PROA   
ATOM    357  ND1 HSD P  22      -6.196 -65.763 116.980  0.00 97.00      PROA   
ATOM    358  HD1 HSD P  22      -6.802 -65.700 116.186  0.00 97.00      PROA   
ATOM    359  CG  HSD P  22      -6.100 -64.843 118.004  0.00 97.00      PROA   
ATOM    360  CE1 HSD P  22      -5.263 -66.717 117.226  0.00 97.00      PROA   
ATOM    361  HE1 HSD P  22      -5.100 -67.571 116.573  0.00 97.00      PROA   
ATOM    362  NE2 HSD P  22      -4.569 -66.468 118.318  0.00 97.00      PROA   
ATOM    363  CD2 HSD P  22      -5.085 -65.277 118.797  0.00 97.00      PROA   
ATOM    364  HD2 HSD P  22      -4.662 -64.819 119.682  0.00 97.00      PROA   
ATOM    365  C   HSD P  22      -8.776 -62.384 119.144  0.00 97.00      PROA   
ATOM    366  O   HSD P  22      -9.225 -61.697 118.236  0.00 97.00      PROA   
ATOM    367  N   CYS P  23      -8.718 -61.930 120.417  0.00 97.00      PROA   
ATOM    368  HN  CYS P  23      -8.399 -62.537 121.144  0.00 97.00      PROA   
ATOM    369  CA  CYS P  23      -9.087 -60.586 120.821  0.00 97.00      PROA   
ATOM    370  HA  CYS P  23      -9.715 -60.136 120.065  0.00 97.00      PROA   
ATOM    371  CB  CYS P  23      -9.851 -60.582 122.162  0.00 97.00      PROA   
ATOM    372  HB1 CYS P  23     -10.004 -59.539 122.499  0.00 97.00      PROA   
ATOM    373  HB2 CYS P  23      -9.268 -61.129 122.934  0.00 97.00      PROA   
ATOM    374  SG  CYS P  23     -11.470 -61.352 121.968  0.00 97.00      PROA   
ATOM    375  C   CYS P  23      -7.856 -59.722 120.980  0.00 97.00      PROA   
ATOM    376  O   CYS P  23      -7.137 -59.789 121.973  0.00 97.00      PROA   
ATOM    377  N   GLU P  24      -7.603 -58.851 119.985  0.00 97.00      PROA   
ATOM    378  HN  GLU P  24      -8.214 -58.777 119.201  0.00 97.00      PROA   
ATOM    379  CA  GLU P  24      -6.399 -58.060 119.907  0.00 97.00      PROA   
ATOM    380  HA  GLU P  24      -5.604 -58.555 120.450  0.00 97.00      PROA   
ATOM    381  CB  GLU P  24      -5.961 -57.903 118.431  0.00 97.00      PROA   
ATOM    382  HB1 GLU P  24      -5.926 -58.930 117.999  0.00 97.00      PROA   
ATOM    383  HB2 GLU P  24      -4.931 -57.488 118.379  0.00 97.00      PROA   
ATOM    384  CG  GLU P  24      -6.911 -57.010 117.605  0.00 97.00      PROA   
ATOM    385  HG1 GLU P  24      -6.829 -55.947 117.917  0.00 97.00      PROA   
ATOM    386  HG2 GLU P  24      -7.962 -57.342 117.742  0.00 97.00      PROA   
ATOM    387  CD  GLU P  24      -6.589 -57.078 116.128  0.00 97.00      PROA   
ATOM    388  OE1 GLU P  24      -6.747 -56.025 115.449  0.00 97.00      PROA   
ATOM    389  OE2 GLU P  24      -6.219 -58.183 115.651  0.00 97.00      PROA   
ATOM    390  C   GLU P  24      -6.600 -56.684 120.498  0.00 97.00      PROA   
ATOM    391  O   GLU P  24      -7.717 -56.202 120.683  0.00 97.00      PROA   
ATOM    392  N   VAL P  25      -5.461 -56.017 120.780  0.00 97.00      PROA   
ATOM    393  HN  VAL P  25      -4.578 -56.472 120.694  0.00 97.00      PROA   
ATOM    394  CA  VAL P  25      -5.371 -54.588 120.962  0.00 97.00      PROA   
ATOM    395  HA  VAL P  25      -6.163 -54.109 120.406  0.00 97.00      PROA   
ATOM    396  CB  VAL P  25      -5.367 -54.119 122.422  0.00 97.00      PROA   
ATOM    397  HB  VAL P  25      -4.479 -54.530 122.956  0.00 97.00      PROA   
ATOM    398  CG1 VAL P  25      -5.317 -52.579 122.466  0.00 97.00      PROA   
ATOM    399 HG11 VAL P  25      -6.238 -52.153 122.013  0.00 97.00      PROA   
ATOM    400 HG12 VAL P  25      -4.439 -52.181 121.919  0.00 97.00      PROA   
ATOM    401 HG13 VAL P  25      -5.252 -52.238 123.520  0.00 97.00      PROA   
ATOM    402  CG2 VAL P  25      -6.627 -54.619 123.162  0.00 97.00      PROA   
ATOM    403 HG21 VAL P  25      -6.636 -55.725 123.233  0.00 97.00      PROA   
ATOM    404 HG22 VAL P  25      -7.544 -54.289 122.628  0.00 97.00      PROA   
ATOM    405 HG23 VAL P  25      -6.657 -54.206 124.194  0.00 97.00      PROA   
ATOM    406  C   VAL P  25      -4.004 -54.314 120.355  0.00 97.00      PROA   
ATOM    407  O   VAL P  25      -3.107 -55.095 120.671  0.00 97.00      PROA   
ATOM    408  N   PRO P  26      -3.726 -53.303 119.519  0.00 97.00      PROA   
ATOM    409  CD  PRO P  26      -4.760 -52.695 118.666  0.00 97.00      PROA   
ATOM    410  HD1 PRO P  26      -5.089 -51.742 119.132  0.00 97.00      PROA   
ATOM    411  HD2 PRO P  26      -5.636 -53.362 118.497  0.00 97.00      PROA   
ATOM    412  CA  PRO P  26      -2.386 -53.115 118.942  0.00 97.00      PROA   
ATOM    413  HA  PRO P  26      -2.040 -54.064 118.556  0.00 97.00      PROA   
ATOM    414  CB  PRO P  26      -2.625 -52.114 117.799  0.00 97.00      PROA   
ATOM    415  HB1 PRO P  26      -1.884 -52.235 116.983  0.00 97.00      PROA   
ATOM    416  HB2 PRO P  26      -2.597 -51.064 118.167  0.00 97.00      PROA   
ATOM    417  CG  PRO P  26      -4.050 -52.425 117.339  0.00 97.00      PROA   
ATOM    418  HG1 PRO P  26      -4.509 -51.601 116.760  0.00 97.00      PROA   
ATOM    419  HG2 PRO P  26      -4.048 -53.353 116.723  0.00 97.00      PROA   
ATOM    420  C   PRO P  26      -1.313 -52.581 119.893  0.00 97.00      PROA   
ATOM    421  O   PRO P  26      -0.453 -51.819 119.456  0.00 97.00      PROA   
ATOM    422  N   HSD P  27      -1.301 -53.006 121.173  0.00 97.00      PROA   
ATOM    423  HN  HSD P  27      -1.963 -53.699 121.450  0.00 97.00      PROA   
ATOM    424  CA  HSD P  27      -0.285 -52.649 122.137  0.00 97.00      PROA   
ATOM    425  HA  HSD P  27       0.368 -51.886 121.735  0.00 97.00      PROA   
ATOM    426  CB  HSD P  27      -0.861 -52.158 123.492  0.00 97.00      PROA   
ATOM    427  HB1 HSD P  27      -0.056 -52.130 124.258  0.00 97.00      PROA   
ATOM    428  HB2 HSD P  27      -1.642 -52.863 123.851  0.00 97.00      PROA   
ATOM    429  ND1 HSD P  27      -2.751 -50.465 123.195  0.00 97.00      PROA   
ATOM    430  HD1 HSD P  27      -3.468 -51.120 122.952  0.00 97.00      PROA   
ATOM    431  CG  HSD P  27      -1.426 -50.763 123.436  0.00 97.00      PROA   
ATOM    432  CE1 HSD P  27      -2.903 -49.134 123.404  0.00 97.00      PROA   
ATOM    433  HE1 HSD P  27      -3.855 -48.616 123.292  0.00 97.00      PROA   
ATOM    434  NE2 HSD P  27      -1.777 -48.558 123.775  0.00 97.00      PROA   
ATOM    435  CD2 HSD P  27      -0.850 -49.585 123.804  0.00 97.00      PROA   
ATOM    436  HD2 HSD P  27       0.166 -49.378 124.118  0.00 97.00      PROA   
ATOM    437  C   HSD P  27       0.533 -53.884 122.404  0.00 97.00      PROA   
ATOM    438  O   HSD P  27      -0.000 -54.914 122.806  0.00 97.00      PROA   
ATOM    439  N   LEU P  28       1.866 -53.812 122.189  0.00 97.00      PROA   
ATOM    440  HN  LEU P  28       2.270 -53.006 121.761  0.00 97.00      PROA   
ATOM    441  CA  LEU P  28       2.786 -54.893 122.491  0.00 97.00      PROA   
ATOM    442  HA  LEU P  28       2.434 -55.752 121.935  0.00 97.00      PROA   
ATOM    443  CB  LEU P  28       4.223 -54.580 121.995  0.00 97.00      PROA   
ATOM    444  HB1 LEU P  28       4.868 -55.471 122.163  0.00 97.00      PROA   
ATOM    445  HB2 LEU P  28       4.648 -53.736 122.578  0.00 97.00      PROA   
ATOM    446  CG  LEU P  28       4.331 -54.206 120.493  0.00 97.00      PROA   
ATOM    447  HG  LEU P  28       3.723 -53.289 120.306  0.00 97.00      PROA   
ATOM    448  CD1 LEU P  28       5.787 -53.866 120.125  0.00 97.00      PROA   
ATOM    449 HD11 LEU P  28       6.437 -54.753 120.281  0.00 97.00      PROA   
ATOM    450 HD12 LEU P  28       6.165 -53.032 120.753  0.00 97.00      PROA   
ATOM    451 HD13 LEU P  28       5.854 -53.564 119.058  0.00 97.00      PROA   
ATOM    452  CD2 LEU P  28       3.797 -55.318 119.571  0.00 97.00      PROA   
ATOM    453 HD21 LEU P  28       2.719 -55.505 119.757  0.00 97.00      PROA   
ATOM    454 HD22 LEU P  28       4.358 -56.260 119.745  0.00 97.00      PROA   
ATOM    455 HD23 LEU P  28       3.921 -55.025 118.507  0.00 97.00      PROA   
ATOM    456  C   LEU P  28       2.806 -55.346 123.956  0.00 97.00      PROA   
ATOM    457  O   LEU P  28       2.736 -56.559 124.157  0.00 97.00      PROA   
ATOM    458  N   PRO P  29       2.832 -54.535 125.020  0.00 97.00      PROA   
ATOM    459  CD  PRO P  29       3.257 -53.128 125.006  0.00 97.00      PROA   
ATOM    460  HD1 PRO P  29       2.688 -52.526 124.268  0.00 97.00      PROA   
ATOM    461  HD2 PRO P  29       4.346 -53.083 124.781  0.00 97.00      PROA   
ATOM    462  CA  PRO P  29       2.547 -55.005 126.378  0.00 97.00      PROA   
ATOM    463  HA  PRO P  29       3.008 -55.966 126.560  0.00 97.00      PROA   
ATOM    464  CB  PRO P  29       3.177 -53.902 127.251  0.00 97.00      PROA   
ATOM    465  HB1 PRO P  29       4.268 -54.108 127.348  0.00 97.00      PROA   
ATOM    466  HB2 PRO P  29       2.754 -53.823 128.270  0.00 97.00      PROA   
ATOM    467  CG  PRO P  29       2.997 -52.626 126.426  0.00 97.00      PROA   
ATOM    468  HG1 PRO P  29       1.945 -52.274 126.515  0.00 97.00      PROA   
ATOM    469  HG2 PRO P  29       3.686 -51.814 126.730  0.00 97.00      PROA   
ATOM    470  C   PRO P  29       1.044 -55.143 126.637  0.00 97.00      PROA   
ATOM    471  O   PRO P  29       0.607 -54.828 127.742  0.00 97.00      PROA   
ATOM    472  N   GLY P  30       0.235 -55.630 125.663  0.00 97.00      PROA   
ATOM    473  HN  GLY P  30       0.638 -55.899 124.790  0.00 97.00      PROA   
ATOM    474  CA  GLY P  30      -1.221 -55.690 125.736  0.00 97.00      PROA   
ATOM    475  HA1 GLY P  30      -1.572 -55.841 124.725  0.00 97.00      PROA   
ATOM    476  HA2 GLY P  30      -1.587 -54.768 126.165  0.00 97.00      PROA   
ATOM    477  C   GLY P  30      -1.741 -56.841 126.562  0.00 97.00      PROA   
ATOM    478  O   GLY P  30      -2.423 -57.719 126.045  0.00 97.00      PROA   
ATOM    479  N   SER P  31      -1.424 -56.809 127.877  0.00 97.00      PROA   
ATOM    480  HN  SER P  31      -0.845 -56.037 128.137  0.00 97.00      PROA   
ATOM    481  CA  SER P  31      -1.660 -57.757 128.967  0.00 97.00      PROA   
ATOM    482  HA  SER P  31      -0.746 -58.325 129.041  0.00 97.00      PROA   
ATOM    483  CB  SER P  31      -1.855 -57.001 130.315  0.00 97.00      PROA   
ATOM    484  HB1 SER P  31      -2.776 -56.380 130.249  0.00 97.00      PROA   
ATOM    485  HB2 SER P  31      -0.996 -56.314 130.473  0.00 97.00      PROA   
ATOM    486  OG  SER P  31      -1.977 -57.864 131.449  0.00 97.00      PROA   
ATOM    487  HG1 SER P  31      -1.122 -57.890 131.885  0.00 97.00      PROA   
ATOM    488  C   SER P  31      -2.779 -58.771 128.799  0.00 97.00      PROA   
ATOM    489  O   SER P  31      -3.877 -58.439 128.378  0.00 97.00      PROA   
ATOM    490  N   SER P  32      -2.510 -60.048 129.155  0.00 97.00      PROA   
ATOM    491  HN  SER P  32      -1.641 -60.277 129.586  0.00 97.00      PROA   
ATOM    492  CA  SER P  32      -3.354 -61.195 128.877  0.00 97.00      PROA   
ATOM    493  HA  SER P  32      -3.777 -61.061 127.892  0.00 97.00      PROA   
ATOM    494  CB  SER P  32      -2.499 -62.489 128.851  0.00 97.00      PROA   
ATOM    495  HB1 SER P  32      -1.789 -62.418 127.998  0.00 97.00      PROA   
ATOM    496  HB2 SER P  32      -3.117 -63.398 128.696  0.00 97.00      PROA   
ATOM    497  OG  SER P  32      -1.725 -62.623 130.043  0.00 97.00      PROA   
ATOM    498  HG1 SER P  32      -2.348 -62.820 130.748  0.00 97.00      PROA   
ATOM    499  C   SER P  32      -4.521 -61.377 129.837  0.00 97.00      PROA   
ATOM    500  O   SER P  32      -4.685 -62.434 130.443  0.00 97.00      PROA   
ATOM    501  N   SER P  33      -5.389 -60.350 129.958  0.00 97.00      PROA   
ATOM    502  HN  SER P  33      -5.182 -59.486 129.504  0.00 97.00      PROA   
ATOM    503  CA  SER P  33      -6.626 -60.408 130.713  0.00 97.00      PROA   
ATOM    504  HA  SER P  33      -6.757 -61.397 131.131  0.00 97.00      PROA   
ATOM    505  CB  SER P  33      -6.660 -59.359 131.859  0.00 97.00      PROA   
ATOM    506  HB1 SER P  33      -6.566 -58.335 131.437  0.00 97.00      PROA   
ATOM    507  HB2 SER P  33      -5.788 -59.531 132.527  0.00 97.00      PROA   
ATOM    508  OG  SER P  33      -7.856 -59.432 132.636  0.00 97.00      PROA   
ATOM    509  HG1 SER P  33      -7.749 -60.154 133.262  0.00 97.00      PROA   
ATOM    510  C   SER P  33      -7.756 -60.156 129.738  0.00 97.00      PROA   
ATOM    511  O   SER P  33      -7.699 -59.235 128.928  0.00 97.00      PROA   
ATOM    512  N   THR P  34      -8.813 -61.004 129.777  0.00 97.00      PROA   
ATOM    513  HN  THR P  34      -8.866 -61.727 130.460  0.00 97.00      PROA   
ATOM    514  CA  THR P  34      -9.892 -60.950 128.806  0.00 97.00      PROA   
ATOM    515  HA  THR P  34     -10.021 -59.930 128.470  0.00 97.00      PROA   
ATOM    516  CB  THR P  34      -9.702 -61.881 127.605  0.00 97.00      PROA   
ATOM    517  HB  THR P  34      -9.817 -62.950 127.896  0.00 97.00      PROA   
ATOM    518  OG1 THR P  34      -8.389 -61.755 127.090  0.00 97.00      PROA   
ATOM    519  HG1 THR P  34      -7.842 -62.264 127.691  0.00 97.00      PROA   
ATOM    520  CG2 THR P  34     -10.706 -61.559 126.481  0.00 97.00      PROA   
ATOM    521 HG21 THR P  34     -10.765 -60.464 126.309  0.00 97.00      PROA   
ATOM    522 HG22 THR P  34     -11.716 -61.931 126.740  0.00 97.00      PROA   
ATOM    523 HG23 THR P  34     -10.401 -62.055 125.535  0.00 97.00      PROA   
ATOM    524  C   THR P  34     -11.155 -61.386 129.488  0.00 97.00      PROA   
ATOM    525  O   THR P  34     -11.152 -62.314 130.291  0.00 97.00      PROA   
ATOM    526  N   GLN P  35     -12.289 -60.745 129.135  0.00 97.00      PROA   
ATOM    527  HN  GLN P  35     -12.259 -59.904 128.598  0.00 97.00      PROA   
ATOM    528  CA  GLN P  35     -13.601 -61.265 129.430  0.00 97.00      PROA   
ATOM    529  HA  GLN P  35     -13.539 -62.155 130.041  0.00 97.00      PROA   
ATOM    530  CB  GLN P  35     -14.491 -60.205 130.125  0.00 97.00      PROA   
ATOM    531  HB1 GLN P  35     -15.452 -60.680 130.419  0.00 97.00      PROA   
ATOM    532  HB2 GLN P  35     -14.719 -59.388 129.404  0.00 97.00      PROA   
ATOM    533  CG  GLN P  35     -13.809 -59.578 131.360  0.00 97.00      PROA   
ATOM    534  HG1 GLN P  35     -12.880 -59.046 131.059  0.00 97.00      PROA   
ATOM    535  HG2 GLN P  35     -13.537 -60.367 132.091  0.00 97.00      PROA   
ATOM    536  CD  GLN P  35     -14.721 -58.534 132.002  0.00 97.00      PROA   
ATOM    537  OE1 GLN P  35     -14.967 -57.485 131.408  0.00 97.00      PROA   
ATOM    538  NE2 GLN P  35     -15.219 -58.801 133.238  0.00 97.00      PROA   
ATOM    539 HE21 GLN P  35     -15.791 -58.108 133.673  0.00 97.00      PROA   
ATOM    540 HE22 GLN P  35     -14.980 -59.655 133.695  0.00 97.00      PROA   
ATOM    541  C   GLN P  35     -14.193 -61.628 128.089  0.00 97.00      PROA   
ATOM    542  O   GLN P  35     -14.262 -60.790 127.201  0.00 97.00      PROA   
ATOM    543  N   TRP P  36     -14.621 -62.897 127.905  0.00 97.00      PROA   
ATOM    544  HN  TRP P  36     -14.517 -63.571 128.631  0.00 97.00      PROA   
ATOM    545  CA  TRP P  36     -15.266 -63.378 126.696  0.00 97.00      PROA   
ATOM    546  HA  TRP P  36     -15.199 -62.636 125.913  0.00 97.00      PROA   
ATOM    547  CB  TRP P  36     -14.668 -64.716 126.187  0.00 97.00      PROA   
ATOM    548  HB1 TRP P  36     -15.388 -65.226 125.513  0.00 97.00      PROA   
ATOM    549  HB2 TRP P  36     -14.514 -65.383 127.066  0.00 97.00      PROA   
ATOM    550  CG  TRP P  36     -13.382 -64.611 125.431  0.00 97.00      PROA   
ATOM    551  CD1 TRP P  36     -12.117 -64.701 125.943  0.00 97.00      PROA   
ATOM    552  HD1 TRP P  36     -11.884 -64.699 126.992  0.00 97.00      PROA   
ATOM    553  NE1 TRP P  36     -11.203 -64.736 124.927  0.00 97.00      PROA   
ATOM    554  HE1 TRP P  36     -10.238 -64.851 125.038  0.00 97.00      PROA   
ATOM    555  CE2 TRP P  36     -11.848 -64.645 123.732  0.00 97.00      PROA   
ATOM    556  CD2 TRP P  36     -13.232 -64.552 124.002  0.00 97.00      PROA   
ATOM    557  CE3 TRP P  36     -14.135 -64.446 122.943  0.00 97.00      PROA   
ATOM    558  HE3 TRP P  36     -15.198 -64.361 123.115  0.00 97.00      PROA   
ATOM    559  CZ3 TRP P  36     -13.637 -64.431 121.637  0.00 97.00      PROA   
ATOM    560  HZ3 TRP P  36     -14.316 -64.325 120.803  0.00 97.00      PROA   
ATOM    561  CZ2 TRP P  36     -11.354 -64.651 122.437  0.00 97.00      PROA   
ATOM    562  HZ2 TRP P  36     -10.296 -64.723 122.235  0.00 97.00      PROA   
ATOM    563  CH2 TRP P  36     -12.272 -64.542 121.390  0.00 97.00      PROA   
ATOM    564  HH2 TRP P  36     -11.915 -64.509 120.372  0.00 97.00      PROA   
ATOM    565  C   TRP P  36     -16.730 -63.599 126.987  0.00 97.00      PROA   
ATOM    566  O   TRP P  36     -17.097 -63.921 128.109  0.00 97.00      PROA   
ATOM    567  N   PHE P  37     -17.608 -63.411 125.975  0.00 97.00      PROA   
ATOM    568  HN  PHE P  37     -17.290 -63.082 125.087  0.00 97.00      PROA   
ATOM    569  CA  PHE P  37     -19.043 -63.528 126.131  0.00 97.00      PROA   
ATOM    570  HA  PHE P  37     -19.260 -64.082 127.031  0.00 97.00      PROA   
ATOM    571  CB  PHE P  37     -19.771 -62.151 126.173  0.00 97.00      PROA   
ATOM    572  HB1 PHE P  37     -20.847 -62.292 126.412  0.00 97.00      PROA   
ATOM    573  HB2 PHE P  37     -19.692 -61.641 125.190  0.00 97.00      PROA   
ATOM    574  CG  PHE P  37     -19.166 -61.234 127.212  0.00 97.00      PROA   
ATOM    575  CD1 PHE P  37     -19.718 -61.151 128.502  0.00 97.00      PROA   
ATOM    576  HD1 PHE P  37     -20.576 -61.755 128.755  0.00 97.00      PROA   
ATOM    577  CE1 PHE P  37     -19.158 -60.305 129.468  0.00 97.00      PROA   
ATOM    578  HE1 PHE P  37     -19.589 -60.259 130.457  0.00 97.00      PROA   
ATOM    579  CZ  PHE P  37     -18.035 -59.530 129.154  0.00 97.00      PROA   
ATOM    580  HZ  PHE P  37     -17.591 -58.890 129.903  0.00 97.00      PROA   
ATOM    581  CD2 PHE P  37     -18.057 -60.422 126.901  0.00 97.00      PROA   
ATOM    582  HD2 PHE P  37     -17.621 -60.471 125.915  0.00 97.00      PROA   
ATOM    583  CE2 PHE P  37     -17.483 -59.592 127.869  0.00 97.00      PROA   
ATOM    584  HE2 PHE P  37     -16.604 -59.014 127.627  0.00 97.00      PROA   
ATOM    585  C   PHE P  37     -19.598 -64.306 124.954  0.00 97.00      PROA   
ATOM    586  O   PHE P  37     -19.228 -64.061 123.809  0.00 97.00      PROA   
ATOM    587  N   LEU P  38     -20.525 -65.259 125.223  0.00 97.00      PROA   
ATOM    588  HN  LEU P  38     -20.749 -65.483 126.171  0.00 97.00      PROA   
ATOM    589  CA  LEU P  38     -21.304 -65.964 124.225  0.00 97.00      PROA   
ATOM    590  HA  LEU P  38     -21.002 -65.664 123.235  0.00 97.00      PROA   
ATOM    591  CB  LEU P  38     -21.233 -67.509 124.350  0.00 97.00      PROA   
ATOM    592  HB1 LEU P  38     -21.888 -67.983 123.585  0.00 97.00      PROA   
ATOM    593  HB2 LEU P  38     -21.595 -67.820 125.356  0.00 97.00      PROA   
ATOM    594  CG  LEU P  38     -19.817 -68.090 124.174  0.00 97.00      PROA   
ATOM    595  HG  LEU P  38     -19.180 -67.633 124.960  0.00 97.00      PROA   
ATOM    596  CD1 LEU P  38     -19.803 -69.615 124.385  0.00 97.00      PROA   
ATOM    597 HD11 LEU P  38     -20.437 -70.110 123.619  0.00 97.00      PROA   
ATOM    598 HD12 LEU P  38     -20.188 -69.876 125.392  0.00 97.00      PROA   
ATOM    599 HD13 LEU P  38     -18.769 -70.006 124.286  0.00 97.00      PROA   
ATOM    600  CD2 LEU P  38     -19.215 -67.744 122.804  0.00 97.00      PROA   
ATOM    601 HD21 LEU P  38     -19.136 -66.648 122.658  0.00 97.00      PROA   
ATOM    602 HD22 LEU P  38     -19.843 -68.170 121.993  0.00 97.00      PROA   
ATOM    603 HD23 LEU P  38     -18.199 -68.182 122.728  0.00 97.00      PROA   
ATOM    604  C   LEU P  38     -22.742 -65.573 124.431  0.00 97.00      PROA   
ATOM    605  O   LEU P  38     -23.331 -65.901 125.456  0.00 97.00      PROA   
ATOM    606  N   ASN P  39     -23.353 -64.852 123.460  0.00 97.00      PROA   
ATOM    607  HN  ASN P  39     -22.863 -64.639 122.615  0.00 97.00      PROA   
ATOM    608  CA  ASN P  39     -24.752 -64.435 123.523  0.00 97.00      PROA   
ATOM    609  HA  ASN P  39     -24.919 -63.786 122.675  0.00 97.00      PROA   
ATOM    610  CB  ASN P  39     -25.733 -65.642 123.425  0.00 97.00      PROA   
ATOM    611  HB1 ASN P  39     -26.777 -65.282 123.311  0.00 97.00      PROA   
ATOM    612  HB2 ASN P  39     -25.667 -66.256 124.348  0.00 97.00      PROA   
ATOM    613  CG  ASN P  39     -25.397 -66.509 122.205  0.00 97.00      PROA   
ATOM    614  OD1 ASN P  39     -25.007 -66.004 121.152  0.00 97.00      PROA   
ATOM    615  ND2 ASN P  39     -25.511 -67.858 122.357  0.00 97.00      PROA   
ATOM    616 HD21 ASN P  39     -25.240 -68.444 121.596  0.00 97.00      PROA   
ATOM    617 HD22 ASN P  39     -25.811 -68.240 123.229  0.00 97.00      PROA   
ATOM    618  C   ASN P  39     -25.061 -63.615 124.776  0.00 97.00      PROA   
ATOM    619  O   ASN P  39     -26.090 -63.796 125.424  0.00 97.00      PROA   
ATOM    620  N   GLY P  40     -24.133 -62.707 125.160  0.00 97.00      PROA   
ATOM    621  HN  GLY P  40     -23.338 -62.559 124.577  0.00 97.00      PROA   
ATOM    622  CA  GLY P  40     -24.198 -61.945 126.401  0.00 97.00      PROA   
ATOM    623  HA1 GLY P  40     -25.231 -61.698 126.606  0.00 97.00      PROA   
ATOM    624  HA2 GLY P  40     -23.594 -61.061 126.259  0.00 97.00      PROA   
ATOM    625  C   GLY P  40     -23.652 -62.657 127.623  0.00 97.00      PROA   
ATOM    626  O   GLY P  40     -23.258 -62.001 128.586  0.00 97.00      PROA   
ATOM    627  N   THR P  41     -23.607 -64.009 127.640  0.00 97.00      PROA   
ATOM    628  HN  THR P  41     -23.880 -64.527 126.831  0.00 97.00      PROA   
ATOM    629  CA  THR P  41     -23.209 -64.786 128.810  0.00 97.00      PROA   
ATOM    630  HA  THR P  41     -23.540 -64.260 129.696  0.00 97.00      PROA   
ATOM    631  CB  THR P  41     -23.834 -66.177 128.845  0.00 97.00      PROA   
ATOM    632  HB  THR P  41     -23.561 -66.747 127.928  0.00 97.00      PROA   
ATOM    633  OG1 THR P  41     -25.250 -66.065 128.901  0.00 97.00      PROA   
ATOM    634  HG1 THR P  41     -25.515 -65.554 128.135  0.00 97.00      PROA   
ATOM    635  CG2 THR P  41     -23.397 -66.982 130.088  0.00 97.00      PROA   
ATOM    636 HG21 THR P  41     -23.635 -66.418 131.014  0.00 97.00      PROA   
ATOM    637 HG22 THR P  41     -22.313 -67.211 130.071  0.00 97.00      PROA   
ATOM    638 HG23 THR P  41     -23.948 -67.947 130.119  0.00 97.00      PROA   
ATOM    639  C   THR P  41     -21.704 -64.920 128.883  0.00 97.00      PROA   
ATOM    640  O   THR P  41     -21.071 -65.427 127.966  0.00 97.00      PROA   
ATOM    641  N   ALA P  42     -21.085 -64.468 129.996  0.00 97.00      PROA   
ATOM    642  HN  ALA P  42     -21.611 -64.049 130.732  0.00 97.00      PROA   
ATOM    643  CA  ALA P  42     -19.653 -64.528 130.209  0.00 97.00      PROA   
ATOM    644  HA  ALA P  42     -19.197 -64.029 129.367  0.00 97.00      PROA   
ATOM    645  CB  ALA P  42     -19.267 -63.744 131.478  0.00 97.00      PROA   
ATOM    646  HB1 ALA P  42     -19.718 -64.215 132.378  0.00 97.00      PROA   
ATOM    647  HB2 ALA P  42     -19.647 -62.701 131.406  0.00 97.00      PROA   
ATOM    648  HB3 ALA P  42     -18.166 -63.703 131.603  0.00 97.00      PROA   
ATOM    649  C   ALA P  42     -19.059 -65.934 130.292  0.00 97.00      PROA   
ATOM    650  O   ALA P  42     -19.556 -66.805 131.003  0.00 97.00      PROA   
ATOM    651  N   ILE P  43     -17.930 -66.166 129.578  0.00 97.00      PROA   
ATOM    652  HN  ILE P  43     -17.559 -65.442 128.998  0.00 97.00      PROA   
ATOM    653  CA  ILE P  43     -17.147 -67.387 129.651  0.00 97.00      PROA   
ATOM    654  HA  ILE P  43     -17.795 -68.185 129.986  0.00 97.00      PROA   
ATOM    655  CB  ILE P  43     -16.484 -67.820 128.330  0.00 97.00      PROA   
ATOM    656  HB  ILE P  43     -15.497 -67.314 128.210  0.00 97.00      PROA   
ATOM    657  CG2 ILE P  43     -16.258 -69.353 128.358  0.00 97.00      PROA   
ATOM    658 HG21 ILE P  43     -17.231 -69.881 128.449  0.00 97.00      PROA   
ATOM    659 HG22 ILE P  43     -15.603 -69.665 129.194  0.00 97.00      PROA   
ATOM    660 HG23 ILE P  43     -15.772 -69.699 127.425  0.00 97.00      PROA   
ATOM    661  CG1 ILE P  43     -17.310 -67.419 127.080  0.00 97.00      PROA   
ATOM    662 HG11 ILE P  43     -17.468 -66.322 127.068  0.00 97.00      PROA   
ATOM    663 HG12 ILE P  43     -18.310 -67.902 127.128  0.00 97.00      PROA   
ATOM    664  CD  ILE P  43     -16.614 -67.798 125.764  0.00 97.00      PROA   
ATOM    665  HD1 ILE P  43     -15.526 -67.580 125.815  0.00 97.00      PROA   
ATOM    666  HD2 ILE P  43     -17.038 -67.223 124.915  0.00 97.00      PROA   
ATOM    667  HD3 ILE P  43     -16.750 -68.878 125.546  0.00 97.00      PROA   
ATOM    668  C   ILE P  43     -16.070 -67.148 130.699  0.00 97.00      PROA   
ATOM    669  O   ILE P  43     -15.679 -66.012 130.960  0.00 97.00      PROA   
ATOM    670  N   GLN P  44     -15.539 -68.224 131.319  0.00 97.00      PROA   
ATOM    671  HN  GLN P  44     -15.893 -69.140 131.143  0.00 97.00      PROA   
ATOM    672  CA  GLN P  44     -14.475 -68.133 132.301  0.00 97.00      PROA   
ATOM    673  HA  GLN P  44     -14.608 -67.234 132.888  0.00 97.00      PROA   
ATOM    674  CB  GLN P  44     -14.521 -69.364 133.245  0.00 97.00      PROA   
ATOM    675  HB1 GLN P  44     -13.737 -69.240 134.024  0.00 97.00      PROA   
ATOM    676  HB2 GLN P  44     -14.278 -70.285 132.668  0.00 97.00      PROA   
ATOM    677  CG  GLN P  44     -15.876 -69.596 133.966  0.00 97.00      PROA   
ATOM    678  HG1 GLN P  44     -15.745 -70.401 134.721  0.00 97.00      PROA   
ATOM    679  HG2 GLN P  44     -16.650 -69.937 133.246  0.00 97.00      PROA   
ATOM    680  CD  GLN P  44     -16.374 -68.351 134.715  0.00 97.00      PROA   
ATOM    681  OE1 GLN P  44     -15.950 -68.093 135.847  0.00 97.00      PROA   
ATOM    682  NE2 GLN P  44     -17.304 -67.570 134.100  0.00 97.00      PROA   
ATOM    683 HE21 GLN P  44     -17.621 -66.760 134.591  0.00 97.00      PROA   
ATOM    684 HE22 GLN P  44     -17.621 -67.779 133.176  0.00 97.00      PROA   
ATOM    685  C   GLN P  44     -13.104 -68.043 131.627  0.00 97.00      PROA   
ATOM    686  O   GLN P  44     -12.090 -67.804 132.281  0.00 97.00      PROA   
ATOM    687  N   THR P  45     -13.051 -68.202 130.281  0.00 97.00      PROA   
ATOM    688  HN  THR P  45     -13.888 -68.424 129.788  0.00 97.00      PROA   
ATOM    689  CA  THR P  45     -11.860 -68.071 129.450  0.00 97.00      PROA   
ATOM    690  HA  THR P  45     -11.145 -68.805 129.794  0.00 97.00      PROA   
ATOM    691  CB  THR P  45     -12.165 -68.336 127.975  0.00 97.00      PROA   
ATOM    692  HB  THR P  45     -12.877 -67.573 127.581  0.00 97.00      PROA   
ATOM    693  OG1 THR P  45     -12.767 -69.614 127.827  0.00 97.00      PROA   
ATOM    694  HG1 THR P  45     -12.896 -69.733 126.883  0.00 97.00      PROA   
ATOM    695  CG2 THR P  45     -10.882 -68.340 127.125  0.00 97.00      PROA   
ATOM    696 HG21 THR P  45     -10.178 -69.107 127.514  0.00 97.00      PROA   
ATOM    697 HG22 THR P  45     -10.382 -67.351 127.124  0.00 97.00      PROA   
ATOM    698 HG23 THR P  45     -11.113 -68.594 126.069  0.00 97.00      PROA   
ATOM    699  C   THR P  45     -11.230 -66.693 129.556  0.00 97.00      PROA   
ATOM    700  O   THR P  45     -11.787 -65.720 129.062  0.00 97.00      PROA   
ATOM    701  N   SER P  46     -10.045 -66.572 130.201  0.00 97.00      PROA   
ATOM    702  HN  SER P  46      -9.670 -67.343 130.710  0.00 97.00      PROA   
ATOM    703  CA  SER P  46      -9.388 -65.282 130.365  0.00 97.00      PROA   
ATOM    704  HA  SER P  46     -10.103 -64.488 130.215  0.00 97.00      PROA   
ATOM    705  CB  SER P  46      -8.820 -65.124 131.796  0.00 97.00      PROA   
ATOM    706  HB1 SER P  46      -8.262 -64.167 131.891  0.00 97.00      PROA   
ATOM    707  HB2 SER P  46      -8.126 -65.960 132.033  0.00 97.00      PROA   
ATOM    708  OG  SER P  46      -9.874 -65.089 132.755  0.00 97.00      PROA   
ATOM    709  HG1 SER P  46     -10.442 -65.850 132.600  0.00 97.00      PROA   
ATOM    710  C   SER P  46      -8.255 -65.044 129.380  0.00 97.00      PROA   
ATOM    711  O   SER P  46      -7.734 -63.933 129.282  0.00 97.00      PROA   
ATOM    712  N   THR P  47      -7.865 -66.069 128.588  0.00 97.00      PROA   
ATOM    713  HN  THR P  47      -8.321 -66.950 128.674  0.00 97.00      PROA   
ATOM    714  CA  THR P  47      -6.870 -65.945 127.524  0.00 97.00      PROA   
ATOM    715  HA  THR P  47      -6.020 -65.475 127.990  0.00 97.00      PROA   
ATOM    716  CB  THR P  47      -6.332 -67.291 127.000  0.00 97.00      PROA   
ATOM    717  HB  THR P  47      -5.676 -67.743 127.778  0.00 97.00      PROA   
ATOM    718  OG1 THR P  47      -5.574 -67.180 125.796  0.00 97.00      PROA   
ATOM    719  HG1 THR P  47      -5.483 -68.075 125.461  0.00 97.00      PROA   
ATOM    720  CG2 THR P  47      -7.492 -68.257 126.718  0.00 97.00      PROA   
ATOM    721 HG21 THR P  47      -8.238 -67.777 126.052  0.00 97.00      PROA   
ATOM    722 HG22 THR P  47      -7.991 -68.565 127.658  0.00 97.00      PROA   
ATOM    723 HG23 THR P  47      -7.122 -69.177 126.214  0.00 97.00      PROA   
ATOM    724  C   THR P  47      -7.354 -65.039 126.386  0.00 97.00      PROA   
ATOM    725  O   THR P  47      -8.542 -65.079 126.075  0.00 97.00      PROA   
ATOM    726  N   PRO P  48      -6.516 -64.248 125.704  0.00 97.00      PROA   
ATOM    727  CD  PRO P  48      -5.268 -63.716 126.271  0.00 97.00      PROA   
ATOM    728  HD1 PRO P  48      -4.432 -64.380 125.962  0.00 97.00      PROA   
ATOM    729  HD2 PRO P  48      -5.304 -63.633 127.380  0.00 97.00      PROA   
ATOM    730  CA  PRO P  48      -6.957 -63.463 124.554  0.00 97.00      PROA   
ATOM    731  HA  PRO P  48      -7.859 -62.933 124.826  0.00 97.00      PROA   
ATOM    732  CB  PRO P  48      -5.769 -62.523 124.277  0.00 97.00      PROA   
ATOM    733  HB1 PRO P  48      -6.095 -61.568 123.819  0.00 97.00      PROA   
ATOM    734  HB2 PRO P  48      -5.017 -63.006 123.614  0.00 97.00      PROA   
ATOM    735  CG  PRO P  48      -5.128 -62.327 125.651  0.00 97.00      PROA   
ATOM    736  HG1 PRO P  48      -4.077 -61.979 125.593  0.00 97.00      PROA   
ATOM    737  HG2 PRO P  48      -5.728 -61.600 126.241  0.00 97.00      PROA   
ATOM    738  C   PRO P  48      -7.246 -64.273 123.305  0.00 97.00      PROA   
ATOM    739  O   PRO P  48      -7.618 -63.656 122.315  0.00 97.00      PROA   
ATOM    740  N   THR P  49      -7.110 -65.621 123.307  0.00 97.00      PROA   
ATOM    741  HN  THR P  49      -6.773 -66.092 124.117  0.00 97.00      PROA   
ATOM    742  CA  THR P  49      -7.512 -66.442 122.175  0.00 97.00      PROA   
ATOM    743  HA  THR P  49      -8.094 -65.825 121.510  0.00 97.00      PROA   
ATOM    744  CB  THR P  49      -6.353 -66.995 121.339  0.00 97.00      PROA   
ATOM    745  HB  THR P  49      -5.621 -66.167 121.209  0.00 97.00      PROA   
ATOM    746  OG1 THR P  49      -6.790 -67.378 120.041  0.00 97.00      PROA   
ATOM    747  HG1 THR P  49      -6.016 -67.275 119.475  0.00 97.00      PROA   
ATOM    748  CG2 THR P  49      -5.617 -68.188 121.973  0.00 97.00      PROA   
ATOM    749 HG21 THR P  49      -6.276 -69.081 122.023  0.00 97.00      PROA   
ATOM    750 HG22 THR P  49      -5.269 -67.932 122.994  0.00 97.00      PROA   
ATOM    751 HG23 THR P  49      -4.734 -68.457 121.353  0.00 97.00      PROA   
ATOM    752  C   THR P  49      -8.434 -67.529 122.672  0.00 97.00      PROA   
ATOM    753  O   THR P  49      -8.143 -68.243 123.627  0.00 97.00      PROA   
ATOM    754  N   TYR P  50      -9.604 -67.673 122.016  0.00 97.00      PROA   
ATOM    755  HN  TYR P  50      -9.828 -67.061 121.258  0.00 97.00      PROA   
ATOM    756  CA  TYR P  50     -10.572 -68.699 122.324  0.00 97.00      PROA   
ATOM    757  HA  TYR P  50     -10.381 -69.100 123.309  0.00 97.00      PROA   
ATOM    758  CB  TYR P  50     -12.022 -68.145 122.267  0.00 97.00      PROA   
ATOM    759  HB1 TYR P  50     -12.295 -67.820 121.240  0.00 97.00      PROA   
ATOM    760  HB2 TYR P  50     -12.088 -67.255 122.928  0.00 97.00      PROA   
ATOM    761  CG  TYR P  50     -13.029 -69.155 122.757  0.00 97.00      PROA   
ATOM    762  CD1 TYR P  50     -13.666 -70.039 121.868  0.00 97.00      PROA   
ATOM    763  HD1 TYR P  50     -13.424 -70.011 120.816  0.00 97.00      PROA   
ATOM    764  CE1 TYR P  50     -14.632 -70.942 122.332  0.00 97.00      PROA   
ATOM    765  HE1 TYR P  50     -15.139 -71.599 121.641  0.00 97.00      PROA   
ATOM    766  CZ  TYR P  50     -14.955 -70.982 123.692  0.00 97.00      PROA   
ATOM    767  OH  TYR P  50     -15.931 -71.886 124.161  0.00 97.00      PROA   
ATOM    768  HH  TYR P  50     -16.281 -72.358 123.401  0.00 97.00      PROA   
ATOM    769  CD2 TYR P  50     -13.382 -69.188 124.117  0.00 97.00      PROA   
ATOM    770  HD2 TYR P  50     -12.927 -68.487 124.799  0.00 97.00      PROA   
ATOM    771  CE2 TYR P  50     -14.324 -70.111 124.585  0.00 97.00      PROA   
ATOM    772  HE2 TYR P  50     -14.590 -70.139 125.630  0.00 97.00      PROA   
ATOM    773  C   TYR P  50     -10.362 -69.789 121.300  0.00 97.00      PROA   
ATOM    774  O   TYR P  50     -10.632 -69.597 120.121  0.00 97.00      PROA   
ATOM    775  N   HSD P  51      -9.860 -70.965 121.738  0.00 97.00      PROA   
ATOM    776  HN  HSD P  51      -9.686 -71.110 122.708  0.00 97.00      PROA   
ATOM    777  CA  HSD P  51      -9.422 -72.018 120.846  0.00 97.00      PROA   
ATOM    778  HA  HSD P  51      -9.356 -71.646 119.834  0.00 97.00      PROA   
ATOM    779  CB  HSD P  51      -8.016 -72.539 121.252  0.00 97.00      PROA   
ATOM    780  HB1 HSD P  51      -8.025 -72.845 122.320  0.00 97.00      PROA   
ATOM    781  HB2 HSD P  51      -7.308 -71.685 121.162  0.00 97.00      PROA   
ATOM    782  ND1 HSD P  51      -7.829 -75.005 120.602  0.00 97.00      PROA   
ATOM    783  HD1 HSD P  51      -8.575 -75.341 121.179  0.00 97.00      PROA   
ATOM    784  CG  HSD P  51      -7.472 -73.682 120.428  0.00 97.00      PROA   
ATOM    785  CE1 HSD P  51      -7.030 -75.740 119.793  0.00 97.00      PROA   
ATOM    786  HE1 HSD P  51      -7.104 -76.825 119.724  0.00 97.00      PROA   
ATOM    787  NE2 HSD P  51      -6.178 -74.991 119.121  0.00 97.00      PROA   
ATOM    788  CD2 HSD P  51      -6.452 -73.695 119.527  0.00 97.00      PROA   
ATOM    789  HD2 HSD P  51      -5.865 -72.872 119.140  0.00 97.00      PROA   
ATOM    790  C   HSD P  51     -10.401 -73.163 120.845  0.00 97.00      PROA   
ATOM    791  O   HSD P  51     -10.501 -73.921 121.808  0.00 97.00      PROA   
ATOM    792  N   ILE P  52     -11.115 -73.346 119.714  0.00 97.00      PROA   
ATOM    793  HN  ILE P  52     -11.060 -72.707 118.948  0.00 97.00      PROA   
ATOM    794  CA  ILE P  52     -11.977 -74.482 119.488  0.00 97.00      PROA   
ATOM    795  HA  ILE P  52     -12.292 -74.901 120.433  0.00 97.00      PROA   
ATOM    796  CB  ILE P  52     -13.231 -74.106 118.706  0.00 97.00      PROA   
ATOM    797  HB  ILE P  52     -12.927 -73.592 117.771  0.00 97.00      PROA   
ATOM    798  CG2 ILE P  52     -14.041 -75.354 118.311  0.00 97.00      PROA   
ATOM    799 HG21 ILE P  52     -14.335 -75.935 119.210  0.00 97.00      PROA   
ATOM    800 HG22 ILE P  52     -13.485 -76.011 117.612  0.00 97.00      PROA   
ATOM    801 HG23 ILE P  52     -14.972 -75.037 117.798  0.00 97.00      PROA   
ATOM    802  CG1 ILE P  52     -14.105 -73.122 119.522  0.00 97.00      PROA   
ATOM    803 HG11 ILE P  52     -13.467 -72.416 120.094  0.00 97.00      PROA   
ATOM    804 HG12 ILE P  52     -14.692 -73.712 120.261  0.00 97.00      PROA   
ATOM    805  CD  ILE P  52     -15.067 -72.295 118.663  0.00 97.00      PROA   
ATOM    806  HD1 ILE P  52     -15.733 -72.957 118.072  0.00 97.00      PROA   
ATOM    807  HD2 ILE P  52     -14.510 -71.630 117.971  0.00 97.00      PROA   
ATOM    808  HD3 ILE P  52     -15.706 -71.664 119.313  0.00 97.00      PROA   
ATOM    809  C   ILE P  52     -11.148 -75.506 118.748  0.00 97.00      PROA   
ATOM    810  O   ILE P  52     -10.816 -75.342 117.576  0.00 97.00      PROA   
ATOM    811  N   THR P  53     -10.768 -76.598 119.448  0.00 97.00      PROA   
ATOM    812  HN  THR P  53     -10.985 -76.660 120.419  0.00 97.00      PROA   
ATOM    813  CA  THR P  53      -9.956 -77.679 118.905  0.00 97.00      PROA   
ATOM    814  HA  THR P  53      -9.040 -77.235 118.541  0.00 97.00      PROA   
ATOM    815  CB  THR P  53      -9.605 -78.724 119.959  0.00 97.00      PROA   
ATOM    816  HB  THR P  53     -10.518 -79.279 120.278  0.00 97.00      PROA   
ATOM    817  OG1 THR P  53      -9.055 -78.089 121.104  0.00 97.00      PROA   
ATOM    818  HG1 THR P  53      -8.805 -78.802 121.697  0.00 97.00      PROA   
ATOM    819  CG2 THR P  53      -8.549 -79.717 119.432  0.00 97.00      PROA   
ATOM    820 HG21 THR P  53      -7.644 -79.170 119.094  0.00 97.00      PROA   
ATOM    821 HG22 THR P  53      -8.942 -80.314 118.584  0.00 97.00      PROA   
ATOM    822 HG23 THR P  53      -8.251 -80.426 120.236  0.00 97.00      PROA   
ATOM    823  C   THR P  53     -10.619 -78.367 117.731  0.00 97.00      PROA   
ATOM    824  O   THR P  53      -9.968 -78.653 116.727  0.00 97.00      PROA   
ATOM    825  N   SER P  54     -11.942 -78.622 117.832  0.00 97.00      PROA   
ATOM    826  HN  SER P  54     -12.459 -78.322 118.629  0.00 97.00      PROA   
ATOM    827  CA  SER P  54     -12.685 -79.339 116.822  0.00 97.00      PROA   
ATOM    828  HA  SER P  54     -12.395 -78.967 115.849  0.00 97.00      PROA   
ATOM    829  CB  SER P  54     -12.541 -80.889 116.912  0.00 97.00      PROA   
ATOM    830  HB1 SER P  54     -13.104 -81.379 116.091  0.00 97.00      PROA   
ATOM    831  HB2 SER P  54     -12.946 -81.258 117.878  0.00 97.00      PROA   
ATOM    832  OG  SER P  54     -11.182 -81.306 116.844  0.00 97.00      PROA   
ATOM    833  HG1 SER P  54     -10.811 -80.889 116.062  0.00 97.00      PROA   
ATOM    834  C   SER P  54     -14.136 -79.009 117.074  0.00 97.00      PROA   
ATOM    835  O   SER P  54     -14.707 -79.446 118.069  0.00 97.00      PROA   
ATOM    836  N   ALA P  55     -14.756 -78.188 116.198  0.00 97.00      PROA   
ATOM    837  HN  ALA P  55     -14.261 -77.844 115.399  0.00 97.00      PROA   
ATOM    838  CA  ALA P  55     -16.040 -77.550 116.426  0.00 97.00      PROA   
ATOM    839  HA  ALA P  55     -15.916 -76.964 117.320  0.00 97.00      PROA   
ATOM    840  CB  ALA P  55     -16.354 -76.579 115.270  0.00 97.00      PROA   
ATOM    841  HB1 ALA P  55     -16.475 -77.132 114.314  0.00 97.00      PROA   
ATOM    842  HB2 ALA P  55     -15.511 -75.864 115.143  0.00 97.00      PROA   
ATOM    843  HB3 ALA P  55     -17.275 -75.997 115.476  0.00 97.00      PROA   
ATOM    844  C   ALA P  55     -17.251 -78.440 116.674  0.00 97.00      PROA   
ATOM    845  O   ALA P  55     -17.466 -79.444 116.002  0.00 97.00      PROA   
ATOM    846  N   SER P  56     -18.093 -78.043 117.663  0.00 97.00      PROA   
ATOM    847  HN  SER P  56     -17.848 -77.254 118.227  0.00 97.00      PROA   
ATOM    848  CA  SER P  56     -19.380 -78.643 117.974  0.00 97.00      PROA   
ATOM    849  HA  SER P  56     -19.461 -79.580 117.446  0.00 97.00      PROA   
ATOM    850  CB  SER P  56     -19.587 -78.935 119.489  0.00 97.00      PROA   
ATOM    851  HB1 SER P  56     -18.737 -79.553 119.848  0.00 97.00      PROA   
ATOM    852  HB2 SER P  56     -20.520 -79.520 119.643  0.00 97.00      PROA   
ATOM    853  OG  SER P  56     -19.637 -77.754 120.286  0.00 97.00      PROA   
ATOM    854  HG1 SER P  56     -20.153 -77.981 121.071  0.00 97.00      PROA   
ATOM    855  C   SER P  56     -20.488 -77.744 117.462  0.00 97.00      PROA   
ATOM    856  O   SER P  56     -20.253 -76.618 117.037  0.00 97.00      PROA   
ATOM    857  N   GLU P  57     -21.750 -78.233 117.477  0.00 97.00      PROA   
ATOM    858  HN  GLU P  57     -21.940 -79.141 117.845  0.00 97.00      PROA   
ATOM    859  CA  GLU P  57     -22.936 -77.479 117.106  0.00 97.00      PROA   
ATOM    860  HA  GLU P  57     -22.824 -77.126 116.090  0.00 97.00      PROA   
ATOM    861  CB  GLU P  57     -24.188 -78.393 117.250  0.00 97.00      PROA   
ATOM    862  HB1 GLU P  57     -25.101 -77.835 116.959  0.00 97.00      PROA   
ATOM    863  HB2 GLU P  57     -24.286 -78.649 118.333  0.00 97.00      PROA   
ATOM    864  CG  GLU P  57     -24.146 -79.765 116.517  0.00 97.00      PROA   
ATOM    865  HG1 GLU P  57     -25.001 -80.367 116.902  0.00 97.00      PROA   
ATOM    866  HG2 GLU P  57     -23.217 -80.318 116.763  0.00 97.00      PROA   
ATOM    867  CD  GLU P  57     -24.283 -79.725 114.991  0.00 97.00      PROA   
ATOM    868  OE1 GLU P  57     -25.357 -80.154 114.489  0.00 97.00      PROA   
ATOM    869  OE2 GLU P  57     -23.297 -79.353 114.302  0.00 97.00      PROA   
ATOM    870  C   GLU P  57     -23.107 -76.276 118.041  0.00 97.00      PROA   
ATOM    871  O   GLU P  57     -23.403 -75.154 117.642  0.00 97.00      PROA   
ATOM    872  N   ASP P  58     -22.867 -76.554 119.333  0.00 97.00      PROA   
ATOM    873  HN  ASP P  58     -22.673 -77.508 119.557  0.00 97.00      PROA   
ATOM    874  CA  ASP P  58     -22.999 -75.774 120.537  0.00 97.00      PROA   
ATOM    875  HA  ASP P  58     -23.949 -75.264 120.486  0.00 97.00      PROA   
ATOM    876  CB  ASP P  58     -23.041 -76.736 121.780  0.00 97.00      PROA   
ATOM    877  HB1 ASP P  58     -24.112 -76.938 122.008  0.00 97.00      PROA   
ATOM    878  HB2 ASP P  58     -22.586 -76.272 122.675  0.00 97.00      PROA   
ATOM    879  CG  ASP P  58     -22.407 -78.122 121.548  0.00 97.00      PROA   
ATOM    880  OD1 ASP P  58     -22.904 -78.894 120.683  0.00 97.00      PROA   
ATOM    881  OD2 ASP P  58     -21.418 -78.436 122.260  0.00 97.00      PROA   
ATOM    882  C   ASP P  58     -21.968 -74.659 120.691  0.00 97.00      PROA   
ATOM    883  O   ASP P  58     -22.209 -73.703 121.428  0.00 97.00      PROA   
ATOM    884  N   ASP P  59     -20.841 -74.695 119.940  0.00 97.00      PROA   
ATOM    885  HN  ASP P  59     -20.567 -75.542 119.488  0.00 97.00      PROA   
ATOM    886  CA  ASP P  59     -19.946 -73.563 119.725  0.00 97.00      PROA   
ATOM    887  HA  ASP P  59     -19.575 -73.238 120.690  0.00 97.00      PROA   
ATOM    888  CB  ASP P  59     -18.756 -73.990 118.817  0.00 97.00      PROA   
ATOM    889  HB1 ASP P  59     -18.231 -73.101 118.406  0.00 97.00      PROA   
ATOM    890  HB2 ASP P  59     -19.126 -74.601 117.969  0.00 97.00      PROA   
ATOM    891  CG  ASP P  59     -17.683 -74.775 119.572  0.00 97.00      PROA   
ATOM    892  OD1 ASP P  59     -17.292 -74.350 120.689  0.00 97.00      PROA   
ATOM    893  OD2 ASP P  59     -17.143 -75.732 118.964  0.00 97.00      PROA   
ATOM    894  C   ASP P  59     -20.631 -72.348 119.077  0.00 97.00      PROA   
ATOM    895  O   ASP P  59     -20.168 -71.221 119.218  0.00 97.00      PROA   
ATOM    896  N   SER P  60     -21.751 -72.539 118.341  0.00 97.00      PROA   
ATOM    897  HN  SER P  60     -22.101 -73.468 118.253  0.00 97.00      PROA   
ATOM    898  CA  SER P  60     -22.495 -71.480 117.652  0.00 97.00      PROA   
ATOM    899  HA  SER P  60     -21.801 -71.020 116.962  0.00 97.00      PROA   
ATOM    900  CB  SER P  60     -23.705 -72.008 116.840  0.00 97.00      PROA   
ATOM    901  HB1 SER P  60     -24.195 -71.175 116.289  0.00 97.00      PROA   
ATOM    902  HB2 SER P  60     -24.449 -72.475 117.520  0.00 97.00      PROA   
ATOM    903  OG  SER P  60     -23.311 -72.976 115.880  0.00 97.00      PROA   
ATOM    904  HG1 SER P  60     -23.202 -73.803 116.360  0.00 97.00      PROA   
ATOM    905  C   SER P  60     -23.063 -70.375 118.541  0.00 97.00      PROA   
ATOM    906  O   SER P  60     -23.586 -70.624 119.625  0.00 97.00      PROA   
ATOM    907  N   GLY P  61     -23.023 -69.106 118.062  0.00 97.00      PROA   
ATOM    908  HN  GLY P  61     -22.642 -68.921 117.157  0.00 97.00      PROA   
ATOM    909  CA  GLY P  61     -23.526 -67.973 118.825  0.00 97.00      PROA   
ATOM    910  HA1 GLY P  61     -23.423 -68.173 119.882  0.00 97.00      PROA   
ATOM    911  HA2 GLY P  61     -24.542 -67.783 118.512  0.00 97.00      PROA   
ATOM    912  C   GLY P  61     -22.711 -66.750 118.551  0.00 97.00      PROA   
ATOM    913  O   GLY P  61     -21.776 -66.782 117.762  0.00 97.00      PROA   
ATOM    914  N   GLU P  62     -23.040 -65.614 119.208  0.00 97.00      PROA   
ATOM    915  HN  GLU P  62     -23.808 -65.590 119.849  0.00 97.00      PROA   
ATOM    916  CA  GLU P  62     -22.296 -64.386 119.044  0.00 97.00      PROA   
ATOM    917  HA  GLU P  62     -21.804 -64.424 118.090  0.00 97.00      PROA   
ATOM    918  CB  GLU P  62     -23.171 -63.110 118.980  0.00 97.00      PROA   
ATOM    919  HB1 GLU P  62     -23.968 -63.308 118.227  0.00 97.00      PROA   
ATOM    920  HB2 GLU P  62     -22.528 -62.292 118.584  0.00 97.00      PROA   
ATOM    921  CG  GLU P  62     -23.870 -62.644 120.269  0.00 97.00      PROA   
ATOM    922  HG1 GLU P  62     -23.176 -62.642 121.134  0.00 97.00      PROA   
ATOM    923  HG2 GLU P  62     -24.735 -63.301 120.496  0.00 97.00      PROA   
ATOM    924  CD  GLU P  62     -24.387 -61.220 120.088  0.00 97.00      PROA   
ATOM    925  OE1 GLU P  62     -24.908 -60.887 118.998  0.00 97.00      PROA   
ATOM    926  OE2 GLU P  62     -24.266 -60.443 121.060  0.00 97.00      PROA   
ATOM    927  C   GLU P  62     -21.182 -64.274 120.051  0.00 97.00      PROA   
ATOM    928  O   GLU P  62     -21.370 -64.330 121.262  0.00 97.00      PROA   
ATOM    929  N   TYR P  63     -19.955 -64.124 119.514  0.00 97.00      PROA   
ATOM    930  HN  TYR P  63     -19.852 -64.092 118.521  0.00 97.00      PROA   
ATOM    931  CA  TYR P  63     -18.721 -64.026 120.251  0.00 97.00      PROA   
ATOM    932  HA  TYR P  63     -18.843 -64.498 121.217  0.00 97.00      PROA   
ATOM    933  CB  TYR P  63     -17.537 -64.686 119.491  0.00 97.00      PROA   
ATOM    934  HB1 TYR P  63     -16.557 -64.326 119.868  0.00 97.00      PROA   
ATOM    935  HB2 TYR P  63     -17.611 -64.448 118.411  0.00 97.00      PROA   
ATOM    936  CG  TYR P  63     -17.576 -66.185 119.626  0.00 97.00      PROA   
ATOM    937  CD1 TYR P  63     -18.574 -66.948 118.994  0.00 97.00      PROA   
ATOM    938  HD1 TYR P  63     -19.318 -66.462 118.383  0.00 97.00      PROA   
ATOM    939  CE1 TYR P  63     -18.635 -68.333 119.173  0.00 97.00      PROA   
ATOM    940  HE1 TYR P  63     -19.435 -68.895 118.716  0.00 97.00      PROA   
ATOM    941  CZ  TYR P  63     -17.664 -68.981 119.946  0.00 97.00      PROA   
ATOM    942  OH  TYR P  63     -17.731 -70.368 120.183  0.00 97.00      PROA   
ATOM    943  HH  TYR P  63     -18.577 -70.686 119.854  0.00 97.00      PROA   
ATOM    944  CD2 TYR P  63     -16.589 -66.853 120.374  0.00 97.00      PROA   
ATOM    945  HD2 TYR P  63     -15.799 -66.291 120.850  0.00 97.00      PROA   
ATOM    946  CE2 TYR P  63     -16.630 -68.242 120.526  0.00 97.00      PROA   
ATOM    947  HE2 TYR P  63     -15.891 -68.739 121.131  0.00 97.00      PROA   
ATOM    948  C   TYR P  63     -18.410 -62.573 120.484  0.00 97.00      PROA   
ATOM    949  O   TYR P  63     -18.530 -61.745 119.584  0.00 97.00      PROA   
ATOM    950  N   ARG P  64     -18.021 -62.215 121.727  0.00 97.00      PROA   
ATOM    951  HN  ARG P  64     -18.023 -62.873 122.476  0.00 97.00      PROA   
ATOM    952  CA  ARG P  64     -17.678 -60.845 122.042  0.00 97.00      PROA   
ATOM    953  HA  ARG P  64     -17.267 -60.359 121.168  0.00 97.00      PROA   
ATOM    954  CB  ARG P  64     -18.871 -60.032 122.616  0.00 97.00      PROA   
ATOM    955  HB1 ARG P  64     -18.695 -58.962 122.371  0.00 97.00      PROA   
ATOM    956  HB2 ARG P  64     -18.927 -60.113 123.725  0.00 97.00      PROA   
ATOM    957  CG  ARG P  64     -20.249 -60.484 122.090  0.00 97.00      PROA   
ATOM    958  HG1 ARG P  64     -20.472 -61.501 122.480  0.00 97.00      PROA   
ATOM    959  HG2 ARG P  64     -20.235 -60.553 120.980  0.00 97.00      PROA   
ATOM    960  CD  ARG P  64     -21.390 -59.564 122.507  0.00 97.00      PROA   
ATOM    961  HD1 ARG P  64     -21.325 -59.281 123.578  0.00 97.00      PROA   
ATOM    962  HD2 ARG P  64     -22.362 -60.058 122.322  0.00 97.00      PROA   
ATOM    963  NE  ARG P  64     -21.233 -58.339 121.672  0.00 97.00      PROA   
ATOM    964  HE  ARG P  64     -20.362 -58.186 121.205  0.00 97.00      PROA   
ATOM    965  CZ  ARG P  64     -22.243 -57.544 121.282  0.00 97.00      PROA   
ATOM    966  NH1 ARG P  64     -23.528 -57.908 121.329  0.00 97.00      PROA   
ATOM    967 HH11 ARG P  64     -23.708 -58.891 121.390  0.00 97.00      PROA   
ATOM    968 HH12 ARG P  64     -24.183 -57.385 120.797  0.00 97.00      PROA   
ATOM    969  NH2 ARG P  64     -21.924 -56.350 120.765  0.00 97.00      PROA   
ATOM    970 HH21 ARG P  64     -20.961 -56.085 120.800  0.00 97.00      PROA   
ATOM    971 HH22 ARG P  64     -22.655 -55.726 120.517  0.00 97.00      PROA   
ATOM    972  C   ARG P  64     -16.623 -60.913 123.112  0.00 97.00      PROA   
ATOM    973  O   ARG P  64     -16.571 -61.869 123.876  0.00 97.00      PROA   
ATOM    974  N   CYS P  65     -15.752 -59.886 123.211  0.00 97.00      PROA   
ATOM    975  HN  CYS P  65     -15.673 -59.194 122.497  0.00 97.00      PROA   
ATOM    976  CA  CYS P  65     -14.832 -59.784 124.320  0.00 97.00      PROA   
ATOM    977  HA  CYS P  65     -15.270 -60.300 125.158  0.00 97.00      PROA   
ATOM    978  CB  CYS P  65     -13.467 -60.439 124.001  0.00 97.00      PROA   
ATOM    979  HB1 CYS P  65     -13.650 -61.535 123.927  0.00 97.00      PROA   
ATOM    980  HB2 CYS P  65     -12.742 -60.290 124.827  0.00 97.00      PROA   
ATOM    981  SG  CYS P  65     -12.781 -59.881 122.416  0.00 97.00      PROA   
ATOM    982  C   CYS P  65     -14.646 -58.357 124.783  0.00 97.00      PROA   
ATOM    983  O   CYS P  65     -14.968 -57.393 124.097  0.00 97.00      PROA   
ATOM    984  N   GLN P  66     -14.124 -58.211 126.020  0.00 97.00      PROA   
ATOM    985  HN  GLN P  66     -13.957 -59.025 126.573  0.00 97.00      PROA   
ATOM    986  CA  GLN P  66     -13.779 -56.944 126.622  0.00 97.00      PROA   
ATOM    987  HA  GLN P  66     -13.852 -56.150 125.891  0.00 97.00      PROA   
ATOM    988  CB  GLN P  66     -14.727 -56.667 127.835  0.00 97.00      PROA   
ATOM    989  HB1 GLN P  66     -14.460 -57.294 128.708  0.00 97.00      PROA   
ATOM    990  HB2 GLN P  66     -15.736 -57.002 127.496  0.00 97.00      PROA   
ATOM    991  CG  GLN P  66     -14.864 -55.181 128.235  0.00 97.00      PROA   
ATOM    992  HG1 GLN P  66     -14.963 -54.597 127.295  0.00 97.00      PROA   
ATOM    993  HG2 GLN P  66     -13.970 -54.814 128.774  0.00 97.00      PROA   
ATOM    994  CD  GLN P  66     -16.139 -54.862 129.038  0.00 97.00      PROA   
ATOM    995  OE1 GLN P  66     -16.946 -54.062 128.569  0.00 97.00      PROA   
ATOM    996  NE2 GLN P  66     -16.352 -55.461 130.235  0.00 97.00      PROA   
ATOM    997 HE21 GLN P  66     -17.213 -55.297 130.715  0.00 97.00      PROA   
ATOM    998 HE22 GLN P  66     -15.694 -56.117 130.606  0.00 97.00      PROA   
ATOM    999  C   GLN P  66     -12.321 -57.122 127.028  0.00 97.00      PROA   
ATOM   1000  O   GLN P  66     -12.004 -57.922 127.905  0.00 97.00      PROA   
ATOM   1001  N   ARG P  67     -11.380 -56.395 126.366  0.00 97.00      PROA   
ATOM   1002  HN  ARG P  67     -11.631 -55.786 125.617  0.00 97.00      PROA   
ATOM   1003  CA  ARG P  67      -9.951 -56.505 126.626  0.00 97.00      PROA   
ATOM   1004  HA  ARG P  67      -9.742 -57.348 127.270  0.00 97.00      PROA   
ATOM   1005  CB  ARG P  67      -9.155 -56.666 125.299  0.00 97.00      PROA   
ATOM   1006  HB1 ARG P  67      -8.068 -56.484 125.449  0.00 97.00      PROA   
ATOM   1007  HB2 ARG P  67      -9.519 -55.892 124.584  0.00 97.00      PROA   
ATOM   1008  CG  ARG P  67      -9.314 -58.042 124.630  0.00 97.00      PROA   
ATOM   1009  HG1 ARG P  67      -9.035 -57.937 123.556  0.00 97.00      PROA   
ATOM   1010  HG2 ARG P  67     -10.383 -58.341 124.664  0.00 97.00      PROA   
ATOM   1011  CD  ARG P  67      -8.473 -59.158 125.264  0.00 97.00      PROA   
ATOM   1012  HD1 ARG P  67      -8.842 -60.151 124.937  0.00 97.00      PROA   
ATOM   1013  HD2 ARG P  67      -8.507 -59.118 126.373  0.00 97.00      PROA   
ATOM   1014  NE  ARG P  67      -7.082 -59.041 124.732  0.00 97.00      PROA   
ATOM   1015  HE  ARG P  67      -6.936 -59.218 123.760  0.00 97.00      PROA   
ATOM   1016  CZ  ARG P  67      -6.004 -58.685 125.451  0.00 97.00      PROA   
ATOM   1017  NH1 ARG P  67      -6.048 -58.464 126.768  0.00 97.00      PROA   
ATOM   1018 HH11 ARG P  67      -6.863 -58.714 127.283  0.00 97.00      PROA   
ATOM   1019 HH12 ARG P  67      -5.185 -58.296 127.244  0.00 97.00      PROA   
ATOM   1020  NH2 ARG P  67      -4.818 -58.573 124.830  0.00 97.00      PROA   
ATOM   1021 HH21 ARG P  67      -4.769 -58.731 123.850  0.00 97.00      PROA   
ATOM   1022 HH22 ARG P  67      -4.022 -58.289 125.365  0.00 97.00      PROA   
ATOM   1023  C   ARG P  67      -9.418 -55.258 127.294  0.00 97.00      PROA   
ATOM   1024  O   ARG P  67      -9.106 -54.294 126.602  0.00 97.00      PROA   
ATOM   1025  N   GLY P  68      -9.251 -55.278 128.645  0.00 97.00      PROA   
ATOM   1026  HN  GLY P  68      -9.520 -56.103 129.140  0.00 97.00      PROA   
ATOM   1027  CA  GLY P  68      -8.577 -54.271 129.474  0.00 97.00      PROA   
ATOM   1028  HA1 GLY P  68      -7.518 -54.372 129.285  0.00 97.00      PROA   
ATOM   1029  HA2 GLY P  68      -8.826 -54.506 130.499  0.00 97.00      PROA   
ATOM   1030  C   GLY P  68      -8.900 -52.800 129.293  0.00 97.00      PROA   
ATOM   1031  O   GLY P  68      -8.170 -51.944 129.790  0.00 97.00      PROA   
ATOM   1032  N   LEU P  69      -9.977 -52.463 128.561  0.00 97.00      PROA   
ATOM   1033  HN  LEU P  69     -10.547 -53.187 128.185  0.00 97.00      PROA   
ATOM   1034  CA  LEU P  69     -10.187 -51.138 128.025  0.00 97.00      PROA   
ATOM   1035  HA  LEU P  69      -9.751 -50.396 128.682  0.00 97.00      PROA   
ATOM   1036  CB  LEU P  69      -9.630 -51.016 126.580  0.00 97.00      PROA   
ATOM   1037  HB1 LEU P  69      -9.988 -50.080 126.096  0.00 97.00      PROA   
ATOM   1038  HB2 LEU P  69     -10.008 -51.890 126.002  0.00 97.00      PROA   
ATOM   1039  CG  LEU P  69      -8.094 -51.036 126.419  0.00 97.00      PROA   
ATOM   1040  HG  LEU P  69      -7.687 -51.943 126.921  0.00 97.00      PROA   
ATOM   1041  CD1 LEU P  69      -7.727 -51.139 124.928  0.00 97.00      PROA   
ATOM   1042 HD11 LEU P  69      -8.124 -50.264 124.370  0.00 97.00      PROA   
ATOM   1043 HD12 LEU P  69      -8.147 -52.068 124.486  0.00 97.00      PROA   
ATOM   1044 HD13 LEU P  69      -6.624 -51.157 124.814  0.00 97.00      PROA   
ATOM   1045  CD2 LEU P  69      -7.435 -49.798 127.048  0.00 97.00      PROA   
ATOM   1046 HD21 LEU P  69      -7.620 -49.770 128.141  0.00 97.00      PROA   
ATOM   1047 HD22 LEU P  69      -7.841 -48.871 126.589  0.00 97.00      PROA   
ATOM   1048 HD23 LEU P  69      -6.338 -49.823 126.877  0.00 97.00      PROA   
ATOM   1049  C   LEU P  69     -11.672 -50.888 127.941  0.00 97.00      PROA   
ATOM   1050  O   LEU P  69     -12.455 -51.811 127.732  0.00 97.00      PROA   
ATOM   1051  N   SER P  70     -12.089 -49.606 128.083  0.00 97.00      PROA   
ATOM   1052  HN  SER P  70     -11.417 -48.883 128.239  0.00 97.00      PROA   
ATOM   1053  CA  SER P  70     -13.464 -49.129 127.994  0.00 97.00      PROA   
ATOM   1054  HA  SER P  70     -13.939 -49.450 128.909  0.00 97.00      PROA   
ATOM   1055  CB  SER P  70     -13.514 -47.577 127.986  0.00 97.00      PROA   
ATOM   1056  HB1 SER P  70     -13.164 -47.222 128.981  0.00 97.00      PROA   
ATOM   1057  HB2 SER P  70     -14.547 -47.196 127.833  0.00 97.00      PROA   
ATOM   1058  OG  SER P  70     -12.637 -47.042 126.995  0.00 97.00      PROA   
ATOM   1059  HG1 SER P  70     -12.631 -46.087 127.097  0.00 97.00      PROA   
ATOM   1060  C   SER P  70     -14.317 -49.689 126.852  0.00 97.00      PROA   
ATOM   1061  O   SER P  70     -13.981 -49.562 125.681  0.00 97.00      PROA   
ATOM   1062  N   GLY P  71     -15.469 -50.319 127.183  0.00 97.00      PROA   
ATOM   1063  HN  GLY P  71     -15.734 -50.361 128.144  0.00 97.00      PROA   
ATOM   1064  CA  GLY P  71     -16.360 -50.971 126.225  0.00 97.00      PROA   
ATOM   1065  HA1 GLY P  71     -16.456 -50.325 125.363  0.00 97.00      PROA   
ATOM   1066  HA2 GLY P  71     -17.304 -51.111 126.727  0.00 97.00      PROA   
ATOM   1067  C   GLY P  71     -15.906 -52.328 125.718  0.00 97.00      PROA   
ATOM   1068  O   GLY P  71     -14.725 -52.656 125.694  0.00 97.00      PROA   
ATOM   1069  N   ARG P  72     -16.881 -53.157 125.273  0.00 97.00      PROA   
ATOM   1070  HN  ARG P  72     -17.829 -52.861 125.307  0.00 97.00      PROA   
ATOM   1071  CA  ARG P  72     -16.695 -54.496 124.743  0.00 97.00      PROA   
ATOM   1072  HA  ARG P  72     -15.650 -54.770 124.821  0.00 97.00      PROA   
ATOM   1073  CB  ARG P  72     -17.545 -55.594 125.460  0.00 97.00      PROA   
ATOM   1074  HB1 ARG P  72     -17.292 -55.576 126.540  0.00 97.00      PROA   
ATOM   1075  HB2 ARG P  72     -17.208 -56.589 125.092  0.00 97.00      PROA   
ATOM   1076  CG  ARG P  72     -19.090 -55.585 125.289  0.00 97.00      PROA   
ATOM   1077  HG1 ARG P  72     -19.494 -56.386 125.951  0.00 97.00      PROA   
ATOM   1078  HG2 ARG P  72     -19.330 -55.877 124.245  0.00 97.00      PROA   
ATOM   1079  CD  ARG P  72     -19.861 -54.290 125.602  0.00 97.00      PROA   
ATOM   1080  HD1 ARG P  72     -20.951 -54.500 125.680  0.00 97.00      PROA   
ATOM   1081  HD2 ARG P  72     -19.685 -53.528 124.811  0.00 97.00      PROA   
ATOM   1082  NE  ARG P  72     -19.355 -53.792 126.914  0.00 97.00      PROA   
ATOM   1083  HE  ARG P  72     -18.553 -54.239 127.305  0.00 97.00      PROA   
ATOM   1084  CZ  ARG P  72     -19.727 -52.650 127.525  0.00 97.00      PROA   
ATOM   1085  NH1 ARG P  72     -20.787 -51.919 127.170  0.00 97.00      PROA   
ATOM   1086 HH11 ARG P  72     -21.401 -52.273 126.474  0.00 97.00      PROA   
ATOM   1087 HH12 ARG P  72     -20.989 -51.095 127.693  0.00 97.00      PROA   
ATOM   1088  NH2 ARG P  72     -18.975 -52.247 128.565  0.00 97.00      PROA   
ATOM   1089 HH21 ARG P  72     -18.192 -52.824 128.799  0.00 97.00      PROA   
ATOM   1090 HH22 ARG P  72     -19.259 -51.477 129.125  0.00 97.00      PROA   
ATOM   1091  C   ARG P  72     -17.061 -54.481 123.276  0.00 97.00      PROA   
ATOM   1092  O   ARG P  72     -17.731 -53.573 122.790  0.00 97.00      PROA   
ATOM   1093  N   SER P  73     -16.565 -55.506 122.550  0.00 97.00      PROA   
ATOM   1094  HN  SER P  73     -15.966 -56.161 123.010  0.00 97.00      PROA   
ATOM   1095  CA  SER P  73     -16.757 -55.844 121.155  0.00 97.00      PROA   
ATOM   1096  HA  SER P  73     -16.139 -55.139 120.617  0.00 97.00      PROA   
ATOM   1097  CB  SER P  73     -16.190 -57.261 120.863  0.00 97.00      PROA   
ATOM   1098  HB1 SER P  73     -16.669 -57.812 120.029  0.00 97.00      PROA   
ATOM   1099  HB2 SER P  73     -16.340 -57.877 121.768  0.00 97.00      PROA   
ATOM   1100  OG  SER P  73     -14.805 -57.194 120.561  0.00 97.00      PROA   
ATOM   1101  HG1 SER P  73     -14.770 -56.951 119.628  0.00 97.00      PROA   
ATOM   1102  C   SER P  73     -18.104 -55.751 120.472  0.00 97.00      PROA   
ATOM   1103  O   SER P  73     -19.185 -55.719 121.051  0.00 97.00      PROA   
ATOM   1104  N   ASP P  74     -17.950 -55.811 119.138  0.00 97.00      PROA   
ATOM   1105  HN  ASP P  74     -17.013 -55.714 118.801  0.00 97.00      PROA   
ATOM   1106  CA  ASP P  74     -18.742 -56.375 118.078  0.00 97.00      PROA   
ATOM   1107  HA  ASP P  74     -19.393 -55.582 117.750  0.00 97.00      PROA   
ATOM   1108  CB  ASP P  74     -17.763 -56.734 116.898  0.00 97.00      PROA   
ATOM   1109  HB1 ASP P  74     -17.610 -55.817 116.285  0.00 97.00      PROA   
ATOM   1110  HB2 ASP P  74     -18.183 -57.513 116.235  0.00 97.00      PROA   
ATOM   1111  CG  ASP P  74     -16.353 -57.172 117.355  0.00 97.00      PROA   
ATOM   1112  OD1 ASP P  74     -15.613 -56.332 117.936  0.00 97.00      PROA   
ATOM   1113  OD2 ASP P  74     -15.993 -58.353 117.118  0.00 97.00      PROA   
ATOM   1114  C   ASP P  74     -19.590 -57.602 118.458  0.00 97.00      PROA   
ATOM   1115  O   ASP P  74     -19.247 -58.341 119.381  0.00 97.00      PROA   
ATOM   1116  N   PRO P  75     -20.722 -57.853 117.802  0.00 97.00      PROA   
ATOM   1117  CD  PRO P  75     -21.495 -56.845 117.069  0.00 97.00      PROA   
ATOM   1118  HD1 PRO P  75     -20.973 -56.593 116.121  0.00 97.00      PROA   
ATOM   1119  HD2 PRO P  75     -21.620 -55.932 117.693  0.00 97.00      PROA   
ATOM   1120  CA  PRO P  75     -21.376 -59.150 117.801  0.00 97.00      PROA   
ATOM   1121  HA  PRO P  75     -21.203 -59.708 118.711  0.00 97.00      PROA   
ATOM   1122  CB  PRO P  75     -22.857 -58.757 117.662  0.00 97.00      PROA   
ATOM   1123  HB1 PRO P  75     -23.253 -58.508 118.669  0.00 97.00      PROA   
ATOM   1124  HB2 PRO P  75     -23.497 -59.560 117.245  0.00 97.00      PROA   
ATOM   1125  CG  PRO P  75     -22.859 -57.489 116.792  0.00 97.00      PROA   
ATOM   1126  HG1 PRO P  75     -22.918 -57.782 115.722  0.00 97.00      PROA   
ATOM   1127  HG2 PRO P  75     -23.709 -56.821 117.033  0.00 97.00      PROA   
ATOM   1128  C   PRO P  75     -20.930 -59.994 116.613  0.00 97.00      PROA   
ATOM   1129  O   PRO P  75     -21.649 -60.048 115.616  0.00 97.00      PROA   
ATOM   1130  N   ILE P  76     -19.779 -60.708 116.664  0.00 97.00      PROA   
ATOM   1131  HN  ILE P  76     -19.143 -60.652 117.432  0.00 97.00      PROA   
ATOM   1132  CA  ILE P  76     -19.467 -61.633 115.580  0.00 97.00      PROA   
ATOM   1133  HA  ILE P  76     -19.853 -61.218 114.659  0.00 97.00      PROA   
ATOM   1134  CB  ILE P  76     -17.988 -61.831 115.270  0.00 97.00      PROA   
ATOM   1135  HB  ILE P  76     -17.884 -62.649 114.517  0.00 97.00      PROA   
ATOM   1136  CG2 ILE P  76     -17.455 -60.541 114.605  0.00 97.00      PROA   
ATOM   1137 HG21 ILE P  76     -17.496 -59.693 115.320  0.00 97.00      PROA   
ATOM   1138 HG22 ILE P  76     -18.050 -60.277 113.706  0.00 97.00      PROA   
ATOM   1139 HG23 ILE P  76     -16.397 -60.679 114.299  0.00 97.00      PROA   
ATOM   1140  CG1 ILE P  76     -17.145 -62.201 116.507  0.00 97.00      PROA   
ATOM   1141 HG11 ILE P  76     -17.810 -62.413 117.366  0.00 97.00      PROA   
ATOM   1142 HG12 ILE P  76     -16.521 -61.324 116.786  0.00 97.00      PROA   
ATOM   1143  CD  ILE P  76     -16.255 -63.424 116.274  0.00 97.00      PROA   
ATOM   1144  HD1 ILE P  76     -15.536 -63.236 115.450  0.00 97.00      PROA   
ATOM   1145  HD2 ILE P  76     -16.874 -64.310 116.017  0.00 97.00      PROA   
ATOM   1146  HD3 ILE P  76     -15.687 -63.659 117.197  0.00 97.00      PROA   
ATOM   1147  C   ILE P  76     -20.203 -62.952 115.781  0.00 97.00      PROA   
ATOM   1148  O   ILE P  76     -19.818 -63.821 116.559  0.00 97.00      PROA   
ATOM   1149  N   GLN P  77     -21.335 -63.102 115.062  0.00 97.00      PROA   
ATOM   1150  HN  GLN P  77     -21.668 -62.339 114.513  0.00 97.00      PROA   
ATOM   1151  CA  GLN P  77     -22.246 -64.215 115.208  0.00 97.00      PROA   
ATOM   1152  HA  GLN P  77     -22.251 -64.530 116.234  0.00 97.00      PROA   
ATOM   1153  CB  GLN P  77     -23.690 -63.766 114.853  0.00 97.00      PROA   
ATOM   1154  HB1 GLN P  77     -24.392 -64.520 115.270  0.00 97.00      PROA   
ATOM   1155  HB2 GLN P  77     -23.837 -63.737 113.751  0.00 97.00      PROA   
ATOM   1156  CG  GLN P  77     -24.028 -62.357 115.415  0.00 97.00      PROA   
ATOM   1157  HG1 GLN P  77     -23.566 -61.569 114.783  0.00 97.00      PROA   
ATOM   1158  HG2 GLN P  77     -23.619 -62.242 116.438  0.00 97.00      PROA   
ATOM   1159  CD  GLN P  77     -25.539 -62.098 115.422  0.00 97.00      PROA   
ATOM   1160  OE1 GLN P  77     -26.206 -62.294 114.401  0.00 97.00      PROA   
ATOM   1161  NE2 GLN P  77     -26.093 -61.630 116.576  0.00 97.00      PROA   
ATOM   1162 HE21 GLN P  77     -25.529 -61.421 117.380  0.00 97.00      PROA   
ATOM   1163 HE22 GLN P  77     -27.077 -61.466 116.603  0.00 97.00      PROA   
ATOM   1164  C   GLN P  77     -21.772 -65.387 114.359  0.00 97.00      PROA   
ATOM   1165  O   GLN P  77     -21.819 -65.338 113.135  0.00 97.00      PROA   
ATOM   1166  N   LEU P  78     -21.287 -66.465 115.030  0.00 97.00      PROA   
ATOM   1167  HN  LEU P  78     -21.323 -66.469 116.029  0.00 97.00      PROA   
ATOM   1168  CA  LEU P  78     -20.613 -67.626 114.478  0.00 97.00      PROA   
ATOM   1169  HA  LEU P  78     -20.191 -67.371 113.517  0.00 97.00      PROA   
ATOM   1170  CB  LEU P  78     -19.496 -68.081 115.460  0.00 97.00      PROA   
ATOM   1171  HB1 LEU P  78     -19.979 -68.377 116.418  0.00 97.00      PROA   
ATOM   1172  HB2 LEU P  78     -18.848 -67.204 115.688  0.00 97.00      PROA   
ATOM   1173  CG  LEU P  78     -18.583 -69.245 115.003  0.00 97.00      PROA   
ATOM   1174  HG  LEU P  78     -19.204 -70.038 114.528  0.00 97.00      PROA   
ATOM   1175  CD1 LEU P  78     -17.540 -68.771 113.981  0.00 97.00      PROA   
ATOM   1176 HD11 LEU P  78     -16.858 -68.038 114.461  0.00 97.00      PROA   
ATOM   1177 HD12 LEU P  78     -18.028 -68.285 113.116  0.00 97.00      PROA   
ATOM   1178 HD13 LEU P  78     -16.936 -69.628 113.615  0.00 97.00      PROA   
ATOM   1179  CD2 LEU P  78     -17.874 -69.897 116.205  0.00 97.00      PROA   
ATOM   1180 HD21 LEU P  78     -18.618 -70.303 116.921  0.00 97.00      PROA   
ATOM   1181 HD22 LEU P  78     -17.246 -69.148 116.733  0.00 97.00      PROA   
ATOM   1182 HD23 LEU P  78     -17.223 -70.729 115.867  0.00 97.00      PROA   
ATOM   1183  C   LEU P  78     -21.588 -68.774 114.302  0.00 97.00      PROA   
ATOM   1184  O   LEU P  78     -22.386 -69.060 115.190  0.00 97.00      PROA   
ATOM   1185  N   GLU P  79     -21.543 -69.463 113.135  0.00 97.00      PROA   
ATOM   1186  HN  GLU P  79     -20.915 -69.197 112.406  0.00 97.00      PROA   
ATOM   1187  CA  GLU P  79     -22.466 -70.525 112.799  0.00 97.00      PROA   
ATOM   1188  HA  GLU P  79     -23.137 -70.724 113.624  0.00 97.00      PROA   
ATOM   1189  CB  GLU P  79     -23.293 -70.153 111.543  0.00 97.00      PROA   
ATOM   1190  HB1 GLU P  79     -23.949 -71.003 111.256  0.00 97.00      PROA   
ATOM   1191  HB2 GLU P  79     -22.565 -69.988 110.715  0.00 97.00      PROA   
ATOM   1192  CG  GLU P  79     -24.184 -68.898 111.719  0.00 97.00      PROA   
ATOM   1193  HG1 GLU P  79     -23.748 -68.214 112.476  0.00 97.00      PROA   
ATOM   1194  HG2 GLU P  79     -25.196 -69.193 112.069  0.00 97.00      PROA   
ATOM   1195  CD  GLU P  79     -24.298 -68.073 110.434  0.00 97.00      PROA   
ATOM   1196  OE1 GLU P  79     -23.236 -67.760 109.834  0.00 97.00      PROA   
ATOM   1197  OE2 GLU P  79     -25.438 -67.679 110.074  0.00 97.00      PROA   
ATOM   1198  C   GLU P  79     -21.731 -71.810 112.492  0.00 97.00      PROA   
ATOM   1199  O   GLU P  79     -20.816 -71.850 111.673  0.00 97.00      PROA   
ATOM   1200  N   VAL P  80     -22.187 -72.922 113.106  0.00  0.00      PROA   
ATOM   1201  HN  VAL P  80     -22.932 -72.881 113.767  0.00  0.00      PROA   
ATOM   1202  CA  VAL P  80     -21.683 -74.242 112.827  0.00  0.00      PROA   
ATOM   1203  HA  VAL P  80     -20.826 -74.166 112.182  0.00  0.00      PROA   
ATOM   1204  CB  VAL P  80     -21.241 -75.015 114.062  0.00  0.00      PROA   
ATOM   1205  HB  VAL P  80     -22.092 -75.167 114.762  0.00  0.00      PROA   
ATOM   1206  CG1 VAL P  80     -20.689 -76.395 113.641  0.00  0.00      PROA   
ATOM   1207 HG11 VAL P  80     -19.881 -76.264 112.892  0.00  0.00      PROA   
ATOM   1208 HG12 VAL P  80     -21.485 -77.031 113.202  0.00  0.00      PROA   
ATOM   1209 HG13 VAL P  80     -20.267 -76.930 114.516  0.00  0.00      PROA   
ATOM   1210  CG2 VAL P  80     -20.160 -74.167 114.771  0.00  0.00      PROA   
ATOM   1211 HG21 VAL P  80     -20.587 -73.225 115.174  0.00  0.00      PROA   
ATOM   1212 HG22 VAL P  80     -19.346 -73.912 114.062  0.00  0.00      PROA   
ATOM   1213 HG23 VAL P  80     -19.713 -74.725 115.616  0.00  0.00      PROA   
ATOM   1214  C   VAL P  80     -22.800 -74.915 112.074  0.00  0.00      PROA   
ATOM   1215  O   VAL P  80     -23.959 -74.839 112.475  0.00  0.00      PROA   
ATOM   1216  N   HSD P  81     -22.452 -75.538 110.925  0.00  0.00      PROA   
ATOM   1217  HN  HSD P  81     -21.491 -75.625 110.678  0.00  0.00      PROA   
ATOM   1218  CA  HSD P  81     -23.364 -75.974 109.899  0.00  0.00      PROA   
ATOM   1219  HA  HSD P  81     -24.384 -75.912 110.250  0.00  0.00      PROA   
ATOM   1220  CB  HSD P  81     -23.195 -75.178 108.578  0.00  0.00      PROA   
ATOM   1221  HB1 HSD P  81     -23.716 -75.676 107.732  0.00  0.00      PROA   
ATOM   1222  HB2 HSD P  81     -22.113 -75.129 108.323  0.00  0.00      PROA   
ATOM   1223  ND1 HSD P  81     -24.952 -73.398 108.155  0.00  0.00      PROA   
ATOM   1224  HD1 HSD P  81     -25.658 -74.019 107.809  0.00  0.00      PROA   
ATOM   1225  CG  HSD P  81     -23.722 -73.773 108.650  0.00  0.00      PROA   
ATOM   1226  CE1 HSD P  81     -25.002 -72.045 108.200  0.00  0.00      PROA   
ATOM   1227  HE1 HSD P  81     -25.868 -71.475 107.870  0.00  0.00      PROA   
ATOM   1228  NE2 HSD P  81     -23.888 -71.524 108.670  0.00  0.00      PROA   
ATOM   1229  CD2 HSD P  81     -23.080 -72.613 108.949  0.00  0.00      PROA   
ATOM   1230  HD2 HSD P  81     -22.077 -72.461 109.326  0.00  0.00      PROA   
ATOM   1231  C   HSD P  81     -23.054 -77.406 109.589  0.00  0.00      PROA   
ATOM   1232  O   HSD P  81     -22.025 -77.943 109.998  0.00  0.00      PROA   
ATOM   1233  N   ARG P  82     -23.985 -78.054 108.855  0.00  0.00      PROA   
ATOM   1234  HN  ARG P  82     -24.823 -77.600 108.562  0.00  0.00      PROA   
ATOM   1235  CA  ARG P  82     -23.828 -79.406 108.396  0.00  0.00      PROA   
ATOM   1236  HA  ARG P  82     -22.815 -79.535 108.039  0.00  0.00      PROA   
ATOM   1237  CB  ARG P  82     -24.166 -80.455 109.482  0.00  0.00      PROA   
ATOM   1238  HB1 ARG P  82     -23.584 -80.196 110.393  0.00  0.00      PROA   
ATOM   1239  HB2 ARG P  82     -23.810 -81.450 109.134  0.00  0.00      PROA   
ATOM   1240  CG  ARG P  82     -25.656 -80.566 109.864  0.00  0.00      PROA   
ATOM   1241  HG1 ARG P  82     -26.205 -81.076 109.044  0.00  0.00      PROA   
ATOM   1242  HG2 ARG P  82     -26.083 -79.546 109.977  0.00  0.00      PROA   
ATOM   1243  CD  ARG P  82     -25.915 -81.336 111.168  0.00  0.00      PROA   
ATOM   1244  HD1 ARG P  82     -27.004 -81.513 111.300  0.00  0.00      PROA   
ATOM   1245  HD2 ARG P  82     -25.544 -80.754 112.036  0.00  0.00      PROA   
ATOM   1246  NE  ARG P  82     -25.240 -82.674 111.089  0.00  0.00      PROA   
ATOM   1247  HE  ARG P  82     -25.640 -83.361 110.483  0.00  0.00      PROA   
ATOM   1248  CZ  ARG P  82     -24.073 -82.977 111.719  0.00  0.00      PROA   
ATOM   1249  NH1 ARG P  82     -23.469 -82.114 112.568  0.00  0.00      PROA   
ATOM   1250 HH11 ARG P  82     -22.609 -82.367 113.011  0.00  0.00      PROA   
ATOM   1251 HH12 ARG P  82     -23.884 -81.223 112.754  0.00  0.00      PROA   
ATOM   1252  NH2 ARG P  82     -23.498 -84.182 111.486  0.00  0.00      PROA   
ATOM   1253 HH21 ARG P  82     -22.637 -84.419 111.938  0.00  0.00      PROA   
ATOM   1254 HH22 ARG P  82     -23.932 -84.831 110.862  0.00  0.00      PROA   
ATOM   1255  C   ARG P  82     -24.777 -79.533 107.235  0.00  0.00      PROA   
ATOM   1256  O   ARG P  82     -25.553 -78.619 106.953  0.00  0.00      PROA   
ATOM   1257  N   GLY P  83     -24.705 -80.684 106.515  0.00  0.00      PROA   
ATOM   1258  HN  GLY P  83     -24.040 -81.384 106.762  0.00  0.00      PROA   
ATOM   1259  CA  GLY P  83     -25.554 -81.045 105.394  0.00  0.00      PROA   
ATOM   1260  HA1 GLY P  83     -25.261 -82.042 105.100  0.00  0.00      PROA   
ATOM   1261  HA2 GLY P  83     -25.390 -80.311 104.618  0.00  0.00      PROA   
ATOM   1262  C   GLY P  83     -27.027 -81.072 105.718  0.00  0.00      PROA   
ATOM   1263  O   GLY P  83     -27.430 -80.916 106.868  0.00  0.00      PROA   
ATOM   1264  N   TRP P  84     -27.873 -81.288 104.679  0.00  0.00      PROA   
ATOM   1265  HN  TRP P  84     -27.519 -81.472 103.766  0.00  0.00      PROA   
ATOM   1266  CA  TRP P  84     -29.315 -81.158 104.752  0.00  0.00      PROA   
ATOM   1267  HA  TRP P  84     -29.502 -80.144 105.077  0.00  0.00      PROA   
ATOM   1268  CB  TRP P  84     -30.019 -81.364 103.385  0.00  0.00      PROA   
ATOM   1269  HB1 TRP P  84     -31.122 -81.404 103.525  0.00  0.00      PROA   
ATOM   1270  HB2 TRP P  84     -29.698 -82.340 102.960  0.00  0.00      PROA   
ATOM   1271  CG  TRP P  84     -29.745 -80.274 102.397  0.00  0.00      PROA   
ATOM   1272  CD1 TRP P  84     -29.084 -80.367 101.200  0.00  0.00      PROA   
ATOM   1273  HD1 TRP P  84     -28.672 -81.275 100.788  0.00  0.00      PROA   
ATOM   1274  NE1 TRP P  84     -29.029 -79.135 100.608  0.00  0.00      PROA   
ATOM   1275  HE1 TRP P  84     -28.607 -78.941  99.749  0.00  0.00      PROA   
ATOM   1276  CE2 TRP P  84     -29.647 -78.213 101.404  0.00  0.00      PROA   
ATOM   1277  CD2 TRP P  84     -30.119 -78.895 102.548  0.00  0.00      PROA   
ATOM   1278  CE3 TRP P  84     -30.799 -78.185 103.537  0.00  0.00      PROA   
ATOM   1279  HE3 TRP P  84     -31.178 -78.674 104.423  0.00  0.00      PROA   
ATOM   1280  CZ3 TRP P  84     -30.982 -76.810 103.377  0.00  0.00      PROA   
ATOM   1281  HZ3 TRP P  84     -31.501 -76.251 104.143  0.00  0.00      PROA   
ATOM   1282  CZ2 TRP P  84     -29.832 -76.845 101.241  0.00  0.00      PROA   
ATOM   1283  HZ2 TRP P  84     -29.467 -76.318 100.372  0.00  0.00      PROA   
ATOM   1284  CH2 TRP P  84     -30.505 -76.151 102.248  0.00  0.00      PROA   
ATOM   1285  HH2 TRP P  84     -30.658 -75.086 102.149  0.00  0.00      PROA   
ATOM   1286  C   TRP P  84     -29.982 -82.047 105.766  0.00  0.00      PROA   
ATOM   1287  O   TRP P  84     -30.906 -81.597 106.441  0.00  0.00      PROA   
ATOM   1288  N   LEU P  85     -29.524 -83.313 105.907  0.00  0.00      PROA   
ATOM   1289  HN  LEU P  85     -28.772 -83.667 105.357  0.00  0.00      PROA   
ATOM   1290  CA  LEU P  85     -30.084 -84.223 106.875  0.00  0.00      PROA   
ATOM   1291  HA  LEU P  85     -30.682 -83.672 107.584  0.00  0.00      PROA   
ATOM   1292  CB  LEU P  85     -30.938 -85.365 106.266  0.00  0.00      PROA   
ATOM   1293  HB1 LEU P  85     -31.238 -86.091 107.055  0.00  0.00      PROA   
ATOM   1294  HB2 LEU P  85     -30.319 -85.909 105.519  0.00  0.00      PROA   
ATOM   1295  CG  LEU P  85     -32.240 -84.914 105.562  0.00  0.00      PROA   
ATOM   1296  HG  LEU P  85     -31.965 -84.186 104.765  0.00  0.00      PROA   
ATOM   1297  CD1 LEU P  85     -32.906 -86.118 104.876  0.00  0.00      PROA   
ATOM   1298 HD11 LEU P  85     -33.254 -86.854 105.630  0.00  0.00      PROA   
ATOM   1299 HD12 LEU P  85     -32.182 -86.626 104.205  0.00  0.00      PROA   
ATOM   1300 HD13 LEU P  85     -33.778 -85.782 104.277  0.00  0.00      PROA   
ATOM   1301  CD2 LEU P  85     -33.237 -84.225 106.513  0.00  0.00      PROA   
ATOM   1302 HD21 LEU P  85     -32.795 -83.309 106.953  0.00  0.00      PROA   
ATOM   1303 HD22 LEU P  85     -33.521 -84.912 107.338  0.00  0.00      PROA   
ATOM   1304 HD23 LEU P  85     -34.157 -83.936 105.961  0.00  0.00      PROA   
ATOM   1305  C   LEU P  85     -28.966 -84.849 107.650  0.00  0.00      PROA   
ATOM   1306  O   LEU P  85     -27.810 -84.881 107.230  0.00  0.00      PROA   
ATOM   1307  N   LEU P  86     -29.349 -85.368 108.833  0.00  0.00      PROA   
ATOM   1308  HN  LEU P  86     -30.298 -85.278 109.127  0.00  0.00      PROA   
ATOM   1309  CA  LEU P  86     -28.534 -86.117 109.739  0.00  0.00      PROA   
ATOM   1310  HA  LEU P  86     -27.756 -86.629 109.190  0.00  0.00      PROA   
ATOM   1311  CB  LEU P  86     -27.960 -85.281 110.920  0.00  0.00      PROA   
ATOM   1312  HB1 LEU P  86     -28.789 -84.699 111.381  0.00  0.00      PROA   
ATOM   1313  HB2 LEU P  86     -27.238 -84.550 110.498  0.00  0.00      PROA   
ATOM   1314  CG  LEU P  86     -27.249 -86.086 112.046  0.00  0.00      PROA   
ATOM   1315  HG  LEU P  86     -27.980 -86.811 112.471  0.00  0.00      PROA   
ATOM   1316  CD1 LEU P  86     -26.046 -86.897 111.521  0.00  0.00      PROA   
ATOM   1317 HD11 LEU P  86     -25.296 -86.222 111.063  0.00  0.00      PROA   
ATOM   1318 HD12 LEU P  86     -26.368 -87.633 110.756  0.00  0.00      PROA   
ATOM   1319 HD13 LEU P  86     -25.565 -87.451 112.355  0.00  0.00      PROA   
ATOM   1320  CD2 LEU P  86     -26.842 -85.188 113.232  0.00  0.00      PROA   
ATOM   1321 HD21 LEU P  86     -27.725 -84.654 113.638  0.00  0.00      PROA   
ATOM   1322 HD22 LEU P  86     -26.092 -84.438 112.918  0.00  0.00      PROA   
ATOM   1323 HD23 LEU P  86     -26.402 -85.805 114.044  0.00  0.00      PROA   
ATOM   1324  C   LEU P  86     -29.505 -87.116 110.280  0.00  0.00      PROA   
ATOM   1325  O   LEU P  86     -30.668 -86.805 110.518  0.00  0.00      PROA   
ATOM   1326  N   LEU P  87     -29.028 -88.354 110.487  0.00 97.00      PROA   
ATOM   1327  HN  LEU P  87     -28.071 -88.549 110.295  0.00 97.00      PROA   
ATOM   1328  CA  LEU P  87     -29.776 -89.397 111.137  0.00 97.00      PROA   
ATOM   1329  HA  LEU P  87     -30.818 -89.123 111.214  0.00 97.00      PROA   
ATOM   1330  CB  LEU P  87     -29.669 -90.737 110.377  0.00 97.00      PROA   
ATOM   1331  HB1 LEU P  87     -28.595 -91.004 110.261  0.00 97.00      PROA   
ATOM   1332  HB2 LEU P  87     -30.085 -90.598 109.353  0.00 97.00      PROA   
ATOM   1333  CG  LEU P  87     -30.402 -91.921 111.043  0.00 97.00      PROA   
ATOM   1334  HG  LEU P  87     -30.027 -92.033 112.085  0.00 97.00      PROA   
ATOM   1335  CD1 LEU P  87     -31.924 -91.708 111.113  0.00 97.00      PROA   
ATOM   1336 HD11 LEU P  87     -32.336 -91.550 110.094  0.00 97.00      PROA   
ATOM   1337 HD12 LEU P  87     -32.165 -90.825 111.737  0.00 97.00      PROA   
ATOM   1338 HD13 LEU P  87     -32.414 -92.598 111.559  0.00 97.00      PROA   
ATOM   1339  CD2 LEU P  87     -30.078 -93.229 110.315  0.00 97.00      PROA   
ATOM   1340 HD21 LEU P  87     -28.980 -93.387 110.265  0.00 97.00      PROA   
ATOM   1341 HD22 LEU P  87     -30.484 -93.206 109.282  0.00 97.00      PROA   
ATOM   1342 HD23 LEU P  87     -30.535 -94.077 110.867  0.00 97.00      PROA   
ATOM   1343  C   LEU P  87     -29.218 -89.540 112.533  0.00 97.00      PROA   
ATOM   1344  O   LEU P  87     -28.099 -90.001 112.739  0.00 97.00      PROA   
ATOM   1345  N   GLN P  88     -30.011 -89.140 113.544  0.00 97.00      PROA   
ATOM   1346  HN  GLN P  88     -30.926 -88.777 113.366  0.00 97.00      PROA   
ATOM   1347  CA  GLN P  88     -29.620 -89.173 114.930  0.00 97.00      PROA   
ATOM   1348  HA  GLN P  88     -28.554 -89.006 114.997  0.00 97.00      PROA   
ATOM   1349  CB  GLN P  88     -30.344 -88.065 115.737  0.00 97.00      PROA   
ATOM   1350  HB1 GLN P  88     -29.963 -88.093 116.779  0.00 97.00      PROA   
ATOM   1351  HB2 GLN P  88     -31.435 -88.279 115.754  0.00 97.00      PROA   
ATOM   1352  CG  GLN P  88     -30.119 -86.646 115.169  0.00 97.00      PROA   
ATOM   1353  HG1 GLN P  88     -30.490 -86.581 114.125  0.00 97.00      PROA   
ATOM   1354  HG2 GLN P  88     -29.033 -86.417 115.163  0.00 97.00      PROA   
ATOM   1355  CD  GLN P  88     -30.891 -85.595 115.983  0.00 97.00      PROA   
ATOM   1356  OE1 GLN P  88     -32.123 -85.622 116.054  0.00 97.00      PROA   
ATOM   1357  NE2 GLN P  88     -30.149 -84.612 116.567  0.00 97.00      PROA   
ATOM   1358 HE21 GLN P  88     -30.623 -83.812 116.931  0.00 97.00      PROA   
ATOM   1359 HE22 GLN P  88     -29.155 -84.614 116.473  0.00 97.00      PROA   
ATOM   1360  C   GLN P  88     -29.942 -90.541 115.505  0.00 97.00      PROA   
ATOM   1361  O   GLN P  88     -31.082 -90.991 115.474  0.00 97.00      PROA   
ATOM   1362  N   VAL P  89     -28.916 -91.257 116.018  0.00 97.00      PROA   
ATOM   1363  HN  VAL P  89     -27.994 -90.883 116.010  0.00 97.00      PROA   
ATOM   1364  CA  VAL P  89     -29.036 -92.641 116.442  0.00 97.00      PROA   
ATOM   1365  HA  VAL P  89     -30.062 -92.970 116.346  0.00 97.00      PROA   
ATOM   1366  CB  VAL P  89     -28.158 -93.551 115.584  0.00 97.00      PROA   
ATOM   1367  HB  VAL P  89     -27.099 -93.203 115.629  0.00 97.00      PROA   
ATOM   1368  CG1 VAL P  89     -28.213 -95.016 116.054  0.00 97.00      PROA   
ATOM   1369 HG11 VAL P  89     -29.262 -95.374 116.102  0.00 97.00      PROA   
ATOM   1370 HG12 VAL P  89     -27.734 -95.149 117.044  0.00 97.00      PROA   
ATOM   1371 HG13 VAL P  89     -27.662 -95.644 115.325  0.00 97.00      PROA   
ATOM   1372  CG2 VAL P  89     -28.629 -93.460 114.117  0.00 97.00      PROA   
ATOM   1373 HG21 VAL P  89     -28.408 -92.461 113.689  0.00 97.00      PROA   
ATOM   1374 HG22 VAL P  89     -29.721 -93.643 114.047  0.00 97.00      PROA   
ATOM   1375 HG23 VAL P  89     -28.107 -94.220 113.499  0.00 97.00      PROA   
ATOM   1376  C   VAL P  89     -28.657 -92.760 117.906  0.00 97.00      PROA   
ATOM   1377  O   VAL P  89     -27.685 -92.152 118.352  0.00 97.00      PROA   
ATOM   1378  N   SER P  90     -29.436 -93.558 118.689  0.00 97.00      PROA   
ATOM   1379  HN  SER P  90     -30.262 -93.957 118.296  0.00 97.00      PROA   
ATOM   1380  CA  SER P  90     -29.244 -93.776 120.122  0.00 97.00      PROA   
ATOM   1381  HA  SER P  90     -29.373 -92.819 120.610  0.00 97.00      PROA   
ATOM   1382  CB  SER P  90     -30.279 -94.766 120.720  0.00 97.00      PROA   
ATOM   1383  HB1 SER P  90     -30.096 -94.903 121.809  0.00 97.00      PROA   
ATOM   1384  HB2 SER P  90     -30.207 -95.760 120.234  0.00 97.00      PROA   
ATOM   1385  OG  SER P  90     -31.604 -94.267 120.601  0.00 97.00      PROA   
ATOM   1386  HG1 SER P  90     -31.764 -94.066 119.671  0.00 97.00      PROA   
ATOM   1387  C   SER P  90     -27.878 -94.309 120.530  0.00 97.00      PROA   
ATOM   1388  O   SER P  90     -27.285 -93.807 121.483  0.00 97.00      PROA   
ATOM   1389  N   SER P  91     -27.336 -95.327 119.820  0.00 97.00      PROA   
ATOM   1390  HN  SER P  91     -27.821 -95.740 119.056  0.00 97.00      PROA   
ATOM   1391  CA  SER P  91     -25.992 -95.815 120.081  0.00 97.00      PROA   
ATOM   1392  HA  SER P  91     -25.351 -94.943 120.076  0.00 97.00      PROA   
ATOM   1393  CB  SER P  91     -25.801 -96.543 121.441  0.00 97.00      PROA   
ATOM   1394  HB1 SER P  91     -25.053 -97.361 121.400  0.00 97.00      PROA   
ATOM   1395  HB2 SER P  91     -26.764 -96.987 121.773  0.00 97.00      PROA   
ATOM   1396  OG  SER P  91     -25.344 -95.614 122.418  0.00 97.00      PROA   
ATOM   1397  HG1 SER P  91     -26.019 -94.928 122.469  0.00 97.00      PROA   
ATOM   1398  C   SER P  91     -25.485 -96.652 118.936  0.00 97.00      PROA   
ATOM   1399  O   SER P  91     -26.243 -97.092 118.077  0.00 97.00      PROA   
ATOM   1400  N   ARG P  92     -24.146 -96.858 118.885  0.00 97.00      PROA   
ATOM   1401  HN  ARG P  92     -23.554 -96.488 119.598  0.00 97.00      PROA   
ATOM   1402  CA  ARG P  92     -23.475 -97.523 117.781  0.00 97.00      PROA   
ATOM   1403  HA  ARG P  92     -23.971 -97.251 116.857  0.00 97.00      PROA   
ATOM   1404  CB  ARG P  92     -21.984 -97.085 117.713  0.00 97.00      PROA   
ATOM   1405  HB1 ARG P  92     -21.587 -97.368 116.714  0.00 97.00      PROA   
ATOM   1406  HB2 ARG P  92     -21.390 -97.629 118.482  0.00 97.00      PROA   
ATOM   1407  CG  ARG P  92     -21.755 -95.574 117.954  0.00 97.00      PROA   
ATOM   1408  HG1 ARG P  92     -21.965 -95.344 119.022  0.00 97.00      PROA   
ATOM   1409  HG2 ARG P  92     -22.476 -94.982 117.347  0.00 97.00      PROA   
ATOM   1410  CD  ARG P  92     -20.317 -95.099 117.675  0.00 97.00      PROA   
ATOM   1411  HD1 ARG P  92     -19.575 -95.854 118.006  0.00 97.00      PROA   
ATOM   1412  HD2 ARG P  92     -20.102 -94.144 118.206  0.00 97.00      PROA   
ATOM   1413  NE  ARG P  92     -20.167 -94.903 116.198  0.00 97.00      PROA   
ATOM   1414  HE  ARG P  92     -19.976 -95.683 115.610  0.00 97.00      PROA   
ATOM   1415  CZ  ARG P  92     -20.579 -93.787 115.570  0.00 97.00      PROA   
ATOM   1416  NH1 ARG P  92     -20.901 -92.645 116.197  0.00 97.00      PROA   
ATOM   1417 HH11 ARG P  92     -20.438 -92.428 117.052  0.00 97.00      PROA   
ATOM   1418 HH12 ARG P  92     -21.169 -91.900 115.589  0.00 97.00      PROA   
ATOM   1419  NH2 ARG P  92     -20.603 -93.739 114.225  0.00 97.00      PROA   
ATOM   1420 HH21 ARG P  92     -20.149 -94.454 113.707  0.00 97.00      PROA   
ATOM   1421 HH22 ARG P  92     -20.666 -92.827 113.825  0.00 97.00      PROA   
ATOM   1422  C   ARG P  92     -23.540 -99.040 117.934  0.00 97.00      PROA   
ATOM   1423  O   ARG P  92     -23.377 -99.786 116.969  0.00 97.00      PROA   
ATOM   1424  N   VAL P  93     -23.810 -99.528 119.164  0.00 97.00      PROA   
ATOM   1425  HN  VAL P  93     -23.987 -98.913 119.925  0.00 97.00      PROA   
ATOM   1426  CA  VAL P  93     -23.916-100.931 119.488  0.00 97.00      PROA   
ATOM   1427  HA  VAL P  93     -24.269-101.462 118.617  0.00 97.00      PROA   
ATOM   1428  CB  VAL P  93     -22.633-101.590 120.022  0.00 97.00      PROA   
ATOM   1429  HB  VAL P  93     -22.872-102.627 120.359  0.00 97.00      PROA   
ATOM   1430  CG1 VAL P  93     -21.585-101.703 118.894  0.00 97.00      PROA   
ATOM   1431 HG11 VAL P  93     -21.259-100.694 118.566  0.00 97.00      PROA   
ATOM   1432 HG12 VAL P  93     -22.002-102.236 118.017  0.00 97.00      PROA   
ATOM   1433 HG13 VAL P  93     -20.689-102.252 119.255  0.00 97.00      PROA   
ATOM   1434  CG2 VAL P  93     -22.047-100.819 121.227  0.00 97.00      PROA   
ATOM   1435 HG21 VAL P  93     -22.758-100.793 122.077  0.00 97.00      PROA   
ATOM   1436 HG22 VAL P  93     -21.792 -99.776 120.943  0.00 97.00      PROA   
ATOM   1437 HG23 VAL P  93     -21.117-101.316 121.577  0.00 97.00      PROA   
ATOM   1438  C   VAL P  93     -25.001-101.018 120.528  0.00 97.00      PROA   
ATOM   1439  O   VAL P  93     -25.144-100.125 121.360  0.00 97.00      PROA   
ATOM   1440  N   LEU P  94     -25.808-102.103 120.465  0.00 97.00      PROA   
ATOM   1441  HN  LEU P  94     -25.698-102.781 119.745  0.00 97.00      PROA   
ATOM   1442  CA  LEU P  94     -26.846-102.423 121.415  0.00 97.00      PROA   
ATOM   1443  HA  LEU P  94     -26.563-102.067 122.398  0.00 97.00      PROA   
ATOM   1444  CB  LEU P  94     -28.268-101.904 121.050  0.00 97.00      PROA   
ATOM   1445  HB1 LEU P  94     -28.945-102.202 121.884  0.00 97.00      PROA   
ATOM   1446  HB2 LEU P  94     -28.642-102.391 120.124  0.00 97.00      PROA   
ATOM   1447  CG  LEU P  94     -28.425-100.370 120.891  0.00 97.00      PROA   
ATOM   1448  HG  LEU P  94     -27.703 -99.877 121.583  0.00 97.00      PROA   
ATOM   1449  CD1 LEU P  94     -28.158 -99.872 119.457  0.00 97.00      PROA   
ATOM   1450 HD11 LEU P  94     -28.914-100.295 118.761  0.00 97.00      PROA   
ATOM   1451 HD12 LEU P  94     -27.151-100.163 119.102  0.00 97.00      PROA   
ATOM   1452 HD13 LEU P  94     -28.227 -98.764 119.424  0.00 97.00      PROA   
ATOM   1453  CD2 LEU P  94     -29.834 -99.938 121.341  0.00 97.00      PROA   
ATOM   1454 HD21 LEU P  94     -29.986-100.193 122.410  0.00 97.00      PROA   
ATOM   1455 HD22 LEU P  94     -30.606-100.469 120.746  0.00 97.00      PROA   
ATOM   1456 HD23 LEU P  94     -29.970 -98.844 121.217  0.00 97.00      PROA   
ATOM   1457  C   LEU P  94     -26.893-103.935 121.442  0.00 97.00      PROA   
ATOM   1458  O   LEU P  94     -26.329-104.601 120.577  0.00 97.00      PROA   
ATOM   1459  N   THR P  95     -27.569-104.513 122.458  0.00 97.00      PROA   
ATOM   1460  HN  THR P  95     -27.908-103.954 123.215  0.00 97.00      PROA   
ATOM   1461  CA  THR P  95     -27.867-105.930 122.590  0.00 97.00      PROA   
ATOM   1462  HA  THR P  95     -27.214-106.487 121.936  0.00 97.00      PROA   
ATOM   1463  CB  THR P  95     -27.718-106.464 124.021  0.00 97.00      PROA   
ATOM   1464  HB  THR P  95     -28.664-106.363 124.603  0.00 97.00      PROA   
ATOM   1465  OG1 THR P  95     -26.731-105.740 124.740  0.00 97.00      PROA   
ATOM   1466  HG1 THR P  95     -27.143-104.885 124.912  0.00 97.00      PROA   
ATOM   1467  CG2 THR P  95     -27.267-107.930 124.003  0.00 97.00      PROA   
ATOM   1468 HG21 THR P  95     -26.276-108.016 123.510  0.00 97.00      PROA   
ATOM   1469 HG22 THR P  95     -27.993-108.566 123.462  0.00 97.00      PROA   
ATOM   1470 HG23 THR P  95     -27.173-108.304 125.045  0.00 97.00      PROA   
ATOM   1471  C   THR P  95     -29.306-106.108 122.139  0.00 97.00      PROA   
ATOM   1472  O   THR P  95     -30.070-105.154 122.048  0.00 97.00      PROA   
ATOM   1473  N   GLU P  96     -29.728-107.353 121.830  0.00 97.00      PROA   
ATOM   1474  HN  GLU P  96     -29.077-108.110 121.792  0.00 97.00      PROA   
ATOM   1475  CA  GLU P  96     -31.109-107.686 121.544  0.00 97.00      PROA   
ATOM   1476  HA  GLU P  96     -31.410-107.046 120.728  0.00 97.00      PROA   
ATOM   1477  CB  GLU P  96     -31.275-109.159 121.094  0.00 97.00      PROA   
ATOM   1478  HB1 GLU P  96     -30.570-109.306 120.250  0.00 97.00      PROA   
ATOM   1479  HB2 GLU P  96     -32.295-109.308 120.684  0.00 97.00      PROA   
ATOM   1480  CG  GLU P  96     -31.013-110.185 122.225  0.00 97.00      PROA   
ATOM   1481  HG1 GLU P  96     -31.606-109.929 123.121  0.00 97.00      PROA   
ATOM   1482  HG2 GLU P  96     -29.943-110.141 122.509  0.00 97.00      PROA   
ATOM   1483  CD  GLU P  96     -31.374-111.635 121.883  0.00 97.00      PROA   
ATOM   1484  OE1 GLU P  96     -32.199-111.875 120.965  0.00 97.00      PROA   
ATOM   1485  OE2 GLU P  96     -30.808-112.538 122.550  0.00 97.00      PROA   
ATOM   1486  C   GLU P  96     -32.028-107.402 122.727  0.00 97.00      PROA   
ATOM   1487  O   GLU P  96     -31.635-107.491 123.889  0.00 97.00      PROA   
ATOM   1488  N   GLY P  97     -33.290-107.019 122.447  0.00 97.00      PROA   
ATOM   1489  HN  GLY P  97     -33.577-106.940 121.492  0.00 97.00      PROA   
ATOM   1490  CA  GLY P  97     -34.282-106.714 123.463  0.00 97.00      PROA   
ATOM   1491  HA1 GLY P  97     -34.077-107.291 124.354  0.00 97.00      PROA   
ATOM   1492  HA2 GLY P  97     -35.249-106.942 123.046  0.00 97.00      PROA   
ATOM   1493  C   GLY P  97     -34.293-105.262 123.853  0.00 97.00      PROA   
ATOM   1494  O   GLY P  97     -35.326-104.749 124.277  0.00 97.00      PROA   
ATOM   1495  N   GLU P  98     -33.142-104.563 123.730  0.00 97.00      PROA   
ATOM   1496  HN  GLU P  98     -32.302-105.029 123.461  0.00 97.00      PROA   
ATOM   1497  CA  GLU P  98     -32.994-103.149 124.007  0.00 97.00      PROA   
ATOM   1498  HA  GLU P  98     -33.278-103.021 125.038  0.00 97.00      PROA   
ATOM   1499  CB  GLU P  98     -31.512-102.703 123.899  0.00 97.00      PROA   
ATOM   1500  HB1 GLU P  98     -31.457-101.595 123.990  0.00 97.00      PROA   
ATOM   1501  HB2 GLU P  98     -31.117-102.979 122.898  0.00 97.00      PROA   
ATOM   1502  CG  GLU P  98     -30.617-103.309 125.003  0.00 97.00      PROA   
ATOM   1503  HG1 GLU P  98     -30.582-104.417 124.914  0.00 97.00      PROA   
ATOM   1504  HG2 GLU P  98     -31.023-103.049 126.003  0.00 97.00      PROA   
ATOM   1505  CD  GLU P  98     -29.196-102.755 124.930  0.00 97.00      PROA   
ATOM   1506  OE1 GLU P  98     -28.250-103.574 124.947  0.00 97.00      PROA   
ATOM   1507  OE2 GLU P  98     -29.026-101.510 124.882  0.00 97.00      PROA   
ATOM   1508  C   GLU P  98     -33.851-102.244 123.119  0.00 97.00      PROA   
ATOM   1509  O   GLU P  98     -33.939-102.486 121.920  0.00 97.00      PROA   
ATOM   1510  N   PRO P  99     -34.491-101.188 123.613  0.00 97.00      PROA   
ATOM   1511  CD  PRO P  99     -34.850-101.032 125.023  0.00 97.00      PROA   
ATOM   1512  HD1 PRO P  99     -33.971-100.615 125.560  0.00 97.00      PROA   
ATOM   1513  HD2 PRO P  99     -35.162-101.998 125.479  0.00 97.00      PROA   
ATOM   1514  CA  PRO P  99     -35.020-100.099 122.798  0.00 97.00      PROA   
ATOM   1515  HA  PRO P  99     -35.770-100.529 122.153  0.00 97.00      PROA   
ATOM   1516  CB  PRO P  99     -35.631 -99.129 123.823  0.00 97.00      PROA   
ATOM   1517  HB1 PRO P  99     -36.505 -98.586 123.412  0.00 97.00      PROA   
ATOM   1518  HB2 PRO P  99     -34.873 -98.396 124.178  0.00 97.00      PROA   
ATOM   1519  CG  PRO P  99     -36.007-100.035 125.001  0.00 97.00      PROA   
ATOM   1520  HG1 PRO P  99     -36.116 -99.486 125.956  0.00 97.00      PROA   
ATOM   1521  HG2 PRO P  99     -36.951-100.577 124.768  0.00 97.00      PROA   
ATOM   1522  C   PRO P  99     -33.989 -99.401 121.919  0.00 97.00      PROA   
ATOM   1523  O   PRO P  99     -32.915 -99.064 122.411  0.00 97.00      PROA   
ATOM   1524  N   LEU P 100     -34.302 -99.140 120.631  0.00 97.00      PROA   
ATOM   1525  HN  LEU P 100     -35.168 -99.463 120.252  0.00 97.00      PROA   
ATOM   1526  CA  LEU P 100     -33.436 -98.359 119.766  0.00 97.00      PROA   
ATOM   1527  HA  LEU P 100     -32.657 -97.891 120.352  0.00 97.00      PROA   
ATOM   1528  CB  LEU P 100     -32.755 -99.246 118.689  0.00 97.00      PROA   
ATOM   1529  HB1 LEU P 100     -33.524 -99.896 118.222  0.00 97.00      PROA   
ATOM   1530  HB2 LEU P 100     -32.046 -99.920 119.217  0.00 97.00      PROA   
ATOM   1531  CG  LEU P 100     -31.986 -98.526 117.552  0.00 97.00      PROA   
ATOM   1532  HG  LEU P 100     -32.717 -97.944 116.944  0.00 97.00      PROA   
ATOM   1533  CD1 LEU P 100     -30.923 -97.544 118.073  0.00 97.00      PROA   
ATOM   1534 HD11 LEU P 100     -30.238 -98.063 118.774  0.00 97.00      PROA   
ATOM   1535 HD12 LEU P 100     -31.399 -96.695 118.602  0.00 97.00      PROA   
ATOM   1536 HD13 LEU P 100     -30.326 -97.141 117.229  0.00 97.00      PROA   
ATOM   1537  CD2 LEU P 100     -31.330 -99.557 116.614  0.00 97.00      PROA   
ATOM   1538 HD21 LEU P 100     -32.086-100.272 116.230  0.00 97.00      PROA   
ATOM   1539 HD22 LEU P 100     -30.550-100.127 117.162  0.00 97.00      PROA   
ATOM   1540 HD23 LEU P 100     -30.852 -99.046 115.752  0.00 97.00      PROA   
ATOM   1541  C   LEU P 100     -34.233 -97.241 119.139  0.00 97.00      PROA   
ATOM   1542  O   LEU P 100     -35.123 -97.477 118.332  0.00 97.00      PROA   
ATOM   1543  N   ALA P 101     -33.913 -95.971 119.481  0.00 97.00      PROA   
ATOM   1544  HN  ALA P 101     -33.212 -95.778 120.165  0.00 97.00      PROA   
ATOM   1545  CA  ALA P 101     -34.589 -94.811 118.940  0.00 97.00      PROA   
ATOM   1546  HA  ALA P 101     -35.512 -95.117 118.469  0.00 97.00      PROA   
ATOM   1547  CB  ALA P 101     -34.966 -93.814 120.052  0.00 97.00      PROA   
ATOM   1548  HB1 ALA P 101     -34.066 -93.435 120.578  0.00 97.00      PROA   
ATOM   1549  HB2 ALA P 101     -35.609 -94.325 120.803  0.00 97.00      PROA   
ATOM   1550  HB3 ALA P 101     -35.534 -92.954 119.643  0.00 97.00      PROA   
ATOM   1551  C   ALA P 101     -33.741 -94.135 117.874  0.00 97.00      PROA   
ATOM   1552  O   ALA P 101     -32.541 -93.921 118.027  0.00 97.00      PROA   
ATOM   1553  N   LEU P 102     -34.382 -93.811 116.730  0.00 97.00      PROA   
ATOM   1554  HN  LEU P 102     -35.334 -94.083 116.604  0.00 97.00      PROA   
ATOM   1555  CA  LEU P 102     -33.781 -93.186 115.573  0.00 97.00      PROA   
ATOM   1556  HA  LEU P 102     -32.750 -92.934 115.780  0.00 97.00      PROA   
ATOM   1557  CB  LEU P 102     -33.884 -94.098 114.320  0.00 97.00      PROA   
ATOM   1558  HB1 LEU P 102     -33.320 -93.642 113.478  0.00 97.00      PROA   
ATOM   1559  HB2 LEU P 102     -34.953 -94.172 114.017  0.00 97.00      PROA   
ATOM   1560  CG  LEU P 102     -33.392 -95.553 114.509  0.00 97.00      PROA   
ATOM   1561  HG  LEU P 102     -33.938 -96.013 115.367  0.00 97.00      PROA   
ATOM   1562  CD1 LEU P 102     -33.727 -96.393 113.266  0.00 97.00      PROA   
ATOM   1563 HD11 LEU P 102     -33.177 -95.999 112.385  0.00 97.00      PROA   
ATOM   1564 HD12 LEU P 102     -34.816 -96.360 113.051  0.00 97.00      PROA   
ATOM   1565 HD13 LEU P 102     -33.428 -97.449 113.433  0.00 97.00      PROA   
ATOM   1566  CD2 LEU P 102     -31.885 -95.622 114.801  0.00 97.00      PROA   
ATOM   1567 HD21 LEU P 102     -31.635 -95.037 115.709  0.00 97.00      PROA   
ATOM   1568 HD22 LEU P 102     -31.316 -95.212 113.941  0.00 97.00      PROA   
ATOM   1569 HD23 LEU P 102     -31.571 -96.676 114.959  0.00 97.00      PROA   
ATOM   1570  C   LEU P 102     -34.544 -91.916 115.261  0.00 97.00      PROA   
ATOM   1571  O   LEU P 102     -35.770 -91.903 115.289  0.00 97.00      PROA   
ATOM   1572  N   ARG P 103     -33.847 -90.802 114.938  0.00 97.00      PROA   
ATOM   1573  HN  ARG P 103     -32.852 -90.772 115.027  0.00 97.00      PROA   
ATOM   1574  CA  ARG P 103     -34.513 -89.627 114.415  0.00 97.00      PROA   
ATOM   1575  HA  ARG P 103     -35.503 -89.898 114.084  0.00 97.00      PROA   
ATOM   1576  CB  ARG P 103     -34.689 -88.502 115.470  0.00 97.00      PROA   
ATOM   1577  HB1 ARG P 103     -33.694 -88.173 115.840  0.00 97.00      PROA   
ATOM   1578  HB2 ARG P 103     -35.250 -88.916 116.337  0.00 97.00      PROA   
ATOM   1579  CG  ARG P 103     -35.447 -87.296 114.897  0.00 97.00      PROA   
ATOM   1580  HG1 ARG P 103     -36.452 -87.637 114.556  0.00 97.00      PROA   
ATOM   1581  HG2 ARG P 103     -34.885 -86.923 114.013  0.00 97.00      PROA   
ATOM   1582  CD  ARG P 103     -35.597 -86.086 115.811  0.00 97.00      PROA   
ATOM   1583  HD1 ARG P 103     -34.596 -85.695 116.094  0.00 97.00      PROA   
ATOM   1584  HD2 ARG P 103     -36.189 -86.307 116.723  0.00 97.00      PROA   
ATOM   1585  NE  ARG P 103     -36.346 -85.100 114.969  0.00 97.00      PROA   
ATOM   1586  HE  ARG P 103     -36.961 -85.434 114.258  0.00 97.00      PROA   
ATOM   1587  CZ  ARG P 103     -36.054 -83.797 114.881  0.00 97.00      PROA   
ATOM   1588  NH1 ARG P 103     -35.111 -83.174 115.593  0.00 97.00      PROA   
ATOM   1589 HH11 ARG P 103     -34.427 -83.689 116.093  0.00 97.00      PROA   
ATOM   1590 HH12 ARG P 103     -35.003 -82.201 115.372  0.00 97.00      PROA   
ATOM   1591  NH2 ARG P 103     -36.705 -83.042 113.982  0.00 97.00      PROA   
ATOM   1592 HH21 ARG P 103     -37.378 -83.466 113.378  0.00 97.00      PROA   
ATOM   1593 HH22 ARG P 103     -36.351 -82.119 113.841  0.00 97.00      PROA   
ATOM   1594  C   ARG P 103     -33.811 -89.064 113.195  0.00 97.00      PROA   
ATOM   1595  O   ARG P 103     -32.696 -88.566 113.265  0.00 97.00      PROA   
ATOM   1596  N   CYS P 104     -34.497 -89.052 112.031  0.00 97.00      PROA   
ATOM   1597  HN  CYS P 104     -35.361 -89.550 111.959  0.00 97.00      PROA   
ATOM   1598  CA  CYS P 104     -34.143 -88.230 110.887  0.00 97.00      PROA   
ATOM   1599  HA  CYS P 104     -33.090 -88.379 110.691  0.00 97.00      PROA   
ATOM   1600  CB  CYS P 104     -34.968 -88.641 109.643  0.00 97.00      PROA   
ATOM   1601  HB1 CYS P 104     -36.012 -88.272 109.733  0.00 97.00      PROA   
ATOM   1602  HB2 CYS P 104     -35.029 -89.753 109.634  0.00 97.00      PROA   
ATOM   1603  SG  CYS P 104     -34.230 -88.107 108.071  0.00 97.00      PROA   
ATOM   1604  C   CYS P 104     -34.377 -86.757 111.200  0.00 97.00      PROA   
ATOM   1605  O   CYS P 104     -35.426 -86.391 111.717  0.00 97.00      PROA   
ATOM   1606  N   HSD P 105     -33.392 -85.876 110.925  0.00 97.00      PROA   
ATOM   1607  HN  HSD P 105     -32.540 -86.177 110.502  0.00 97.00      PROA   
ATOM   1608  CA  HSD P 105     -33.371 -84.534 111.472  0.00 97.00      PROA   
ATOM   1609  HA  HSD P 105     -34.381 -84.168 111.606  0.00 97.00      PROA   
ATOM   1610  CB  HSD P 105     -32.671 -84.573 112.855  0.00 97.00      PROA   
ATOM   1611  HB1 HSD P 105     -31.915 -85.388 112.797  0.00 97.00      PROA   
ATOM   1612  HB2 HSD P 105     -33.410 -84.880 113.627  0.00 97.00      PROA   
ATOM   1613  ND1 HSD P 105     -32.485 -82.210 113.818  0.00 97.00      PROA   
ATOM   1614  HD1 HSD P 105     -33.398 -81.861 113.591  0.00 97.00      PROA   
ATOM   1615  CG  HSD P 105     -31.916 -83.373 113.348  0.00 97.00      PROA   
ATOM   1616  CE1 HSD P 105     -31.508 -81.528 114.463  0.00 97.00      PROA   
ATOM   1617  HE1 HSD P 105     -31.679 -80.565 114.944  0.00 97.00      PROA   
ATOM   1618  NE2 HSD P 105     -30.354 -82.163 114.432  0.00 97.00      PROA   
ATOM   1619  CD2 HSD P 105     -30.612 -83.322 113.724  0.00 97.00      PROA   
ATOM   1620  HD2 HSD P 105     -29.832 -84.058 113.580  0.00 97.00      PROA   
ATOM   1621  C   HSD P 105     -32.712 -83.601 110.487  0.00 97.00      PROA   
ATOM   1622  O   HSD P 105     -31.865 -84.014 109.704  0.00 97.00      PROA   
ATOM   1623  N   ALA P 106     -33.134 -82.316 110.462  0.00 97.00      PROA   
ATOM   1624  HN  ALA P 106     -33.744 -81.945 111.164  0.00 97.00      PROA   
ATOM   1625  CA  ALA P 106     -32.873 -81.417 109.362  0.00 97.00      PROA   
ATOM   1626  HA  ALA P 106     -32.309 -81.922 108.594  0.00 97.00      PROA   
ATOM   1627  CB  ALA P 106     -34.209 -80.922 108.774  0.00 97.00      PROA   
ATOM   1628  HB1 ALA P 106     -34.839 -80.485 109.578  0.00 97.00      PROA   
ATOM   1629  HB2 ALA P 106     -34.770 -81.783 108.348  0.00 97.00      PROA   
ATOM   1630  HB3 ALA P 106     -34.059 -80.171 107.973  0.00 97.00      PROA   
ATOM   1631  C   ALA P 106     -32.037 -80.252 109.825  0.00 97.00      PROA   
ATOM   1632  O   ALA P 106     -32.075 -79.868 110.990  0.00 97.00      PROA   
ATOM   1633  N   TRP P 107     -31.206 -79.679 108.918  0.00 97.00      PROA   
ATOM   1634  HN  TRP P 107     -31.112 -80.064 108.001  0.00 97.00      PROA   
ATOM   1635  CA  TRP P 107     -30.336 -78.566 109.255  0.00 97.00      PROA   
ATOM   1636  HA  TRP P 107     -29.782 -78.915 110.114  0.00 97.00      PROA   
ATOM   1637  CB  TRP P 107     -29.238 -78.279 108.185  0.00 97.00      PROA   
ATOM   1638  HB1 TRP P 107     -29.737 -78.194 107.194  0.00 97.00      PROA   
ATOM   1639  HB2 TRP P 107     -28.568 -79.163 108.148  0.00 97.00      PROA   
ATOM   1640  CG  TRP P 107     -28.404 -77.055 108.426  0.00 97.00      PROA   
ATOM   1641  CD1 TRP P 107     -28.287 -75.977 107.590  0.00 97.00      PROA   
ATOM   1642  HD1 TRP P 107     -28.608 -75.971 106.557  0.00 97.00      PROA   
ATOM   1643  NE1 TRP P 107     -27.736 -74.924 108.275  0.00 97.00      PROA   
ATOM   1644  HE1 TRP P 107     -27.427 -74.079 107.894  0.00 97.00      PROA   
ATOM   1645  CE2 TRP P 107     -27.486 -75.294 109.563  0.00 97.00      PROA   
ATOM   1646  CD2 TRP P 107     -27.848 -76.652 109.691  0.00 97.00      PROA   
ATOM   1647  CE3 TRP P 107     -27.660 -77.298 110.915  0.00 97.00      PROA   
ATOM   1648  HE3 TRP P 107     -27.885 -78.347 111.041  0.00 97.00      PROA   
ATOM   1649  CZ3 TRP P 107     -27.210 -76.552 112.007  0.00 97.00      PROA   
ATOM   1650  HZ3 TRP P 107     -27.093 -77.026 112.973  0.00 97.00      PROA   
ATOM   1651  CZ2 TRP P 107     -27.039 -74.551 110.649  0.00 97.00      PROA   
ATOM   1652  HZ2 TRP P 107     -26.812 -73.499 110.564  0.00 97.00      PROA   
ATOM   1653  CH2 TRP P 107     -26.930 -75.197 111.880  0.00 97.00      PROA   
ATOM   1654  HH2 TRP P 107     -26.610 -74.642 112.752  0.00 97.00      PROA   
ATOM   1655  C   TRP P 107     -31.074 -77.317 109.740  0.00 97.00      PROA   
ATOM   1656  O   TRP P 107     -31.757 -76.612 108.995  0.00 97.00      PROA   
ATOM   1657  N   LYS P 108     -30.927 -77.066 111.065  0.00 97.00      PROA   
ATOM   1658  HN  LYS P 108     -30.309 -77.652 111.582  0.00 97.00      PROA   
ATOM   1659  CA  LYS P 108     -31.583 -76.048 111.856  0.00 97.00      PROA   
ATOM   1660  HA  LYS P 108     -31.259 -76.239 112.866  0.00 97.00      PROA   
ATOM   1661  CB  LYS P 108     -31.113 -74.628 111.427  0.00 97.00      PROA   
ATOM   1662  HB1 LYS P 108     -31.590 -74.349 110.465  0.00 97.00      PROA   
ATOM   1663  HB2 LYS P 108     -30.016 -74.706 111.231  0.00 97.00      PROA   
ATOM   1664  CG  LYS P 108     -31.296 -73.509 112.473  0.00 97.00      PROA   
ATOM   1665  HG1 LYS P 108     -32.383 -73.332 112.627  0.00 97.00      PROA   
ATOM   1666  HG2 LYS P 108     -30.858 -72.574 112.057  0.00 97.00      PROA   
ATOM   1667  CD  LYS P 108     -30.638 -73.854 113.828  0.00 97.00      PROA   
ATOM   1668  HD1 LYS P 108     -29.632 -74.296 113.641  0.00 97.00      PROA   
ATOM   1669  HD2 LYS P 108     -31.262 -74.643 114.305  0.00 97.00      PROA   
ATOM   1670  CE  LYS P 108     -30.505 -72.715 114.856  0.00 97.00      PROA   
ATOM   1671  HE1 LYS P 108     -30.225 -73.139 115.848  0.00 97.00      PROA   
ATOM   1672  HE2 LYS P 108     -31.454 -72.157 114.978  0.00 97.00      PROA   
ATOM   1673  NZ  LYS P 108     -29.427 -71.764 114.488  0.00 97.00      PROA   
ATOM   1674  HZ1 LYS P 108     -28.578 -72.286 114.196  0.00 97.00      PROA   
ATOM   1675  HZ2 LYS P 108     -29.120 -71.243 115.329  0.00 97.00      PROA   
ATOM   1676  HZ3 LYS P 108     -29.725 -71.101 113.744  0.00 97.00      PROA   
ATOM   1677  C   LYS P 108     -33.094 -76.265 111.837  0.00 97.00      PROA   
ATOM   1678  O   LYS P 108     -33.874 -75.329 111.695  0.00 97.00      PROA   
ATOM   1679  N   ASP P 109     -33.497 -77.552 112.008  0.00 97.00      PROA   
ATOM   1680  HN  ASP P 109     -32.786 -78.229 112.183  0.00 97.00      PROA   
ATOM   1681  CA  ASP P 109     -34.794 -78.196 111.842  0.00 97.00      PROA   
ATOM   1682  HA  ASP P 109     -34.533 -79.020 111.200  0.00 97.00      PROA   
ATOM   1683  CB  ASP P 109     -35.335 -78.780 113.176  0.00 97.00      PROA   
ATOM   1684  HB1 ASP P 109     -36.432 -78.656 113.288  0.00 97.00      PROA   
ATOM   1685  HB2 ASP P 109     -34.847 -78.244 114.021  0.00 97.00      PROA   
ATOM   1686  CG  ASP P 109     -35.047 -80.267 113.349  0.00 97.00      PROA   
ATOM   1687  OD1 ASP P 109     -34.782 -80.999 112.364  0.00 97.00      PROA   
ATOM   1688  OD2 ASP P 109     -35.211 -80.706 114.511  0.00 97.00      PROA   
ATOM   1689  C   ASP P 109     -35.908 -77.510 111.069  0.00 97.00      PROA   
ATOM   1690  O   ASP P 109     -36.558 -76.577 111.537  0.00 97.00      PROA   
ATOM   1691  N   LYS P 110     -36.163 -78.026 109.844  0.00 97.00      PROA   
ATOM   1692  HN  LYS P 110     -35.677 -78.843 109.546  0.00 97.00      PROA   
ATOM   1693  CA  LYS P 110     -37.178 -77.550 108.933  0.00 97.00      PROA   
ATOM   1694  HA  LYS P 110     -37.789 -76.806 109.425  0.00 97.00      PROA   
ATOM   1695  CB  LYS P 110     -36.564 -76.986 107.620  0.00 97.00      PROA   
ATOM   1696  HB1 LYS P 110     -37.371 -76.539 107.000  0.00 97.00      PROA   
ATOM   1697  HB2 LYS P 110     -36.111 -77.820 107.038  0.00 97.00      PROA   
ATOM   1698  CG  LYS P 110     -35.454 -75.932 107.840  0.00 97.00      PROA   
ATOM   1699  HG1 LYS P 110     -35.100 -75.583 106.844  0.00 97.00      PROA   
ATOM   1700  HG2 LYS P 110     -34.587 -76.422 108.338  0.00 97.00      PROA   
ATOM   1701  CD  LYS P 110     -35.899 -74.727 108.693  0.00 97.00      PROA   
ATOM   1702  HD1 LYS P 110     -36.337 -75.103 109.639  0.00 97.00      PROA   
ATOM   1703  HD2 LYS P 110     -36.708 -74.169 108.174  0.00 97.00      PROA   
ATOM   1704  CE  LYS P 110     -34.765 -73.779 109.106  0.00 97.00      PROA   
ATOM   1705  HE1 LYS P 110     -33.950 -74.337 109.606  0.00 97.00      PROA   
ATOM   1706  HE2 LYS P 110     -35.144 -72.989 109.790  0.00 97.00      PROA   
ATOM   1707  NZ  LYS P 110     -34.159 -73.133 107.928  0.00 97.00      PROA   
ATOM   1708  HZ1 LYS P 110     -34.907 -72.724 107.334  0.00 97.00      PROA   
ATOM   1709  HZ2 LYS P 110     -33.643 -73.863 107.397  0.00 97.00      PROA   
ATOM   1710  HZ3 LYS P 110     -33.499 -72.391 108.235  0.00 97.00      PROA   
ATOM   1711  C   LYS P 110     -38.041 -78.756 108.638  0.00 97.00      PROA   
ATOM   1712  O   LYS P 110     -37.524 -79.864 108.522  0.00 97.00      PROA   
ATOM   1713  N   LEU P 111     -39.384 -78.575 108.556  0.00 97.00      PROA   
ATOM   1714  HN  LEU P 111     -39.782 -77.666 108.664  0.00 97.00      PROA   
ATOM   1715  CA  LEU P 111     -40.367 -79.645 108.518  0.00 97.00      PROA   
ATOM   1716  HA  LEU P 111     -40.102 -80.359 109.286  0.00 97.00      PROA   
ATOM   1717  CB  LEU P 111     -41.803 -79.111 108.810  0.00 97.00      PROA   
ATOM   1718  HB1 LEU P 111     -42.535 -79.939 108.667  0.00 97.00      PROA   
ATOM   1719  HB2 LEU P 111     -42.050 -78.314 108.075  0.00 97.00      PROA   
ATOM   1720  CG  LEU P 111     -42.078 -78.564 110.240  0.00 97.00      PROA   
ATOM   1721  HG  LEU P 111     -43.182 -78.392 110.287  0.00 97.00      PROA   
ATOM   1722  CD1 LEU P 111     -41.738 -79.591 111.335  0.00 97.00      PROA   
ATOM   1723 HD11 LEU P 111     -40.643 -79.769 111.372  0.00 97.00      PROA   
ATOM   1724 HD12 LEU P 111     -42.252 -80.555 111.138  0.00 97.00      PROA   
ATOM   1725 HD13 LEU P 111     -42.062 -79.211 112.327  0.00 97.00      PROA   
ATOM   1726  CD2 LEU P 111     -41.425 -77.202 110.546  0.00 97.00      PROA   
ATOM   1727 HD21 LEU P 111     -41.638 -76.474 109.736  0.00 97.00      PROA   
ATOM   1728 HD22 LEU P 111     -40.327 -77.309 110.665  0.00 97.00      PROA   
ATOM   1729 HD23 LEU P 111     -41.829 -76.798 111.499  0.00 97.00      PROA   
ATOM   1730  C   LEU P 111     -40.411 -80.427 107.209  0.00 97.00      PROA   
ATOM   1731  O   LEU P 111     -41.383 -80.359 106.459  0.00 97.00      PROA   
ATOM   1732  N   VAL P 112     -39.364 -81.238 106.928  0.00 97.00      PROA   
ATOM   1733  HN  VAL P 112     -38.529 -81.152 107.470  0.00 97.00      PROA   
ATOM   1734  CA  VAL P 112     -39.304 -82.150 105.800  0.00 97.00      PROA   
ATOM   1735  HA  VAL P 112     -39.416 -81.528 104.923  0.00 97.00      PROA   
ATOM   1736  CB  VAL P 112     -37.962 -82.872 105.649  0.00 97.00      PROA   
ATOM   1737  HB  VAL P 112     -38.017 -83.578 104.786  0.00 97.00      PROA   
ATOM   1738  CG1 VAL P 112     -36.883 -81.822 105.309  0.00 97.00      PROA   
ATOM   1739 HG11 VAL P 112     -36.726 -81.130 106.163  0.00 97.00      PROA   
ATOM   1740 HG12 VAL P 112     -37.191 -81.232 104.421  0.00 97.00      PROA   
ATOM   1741 HG13 VAL P 112     -35.917 -82.320 105.081  0.00 97.00      PROA   
ATOM   1742  CG2 VAL P 112     -37.587 -83.679 106.913  0.00 97.00      PROA   
ATOM   1743 HG21 VAL P 112     -38.373 -84.419 107.163  0.00 97.00      PROA   
ATOM   1744 HG22 VAL P 112     -37.439 -83.008 107.785  0.00 97.00      PROA   
ATOM   1745 HG23 VAL P 112     -36.637 -84.231 106.740  0.00 97.00      PROA   
ATOM   1746  C   VAL P 112     -40.452 -83.147 105.757  0.00 97.00      PROA   
ATOM   1747  O   VAL P 112     -40.903 -83.679 106.771  0.00 97.00      PROA   
ATOM   1748  N   TYR P 113     -40.956 -83.381 104.528  0.00 97.00      PROA   
ATOM   1749  HN  TYR P 113     -40.555 -82.927 103.735  0.00 97.00      PROA   
ATOM   1750  CA  TYR P 113     -42.093 -84.221 104.242  0.00 97.00      PROA   
ATOM   1751  HA  TYR P 113     -42.500 -84.581 105.174  0.00 97.00      PROA   
ATOM   1752  CB  TYR P 113     -43.255 -83.472 103.514  0.00 97.00      PROA   
ATOM   1753  HB1 TYR P 113     -43.704 -82.758 104.240  0.00 97.00      PROA   
ATOM   1754  HB2 TYR P 113     -44.056 -84.175 103.205  0.00 97.00      PROA   
ATOM   1755  CG  TYR P 113     -42.817 -82.655 102.316  0.00 97.00      PROA   
ATOM   1756  CD1 TYR P 113     -42.253 -81.376 102.486  0.00 97.00      PROA   
ATOM   1757  HD1 TYR P 113     -42.094 -80.989 103.482  0.00 97.00      PROA   
ATOM   1758  CE1 TYR P 113     -41.878 -80.606 101.380  0.00 97.00      PROA   
ATOM   1759  HE1 TYR P 113     -41.424 -79.637 101.528  0.00 97.00      PROA   
ATOM   1760  CZ  TYR P 113     -42.105 -81.087 100.085  0.00 97.00      PROA   
ATOM   1761  OH  TYR P 113     -41.706 -80.324  98.972  0.00 97.00      PROA   
ATOM   1762  HH  TYR P 113     -40.947 -79.801  99.249  0.00 97.00      PROA   
ATOM   1763  CD2 TYR P 113     -43.059 -83.114 101.009  0.00 97.00      PROA   
ATOM   1764  HD2 TYR P 113     -43.519 -84.077 100.858  0.00 97.00      PROA   
ATOM   1765  CE2 TYR P 113     -42.709 -82.334  99.898  0.00 97.00      PROA   
ATOM   1766  HE2 TYR P 113     -42.882 -82.705  98.898  0.00 97.00      PROA   
ATOM   1767  C   TYR P 113     -41.604 -85.446 103.505  0.00 97.00      PROA   
ATOM   1768  O   TYR P 113     -40.487 -85.481 103.008  0.00 97.00      PROA   
ATOM   1769  N   ASN P 114     -42.416 -86.523 103.479  0.00 97.00      PROA   
ATOM   1770  HN  ASN P 114     -43.311 -86.453 103.917  0.00 97.00      PROA   
ATOM   1771  CA  ASN P 114     -42.093 -87.801 102.861  0.00 97.00      PROA   
ATOM   1772  HA  ASN P 114     -42.903 -88.454 103.143  0.00 97.00      PROA   
ATOM   1773  CB  ASN P 114     -42.015 -87.732 101.304  0.00 97.00      PROA   
ATOM   1774  HB1 ASN P 114     -41.794 -88.732 100.875  0.00 97.00      PROA   
ATOM   1775  HB2 ASN P 114     -41.203 -87.037 101.003  0.00 97.00      PROA   
ATOM   1776  CG  ASN P 114     -43.310 -87.222 100.659  0.00 97.00      PROA   
ATOM   1777  OD1 ASN P 114     -43.276 -86.360  99.774  0.00 97.00      PROA   
ATOM   1778  ND2 ASN P 114     -44.482 -87.751 101.099  0.00 97.00      PROA   
ATOM   1779 HD21 ASN P 114     -45.317 -87.445 100.645  0.00 97.00      PROA   
ATOM   1780 HD22 ASN P 114     -44.482 -88.479 101.783  0.00 97.00      PROA   
ATOM   1781  C   ASN P 114     -40.841 -88.465 103.422  0.00 97.00      PROA   
ATOM   1782  O   ASN P 114     -39.929 -88.846 102.689  0.00 97.00      PROA   
ATOM   1783  N   VAL P 115     -40.781 -88.622 104.762  0.00 97.00      PROA   
ATOM   1784  HN  VAL P 115     -41.573 -88.396 105.325  0.00 97.00      PROA   
ATOM   1785  CA  VAL P 115     -39.626 -89.142 105.462  0.00 97.00      PROA   
ATOM   1786  HA  VAL P 115     -38.753 -88.766 104.952  0.00 97.00      PROA   
ATOM   1787  CB  VAL P 115     -39.530 -88.638 106.899  0.00 97.00      PROA   
ATOM   1788  HB  VAL P 115     -40.450 -88.917 107.461  0.00 97.00      PROA   
ATOM   1789  CG1 VAL P 115     -38.299 -89.236 107.619  0.00 97.00      PROA   
ATOM   1790 HG11 VAL P 115     -37.376 -89.025 107.038  0.00 97.00      PROA   
ATOM   1791 HG12 VAL P 115     -38.395 -90.333 107.748  0.00 97.00      PROA   
ATOM   1792 HG13 VAL P 115     -38.189 -88.781 108.626  0.00 97.00      PROA   
ATOM   1793  CG2 VAL P 115     -39.424 -87.098 106.855  0.00 97.00      PROA   
ATOM   1794 HG21 VAL P 115     -40.357 -86.638 106.470  0.00 97.00      PROA   
ATOM   1795 HG22 VAL P 115     -38.580 -86.790 106.202  0.00 97.00      PROA   
ATOM   1796 HG23 VAL P 115     -39.237 -86.696 107.872  0.00 97.00      PROA   
ATOM   1797  C   VAL P 115     -39.571 -90.657 105.388  0.00 97.00      PROA   
ATOM   1798  O   VAL P 115     -40.485 -91.361 105.801  0.00 97.00      PROA   
ATOM   1799  N   LEU P 116     -38.456 -91.183 104.847  0.00 97.00      PROA   
ATOM   1800  HN  LEU P 116     -37.754 -90.565 104.499  0.00 97.00      PROA   
ATOM   1801  CA  LEU P 116     -38.204 -92.593 104.661  0.00 97.00      PROA   
ATOM   1802  HA  LEU P 116     -39.062 -93.172 104.966  0.00 97.00      PROA   
ATOM   1803  CB  LEU P 116     -37.842 -92.910 103.187  0.00 97.00      PROA   
ATOM   1804  HB1 LEU P 116     -37.430 -93.939 103.089  0.00 97.00      PROA   
ATOM   1805  HB2 LEU P 116     -37.051 -92.196 102.869  0.00 97.00      PROA   
ATOM   1806  CG  LEU P 116     -39.018 -92.791 102.192  0.00 97.00      PROA   
ATOM   1807  HG  LEU P 116     -39.567 -91.842 102.398  0.00 97.00      PROA   
ATOM   1808  CD1 LEU P 116     -38.505 -92.727 100.742  0.00 97.00      PROA   
ATOM   1809 HD11 LEU P 116     -37.948 -93.657 100.495  0.00 97.00      PROA   
ATOM   1810 HD12 LEU P 116     -37.828 -91.859 100.608  0.00 97.00      PROA   
ATOM   1811 HD13 LEU P 116     -39.358 -92.627 100.038  0.00 97.00      PROA   
ATOM   1812  CD2 LEU P 116     -39.992 -93.969 102.354  0.00 97.00      PROA   
ATOM   1813 HD21 LEU P 116     -40.377 -94.015 103.392  0.00 97.00      PROA   
ATOM   1814 HD22 LEU P 116     -39.474 -94.925 102.127  0.00 97.00      PROA   
ATOM   1815 HD23 LEU P 116     -40.850 -93.860 101.658  0.00 97.00      PROA   
ATOM   1816  C   LEU P 116     -37.029 -93.008 105.510  0.00 97.00      PROA   
ATOM   1817  O   LEU P 116     -35.956 -92.423 105.432  0.00 97.00      PROA   
ATOM   1818  N   TYR P 117     -37.209 -94.065 106.330  0.00 97.00      PROA   
ATOM   1819  HN  TYR P 117     -38.121 -94.459 106.435  0.00 97.00      PROA   
ATOM   1820  CA  TYR P 117     -36.144 -94.726 107.058  0.00 97.00      PROA   
ATOM   1821  HA  TYR P 117     -35.285 -94.071 107.113  0.00 97.00      PROA   
ATOM   1822  CB  TYR P 117     -36.552 -95.126 108.501  0.00 97.00      PROA   
ATOM   1823  HB1 TYR P 117     -35.812 -95.826 108.945  0.00 97.00      PROA   
ATOM   1824  HB2 TYR P 117     -37.544 -95.628 108.494  0.00 97.00      PROA   
ATOM   1825  CG  TYR P 117     -36.633 -93.911 109.398  0.00 97.00      PROA   
ATOM   1826  CD1 TYR P 117     -35.580 -93.623 110.287  0.00 97.00      PROA   
ATOM   1827  HD1 TYR P 117     -34.698 -94.247 110.297  0.00 97.00      PROA   
ATOM   1828  CE1 TYR P 117     -35.665 -92.542 111.171  0.00 97.00      PROA   
ATOM   1829  HE1 TYR P 117     -34.855 -92.335 111.856  0.00 97.00      PROA   
ATOM   1830  CZ  TYR P 117     -36.807 -91.739 111.179  0.00 97.00      PROA   
ATOM   1831  OH  TYR P 117     -36.878 -90.671 112.087  0.00 97.00      PROA   
ATOM   1832  HH  TYR P 117     -37.775 -90.324 112.090  0.00 97.00      PROA   
ATOM   1833  CD2 TYR P 117     -37.780 -93.094 109.423  0.00 97.00      PROA   
ATOM   1834  HD2 TYR P 117     -38.602 -93.307 108.756  0.00 97.00      PROA   
ATOM   1835  CE2 TYR P 117     -37.865 -92.007 110.304  0.00 97.00      PROA   
ATOM   1836  HE2 TYR P 117     -38.745 -91.380 110.312  0.00 97.00      PROA   
ATOM   1837  C   TYR P 117     -35.710 -95.964 106.301  0.00 97.00      PROA   
ATOM   1838  O   TYR P 117     -36.537 -96.770 105.887  0.00 97.00      PROA   
ATOM   1839  N   TYR P 118     -34.381 -96.125 106.099  0.00 97.00      PROA   
ATOM   1840  HN  TYR P 118     -33.740 -95.441 106.444  0.00 97.00      PROA   
ATOM   1841  CA  TYR P 118     -33.769 -97.176 105.313  0.00 97.00      PROA   
ATOM   1842  HA  TYR P 118     -34.532 -97.830 104.931  0.00 97.00      PROA   
ATOM   1843  CB  TYR P 118     -32.851 -96.671 104.148  0.00 97.00      PROA   
ATOM   1844  HB1 TYR P 118     -32.426 -97.545 103.607  0.00 97.00      PROA   
ATOM   1845  HB2 TYR P 118     -32.007 -96.093 104.579  0.00 97.00      PROA   
ATOM   1846  CG  TYR P 118     -33.508 -95.761 103.126  0.00 97.00      PROA   
ATOM   1847  CD1 TYR P 118     -33.923 -94.465 103.474  0.00 97.00      PROA   
ATOM   1848  HD1 TYR P 118     -33.857 -94.134 104.495  0.00 97.00      PROA   
ATOM   1849  CE1 TYR P 118     -34.392 -93.571 102.509  0.00 97.00      PROA   
ATOM   1850  HE1 TYR P 118     -34.700 -92.586 102.818  0.00 97.00      PROA   
ATOM   1851  CZ  TYR P 118     -34.435 -93.945 101.163  0.00 97.00      PROA   
ATOM   1852  OH  TYR P 118     -34.871 -93.012 100.201  0.00 97.00      PROA   
ATOM   1853  HH  TYR P 118     -35.098 -92.209 100.685  0.00 97.00      PROA   
ATOM   1854  CD2 TYR P 118     -33.554 -96.123 101.764  0.00 97.00      PROA   
ATOM   1855  HD2 TYR P 118     -33.200 -97.095 101.460  0.00 97.00      PROA   
ATOM   1856  CE2 TYR P 118     -34.017 -95.227 100.788  0.00 97.00      PROA   
ATOM   1857  HE2 TYR P 118     -34.033 -95.521  99.749  0.00 97.00      PROA   
ATOM   1858  C   TYR P 118     -32.881 -97.995 106.222  0.00 97.00      PROA   
ATOM   1859  O   TYR P 118     -32.266 -97.470 107.146  0.00 97.00      PROA   
ATOM   1860  N   ARG P 119     -32.795 -99.320 105.965  0.00 97.00      PROA   
ATOM   1861  HN  ARG P 119     -33.348 -99.729 105.241  0.00 97.00      PROA   
ATOM   1862  CA  ARG P 119     -31.823-100.195 106.578  0.00 97.00      PROA   
ATOM   1863  HA  ARG P 119     -31.007 -99.590 106.940  0.00 97.00      PROA   
ATOM   1864  CB  ARG P 119     -32.361-101.005 107.787  0.00 97.00      PROA   
ATOM   1865  HB1 ARG P 119     -33.349-101.441 107.518  0.00 97.00      PROA   
ATOM   1866  HB2 ARG P 119     -32.519-100.280 108.617  0.00 97.00      PROA   
ATOM   1867  CG  ARG P 119     -31.411-102.131 108.250  0.00 97.00      PROA   
ATOM   1868  HG1 ARG P 119     -30.380-101.710 108.269  0.00 97.00      PROA   
ATOM   1869  HG2 ARG P 119     -31.422-102.964 107.514  0.00 97.00      PROA   
ATOM   1870  CD  ARG P 119     -31.656-102.703 109.651  0.00 97.00      PROA   
ATOM   1871  HD1 ARG P 119     -31.768-101.906 110.406  0.00 97.00      PROA   
ATOM   1872  HD2 ARG P 119     -30.787-103.327 109.947  0.00 97.00      PROA   
ATOM   1873  NE  ARG P 119     -32.841-103.612 109.654  0.00 97.00      PROA   
ATOM   1874  HE  ARG P 119     -32.679-104.596 109.642  0.00 97.00      PROA   
ATOM   1875  CZ  ARG P 119     -34.071-103.250 110.074  0.00 97.00      PROA   
ATOM   1876  NH1 ARG P 119     -34.480-101.982 110.126  0.00 97.00      PROA   
ATOM   1877 HH11 ARG P 119     -33.871-101.295 109.745  0.00 97.00      PROA   
ATOM   1878 HH12 ARG P 119     -35.447-101.806 110.289  0.00 97.00      PROA   
ATOM   1879  NH2 ARG P 119     -34.887-104.230 110.486  0.00 97.00      PROA   
ATOM   1880 HH21 ARG P 119     -34.461-105.128 110.584  0.00 97.00      PROA   
ATOM   1881 HH22 ARG P 119     -35.649-104.004 111.090  0.00 97.00      PROA   
ATOM   1882  C   ARG P 119     -31.248-101.111 105.525  0.00 97.00      PROA   
ATOM   1883  O   ARG P 119     -31.982-101.805 104.824  0.00 97.00      PROA   
ATOM   1884  N   ASN P 120     -29.898-101.130 105.395  0.00 97.00      PROA   
ATOM   1885  HN  ASN P 120     -29.342-100.567 106.007  0.00 97.00      PROA   
ATOM   1886  CA  ASN P 120     -29.149-101.989 104.489  0.00 97.00      PROA   
ATOM   1887  HA  ASN P 120     -28.121-101.662 104.550  0.00 97.00      PROA   
ATOM   1888  CB  ASN P 120     -29.198-103.485 104.915  0.00 97.00      PROA   
ATOM   1889  HB1 ASN P 120     -28.589-104.108 104.227  0.00 97.00      PROA   
ATOM   1890  HB2 ASN P 120     -30.248-103.847 104.897  0.00 97.00      PROA   
ATOM   1891  CG  ASN P 120     -28.613-103.635 106.326  0.00 97.00      PROA   
ATOM   1892  OD1 ASN P 120     -27.775-102.839 106.753  0.00 97.00      PROA   
ATOM   1893  ND2 ASN P 120     -29.091-104.659 107.085  0.00 97.00      PROA   
ATOM   1894 HD21 ASN P 120     -28.765-104.746 108.026  0.00 97.00      PROA   
ATOM   1895 HD22 ASN P 120     -29.730-105.316 106.689  0.00 97.00      PROA   
ATOM   1896  C   ASN P 120     -29.551-101.800 103.034  0.00 97.00      PROA   
ATOM   1897  O   ASN P 120     -29.810-102.759 102.309  0.00 97.00      PROA   
ATOM   1898  N   GLY P 121     -29.623-100.524 102.584  0.00 97.00      PROA   
ATOM   1899  HN  GLY P 121     -29.379 -99.776 103.196  0.00 97.00      PROA   
ATOM   1900  CA  GLY P 121     -30.033-100.151 101.238  0.00 97.00      PROA   
ATOM   1901  HA1 GLY P 121     -29.733-100.923 100.542  0.00 97.00      PROA   
ATOM   1902  HA2 GLY P 121     -29.571 -99.200 101.017  0.00 97.00      PROA   
ATOM   1903  C   GLY P 121     -31.521 -99.955 101.094  0.00 97.00      PROA   
ATOM   1904  O   GLY P 121     -31.959 -99.051 100.387  0.00 97.00      PROA   
ATOM   1905  N   LYS P 122     -32.347-100.800 101.742  0.00 97.00      PROA   
ATOM   1906  HN  LYS P 122     -31.973-101.522 102.322  0.00 97.00      PROA   
ATOM   1907  CA  LYS P 122     -33.784-100.778 101.557  0.00 97.00      PROA   
ATOM   1908  HA  LYS P 122     -33.990-100.395 100.567  0.00 97.00      PROA   
ATOM   1909  CB  LYS P 122     -34.393-102.207 101.584  0.00 97.00      PROA   
ATOM   1910  HB1 LYS P 122     -33.957-102.761 102.446  0.00 97.00      PROA   
ATOM   1911  HB2 LYS P 122     -34.081-102.733 100.656  0.00 97.00      PROA   
ATOM   1912  CG  LYS P 122     -35.925-102.228 101.719  0.00 97.00      PROA   
ATOM   1913  HG1 LYS P 122     -36.356-101.488 101.006  0.00 97.00      PROA   
ATOM   1914  HG2 LYS P 122     -36.191-101.910 102.753  0.00 97.00      PROA   
ATOM   1915  CD  LYS P 122     -36.604-103.577 101.467  0.00 97.00      PROA   
ATOM   1916  HD1 LYS P 122     -36.185-104.329 102.172  0.00 97.00      PROA   
ATOM   1917  HD2 LYS P 122     -36.375-103.904 100.428  0.00 97.00      PROA   
ATOM   1918  CE  LYS P 122     -38.123-103.451 101.667  0.00 97.00      PROA   
ATOM   1919  HE1 LYS P 122     -38.538-102.676 100.986  0.00 97.00      PROA   
ATOM   1920  HE2 LYS P 122     -38.351-103.161 102.715  0.00 97.00      PROA   
ATOM   1921  NZ  LYS P 122     -38.815-104.727 101.381  0.00 97.00      PROA   
ATOM   1922  HZ1 LYS P 122     -38.436-105.471 102.000  0.00 97.00      PROA   
ATOM   1923  HZ2 LYS P 122     -38.658-104.988 100.387  0.00 97.00      PROA   
ATOM   1924  HZ3 LYS P 122     -39.835-104.617 101.555  0.00 97.00      PROA   
ATOM   1925  C   LYS P 122     -34.528 -99.872 102.521  0.00 97.00      PROA   
ATOM   1926  O   LYS P 122     -34.386 -99.978 103.733  0.00 97.00      PROA   
ATOM   1927  N   ALA P 123     -35.407 -98.985 101.990  0.00 97.00      PROA   
ATOM   1928  HN  ALA P 123     -35.438 -98.828 101.006  0.00 97.00      PROA   
ATOM   1929  CA  ALA P 123     -36.421 -98.290 102.762  0.00 97.00      PROA   
ATOM   1930  HA  ALA P 123     -35.927 -97.742 103.545  0.00 97.00      PROA   
ATOM   1931  CB  ALA P 123     -37.170 -97.263 101.891  0.00 97.00      PROA   
ATOM   1932  HB1 ALA P 123     -37.707 -97.765 101.059  0.00 97.00      PROA   
ATOM   1933  HB2 ALA P 123     -36.446 -96.545 101.449  0.00 97.00      PROA   
ATOM   1934  HB3 ALA P 123     -37.899 -96.684 102.495  0.00 97.00      PROA   
ATOM   1935  C   ALA P 123     -37.420 -99.249 103.402  0.00 97.00      PROA   
ATOM   1936  O   ALA P 123     -37.979-100.118 102.734  0.00 97.00      PROA   
ATOM   1937  N   PHE P 124     -37.664 -99.115 104.728  0.00 97.00      PROA   
ATOM   1938  HN  PHE P 124     -37.192 -98.413 105.259  0.00 97.00      PROA   
ATOM   1939  CA  PHE P 124     -38.521-100.037 105.451  0.00 97.00      PROA   
ATOM   1940  HA  PHE P 124     -39.027-100.691 104.755  0.00 97.00      PROA   
ATOM   1941  CB  PHE P 124     -37.704-100.943 106.433  0.00 97.00      PROA   
ATOM   1942  HB1 PHE P 124     -36.845-101.382 105.879  0.00 97.00      PROA   
ATOM   1943  HB2 PHE P 124     -38.349-101.783 106.771  0.00 97.00      PROA   
ATOM   1944  CG  PHE P 124     -37.159-100.242 107.662  0.00 97.00      PROA   
ATOM   1945  CD1 PHE P 124     -35.974 -99.492 107.598  0.00 97.00      PROA   
ATOM   1946  HD1 PHE P 124     -35.465 -99.397 106.651  0.00 97.00      PROA   
ATOM   1947  CE1 PHE P 124     -35.468 -98.849 108.735  0.00 97.00      PROA   
ATOM   1948  HE1 PHE P 124     -34.567 -98.258 108.667  0.00 97.00      PROA   
ATOM   1949  CZ  PHE P 124     -36.140 -98.965 109.958  0.00 97.00      PROA   
ATOM   1950  HZ  PHE P 124     -35.765 -98.454 110.833  0.00 97.00      PROA   
ATOM   1951  CD2 PHE P 124     -37.808-100.372 108.904  0.00 97.00      PROA   
ATOM   1952  HD2 PHE P 124     -38.717-100.951 108.972  0.00 97.00      PROA   
ATOM   1953  CE2 PHE P 124     -37.306 -99.735 110.045  0.00 97.00      PROA   
ATOM   1954  HE2 PHE P 124     -37.826 -99.823 110.988  0.00 97.00      PROA   
ATOM   1955  C   PHE P 124     -39.622 -99.299 106.185  0.00 97.00      PROA   
ATOM   1956  O   PHE P 124     -40.598 -99.929 106.591  0.00 97.00      PROA   
ATOM   1957  N   LYS P 125     -39.532 -97.958 106.361  0.00 97.00      PROA   
ATOM   1958  HN  LYS P 125     -38.735 -97.440 106.063  0.00 97.00      PROA   
ATOM   1959  CA  LYS P 125     -40.588 -97.266 107.076  0.00 97.00      PROA   
ATOM   1960  HA  LYS P 125     -41.520 -97.776 106.874  0.00 97.00      PROA   
ATOM   1961  CB  LYS P 125     -40.333 -97.307 108.605  0.00 97.00      PROA   
ATOM   1962  HB1 LYS P 125     -40.049 -96.318 109.015  0.00 97.00      PROA   
ATOM   1963  HB2 LYS P 125     -39.451 -97.967 108.775  0.00 97.00      PROA   
ATOM   1964  CG  LYS P 125     -41.496 -97.938 109.394  0.00 97.00      PROA   
ATOM   1965  HG1 LYS P 125     -41.182 -98.069 110.454  0.00 97.00      PROA   
ATOM   1966  HG2 LYS P 125     -41.698 -98.951 108.981  0.00 97.00      PROA   
ATOM   1967  CD  LYS P 125     -42.797 -97.120 109.355  0.00 97.00      PROA   
ATOM   1968  HD1 LYS P 125     -43.563 -97.658 109.958  0.00 97.00      PROA   
ATOM   1969  HD2 LYS P 125     -43.169 -97.070 108.307  0.00 97.00      PROA   
ATOM   1970  CE  LYS P 125     -42.616 -95.703 109.906  0.00 97.00      PROA   
ATOM   1971  HE1 LYS P 125     -41.889 -95.125 109.295  0.00 97.00      PROA   
ATOM   1972  HE2 LYS P 125     -42.256 -95.743 110.956  0.00 97.00      PROA   
ATOM   1973  NZ  LYS P 125     -43.889 -94.955 109.887  0.00 97.00      PROA   
ATOM   1974  HZ1 LYS P 125     -44.670 -95.532 110.251  0.00 97.00      PROA   
ATOM   1975  HZ2 LYS P 125     -44.090 -94.668 108.904  0.00 97.00      PROA   
ATOM   1976  HZ3 LYS P 125     -43.782 -94.090 110.457  0.00 97.00      PROA   
ATOM   1977  C   LYS P 125     -40.789 -95.844 106.591  0.00 97.00      PROA   
ATOM   1978  O   LYS P 125     -39.908 -94.997 106.689  0.00 97.00      PROA   
ATOM   1979  N   PHE P 126     -42.011 -95.556 106.085  0.00 97.00      PROA   
ATOM   1980  HN  PHE P 126     -42.671 -96.293 105.960  0.00 97.00      PROA   
ATOM   1981  CA  PHE P 126     -42.440 -94.268 105.577  0.00 97.00      PROA   
ATOM   1982  HA  PHE P 126     -41.565 -93.681 105.337  0.00 97.00      PROA   
ATOM   1983  CB  PHE P 126     -43.240 -94.502 104.256  0.00 97.00      PROA   
ATOM   1984  HB1 PHE P 126     -44.013 -95.282 104.437  0.00 97.00      PROA   
ATOM   1985  HB2 PHE P 126     -42.553 -94.896 103.478  0.00 97.00      PROA   
ATOM   1986  CG  PHE P 126     -43.924 -93.281 103.693  0.00 97.00      PROA   
ATOM   1987  CD1 PHE P 126     -43.164 -92.230 103.155  0.00 97.00      PROA   
ATOM   1988  HD1 PHE P 126     -42.086 -92.279 103.174  0.00 97.00      PROA   
ATOM   1989  CE1 PHE P 126     -43.793 -91.121 102.581  0.00 97.00      PROA   
ATOM   1990  HE1 PHE P 126     -43.191 -90.343 102.139  0.00 97.00      PROA   
ATOM   1991  CZ  PHE P 126     -45.191 -91.038 102.562  0.00 97.00      PROA   
ATOM   1992  HZ  PHE P 126     -45.685 -90.186 102.121  0.00 97.00      PROA   
ATOM   1993  CD2 PHE P 126     -45.328 -93.196 103.654  0.00 97.00      PROA   
ATOM   1994  HD2 PHE P 126     -45.928 -94.004 104.046  0.00 97.00      PROA   
ATOM   1995  CE2 PHE P 126     -45.958 -92.076 103.102  0.00 97.00      PROA   
ATOM   1996  HE2 PHE P 126     -47.036 -92.022 103.070  0.00 97.00      PROA   
ATOM   1997  C   PHE P 126     -43.251 -93.464 106.593  0.00 97.00      PROA   
ATOM   1998  O   PHE P 126     -44.058 -94.012 107.332  0.00 97.00      PROA   
ATOM   1999  N   PHE P 127     -43.066 -92.121 106.613  0.00 97.00      PROA   
ATOM   2000  HN  PHE P 127     -42.322 -91.720 106.082  0.00 97.00      PROA   
ATOM   2001  CA  PHE P 127     -43.912 -91.162 107.303  0.00 97.00      PROA   
ATOM   2002  HA  PHE P 127     -44.861 -91.622 107.541  0.00 97.00      PROA   
ATOM   2003  CB  PHE P 127     -43.260 -90.545 108.571  0.00 97.00      PROA   
ATOM   2004  HB1 PHE P 127     -43.909 -89.752 109.002  0.00 97.00      PROA   
ATOM   2005  HB2 PHE P 127     -42.291 -90.071 108.299  0.00 97.00      PROA   
ATOM   2006  CG  PHE P 127     -42.988 -91.540 109.668  0.00 97.00      PROA   
ATOM   2007  CD1 PHE P 127     -43.936 -91.745 110.689  0.00 97.00      PROA   
ATOM   2008  HD1 PHE P 127     -44.901 -91.262 110.627  0.00 97.00      PROA   
ATOM   2009  CE1 PHE P 127     -43.611 -92.492 111.829  0.00 97.00      PROA   
ATOM   2010  HE1 PHE P 127     -44.328 -92.603 112.629  0.00 97.00      PROA   
ATOM   2011  CZ  PHE P 127     -42.331 -93.045 111.957  0.00 97.00      PROA   
ATOM   2012  HZ  PHE P 127     -42.068 -93.597 112.847  0.00 97.00      PROA   
ATOM   2013  CD2 PHE P 127     -41.709 -92.109 109.808  0.00 97.00      PROA   
ATOM   2014  HD2 PHE P 127     -40.958 -91.918 109.054  0.00 97.00      PROA   
ATOM   2015  CE2 PHE P 127     -41.379 -92.852 110.949  0.00 97.00      PROA   
ATOM   2016  HE2 PHE P 127     -40.384 -93.257 111.065  0.00 97.00      PROA   
ATOM   2017  C   PHE P 127     -44.176 -89.992 106.369  0.00 97.00      PROA   
ATOM   2018  O   PHE P 127     -43.297 -89.562 105.634  0.00 97.00      PROA   
ATOM   2019  N   HSD P 128     -45.400 -89.414 106.375  0.00 97.00      PROA   
ATOM   2020  HN  HSD P 128     -46.155 -89.807 106.897  0.00 97.00      PROA   
ATOM   2021  CA  HSD P 128     -45.698 -88.182 105.654  0.00 97.00      PROA   
ATOM   2022  HA  HSD P 128     -45.380 -88.341 104.632  0.00 97.00      PROA   
ATOM   2023  CB  HSD P 128     -47.213 -87.876 105.601  0.00 97.00      PROA   
ATOM   2024  HB1 HSD P 128     -47.420 -86.791 105.472  0.00 97.00      PROA   
ATOM   2025  HB2 HSD P 128     -47.687 -88.194 106.553  0.00 97.00      PROA   
ATOM   2026  ND1 HSD P 128     -47.939 -88.073 103.179  0.00 97.00      PROA   
ATOM   2027  HD1 HSD P 128     -47.620 -87.167 102.899  0.00 97.00      PROA   
ATOM   2028  CG  HSD P 128     -47.859 -88.600 104.453  0.00 97.00      PROA   
ATOM   2029  CE1 HSD P 128     -48.638 -88.961 102.430  0.00 97.00      PROA   
ATOM   2030  HE1 HSD P 128     -48.872 -88.798 101.378  0.00 97.00      PROA   
ATOM   2031  NE2 HSD P 128     -49.024 -90.008 103.132  0.00 97.00      PROA   
ATOM   2032  CD2 HSD P 128     -48.544 -89.775 104.409  0.00 97.00      PROA   
ATOM   2033  HD2 HSD P 128     -48.753 -90.488 105.197  0.00 97.00      PROA   
ATOM   2034  C   HSD P 128     -44.923 -86.954 106.108  0.00 97.00      PROA   
ATOM   2035  O   HSD P 128     -44.578 -86.113 105.283  0.00 97.00      PROA   
ATOM   2036  N   TRP P 129     -44.638 -86.823 107.421  0.00 97.00      PROA   
ATOM   2037  HN  TRP P 129     -44.909 -87.529 108.065  0.00 97.00      PROA   
ATOM   2038  CA  TRP P 129     -43.978 -85.672 108.009  0.00 97.00      PROA   
ATOM   2039  HA  TRP P 129     -43.557 -85.047 107.231  0.00 97.00      PROA   
ATOM   2040  CB  TRP P 129     -44.924 -84.830 108.915  0.00 97.00      PROA   
ATOM   2041  HB1 TRP P 129     -44.407 -83.891 109.213  0.00 97.00      PROA   
ATOM   2042  HB2 TRP P 129     -45.146 -85.393 109.848  0.00 97.00      PROA   
ATOM   2043  CG  TRP P 129     -46.234 -84.479 108.280  0.00 97.00      PROA   
ATOM   2044  CD1 TRP P 129     -46.521 -83.345 107.565  0.00 97.00      PROA   
ATOM   2045  HD1 TRP P 129     -45.822 -82.540 107.390  0.00 97.00      PROA   
ATOM   2046  NE1 TRP P 129     -47.819 -83.397 107.122  0.00 97.00      PROA   
ATOM   2047  HE1 TRP P 129     -48.318 -82.670 106.703  0.00 97.00      PROA   
ATOM   2048  CE2 TRP P 129     -48.400 -84.559 107.536  0.00 97.00      PROA   
ATOM   2049  CD2 TRP P 129     -47.437 -85.270 108.286  0.00 97.00      PROA   
ATOM   2050  CE3 TRP P 129     -47.785 -86.492 108.864  0.00 97.00      PROA   
ATOM   2051  HE3 TRP P 129     -47.083 -87.044 109.472  0.00 97.00      PROA   
ATOM   2052  CZ3 TRP P 129     -49.078 -86.988 108.665  0.00 97.00      PROA   
ATOM   2053  HZ3 TRP P 129     -49.369 -87.927 109.114  0.00 97.00      PROA   
ATOM   2054  CZ2 TRP P 129     -49.679 -85.054 107.328  0.00 97.00      PROA   
ATOM   2055  HZ2 TRP P 129     -50.412 -84.506 106.755  0.00 97.00      PROA   
ATOM   2056  CH2 TRP P 129     -50.005 -86.284 107.901  0.00 97.00      PROA   
ATOM   2057  HH2 TRP P 129     -51.000 -86.685 107.766  0.00 97.00      PROA   
ATOM   2058  C   TRP P 129     -42.846 -86.204 108.855  0.00 97.00      PROA   
ATOM   2059  O   TRP P 129     -42.725 -87.410 109.062  0.00 97.00      PROA   
ATOM   2060  N   ASN P 130     -41.958 -85.313 109.357  0.00 97.00      PROA   
ATOM   2061  HN  ASN P 130     -42.001 -84.348 109.103  0.00 97.00      PROA   
ATOM   2062  CA  ASN P 130     -40.890 -85.686 110.266  0.00 97.00      PROA   
ATOM   2063  HA  ASN P 130     -40.300 -86.422 109.739  0.00 97.00      PROA   
ATOM   2064  CB  ASN P 130     -39.993 -84.456 110.594  0.00 97.00      PROA   
ATOM   2065  HB1 ASN P 130     -40.537 -83.746 111.252  0.00 97.00      PROA   
ATOM   2066  HB2 ASN P 130     -39.729 -83.920 109.656  0.00 97.00      PROA   
ATOM   2067  CG  ASN P 130     -38.701 -84.866 111.297  0.00 97.00      PROA   
ATOM   2068  OD1 ASN P 130     -38.441 -84.469 112.432  0.00 97.00      PROA   
ATOM   2069  ND2 ASN P 130     -37.880 -85.703 110.612  0.00 97.00      PROA   
ATOM   2070 HD21 ASN P 130     -37.010 -85.952 111.039  0.00 97.00      PROA   
ATOM   2071 HD22 ASN P 130     -38.106 -85.983 109.681  0.00 97.00      PROA   
ATOM   2072  C   ASN P 130     -41.393 -86.352 111.553  0.00 97.00      PROA   
ATOM   2073  O   ASN P 130     -42.312 -85.871 112.213  0.00 97.00      PROA   
ATOM   2074  N   SER P 131     -40.780 -87.498 111.925  0.00 97.00      PROA   
ATOM   2075  HN  SER P 131     -40.028 -87.874 111.389  0.00 97.00      PROA   
ATOM   2076  CA  SER P 131     -41.175 -88.282 113.076  0.00 97.00      PROA   
ATOM   2077  HA  SER P 131     -41.413 -87.623 113.899  0.00 97.00      PROA   
ATOM   2078  CB  SER P 131     -42.371 -89.241 112.783  0.00 97.00      PROA   
ATOM   2079  HB1 SER P 131     -42.148 -89.841 111.876  0.00 97.00      PROA   
ATOM   2080  HB2 SER P 131     -43.265 -88.617 112.568  0.00 97.00      PROA   
ATOM   2081  OG  SER P 131     -42.695 -90.121 113.864  0.00 97.00      PROA   
ATOM   2082  HG1 SER P 131     -42.041 -90.830 113.860  0.00 97.00      PROA   
ATOM   2083  C   SER P 131     -39.970 -89.090 113.442  0.00 97.00      PROA   
ATOM   2084  O   SER P 131     -39.098 -89.305 112.611  0.00 97.00      PROA   
ATOM   2085  N   ASN P 132     -39.913 -89.582 114.700  0.00 97.00      PROA   
ATOM   2086  HN  ASN P 132     -40.660 -89.394 115.333  0.00 97.00      PROA   
ATOM   2087  CA  ASN P 132     -38.920 -90.539 115.141  0.00 97.00      PROA   
ATOM   2088  HA  ASN P 132     -37.969 -90.272 114.701  0.00 97.00      PROA   
ATOM   2089  CB  ASN P 132     -38.747 -90.544 116.697  0.00 97.00      PROA   
ATOM   2090  HB1 ASN P 132     -38.631 -89.502 117.062  0.00 97.00      PROA   
ATOM   2091  HB2 ASN P 132     -37.811 -91.091 116.945  0.00 97.00      PROA   
ATOM   2092  CG  ASN P 132     -39.882 -91.253 117.455  0.00 97.00      PROA   
ATOM   2093  OD1 ASN P 132     -39.842 -92.473 117.637  0.00 97.00      PROA   
ATOM   2094  ND2 ASN P 132     -40.899 -90.491 117.935  0.00 97.00      PROA   
ATOM   2095 HD21 ASN P 132     -41.627 -90.959 118.432  0.00 97.00      PROA   
ATOM   2096 HD22 ASN P 132     -40.896 -89.500 117.816  0.00 97.00      PROA   
ATOM   2097  C   ASN P 132     -39.306 -91.914 114.624  0.00 97.00      PROA   
ATOM   2098  O   ASN P 132     -40.434 -92.141 114.193  0.00 97.00      PROA   
ATOM   2099  N   LEU P 133     -38.361 -92.871 114.694  0.00 97.00      PROA   
ATOM   2100  HN  LEU P 133     -37.421 -92.643 114.940  0.00 97.00      PROA   
ATOM   2101  CA  LEU P 133     -38.661 -94.274 114.578  0.00 97.00      PROA   
ATOM   2102  HA  LEU P 133     -39.730 -94.430 114.587  0.00 97.00      PROA   
ATOM   2103  CB  LEU P 133     -38.062 -94.859 113.277  0.00 97.00      PROA   
ATOM   2104  HB1 LEU P 133     -36.954 -94.893 113.319  0.00 97.00      PROA   
ATOM   2105  HB2 LEU P 133     -38.325 -94.136 112.468  0.00 97.00      PROA   
ATOM   2106  CG  LEU P 133     -38.612 -96.234 112.836  0.00 97.00      PROA   
ATOM   2107  HG  LEU P 133     -39.722 -96.221 112.953  0.00 97.00      PROA   
ATOM   2108  CD1 LEU P 133     -38.302 -96.451 111.348  0.00 97.00      PROA   
ATOM   2109 HD11 LEU P 133     -37.203 -96.454 111.190  0.00 97.00      PROA   
ATOM   2110 HD12 LEU P 133     -38.742 -95.636 110.737  0.00 97.00      PROA   
ATOM   2111 HD13 LEU P 133     -38.714 -97.422 111.004  0.00 97.00      PROA   
ATOM   2112  CD2 LEU P 133     -38.051 -97.410 113.652  0.00 97.00      PROA   
ATOM   2113 HD21 LEU P 133     -38.391 -97.367 114.705  0.00 97.00      PROA   
ATOM   2114 HD22 LEU P 133     -36.940 -97.386 113.637  0.00 97.00      PROA   
ATOM   2115 HD23 LEU P 133     -38.389 -98.376 113.223  0.00 97.00      PROA   
ATOM   2116  C   LEU P 133     -38.075 -94.919 115.813  0.00 97.00      PROA   
ATOM   2117  O   LEU P 133     -36.864 -94.939 115.998  0.00 97.00      PROA   
ATOM   2118  N   THR P 134     -38.934 -95.474 116.701  0.00 97.00      PROA   
ATOM   2119  HN  THR P 134     -39.919 -95.416 116.564  0.00 97.00      PROA   
ATOM   2120  CA  THR P 134     -38.486 -96.143 117.912  0.00 97.00      PROA   
ATOM   2121  HA  THR P 134     -37.419 -96.024 118.029  0.00 97.00      PROA   
ATOM   2122  CB  THR P 134     -39.129 -95.621 119.193  0.00 97.00      PROA   
ATOM   2123  HB  THR P 134     -40.239 -95.685 119.128  0.00 97.00      PROA   
ATOM   2124  OG1 THR P 134     -38.760 -94.266 119.407  0.00 97.00      PROA   
ATOM   2125  HG1 THR P 134     -39.159 -93.751 118.700  0.00 97.00      PROA   
ATOM   2126  CG2 THR P 134     -38.634 -96.403 120.427  0.00 97.00      PROA   
ATOM   2127 HG21 THR P 134     -37.523 -96.388 120.464  0.00 97.00      PROA   
ATOM   2128 HG22 THR P 134     -38.981 -97.456 120.417  0.00 97.00      PROA   
ATOM   2129 HG23 THR P 134     -39.019 -95.925 121.353  0.00 97.00      PROA   
ATOM   2130  C   THR P 134     -38.762 -97.618 117.769  0.00 97.00      PROA   
ATOM   2131  O   THR P 134     -39.898 -98.047 117.582  0.00 97.00      PROA   
ATOM   2132  N   ILE P 135     -37.696 -98.438 117.868  0.00 97.00      PROA   
ATOM   2133  HN  ILE P 135     -36.779 -98.054 117.985  0.00 97.00      PROA   
ATOM   2134  CA  ILE P 135     -37.763 -99.881 117.831  0.00 97.00      PROA   
ATOM   2135  HA  ILE P 135     -38.648-100.191 117.293  0.00 97.00      PROA   
ATOM   2136  CB  ILE P 135     -36.524-100.488 117.166  0.00 97.00      PROA   
ATOM   2137  HB  ILE P 135     -35.631-100.130 117.728  0.00 97.00      PROA   
ATOM   2138  CG2 ILE P 135     -36.555-102.031 117.242  0.00 97.00      PROA   
ATOM   2139 HG21 ILE P 135     -37.450-102.431 116.720  0.00 97.00      PROA   
ATOM   2140 HG22 ILE P 135     -36.568-102.382 118.291  0.00 97.00      PROA   
ATOM   2141 HG23 ILE P 135     -35.648-102.457 116.767  0.00 97.00      PROA   
ATOM   2142  CG1 ILE P 135     -36.343-100.009 115.701  0.00 97.00      PROA   
ATOM   2143 HG11 ILE P 135     -36.736 -98.979 115.580  0.00 97.00      PROA   
ATOM   2144 HG12 ILE P 135     -36.938-100.666 115.029  0.00 97.00      PROA   
ATOM   2145  CD  ILE P 135     -34.872 -99.978 115.264  0.00 97.00      PROA   
ATOM   2146  HD1 ILE P 135     -34.355-100.931 115.506  0.00 97.00      PROA   
ATOM   2147  HD2 ILE P 135     -34.346 -99.159 115.798  0.00 97.00      PROA   
ATOM   2148  HD3 ILE P 135     -34.784 -99.790 114.174  0.00 97.00      PROA   
ATOM   2149  C   ILE P 135     -37.865-100.344 119.272  0.00 97.00      PROA   
ATOM   2150  O   ILE P 135     -36.919-100.213 120.038  0.00 97.00      PROA   
ATOM   2151  N   LEU P 136     -39.032-100.891 119.683  0.00 97.00      PROA   
ATOM   2152  HN  LEU P 136     -39.812-100.920 119.062  0.00 97.00      PROA   
ATOM   2153  CA  LEU P 136     -39.320-101.319 121.044  0.00 97.00      PROA   
ATOM   2154  HA  LEU P 136     -39.167-100.458 121.680  0.00 97.00      PROA   
ATOM   2155  CB  LEU P 136     -40.787-101.813 121.200  0.00 97.00      PROA   
ATOM   2156  HB1 LEU P 136     -40.914-102.220 122.229  0.00 97.00      PROA   
ATOM   2157  HB2 LEU P 136     -40.977-102.640 120.483  0.00 97.00      PROA   
ATOM   2158  CG  LEU P 136     -41.908-100.746 121.034  0.00 97.00      PROA   
ATOM   2159  HG  LEU P 136     -42.855-101.253 121.346  0.00 97.00      PROA   
ATOM   2160  CD1 LEU P 136     -41.715 -99.542 121.974  0.00 97.00      PROA   
ATOM   2161 HD11 LEU P 136     -40.824 -98.953 121.672  0.00 97.00      PROA   
ATOM   2162 HD12 LEU P 136     -41.578 -99.885 123.021  0.00 97.00      PROA   
ATOM   2163 HD13 LEU P 136     -42.603 -98.878 121.932  0.00 97.00      PROA   
ATOM   2164  CD2 LEU P 136     -42.139-100.274 119.584  0.00 97.00      PROA   
ATOM   2165 HD21 LEU P 136     -42.227-101.141 118.897  0.00 97.00      PROA   
ATOM   2166 HD22 LEU P 136     -41.308 -99.623 119.246  0.00 97.00      PROA   
ATOM   2167 HD23 LEU P 136     -43.076 -99.681 119.527  0.00 97.00      PROA   
ATOM   2168  C   LEU P 136     -38.389-102.395 121.586  0.00 97.00      PROA   
ATOM   2169  O   LEU P 136     -37.990-102.347 122.749  0.00 97.00      PROA   
ATOM   2170  N   LYS P 137     -38.026-103.392 120.751  0.00 97.00      PROA   
ATOM   2171  HN  LYS P 137     -38.394-103.433 119.828  0.00 97.00      PROA   
ATOM   2172  CA  LYS P 137     -37.019-104.375 121.087  0.00 97.00      PROA   
ATOM   2173  HA  LYS P 137     -36.382-103.990 121.873  0.00 97.00      PROA   
ATOM   2174  CB  LYS P 137     -37.636-105.723 121.545  0.00 97.00      PROA   
ATOM   2175  HB1 LYS P 137     -36.835-106.489 121.627  0.00 97.00      PROA   
ATOM   2176  HB2 LYS P 137     -38.359-106.074 120.776  0.00 97.00      PROA   
ATOM   2177  CG  LYS P 137     -38.358-105.644 122.904  0.00 97.00      PROA   
ATOM   2178  HG1 LYS P 137     -39.201-104.922 122.840  0.00 97.00      PROA   
ATOM   2179  HG2 LYS P 137     -37.641-105.246 123.652  0.00 97.00      PROA   
ATOM   2180  CD  LYS P 137     -38.895-107.010 123.369  0.00 97.00      PROA   
ATOM   2181  HD1 LYS P 137     -38.061-107.748 123.359  0.00 97.00      PROA   
ATOM   2182  HD2 LYS P 137     -39.650-107.359 122.630  0.00 97.00      PROA   
ATOM   2183  CE  LYS P 137     -39.546-107.002 124.760  0.00 97.00      PROA   
ATOM   2184  HE1 LYS P 137     -39.941-108.016 124.995  0.00 97.00      PROA   
ATOM   2185  HE2 LYS P 137     -40.375-106.268 124.819  0.00 97.00      PROA   
ATOM   2186  NZ  LYS P 137     -38.540-106.674 125.796  0.00 97.00      PROA   
ATOM   2187  HZ1 LYS P 137     -38.409-105.645 125.885  0.00 97.00      PROA   
ATOM   2188  HZ2 LYS P 137     -37.640-107.107 125.506  0.00 97.00      PROA   
ATOM   2189  HZ3 LYS P 137     -38.826-107.082 126.709  0.00 97.00      PROA   
ATOM   2190  C   LYS P 137     -36.146-104.606 119.874  0.00 97.00      PROA   
ATOM   2191  O   LYS P 137     -36.603-105.133 118.862  0.00 97.00      PROA   
ATOM   2192  N   THR P 138     -34.846-104.224 119.938  0.00 97.00      PROA   
ATOM   2193  HN  THR P 138     -34.504-103.724 120.736  0.00 97.00      PROA   
ATOM   2194  CA  THR P 138     -33.899-104.426 118.850  0.00 97.00      PROA   
ATOM   2195  HA  THR P 138     -34.450-104.260 117.935  0.00 97.00      PROA   
ATOM   2196  CB  THR P 138     -32.741-103.426 118.838  0.00 97.00      PROA   
ATOM   2197  HB  THR P 138     -33.155-102.419 119.080  0.00 97.00      PROA   
ATOM   2198  OG1 THR P 138     -32.138-103.338 117.552  0.00 97.00      PROA   
ATOM   2199  HG1 THR P 138     -31.413-102.720 117.661  0.00 97.00      PROA   
ATOM   2200  CG2 THR P 138     -31.644-103.769 119.857  0.00 97.00      PROA   
ATOM   2201 HG21 THR P 138     -31.113-104.706 119.586  0.00 97.00      PROA   
ATOM   2202 HG22 THR P 138     -32.075-103.889 120.870  0.00 97.00      PROA   
ATOM   2203 HG23 THR P 138     -30.891-102.953 119.899  0.00 97.00      PROA   
ATOM   2204  C   THR P 138     -33.425-105.869 118.816  0.00 97.00      PROA   
ATOM   2205  O   THR P 138     -33.698-106.661 119.709  0.00 97.00      PROA   
ATOM   2206  N   ASN P 139     -32.758-106.266 117.716  0.00 97.00      PROA   
ATOM   2207  HN  ASN P 139     -32.468-105.597 117.037  0.00 97.00      PROA   
ATOM   2208  CA  ASN P 139     -32.459-107.655 117.451  0.00 97.00      PROA   
ATOM   2209  HA  ASN P 139     -31.978-108.070 118.327  0.00 97.00      PROA   
ATOM   2210  CB  ASN P 139     -33.742-108.481 117.123  0.00 97.00      PROA   
ATOM   2211  HB1 ASN P 139     -34.384-108.526 118.030  0.00 97.00      PROA   
ATOM   2212  HB2 ASN P 139     -33.488-109.527 116.855  0.00 97.00      PROA   
ATOM   2213  CG  ASN P 139     -34.529-107.856 115.962  0.00 97.00      PROA   
ATOM   2214  OD1 ASN P 139     -34.153-108.016 114.798  0.00 97.00      PROA   
ATOM   2215  ND2 ASN P 139     -35.651-107.149 116.272  0.00 97.00      PROA   
ATOM   2216 HD21 ASN P 139     -36.203-106.785 115.524  0.00 97.00      PROA   
ATOM   2217 HD22 ASN P 139     -35.908-106.999 117.226  0.00 97.00      PROA   
ATOM   2218  C   ASN P 139     -31.448-107.686 116.323  0.00 97.00      PROA   
ATOM   2219  O   ASN P 139     -31.110-106.652 115.751  0.00 97.00      PROA   
ATOM   2220  N   MET P 140     -30.932-108.886 115.967  0.00 97.00      PROA   
ATOM   2221  HN  MET P 140     -31.164-109.711 116.481  0.00 97.00      PROA   
ATOM   2222  CA  MET P 140     -29.970-109.083 114.894  0.00 97.00      PROA   
ATOM   2223  HA  MET P 140     -29.091-108.508 115.148  0.00 97.00      PROA   
ATOM   2224  CB  MET P 140     -29.552-110.570 114.800  0.00 97.00      PROA   
ATOM   2225  HB1 MET P 140     -30.441-111.196 114.562  0.00 97.00      PROA   
ATOM   2226  HB2 MET P 140     -29.202-110.870 115.813  0.00 97.00      PROA   
ATOM   2227  CG  MET P 140     -28.436-110.858 113.776  0.00 97.00      PROA   
ATOM   2228  HG1 MET P 140     -27.531-110.286 114.078  0.00 97.00      PROA   
ATOM   2229  HG2 MET P 140     -28.739-110.473 112.780  0.00 97.00      PROA   
ATOM   2230  SD  MET P 140     -28.021-112.622 113.587  0.00 97.00      PROA   
ATOM   2231  CE  MET P 140     -27.452-112.923 115.285  0.00 97.00      PROA   
ATOM   2232  HE1 MET P 140     -28.283-112.824 116.014  0.00 97.00      PROA   
ATOM   2233  HE2 MET P 140     -26.651-112.207 115.566  0.00 97.00      PROA   
ATOM   2234  HE3 MET P 140     -27.051-113.952 115.395  0.00 97.00      PROA   
ATOM   2235  C   MET P 140     -30.444-108.579 113.534  0.00 97.00      PROA   
ATOM   2236  O   MET P 140     -29.667-108.014 112.767  0.00 97.00      PROA   
ATOM   2237  N   SER P 141     -31.752-108.707 113.212  0.00 97.00      PROA   
ATOM   2238  HN  SER P 141     -32.398-109.108 113.857  0.00 97.00      PROA   
ATOM   2239  CA  SER P 141     -32.291-108.306 111.921  0.00 97.00      PROA   
ATOM   2240  HA  SER P 141     -31.568-108.533 111.147  0.00 97.00      PROA   
ATOM   2241  CB  SER P 141     -33.615-109.059 111.609  0.00 97.00      PROA   
ATOM   2242  HB1 SER P 141     -34.430-108.737 112.293  0.00 97.00      PROA   
ATOM   2243  HB2 SER P 141     -33.447-110.145 111.775  0.00 97.00      PROA   
ATOM   2244  OG  SER P 141     -34.026-108.890 110.253  0.00 97.00      PROA   
ATOM   2245  HG1 SER P 141     -34.168-107.948 110.120  0.00 97.00      PROA   
ATOM   2246  C   SER P 141     -32.569-106.810 111.899  0.00 97.00      PROA   
ATOM   2247  O   SER P 141     -33.040-106.284 110.898  0.00 97.00      PROA   
ATOM   2248  N   HSD P 142     -32.238-106.092 112.994  0.00 97.00      PROA   
ATOM   2249  HN  HSD P 142     -31.932-106.574 113.812  0.00 97.00      PROA   
ATOM   2250  CA  HSD P 142     -32.253-104.646 113.087  0.00 97.00      PROA   
ATOM   2251  HA  HSD P 142     -32.690-104.231 112.197  0.00 97.00      PROA   
ATOM   2252  CB  HSD P 142     -33.114-104.153 114.276  0.00 97.00      PROA   
ATOM   2253  HB1 HSD P 142     -32.873-103.096 114.523  0.00 97.00      PROA   
ATOM   2254  HB2 HSD P 142     -32.914-104.763 115.181  0.00 97.00      PROA   
ATOM   2255  ND1 HSD P 142     -35.464-103.172 114.164  0.00 97.00      PROA   
ATOM   2256  HD1 HSD P 142     -35.281-102.358 114.718  0.00 97.00      PROA   
ATOM   2257  CG  HSD P 142     -34.584-104.207 113.930  0.00 97.00      PROA   
ATOM   2258  CE1 HSD P 142     -36.629-103.491 113.552  0.00 97.00      PROA   
ATOM   2259  HE1 HSD P 142     -37.518-102.862 113.595  0.00 97.00      PROA   
ATOM   2260  NE2 HSD P 142     -36.566-104.658 112.946  0.00 97.00      PROA   
ATOM   2261  CD2 HSD P 142     -35.284-105.116 113.196  0.00 97.00      PROA   
ATOM   2262  HD2 HSD P 142     -34.986-106.071 112.785  0.00 97.00      PROA   
ATOM   2263  C   HSD P 142     -30.840-104.094 113.124  0.00 97.00      PROA   
ATOM   2264  O   HSD P 142     -30.626-102.913 113.380  0.00 97.00      PROA   
ATOM   2265  N   SER P 143     -29.827-104.930 112.814  0.00 97.00      PROA   
ATOM   2266  HN  SER P 143     -30.015-105.892 112.631  0.00 97.00      PROA   
ATOM   2267  CA  SER P 143     -28.430-104.536 112.742  0.00 97.00      PROA   
ATOM   2268  HA  SER P 143     -28.262-103.704 113.413  0.00 97.00      PROA   
ATOM   2269  CB  SER P 143     -27.531-105.727 113.158  0.00 97.00      PROA   
ATOM   2270  HB1 SER P 143     -27.521-106.517 112.378  0.00 97.00      PROA   
ATOM   2271  HB2 SER P 143     -27.968-106.177 114.074  0.00 97.00      PROA   
ATOM   2272  OG  SER P 143     -26.199-105.327 113.455  0.00 97.00      PROA   
ATOM   2273  HG1 SER P 143     -25.801-105.036 112.632  0.00 97.00      PROA   
ATOM   2274  C   SER P 143     -28.066-104.107 111.327  0.00 97.00      PROA   
ATOM   2275  O   SER P 143     -28.676-104.554 110.358  0.00 97.00      PROA   
ATOM   2276  N   GLY P 144     -27.038-103.230 111.175  0.00 97.00      PROA   
ATOM   2277  HN  GLY P 144     -26.577-102.837 111.971  0.00 97.00      PROA   
ATOM   2278  CA  GLY P 144     -26.493-102.838 109.884  0.00 97.00      PROA   
ATOM   2279  HA1 GLY P 144     -27.067-103.275 109.084  0.00 97.00      PROA   
ATOM   2280  HA2 GLY P 144     -25.459-103.153 109.874  0.00 97.00      PROA   
ATOM   2281  C   GLY P 144     -26.500-101.348 109.699  0.00 97.00      PROA   
ATOM   2282  O   GLY P 144     -26.440-100.589 110.658  0.00 97.00      PROA   
ATOM   2283  N   THR P 145     -26.539-100.883 108.429  0.00 97.00      PROA   
ATOM   2284  HN  THR P 145     -26.691-101.522 107.675  0.00 97.00      PROA   
ATOM   2285  CA  THR P 145     -26.426 -99.475 108.086  0.00 97.00      PROA   
ATOM   2286  HA  THR P 145     -25.968 -98.962 108.917  0.00 97.00      PROA   
ATOM   2287  CB  THR P 145     -25.506 -99.192 106.892  0.00 97.00      PROA   
ATOM   2288  HB  THR P 145     -24.503 -99.609 107.139  0.00 97.00      PROA   
ATOM   2289  OG1 THR P 145     -25.322 -97.798 106.661  0.00 97.00      PROA   
ATOM   2290  HG1 THR P 145     -25.945 -97.556 105.965  0.00 97.00      PROA   
ATOM   2291  CG2 THR P 145     -25.984 -99.848 105.582  0.00 97.00      PROA   
ATOM   2292 HG21 THR P 145     -26.962 -99.432 105.260  0.00 97.00      PROA   
ATOM   2293 HG22 THR P 145     -26.082-100.945 105.701  0.00 97.00      PROA   
ATOM   2294 HG23 THR P 145     -25.249 -99.648 104.772  0.00 97.00      PROA   
ATOM   2295  C   THR P 145     -27.799 -98.868 107.918  0.00 97.00      PROA   
ATOM   2296  O   THR P 145     -28.634 -99.368 107.178  0.00 97.00      PROA   
ATOM   2297  N   TYR P 146     -28.057 -97.749 108.625  0.00 97.00      PROA   
ATOM   2298  HN  TYR P 146     -27.365 -97.375 109.240  0.00 97.00      PROA   
ATOM   2299  CA  TYR P 146     -29.307 -97.025 108.575  0.00 97.00      PROA   
ATOM   2300  HA  TYR P 146     -30.022 -97.583 107.992  0.00 97.00      PROA   
ATOM   2301  CB  TYR P 146     -29.913 -96.727 109.968  0.00 97.00      PROA   
ATOM   2302  HB1 TYR P 146     -30.704 -95.952 109.886  0.00 97.00      PROA   
ATOM   2303  HB2 TYR P 146     -29.126 -96.352 110.658  0.00 97.00      PROA   
ATOM   2304  CG  TYR P 146     -30.559 -97.932 110.592  0.00 97.00      PROA   
ATOM   2305  CD1 TYR P 146     -29.798 -98.888 111.284  0.00 97.00      PROA   
ATOM   2306  HD1 TYR P 146     -28.720 -98.813 111.288  0.00 97.00      PROA   
ATOM   2307  CE1 TYR P 146     -30.431 -99.909 112.002  0.00 97.00      PROA   
ATOM   2308  HE1 TYR P 146     -29.839-100.640 112.528  0.00 97.00      PROA   
ATOM   2309  CZ  TYR P 146     -31.828 -99.967 112.056  0.00 97.00      PROA   
ATOM   2310  OH  TYR P 146     -32.465-100.977 112.800  0.00 97.00      PROA   
ATOM   2311  HH  TYR P 146     -31.768-101.526 113.174  0.00 97.00      PROA   
ATOM   2312  CD2 TYR P 146     -31.963 -98.033 110.613  0.00 97.00      PROA   
ATOM   2313  HD2 TYR P 146     -32.559 -97.293 110.100  0.00 97.00      PROA   
ATOM   2314  CE2 TYR P 146     -32.594 -99.044 111.345  0.00 97.00      PROA   
ATOM   2315  HE2 TYR P 146     -33.670 -99.095 111.389  0.00 97.00      PROA   
ATOM   2316  C   TYR P 146     -29.102 -95.701 107.884  0.00 97.00      PROA   
ATOM   2317  O   TYR P 146     -28.077 -95.051 108.043  0.00 97.00      PROA   
ATOM   2318  N   HSD P 147     -30.100 -95.266 107.088  0.00 97.00      PROA   
ATOM   2319  HN  HSD P 147     -30.938 -95.799 106.995  0.00 97.00      PROA   
ATOM   2320  CA  HSD P 147     -30.045 -94.005 106.376  0.00 97.00      PROA   
ATOM   2321  HA  HSD P 147     -29.389 -93.318 106.893  0.00 97.00      PROA   
ATOM   2322  CB  HSD P 147     -29.612 -94.162 104.891  0.00 97.00      PROA   
ATOM   2323  HB1 HSD P 147     -29.455 -93.155 104.448  0.00 97.00      PROA   
ATOM   2324  HB2 HSD P 147     -30.405 -94.666 104.302  0.00 97.00      PROA   
ATOM   2325  ND1 HSD P 147     -27.190 -94.519 104.161  0.00 97.00      PROA   
ATOM   2326  HD1 HSD P 147     -26.997 -93.568 103.913  0.00 97.00      PROA   
ATOM   2327  CG  HSD P 147     -28.368 -94.992 104.701  0.00 97.00      PROA   
ATOM   2328  CE1 HSD P 147     -26.360 -95.583 104.031  0.00 97.00      PROA   
ATOM   2329  HE1 HSD P 147     -25.347 -95.503 103.636  0.00 97.00      PROA   
ATOM   2330  NE2 HSD P 147     -26.925 -96.705 104.430  0.00 97.00      PROA   
ATOM   2331  CD2 HSD P 147     -28.189 -96.335 104.847  0.00 97.00      PROA   
ATOM   2332  HD2 HSD P 147     -28.876 -97.088 105.214  0.00 97.00      PROA   
ATOM   2333  C   HSD P 147     -31.446 -93.447 106.408  0.00 97.00      PROA   
ATOM   2334  O   HSD P 147     -32.398 -94.178 106.659  0.00 97.00      PROA   
ATOM   2335  N   CYS P 148     -31.626 -92.131 106.155  0.00 97.00      PROA   
ATOM   2336  HN  CYS P 148     -30.858 -91.495 106.091  0.00 97.00      PROA   
ATOM   2337  CA  CYS P 148     -32.948 -91.577 105.961  0.00 97.00      PROA   
ATOM   2338  HA  CYS P 148     -33.604 -92.379 105.670  0.00 97.00      PROA   
ATOM   2339  CB  CYS P 148     -33.558 -90.932 107.238  0.00 97.00      PROA   
ATOM   2340  HB1 CYS P 148     -33.534 -91.703 108.039  0.00 97.00      PROA   
ATOM   2341  HB2 CYS P 148     -34.631 -90.713 107.048  0.00 97.00      PROA   
ATOM   2342  SG  CYS P 148     -32.710 -89.433 107.845  0.00 97.00      PROA   
ATOM   2343  C   CYS P 148     -32.967 -90.612 104.799  0.00 97.00      PROA   
ATOM   2344  O   CYS P 148     -31.933 -90.141 104.335  0.00 97.00      PROA   
ATOM   2345  N   SER P 149     -34.181 -90.303 104.288  0.00 97.00      PROA   
ATOM   2346  HN  SER P 149     -35.003 -90.747 104.637  0.00 97.00      PROA   
ATOM   2347  CA  SER P 149     -34.354 -89.286 103.273  0.00 97.00      PROA   
ATOM   2348  HA  SER P 149     -33.579 -88.549 103.412  0.00 97.00      PROA   
ATOM   2349  CB  SER P 149     -34.336 -89.796 101.797  0.00 97.00      PROA   
ATOM   2350  HB1 SER P 149     -33.416 -90.403 101.656  0.00 97.00      PROA   
ATOM   2351  HB2 SER P 149     -34.287 -88.935 101.099  0.00 97.00      PROA   
ATOM   2352  OG  SER P 149     -35.466 -90.591 101.441  0.00 97.00      PROA   
ATOM   2353  HG1 SER P 149     -36.247 -90.138 101.767  0.00 97.00      PROA   
ATOM   2354  C   SER P 149     -35.669 -88.602 103.518  0.00 97.00      PROA   
ATOM   2355  O   SER P 149     -36.602 -89.214 104.018  0.00 97.00      PROA   
ATOM   2356  N   GLY P 150     -35.768 -87.310 103.141  0.00 97.00      PROA   
ATOM   2357  HN  GLY P 150     -34.979 -86.851 102.738  0.00 97.00      PROA   
ATOM   2358  CA  GLY P 150     -37.001 -86.549 103.187  0.00 97.00      PROA   
ATOM   2359  HA1 GLY P 150     -37.017 -85.985 104.107  0.00 97.00      PROA   
ATOM   2360  HA2 GLY P 150     -37.850 -87.206 103.054  0.00 97.00      PROA   
ATOM   2361  C   GLY P 150     -36.988 -85.585 102.043  0.00 97.00      PROA   
ATOM   2362  O   GLY P 150     -36.032 -85.534 101.282  0.00 97.00      PROA   
ATOM   2363  N   MET P 151     -38.062 -84.785 101.894  0.00 97.00      PROA   
ATOM   2364  HN  MET P 151     -38.866 -84.908 102.474  0.00 97.00      PROA   
ATOM   2365  CA  MET P 151     -38.236 -83.836 100.820  0.00 97.00      PROA   
ATOM   2366  HA  MET P 151     -37.362 -83.823 100.187  0.00 97.00      PROA   
ATOM   2367  CB  MET P 151     -39.492 -84.223  99.992  0.00 97.00      PROA   
ATOM   2368  HB1 MET P 151     -40.401 -83.721 100.377  0.00 97.00      PROA   
ATOM   2369  HB2 MET P 151     -39.663 -85.316 100.148  0.00 97.00      PROA   
ATOM   2370  CG  MET P 151     -39.371 -84.031  98.468  0.00 97.00      PROA   
ATOM   2371  HG1 MET P 151     -40.291 -84.460  98.010  0.00 97.00      PROA   
ATOM   2372  HG2 MET P 151     -38.512 -84.635  98.101  0.00 97.00      PROA   
ATOM   2373  SD  MET P 151     -39.193 -82.312  97.911  0.00 97.00      PROA   
ATOM   2374  CE  MET P 151     -39.352 -82.698  96.146  0.00 97.00      PROA   
ATOM   2375  HE1 MET P 151     -40.363 -83.101  95.923  0.00 97.00      PROA   
ATOM   2376  HE2 MET P 151     -38.603 -83.456  95.829  0.00 97.00      PROA   
ATOM   2377  HE3 MET P 151     -39.204 -81.787  95.527  0.00 97.00      PROA   
ATOM   2378  C   MET P 151     -38.413 -82.461 101.447  0.00 97.00      PROA   
ATOM   2379  O   MET P 151     -39.096 -82.303 102.455  0.00 97.00      PROA   
ATOM   2380  N   GLY P 152     -37.775 -81.425 100.852  0.00 97.00      PROA   
ATOM   2381  HN  GLY P 152     -37.157 -81.621 100.094  0.00 97.00      PROA   
ATOM   2382  CA  GLY P 152     -38.009 -80.023 101.183  0.00 97.00      PROA   
ATOM   2383  HA1 GLY P 152     -37.130 -79.625 101.660  0.00 97.00      PROA   
ATOM   2384  HA2 GLY P 152     -38.896 -79.933 101.795  0.00 97.00      PROA   
ATOM   2385  C   GLY P 152     -38.273 -79.246  99.924  0.00 97.00      PROA   
ATOM   2386  O   GLY P 152     -39.416 -78.954  99.589  0.00 97.00      PROA   
ATOM   2387  N   LYS P 153     -37.207 -78.867  99.188  0.00 97.00      PROA   
ATOM   2388  HN  LYS P 153     -36.280 -78.963  99.547  0.00 97.00      PROA   
ATOM   2389  CA  LYS P 153     -37.324 -78.366  97.828  0.00 97.00      PROA   
ATOM   2390  HA  LYS P 153     -38.366 -78.326  97.555  0.00 97.00      PROA   
ATOM   2391  CB  LYS P 153     -36.715 -76.948  97.670  0.00 97.00      PROA   
ATOM   2392  HB1 LYS P 153     -36.506 -76.729  96.600  0.00 97.00      PROA   
ATOM   2393  HB2 LYS P 153     -35.747 -76.909  98.214  0.00 97.00      PROA   
ATOM   2394  CG  LYS P 153     -37.637 -75.823  98.185  0.00 97.00      PROA   
ATOM   2395  HG1 LYS P 153     -37.088 -74.857  98.105  0.00 97.00      PROA   
ATOM   2396  HG2 LYS P 153     -37.871 -75.991  99.259  0.00 97.00      PROA   
ATOM   2397  CD  LYS P 153     -38.943 -75.732  97.376  0.00 97.00      PROA   
ATOM   2398  HD1 LYS P 153     -39.542 -76.651  97.562  0.00 97.00      PROA   
ATOM   2399  HD2 LYS P 153     -38.674 -75.710  96.295  0.00 97.00      PROA   
ATOM   2400  CE  LYS P 153     -39.809 -74.512  97.708  0.00 97.00      PROA   
ATOM   2401  HE1 LYS P 153     -39.265 -73.570  97.487  0.00 97.00      PROA   
ATOM   2402  HE2 LYS P 153     -40.107 -74.523  98.778  0.00 97.00      PROA   
ATOM   2403  NZ  LYS P 153     -41.044 -74.537  96.887  0.00 97.00      PROA   
ATOM   2404  HZ1 LYS P 153     -41.570 -75.411  97.091  0.00 97.00      PROA   
ATOM   2405  HZ2 LYS P 153     -40.786 -74.525  95.879  0.00 97.00      PROA   
ATOM   2406  HZ3 LYS P 153     -41.639 -73.714  97.103  0.00 97.00      PROA   
ATOM   2407  C   LYS P 153     -36.745 -79.329  96.817  0.00 97.00      PROA   
ATOM   2408  O   LYS P 153     -36.849 -79.120  95.609  0.00 97.00      PROA   
ATOM   2409  N   HSD P 154     -36.187 -80.452  97.303  0.00 97.00      PROA   
ATOM   2410  HN  HSD P 154     -36.094 -80.583  98.285  0.00 97.00      PROA   
ATOM   2411  CA  HSD P 154     -35.806 -81.592  96.511  0.00 97.00      PROA   
ATOM   2412  HA  HSD P 154     -36.615 -81.833  95.836  0.00 97.00      PROA   
ATOM   2413  CB  HSD P 154     -34.486 -81.398  95.721  0.00 97.00      PROA   
ATOM   2414  HB1 HSD P 154     -33.676 -81.096  96.421  0.00 97.00      PROA   
ATOM   2415  HB2 HSD P 154     -34.630 -80.566  94.998  0.00 97.00      PROA   
ATOM   2416  ND1 HSD P 154     -32.946 -83.368  95.220  0.00 97.00      PROA   
ATOM   2417  HD1 HSD P 154     -32.354 -83.265  96.021  0.00 97.00      PROA   
ATOM   2418  CG  HSD P 154     -34.069 -82.617  94.941  0.00 97.00      PROA   
ATOM   2419  CE1 HSD P 154     -32.918 -84.382  94.322  0.00 97.00      PROA   
ATOM   2420  HE1 HSD P 154     -32.131 -85.135  94.311  0.00 97.00      PROA   
ATOM   2421  NE2 HSD P 154     -33.943 -84.342  93.493  0.00 97.00      PROA   
ATOM   2422  CD2 HSD P 154     -34.659 -83.220  93.872  0.00 97.00      PROA   
ATOM   2423  HD2 HSD P 154     -35.553 -82.943  93.328  0.00 97.00      PROA   
ATOM   2424  C   HSD P 154     -35.687 -82.691  97.536  0.00 97.00      PROA   
ATOM   2425  O   HSD P 154     -35.758 -82.424  98.734  0.00 97.00      PROA   
ATOM   2426  N   ARG P 155     -35.531 -83.971  97.119  0.00 97.00      PROA   
ATOM   2427  HN  ARG P 155     -35.497 -84.199  96.148  0.00 97.00      PROA   
ATOM   2428  CA  ARG P 155     -35.184 -85.025  98.053  0.00 97.00      PROA   
ATOM   2429  HA  ARG P 155     -35.871 -84.937  98.882  0.00 97.00      PROA   
ATOM   2430  CB  ARG P 155     -35.366 -86.464  97.502  0.00 97.00      PROA   
ATOM   2431  HB1 ARG P 155     -36.457 -86.634  97.350  0.00 97.00      PROA   
ATOM   2432  HB2 ARG P 155     -35.036 -87.184  98.283  0.00 97.00      PROA   
ATOM   2433  CG  ARG P 155     -34.639 -86.752  96.169  0.00 97.00      PROA   
ATOM   2434  HG1 ARG P 155     -33.821 -86.016  96.042  0.00 97.00      PROA   
ATOM   2435  HG2 ARG P 155     -35.339 -86.608  95.317  0.00 97.00      PROA   
ATOM   2436  CD  ARG P 155     -33.975 -88.137  96.079  0.00 97.00      PROA   
ATOM   2437  HD1 ARG P 155     -33.154 -88.197  96.830  0.00 97.00      PROA   
ATOM   2438  HD2 ARG P 155     -33.563 -88.313  95.061  0.00 97.00      PROA   
ATOM   2439  NE  ARG P 155     -35.028 -89.162  96.362  0.00 97.00      PROA   
ATOM   2440  HE  ARG P 155     -35.981 -88.912  96.215  0.00 97.00      PROA   
ATOM   2441  CZ  ARG P 155     -34.794 -90.335  96.987  0.00 97.00      PROA   
ATOM   2442  NH1 ARG P 155     -33.560 -90.812  97.200  0.00 97.00      PROA   
ATOM   2443 HH11 ARG P 155     -32.785 -90.330  96.805  0.00 97.00      PROA   
ATOM   2444 HH12 ARG P 155     -33.466 -91.696  97.651  0.00 97.00      PROA   
ATOM   2445  NH2 ARG P 155     -35.834 -91.069  97.425  0.00 97.00      PROA   
ATOM   2446 HH21 ARG P 155     -36.761 -90.732  97.291  0.00 97.00      PROA   
ATOM   2447 HH22 ARG P 155     -35.645 -91.897  97.945  0.00 97.00      PROA   
ATOM   2448  C   ARG P 155     -33.781 -84.861  98.626  0.00 97.00      PROA   
ATOM   2449  O   ARG P 155     -32.820 -84.585  97.912  0.00 97.00      PROA   
ATOM   2450  N   TYR P 156     -33.639 -85.035  99.953  0.00 97.00      PROA   
ATOM   2451  HN  TYR P 156     -34.440 -85.206 100.525  0.00 97.00      PROA   
ATOM   2452  CA  TYR P 156     -32.381 -84.924 100.657  0.00 97.00      PROA   
ATOM   2453  HA  TYR P 156     -31.574 -84.741  99.961  0.00 97.00      PROA   
ATOM   2454  CB  TYR P 156     -32.413 -83.818 101.750  0.00 97.00      PROA   
ATOM   2455  HB1 TYR P 156     -31.413 -83.679 102.207  0.00 97.00      PROA   
ATOM   2456  HB2 TYR P 156     -33.135 -84.112 102.543  0.00 97.00      PROA   
ATOM   2457  CG  TYR P 156     -32.865 -82.485 101.194  0.00 97.00      PROA   
ATOM   2458  CD1 TYR P 156     -32.311 -81.953 100.014  0.00 97.00      PROA   
ATOM   2459  HD1 TYR P 156     -31.549 -82.502  99.482  0.00 97.00      PROA   
ATOM   2460  CE1 TYR P 156     -32.758 -80.729  99.501  0.00 97.00      PROA   
ATOM   2461  HE1 TYR P 156     -32.337 -80.346  98.582  0.00 97.00      PROA   
ATOM   2462  CZ  TYR P 156     -33.754 -80.012 100.174  0.00 97.00      PROA   
ATOM   2463  OH  TYR P 156     -34.207 -78.779  99.665  0.00 97.00      PROA   
ATOM   2464  HH  TYR P 156     -33.549 -78.461  99.045  0.00 97.00      PROA   
ATOM   2465  CD2 TYR P 156     -33.847 -81.739 101.871  0.00 97.00      PROA   
ATOM   2466  HD2 TYR P 156     -34.275 -82.121 102.787  0.00 97.00      PROA   
ATOM   2467  CE2 TYR P 156     -34.288 -80.511 101.366  0.00 97.00      PROA   
ATOM   2468  HE2 TYR P 156     -35.033 -79.946 101.904  0.00 97.00      PROA   
ATOM   2469  C   TYR P 156     -32.135 -86.262 101.311  0.00 97.00      PROA   
ATOM   2470  O   TYR P 156     -33.067 -86.896 101.788  0.00 97.00      PROA   
ATOM   2471  N   THR P 157     -30.866 -86.733 101.323  0.00 97.00      PROA   
ATOM   2472  HN  THR P 157     -30.133 -86.223 100.881  0.00 97.00      PROA   
ATOM   2473  CA  THR P 157     -30.452 -87.999 101.906  0.00 97.00      PROA   
ATOM   2474  HA  THR P 157     -31.305 -88.511 102.333  0.00 97.00      PROA   
ATOM   2475  CB  THR P 157     -29.756 -88.933 100.916  0.00 97.00      PROA   
ATOM   2476  HB  THR P 157     -29.216 -89.759 101.439  0.00 97.00      PROA   
ATOM   2477  OG1 THR P 157     -28.840 -88.225 100.085  0.00 97.00      PROA   
ATOM   2478  HG1 THR P 157     -28.136 -87.916 100.659  0.00 97.00      PROA   
ATOM   2479  CG2 THR P 157     -30.808 -89.570  99.995  0.00 97.00      PROA   
ATOM   2480 HG21 THR P 157     -31.378 -88.784  99.457  0.00 97.00      PROA   
ATOM   2481 HG22 THR P 157     -31.509 -90.195 100.583  0.00 97.00      PROA   
ATOM   2482 HG23 THR P 157     -30.303 -90.218  99.245  0.00 97.00      PROA   
ATOM   2483  C   THR P 157     -29.482 -87.717 103.029  0.00 97.00      PROA   
ATOM   2484  O   THR P 157     -28.623 -86.846 102.912  0.00 97.00      PROA   
ATOM   2485  N   SER P 158     -29.589 -88.461 104.153  0.00 97.00      PROA   
ATOM   2486  HN  SER P 158     -30.316 -89.142 104.256  0.00 97.00      PROA   
ATOM   2487  CA  SER P 158     -28.681 -88.330 105.276  0.00 97.00      PROA   
ATOM   2488  HA  SER P 158     -28.470 -87.278 105.410  0.00 97.00      PROA   
ATOM   2489  CB  SER P 158     -29.288 -88.874 106.604  0.00 97.00      PROA   
ATOM   2490  HB1 SER P 158     -30.297 -88.428 106.723  0.00 97.00      PROA   
ATOM   2491  HB2 SER P 158     -28.675 -88.556 107.472  0.00 97.00      PROA   
ATOM   2492  OG  SER P 158     -29.417 -90.296 106.635  0.00 97.00      PROA   
ATOM   2493  HG1 SER P 158     -28.537 -90.656 106.797  0.00 97.00      PROA   
ATOM   2494  C   SER P 158     -27.369 -89.047 105.031  0.00 97.00      PROA   
ATOM   2495  O   SER P 158     -27.215 -89.832 104.097  0.00 97.00      PROA   
ATOM   2496  N   ALA P 159     -26.398 -88.830 105.945  0.00 97.00      PROA   
ATOM   2497  HN  ALA P 159     -26.479 -88.091 106.611  0.00 97.00      PROA   
ATOM   2498  CA  ALA P 159     -25.298 -89.745 106.165  0.00 97.00      PROA   
ATOM   2499  HA  ALA P 159     -24.771 -89.855 105.226  0.00 97.00      PROA   
ATOM   2500  CB  ALA P 159     -24.331 -89.190 107.230  0.00 97.00      PROA   
ATOM   2501  HB1 ALA P 159     -24.849 -89.069 108.206  0.00 97.00      PROA   
ATOM   2502  HB2 ALA P 159     -23.952 -88.192 106.916  0.00 97.00      PROA   
ATOM   2503  HB3 ALA P 159     -23.461 -89.863 107.373  0.00 97.00      PROA   
ATOM   2504  C   ALA P 159     -25.793 -91.126 106.597  0.00 97.00      PROA   
ATOM   2505  O   ALA P 159     -26.844 -91.253 107.222  0.00 97.00      PROA   
ATOM   2506  N   GLY P 160     -25.052 -92.205 106.247  0.00 97.00      PROA   
ATOM   2507  HN  GLY P 160     -24.202 -92.093 105.741  0.00 97.00      PROA   
ATOM   2508  CA  GLY P 160     -25.355 -93.551 106.708  0.00 97.00      PROA   
ATOM   2509  HA1 GLY P 160     -24.904 -94.247 106.016  0.00 97.00      PROA   
ATOM   2510  HA2 GLY P 160     -26.424 -93.681 106.793  0.00 97.00      PROA   
ATOM   2511  C   GLY P 160     -24.719 -93.794 108.043  0.00 97.00      PROA   
ATOM   2512  O   GLY P 160     -23.546 -93.485 108.234  0.00 97.00      PROA   
ATOM   2513  N   ILE P 161     -25.475 -94.390 108.993  0.00 97.00      PROA   
ATOM   2514  HN  ILE P 161     -26.424 -94.632 108.795  0.00 97.00      PROA   
ATOM   2515  CA  ILE P 161     -24.996 -94.674 110.331  0.00 97.00      PROA   
ATOM   2516  HA  ILE P 161     -23.963 -94.373 110.419  0.00 97.00      PROA   
ATOM   2517  CB  ILE P 161     -25.794 -93.961 111.427  0.00 97.00      PROA   
ATOM   2518  HB  ILE P 161     -26.851 -94.318 111.396  0.00 97.00      PROA   
ATOM   2519  CG2 ILE P 161     -25.208 -94.303 112.818  0.00 97.00      PROA   
ATOM   2520 HG21 ILE P 161     -24.122 -94.074 112.848  0.00 97.00      PROA   
ATOM   2521 HG22 ILE P 161     -25.353 -95.373 113.071  0.00 97.00      PROA   
ATOM   2522 HG23 ILE P 161     -25.710 -93.693 113.598  0.00 97.00      PROA   
ATOM   2523  CG1 ILE P 161     -25.845 -92.422 111.207  0.00 97.00      PROA   
ATOM   2524 HG11 ILE P 161     -26.486 -91.986 112.006  0.00 97.00      PROA   
ATOM   2525 HG12 ILE P 161     -26.343 -92.202 110.239  0.00 97.00      PROA   
ATOM   2526  CD  ILE P 161     -24.483 -91.713 111.244  0.00 97.00      PROA   
ATOM   2527  HD1 ILE P 161     -23.809 -92.102 110.453  0.00 97.00      PROA   
ATOM   2528  HD2 ILE P 161     -23.984 -91.849 112.227  0.00 97.00      PROA   
ATOM   2529  HD3 ILE P 161     -24.614 -90.622 111.080  0.00 97.00      PROA   
ATOM   2530  C   ILE P 161     -25.053 -96.174 110.531  0.00 97.00      PROA   
ATOM   2531  O   ILE P 161     -26.114 -96.788 110.475  0.00 97.00      PROA   
ATOM   2532  N   SER P 162     -23.885 -96.809 110.774  0.00 97.00      PROA   
ATOM   2533  HN  SER P 162     -23.023 -96.307 110.789  0.00 97.00      PROA   
ATOM   2534  CA  SER P 162     -23.787 -98.243 110.964  0.00 97.00      PROA   
ATOM   2535  HA  SER P 162     -24.588 -98.726 110.425  0.00 97.00      PROA   
ATOM   2536  CB  SER P 162     -22.452 -98.813 110.418  0.00 97.00      PROA   
ATOM   2537  HB1 SER P 162     -22.417 -98.642 109.320  0.00 97.00      PROA   
ATOM   2538  HB2 SER P 162     -22.385 -99.908 110.596  0.00 97.00      PROA   
ATOM   2539  OG  SER P 162     -21.326 -98.158 110.999  0.00 97.00      PROA   
ATOM   2540  HG1 SER P 162     -21.457 -98.212 111.951  0.00 97.00      PROA   
ATOM   2541  C   SER P 162     -23.910 -98.630 112.424  0.00 97.00      PROA   
ATOM   2542  O   SER P 162     -23.085 -98.242 113.250  0.00 97.00      PROA   
ATOM   2543  N   VAL P 163     -24.931 -99.448 112.770  0.00 97.00      PROA   
ATOM   2544  HN  VAL P 163     -25.604 -99.742 112.093  0.00 97.00      PROA   
ATOM   2545  CA  VAL P 163     -25.109 -99.964 114.114  0.00 97.00      PROA   
ATOM   2546  HA  VAL P 163     -24.341 -99.550 114.748  0.00 97.00      PROA   
ATOM   2547  CB  VAL P 163     -26.446 -99.617 114.768  0.00 97.00      PROA   
ATOM   2548  HB  VAL P 163     -26.416 -99.929 115.839  0.00 97.00      PROA   
ATOM   2549  CG1 VAL P 163     -26.629 -98.087 114.739  0.00 97.00      PROA   
ATOM   2550 HG11 VAL P 163     -26.738 -97.716 113.697  0.00 97.00      PROA   
ATOM   2551 HG12 VAL P 163     -25.764 -97.577 115.212  0.00 97.00      PROA   
ATOM   2552 HG13 VAL P 163     -27.549 -97.817 115.299  0.00 97.00      PROA   
ATOM   2553  CG2 VAL P 163     -27.638-100.325 114.096  0.00 97.00      PROA   
ATOM   2554 HG21 VAL P 163     -27.605-101.422 114.254  0.00 97.00      PROA   
ATOM   2555 HG22 VAL P 163     -27.641-100.122 113.006  0.00 97.00      PROA   
ATOM   2556 HG23 VAL P 163     -28.592 -99.949 114.525  0.00 97.00      PROA   
ATOM   2557  C   VAL P 163     -24.900-101.460 114.077  0.00 97.00      PROA   
ATOM   2558  O   VAL P 163     -25.357-102.152 113.174  0.00 97.00      PROA   
ATOM   2559  N   THR P 164     -24.162-102.005 115.066  0.00 97.00      PROA   
ATOM   2560  HN  THR P 164     -23.787-101.423 115.787  0.00 97.00      PROA   
ATOM   2561  CA  THR P 164     -23.869-103.430 115.115  0.00 97.00      PROA   
ATOM   2562  HA  THR P 164     -24.320-103.936 114.276  0.00 97.00      PROA   
ATOM   2563  CB  THR P 164     -22.378-103.740 115.062  0.00 97.00      PROA   
ATOM   2564  HB  THR P 164     -21.863-103.375 115.978  0.00 97.00      PROA   
ATOM   2565  OG1 THR P 164     -21.777-103.096 113.946  0.00 97.00      PROA   
ATOM   2566  HG1 THR P 164     -22.155-102.217 113.897  0.00 97.00      PROA   
ATOM   2567  CG2 THR P 164     -22.144-105.252 114.879  0.00 97.00      PROA   
ATOM   2568 HG21 THR P 164     -22.600-105.586 113.922  0.00 97.00      PROA   
ATOM   2569 HG22 THR P 164     -22.581-105.846 115.704  0.00 97.00      PROA   
ATOM   2570 HG23 THR P 164     -21.054-105.461 114.826  0.00 97.00      PROA   
ATOM   2571  C   THR P 164     -24.474-103.969 116.396  0.00 97.00      PROA   
ATOM   2572  O   THR P 164     -24.052-103.597 117.483  0.00 97.00      PROA   
ATOM   2573  N   VAL P 165     -25.493-104.859 116.305  0.00 97.00      PROA   
ATOM   2574  HN  VAL P 165     -25.830-105.113 115.398  0.00 97.00      PROA   
ATOM   2575  CA  VAL P 165     -26.232-105.421 117.439  0.00 97.00      PROA   
ATOM   2576  HA  VAL P 165     -26.240-104.667 118.211  0.00 97.00      PROA   
ATOM   2577  CB  VAL P 165     -27.697-105.688 117.061  0.00 97.00      PROA   
ATOM   2578  HB  VAL P 165     -27.733-106.434 116.236  0.00 97.00      PROA   
ATOM   2579  CG1 VAL P 165     -28.572-106.199 118.228  0.00 97.00      PROA   
ATOM   2580 HG11 VAL P 165     -28.394-105.595 119.143  0.00 97.00      PROA   
ATOM   2581 HG12 VAL P 165     -28.381-107.268 118.446  0.00 97.00      PROA   
ATOM   2582 HG13 VAL P 165     -29.645-106.111 117.965  0.00 97.00      PROA   
ATOM   2583  CG2 VAL P 165     -28.316-104.362 116.565  0.00 97.00      PROA   
ATOM   2584 HG21 VAL P 165     -27.808-103.971 115.662  0.00 97.00      PROA   
ATOM   2585 HG22 VAL P 165     -28.259-103.597 117.369  0.00 97.00      PROA   
ATOM   2586 HG23 VAL P 165     -29.386-104.521 116.314  0.00 97.00      PROA   
ATOM   2587  C   VAL P 165     -25.498-106.666 117.975  0.00 97.00      PROA   
ATOM   2588  O   VAL P 165     -24.480-107.061 117.417  0.00 97.00      PROA   
ATOM   2589  N   LYS P 166     -25.949-107.314 119.084  0.00 97.00      PROA   
ATOM   2590  HN  LYS P 166     -26.752-106.988 119.580  0.00 97.00      PROA   
ATOM   2591  CA  LYS P 166     -25.458-108.614 119.512  0.00 97.00      PROA   
ATOM   2592  HA  LYS P 166     -25.069-109.169 118.668  0.00 97.00      PROA   
ATOM   2593  CB  LYS P 166     -24.497-108.617 120.743  0.00 97.00      PROA   
ATOM   2594  HB1 LYS P 166     -24.070-109.636 120.871  0.00 97.00      PROA   
ATOM   2595  HB2 LYS P 166     -25.077-108.385 121.669  0.00 97.00      PROA   
ATOM   2596  CG  LYS P 166     -23.372-107.569 120.741  0.00 97.00      PROA   
ATOM   2597  HG1 LYS P 166     -22.887-107.577 121.743  0.00 97.00      PROA   
ATOM   2598  HG2 LYS P 166     -23.875-106.584 120.648  0.00 97.00      PROA   
ATOM   2599  CD  LYS P 166     -22.281-107.795 119.673  0.00 97.00      PROA   
ATOM   2600  HD1 LYS P 166     -22.731-108.315 118.799  0.00 97.00      PROA   
ATOM   2601  HD2 LYS P 166     -21.515-108.485 120.089  0.00 97.00      PROA   
ATOM   2602  CE  LYS P 166     -21.574-106.522 119.174  0.00 97.00      PROA   
ATOM   2603  HE1 LYS P 166     -20.976-106.752 118.264  0.00 97.00      PROA   
ATOM   2604  HE2 LYS P 166     -20.915-106.081 119.950  0.00 97.00      PROA   
ATOM   2605  NZ  LYS P 166     -22.590-105.526 118.804  0.00 97.00      PROA   
ATOM   2606  HZ1 LYS P 166     -23.057-105.146 119.652  0.00 97.00      PROA   
ATOM   2607  HZ2 LYS P 166     -23.313-106.039 118.253  0.00 97.00      PROA   
ATOM   2608  HZ3 LYS P 166     -22.237-104.743 118.223  0.00 97.00      PROA   
ATOM   2609  C   LYS P 166     -26.674-109.283 120.057  0.00 97.00      PROA   
ATOM   2610  O   LYS P 166     -27.604-108.620 120.494  0.00 97.00      PROA   
ATOM   2611  N   GLU P 167     -26.659-110.609 120.198  0.00  0.00      PROA   
ATOM   2612  HN  GLU P 167     -25.909-111.203 119.918  0.00  0.00      PROA   
ATOM   2613  CA  GLU P 167     -27.812-111.203 120.799  0.00  0.00      PROA   
ATOM   2614  HA  GLU P 167     -28.235-110.506 121.504  0.00  0.00      PROA   
ATOM   2615  CB  GLU P 167     -28.902-111.334 119.668  0.00  0.00      PROA   
ATOM   2616  HB1 GLU P 167     -28.690-110.583 118.875  0.00  0.00      PROA   
ATOM   2617  HB2 GLU P 167     -29.798-111.003 120.177  0.00  0.00      PROA   
ATOM   2618  CG  GLU P 167     -29.424-112.599 119.004  0.00  0.00      PROA   
ATOM   2619  HG1 GLU P 167     -29.782-113.274 119.812  0.00  0.00      PROA   
ATOM   2620  HG2 GLU P 167     -28.623-113.038 118.376  0.00  0.00      PROA   
ATOM   2621  CD  GLU P 167     -30.625-112.332 118.079  0.00  0.00      PROA   
ATOM   2622  OE1 GLU P 167     -31.070-113.308 117.417  0.00  0.00      PROA   
ATOM   2623  OE2 GLU P 167     -31.111-111.172 118.020  0.00  0.00      PROA   
ATOM   2624  C   GLU P 167     -27.258-112.249 121.751  0.00  0.00      PROA   
ATOM   2625  O   GLU P 167     -26.060-112.525 121.732  0.00  0.00      PROA   
ATOM   2626  N   LEU P 168     -28.059-112.720 122.741  0.00  0.00      PROA   
ATOM   2627  HN  LEU P 168     -29.035-112.518 122.753  0.00  0.00      PROA   
ATOM   2628  CA  LEU P 168     -27.547-113.352 123.947  0.00  0.00      PROA   
ATOM   2629  HA  LEU P 168     -26.585-112.913 124.166  0.00  0.00      PROA   
ATOM   2630  CB  LEU P 168     -28.436-113.199 125.221  0.00  0.00      PROA   
ATOM   2631  HB1 LEU P 168     -28.073-113.904 126.006  0.00  0.00      PROA   
ATOM   2632  HB2 LEU P 168     -29.487-113.468 124.980  0.00  0.00      PROA   
ATOM   2633  CG  LEU P 168     -28.421-111.813 125.924  0.00  0.00      PROA   
ATOM   2634  HG  LEU P 168     -28.968-111.956 126.889  0.00  0.00      PROA   
ATOM   2635  CD1 LEU P 168     -27.001-111.340 126.293  0.00  0.00      PROA   
ATOM   2636 HD11 LEU P 168     -26.415-111.111 125.378  0.00  0.00      PROA   
ATOM   2637 HD12 LEU P 168     -26.469-112.125 126.871  0.00  0.00      PROA   
ATOM   2638 HD13 LEU P 168     -27.053-110.419 126.912  0.00  0.00      PROA   
ATOM   2639  CD2 LEU P 168     -29.193-110.729 125.158  0.00  0.00      PROA   
ATOM   2640 HD21 LEU P 168     -30.229-111.066 124.944  0.00  0.00      PROA   
ATOM   2641 HD22 LEU P 168     -28.680-110.511 124.200  0.00  0.00      PROA   
ATOM   2642 HD23 LEU P 168     -29.241-109.792 125.752  0.00  0.00      PROA   
ATOM   2643  C   LEU P 168     -27.290-114.809 123.695  0.00  0.00      PROA   
ATOM   2644  O   LEU P 168     -26.252-115.148 123.142  0.00  0.00      PROA   
ATOM   2645  N   PHE P 169     -28.200-115.713 124.110  0.00  0.00      PROA   
ATOM   2646  HN  PHE P 169     -29.058-115.442 124.538  0.00  0.00      PROA   
ATOM   2647  CA  PHE P 169     -27.950-117.130 124.031  0.00  0.00      PROA   
ATOM   2648  HA  PHE P 169     -27.781-117.368 122.992  0.00  0.00      PROA   
ATOM   2649  CB  PHE P 169     -26.689-117.682 124.797  0.00  0.00      PROA   
ATOM   2650  HB1 PHE P 169     -25.780-117.395 124.226  0.00  0.00      PROA   
ATOM   2651  HB2 PHE P 169     -26.712-118.794 124.810  0.00  0.00      PROA   
ATOM   2652  CG  PHE P 169     -26.493-117.179 126.219  0.00  0.00      PROA   
ATOM   2653  CD1 PHE P 169     -25.802-115.977 126.477  0.00  0.00      PROA   
ATOM   2654  HD1 PHE P 169     -25.430-115.381 125.659  0.00  0.00      PROA   
ATOM   2655  CE1 PHE P 169     -25.581-115.539 127.788  0.00  0.00      PROA   
ATOM   2656  HE1 PHE P 169     -25.063-114.608 127.966  0.00  0.00      PROA   
ATOM   2657  CZ  PHE P 169     -26.021-116.313 128.867  0.00  0.00      PROA   
ATOM   2658  HZ  PHE P 169     -25.848-115.978 129.879  0.00  0.00      PROA   
ATOM   2659  CD2 PHE P 169     -26.889-117.964 127.320  0.00  0.00      PROA   
ATOM   2660  HD2 PHE P 169     -27.375-118.914 127.152  0.00  0.00      PROA   
ATOM   2661  CE2 PHE P 169     -26.669-117.531 128.633  0.00  0.00      PROA   
ATOM   2662  HE2 PHE P 169     -26.994-118.139 129.464  0.00  0.00      PROA   
ATOM   2663  C   PHE P 169     -29.207-117.823 124.497  0.00  0.00      PROA   
ATOM   2664  O   PHE P 169     -29.392-118.018 125.696  0.00  0.00      PROA   
ATOM   2665  N   PRO P 170     -30.108-118.226 123.605  0.00  0.00      PROA   
ATOM   2666  CD  PRO P 170     -30.237-117.686 122.245  0.00  0.00      PROA   
ATOM   2667  HD1 PRO P 170     -29.332-117.909 121.641  0.00  0.00      PROA   
ATOM   2668  HD2 PRO P 170     -30.400-116.588 122.307  0.00  0.00      PROA   
ATOM   2669  CA  PRO P 170     -31.227-119.076 123.965  0.00  0.00      PROA   
ATOM   2670  HA  PRO P 170     -31.566-118.894 124.975  0.00  0.00      PROA   
ATOM   2671  CB  PRO P 170     -32.283-118.749 122.896  0.00  0.00      PROA   
ATOM   2672  HB1 PRO P 170     -32.854-117.852 123.226  0.00  0.00      PROA   
ATOM   2673  HB2 PRO P 170     -32.998-119.575 122.708  0.00  0.00      PROA   
ATOM   2674  CG  PRO P 170     -31.469-118.376 121.651  0.00  0.00      PROA   
ATOM   2675  HG1 PRO P 170     -31.158-119.302 121.119  0.00  0.00      PROA   
ATOM   2676  HG2 PRO P 170     -32.030-117.721 120.956  0.00  0.00      PROA   
ATOM   2677  C   PRO P 170     -30.756-120.501 123.820  0.00  0.00      PROA   
ATOM   2678  O   PRO P 170     -29.724-120.730 123.188  0.00  0.00      PROA   
ATOM   2679  N   ALA P 171     -31.497-121.477 124.406  0.00  0.00      PROA   
ATOM   2680  HN  ALA P 171     -32.288-121.256 124.970  0.00  0.00      PROA   
ATOM   2681  CA  ALA P 171     -31.304-122.887 124.138  0.00  0.00      PROA   
ATOM   2682  HA  ALA P 171     -30.266-123.102 124.344  0.00  0.00      PROA   
ATOM   2683  CB  ALA P 171     -32.194-123.791 125.016  0.00  0.00      PROA   
ATOM   2684  HB1 ALA P 171     -33.270-123.572 124.849  0.00  0.00      PROA   
ATOM   2685  HB2 ALA P 171     -31.966-123.613 126.088  0.00  0.00      PROA   
ATOM   2686  HB3 ALA P 171     -32.009-124.864 124.798  0.00  0.00      PROA   
ATOM   2687  C   ALA P 171     -31.627-123.138 122.678  0.00  0.00      PROA   
ATOM   2688  O   ALA P 171     -32.587-122.539 122.192  0.00  0.00      PROA   
ATOM   2689  N   PRO P 172     -30.864-123.937 121.930  0.00  0.00      PROA   
ATOM   2690  CD  PRO P 172     -29.833-124.831 122.457  0.00  0.00      PROA   
ATOM   2691  HD1 PRO P 172     -30.187-125.369 123.362  0.00  0.00      PROA   
ATOM   2692  HD2 PRO P 172     -28.933-124.223 122.696  0.00  0.00      PROA   
ATOM   2693  CA  PRO P 172     -30.976-124.038 120.483  0.00  0.00      PROA   
ATOM   2694  HA  PRO P 172     -30.859-123.048 120.064  0.00  0.00      PROA   
ATOM   2695  CB  PRO P 172     -29.835-124.975 120.061  0.00  0.00      PROA   
ATOM   2696  HB1 PRO P 172     -28.939-124.359 119.825  0.00  0.00      PROA   
ATOM   2697  HB2 PRO P 172     -30.072-125.604 119.179  0.00  0.00      PROA   
ATOM   2698  CG  PRO P 172     -29.539-125.806 121.315  0.00  0.00      PROA   
ATOM   2699  HG1 PRO P 172     -30.241-126.666 121.368  0.00  0.00      PROA   
ATOM   2700  HG2 PRO P 172     -28.496-126.173 121.334  0.00  0.00      PROA   
ATOM   2701  C   PRO P 172     -32.324-124.562 120.063  0.00  0.00      PROA   
ATOM   2702  O   PRO P 172     -32.737-125.610 120.557  0.00  0.00      PROA   
ATOM   2703  N   VAL P 173     -33.018-123.838 119.153  0.00 97.00      PROA   
ATOM   2704  HN  VAL P 173     -32.655-122.991 118.766  0.00 97.00      PROA   
ATOM   2705  CA  VAL P 173     -34.300-124.262 118.643  0.00 97.00      PROA   
ATOM   2706  HA  VAL P 173     -34.785-124.857 119.405  0.00 97.00      PROA   
ATOM   2707  CB  VAL P 173     -35.237-123.103 118.313  0.00 97.00      PROA   
ATOM   2708  HB  VAL P 173     -36.187-123.500 117.886  0.00 97.00      PROA   
ATOM   2709  CG1 VAL P 173     -35.586-122.367 119.626  0.00 97.00      PROA   
ATOM   2710 HG11 VAL P 173     -34.676-121.919 120.078  0.00 97.00      PROA   
ATOM   2711 HG12 VAL P 173     -36.037-123.065 120.360  0.00 97.00      PROA   
ATOM   2712 HG13 VAL P 173     -36.308-121.548 119.423  0.00 97.00      PROA   
ATOM   2713  CG2 VAL P 173     -34.608-122.135 117.288  0.00 97.00      PROA   
ATOM   2714 HG21 VAL P 173     -34.353-122.659 116.346  0.00 97.00      PROA   
ATOM   2715 HG22 VAL P 173     -33.688-121.665 117.694  0.00 97.00      PROA   
ATOM   2716 HG23 VAL P 173     -35.326-121.323 117.047  0.00 97.00      PROA   
ATOM   2717  C   VAL P 173     -34.092-125.165 117.447  0.00 97.00      PROA   
ATOM   2718  O   VAL P 173     -33.068-125.109 116.774  0.00 97.00      PROA   
ATOM   2719  N   LEU P 174     -35.080-126.041 117.164  0.00 97.00      PROA   
ATOM   2720  HN  LEU P 174     -35.886-126.107 117.745  0.00 97.00      PROA   
ATOM   2721  CA  LEU P 174     -35.057-126.909 116.010  0.00 97.00      PROA   
ATOM   2722  HA  LEU P 174     -34.066-126.943 115.580  0.00 97.00      PROA   
ATOM   2723  CB  LEU P 174     -35.463-128.350 116.413  0.00 97.00      PROA   
ATOM   2724  HB1 LEU P 174     -36.521-128.388 116.748  0.00 97.00      PROA   
ATOM   2725  HB2 LEU P 174     -34.836-128.604 117.302  0.00 97.00      PROA   
ATOM   2726  CG  LEU P 174     -35.205-129.466 115.373  0.00 97.00      PROA   
ATOM   2727  HG  LEU P 174     -34.170-129.337 114.976  0.00 97.00      PROA   
ATOM   2728  CD1 LEU P 174     -35.269-130.839 116.066  0.00 97.00      PROA   
ATOM   2729 HD11 LEU P 174     -36.278-131.001 116.501  0.00 97.00      PROA   
ATOM   2730 HD12 LEU P 174     -34.518-130.901 116.880  0.00 97.00      PROA   
ATOM   2731 HD13 LEU P 174     -35.068-131.646 115.332  0.00 97.00      PROA   
ATOM   2732  CD2 LEU P 174     -36.173-129.451 114.177  0.00 97.00      PROA   
ATOM   2733 HD21 LEU P 174     -35.991-128.575 113.523  0.00 97.00      PROA   
ATOM   2734 HD22 LEU P 174     -37.224-129.427 114.533  0.00 97.00      PROA   
ATOM   2735 HD23 LEU P 174     -36.032-130.368 113.569  0.00 97.00      PROA   
ATOM   2736  C   LEU P 174     -36.010-126.306 114.999  0.00 97.00      PROA   
ATOM   2737  O   LEU P 174     -37.226-126.317 115.179  0.00 97.00      PROA   
ATOM   2738  N   THR P 175     -35.462-125.747 113.895  0.00 97.00      PROA   
ATOM   2739  HN  THR P 175     -34.469-125.727 113.775  0.00 97.00      PROA   
ATOM   2740  CA  THR P 175     -36.233-125.119 112.839  0.00 97.00      PROA   
ATOM   2741  HA  THR P 175     -37.210-124.877 113.227  0.00 97.00      PROA   
ATOM   2742  CB  THR P 175     -35.656-123.799 112.335  0.00 97.00      PROA   
ATOM   2743  HB  THR P 175     -36.145-123.464 111.391  0.00 97.00      PROA   
ATOM   2744  OG1 THR P 175     -34.258-123.910 112.130  0.00 97.00      PROA   
ATOM   2745  HG1 THR P 175     -33.879-123.035 112.289  0.00 97.00      PROA   
ATOM   2746  CG2 THR P 175     -35.899-122.724 113.410  0.00 97.00      PROA   
ATOM   2747 HG21 THR P 175     -35.380-122.996 114.352  0.00 97.00      PROA   
ATOM   2748 HG22 THR P 175     -36.985-122.624 113.616  0.00 97.00      PROA   
ATOM   2749 HG23 THR P 175     -35.515-121.738 113.070  0.00 97.00      PROA   
ATOM   2750  C   THR P 175     -36.450-126.096 111.703  0.00 97.00      PROA   
ATOM   2751  O   THR P 175     -35.522-126.689 111.160  0.00 97.00      PROA   
ATOM   2752  N   ALA P 176     -37.731-126.290 111.334  0.00 97.00      PROA   
ATOM   2753  HN  ALA P 176     -38.469-125.823 111.813  0.00 97.00      PROA   
ATOM   2754  CA  ALA P 176     -38.147-127.146 110.249  0.00 97.00      PROA   
ATOM   2755  HA  ALA P 176     -37.285-127.494 109.695  0.00 97.00      PROA   
ATOM   2756  CB  ALA P 176     -38.947-128.355 110.775  0.00 97.00      PROA   
ATOM   2757  HB1 ALA P 176     -39.842-128.021 111.341  0.00 97.00      PROA   
ATOM   2758  HB2 ALA P 176     -38.306-128.945 111.468  0.00 97.00      PROA   
ATOM   2759  HB3 ALA P 176     -39.267-129.020 109.948  0.00 97.00      PROA   
ATOM   2760  C   ALA P 176     -38.989-126.288 109.329  0.00 97.00      PROA   
ATOM   2761  O   ALA P 176     -39.704-125.398 109.783  0.00 97.00      PROA   
ATOM   2762  N   SER P 177     -38.895-126.494 107.993  0.00 97.00      PROA   
ATOM   2763  HN  SER P 177     -38.307-127.206 107.613  0.00 97.00      PROA   
ATOM   2764  CA  SER P 177     -39.448-125.555 107.029  0.00 97.00      PROA   
ATOM   2765  HA  SER P 177     -39.506-124.572 107.480  0.00 97.00      PROA   
ATOM   2766  CB  SER P 177     -38.519-125.441 105.792  0.00 97.00      PROA   
ATOM   2767  HB1 SER P 177     -37.534-125.064 106.142  0.00 97.00      PROA   
ATOM   2768  HB2 SER P 177     -38.913-124.711 105.052  0.00 97.00      PROA   
ATOM   2769  OG  SER P 177     -38.304-126.703 105.161  0.00 97.00      PROA   
ATOM   2770  HG1 SER P 177     -39.087-126.886 104.636  0.00 97.00      PROA   
ATOM   2771  C   SER P 177     -40.846-125.896 106.549  0.00 97.00      PROA   
ATOM   2772  O   SER P 177     -41.406-125.162 105.736  0.00 97.00      PROA   
ATOM   2773  N   VAL P 178     -41.455-126.995 107.050  0.00 97.00      PROA   
ATOM   2774  HN  VAL P 178     -40.990-127.570 107.716  0.00 97.00      PROA   
ATOM   2775  CA  VAL P 178     -42.813-127.377 106.706  0.00 97.00      PROA   
ATOM   2776  HA  VAL P 178     -43.373-126.497 106.418  0.00 97.00      PROA   
ATOM   2777  CB  VAL P 178     -42.906-128.431 105.591  0.00 97.00      PROA   
ATOM   2778  HB  VAL P 178     -42.407-129.372 105.920  0.00 97.00      PROA   
ATOM   2779  CG1 VAL P 178     -44.381-128.735 105.252  0.00 97.00      PROA   
ATOM   2780 HG11 VAL P 178     -44.916-127.801 104.979  0.00 97.00      PROA   
ATOM   2781 HG12 VAL P 178     -44.904-129.209 106.102  0.00 97.00      PROA   
ATOM   2782 HG13 VAL P 178     -44.438-129.434 104.391  0.00 97.00      PROA   
ATOM   2783  CG2 VAL P 178     -42.193-127.940 104.312  0.00 97.00      PROA   
ATOM   2784 HG21 VAL P 178     -41.103-127.824 104.479  0.00 97.00      PROA   
ATOM   2785 HG22 VAL P 178     -42.614-126.964 103.990  0.00 97.00      PROA   
ATOM   2786 HG23 VAL P 178     -42.341-128.672 103.489  0.00 97.00      PROA   
ATOM   2787  C   VAL P 178     -43.421-127.934 107.979  0.00 97.00      PROA   
ATOM   2788  O   VAL P 178     -42.795-128.730 108.675  0.00 97.00      PROA   
ATOM   2789  N   THR P 179     -44.667-127.517 108.324  0.00 97.00      PROA   
ATOM   2790  HN  THR P 179     -45.149-126.829 107.786  0.00 97.00      PROA   
ATOM   2791  CA  THR P 179     -45.461-128.091 109.401  0.00 97.00      PROA   
ATOM   2792  HA  THR P 179     -44.839-128.115 110.286  0.00 97.00      PROA   
ATOM   2793  CB  THR P 179     -46.712-127.278 109.718  0.00 97.00      PROA   
ATOM   2794  HB  THR P 179     -47.393-127.825 110.414  0.00 97.00      PROA   
ATOM   2795  OG1 THR P 179     -47.421-126.951 108.528  0.00 97.00      PROA   
ATOM   2796  HG1 THR P 179     -47.697-127.790 108.153  0.00 97.00      PROA   
ATOM   2797  CG2 THR P 179     -46.301-125.963 110.400  0.00 97.00      PROA   
ATOM   2798 HG21 THR P 179     -45.643-125.367 109.734  0.00 97.00      PROA   
ATOM   2799 HG22 THR P 179     -45.765-126.169 111.348  0.00 97.00      PROA   
ATOM   2800 HG23 THR P 179     -47.207-125.361 110.628  0.00 97.00      PROA   
ATOM   2801  C   THR P 179     -45.907-129.515 109.121  0.00 97.00      PROA   
ATOM   2802  O   THR P 179     -46.273-129.859 108.001  0.00 97.00      PROA   
ATOM   2803  N   SER P 180     -45.951-130.365 110.168  0.00 97.00      PROA   
ATOM   2804  HN  SER P 180     -45.634-130.101 111.077  0.00 97.00      PROA   
ATOM   2805  CA  SER P 180     -46.585-131.666 110.149  0.00 97.00      PROA   
ATOM   2806  HA  SER P 180     -46.145-132.200 109.324  0.00 97.00      PROA   
ATOM   2807  CB  SER P 180     -46.261-132.439 111.447  0.00 97.00      PROA   
ATOM   2808  HB1 SER P 180     -45.195-132.751 111.415  0.00 97.00      PROA   
ATOM   2809  HB2 SER P 180     -46.879-133.349 111.565  0.00 97.00      PROA   
ATOM   2810  OG  SER P 180     -46.429-131.607 112.589  0.00 97.00      PROA   
ATOM   2811  HG1 SER P 180     -46.312-132.193 113.348  0.00 97.00      PROA   
ATOM   2812  C   SER P 180     -48.092-131.613 109.891  0.00 97.00      PROA   
ATOM   2813  O   SER P 180     -48.719-130.600 110.203  0.00 97.00      PROA   
ATOM   2814  N   PRO P 181     -48.737-132.624 109.303  0.00 97.00      PROA   
ATOM   2815  CD  PRO P 181     -50.204-132.621 109.270  0.00 97.00      PROA   
ATOM   2816  HD1 PRO P 181     -50.576-131.778 108.648  0.00 97.00      PROA   
ATOM   2817  HD2 PRO P 181     -50.602-132.529 110.308  0.00 97.00      PROA   
ATOM   2818  CA  PRO P 181     -48.189-133.941 108.997  0.00 97.00      PROA   
ATOM   2819  HA  PRO P 181     -47.459-134.233 109.731  0.00 97.00      PROA   
ATOM   2820  CB  PRO P 181     -49.413-134.868 109.064  0.00 97.00      PROA   
ATOM   2821  HB1 PRO P 181     -49.552-135.204 110.117  0.00 97.00      PROA   
ATOM   2822  HB2 PRO P 181     -49.325-135.761 108.415  0.00 97.00      PROA   
ATOM   2823  CG  PRO P 181     -50.596-133.974 108.675  0.00 97.00      PROA   
ATOM   2824  HG1 PRO P 181     -50.645-133.888 107.567  0.00 97.00      PROA   
ATOM   2825  HG2 PRO P 181     -51.566-134.351 109.055  0.00 97.00      PROA   
ATOM   2826  C   PRO P 181     -47.541-133.979 107.621  0.00 97.00      PROA   
ATOM   2827  O   PRO P 181     -48.193-133.701 106.616  0.00 97.00      PROA   
ATOM   2828  N   LEU P 182     -46.241-134.348 107.551  0.00 97.00      PROA   
ATOM   2829  HN  LEU P 182     -45.750-134.601 108.385  0.00 97.00      PROA   
ATOM   2830  CA  LEU P 182     -45.498-134.504 106.315  0.00 97.00      PROA   
ATOM   2831  HA  LEU P 182     -45.709-133.639 105.703  0.00 97.00      PROA   
ATOM   2832  CB  LEU P 182     -43.958-134.608 106.522  0.00 97.00      PROA   
ATOM   2833  HB1 LEU P 182     -43.483-134.674 105.518  0.00 97.00      PROA   
ATOM   2834  HB2 LEU P 182     -43.718-135.545 107.065  0.00 97.00      PROA   
ATOM   2835  CG  LEU P 182     -43.265-133.431 107.270  0.00 97.00      PROA   
ATOM   2836  HG  LEU P 182     -42.183-133.487 106.990  0.00 97.00      PROA   
ATOM   2837  CD1 LEU P 182     -43.774-132.047 106.828  0.00 97.00      PROA   
ATOM   2838 HD11 LEU P 182     -44.837-131.915 107.115  0.00 97.00      PROA   
ATOM   2839 HD12 LEU P 182     -43.683-131.930 105.728  0.00 97.00      PROA   
ATOM   2840 HD13 LEU P 182     -43.185-131.246 107.322  0.00 97.00      PROA   
ATOM   2841  CD2 LEU P 182     -43.306-133.565 108.806  0.00 97.00      PROA   
ATOM   2842 HD21 LEU P 182     -42.903-134.548 109.126  0.00 97.00      PROA   
ATOM   2843 HD22 LEU P 182     -44.342-133.469 109.183  0.00 97.00      PROA   
ATOM   2844 HD23 LEU P 182     -42.699-132.762 109.274  0.00 97.00      PROA   
ATOM   2845  C   LEU P 182     -45.969-135.724 105.541  0.00 97.00      PROA   
ATOM   2846  O   LEU P 182     -46.374-136.719 106.123  0.00 97.00      PROA   
ATOM   2847  N   LEU P 183     -45.940-135.695 104.192  0.00 97.00      PROA   
ATOM   2848  HN  LEU P 183     -45.647-134.882 103.696  0.00 97.00      PROA   
ATOM   2849  CA  LEU P 183     -46.252-136.868 103.394  0.00 97.00      PROA   
ATOM   2850  HA  LEU P 183     -47.133-137.331 103.814  0.00 97.00      PROA   
ATOM   2851  CB  LEU P 183     -46.564-136.517 101.920  0.00 97.00      PROA   
ATOM   2852  HB1 LEU P 183     -46.768-137.451 101.351  0.00 97.00      PROA   
ATOM   2853  HB2 LEU P 183     -45.672-136.029 101.468  0.00 97.00      PROA   
ATOM   2854  CG  LEU P 183     -47.786-135.584 101.724  0.00 97.00      PROA   
ATOM   2855  HG  LEU P 183     -47.581-134.617 102.239  0.00 97.00      PROA   
ATOM   2856  CD1 LEU P 183     -47.987-135.281 100.229  0.00 97.00      PROA   
ATOM   2857 HD11 LEU P 183     -48.198-136.221  99.676  0.00 97.00      PROA   
ATOM   2858 HD12 LEU P 183     -47.075-134.816  99.801  0.00 97.00      PROA   
ATOM   2859 HD13 LEU P 183     -48.842-134.587 100.086  0.00 97.00      PROA   
ATOM   2860  CD2 LEU P 183     -49.077-136.172 102.326  0.00 97.00      PROA   
ATOM   2861 HD21 LEU P 183     -48.989-136.273 103.427  0.00 97.00      PROA   
ATOM   2862 HD22 LEU P 183     -49.280-137.174 101.891  0.00 97.00      PROA   
ATOM   2863 HD23 LEU P 183     -49.940-135.509 102.107  0.00 97.00      PROA   
ATOM   2864  C   LEU P 183     -45.145-137.911 103.437  0.00 97.00      PROA   
ATOM   2865  O   LEU P 183     -43.960-137.588 103.423  0.00 97.00      PROA   
ATOM   2866  N   GLU P 184     -45.517-139.212 103.479  0.00 97.00      PROA   
ATOM   2867  HN  GLU P 184     -46.480-139.451 103.603  0.00 97.00      PROA   
ATOM   2868  CA  GLU P 184     -44.600-140.333 103.393  0.00 97.00      PROA   
ATOM   2869  HA  GLU P 184     -43.891-140.208 104.199  0.00 97.00      PROA   
ATOM   2870  CB  GLU P 184     -45.347-141.676 103.654  0.00 97.00      PROA   
ATOM   2871  HB1 GLU P 184     -46.227-141.705 102.974  0.00 97.00      PROA   
ATOM   2872  HB2 GLU P 184     -45.726-141.627 104.701  0.00 97.00      PROA   
ATOM   2873  CG  GLU P 184     -44.530-142.973 103.460  0.00 97.00      PROA   
ATOM   2874  HG1 GLU P 184     -43.561-142.880 103.981  0.00 97.00      PROA   
ATOM   2875  HG2 GLU P 184     -44.332-143.141 102.382  0.00 97.00      PROA   
ATOM   2876  CD  GLU P 184     -45.203-144.218 104.041  0.00 97.00      PROA   
ATOM   2877  OE1 GLU P 184     -45.483-144.252 105.265  0.00 97.00      PROA   
ATOM   2878  OE2 GLU P 184     -45.389-145.192 103.269  0.00 97.00      PROA   
ATOM   2879  C   GLU P 184     -43.794-140.329 102.093  0.00 97.00      PROA   
ATOM   2880  O   GLU P 184     -44.337-140.163 101.003  0.00 97.00      PROA   
ATOM   2881  N   GLY P 185     -42.452-140.472 102.211  0.00 97.00      PROA   
ATOM   2882  HN  GLY P 185     -42.087-140.699 103.114  0.00 97.00      PROA   
ATOM   2883  CA  GLY P 185     -41.496-140.404 101.116  0.00 97.00      PROA   
ATOM   2884  HA1 GLY P 185     -42.023-140.285 100.179  0.00 97.00      PROA   
ATOM   2885  HA2 GLY P 185     -40.912-141.306 101.134  0.00 97.00      PROA   
ATOM   2886  C   GLY P 185     -40.514-139.264 101.209  0.00 97.00      PROA   
ATOM   2887  O   GLY P 185     -39.470-139.314 100.563  0.00 97.00      PROA   
ATOM   2888  N   THR P 186     -40.791-138.199 101.994  0.00 97.00      PROA   
ATOM   2889  HN  THR P 186     -41.636-138.156 102.524  0.00 97.00      PROA   
ATOM   2890  CA  THR P 186     -39.972-136.988 101.958  0.00 97.00      PROA   
ATOM   2891  HA  THR P 186     -39.811-136.767 100.917  0.00 97.00      PROA   
ATOM   2892  CB  THR P 186     -40.672-135.760 102.538  0.00 97.00      PROA   
ATOM   2893  HB  THR P 186     -39.986-134.878 102.531  0.00 97.00      PROA   
ATOM   2894  OG1 THR P 186     -41.126-135.983 103.870  0.00 97.00      PROA   
ATOM   2895  HG1 THR P 186     -40.382-136.377 104.332  0.00 97.00      PROA   
ATOM   2896  CG2 THR P 186     -41.896-135.406 101.678  0.00 97.00      PROA   
ATOM   2897 HG21 THR P 186     -42.641-136.229 101.702  0.00 97.00      PROA   
ATOM   2898 HG22 THR P 186     -41.599-135.224 100.625  0.00 97.00      PROA   
ATOM   2899 HG23 THR P 186     -42.381-134.490 102.077  0.00 97.00      PROA   
ATOM   2900  C   THR P 186     -38.617-137.096 102.666  0.00 97.00      PROA   
ATOM   2901  O   THR P 186     -38.625-137.365 103.863  0.00 97.00      PROA   
ATOM   2902  N   PRO P 187     -37.431-136.862 102.086  0.00 97.00      PROA   
ATOM   2903  CD  PRO P 187     -37.196-136.801 100.636  0.00 97.00      PROA   
ATOM   2904  HD1 PRO P 187     -38.026-136.308 100.087  0.00 97.00      PROA   
ATOM   2905  HD2 PRO P 187     -37.053-137.838 100.258  0.00 97.00      PROA   
ATOM   2906  CA  PRO P 187     -36.281-136.343 102.837  0.00 97.00      PROA   
ATOM   2907  HA  PRO P 187     -36.046-137.037 103.632  0.00 97.00      PROA   
ATOM   2908  CB  PRO P 187     -35.164-136.255 101.787  0.00 97.00      PROA   
ATOM   2909  HB1 PRO P 187     -34.664-137.247 101.713  0.00 97.00      PROA   
ATOM   2910  HB2 PRO P 187     -34.396-135.492 102.017  0.00 97.00      PROA   
ATOM   2911  CG  PRO P 187     -35.908-135.988 100.475  0.00 97.00      PROA   
ATOM   2912  HG1 PRO P 187     -36.160-134.907 100.410  0.00 97.00      PROA   
ATOM   2913  HG2 PRO P 187     -35.325-136.286  99.580  0.00 97.00      PROA   
ATOM   2914  C   PRO P 187     -36.586-134.995 103.494  0.00 97.00      PROA   
ATOM   2915  O   PRO P 187     -37.412-134.250 102.969  0.00 97.00      PROA   
ATOM   2916  N   VAL P 188     -35.959-134.675 104.656  0.00 97.00      PROA   
ATOM   2917  HN  VAL P 188     -35.250-135.263 105.038  0.00 97.00      PROA   
ATOM   2918  CA  VAL P 188     -36.278-133.486 105.437  0.00 97.00      PROA   
ATOM   2919  HA  VAL P 188     -36.647-132.710 104.781  0.00 97.00      PROA   
ATOM   2920  CB  VAL P 188     -37.286-133.755 106.570  0.00 97.00      PROA   
ATOM   2921  HB  VAL P 188     -36.857-134.494 107.287  0.00 97.00      PROA   
ATOM   2922  CG1 VAL P 188     -37.622-132.459 107.342  0.00 97.00      PROA   
ATOM   2923 HG11 VAL P 188     -37.994-131.679 106.645  0.00 97.00      PROA   
ATOM   2924 HG12 VAL P 188     -36.738-132.068 107.883  0.00 97.00      PROA   
ATOM   2925 HG13 VAL P 188     -38.414-132.662 108.094  0.00 97.00      PROA   
ATOM   2926  CG2 VAL P 188     -38.590-134.357 106.004  0.00 97.00      PROA   
ATOM   2927 HG21 VAL P 188     -38.411-135.364 105.579  0.00 97.00      PROA   
ATOM   2928 HG22 VAL P 188     -39.007-133.700 105.211  0.00 97.00      PROA   
ATOM   2929 HG23 VAL P 188     -39.348-134.459 106.810  0.00 97.00      PROA   
ATOM   2930  C   VAL P 188     -34.972-133.021 106.051  0.00 97.00      PROA   
ATOM   2931  O   VAL P 188     -34.187-133.856 106.483  0.00 97.00      PROA   
ATOM   2932  N   THR P 189     -34.717-131.682 106.130  0.00 97.00      PROA   
ATOM   2933  HN  THR P 189     -35.374-131.019 105.783  0.00 97.00      PROA   
ATOM   2934  CA  THR P 189     -33.563-131.098 106.809  0.00 97.00      PROA   
ATOM   2935  HA  THR P 189     -32.937-131.909 107.143  0.00 97.00      PROA   
ATOM   2936  CB  THR P 189     -32.658-130.190 105.941  0.00 97.00      PROA   
ATOM   2937  HB  THR P 189     -31.973-130.835 105.345  0.00 97.00      PROA   
ATOM   2938  OG1 THR P 189     -31.864-129.251 106.668  0.00 97.00      PROA   
ATOM   2939  HG1 THR P 189     -31.124-129.733 107.054  0.00 97.00      PROA   
ATOM   2940  CG2 THR P 189     -33.517-129.349 104.986  0.00 97.00      PROA   
ATOM   2941 HG21 THR P 189     -34.233-128.731 105.570  0.00 97.00      PROA   
ATOM   2942 HG22 THR P 189     -34.071-129.984 104.268  0.00 97.00      PROA   
ATOM   2943 HG23 THR P 189     -32.861-128.663 104.406  0.00 97.00      PROA   
ATOM   2944  C   THR P 189     -34.053-130.416 108.071  0.00 97.00      PROA   
ATOM   2945  O   THR P 189     -35.097-129.767 108.075  0.00 97.00      PROA   
ATOM   2946  N   LEU P 190     -33.305-130.604 109.186  0.00 97.00      PROA   
ATOM   2947  HN  LEU P 190     -32.441-131.103 109.104  0.00 97.00      PROA   
ATOM   2948  CA  LEU P 190     -33.693-130.176 110.515  0.00 97.00      PROA   
ATOM   2949  HA  LEU P 190     -34.593-129.582 110.455  0.00 97.00      PROA   
ATOM   2950  CB  LEU P 190     -33.920-131.377 111.482  0.00 97.00      PROA   
ATOM   2951  HB1 LEU P 190     -34.140-130.967 112.492  0.00 97.00      PROA   
ATOM   2952  HB2 LEU P 190     -32.981-131.970 111.555  0.00 97.00      PROA   
ATOM   2953  CG  LEU P 190     -35.070-132.369 111.137  0.00 97.00      PROA   
ATOM   2954  HG  LEU P 190     -35.254-132.961 112.069  0.00 97.00      PROA   
ATOM   2955  CD1 LEU P 190     -36.393-131.667 110.781  0.00 97.00      PROA   
ATOM   2956 HD11 LEU P 190     -36.267-131.043 109.875  0.00 97.00      PROA   
ATOM   2957 HD12 LEU P 190     -36.734-131.015 111.610  0.00 97.00      PROA   
ATOM   2958 HD13 LEU P 190     -37.179-132.421 110.571  0.00 97.00      PROA   
ATOM   2959  CD2 LEU P 190     -34.687-133.407 110.061  0.00 97.00      PROA   
ATOM   2960 HD21 LEU P 190     -33.722-133.891 110.314  0.00 97.00      PROA   
ATOM   2961 HD22 LEU P 190     -34.590-132.930 109.067  0.00 97.00      PROA   
ATOM   2962 HD23 LEU P 190     -35.469-134.192 109.988  0.00 97.00      PROA   
ATOM   2963  C   LEU P 190     -32.609-129.292 111.109  0.00 97.00      PROA   
ATOM   2964  O   LEU P 190     -31.559-129.758 111.548  0.00 97.00      PROA   
ATOM   2965  N   SER P 191     -32.859-127.966 111.181  0.00 97.00      PROA   
ATOM   2966  HN  SER P 191     -33.734-127.593 110.873  0.00 97.00      PROA   
ATOM   2967  CA  SER P 191     -31.859-127.002 111.605  0.00 97.00      PROA   
ATOM   2968  HA  SER P 191     -30.882-127.399 111.369  0.00 97.00      PROA   
ATOM   2969  CB  SER P 191     -31.965-125.690 110.764  0.00 97.00      PROA   
ATOM   2970  HB1 SER P 191     -33.037-125.459 110.597  0.00 97.00      PROA   
ATOM   2971  HB2 SER P 191     -31.510-125.878 109.767  0.00 97.00      PROA   
ATOM   2972  OG  SER P 191     -31.344-124.545 111.346  0.00 97.00      PROA   
ATOM   2973  HG1 SER P 191     -31.990-124.193 111.967  0.00 97.00      PROA   
ATOM   2974  C   SER P 191     -31.869-126.777 113.111  0.00 97.00      PROA   
ATOM   2975  O   SER P 191     -32.692-126.045 113.646  0.00 97.00      PROA   
ATOM   2976  N   CYS P 192     -30.906-127.385 113.840  0.00 97.00      PROA   
ATOM   2977  HN  CYS P 192     -30.300-128.046 113.405  0.00 97.00      PROA   
ATOM   2978  CA  CYS P 192     -30.715-127.138 115.264  0.00 97.00      PROA   
ATOM   2979  HA  CYS P 192     -31.665-126.879 115.709  0.00 97.00      PROA   
ATOM   2980  CB  CYS P 192     -30.174-128.388 116.007  0.00 97.00      PROA   
ATOM   2981  HB1 CYS P 192     -29.958-128.126 117.065  0.00 97.00      PROA   
ATOM   2982  HB2 CYS P 192     -29.225-128.721 115.533  0.00 97.00      PROA   
ATOM   2983  SG  CYS P 192     -31.396-129.739 115.943  0.00 97.00      PROA   
ATOM   2984  C   CYS P 192     -29.777-125.955 115.453  0.00 97.00      PROA   
ATOM   2985  O   CYS P 192     -28.563-126.074 115.303  0.00 97.00      PROA   
ATOM   2986  N   GLU P 193     -30.346-124.760 115.756  0.00 97.00      PROA   
ATOM   2987  HN  GLU P 193     -31.323-124.710 115.958  0.00 97.00      PROA   
ATOM   2988  CA  GLU P 193     -29.688-123.489 115.508  0.00 97.00      PROA   
ATOM   2989  HA  GLU P 193     -28.700-123.685 115.117  0.00 97.00      PROA   
ATOM   2990  CB  GLU P 193     -30.459-122.702 114.415  0.00 97.00      PROA   
ATOM   2991  HB1 GLU P 193     -30.431-123.320 113.489  0.00 97.00      PROA   
ATOM   2992  HB2 GLU P 193     -29.916-121.756 114.202  0.00 97.00      PROA   
ATOM   2993  CG  GLU P 193     -31.937-122.406 114.753  0.00 97.00      PROA   
ATOM   2994  HG1 GLU P 193     -32.016-121.952 115.763  0.00 97.00      PROA   
ATOM   2995  HG2 GLU P 193     -32.553-123.330 114.729  0.00 97.00      PROA   
ATOM   2996  CD  GLU P 193     -32.503-121.404 113.763  0.00 97.00      PROA   
ATOM   2997  OE1 GLU P 193     -32.633-120.209 114.141  0.00 97.00      PROA   
ATOM   2998  OE2 GLU P 193     -32.763-121.791 112.596  0.00 97.00      PROA   
ATOM   2999  C   GLU P 193     -29.488-122.591 116.722  0.00 97.00      PROA   
ATOM   3000  O   GLU P 193     -30.358-122.459 117.581  0.00 97.00      PROA   
ATOM   3001  N   THR P 194     -28.305-121.922 116.801  0.00 97.00      PROA   
ATOM   3002  HN  THR P 194     -27.559-122.146 116.179  0.00 97.00      PROA   
ATOM   3003  CA  THR P 194     -28.010-120.905 117.807  0.00 97.00      PROA   
ATOM   3004  HA  THR P 194     -28.743-120.957 118.601  0.00 97.00      PROA   
ATOM   3005  CB  THR P 194     -26.612-121.052 118.430  0.00 97.00      PROA   
ATOM   3006  HB  THR P 194     -26.425-120.219 119.151  0.00 97.00      PROA   
ATOM   3007  OG1 THR P 194     -25.569-121.055 117.455  0.00 97.00      PROA   
ATOM   3008  HG1 THR P 194     -24.872-120.492 117.803  0.00 97.00      PROA   
ATOM   3009  CG2 THR P 194     -26.524-122.374 119.211  0.00 97.00      PROA   
ATOM   3010 HG21 THR P 194     -26.695-123.239 118.536  0.00 97.00      PROA   
ATOM   3011 HG22 THR P 194     -27.278-122.396 120.024  0.00 97.00      PROA   
ATOM   3012 HG23 THR P 194     -25.514-122.479 119.664  0.00 97.00      PROA   
ATOM   3013  C   THR P 194     -28.069-119.492 117.242  0.00 97.00      PROA   
ATOM   3014  O   THR P 194     -28.531-118.578 117.921  0.00 97.00      PROA   
ATOM   3015  N   LYS P 195     -27.526-119.281 116.018  0.00 97.00      PROA   
ATOM   3016  HN  LYS P 195     -27.197-120.076 115.519  0.00 97.00      PROA   
ATOM   3017  CA  LYS P 195     -27.200-117.990 115.413  0.00 97.00      PROA   
ATOM   3018  HA  LYS P 195     -26.761-118.239 114.458  0.00 97.00      PROA   
ATOM   3019  CB  LYS P 195     -28.427-117.080 115.086  0.00 97.00      PROA   
ATOM   3020  HB1 LYS P 195     -28.138-116.010 115.185  0.00 97.00      PROA   
ATOM   3021  HB2 LYS P 195     -29.236-117.258 115.825  0.00 97.00      PROA   
ATOM   3022  CG  LYS P 195     -29.001-117.211 113.658  0.00 97.00      PROA   
ATOM   3023  HG1 LYS P 195     -28.174-117.130 112.920  0.00 97.00      PROA   
ATOM   3024  HG2 LYS P 195     -29.666-116.329 113.502  0.00 97.00      PROA   
ATOM   3025  CD  LYS P 195     -29.844-118.465 113.372  0.00 97.00      PROA   
ATOM   3026  HD1 LYS P 195     -30.607-118.549 114.179  0.00 97.00      PROA   
ATOM   3027  HD2 LYS P 195     -29.208-119.376 113.413  0.00 97.00      PROA   
ATOM   3028  CE  LYS P 195     -30.553-118.366 112.006  0.00 97.00      PROA   
ATOM   3029  HE1 LYS P 195     -29.819-118.371 111.175  0.00 97.00      PROA   
ATOM   3030  HE2 LYS P 195     -31.150-117.429 111.966  0.00 97.00      PROA   
ATOM   3031  NZ  LYS P 195     -31.485-119.486 111.796  0.00 97.00      PROA   
ATOM   3032  HZ1 LYS P 195     -32.021-119.631 112.684  0.00 97.00      PROA   
ATOM   3033  HZ2 LYS P 195     -30.998-120.388 111.633  0.00 97.00      PROA   
ATOM   3034  HZ3 LYS P 195     -32.179-119.322 111.045  0.00 97.00      PROA   
ATOM   3035  C   LYS P 195     -26.098-117.185 116.109  0.00 97.00      PROA   
ATOM   3036  O   LYS P 195     -25.340-116.476 115.449  0.00 97.00      PROA   
ATOM   3037  N   LEU P 196     -25.949-117.310 117.444  0.00 97.00      PROA   
ATOM   3038  HN  LEU P 196     -26.638-117.820 117.954  0.00 97.00      PROA   
ATOM   3039  CA  LEU P 196     -24.955-116.623 118.241  0.00 97.00      PROA   
ATOM   3040  HA  LEU P 196     -24.662-115.717 117.729  0.00 97.00      PROA   
ATOM   3041  CB  LEU P 196     -25.487-116.257 119.657  0.00 97.00      PROA   
ATOM   3042  HB1 LEU P 196     -24.640-115.908 120.283  0.00 97.00      PROA   
ATOM   3043  HB2 LEU P 196     -25.914-117.167 120.133  0.00 97.00      PROA   
ATOM   3044  CG  LEU P 196     -26.536-115.122 119.736  0.00 97.00      PROA   
ATOM   3045  HG  LEU P 196     -26.702-114.930 120.822  0.00 97.00      PROA   
ATOM   3046  CD1 LEU P 196     -26.012-113.812 119.124  0.00 97.00      PROA   
ATOM   3047 HD11 LEU P 196     -25.882-113.905 118.031  0.00 97.00      PROA   
ATOM   3048 HD12 LEU P 196     -25.045-113.523 119.590  0.00 97.00      PROA   
ATOM   3049 HD13 LEU P 196     -26.735-112.997 119.306  0.00 97.00      PROA   
ATOM   3050  CD2 LEU P 196     -27.908-115.508 119.168  0.00 97.00      PROA   
ATOM   3051 HD21 LEU P 196     -28.286-116.445 119.616  0.00 97.00      PROA   
ATOM   3052 HD22 LEU P 196     -27.870-115.602 118.065  0.00 97.00      PROA   
ATOM   3053 HD23 LEU P 196     -28.641-114.737 119.414  0.00 97.00      PROA   
ATOM   3054  C   LEU P 196     -23.704-117.462 118.422  0.00 97.00      PROA   
ATOM   3055  O   LEU P 196     -23.760-118.686 118.537  0.00 97.00      PROA   
ATOM   3056  N   LEU P 197     -22.531-116.782 118.484  0.00 97.00      PROA   
ATOM   3057  HN  LEU P 197     -22.498-115.803 118.305  0.00 97.00      PROA   
ATOM   3058  CA  LEU P 197     -21.285-117.356 118.942  0.00 97.00      PROA   
ATOM   3059  HA  LEU P 197     -21.488-118.303 119.422  0.00 97.00      PROA   
ATOM   3060  CB  LEU P 197     -20.255-117.559 117.801  0.00 97.00      PROA   
ATOM   3061  HB1 LEU P 197     -20.061-116.580 117.311  0.00 97.00      PROA   
ATOM   3062  HB2 LEU P 197     -20.719-118.225 117.039  0.00 97.00      PROA   
ATOM   3063  CG  LEU P 197     -18.897-118.181 118.216  0.00 97.00      PROA   
ATOM   3064  HG  LEU P 197     -18.411-117.510 118.962  0.00 97.00      PROA   
ATOM   3065  CD1 LEU P 197     -19.056-119.571 118.860  0.00 97.00      PROA   
ATOM   3066 HD11 LEU P 197     -19.576-120.255 118.155  0.00 97.00      PROA   
ATOM   3067 HD12 LEU P 197     -19.641-119.509 119.800  0.00 97.00      PROA   
ATOM   3068 HD13 LEU P 197     -18.057-119.996 119.095  0.00 97.00      PROA   
ATOM   3069  CD2 LEU P 197     -17.951-118.267 117.005  0.00 97.00      PROA   
ATOM   3070 HD21 LEU P 197     -17.790-117.259 116.570  0.00 97.00      PROA   
ATOM   3071 HD22 LEU P 197     -18.388-118.925 116.225  0.00 97.00      PROA   
ATOM   3072 HD23 LEU P 197     -16.968-118.683 117.312  0.00 97.00      PROA   
ATOM   3073  C   LEU P 197     -20.731-116.415 119.989  0.00 97.00      PROA   
ATOM   3074  O   LEU P 197     -20.731-115.200 119.806  0.00 97.00      PROA   
ATOM   3075  N   LEU P 198     -20.272-116.973 121.133  0.00 97.00      PROA   
ATOM   3076  HN  LEU P 198     -20.254-117.962 121.242  0.00 97.00      PROA   
ATOM   3077  CA  LEU P 198     -19.749-116.242 122.267  0.00 97.00      PROA   
ATOM   3078  HA  LEU P 198     -19.485-115.236 121.968  0.00 97.00      PROA   
ATOM   3079  CB  LEU P 198     -20.680-116.223 123.520  0.00 97.00      PROA   
ATOM   3080  HB1 LEU P 198     -20.133-115.748 124.365  0.00 97.00      PROA   
ATOM   3081  HB2 LEU P 198     -20.917-117.267 123.819  0.00 97.00      PROA   
ATOM   3082  CG  LEU P 198     -22.025-115.452 123.408  0.00 97.00      PROA   
ATOM   3083  HG  LEU P 198     -22.433-115.403 124.449  0.00 97.00      PROA   
ATOM   3084  CD1 LEU P 198     -21.855-113.999 122.929  0.00 97.00      PROA   
ATOM   3085 HD11 LEU P 198     -21.509-113.976 121.876  0.00 97.00      PROA   
ATOM   3086 HD12 LEU P 198     -21.114-113.464 123.558  0.00 97.00      PROA   
ATOM   3087 HD13 LEU P 198     -22.825-113.461 122.985  0.00 97.00      PROA   
ATOM   3088  CD2 LEU P 198     -23.089-116.189 122.580  0.00 97.00      PROA   
ATOM   3089 HD21 LEU P 198     -23.146-117.256 122.874  0.00 97.00      PROA   
ATOM   3090 HD22 LEU P 198     -22.860-116.122 121.500  0.00 97.00      PROA   
ATOM   3091 HD23 LEU P 198     -24.078-115.725 122.743  0.00 97.00      PROA   
ATOM   3092  C   LEU P 198     -18.477-116.976 122.630  0.00 97.00      PROA   
ATOM   3093  O   LEU P 198     -18.229-118.073 122.132  0.00 97.00      PROA   
ATOM   3094  N   GLN P 199     -17.622-116.377 123.499  0.00 97.00      PROA   
ATOM   3095  HN  GLN P 199     -17.818-115.463 123.847  0.00 97.00      PROA   
ATOM   3096  CA  GLN P 199     -16.368-116.964 123.953  0.00 97.00      PROA   
ATOM   3097  HA  GLN P 199     -15.739-117.067 123.081  0.00 97.00      PROA   
ATOM   3098  CB  GLN P 199     -15.651-116.059 124.994  0.00 97.00      PROA   
ATOM   3099  HB1 GLN P 199     -14.682-116.536 125.265  0.00 97.00      PROA   
ATOM   3100  HB2 GLN P 199     -16.267-116.009 125.921  0.00 97.00      PROA   
ATOM   3101  CG  GLN P 199     -15.360-114.604 124.542  0.00 97.00      PROA   
ATOM   3102  HG1 GLN P 199     -14.601-114.134 125.203  0.00 97.00      PROA   
ATOM   3103  HG2 GLN P 199     -16.295-114.009 124.634  0.00 97.00      PROA   
ATOM   3104  CD  GLN P 199     -14.919-114.480 123.078  0.00 97.00      PROA   
ATOM   3105  OE1 GLN P 199     -15.663-113.959 122.240  0.00 97.00      PROA   
ATOM   3106  NE2 GLN P 199     -13.681-114.943 122.759  0.00 97.00      PROA   
ATOM   3107 HE21 GLN P 199     -13.379-114.836 121.813  0.00 97.00      PROA   
ATOM   3108 HE22 GLN P 199     -13.094-115.347 123.459  0.00 97.00      PROA   
ATOM   3109  C   GLN P 199     -16.545-118.358 124.551  0.00 97.00      PROA   
ATOM   3110  O   GLN P 199     -17.472-118.619 125.316  0.00 97.00      PROA   
ATOM   3111  N   ARG P 200     -15.662-119.304 124.163  0.00 97.00      PROA   
ATOM   3112  HN  ARG P 200     -14.880-119.091 123.584  0.00 97.00      PROA   
ATOM   3113  CA  ARG P 200     -15.912-120.711 124.353  0.00 97.00      PROA   
ATOM   3114  HA  ARG P 200     -16.583-120.867 125.185  0.00 97.00      PROA   
ATOM   3115  CB  ARG P 200     -16.509-121.267 123.034  0.00 97.00      PROA   
ATOM   3116  HB1 ARG P 200     -15.762-121.113 122.222  0.00 97.00      PROA   
ATOM   3117  HB2 ARG P 200     -17.396-120.653 122.759  0.00 97.00      PROA   
ATOM   3118  CG  ARG P 200     -16.910-122.747 123.059  0.00 97.00      PROA   
ATOM   3119  HG1 ARG P 200     -16.370-123.279 123.868  0.00 97.00      PROA   
ATOM   3120  HG2 ARG P 200     -16.550-123.186 122.106  0.00 97.00      PROA   
ATOM   3121  CD  ARG P 200     -18.411-123.030 123.217  0.00 97.00      PROA   
ATOM   3122  HD1 ARG P 200     -18.895-122.288 123.883  0.00 97.00      PROA   
ATOM   3123  HD2 ARG P 200     -18.569-124.043 123.656  0.00 97.00      PROA   
ATOM   3124  NE  ARG P 200     -19.052-122.946 121.861  0.00 97.00      PROA   
ATOM   3125  HE  ARG P 200     -19.347-122.066 121.502  0.00 97.00      PROA   
ATOM   3126  CZ  ARG P 200     -19.201-124.018 121.059  0.00 97.00      PROA   
ATOM   3127  NH1 ARG P 200     -18.778-125.239 121.412  0.00 97.00      PROA   
ATOM   3128 HH11 ARG P 200     -17.966-125.281 121.990  0.00 97.00      PROA   
ATOM   3129 HH12 ARG P 200     -18.872-125.982 120.750  0.00 97.00      PROA   
ATOM   3130  NH2 ARG P 200     -19.707-123.892 119.823  0.00 97.00      PROA   
ATOM   3131 HH21 ARG P 200     -19.848-122.984 119.445  0.00 97.00      PROA   
ATOM   3132 HH22 ARG P 200     -19.571-124.679 119.225  0.00 97.00      PROA   
ATOM   3133  C   ARG P 200     -14.567-121.367 124.606  0.00 97.00      PROA   
ATOM   3134  O   ARG P 200     -13.609-120.975 123.941  0.00 97.00      PROA   
ATOM   3135  N   PRO P 201     -14.393-122.338 125.511  0.00 97.00      PROA   
ATOM   3136  CD  PRO P 201     -15.304-122.615 126.630  0.00 97.00      PROA   
ATOM   3137  HD1 PRO P 201     -16.328-122.846 126.264  0.00 97.00      PROA   
ATOM   3138  HD2 PRO P 201     -15.330-121.732 127.307  0.00 97.00      PROA   
ATOM   3139  CA  PRO P 201     -13.186-123.156 125.552  0.00 97.00      PROA   
ATOM   3140  HA  PRO P 201     -12.304-122.541 125.430  0.00 97.00      PROA   
ATOM   3141  CB  PRO P 201     -13.219-123.796 126.955  0.00 97.00      PROA   
ATOM   3142  HB1 PRO P 201     -12.676-123.126 127.660  0.00 97.00      PROA   
ATOM   3143  HB2 PRO P 201     -12.753-124.800 126.998  0.00 97.00      PROA   
ATOM   3144  CG  PRO P 201     -14.703-123.822 127.359  0.00 97.00      PROA   
ATOM   3145  HG1 PRO P 201     -15.178-124.750 126.980  0.00 97.00      PROA   
ATOM   3146  HG2 PRO P 201     -14.848-123.775 128.456  0.00 97.00      PROA   
ATOM   3147  C   PRO P 201     -13.172-124.183 124.427  0.00 97.00      PROA   
ATOM   3148  O   PRO P 201     -12.342-124.061 123.528  0.00 97.00      PROA   
ATOM   3149  N   GLY P 202     -14.082-125.182 124.434  0.00 97.00      PROA   
ATOM   3150  HN  GLY P 202     -14.663-125.326 125.233  0.00 97.00      PROA   
ATOM   3151  CA  GLY P 202     -14.238-126.136 123.357  0.00 97.00      PROA   
ATOM   3152  HA1 GLY P 202     -14.790-126.946 123.788  0.00 97.00      PROA   
ATOM   3153  HA2 GLY P 202     -13.275-126.436 122.968  0.00 97.00      PROA   
ATOM   3154  C   GLY P 202     -15.087-125.606 122.246  0.00 97.00      PROA   
ATOM   3155  O   GLY P 202     -16.299-125.579 122.386  0.00 97.00      PROA   
ATOM   3156  N   LEU P 203     -14.472-125.195 121.117  0.00 97.00      PROA   
ATOM   3157  HN  LEU P 203     -13.478-125.256 121.076  0.00 97.00      PROA   
ATOM   3158  CA  LEU P 203     -15.104-124.571 119.962  0.00 97.00      PROA   
ATOM   3159  HA  LEU P 203     -15.651-123.724 120.338  0.00 97.00      PROA   
ATOM   3160  CB  LEU P 203     -14.048-124.002 118.969  0.00 97.00      PROA   
ATOM   3161  HB1 LEU P 203     -14.446-123.980 117.932  0.00 97.00      PROA   
ATOM   3162  HB2 LEU P 203     -13.167-124.681 118.970  0.00 97.00      PROA   
ATOM   3163  CG  LEU P 203     -13.563-122.554 119.274  0.00 97.00      PROA   
ATOM   3164  HG  LEU P 203     -12.744-122.336 118.545  0.00 97.00      PROA   
ATOM   3165  CD1 LEU P 203     -14.667-121.506 119.017  0.00 97.00      PROA   
ATOM   3166 HD11 LEU P 203     -15.513-121.647 119.722  0.00 97.00      PROA   
ATOM   3167 HD12 LEU P 203     -15.050-121.592 117.979  0.00 97.00      PROA   
ATOM   3168 HD13 LEU P 203     -14.262-120.482 119.159  0.00 97.00      PROA   
ATOM   3169  CD2 LEU P 203     -12.963-122.379 120.682  0.00 97.00      PROA   
ATOM   3170 HD21 LEU P 203     -12.147-123.112 120.849  0.00 97.00      PROA   
ATOM   3171 HD22 LEU P 203     -13.740-122.530 121.461  0.00 97.00      PROA   
ATOM   3172 HD23 LEU P 203     -12.549-121.356 120.802  0.00 97.00      PROA   
ATOM   3173  C   LEU P 203     -16.155-125.388 119.213  0.00 97.00      PROA   
ATOM   3174  O   LEU P 203     -17.105-124.810 118.688  0.00 97.00      PROA   
ATOM   3175  N   GLN P 204     -16.024-126.730 119.114  0.00 97.00      PROA   
ATOM   3176  HN  GLN P 204     -15.340-127.220 119.657  0.00 97.00      PROA   
ATOM   3177  CA  GLN P 204     -16.815-127.575 118.226  0.00 97.00      PROA   
ATOM   3178  HA  GLN P 204     -16.764-127.136 117.241  0.00 97.00      PROA   
ATOM   3179  CB  GLN P 204     -16.209-129.004 118.206  0.00 97.00      PROA   
ATOM   3180  HB1 GLN P 204     -16.380-129.482 119.195  0.00 97.00      PROA   
ATOM   3181  HB2 GLN P 204     -15.104-128.886 118.108  0.00 97.00      PROA   
ATOM   3182  CG  GLN P 204     -16.676-129.983 117.102  0.00 97.00      PROA   
ATOM   3183  HG1 GLN P 204     -17.680-130.380 117.359  0.00 97.00      PROA   
ATOM   3184  HG2 GLN P 204     -15.981-130.847 117.070  0.00 97.00      PROA   
ATOM   3185  CD  GLN P 204     -16.768-129.331 115.717  0.00 97.00      PROA   
ATOM   3186  OE1 GLN P 204     -17.745-128.666 115.361  0.00 97.00      PROA   
ATOM   3187  NE2 GLN P 204     -15.712-129.537 114.887  0.00 97.00      PROA   
ATOM   3188 HE21 GLN P 204     -15.759-129.138 113.973  0.00 97.00      PROA   
ATOM   3189 HE22 GLN P 204     -14.926-130.064 115.205  0.00 97.00      PROA   
ATOM   3190  C   GLN P 204     -18.281-127.673 118.633  0.00 97.00      PROA   
ATOM   3191  O   GLN P 204     -18.656-127.346 119.748  0.00 97.00      PROA   
ATOM   3192  N   LEU P 205     -19.170-128.145 117.733  0.00 97.00      PROA   
ATOM   3193  HN  LEU P 205     -18.892-128.328 116.792  0.00 97.00      PROA   
ATOM   3194  CA  LEU P 205     -20.458-128.660 118.144  0.00 97.00      PROA   
ATOM   3195  HA  LEU P 205     -20.476-128.782 119.217  0.00 97.00      PROA   
ATOM   3196  CB  LEU P 205     -21.660-127.771 117.742  0.00 97.00      PROA   
ATOM   3197  HB1 LEU P 205     -22.611-128.302 117.971  0.00 97.00      PROA   
ATOM   3198  HB2 LEU P 205     -21.616-127.586 116.646  0.00 97.00      PROA   
ATOM   3199  CG  LEU P 205     -21.723-126.408 118.470  0.00 97.00      PROA   
ATOM   3200  HG  LEU P 205     -20.727-125.923 118.359  0.00 97.00      PROA   
ATOM   3201  CD1 LEU P 205     -22.761-125.478 117.817  0.00 97.00      PROA   
ATOM   3202 HD11 LEU P 205     -23.773-125.932 117.884  0.00 97.00      PROA   
ATOM   3203 HD12 LEU P 205     -22.515-125.313 116.748  0.00 97.00      PROA   
ATOM   3204 HD13 LEU P 205     -22.781-124.496 118.335  0.00 97.00      PROA   
ATOM   3205  CD2 LEU P 205     -22.031-126.574 119.970  0.00 97.00      PROA   
ATOM   3206 HD21 LEU P 205     -21.242-127.163 120.478  0.00 97.00      PROA   
ATOM   3207 HD22 LEU P 205     -23.001-127.099 120.100  0.00 97.00      PROA   
ATOM   3208 HD23 LEU P 205     -22.101-125.581 120.464  0.00 97.00      PROA   
ATOM   3209  C   LEU P 205     -20.634-130.044 117.568  0.00 97.00      PROA   
ATOM   3210  O   LEU P 205     -20.790-130.235 116.364  0.00 97.00      PROA   
ATOM   3211  N   TYR P 206     -20.650-131.059 118.462  0.00 97.00      PROA   
ATOM   3212  HN  TYR P 206     -20.456-130.887 119.424  0.00 97.00      PROA   
ATOM   3213  CA  TYR P 206     -21.079-132.406 118.144  0.00 97.00      PROA   
ATOM   3214  HA  TYR P 206     -20.943-132.591 117.087  0.00 97.00      PROA   
ATOM   3215  CB  TYR P 206     -20.372-133.516 118.970  0.00 97.00      PROA   
ATOM   3216  HB1 TYR P 206     -20.630-134.526 118.589  0.00 97.00      PROA   
ATOM   3217  HB2 TYR P 206     -20.666-133.453 120.040  0.00 97.00      PROA   
ATOM   3218  CG  TYR P 206     -18.880-133.342 118.898  0.00 97.00      PROA   
ATOM   3219  CD1 TYR P 206     -18.115-133.929 117.871  0.00 97.00      PROA   
ATOM   3220  HD1 TYR P 206     -18.602-134.531 117.116  0.00 97.00      PROA   
ATOM   3221  CE1 TYR P 206     -16.726-133.729 117.819  0.00 97.00      PROA   
ATOM   3222  HE1 TYR P 206     -16.142-134.169 117.023  0.00 97.00      PROA   
ATOM   3223  CZ  TYR P 206     -16.100-132.932 118.790  0.00 97.00      PROA   
ATOM   3224  OH  TYR P 206     -14.724-132.636 118.705  0.00 97.00      PROA   
ATOM   3225  HH  TYR P 206     -14.542-131.913 119.321  0.00 97.00      PROA   
ATOM   3226  CD2 TYR P 206     -18.227-132.598 119.894  0.00 97.00      PROA   
ATOM   3227  HD2 TYR P 206     -18.788-132.165 120.710  0.00 97.00      PROA   
ATOM   3228  CE2 TYR P 206     -16.853-132.380 119.831  0.00 97.00      PROA   
ATOM   3229  HE2 TYR P 206     -16.390-131.770 120.589  0.00 97.00      PROA   
ATOM   3230  C   TYR P 206     -22.553-132.432 118.464  0.00 97.00      PROA   
ATOM   3231  O   TYR P 206     -23.022-131.681 119.318  0.00 97.00      PROA   
ATOM   3232  N   PHE P 207     -23.330-133.281 117.762  0.00 97.00      PROA   
ATOM   3233  HN  PHE P 207     -22.945-133.911 117.088  0.00 97.00      PROA   
ATOM   3234  CA  PHE P 207     -24.769-133.284 117.910  0.00 97.00      PROA   
ATOM   3235  HA  PHE P 207     -25.058-132.798 118.830  0.00 97.00      PROA   
ATOM   3236  CB  PHE P 207     -25.512-132.634 116.713  0.00 97.00      PROA   
ATOM   3237  HB1 PHE P 207     -26.611-132.780 116.789  0.00 97.00      PROA   
ATOM   3238  HB2 PHE P 207     -25.168-133.115 115.773  0.00 97.00      PROA   
ATOM   3239  CG  PHE P 207     -25.251-131.150 116.597  0.00 97.00      PROA   
ATOM   3240  CD1 PHE P 207     -24.092-130.667 115.961  0.00 97.00      PROA   
ATOM   3241  HD1 PHE P 207     -23.337-131.362 115.624  0.00 97.00      PROA   
ATOM   3242  CE1 PHE P 207     -23.912-129.297 115.744  0.00 97.00      PROA   
ATOM   3243  HE1 PHE P 207     -23.011-128.943 115.265  0.00 97.00      PROA   
ATOM   3244  CZ  PHE P 207     -24.894-128.387 116.155  0.00 97.00      PROA   
ATOM   3245  HZ  PHE P 207     -24.753-127.329 115.992  0.00 97.00      PROA   
ATOM   3246  CD2 PHE P 207     -26.227-130.224 117.009  0.00 97.00      PROA   
ATOM   3247  HD2 PHE P 207     -27.130-130.577 117.485  0.00 97.00      PROA   
ATOM   3248  CE2 PHE P 207     -26.052-128.851 116.790  0.00 97.00      PROA   
ATOM   3249  HE2 PHE P 207     -26.812-128.151 117.104  0.00 97.00      PROA   
ATOM   3250  C   PHE P 207     -25.235-134.703 118.013  0.00 97.00      PROA   
ATOM   3251  O   PHE P 207     -24.526-135.630 117.651  0.00 97.00      PROA   
ATOM   3252  N   SER P 208     -26.465-134.897 118.521  0.00 97.00      PROA   
ATOM   3253  HN  SER P 208     -26.987-134.140 118.903  0.00 97.00      PROA   
ATOM   3254  CA  SER P 208     -27.121-136.180 118.528  0.00 97.00      PROA   
ATOM   3255  HA  SER P 208     -26.775-136.757 117.680  0.00 97.00      PROA   
ATOM   3256  CB  SER P 208     -26.888-137.004 119.822  0.00 97.00      PROA   
ATOM   3257  HB1 SER P 208     -25.818-137.301 119.858  0.00 97.00      PROA   
ATOM   3258  HB2 SER P 208     -27.505-137.929 119.823  0.00 97.00      PROA   
ATOM   3259  OG  SER P 208     -27.169-136.228 120.982  0.00 97.00      PROA   
ATOM   3260  HG1 SER P 208     -27.363-136.835 121.704  0.00 97.00      PROA   
ATOM   3261  C   SER P 208     -28.585-135.921 118.304  0.00 97.00      PROA   
ATOM   3262  O   SER P 208     -29.085-134.830 118.566  0.00 97.00      PROA   
ATOM   3263  N   PHE P 209     -29.290-136.937 117.762  0.00 97.00      PROA   
ATOM   3264  HN  PHE P 209     -28.853-137.812 117.579  0.00 97.00      PROA   
ATOM   3265  CA  PHE P 209     -30.681-136.861 117.392  0.00 97.00      PROA   
ATOM   3266  HA  PHE P 209     -31.129-135.997 117.868  0.00 97.00      PROA   
ATOM   3267  CB  PHE P 209     -30.867-136.814 115.848  0.00 97.00      PROA   
ATOM   3268  HB1 PHE P 209     -31.583-137.572 115.469  0.00 97.00      PROA   
ATOM   3269  HB2 PHE P 209     -29.891-136.988 115.344  0.00 97.00      PROA   
ATOM   3270  CG  PHE P 209     -31.391-135.467 115.429  0.00 97.00      PROA   
ATOM   3271  CD1 PHE P 209     -32.757-135.178 115.597  0.00 97.00      PROA   
ATOM   3272  HD1 PHE P 209     -33.406-135.909 116.055  0.00 97.00      PROA   
ATOM   3273  CE1 PHE P 209     -33.285-133.956 115.166  0.00 97.00      PROA   
ATOM   3274  HE1 PHE P 209     -34.337-133.754 115.292  0.00 97.00      PROA   
ATOM   3275  CZ  PHE P 209     -32.451-133.010 114.557  0.00 97.00      PROA   
ATOM   3276  HZ  PHE P 209     -32.853-132.067 114.219  0.00 97.00      PROA   
ATOM   3277  CD2 PHE P 209     -30.561-134.508 114.819  0.00 97.00      PROA   
ATOM   3278  HD2 PHE P 209     -29.511-134.716 114.675  0.00 97.00      PROA   
ATOM   3279  CE2 PHE P 209     -31.089-133.285 114.385  0.00 97.00      PROA   
ATOM   3280  HE2 PHE P 209     -30.449-132.555 113.913  0.00 97.00      PROA   
ATOM   3281  C   PHE P 209     -31.359-138.072 117.982  0.00 97.00      PROA   
ATOM   3282  O   PHE P 209     -30.792-139.162 118.028  0.00 97.00      PROA   
ATOM   3283  N   TYR P 210     -32.596-137.884 118.491  0.00 97.00      PROA   
ATOM   3284  HN  TYR P 210     -33.030-136.987 118.461  0.00 97.00      PROA   
ATOM   3285  CA  TYR P 210     -33.322-138.897 119.222  0.00 97.00      PROA   
ATOM   3286  HA  TYR P 210     -32.918-139.879 119.016  0.00 97.00      PROA   
ATOM   3287  CB  TYR P 210     -33.357-138.615 120.755  0.00 97.00      PROA   
ATOM   3288  HB1 TYR P 210     -33.829-139.458 121.304  0.00 97.00      PROA   
ATOM   3289  HB2 TYR P 210     -33.962-137.703 120.939  0.00 97.00      PROA   
ATOM   3290  CG  TYR P 210     -31.991-138.340 121.352  0.00 97.00      PROA   
ATOM   3291  CD1 TYR P 210     -31.425-137.052 121.276  0.00 97.00      PROA   
ATOM   3292  HD1 TYR P 210     -31.947-136.276 120.739  0.00 97.00      PROA   
ATOM   3293  CE1 TYR P 210     -30.217-136.753 121.916  0.00 97.00      PROA   
ATOM   3294  HE1 TYR P 210     -29.808-135.756 121.851  0.00 97.00      PROA   
ATOM   3295  CZ  TYR P 210     -29.563-137.738 122.665  0.00 97.00      PROA   
ATOM   3296  OH  TYR P 210     -28.372-137.446 123.365  0.00 97.00      PROA   
ATOM   3297  HH  TYR P 210     -28.456-136.565 123.754  0.00 97.00      PROA   
ATOM   3298  CD2 TYR P 210     -31.322-139.317 122.112  0.00 97.00      PROA   
ATOM   3299  HD2 TYR P 210     -31.768-140.293 122.230  0.00 97.00      PROA   
ATOM   3300  CE2 TYR P 210     -30.112-139.022 122.756  0.00 97.00      PROA   
ATOM   3301  HE2 TYR P 210     -29.616-139.773 123.353  0.00 97.00      PROA   
ATOM   3302  C   TYR P 210     -34.744-138.842 118.714  0.00 97.00      PROA   
ATOM   3303  O   TYR P 210     -35.160-137.851 118.116  0.00 97.00      PROA   
ATOM   3304  N   MET P 211     -35.529-139.919 118.955  0.00 97.00      PROA   
ATOM   3305  HN  MET P 211     -35.162-140.736 119.395  0.00 97.00      PROA   
ATOM   3306  CA  MET P 211     -36.957-139.921 118.714  0.00 97.00      PROA   
ATOM   3307  HA  MET P 211     -37.289-138.940 118.411  0.00 97.00      PROA   
ATOM   3308  CB  MET P 211     -37.364-140.952 117.629  0.00 97.00      PROA   
ATOM   3309  HB1 MET P 211     -38.470-141.064 117.621  0.00 97.00      PROA   
ATOM   3310  HB2 MET P 211     -36.915-141.939 117.883  0.00 97.00      PROA   
ATOM   3311  CG  MET P 211     -36.921-140.552 116.208  0.00 97.00      PROA   
ATOM   3312  HG1 MET P 211     -35.865-140.208 116.239  0.00 97.00      PROA   
ATOM   3313  HG2 MET P 211     -37.536-139.678 115.907  0.00 97.00      PROA   
ATOM   3314  SD  MET P 211     -37.070-141.870 114.958  0.00 97.00      PROA   
ATOM   3315  CE  MET P 211     -38.875-142.055 114.990  0.00 97.00      PROA   
ATOM   3316  HE1 MET P 211     -39.374-141.079 114.812  0.00 97.00      PROA   
ATOM   3317  HE2 MET P 211     -39.226-142.451 115.966  0.00 97.00      PROA   
ATOM   3318  HE3 MET P 211     -39.209-142.757 114.198  0.00 97.00      PROA   
ATOM   3319  C   MET P 211     -37.644-140.276 120.010  0.00 97.00      PROA   
ATOM   3320  O   MET P 211     -37.686-141.448 120.374  0.00 97.00      PROA   
ATOM   3321  N   GLY P 212     -38.226-139.275 120.730  0.00 97.00      PROA   
ATOM   3322  HN  GLY P 212     -38.280-138.349 120.357  0.00 97.00      PROA   
ATOM   3323  CA  GLY P 212     -38.805-139.426 122.062  0.00 97.00      PROA   
ATOM   3324  HA1 GLY P 212     -39.804-139.818 121.944  0.00 97.00      PROA   
ATOM   3325  HA2 GLY P 212     -38.805-138.444 122.506  0.00 97.00      PROA   
ATOM   3326  C   GLY P 212     -38.026-140.314 123.007  0.00 97.00      PROA   
ATOM   3327  O   GLY P 212     -36.862-140.066 123.319  0.00 97.00      PROA   
ATOM   3328  N   SER P 213     -38.679-141.397 123.482  0.00 97.00      PROA   
ATOM   3329  HN  SER P 213     -39.638-141.521 123.236  0.00 97.00      PROA   
ATOM   3330  CA  SER P 213     -38.096-142.387 124.374  0.00 97.00      PROA   
ATOM   3331  HA  SER P 213     -37.475-141.860 125.086  0.00 97.00      PROA   
ATOM   3332  CB  SER P 213     -39.212-143.121 125.177  0.00 97.00      PROA   
ATOM   3333  HB1 SER P 213     -39.861-143.700 124.485  0.00 97.00      PROA   
ATOM   3334  HB2 SER P 213     -39.844-142.359 125.681  0.00 97.00      PROA   
ATOM   3335  OG  SER P 213     -38.697-143.988 126.186  0.00 97.00      PROA   
ATOM   3336  HG1 SER P 213     -38.081-144.574 125.731  0.00 97.00      PROA   
ATOM   3337  C   SER P 213     -37.202-143.416 123.664  0.00 97.00      PROA   
ATOM   3338  O   SER P 213     -37.091-144.560 124.102  0.00 97.00      PROA   
ATOM   3339  N   LYS P 214     -36.503-143.058 122.561  0.00 97.00      PROA   
ATOM   3340  HN  LYS P 214     -36.634-142.170 122.129  0.00 97.00      PROA   
ATOM   3341  CA  LYS P 214     -35.453-143.921 122.047  0.00 97.00      PROA   
ATOM   3342  HA  LYS P 214     -34.994-144.400 122.902  0.00 97.00      PROA   
ATOM   3343  CB  LYS P 214     -35.944-145.077 121.137  0.00 97.00      PROA   
ATOM   3344  HB1 LYS P 214     -36.503-145.785 121.792  0.00 97.00      PROA   
ATOM   3345  HB2 LYS P 214     -35.072-145.632 120.727  0.00 97.00      PROA   
ATOM   3346  CG  LYS P 214     -36.873-144.652 119.988  0.00 97.00      PROA   
ATOM   3347  HG1 LYS P 214     -36.397-143.811 119.436  0.00 97.00      PROA   
ATOM   3348  HG2 LYS P 214     -37.833-144.275 120.403  0.00 97.00      PROA   
ATOM   3349  CD  LYS P 214     -37.143-145.784 118.979  0.00 97.00      PROA   
ATOM   3350  HD1 LYS P 214     -36.170-146.052 118.506  0.00 97.00      PROA   
ATOM   3351  HD2 LYS P 214     -37.809-145.386 118.180  0.00 97.00      PROA   
ATOM   3352  CE  LYS P 214     -37.772-147.043 119.599  0.00 97.00      PROA   
ATOM   3353  HE1 LYS P 214     -38.773-146.813 120.020  0.00 97.00      PROA   
ATOM   3354  HE2 LYS P 214     -37.130-147.461 120.402  0.00 97.00      PROA   
ATOM   3355  NZ  LYS P 214     -37.936-148.101 118.572  0.00 97.00      PROA   
ATOM   3356  HZ1 LYS P 214     -37.000-148.353 118.195  0.00 97.00      PROA   
ATOM   3357  HZ2 LYS P 214     -38.532-147.742 117.799  0.00 97.00      PROA   
ATOM   3358  HZ3 LYS P 214     -38.377-148.943 118.994  0.00 97.00      PROA   
ATOM   3359  C   LYS P 214     -34.310-143.186 121.377  0.00 97.00      PROA   
ATOM   3360  O   LYS P 214     -34.483-142.258 120.590  0.00 97.00      PROA   
ATOM   3361  N   THR P 215     -33.072-143.641 121.684  0.00 97.00      PROA   
ATOM   3362  HN  THR P 215     -32.950-144.345 122.379  0.00 97.00      PROA   
ATOM   3363  CA  THR P 215     -31.839-143.287 121.009  0.00 97.00      PROA   
ATOM   3364  HA  THR P 215     -31.751-142.209 121.021  0.00 97.00      PROA   
ATOM   3365  CB  THR P 215     -30.624-143.901 121.701  0.00 97.00      PROA   
ATOM   3366  HB  THR P 215     -29.708-143.847 121.067  0.00 97.00      PROA   
ATOM   3367  OG1 THR P 215     -30.873-145.262 122.043  0.00 97.00      PROA   
ATOM   3368  HG1 THR P 215     -30.988-145.729 121.213  0.00 97.00      PROA   
ATOM   3369  CG2 THR P 215     -30.333-143.147 123.009  0.00 97.00      PROA   
ATOM   3370 HG21 THR P 215     -31.228-143.134 123.665  0.00 97.00      PROA   
ATOM   3371 HG22 THR P 215     -30.023-142.104 122.797  0.00 97.00      PROA   
ATOM   3372 HG23 THR P 215     -29.510-143.655 123.556  0.00 97.00      PROA   
ATOM   3373  C   THR P 215     -31.800-143.732 119.559  0.00 97.00      PROA   
ATOM   3374  O   THR P 215     -32.175-144.856 119.230  0.00 97.00      PROA   
ATOM   3375  N   LEU P 216     -31.263-142.867 118.670  0.00 97.00      PROA   
ATOM   3376  HN  LEU P 216     -31.066-141.923 118.925  0.00 97.00      PROA   
ATOM   3377  CA  LEU P 216     -30.799-143.266 117.356  0.00 97.00      PROA   
ATOM   3378  HA  LEU P 216     -31.333-144.152 117.046  0.00 97.00      PROA   
ATOM   3379  CB  LEU P 216     -31.023-142.157 116.300  0.00 97.00      PROA   
ATOM   3380  HB1 LEU P 216     -30.608-142.463 115.316  0.00 97.00      PROA   
ATOM   3381  HB2 LEU P 216     -30.490-141.237 116.622  0.00 97.00      PROA   
ATOM   3382  CG  LEU P 216     -32.516-141.804 116.081  0.00 97.00      PROA   
ATOM   3383  HG  LEU P 216     -32.939-141.437 117.046  0.00 97.00      PROA   
ATOM   3384  CD1 LEU P 216     -32.668-140.669 115.054  0.00 97.00      PROA   
ATOM   3385 HD11 LEU P 216     -32.277-140.991 114.065  0.00 97.00      PROA   
ATOM   3386 HD12 LEU P 216     -32.108-139.772 115.386  0.00 97.00      PROA   
ATOM   3387 HD13 LEU P 216     -33.739-140.399 114.938  0.00 97.00      PROA   
ATOM   3388  CD2 LEU P 216     -33.340-143.027 115.638  0.00 97.00      PROA   
ATOM   3389 HD21 LEU P 216     -33.345-143.813 116.421  0.00 97.00      PROA   
ATOM   3390 HD22 LEU P 216     -32.925-143.450 114.699  0.00 97.00      PROA   
ATOM   3391 HD23 LEU P 216     -34.389-142.725 115.449  0.00 97.00      PROA   
ATOM   3392  C   LEU P 216     -29.339-143.666 117.462  0.00 97.00      PROA   
ATOM   3393  O   LEU P 216     -28.762-143.624 118.546  0.00 97.00      PROA   
ATOM   3394  N   ARG P 217     -28.707-144.116 116.346  0.00 97.00      PROA   
ATOM   3395  HN  ARG P 217     -29.196-144.174 115.479  0.00 97.00      PROA   
ATOM   3396  CA  ARG P 217     -27.316-144.548 116.333  0.00 97.00      PROA   
ATOM   3397  HA  ARG P 217     -27.170-145.190 117.192  0.00 97.00      PROA   
ATOM   3398  CB  ARG P 217     -26.932-145.368 115.071  0.00 97.00      PROA   
ATOM   3399  HB1 ARG P 217     -25.835-145.565 115.089  0.00 97.00      PROA   
ATOM   3400  HB2 ARG P 217     -27.155-144.761 114.167  0.00 97.00      PROA   
ATOM   3401  CG  ARG P 217     -27.616-146.742 114.945  0.00 97.00      PROA   
ATOM   3402  HG1 ARG P 217     -28.720-146.613 114.925  0.00 97.00      PROA   
ATOM   3403  HG2 ARG P 217     -27.362-147.351 115.842  0.00 97.00      PROA   
ATOM   3404  CD  ARG P 217     -27.174-147.475 113.668  0.00 97.00      PROA   
ATOM   3405  HD1 ARG P 217     -26.066-147.563 113.606  0.00 97.00      PROA   
ATOM   3406  HD2 ARG P 217     -27.527-146.919 112.773  0.00 97.00      PROA   
ATOM   3407  NE  ARG P 217     -27.808-148.832 113.629  0.00 97.00      PROA   
ATOM   3408  HE  ARG P 217     -28.656-148.954 113.122  0.00 97.00      PROA   
ATOM   3409  CZ  ARG P 217     -27.278-149.936 114.197  0.00 97.00      PROA   
ATOM   3410  NH1 ARG P 217     -26.154-149.906 114.929  0.00 97.00      PROA   
ATOM   3411 HH11 ARG P 217     -25.725-149.027 115.104  0.00 97.00      PROA   
ATOM   3412 HH12 ARG P 217     -25.811-150.754 115.327  0.00 97.00      PROA   
ATOM   3413  NH2 ARG P 217     -27.899-151.117 114.021  0.00 97.00      PROA   
ATOM   3414 HH21 ARG P 217     -28.732-151.151 113.477  0.00 97.00      PROA   
ATOM   3415 HH22 ARG P 217     -27.496-151.939 114.412  0.00 97.00      PROA   
ATOM   3416  C   ARG P 217     -26.315-143.408 116.477  0.00 97.00      PROA   
ATOM   3417  O   ARG P 217     -25.651-143.008 115.521  0.00 97.00      PROA   
ATOM   3418  N   GLY P 218     -26.180-142.885 117.717  0.00 97.00      PROA   
ATOM   3419  HN  GLY P 218     -26.839-143.174 118.409  0.00 97.00      PROA   
ATOM   3420  CA  GLY P 218     -25.150-141.968 118.165  0.00 97.00      PROA   
ATOM   3421  HA1 GLY P 218     -25.314-141.810 119.220  0.00 97.00      PROA   
ATOM   3422  HA2 GLY P 218     -25.234-141.063 117.580  0.00 97.00      PROA   
ATOM   3423  C   GLY P 218     -23.746-142.487 118.027  0.00 97.00      PROA   
ATOM   3424  O   GLY P 218     -23.518-143.686 117.873  0.00 97.00      PROA   
ATOM   3425  N   ARG P 219     -22.776-141.555 118.136  0.00 97.00      PROA   
ATOM   3426  HN  ARG P 219     -23.016-140.597 118.277  0.00 97.00      PROA   
ATOM   3427  CA  ARG P 219     -21.358-141.816 118.074  0.00 97.00      PROA   
ATOM   3428  HA  ARG P 219     -21.092-142.334 118.984  0.00 97.00      PROA   
ATOM   3429  CB  ARG P 219     -20.882-142.660 116.836  0.00 97.00      PROA   
ATOM   3430  HB1 ARG P 219     -21.271-143.692 116.975  0.00 97.00      PROA   
ATOM   3431  HB2 ARG P 219     -19.779-142.762 116.842  0.00 97.00      PROA   
ATOM   3432  CG  ARG P 219     -21.388-142.188 115.452  0.00 97.00      PROA   
ATOM   3433  HG1 ARG P 219     -21.095-141.130 115.273  0.00 97.00      PROA   
ATOM   3434  HG2 ARG P 219     -22.497-142.228 115.456  0.00 97.00      PROA   
ATOM   3435  CD  ARG P 219     -20.915-143.038 114.262  0.00 97.00      PROA   
ATOM   3436  HD1 ARG P 219     -21.492-142.755 113.350  0.00 97.00      PROA   
ATOM   3437  HD2 ARG P 219     -21.041-144.122 114.469  0.00 97.00      PROA   
ATOM   3438  NE  ARG P 219     -19.466-142.726 114.053  0.00 97.00      PROA   
ATOM   3439  HE  ARG P 219     -18.986-142.172 114.736  0.00 97.00      PROA   
ATOM   3440  CZ  ARG P 219     -18.834-142.796 112.869  0.00 97.00      PROA   
ATOM   3441  NH1 ARG P 219     -19.236-143.657 111.938  0.00 97.00      PROA   
ATOM   3442 HH11 ARG P 219     -19.884-144.333 112.266  0.00 97.00      PROA   
ATOM   3443 HH12 ARG P 219     -18.634-143.815 111.161  0.00 97.00      PROA   
ATOM   3444  NH2 ARG P 219     -17.766-142.012 112.650  0.00 97.00      PROA   
ATOM   3445 HH21 ARG P 219     -17.461-141.843 111.720  0.00 97.00      PROA   
ATOM   3446 HH22 ARG P 219     -17.498-141.373 113.377  0.00 97.00      PROA   
ATOM   3447  C   ARG P 219     -20.734-140.442 118.151  0.00 97.00      PROA   
ATOM   3448  O   ARG P 219     -21.181-139.590 118.916  0.00 97.00      PROA   
ATOM   3449  N   ASP P 220     -19.701-140.181 117.332  0.00 97.00      PROA   
ATOM   3450  HN  ASP P 220     -19.268-140.919 116.815  0.00 97.00      PROA   
ATOM   3451  CA  ASP P 220     -19.149-138.898 116.971  0.00 97.00      PROA   
ATOM   3452  HA  ASP P 220     -19.105-138.265 117.848  0.00 97.00      PROA   
ATOM   3453  CB  ASP P 220     -17.700-139.111 116.418  0.00 97.00      PROA   
ATOM   3454  HB1 ASP P 220     -17.055-139.394 117.281  0.00 97.00      PROA   
ATOM   3455  HB2 ASP P 220     -17.281-138.184 115.985  0.00 97.00      PROA   
ATOM   3456  CG  ASP P 220     -17.562-140.268 115.418  0.00 97.00      PROA   
ATOM   3457  OD1 ASP P 220     -17.033-140.023 114.306  0.00 97.00      PROA   
ATOM   3458  OD2 ASP P 220     -17.901-141.423 115.780  0.00 97.00      PROA   
ATOM   3459  C   ASP P 220     -20.067-138.231 115.936  0.00 97.00      PROA   
ATOM   3460  O   ASP P 220     -19.671-137.908 114.817  0.00 97.00      PROA   
ATOM   3461  N   THR P 221     -21.359-138.027 116.289  0.00 97.00      PROA   
ATOM   3462  HN  THR P 221     -21.682-138.295 117.196  0.00 97.00      PROA   
ATOM   3463  CA  THR P 221     -22.386-137.622 115.342  0.00 97.00      PROA   
ATOM   3464  HA  THR P 221     -22.144-138.142 114.426  0.00 97.00      PROA   
ATOM   3465  CB  THR P 221     -23.789-138.115 115.701  0.00 97.00      PROA   
ATOM   3466  HB  THR P 221     -24.592-137.498 115.234  0.00 97.00      PROA   
ATOM   3467  OG1 THR P 221     -23.982-138.165 117.108  0.00 97.00      PROA   
ATOM   3468  HG1 THR P 221     -24.022-137.247 117.394  0.00 97.00      PROA   
ATOM   3469  CG2 THR P 221     -23.938-139.558 115.195  0.00 97.00      PROA   
ATOM   3470 HG21 THR P 221     -23.193-140.204 115.699  0.00 97.00      PROA   
ATOM   3471 HG22 THR P 221     -23.775-139.617 114.100  0.00 97.00      PROA   
ATOM   3472 HG23 THR P 221     -24.950-139.949 115.432  0.00 97.00      PROA   
ATOM   3473  C   THR P 221     -22.402-136.148 114.950  0.00 97.00      PROA   
ATOM   3474  O   THR P 221     -22.238-135.236 115.758  0.00 97.00      PROA   
ATOM   3475  N   SER P 222     -22.628-135.910 113.638  0.00 97.00      PROA   
ATOM   3476  HN  SER P 222     -22.661-136.674 112.999  0.00 97.00      PROA   
ATOM   3477  CA  SER P 222     -22.773-134.610 113.013  0.00 97.00      PROA   
ATOM   3478  HA  SER P 222     -22.054-133.937 113.461  0.00 97.00      PROA   
ATOM   3479  CB  SER P 222     -22.522-134.705 111.488  0.00 97.00      PROA   
ATOM   3480  HB1 SER P 222     -22.453-133.699 111.021  0.00 97.00      PROA   
ATOM   3481  HB2 SER P 222     -23.358-135.261 111.005  0.00 97.00      PROA   
ATOM   3482  OG  SER P 222     -21.324-135.433 111.224  0.00 97.00      PROA   
ATOM   3483  HG1 SER P 222     -20.659-135.131 111.850  0.00 97.00      PROA   
ATOM   3484  C   SER P 222     -24.169-134.047 113.236  0.00 97.00      PROA   
ATOM   3485  O   SER P 222     -25.040-134.712 113.791  0.00 97.00      PROA   
ATOM   3486  N   SER P 223     -24.406-132.780 112.809  0.00 97.00      PROA   
ATOM   3487  HN  SER P 223     -23.678-132.232 112.401  0.00 97.00      PROA   
ATOM   3488  CA  SER P 223     -25.615-132.005 113.038  0.00 97.00      PROA   
ATOM   3489  HA  SER P 223     -25.713-131.857 114.098  0.00 97.00      PROA   
ATOM   3490  CB  SER P 223     -25.494-130.626 112.351  0.00 97.00      PROA   
ATOM   3491  HB1 SER P 223     -26.328-129.957 112.656  0.00 97.00      PROA   
ATOM   3492  HB2 SER P 223     -25.522-130.743 111.246  0.00 97.00      PROA   
ATOM   3493  OG  SER P 223     -24.257-130.008 112.692  0.00 97.00      PROA   
ATOM   3494  HG1 SER P 223     -24.323-129.748 113.615  0.00 97.00      PROA   
ATOM   3495  C   SER P 223     -26.918-132.619 112.570  0.00 97.00      PROA   
ATOM   3496  O   SER P 223     -27.931-132.501 113.257  0.00 97.00      PROA   
ATOM   3497  N   GLU P 224     -26.921-133.280 111.393  0.00 97.00      PROA   
ATOM   3498  HN  GLU P 224     -26.073-133.428 110.896  0.00 97.00      PROA   
ATOM   3499  CA  GLU P 224     -28.124-133.762 110.751  0.00 97.00      PROA   
ATOM   3500  HA  GLU P 224     -28.971-133.632 111.412  0.00 97.00      PROA   
ATOM   3501  CB  GLU P 224     -28.447-133.017 109.425  0.00 97.00      PROA   
ATOM   3502  HB1 GLU P 224     -29.224-133.602 108.882  0.00 97.00      PROA   
ATOM   3503  HB2 GLU P 224     -27.549-132.989 108.770  0.00 97.00      PROA   
ATOM   3504  CG  GLU P 224     -28.991-131.583 109.617  0.00 97.00      PROA   
ATOM   3505  HG1 GLU P 224     -28.170-130.839 109.664  0.00 97.00      PROA   
ATOM   3506  HG2 GLU P 224     -29.588-131.516 110.552  0.00 97.00      PROA   
ATOM   3507  CD  GLU P 224     -29.928-131.240 108.465  0.00 97.00      PROA   
ATOM   3508  OE1 GLU P 224     -30.975-131.928 108.360  0.00 97.00      PROA   
ATOM   3509  OE2 GLU P 224     -29.607-130.318 107.674  0.00 97.00      PROA   
ATOM   3510  C   GLU P 224     -28.026-135.244 110.464  0.00 97.00      PROA   
ATOM   3511  O   GLU P 224     -26.957-135.850 110.495  0.00 97.00      PROA   
ATOM   3512  N   TYR P 225     -29.197-135.847 110.160  0.00 97.00      PROA   
ATOM   3513  HN  TYR P 225     -30.036-135.309 110.135  0.00 97.00      PROA   
ATOM   3514  CA  TYR P 225     -29.355-137.214 109.723  0.00 97.00      PROA   
ATOM   3515  HA  TYR P 225     -28.389-137.633 109.480  0.00 97.00      PROA   
ATOM   3516  CB  TYR P 225     -30.083-138.097 110.795  0.00 97.00      PROA   
ATOM   3517  HB1 TYR P 225     -29.541-138.003 111.762  0.00 97.00      PROA   
ATOM   3518  HB2 TYR P 225     -30.041-139.163 110.486  0.00 97.00      PROA   
ATOM   3519  CG  TYR P 225     -31.535-137.721 111.035  0.00 97.00      PROA   
ATOM   3520  CD1 TYR P 225     -32.577-138.492 110.485  0.00 97.00      PROA   
ATOM   3521  HD1 TYR P 225     -32.343-139.357 109.881  0.00 97.00      PROA   
ATOM   3522  CE1 TYR P 225     -33.917-138.136 110.689  0.00 97.00      PROA   
ATOM   3523  HE1 TYR P 225     -34.705-138.731 110.253  0.00 97.00      PROA   
ATOM   3524  CZ  TYR P 225     -34.231-136.995 111.437  0.00 97.00      PROA   
ATOM   3525  OH  TYR P 225     -35.575-136.600 111.606  0.00 97.00      PROA   
ATOM   3526  HH  TYR P 225     -36.136-137.297 111.256  0.00 97.00      PROA   
ATOM   3527  CD2 TYR P 225     -31.869-136.605 111.824  0.00 97.00      PROA   
ATOM   3528  HD2 TYR P 225     -31.089-136.006 112.269  0.00 97.00      PROA   
ATOM   3529  CE2 TYR P 225     -33.207-136.235 112.011  0.00 97.00      PROA   
ATOM   3530  HE2 TYR P 225     -33.449-135.355 112.587  0.00 97.00      PROA   
ATOM   3531  C   TYR P 225     -30.166-137.064 108.448  0.00 97.00      PROA   
ATOM   3532  O   TYR P 225     -30.777-136.019 108.234  0.00 97.00      PROA   
ATOM   3533  N   GLN P 226     -30.195-138.083 107.551  0.00 97.00      PROA   
ATOM   3534  HN  GLN P 226     -29.691-138.932 107.691  0.00 97.00      PROA   
ATOM   3535  CA  GLN P 226     -31.013-137.994 106.352  0.00 97.00      PROA   
ATOM   3536  HA  GLN P 226     -31.759-137.238 106.537  0.00 97.00      PROA   
ATOM   3537  CB  GLN P 226     -30.246-137.579 105.061  0.00 97.00      PROA   
ATOM   3538  HB1 GLN P 226     -30.751-137.986 104.156  0.00 97.00      PROA   
ATOM   3539  HB2 GLN P 226     -29.228-138.026 105.088  0.00 97.00      PROA   
ATOM   3540  CG  GLN P 226     -30.135-136.049 104.851  0.00 97.00      PROA   
ATOM   3541  HG1 GLN P 226     -29.690-135.825 103.860  0.00 97.00      PROA   
ATOM   3542  HG2 GLN P 226     -29.485-135.619 105.644  0.00 97.00      PROA   
ATOM   3543  CD  GLN P 226     -31.523-135.394 104.915  0.00 97.00      PROA   
ATOM   3544  OE1 GLN P 226     -32.523-135.980 104.483  0.00 97.00      PROA   
ATOM   3545  NE2 GLN P 226     -31.593-134.170 105.508  0.00 97.00      PROA   
ATOM   3546 HE21 GLN P 226     -32.499-133.847 105.780  0.00 97.00      PROA   
ATOM   3547 HE22 GLN P 226     -30.781-133.742 105.899  0.00 97.00      PROA   
ATOM   3548  C   GLN P 226     -31.881-139.201 106.134  0.00 97.00      PROA   
ATOM   3549  O   GLN P 226     -31.615-140.294 106.630  0.00 97.00      PROA   
ATOM   3550  N   ILE P 227     -33.003-138.971 105.409  0.00 97.00      PROA   
ATOM   3551  HN  ILE P 227     -33.142-138.080 104.980  0.00 97.00      PROA   
ATOM   3552  CA  ILE P 227     -34.129-139.878 105.366  0.00 97.00      PROA   
ATOM   3553  HA  ILE P 227     -33.880-140.772 105.922  0.00 97.00      PROA   
ATOM   3554  CB  ILE P 227     -35.405-139.284 105.968  0.00 97.00      PROA   
ATOM   3555  HB  ILE P 227     -35.957-138.678 105.212  0.00 97.00      PROA   
ATOM   3556  CG2 ILE P 227     -36.293-140.466 106.415  0.00 97.00      PROA   
ATOM   3557 HG21 ILE P 227     -35.788-141.050 107.212  0.00 97.00      PROA   
ATOM   3558 HG22 ILE P 227     -36.517-141.146 105.570  0.00 97.00      PROA   
ATOM   3559 HG23 ILE P 227     -37.255-140.101 106.824  0.00 97.00      PROA   
ATOM   3560  CG1 ILE P 227     -35.103-138.325 107.153  0.00 97.00      PROA   
ATOM   3561 HG11 ILE P 227     -34.473-137.476 106.808  0.00 97.00      PROA   
ATOM   3562 HG12 ILE P 227     -34.533-138.884 107.926  0.00 97.00      PROA   
ATOM   3563  CD  ILE P 227     -36.364-137.716 107.781  0.00 97.00      PROA   
ATOM   3564  HD1 ILE P 227     -36.954-138.487 108.319  0.00 97.00      PROA   
ATOM   3565  HD2 ILE P 227     -37.006-137.266 106.993  0.00 97.00      PROA   
ATOM   3566  HD3 ILE P 227     -36.089-136.920 108.506  0.00 97.00      PROA   
ATOM   3567  C   ILE P 227     -34.357-140.266 103.922  0.00 97.00      PROA   
ATOM   3568  O   ILE P 227     -34.483-139.420 103.042  0.00 97.00      PROA   
ATOM   3569  N   LEU P 228     -34.401-141.585 103.639  0.00 97.00      PROA   
ATOM   3570  HN  LEU P 228     -34.313-142.259 104.368  0.00 97.00      PROA   
ATOM   3571  CA  LEU P 228     -34.356-142.120 102.292  0.00 97.00      PROA   
ATOM   3572  HA  LEU P 228     -33.921-141.391 101.623  0.00 97.00      PROA   
ATOM   3573  CB  LEU P 228     -33.481-143.404 102.258  0.00 97.00      PROA   
ATOM   3574  HB1 LEU P 228     -33.547-143.850 101.241  0.00 97.00      PROA   
ATOM   3575  HB2 LEU P 228     -33.874-144.151 102.981  0.00 97.00      PROA   
ATOM   3576  CG  LEU P 228     -31.965-143.188 102.544  0.00 97.00      PROA   
ATOM   3577  HG  LEU P 228     -31.633-142.300 101.957  0.00 97.00      PROA   
ATOM   3578  CD1 LEU P 228     -31.605-142.943 104.025  0.00 97.00      PROA   
ATOM   3579 HD11 LEU P 228     -32.018-143.756 104.660  0.00 97.00      PROA   
ATOM   3580 HD12 LEU P 228     -31.991-141.971 104.386  0.00 97.00      PROA   
ATOM   3581 HD13 LEU P 228     -30.502-142.929 104.151  0.00 97.00      PROA   
ATOM   3582  CD2 LEU P 228     -31.153-144.396 102.040  0.00 97.00      PROA   
ATOM   3583 HD21 LEU P 228     -31.335-144.566 100.959  0.00 97.00      PROA   
ATOM   3584 HD22 LEU P 228     -31.444-145.309 102.601  0.00 97.00      PROA   
ATOM   3585 HD23 LEU P 228     -30.067-144.220 102.193  0.00 97.00      PROA   
ATOM   3586  C   LEU P 228     -35.757-142.420 101.782  0.00 97.00      PROA   
ATOM   3587  O   LEU P 228     -35.927-143.027 100.726  0.00 97.00      PROA   
ATOM   3588  N   THR P 229     -36.770-141.964 102.550  0.00 97.00      PROA   
ATOM   3589  HN  THR P 229     -36.501-141.418 103.337  0.00 97.00      PROA   
ATOM   3590  CA  THR P 229     -38.200-142.188 102.430  0.00 97.00      PROA   
ATOM   3591  HA  THR P 229     -38.627-141.400 101.829  0.00 97.00      PROA   
ATOM   3592  CB  THR P 229     -38.652-143.570 101.910  0.00 97.00      PROA   
ATOM   3593  HB  THR P 229     -37.989-144.353 102.343  0.00 97.00      PROA   
ATOM   3594  OG1 THR P 229     -38.555-143.612 100.495  0.00 97.00      PROA   
ATOM   3595  HG1 THR P 229     -37.633-143.425 100.301  0.00 97.00      PROA   
ATOM   3596  CG2 THR P 229     -40.118-143.947 102.234  0.00 97.00      PROA   
ATOM   3597 HG21 THR P 229     -40.828-143.219 101.799  0.00 97.00      PROA   
ATOM   3598 HG22 THR P 229     -40.304-144.014 103.320  0.00 97.00      PROA   
ATOM   3599 HG23 THR P 229     -40.347-144.943 101.794  0.00 97.00      PROA   
ATOM   3600  C   THR P 229     -38.654-142.017 103.852  0.00 97.00      PROA   
ATOM   3601  O   THR P 229     -38.532-142.950 104.642  0.00 97.00      PROA   
ATOM   3602  N   ALA P 230     -39.149-140.820 104.260  0.00 97.00      PROA   
ATOM   3603  HN  ALA P 230     -39.156-140.008 103.680  0.00 97.00      PROA   
ATOM   3604  CA  ALA P 230     -39.758-140.669 105.572  0.00 97.00      PROA   
ATOM   3605  HA  ALA P 230     -39.084-141.108 106.290  0.00 97.00      PROA   
ATOM   3606  CB  ALA P 230     -39.986-139.199 105.965  0.00 97.00      PROA   
ATOM   3607  HB1 ALA P 230     -40.686-138.703 105.259  0.00 97.00      PROA   
ATOM   3608  HB2 ALA P 230     -39.017-138.653 105.948  0.00 97.00      PROA   
ATOM   3609  HB3 ALA P 230     -40.395-139.127 106.995  0.00 97.00      PROA   
ATOM   3610  C   ALA P 230     -41.059-141.436 105.653  0.00 97.00      PROA   
ATOM   3611  O   ALA P 230     -41.800-141.487 104.685  0.00 97.00      PROA   
ATOM   3612  N   ARG P 231     -41.350-142.080 106.799  0.00 97.00      PROA   
ATOM   3613  HN  ARG P 231     -40.705-142.027 107.561  0.00 97.00      PROA   
ATOM   3614  CA  ARG P 231     -42.377-143.093 106.905  0.00 97.00      PROA   
ATOM   3615  HA  ARG P 231     -42.921-143.162 105.976  0.00 97.00      PROA   
ATOM   3616  CB  ARG P 231     -41.740-144.480 107.177  0.00 97.00      PROA   
ATOM   3617  HB1 ARG P 231     -42.538-145.202 107.430  0.00 97.00      PROA   
ATOM   3618  HB2 ARG P 231     -41.060-144.422 108.053  0.00 97.00      PROA   
ATOM   3619  CG  ARG P 231     -40.959-145.023 105.963  0.00 97.00      PROA   
ATOM   3620  HG1 ARG P 231     -39.961-144.536 105.960  0.00 97.00      PROA   
ATOM   3621  HG2 ARG P 231     -41.480-144.697 105.039  0.00 97.00      PROA   
ATOM   3622  CD  ARG P 231     -40.743-146.555 105.926  0.00 97.00      PROA   
ATOM   3623  HD1 ARG P 231     -40.181-146.858 106.836  0.00 97.00      PROA   
ATOM   3624  HD2 ARG P 231     -40.172-146.861 105.026  0.00 97.00      PROA   
ATOM   3625  NE  ARG P 231     -42.038-147.307 105.955  0.00 97.00      PROA   
ATOM   3626  HE  ARG P 231     -42.257-147.745 106.830  0.00 97.00      PROA   
ATOM   3627  CZ  ARG P 231     -43.132-146.891 105.295  0.00 97.00      PROA   
ATOM   3628  NH1 ARG P 231     -43.104-146.508 104.020  0.00 97.00      PROA   
ATOM   3629 HH11 ARG P 231     -42.250-146.558 103.522  0.00 97.00      PROA   
ATOM   3630 HH12 ARG P 231     -43.955-146.121 103.656  0.00 97.00      PROA   
ATOM   3631  NH2 ARG P 231     -44.286-146.764 105.967  0.00 97.00      PROA   
ATOM   3632 HH21 ARG P 231     -44.227-146.904 106.958  0.00 97.00      PROA   
ATOM   3633 HH22 ARG P 231     -44.925-146.085 105.606  0.00 97.00      PROA   
ATOM   3634  C   ARG P 231     -43.414-142.823 107.972  0.00 97.00      PROA   
ATOM   3635  O   ARG P 231     -43.232-142.035 108.887  0.00 97.00      PROA   
ATOM   3636  N   ARG P 232     -44.554-143.532 107.885  0.00 97.00      PROA   
ATOM   3637  HN  ARG P 232     -44.756-144.032 107.041  0.00 97.00      PROA   
ATOM   3638  CA  ARG P 232     -45.576-143.624 108.912  0.00 97.00      PROA   
ATOM   3639  HA  ARG P 232     -46.049-142.656 108.985  0.00 97.00      PROA   
ATOM   3640  CB  ARG P 232     -46.605-144.685 108.455  0.00 97.00      PROA   
ATOM   3641  HB1 ARG P 232     -47.040-145.241 109.311  0.00 97.00      PROA   
ATOM   3642  HB2 ARG P 232     -46.055-145.439 107.847  0.00 97.00      PROA   
ATOM   3643  CG  ARG P 232     -47.722-144.081 107.588  0.00 97.00      PROA   
ATOM   3644  HG1 ARG P 232     -48.033-144.818 106.812  0.00 97.00      PROA   
ATOM   3645  HG2 ARG P 232     -47.302-143.212 107.041  0.00 97.00      PROA   
ATOM   3646  CD  ARG P 232     -48.937-143.641 108.412  0.00 97.00      PROA   
ATOM   3647  HD1 ARG P 232     -49.665-143.063 107.808  0.00 97.00      PROA   
ATOM   3648  HD2 ARG P 232     -48.619-143.031 109.287  0.00 97.00      PROA   
ATOM   3649  NE  ARG P 232     -49.601-144.919 108.814  0.00 97.00      PROA   
ATOM   3650  HE  ARG P 232     -49.649-145.628 108.115  0.00 97.00      PROA   
ATOM   3651  CZ  ARG P 232     -49.780-145.336 110.084  0.00 97.00      PROA   
ATOM   3652  NH1 ARG P 232     -49.699-144.514 111.139  0.00 97.00      PROA   
ATOM   3653 HH11 ARG P 232     -49.462-143.560 110.988  0.00 97.00      PROA   
ATOM   3654 HH12 ARG P 232     -49.817-144.886 112.056  0.00 97.00      PROA   
ATOM   3655  NH2 ARG P 232     -50.013-146.645 110.290  0.00 97.00      PROA   
ATOM   3656 HH21 ARG P 232     -49.953-147.266 109.512  0.00 97.00      PROA   
ATOM   3657 HH22 ARG P 232     -50.072-146.981 111.225  0.00 97.00      PROA   
ATOM   3658  C   ARG P 232     -45.089-143.960 110.315  0.00 97.00      PROA   
ATOM   3659  O   ARG P 232     -45.535-143.373 111.294  0.00 97.00      PROA   
ATOM   3660  N   GLU P 233     -44.140-144.898 110.433  0.00 97.00      PROA   
ATOM   3661  HN  GLU P 233     -43.913-145.462 109.638  0.00 97.00      PROA   
ATOM   3662  CA  GLU P 233     -43.461-145.304 111.638  0.00 97.00      PROA   
ATOM   3663  HA  GLU P 233     -44.201-145.367 112.423  0.00 97.00      PROA   
ATOM   3664  CB  GLU P 233     -42.872-146.731 111.445  0.00 97.00      PROA   
ATOM   3665  HB1 GLU P 233     -43.706-147.467 111.494  0.00 97.00      PROA   
ATOM   3666  HB2 GLU P 233     -42.194-146.953 112.297  0.00 97.00      PROA   
ATOM   3667  CG  GLU P 233     -42.087-146.941 110.123  0.00 97.00      PROA   
ATOM   3668  HG1 GLU P 233     -41.285-147.690 110.308  0.00 97.00      PROA   
ATOM   3669  HG2 GLU P 233     -41.599-145.997 109.809  0.00 97.00      PROA   
ATOM   3670  CD  GLU P 233     -42.933-147.484 108.965  0.00 97.00      PROA   
ATOM   3671  OE1 GLU P 233     -43.991-146.892 108.646  0.00 97.00      PROA   
ATOM   3672  OE2 GLU P 233     -42.507-148.497 108.352  0.00 97.00      PROA   
ATOM   3673  C   GLU P 233     -42.434-144.298 112.147  0.00 97.00      PROA   
ATOM   3674  O   GLU P 233     -42.041-144.347 113.313  0.00 97.00      PROA   
ATOM   3675  N   ASP P 234     -42.025-143.315 111.309  0.00 97.00      PROA   
ATOM   3676  HN  ASP P 234     -42.263-143.339 110.341  0.00 97.00      PROA   
ATOM   3677  CA  ASP P 234     -41.202-142.183 111.701  0.00 97.00      PROA   
ATOM   3678  HA  ASP P 234     -40.414-142.542 112.349  0.00 97.00      PROA   
ATOM   3679  CB  ASP P 234     -40.556-141.461 110.478  0.00 97.00      PROA   
ATOM   3680  HB1 ASP P 234     -39.897-140.641 110.821  0.00 97.00      PROA   
ATOM   3681  HB2 ASP P 234     -41.342-141.005 109.844  0.00 97.00      PROA   
ATOM   3682  CG  ASP P 234     -39.693-142.349 109.578  0.00 97.00      PROA   
ATOM   3683  OD1 ASP P 234     -39.484-143.553 109.871  0.00 97.00      PROA   
ATOM   3684  OD2 ASP P 234     -39.205-141.786 108.563  0.00 97.00      PROA   
ATOM   3685  C   ASP P 234     -42.017-141.128 112.456  0.00 97.00      PROA   
ATOM   3686  O   ASP P 234     -41.454-140.222 113.066  0.00 97.00      PROA   
ATOM   3687  N   SER P 235     -43.372-141.199 112.422  0.00 97.00      PROA   
ATOM   3688  HN  SER P 235     -43.801-141.961 111.944  0.00 97.00      PROA   
ATOM   3689  CA  SER P 235     -44.262-140.185 112.985  0.00 97.00      PROA   
ATOM   3690  HA  SER P 235     -43.979-139.251 112.519  0.00 97.00      PROA   
ATOM   3691  CB  SER P 235     -45.774-140.430 112.664  0.00 97.00      PROA   
ATOM   3692  HB1 SER P 235     -45.870-140.651 111.580  0.00 97.00      PROA   
ATOM   3693  HB2 SER P 235     -46.361-139.515 112.882  0.00 97.00      PROA   
ATOM   3694  OG  SER P 235     -46.353-141.523 113.376  0.00 97.00      PROA   
ATOM   3695  HG1 SER P 235     -45.884-141.562 114.218  0.00 97.00      PROA   
ATOM   3696  C   SER P 235     -44.125-140.006 114.494  0.00 97.00      PROA   
ATOM   3697  O   SER P 235     -44.512-140.872 115.277  0.00 97.00      PROA   
ATOM   3698  N   GLY P 236     -43.587-138.860 114.963  0.00 97.00      PROA   
ATOM   3699  HN  GLY P 236     -43.237-138.145 114.362  0.00 97.00      PROA   
ATOM   3700  CA  GLY P 236     -43.473-138.697 116.397  0.00 97.00      PROA   
ATOM   3701  HA1 GLY P 236     -42.900-139.528 116.785  0.00 97.00      PROA   
ATOM   3702  HA2 GLY P 236     -44.472-138.627 116.809  0.00 97.00      PROA   
ATOM   3703  C   GLY P 236     -42.759-137.446 116.772  0.00 97.00      PROA   
ATOM   3704  O   GLY P 236     -42.907-136.408 116.141  0.00 97.00      PROA   
ATOM   3705  N   LEU P 237     -41.969-137.529 117.861  0.00 97.00      PROA   
ATOM   3706  HN  LEU P 237     -41.826-138.398 118.326  0.00 97.00      PROA   
ATOM   3707  CA  LEU P 237     -41.334-136.400 118.484  0.00 97.00      PROA   
ATOM   3708  HA  LEU P 237     -41.633-135.484 117.996  0.00 97.00      PROA   
ATOM   3709  CB  LEU P 237     -41.682-136.314 119.987  0.00 97.00      PROA   
ATOM   3710  HB1 LEU P 237     -41.169-135.430 120.411  0.00 97.00      PROA   
ATOM   3711  HB2 LEU P 237     -41.302-137.218 120.513  0.00 97.00      PROA   
ATOM   3712  CG  LEU P 237     -43.179-136.148 120.338  0.00 97.00      PROA   
ATOM   3713  HG  LEU P 237     -43.749-137.016 119.935  0.00 97.00      PROA   
ATOM   3714  CD1 LEU P 237     -43.346-136.138 121.869  0.00 97.00      PROA   
ATOM   3715 HD11 LEU P 237     -42.762-135.299 122.303  0.00 97.00      PROA   
ATOM   3716 HD12 LEU P 237     -42.962-137.083 122.306  0.00 97.00      PROA   
ATOM   3717 HD13 LEU P 237     -44.412-136.015 122.151  0.00 97.00      PROA   
ATOM   3718  CD2 LEU P 237     -43.761-134.862 119.732  0.00 97.00      PROA   
ATOM   3719 HD21 LEU P 237     -43.711-134.902 118.627  0.00 97.00      PROA   
ATOM   3720 HD22 LEU P 237     -43.183-133.981 120.085  0.00 97.00      PROA   
ATOM   3721 HD23 LEU P 237     -44.822-134.730 120.029  0.00 97.00      PROA   
ATOM   3722  C   LEU P 237     -39.839-136.541 118.313  0.00 97.00      PROA   
ATOM   3723  O   LEU P 237     -39.288-137.632 118.411  0.00 97.00      PROA   
ATOM   3724  N   TYR P 238     -39.165-135.416 117.989  0.00 97.00      PROA   
ATOM   3725  HN  TYR P 238     -39.666-134.559 117.882  0.00 97.00      PROA   
ATOM   3726  CA  TYR P 238     -37.763-135.352 117.641  0.00 97.00      PROA   
ATOM   3727  HA  TYR P 238     -37.287-136.298 117.863  0.00 97.00      PROA   
ATOM   3728  CB  TYR P 238     -37.553-134.973 116.151  0.00 97.00      PROA   
ATOM   3729  HB1 TYR P 238     -36.495-134.706 115.939  0.00 97.00      PROA   
ATOM   3730  HB2 TYR P 238     -38.194-134.104 115.882  0.00 97.00      PROA   
ATOM   3731  CG  TYR P 238     -37.929-136.126 115.264  0.00 97.00      PROA   
ATOM   3732  CD1 TYR P 238     -39.272-136.383 114.929  0.00 97.00      PROA   
ATOM   3733  HD1 TYR P 238     -40.053-135.749 115.325  0.00 97.00      PROA   
ATOM   3734  CE1 TYR P 238     -39.606-137.450 114.087  0.00 97.00      PROA   
ATOM   3735  HE1 TYR P 238     -40.640-137.640 113.838  0.00 97.00      PROA   
ATOM   3736  CZ  TYR P 238     -38.590-138.250 113.550  0.00 97.00      PROA   
ATOM   3737  OH  TYR P 238     -38.890-139.325 112.698  0.00 97.00      PROA   
ATOM   3738  HH  TYR P 238     -39.825-139.530 112.799  0.00 97.00      PROA   
ATOM   3739  CD2 TYR P 238     -36.924-136.942 114.718  0.00 97.00      PROA   
ATOM   3740  HD2 TYR P 238     -35.887-136.752 114.955  0.00 97.00      PROA   
ATOM   3741  CE2 TYR P 238     -37.253-137.996 113.861  0.00 97.00      PROA   
ATOM   3742  HE2 TYR P 238     -36.477-138.625 113.450  0.00 97.00      PROA   
ATOM   3743  C   TYR P 238     -37.067-134.294 118.456  0.00 97.00      PROA   
ATOM   3744  O   TYR P 238     -37.576-133.192 118.617  0.00 97.00      PROA   
ATOM   3745  N   TRP P 239     -35.851-134.587 118.969  0.00 97.00      PROA   
ATOM   3746  HN  TRP P 239     -35.449-135.494 118.883  0.00 97.00      PROA   
ATOM   3747  CA  TRP P 239     -35.068-133.579 119.654  0.00 97.00      PROA   
ATOM   3748  HA  TRP P 239     -35.322-132.607 119.251  0.00 97.00      PROA   
ATOM   3749  CB  TRP P 239     -35.322-133.534 121.190  0.00 97.00      PROA   
ATOM   3750  HB1 TRP P 239     -36.396-133.290 121.323  0.00 97.00      PROA   
ATOM   3751  HB2 TRP P 239     -34.758-132.693 121.643  0.00 97.00      PROA   
ATOM   3752  CG  TRP P 239     -35.056-134.784 121.973  0.00 97.00      PROA   
ATOM   3753  CD1 TRP P 239     -35.900-135.857 122.061  0.00 97.00      PROA   
ATOM   3754  HD1 TRP P 239     -36.827-135.939 121.520  0.00 97.00      PROA   
ATOM   3755  NE1 TRP P 239     -35.407-136.773 122.947  0.00 97.00      PROA   
ATOM   3756  HE1 TRP P 239     -35.863-137.585 123.242  0.00 97.00      PROA   
ATOM   3757  CE2 TRP P 239     -34.220-136.324 123.446  0.00 97.00      PROA   
ATOM   3758  CD2 TRP P 239     -33.959-135.064 122.856  0.00 97.00      PROA   
ATOM   3759  CE3 TRP P 239     -32.806-134.366 123.210  0.00 97.00      PROA   
ATOM   3760  HE3 TRP P 239     -32.585-133.399 122.783  0.00 97.00      PROA   
ATOM   3761  CZ3 TRP P 239     -31.920-134.959 124.112  0.00 97.00      PROA   
ATOM   3762  HZ3 TRP P 239     -30.996-134.459 124.360  0.00 97.00      PROA   
ATOM   3763  CZ2 TRP P 239     -33.347-136.903 124.354  0.00 97.00      PROA   
ATOM   3764  HZ2 TRP P 239     -33.544-137.876 124.777  0.00 97.00      PROA   
ATOM   3765  CH2 TRP P 239     -32.183-136.205 124.675  0.00 97.00      PROA   
ATOM   3766  HH2 TRP P 239     -31.459-136.648 125.345  0.00 97.00      PROA   
ATOM   3767  C   TRP P 239     -33.607-133.779 119.350  0.00 97.00      PROA   
ATOM   3768  O   TRP P 239     -33.173-134.851 118.935  0.00 97.00      PROA   
ATOM   3769  N   CYS P 240     -32.821-132.697 119.540  0.00 97.00      PROA   
ATOM   3770  HN  CYS P 240     -33.236-131.838 119.834  0.00 97.00      PROA   
ATOM   3771  CA  CYS P 240     -31.390-132.679 119.330  0.00 97.00      PROA   
ATOM   3772  HA  CYS P 240     -31.047-133.698 119.255  0.00 97.00      PROA   
ATOM   3773  CB  CYS P 240     -30.974-131.920 118.036  0.00 97.00      PROA   
ATOM   3774  HB1 CYS P 240     -31.329-132.539 117.183  0.00 97.00      PROA   
ATOM   3775  HB2 CYS P 240     -29.867-131.868 117.952  0.00 97.00      PROA   
ATOM   3776  SG  CYS P 240     -31.721-130.261 117.881  0.00 97.00      PROA   
ATOM   3777  C   CYS P 240     -30.694-132.086 120.536  0.00 97.00      PROA   
ATOM   3778  O   CYS P 240     -31.263-131.343 121.327  0.00 97.00      PROA   
ATOM   3779  N   GLU P 241     -29.411-132.447 120.727  0.00 97.00      PROA   
ATOM   3780  HN  GLU P 241     -28.964-133.080 120.101  0.00 97.00      PROA   
ATOM   3781  CA  GLU P 241     -28.649-132.066 121.892  0.00 97.00      PROA   
ATOM   3782  HA  GLU P 241     -29.220-131.381 122.505  0.00 97.00      PROA   
ATOM   3783  CB  GLU P 241     -28.363-133.311 122.760  0.00 97.00      PROA   
ATOM   3784  HB1 GLU P 241     -27.933-134.107 122.118  0.00 97.00      PROA   
ATOM   3785  HB2 GLU P 241     -29.367-133.663 123.091  0.00 97.00      PROA   
ATOM   3786  CG  GLU P 241     -27.437-133.095 123.972  0.00 97.00      PROA   
ATOM   3787  HG1 GLU P 241     -27.695-132.144 124.486  0.00 97.00      PROA   
ATOM   3788  HG2 GLU P 241     -26.375-133.061 123.653  0.00 97.00      PROA   
ATOM   3789  CD  GLU P 241     -27.594-134.206 125.000  0.00 97.00      PROA   
ATOM   3790  OE1 GLU P 241     -28.393-135.148 124.767  0.00 97.00      PROA   
ATOM   3791  OE2 GLU P 241     -26.942-134.091 126.070  0.00 97.00      PROA   
ATOM   3792  C   GLU P 241     -27.397-131.326 121.491  0.00 97.00      PROA   
ATOM   3793  O   GLU P 241     -26.782-131.625 120.469  0.00 97.00      PROA   
ATOM   3794  N   ALA P 242     -27.016-130.299 122.290  0.00 97.00      PROA   
ATOM   3795  HN  ALA P 242     -27.548-130.052 123.095  0.00 97.00      PROA   
ATOM   3796  CA  ALA P 242     -25.864-129.471 122.024  0.00 97.00      PROA   
ATOM   3797  HA  ALA P 242     -25.152-130.026 121.428  0.00 97.00      PROA   
ATOM   3798  CB  ALA P 242     -26.265-128.176 121.292  0.00 97.00      PROA   
ATOM   3799  HB1 ALA P 242     -26.986-127.593 121.903  0.00 97.00      PROA   
ATOM   3800  HB2 ALA P 242     -26.759-128.431 120.328  0.00 97.00      PROA   
ATOM   3801  HB3 ALA P 242     -25.380-127.545 121.072  0.00 97.00      PROA   
ATOM   3802  C   ALA P 242     -25.198-129.124 123.338  0.00 97.00      PROA   
ATOM   3803  O   ALA P 242     -25.858-128.905 124.351  0.00 97.00      PROA   
ATOM   3804  N   ALA P 243     -23.844-129.096 123.353  0.00 97.00      PROA   
ATOM   3805  HN  ALA P 243     -23.310-129.284 122.535  0.00 97.00      PROA   
ATOM   3806  CA  ALA P 243     -23.090-128.966 124.576  0.00 97.00      PROA   
ATOM   3807  HA  ALA P 243     -23.609-128.299 125.252  0.00 97.00      PROA   
ATOM   3808  CB  ALA P 243     -22.891-130.352 125.232  0.00 97.00      PROA   
ATOM   3809  HB1 ALA P 243     -22.353-131.036 124.542  0.00 97.00      PROA   
ATOM   3810  HB2 ALA P 243     -23.880-130.808 125.456  0.00 97.00      PROA   
ATOM   3811  HB3 ALA P 243     -22.320-130.281 126.180  0.00 97.00      PROA   
ATOM   3812  C   ALA P 243     -21.728-128.369 124.291  0.00 97.00      PROA   
ATOM   3813  O   ALA P 243     -21.262-128.322 123.155  0.00 97.00      PROA   
ATOM   3814  N   THR P 244     -21.050-127.888 125.359  0.00 97.00      PROA   
ATOM   3815  HN  THR P 244     -21.504-127.846 126.249  0.00 97.00      PROA   
ATOM   3816  CA  THR P 244     -19.618-127.642 125.410  0.00 97.00      PROA   
ATOM   3817  HA  THR P 244     -19.340-127.009 124.577  0.00 97.00      PROA   
ATOM   3818  CB  THR P 244     -19.206-126.982 126.715  0.00 97.00      PROA   
ATOM   3819  HB  THR P 244     -18.103-126.928 126.797  0.00 97.00      PROA   
ATOM   3820  OG1 THR P 244     -19.710-127.732 127.806  0.00 97.00      PROA   
ATOM   3821  HG1 THR P 244     -19.567-128.651 127.569  0.00 97.00      PROA   
ATOM   3822  CG2 THR P 244     -19.740-125.543 126.831  0.00 97.00      PROA   
ATOM   3823 HG21 THR P 244     -20.844-125.512 126.732  0.00 97.00      PROA   
ATOM   3824 HG22 THR P 244     -19.290-124.899 126.049  0.00 97.00      PROA   
ATOM   3825 HG23 THR P 244     -19.467-125.127 127.827  0.00 97.00      PROA   
ATOM   3826  C   THR P 244     -18.841-128.955 125.305  0.00 97.00      PROA   
ATOM   3827  O   THR P 244     -19.242-129.957 125.891  0.00 97.00      PROA   
ATOM   3828  N   GLU P 245     -17.685-128.946 124.602  0.00 97.00      PROA   
ATOM   3829  HN  GLU P 245     -17.359-128.091 124.204  0.00 97.00      PROA   
ATOM   3830  CA  GLU P 245     -16.799-130.068 124.301  0.00 97.00      PROA   
ATOM   3831  HA  GLU P 245     -17.327-130.788 123.691  0.00 97.00      PROA   
ATOM   3832  CB  GLU P 245     -15.619-129.403 123.532  0.00 97.00      PROA   
ATOM   3833  HB1 GLU P 245     -14.949-128.897 124.259  0.00 97.00      PROA   
ATOM   3834  HB2 GLU P 245     -16.091-128.598 122.918  0.00 97.00      PROA   
ATOM   3835  CG  GLU P 245     -14.756-130.288 122.609  0.00 97.00      PROA   
ATOM   3836  HG1 GLU P 245     -15.234-131.280 122.486  0.00 97.00      PROA   
ATOM   3837  HG2 GLU P 245     -13.756-130.438 123.070  0.00 97.00      PROA   
ATOM   3838  CD  GLU P 245     -14.522-129.696 121.210  0.00 97.00      PROA   
ATOM   3839  OE1 GLU P 245     -14.624-128.458 121.022  0.00 97.00      PROA   
ATOM   3840  OE2 GLU P 245     -14.222-130.507 120.298  0.00 97.00      PROA   
ATOM   3841  C   GLU P 245     -16.306-130.745 125.581  0.00 97.00      PROA   
ATOM   3842  O   GLU P 245     -16.313-131.964 125.742  0.00 97.00      PROA   
ATOM   3843  N   ASP P 246     -15.942-129.894 126.545  0.00 97.00      PROA   
ATOM   3844  HN  ASP P 246     -15.896-128.926 126.301  0.00 97.00      PROA   
ATOM   3845  CA  ASP P 246     -15.492-130.097 127.897  0.00 97.00      PROA   
ATOM   3846  HA  ASP P 246     -14.707-130.842 127.885  0.00 97.00      PROA   
ATOM   3847  CB  ASP P 246     -14.896-128.726 128.371  0.00 97.00      PROA   
ATOM   3848  HB1 ASP P 246     -13.863-128.623 127.967  0.00 97.00      PROA   
ATOM   3849  HB2 ASP P 246     -14.827-128.667 129.473  0.00 97.00      PROA   
ATOM   3850  CG  ASP P 246     -15.697-127.523 127.838  0.00 97.00      PROA   
ATOM   3851  OD1 ASP P 246     -15.589-127.192 126.625  0.00 97.00      PROA   
ATOM   3852  OD2 ASP P 246     -16.484-126.953 128.629  0.00 97.00      PROA   
ATOM   3853  C   ASP P 246     -16.569-130.609 128.871  0.00 97.00      PROA   
ATOM   3854  O   ASP P 246     -16.244-131.086 129.958  0.00 97.00      PROA   
ATOM   3855  N   GLY P 247     -17.877-130.553 128.518  0.00 97.00      PROA   
ATOM   3856  HN  GLY P 247     -18.113-130.257 127.594  0.00 97.00      PROA   
ATOM   3857  CA  GLY P 247     -18.969-131.075 129.348  0.00 97.00      PROA   
ATOM   3858  HA1 GLY P 247     -18.679-132.040 129.742  0.00 97.00      PROA   
ATOM   3859  HA2 GLY P 247     -19.845-131.142 128.719  0.00 97.00      PROA   
ATOM   3860  C   GLY P 247     -19.347-130.205 130.523  0.00 97.00      PROA   
ATOM   3861  O   GLY P 247     -20.056-130.634 131.435  0.00 97.00      PROA   
ATOM   3862  N   ASN P 248     -18.897-128.937 130.523  0.00 97.00      PROA   
ATOM   3863  HN  ASN P 248     -18.265-128.639 129.812  0.00 97.00      PROA   
ATOM   3864  CA  ASN P 248     -19.324-127.922 131.463  0.00 97.00      PROA   
ATOM   3865  HA  ASN P 248     -19.174-128.311 132.460  0.00 97.00      PROA   
ATOM   3866  CB  ASN P 248     -18.485-126.638 131.258  0.00 97.00      PROA   
ATOM   3867  HB1 ASN P 248     -18.960-125.752 131.729  0.00 97.00      PROA   
ATOM   3868  HB2 ASN P 248     -18.357-126.438 130.173  0.00 97.00      PROA   
ATOM   3869  CG  ASN P 248     -17.137-126.854 131.956  0.00 97.00      PROA   
ATOM   3870  OD1 ASN P 248     -17.091-127.381 133.073  0.00 97.00      PROA   
ATOM   3871  ND2 ASN P 248     -16.017-126.488 131.283  0.00 97.00      PROA   
ATOM   3872 HD21 ASN P 248     -15.134-126.669 131.710  0.00 97.00      PROA   
ATOM   3873 HD22 ASN P 248     -16.087-126.320 130.297  0.00 97.00      PROA   
ATOM   3874  C   ASN P 248     -20.804-127.608 131.367  0.00 97.00      PROA   
ATOM   3875  O   ASN P 248     -21.497-127.549 132.382  0.00 97.00      PROA   
ATOM   3876  N   VAL P 249     -21.319-127.444 130.132  0.00 97.00      PROA   
ATOM   3877  HN  VAL P 249     -20.719-127.500 129.336  0.00 97.00      PROA   
ATOM   3878  CA  VAL P 249     -22.686-127.059 129.861  0.00 97.00      PROA   
ATOM   3879  HA  VAL P 249     -23.280-127.148 130.759  0.00 97.00      PROA   
ATOM   3880  CB  VAL P 249     -22.786-125.633 129.329  0.00 97.00      PROA   
ATOM   3881  HB  VAL P 249     -22.280-125.555 128.341  0.00 97.00      PROA   
ATOM   3882  CG1 VAL P 249     -24.267-125.223 129.159  0.00 97.00      PROA   
ATOM   3883 HG11 VAL P 249     -24.806-125.313 130.125  0.00 97.00      PROA   
ATOM   3884 HG12 VAL P 249     -24.783-125.848 128.402  0.00 97.00      PROA   
ATOM   3885 HG13 VAL P 249     -24.326-124.166 128.826  0.00 97.00      PROA   
ATOM   3886  CG2 VAL P 249     -22.060-124.669 130.292  0.00 97.00      PROA   
ATOM   3887 HG21 VAL P 249     -20.990-124.930 130.421  0.00 97.00      PROA   
ATOM   3888 HG22 VAL P 249     -22.553-124.674 131.286  0.00 97.00      PROA   
ATOM   3889 HG23 VAL P 249     -22.096-123.639 129.882  0.00 97.00      PROA   
ATOM   3890  C   VAL P 249     -23.248-127.995 128.816  0.00 97.00      PROA   
ATOM   3891  O   VAL P 249     -22.692-128.140 127.733  0.00 97.00      PROA   
ATOM   3892  N   LEU P 250     -24.405-128.629 129.104  0.00 97.00      PROA   
ATOM   3893  HN  LEU P 250     -24.834-128.536 129.997  0.00 97.00      PROA   
ATOM   3894  CA  LEU P 250     -25.177-129.350 128.118  0.00 97.00      PROA   
ATOM   3895  HA  LEU P 250     -24.778-129.131 127.137  0.00 97.00      PROA   
ATOM   3896  CB  LEU P 250     -25.184-130.905 128.229  0.00 97.00      PROA   
ATOM   3897  HB1 LEU P 250     -24.167-131.237 127.916  0.00 97.00      PROA   
ATOM   3898  HB2 LEU P 250     -25.892-131.313 127.475  0.00 97.00      PROA   
ATOM   3899  CG  LEU P 250     -25.466-131.617 129.587  0.00 97.00      PROA   
ATOM   3900  HG  LEU P 250     -25.317-132.704 129.362  0.00 97.00      PROA   
ATOM   3901  CD1 LEU P 250     -24.473-131.284 130.718  0.00 97.00      PROA   
ATOM   3902 HD11 LEU P 250     -24.667-130.268 131.120  0.00 97.00      PROA   
ATOM   3903 HD12 LEU P 250     -23.429-131.331 130.343  0.00 97.00      PROA   
ATOM   3904 HD13 LEU P 250     -24.590-132.009 131.550  0.00 97.00      PROA   
ATOM   3905  CD2 LEU P 250     -26.920-131.496 130.078  0.00 97.00      PROA   
ATOM   3906 HD21 LEU P 250     -27.628-131.703 129.248  0.00 97.00      PROA   
ATOM   3907 HD22 LEU P 250     -27.116-130.480 130.475  0.00 97.00      PROA   
ATOM   3908 HD23 LEU P 250     -27.107-132.221 130.898  0.00 97.00      PROA   
ATOM   3909  C   LEU P 250     -26.548-128.734 128.123  0.00 97.00      PROA   
ATOM   3910  O   LEU P 250     -27.119-128.450 129.174  0.00 97.00      PROA   
ATOM   3911  N   LYS P 251     -27.085-128.430 126.923  0.00 97.00      PROA   
ATOM   3912  HN  LYS P 251     -26.609-128.632 126.068  0.00 97.00      PROA   
ATOM   3913  CA  LYS P 251     -28.272-127.624 126.818  0.00 97.00      PROA   
ATOM   3914  HA  LYS P 251     -28.826-127.647 127.746  0.00 97.00      PROA   
ATOM   3915  CB  LYS P 251     -27.897-126.162 126.527  0.00 97.00      PROA   
ATOM   3916  HB1 LYS P 251     -27.444-126.038 125.521  0.00 97.00      PROA   
ATOM   3917  HB2 LYS P 251     -27.099-125.914 127.267  0.00 97.00      PROA   
ATOM   3918  CG  LYS P 251     -29.062-125.187 126.747  0.00 97.00      PROA   
ATOM   3919  HG1 LYS P 251     -29.933-125.728 127.182  0.00 97.00      PROA   
ATOM   3920  HG2 LYS P 251     -29.381-124.795 125.758  0.00 97.00      PROA   
ATOM   3921  CD  LYS P 251     -28.689-124.035 127.697  0.00 97.00      PROA   
ATOM   3922  HD1 LYS P 251     -28.446-124.471 128.693  0.00 97.00      PROA   
ATOM   3923  HD2 LYS P 251     -29.572-123.370 127.823  0.00 97.00      PROA   
ATOM   3924  CE  LYS P 251     -27.494-123.206 127.198  0.00 97.00      PROA   
ATOM   3925  HE1 LYS P 251     -27.736-122.792 126.197  0.00 97.00      PROA   
ATOM   3926  HE2 LYS P 251     -26.572-123.820 127.115  0.00 97.00      PROA   
ATOM   3927  NZ  LYS P 251     -27.194-122.076 128.115  0.00 97.00      PROA   
ATOM   3928  HZ1 LYS P 251     -27.093-122.412 129.091  0.00 97.00      PROA   
ATOM   3929  HZ2 LYS P 251     -27.950-121.359 128.076  0.00 97.00      PROA   
ATOM   3930  HZ3 LYS P 251     -26.289-121.636 127.865  0.00 97.00      PROA   
ATOM   3931  C   LYS P 251     -29.151-128.213 125.748  0.00 97.00      PROA   
ATOM   3932  O   LYS P 251     -29.120-127.837 124.578  0.00 97.00      PROA   
ATOM   3933  N   ARG P 252     -29.966-129.202 126.163  0.00 97.00      PROA   
ATOM   3934  HN  ARG P 252     -29.966-129.469 127.125  0.00 97.00      PROA   
ATOM   3935  CA  ARG P 252     -30.887-129.929 125.318  0.00 97.00      PROA   
ATOM   3936  HA  ARG P 252     -30.309-130.301 124.483  0.00 97.00      PROA   
ATOM   3937  CB  ARG P 252     -31.457-131.153 126.078  0.00 97.00      PROA   
ATOM   3938  HB1 ARG P 252     -32.281-131.615 125.491  0.00 97.00      PROA   
ATOM   3939  HB2 ARG P 252     -31.880-130.815 127.050  0.00 97.00      PROA   
ATOM   3940  CG  ARG P 252     -30.398-132.245 126.334  0.00 97.00      PROA   
ATOM   3941  HG1 ARG P 252     -29.536-131.832 126.905  0.00 97.00      PROA   
ATOM   3942  HG2 ARG P 252     -30.011-132.569 125.341  0.00 97.00      PROA   
ATOM   3943  CD  ARG P 252     -30.952-133.461 127.095  0.00 97.00      PROA   
ATOM   3944  HD1 ARG P 252     -31.893-133.814 126.625  0.00 97.00      PROA   
ATOM   3945  HD2 ARG P 252     -31.126-133.205 128.162  0.00 97.00      PROA   
ATOM   3946  NE  ARG P 252     -29.936-134.547 126.962  0.00 97.00      PROA   
ATOM   3947  HE  ARG P 252     -29.379-134.576 126.129  0.00 97.00      PROA   
ATOM   3948  CZ  ARG P 252     -29.446-135.314 127.952  0.00 97.00      PROA   
ATOM   3949  NH1 ARG P 252     -30.149-135.629 129.034  0.00 97.00      PROA   
ATOM   3950 HH11 ARG P 252     -31.118-135.412 129.005  0.00 97.00      PROA   
ATOM   3951 HH12 ARG P 252     -29.782-136.358 129.603  0.00 97.00      PROA   
ATOM   3952  NH2 ARG P 252     -28.197-135.784 127.786  0.00 97.00      PROA   
ATOM   3953 HH21 ARG P 252     -27.693-135.367 127.025  0.00 97.00      PROA   
ATOM   3954 HH22 ARG P 252     -27.708-136.203 128.541  0.00 97.00      PROA   
ATOM   3955  C   ARG P 252     -32.004-129.089 124.712  0.00 97.00      PROA   
ATOM   3956  O   ARG P 252     -32.523-128.173 125.348  0.00 97.00      PROA   
ATOM   3957  N   SER P 253     -32.416-129.393 123.452  0.00 97.00      PROA   
ATOM   3958  HN  SER P 253     -31.958-130.094 122.907  0.00 97.00      PROA   
ATOM   3959  CA  SER P 253     -33.625-128.813 122.885  0.00 97.00      PROA   
ATOM   3960  HA  SER P 253     -33.627-127.769 123.153  0.00 97.00      PROA   
ATOM   3961  CB  SER P 253     -33.701-128.824 121.332  0.00 97.00      PROA   
ATOM   3962  HB1 SER P 253     -32.885-128.192 120.923  0.00 97.00      PROA   
ATOM   3963  HB2 SER P 253     -34.667-128.393 120.994  0.00 97.00      PROA   
ATOM   3964  OG  SER P 253     -33.583-130.128 120.786  0.00 97.00      PROA   
ATOM   3965  HG1 SER P 253     -32.708-130.446 121.040  0.00 97.00      PROA   
ATOM   3966  C   SER P 253     -34.862-129.505 123.459  0.00 97.00      PROA   
ATOM   3967  O   SER P 253     -34.836-130.722 123.640  0.00 97.00      PROA   
ATOM   3968  N   PRO P 254     -35.961-128.815 123.761  0.00 97.00      PROA   
ATOM   3969  CD  PRO P 254     -35.958-127.385 124.087  0.00 97.00      PROA   
ATOM   3970  HD1 PRO P 254     -35.947-126.806 123.138  0.00 97.00      PROA   
ATOM   3971  HD2 PRO P 254     -35.085-127.107 124.719  0.00 97.00      PROA   
ATOM   3972  CA  PRO P 254     -37.300-129.398 123.877  0.00 97.00      PROA   
ATOM   3973  HA  PRO P 254     -37.270-130.089 124.707  0.00 97.00      PROA   
ATOM   3974  CB  PRO P 254     -38.203-128.179 124.148  0.00 97.00      PROA   
ATOM   3975  HB1 PRO P 254     -39.079-128.439 124.774  0.00 97.00      PROA   
ATOM   3976  HB2 PRO P 254     -38.555-127.732 123.192  0.00 97.00      PROA   
ATOM   3977  CG  PRO P 254     -37.272-127.171 124.836  0.00 97.00      PROA   
ATOM   3978  HG1 PRO P 254     -37.636-126.127 124.768  0.00 97.00      PROA   
ATOM   3979  HG2 PRO P 254     -37.138-127.450 125.905  0.00 97.00      PROA   
ATOM   3980  C   PRO P 254     -37.752-130.189 122.650  0.00 97.00      PROA   
ATOM   3981  O   PRO P 254     -37.353-129.838 121.540  0.00 97.00      PROA   
ATOM   3982  N   GLU P 255     -38.582-131.253 122.819  0.00 97.00      PROA   
ATOM   3983  HN  GLU P 255     -38.854-131.561 123.728  0.00 97.00      PROA   
ATOM   3984  CA  GLU P 255     -39.106-132.051 121.721  0.00 97.00      PROA   
ATOM   3985  HA  GLU P 255     -38.253-132.436 121.186  0.00 97.00      PROA   
ATOM   3986  CB  GLU P 255     -39.938-133.278 122.199  0.00 97.00      PROA   
ATOM   3987  HB1 GLU P 255     -40.293-133.788 121.279  0.00 97.00      PROA   
ATOM   3988  HB2 GLU P 255     -40.837-132.935 122.756  0.00 97.00      PROA   
ATOM   3989  CG  GLU P 255     -39.156-134.302 123.064  0.00 97.00      PROA   
ATOM   3990  HG1 GLU P 255     -39.378-134.137 124.139  0.00 97.00      PROA   
ATOM   3991  HG2 GLU P 255     -38.065-134.174 122.910  0.00 97.00      PROA   
ATOM   3992  CD  GLU P 255     -39.485-135.758 122.713  0.00 97.00      PROA   
ATOM   3993  OE1 GLU P 255     -40.048-136.479 123.579  0.00 97.00      PROA   
ATOM   3994  OE2 GLU P 255     -39.151-136.171 121.572  0.00 97.00      PROA   
ATOM   3995  C   GLU P 255     -39.937-131.273 120.703  0.00 97.00      PROA   
ATOM   3996  O   GLU P 255     -40.738-130.404 121.043  0.00 97.00      PROA   
ATOM   3997  N   LEU P 256     -39.749-131.602 119.405  0.00 97.00      PROA   
ATOM   3998  HN  LEU P 256     -39.049-132.273 119.161  0.00 97.00      PROA   
ATOM   3999  CA  LEU P 256     -40.406-130.975 118.280  0.00 97.00      PROA   
ATOM   4000  HA  LEU P 256     -41.117-130.247 118.640  0.00 97.00      PROA   
ATOM   4001  CB  LEU P 256     -39.328-130.295 117.388  0.00 97.00      PROA   
ATOM   4002  HB1 LEU P 256     -38.639-131.064 116.978  0.00 97.00      PROA   
ATOM   4003  HB2 LEU P 256     -38.724-129.664 118.083  0.00 97.00      PROA   
ATOM   4004  CG  LEU P 256     -39.798-129.357 116.247  0.00 97.00      PROA   
ATOM   4005  HG  LEU P 256     -38.910-128.728 115.984  0.00 97.00      PROA   
ATOM   4006  CD1 LEU P 256     -40.176-130.105 114.957  0.00 97.00      PROA   
ATOM   4007 HD11 LEU P 256     -41.104-130.690 115.101  0.00 97.00      PROA   
ATOM   4008 HD12 LEU P 256     -39.365-130.800 114.656  0.00 97.00      PROA   
ATOM   4009 HD13 LEU P 256     -40.352-129.384 114.132  0.00 97.00      PROA   
ATOM   4010  CD2 LEU P 256     -40.909-128.385 116.684  0.00 97.00      PROA   
ATOM   4011 HD21 LEU P 256     -40.597-127.829 117.593  0.00 97.00      PROA   
ATOM   4012 HD22 LEU P 256     -41.847-128.938 116.904  0.00 97.00      PROA   
ATOM   4013 HD23 LEU P 256     -41.116-127.655 115.874  0.00 97.00      PROA   
ATOM   4014  C   LEU P 256     -41.161-132.062 117.538  0.00 97.00      PROA   
ATOM   4015  O   LEU P 256     -40.625-133.130 117.267  0.00 97.00      PROA   
ATOM   4016  N   GLU P 257     -42.453-131.832 117.202  0.00 97.00      PROA   
ATOM   4017  HN  GLU P 257     -42.891-130.957 117.391  0.00 97.00      PROA   
ATOM   4018  CA  GLU P 257     -43.300-132.851 116.610  0.00 97.00      PROA   
ATOM   4019  HA  GLU P 257     -42.989-133.815 116.982  0.00 97.00      PROA   
ATOM   4020  CB  GLU P 257     -44.793-132.657 116.986  0.00 97.00      PROA   
ATOM   4021  HB1 GLU P 257     -45.192-131.718 116.549  0.00 97.00      PROA   
ATOM   4022  HB2 GLU P 257     -44.822-132.524 118.094  0.00 97.00      PROA   
ATOM   4023  CG  GLU P 257     -45.698-133.872 116.666  0.00 97.00      PROA   
ATOM   4024  HG1 GLU P 257     -46.350-134.074 117.543  0.00 97.00      PROA   
ATOM   4025  HG2 GLU P 257     -45.090-134.780 116.476  0.00 97.00      PROA   
ATOM   4026  CD  GLU P 257     -46.615-133.645 115.470  0.00 97.00      PROA   
ATOM   4027  OE1 GLU P 257     -46.093-133.545 114.340  0.00 97.00      PROA   
ATOM   4028  OE2 GLU P 257     -47.854-133.608 115.668  0.00 97.00      PROA   
ATOM   4029  C   GLU P 257     -43.155-132.872 115.105  0.00 97.00      PROA   
ATOM   4030  O   GLU P 257     -43.211-131.841 114.439  0.00 97.00      PROA   
ATOM   4031  N   LEU P 258     -42.970-134.088 114.541  0.00 97.00      PROA   
ATOM   4032  HN  LEU P 258     -42.898-134.897 115.122  0.00 97.00      PROA   
ATOM   4033  CA  LEU P 258     -42.899-134.320 113.117  0.00 97.00      PROA   
ATOM   4034  HA  LEU P 258     -43.407-133.514 112.609  0.00 97.00      PROA   
ATOM   4035  CB  LEU P 258     -41.451-134.426 112.570  0.00 97.00      PROA   
ATOM   4036  HB1 LEU P 258     -41.465-134.679 111.487  0.00 97.00      PROA   
ATOM   4037  HB2 LEU P 258     -40.937-135.251 113.103  0.00 97.00      PROA   
ATOM   4038  CG  LEU P 258     -40.595-133.147 112.745  0.00 97.00      PROA   
ATOM   4039  HG  LEU P 258     -40.681-132.810 113.803  0.00 97.00      PROA   
ATOM   4040  CD1 LEU P 258     -39.107-133.442 112.495  0.00 97.00      PROA   
ATOM   4041 HD11 LEU P 258     -38.955-133.767 111.444  0.00 97.00      PROA   
ATOM   4042 HD12 LEU P 258     -38.750-134.245 113.170  0.00 97.00      PROA   
ATOM   4043 HD13 LEU P 258     -38.503-132.529 112.680  0.00 97.00      PROA   
ATOM   4044  CD2 LEU P 258     -41.062-131.997 111.833  0.00 97.00      PROA   
ATOM   4045 HD21 LEU P 258     -42.116-131.726 112.045  0.00 97.00      PROA   
ATOM   4046 HD22 LEU P 258     -40.976-132.296 110.767  0.00 97.00      PROA   
ATOM   4047 HD23 LEU P 258     -40.430-131.099 111.999  0.00 97.00      PROA   
ATOM   4048  C   LEU P 258     -43.658-135.592 112.791  0.00 97.00      PROA   
ATOM   4049  O   LEU P 258     -43.082-136.638 112.499  0.00 97.00      PROA   
ATOM   4050  N   GLN P 259     -45.007-135.531 112.826  0.00 97.00      PROA   
ATOM   4051  HN  GLN P 259     -45.461-134.741 113.244  0.00 97.00      PROA   
ATOM   4052  CA  GLN P 259     -45.876-136.527 112.234  0.00 97.00      PROA   
ATOM   4053  HA  GLN P 259     -45.586-137.469 112.672  0.00 97.00      PROA   
ATOM   4054  CB  GLN P 259     -47.379-136.310 112.560  0.00 97.00      PROA   
ATOM   4055  HB1 GLN P 259     -48.012-136.875 111.839  0.00 97.00      PROA   
ATOM   4056  HB2 GLN P 259     -47.611-135.229 112.437  0.00 97.00      PROA   
ATOM   4057  CG  GLN P 259     -47.783-136.752 113.981  0.00 97.00      PROA   
ATOM   4058  HG1 GLN P 259     -47.241-136.161 114.745  0.00 97.00      PROA   
ATOM   4059  HG2 GLN P 259     -47.544-137.824 114.142  0.00 97.00      PROA   
ATOM   4060  CD  GLN P 259     -49.298-136.581 114.150  0.00 97.00      PROA   
ATOM   4061  OE1 GLN P 259     -50.082-137.457 113.768  0.00 97.00      PROA   
ATOM   4062  NE2 GLN P 259     -49.722-135.422 114.723  0.00 97.00      PROA   
ATOM   4063 HE21 GLN P 259     -50.698-135.272 114.856  0.00 97.00      PROA   
ATOM   4064 HE22 GLN P 259     -49.047-134.736 115.007  0.00 97.00      PROA   
ATOM   4065  C   GLN P 259     -45.690-136.674 110.734  0.00 97.00      PROA   
ATOM   4066  O   GLN P 259     -45.539-135.695 110.011  0.00 97.00      PROA   
ATOM   4067  N   VAL P 260     -45.686-137.934 110.246  0.00 97.00      PROA   
ATOM   4068  HN  VAL P 260     -45.789-138.714 110.855  0.00 97.00      PROA   
ATOM   4069  CA  VAL P 260     -45.498-138.264 108.851  0.00 97.00      PROA   
ATOM   4070  HA  VAL P 260     -45.606-137.375 108.252  0.00 97.00      PROA   
ATOM   4071  CB  VAL P 260     -44.132-138.886 108.571  0.00 97.00      PROA   
ATOM   4072  HB  VAL P 260     -44.035-139.823 109.159  0.00 97.00      PROA   
ATOM   4073  CG1 VAL P 260     -43.977-139.199 107.067  0.00 97.00      PROA   
ATOM   4074 HG11 VAL P 260     -44.136-138.282 106.461  0.00 97.00      PROA   
ATOM   4075 HG12 VAL P 260     -44.692-139.980 106.738  0.00 97.00      PROA   
ATOM   4076 HG13 VAL P 260     -42.952-139.574 106.869  0.00 97.00      PROA   
ATOM   4077  CG2 VAL P 260     -43.005-137.939 109.042  0.00 97.00      PROA   
ATOM   4078 HG21 VAL P 260     -43.024-137.805 110.142  0.00 97.00      PROA   
ATOM   4079 HG22 VAL P 260     -43.104-136.946 108.562  0.00 97.00      PROA   
ATOM   4080 HG23 VAL P 260     -42.015-138.365 108.771  0.00 97.00      PROA   
ATOM   4081  C   VAL P 260     -46.615-139.230 108.501  0.00 97.00      PROA   
ATOM   4082  O   VAL P 260     -46.854-140.196 109.222  0.00 97.00      PROA   
ATOM   4083  N   LEU P 261     -47.355-138.972 107.397  0.00 97.00      PROA   
ATOM   4084  HN  LEU P 261     -47.133-138.185 106.822  0.00 97.00      PROA   
ATOM   4085  CA  LEU P 261     -48.517-139.749 107.014  0.00 97.00      PROA   
ATOM   4086  HA  LEU P 261     -48.572-140.623 107.643  0.00 97.00      PROA   
ATOM   4087  CB  LEU P 261     -49.846-138.968 107.165  0.00 97.00      PROA   
ATOM   4088  HB1 LEU P 261     -50.686-139.561 106.738  0.00 97.00      PROA   
ATOM   4089  HB2 LEU P 261     -49.774-138.017 106.593  0.00 97.00      PROA   
ATOM   4090  CG  LEU P 261     -50.234-138.632 108.627  0.00 97.00      PROA   
ATOM   4091  HG  LEU P 261     -49.437-137.985 109.062  0.00 97.00      PROA   
ATOM   4092  CD1 LEU P 261     -51.557-137.847 108.658  0.00 97.00      PROA   
ATOM   4093 HD11 LEU P 261     -52.381-138.476 108.256  0.00 97.00      PROA   
ATOM   4094 HD12 LEU P 261     -51.478-136.931 108.036  0.00 97.00      PROA   
ATOM   4095 HD13 LEU P 261     -51.809-137.554 109.698  0.00 97.00      PROA   
ATOM   4096  CD2 LEU P 261     -50.356-139.883 109.519  0.00 97.00      PROA   
ATOM   4097 HD21 LEU P 261     -50.694-139.592 110.536  0.00 97.00      PROA   
ATOM   4098 HD22 LEU P 261     -49.381-140.399 109.618  0.00 97.00      PROA   
ATOM   4099 HD23 LEU P 261     -51.098-140.588 109.088  0.00 97.00      PROA   
ATOM   4100  C   LEU P 261     -48.411-140.288 105.606  0.00 97.00      PROA   
ATOM   4101  O   LEU P 261     -48.088-139.586 104.653  0.00 97.00      PROA   
ATOM   4102  N   GLY P 262     -48.712-141.596 105.469  0.00 97.00      PROA   
ATOM   4103  HN  GLY P 262     -49.016-142.120 106.258  0.00 97.00      PROA   
ATOM   4104  CA  GLY P 262     -48.704-142.334 104.232  0.00 97.00      PROA   
ATOM   4105  HA1 GLY P 262     -47.763-142.856 104.158  0.00 97.00      PROA   
ATOM   4106  HA2 GLY P 262     -48.922-141.681 103.398  0.00 97.00      PROA   
ATOM   4107  C   GLY P 262     -49.775-143.367 104.331  0.00 97.00      PROA   
ATOM   4108  O   GLY P 262     -50.253-143.693 105.415  0.00 97.00      PROA   
ATOM   4109  N   HSD P 263     -50.160-143.934 103.174  0.00 97.00      PROA   
ATOM   4110  HN  HSD P 263     -49.720-143.684 102.315  0.00 97.00      PROA   
ATOM   4111  CA  HSD P 263     -51.141-144.986 103.081  0.00 97.00      PROA   
ATOM   4112  HA  HSD P 263     -51.379-145.372 104.063  0.00 97.00      PROA   
ATOM   4113  CB  HSD P 263     -52.436-144.514 102.379  0.00 97.00      PROA   
ATOM   4114  HB1 HSD P 263     -53.117-145.372 102.193  0.00 97.00      PROA   
ATOM   4115  HB2 HSD P 263     -52.178-144.061 101.397  0.00 97.00      PROA   
ATOM   4116  ND1 HSD P 263     -54.294-143.709 103.949  0.00 97.00      PROA   
ATOM   4117  HD1 HSD P 263     -54.759-144.589 104.056  0.00 97.00      PROA   
ATOM   4118  CG  HSD P 263     -53.158-143.471 103.201  0.00 97.00      PROA   
ATOM   4119  CE1 HSD P 263     -54.681-142.518 104.471  0.00 97.00      PROA   
ATOM   4120  HE1 HSD P 263     -55.556-142.404 105.111  0.00 97.00      PROA   
ATOM   4121  NE2 HSD P 263     -53.886-141.533 104.104  0.00 97.00      PROA   
ATOM   4122  CD2 HSD P 263     -52.934-142.130 103.297  0.00 97.00      PROA   
ATOM   4123  HD2 HSD P 263     -52.155-141.524 102.851  0.00 97.00      PROA   
ATOM   4124  C   HSD P 263     -50.454-146.069 102.299  0.00 97.00      PROA   
ATOM   4125  O   HSD P 263     -49.757-145.777 101.330  0.00 97.00      PROA   
ATOM   4126  N   GLN P 264     -50.586-147.345 102.736  0.00 97.00      PROA   
ATOM   4127  HN  GLN P 264     -51.176-147.564 103.511  0.00 97.00      PROA   
ATOM   4128  CA  GLN P 264     -49.819-148.462 102.215  0.00 97.00      PROA   
ATOM   4129  HA  GLN P 264     -48.781-148.211 102.394  0.00 97.00      PROA   
ATOM   4130  CB  GLN P 264     -50.094-149.761 103.015  0.00 97.00      PROA   
ATOM   4131  HB1 GLN P 264     -49.697-150.646 102.472  0.00 97.00      PROA   
ATOM   4132  HB2 GLN P 264     -51.199-149.874 103.091  0.00 97.00      PROA   
ATOM   4133  CG  GLN P 264     -49.450-149.728 104.423  0.00 97.00      PROA   
ATOM   4134  HG1 GLN P 264     -49.538-148.710 104.860  0.00 97.00      PROA   
ATOM   4135  HG2 GLN P 264     -48.369-149.975 104.356  0.00 97.00      PROA   
ATOM   4136  CD  GLN P 264     -50.135-150.683 105.408  0.00 97.00      PROA   
ATOM   4137  OE1 GLN P 264     -50.689-150.247 106.425  0.00 97.00      PROA   
ATOM   4138  NE2 GLN P 264     -50.092-152.009 105.111  0.00 97.00      PROA   
ATOM   4139 HE21 GLN P 264     -50.539-152.645 105.738  0.00 97.00      PROA   
ATOM   4140 HE22 GLN P 264     -49.619-152.321 104.288  0.00 97.00      PROA   
ATOM   4141  C   GLN P 264     -49.930-148.689 100.715  0.00 97.00      PROA   
ATOM   4142  O   GLN P 264     -51.009-148.673 100.127  0.00 97.00      PROA   
ATOM   4143  N   GLN P 265     -48.759-148.871 100.071  0.00 97.00      PROA   
ATOM   4144  HN  GLN P 265     -47.910-148.922 100.595  0.00 97.00      PROA   
ATOM   4145  CA  GLN P 265     -48.568-148.785  98.646  0.00 97.00      PROA   
ATOM   4146  HA  GLN P 265     -49.444-148.306  98.238  0.00 97.00      PROA   
ATOM   4147  CB  GLN P 265     -47.339-147.896  98.275  0.00 97.00      PROA   
ATOM   4148  HB1 GLN P 265     -47.617-146.838  98.481  0.00 97.00      PROA   
ATOM   4149  HB2 GLN P 265     -47.153-147.968  97.180  0.00 97.00      PROA   
ATOM   4150  CG  GLN P 265     -46.001-148.201  99.005  0.00 97.00      PROA   
ATOM   4151  HG1 GLN P 265     -45.173-147.684  98.473  0.00 97.00      PROA   
ATOM   4152  HG2 GLN P 265     -45.795-149.291  98.962  0.00 97.00      PROA   
ATOM   4153  CD  GLN P 265     -45.978-147.779 100.486  0.00 97.00      PROA   
ATOM   4154  OE1 GLN P 265     -46.268-148.581 101.381  0.00 97.00      PROA   
ATOM   4155  NE2 GLN P 265     -45.617-146.494 100.755  0.00 97.00      PROA   
ATOM   4156 HE21 GLN P 265     -45.622-146.183 101.708  0.00 97.00      PROA   
ATOM   4157 HE22 GLN P 265     -45.355-145.876 100.018  0.00 97.00      PROA   
ATOM   4158  C   GLN P 265     -48.419-150.158  98.009  0.00 97.00      PROA   
ATOM   4159  O   GLN P 265     -47.969-151.092  98.673  0.00 97.00      PROA   
ATOM   4160  N   PRO P 266     -48.765-150.350  96.731  0.00 97.00      PROA   
ATOM   4161  CD  PRO P 266     -49.602-149.425  95.958  0.00 97.00      PROA   
ATOM   4162  HD1 PRO P 266     -49.006-148.513  95.733  0.00 97.00      PROA   
ATOM   4163  HD2 PRO P 266     -50.531-149.156  96.507  0.00 97.00      PROA   
ATOM   4164  CA  PRO P 266     -48.171-151.369  95.864  0.00 97.00      PROA   
ATOM   4165  HA  PRO P 266     -48.588-152.315  96.176  0.00 97.00      PROA   
ATOM   4166  CB  PRO P 266     -48.613-150.965  94.444  0.00 97.00      PROA   
ATOM   4167  HB1 PRO P 266     -48.750-151.840  93.779  0.00 97.00      PROA   
ATOM   4168  HB2 PRO P 266     -47.872-150.272  93.986  0.00 97.00      PROA   
ATOM   4169  CG  PRO P 266     -49.910-150.183  94.669  0.00 97.00      PROA   
ATOM   4170  HG1 PRO P 266     -50.156-149.508  93.825  0.00 97.00      PROA   
ATOM   4171  HG2 PRO P 266     -50.755-150.885  94.844  0.00 97.00      PROA   
ATOM   4172  C   PRO P 266     -46.657-151.500  95.972  0.00 97.00      PROA   
ATOM   4173  O   PRO P 266     -45.965-150.485  96.028  0.00 97.00      PROA   
ATOM   4174  N   THR P 267     -46.122-152.740  96.003  0.00 97.00      PROA   
ATOM   4175  HN  THR P 267     -46.706-153.544  96.095  0.00 97.00      PROA   
ATOM   4176  CA  THR P 267     -44.697-153.019  95.875  0.00 97.00      PROA   
ATOM   4177  HA  THR P 267     -44.219-152.409  96.630  0.00 97.00      PROA   
ATOM   4178  CB  THR P 267     -44.338-154.472  96.167  0.00 97.00      PROA   
ATOM   4179  HB  THR P 267     -44.393-155.100  95.251  0.00 97.00      PROA   
ATOM   4180  OG1 THR P 267     -45.245-155.041  97.102  0.00 97.00      PROA   
ATOM   4181  HG1 THR P 267     -45.200-154.475  97.876  0.00 97.00      PROA   
ATOM   4182  CG2 THR P 267     -42.921-154.561  96.761  0.00 97.00      PROA   
ATOM   4183 HG21 THR P 267     -42.859-153.977  97.705  0.00 97.00      PROA   
ATOM   4184 HG22 THR P 267     -42.169-154.163  96.051  0.00 97.00      PROA   
ATOM   4185 HG23 THR P 267     -42.670-155.620  96.985  0.00 97.00      PROA   
ATOM   4186  C   THR P 267     -44.074-152.601  94.539  0.00 97.00      PROA   
ATOM   4187  O   THR P 267     -42.977-152.043  94.592  0.00 97.00      PROA   
ATOM   4188  N   PRO P 268     -44.643-152.787  93.340  0.00 97.00      PROA   
ATOM   4189  CD  PRO P 268     -45.688-153.776  93.030  0.00 97.00      PROA   
ATOM   4190  HD1 PRO P 268     -46.570-153.667  93.692  0.00 97.00      PROA   
ATOM   4191  HD2 PRO P 268     -45.266-154.801  93.117  0.00 97.00      PROA   
ATOM   4192  CA  PRO P 268     -44.155-152.126  92.133  0.00 97.00      PROA   
ATOM   4193  HA  PRO P 268     -43.075-152.138  92.103  0.00 97.00      PROA   
ATOM   4194  CB  PRO P 268     -44.780-152.939  90.985  0.00 97.00      PROA   
ATOM   4195  HB1 PRO P 268     -44.104-153.789  90.737  0.00 97.00      PROA   
ATOM   4196  HB2 PRO P 268     -44.950-152.345  90.065  0.00 97.00      PROA   
ATOM   4197  CG  PRO P 268     -46.080-153.487  91.579  0.00 97.00      PROA   
ATOM   4198  HG1 PRO P 268     -46.851-152.684  91.564  0.00 97.00      PROA   
ATOM   4199  HG2 PRO P 268     -46.464-154.379  91.046  0.00 97.00      PROA   
ATOM   4200  C   PRO P 268     -44.609-150.678  92.079  0.00 97.00      PROA   
ATOM   4201  O   PRO P 268     -45.681-150.349  92.584  0.00 97.00      PROA   
ATOM   4202  N   VAL P 269     -43.776-149.811  91.463  0.00 97.00      PROA   
ATOM   4203  HN  VAL P 269     -42.929-150.102  91.029  0.00 97.00      PROA   
ATOM   4204  CA  VAL P 269     -44.035-148.422  91.193  0.00 97.00      PROA   
ATOM   4205  HA  VAL P 269     -45.096-148.290  91.034  0.00 97.00      PROA   
ATOM   4206  CB  VAL P 269     -43.554-147.506  92.325  0.00 97.00      PROA   
ATOM   4207  HB  VAL P 269     -44.049-147.846  93.266  0.00 97.00      PROA   
ATOM   4208  CG1 VAL P 269     -42.026-147.613  92.522  0.00 97.00      PROA   
ATOM   4209 HG11 VAL P 269     -41.500-147.289  91.600  0.00 97.00      PROA   
ATOM   4210 HG12 VAL P 269     -41.727-148.656  92.754  0.00 97.00      PROA   
ATOM   4211 HG13 VAL P 269     -41.698-146.958  93.357  0.00 97.00      PROA   
ATOM   4212  CG2 VAL P 269     -43.988-146.051  92.059  0.00 97.00      PROA   
ATOM   4213 HG21 VAL P 269     -45.087-145.992  91.923  0.00 97.00      PROA   
ATOM   4214 HG22 VAL P 269     -43.495-145.671  91.141  0.00 97.00      PROA   
ATOM   4215 HG23 VAL P 269     -43.693-145.395  92.907  0.00 97.00      PROA   
ATOM   4216  C   VAL P 269     -43.320-148.158  89.845  0.00 97.00      PROA   
ATOM   4217  OT1 VAL P 269     -42.390-148.937  89.493  0.00 97.00      PROA   
ATOM   4218  OT2 VAL P 269     -43.713-147.195  89.134  0.00 97.00      PROA   
END
