# Supplementary material for: The solution structure of the unbound IgG Fc receptor CD64 resembles its crystal structure: Implications for function
Source: PLoS One. 2023 Sep 21;18(9):e0288351. doi: 10.1371/journal.pone.0288351 (PMC10513344; doi:10.1371/journal.pone.0288351)
Supplement: S1 File — (ZIP) [file pone.0288351.s003.zip › CD64V03 E11/Top100/EM_done_ready_for_EM_top100_0p11_E11.dcd_183228.pdb.pdb]

REMARK  FINAL COORDINATES WRITTEN BY NAMD AT TIMESTEP 2000
ATOM      1  N   LYS P   1      -0.654 -56.597 109.900  0.00 97.00      PROA   
ATOM      2  HT1 LYS P   1      -0.304 -57.118 109.068  0.00 97.00      PROA   
ATOM      3  HT2 LYS P   1       0.124 -56.594 110.595  0.00 97.00      PROA   
ATOM      4  HT3 LYS P   1      -0.878 -55.624 109.615  0.00 97.00      PROA   
ATOM      5  CA  LYS P   1      -1.846 -57.292 110.444  0.00 97.00      PROA   
ATOM      6  HA  LYS P   1      -1.638 -58.351 110.413  0.00 97.00      PROA   
ATOM      7  CB  LYS P   1      -2.121 -56.884 111.922  0.00 97.00      PROA   
ATOM      8  HB1 LYS P   1      -3.141 -57.230 112.198  0.00 97.00      PROA   
ATOM      9  HB2 LYS P   1      -2.115 -55.779 112.032  0.00 97.00      PROA   
ATOM     10  CG  LYS P   1      -1.140 -57.510 112.937  0.00 97.00      PROA   
ATOM     11  HG1 LYS P   1      -0.164 -56.983 112.854  0.00 97.00      PROA   
ATOM     12  HG2 LYS P   1      -0.959 -58.578 112.682  0.00 97.00      PROA   
ATOM     13  CD  LYS P   1      -1.601 -57.425 114.407  0.00 97.00      PROA   
ATOM     14  HD1 LYS P   1      -1.850 -56.367 114.643  0.00 97.00      PROA   
ATOM     15  HD2 LYS P   1      -0.737 -57.720 115.047  0.00 97.00      PROA   
ATOM     16  CE  LYS P   1      -2.805 -58.326 114.737  0.00 97.00      PROA   
ATOM     17  HE1 LYS P   1      -2.589 -59.375 114.442  0.00 97.00      PROA   
ATOM     18  HE2 LYS P   1      -3.715 -57.981 114.205  0.00 97.00      PROA   
ATOM     19  NZ  LYS P   1      -3.109 -58.322 116.192  0.00 97.00      PROA   
ATOM     20  HZ1 LYS P   1      -3.308 -57.352 116.508  0.00 97.00      PROA   
ATOM     21  HZ2 LYS P   1      -2.296 -58.696 116.723  0.00 97.00      PROA   
ATOM     22  HZ3 LYS P   1      -3.940 -58.919 116.375  0.00 97.00      PROA   
ATOM     23  C   LYS P   1      -3.046 -57.057 109.567  0.00 97.00      PROA   
ATOM     24  O   LYS P   1      -3.030 -56.199 108.687  0.00 97.00      PROA   
ATOM     25  N   ALA P   2      -4.126 -57.832 109.795  0.00 97.00      PROA   
ATOM     26  HN  ALA P   2      -4.142 -58.572 110.463  0.00 97.00      PROA   
ATOM     27  CA  ALA P   2      -5.397 -57.661 109.159  0.00 97.00      PROA   
ATOM     28  HA  ALA P   2      -5.649 -56.609 109.108  0.00 97.00      PROA   
ATOM     29  CB  ALA P   2      -5.448 -58.328 107.769  0.00 97.00      PROA   
ATOM     30  HB1 ALA P   2      -5.172 -59.401 107.842  0.00 97.00      PROA   
ATOM     31  HB2 ALA P   2      -4.722 -57.835 107.086  0.00 97.00      PROA   
ATOM     32  HB3 ALA P   2      -6.458 -58.248 107.318  0.00 97.00      PROA   
ATOM     33  C   ALA P   2      -6.331 -58.345 110.126  0.00 97.00      PROA   
ATOM     34  O   ALA P   2      -5.868 -58.921 111.112  0.00 97.00      PROA   
ATOM     35  N   VAL P   3      -7.660 -58.274 109.872  0.00 97.00      PROA   
ATOM     36  HN  VAL P   3      -8.009 -57.717 109.124  0.00 97.00      PROA   
ATOM     37  CA  VAL P   3      -8.671 -59.110 110.489  0.00 97.00      PROA   
ATOM     38  HA  VAL P   3      -8.239 -60.079 110.694  0.00 97.00      PROA   
ATOM     39  CB  VAL P   3      -9.347 -58.568 111.759  0.00 97.00      PROA   
ATOM     40  HB  VAL P   3     -10.150 -59.281 112.061  0.00 97.00      PROA   
ATOM     41  CG1 VAL P   3      -8.342 -58.518 112.928  0.00 97.00      PROA   
ATOM     42 HG11 VAL P   3      -7.571 -57.742 112.741  0.00 97.00      PROA   
ATOM     43 HG12 VAL P   3      -7.844 -59.501 113.052  0.00 97.00      PROA   
ATOM     44 HG13 VAL P   3      -8.871 -58.263 113.872  0.00 97.00      PROA   
ATOM     45  CG2 VAL P   3      -9.986 -57.182 111.530  0.00 97.00      PROA   
ATOM     46 HG21 VAL P   3     -10.805 -57.236 110.786  0.00 97.00      PROA   
ATOM     47 HG22 VAL P   3      -9.229 -56.453 111.174  0.00 97.00      PROA   
ATOM     48 HG23 VAL P   3     -10.411 -56.798 112.482  0.00 97.00      PROA   
ATOM     49  C   VAL P   3      -9.698 -59.286 109.391  0.00 97.00      PROA   
ATOM     50  O   VAL P   3      -9.862 -58.401 108.551  0.00 97.00      PROA   
ATOM     51  N   ILE P   4     -10.394 -60.450 109.339  0.00 97.00      PROA   
ATOM     52  HN  ILE P   4     -10.196 -61.200 109.970  0.00 97.00      PROA   
ATOM     53  CA  ILE P   4     -11.320 -60.749 108.255  0.00 97.00      PROA   
ATOM     54  HA  ILE P   4     -11.162 -60.039 107.457  0.00 97.00      PROA   
ATOM     55  CB  ILE P   4     -11.074 -62.123 107.627  0.00 97.00      PROA   
ATOM     56  HB  ILE P   4     -11.194 -62.907 108.408  0.00 97.00      PROA   
ATOM     57  CG2 ILE P   4     -12.089 -62.363 106.483  0.00 97.00      PROA   
ATOM     58 HG21 ILE P   4     -12.095 -61.492 105.792  0.00 97.00      PROA   
ATOM     59 HG22 ILE P   4     -13.113 -62.520 106.879  0.00 97.00      PROA   
ATOM     60 HG23 ILE P   4     -11.818 -63.259 105.891  0.00 97.00      PROA   
ATOM     61  CG1 ILE P   4      -9.626 -62.217 107.084  0.00 97.00      PROA   
ATOM     62 HG11 ILE P   4      -8.896 -61.817 107.819  0.00 97.00      PROA   
ATOM     63 HG12 ILE P   4      -9.574 -61.581 106.178  0.00 97.00      PROA   
ATOM     64  CD  ILE P   4      -9.174 -63.638 106.736  0.00 97.00      PROA   
ATOM     65  HD1 ILE P   4      -9.912 -64.167 106.099  0.00 97.00      PROA   
ATOM     66  HD2 ILE P   4      -9.026 -64.227 107.666  0.00 97.00      PROA   
ATOM     67  HD3 ILE P   4      -8.211 -63.602 106.187  0.00 97.00      PROA   
ATOM     68  C   ILE P   4     -12.772 -60.605 108.699  0.00 97.00      PROA   
ATOM     69  O   ILE P   4     -13.184 -61.106 109.743  0.00 97.00      PROA   
ATOM     70  N   LYS P   5     -13.598 -59.912 107.878  0.00 97.00      PROA   
ATOM     71  HN  LYS P   5     -13.217 -59.425 107.093  0.00 97.00      PROA   
ATOM     72  CA  LYS P   5     -15.029 -59.794 108.087  0.00 97.00      PROA   
ATOM     73  HA  LYS P   5     -15.310 -60.270 109.014  0.00 97.00      PROA   
ATOM     74  CB  LYS P   5     -15.493 -58.315 108.114  0.00 97.00      PROA   
ATOM     75  HB1 LYS P   5     -16.588 -58.269 108.307  0.00 97.00      PROA   
ATOM     76  HB2 LYS P   5     -15.303 -57.848 107.121  0.00 97.00      PROA   
ATOM     77  CG  LYS P   5     -14.777 -57.443 109.159  0.00 97.00      PROA   
ATOM     78  HG1 LYS P   5     -15.151 -56.403 109.027  0.00 97.00      PROA   
ATOM     79  HG2 LYS P   5     -13.686 -57.430 108.939  0.00 97.00      PROA   
ATOM     80  CD  LYS P   5     -14.998 -57.885 110.618  0.00 97.00      PROA   
ATOM     81  HD1 LYS P   5     -14.728 -58.959 110.716  0.00 97.00      PROA   
ATOM     82  HD2 LYS P   5     -16.076 -57.785 110.870  0.00 97.00      PROA   
ATOM     83  CE  LYS P   5     -14.145 -57.112 111.633  0.00 97.00      PROA   
ATOM     84  HE1 LYS P   5     -13.067 -57.283 111.413  0.00 97.00      PROA   
ATOM     85  HE2 LYS P   5     -14.357 -57.425 112.675  0.00 97.00      PROA   
ATOM     86  NZ  LYS P   5     -14.388 -55.663 111.532  0.00 97.00      PROA   
ATOM     87  HZ1 LYS P   5     -15.272 -55.319 111.943  0.00 97.00      PROA   
ATOM     88  HZ2 LYS P   5     -14.338 -55.399 110.521  0.00 97.00      PROA   
ATOM     89  HZ3 LYS P   5     -13.565 -55.154 111.923  0.00 97.00      PROA   
ATOM     90  C   LYS P   5     -15.785 -60.480 106.967  0.00 97.00      PROA   
ATOM     91  O   LYS P   5     -15.757 -60.048 105.822  0.00 97.00      PROA   
ATOM     92  N   LEU P   6     -16.536 -61.560 107.279  0.00 97.00      PROA   
ATOM     93  HN  LEU P   6     -16.520 -61.961 108.191  0.00 97.00      PROA   
ATOM     94  CA  LEU P   6     -17.468 -62.169 106.350  0.00 97.00      PROA   
ATOM     95  HA  LEU P   6     -17.008 -62.205 105.372  0.00 97.00      PROA   
ATOM     96  CB  LEU P   6     -17.839 -63.620 106.755  0.00 97.00      PROA   
ATOM     97  HB1 LEU P   6     -18.417 -64.068 105.916  0.00 97.00      PROA   
ATOM     98  HB2 LEU P   6     -18.495 -63.623 107.652  0.00 97.00      PROA   
ATOM     99  CG  LEU P   6     -16.638 -64.556 107.058  0.00 97.00      PROA   
ATOM    100  HG  LEU P   6     -15.763 -64.209 106.462  0.00 97.00      PROA   
ATOM    101  CD1 LEU P   6     -16.243 -64.567 108.548  0.00 97.00      PROA   
ATOM    102 HD11 LEU P   6     -17.113 -64.872 109.168  0.00 97.00      PROA   
ATOM    103 HD12 LEU P   6     -15.896 -63.572 108.888  0.00 97.00      PROA   
ATOM    104 HD13 LEU P   6     -15.422 -65.295 108.721  0.00 97.00      PROA   
ATOM    105  CD2 LEU P   6     -16.954 -65.995 106.616  0.00 97.00      PROA   
ATOM    106 HD21 LEU P   6     -17.171 -66.035 105.529  0.00 97.00      PROA   
ATOM    107 HD22 LEU P   6     -17.839 -66.376 107.169  0.00 97.00      PROA   
ATOM    108 HD23 LEU P   6     -16.092 -66.660 106.833  0.00 97.00      PROA   
ATOM    109  C   LEU P   6     -18.728 -61.311 106.270  0.00 97.00      PROA   
ATOM    110  O   LEU P   6     -19.339 -61.004 107.290  0.00 97.00      PROA   
ATOM    111  N   GLN P   7     -19.123 -60.850 105.058  0.00 97.00      PROA   
ATOM    112  HN  GLN P   7     -18.595 -61.058 104.233  0.00 97.00      PROA   
ATOM    113  CA  GLN P   7     -20.285 -59.989 104.867  0.00 97.00      PROA   
ATOM    114  HA  GLN P   7     -20.158 -59.176 105.570  0.00 97.00      PROA   
ATOM    115  CB  GLN P   7     -20.252 -59.316 103.468  0.00 97.00      PROA   
ATOM    116  HB1 GLN P   7     -20.020 -60.104 102.720  0.00 97.00      PROA   
ATOM    117  HB2 GLN P   7     -19.385 -58.616 103.480  0.00 97.00      PROA   
ATOM    118  CG  GLN P   7     -21.531 -58.571 103.027  0.00 97.00      PROA   
ATOM    119  HG1 GLN P   7     -21.814 -57.828 103.803  0.00 97.00      PROA   
ATOM    120  HG2 GLN P   7     -22.371 -59.283 102.888  0.00 97.00      PROA   
ATOM    121  CD  GLN P   7     -21.256 -57.801 101.729  0.00 97.00      PROA   
ATOM    122  OE1 GLN P   7     -20.267 -57.068 101.633  0.00 97.00      PROA   
ATOM    123  NE2 GLN P   7     -22.132 -57.954 100.699  0.00 97.00      PROA   
ATOM    124 HE21 GLN P   7     -21.935 -57.461  99.852  0.00 97.00      PROA   
ATOM    125 HE22 GLN P   7     -22.934 -58.540 100.792  0.00 97.00      PROA   
ATOM    126  C   GLN P   7     -21.643 -60.579 105.244  0.00 97.00      PROA   
ATOM    127  O   GLN P   7     -22.370 -59.929 105.997  0.00 97.00      PROA   
ATOM    128  N   PRO P   8     -22.041 -61.790 104.861  0.00 97.00      PROA   
ATOM    129  CD  PRO P   8     -21.662 -62.434 103.609  0.00 97.00      PROA   
ATOM    130  HD1 PRO P   8     -20.693 -62.947 103.772  0.00 97.00      PROA   
ATOM    131  HD2 PRO P   8     -21.585 -61.712 102.768  0.00 97.00      PROA   
ATOM    132  CA  PRO P   8     -22.835 -62.675 105.705  0.00 97.00      PROA   
ATOM    133  HA  PRO P   8     -23.704 -62.142 106.058  0.00 97.00      PROA   
ATOM    134  CB  PRO P   8     -23.213 -63.860 104.784  0.00 97.00      PROA   
ATOM    135  HB1 PRO P   8     -24.303 -64.063 104.823  0.00 97.00      PROA   
ATOM    136  HB2 PRO P   8     -22.671 -64.794 105.047  0.00 97.00      PROA   
ATOM    137  CG  PRO P   8     -22.791 -63.435 103.367  0.00 97.00      PROA   
ATOM    138  HG1 PRO P   8     -22.479 -64.300 102.750  0.00 97.00      PROA   
ATOM    139  HG2 PRO P   8     -23.641 -62.920 102.866  0.00 97.00      PROA   
ATOM    140  C   PRO P   8     -21.969 -63.136 106.876  0.00 97.00      PROA   
ATOM    141  O   PRO P   8     -20.926 -63.697 106.549  0.00 97.00      PROA   
ATOM    142  N   PRO P   9     -22.263 -62.974 108.168  0.00 97.00      PROA   
ATOM    143  CD  PRO P   9     -23.504 -62.362 108.654  0.00 97.00      PROA   
ATOM    144  HD1 PRO P   9     -24.395 -62.885 108.244  0.00 97.00      PROA   
ATOM    145  HD2 PRO P   9     -23.516 -61.287 108.364  0.00 97.00      PROA   
ATOM    146  CA  PRO P   9     -21.332 -63.280 109.260  0.00 97.00      PROA   
ATOM    147  HA  PRO P   9     -20.333 -62.951 109.012  0.00 97.00      PROA   
ATOM    148  CB  PRO P   9     -21.926 -62.469 110.428  0.00 97.00      PROA   
ATOM    149  HB1 PRO P   9     -21.576 -61.415 110.336  0.00 97.00      PROA   
ATOM    150  HB2 PRO P   9     -21.648 -62.838 111.434  0.00 97.00      PROA   
ATOM    151  CG  PRO P   9     -23.435 -62.501 110.175  0.00 97.00      PROA   
ATOM    152  HG1 PRO P   9     -23.838 -63.491 110.478  0.00 97.00      PROA   
ATOM    153  HG2 PRO P   9     -23.982 -61.701 110.710  0.00 97.00      PROA   
ATOM    154  C   PRO P   9     -21.273 -64.772 109.578  0.00 97.00      PROA   
ATOM    155  O   PRO P   9     -21.233 -65.141 110.750  0.00 97.00      PROA   
ATOM    156  N   TRP P  10     -21.257 -65.653 108.559  0.00 97.00      PROA   
ATOM    157  HN  TRP P  10     -21.193 -65.315 107.623  0.00 97.00      PROA   
ATOM    158  CA  TRP P  10     -21.495 -67.067 108.732  0.00 97.00      PROA   
ATOM    159  HA  TRP P  10     -21.668 -67.287 109.776  0.00 97.00      PROA   
ATOM    160  CB  TRP P  10     -22.731 -67.519 107.913  0.00 97.00      PROA   
ATOM    161  HB1 TRP P  10     -22.977 -68.572 108.164  0.00 97.00      PROA   
ATOM    162  HB2 TRP P  10     -22.468 -67.489 106.830  0.00 97.00      PROA   
ATOM    163  CG  TRP P  10     -23.962 -66.679 108.105  0.00 97.00      PROA   
ATOM    164  CD1 TRP P  10     -24.744 -66.203 107.084  0.00 97.00      PROA   
ATOM    165  HD1 TRP P  10     -24.556 -66.389 106.035  0.00 97.00      PROA   
ATOM    166  NE1 TRP P  10     -25.825 -65.538 107.596  0.00 97.00      PROA   
ATOM    167  HE1 TRP P  10     -26.615 -65.264 107.092  0.00 97.00      PROA   
ATOM    168  CE2 TRP P  10     -25.763 -65.542 108.958  0.00 97.00      PROA   
ATOM    169  CD2 TRP P  10     -24.592 -66.242 109.328  0.00 97.00      PROA   
ATOM    170  CE3 TRP P  10     -24.287 -66.386 110.684  0.00 97.00      PROA   
ATOM    171  HE3 TRP P  10     -23.392 -66.889 111.015  0.00 97.00      PROA   
ATOM    172  CZ3 TRP P  10     -25.165 -65.859 111.637  0.00 97.00      PROA   
ATOM    173  HZ3 TRP P  10     -24.939 -65.972 112.689  0.00 97.00      PROA   
ATOM    174  CZ2 TRP P  10     -26.632 -65.011 109.903  0.00 97.00      PROA   
ATOM    175  HZ2 TRP P  10     -27.523 -64.478 109.610  0.00 97.00      PROA   
ATOM    176  CH2 TRP P  10     -26.319 -65.185 111.252  0.00 97.00      PROA   
ATOM    177  HH2 TRP P  10     -26.974 -64.781 112.012  0.00 97.00      PROA   
ATOM    178  C   TRP P  10     -20.288 -67.860 108.294  0.00 97.00      PROA   
ATOM    179  O   TRP P  10     -19.952 -67.934 107.114  0.00 97.00      PROA   
ATOM    180  N   VAL P  11     -19.603 -68.502 109.266  0.00 97.00      PROA   
ATOM    181  HN  VAL P  11     -19.855 -68.381 110.225  0.00 97.00      PROA   
ATOM    182  CA  VAL P  11     -18.393 -69.265 109.018  0.00 97.00      PROA   
ATOM    183  HA  VAL P  11     -17.835 -68.766 108.238  0.00 97.00      PROA   
ATOM    184  CB  VAL P  11     -17.527 -69.278 110.280  0.00 97.00      PROA   
ATOM    185  HB  VAL P  11     -18.026 -69.875 111.077  0.00 97.00      PROA   
ATOM    186  CG1 VAL P  11     -16.148 -69.886 109.977  0.00 97.00      PROA   
ATOM    187 HG11 VAL P  11     -15.653 -69.340 109.145  0.00 97.00      PROA   
ATOM    188 HG12 VAL P  11     -16.247 -70.951 109.694  0.00 97.00      PROA   
ATOM    189 HG13 VAL P  11     -15.494 -69.826 110.873  0.00 97.00      PROA   
ATOM    190  CG2 VAL P  11     -17.344 -67.831 110.802  0.00 97.00      PROA   
ATOM    191 HG21 VAL P  11     -18.294 -67.400 111.178  0.00 97.00      PROA   
ATOM    192 HG22 VAL P  11     -16.947 -67.175 109.999  0.00 97.00      PROA   
ATOM    193 HG23 VAL P  11     -16.618 -67.820 111.643  0.00 97.00      PROA   
ATOM    194  C   VAL P  11     -18.730 -70.675 108.507  0.00 97.00      PROA   
ATOM    195  O   VAL P  11     -17.901 -71.364 107.916  0.00 97.00      PROA   
ATOM    196  N   SER P  12     -20.003 -71.098 108.670  0.00 97.00      PROA   
ATOM    197  HN  SER P  12     -20.647 -70.486 109.115  0.00 97.00      PROA   
ATOM    198  CA  SER P  12     -20.560 -72.349 108.182  0.00 97.00      PROA   
ATOM    199  HA  SER P  12     -19.811 -72.899 107.629  0.00 97.00      PROA   
ATOM    200  CB  SER P  12     -21.053 -73.249 109.359  0.00 97.00      PROA   
ATOM    201  HB1 SER P  12     -21.623 -72.628 110.083  0.00 97.00      PROA   
ATOM    202  HB2 SER P  12     -20.163 -73.658 109.887  0.00 97.00      PROA   
ATOM    203  OG  SER P  12     -21.879 -74.340 108.956  0.00 97.00      PROA   
ATOM    204  HG1 SER P  12     -21.295 -75.011 108.592  0.00 97.00      PROA   
ATOM    205  C   SER P  12     -21.681 -71.986 107.220  0.00 97.00      PROA   
ATOM    206  O   SER P  12     -22.577 -71.219 107.569  0.00 97.00      PROA   
ATOM    207  N   VAL P  13     -21.636 -72.502 105.960  0.00 97.00      PROA   
ATOM    208  HN  VAL P  13     -20.888 -73.106 105.689  0.00 97.00      PROA   
ATOM    209  CA  VAL P  13     -22.514 -72.023 104.899  0.00 97.00      PROA   
ATOM    210  HA  VAL P  13     -23.449 -71.718 105.348  0.00 97.00      PROA   
ATOM    211  CB  VAL P  13     -21.881 -70.811 104.202  0.00 97.00      PROA   
ATOM    212  HB  VAL P  13     -21.519 -70.122 105.004  0.00 97.00      PROA   
ATOM    213  CG1 VAL P  13     -20.657 -71.210 103.348  0.00 97.00      PROA   
ATOM    214 HG11 VAL P  13     -20.960 -71.849 102.492  0.00 97.00      PROA   
ATOM    215 HG12 VAL P  13     -19.909 -71.759 103.956  0.00 97.00      PROA   
ATOM    216 HG13 VAL P  13     -20.170 -70.301 102.936  0.00 97.00      PROA   
ATOM    217  CG2 VAL P  13     -22.918 -70.026 103.376  0.00 97.00      PROA   
ATOM    218 HG21 VAL P  13     -23.810 -69.778 103.989  0.00 97.00      PROA   
ATOM    219 HG22 VAL P  13     -23.239 -70.606 102.488  0.00 97.00      PROA   
ATOM    220 HG23 VAL P  13     -22.471 -69.078 103.009  0.00 97.00      PROA   
ATOM    221  C   VAL P  13     -22.851 -73.142 103.915  0.00 97.00      PROA   
ATOM    222  O   VAL P  13     -22.141 -74.136 103.815  0.00 97.00      PROA   
ATOM    223  N   PHE P  14     -23.976 -73.034 103.162  0.00 97.00      PROA   
ATOM    224  HN  PHE P  14     -24.603 -72.265 103.274  0.00 97.00      PROA   
ATOM    225  CA  PHE P  14     -24.308 -73.972 102.100  0.00 97.00      PROA   
ATOM    226  HA  PHE P  14     -24.014 -74.957 102.428  0.00 97.00      PROA   
ATOM    227  CB  PHE P  14     -25.818 -73.994 101.747  0.00 97.00      PROA   
ATOM    228  HB1 PHE P  14     -26.028 -74.638 100.867  0.00 97.00      PROA   
ATOM    229  HB2 PHE P  14     -26.170 -72.964 101.518  0.00 97.00      PROA   
ATOM    230  CG  PHE P  14     -26.641 -74.563 102.858  0.00 97.00      PROA   
ATOM    231  CD1 PHE P  14     -26.405 -75.869 103.331  0.00 97.00      PROA   
ATOM    232  HD1 PHE P  14     -25.583 -76.449 102.945  0.00 97.00      PROA   
ATOM    233  CE1 PHE P  14     -27.270 -76.454 104.252  0.00 97.00      PROA   
ATOM    234  HE1 PHE P  14     -27.103 -77.455 104.624  0.00 97.00      PROA   
ATOM    235  CZ  PHE P  14     -28.392 -75.736 104.641  0.00 97.00      PROA   
ATOM    236  HZ  PHE P  14     -29.141 -76.233 105.224  0.00 97.00      PROA   
ATOM    237  CD2 PHE P  14     -27.733 -73.837 103.363  0.00 97.00      PROA   
ATOM    238  HD2 PHE P  14     -27.944 -72.849 102.990  0.00 97.00      PROA   
ATOM    239  CE2 PHE P  14     -28.587 -74.403 104.304  0.00 97.00      PROA   
ATOM    240  HE2 PHE P  14     -29.409 -73.836 104.717  0.00 97.00      PROA   
ATOM    241  C   PHE P  14     -23.576 -73.708 100.797  0.00 97.00      PROA   
ATOM    242  O   PHE P  14     -23.131 -72.599 100.516  0.00 97.00      PROA   
ATOM    243  N   GLN P  15     -23.492 -74.748  99.930  0.00 97.00      PROA   
ATOM    244  HN  GLN P  15     -23.674 -75.678 100.247  0.00 97.00      PROA   
ATOM    245  CA  GLN P  15     -23.235 -74.606  98.504  0.00 97.00      PROA   
ATOM    246  HA  GLN P  15     -22.254 -74.166  98.397  0.00 97.00      PROA   
ATOM    247  CB  GLN P  15     -23.255 -75.981  97.777  0.00 97.00      PROA   
ATOM    248  HB1 GLN P  15     -22.395 -76.577  98.161  0.00 97.00      PROA   
ATOM    249  HB2 GLN P  15     -23.068 -75.820  96.694  0.00 97.00      PROA   
ATOM    250  CG  GLN P  15     -24.558 -76.791  98.017  0.00 97.00      PROA   
ATOM    251  HG1 GLN P  15     -25.322 -76.153  98.509  0.00 97.00      PROA   
ATOM    252  HG2 GLN P  15     -24.355 -77.633  98.709  0.00 97.00      PROA   
ATOM    253  CD  GLN P  15     -25.146 -77.365  96.716  0.00 97.00      PROA   
ATOM    254  OE1 GLN P  15     -24.555 -78.239  96.072  0.00 97.00      PROA   
ATOM    255  NE2 GLN P  15     -26.351 -76.859  96.322  0.00 97.00      PROA   
ATOM    256 HE21 GLN P  15     -26.809 -76.168  96.881  0.00 97.00      PROA   
ATOM    257 HE22 GLN P  15     -26.732 -77.148  95.446  0.00 97.00      PROA   
ATOM    258  C   GLN P  15     -24.246 -73.687  97.813  0.00 97.00      PROA   
ATOM    259  O   GLN P  15     -25.408 -73.637  98.211  0.00 97.00      PROA   
ATOM    260  N   GLU P  16     -23.798 -72.919  96.786  0.00 97.00      PROA   
ATOM    261  HN  GLU P  16     -22.833 -72.981  96.530  0.00 97.00      PROA   
ATOM    262  CA  GLU P  16     -24.588 -72.013  95.956  0.00 97.00      PROA   
ATOM    263  HA  GLU P  16     -24.004 -71.889  95.057  0.00 97.00      PROA   
ATOM    264  CB  GLU P  16     -25.969 -72.580  95.481  0.00 97.00      PROA   
ATOM    265  HB1 GLU P  16     -26.612 -72.709  96.376  0.00 97.00      PROA   
ATOM    266  HB2 GLU P  16     -25.807 -73.587  95.033  0.00 97.00      PROA   
ATOM    267  CG  GLU P  16     -26.744 -71.707  94.463  0.00 97.00      PROA   
ATOM    268  HG1 GLU P  16     -26.283 -71.804  93.458  0.00 97.00      PROA   
ATOM    269  HG2 GLU P  16     -26.702 -70.637  94.750  0.00 97.00      PROA   
ATOM    270  CD  GLU P  16     -28.234 -72.055  94.344  0.00 97.00      PROA   
ATOM    271  OE1 GLU P  16     -28.729 -72.993  95.022  0.00 97.00      PROA   
ATOM    272  OE2 GLU P  16     -28.918 -71.336  93.566  0.00 97.00      PROA   
ATOM    273  C   GLU P  16     -24.696 -70.612  96.556  0.00 97.00      PROA   
ATOM    274  O   GLU P  16     -24.718 -69.622  95.829  0.00 97.00      PROA   
ATOM    275  N   GLU P  17     -24.729 -70.479  97.902  0.00 97.00      PROA   
ATOM    276  HN  GLU P  17     -24.736 -71.296  98.473  0.00 97.00      PROA   
ATOM    277  CA  GLU P  17     -24.796 -69.218  98.631  0.00 97.00      PROA   
ATOM    278  HA  GLU P  17     -25.692 -68.713  98.293  0.00 97.00      PROA   
ATOM    279  CB  GLU P  17     -24.979 -69.496 100.147  0.00 97.00      PROA   
ATOM    280  HB1 GLU P  17     -24.154 -70.185 100.444  0.00 97.00      PROA   
ATOM    281  HB2 GLU P  17     -25.930 -70.058 100.284  0.00 97.00      PROA   
ATOM    282  CG  GLU P  17     -24.955 -68.284 101.110  0.00 97.00      PROA   
ATOM    283  HG1 GLU P  17     -24.015 -67.706 101.012  0.00 97.00      PROA   
ATOM    284  HG2 GLU P  17     -25.003 -68.663 102.154  0.00 97.00      PROA   
ATOM    285  CD  GLU P  17     -26.146 -67.341 100.916  0.00 97.00      PROA   
ATOM    286  OE1 GLU P  17     -26.270 -66.728  99.825  0.00 97.00      PROA   
ATOM    287  OE2 GLU P  17     -26.946 -67.206 101.880  0.00 97.00      PROA   
ATOM    288  C   GLU P  17     -23.636 -68.254  98.370  0.00 97.00      PROA   
ATOM    289  O   GLU P  17     -22.502 -68.659  98.143  0.00 97.00      PROA   
ATOM    290  N   SER P  18     -23.907 -66.928  98.387  0.00 97.00      PROA   
ATOM    291  HN  SER P  18     -24.814 -66.633  98.693  0.00 97.00      PROA   
ATOM    292  CA  SER P  18     -22.944 -65.889  98.066  0.00 97.00      PROA   
ATOM    293  HA  SER P  18     -22.174 -66.315  97.439  0.00 97.00      PROA   
ATOM    294  CB  SER P  18     -23.587 -64.704  97.301  0.00 97.00      PROA   
ATOM    295  HB1 SER P  18     -24.342 -64.204  97.946  0.00 97.00      PROA   
ATOM    296  HB2 SER P  18     -24.114 -65.100  96.407  0.00 97.00      PROA   
ATOM    297  OG  SER P  18     -22.616 -63.746  96.874  0.00 97.00      PROA   
ATOM    298  HG1 SER P  18     -22.034 -64.205  96.261  0.00 97.00      PROA   
ATOM    299  C   SER P  18     -22.296 -65.359  99.329  0.00 97.00      PROA   
ATOM    300  O   SER P  18     -22.968 -64.974 100.283  0.00 97.00      PROA   
ATOM    301  N   VAL P  19     -20.947 -65.314  99.354  0.00 97.00      PROA   
ATOM    302  HN  VAL P  19     -20.412 -65.601  98.561  0.00 97.00      PROA   
ATOM    303  CA  VAL P  19     -20.233 -64.857 100.528  0.00 97.00      PROA   
ATOM    304  HA  VAL P  19     -20.856 -64.148 101.051  0.00 97.00      PROA   
ATOM    305  CB  VAL P  19     -19.945 -66.003 101.509  0.00 97.00      PROA   
ATOM    306  HB  VAL P  19     -20.933 -66.365 101.885  0.00 97.00      PROA   
ATOM    307  CG1 VAL P  19     -19.264 -67.199 100.811  0.00 97.00      PROA   
ATOM    308 HG11 VAL P  19     -18.279 -66.894 100.410  0.00 97.00      PROA   
ATOM    309 HG12 VAL P  19     -19.883 -67.597  99.981  0.00 97.00      PROA   
ATOM    310 HG13 VAL P  19     -19.099 -68.022 101.538  0.00 97.00      PROA   
ATOM    311  CG2 VAL P  19     -19.122 -65.530 102.725  0.00 97.00      PROA   
ATOM    312 HG21 VAL P  19     -19.624 -64.689 103.240  0.00 97.00      PROA   
ATOM    313 HG22 VAL P  19     -18.106 -65.211 102.415  0.00 97.00      PROA   
ATOM    314 HG23 VAL P  19     -19.013 -66.364 103.451  0.00 97.00      PROA   
ATOM    315  C   VAL P  19     -19.011 -64.066 100.114  0.00 97.00      PROA   
ATOM    316  O   VAL P  19     -18.188 -64.519  99.330  0.00 97.00      PROA   
ATOM    317  N   THR P  20     -18.856 -62.824 100.634  0.00 97.00      PROA   
ATOM    318  HN  THR P  20     -19.531 -62.445 101.261  0.00 97.00      PROA   
ATOM    319  CA  THR P  20     -17.697 -61.999 100.330  0.00 97.00      PROA   
ATOM    320  HA  THR P  20     -16.988 -62.596  99.781  0.00 97.00      PROA   
ATOM    321  CB  THR P  20     -17.999 -60.784  99.448  0.00 97.00      PROA   
ATOM    322  HB  THR P  20     -18.643 -61.144  98.611  0.00 97.00      PROA   
ATOM    323  OG1 THR P  20     -16.832 -60.245  98.832  0.00 97.00      PROA   
ATOM    324  HG1 THR P  20     -16.310 -59.804  99.510  0.00 97.00      PROA   
ATOM    325  CG2 THR P  20     -18.754 -59.658 100.167  0.00 97.00      PROA   
ATOM    326 HG21 THR P  20     -18.179 -59.276 101.034  0.00 97.00      PROA   
ATOM    327 HG22 THR P  20     -19.741 -60.021 100.517  0.00 97.00      PROA   
ATOM    328 HG23 THR P  20     -18.927 -58.809  99.470  0.00 97.00      PROA   
ATOM    329  C   THR P  20     -17.037 -61.667 101.643  0.00 97.00      PROA   
ATOM    330  O   THR P  20     -17.694 -61.367 102.634  0.00 97.00      PROA   
ATOM    331  N   LEU P  21     -15.694 -61.785 101.684  0.00 97.00      PROA   
ATOM    332  HN  LEU P  21     -15.199 -62.043 100.856  0.00 97.00      PROA   
ATOM    333  CA  LEU P  21     -14.911 -61.732 102.896  0.00 97.00      PROA   
ATOM    334  HA  LEU P  21     -15.552 -61.556 103.747  0.00 97.00      PROA   
ATOM    335  CB  LEU P  21     -14.109 -63.043 103.131  0.00 97.00      PROA   
ATOM    336  HB1 LEU P  21     -13.550 -62.927 104.085  0.00 97.00      PROA   
ATOM    337  HB2 LEU P  21     -13.363 -63.193 102.320  0.00 97.00      PROA   
ATOM    338  CG  LEU P  21     -14.949 -64.346 103.241  0.00 97.00      PROA   
ATOM    339  HG  LEU P  21     -15.926 -64.095 103.716  0.00 97.00      PROA   
ATOM    340  CD1 LEU P  21     -15.218 -65.023 101.881  0.00 97.00      PROA   
ATOM    341 HD11 LEU P  21     -14.256 -65.288 101.395  0.00 97.00      PROA   
ATOM    342 HD12 LEU P  21     -15.791 -64.369 101.197  0.00 97.00      PROA   
ATOM    343 HD13 LEU P  21     -15.797 -65.960 102.030  0.00 97.00      PROA   
ATOM    344  CD2 LEU P  21     -14.232 -65.361 104.152  0.00 97.00      PROA   
ATOM    345 HD21 LEU P  21     -14.065 -64.936 105.162  0.00 97.00      PROA   
ATOM    346 HD22 LEU P  21     -13.247 -65.628 103.714  0.00 97.00      PROA   
ATOM    347 HD23 LEU P  21     -14.835 -66.288 104.250  0.00 97.00      PROA   
ATOM    348  C   LEU P  21     -13.949 -60.572 102.778  0.00 97.00      PROA   
ATOM    349  O   LEU P  21     -13.165 -60.509 101.843  0.00 97.00      PROA   
ATOM    350  N   HSD P  22     -13.983 -59.612 103.728  0.00 97.00      PROA   
ATOM    351  HN  HSD P  22     -14.612 -59.699 104.499  0.00 97.00      PROA   
ATOM    352  CA  HSD P  22     -13.265 -58.355 103.636  0.00 97.00      PROA   
ATOM    353  HA  HSD P  22     -12.870 -58.233 102.638  0.00 97.00      PROA   
ATOM    354  CB  HSD P  22     -14.189 -57.149 103.941  0.00 97.00      PROA   
ATOM    355  HB1 HSD P  22     -13.592 -56.212 103.983  0.00 97.00      PROA   
ATOM    356  HB2 HSD P  22     -14.686 -57.283 104.926  0.00 97.00      PROA   
ATOM    357  ND1 HSD P  22     -16.487 -57.509 102.875  0.00 97.00      PROA   
ATOM    358  HD1 HSD P  22     -16.860 -58.123 103.572  0.00 97.00      PROA   
ATOM    359  CG  HSD P  22     -15.228 -56.945 102.877  0.00 97.00      PROA   
ATOM    360  CE1 HSD P  22     -17.134 -57.011 101.791  0.00 97.00      PROA   
ATOM    361  HE1 HSD P  22     -18.158 -57.273 101.538  0.00 97.00      PROA   
ATOM    362  NE2 HSD P  22     -16.391 -56.161 101.111  0.00 97.00      PROA   
ATOM    363  CD2 HSD P  22     -15.197 -56.107 101.808  0.00 97.00      PROA   
ATOM    364  HD2 HSD P  22     -14.407 -55.443 101.480  0.00 97.00      PROA   
ATOM    365  C   HSD P  22     -12.113 -58.284 104.612  0.00 97.00      PROA   
ATOM    366  O   HSD P  22     -12.280 -58.519 105.802  0.00 97.00      PROA   
ATOM    367  N   CYS P  23     -10.907 -57.913 104.124  0.00 97.00      PROA   
ATOM    368  HN  CYS P  23     -10.790 -57.784 103.140  0.00 97.00      PROA   
ATOM    369  CA  CYS P  23      -9.735 -57.672 104.944  0.00 97.00      PROA   
ATOM    370  HA  CYS P  23      -9.857 -58.148 105.907  0.00 97.00      PROA   
ATOM    371  CB  CYS P  23      -8.453 -58.221 104.283  0.00 97.00      PROA   
ATOM    372  HB1 CYS P  23      -7.569 -57.910 104.873  0.00 97.00      PROA   
ATOM    373  HB2 CYS P  23      -8.357 -57.823 103.250  0.00 97.00      PROA   
ATOM    374  SG  CYS P  23      -8.489 -60.023 104.236  0.00 97.00      PROA   
ATOM    375  C   CYS P  23      -9.544 -56.190 105.177  0.00 97.00      PROA   
ATOM    376  O   CYS P  23      -9.059 -55.453 104.323  0.00 97.00      PROA   
ATOM    377  N   GLU P  24      -9.910 -55.722 106.385  0.00 97.00      PROA   
ATOM    378  HN  GLU P  24     -10.267 -56.334 107.086  0.00 97.00      PROA   
ATOM    379  CA  GLU P  24      -9.932 -54.319 106.721  0.00 97.00      PROA   
ATOM    380  HA  GLU P  24     -10.053 -53.732 105.820  0.00 97.00      PROA   
ATOM    381  CB  GLU P  24     -11.121 -54.017 107.665  0.00 97.00      PROA   
ATOM    382  HB1 GLU P  24     -12.030 -54.440 107.176  0.00 97.00      PROA   
ATOM    383  HB2 GLU P  24     -11.273 -52.919 107.751  0.00 97.00      PROA   
ATOM    384  CG  GLU P  24     -10.946 -54.618 109.076  0.00 97.00      PROA   
ATOM    385  HG1 GLU P  24     -10.149 -54.088 109.639  0.00 97.00      PROA   
ATOM    386  HG2 GLU P  24     -10.677 -55.693 109.003  0.00 97.00      PROA   
ATOM    387  CD  GLU P  24     -12.221 -54.512 109.884  0.00 97.00      PROA   
ATOM    388  OE1 GLU P  24     -12.109 -54.312 111.125  0.00 97.00      PROA   
ATOM    389  OE2 GLU P  24     -13.319 -54.665 109.285  0.00 97.00      PROA   
ATOM    390  C   GLU P  24      -8.655 -53.891 107.405  0.00 97.00      PROA   
ATOM    391  O   GLU P  24      -7.877 -54.698 107.914  0.00 97.00      PROA   
ATOM    392  N   VAL P  25      -8.449 -52.557 107.438  0.00 97.00      PROA   
ATOM    393  HN  VAL P  25      -9.057 -51.943 106.943  0.00 97.00      PROA   
ATOM    394  CA  VAL P  25      -7.551 -51.888 108.348  0.00 97.00      PROA   
ATOM    395  HA  VAL P  25      -7.450 -52.480 109.246  0.00 97.00      PROA   
ATOM    396  CB  VAL P  25      -6.176 -51.540 107.766  0.00 97.00      PROA   
ATOM    397  HB  VAL P  25      -6.288 -50.837 106.909  0.00 97.00      PROA   
ATOM    398  CG1 VAL P  25      -5.310 -50.878 108.857  0.00 97.00      PROA   
ATOM    399 HG11 VAL P  25      -5.116 -51.598 109.680  0.00 97.00      PROA   
ATOM    400 HG12 VAL P  25      -5.800 -49.980 109.281  0.00 97.00      PROA   
ATOM    401 HG13 VAL P  25      -4.336 -50.570 108.422  0.00 97.00      PROA   
ATOM    402  CG2 VAL P  25      -5.467 -52.807 107.238  0.00 97.00      PROA   
ATOM    403 HG21 VAL P  25      -6.020 -53.247 106.384  0.00 97.00      PROA   
ATOM    404 HG22 VAL P  25      -5.391 -53.569 108.042  0.00 97.00      PROA   
ATOM    405 HG23 VAL P  25      -4.440 -52.559 106.894  0.00 97.00      PROA   
ATOM    406  C   VAL P  25      -8.318 -50.600 108.601  0.00 97.00      PROA   
ATOM    407  O   VAL P  25      -8.804 -50.059 107.609  0.00 97.00      PROA   
ATOM    408  N   PRO P  26      -8.492 -50.036 109.805  0.00 97.00      PROA   
ATOM    409  CD  PRO P  26      -8.468 -50.829 111.044  0.00 97.00      PROA   
ATOM    410  HD1 PRO P  26      -7.476 -50.700 111.529  0.00 97.00      PROA   
ATOM    411  HD2 PRO P  26      -8.674 -51.910 110.876  0.00 97.00      PROA   
ATOM    412  CA  PRO P  26      -9.275 -48.802 109.981  0.00 97.00      PROA   
ATOM    413  HA  PRO P  26     -10.209 -48.906 109.445  0.00 97.00      PROA   
ATOM    414  CB  PRO P  26      -9.519 -48.746 111.499  0.00 97.00      PROA   
ATOM    415  HB1 PRO P  26     -10.456 -48.208 111.747  0.00 97.00      PROA   
ATOM    416  HB2 PRO P  26      -8.668 -48.264 112.030  0.00 97.00      PROA   
ATOM    417  CG  PRO P  26      -9.571 -50.219 111.910  0.00 97.00      PROA   
ATOM    418  HG1 PRO P  26      -9.407 -50.373 112.994  0.00 97.00      PROA   
ATOM    419  HG2 PRO P  26     -10.554 -50.652 111.619  0.00 97.00      PROA   
ATOM    420  C   PRO P  26      -8.608 -47.510 109.508  0.00 97.00      PROA   
ATOM    421  O   PRO P  26      -8.807 -46.471 110.134  0.00 97.00      PROA   
ATOM    422  N   HSD P  27      -7.866 -47.528 108.382  0.00 97.00      PROA   
ATOM    423  HN  HSD P  27      -7.817 -48.377 107.859  0.00 97.00      PROA   
ATOM    424  CA  HSD P  27      -7.268 -46.356 107.784  0.00 97.00      PROA   
ATOM    425  HA  HSD P  27      -7.371 -45.502 108.440  0.00 97.00      PROA   
ATOM    426  CB  HSD P  27      -5.769 -46.538 107.427  0.00 97.00      PROA   
ATOM    427  HB1 HSD P  27      -5.433 -45.710 106.764  0.00 97.00      PROA   
ATOM    428  HB2 HSD P  27      -5.624 -47.492 106.872  0.00 97.00      PROA   
ATOM    429  ND1 HSD P  27      -4.437 -47.622 109.318  0.00 97.00      PROA   
ATOM    430  HD1 HSD P  27      -4.746 -48.561 109.167  0.00 97.00      PROA   
ATOM    431  CG  HSD P  27      -4.855 -46.506 108.624  0.00 97.00      PROA   
ATOM    432  CE1 HSD P  27      -3.493 -47.208 110.200  0.00 97.00      PROA   
ATOM    433  HE1 HSD P  27      -2.978 -47.883 110.884  0.00 97.00      PROA   
ATOM    434  NE2 HSD P  27      -3.265 -45.913 110.112  0.00 97.00      PROA   
ATOM    435  CD2 HSD P  27      -4.115 -45.473 109.115  0.00 97.00      PROA   
ATOM    436  HD2 HSD P  27      -4.098 -44.432 108.819  0.00 97.00      PROA   
ATOM    437  C   HSD P  27      -8.015 -46.072 106.508  0.00 97.00      PROA   
ATOM    438  O   HSD P  27      -8.099 -46.923 105.629  0.00 97.00      PROA   
ATOM    439  N   LEU P  28      -8.581 -44.852 106.373  0.00 97.00      PROA   
ATOM    440  HN  LEU P  28      -8.599 -44.210 107.137  0.00 97.00      PROA   
ATOM    441  CA  LEU P  28      -9.252 -44.409 105.163  0.00 97.00      PROA   
ATOM    442  HA  LEU P  28     -10.034 -45.132 104.972  0.00 97.00      PROA   
ATOM    443  CB  LEU P  28      -9.935 -43.029 105.356  0.00 97.00      PROA   
ATOM    444  HB1 LEU P  28     -10.511 -42.778 104.439  0.00 97.00      PROA   
ATOM    445  HB2 LEU P  28      -9.164 -42.243 105.502  0.00 97.00      PROA   
ATOM    446  CG  LEU P  28     -10.914 -42.946 106.557  0.00 97.00      PROA   
ATOM    447  HG  LEU P  28     -10.351 -43.155 107.497  0.00 97.00      PROA   
ATOM    448  CD1 LEU P  28     -11.491 -41.523 106.685  0.00 97.00      PROA   
ATOM    449 HD11 LEU P  28     -12.076 -41.266 105.776  0.00 97.00      PROA   
ATOM    450 HD12 LEU P  28     -10.676 -40.779 106.805  0.00 97.00      PROA   
ATOM    451 HD13 LEU P  28     -12.164 -41.459 107.566  0.00 97.00      PROA   
ATOM    452  CD2 LEU P  28     -12.057 -43.974 106.456  0.00 97.00      PROA   
ATOM    453 HD21 LEU P  28     -11.661 -45.010 106.464  0.00 97.00      PROA   
ATOM    454 HD22 LEU P  28     -12.629 -43.818 105.517  0.00 97.00      PROA   
ATOM    455 HD23 LEU P  28     -12.751 -43.860 107.315  0.00 97.00      PROA   
ATOM    456  C   LEU P  28      -8.386 -44.413 103.898  0.00 97.00      PROA   
ATOM    457  O   LEU P  28      -8.877 -44.935 102.897  0.00 97.00      PROA   
ATOM    458  N   PRO P  29      -7.132 -43.952 103.812  0.00 97.00      PROA   
ATOM    459  CD  PRO P  29      -6.509 -43.006 104.750  0.00 97.00      PROA   
ATOM    460  HD1 PRO P  29      -6.554 -43.366 105.798  0.00 97.00      PROA   
ATOM    461  HD2 PRO P  29      -7.017 -42.021 104.660  0.00 97.00      PROA   
ATOM    462  CA  PRO P  29      -6.258 -44.250 102.676  0.00 97.00      PROA   
ATOM    463  HA  PRO P  29      -6.801 -44.192 101.743  0.00 97.00      PROA   
ATOM    464  CB  PRO P  29      -5.190 -43.143 102.778  0.00 97.00      PROA   
ATOM    465  HB1 PRO P  29      -5.591 -42.220 102.299  0.00 97.00      PROA   
ATOM    466  HB2 PRO P  29      -4.226 -43.386 102.294  0.00 97.00      PROA   
ATOM    467  CG  PRO P  29      -5.058 -42.891 104.281  0.00 97.00      PROA   
ATOM    468  HG1 PRO P  29      -4.448 -43.699 104.740  0.00 97.00      PROA   
ATOM    469  HG2 PRO P  29      -4.607 -41.907 104.516  0.00 97.00      PROA   
ATOM    470  C   PRO P  29      -5.638 -45.647 102.777  0.00 97.00      PROA   
ATOM    471  O   PRO P  29      -4.473 -45.800 102.415  0.00 97.00      PROA   
ATOM    472  N   GLY P  30      -6.384 -46.683 103.235  0.00 97.00      PROA   
ATOM    473  HN  GLY P  30      -7.335 -46.517 103.492  0.00 97.00      PROA   
ATOM    474  CA  GLY P  30      -5.878 -48.025 103.500  0.00 97.00      PROA   
ATOM    475  HA1 GLY P  30      -6.619 -48.516 104.115  0.00 97.00      PROA   
ATOM    476  HA2 GLY P  30      -4.921 -47.946 103.995  0.00 97.00      PROA   
ATOM    477  C   GLY P  30      -5.708 -48.867 102.259  0.00 97.00      PROA   
ATOM    478  O   GLY P  30      -6.361 -49.893 102.109  0.00 97.00      PROA   
ATOM    479  N   SER P  31      -4.788 -48.423 101.371  0.00 97.00      PROA   
ATOM    480  HN  SER P  31      -4.356 -47.560 101.632  0.00 97.00      PROA   
ATOM    481  CA  SER P  31      -4.399 -48.896 100.043  0.00 97.00      PROA   
ATOM    482  HA  SER P  31      -4.958 -48.280  99.356  0.00 97.00      PROA   
ATOM    483  CB  SER P  31      -2.884 -48.627  99.790  0.00 97.00      PROA   
ATOM    484  HB1 SER P  31      -2.288 -49.227 100.512  0.00 97.00      PROA   
ATOM    485  HB2 SER P  31      -2.669 -47.554  99.984  0.00 97.00      PROA   
ATOM    486  OG  SER P  31      -2.452 -48.958  98.469  0.00 97.00      PROA   
ATOM    487  HG1 SER P  31      -2.416 -48.142  97.963  0.00 97.00      PROA   
ATOM    488  C   SER P  31      -4.716 -50.337  99.678  0.00 97.00      PROA   
ATOM    489  O   SER P  31      -4.491 -51.251 100.456  0.00 97.00      PROA   
ATOM    490  N   SER P  32      -5.235 -50.560  98.449  0.00 97.00      PROA   
ATOM    491  HN  SER P  32      -5.319 -49.812  97.796  0.00 97.00      PROA   
ATOM    492  CA  SER P  32      -5.801 -51.814  97.990  0.00 97.00      PROA   
ATOM    493  HA  SER P  32      -6.341 -52.254  98.817  0.00 97.00      PROA   
ATOM    494  CB  SER P  32      -6.818 -51.552  96.848  0.00 97.00      PROA   
ATOM    495  HB1 SER P  32      -7.667 -50.969  97.267  0.00 97.00      PROA   
ATOM    496  HB2 SER P  32      -7.233 -52.493  96.430  0.00 97.00      PROA   
ATOM    497  OG  SER P  32      -6.235 -50.771  95.806  0.00 97.00      PROA   
ATOM    498  HG1 SER P  32      -5.597 -51.340  95.366  0.00 97.00      PROA   
ATOM    499  C   SER P  32      -4.780 -52.846  97.534  0.00 97.00      PROA   
ATOM    500  O   SER P  32      -4.845 -53.350  96.413  0.00 97.00      PROA   
ATOM    501  N   SER P  33      -3.833 -53.216  98.422  0.00 97.00      PROA   
ATOM    502  HN  SER P  33      -3.774 -52.733  99.293  0.00 97.00      PROA   
ATOM    503  CA  SER P  33      -2.877 -54.285  98.203  0.00 97.00      PROA   
ATOM    504  HA  SER P  33      -3.060 -54.751  97.245  0.00 97.00      PROA   
ATOM    505  CB  SER P  33      -1.411 -53.775  98.254  0.00 97.00      PROA   
ATOM    506  HB1 SER P  33      -1.201 -53.328  99.250  0.00 97.00      PROA   
ATOM    507  HB2 SER P  33      -1.283 -52.976  97.492  0.00 97.00      PROA   
ATOM    508  OG  SER P  33      -0.460 -54.809  98.000  0.00 97.00      PROA   
ATOM    509  HG1 SER P  33      -0.414 -54.931  97.048  0.00 97.00      PROA   
ATOM    510  C   SER P  33      -3.110 -55.321  99.282  0.00 97.00      PROA   
ATOM    511  O   SER P  33      -3.241 -54.991 100.457  0.00 97.00      PROA   
ATOM    512  N   THR P  34      -3.198 -56.616  98.893  0.00 97.00      PROA   
ATOM    513  HN  THR P  34      -3.057 -56.877  97.942  0.00 97.00      PROA   
ATOM    514  CA  THR P  34      -3.554 -57.684  99.812  0.00 97.00      PROA   
ATOM    515  HA  THR P  34      -3.207 -57.432 100.805  0.00 97.00      PROA   
ATOM    516  CB  THR P  34      -5.050 -58.010  99.843  0.00 97.00      PROA   
ATOM    517  HB  THR P  34      -5.379 -58.509  98.903  0.00 97.00      PROA   
ATOM    518  OG1 THR P  34      -5.810 -56.819  99.941  0.00 97.00      PROA   
ATOM    519  HG1 THR P  34      -5.812 -56.457  99.053  0.00 97.00      PROA   
ATOM    520  CG2 THR P  34      -5.400 -58.919 101.037  0.00 97.00      PROA   
ATOM    521 HG21 THR P  34      -4.910 -58.557 101.965  0.00 97.00      PROA   
ATOM    522 HG22 THR P  34      -5.072 -59.960 100.847  0.00 97.00      PROA   
ATOM    523 HG23 THR P  34      -6.499 -58.941 101.199  0.00 97.00      PROA   
ATOM    524  C   THR P  34      -2.854 -58.934  99.368  0.00 97.00      PROA   
ATOM    525  O   THR P  34      -2.752 -59.213  98.177  0.00 97.00      PROA   
ATOM    526  N   GLN P  35      -2.396 -59.751 100.339  0.00 97.00      PROA   
ATOM    527  HN  GLN P  35      -2.353 -59.449 101.289  0.00 97.00      PROA   
ATOM    528  CA  GLN P  35      -2.022 -61.121 100.091  0.00 97.00      PROA   
ATOM    529  HA  GLN P  35      -2.064 -61.351  99.035  0.00 97.00      PROA   
ATOM    530  CB  GLN P  35      -0.610 -61.436 100.646  0.00 97.00      PROA   
ATOM    531  HB1 GLN P  35      -0.327 -62.469 100.345  0.00 97.00      PROA   
ATOM    532  HB2 GLN P  35      -0.636 -61.397 101.758  0.00 97.00      PROA   
ATOM    533  CG  GLN P  35       0.456 -60.431 100.155  0.00 97.00      PROA   
ATOM    534  HG1 GLN P  35       0.211 -59.406 100.510  0.00 97.00      PROA   
ATOM    535  HG2 GLN P  35       0.491 -60.418  99.047  0.00 97.00      PROA   
ATOM    536  CD  GLN P  35       1.825 -60.779 100.738  0.00 97.00      PROA   
ATOM    537  OE1 GLN P  35       2.030 -60.651 101.944  0.00 97.00      PROA   
ATOM    538  NE2 GLN P  35       2.789 -61.204  99.880  0.00 97.00      PROA   
ATOM    539 HE21 GLN P  35       3.694 -61.404 100.253  0.00 97.00      PROA   
ATOM    540 HE22 GLN P  35       2.589 -61.276  98.905  0.00 97.00      PROA   
ATOM    541  C   GLN P  35      -3.052 -61.951 100.819  0.00 97.00      PROA   
ATOM    542  O   GLN P  35      -3.247 -61.777 102.014  0.00 97.00      PROA   
ATOM    543  N   TRP P  36      -3.751 -62.864 100.108  0.00 97.00      PROA   
ATOM    544  HN  TRP P  36      -3.601 -62.958  99.128  0.00 97.00      PROA   
ATOM    545  CA  TRP P  36      -4.728 -63.775 100.680  0.00 97.00      PROA   
ATOM    546  HA  TRP P  36      -4.941 -63.504 101.704  0.00 97.00      PROA   
ATOM    547  CB  TRP P  36      -6.053 -63.816  99.874  0.00 97.00      PROA   
ATOM    548  HB1 TRP P  36      -6.612 -64.748 100.103  0.00 97.00      PROA   
ATOM    549  HB2 TRP P  36      -5.799 -63.845  98.790  0.00 97.00      PROA   
ATOM    550  CG  TRP P  36      -7.001 -62.684 100.117  0.00 97.00      PROA   
ATOM    551  CD1 TRP P  36      -7.077 -61.512  99.417  0.00 97.00      PROA   
ATOM    552  HD1 TRP P  36      -6.350 -61.184  98.697  0.00 97.00      PROA   
ATOM    553  NE1 TRP P  36      -8.177 -60.802  99.813  0.00 97.00      PROA   
ATOM    554  HE1 TRP P  36      -8.476 -59.956  99.423  0.00 97.00      PROA   
ATOM    555  CE2 TRP P  36      -8.829 -61.483 100.795  0.00 97.00      PROA   
ATOM    556  CD2 TRP P  36      -8.112 -62.679 101.029  0.00 97.00      PROA   
ATOM    557  CE3 TRP P  36      -8.565 -63.575 101.999  0.00 97.00      PROA   
ATOM    558  HE3 TRP P  36      -8.034 -64.491 102.212  0.00 97.00      PROA   
ATOM    559  CZ3 TRP P  36      -9.722 -63.257 102.716  0.00 97.00      PROA   
ATOM    560  HZ3 TRP P  36     -10.078 -63.924 103.489  0.00 97.00      PROA   
ATOM    561  CZ2 TRP P  36      -9.987 -61.177 101.491  0.00 97.00      PROA   
ATOM    562  HZ2 TRP P  36     -10.531 -60.263 101.307  0.00 97.00      PROA   
ATOM    563  CH2 TRP P  36     -10.424 -62.084 102.458  0.00 97.00      PROA   
ATOM    564  HH2 TRP P  36     -11.304 -61.856 103.042  0.00 97.00      PROA   
ATOM    565  C   TRP P  36      -4.142 -65.165 100.691  0.00 97.00      PROA   
ATOM    566  O   TRP P  36      -3.339 -65.506  99.832  0.00 97.00      PROA   
ATOM    567  N   PHE P  37      -4.522 -66.000 101.685  0.00 97.00      PROA   
ATOM    568  HN  PHE P  37      -5.125 -65.676 102.411  0.00 97.00      PROA   
ATOM    569  CA  PHE P  37      -3.992 -67.337 101.850  0.00 97.00      PROA   
ATOM    570  HA  PHE P  37      -3.536 -67.658 100.926  0.00 97.00      PROA   
ATOM    571  CB  PHE P  37      -2.959 -67.449 103.012  0.00 97.00      PROA   
ATOM    572  HB1 PHE P  37      -2.498 -68.460 103.020  0.00 97.00      PROA   
ATOM    573  HB2 PHE P  37      -3.457 -67.282 103.990  0.00 97.00      PROA   
ATOM    574  CG  PHE P  37      -1.858 -66.421 102.878  0.00 97.00      PROA   
ATOM    575  CD1 PHE P  37      -0.642 -66.751 102.256  0.00 97.00      PROA   
ATOM    576  HD1 PHE P  37      -0.497 -67.746 101.862  0.00 97.00      PROA   
ATOM    577  CE1 PHE P  37       0.378 -65.800 102.127  0.00 97.00      PROA   
ATOM    578  HE1 PHE P  37       1.304 -66.067 101.639  0.00 97.00      PROA   
ATOM    579  CZ  PHE P  37       0.193 -64.503 102.622  0.00 97.00      PROA   
ATOM    580  HZ  PHE P  37       0.973 -63.763 102.507  0.00 97.00      PROA   
ATOM    581  CD2 PHE P  37      -2.016 -65.122 103.401  0.00 97.00      PROA   
ATOM    582  HD2 PHE P  37      -2.942 -64.851 103.883  0.00 97.00      PROA   
ATOM    583  CE2 PHE P  37      -1.008 -64.164 103.256  0.00 97.00      PROA   
ATOM    584  HE2 PHE P  37      -1.165 -63.160 103.619  0.00 97.00      PROA   
ATOM    585  C   PHE P  37      -5.138 -68.279 102.161  0.00 97.00      PROA   
ATOM    586  O   PHE P  37      -6.002 -67.969 102.976  0.00 97.00      PROA   
ATOM    587  N   LEU P  38      -5.150 -69.473 101.518  0.00 97.00      PROA   
ATOM    588  HN  LEU P  38      -4.474 -69.664 100.807  0.00 97.00      PROA   
ATOM    589  CA  LEU P  38      -6.045 -70.572 101.823  0.00 97.00      PROA   
ATOM    590  HA  LEU P  38      -6.738 -70.285 102.597  0.00 97.00      PROA   
ATOM    591  CB  LEU P  38      -6.824 -71.107 100.593  0.00 97.00      PROA   
ATOM    592  HB1 LEU P  38      -7.454 -71.975 100.890  0.00 97.00      PROA   
ATOM    593  HB2 LEU P  38      -6.105 -71.452  99.815  0.00 97.00      PROA   
ATOM    594  CG  LEU P  38      -7.748 -70.067  99.933  0.00 97.00      PROA   
ATOM    595  HG  LEU P  38      -7.106 -69.219  99.614  0.00 97.00      PROA   
ATOM    596  CD1 LEU P  38      -8.432 -70.636  98.676  0.00 97.00      PROA   
ATOM    597 HD11 LEU P  38      -9.082 -71.494  98.953  0.00 97.00      PROA   
ATOM    598 HD12 LEU P  38      -7.677 -70.982  97.940  0.00 97.00      PROA   
ATOM    599 HD13 LEU P  38      -9.067 -69.859  98.199  0.00 97.00      PROA   
ATOM    600  CD2 LEU P  38      -8.806 -69.529 100.907  0.00 97.00      PROA   
ATOM    601 HD21 LEU P  38      -8.340 -69.037 101.785  0.00 97.00      PROA   
ATOM    602 HD22 LEU P  38      -9.455 -70.358 101.262  0.00 97.00      PROA   
ATOM    603 HD23 LEU P  38      -9.443 -68.785 100.386  0.00 97.00      PROA   
ATOM    604  C   LEU P  38      -5.195 -71.705 102.330  0.00 97.00      PROA   
ATOM    605  O   LEU P  38      -4.396 -72.261 101.584  0.00 97.00      PROA   
ATOM    606  N   ASN P  39      -5.338 -72.081 103.624  0.00 97.00      PROA   
ATOM    607  HN  ASN P  39      -6.031 -71.641 104.197  0.00 97.00      PROA   
ATOM    608  CA  ASN P  39      -4.597 -73.183 104.232  0.00 97.00      PROA   
ATOM    609  HA  ASN P  39      -4.833 -73.170 105.287  0.00 97.00      PROA   
ATOM    610  CB  ASN P  39      -5.012 -74.567 103.648  0.00 97.00      PROA   
ATOM    611  HB1 ASN P  39      -4.555 -75.388 104.240  0.00 97.00      PROA   
ATOM    612  HB2 ASN P  39      -4.666 -74.651 102.596  0.00 97.00      PROA   
ATOM    613  CG  ASN P  39      -6.536 -74.738 103.703  0.00 97.00      PROA   
ATOM    614  OD1 ASN P  39      -7.192 -74.296 104.647  0.00 97.00      PROA   
ATOM    615  ND2 ASN P  39      -7.125 -75.361 102.645  0.00 97.00      PROA   
ATOM    616 HD21 ASN P  39      -8.121 -75.429 102.631  0.00 97.00      PROA   
ATOM    617 HD22 ASN P  39      -6.568 -75.691 101.885  0.00 97.00      PROA   
ATOM    618  C   ASN P  39      -3.083 -73.003 104.115  0.00 97.00      PROA   
ATOM    619  O   ASN P  39      -2.346 -73.943 103.822  0.00 97.00      PROA   
ATOM    620  N   GLY P  40      -2.596 -71.756 104.311  0.00 97.00      PROA   
ATOM    621  HN  GLY P  40      -3.224 -71.036 104.596  0.00 97.00      PROA   
ATOM    622  CA  GLY P  40      -1.205 -71.377 104.100  0.00 97.00      PROA   
ATOM    623  HA1 GLY P  40      -0.569 -72.199 104.403  0.00 97.00      PROA   
ATOM    624  HA2 GLY P  40      -1.026 -70.492 104.690  0.00 97.00      PROA   
ATOM    625  C   GLY P  40      -0.841 -71.029 102.669  0.00 97.00      PROA   
ATOM    626  O   GLY P  40       0.126 -70.306 102.444  0.00 97.00      PROA   
ATOM    627  N   THR P  41      -1.589 -71.524 101.656  0.00 97.00      PROA   
ATOM    628  HN  THR P  41      -2.403 -72.066 101.855  0.00 97.00      PROA   
ATOM    629  CA  THR P  41      -1.253 -71.343 100.246  0.00 97.00      PROA   
ATOM    630  HA  THR P  41      -0.176 -71.339 100.151  0.00 97.00      PROA   
ATOM    631  CB  THR P  41      -1.786 -72.461  99.356  0.00 97.00      PROA   
ATOM    632  HB  THR P  41      -2.893 -72.538  99.453  0.00 97.00      PROA   
ATOM    633  OG1 THR P  41      -1.213 -73.701  99.748  0.00 97.00      PROA   
ATOM    634  HG1 THR P  41      -1.430 -73.822 100.674  0.00 97.00      PROA   
ATOM    635  CG2 THR P  41      -1.424 -72.248  97.871  0.00 97.00      PROA   
ATOM    636 HG21 THR P  41      -0.324 -72.139  97.755  0.00 97.00      PROA   
ATOM    637 HG22 THR P  41      -1.922 -71.352  97.448  0.00 97.00      PROA   
ATOM    638 HG23 THR P  41      -1.749 -73.129  97.277  0.00 97.00      PROA   
ATOM    639  C   THR P  41      -1.770 -70.016  99.734  0.00 97.00      PROA   
ATOM    640  O   THR P  41      -2.962 -69.741  99.788  0.00 97.00      PROA   
ATOM    641  N   ALA P  42      -0.874 -69.152  99.209  0.00 97.00      PROA   
ATOM    642  HN  ALA P  42       0.095 -69.385  99.178  0.00 97.00      PROA   
ATOM    643  CA  ALA P  42      -1.218 -67.847  98.680  0.00 97.00      PROA   
ATOM    644  HA  ALA P  42      -1.739 -67.325  99.469  0.00 97.00      PROA   
ATOM    645  CB  ALA P  42       0.057 -67.047  98.357  0.00 97.00      PROA   
ATOM    646  HB1 ALA P  42       0.636 -67.547  97.551  0.00 97.00      PROA   
ATOM    647  HB2 ALA P  42       0.703 -66.987  99.261  0.00 97.00      PROA   
ATOM    648  HB3 ALA P  42      -0.188 -66.014  98.038  0.00 97.00      PROA   
ATOM    649  C   ALA P  42      -2.127 -67.855  97.451  0.00 97.00      PROA   
ATOM    650  O   ALA P  42      -1.897 -68.578  96.483  0.00 97.00      PROA   
ATOM    651  N   ILE P  43      -3.175 -66.996  97.458  0.00 97.00      PROA   
ATOM    652  HN  ILE P  43      -3.343 -66.433  98.266  0.00 97.00      PROA   
ATOM    653  CA  ILE P  43      -4.052 -66.759  96.324  0.00 97.00      PROA   
ATOM    654  HA  ILE P  43      -4.020 -67.630  95.684  0.00 97.00      PROA   
ATOM    655  CB  ILE P  43      -5.522 -66.471  96.682  0.00 97.00      PROA   
ATOM    656  HB  ILE P  43      -5.662 -65.383  96.889  0.00 97.00      PROA   
ATOM    657  CG2 ILE P  43      -6.420 -66.870  95.484  0.00 97.00      PROA   
ATOM    658 HG21 ILE P  43      -6.319 -67.957  95.277  0.00 97.00      PROA   
ATOM    659 HG22 ILE P  43      -6.169 -66.306  94.565  0.00 97.00      PROA   
ATOM    660 HG23 ILE P  43      -7.486 -66.666  95.703  0.00 97.00      PROA   
ATOM    661  CG1 ILE P  43      -5.984 -67.200  97.970  0.00 97.00      PROA   
ATOM    662 HG11 ILE P  43      -5.336 -66.909  98.822  0.00 97.00      PROA   
ATOM    663 HG12 ILE P  43      -5.882 -68.298  97.829  0.00 97.00      PROA   
ATOM    664  CD  ILE P  43      -7.431 -66.859  98.356  0.00 97.00      PROA   
ATOM    665  HD1 ILE P  43      -7.633 -65.775  98.219  0.00 97.00      PROA   
ATOM    666  HD2 ILE P  43      -7.624 -67.109  99.420  0.00 97.00      PROA   
ATOM    667  HD3 ILE P  43      -8.149 -67.435  97.736  0.00 97.00      PROA   
ATOM    668  C   ILE P  43      -3.475 -65.570  95.573  0.00 97.00      PROA   
ATOM    669  O   ILE P  43      -2.778 -64.734  96.144  0.00 97.00      PROA   
ATOM    670  N   GLN P  44      -3.769 -65.445  94.260  0.00 97.00      PROA   
ATOM    671  HN  GLN P  44      -4.291 -66.150  93.785  0.00 97.00      PROA   
ATOM    672  CA  GLN P  44      -3.319 -64.333  93.444  0.00 97.00      PROA   
ATOM    673  HA  GLN P  44      -2.330 -64.034  93.764  0.00 97.00      PROA   
ATOM    674  CB  GLN P  44      -3.260 -64.761  91.954  0.00 97.00      PROA   
ATOM    675  HB1 GLN P  44      -2.855 -63.913  91.360  0.00 97.00      PROA   
ATOM    676  HB2 GLN P  44      -4.291 -64.968  91.585  0.00 97.00      PROA   
ATOM    677  CG  GLN P  44      -2.387 -66.010  91.657  0.00 97.00      PROA   
ATOM    678  HG1 GLN P  44      -2.296 -66.128  90.556  0.00 97.00      PROA   
ATOM    679  HG2 GLN P  44      -2.869 -66.929  92.052  0.00 97.00      PROA   
ATOM    680  CD  GLN P  44      -0.962 -65.888  92.217  0.00 97.00      PROA   
ATOM    681  OE1 GLN P  44      -0.094 -65.276  91.586  0.00 97.00      PROA   
ATOM    682  NE2 GLN P  44      -0.694 -66.493  93.408  0.00 97.00      PROA   
ATOM    683 HE21 GLN P  44       0.233 -66.407  93.768  0.00 97.00      PROA   
ATOM    684 HE22 GLN P  44      -1.412 -66.965  93.917  0.00 97.00      PROA   
ATOM    685  C   GLN P  44      -4.240 -63.122  93.603  0.00 97.00      PROA   
ATOM    686  O   GLN P  44      -3.944 -62.031  93.115  0.00 97.00      PROA   
ATOM    687  N   THR P  45      -5.376 -63.282  94.326  0.00 97.00      PROA   
ATOM    688  HN  THR P  45      -5.598 -64.186  94.680  0.00 97.00      PROA   
ATOM    689  CA  THR P  45      -6.335 -62.235  94.658  0.00 97.00      PROA   
ATOM    690  HA  THR P  45      -6.712 -61.837  93.727  0.00 97.00      PROA   
ATOM    691  CB  THR P  45      -7.509 -62.778  95.474  0.00 97.00      PROA   
ATOM    692  HB  THR P  45      -7.155 -63.167  96.458  0.00 97.00      PROA   
ATOM    693  OG1 THR P  45      -8.127 -63.849  94.776  0.00 97.00      PROA   
ATOM    694  HG1 THR P  45      -8.873 -64.117  95.319  0.00 97.00      PROA   
ATOM    695  CG2 THR P  45      -8.588 -61.702  95.696  0.00 97.00      PROA   
ATOM    696 HG21 THR P  45      -8.945 -61.323  94.715  0.00 97.00      PROA   
ATOM    697 HG22 THR P  45      -8.208 -60.854  96.301  0.00 97.00      PROA   
ATOM    698 HG23 THR P  45      -9.459 -62.129  96.236  0.00 97.00      PROA   
ATOM    699  C   THR P  45      -5.703 -61.102  95.449  0.00 97.00      PROA   
ATOM    700  O   THR P  45      -5.360 -61.276  96.612  0.00 97.00      PROA   
ATOM    701  N   SER P  46      -5.534 -59.904  94.840  0.00 97.00      PROA   
ATOM    702  HN  SER P  46      -5.694 -59.813  93.859  0.00 97.00      PROA   
ATOM    703  CA  SER P  46      -4.915 -58.774  95.521  0.00 97.00      PROA   
ATOM    704  HA  SER P  46      -4.356 -59.127  96.375  0.00 97.00      PROA   
ATOM    705  CB  SER P  46      -3.921 -58.040  94.591  0.00 97.00      PROA   
ATOM    706  HB1 SER P  46      -3.505 -57.141  95.097  0.00 97.00      PROA   
ATOM    707  HB2 SER P  46      -4.430 -57.713  93.658  0.00 97.00      PROA   
ATOM    708  OG  SER P  46      -2.818 -58.883  94.266  0.00 97.00      PROA   
ATOM    709  HG1 SER P  46      -3.168 -59.719  93.945  0.00 97.00      PROA   
ATOM    710  C   SER P  46      -5.914 -57.755  96.044  0.00 97.00      PROA   
ATOM    711  O   SER P  46      -5.550 -56.849  96.793  0.00 97.00      PROA   
ATOM    712  N   THR P  47      -7.215 -57.892  95.698  0.00 97.00      PROA   
ATOM    713  HN  THR P  47      -7.483 -58.648  95.109  0.00 97.00      PROA   
ATOM    714  CA  THR P  47      -8.291 -57.052  96.221  0.00 97.00      PROA   
ATOM    715  HA  THR P  47      -7.956 -56.040  96.062  0.00 97.00      PROA   
ATOM    716  CB  THR P  47      -9.612 -57.153  95.434  0.00 97.00      PROA   
ATOM    717  HB  THR P  47      -9.483 -56.651  94.449  0.00 97.00      PROA   
ATOM    718  OG1 THR P  47     -10.724 -56.548  96.093  0.00 97.00      PROA   
ATOM    719  HG1 THR P  47     -11.505 -56.857  95.627  0.00 97.00      PROA   
ATOM    720  CG2 THR P  47      -9.977 -58.625  95.187  0.00 97.00      PROA   
ATOM    721 HG21 THR P  47      -9.974 -59.186  96.144  0.00 97.00      PROA   
ATOM    722 HG22 THR P  47      -9.261 -59.100  94.488  0.00 97.00      PROA   
ATOM    723 HG23 THR P  47     -10.992 -58.708  94.742  0.00 97.00      PROA   
ATOM    724  C   THR P  47      -8.502 -57.257  97.725  0.00 97.00      PROA   
ATOM    725  O   THR P  47      -8.368 -58.389  98.184  0.00 97.00      PROA   
ATOM    726  N   PRO P  48      -8.866 -56.252  98.534  0.00 97.00      PROA   
ATOM    727  CD  PRO P  48      -8.552 -54.843  98.259  0.00 97.00      PROA   
ATOM    728  HD1 PRO P  48      -9.432 -54.378  97.764  0.00 97.00      PROA   
ATOM    729  HD2 PRO P  48      -7.645 -54.722  97.626  0.00 97.00      PROA   
ATOM    730  CA  PRO P  48      -9.167 -56.468  99.946  0.00 97.00      PROA   
ATOM    731  HA  PRO P  48      -8.368 -57.050 100.384  0.00 97.00      PROA   
ATOM    732  CB  PRO P  48      -9.255 -55.042 100.522  0.00 97.00      PROA   
ATOM    733  HB1 PRO P  48      -8.971 -55.010 101.592  0.00 97.00      PROA   
ATOM    734  HB2 PRO P  48     -10.279 -54.621 100.404  0.00 97.00      PROA   
ATOM    735  CG  PRO P  48      -8.308 -54.231  99.638  0.00 97.00      PROA   
ATOM    736  HG1 PRO P  48      -8.509 -53.142  99.673  0.00 97.00      PROA   
ATOM    737  HG2 PRO P  48      -7.256 -54.425  99.944  0.00 97.00      PROA   
ATOM    738  C   PRO P  48     -10.475 -57.188 100.215  0.00 97.00      PROA   
ATOM    739  O   PRO P  48     -10.770 -57.390 101.386  0.00 97.00      PROA   
ATOM    740  N   THR P  49     -11.262 -57.599  99.191  0.00 97.00      PROA   
ATOM    741  HN  THR P  49     -11.013 -57.391  98.249  0.00 97.00      PROA   
ATOM    742  CA  THR P  49     -12.448 -58.414  99.404  0.00 97.00      PROA   
ATOM    743  HA  THR P  49     -12.423 -58.773 100.421  0.00 97.00      PROA   
ATOM    744  CB  THR P  49     -13.776 -57.669  99.245  0.00 97.00      PROA   
ATOM    745  HB  THR P  49     -13.662 -56.687  99.757  0.00 97.00      PROA   
ATOM    746  OG1 THR P  49     -14.837 -58.360  99.894  0.00 97.00      PROA   
ATOM    747  HG1 THR P  49     -15.470 -57.675 100.140  0.00 97.00      PROA   
ATOM    748  CG2 THR P  49     -14.193 -57.403  97.788  0.00 97.00      PROA   
ATOM    749 HG21 THR P  49     -14.429 -58.352  97.262  0.00 97.00      PROA   
ATOM    750 HG22 THR P  49     -13.386 -56.873  97.244  0.00 97.00      PROA   
ATOM    751 HG23 THR P  49     -15.109 -56.771  97.768  0.00 97.00      PROA   
ATOM    752  C   THR P  49     -12.361 -59.633  98.516  0.00 97.00      PROA   
ATOM    753  O   THR P  49     -12.119 -59.547  97.316  0.00 97.00      PROA   
ATOM    754  N   TYR P  50     -12.555 -60.827  99.112  0.00 97.00      PROA   
ATOM    755  HN  TYR P  50     -12.724 -60.870 100.097  0.00 97.00      PROA   
ATOM    756  CA  TYR P  50     -12.564 -62.083  98.401  0.00 97.00      PROA   
ATOM    757  HA  TYR P  50     -12.094 -61.962  97.435  0.00 97.00      PROA   
ATOM    758  CB  TYR P  50     -11.822 -63.191  99.198  0.00 97.00      PROA   
ATOM    759  HB1 TYR P  50     -12.339 -63.423 100.153  0.00 97.00      PROA   
ATOM    760  HB2 TYR P  50     -10.803 -62.826  99.448  0.00 97.00      PROA   
ATOM    761  CG  TYR P  50     -11.670 -64.456  98.392  0.00 97.00      PROA   
ATOM    762  CD1 TYR P  50     -12.627 -65.485  98.462  0.00 97.00      PROA   
ATOM    763  HD1 TYR P  50     -13.498 -65.367  99.090  0.00 97.00      PROA   
ATOM    764  CE1 TYR P  50     -12.449 -66.673  97.741  0.00 97.00      PROA   
ATOM    765  HE1 TYR P  50     -13.172 -67.471  97.821  0.00 97.00      PROA   
ATOM    766  CZ  TYR P  50     -11.323 -66.836  96.928  0.00 97.00      PROA   
ATOM    767  OH  TYR P  50     -11.139 -68.033  96.206  0.00 97.00      PROA   
ATOM    768  HH  TYR P  50     -11.865 -68.623  96.426  0.00 97.00      PROA   
ATOM    769  CD2 TYR P  50     -10.530 -64.644  97.592  0.00 97.00      PROA   
ATOM    770  HD2 TYR P  50      -9.771 -63.876  97.562  0.00 97.00      PROA   
ATOM    771  CE2 TYR P  50     -10.368 -65.818  96.848  0.00 97.00      PROA   
ATOM    772  HE2 TYR P  50      -9.496 -65.958  96.229  0.00 97.00      PROA   
ATOM    773  C   TYR P  50     -14.019 -62.436  98.199  0.00 97.00      PROA   
ATOM    774  O   TYR P  50     -14.726 -62.734  99.153  0.00 97.00      PROA   
ATOM    775  N   HSD P  51     -14.498 -62.398  96.936  0.00 97.00      PROA   
ATOM    776  HN  HSD P  51     -13.893 -62.192  96.172  0.00 97.00      PROA   
ATOM    777  CA  HSD P  51     -15.906 -62.514  96.621  0.00 97.00      PROA   
ATOM    778  HA  HSD P  51     -16.498 -62.415  97.520  0.00 97.00      PROA   
ATOM    779  CB  HSD P  51     -16.349 -61.395  95.639  0.00 97.00      PROA   
ATOM    780  HB1 HSD P  51     -15.696 -61.410  94.739  0.00 97.00      PROA   
ATOM    781  HB2 HSD P  51     -16.182 -60.420  96.148  0.00 97.00      PROA   
ATOM    782  ND1 HSD P  51     -18.268 -62.274  94.196  0.00 97.00      PROA   
ATOM    783  HD1 HSD P  51     -17.764 -63.025  93.765  0.00 97.00      PROA   
ATOM    784  CG  HSD P  51     -17.790 -61.443  95.190  0.00 97.00      PROA   
ATOM    785  CE1 HSD P  51     -19.558 -61.926  93.974  0.00 97.00      PROA   
ATOM    786  HE1 HSD P  51     -20.184 -62.432  93.240  0.00 97.00      PROA   
ATOM    787  NE2 HSD P  51     -19.941 -60.925  94.742  0.00 97.00      PROA   
ATOM    788  CD2 HSD P  51     -18.826 -60.616  95.502  0.00 97.00      PROA   
ATOM    789  HD2 HSD P  51     -18.863 -59.796  96.208  0.00 97.00      PROA   
ATOM    790  C   HSD P  51     -16.214 -63.860  96.021  0.00 97.00      PROA   
ATOM    791  O   HSD P  51     -15.862 -64.148  94.879  0.00 97.00      PROA   
ATOM    792  N   ILE P  52     -16.945 -64.707  96.778  0.00 97.00      PROA   
ATOM    793  HN  ILE P  52     -17.197 -64.486  97.720  0.00 97.00      PROA   
ATOM    794  CA  ILE P  52     -17.458 -65.968  96.299  0.00 97.00      PROA   
ATOM    795  HA  ILE P  52     -16.861 -66.318  95.468  0.00 97.00      PROA   
ATOM    796  CB  ILE P  52     -17.434 -67.045  97.376  0.00 97.00      PROA   
ATOM    797  HB  ILE P  52     -17.968 -66.666  98.271  0.00 97.00      PROA   
ATOM    798  CG2 ILE P  52     -18.157 -68.323  96.909  0.00 97.00      PROA   
ATOM    799 HG21 ILE P  52     -17.690 -68.724  95.984  0.00 97.00      PROA   
ATOM    800 HG22 ILE P  52     -19.238 -68.152  96.734  0.00 97.00      PROA   
ATOM    801 HG23 ILE P  52     -18.066 -69.101  97.694  0.00 97.00      PROA   
ATOM    802  CG1 ILE P  52     -15.977 -67.363  97.795  0.00 97.00      PROA   
ATOM    803 HG11 ILE P  52     -15.362 -66.440  97.794  0.00 97.00      PROA   
ATOM    804 HG12 ILE P  52     -15.543 -68.052  97.037  0.00 97.00      PROA   
ATOM    805  CD  ILE P  52     -15.860 -68.005  99.181  0.00 97.00      PROA   
ATOM    806  HD1 ILE P  52     -16.457 -68.939  99.232  0.00 97.00      PROA   
ATOM    807  HD2 ILE P  52     -16.208 -67.309  99.972  0.00 97.00      PROA   
ATOM    808  HD3 ILE P  52     -14.803 -68.266  99.387  0.00 97.00      PROA   
ATOM    809  C   ILE P  52     -18.864 -65.699  95.814  0.00 97.00      PROA   
ATOM    810  O   ILE P  52     -19.781 -65.459  96.596  0.00 97.00      PROA   
ATOM    811  N   THR P  53     -19.057 -65.711  94.476  0.00 97.00      PROA   
ATOM    812  HN  THR P  53     -18.275 -65.828  93.868  0.00 97.00      PROA   
ATOM    813  CA  THR P  53     -20.337 -65.459  93.829  0.00 97.00      PROA   
ATOM    814  HA  THR P  53     -20.675 -64.487  94.162  0.00 97.00      PROA   
ATOM    815  CB  THR P  53     -20.222 -65.440  92.308  0.00 97.00      PROA   
ATOM    816  HB  THR P  53     -19.981 -66.457  91.922  0.00 97.00      PROA   
ATOM    817  OG1 THR P  53     -19.178 -64.561  91.914  0.00 97.00      PROA   
ATOM    818  HG1 THR P  53     -19.199 -64.552  90.954  0.00 97.00      PROA   
ATOM    819  CG2 THR P  53     -21.522 -64.929  91.655  0.00 97.00      PROA   
ATOM    820 HG21 THR P  53     -21.780 -63.923  92.050  0.00 97.00      PROA   
ATOM    821 HG22 THR P  53     -22.370 -65.615  91.851  0.00 97.00      PROA   
ATOM    822 HG23 THR P  53     -21.396 -64.851  90.553  0.00 97.00      PROA   
ATOM    823  C   THR P  53     -21.396 -66.463  94.230  0.00 97.00      PROA   
ATOM    824  O   THR P  53     -22.538 -66.093  94.497  0.00 97.00      PROA   
ATOM    825  N   SER P  54     -21.020 -67.759  94.302  0.00 97.00      PROA   
ATOM    826  HN  SER P  54     -20.073 -68.025  94.144  0.00 97.00      PROA   
ATOM    827  CA  SER P  54     -21.942 -68.831  94.597  0.00 97.00      PROA   
ATOM    828  HA  SER P  54     -22.578 -68.524  95.416  0.00 97.00      PROA   
ATOM    829  CB  SER P  54     -22.775 -69.305  93.368  0.00 97.00      PROA   
ATOM    830  HB1 SER P  54     -23.488 -70.102  93.666  0.00 97.00      PROA   
ATOM    831  HB2 SER P  54     -22.105 -69.716  92.583  0.00 97.00      PROA   
ATOM    832  OG  SER P  54     -23.508 -68.239  92.773  0.00 97.00      PROA   
ATOM    833  HG1 SER P  54     -24.000 -67.821  93.484  0.00 97.00      PROA   
ATOM    834  C   SER P  54     -21.087 -69.994  95.034  0.00 97.00      PROA   
ATOM    835  O   SER P  54     -20.377 -70.581  94.223  0.00 97.00      PROA   
ATOM    836  N   ALA P  55     -21.100 -70.329  96.344  0.00 97.00      PROA   
ATOM    837  HN  ALA P  55     -21.686 -69.828  96.982  0.00 97.00      PROA   
ATOM    838  CA  ALA P  55     -20.148 -71.220  96.981  0.00 97.00      PROA   
ATOM    839  HA  ALA P  55     -19.181 -70.778  96.814  0.00 97.00      PROA   
ATOM    840  CB  ALA P  55     -20.394 -71.247  98.502  0.00 97.00      PROA   
ATOM    841  HB1 ALA P  55     -21.390 -71.681  98.732  0.00 97.00      PROA   
ATOM    842  HB2 ALA P  55     -20.376 -70.208  98.902  0.00 97.00      PROA   
ATOM    843  HB3 ALA P  55     -19.610 -71.833  99.023  0.00 97.00      PROA   
ATOM    844  C   ALA P  55     -20.048 -72.651  96.466  0.00 97.00      PROA   
ATOM    845  O   ALA P  55     -21.045 -73.319  96.209  0.00 97.00      PROA   
ATOM    846  N   SER P  56     -18.793 -73.154  96.336  0.00 97.00      PROA   
ATOM    847  HN  SER P  56     -18.006 -72.556  96.497  0.00 97.00      PROA   
ATOM    848  CA  SER P  56     -18.458 -74.530  96.013  0.00 97.00      PROA   
ATOM    849  HA  SER P  56     -19.352 -75.034  95.680  0.00 97.00      PROA   
ATOM    850  CB  SER P  56     -17.391 -74.671  94.888  0.00 97.00      PROA   
ATOM    851  HB1 SER P  56     -17.739 -74.103  94.000  0.00 97.00      PROA   
ATOM    852  HB2 SER P  56     -17.287 -75.737  94.590  0.00 97.00      PROA   
ATOM    853  OG  SER P  56     -16.113 -74.161  95.262  0.00 97.00      PROA   
ATOM    854  HG1 SER P  56     -15.466 -74.637  94.724  0.00 97.00      PROA   
ATOM    855  C   SER P  56     -17.987 -75.239  97.269  0.00 97.00      PROA   
ATOM    856  O   SER P  56     -17.769 -74.623  98.308  0.00 97.00      PROA   
ATOM    857  N   GLU P  57     -17.828 -76.582  97.208  0.00 97.00      PROA   
ATOM    858  HN  GLU P  57     -17.983 -77.075  96.355  0.00 97.00      PROA   
ATOM    859  CA  GLU P  57     -17.303 -77.404  98.286  0.00 97.00      PROA   
ATOM    860  HA  GLU P  57     -17.924 -77.272  99.162  0.00 97.00      PROA   
ATOM    861  CB  GLU P  57     -17.282 -78.892  97.830  0.00 97.00      PROA   
ATOM    862  HB1 GLU P  57     -16.895 -79.535  98.647  0.00 97.00      PROA   
ATOM    863  HB2 GLU P  57     -16.562 -78.966  96.979  0.00 97.00      PROA   
ATOM    864  CG  GLU P  57     -18.615 -79.479  97.278  0.00 97.00      PROA   
ATOM    865  HG1 GLU P  57     -18.368 -80.455  96.801  0.00 97.00      PROA   
ATOM    866  HG2 GLU P  57     -19.038 -78.825  96.489  0.00 97.00      PROA   
ATOM    867  CD  GLU P  57     -19.718 -79.753  98.307  0.00 97.00      PROA   
ATOM    868  OE1 GLU P  57     -19.986 -80.956  98.574  0.00 97.00      PROA   
ATOM    869  OE2 GLU P  57     -20.366 -78.781  98.775  0.00 97.00      PROA   
ATOM    870  C   GLU P  57     -15.868 -76.981  98.617  0.00 97.00      PROA   
ATOM    871  O   GLU P  57     -15.457 -76.847  99.766  0.00 97.00      PROA   
ATOM    872  N   ASP P  58     -15.111 -76.733  97.535  0.00 97.00      PROA   
ATOM    873  HN  ASP P  58     -15.530 -76.910  96.646  0.00 97.00      PROA   
ATOM    874  CA  ASP P  58     -13.716 -76.412  97.376  0.00 97.00      PROA   
ATOM    875  HA  ASP P  58     -13.158 -77.081  98.016  0.00 97.00      PROA   
ATOM    876  CB  ASP P  58     -13.280 -76.697  95.893  0.00 97.00      PROA   
ATOM    877  HB1 ASP P  58     -12.862 -77.729  95.861  0.00 97.00      PROA   
ATOM    878  HB2 ASP P  58     -12.489 -76.001  95.555  0.00 97.00      PROA   
ATOM    879  CG  ASP P  58     -14.432 -76.694  94.868  0.00 97.00      PROA   
ATOM    880  OD1 ASP P  58     -15.355 -77.548  94.971  0.00 97.00      PROA   
ATOM    881  OD2 ASP P  58     -14.387 -75.841  93.945  0.00 97.00      PROA   
ATOM    882  C   ASP P  58     -13.324 -75.013  97.846  0.00 97.00      PROA   
ATOM    883  O   ASP P  58     -12.153 -74.773  98.139  0.00 97.00      PROA   
ATOM    884  N   ASP P  59     -14.293 -74.082  98.020  0.00 97.00      PROA   
ATOM    885  HN  ASP P  59     -15.196 -74.216  97.618  0.00 97.00      PROA   
ATOM    886  CA  ASP P  59     -14.129 -72.839  98.768  0.00 97.00      PROA   
ATOM    887  HA  ASP P  59     -13.335 -72.267  98.305  0.00 97.00      PROA   
ATOM    888  CB  ASP P  59     -15.454 -72.023  98.740  0.00 97.00      PROA   
ATOM    889  HB1 ASP P  59     -15.453 -71.237  99.524  0.00 97.00      PROA   
ATOM    890  HB2 ASP P  59     -16.318 -72.695  98.919  0.00 97.00      PROA   
ATOM    891  CG  ASP P  59     -15.665 -71.275  97.423  0.00 97.00      PROA   
ATOM    892  OD1 ASP P  59     -14.704 -70.629  96.931  0.00 97.00      PROA   
ATOM    893  OD2 ASP P  59     -16.837 -71.229  96.975  0.00 97.00      PROA   
ATOM    894  C   ASP P  59     -13.729 -73.052 100.238  0.00 97.00      PROA   
ATOM    895  O   ASP P  59     -13.153 -72.167 100.863  0.00 97.00      PROA   
ATOM    896  N   SER P  60     -14.027 -74.228 100.838  0.00 97.00      PROA   
ATOM    897  HN  SER P  60     -14.491 -74.926 100.297  0.00 97.00      PROA   
ATOM    898  CA  SER P  60     -13.724 -74.561 102.233  0.00 97.00      PROA   
ATOM    899  HA  SER P  60     -14.229 -73.821 102.839  0.00 97.00      PROA   
ATOM    900  CB  SER P  60     -14.235 -75.961 102.656  0.00 97.00      PROA   
ATOM    901  HB1 SER P  60     -14.036 -76.137 103.737  0.00 97.00      PROA   
ATOM    902  HB2 SER P  60     -13.725 -76.751 102.064  0.00 97.00      PROA   
ATOM    903  OG  SER P  60     -15.634 -76.092 102.457  0.00 97.00      PROA   
ATOM    904  HG1 SER P  60     -15.759 -76.268 101.519  0.00 97.00      PROA   
ATOM    905  C   SER P  60     -12.246 -74.543 102.620  0.00 97.00      PROA   
ATOM    906  O   SER P  60     -11.380 -75.001 101.878  0.00 97.00      PROA   
ATOM    907  N   GLY P  61     -11.927 -74.054 103.844  0.00 97.00      PROA   
ATOM    908  HN  GLY P  61     -12.644 -73.732 104.461  0.00 97.00      PROA   
ATOM    909  CA  GLY P  61     -10.551 -73.980 104.315  0.00 97.00      PROA   
ATOM    910  HA1 GLY P  61      -9.886 -73.851 103.473  0.00 97.00      PROA   
ATOM    911  HA2 GLY P  61     -10.349 -74.865 104.901  0.00 97.00      PROA   
ATOM    912  C   GLY P  61     -10.357 -72.781 105.187  0.00 97.00      PROA   
ATOM    913  O   GLY P  61     -11.288 -72.028 105.435  0.00 97.00      PROA   
ATOM    914  N   GLU P  62      -9.118 -72.560 105.685  0.00 97.00      PROA   
ATOM    915  HN  GLU P  62      -8.360 -73.181 105.483  0.00 97.00      PROA   
ATOM    916  CA  GLU P  62      -8.814 -71.412 106.508  0.00 97.00      PROA   
ATOM    917  HA  GLU P  62      -9.728 -71.082 106.965  0.00 97.00      PROA   
ATOM    918  CB  GLU P  62      -7.869 -71.710 107.698  0.00 97.00      PROA   
ATOM    919  HB1 GLU P  62      -8.291 -72.596 108.226  0.00 97.00      PROA   
ATOM    920  HB2 GLU P  62      -7.934 -70.842 108.393  0.00 97.00      PROA   
ATOM    921  CG  GLU P  62      -6.394 -72.022 107.395  0.00 97.00      PROA   
ATOM    922  HG1 GLU P  62      -5.960 -71.295 106.678  0.00 97.00      PROA   
ATOM    923  HG2 GLU P  62      -6.295 -73.046 106.980  0.00 97.00      PROA   
ATOM    924  CD  GLU P  62      -5.576 -71.947 108.679  0.00 97.00      PROA   
ATOM    925  OE1 GLU P  62      -6.054 -72.407 109.743  0.00 97.00      PROA   
ATOM    926  OE2 GLU P  62      -4.443 -71.422 108.604  0.00 97.00      PROA   
ATOM    927  C   GLU P  62      -8.350 -70.242 105.680  0.00 97.00      PROA   
ATOM    928  O   GLU P  62      -7.391 -70.305 104.917  0.00 97.00      PROA   
ATOM    929  N   TYR P  63      -9.085 -69.123 105.830  0.00 97.00      PROA   
ATOM    930  HN  TYR P  63      -9.862 -69.124 106.458  0.00 97.00      PROA   
ATOM    931  CA  TYR P  63      -8.875 -67.880 105.134  0.00 97.00      PROA   
ATOM    932  HA  TYR P  63      -8.355 -68.073 104.205  0.00 97.00      PROA   
ATOM    933  CB  TYR P  63     -10.213 -67.145 104.842  0.00 97.00      PROA   
ATOM    934  HB1 TYR P  63     -10.051 -66.068 104.628  0.00 97.00      PROA   
ATOM    935  HB2 TYR P  63     -10.884 -67.235 105.720  0.00 97.00      PROA   
ATOM    936  CG  TYR P  63     -10.923 -67.761 103.666  0.00 97.00      PROA   
ATOM    937  CD1 TYR P  63     -11.497 -69.042 103.751  0.00 97.00      PROA   
ATOM    938  HD1 TYR P  63     -11.451 -69.594 104.676  0.00 97.00      PROA   
ATOM    939  CE1 TYR P  63     -12.103 -69.629 102.636  0.00 97.00      PROA   
ATOM    940  HE1 TYR P  63     -12.498 -70.630 102.709  0.00 97.00      PROA   
ATOM    941  CZ  TYR P  63     -12.191 -68.916 101.434  0.00 97.00      PROA   
ATOM    942  OH  TYR P  63     -12.751 -69.503 100.282  0.00 97.00      PROA   
ATOM    943  HH  TYR P  63     -12.898 -70.436 100.464  0.00 97.00      PROA   
ATOM    944  CD2 TYR P  63     -11.045 -67.045 102.461  0.00 97.00      PROA   
ATOM    945  HD2 TYR P  63     -10.633 -66.051 102.378  0.00 97.00      PROA   
ATOM    946  CE2 TYR P  63     -11.682 -67.618 101.356  0.00 97.00      PROA   
ATOM    947  HE2 TYR P  63     -11.737 -67.077 100.427  0.00 97.00      PROA   
ATOM    948  C   TYR P  63      -7.999 -66.994 105.977  0.00 97.00      PROA   
ATOM    949  O   TYR P  63      -8.193 -66.873 107.184  0.00 97.00      PROA   
ATOM    950  N   ARG P  64      -6.979 -66.362 105.357  0.00 97.00      PROA   
ATOM    951  HN  ARG P  64      -6.767 -66.544 104.399  0.00 97.00      PROA   
ATOM    952  CA  ARG P  64      -6.096 -65.472 106.078  0.00 97.00      PROA   
ATOM    953  HA  ARG P  64      -6.633 -64.999 106.889  0.00 97.00      PROA   
ATOM    954  CB  ARG P  64      -4.813 -66.174 106.602  0.00 97.00      PROA   
ATOM    955  HB1 ARG P  64      -4.469 -65.615 107.500  0.00 97.00      PROA   
ATOM    956  HB2 ARG P  64      -3.990 -66.136 105.854  0.00 97.00      PROA   
ATOM    957  CG  ARG P  64      -5.008 -67.666 106.940  0.00 97.00      PROA   
ATOM    958  HG1 ARG P  64      -5.196 -68.231 106.001  0.00 97.00      PROA   
ATOM    959  HG2 ARG P  64      -5.901 -67.802 107.591  0.00 97.00      PROA   
ATOM    960  CD  ARG P  64      -3.804 -68.295 107.630  0.00 97.00      PROA   
ATOM    961  HD1 ARG P  64      -2.849 -68.008 107.142  0.00 97.00      PROA   
ATOM    962  HD2 ARG P  64      -3.896 -69.397 107.622  0.00 97.00      PROA   
ATOM    963  NE  ARG P  64      -3.820 -67.757 109.020  0.00 97.00      PROA   
ATOM    964  HE  ARG P  64      -4.382 -66.953 109.215  0.00 97.00      PROA   
ATOM    965  CZ  ARG P  64      -3.345 -68.404 110.097  0.00 97.00      PROA   
ATOM    966  NH1 ARG P  64      -3.085 -69.714 110.114  0.00 97.00      PROA   
ATOM    967 HH11 ARG P  64      -3.520 -70.263 109.398  0.00 97.00      PROA   
ATOM    968 HH12 ARG P  64      -2.986 -70.162 110.994  0.00 97.00      PROA   
ATOM    969  NH2 ARG P  64      -3.188 -67.695 111.223  0.00 97.00      PROA   
ATOM    970 HH21 ARG P  64      -3.336 -66.709 111.160  0.00 97.00      PROA   
ATOM    971 HH22 ARG P  64      -2.792 -68.141 112.017  0.00 97.00      PROA   
ATOM    972  C   ARG P  64      -5.663 -64.421 105.092  0.00 97.00      PROA   
ATOM    973  O   ARG P  64      -5.623 -64.670 103.893  0.00 97.00      PROA   
ATOM    974  N   CYS P  65      -5.310 -63.209 105.571  0.00 97.00      PROA   
ATOM    975  HN  CYS P  65      -5.501 -62.940 106.512  0.00 97.00      PROA   
ATOM    976  CA  CYS P  65      -4.710 -62.210 104.718  0.00 97.00      PROA   
ATOM    977  HA  CYS P  65      -4.207 -62.723 103.914  0.00 97.00      PROA   
ATOM    978  CB  CYS P  65      -5.767 -61.260 104.106  0.00 97.00      PROA   
ATOM    979  HB1 CYS P  65      -6.367 -61.871 103.393  0.00 97.00      PROA   
ATOM    980  HB2 CYS P  65      -5.293 -60.451 103.514  0.00 97.00      PROA   
ATOM    981  SG  CYS P  65      -6.901 -60.585 105.352  0.00 97.00      PROA   
ATOM    982  C   CYS P  65      -3.630 -61.423 105.425  0.00 97.00      PROA   
ATOM    983  O   CYS P  65      -3.517 -61.409 106.647  0.00 97.00      PROA   
ATOM    984  N   GLN P  66      -2.775 -60.755 104.622  0.00 97.00      PROA   
ATOM    985  HN  GLN P  66      -2.856 -60.865 103.632  0.00 97.00      PROA   
ATOM    986  CA  GLN P  66      -1.731 -59.873 105.085  0.00 97.00      PROA   
ATOM    987  HA  GLN P  66      -1.828 -59.703 106.148  0.00 97.00      PROA   
ATOM    988  CB  GLN P  66      -0.335 -60.495 104.750  0.00 97.00      PROA   
ATOM    989  HB1 GLN P  66      -0.100 -60.405 103.672  0.00 97.00      PROA   
ATOM    990  HB2 GLN P  66      -0.445 -61.584 104.966  0.00 97.00      PROA   
ATOM    991  CG  GLN P  66       0.837 -59.986 105.621  0.00 97.00      PROA   
ATOM    992  HG1 GLN P  66       0.472 -59.947 106.670  0.00 97.00      PROA   
ATOM    993  HG2 GLN P  66       1.155 -58.968 105.329  0.00 97.00      PROA   
ATOM    994  CD  GLN P  66       2.049 -60.935 105.657  0.00 97.00      PROA   
ATOM    995  OE1 GLN P  66       2.399 -61.403 106.739  0.00 97.00      PROA   
ATOM    996  NE2 GLN P  66       2.706 -61.237 104.510  0.00 97.00      PROA   
ATOM    997 HE21 GLN P  66       3.449 -61.905 104.537  0.00 97.00      PROA   
ATOM    998 HE22 GLN P  66       2.411 -60.857 103.633  0.00 97.00      PROA   
ATOM    999  C   GLN P  66      -2.001 -58.570 104.341  0.00 97.00      PROA   
ATOM   1000  O   GLN P  66      -1.875 -58.505 103.120  0.00 97.00      PROA   
ATOM   1001  N   ARG P  67      -2.419 -57.496 105.065  0.00 97.00      PROA   
ATOM   1002  HN  ARG P  67      -2.574 -57.564 106.047  0.00 97.00      PROA   
ATOM   1003  CA  ARG P  67      -2.754 -56.209 104.470  0.00 97.00      PROA   
ATOM   1004  HA  ARG P  67      -2.795 -56.283 103.392  0.00 97.00      PROA   
ATOM   1005  CB  ARG P  67      -4.123 -55.692 104.999  0.00 97.00      PROA   
ATOM   1006  HB1 ARG P  67      -4.267 -54.613 104.771  0.00 97.00      PROA   
ATOM   1007  HB2 ARG P  67      -4.124 -55.794 106.109  0.00 97.00      PROA   
ATOM   1008  CG  ARG P  67      -5.340 -56.455 104.452  0.00 97.00      PROA   
ATOM   1009  HG1 ARG P  67      -6.198 -56.276 105.142  0.00 97.00      PROA   
ATOM   1010  HG2 ARG P  67      -5.125 -57.545 104.471  0.00 97.00      PROA   
ATOM   1011  CD  ARG P  67      -5.749 -56.064 103.026  0.00 97.00      PROA   
ATOM   1012  HD1 ARG P  67      -6.425 -56.829 102.594  0.00 97.00      PROA   
ATOM   1013  HD2 ARG P  67      -4.866 -55.958 102.359  0.00 97.00      PROA   
ATOM   1014  NE  ARG P  67      -6.552 -54.807 103.109  0.00 97.00      PROA   
ATOM   1015  HE  ARG P  67      -7.443 -54.849 103.560  0.00 97.00      PROA   
ATOM   1016  CZ  ARG P  67      -6.163 -53.605 102.650  0.00 97.00      PROA   
ATOM   1017  NH1 ARG P  67      -5.018 -53.415 101.989  0.00 97.00      PROA   
ATOM   1018 HH11 ARG P  67      -4.492 -54.201 101.678  0.00 97.00      PROA   
ATOM   1019 HH12 ARG P  67      -4.847 -52.509 101.600  0.00 97.00      PROA   
ATOM   1020  NH2 ARG P  67      -6.970 -52.547 102.837  0.00 97.00      PROA   
ATOM   1021 HH21 ARG P  67      -7.824 -52.671 103.331  0.00 97.00      PROA   
ATOM   1022 HH22 ARG P  67      -6.667 -51.651 102.512  0.00 97.00      PROA   
ATOM   1023  C   ARG P  67      -1.732 -55.156 104.831  0.00 97.00      PROA   
ATOM   1024  O   ARG P  67      -1.833 -54.564 105.902  0.00 97.00      PROA   
ATOM   1025  N   GLY P  68      -0.763 -54.865 103.919  0.00 97.00      PROA   
ATOM   1026  HN  GLY P  68      -0.750 -55.384 103.066  0.00 97.00      PROA   
ATOM   1027  CA  GLY P  68       0.203 -53.761 103.967  0.00 97.00      PROA   
ATOM   1028  HA1 GLY P  68      -0.348 -52.857 103.754  0.00 97.00      PROA   
ATOM   1029  HA2 GLY P  68       0.941 -53.969 103.207  0.00 97.00      PROA   
ATOM   1030  C   GLY P  68       0.983 -53.490 105.241  0.00 97.00      PROA   
ATOM   1031  O   GLY P  68       1.593 -52.431 105.376  0.00 97.00      PROA   
ATOM   1032  N   LEU P  69       0.964 -54.418 106.215  0.00 97.00      PROA   
ATOM   1033  HN  LEU P  69       0.467 -55.266 106.061  0.00 97.00      PROA   
ATOM   1034  CA  LEU P  69       1.355 -54.141 107.578  0.00 97.00      PROA   
ATOM   1035  HA  LEU P  69       2.122 -53.378 107.600  0.00 97.00      PROA   
ATOM   1036  CB  LEU P  69       0.130 -53.742 108.449  0.00 97.00      PROA   
ATOM   1037  HB1 LEU P  69       0.394 -53.750 109.529  0.00 97.00      PROA   
ATOM   1038  HB2 LEU P  69      -0.668 -54.497 108.266  0.00 97.00      PROA   
ATOM   1039  CG  LEU P  69      -0.512 -52.368 108.161  0.00 97.00      PROA   
ATOM   1040  HG  LEU P  69      -0.763 -52.303 107.077  0.00 97.00      PROA   
ATOM   1041  CD1 LEU P  69      -1.832 -52.236 108.941  0.00 97.00      PROA   
ATOM   1042 HD11 LEU P  69      -1.646 -52.311 110.033  0.00 97.00      PROA   
ATOM   1043 HD12 LEU P  69      -2.543 -53.035 108.641  0.00 97.00      PROA   
ATOM   1044 HD13 LEU P  69      -2.295 -51.251 108.730  0.00 97.00      PROA   
ATOM   1045  CD2 LEU P  69       0.433 -51.207 108.509  0.00 97.00      PROA   
ATOM   1046 HD21 LEU P  69       1.347 -51.246 107.882  0.00 97.00      PROA   
ATOM   1047 HD22 LEU P  69       0.728 -51.260 109.579  0.00 97.00      PROA   
ATOM   1048 HD23 LEU P  69      -0.074 -50.236 108.331  0.00 97.00      PROA   
ATOM   1049  C   LEU P  69       1.920 -55.405 108.178  0.00 97.00      PROA   
ATOM   1050  O   LEU P  69       1.511 -56.508 107.824  0.00 97.00      PROA   
ATOM   1051  N   SER P  70       2.874 -55.260 109.131  0.00 97.00      PROA   
ATOM   1052  HN  SER P  70       3.168 -54.344 109.398  0.00 97.00      PROA   
ATOM   1053  CA  SER P  70       3.524 -56.334 109.873  0.00 97.00      PROA   
ATOM   1054  HA  SER P  70       4.206 -56.795 109.174  0.00 97.00      PROA   
ATOM   1055  CB  SER P  70       4.390 -55.764 111.029  0.00 97.00      PROA   
ATOM   1056  HB1 SER P  70       5.232 -55.196 110.574  0.00 97.00      PROA   
ATOM   1057  HB2 SER P  70       4.825 -56.571 111.657  0.00 97.00      PROA   
ATOM   1058  OG  SER P  70       3.636 -54.859 111.836  0.00 97.00      PROA   
ATOM   1059  HG1 SER P  70       4.239 -54.464 112.470  0.00 97.00      PROA   
ATOM   1060  C   SER P  70       2.623 -57.457 110.394  0.00 97.00      PROA   
ATOM   1061  O   SER P  70       1.685 -57.228 111.148  0.00 97.00      PROA   
ATOM   1062  N   GLY P  71       2.912 -58.721 110.003  0.00 97.00      PROA   
ATOM   1063  HN  GLY P  71       3.712 -58.875 109.429  0.00 97.00      PROA   
ATOM   1064  CA  GLY P  71       2.114 -59.896 110.350  0.00 97.00      PROA   
ATOM   1065  HA1 GLY P  71       1.841 -59.821 111.394  0.00 97.00      PROA   
ATOM   1066  HA2 GLY P  71       2.734 -60.757 110.160  0.00 97.00      PROA   
ATOM   1067  C   GLY P  71       0.827 -60.076 109.564  0.00 97.00      PROA   
ATOM   1068  O   GLY P  71       0.236 -59.133 109.051  0.00 97.00      PROA   
ATOM   1069  N   ARG P  72       0.352 -61.342 109.476  0.00 97.00      PROA   
ATOM   1070  HN  ARG P  72       0.856 -62.085 109.904  0.00 97.00      PROA   
ATOM   1071  CA  ARG P  72      -0.853 -61.762 108.785  0.00 97.00      PROA   
ATOM   1072  HA  ARG P  72      -1.291 -60.910 108.279  0.00 97.00      PROA   
ATOM   1073  CB  ARG P  72      -0.627 -62.894 107.732  0.00 97.00      PROA   
ATOM   1074  HB1 ARG P  72       0.125 -62.540 106.998  0.00 97.00      PROA   
ATOM   1075  HB2 ARG P  72      -1.570 -63.022 107.153  0.00 97.00      PROA   
ATOM   1076  CG  ARG P  72      -0.242 -64.318 108.224  0.00 97.00      PROA   
ATOM   1077  HG1 ARG P  72      -0.043 -64.932 107.315  0.00 97.00      PROA   
ATOM   1078  HG2 ARG P  72      -1.123 -64.766 108.730  0.00 97.00      PROA   
ATOM   1079  CD  ARG P  72       0.967 -64.472 109.165  0.00 97.00      PROA   
ATOM   1080  HD1 ARG P  72       1.273 -65.540 109.226  0.00 97.00      PROA   
ATOM   1081  HD2 ARG P  72       0.723 -64.095 110.182  0.00 97.00      PROA   
ATOM   1082  NE  ARG P  72       2.079 -63.671 108.575  0.00 97.00      PROA   
ATOM   1083  HE  ARG P  72       1.866 -63.075 107.802  0.00 97.00      PROA   
ATOM   1084  CZ  ARG P  72       3.300 -63.491 109.116  0.00 97.00      PROA   
ATOM   1085  NH1 ARG P  72       3.781 -64.205 110.136  0.00 97.00      PROA   
ATOM   1086 HH11 ARG P  72       3.257 -64.981 110.467  0.00 97.00      PROA   
ATOM   1087 HH12 ARG P  72       4.703 -64.005 110.458  0.00 97.00      PROA   
ATOM   1088  NH2 ARG P  72       4.069 -62.532 108.569  0.00 97.00      PROA   
ATOM   1089 HH21 ARG P  72       3.671 -62.022 107.806  0.00 97.00      PROA   
ATOM   1090 HH22 ARG P  72       5.016 -62.425 108.848  0.00 97.00      PROA   
ATOM   1091  C   ARG P  72      -1.847 -62.248 109.815  0.00 97.00      PROA   
ATOM   1092  O   ARG P  72      -1.496 -62.551 110.953  0.00 97.00      PROA   
ATOM   1093  N   SER P  73      -3.132 -62.282 109.401  0.00 97.00      PROA   
ATOM   1094  HN  SER P  73      -3.340 -61.946 108.483  0.00 97.00      PROA   
ATOM   1095  CA  SER P  73      -4.323 -62.743 110.085  0.00 97.00      PROA   
ATOM   1096  HA  SER P  73      -4.551 -61.958 110.793  0.00 97.00      PROA   
ATOM   1097  CB  SER P  73      -5.516 -62.821 109.092  0.00 97.00      PROA   
ATOM   1098  HB1 SER P  73      -6.300 -63.566 109.335  0.00 97.00      PROA   
ATOM   1099  HB2 SER P  73      -5.113 -63.104 108.103  0.00 97.00      PROA   
ATOM   1100  OG  SER P  73      -6.169 -61.564 108.995  0.00 97.00      PROA   
ATOM   1101  HG1 SER P  73      -6.761 -61.537 109.756  0.00 97.00      PROA   
ATOM   1102  C   SER P  73      -4.349 -64.008 110.915  0.00 97.00      PROA   
ATOM   1103  O   SER P  73      -3.530 -64.917 110.836  0.00 97.00      PROA   
ATOM   1104  N   ASP P  74      -5.454 -64.036 111.679  0.00 97.00      PROA   
ATOM   1105  HN  ASP P  74      -5.970 -63.180 111.735  0.00 97.00      PROA   
ATOM   1106  CA  ASP P  74      -6.314 -65.097 112.131  0.00 97.00      PROA   
ATOM   1107  HA  ASP P  74      -5.912 -65.411 113.079  0.00 97.00      PROA   
ATOM   1108  CB  ASP P  74      -7.740 -64.475 112.377  0.00 97.00      PROA   
ATOM   1109  HB1 ASP P  74      -7.754 -64.037 113.401  0.00 97.00      PROA   
ATOM   1110  HB2 ASP P  74      -8.538 -65.239 112.328  0.00 97.00      PROA   
ATOM   1111  CG  ASP P  74      -8.099 -63.314 111.421  0.00 97.00      PROA   
ATOM   1112  OD1 ASP P  74      -7.436 -62.243 111.489  0.00 97.00      PROA   
ATOM   1113  OD2 ASP P  74      -9.050 -63.481 110.617  0.00 97.00      PROA   
ATOM   1114  C   ASP P  74      -6.419 -66.316 111.197  0.00 97.00      PROA   
ATOM   1115  O   ASP P  74      -6.233 -66.196 109.985  0.00 97.00      PROA   
ATOM   1116  N   PRO P  75      -6.684 -67.518 111.705  0.00 97.00      PROA   
ATOM   1117  CD  PRO P  75      -6.434 -67.902 113.098  0.00 97.00      PROA   
ATOM   1118  HD1 PRO P  75      -7.194 -67.429 113.756  0.00 97.00      PROA   
ATOM   1119  HD2 PRO P  75      -5.412 -67.585 113.402  0.00 97.00      PROA   
ATOM   1120  CA  PRO P  75      -7.184 -68.630 110.914  0.00 97.00      PROA   
ATOM   1121  HA  PRO P  75      -6.851 -68.595 109.885  0.00 97.00      PROA   
ATOM   1122  CB  PRO P  75      -6.583 -69.839 111.652  0.00 97.00      PROA   
ATOM   1123  HB1 PRO P  75      -5.543 -69.991 111.293  0.00 97.00      PROA   
ATOM   1124  HB2 PRO P  75      -7.132 -70.785 111.483  0.00 97.00      PROA   
ATOM   1125  CG  PRO P  75      -6.549 -69.431 113.134  0.00 97.00      PROA   
ATOM   1126  HG1 PRO P  75      -7.510 -69.717 113.612  0.00 97.00      PROA   
ATOM   1127  HG2 PRO P  75      -5.715 -69.914 113.679  0.00 97.00      PROA   
ATOM   1128  C   PRO P  75      -8.706 -68.687 110.938  0.00 97.00      PROA   
ATOM   1129  O   PRO P  75      -9.261 -69.472 111.707  0.00 97.00      PROA   
ATOM   1130  N   ILE P  76      -9.442 -67.916 110.101  0.00 97.00      PROA   
ATOM   1131  HN  ILE P  76      -9.034 -67.231 109.500  0.00 97.00      PROA   
ATOM   1132  CA  ILE P  76     -10.886 -68.116 110.033  0.00 97.00      PROA   
ATOM   1133  HA  ILE P  76     -11.233 -68.403 111.016  0.00 97.00      PROA   
ATOM   1134  CB  ILE P  76     -11.723 -66.880 109.723  0.00 97.00      PROA   
ATOM   1135  HB  ILE P  76     -12.785 -67.193 109.575  0.00 97.00      PROA   
ATOM   1136  CG2 ILE P  76     -11.697 -65.955 110.962  0.00 97.00      PROA   
ATOM   1137 HG21 ILE P  76     -10.668 -65.578 111.141  0.00 97.00      PROA   
ATOM   1138 HG22 ILE P  76     -12.043 -66.489 111.871  0.00 97.00      PROA   
ATOM   1139 HG23 ILE P  76     -12.357 -65.079 110.797  0.00 97.00      PROA   
ATOM   1140  CG1 ILE P  76     -11.258 -66.125 108.462  0.00 97.00      PROA   
ATOM   1141 HG11 ILE P  76     -10.497 -66.722 107.925  0.00 97.00      PROA   
ATOM   1142 HG12 ILE P  76     -10.768 -65.178 108.777  0.00 97.00      PROA   
ATOM   1143  CD  ILE P  76     -12.406 -65.825 107.496  0.00 97.00      PROA   
ATOM   1144  HD1 ILE P  76     -13.172 -65.184 107.980  0.00 97.00      PROA   
ATOM   1145  HD2 ILE P  76     -12.886 -66.769 107.159  0.00 97.00      PROA   
ATOM   1146  HD3 ILE P  76     -12.017 -65.300 106.599  0.00 97.00      PROA   
ATOM   1147  C   ILE P  76     -11.216 -69.289 109.117  0.00 97.00      PROA   
ATOM   1148  O   ILE P  76     -11.226 -69.199 107.892  0.00 97.00      PROA   
ATOM   1149  N   GLN P  77     -11.473 -70.458 109.740  0.00 97.00      PROA   
ATOM   1150  HN  GLN P  77     -11.362 -70.517 110.729  0.00 97.00      PROA   
ATOM   1151  CA  GLN P  77     -11.674 -71.715 109.053  0.00 97.00      PROA   
ATOM   1152  HA  GLN P  77     -11.059 -71.733 108.173  0.00 97.00      PROA   
ATOM   1153  CB  GLN P  77     -11.219 -72.891 109.961  0.00 97.00      PROA   
ATOM   1154  HB1 GLN P  77     -11.083 -73.785 109.314  0.00 97.00      PROA   
ATOM   1155  HB2 GLN P  77     -11.998 -73.133 110.716  0.00 97.00      PROA   
ATOM   1156  CG  GLN P  77      -9.900 -72.578 110.720  0.00 97.00      PROA   
ATOM   1157  HG1 GLN P  77     -10.103 -71.914 111.586  0.00 97.00      PROA   
ATOM   1158  HG2 GLN P  77      -9.188 -72.049 110.057  0.00 97.00      PROA   
ATOM   1159  CD  GLN P  77      -9.251 -73.852 111.275  0.00 97.00      PROA   
ATOM   1160  OE1 GLN P  77      -9.920 -74.648 111.942  0.00 97.00      PROA   
ATOM   1161  NE2 GLN P  77      -7.925 -74.046 111.023  0.00 97.00      PROA   
ATOM   1162 HE21 GLN P  77      -7.382 -73.362 110.528  0.00 97.00      PROA   
ATOM   1163 HE22 GLN P  77      -7.489 -74.875 111.366  0.00 97.00      PROA   
ATOM   1164  C   GLN P  77     -13.126 -71.840 108.615  0.00 97.00      PROA   
ATOM   1165  O   GLN P  77     -14.021 -71.996 109.440  0.00 97.00      PROA   
ATOM   1166  N   LEU P  78     -13.367 -71.753 107.281  0.00 97.00      PROA   
ATOM   1167  HN  LEU P  78     -12.593 -71.680 106.653  0.00 97.00      PROA   
ATOM   1168  CA  LEU P  78     -14.653 -71.660 106.614  0.00 97.00      PROA   
ATOM   1169  HA  LEU P  78     -15.388 -71.278 107.308  0.00 97.00      PROA   
ATOM   1170  CB  LEU P  78     -14.522 -70.716 105.385  0.00 97.00      PROA   
ATOM   1171  HB1 LEU P  78     -13.792 -71.170 104.678  0.00 97.00      PROA   
ATOM   1172  HB2 LEU P  78     -14.080 -69.753 105.726  0.00 97.00      PROA   
ATOM   1173  CG  LEU P  78     -15.817 -70.396 104.598  0.00 97.00      PROA   
ATOM   1174  HG  LEU P  78     -16.412 -71.329 104.468  0.00 97.00      PROA   
ATOM   1175  CD1 LEU P  78     -16.684 -69.368 105.338  0.00 97.00      PROA   
ATOM   1176 HD11 LEU P  78     -16.138 -68.404 105.406  0.00 97.00      PROA   
ATOM   1177 HD12 LEU P  78     -16.917 -69.714 106.363  0.00 97.00      PROA   
ATOM   1178 HD13 LEU P  78     -17.636 -69.198 104.794  0.00 97.00      PROA   
ATOM   1179  CD2 LEU P  78     -15.490 -69.878 103.184  0.00 97.00      PROA   
ATOM   1180 HD21 LEU P  78     -14.920 -70.640 102.614  0.00 97.00      PROA   
ATOM   1181 HD22 LEU P  78     -14.881 -68.951 103.246  0.00 97.00      PROA   
ATOM   1182 HD23 LEU P  78     -16.424 -69.651 102.629  0.00 97.00      PROA   
ATOM   1183  C   LEU P  78     -15.098 -73.024 106.123  0.00 97.00      PROA   
ATOM   1184  O   LEU P  78     -14.311 -73.768 105.544  0.00 97.00      PROA   
ATOM   1185  N   GLU P  79     -16.386 -73.382 106.346  0.00 97.00      PROA   
ATOM   1186  HN  GLU P  79     -17.006 -72.783 106.849  0.00 97.00      PROA   
ATOM   1187  CA  GLU P  79     -16.924 -74.683 106.005  0.00 97.00      PROA   
ATOM   1188  HA  GLU P  79     -16.179 -75.284 105.501  0.00 97.00      PROA   
ATOM   1189  CB  GLU P  79     -17.409 -75.424 107.276  0.00 97.00      PROA   
ATOM   1190  HB1 GLU P  79     -17.881 -76.390 106.995  0.00 97.00      PROA   
ATOM   1191  HB2 GLU P  79     -18.192 -74.786 107.743  0.00 97.00      PROA   
ATOM   1192  CG  GLU P  79     -16.285 -75.719 108.302  0.00 97.00      PROA   
ATOM   1193  HG1 GLU P  79     -15.472 -74.968 108.218  0.00 97.00      PROA   
ATOM   1194  HG2 GLU P  79     -15.844 -76.720 108.111  0.00 97.00      PROA   
ATOM   1195  CD  GLU P  79     -16.776 -75.634 109.750  0.00 97.00      PROA   
ATOM   1196  OE1 GLU P  79     -17.414 -74.607 110.101  0.00 97.00      PROA   
ATOM   1197  OE2 GLU P  79     -16.456 -76.555 110.546  0.00 97.00      PROA   
ATOM   1198  C   GLU P  79     -18.100 -74.538 105.066  0.00 97.00      PROA   
ATOM   1199  O   GLU P  79     -19.069 -73.838 105.350  0.00 97.00      PROA   
ATOM   1200  N   VAL P  80     -18.044 -75.249 103.922  0.00  0.00      PROA   
ATOM   1201  HN  VAL P  80     -17.252 -75.813 103.700  0.00  0.00      PROA   
ATOM   1202  CA  VAL P  80     -19.111 -75.281 102.957  0.00  0.00      PROA   
ATOM   1203  HA  VAL P  80     -19.907 -74.634 103.283  0.00  0.00      PROA   
ATOM   1204  CB  VAL P  80     -18.725 -74.865 101.541  0.00  0.00      PROA   
ATOM   1205  HB  VAL P  80     -18.040 -75.607 101.075  0.00  0.00      PROA   
ATOM   1206  CG1 VAL P  80     -20.012 -74.758 100.691  0.00  0.00      PROA   
ATOM   1207 HG11 VAL P  80     -20.742 -74.089 101.193  0.00  0.00      PROA   
ATOM   1208 HG12 VAL P  80     -20.480 -75.753 100.546  0.00  0.00      PROA   
ATOM   1209 HG13 VAL P  80     -19.792 -74.332  99.692  0.00  0.00      PROA   
ATOM   1210  CG2 VAL P  80     -17.985 -73.509 101.603  0.00  0.00      PROA   
ATOM   1211 HG21 VAL P  80     -17.007 -73.608 102.119  0.00  0.00      PROA   
ATOM   1212 HG22 VAL P  80     -18.598 -72.758 102.142  0.00  0.00      PROA   
ATOM   1213 HG23 VAL P  80     -17.796 -73.133 100.577  0.00  0.00      PROA   
ATOM   1214  C   VAL P  80     -19.587 -76.704 102.997  0.00  0.00      PROA   
ATOM   1215  O   VAL P  80     -18.791 -77.642 102.964  0.00  0.00      PROA   
ATOM   1216  N   HSD P  81     -20.921 -76.873 103.108  0.00  0.00      PROA   
ATOM   1217  HN  HSD P  81     -21.533 -76.085 103.112  0.00  0.00      PROA   
ATOM   1218  CA  HSD P  81     -21.574 -78.140 103.288  0.00  0.00      PROA   
ATOM   1219  HA  HSD P  81     -20.891 -78.955 103.093  0.00  0.00      PROA   
ATOM   1220  CB  HSD P  81     -22.243 -78.280 104.679  0.00  0.00      PROA   
ATOM   1221  HB1 HSD P  81     -22.648 -79.307 104.812  0.00  0.00      PROA   
ATOM   1222  HB2 HSD P  81     -23.090 -77.564 104.766  0.00  0.00      PROA   
ATOM   1223  ND1 HSD P  81     -20.312 -78.785 106.271  0.00  0.00      PROA   
ATOM   1224  HD1 HSD P  81     -20.028 -79.649 105.853  0.00  0.00      PROA   
ATOM   1225  CG  HSD P  81     -21.321 -77.961 105.820  0.00  0.00      PROA   
ATOM   1226  CE1 HSD P  81     -19.806 -78.206 107.389  0.00  0.00      PROA   
ATOM   1227  HE1 HSD P  81     -18.987 -78.641 107.959  0.00  0.00      PROA   
ATOM   1228  NE2 HSD P  81     -20.422 -77.078 107.692  0.00  0.00      PROA   
ATOM   1229  CD2 HSD P  81     -21.377 -76.927 106.703  0.00  0.00      PROA   
ATOM   1230  HD2 HSD P  81     -22.046 -76.077 106.723  0.00  0.00      PROA   
ATOM   1231  C   HSD P  81     -22.672 -78.144 102.274  0.00  0.00      PROA   
ATOM   1232  O   HSD P  81     -23.021 -77.099 101.732  0.00  0.00      PROA   
ATOM   1233  N   ARG P  82     -23.250 -79.331 101.996  0.00  0.00      PROA   
ATOM   1234  HN  ARG P  82     -22.928 -80.184 102.399  0.00  0.00      PROA   
ATOM   1235  CA  ARG P  82     -24.453 -79.421 101.206  0.00  0.00      PROA   
ATOM   1236  HA  ARG P  82     -24.693 -78.462 100.770  0.00  0.00      PROA   
ATOM   1237  CB  ARG P  82     -24.318 -80.445 100.055  0.00  0.00      PROA   
ATOM   1238  HB1 ARG P  82     -23.446 -80.122  99.443  0.00  0.00      PROA   
ATOM   1239  HB2 ARG P  82     -25.221 -80.384  99.407  0.00  0.00      PROA   
ATOM   1240  CG  ARG P  82     -24.094 -81.910 100.475  0.00  0.00      PROA   
ATOM   1241  HG1 ARG P  82     -25.045 -82.324 100.876  0.00  0.00      PROA   
ATOM   1242  HG2 ARG P  82     -23.341 -81.946 101.293  0.00  0.00      PROA   
ATOM   1243  CD  ARG P  82     -23.575 -82.812  99.339  0.00  0.00      PROA   
ATOM   1244  HD1 ARG P  82     -23.511 -83.862  99.697  0.00  0.00      PROA   
ATOM   1245  HD2 ARG P  82     -22.563 -82.491  99.014  0.00  0.00      PROA   
ATOM   1246  NE  ARG P  82     -24.535 -82.791  98.183  0.00  0.00      PROA   
ATOM   1247  HE  ARG P  82     -25.370 -83.335  98.263  0.00  0.00      PROA   
ATOM   1248  CZ  ARG P  82     -24.352 -82.066  97.046  0.00  0.00      PROA   
ATOM   1249  NH1 ARG P  82     -23.253 -81.300  96.846  0.00  0.00      PROA   
ATOM   1250 HH11 ARG P  82     -23.157 -80.774  96.001  0.00  0.00      PROA   
ATOM   1251 HH12 ARG P  82     -22.543 -81.252  97.548  0.00  0.00      PROA   
ATOM   1252  NH2 ARG P  82     -25.305 -82.110  96.082  0.00  0.00      PROA   
ATOM   1253 HH21 ARG P  82     -25.190 -81.581  95.242  0.00  0.00      PROA   
ATOM   1254 HH22 ARG P  82     -26.123 -82.669  96.214  0.00  0.00      PROA   
ATOM   1255  C   ARG P  82     -25.578 -79.796 102.132  0.00  0.00      PROA   
ATOM   1256  O   ARG P  82     -26.732 -79.523 101.813  0.00  0.00      PROA   
ATOM   1257  N   GLY P  83     -25.242 -80.344 103.333  0.00  0.00      PROA   
ATOM   1258  HN  GLY P  83     -24.284 -80.551 103.516  0.00  0.00      PROA   
ATOM   1259  CA  GLY P  83     -26.108 -80.607 104.467  0.00  0.00      PROA   
ATOM   1260  HA1 GLY P  83     -26.222 -79.664 104.982  0.00  0.00      PROA   
ATOM   1261  HA2 GLY P  83     -25.594 -81.344 105.067  0.00  0.00      PROA   
ATOM   1262  C   GLY P  83     -27.480 -81.152 104.166  0.00  0.00      PROA   
ATOM   1263  O   GLY P  83     -27.647 -82.012 103.301  0.00  0.00      PROA   
ATOM   1264  N   TRP P  84     -28.471 -80.637 104.933  0.00  0.00      PROA   
ATOM   1265  HN  TRP P  84     -28.229 -79.988 105.650  0.00  0.00      PROA   
ATOM   1266  CA  TRP P  84     -29.899 -80.828 104.814  0.00  0.00      PROA   
ATOM   1267  HA  TRP P  84     -30.311 -79.899 105.179  0.00  0.00      PROA   
ATOM   1268  CB  TRP P  84     -30.499 -81.055 103.394  0.00  0.00      PROA   
ATOM   1269  HB1 TRP P  84     -31.602 -81.156 103.494  0.00  0.00      PROA   
ATOM   1270  HB2 TRP P  84     -30.124 -82.016 102.985  0.00  0.00      PROA   
ATOM   1271  CG  TRP P  84     -30.255 -79.965 102.398  0.00  0.00      PROA   
ATOM   1272  CD1 TRP P  84     -29.626 -80.089 101.187  0.00  0.00      PROA   
ATOM   1273  HD1 TRP P  84     -29.205 -81.004 100.799  0.00  0.00      PROA   
ATOM   1274  NE1 TRP P  84     -29.604 -78.880 100.549  0.00  0.00      PROA   
ATOM   1275  HE1 TRP P  84     -29.199 -78.710  99.678  0.00  0.00      PROA   
ATOM   1276  CE2 TRP P  84     -30.222 -77.942 101.324  0.00  0.00      PROA   
ATOM   1277  CD2 TRP P  84     -30.660 -78.590 102.502  0.00  0.00      PROA   
ATOM   1278  CE3 TRP P  84     -31.351 -77.859 103.467  0.00  0.00      PROA   
ATOM   1279  HE3 TRP P  84     -31.711 -78.321 104.374  0.00  0.00      PROA   
ATOM   1280  CZ3 TRP P  84     -31.582 -76.499 103.248  0.00  0.00      PROA   
ATOM   1281  HZ3 TRP P  84     -32.113 -75.924 103.993  0.00  0.00      PROA   
ATOM   1282  CZ2 TRP P  84     -30.443 -76.587 101.109  0.00  0.00      PROA   
ATOM   1283  HZ2 TRP P  84     -30.102 -76.087 100.214  0.00  0.00      PROA   
ATOM   1284  CH2 TRP P  84     -31.131 -75.873 102.090  0.00  0.00      PROA   
ATOM   1285  HH2 TRP P  84     -31.316 -74.818 101.948  0.00  0.00      PROA   
ATOM   1286  C   TRP P  84     -30.432 -81.891 105.732  0.00  0.00      PROA   
ATOM   1287  O   TRP P  84     -31.539 -81.721 106.236  0.00  0.00      PROA   
ATOM   1288  N   LEU P  85     -29.680 -82.991 105.990  0.00  0.00      PROA   
ATOM   1289  HN  LEU P  85     -28.774 -83.120 105.594  0.00  0.00      PROA   
ATOM   1290  CA  LEU P  85     -30.169 -84.059 106.835  0.00  0.00      PROA   
ATOM   1291  HA  LEU P  85     -30.810 -83.625 107.584  0.00  0.00      PROA   
ATOM   1292  CB  LEU P  85     -30.925 -85.205 106.105  0.00  0.00      PROA   
ATOM   1293  HB1 LEU P  85     -31.068 -86.079 106.782  0.00  0.00      PROA   
ATOM   1294  HB2 LEU P  85     -30.303 -85.546 105.247  0.00  0.00      PROA   
ATOM   1295  CG  LEU P  85     -32.341 -84.867 105.582  0.00  0.00      PROA   
ATOM   1296  HG  LEU P  85     -32.249 -84.032 104.852  0.00  0.00      PROA   
ATOM   1297  CD1 LEU P  85     -32.908 -86.084 104.835  0.00  0.00      PROA   
ATOM   1298 HD11 LEU P  85     -33.114 -86.916 105.541  0.00  0.00      PROA   
ATOM   1299 HD12 LEU P  85     -32.173 -86.443 104.087  0.00  0.00      PROA   
ATOM   1300 HD13 LEU P  85     -33.851 -85.810 104.318  0.00  0.00      PROA   
ATOM   1301  CD2 LEU P  85     -33.326 -84.437 106.688  0.00  0.00      PROA   
ATOM   1302 HD21 LEU P  85     -32.977 -83.523 107.204  0.00  0.00      PROA   
ATOM   1303 HD22 LEU P  85     -33.434 -85.244 107.443  0.00  0.00      PROA   
ATOM   1304 HD23 LEU P  85     -34.324 -84.227 106.249  0.00  0.00      PROA   
ATOM   1305  C   LEU P  85     -29.032 -84.700 107.575  0.00  0.00      PROA   
ATOM   1306  O   LEU P  85     -27.868 -84.628 107.182  0.00  0.00      PROA   
ATOM   1307  N   LEU P  86     -29.412 -85.354 108.694  0.00  0.00      PROA   
ATOM   1308  HN  LEU P  86     -30.370 -85.345 108.969  0.00  0.00      PROA   
ATOM   1309  CA  LEU P  86     -28.575 -86.141 109.549  0.00  0.00      PROA   
ATOM   1310  HA  LEU P  86     -27.840 -86.656 108.945  0.00  0.00      PROA   
ATOM   1311  CB  LEU P  86     -27.918 -85.296 110.674  0.00  0.00      PROA   
ATOM   1312  HB1 LEU P  86     -28.717 -84.761 111.235  0.00  0.00      PROA   
ATOM   1313  HB2 LEU P  86     -27.285 -84.522 110.185  0.00  0.00      PROA   
ATOM   1314  CG  LEU P  86     -27.030 -86.058 111.691  0.00  0.00      PROA   
ATOM   1315  HG  LEU P  86     -27.669 -86.798 112.226  0.00  0.00      PROA   
ATOM   1316  CD1 LEU P  86     -25.884 -86.836 111.012  0.00  0.00      PROA   
ATOM   1317 HD11 LEU P  86     -25.220 -86.138 110.459  0.00  0.00      PROA   
ATOM   1318 HD12 LEU P  86     -26.282 -87.587 110.299  0.00  0.00      PROA   
ATOM   1319 HD13 LEU P  86     -25.278 -87.369 111.776  0.00  0.00      PROA   
ATOM   1320  CD2 LEU P  86     -26.487 -85.099 112.769  0.00  0.00      PROA   
ATOM   1321 HD21 LEU P  86     -27.326 -84.589 113.289  0.00  0.00      PROA   
ATOM   1322 HD22 LEU P  86     -25.834 -84.329 112.307  0.00  0.00      PROA   
ATOM   1323 HD23 LEU P  86     -25.895 -85.662 113.522  0.00  0.00      PROA   
ATOM   1324  C   LEU P  86     -29.529 -87.143 110.142  0.00  0.00      PROA   
ATOM   1325  O   LEU P  86     -30.713 -86.861 110.304  0.00  0.00      PROA   
ATOM   1326  N   LEU P  87     -29.026 -88.349 110.473  0.00 97.00      PROA   
ATOM   1327  HN  LEU P  87     -28.065 -88.542 110.305  0.00 97.00      PROA   
ATOM   1328  CA  LEU P  87     -29.774 -89.391 111.135  0.00 97.00      PROA   
ATOM   1329  HA  LEU P  87     -30.817 -89.119 111.213  0.00 97.00      PROA   
ATOM   1330  CB  LEU P  87     -29.669 -90.735 110.377  0.00 97.00      PROA   
ATOM   1331  HB1 LEU P  87     -28.596 -91.003 110.261  0.00 97.00      PROA   
ATOM   1332  HB2 LEU P  87     -30.085 -90.598 109.353  0.00 97.00      PROA   
ATOM   1333  CG  LEU P  87     -30.402 -91.920 111.043  0.00 97.00      PROA   
ATOM   1334  HG  LEU P  87     -30.027 -92.032 112.085  0.00 97.00      PROA   
ATOM   1335  CD1 LEU P  87     -31.924 -91.707 111.113  0.00 97.00      PROA   
ATOM   1336 HD11 LEU P  87     -32.336 -91.550 110.094  0.00 97.00      PROA   
ATOM   1337 HD12 LEU P  87     -32.166 -90.825 111.737  0.00 97.00      PROA   
ATOM   1338 HD13 LEU P  87     -32.413 -92.598 111.559  0.00 97.00      PROA   
ATOM   1339  CD2 LEU P  87     -30.078 -93.229 110.315  0.00 97.00      PROA   
ATOM   1340 HD21 LEU P  87     -28.980 -93.387 110.265  0.00 97.00      PROA   
ATOM   1341 HD22 LEU P  87     -30.484 -93.206 109.282  0.00 97.00      PROA   
ATOM   1342 HD23 LEU P  87     -30.535 -94.076 110.867  0.00 97.00      PROA   
ATOM   1343  C   LEU P  87     -29.217 -89.536 112.531  0.00 97.00      PROA   
ATOM   1344  O   LEU P  87     -28.098 -89.999 112.738  0.00 97.00      PROA   
ATOM   1345  N   GLN P  88     -30.011 -89.140 113.543  0.00 97.00      PROA   
ATOM   1346  HN  GLN P  88     -30.926 -88.777 113.366  0.00 97.00      PROA   
ATOM   1347  CA  GLN P  88     -29.621 -89.173 114.930  0.00 97.00      PROA   
ATOM   1348  HA  GLN P  88     -28.554 -89.006 114.997  0.00 97.00      PROA   
ATOM   1349  CB  GLN P  88     -30.344 -88.065 115.737  0.00 97.00      PROA   
ATOM   1350  HB1 GLN P  88     -29.963 -88.093 116.779  0.00 97.00      PROA   
ATOM   1351  HB2 GLN P  88     -31.435 -88.279 115.754  0.00 97.00      PROA   
ATOM   1352  CG  GLN P  88     -30.119 -86.645 115.169  0.00 97.00      PROA   
ATOM   1353  HG1 GLN P  88     -30.490 -86.581 114.125  0.00 97.00      PROA   
ATOM   1354  HG2 GLN P  88     -29.033 -86.417 115.163  0.00 97.00      PROA   
ATOM   1355  CD  GLN P  88     -30.891 -85.595 115.983  0.00 97.00      PROA   
ATOM   1356  OE1 GLN P  88     -32.123 -85.622 116.054  0.00 97.00      PROA   
ATOM   1357  NE2 GLN P  88     -30.149 -84.612 116.567  0.00 97.00      PROA   
ATOM   1358 HE21 GLN P  88     -30.623 -83.812 116.931  0.00 97.00      PROA   
ATOM   1359 HE22 GLN P  88     -29.155 -84.614 116.474  0.00 97.00      PROA   
ATOM   1360  C   GLN P  88     -29.942 -90.541 115.504  0.00 97.00      PROA   
ATOM   1361  O   GLN P  88     -31.082 -90.991 115.474  0.00 97.00      PROA   
ATOM   1362  N   VAL P  89     -28.916 -91.257 116.018  0.00 97.00      PROA   
ATOM   1363  HN  VAL P  89     -27.993 -90.883 116.010  0.00 97.00      PROA   
ATOM   1364  CA  VAL P  89     -29.036 -92.641 116.442  0.00 97.00      PROA   
ATOM   1365  HA  VAL P  89     -30.062 -92.970 116.346  0.00 97.00      PROA   
ATOM   1366  CB  VAL P  89     -28.158 -93.551 115.584  0.00 97.00      PROA   
ATOM   1367  HB  VAL P  89     -27.099 -93.203 115.629  0.00 97.00      PROA   
ATOM   1368  CG1 VAL P  89     -28.213 -95.016 116.054  0.00 97.00      PROA   
ATOM   1369 HG11 VAL P  89     -29.262 -95.374 116.102  0.00 97.00      PROA   
ATOM   1370 HG12 VAL P  89     -27.734 -95.149 117.044  0.00 97.00      PROA   
ATOM   1371 HG13 VAL P  89     -27.662 -95.644 115.326  0.00 97.00      PROA   
ATOM   1372  CG2 VAL P  89     -28.629 -93.460 114.117  0.00 97.00      PROA   
ATOM   1373 HG21 VAL P  89     -28.408 -92.461 113.689  0.00 97.00      PROA   
ATOM   1374 HG22 VAL P  89     -29.721 -93.643 114.047  0.00 97.00      PROA   
ATOM   1375 HG23 VAL P  89     -28.107 -94.220 113.499  0.00 97.00      PROA   
ATOM   1376  C   VAL P  89     -28.657 -92.760 117.906  0.00 97.00      PROA   
ATOM   1377  O   VAL P  89     -27.685 -92.152 118.352  0.00 97.00      PROA   
ATOM   1378  N   SER P  90     -29.436 -93.558 118.689  0.00 97.00      PROA   
ATOM   1379  HN  SER P  90     -30.262 -93.957 118.296  0.00 97.00      PROA   
ATOM   1380  CA  SER P  90     -29.244 -93.775 120.122  0.00 97.00      PROA   
ATOM   1381  HA  SER P  90     -29.373 -92.819 120.610  0.00 97.00      PROA   
ATOM   1382  CB  SER P  90     -30.279 -94.766 120.720  0.00 97.00      PROA   
ATOM   1383  HB1 SER P  90     -30.096 -94.903 121.809  0.00 97.00      PROA   
ATOM   1384  HB2 SER P  90     -30.207 -95.760 120.234  0.00 97.00      PROA   
ATOM   1385  OG  SER P  90     -31.604 -94.267 120.601  0.00 97.00      PROA   
ATOM   1386  HG1 SER P  90     -31.764 -94.066 119.671  0.00 97.00      PROA   
ATOM   1387  C   SER P  90     -27.878 -94.309 120.530  0.00 97.00      PROA   
ATOM   1388  O   SER P  90     -27.285 -93.807 121.483  0.00 97.00      PROA   
ATOM   1389  N   SER P  91     -27.336 -95.327 119.820  0.00 97.00      PROA   
ATOM   1390  HN  SER P  91     -27.821 -95.740 119.056  0.00 97.00      PROA   
ATOM   1391  CA  SER P  91     -25.992 -95.815 120.081  0.00 97.00      PROA   
ATOM   1392  HA  SER P  91     -25.351 -94.943 120.076  0.00 97.00      PROA   
ATOM   1393  CB  SER P  91     -25.801 -96.543 121.441  0.00 97.00      PROA   
ATOM   1394  HB1 SER P  91     -25.053 -97.361 121.400  0.00 97.00      PROA   
ATOM   1395  HB2 SER P  91     -26.764 -96.987 121.773  0.00 97.00      PROA   
ATOM   1396  OG  SER P  91     -25.344 -95.614 122.418  0.00 97.00      PROA   
ATOM   1397  HG1 SER P  91     -26.019 -94.928 122.469  0.00 97.00      PROA   
ATOM   1398  C   SER P  91     -25.485 -96.652 118.936  0.00 97.00      PROA   
ATOM   1399  O   SER P  91     -26.243 -97.092 118.077  0.00 97.00      PROA   
ATOM   1400  N   ARG P  92     -24.146 -96.858 118.885  0.00 97.00      PROA   
ATOM   1401  HN  ARG P  92     -23.554 -96.488 119.598  0.00 97.00      PROA   
ATOM   1402  CA  ARG P  92     -23.475 -97.523 117.781  0.00 97.00      PROA   
ATOM   1403  HA  ARG P  92     -23.971 -97.251 116.857  0.00 97.00      PROA   
ATOM   1404  CB  ARG P  92     -21.984 -97.085 117.713  0.00 97.00      PROA   
ATOM   1405  HB1 ARG P  92     -21.586 -97.368 116.714  0.00 97.00      PROA   
ATOM   1406  HB2 ARG P  92     -21.390 -97.629 118.482  0.00 97.00      PROA   
ATOM   1407  CG  ARG P  92     -21.755 -95.574 117.954  0.00 97.00      PROA   
ATOM   1408  HG1 ARG P  92     -21.965 -95.344 119.022  0.00 97.00      PROA   
ATOM   1409  HG2 ARG P  92     -22.476 -94.982 117.347  0.00 97.00      PROA   
ATOM   1410  CD  ARG P  92     -20.317 -95.099 117.675  0.00 97.00      PROA   
ATOM   1411  HD1 ARG P  92     -19.575 -95.854 118.006  0.00 97.00      PROA   
ATOM   1412  HD2 ARG P  92     -20.102 -94.144 118.206  0.00 97.00      PROA   
ATOM   1413  NE  ARG P  92     -20.167 -94.903 116.198  0.00 97.00      PROA   
ATOM   1414  HE  ARG P  92     -19.976 -95.683 115.610  0.00 97.00      PROA   
ATOM   1415  CZ  ARG P  92     -20.579 -93.787 115.570  0.00 97.00      PROA   
ATOM   1416  NH1 ARG P  92     -20.901 -92.645 116.197  0.00 97.00      PROA   
ATOM   1417 HH11 ARG P  92     -20.438 -92.428 117.052  0.00 97.00      PROA   
ATOM   1418 HH12 ARG P  92     -21.169 -91.900 115.589  0.00 97.00      PROA   
ATOM   1419  NH2 ARG P  92     -20.603 -93.739 114.225  0.00 97.00      PROA   
ATOM   1420 HH21 ARG P  92     -20.149 -94.454 113.707  0.00 97.00      PROA   
ATOM   1421 HH22 ARG P  92     -20.666 -92.827 113.825  0.00 97.00      PROA   
ATOM   1422  C   ARG P  92     -23.540 -99.040 117.934  0.00 97.00      PROA   
ATOM   1423  O   ARG P  92     -23.377 -99.786 116.969  0.00 97.00      PROA   
ATOM   1424  N   VAL P  93     -23.810 -99.528 119.164  0.00 97.00      PROA   
ATOM   1425  HN  VAL P  93     -23.987 -98.913 119.925  0.00 97.00      PROA   
ATOM   1426  CA  VAL P  93     -23.916-100.931 119.488  0.00 97.00      PROA   
ATOM   1427  HA  VAL P  93     -24.269-101.462 118.617  0.00 97.00      PROA   
ATOM   1428  CB  VAL P  93     -22.633-101.590 120.022  0.00 97.00      PROA   
ATOM   1429  HB  VAL P  93     -22.872-102.627 120.359  0.00 97.00      PROA   
ATOM   1430  CG1 VAL P  93     -21.585-101.703 118.894  0.00 97.00      PROA   
ATOM   1431 HG11 VAL P  93     -21.259-100.694 118.566  0.00 97.00      PROA   
ATOM   1432 HG12 VAL P  93     -22.002-102.236 118.017  0.00 97.00      PROA   
ATOM   1433 HG13 VAL P  93     -20.689-102.252 119.255  0.00 97.00      PROA   
ATOM   1434  CG2 VAL P  93     -22.047-100.819 121.227  0.00 97.00      PROA   
ATOM   1435 HG21 VAL P  93     -22.758-100.793 122.077  0.00 97.00      PROA   
ATOM   1436 HG22 VAL P  93     -21.792 -99.776 120.943  0.00 97.00      PROA   
ATOM   1437 HG23 VAL P  93     -21.117-101.316 121.578  0.00 97.00      PROA   
ATOM   1438  C   VAL P  93     -25.001-101.018 120.528  0.00 97.00      PROA   
ATOM   1439  O   VAL P  93     -25.144-100.125 121.360  0.00 97.00      PROA   
ATOM   1440  N   LEU P  94     -25.808-102.103 120.465  0.00 97.00      PROA   
ATOM   1441  HN  LEU P  94     -25.698-102.781 119.745  0.00 97.00      PROA   
ATOM   1442  CA  LEU P  94     -26.846-102.423 121.415  0.00 97.00      PROA   
ATOM   1443  HA  LEU P  94     -26.563-102.067 122.398  0.00 97.00      PROA   
ATOM   1444  CB  LEU P  94     -28.268-101.904 121.050  0.00 97.00      PROA   
ATOM   1445  HB1 LEU P  94     -28.945-102.202 121.884  0.00 97.00      PROA   
ATOM   1446  HB2 LEU P  94     -28.642-102.391 120.124  0.00 97.00      PROA   
ATOM   1447  CG  LEU P  94     -28.425-100.370 120.891  0.00 97.00      PROA   
ATOM   1448  HG  LEU P  94     -27.703 -99.877 121.583  0.00 97.00      PROA   
ATOM   1449  CD1 LEU P  94     -28.158 -99.872 119.457  0.00 97.00      PROA   
ATOM   1450 HD11 LEU P  94     -28.914-100.295 118.761  0.00 97.00      PROA   
ATOM   1451 HD12 LEU P  94     -27.151-100.163 119.102  0.00 97.00      PROA   
ATOM   1452 HD13 LEU P  94     -28.227 -98.764 119.424  0.00 97.00      PROA   
ATOM   1453  CD2 LEU P  94     -29.834 -99.938 121.341  0.00 97.00      PROA   
ATOM   1454 HD21 LEU P  94     -29.986-100.193 122.410  0.00 97.00      PROA   
ATOM   1455 HD22 LEU P  94     -30.606-100.469 120.746  0.00 97.00      PROA   
ATOM   1456 HD23 LEU P  94     -29.970 -98.844 121.217  0.00 97.00      PROA   
ATOM   1457  C   LEU P  94     -26.893-103.935 121.442  0.00 97.00      PROA   
ATOM   1458  O   LEU P  94     -26.329-104.601 120.577  0.00 97.00      PROA   
ATOM   1459  N   THR P  95     -27.569-104.513 122.458  0.00 97.00      PROA   
ATOM   1460  HN  THR P  95     -27.908-103.954 123.215  0.00 97.00      PROA   
ATOM   1461  CA  THR P  95     -27.868-105.929 122.590  0.00 97.00      PROA   
ATOM   1462  HA  THR P  95     -27.214-106.487 121.936  0.00 97.00      PROA   
ATOM   1463  CB  THR P  95     -27.718-106.464 124.021  0.00 97.00      PROA   
ATOM   1464  HB  THR P  95     -28.664-106.363 124.603  0.00 97.00      PROA   
ATOM   1465  OG1 THR P  95     -26.732-105.740 124.740  0.00 97.00      PROA   
ATOM   1466  HG1 THR P  95     -27.143-104.885 124.912  0.00 97.00      PROA   
ATOM   1467  CG2 THR P  95     -27.267-107.929 124.002  0.00 97.00      PROA   
ATOM   1468 HG21 THR P  95     -26.276-108.016 123.510  0.00 97.00      PROA   
ATOM   1469 HG22 THR P  95     -27.993-108.567 123.463  0.00 97.00      PROA   
ATOM   1470 HG23 THR P  95     -27.173-108.303 125.045  0.00 97.00      PROA   
ATOM   1471  C   THR P  95     -29.306-106.109 122.139  0.00 97.00      PROA   
ATOM   1472  O   THR P  95     -30.070-105.154 122.047  0.00 97.00      PROA   
ATOM   1473  N   GLU P  96     -29.727-107.353 121.828  0.00 97.00      PROA   
ATOM   1474  HN  GLU P  96     -29.075-108.110 121.792  0.00 97.00      PROA   
ATOM   1475  CA  GLU P  96     -31.106-107.692 121.539  0.00 97.00      PROA   
ATOM   1476  HA  GLU P  96     -31.408-107.049 120.726  0.00 97.00      PROA   
ATOM   1477  CB  GLU P  96     -31.260-109.171 121.085  0.00 97.00      PROA   
ATOM   1478  HB1 GLU P  96     -30.547-109.357 120.250  0.00 97.00      PROA   
ATOM   1479  HB2 GLU P  96     -32.286-109.312 120.682  0.00 97.00      PROA   
ATOM   1480  CG  GLU P  96     -31.000-110.188 122.219  0.00 97.00      PROA   
ATOM   1481  HG1 GLU P  96     -31.600-109.933 123.114  0.00 97.00      PROA   
ATOM   1482  HG2 GLU P  96     -29.931-110.142 122.508  0.00 97.00      PROA   
ATOM   1483  CD  GLU P  96     -31.352-111.634 121.871  0.00 97.00      PROA   
ATOM   1484  OE1 GLU P  96     -32.187-111.876 120.962  0.00 97.00      PROA   
ATOM   1485  OE2 GLU P  96     -30.781-112.535 122.542  0.00 97.00      PROA   
ATOM   1486  C   GLU P  96     -32.027-107.405 122.725  0.00 97.00      PROA   
ATOM   1487  O   GLU P  96     -31.635-107.492 123.887  0.00 97.00      PROA   
ATOM   1488  N   GLY P  97     -33.290-107.020 122.446  0.00 97.00      PROA   
ATOM   1489  HN  GLY P  97     -33.577-106.940 121.491  0.00 97.00      PROA   
ATOM   1490  CA  GLY P  97     -34.281-106.714 123.463  0.00 97.00      PROA   
ATOM   1491  HA1 GLY P  97     -34.077-107.291 124.354  0.00 97.00      PROA   
ATOM   1492  HA2 GLY P  97     -35.249-106.943 123.046  0.00 97.00      PROA   
ATOM   1493  C   GLY P  97     -34.293-105.262 123.853  0.00 97.00      PROA   
ATOM   1494  O   GLY P  97     -35.326-104.750 124.277  0.00 97.00      PROA   
ATOM   1495  N   GLU P  98     -33.142-104.563 123.730  0.00 97.00      PROA   
ATOM   1496  HN  GLU P  98     -32.302-105.029 123.461  0.00 97.00      PROA   
ATOM   1497  CA  GLU P  98     -32.994-103.149 124.007  0.00 97.00      PROA   
ATOM   1498  HA  GLU P  98     -33.278-103.021 125.038  0.00 97.00      PROA   
ATOM   1499  CB  GLU P  98     -31.512-102.703 123.899  0.00 97.00      PROA   
ATOM   1500  HB1 GLU P  98     -31.457-101.595 123.990  0.00 97.00      PROA   
ATOM   1501  HB2 GLU P  98     -31.117-102.979 122.898  0.00 97.00      PROA   
ATOM   1502  CG  GLU P  98     -30.617-103.309 125.003  0.00 97.00      PROA   
ATOM   1503  HG1 GLU P  98     -30.582-104.417 124.914  0.00 97.00      PROA   
ATOM   1504  HG2 GLU P  98     -31.023-103.049 126.003  0.00 97.00      PROA   
ATOM   1505  CD  GLU P  98     -29.196-102.755 124.930  0.00 97.00      PROA   
ATOM   1506  OE1 GLU P  98     -28.251-103.574 124.947  0.00 97.00      PROA   
ATOM   1507  OE2 GLU P  98     -29.026-101.510 124.882  0.00 97.00      PROA   
ATOM   1508  C   GLU P  98     -33.851-102.244 123.119  0.00 97.00      PROA   
ATOM   1509  O   GLU P  98     -33.939-102.487 121.920  0.00 97.00      PROA   
ATOM   1510  N   PRO P  99     -34.491-101.188 123.613  0.00 97.00      PROA   
ATOM   1511  CD  PRO P  99     -34.850-101.032 125.023  0.00 97.00      PROA   
ATOM   1512  HD1 PRO P  99     -33.971-100.615 125.560  0.00 97.00      PROA   
ATOM   1513  HD2 PRO P  99     -35.162-101.998 125.479  0.00 97.00      PROA   
ATOM   1514  CA  PRO P  99     -35.020-100.099 122.798  0.00 97.00      PROA   
ATOM   1515  HA  PRO P  99     -35.770-100.529 122.153  0.00 97.00      PROA   
ATOM   1516  CB  PRO P  99     -35.631 -99.129 123.823  0.00 97.00      PROA   
ATOM   1517  HB1 PRO P  99     -36.506 -98.586 123.412  0.00 97.00      PROA   
ATOM   1518  HB2 PRO P  99     -34.873 -98.396 124.178  0.00 97.00      PROA   
ATOM   1519  CG  PRO P  99     -36.007-100.035 125.001  0.00 97.00      PROA   
ATOM   1520  HG1 PRO P  99     -36.116 -99.486 125.956  0.00 97.00      PROA   
ATOM   1521  HG2 PRO P  99     -36.951-100.577 124.768  0.00 97.00      PROA   
ATOM   1522  C   PRO P  99     -33.989 -99.401 121.919  0.00 97.00      PROA   
ATOM   1523  O   PRO P  99     -32.915 -99.064 122.411  0.00 97.00      PROA   
ATOM   1524  N   LEU P 100     -34.302 -99.140 120.631  0.00 97.00      PROA   
ATOM   1525  HN  LEU P 100     -35.168 -99.463 120.252  0.00 97.00      PROA   
ATOM   1526  CA  LEU P 100     -33.436 -98.359 119.766  0.00 97.00      PROA   
ATOM   1527  HA  LEU P 100     -32.657 -97.891 120.352  0.00 97.00      PROA   
ATOM   1528  CB  LEU P 100     -32.755 -99.246 118.689  0.00 97.00      PROA   
ATOM   1529  HB1 LEU P 100     -33.524 -99.896 118.222  0.00 97.00      PROA   
ATOM   1530  HB2 LEU P 100     -32.046 -99.920 119.217  0.00 97.00      PROA   
ATOM   1531  CG  LEU P 100     -31.986 -98.526 117.552  0.00 97.00      PROA   
ATOM   1532  HG  LEU P 100     -32.717 -97.944 116.944  0.00 97.00      PROA   
ATOM   1533  CD1 LEU P 100     -30.923 -97.544 118.073  0.00 97.00      PROA   
ATOM   1534 HD11 LEU P 100     -30.238 -98.063 118.774  0.00 97.00      PROA   
ATOM   1535 HD12 LEU P 100     -31.399 -96.695 118.603  0.00 97.00      PROA   
ATOM   1536 HD13 LEU P 100     -30.326 -97.141 117.229  0.00 97.00      PROA   
ATOM   1537  CD2 LEU P 100     -31.330 -99.557 116.614  0.00 97.00      PROA   
ATOM   1538 HD21 LEU P 100     -32.086-100.272 116.230  0.00 97.00      PROA   
ATOM   1539 HD22 LEU P 100     -30.550-100.127 117.162  0.00 97.00      PROA   
ATOM   1540 HD23 LEU P 100     -30.852 -99.046 115.752  0.00 97.00      PROA   
ATOM   1541  C   LEU P 100     -34.233 -97.241 119.139  0.00 97.00      PROA   
ATOM   1542  O   LEU P 100     -35.123 -97.477 118.332  0.00 97.00      PROA   
ATOM   1543  N   ALA P 101     -33.913 -95.971 119.481  0.00 97.00      PROA   
ATOM   1544  HN  ALA P 101     -33.212 -95.778 120.165  0.00 97.00      PROA   
ATOM   1545  CA  ALA P 101     -34.589 -94.811 118.940  0.00 97.00      PROA   
ATOM   1546  HA  ALA P 101     -35.512 -95.117 118.469  0.00 97.00      PROA   
ATOM   1547  CB  ALA P 101     -34.966 -93.814 120.052  0.00 97.00      PROA   
ATOM   1548  HB1 ALA P 101     -34.066 -93.435 120.578  0.00 97.00      PROA   
ATOM   1549  HB2 ALA P 101     -35.609 -94.325 120.803  0.00 97.00      PROA   
ATOM   1550  HB3 ALA P 101     -35.534 -92.954 119.643  0.00 97.00      PROA   
ATOM   1551  C   ALA P 101     -33.741 -94.135 117.875  0.00 97.00      PROA   
ATOM   1552  O   ALA P 101     -32.541 -93.921 118.027  0.00 97.00      PROA   
ATOM   1553  N   LEU P 102     -34.382 -93.811 116.730  0.00 97.00      PROA   
ATOM   1554  HN  LEU P 102     -35.334 -94.083 116.604  0.00 97.00      PROA   
ATOM   1555  CA  LEU P 102     -33.781 -93.186 115.573  0.00 97.00      PROA   
ATOM   1556  HA  LEU P 102     -32.750 -92.934 115.780  0.00 97.00      PROA   
ATOM   1557  CB  LEU P 102     -33.884 -94.098 114.320  0.00 97.00      PROA   
ATOM   1558  HB1 LEU P 102     -33.320 -93.642 113.478  0.00 97.00      PROA   
ATOM   1559  HB2 LEU P 102     -34.953 -94.172 114.017  0.00 97.00      PROA   
ATOM   1560  CG  LEU P 102     -33.392 -95.553 114.509  0.00 97.00      PROA   
ATOM   1561  HG  LEU P 102     -33.938 -96.013 115.367  0.00 97.00      PROA   
ATOM   1562  CD1 LEU P 102     -33.727 -96.393 113.266  0.00 97.00      PROA   
ATOM   1563 HD11 LEU P 102     -33.177 -95.999 112.385  0.00 97.00      PROA   
ATOM   1564 HD12 LEU P 102     -34.816 -96.360 113.051  0.00 97.00      PROA   
ATOM   1565 HD13 LEU P 102     -33.428 -97.449 113.433  0.00 97.00      PROA   
ATOM   1566  CD2 LEU P 102     -31.885 -95.622 114.801  0.00 97.00      PROA   
ATOM   1567 HD21 LEU P 102     -31.635 -95.037 115.709  0.00 97.00      PROA   
ATOM   1568 HD22 LEU P 102     -31.316 -95.212 113.941  0.00 97.00      PROA   
ATOM   1569 HD23 LEU P 102     -31.571 -96.676 114.959  0.00 97.00      PROA   
ATOM   1570  C   LEU P 102     -34.544 -91.916 115.261  0.00 97.00      PROA   
ATOM   1571  O   LEU P 102     -35.770 -91.903 115.289  0.00 97.00      PROA   
ATOM   1572  N   ARG P 103     -33.847 -90.802 114.938  0.00 97.00      PROA   
ATOM   1573  HN  ARG P 103     -32.852 -90.772 115.027  0.00 97.00      PROA   
ATOM   1574  CA  ARG P 103     -34.513 -89.627 114.415  0.00 97.00      PROA   
ATOM   1575  HA  ARG P 103     -35.503 -89.898 114.084  0.00 97.00      PROA   
ATOM   1576  CB  ARG P 103     -34.689 -88.502 115.470  0.00 97.00      PROA   
ATOM   1577  HB1 ARG P 103     -33.694 -88.172 115.840  0.00 97.00      PROA   
ATOM   1578  HB2 ARG P 103     -35.250 -88.916 116.337  0.00 97.00      PROA   
ATOM   1579  CG  ARG P 103     -35.447 -87.296 114.897  0.00 97.00      PROA   
ATOM   1580  HG1 ARG P 103     -36.452 -87.637 114.556  0.00 97.00      PROA   
ATOM   1581  HG2 ARG P 103     -34.885 -86.923 114.013  0.00 97.00      PROA   
ATOM   1582  CD  ARG P 103     -35.597 -86.086 115.811  0.00 97.00      PROA   
ATOM   1583  HD1 ARG P 103     -34.596 -85.695 116.094  0.00 97.00      PROA   
ATOM   1584  HD2 ARG P 103     -36.189 -86.307 116.723  0.00 97.00      PROA   
ATOM   1585  NE  ARG P 103     -36.346 -85.100 114.969  0.00 97.00      PROA   
ATOM   1586  HE  ARG P 103     -36.961 -85.434 114.258  0.00 97.00      PROA   
ATOM   1587  CZ  ARG P 103     -36.054 -83.797 114.881  0.00 97.00      PROA   
ATOM   1588  NH1 ARG P 103     -35.111 -83.174 115.593  0.00 97.00      PROA   
ATOM   1589 HH11 ARG P 103     -34.427 -83.689 116.093  0.00 97.00      PROA   
ATOM   1590 HH12 ARG P 103     -35.003 -82.201 115.372  0.00 97.00      PROA   
ATOM   1591  NH2 ARG P 103     -36.705 -83.042 113.982  0.00 97.00      PROA   
ATOM   1592 HH21 ARG P 103     -37.378 -83.466 113.378  0.00 97.00      PROA   
ATOM   1593 HH22 ARG P 103     -36.351 -82.119 113.841  0.00 97.00      PROA   
ATOM   1594  C   ARG P 103     -33.811 -89.064 113.195  0.00 97.00      PROA   
ATOM   1595  O   ARG P 103     -32.696 -88.566 113.265  0.00 97.00      PROA   
ATOM   1596  N   CYS P 104     -34.497 -89.052 112.031  0.00 97.00      PROA   
ATOM   1597  HN  CYS P 104     -35.361 -89.550 111.959  0.00 97.00      PROA   
ATOM   1598  CA  CYS P 104     -34.143 -88.230 110.887  0.00 97.00      PROA   
ATOM   1599  HA  CYS P 104     -33.090 -88.379 110.691  0.00 97.00      PROA   
ATOM   1600  CB  CYS P 104     -34.968 -88.641 109.642  0.00 97.00      PROA   
ATOM   1601  HB1 CYS P 104     -36.012 -88.271 109.733  0.00 97.00      PROA   
ATOM   1602  HB2 CYS P 104     -35.029 -89.753 109.634  0.00 97.00      PROA   
ATOM   1603  SG  CYS P 104     -34.230 -88.108 108.070  0.00 97.00      PROA   
ATOM   1604  C   CYS P 104     -34.377 -86.757 111.200  0.00 97.00      PROA   
ATOM   1605  O   CYS P 104     -35.426 -86.391 111.717  0.00 97.00      PROA   
ATOM   1606  N   HSD P 105     -33.391 -85.876 110.925  0.00 97.00      PROA   
ATOM   1607  HN  HSD P 105     -32.539 -86.177 110.502  0.00 97.00      PROA   
ATOM   1608  CA  HSD P 105     -33.372 -84.534 111.473  0.00 97.00      PROA   
ATOM   1609  HA  HSD P 105     -34.382 -84.168 111.606  0.00 97.00      PROA   
ATOM   1610  CB  HSD P 105     -32.671 -84.573 112.855  0.00 97.00      PROA   
ATOM   1611  HB1 HSD P 105     -31.915 -85.388 112.797  0.00 97.00      PROA   
ATOM   1612  HB2 HSD P 105     -33.410 -84.880 113.627  0.00 97.00      PROA   
ATOM   1613  ND1 HSD P 105     -32.485 -82.211 113.818  0.00 97.00      PROA   
ATOM   1614  HD1 HSD P 105     -33.398 -81.862 113.591  0.00 97.00      PROA   
ATOM   1615  CG  HSD P 105     -31.916 -83.374 113.348  0.00 97.00      PROA   
ATOM   1616  CE1 HSD P 105     -31.508 -81.528 114.463  0.00 97.00      PROA   
ATOM   1617  HE1 HSD P 105     -31.679 -80.565 114.944  0.00 97.00      PROA   
ATOM   1618  NE2 HSD P 105     -30.354 -82.163 114.432  0.00 97.00      PROA   
ATOM   1619  CD2 HSD P 105     -30.611 -83.322 113.724  0.00 97.00      PROA   
ATOM   1620  HD2 HSD P 105     -29.829 -84.058 113.580  0.00 97.00      PROA   
ATOM   1621  C   HSD P 105     -32.713 -83.601 110.489  0.00 97.00      PROA   
ATOM   1622  O   HSD P 105     -31.864 -84.015 109.708  0.00 97.00      PROA   
ATOM   1623  N   ALA P 106     -33.134 -82.316 110.462  0.00 97.00      PROA   
ATOM   1624  HN  ALA P 106     -33.744 -81.945 111.164  0.00 97.00      PROA   
ATOM   1625  CA  ALA P 106     -32.873 -81.417 109.363  0.00 97.00      PROA   
ATOM   1626  HA  ALA P 106     -32.309 -81.922 108.596  0.00 97.00      PROA   
ATOM   1627  CB  ALA P 106     -34.209 -80.922 108.774  0.00 97.00      PROA   
ATOM   1628  HB1 ALA P 106     -34.839 -80.485 109.578  0.00 97.00      PROA   
ATOM   1629  HB2 ALA P 106     -34.770 -81.783 108.348  0.00 97.00      PROA   
ATOM   1630  HB3 ALA P 106     -34.059 -80.171 107.973  0.00 97.00      PROA   
ATOM   1631  C   ALA P 106     -32.038 -80.252 109.824  0.00 97.00      PROA   
ATOM   1632  O   ALA P 106     -32.075 -79.868 110.989  0.00 97.00      PROA   
ATOM   1633  N   TRP P 107     -31.206 -79.680 108.916  0.00 97.00      PROA   
ATOM   1634  HN  TRP P 107     -31.112 -80.065 108.000  0.00 97.00      PROA   
ATOM   1635  CA  TRP P 107     -30.336 -78.568 109.255  0.00 97.00      PROA   
ATOM   1636  HA  TRP P 107     -29.783 -78.916 110.115  0.00 97.00      PROA   
ATOM   1637  CB  TRP P 107     -29.232 -78.279 108.193  0.00 97.00      PROA   
ATOM   1638  HB1 TRP P 107     -29.730 -78.183 107.199  0.00 97.00      PROA   
ATOM   1639  HB2 TRP P 107     -28.568 -79.168 108.143  0.00 97.00      PROA   
ATOM   1640  CG  TRP P 107     -28.389 -77.064 108.472  0.00 97.00      PROA   
ATOM   1641  CD1 TRP P 107     -28.256 -75.972 107.692  0.00 97.00      PROA   
ATOM   1642  HD1 TRP P 107     -28.652 -75.915 106.785  0.00 97.00      PROA   
ATOM   1643  NE1 TRP P 107     -27.713 -74.919 108.324  0.00 97.00      PROA   
ATOM   1644  HE1 TRP P 107     -27.424 -74.081 107.911  0.00 97.00      PROA   
ATOM   1645  CE2 TRP P 107     -27.471 -75.292 109.591  0.00 97.00      PROA   
ATOM   1646  CD2 TRP P 107     -27.837 -76.657 109.721  0.00 97.00      PROA   
ATOM   1647  CE3 TRP P 107     -27.655 -77.301 110.933  0.00 97.00      PROA   
ATOM   1648  HE3 TRP P 107     -27.883 -78.350 111.049  0.00 97.00      PROA   
ATOM   1649  CZ3 TRP P 107     -27.207 -76.552 112.019  0.00 97.00      PROA   
ATOM   1650  HZ3 TRP P 107     -27.092 -77.026 112.982  0.00 97.00      PROA   
ATOM   1651  CZ2 TRP P 107     -27.031 -74.549 110.665  0.00 97.00      PROA   
ATOM   1652  HZ2 TRP P 107     -26.809 -73.497 110.570  0.00 97.00      PROA   
ATOM   1653  CH2 TRP P 107     -26.922 -75.196 111.892  0.00 97.00      PROA   
ATOM   1654  HH2 TRP P 107     -26.604 -74.640 112.761  0.00 97.00      PROA   
ATOM   1655  C   TRP P 107     -31.075 -77.317 109.740  0.00 97.00      PROA   
ATOM   1656  O   TRP P 107     -31.756 -76.613 108.995  0.00 97.00      PROA   
ATOM   1657  N   LYS P 108     -30.927 -77.066 111.065  0.00 97.00      PROA   
ATOM   1658  HN  LYS P 108     -30.309 -77.652 111.582  0.00 97.00      PROA   
ATOM   1659  CA  LYS P 108     -31.583 -76.048 111.856  0.00 97.00      PROA   
ATOM   1660  HA  LYS P 108     -31.259 -76.239 112.866  0.00 97.00      PROA   
ATOM   1661  CB  LYS P 108     -31.113 -74.628 111.427  0.00 97.00      PROA   
ATOM   1662  HB1 LYS P 108     -31.590 -74.349 110.465  0.00 97.00      PROA   
ATOM   1663  HB2 LYS P 108     -30.016 -74.706 111.230  0.00 97.00      PROA   
ATOM   1664  CG  LYS P 108     -31.297 -73.509 112.473  0.00 97.00      PROA   
ATOM   1665  HG1 LYS P 108     -32.383 -73.332 112.627  0.00 97.00      PROA   
ATOM   1666  HG2 LYS P 108     -30.858 -72.574 112.057  0.00 97.00      PROA   
ATOM   1667  CD  LYS P 108     -30.638 -73.854 113.828  0.00 97.00      PROA   
ATOM   1668  HD1 LYS P 108     -29.632 -74.296 113.641  0.00 97.00      PROA   
ATOM   1669  HD2 LYS P 108     -31.262 -74.643 114.305  0.00 97.00      PROA   
ATOM   1670  CE  LYS P 108     -30.505 -72.715 114.856  0.00 97.00      PROA   
ATOM   1671  HE1 LYS P 108     -30.225 -73.139 115.848  0.00 97.00      PROA   
ATOM   1672  HE2 LYS P 108     -31.455 -72.157 114.978  0.00 97.00      PROA   
ATOM   1673  NZ  LYS P 108     -29.427 -71.764 114.488  0.00 97.00      PROA   
ATOM   1674  HZ1 LYS P 108     -28.579 -72.286 114.196  0.00 97.00      PROA   
ATOM   1675  HZ2 LYS P 108     -29.120 -71.243 115.329  0.00 97.00      PROA   
ATOM   1676  HZ3 LYS P 108     -29.725 -71.100 113.744  0.00 97.00      PROA   
ATOM   1677  C   LYS P 108     -33.094 -76.265 111.837  0.00 97.00      PROA   
ATOM   1678  O   LYS P 108     -33.874 -75.329 111.695  0.00 97.00      PROA   
ATOM   1679  N   ASP P 109     -33.497 -77.552 112.008  0.00 97.00      PROA   
ATOM   1680  HN  ASP P 109     -32.786 -78.229 112.183  0.00 97.00      PROA   
ATOM   1681  CA  ASP P 109     -34.794 -78.196 111.842  0.00 97.00      PROA   
ATOM   1682  HA  ASP P 109     -34.533 -79.020 111.200  0.00 97.00      PROA   
ATOM   1683  CB  ASP P 109     -35.335 -78.780 113.175  0.00 97.00      PROA   
ATOM   1684  HB1 ASP P 109     -36.432 -78.656 113.288  0.00 97.00      PROA   
ATOM   1685  HB2 ASP P 109     -34.847 -78.244 114.021  0.00 97.00      PROA   
ATOM   1686  CG  ASP P 109     -35.047 -80.267 113.349  0.00 97.00      PROA   
ATOM   1687  OD1 ASP P 109     -34.782 -80.999 112.364  0.00 97.00      PROA   
ATOM   1688  OD2 ASP P 109     -35.211 -80.706 114.511  0.00 97.00      PROA   
ATOM   1689  C   ASP P 109     -35.908 -77.510 111.069  0.00 97.00      PROA   
ATOM   1690  O   ASP P 109     -36.558 -76.577 111.537  0.00 97.00      PROA   
ATOM   1691  N   LYS P 110     -36.163 -78.026 109.844  0.00 97.00      PROA   
ATOM   1692  HN  LYS P 110     -35.677 -78.843 109.546  0.00 97.00      PROA   
ATOM   1693  CA  LYS P 110     -37.178 -77.550 108.933  0.00 97.00      PROA   
ATOM   1694  HA  LYS P 110     -37.789 -76.806 109.425  0.00 97.00      PROA   
ATOM   1695  CB  LYS P 110     -36.564 -76.986 107.620  0.00 97.00      PROA   
ATOM   1696  HB1 LYS P 110     -37.371 -76.539 107.000  0.00 97.00      PROA   
ATOM   1697  HB2 LYS P 110     -36.111 -77.820 107.038  0.00 97.00      PROA   
ATOM   1698  CG  LYS P 110     -35.454 -75.932 107.840  0.00 97.00      PROA   
ATOM   1699  HG1 LYS P 110     -35.100 -75.583 106.844  0.00 97.00      PROA   
ATOM   1700  HG2 LYS P 110     -34.587 -76.422 108.338  0.00 97.00      PROA   
ATOM   1701  CD  LYS P 110     -35.899 -74.727 108.693  0.00 97.00      PROA   
ATOM   1702  HD1 LYS P 110     -36.337 -75.103 109.639  0.00 97.00      PROA   
ATOM   1703  HD2 LYS P 110     -36.708 -74.169 108.174  0.00 97.00      PROA   
ATOM   1704  CE  LYS P 110     -34.765 -73.779 109.106  0.00 97.00      PROA   
ATOM   1705  HE1 LYS P 110     -33.950 -74.337 109.606  0.00 97.00      PROA   
ATOM   1706  HE2 LYS P 110     -35.144 -72.989 109.790  0.00 97.00      PROA   
ATOM   1707  NZ  LYS P 110     -34.159 -73.133 107.928  0.00 97.00      PROA   
ATOM   1708  HZ1 LYS P 110     -34.907 -72.724 107.334  0.00 97.00      PROA   
ATOM   1709  HZ2 LYS P 110     -33.643 -73.863 107.397  0.00 97.00      PROA   
ATOM   1710  HZ3 LYS P 110     -33.499 -72.391 108.235  0.00 97.00      PROA   
ATOM   1711  C   LYS P 110     -38.041 -78.756 108.638  0.00 97.00      PROA   
ATOM   1712  O   LYS P 110     -37.524 -79.864 108.522  0.00 97.00      PROA   
ATOM   1713  N   LEU P 111     -39.384 -78.575 108.556  0.00 97.00      PROA   
ATOM   1714  HN  LEU P 111     -39.782 -77.666 108.664  0.00 97.00      PROA   
ATOM   1715  CA  LEU P 111     -40.367 -79.645 108.518  0.00 97.00      PROA   
ATOM   1716  HA  LEU P 111     -40.102 -80.359 109.286  0.00 97.00      PROA   
ATOM   1717  CB  LEU P 111     -41.803 -79.111 108.810  0.00 97.00      PROA   
ATOM   1718  HB1 LEU P 111     -42.535 -79.938 108.667  0.00 97.00      PROA   
ATOM   1719  HB2 LEU P 111     -42.050 -78.314 108.075  0.00 97.00      PROA   
ATOM   1720  CG  LEU P 111     -42.078 -78.564 110.240  0.00 97.00      PROA   
ATOM   1721  HG  LEU P 111     -43.182 -78.392 110.287  0.00 97.00      PROA   
ATOM   1722  CD1 LEU P 111     -41.738 -79.591 111.335  0.00 97.00      PROA   
ATOM   1723 HD11 LEU P 111     -40.643 -79.769 111.372  0.00 97.00      PROA   
ATOM   1724 HD12 LEU P 111     -42.252 -80.555 111.138  0.00 97.00      PROA   
ATOM   1725 HD13 LEU P 111     -42.062 -79.211 112.327  0.00 97.00      PROA   
ATOM   1726  CD2 LEU P 111     -41.425 -77.202 110.546  0.00 97.00      PROA   
ATOM   1727 HD21 LEU P 111     -41.638 -76.474 109.736  0.00 97.00      PROA   
ATOM   1728 HD22 LEU P 111     -40.327 -77.309 110.665  0.00 97.00      PROA   
ATOM   1729 HD23 LEU P 111     -41.828 -76.798 111.499  0.00 97.00      PROA   
ATOM   1730  C   LEU P 111     -40.411 -80.427 107.209  0.00 97.00      PROA   
ATOM   1731  O   LEU P 111     -41.383 -80.359 106.459  0.00 97.00      PROA   
ATOM   1732  N   VAL P 112     -39.364 -81.238 106.928  0.00 97.00      PROA   
ATOM   1733  HN  VAL P 112     -38.529 -81.152 107.470  0.00 97.00      PROA   
ATOM   1734  CA  VAL P 112     -39.304 -82.150 105.800  0.00 97.00      PROA   
ATOM   1735  HA  VAL P 112     -39.416 -81.528 104.923  0.00 97.00      PROA   
ATOM   1736  CB  VAL P 112     -37.962 -82.872 105.649  0.00 97.00      PROA   
ATOM   1737  HB  VAL P 112     -38.017 -83.578 104.786  0.00 97.00      PROA   
ATOM   1738  CG1 VAL P 112     -36.883 -81.822 105.309  0.00 97.00      PROA   
ATOM   1739 HG11 VAL P 112     -36.726 -81.130 106.163  0.00 97.00      PROA   
ATOM   1740 HG12 VAL P 112     -37.190 -81.232 104.421  0.00 97.00      PROA   
ATOM   1741 HG13 VAL P 112     -35.917 -82.320 105.081  0.00 97.00      PROA   
ATOM   1742  CG2 VAL P 112     -37.587 -83.679 106.913  0.00 97.00      PROA   
ATOM   1743 HG21 VAL P 112     -38.373 -84.419 107.163  0.00 97.00      PROA   
ATOM   1744 HG22 VAL P 112     -37.439 -83.008 107.785  0.00 97.00      PROA   
ATOM   1745 HG23 VAL P 112     -36.638 -84.231 106.741  0.00 97.00      PROA   
ATOM   1746  C   VAL P 112     -40.452 -83.147 105.757  0.00 97.00      PROA   
ATOM   1747  O   VAL P 112     -40.903 -83.679 106.771  0.00 97.00      PROA   
ATOM   1748  N   TYR P 113     -40.956 -83.381 104.528  0.00 97.00      PROA   
ATOM   1749  HN  TYR P 113     -40.555 -82.927 103.735  0.00 97.00      PROA   
ATOM   1750  CA  TYR P 113     -42.093 -84.221 104.242  0.00 97.00      PROA   
ATOM   1751  HA  TYR P 113     -42.500 -84.581 105.174  0.00 97.00      PROA   
ATOM   1752  CB  TYR P 113     -43.255 -83.472 103.514  0.00 97.00      PROA   
ATOM   1753  HB1 TYR P 113     -43.704 -82.758 104.240  0.00 97.00      PROA   
ATOM   1754  HB2 TYR P 113     -44.056 -84.175 103.205  0.00 97.00      PROA   
ATOM   1755  CG  TYR P 113     -42.817 -82.655 102.316  0.00 97.00      PROA   
ATOM   1756  CD1 TYR P 113     -42.253 -81.376 102.486  0.00 97.00      PROA   
ATOM   1757  HD1 TYR P 113     -42.094 -80.989 103.482  0.00 97.00      PROA   
ATOM   1758  CE1 TYR P 113     -41.878 -80.606 101.380  0.00 97.00      PROA   
ATOM   1759  HE1 TYR P 113     -41.424 -79.637 101.528  0.00 97.00      PROA   
ATOM   1760  CZ  TYR P 113     -42.105 -81.087 100.085  0.00 97.00      PROA   
ATOM   1761  OH  TYR P 113     -41.706 -80.324  98.972  0.00 97.00      PROA   
ATOM   1762  HH  TYR P 113     -40.946 -79.801  99.249  0.00 97.00      PROA   
ATOM   1763  CD2 TYR P 113     -43.059 -83.114 101.009  0.00 97.00      PROA   
ATOM   1764  HD2 TYR P 113     -43.519 -84.077 100.858  0.00 97.00      PROA   
ATOM   1765  CE2 TYR P 113     -42.709 -82.334  99.898  0.00 97.00      PROA   
ATOM   1766  HE2 TYR P 113     -42.882 -82.705  98.898  0.00 97.00      PROA   
ATOM   1767  C   TYR P 113     -41.604 -85.446 103.505  0.00 97.00      PROA   
ATOM   1768  O   TYR P 113     -40.487 -85.481 103.008  0.00 97.00      PROA   
ATOM   1769  N   ASN P 114     -42.416 -86.523 103.479  0.00 97.00      PROA   
ATOM   1770  HN  ASN P 114     -43.311 -86.453 103.917  0.00 97.00      PROA   
ATOM   1771  CA  ASN P 114     -42.093 -87.801 102.861  0.00 97.00      PROA   
ATOM   1772  HA  ASN P 114     -42.903 -88.454 103.143  0.00 97.00      PROA   
ATOM   1773  CB  ASN P 114     -42.015 -87.732 101.304  0.00 97.00      PROA   
ATOM   1774  HB1 ASN P 114     -41.794 -88.732 100.875  0.00 97.00      PROA   
ATOM   1775  HB2 ASN P 114     -41.203 -87.037 101.003  0.00 97.00      PROA   
ATOM   1776  CG  ASN P 114     -43.310 -87.222 100.659  0.00 97.00      PROA   
ATOM   1777  OD1 ASN P 114     -43.276 -86.360  99.774  0.00 97.00      PROA   
ATOM   1778  ND2 ASN P 114     -44.482 -87.751 101.099  0.00 97.00      PROA   
ATOM   1779 HD21 ASN P 114     -45.317 -87.445 100.645  0.00 97.00      PROA   
ATOM   1780 HD22 ASN P 114     -44.482 -88.479 101.783  0.00 97.00      PROA   
ATOM   1781  C   ASN P 114     -40.841 -88.465 103.422  0.00 97.00      PROA   
ATOM   1782  O   ASN P 114     -39.929 -88.846 102.689  0.00 97.00      PROA   
ATOM   1783  N   VAL P 115     -40.781 -88.622 104.762  0.00 97.00      PROA   
ATOM   1784  HN  VAL P 115     -41.573 -88.396 105.325  0.00 97.00      PROA   
ATOM   1785  CA  VAL P 115     -39.626 -89.142 105.462  0.00 97.00      PROA   
ATOM   1786  HA  VAL P 115     -38.753 -88.766 104.952  0.00 97.00      PROA   
ATOM   1787  CB  VAL P 115     -39.530 -88.638 106.899  0.00 97.00      PROA   
ATOM   1788  HB  VAL P 115     -40.450 -88.917 107.461  0.00 97.00      PROA   
ATOM   1789  CG1 VAL P 115     -38.299 -89.236 107.619  0.00 97.00      PROA   
ATOM   1790 HG11 VAL P 115     -37.376 -89.025 107.038  0.00 97.00      PROA   
ATOM   1791 HG12 VAL P 115     -38.395 -90.333 107.748  0.00 97.00      PROA   
ATOM   1792 HG13 VAL P 115     -38.189 -88.781 108.626  0.00 97.00      PROA   
ATOM   1793  CG2 VAL P 115     -39.424 -87.098 106.855  0.00 97.00      PROA   
ATOM   1794 HG21 VAL P 115     -40.357 -86.638 106.470  0.00 97.00      PROA   
ATOM   1795 HG22 VAL P 115     -38.580 -86.789 106.202  0.00 97.00      PROA   
ATOM   1796 HG23 VAL P 115     -39.237 -86.696 107.872  0.00 97.00      PROA   
ATOM   1797  C   VAL P 115     -39.571 -90.657 105.388  0.00 97.00      PROA   
ATOM   1798  O   VAL P 115     -40.485 -91.361 105.801  0.00 97.00      PROA   
ATOM   1799  N   LEU P 116     -38.456 -91.183 104.847  0.00 97.00      PROA   
ATOM   1800  HN  LEU P 116     -37.754 -90.565 104.499  0.00 97.00      PROA   
ATOM   1801  CA  LEU P 116     -38.204 -92.593 104.661  0.00 97.00      PROA   
ATOM   1802  HA  LEU P 116     -39.062 -93.172 104.966  0.00 97.00      PROA   
ATOM   1803  CB  LEU P 116     -37.842 -92.910 103.187  0.00 97.00      PROA   
ATOM   1804  HB1 LEU P 116     -37.430 -93.939 103.089  0.00 97.00      PROA   
ATOM   1805  HB2 LEU P 116     -37.051 -92.196 102.869  0.00 97.00      PROA   
ATOM   1806  CG  LEU P 116     -39.018 -92.791 102.192  0.00 97.00      PROA   
ATOM   1807  HG  LEU P 116     -39.567 -91.842 102.398  0.00 97.00      PROA   
ATOM   1808  CD1 LEU P 116     -38.505 -92.727 100.742  0.00 97.00      PROA   
ATOM   1809 HD11 LEU P 116     -37.948 -93.657 100.495  0.00 97.00      PROA   
ATOM   1810 HD12 LEU P 116     -37.828 -91.859 100.608  0.00 97.00      PROA   
ATOM   1811 HD13 LEU P 116     -39.358 -92.627 100.038  0.00 97.00      PROA   
ATOM   1812  CD2 LEU P 116     -39.992 -93.969 102.354  0.00 97.00      PROA   
ATOM   1813 HD21 LEU P 116     -40.377 -94.015 103.392  0.00 97.00      PROA   
ATOM   1814 HD22 LEU P 116     -39.474 -94.925 102.127  0.00 97.00      PROA   
ATOM   1815 HD23 LEU P 116     -40.850 -93.860 101.658  0.00 97.00      PROA   
ATOM   1816  C   LEU P 116     -37.029 -93.008 105.510  0.00 97.00      PROA   
ATOM   1817  O   LEU P 116     -35.956 -92.423 105.432  0.00 97.00      PROA   
ATOM   1818  N   TYR P 117     -37.209 -94.065 106.330  0.00 97.00      PROA   
ATOM   1819  HN  TYR P 117     -38.121 -94.459 106.435  0.00 97.00      PROA   
ATOM   1820  CA  TYR P 117     -36.144 -94.726 107.058  0.00 97.00      PROA   
ATOM   1821  HA  TYR P 117     -35.285 -94.071 107.113  0.00 97.00      PROA   
ATOM   1822  CB  TYR P 117     -36.552 -95.126 108.501  0.00 97.00      PROA   
ATOM   1823  HB1 TYR P 117     -35.812 -95.826 108.945  0.00 97.00      PROA   
ATOM   1824  HB2 TYR P 117     -37.544 -95.628 108.494  0.00 97.00      PROA   
ATOM   1825  CG  TYR P 117     -36.633 -93.911 109.398  0.00 97.00      PROA   
ATOM   1826  CD1 TYR P 117     -35.580 -93.623 110.287  0.00 97.00      PROA   
ATOM   1827  HD1 TYR P 117     -34.698 -94.247 110.297  0.00 97.00      PROA   
ATOM   1828  CE1 TYR P 117     -35.665 -92.542 111.171  0.00 97.00      PROA   
ATOM   1829  HE1 TYR P 117     -34.855 -92.335 111.856  0.00 97.00      PROA   
ATOM   1830  CZ  TYR P 117     -36.807 -91.739 111.179  0.00 97.00      PROA   
ATOM   1831  OH  TYR P 117     -36.878 -90.671 112.087  0.00 97.00      PROA   
ATOM   1832  HH  TYR P 117     -37.775 -90.324 112.090  0.00 97.00      PROA   
ATOM   1833  CD2 TYR P 117     -37.780 -93.094 109.423  0.00 97.00      PROA   
ATOM   1834  HD2 TYR P 117     -38.602 -93.307 108.756  0.00 97.00      PROA   
ATOM   1835  CE2 TYR P 117     -37.865 -92.007 110.304  0.00 97.00      PROA   
ATOM   1836  HE2 TYR P 117     -38.745 -91.380 110.312  0.00 97.00      PROA   
ATOM   1837  C   TYR P 117     -35.710 -95.964 106.301  0.00 97.00      PROA   
ATOM   1838  O   TYR P 117     -36.537 -96.770 105.887  0.00 97.00      PROA   
ATOM   1839  N   TYR P 118     -34.381 -96.125 106.099  0.00 97.00      PROA   
ATOM   1840  HN  TYR P 118     -33.740 -95.441 106.444  0.00 97.00      PROA   
ATOM   1841  CA  TYR P 118     -33.769 -97.176 105.313  0.00 97.00      PROA   
ATOM   1842  HA  TYR P 118     -34.532 -97.830 104.931  0.00 97.00      PROA   
ATOM   1843  CB  TYR P 118     -32.851 -96.671 104.148  0.00 97.00      PROA   
ATOM   1844  HB1 TYR P 118     -32.426 -97.545 103.607  0.00 97.00      PROA   
ATOM   1845  HB2 TYR P 118     -32.007 -96.093 104.579  0.00 97.00      PROA   
ATOM   1846  CG  TYR P 118     -33.508 -95.761 103.126  0.00 97.00      PROA   
ATOM   1847  CD1 TYR P 118     -33.923 -94.465 103.474  0.00 97.00      PROA   
ATOM   1848  HD1 TYR P 118     -33.857 -94.134 104.495  0.00 97.00      PROA   
ATOM   1849  CE1 TYR P 118     -34.392 -93.571 102.509  0.00 97.00      PROA   
ATOM   1850  HE1 TYR P 118     -34.700 -92.586 102.818  0.00 97.00      PROA   
ATOM   1851  CZ  TYR P 118     -34.435 -93.945 101.163  0.00 97.00      PROA   
ATOM   1852  OH  TYR P 118     -34.871 -93.012 100.201  0.00 97.00      PROA   
ATOM   1853  HH  TYR P 118     -35.098 -92.209 100.685  0.00 97.00      PROA   
ATOM   1854  CD2 TYR P 118     -33.554 -96.123 101.764  0.00 97.00      PROA   
ATOM   1855  HD2 TYR P 118     -33.200 -97.095 101.460  0.00 97.00      PROA   
ATOM   1856  CE2 TYR P 118     -34.017 -95.227 100.788  0.00 97.00      PROA   
ATOM   1857  HE2 TYR P 118     -34.033 -95.521  99.749  0.00 97.00      PROA   
ATOM   1858  C   TYR P 118     -32.881 -97.995 106.222  0.00 97.00      PROA   
ATOM   1859  O   TYR P 118     -32.266 -97.470 107.146  0.00 97.00      PROA   
ATOM   1860  N   ARG P 119     -32.795 -99.320 105.965  0.00 97.00      PROA   
ATOM   1861  HN  ARG P 119     -33.348 -99.729 105.241  0.00 97.00      PROA   
ATOM   1862  CA  ARG P 119     -31.823-100.195 106.578  0.00 97.00      PROA   
ATOM   1863  HA  ARG P 119     -31.007 -99.590 106.940  0.00 97.00      PROA   
ATOM   1864  CB  ARG P 119     -32.361-101.005 107.787  0.00 97.00      PROA   
ATOM   1865  HB1 ARG P 119     -33.349-101.441 107.518  0.00 97.00      PROA   
ATOM   1866  HB2 ARG P 119     -32.519-100.280 108.617  0.00 97.00      PROA   
ATOM   1867  CG  ARG P 119     -31.411-102.131 108.250  0.00 97.00      PROA   
ATOM   1868  HG1 ARG P 119     -30.380-101.710 108.269  0.00 97.00      PROA   
ATOM   1869  HG2 ARG P 119     -31.422-102.964 107.514  0.00 97.00      PROA   
ATOM   1870  CD  ARG P 119     -31.656-102.703 109.651  0.00 97.00      PROA   
ATOM   1871  HD1 ARG P 119     -31.768-101.906 110.406  0.00 97.00      PROA   
ATOM   1872  HD2 ARG P 119     -30.787-103.327 109.947  0.00 97.00      PROA   
ATOM   1873  NE  ARG P 119     -32.841-103.612 109.654  0.00 97.00      PROA   
ATOM   1874  HE  ARG P 119     -32.679-104.596 109.642  0.00 97.00      PROA   
ATOM   1875  CZ  ARG P 119     -34.071-103.249 110.074  0.00 97.00      PROA   
ATOM   1876  NH1 ARG P 119     -34.480-101.982 110.126  0.00 97.00      PROA   
ATOM   1877 HH11 ARG P 119     -33.871-101.295 109.745  0.00 97.00      PROA   
ATOM   1878 HH12 ARG P 119     -35.447-101.806 110.289  0.00 97.00      PROA   
ATOM   1879  NH2 ARG P 119     -34.887-104.230 110.486  0.00 97.00      PROA   
ATOM   1880 HH21 ARG P 119     -34.461-105.128 110.584  0.00 97.00      PROA   
ATOM   1881 HH22 ARG P 119     -35.649-104.004 111.090  0.00 97.00      PROA   
ATOM   1882  C   ARG P 119     -31.248-101.111 105.525  0.00 97.00      PROA   
ATOM   1883  O   ARG P 119     -31.982-101.805 104.824  0.00 97.00      PROA   
ATOM   1884  N   ASN P 120     -29.898-101.130 105.395  0.00 97.00      PROA   
ATOM   1885  HN  ASN P 120     -29.342-100.567 106.007  0.00 97.00      PROA   
ATOM   1886  CA  ASN P 120     -29.149-101.989 104.489  0.00 97.00      PROA   
ATOM   1887  HA  ASN P 120     -28.121-101.662 104.550  0.00 97.00      PROA   
ATOM   1888  CB  ASN P 120     -29.198-103.485 104.915  0.00 97.00      PROA   
ATOM   1889  HB1 ASN P 120     -28.589-104.108 104.227  0.00 97.00      PROA   
ATOM   1890  HB2 ASN P 120     -30.247-103.847 104.897  0.00 97.00      PROA   
ATOM   1891  CG  ASN P 120     -28.613-103.635 106.326  0.00 97.00      PROA   
ATOM   1892  OD1 ASN P 120     -27.775-102.839 106.753  0.00 97.00      PROA   
ATOM   1893  ND2 ASN P 120     -29.091-104.659 107.085  0.00 97.00      PROA   
ATOM   1894 HD21 ASN P 120     -28.765-104.746 108.026  0.00 97.00      PROA   
ATOM   1895 HD22 ASN P 120     -29.730-105.316 106.689  0.00 97.00      PROA   
ATOM   1896  C   ASN P 120     -29.551-101.800 103.034  0.00 97.00      PROA   
ATOM   1897  O   ASN P 120     -29.810-102.759 102.309  0.00 97.00      PROA   
ATOM   1898  N   GLY P 121     -29.624-100.524 102.584  0.00 97.00      PROA   
ATOM   1899  HN  GLY P 121     -29.379 -99.776 103.196  0.00 97.00      PROA   
ATOM   1900  CA  GLY P 121     -30.033-100.151 101.239  0.00 97.00      PROA   
ATOM   1901  HA1 GLY P 121     -29.733-100.923 100.542  0.00 97.00      PROA   
ATOM   1902  HA2 GLY P 121     -29.571 -99.200 101.017  0.00 97.00      PROA   
ATOM   1903  C   GLY P 121     -31.521 -99.955 101.094  0.00 97.00      PROA   
ATOM   1904  O   GLY P 121     -31.959 -99.051 100.387  0.00 97.00      PROA   
ATOM   1905  N   LYS P 122     -32.347-100.800 101.742  0.00 97.00      PROA   
ATOM   1906  HN  LYS P 122     -31.973-101.522 102.322  0.00 97.00      PROA   
ATOM   1907  CA  LYS P 122     -33.784-100.778 101.557  0.00 97.00      PROA   
ATOM   1908  HA  LYS P 122     -33.990-100.395 100.567  0.00 97.00      PROA   
ATOM   1909  CB  LYS P 122     -34.393-102.207 101.584  0.00 97.00      PROA   
ATOM   1910  HB1 LYS P 122     -33.957-102.761 102.446  0.00 97.00      PROA   
ATOM   1911  HB2 LYS P 122     -34.081-102.733 100.656  0.00 97.00      PROA   
ATOM   1912  CG  LYS P 122     -35.925-102.228 101.719  0.00 97.00      PROA   
ATOM   1913  HG1 LYS P 122     -36.356-101.488 101.006  0.00 97.00      PROA   
ATOM   1914  HG2 LYS P 122     -36.191-101.910 102.753  0.00 97.00      PROA   
ATOM   1915  CD  LYS P 122     -36.604-103.577 101.467  0.00 97.00      PROA   
ATOM   1916  HD1 LYS P 122     -36.185-104.329 102.172  0.00 97.00      PROA   
ATOM   1917  HD2 LYS P 122     -36.375-103.904 100.428  0.00 97.00      PROA   
ATOM   1918  CE  LYS P 122     -38.123-103.451 101.667  0.00 97.00      PROA   
ATOM   1919  HE1 LYS P 122     -38.538-102.676 100.986  0.00 97.00      PROA   
ATOM   1920  HE2 LYS P 122     -38.351-103.161 102.715  0.00 97.00      PROA   
ATOM   1921  NZ  LYS P 122     -38.815-104.727 101.381  0.00 97.00      PROA   
ATOM   1922  HZ1 LYS P 122     -38.436-105.471 102.000  0.00 97.00      PROA   
ATOM   1923  HZ2 LYS P 122     -38.658-104.988 100.387  0.00 97.00      PROA   
ATOM   1924  HZ3 LYS P 122     -39.835-104.617 101.555  0.00 97.00      PROA   
ATOM   1925  C   LYS P 122     -34.528 -99.872 102.521  0.00 97.00      PROA   
ATOM   1926  O   LYS P 122     -34.386 -99.978 103.733  0.00 97.00      PROA   
ATOM   1927  N   ALA P 123     -35.407 -98.985 101.990  0.00 97.00      PROA   
ATOM   1928  HN  ALA P 123     -35.438 -98.828 101.006  0.00 97.00      PROA   
ATOM   1929  CA  ALA P 123     -36.421 -98.290 102.762  0.00 97.00      PROA   
ATOM   1930  HA  ALA P 123     -35.927 -97.742 103.545  0.00 97.00      PROA   
ATOM   1931  CB  ALA P 123     -37.170 -97.263 101.891  0.00 97.00      PROA   
ATOM   1932  HB1 ALA P 123     -37.707 -97.765 101.059  0.00 97.00      PROA   
ATOM   1933  HB2 ALA P 123     -36.446 -96.545 101.449  0.00 97.00      PROA   
ATOM   1934  HB3 ALA P 123     -37.899 -96.684 102.495  0.00 97.00      PROA   
ATOM   1935  C   ALA P 123     -37.421 -99.249 103.402  0.00 97.00      PROA   
ATOM   1936  O   ALA P 123     -37.979-100.118 102.734  0.00 97.00      PROA   
ATOM   1937  N   PHE P 124     -37.664 -99.115 104.728  0.00 97.00      PROA   
ATOM   1938  HN  PHE P 124     -37.192 -98.413 105.259  0.00 97.00      PROA   
ATOM   1939  CA  PHE P 124     -38.521-100.037 105.451  0.00 97.00      PROA   
ATOM   1940  HA  PHE P 124     -39.027-100.691 104.755  0.00 97.00      PROA   
ATOM   1941  CB  PHE P 124     -37.704-100.943 106.433  0.00 97.00      PROA   
ATOM   1942  HB1 PHE P 124     -36.845-101.382 105.879  0.00 97.00      PROA   
ATOM   1943  HB2 PHE P 124     -38.349-101.783 106.771  0.00 97.00      PROA   
ATOM   1944  CG  PHE P 124     -37.159-100.242 107.662  0.00 97.00      PROA   
ATOM   1945  CD1 PHE P 124     -35.974 -99.492 107.598  0.00 97.00      PROA   
ATOM   1946  HD1 PHE P 124     -35.465 -99.397 106.651  0.00 97.00      PROA   
ATOM   1947  CE1 PHE P 124     -35.468 -98.849 108.735  0.00 97.00      PROA   
ATOM   1948  HE1 PHE P 124     -34.567 -98.258 108.667  0.00 97.00      PROA   
ATOM   1949  CZ  PHE P 124     -36.140 -98.965 109.958  0.00 97.00      PROA   
ATOM   1950  HZ  PHE P 124     -35.765 -98.454 110.833  0.00 97.00      PROA   
ATOM   1951  CD2 PHE P 124     -37.808-100.372 108.904  0.00 97.00      PROA   
ATOM   1952  HD2 PHE P 124     -38.717-100.951 108.972  0.00 97.00      PROA   
ATOM   1953  CE2 PHE P 124     -37.306 -99.735 110.045  0.00 97.00      PROA   
ATOM   1954  HE2 PHE P 124     -37.826 -99.823 110.988  0.00 97.00      PROA   
ATOM   1955  C   PHE P 124     -39.622 -99.299 106.185  0.00 97.00      PROA   
ATOM   1956  O   PHE P 124     -40.598 -99.929 106.591  0.00 97.00      PROA   
ATOM   1957  N   LYS P 125     -39.532 -97.958 106.361  0.00 97.00      PROA   
ATOM   1958  HN  LYS P 125     -38.735 -97.440 106.063  0.00 97.00      PROA   
ATOM   1959  CA  LYS P 125     -40.588 -97.266 107.076  0.00 97.00      PROA   
ATOM   1960  HA  LYS P 125     -41.520 -97.776 106.874  0.00 97.00      PROA   
ATOM   1961  CB  LYS P 125     -40.333 -97.307 108.605  0.00 97.00      PROA   
ATOM   1962  HB1 LYS P 125     -40.049 -96.318 109.015  0.00 97.00      PROA   
ATOM   1963  HB2 LYS P 125     -39.451 -97.967 108.775  0.00 97.00      PROA   
ATOM   1964  CG  LYS P 125     -41.496 -97.938 109.394  0.00 97.00      PROA   
ATOM   1965  HG1 LYS P 125     -41.182 -98.069 110.454  0.00 97.00      PROA   
ATOM   1966  HG2 LYS P 125     -41.698 -98.951 108.981  0.00 97.00      PROA   
ATOM   1967  CD  LYS P 125     -42.797 -97.120 109.355  0.00 97.00      PROA   
ATOM   1968  HD1 LYS P 125     -43.563 -97.658 109.958  0.00 97.00      PROA   
ATOM   1969  HD2 LYS P 125     -43.169 -97.070 108.307  0.00 97.00      PROA   
ATOM   1970  CE  LYS P 125     -42.616 -95.703 109.906  0.00 97.00      PROA   
ATOM   1971  HE1 LYS P 125     -41.889 -95.125 109.295  0.00 97.00      PROA   
ATOM   1972  HE2 LYS P 125     -42.256 -95.743 110.955  0.00 97.00      PROA   
ATOM   1973  NZ  LYS P 125     -43.889 -94.955 109.887  0.00 97.00      PROA   
ATOM   1974  HZ1 LYS P 125     -44.670 -95.532 110.251  0.00 97.00      PROA   
ATOM   1975  HZ2 LYS P 125     -44.090 -94.668 108.904  0.00 97.00      PROA   
ATOM   1976  HZ3 LYS P 125     -43.782 -94.090 110.457  0.00 97.00      PROA   
ATOM   1977  C   LYS P 125     -40.789 -95.844 106.591  0.00 97.00      PROA   
ATOM   1978  O   LYS P 125     -39.908 -94.997 106.689  0.00 97.00      PROA   
ATOM   1979  N   PHE P 126     -42.011 -95.556 106.085  0.00 97.00      PROA   
ATOM   1980  HN  PHE P 126     -42.671 -96.293 105.960  0.00 97.00      PROA   
ATOM   1981  CA  PHE P 126     -42.440 -94.268 105.577  0.00 97.00      PROA   
ATOM   1982  HA  PHE P 126     -41.565 -93.681 105.337  0.00 97.00      PROA   
ATOM   1983  CB  PHE P 126     -43.240 -94.502 104.256  0.00 97.00      PROA   
ATOM   1984  HB1 PHE P 126     -44.013 -95.282 104.437  0.00 97.00      PROA   
ATOM   1985  HB2 PHE P 126     -42.553 -94.896 103.478  0.00 97.00      PROA   
ATOM   1986  CG  PHE P 126     -43.924 -93.281 103.693  0.00 97.00      PROA   
ATOM   1987  CD1 PHE P 126     -43.164 -92.230 103.155  0.00 97.00      PROA   
ATOM   1988  HD1 PHE P 126     -42.086 -92.279 103.174  0.00 97.00      PROA   
ATOM   1989  CE1 PHE P 126     -43.793 -91.121 102.581  0.00 97.00      PROA   
ATOM   1990  HE1 PHE P 126     -43.191 -90.343 102.139  0.00 97.00      PROA   
ATOM   1991  CZ  PHE P 126     -45.191 -91.038 102.562  0.00 97.00      PROA   
ATOM   1992  HZ  PHE P 126     -45.685 -90.186 102.121  0.00 97.00      PROA   
ATOM   1993  CD2 PHE P 126     -45.328 -93.196 103.654  0.00 97.00      PROA   
ATOM   1994  HD2 PHE P 126     -45.928 -94.004 104.046  0.00 97.00      PROA   
ATOM   1995  CE2 PHE P 126     -45.958 -92.076 103.102  0.00 97.00      PROA   
ATOM   1996  HE2 PHE P 126     -47.036 -92.022 103.070  0.00 97.00      PROA   
ATOM   1997  C   PHE P 126     -43.250 -93.464 106.593  0.00 97.00      PROA   
ATOM   1998  O   PHE P 126     -44.058 -94.012 107.332  0.00 97.00      PROA   
ATOM   1999  N   PHE P 127     -43.066 -92.121 106.613  0.00 97.00      PROA   
ATOM   2000  HN  PHE P 127     -42.322 -91.720 106.082  0.00 97.00      PROA   
ATOM   2001  CA  PHE P 127     -43.912 -91.162 107.303  0.00 97.00      PROA   
ATOM   2002  HA  PHE P 127     -44.861 -91.622 107.541  0.00 97.00      PROA   
ATOM   2003  CB  PHE P 127     -43.260 -90.545 108.571  0.00 97.00      PROA   
ATOM   2004  HB1 PHE P 127     -43.909 -89.752 109.002  0.00 97.00      PROA   
ATOM   2005  HB2 PHE P 127     -42.291 -90.071 108.299  0.00 97.00      PROA   
ATOM   2006  CG  PHE P 127     -42.988 -91.540 109.668  0.00 97.00      PROA   
ATOM   2007  CD1 PHE P 127     -43.936 -91.745 110.689  0.00 97.00      PROA   
ATOM   2008  HD1 PHE P 127     -44.901 -91.262 110.627  0.00 97.00      PROA   
ATOM   2009  CE1 PHE P 127     -43.611 -92.492 111.829  0.00 97.00      PROA   
ATOM   2010  HE1 PHE P 127     -44.328 -92.603 112.629  0.00 97.00      PROA   
ATOM   2011  CZ  PHE P 127     -42.331 -93.045 111.957  0.00 97.00      PROA   
ATOM   2012  HZ  PHE P 127     -42.068 -93.597 112.847  0.00 97.00      PROA   
ATOM   2013  CD2 PHE P 127     -41.709 -92.109 109.808  0.00 97.00      PROA   
ATOM   2014  HD2 PHE P 127     -40.958 -91.918 109.055  0.00 97.00      PROA   
ATOM   2015  CE2 PHE P 127     -41.379 -92.852 110.949  0.00 97.00      PROA   
ATOM   2016  HE2 PHE P 127     -40.384 -93.257 111.065  0.00 97.00      PROA   
ATOM   2017  C   PHE P 127     -44.176 -89.992 106.369  0.00 97.00      PROA   
ATOM   2018  O   PHE P 127     -43.297 -89.562 105.634  0.00 97.00      PROA   
ATOM   2019  N   HSD P 128     -45.400 -89.414 106.375  0.00 97.00      PROA   
ATOM   2020  HN  HSD P 128     -46.155 -89.807 106.897  0.00 97.00      PROA   
ATOM   2021  CA  HSD P 128     -45.698 -88.182 105.654  0.00 97.00      PROA   
ATOM   2022  HA  HSD P 128     -45.380 -88.341 104.632  0.00 97.00      PROA   
ATOM   2023  CB  HSD P 128     -47.213 -87.876 105.601  0.00 97.00      PROA   
ATOM   2024  HB1 HSD P 128     -47.420 -86.791 105.472  0.00 97.00      PROA   
ATOM   2025  HB2 HSD P 128     -47.687 -88.194 106.553  0.00 97.00      PROA   
ATOM   2026  ND1 HSD P 128     -47.939 -88.073 103.180  0.00 97.00      PROA   
ATOM   2027  HD1 HSD P 128     -47.620 -87.167 102.899  0.00 97.00      PROA   
ATOM   2028  CG  HSD P 128     -47.859 -88.600 104.453  0.00 97.00      PROA   
ATOM   2029  CE1 HSD P 128     -48.638 -88.961 102.430  0.00 97.00      PROA   
ATOM   2030  HE1 HSD P 128     -48.872 -88.798 101.378  0.00 97.00      PROA   
ATOM   2031  NE2 HSD P 128     -49.024 -90.008 103.132  0.00 97.00      PROA   
ATOM   2032  CD2 HSD P 128     -48.544 -89.775 104.409  0.00 97.00      PROA   
ATOM   2033  HD2 HSD P 128     -48.753 -90.488 105.197  0.00 97.00      PROA   
ATOM   2034  C   HSD P 128     -44.923 -86.954 106.108  0.00 97.00      PROA   
ATOM   2035  O   HSD P 128     -44.578 -86.113 105.283  0.00 97.00      PROA   
ATOM   2036  N   TRP P 129     -44.638 -86.823 107.421  0.00 97.00      PROA   
ATOM   2037  HN  TRP P 129     -44.909 -87.529 108.065  0.00 97.00      PROA   
ATOM   2038  CA  TRP P 129     -43.978 -85.672 108.009  0.00 97.00      PROA   
ATOM   2039  HA  TRP P 129     -43.557 -85.047 107.231  0.00 97.00      PROA   
ATOM   2040  CB  TRP P 129     -44.924 -84.830 108.915  0.00 97.00      PROA   
ATOM   2041  HB1 TRP P 129     -44.407 -83.891 109.213  0.00 97.00      PROA   
ATOM   2042  HB2 TRP P 129     -45.146 -85.393 109.848  0.00 97.00      PROA   
ATOM   2043  CG  TRP P 129     -46.234 -84.479 108.280  0.00 97.00      PROA   
ATOM   2044  CD1 TRP P 129     -46.521 -83.345 107.565  0.00 97.00      PROA   
ATOM   2045  HD1 TRP P 129     -45.822 -82.540 107.390  0.00 97.00      PROA   
ATOM   2046  NE1 TRP P 129     -47.819 -83.397 107.122  0.00 97.00      PROA   
ATOM   2047  HE1 TRP P 129     -48.318 -82.670 106.703  0.00 97.00      PROA   
ATOM   2048  CE2 TRP P 129     -48.400 -84.559 107.536  0.00 97.00      PROA   
ATOM   2049  CD2 TRP P 129     -47.437 -85.270 108.286  0.00 97.00      PROA   
ATOM   2050  CE3 TRP P 129     -47.785 -86.492 108.864  0.00 97.00      PROA   
ATOM   2051  HE3 TRP P 129     -47.083 -87.044 109.472  0.00 97.00      PROA   
ATOM   2052  CZ3 TRP P 129     -49.078 -86.988 108.665  0.00 97.00      PROA   
ATOM   2053  HZ3 TRP P 129     -49.369 -87.927 109.114  0.00 97.00      PROA   
ATOM   2054  CZ2 TRP P 129     -49.679 -85.054 107.328  0.00 97.00      PROA   
ATOM   2055  HZ2 TRP P 129     -50.412 -84.506 106.755  0.00 97.00      PROA   
ATOM   2056  CH2 TRP P 129     -50.005 -86.284 107.901  0.00 97.00      PROA   
ATOM   2057  HH2 TRP P 129     -51.000 -86.685 107.766  0.00 97.00      PROA   
ATOM   2058  C   TRP P 129     -42.846 -86.204 108.855  0.00 97.00      PROA   
ATOM   2059  O   TRP P 129     -42.725 -87.410 109.062  0.00 97.00      PROA   
ATOM   2060  N   ASN P 130     -41.958 -85.313 109.357  0.00 97.00      PROA   
ATOM   2061  HN  ASN P 130     -42.001 -84.348 109.103  0.00 97.00      PROA   
ATOM   2062  CA  ASN P 130     -40.890 -85.686 110.266  0.00 97.00      PROA   
ATOM   2063  HA  ASN P 130     -40.300 -86.422 109.739  0.00 97.00      PROA   
ATOM   2064  CB  ASN P 130     -39.993 -84.456 110.594  0.00 97.00      PROA   
ATOM   2065  HB1 ASN P 130     -40.537 -83.746 111.252  0.00 97.00      PROA   
ATOM   2066  HB2 ASN P 130     -39.729 -83.920 109.656  0.00 97.00      PROA   
ATOM   2067  CG  ASN P 130     -38.701 -84.866 111.297  0.00 97.00      PROA   
ATOM   2068  OD1 ASN P 130     -38.441 -84.469 112.432  0.00 97.00      PROA   
ATOM   2069  ND2 ASN P 130     -37.880 -85.703 110.612  0.00 97.00      PROA   
ATOM   2070 HD21 ASN P 130     -37.010 -85.952 111.039  0.00 97.00      PROA   
ATOM   2071 HD22 ASN P 130     -38.106 -85.983 109.681  0.00 97.00      PROA   
ATOM   2072  C   ASN P 130     -41.393 -86.352 111.553  0.00 97.00      PROA   
ATOM   2073  O   ASN P 130     -42.312 -85.871 112.213  0.00 97.00      PROA   
ATOM   2074  N   SER P 131     -40.780 -87.498 111.925  0.00 97.00      PROA   
ATOM   2075  HN  SER P 131     -40.028 -87.874 111.389  0.00 97.00      PROA   
ATOM   2076  CA  SER P 131     -41.175 -88.282 113.076  0.00 97.00      PROA   
ATOM   2077  HA  SER P 131     -41.413 -87.623 113.899  0.00 97.00      PROA   
ATOM   2078  CB  SER P 131     -42.371 -89.241 112.783  0.00 97.00      PROA   
ATOM   2079  HB1 SER P 131     -42.148 -89.841 111.876  0.00 97.00      PROA   
ATOM   2080  HB2 SER P 131     -43.265 -88.617 112.568  0.00 97.00      PROA   
ATOM   2081  OG  SER P 131     -42.695 -90.121 113.864  0.00 97.00      PROA   
ATOM   2082  HG1 SER P 131     -42.041 -90.830 113.860  0.00 97.00      PROA   
ATOM   2083  C   SER P 131     -39.970 -89.090 113.442  0.00 97.00      PROA   
ATOM   2084  O   SER P 131     -39.098 -89.305 112.611  0.00 97.00      PROA   
ATOM   2085  N   ASN P 132     -39.913 -89.582 114.700  0.00 97.00      PROA   
ATOM   2086  HN  ASN P 132     -40.660 -89.394 115.333  0.00 97.00      PROA   
ATOM   2087  CA  ASN P 132     -38.920 -90.539 115.141  0.00 97.00      PROA   
ATOM   2088  HA  ASN P 132     -37.969 -90.272 114.701  0.00 97.00      PROA   
ATOM   2089  CB  ASN P 132     -38.747 -90.544 116.697  0.00 97.00      PROA   
ATOM   2090  HB1 ASN P 132     -38.631 -89.502 117.062  0.00 97.00      PROA   
ATOM   2091  HB2 ASN P 132     -37.811 -91.091 116.945  0.00 97.00      PROA   
ATOM   2092  CG  ASN P 132     -39.882 -91.253 117.455  0.00 97.00      PROA   
ATOM   2093  OD1 ASN P 132     -39.842 -92.473 117.637  0.00 97.00      PROA   
ATOM   2094  ND2 ASN P 132     -40.899 -90.491 117.935  0.00 97.00      PROA   
ATOM   2095 HD21 ASN P 132     -41.627 -90.959 118.432  0.00 97.00      PROA   
ATOM   2096 HD22 ASN P 132     -40.896 -89.500 117.816  0.00 97.00      PROA   
ATOM   2097  C   ASN P 132     -39.306 -91.914 114.624  0.00 97.00      PROA   
ATOM   2098  O   ASN P 132     -40.434 -92.141 114.193  0.00 97.00      PROA   
ATOM   2099  N   LEU P 133     -38.361 -92.871 114.694  0.00 97.00      PROA   
ATOM   2100  HN  LEU P 133     -37.421 -92.643 114.940  0.00 97.00      PROA   
ATOM   2101  CA  LEU P 133     -38.661 -94.274 114.578  0.00 97.00      PROA   
ATOM   2102  HA  LEU P 133     -39.730 -94.430 114.587  0.00 97.00      PROA   
ATOM   2103  CB  LEU P 133     -38.062 -94.859 113.277  0.00 97.00      PROA   
ATOM   2104  HB1 LEU P 133     -36.954 -94.893 113.319  0.00 97.00      PROA   
ATOM   2105  HB2 LEU P 133     -38.325 -94.136 112.468  0.00 97.00      PROA   
ATOM   2106  CG  LEU P 133     -38.612 -96.234 112.836  0.00 97.00      PROA   
ATOM   2107  HG  LEU P 133     -39.722 -96.221 112.953  0.00 97.00      PROA   
ATOM   2108  CD1 LEU P 133     -38.302 -96.451 111.348  0.00 97.00      PROA   
ATOM   2109 HD11 LEU P 133     -37.203 -96.454 111.190  0.00 97.00      PROA   
ATOM   2110 HD12 LEU P 133     -38.742 -95.636 110.737  0.00 97.00      PROA   
ATOM   2111 HD13 LEU P 133     -38.714 -97.422 111.004  0.00 97.00      PROA   
ATOM   2112  CD2 LEU P 133     -38.051 -97.410 113.652  0.00 97.00      PROA   
ATOM   2113 HD21 LEU P 133     -38.391 -97.367 114.705  0.00 97.00      PROA   
ATOM   2114 HD22 LEU P 133     -36.940 -97.386 113.637  0.00 97.00      PROA   
ATOM   2115 HD23 LEU P 133     -38.389 -98.376 113.223  0.00 97.00      PROA   
ATOM   2116  C   LEU P 133     -38.075 -94.919 115.813  0.00 97.00      PROA   
ATOM   2117  O   LEU P 133     -36.864 -94.939 115.998  0.00 97.00      PROA   
ATOM   2118  N   THR P 134     -38.934 -95.474 116.701  0.00 97.00      PROA   
ATOM   2119  HN  THR P 134     -39.919 -95.416 116.564  0.00 97.00      PROA   
ATOM   2120  CA  THR P 134     -38.486 -96.143 117.912  0.00 97.00      PROA   
ATOM   2121  HA  THR P 134     -37.419 -96.024 118.029  0.00 97.00      PROA   
ATOM   2122  CB  THR P 134     -39.129 -95.621 119.193  0.00 97.00      PROA   
ATOM   2123  HB  THR P 134     -40.239 -95.685 119.128  0.00 97.00      PROA   
ATOM   2124  OG1 THR P 134     -38.760 -94.266 119.407  0.00 97.00      PROA   
ATOM   2125  HG1 THR P 134     -39.159 -93.751 118.700  0.00 97.00      PROA   
ATOM   2126  CG2 THR P 134     -38.634 -96.403 120.427  0.00 97.00      PROA   
ATOM   2127 HG21 THR P 134     -37.523 -96.388 120.464  0.00 97.00      PROA   
ATOM   2128 HG22 THR P 134     -38.981 -97.456 120.417  0.00 97.00      PROA   
ATOM   2129 HG23 THR P 134     -39.019 -95.925 121.353  0.00 97.00      PROA   
ATOM   2130  C   THR P 134     -38.762 -97.618 117.769  0.00 97.00      PROA   
ATOM   2131  O   THR P 134     -39.898 -98.047 117.582  0.00 97.00      PROA   
ATOM   2132  N   ILE P 135     -37.696 -98.438 117.868  0.00 97.00      PROA   
ATOM   2133  HN  ILE P 135     -36.779 -98.054 117.985  0.00 97.00      PROA   
ATOM   2134  CA  ILE P 135     -37.763 -99.881 117.831  0.00 97.00      PROA   
ATOM   2135  HA  ILE P 135     -38.648-100.191 117.293  0.00 97.00      PROA   
ATOM   2136  CB  ILE P 135     -36.524-100.488 117.166  0.00 97.00      PROA   
ATOM   2137  HB  ILE P 135     -35.631-100.130 117.728  0.00 97.00      PROA   
ATOM   2138  CG2 ILE P 135     -36.555-102.031 117.242  0.00 97.00      PROA   
ATOM   2139 HG21 ILE P 135     -37.450-102.431 116.720  0.00 97.00      PROA   
ATOM   2140 HG22 ILE P 135     -36.568-102.382 118.291  0.00 97.00      PROA   
ATOM   2141 HG23 ILE P 135     -35.648-102.457 116.767  0.00 97.00      PROA   
ATOM   2142  CG1 ILE P 135     -36.343-100.009 115.701  0.00 97.00      PROA   
ATOM   2143 HG11 ILE P 135     -36.736 -98.979 115.580  0.00 97.00      PROA   
ATOM   2144 HG12 ILE P 135     -36.938-100.666 115.029  0.00 97.00      PROA   
ATOM   2145  CD  ILE P 135     -34.872 -99.978 115.264  0.00 97.00      PROA   
ATOM   2146  HD1 ILE P 135     -34.355-100.931 115.506  0.00 97.00      PROA   
ATOM   2147  HD2 ILE P 135     -34.346 -99.159 115.798  0.00 97.00      PROA   
ATOM   2148  HD3 ILE P 135     -34.784 -99.790 114.174  0.00 97.00      PROA   
ATOM   2149  C   ILE P 135     -37.865-100.344 119.272  0.00 97.00      PROA   
ATOM   2150  O   ILE P 135     -36.919-100.213 120.038  0.00 97.00      PROA   
ATOM   2151  N   LEU P 136     -39.032-100.891 119.683  0.00 97.00      PROA   
ATOM   2152  HN  LEU P 136     -39.812-100.920 119.062  0.00 97.00      PROA   
ATOM   2153  CA  LEU P 136     -39.320-101.319 121.044  0.00 97.00      PROA   
ATOM   2154  HA  LEU P 136     -39.167-100.458 121.680  0.00 97.00      PROA   
ATOM   2155  CB  LEU P 136     -40.787-101.813 121.200  0.00 97.00      PROA   
ATOM   2156  HB1 LEU P 136     -40.914-102.220 122.229  0.00 97.00      PROA   
ATOM   2157  HB2 LEU P 136     -40.977-102.640 120.483  0.00 97.00      PROA   
ATOM   2158  CG  LEU P 136     -41.908-100.746 121.034  0.00 97.00      PROA   
ATOM   2159  HG  LEU P 136     -42.855-101.253 121.346  0.00 97.00      PROA   
ATOM   2160  CD1 LEU P 136     -41.715 -99.542 121.974  0.00 97.00      PROA   
ATOM   2161 HD11 LEU P 136     -40.824 -98.953 121.672  0.00 97.00      PROA   
ATOM   2162 HD12 LEU P 136     -41.578 -99.885 123.021  0.00 97.00      PROA   
ATOM   2163 HD13 LEU P 136     -42.603 -98.878 121.932  0.00 97.00      PROA   
ATOM   2164  CD2 LEU P 136     -42.139-100.274 119.584  0.00 97.00      PROA   
ATOM   2165 HD21 LEU P 136     -42.227-101.141 118.897  0.00 97.00      PROA   
ATOM   2166 HD22 LEU P 136     -41.308 -99.623 119.246  0.00 97.00      PROA   
ATOM   2167 HD23 LEU P 136     -43.076 -99.681 119.527  0.00 97.00      PROA   
ATOM   2168  C   LEU P 136     -38.389-102.395 121.586  0.00 97.00      PROA   
ATOM   2169  O   LEU P 136     -37.990-102.347 122.749  0.00 97.00      PROA   
ATOM   2170  N   LYS P 137     -38.026-103.392 120.751  0.00 97.00      PROA   
ATOM   2171  HN  LYS P 137     -38.394-103.433 119.828  0.00 97.00      PROA   
ATOM   2172  CA  LYS P 137     -37.019-104.375 121.087  0.00 97.00      PROA   
ATOM   2173  HA  LYS P 137     -36.382-103.990 121.873  0.00 97.00      PROA   
ATOM   2174  CB  LYS P 137     -37.636-105.723 121.545  0.00 97.00      PROA   
ATOM   2175  HB1 LYS P 137     -36.835-106.489 121.627  0.00 97.00      PROA   
ATOM   2176  HB2 LYS P 137     -38.359-106.074 120.776  0.00 97.00      PROA   
ATOM   2177  CG  LYS P 137     -38.358-105.644 122.904  0.00 97.00      PROA   
ATOM   2178  HG1 LYS P 137     -39.201-104.922 122.840  0.00 97.00      PROA   
ATOM   2179  HG2 LYS P 137     -37.641-105.246 123.652  0.00 97.00      PROA   
ATOM   2180  CD  LYS P 137     -38.895-107.010 123.369  0.00 97.00      PROA   
ATOM   2181  HD1 LYS P 137     -38.061-107.748 123.359  0.00 97.00      PROA   
ATOM   2182  HD2 LYS P 137     -39.650-107.359 122.630  0.00 97.00      PROA   
ATOM   2183  CE  LYS P 137     -39.546-107.002 124.760  0.00 97.00      PROA   
ATOM   2184  HE1 LYS P 137     -39.941-108.016 124.995  0.00 97.00      PROA   
ATOM   2185  HE2 LYS P 137     -40.375-106.268 124.819  0.00 97.00      PROA   
ATOM   2186  NZ  LYS P 137     -38.540-106.674 125.796  0.00 97.00      PROA   
ATOM   2187  HZ1 LYS P 137     -38.409-105.645 125.885  0.00 97.00      PROA   
ATOM   2188  HZ2 LYS P 137     -37.640-107.107 125.506  0.00 97.00      PROA   
ATOM   2189  HZ3 LYS P 137     -38.826-107.082 126.709  0.00 97.00      PROA   
ATOM   2190  C   LYS P 137     -36.146-104.606 119.873  0.00 97.00      PROA   
ATOM   2191  O   LYS P 137     -36.603-105.133 118.862  0.00 97.00      PROA   
ATOM   2192  N   THR P 138     -34.846-104.223 119.938  0.00 97.00      PROA   
ATOM   2193  HN  THR P 138     -34.504-103.724 120.736  0.00 97.00      PROA   
ATOM   2194  CA  THR P 138     -33.899-104.426 118.850  0.00 97.00      PROA   
ATOM   2195  HA  THR P 138     -34.450-104.260 117.935  0.00 97.00      PROA   
ATOM   2196  CB  THR P 138     -32.741-103.426 118.838  0.00 97.00      PROA   
ATOM   2197  HB  THR P 138     -33.155-102.419 119.080  0.00 97.00      PROA   
ATOM   2198  OG1 THR P 138     -32.138-103.338 117.552  0.00 97.00      PROA   
ATOM   2199  HG1 THR P 138     -31.413-102.720 117.661  0.00 97.00      PROA   
ATOM   2200  CG2 THR P 138     -31.644-103.769 119.857  0.00 97.00      PROA   
ATOM   2201 HG21 THR P 138     -31.113-104.706 119.586  0.00 97.00      PROA   
ATOM   2202 HG22 THR P 138     -32.075-103.889 120.870  0.00 97.00      PROA   
ATOM   2203 HG23 THR P 138     -30.891-102.953 119.899  0.00 97.00      PROA   
ATOM   2204  C   THR P 138     -33.425-105.869 118.816  0.00 97.00      PROA   
ATOM   2205  O   THR P 138     -33.698-106.661 119.710  0.00 97.00      PROA   
ATOM   2206  N   ASN P 139     -32.759-106.265 117.716  0.00 97.00      PROA   
ATOM   2207  HN  ASN P 139     -32.469-105.596 117.037  0.00 97.00      PROA   
ATOM   2208  CA  ASN P 139     -32.461-107.654 117.452  0.00 97.00      PROA   
ATOM   2209  HA  ASN P 139     -31.978-108.069 118.327  0.00 97.00      PROA   
ATOM   2210  CB  ASN P 139     -33.743-108.481 117.123  0.00 97.00      PROA   
ATOM   2211  HB1 ASN P 139     -34.385-108.526 118.030  0.00 97.00      PROA   
ATOM   2212  HB2 ASN P 139     -33.489-109.526 116.855  0.00 97.00      PROA   
ATOM   2213  CG  ASN P 139     -34.529-107.855 115.962  0.00 97.00      PROA   
ATOM   2214  OD1 ASN P 139     -34.153-108.016 114.798  0.00 97.00      PROA   
ATOM   2215  ND2 ASN P 139     -35.651-107.149 116.272  0.00 97.00      PROA   
ATOM   2216 HD21 ASN P 139     -36.204-106.784 115.524  0.00 97.00      PROA   
ATOM   2217 HD22 ASN P 139     -35.908-106.999 117.226  0.00 97.00      PROA   
ATOM   2218  C   ASN P 139     -31.450-107.682 116.325  0.00 97.00      PROA   
ATOM   2219  O   ASN P 139     -31.112-106.650 115.752  0.00 97.00      PROA   
ATOM   2220  N   MET P 140     -30.933-108.880 115.972  0.00 97.00      PROA   
ATOM   2221  HN  MET P 140     -31.164-109.709 116.481  0.00 97.00      PROA   
ATOM   2222  CA  MET P 140     -29.975-109.063 114.898  0.00 97.00      PROA   
ATOM   2223  HA  MET P 140     -29.090-108.500 115.151  0.00 97.00      PROA   
ATOM   2224  CB  MET P 140     -29.575-110.532 114.820  0.00 97.00      PROA   
ATOM   2225  HB1 MET P 140     -30.473-111.157 114.582  0.00 97.00      PROA   
ATOM   2226  HB2 MET P 140     -29.218-110.848 115.830  0.00 97.00      PROA   
ATOM   2227  CG  MET P 140     -28.489-110.854 113.819  0.00 97.00      PROA   
ATOM   2228  HG1 MET P 140     -27.534-110.337 114.090  0.00 97.00      PROA   
ATOM   2229  HG2 MET P 140     -28.750-110.501 112.793  0.00 97.00      PROA   
ATOM   2230  SD  MET P 140     -28.504-112.666 113.935  0.00 97.00      PROA   
ATOM   2231  CE  MET P 140     -27.476-112.928 115.353  0.00 97.00      PROA   
ATOM   2232  HE1 MET P 140     -28.245-112.828 116.125  0.00 97.00      PROA   
ATOM   2233  HE2 MET P 140     -26.662-112.191 115.532  0.00 97.00      PROA   
ATOM   2234  HE3 MET P 140     -27.059-113.955 115.395  0.00 97.00      PROA   
ATOM   2235  C   MET P 140     -30.445-108.572 113.534  0.00 97.00      PROA   
ATOM   2236  O   MET P 140     -29.666-108.013 112.766  0.00 97.00      PROA   
ATOM   2237  N   SER P 141     -31.752-108.706 113.211  0.00 97.00      PROA   
ATOM   2238  HN  SER P 141     -32.398-109.108 113.857  0.00 97.00      PROA   
ATOM   2239  CA  SER P 141     -32.291-108.306 111.920  0.00 97.00      PROA   
ATOM   2240  HA  SER P 141     -31.568-108.533 111.147  0.00 97.00      PROA   
ATOM   2241  CB  SER P 141     -33.615-109.059 111.609  0.00 97.00      PROA   
ATOM   2242  HB1 SER P 141     -34.430-108.737 112.293  0.00 97.00      PROA   
ATOM   2243  HB2 SER P 141     -33.447-110.145 111.775  0.00 97.00      PROA   
ATOM   2244  OG  SER P 141     -34.026-108.890 110.253  0.00 97.00      PROA   
ATOM   2245  HG1 SER P 141     -34.168-107.948 110.120  0.00 97.00      PROA   
ATOM   2246  C   SER P 141     -32.569-106.810 111.899  0.00 97.00      PROA   
ATOM   2247  O   SER P 141     -33.040-106.284 110.897  0.00 97.00      PROA   
ATOM   2248  N   HSD P 142     -32.238-106.091 112.994  0.00 97.00      PROA   
ATOM   2249  HN  HSD P 142     -31.932-106.574 113.812  0.00 97.00      PROA   
ATOM   2250  CA  HSD P 142     -32.253-104.646 113.087  0.00 97.00      PROA   
ATOM   2251  HA  HSD P 142     -32.690-104.231 112.197  0.00 97.00      PROA   
ATOM   2252  CB  HSD P 142     -33.114-104.152 114.276  0.00 97.00      PROA   
ATOM   2253  HB1 HSD P 142     -32.873-103.096 114.523  0.00 97.00      PROA   
ATOM   2254  HB2 HSD P 142     -32.914-104.763 115.181  0.00 97.00      PROA   
ATOM   2255  ND1 HSD P 142     -35.464-103.172 114.164  0.00 97.00      PROA   
ATOM   2256  HD1 HSD P 142     -35.281-102.358 114.718  0.00 97.00      PROA   
ATOM   2257  CG  HSD P 142     -34.584-104.207 113.930  0.00 97.00      PROA   
ATOM   2258  CE1 HSD P 142     -36.629-103.491 113.552  0.00 97.00      PROA   
ATOM   2259  HE1 HSD P 142     -37.518-102.862 113.595  0.00 97.00      PROA   
ATOM   2260  NE2 HSD P 142     -36.566-104.658 112.946  0.00 97.00      PROA   
ATOM   2261  CD2 HSD P 142     -35.284-105.116 113.196  0.00 97.00      PROA   
ATOM   2262  HD2 HSD P 142     -34.986-106.071 112.785  0.00 97.00      PROA   
ATOM   2263  C   HSD P 142     -30.840-104.094 113.124  0.00 97.00      PROA   
ATOM   2264  O   HSD P 142     -30.626-102.913 113.380  0.00 97.00      PROA   
ATOM   2265  N   SER P 143     -29.827-104.930 112.814  0.00 97.00      PROA   
ATOM   2266  HN  SER P 143     -30.015-105.892 112.631  0.00 97.00      PROA   
ATOM   2267  CA  SER P 143     -28.430-104.536 112.742  0.00 97.00      PROA   
ATOM   2268  HA  SER P 143     -28.262-103.704 113.413  0.00 97.00      PROA   
ATOM   2269  CB  SER P 143     -27.531-105.727 113.158  0.00 97.00      PROA   
ATOM   2270  HB1 SER P 143     -27.520-106.517 112.378  0.00 97.00      PROA   
ATOM   2271  HB2 SER P 143     -27.968-106.177 114.074  0.00 97.00      PROA   
ATOM   2272  OG  SER P 143     -26.199-105.327 113.455  0.00 97.00      PROA   
ATOM   2273  HG1 SER P 143     -25.801-105.036 112.632  0.00 97.00      PROA   
ATOM   2274  C   SER P 143     -28.066-104.107 111.327  0.00 97.00      PROA   
ATOM   2275  O   SER P 143     -28.676-104.554 110.358  0.00 97.00      PROA   
ATOM   2276  N   GLY P 144     -27.038-103.230 111.175  0.00 97.00      PROA   
ATOM   2277  HN  GLY P 144     -26.577-102.837 111.971  0.00 97.00      PROA   
ATOM   2278  CA  GLY P 144     -26.493-102.838 109.884  0.00 97.00      PROA   
ATOM   2279  HA1 GLY P 144     -27.067-103.275 109.084  0.00 97.00      PROA   
ATOM   2280  HA2 GLY P 144     -25.459-103.153 109.873  0.00 97.00      PROA   
ATOM   2281  C   GLY P 144     -26.500-101.348 109.699  0.00 97.00      PROA   
ATOM   2282  O   GLY P 144     -26.440-100.589 110.658  0.00 97.00      PROA   
ATOM   2283  N   THR P 145     -26.539-100.883 108.429  0.00 97.00      PROA   
ATOM   2284  HN  THR P 145     -26.691-101.522 107.675  0.00 97.00      PROA   
ATOM   2285  CA  THR P 145     -26.426 -99.475 108.086  0.00 97.00      PROA   
ATOM   2286  HA  THR P 145     -25.968 -98.962 108.917  0.00 97.00      PROA   
ATOM   2287  CB  THR P 145     -25.506 -99.192 106.892  0.00 97.00      PROA   
ATOM   2288  HB  THR P 145     -24.503 -99.609 107.139  0.00 97.00      PROA   
ATOM   2289  OG1 THR P 145     -25.322 -97.798 106.661  0.00 97.00      PROA   
ATOM   2290  HG1 THR P 145     -25.945 -97.556 105.965  0.00 97.00      PROA   
ATOM   2291  CG2 THR P 145     -25.984 -99.848 105.582  0.00 97.00      PROA   
ATOM   2292 HG21 THR P 145     -26.962 -99.432 105.260  0.00 97.00      PROA   
ATOM   2293 HG22 THR P 145     -26.082-100.945 105.701  0.00 97.00      PROA   
ATOM   2294 HG23 THR P 145     -25.249 -99.648 104.772  0.00 97.00      PROA   
ATOM   2295  C   THR P 145     -27.799 -98.868 107.918  0.00 97.00      PROA   
ATOM   2296  O   THR P 145     -28.634 -99.368 107.178  0.00 97.00      PROA   
ATOM   2297  N   TYR P 146     -28.057 -97.749 108.625  0.00 97.00      PROA   
ATOM   2298  HN  TYR P 146     -27.365 -97.375 109.240  0.00 97.00      PROA   
ATOM   2299  CA  TYR P 146     -29.307 -97.025 108.575  0.00 97.00      PROA   
ATOM   2300  HA  TYR P 146     -30.022 -97.583 107.992  0.00 97.00      PROA   
ATOM   2301  CB  TYR P 146     -29.913 -96.727 109.968  0.00 97.00      PROA   
ATOM   2302  HB1 TYR P 146     -30.704 -95.952 109.886  0.00 97.00      PROA   
ATOM   2303  HB2 TYR P 146     -29.126 -96.352 110.658  0.00 97.00      PROA   
ATOM   2304  CG  TYR P 146     -30.559 -97.932 110.592  0.00 97.00      PROA   
ATOM   2305  CD1 TYR P 146     -29.798 -98.888 111.284  0.00 97.00      PROA   
ATOM   2306  HD1 TYR P 146     -28.720 -98.813 111.288  0.00 97.00      PROA   
ATOM   2307  CE1 TYR P 146     -30.431 -99.909 112.002  0.00 97.00      PROA   
ATOM   2308  HE1 TYR P 146     -29.839-100.640 112.528  0.00 97.00      PROA   
ATOM   2309  CZ  TYR P 146     -31.828 -99.967 112.056  0.00 97.00      PROA   
ATOM   2310  OH  TYR P 146     -32.465-100.977 112.800  0.00 97.00      PROA   
ATOM   2311  HH  TYR P 146     -31.768-101.526 113.174  0.00 97.00      PROA   
ATOM   2312  CD2 TYR P 146     -31.963 -98.033 110.613  0.00 97.00      PROA   
ATOM   2313  HD2 TYR P 146     -32.559 -97.293 110.100  0.00 97.00      PROA   
ATOM   2314  CE2 TYR P 146     -32.594 -99.044 111.345  0.00 97.00      PROA   
ATOM   2315  HE2 TYR P 146     -33.670 -99.095 111.389  0.00 97.00      PROA   
ATOM   2316  C   TYR P 146     -29.102 -95.701 107.884  0.00 97.00      PROA   
ATOM   2317  O   TYR P 146     -28.077 -95.051 108.043  0.00 97.00      PROA   
ATOM   2318  N   HSD P 147     -30.100 -95.266 107.088  0.00 97.00      PROA   
ATOM   2319  HN  HSD P 147     -30.938 -95.799 106.995  0.00 97.00      PROA   
ATOM   2320  CA  HSD P 147     -30.045 -94.005 106.376  0.00 97.00      PROA   
ATOM   2321  HA  HSD P 147     -29.389 -93.318 106.893  0.00 97.00      PROA   
ATOM   2322  CB  HSD P 147     -29.612 -94.162 104.891  0.00 97.00      PROA   
ATOM   2323  HB1 HSD P 147     -29.455 -93.155 104.448  0.00 97.00      PROA   
ATOM   2324  HB2 HSD P 147     -30.405 -94.666 104.302  0.00 97.00      PROA   
ATOM   2325  ND1 HSD P 147     -27.190 -94.519 104.161  0.00 97.00      PROA   
ATOM   2326  HD1 HSD P 147     -26.997 -93.568 103.913  0.00 97.00      PROA   
ATOM   2327  CG  HSD P 147     -28.368 -94.992 104.701  0.00 97.00      PROA   
ATOM   2328  CE1 HSD P 147     -26.360 -95.583 104.031  0.00 97.00      PROA   
ATOM   2329  HE1 HSD P 147     -25.347 -95.503 103.636  0.00 97.00      PROA   
ATOM   2330  NE2 HSD P 147     -26.925 -96.705 104.430  0.00 97.00      PROA   
ATOM   2331  CD2 HSD P 147     -28.189 -96.335 104.847  0.00 97.00      PROA   
ATOM   2332  HD2 HSD P 147     -28.876 -97.088 105.214  0.00 97.00      PROA   
ATOM   2333  C   HSD P 147     -31.446 -93.447 106.408  0.00 97.00      PROA   
ATOM   2334  O   HSD P 147     -32.398 -94.178 106.659  0.00 97.00      PROA   
ATOM   2335  N   CYS P 148     -31.626 -92.131 106.155  0.00 97.00      PROA   
ATOM   2336  HN  CYS P 148     -30.858 -91.495 106.091  0.00 97.00      PROA   
ATOM   2337  CA  CYS P 148     -32.948 -91.577 105.961  0.00 97.00      PROA   
ATOM   2338  HA  CYS P 148     -33.604 -92.379 105.670  0.00 97.00      PROA   
ATOM   2339  CB  CYS P 148     -33.558 -90.932 107.238  0.00 97.00      PROA   
ATOM   2340  HB1 CYS P 148     -33.534 -91.703 108.039  0.00 97.00      PROA   
ATOM   2341  HB2 CYS P 148     -34.631 -90.713 107.048  0.00 97.00      PROA   
ATOM   2342  SG  CYS P 148     -32.710 -89.434 107.845  0.00 97.00      PROA   
ATOM   2343  C   CYS P 148     -32.967 -90.612 104.799  0.00 97.00      PROA   
ATOM   2344  O   CYS P 148     -31.933 -90.141 104.335  0.00 97.00      PROA   
ATOM   2345  N   SER P 149     -34.181 -90.303 104.288  0.00 97.00      PROA   
ATOM   2346  HN  SER P 149     -35.003 -90.747 104.637  0.00 97.00      PROA   
ATOM   2347  CA  SER P 149     -34.354 -89.286 103.273  0.00 97.00      PROA   
ATOM   2348  HA  SER P 149     -33.579 -88.549 103.412  0.00 97.00      PROA   
ATOM   2349  CB  SER P 149     -34.336 -89.796 101.797  0.00 97.00      PROA   
ATOM   2350  HB1 SER P 149     -33.416 -90.403 101.656  0.00 97.00      PROA   
ATOM   2351  HB2 SER P 149     -34.287 -88.935 101.099  0.00 97.00      PROA   
ATOM   2352  OG  SER P 149     -35.466 -90.591 101.441  0.00 97.00      PROA   
ATOM   2353  HG1 SER P 149     -36.247 -90.138 101.767  0.00 97.00      PROA   
ATOM   2354  C   SER P 149     -35.669 -88.602 103.518  0.00 97.00      PROA   
ATOM   2355  O   SER P 149     -36.602 -89.214 104.018  0.00 97.00      PROA   
ATOM   2356  N   GLY P 150     -35.769 -87.310 103.140  0.00 97.00      PROA   
ATOM   2357  HN  GLY P 150     -34.979 -86.851 102.737  0.00 97.00      PROA   
ATOM   2358  CA  GLY P 150     -37.001 -86.549 103.186  0.00 97.00      PROA   
ATOM   2359  HA1 GLY P 150     -37.017 -85.985 104.107  0.00 97.00      PROA   
ATOM   2360  HA2 GLY P 150     -37.850 -87.206 103.054  0.00 97.00      PROA   
ATOM   2361  C   GLY P 150     -36.988 -85.585 102.043  0.00 97.00      PROA   
ATOM   2362  O   GLY P 150     -36.032 -85.534 101.282  0.00 97.00      PROA   
ATOM   2363  N   MET P 151     -38.062 -84.785 101.894  0.00 97.00      PROA   
ATOM   2364  HN  MET P 151     -38.866 -84.908 102.474  0.00 97.00      PROA   
ATOM   2365  CA  MET P 151     -38.236 -83.836 100.820  0.00 97.00      PROA   
ATOM   2366  HA  MET P 151     -37.362 -83.823 100.187  0.00 97.00      PROA   
ATOM   2367  CB  MET P 151     -39.492 -84.223  99.992  0.00 97.00      PROA   
ATOM   2368  HB1 MET P 151     -40.401 -83.721 100.377  0.00 97.00      PROA   
ATOM   2369  HB2 MET P 151     -39.663 -85.316 100.148  0.00 97.00      PROA   
ATOM   2370  CG  MET P 151     -39.371 -84.031  98.468  0.00 97.00      PROA   
ATOM   2371  HG1 MET P 151     -40.291 -84.460  98.010  0.00 97.00      PROA   
ATOM   2372  HG2 MET P 151     -38.512 -84.635  98.101  0.00 97.00      PROA   
ATOM   2373  SD  MET P 151     -39.193 -82.312  97.911  0.00 97.00      PROA   
ATOM   2374  CE  MET P 151     -39.352 -82.698  96.146  0.00 97.00      PROA   
ATOM   2375  HE1 MET P 151     -40.363 -83.101  95.923  0.00 97.00      PROA   
ATOM   2376  HE2 MET P 151     -38.603 -83.456  95.829  0.00 97.00      PROA   
ATOM   2377  HE3 MET P 151     -39.204 -81.787  95.527  0.00 97.00      PROA   
ATOM   2378  C   MET P 151     -38.413 -82.461 101.447  0.00 97.00      PROA   
ATOM   2379  O   MET P 151     -39.096 -82.303 102.455  0.00 97.00      PROA   
ATOM   2380  N   GLY P 152     -37.775 -81.425 100.852  0.00 97.00      PROA   
ATOM   2381  HN  GLY P 152     -37.157 -81.621 100.094  0.00 97.00      PROA   
ATOM   2382  CA  GLY P 152     -38.009 -80.023 101.183  0.00 97.00      PROA   
ATOM   2383  HA1 GLY P 152     -37.130 -79.625 101.660  0.00 97.00      PROA   
ATOM   2384  HA2 GLY P 152     -38.896 -79.933 101.795  0.00 97.00      PROA   
ATOM   2385  C   GLY P 152     -38.273 -79.246  99.924  0.00 97.00      PROA   
ATOM   2386  O   GLY P 152     -39.416 -78.954  99.589  0.00 97.00      PROA   
ATOM   2387  N   LYS P 153     -37.207 -78.867  99.188  0.00 97.00      PROA   
ATOM   2388  HN  LYS P 153     -36.280 -78.963  99.547  0.00 97.00      PROA   
ATOM   2389  CA  LYS P 153     -37.324 -78.366  97.828  0.00 97.00      PROA   
ATOM   2390  HA  LYS P 153     -38.366 -78.326  97.555  0.00 97.00      PROA   
ATOM   2391  CB  LYS P 153     -36.715 -76.948  97.670  0.00 97.00      PROA   
ATOM   2392  HB1 LYS P 153     -36.506 -76.729  96.600  0.00 97.00      PROA   
ATOM   2393  HB2 LYS P 153     -35.747 -76.909  98.214  0.00 97.00      PROA   
ATOM   2394  CG  LYS P 153     -37.637 -75.823  98.185  0.00 97.00      PROA   
ATOM   2395  HG1 LYS P 153     -37.088 -74.857  98.105  0.00 97.00      PROA   
ATOM   2396  HG2 LYS P 153     -37.870 -75.991  99.259  0.00 97.00      PROA   
ATOM   2397  CD  LYS P 153     -38.943 -75.732  97.376  0.00 97.00      PROA   
ATOM   2398  HD1 LYS P 153     -39.542 -76.651  97.562  0.00 97.00      PROA   
ATOM   2399  HD2 LYS P 153     -38.673 -75.710  96.295  0.00 97.00      PROA   
ATOM   2400  CE  LYS P 153     -39.809 -74.512  97.708  0.00 97.00      PROA   
ATOM   2401  HE1 LYS P 153     -39.265 -73.570  97.487  0.00 97.00      PROA   
ATOM   2402  HE2 LYS P 153     -40.107 -74.523  98.778  0.00 97.00      PROA   
ATOM   2403  NZ  LYS P 153     -41.044 -74.537  96.887  0.00 97.00      PROA   
ATOM   2404  HZ1 LYS P 153     -41.570 -75.411  97.091  0.00 97.00      PROA   
ATOM   2405  HZ2 LYS P 153     -40.786 -74.525  95.879  0.00 97.00      PROA   
ATOM   2406  HZ3 LYS P 153     -41.639 -73.714  97.103  0.00 97.00      PROA   
ATOM   2407  C   LYS P 153     -36.745 -79.329  96.817  0.00 97.00      PROA   
ATOM   2408  O   LYS P 153     -36.849 -79.120  95.609  0.00 97.00      PROA   
ATOM   2409  N   HSD P 154     -36.187 -80.452  97.303  0.00 97.00      PROA   
ATOM   2410  HN  HSD P 154     -36.094 -80.583  98.285  0.00 97.00      PROA   
ATOM   2411  CA  HSD P 154     -35.806 -81.592  96.512  0.00 97.00      PROA   
ATOM   2412  HA  HSD P 154     -36.615 -81.833  95.836  0.00 97.00      PROA   
ATOM   2413  CB  HSD P 154     -34.486 -81.398  95.721  0.00 97.00      PROA   
ATOM   2414  HB1 HSD P 154     -33.676 -81.096  96.421  0.00 97.00      PROA   
ATOM   2415  HB2 HSD P 154     -34.630 -80.566  94.998  0.00 97.00      PROA   
ATOM   2416  ND1 HSD P 154     -32.946 -83.368  95.220  0.00 97.00      PROA   
ATOM   2417  HD1 HSD P 154     -32.354 -83.265  96.021  0.00 97.00      PROA   
ATOM   2418  CG  HSD P 154     -34.069 -82.617  94.941  0.00 97.00      PROA   
ATOM   2419  CE1 HSD P 154     -32.918 -84.382  94.322  0.00 97.00      PROA   
ATOM   2420  HE1 HSD P 154     -32.131 -85.135  94.311  0.00 97.00      PROA   
ATOM   2421  NE2 HSD P 154     -33.943 -84.342  93.493  0.00 97.00      PROA   
ATOM   2422  CD2 HSD P 154     -34.659 -83.220  93.872  0.00 97.00      PROA   
ATOM   2423  HD2 HSD P 154     -35.553 -82.943  93.328  0.00 97.00      PROA   
ATOM   2424  C   HSD P 154     -35.686 -82.691  97.536  0.00 97.00      PROA   
ATOM   2425  O   HSD P 154     -35.758 -82.424  98.734  0.00 97.00      PROA   
ATOM   2426  N   ARG P 155     -35.531 -83.971  97.119  0.00 97.00      PROA   
ATOM   2427  HN  ARG P 155     -35.497 -84.199  96.148  0.00 97.00      PROA   
ATOM   2428  CA  ARG P 155     -35.184 -85.025  98.052  0.00 97.00      PROA   
ATOM   2429  HA  ARG P 155     -35.871 -84.937  98.882  0.00 97.00      PROA   
ATOM   2430  CB  ARG P 155     -35.366 -86.464  97.502  0.00 97.00      PROA   
ATOM   2431  HB1 ARG P 155     -36.457 -86.634  97.350  0.00 97.00      PROA   
ATOM   2432  HB2 ARG P 155     -35.036 -87.184  98.283  0.00 97.00      PROA   
ATOM   2433  CG  ARG P 155     -34.639 -86.752  96.169  0.00 97.00      PROA   
ATOM   2434  HG1 ARG P 155     -33.821 -86.016  96.042  0.00 97.00      PROA   
ATOM   2435  HG2 ARG P 155     -35.339 -86.608  95.317  0.00 97.00      PROA   
ATOM   2436  CD  ARG P 155     -33.975 -88.137  96.079  0.00 97.00      PROA   
ATOM   2437  HD1 ARG P 155     -33.154 -88.197  96.830  0.00 97.00      PROA   
ATOM   2438  HD2 ARG P 155     -33.563 -88.313  95.061  0.00 97.00      PROA   
ATOM   2439  NE  ARG P 155     -35.029 -89.162  96.362  0.00 97.00      PROA   
ATOM   2440  HE  ARG P 155     -35.981 -88.912  96.215  0.00 97.00      PROA   
ATOM   2441  CZ  ARG P 155     -34.794 -90.335  96.987  0.00 97.00      PROA   
ATOM   2442  NH1 ARG P 155     -33.560 -90.812  97.200  0.00 97.00      PROA   
ATOM   2443 HH11 ARG P 155     -32.785 -90.330  96.805  0.00 97.00      PROA   
ATOM   2444 HH12 ARG P 155     -33.466 -91.696  97.651  0.00 97.00      PROA   
ATOM   2445  NH2 ARG P 155     -35.834 -91.069  97.425  0.00 97.00      PROA   
ATOM   2446 HH21 ARG P 155     -36.761 -90.732  97.291  0.00 97.00      PROA   
ATOM   2447 HH22 ARG P 155     -35.645 -91.897  97.945  0.00 97.00      PROA   
ATOM   2448  C   ARG P 155     -33.781 -84.861  98.626  0.00 97.00      PROA   
ATOM   2449  O   ARG P 155     -32.820 -84.585  97.912  0.00 97.00      PROA   
ATOM   2450  N   TYR P 156     -33.639 -85.035  99.953  0.00 97.00      PROA   
ATOM   2451  HN  TYR P 156     -34.440 -85.206 100.525  0.00 97.00      PROA   
ATOM   2452  CA  TYR P 156     -32.381 -84.924 100.657  0.00 97.00      PROA   
ATOM   2453  HA  TYR P 156     -31.574 -84.741  99.961  0.00 97.00      PROA   
ATOM   2454  CB  TYR P 156     -32.414 -83.819 101.749  0.00 97.00      PROA   
ATOM   2455  HB1 TYR P 156     -31.413 -83.679 102.207  0.00 97.00      PROA   
ATOM   2456  HB2 TYR P 156     -33.135 -84.112 102.543  0.00 97.00      PROA   
ATOM   2457  CG  TYR P 156     -32.867 -82.486 101.193  0.00 97.00      PROA   
ATOM   2458  CD1 TYR P 156     -32.313 -81.955 100.013  0.00 97.00      PROA   
ATOM   2459  HD1 TYR P 156     -31.549 -82.502  99.482  0.00 97.00      PROA   
ATOM   2460  CE1 TYR P 156     -32.759 -80.730  99.500  0.00 97.00      PROA   
ATOM   2461  HE1 TYR P 156     -32.337 -80.346  98.582  0.00 97.00      PROA   
ATOM   2462  CZ  TYR P 156     -33.754 -80.012 100.174  0.00 97.00      PROA   
ATOM   2463  OH  TYR P 156     -34.207 -78.778  99.666  0.00 97.00      PROA   
ATOM   2464  HH  TYR P 156     -33.549 -78.461  99.045  0.00 97.00      PROA   
ATOM   2465  CD2 TYR P 156     -33.850 -81.740 101.870  0.00 97.00      PROA   
ATOM   2466  HD2 TYR P 156     -34.276 -82.121 102.786  0.00 97.00      PROA   
ATOM   2467  CE2 TYR P 156     -34.289 -80.511 101.366  0.00 97.00      PROA   
ATOM   2468  HE2 TYR P 156     -35.033 -79.946 101.904  0.00 97.00      PROA   
ATOM   2469  C   TYR P 156     -32.135 -86.263 101.309  0.00 97.00      PROA   
ATOM   2470  O   TYR P 156     -33.068 -86.897 101.784  0.00 97.00      PROA   
ATOM   2471  N   THR P 157     -30.866 -86.733 101.322  0.00 97.00      PROA   
ATOM   2472  HN  THR P 157     -30.133 -86.223 100.881  0.00 97.00      PROA   
ATOM   2473  CA  THR P 157     -30.452 -87.999 101.906  0.00 97.00      PROA   
ATOM   2474  HA  THR P 157     -31.305 -88.511 102.333  0.00 97.00      PROA   
ATOM   2475  CB  THR P 157     -29.756 -88.933 100.916  0.00 97.00      PROA   
ATOM   2476  HB  THR P 157     -29.216 -89.759 101.439  0.00 97.00      PROA   
ATOM   2477  OG1 THR P 157     -28.840 -88.225 100.085  0.00 97.00      PROA   
ATOM   2478  HG1 THR P 157     -28.136 -87.916 100.659  0.00 97.00      PROA   
ATOM   2479  CG2 THR P 157     -30.808 -89.570  99.995  0.00 97.00      PROA   
ATOM   2480 HG21 THR P 157     -31.378 -88.784  99.457  0.00 97.00      PROA   
ATOM   2481 HG22 THR P 157     -31.509 -90.195 100.583  0.00 97.00      PROA   
ATOM   2482 HG23 THR P 157     -30.303 -90.218  99.245  0.00 97.00      PROA   
ATOM   2483  C   THR P 157     -29.482 -87.716 103.029  0.00 97.00      PROA   
ATOM   2484  O   THR P 157     -28.623 -86.846 102.911  0.00 97.00      PROA   
ATOM   2485  N   SER P 158     -29.590 -88.461 104.153  0.00 97.00      PROA   
ATOM   2486  HN  SER P 158     -30.316 -89.141 104.256  0.00 97.00      PROA   
ATOM   2487  CA  SER P 158     -28.681 -88.329 105.276  0.00 97.00      PROA   
ATOM   2488  HA  SER P 158     -28.471 -87.277 105.410  0.00 97.00      PROA   
ATOM   2489  CB  SER P 158     -29.288 -88.874 106.603  0.00 97.00      PROA   
ATOM   2490  HB1 SER P 158     -30.297 -88.428 106.723  0.00 97.00      PROA   
ATOM   2491  HB2 SER P 158     -28.675 -88.556 107.472  0.00 97.00      PROA   
ATOM   2492  OG  SER P 158     -29.417 -90.296 106.634  0.00 97.00      PROA   
ATOM   2493  HG1 SER P 158     -28.537 -90.655 106.797  0.00 97.00      PROA   
ATOM   2494  C   SER P 158     -27.369 -89.047 105.031  0.00 97.00      PROA   
ATOM   2495  O   SER P 158     -27.215 -89.832 104.097  0.00 97.00      PROA   
ATOM   2496  N   ALA P 159     -26.398 -88.830 105.945  0.00 97.00      PROA   
ATOM   2497  HN  ALA P 159     -26.479 -88.091 106.611  0.00 97.00      PROA   
ATOM   2498  CA  ALA P 159     -25.298 -89.745 106.165  0.00 97.00      PROA   
ATOM   2499  HA  ALA P 159     -24.771 -89.855 105.226  0.00 97.00      PROA   
ATOM   2500  CB  ALA P 159     -24.331 -89.190 107.230  0.00 97.00      PROA   
ATOM   2501  HB1 ALA P 159     -24.849 -89.069 108.206  0.00 97.00      PROA   
ATOM   2502  HB2 ALA P 159     -23.952 -88.192 106.916  0.00 97.00      PROA   
ATOM   2503  HB3 ALA P 159     -23.461 -89.863 107.373  0.00 97.00      PROA   
ATOM   2504  C   ALA P 159     -25.793 -91.126 106.597  0.00 97.00      PROA   
ATOM   2505  O   ALA P 159     -26.844 -91.253 107.222  0.00 97.00      PROA   
ATOM   2506  N   GLY P 160     -25.052 -92.205 106.247  0.00 97.00      PROA   
ATOM   2507  HN  GLY P 160     -24.201 -92.093 105.741  0.00 97.00      PROA   
ATOM   2508  CA  GLY P 160     -25.355 -93.551 106.708  0.00 97.00      PROA   
ATOM   2509  HA1 GLY P 160     -24.904 -94.247 106.016  0.00 97.00      PROA   
ATOM   2510  HA2 GLY P 160     -26.424 -93.681 106.793  0.00 97.00      PROA   
ATOM   2511  C   GLY P 160     -24.719 -93.794 108.044  0.00 97.00      PROA   
ATOM   2512  O   GLY P 160     -23.546 -93.485 108.234  0.00 97.00      PROA   
ATOM   2513  N   ILE P 161     -25.475 -94.390 108.993  0.00 97.00      PROA   
ATOM   2514  HN  ILE P 161     -26.424 -94.632 108.795  0.00 97.00      PROA   
ATOM   2515  CA  ILE P 161     -24.996 -94.674 110.331  0.00 97.00      PROA   
ATOM   2516  HA  ILE P 161     -23.963 -94.373 110.419  0.00 97.00      PROA   
ATOM   2517  CB  ILE P 161     -25.794 -93.961 111.427  0.00 97.00      PROA   
ATOM   2518  HB  ILE P 161     -26.851 -94.318 111.396  0.00 97.00      PROA   
ATOM   2519  CG2 ILE P 161     -25.208 -94.303 112.818  0.00 97.00      PROA   
ATOM   2520 HG21 ILE P 161     -24.122 -94.074 112.848  0.00 97.00      PROA   
ATOM   2521 HG22 ILE P 161     -25.353 -95.373 113.071  0.00 97.00      PROA   
ATOM   2522 HG23 ILE P 161     -25.710 -93.693 113.598  0.00 97.00      PROA   
ATOM   2523  CG1 ILE P 161     -25.845 -92.422 111.207  0.00 97.00      PROA   
ATOM   2524 HG11 ILE P 161     -26.486 -91.986 112.006  0.00 97.00      PROA   
ATOM   2525 HG12 ILE P 161     -26.343 -92.202 110.239  0.00 97.00      PROA   
ATOM   2526  CD  ILE P 161     -24.483 -91.713 111.244  0.00 97.00      PROA   
ATOM   2527  HD1 ILE P 161     -23.809 -92.102 110.453  0.00 97.00      PROA   
ATOM   2528  HD2 ILE P 161     -23.984 -91.849 112.227  0.00 97.00      PROA   
ATOM   2529  HD3 ILE P 161     -24.614 -90.622 111.080  0.00 97.00      PROA   
ATOM   2530  C   ILE P 161     -25.053 -96.174 110.531  0.00 97.00      PROA   
ATOM   2531  O   ILE P 161     -26.114 -96.788 110.475  0.00 97.00      PROA   
ATOM   2532  N   SER P 162     -23.885 -96.809 110.774  0.00 97.00      PROA   
ATOM   2533  HN  SER P 162     -23.023 -96.307 110.789  0.00 97.00      PROA   
ATOM   2534  CA  SER P 162     -23.787 -98.243 110.964  0.00 97.00      PROA   
ATOM   2535  HA  SER P 162     -24.588 -98.726 110.425  0.00 97.00      PROA   
ATOM   2536  CB  SER P 162     -22.452 -98.813 110.418  0.00 97.00      PROA   
ATOM   2537  HB1 SER P 162     -22.417 -98.642 109.320  0.00 97.00      PROA   
ATOM   2538  HB2 SER P 162     -22.385 -99.908 110.596  0.00 97.00      PROA   
ATOM   2539  OG  SER P 162     -21.326 -98.158 110.999  0.00 97.00      PROA   
ATOM   2540  HG1 SER P 162     -21.457 -98.212 111.951  0.00 97.00      PROA   
ATOM   2541  C   SER P 162     -23.910 -98.630 112.424  0.00 97.00      PROA   
ATOM   2542  O   SER P 162     -23.085 -98.242 113.250  0.00 97.00      PROA   
ATOM   2543  N   VAL P 163     -24.931 -99.449 112.770  0.00 97.00      PROA   
ATOM   2544  HN  VAL P 163     -25.604 -99.742 112.093  0.00 97.00      PROA   
ATOM   2545  CA  VAL P 163     -25.109 -99.964 114.114  0.00 97.00      PROA   
ATOM   2546  HA  VAL P 163     -24.341 -99.550 114.748  0.00 97.00      PROA   
ATOM   2547  CB  VAL P 163     -26.446 -99.617 114.768  0.00 97.00      PROA   
ATOM   2548  HB  VAL P 163     -26.416 -99.929 115.839  0.00 97.00      PROA   
ATOM   2549  CG1 VAL P 163     -26.629 -98.087 114.739  0.00 97.00      PROA   
ATOM   2550 HG11 VAL P 163     -26.738 -97.716 113.697  0.00 97.00      PROA   
ATOM   2551 HG12 VAL P 163     -25.764 -97.577 115.212  0.00 97.00      PROA   
ATOM   2552 HG13 VAL P 163     -27.549 -97.817 115.299  0.00 97.00      PROA   
ATOM   2553  CG2 VAL P 163     -27.638-100.325 114.096  0.00 97.00      PROA   
ATOM   2554 HG21 VAL P 163     -27.605-101.422 114.254  0.00 97.00      PROA   
ATOM   2555 HG22 VAL P 163     -27.641-100.122 113.006  0.00 97.00      PROA   
ATOM   2556 HG23 VAL P 163     -28.592 -99.949 114.525  0.00 97.00      PROA   
ATOM   2557  C   VAL P 163     -24.900-101.460 114.077  0.00 97.00      PROA   
ATOM   2558  O   VAL P 163     -25.357-102.152 113.174  0.00 97.00      PROA   
ATOM   2559  N   THR P 164     -24.162-102.005 115.066  0.00 97.00      PROA   
ATOM   2560  HN  THR P 164     -23.787-101.423 115.787  0.00 97.00      PROA   
ATOM   2561  CA  THR P 164     -23.869-103.430 115.115  0.00 97.00      PROA   
ATOM   2562  HA  THR P 164     -24.320-103.936 114.276  0.00 97.00      PROA   
ATOM   2563  CB  THR P 164     -22.378-103.741 115.062  0.00 97.00      PROA   
ATOM   2564  HB  THR P 164     -21.863-103.375 115.978  0.00 97.00      PROA   
ATOM   2565  OG1 THR P 164     -21.777-103.096 113.946  0.00 97.00      PROA   
ATOM   2566  HG1 THR P 164     -22.155-102.217 113.897  0.00 97.00      PROA   
ATOM   2567  CG2 THR P 164     -22.144-105.252 114.879  0.00 97.00      PROA   
ATOM   2568 HG21 THR P 164     -22.600-105.586 113.922  0.00 97.00      PROA   
ATOM   2569 HG22 THR P 164     -22.581-105.847 115.704  0.00 97.00      PROA   
ATOM   2570 HG23 THR P 164     -21.053-105.461 114.826  0.00 97.00      PROA   
ATOM   2571  C   THR P 164     -24.474-103.969 116.396  0.00 97.00      PROA   
ATOM   2572  O   THR P 164     -24.052-103.597 117.483  0.00 97.00      PROA   
ATOM   2573  N   VAL P 165     -25.493-104.859 116.305  0.00 97.00      PROA   
ATOM   2574  HN  VAL P 165     -25.830-105.113 115.398  0.00 97.00      PROA   
ATOM   2575  CA  VAL P 165     -26.231-105.421 117.440  0.00 97.00      PROA   
ATOM   2576  HA  VAL P 165     -26.239-104.666 118.211  0.00 97.00      PROA   
ATOM   2577  CB  VAL P 165     -27.697-105.688 117.061  0.00 97.00      PROA   
ATOM   2578  HB  VAL P 165     -27.733-106.434 116.237  0.00 97.00      PROA   
ATOM   2579  CG1 VAL P 165     -28.572-106.200 118.229  0.00 97.00      PROA   
ATOM   2580 HG11 VAL P 165     -28.394-105.595 119.143  0.00 97.00      PROA   
ATOM   2581 HG12 VAL P 165     -28.381-107.269 118.447  0.00 97.00      PROA   
ATOM   2582 HG13 VAL P 165     -29.645-106.111 117.965  0.00 97.00      PROA   
ATOM   2583  CG2 VAL P 165     -28.316-104.362 116.565  0.00 97.00      PROA   
ATOM   2584 HG21 VAL P 165     -27.808-103.971 115.662  0.00 97.00      PROA   
ATOM   2585 HG22 VAL P 165     -28.259-103.597 117.369  0.00 97.00      PROA   
ATOM   2586 HG23 VAL P 165     -29.386-104.521 116.314  0.00 97.00      PROA   
ATOM   2587  C   VAL P 165     -25.497-106.666 117.976  0.00 97.00      PROA   
ATOM   2588  O   VAL P 165     -24.479-107.061 117.418  0.00 97.00      PROA   
ATOM   2589  N   LYS P 166     -25.953-107.318 119.081  0.00 97.00      PROA   
ATOM   2590  HN  LYS P 166     -26.753-106.989 119.579  0.00 97.00      PROA   
ATOM   2591  CA  LYS P 166     -25.468-108.622 119.506  0.00 97.00      PROA   
ATOM   2592  HA  LYS P 166     -25.063-109.165 118.664  0.00 97.00      PROA   
ATOM   2593  CB  LYS P 166     -24.506-108.622 120.741  0.00 97.00      PROA   
ATOM   2594  HB1 LYS P 166     -24.077-109.639 120.870  0.00 97.00      PROA   
ATOM   2595  HB2 LYS P 166     -25.090-108.391 121.662  0.00 97.00      PROA   
ATOM   2596  CG  LYS P 166     -23.377-107.572 120.740  0.00 97.00      PROA   
ATOM   2597  HG1 LYS P 166     -22.890-107.579 121.741  0.00 97.00      PROA   
ATOM   2598  HG2 LYS P 166     -23.877-106.585 120.648  0.00 97.00      PROA   
ATOM   2599  CD  LYS P 166     -22.282-107.796 119.673  0.00 97.00      PROA   
ATOM   2600  HD1 LYS P 166     -22.732-108.315 118.798  0.00 97.00      PROA   
ATOM   2601  HD2 LYS P 166     -21.515-108.485 120.089  0.00 97.00      PROA   
ATOM   2602  CE  LYS P 166     -21.574-106.523 119.174  0.00 97.00      PROA   
ATOM   2603  HE1 LYS P 166     -20.977-106.752 118.264  0.00 97.00      PROA   
ATOM   2604  HE2 LYS P 166     -20.916-106.082 119.950  0.00 97.00      PROA   
ATOM   2605  NZ  LYS P 166     -22.590-105.526 118.804  0.00 97.00      PROA   
ATOM   2606  HZ1 LYS P 166     -23.057-105.146 119.652  0.00 97.00      PROA   
ATOM   2607  HZ2 LYS P 166     -23.314-106.039 118.253  0.00 97.00      PROA   
ATOM   2608  HZ3 LYS P 166     -22.237-104.743 118.223  0.00 97.00      PROA   
ATOM   2609  C   LYS P 166     -26.722-109.305 119.978  0.00 97.00      PROA   
ATOM   2610  O   LYS P 166     -27.579-108.658 120.567  0.00 97.00      PROA   
ATOM   2611  N   GLU P 167     -26.872-110.626 119.757  0.00  0.00      PROA   
ATOM   2612  HN  GLU P 167     -26.215-111.169 119.240  0.00  0.00      PROA   
ATOM   2613  CA  GLU P 167     -27.927-111.347 120.428  0.00  0.00      PROA   
ATOM   2614  HA  GLU P 167     -28.630-110.666 120.878  0.00  0.00      PROA   
ATOM   2615  CB  GLU P 167     -28.755-112.295 119.514  0.00  0.00      PROA   
ATOM   2616  HB1 GLU P 167     -29.013-111.749 118.581  0.00  0.00      PROA   
ATOM   2617  HB2 GLU P 167     -29.707-112.489 120.051  0.00  0.00      PROA   
ATOM   2618  CG  GLU P 167     -28.144-113.662 119.168  0.00  0.00      PROA   
ATOM   2619  HG1 GLU P 167     -27.815-114.188 120.088  0.00  0.00      PROA   
ATOM   2620  HG2 GLU P 167     -27.269-113.503 118.507  0.00  0.00      PROA   
ATOM   2621  CD  GLU P 167     -29.190-114.556 118.491  0.00  0.00      PROA   
ATOM   2622  OE1 GLU P 167     -30.225-114.851 119.148  0.00  0.00      PROA   
ATOM   2623  OE2 GLU P 167     -28.964-114.973 117.325  0.00  0.00      PROA   
ATOM   2624  C   GLU P 167     -27.200-112.069 121.523  0.00  0.00      PROA   
ATOM   2625  O   GLU P 167     -26.036-112.436 121.370  0.00  0.00      PROA   
ATOM   2626  N   LEU P 168     -27.871-112.260 122.685  0.00  0.00      PROA   
ATOM   2627  HN  LEU P 168     -28.782-111.880 122.824  0.00  0.00      PROA   
ATOM   2628  CA  LEU P 168     -27.425-113.172 123.713  0.00  0.00      PROA   
ATOM   2629  HA  LEU P 168     -26.371-113.000 123.881  0.00  0.00      PROA   
ATOM   2630  CB  LEU P 168     -28.182-113.099 125.071  0.00  0.00      PROA   
ATOM   2631  HB1 LEU P 168     -27.746-113.877 125.740  0.00  0.00      PROA   
ATOM   2632  HB2 LEU P 168     -29.256-113.346 124.925  0.00  0.00      PROA   
ATOM   2633  CG  LEU P 168     -28.096-111.759 125.849  0.00  0.00      PROA   
ATOM   2634  HG  LEU P 168     -28.388-111.998 126.901  0.00  0.00      PROA   
ATOM   2635  CD1 LEU P 168     -26.666-111.186 125.906  0.00  0.00      PROA   
ATOM   2636 HD11 LEU P 168     -26.328-110.876 124.895  0.00  0.00      PROA   
ATOM   2637 HD12 LEU P 168     -25.960-111.949 126.299  0.00  0.00      PROA   
ATOM   2638 HD13 LEU P 168     -26.635-110.298 126.573  0.00  0.00      PROA   
ATOM   2639  CD2 LEU P 168     -29.118-110.713 125.363  0.00  0.00      PROA   
ATOM   2640 HD21 LEU P 168     -30.142-111.141 125.362  0.00  0.00      PROA   
ATOM   2641 HD22 LEU P 168     -28.869-110.385 124.337  0.00  0.00      PROA   
ATOM   2642 HD23 LEU P 168     -29.105-109.823 126.028  0.00  0.00      PROA   
ATOM   2643  C   LEU P 168     -27.606-114.558 123.169  0.00  0.00      PROA   
ATOM   2644  O   LEU P 168     -28.667-114.876 122.632  0.00  0.00      PROA   
ATOM   2645  N   PHE P 169     -26.553-115.396 123.302  0.00  0.00      PROA   
ATOM   2646  HN  PHE P 169     -25.724-115.086 123.760  0.00  0.00      PROA   
ATOM   2647  CA  PHE P 169     -26.481-116.749 122.796  0.00  0.00      PROA   
ATOM   2648  HA  PHE P 169     -25.420-116.933 122.760  0.00  0.00      PROA   
ATOM   2649  CB  PHE P 169     -26.984-117.863 123.773  0.00  0.00      PROA   
ATOM   2650  HB1 PHE P 169     -26.209-117.996 124.560  0.00  0.00      PROA   
ATOM   2651  HB2 PHE P 169     -27.099-118.842 123.261  0.00  0.00      PROA   
ATOM   2652  CG  PHE P 169     -28.276-117.519 124.481  0.00  0.00      PROA   
ATOM   2653  CD1 PHE P 169     -28.256-116.816 125.701  0.00  0.00      PROA   
ATOM   2654  HD1 PHE P 169     -27.312-116.501 126.121  0.00  0.00      PROA   
ATOM   2655  CE1 PHE P 169     -29.446-116.500 126.366  0.00  0.00      PROA   
ATOM   2656  HE1 PHE P 169     -29.417-115.946 127.292  0.00  0.00      PROA   
ATOM   2657  CZ  PHE P 169     -30.674-116.903 125.828  0.00  0.00      PROA   
ATOM   2658  HZ  PHE P 169     -31.594-116.660 126.340  0.00  0.00      PROA   
ATOM   2659  CD2 PHE P 169     -29.516-117.941 123.967  0.00  0.00      PROA   
ATOM   2660  HD2 PHE P 169     -29.553-118.507 123.049  0.00  0.00      PROA   
ATOM   2661  CE2 PHE P 169     -30.708-117.627 124.631  0.00  0.00      PROA   
ATOM   2662  HE2 PHE P 169     -31.654-117.947 124.219  0.00  0.00      PROA   
ATOM   2663  C   PHE P 169     -26.953-116.969 121.364  0.00  0.00      PROA   
ATOM   2664  O   PHE P 169     -28.084-117.413 121.173  0.00  0.00      PROA   
ATOM   2665  N   PRO P 170     -26.139-116.703 120.333  0.00  0.00      PROA   
ATOM   2666  CD  PRO P 170     -25.153-115.623 120.365  0.00  0.00      PROA   
ATOM   2667  HD1 PRO P 170     -24.455-115.705 121.217  0.00  0.00      PROA   
ATOM   2668  HD2 PRO P 170     -25.702-114.664 120.443  0.00  0.00      PROA   
ATOM   2669  CA  PRO P 170     -26.493-117.034 118.960  0.00  0.00      PROA   
ATOM   2670  HA  PRO P 170     -27.543-116.871 118.764  0.00  0.00      PROA   
ATOM   2671  CB  PRO P 170     -25.612-116.104 118.092  0.00  0.00      PROA   
ATOM   2672  HB1 PRO P 170     -26.200-115.198 117.841  0.00  0.00      PROA   
ATOM   2673  HB2 PRO P 170     -25.266-116.534 117.133  0.00  0.00      PROA   
ATOM   2674  CG  PRO P 170     -24.459-115.690 119.009  0.00  0.00      PROA   
ATOM   2675  HG1 PRO P 170     -23.682-116.484 119.019  0.00  0.00      PROA   
ATOM   2676  HG2 PRO P 170     -24.004-114.724 118.713  0.00  0.00      PROA   
ATOM   2677  C   PRO P 170     -26.154-118.480 118.694  0.00  0.00      PROA   
ATOM   2678  O   PRO P 170     -25.207-118.777 117.966  0.00  0.00      PROA   
ATOM   2679  N   ALA P 171     -26.963-119.403 119.269  0.00  0.00      PROA   
ATOM   2680  HN  ALA P 171     -27.669-119.124 119.915  0.00  0.00      PROA   
ATOM   2681  CA  ALA P 171     -27.031-120.785 118.868  0.00  0.00      PROA   
ATOM   2682  HA  ALA P 171     -26.025-121.167 118.829  0.00  0.00      PROA   
ATOM   2683  CB  ALA P 171     -27.902-121.642 119.809  0.00  0.00      PROA   
ATOM   2684  HB1 ALA P 171     -28.938-121.243 119.863  0.00  0.00      PROA   
ATOM   2685  HB2 ALA P 171     -27.474-121.633 120.834  0.00  0.00      PROA   
ATOM   2686  HB3 ALA P 171     -27.946-122.696 119.462  0.00  0.00      PROA   
ATOM   2687  C   ALA P 171     -27.624-120.818 117.497  0.00  0.00      PROA   
ATOM   2688  O   ALA P 171     -28.498-119.992 117.226  0.00  0.00      PROA   
ATOM   2689  N   PRO P 172     -27.207-121.694 116.591  0.00  0.00      PROA   
ATOM   2690  CD  PRO P 172     -26.200-122.738 116.816  0.00  0.00      PROA   
ATOM   2691  HD1 PRO P 172     -26.324-123.213 117.813  0.00  0.00      PROA   
ATOM   2692  HD2 PRO P 172     -25.194-122.275 116.733  0.00  0.00      PROA   
ATOM   2693  CA  PRO P 172     -27.892-121.870 115.333  0.00  0.00      PROA   
ATOM   2694  HA  PRO P 172     -27.913-120.921 114.823  0.00  0.00      PROA   
ATOM   2695  CB  PRO P 172     -27.077-122.939 114.591  0.00  0.00      PROA   
ATOM   2696  HB1 PRO P 172     -26.282-122.435 113.997  0.00  0.00      PROA   
ATOM   2697  HB2 PRO P 172     -27.686-123.567 113.911  0.00  0.00      PROA   
ATOM   2698  CG  PRO P 172     -26.418-123.765 115.701  0.00  0.00      PROA   
ATOM   2699  HG1 PRO P 172     -27.124-124.550 116.051  0.00  0.00      PROA   
ATOM   2700  HG2 PRO P 172     -25.479-124.243 115.365  0.00  0.00      PROA   
ATOM   2701  C   PRO P 172     -29.309-122.311 115.582  0.00  0.00      PROA   
ATOM   2702  O   PRO P 172     -29.500-123.293 116.296  0.00  0.00      PROA   
ATOM   2703  N   VAL P 173     -30.320-121.619 115.002  0.00 97.00      PROA   
ATOM   2704  HN  VAL P 173     -30.181-120.811 114.429  0.00 97.00      PROA   
ATOM   2705  CA  VAL P 173     -31.630-122.221 114.933  0.00 97.00      PROA   
ATOM   2706  HA  VAL P 173     -31.830-122.690 115.888  0.00 97.00      PROA   
ATOM   2707  CB  VAL P 173     -32.765-121.240 114.669  0.00 97.00      PROA   
ATOM   2708  HB  VAL P 173     -33.724-121.802 114.578  0.00 97.00      PROA   
ATOM   2709  CG1 VAL P 173     -32.889-120.294 115.882  0.00 97.00      PROA   
ATOM   2710 HG11 VAL P 173     -31.969-119.684 116.000  0.00 97.00      PROA   
ATOM   2711 HG12 VAL P 173     -33.054-120.870 116.816  0.00 97.00      PROA   
ATOM   2712 HG13 VAL P 173     -33.746-119.602 115.737  0.00 97.00      PROA   
ATOM   2713  CG2 VAL P 173     -32.535-120.447 113.366  0.00 97.00      PROA   
ATOM   2714 HG21 VAL P 173     -32.440-121.125 112.495  0.00 97.00      PROA   
ATOM   2715 HG22 VAL P 173     -31.619-119.825 113.434  0.00 97.00      PROA   
ATOM   2716 HG23 VAL P 173     -33.395-119.769 113.184  0.00 97.00      PROA   
ATOM   2717  C   VAL P 173     -31.594-123.327 113.896  0.00 97.00      PROA   
ATOM   2718  O   VAL P 173     -30.775-123.315 112.982  0.00 97.00      PROA   
ATOM   2719  N   LEU P 174     -32.481-124.330 114.040  0.00 97.00      PROA   
ATOM   2720  HN  LEU P 174     -33.108-124.350 114.814  0.00 97.00      PROA   
ATOM   2721  CA  LEU P 174     -32.610-125.405 113.086  0.00 97.00      PROA   
ATOM   2722  HA  LEU P 174     -31.753-125.432 112.428  0.00 97.00      PROA   
ATOM   2723  CB  LEU P 174     -32.705-126.765 113.822  0.00 97.00      PROA   
ATOM   2724  HB1 LEU P 174     -33.637-126.831 114.420  0.00 97.00      PROA   
ATOM   2725  HB2 LEU P 174     -31.856-126.777 114.548  0.00 97.00      PROA   
ATOM   2726  CG  LEU P 174     -32.547-128.038 112.957  0.00 97.00      PROA   
ATOM   2727  HG  LEU P 174     -31.664-127.898 112.290  0.00 97.00      PROA   
ATOM   2728  CD1 LEU P 174     -32.255-129.244 113.868  0.00 97.00      PROA   
ATOM   2729 HD11 LEU P 174     -33.100-129.407 114.570  0.00 97.00      PROA   
ATOM   2730 HD12 LEU P 174     -31.332-129.073 114.459  0.00 97.00      PROA   
ATOM   2731 HD13 LEU P 174     -32.124-130.160 113.256  0.00 97.00      PROA   
ATOM   2732  CD2 LEU P 174     -33.763-128.352 112.068  0.00 97.00      PROA   
ATOM   2733 HD21 LEU P 174     -33.865-127.612 111.249  0.00 97.00      PROA   
ATOM   2734 HD22 LEU P 174     -34.693-128.352 112.673  0.00 97.00      PROA   
ATOM   2735 HD23 LEU P 174     -33.644-129.355 111.611  0.00 97.00      PROA   
ATOM   2736  C   LEU P 174     -33.848-125.105 112.268  0.00 97.00      PROA   
ATOM   2737  O   LEU P 174     -34.973-125.190 112.755  0.00 97.00      PROA   
ATOM   2738  N   THR P 175     -33.659-124.731 110.981  0.00 97.00      PROA   
ATOM   2739  HN  THR P 175     -32.735-124.645 110.607  0.00 97.00      PROA   
ATOM   2740  CA  THR P 175     -34.736-124.399 110.069  0.00 97.00      PROA   
ATOM   2741  HA  THR P 175     -35.618-124.174 110.649  0.00 97.00      PROA   
ATOM   2742  CB  THR P 175     -34.484-123.161 109.214  0.00 97.00      PROA   
ATOM   2743  HB  THR P 175     -35.224-123.068 108.386  0.00 97.00      PROA   
ATOM   2744  OG1 THR P 175     -33.173-123.183 108.677  0.00 97.00      PROA   
ATOM   2745  HG1 THR P 175     -32.891-122.263 108.581  0.00 97.00      PROA   
ATOM   2746  CG2 THR P 175     -34.612-121.918 110.115  0.00 97.00      PROA   
ATOM   2747 HG21 THR P 175     -33.852-121.948 110.923  0.00 97.00      PROA   
ATOM   2748 HG22 THR P 175     -35.621-121.878 110.574  0.00 97.00      PROA   
ATOM   2749 HG23 THR P 175     -34.459-120.990 109.523  0.00 97.00      PROA   
ATOM   2750  C   THR P 175     -35.079-125.600 109.213  0.00 97.00      PROA   
ATOM   2751  O   THR P 175     -34.232-126.203 108.558  0.00 97.00      PROA   
ATOM   2752  N   ALA P 176     -36.372-125.980 109.226  0.00 97.00      PROA   
ATOM   2753  HN  ALA P 176     -37.032-125.496 109.792  0.00 97.00      PROA   
ATOM   2754  CA  ALA P 176     -36.910-127.070 108.448  0.00 97.00      PROA   
ATOM   2755  HA  ALA P 176     -36.163-127.442 107.758  0.00 97.00      PROA   
ATOM   2756  CB  ALA P 176     -37.387-128.217 109.362  0.00 97.00      PROA   
ATOM   2757  HB1 ALA P 176     -38.161-127.859 110.075  0.00 97.00      PROA   
ATOM   2758  HB2 ALA P 176     -36.525-128.595 109.957  0.00 97.00      PROA   
ATOM   2759  HB3 ALA P 176     -37.798-129.061 108.773  0.00 97.00      PROA   
ATOM   2760  C   ALA P 176     -38.056-126.495 107.644  0.00 97.00      PROA   
ATOM   2761  O   ALA P 176     -38.759-125.600 108.107  0.00 97.00      PROA   
ATOM   2762  N   SER P 177     -38.253-126.955 106.385  0.00 97.00      PROA   
ATOM   2763  HN  SER P 177     -37.679-127.673 105.994  0.00 97.00      PROA   
ATOM   2764  CA  SER P 177     -39.142-126.283 105.450  0.00 97.00      PROA   
ATOM   2765  HA  SER P 177     -39.227-125.239 105.726  0.00 97.00      PROA   
ATOM   2766  CB  SER P 177     -38.557-126.335 104.014  0.00 97.00      PROA   
ATOM   2767  HB1 SER P 177     -37.579-125.807 104.028  0.00 97.00      PROA   
ATOM   2768  HB2 SER P 177     -39.212-125.807 103.288  0.00 97.00      PROA   
ATOM   2769  OG  SER P 177     -38.325-127.673 103.576  0.00 97.00      PROA   
ATOM   2770  HG1 SER P 177     -39.177-128.029 103.310  0.00 97.00      PROA   
ATOM   2771  C   SER P 177     -40.553-126.838 105.414  0.00 97.00      PROA   
ATOM   2772  O   SER P 177     -41.386-126.336 104.660  0.00 97.00      PROA   
ATOM   2773  N   VAL P 178     -40.868-127.866 106.235  0.00 97.00      PROA   
ATOM   2774  HN  VAL P 178     -40.184-128.250 106.847  0.00 97.00      PROA   
ATOM   2775  CA  VAL P 178     -42.203-128.431 106.325  0.00 97.00      PROA   
ATOM   2776  HA  VAL P 178     -42.931-127.681 106.045  0.00 97.00      PROA   
ATOM   2777  CB  VAL P 178     -42.410-129.692 105.470  0.00 97.00      PROA   
ATOM   2778  HB  VAL P 178     -41.722-130.497 105.815  0.00 97.00      PROA   
ATOM   2779  CG1 VAL P 178     -43.867-130.190 105.581  0.00 97.00      PROA   
ATOM   2780 HG11 VAL P 178     -44.575-129.382 105.300  0.00 97.00      PROA   
ATOM   2781 HG12 VAL P 178     -44.102-130.530 106.606  0.00 97.00      PROA   
ATOM   2782 HG13 VAL P 178     -44.029-131.049 104.897  0.00 97.00      PROA   
ATOM   2783  CG2 VAL P 178     -42.095-129.404 103.986  0.00 97.00      PROA   
ATOM   2784 HG21 VAL P 178     -41.023-129.159 103.843  0.00 97.00      PROA   
ATOM   2785 HG22 VAL P 178     -42.711-128.555 103.622  0.00 97.00      PROA   
ATOM   2786 HG23 VAL P 178     -42.331-130.296 103.367  0.00 97.00      PROA   
ATOM   2787  C   VAL P 178     -42.410-128.774 107.788  0.00 97.00      PROA   
ATOM   2788  O   VAL P 178     -41.533-129.354 108.425  0.00 97.00      PROA   
ATOM   2789  N   THR P 179     -43.584-128.412 108.366  0.00 97.00      PROA   
ATOM   2790  HN  THR P 179     -44.270-127.893 107.861  0.00 97.00      PROA   
ATOM   2791  CA  THR P 179     -44.013-128.827 109.694  0.00 97.00      PROA   
ATOM   2792  HA  THR P 179     -43.202-128.617 110.378  0.00 97.00      PROA   
ATOM   2793  CB  THR P 179     -45.254-128.085 110.180  0.00 97.00      PROA   
ATOM   2794  HB  THR P 179     -45.669-128.541 111.111  0.00 97.00      PROA   
ATOM   2795  OG1 THR P 179     -46.263-128.069 109.175  0.00 97.00      PROA   
ATOM   2796  HG1 THR P 179     -46.501-128.988 109.034  0.00 97.00      PROA   
ATOM   2797  CG2 THR P 179     -44.880-126.628 110.496  0.00 97.00      PROA   
ATOM   2798 HG21 THR P 179     -44.487-126.120 109.591  0.00 97.00      PROA   
ATOM   2799 HG22 THR P 179     -44.111-126.590 111.295  0.00 97.00      PROA   
ATOM   2800 HG23 THR P 179     -45.780-126.077 110.844  0.00 97.00      PROA   
ATOM   2801  C   THR P 179     -44.312-130.313 109.787  0.00 97.00      PROA   
ATOM   2802  O   THR P 179     -44.881-130.906 108.876  0.00 97.00      PROA   
ATOM   2803  N   SER P 180     -43.988-130.936 110.940  0.00 97.00      PROA   
ATOM   2804  HN  SER P 180     -43.505-130.468 111.677  0.00 97.00      PROA   
ATOM   2805  CA  SER P 180     -44.423-132.267 111.309  0.00 97.00      PROA   
ATOM   2806  HA  SER P 180     -44.121-132.913 110.502  0.00 97.00      PROA   
ATOM   2807  CB  SER P 180     -43.698-132.730 112.591  0.00 97.00      PROA   
ATOM   2808  HB1 SER P 180     -42.637-132.944 112.339  0.00 97.00      PROA   
ATOM   2809  HB2 SER P 180     -44.138-133.652 113.019  0.00 97.00      PROA   
ATOM   2810  OG  SER P 180     -43.704-131.705 113.578  0.00 97.00      PROA   
ATOM   2811  HG1 SER P 180     -43.331-132.115 114.370  0.00 97.00      PROA   
ATOM   2812  C   SER P 180     -45.941-132.404 111.444  0.00 97.00      PROA   
ATOM   2813  O   SER P 180     -46.611-131.410 111.729  0.00 97.00      PROA   
ATOM   2814  N   PRO P 181     -46.560-133.567 111.225  0.00 97.00      PROA   
ATOM   2815  CD  PRO P 181     -47.980-133.703 111.572  0.00 97.00      PROA   
ATOM   2816  HD1 PRO P 181     -48.601-133.040 110.932  0.00 97.00      PROA   
ATOM   2817  HD2 PRO P 181     -48.130-133.443 112.645  0.00 97.00      PROA   
ATOM   2818  CA  PRO P 181     -45.924-134.863 111.018  0.00 97.00      PROA   
ATOM   2819  HA  PRO P 181     -45.007-134.934 111.576  0.00 97.00      PROA   
ATOM   2820  CB  PRO P 181     -46.957-135.865 111.557  0.00 97.00      PROA   
ATOM   2821  HB1 PRO P 181     -46.795-135.994 112.651  0.00 97.00      PROA   
ATOM   2822  HB2 PRO P 181     -46.901-136.858 111.070  0.00 97.00      PROA   
ATOM   2823  CG  PRO P 181     -48.310-135.179 111.339  0.00 97.00      PROA   
ATOM   2824  HG1 PRO P 181     -48.631-135.322 110.284  0.00 97.00      PROA   
ATOM   2825  HG2 PRO P 181     -49.100-135.558 112.016  0.00 97.00      PROA   
ATOM   2826  C   PRO P 181     -45.621-135.118 109.548  0.00 97.00      PROA   
ATOM   2827  O   PRO P 181     -46.524-135.107 108.714  0.00 97.00      PROA   
ATOM   2828  N   LEU P 182     -44.336-135.373 109.210  0.00 97.00      PROA   
ATOM   2829  HN  LEU P 182     -43.632-135.407 109.918  0.00 97.00      PROA   
ATOM   2830  CA  LEU P 182     -43.892-135.706 107.869  0.00 97.00      PROA   
ATOM   2831  HA  LEU P 182     -44.359-135.004 107.194  0.00 97.00      PROA   
ATOM   2832  CB  LEU P 182     -42.348-135.625 107.686  0.00 97.00      PROA   
ATOM   2833  HB1 LEU P 182     -42.119-135.848 106.620  0.00 97.00      PROA   
ATOM   2834  HB2 LEU P 182     -41.859-136.409 108.301  0.00 97.00      PROA   
ATOM   2835  CG  LEU P 182     -41.667-134.264 108.016  0.00 97.00      PROA   
ATOM   2836  HG  LEU P 182     -40.685-134.276 107.480  0.00 97.00      PROA   
ATOM   2837  CD1 LEU P 182     -42.452-133.049 107.490  0.00 97.00      PROA   
ATOM   2838 HD11 LEU P 182     -43.426-132.959 108.015  0.00 97.00      PROA   
ATOM   2839 HD12 LEU P 182     -42.642-133.146 106.401  0.00 97.00      PROA   
ATOM   2840 HD13 LEU P 182     -41.880-132.115 107.670  0.00 97.00      PROA   
ATOM   2841  CD2 LEU P 182     -41.325-134.090 109.510  0.00 97.00      PROA   
ATOM   2842 HD21 LEU P 182     -40.726-134.948 109.879  0.00 97.00      PROA   
ATOM   2843 HD22 LEU P 182     -42.246-134.015 110.119  0.00 97.00      PROA   
ATOM   2844 HD23 LEU P 182     -40.741-133.157 109.660  0.00 97.00      PROA   
ATOM   2845  C   LEU P 182     -44.359-137.094 107.464  0.00 97.00      PROA   
ATOM   2846  O   LEU P 182     -44.473-137.985 108.293  0.00 97.00      PROA   
ATOM   2847  N   LEU P 183     -44.654-137.333 106.169  0.00 97.00      PROA   
ATOM   2848  HN  LEU P 183     -44.602-136.614 105.482  0.00 97.00      PROA   
ATOM   2849  CA  LEU P 183     -44.981-138.666 105.692  0.00 97.00      PROA   
ATOM   2850  HA  LEU P 183     -45.665-139.113 106.399  0.00 97.00      PROA   
ATOM   2851  CB  LEU P 183     -45.678-138.647 104.311  0.00 97.00      PROA   
ATOM   2852  HB1 LEU P 183     -45.880-139.691 103.983  0.00 97.00      PROA   
ATOM   2853  HB2 LEU P 183     -44.996-138.180 103.567  0.00 97.00      PROA   
ATOM   2854  CG  LEU P 183     -47.029-137.888 104.281  0.00 97.00      PROA   
ATOM   2855  HG  LEU P 183     -46.844-136.822 104.552  0.00 97.00      PROA   
ATOM   2856  CD1 LEU P 183     -47.618-137.910 102.859  0.00 97.00      PROA   
ATOM   2857 HD11 LEU P 183     -47.822-138.958 102.550  0.00 97.00      PROA   
ATOM   2858 HD12 LEU P 183     -46.906-137.460 102.137  0.00 97.00      PROA   
ATOM   2859 HD13 LEU P 183     -48.570-137.340 102.826  0.00 97.00      PROA   
ATOM   2860  CD2 LEU P 183     -48.047-138.458 105.288  0.00 97.00      PROA   
ATOM   2861 HD21 LEU P 183     -47.688-138.328 106.329  0.00 97.00      PROA   
ATOM   2862 HD22 LEU P 183     -48.207-139.541 105.098  0.00 97.00      PROA   
ATOM   2863 HD23 LEU P 183     -49.020-137.934 105.188  0.00 97.00      PROA   
ATOM   2864  C   LEU P 183     -43.761-139.574 105.626  0.00 97.00      PROA   
ATOM   2865  O   LEU P 183     -42.670-139.154 105.250  0.00 97.00      PROA   
ATOM   2866  N   GLU P 184     -43.930-140.868 105.985  0.00 97.00      PROA   
ATOM   2867  HN  GLU P 184     -44.794-141.164 106.392  0.00 97.00      PROA   
ATOM   2868  CA  GLU P 184     -42.913-141.895 105.858  0.00 97.00      PROA   
ATOM   2869  HA  GLU P 184     -42.058-141.548 106.419  0.00 97.00      PROA   
ATOM   2870  CB  GLU P 184     -43.384-143.221 106.530  0.00 97.00      PROA   
ATOM   2871  HB1 GLU P 184     -44.388-143.467 106.116  0.00 97.00      PROA   
ATOM   2872  HB2 GLU P 184     -43.508-142.998 107.614  0.00 97.00      PROA   
ATOM   2873  CG  GLU P 184     -42.465-144.451 106.357  0.00 97.00      PROA   
ATOM   2874  HG1 GLU P 184     -41.423-144.168 106.585  0.00 97.00      PROA   
ATOM   2875  HG2 GLU P 184     -42.506-144.813 105.309  0.00 97.00      PROA   
ATOM   2876  CD  GLU P 184     -42.803-145.611 107.297  0.00 97.00      PROA   
ATOM   2877  OE1 GLU P 184     -42.778-145.424 108.538  0.00 97.00      PROA   
ATOM   2878  OE2 GLU P 184     -43.029-146.732 106.777  0.00 97.00      PROA   
ATOM   2879  C   GLU P 184     -42.446-142.079 104.413  0.00 97.00      PROA   
ATOM   2880  O   GLU P 184     -43.249-142.185 103.489  0.00 97.00      PROA   
ATOM   2881  N   GLY P 185     -41.108-142.073 104.203  0.00 97.00      PROA   
ATOM   2882  HN  GLY P 185     -40.512-142.080 105.006  0.00 97.00      PROA   
ATOM   2883  CA  GLY P 185     -40.457-142.139 102.903  0.00 97.00      PROA   
ATOM   2884  HA1 GLY P 185     -41.201-142.259 102.129  0.00 97.00      PROA   
ATOM   2885  HA2 GLY P 185     -39.766-142.963 102.924  0.00 97.00      PROA   
ATOM   2886  C   GLY P 185     -39.648-140.920 102.542  0.00 97.00      PROA   
ATOM   2887  O   GLY P 185     -38.789-141.003 101.667  0.00 97.00      PROA   
ATOM   2888  N   THR P 186     -39.876-139.748 103.178  0.00 97.00      PROA   
ATOM   2889  HN  THR P 186     -40.569-139.677 103.892  0.00 97.00      PROA   
ATOM   2890  CA  THR P 186     -39.264-138.500 102.725  0.00 97.00      PROA   
ATOM   2891  HA  THR P 186     -39.386-138.478 101.655  0.00 97.00      PROA   
ATOM   2892  CB  THR P 186     -39.970-137.249 103.246  0.00 97.00      PROA   
ATOM   2893  HB  THR P 186     -39.434-136.328 102.911  0.00 97.00      PROA   
ATOM   2894  OG1 THR P 186     -40.060-137.240 104.668  0.00 97.00      PROA   
ATOM   2895  HG1 THR P 186     -39.181-137.465 104.983  0.00 97.00      PROA   
ATOM   2896  CG2 THR P 186     -41.400-137.188 102.684  0.00 97.00      PROA   
ATOM   2897 HG21 THR P 186     -41.997-138.053 103.040  0.00 97.00      PROA   
ATOM   2898 HG22 THR P 186     -41.388-137.195 101.575  0.00 97.00      PROA   
ATOM   2899 HG23 THR P 186     -41.898-136.258 103.031  0.00 97.00      PROA   
ATOM   2900  C   THR P 186     -37.779-138.340 103.066  0.00 97.00      PROA   
ATOM   2901  O   THR P 186     -37.466-138.363 104.252  0.00 97.00      PROA   
ATOM   2902  N   PRO P 187     -36.808-138.120 102.168  0.00 97.00      PROA   
ATOM   2903  CD  PRO P 187     -36.933-138.330 100.719  0.00 97.00      PROA   
ATOM   2904  HD1 PRO P 187     -37.929-138.036 100.326  0.00 97.00      PROA   
ATOM   2905  HD2 PRO P 187     -36.742-139.404 100.500  0.00 97.00      PROA   
ATOM   2906  CA  PRO P 187     -35.595-137.359 102.496  0.00 97.00      PROA   
ATOM   2907  HA  PRO P 187     -35.085-137.855 103.309  0.00 97.00      PROA   
ATOM   2908  CB  PRO P 187     -34.783-137.382 101.194  0.00 97.00      PROA   
ATOM   2909  HB1 PRO P 187     -34.181-138.319 101.164  0.00 97.00      PROA   
ATOM   2910  HB2 PRO P 187     -34.095-136.521 101.084  0.00 97.00      PROA   
ATOM   2911  CG  PRO P 187     -35.845-137.452 100.092  0.00 97.00      PROA   
ATOM   2912  HG1 PRO P 187     -36.252-136.433  99.911  0.00 97.00      PROA   
ATOM   2913  HG2 PRO P 187     -35.455-137.870  99.143  0.00 97.00      PROA   
ATOM   2914  C   PRO P 187     -35.920-135.939 102.968  0.00 97.00      PROA   
ATOM   2915  O   PRO P 187     -36.942-135.393 102.555  0.00 97.00      PROA   
ATOM   2916  N   VAL P 188     -35.087-135.337 103.856  0.00 97.00      PROA   
ATOM   2917  HN  VAL P 188     -34.233-135.770 104.137  0.00 97.00      PROA   
ATOM   2918  CA  VAL P 188     -35.373-134.050 104.477  0.00 97.00      PROA   
ATOM   2919  HA  VAL P 188     -35.990-133.458 103.816  0.00 97.00      PROA   
ATOM   2920  CB  VAL P 188     -36.038-134.176 105.861  0.00 97.00      PROA   
ATOM   2921  HB  VAL P 188     -35.354-134.714 106.558  0.00 97.00      PROA   
ATOM   2922  CG1 VAL P 188     -36.357-132.788 106.460  0.00 97.00      PROA   
ATOM   2923 HG11 VAL P 188     -36.987-132.201 105.759  0.00 97.00      PROA   
ATOM   2924 HG12 VAL P 188     -35.433-132.218 106.679  0.00 97.00      PROA   
ATOM   2925 HG13 VAL P 188     -36.914-132.908 107.414  0.00 97.00      PROA   
ATOM   2926  CG2 VAL P 188     -37.343-134.996 105.763  0.00 97.00      PROA   
ATOM   2927 HG21 VAL P 188     -37.132-136.047 105.484  0.00 97.00      PROA   
ATOM   2928 HG22 VAL P 188     -38.021-134.552 105.005  0.00 97.00      PROA   
ATOM   2929 HG23 VAL P 188     -37.866-135.003 106.743  0.00 97.00      PROA   
ATOM   2930  C   VAL P 188     -34.037-133.354 104.644  0.00 97.00      PROA   
ATOM   2931  O   VAL P 188     -33.064-134.011 104.995  0.00 97.00      PROA   
ATOM   2932  N   THR P 189     -33.958-132.010 104.424  0.00 97.00      PROA   
ATOM   2933  HN  THR P 189     -34.763-131.492 104.150  0.00 97.00      PROA   
ATOM   2934  CA  THR P 189     -32.767-131.199 104.671  0.00 97.00      PROA   
ATOM   2935  HA  THR P 189     -31.974-131.866 104.965  0.00 97.00      PROA   
ATOM   2936  CB  THR P 189     -32.229-130.405 103.456  0.00 97.00      PROA   
ATOM   2937  HB  THR P 189     -31.621-131.092 102.823  0.00 97.00      PROA   
ATOM   2938  OG1 THR P 189     -31.423-129.270 103.781  0.00 97.00      PROA   
ATOM   2939  HG1 THR P 189     -30.553-129.596 104.040  0.00 97.00      PROA   
ATOM   2940  CG2 THR P 189     -33.397-129.853 102.626  0.00 97.00      PROA   
ATOM   2941 HG21 THR P 189     -34.032-129.198 103.260  0.00 97.00      PROA   
ATOM   2942 HG22 THR P 189     -34.011-130.668 102.195  0.00 97.00      PROA   
ATOM   2943 HG23 THR P 189     -32.998-129.242 101.787  0.00 97.00      PROA   
ATOM   2944  C   THR P 189     -33.035-130.324 105.880  0.00 97.00      PROA   
ATOM   2945  O   THR P 189     -34.128-129.786 106.043  0.00 97.00      PROA   
ATOM   2946  N   LEU P 190     -32.025-130.216 106.779  0.00 97.00      PROA   
ATOM   2947  HN  LEU P 190     -31.145-130.641 106.563  0.00 97.00      PROA   
ATOM   2948  CA  LEU P 190     -32.144-129.568 108.069  0.00 97.00      PROA   
ATOM   2949  HA  LEU P 190     -33.106-129.082 108.143  0.00 97.00      PROA   
ATOM   2950  CB  LEU P 190     -31.967-130.566 109.253  0.00 97.00      PROA   
ATOM   2951  HB1 LEU P 190     -31.997-129.983 110.200  0.00 97.00      PROA   
ATOM   2952  HB2 LEU P 190     -30.965-131.044 109.181  0.00 97.00      PROA   
ATOM   2953  CG  LEU P 190     -33.018-131.707 109.392  0.00 97.00      PROA   
ATOM   2954  HG  LEU P 190     -32.892-132.114 110.427  0.00 97.00      PROA   
ATOM   2955  CD1 LEU P 190     -34.471-131.214 109.276  0.00 97.00      PROA   
ATOM   2956 HD11 LEU P 190     -34.652-130.777 108.275  0.00 97.00      PROA   
ATOM   2957 HD12 LEU P 190     -34.694-130.443 110.040  0.00 97.00      PROA   
ATOM   2958 HD13 LEU P 190     -35.173-132.064 109.408  0.00 97.00      PROA   
ATOM   2959  CD2 LEU P 190     -32.761-132.900 108.448  0.00 97.00      PROA   
ATOM   2960 HD21 LEU P 190     -31.705-133.234 108.522  0.00 97.00      PROA   
ATOM   2961 HD22 LEU P 190     -32.968-132.626 107.396  0.00 97.00      PROA   
ATOM   2962 HD23 LEU P 190     -33.421-133.752 108.715  0.00 97.00      PROA   
ATOM   2963  C   LEU P 190     -31.083-128.487 108.203  0.00 97.00      PROA   
ATOM   2964  O   LEU P 190     -29.905-128.759 108.429  0.00 97.00      PROA   
ATOM   2965  N   SER P 191     -31.490-127.203 108.108  0.00 97.00      PROA   
ATOM   2966  HN  SER P 191     -32.456-126.980 107.977  0.00 97.00      PROA   
ATOM   2967  CA  SER P 191     -30.562-126.086 108.088  0.00 97.00      PROA   
ATOM   2968  HA  SER P 191     -29.622-126.431 107.679  0.00 97.00      PROA   
ATOM   2969  CB  SER P 191     -31.043-124.985 107.091  0.00 97.00      PROA   
ATOM   2970  HB1 SER P 191     -32.145-124.890 107.170  0.00 97.00      PROA   
ATOM   2971  HB2 SER P 191     -30.815-125.326 106.058  0.00 97.00      PROA   
ATOM   2972  OG  SER P 191     -30.467-123.694 107.288  0.00 97.00      PROA   
ATOM   2973  HG1 SER P 191     -30.991-123.285 107.985  0.00 97.00      PROA   
ATOM   2974  C   SER P 191     -30.246-125.565 109.484  0.00 97.00      PROA   
ATOM   2975  O   SER P 191     -31.012-124.819 110.080  0.00 97.00      PROA   
ATOM   2976  N   CYS P 192     -29.063-125.924 110.032  0.00 97.00      PROA   
ATOM   2977  HN  CYS P 192     -28.491-126.602 109.576  0.00 97.00      PROA   
ATOM   2978  CA  CYS P 192     -28.576-125.380 111.294  0.00 97.00      PROA   
ATOM   2979  HA  CYS P 192     -29.420-125.125 111.918  0.00 97.00      PROA   
ATOM   2980  CB  CYS P 192     -27.708-126.401 112.075  0.00 97.00      PROA   
ATOM   2981  HB1 CYS P 192     -27.286-125.915 112.980  0.00 97.00      PROA   
ATOM   2982  HB2 CYS P 192     -26.862-126.735 111.436  0.00 97.00      PROA   
ATOM   2983  SG  CYS P 192     -28.712-127.843 112.562  0.00 97.00      PROA   
ATOM   2984  C   CYS P 192     -27.795-124.103 111.026  0.00 97.00      PROA   
ATOM   2985  O   CYS P 192     -26.645-124.139 110.592  0.00 97.00      PROA   
ATOM   2986  N   GLU P 193     -28.436-122.929 111.256  0.00 97.00      PROA   
ATOM   2987  HN  GLU P 193     -29.334-122.928 111.694  0.00 97.00      PROA   
ATOM   2988  CA  GLU P 193     -28.036-121.679 110.634  0.00 97.00      PROA   
ATOM   2989  HA  GLU P 193     -27.151-121.858 110.041  0.00 97.00      PROA   
ATOM   2990  CB  GLU P 193     -29.145-121.201 109.660  0.00 97.00      PROA   
ATOM   2991  HB1 GLU P 193     -29.251-121.987 108.879  0.00 97.00      PROA   
ATOM   2992  HB2 GLU P 193     -28.804-120.271 109.154  0.00 97.00      PROA   
ATOM   2993  CG  GLU P 193     -30.528-120.979 110.313  0.00 97.00      PROA   
ATOM   2994  HG1 GLU P 193     -30.428-120.341 111.215  0.00 97.00      PROA   
ATOM   2995  HG2 GLU P 193     -30.998-121.941 110.608  0.00 97.00      PROA   
ATOM   2996  CD  GLU P 193     -31.445-120.252 109.346  0.00 97.00      PROA   
ATOM   2997  OE1 GLU P 193     -31.645-119.022 109.535  0.00 97.00      PROA   
ATOM   2998  OE2 GLU P 193     -31.917-120.887 108.370  0.00 97.00      PROA   
ATOM   2999  C   GLU P 193     -27.682-120.539 111.580  0.00 97.00      PROA   
ATOM   3000  O   GLU P 193     -28.340-120.310 112.591  0.00 97.00      PROA   
ATOM   3001  N   THR P 194     -26.615-119.765 111.238  0.00 97.00      PROA   
ATOM   3002  HN  THR P 194     -26.013-120.042 110.493  0.00 97.00      PROA   
ATOM   3003  CA  THR P 194     -26.236-118.544 111.944  0.00 97.00      PROA   
ATOM   3004  HA  THR P 194     -26.746-118.503 112.898  0.00 97.00      PROA   
ATOM   3005  CB  THR P 194     -24.723-118.436 112.201  0.00 97.00      PROA   
ATOM   3006  HB  THR P 194     -24.488-117.462 112.695  0.00 97.00      PROA   
ATOM   3007  OG1 THR P 194     -23.951-118.540 111.005  0.00 97.00      PROA   
ATOM   3008  HG1 THR P 194     -23.276-117.858 111.060  0.00 97.00      PROA   
ATOM   3009  CG2 THR P 194     -24.272-119.561 113.147  0.00 97.00      PROA   
ATOM   3010 HG21 THR P 194     -24.476-120.555 112.698  0.00 97.00      PROA   
ATOM   3011 HG22 THR P 194     -24.801-119.488 114.118  0.00 97.00      PROA   
ATOM   3012 HG23 THR P 194     -23.178-119.481 113.334  0.00 97.00      PROA   
ATOM   3013  C   THR P 194     -26.622-117.285 111.181  0.00 97.00      PROA   
ATOM   3014  O   THR P 194     -27.032-116.299 111.788  0.00 97.00      PROA   
ATOM   3015  N   LYS P 195     -26.419-117.276 109.840  0.00 97.00      PROA   
ATOM   3016  HN  LYS P 195     -26.109-118.121 109.416  0.00 97.00      PROA   
ATOM   3017  CA  LYS P 195     -26.426-116.108 108.959  0.00 97.00      PROA   
ATOM   3018  HA  LYS P 195     -26.195-116.503 107.981  0.00 97.00      PROA   
ATOM   3019  CB  LYS P 195     -27.809-115.398 108.809  0.00 97.00      PROA   
ATOM   3020  HB1 LYS P 195     -27.656-114.307 108.646  0.00 97.00      PROA   
ATOM   3021  HB2 LYS P 195     -28.388-115.497 109.752  0.00 97.00      PROA   
ATOM   3022  CG  LYS P 195     -28.681-115.864 107.623  0.00 97.00      PROA   
ATOM   3023  HG1 LYS P 195     -28.071-115.858 106.693  0.00 97.00      PROA   
ATOM   3024  HG2 LYS P 195     -29.480-115.096 107.495  0.00 97.00      PROA   
ATOM   3025  CD  LYS P 195     -29.386-117.221 107.784  0.00 97.00      PROA   
ATOM   3026  HD1 LYS P 195     -29.918-117.211 108.762  0.00 97.00      PROA   
ATOM   3027  HD2 LYS P 195     -28.639-118.043 107.815  0.00 97.00      PROA   
ATOM   3028  CE  LYS P 195     -30.405-117.464 106.652  0.00 97.00      PROA   
ATOM   3029  HE1 LYS P 195     -29.895-117.568 105.673  0.00 97.00      PROA   
ATOM   3030  HE2 LYS P 195     -31.118-116.612 106.607  0.00 97.00      PROA   
ATOM   3031  NZ  LYS P 195     -31.197-118.682 106.885  0.00 97.00      PROA   
ATOM   3032  HZ1 LYS P 195     -31.482-118.695 107.892  0.00 97.00      PROA   
ATOM   3033  HZ2 LYS P 195     -30.642-119.551 106.759  0.00 97.00      PROA   
ATOM   3034  HZ3 LYS P 195     -32.064-118.735 106.322  0.00 97.00      PROA   
ATOM   3035  C   LYS P 195     -25.310-115.086 109.198  0.00 97.00      PROA   
ATOM   3036  O   LYS P 195     -24.837-114.455 108.253  0.00 97.00      PROA   
ATOM   3037  N   LEU P 196     -24.829-114.930 110.448  0.00 97.00      PROA   
ATOM   3038  HN  LEU P 196     -25.305-115.382 111.200  0.00 97.00      PROA   
ATOM   3039  CA  LEU P 196     -23.782-114.005 110.831  0.00 97.00      PROA   
ATOM   3040  HA  LEU P 196     -23.750-113.196 110.114  0.00 97.00      PROA   
ATOM   3041  CB  LEU P 196     -23.993-113.410 112.251  0.00 97.00      PROA   
ATOM   3042  HB1 LEU P 196     -23.082-112.869 112.572  0.00 97.00      PROA   
ATOM   3043  HB2 LEU P 196     -24.183-114.238 112.970  0.00 97.00      PROA   
ATOM   3044  CG  LEU P 196     -25.114-112.371 112.394  0.00 97.00      PROA   
ATOM   3045  HG  LEU P 196     -25.086-111.995 113.452  0.00 97.00      PROA   
ATOM   3046  CD1 LEU P 196     -24.974-111.151 111.476  0.00 97.00      PROA   
ATOM   3047 HD11 LEU P 196     -25.101-111.461 110.418  0.00 97.00      PROA   
ATOM   3048 HD12 LEU P 196     -23.974-110.695 111.612  0.00 97.00      PROA   
ATOM   3049 HD13 LEU P 196     -25.753-110.393 111.711  0.00 97.00      PROA   
ATOM   3050  CD2 LEU P 196     -26.447-112.998 112.153  0.00 97.00      PROA   
ATOM   3051 HD21 LEU P 196     -26.638-113.830 112.890  0.00 97.00      PROA   
ATOM   3052 HD22 LEU P 196     -26.716-113.336 111.159  0.00 97.00      PROA   
ATOM   3053 HD23 LEU P 196     -27.146-112.149 112.280  0.00 97.00      PROA   
ATOM   3054  C   LEU P 196     -22.422-114.673 110.824  0.00 97.00      PROA   
ATOM   3055  O   LEU P 196     -22.281-115.848 111.159  0.00 97.00      PROA   
ATOM   3056  N   LEU P 197     -21.375-113.889 110.464  0.00 97.00      PROA   
ATOM   3057  HN  LEU P 197     -21.522-112.967 110.119  0.00 97.00      PROA   
ATOM   3058  CA  LEU P 197     -19.989-114.243 110.677  0.00 97.00      PROA   
ATOM   3059  HA  LEU P 197     -19.940-115.089 111.348  0.00 97.00      PROA   
ATOM   3060  CB  LEU P 197     -19.241-114.577 109.361  0.00 97.00      PROA   
ATOM   3061  HB1 LEU P 197     -19.306-113.703 108.677  0.00 97.00      PROA   
ATOM   3062  HB2 LEU P 197     -19.776-115.421 108.871  0.00 97.00      PROA   
ATOM   3063  CG  LEU P 197     -17.752-114.977 109.511  0.00 97.00      PROA   
ATOM   3064  HG  LEU P 197     -17.201-114.128 109.980  0.00 97.00      PROA   
ATOM   3065  CD1 LEU P 197     -17.560-116.218 110.403  0.00 97.00      PROA   
ATOM   3066 HD11 LEU P 197     -18.132-117.074 109.985  0.00 97.00      PROA   
ATOM   3067 HD12 LEU P 197     -17.909-116.022 111.437  0.00 97.00      PROA   
ATOM   3068 HD13 LEU P 197     -16.485-116.495 110.442  0.00 97.00      PROA   
ATOM   3069  CD2 LEU P 197     -17.117-115.218 108.130  0.00 97.00      PROA   
ATOM   3070 HD21 LEU P 197     -17.204-114.307 107.502  0.00 97.00      PROA   
ATOM   3071 HD22 LEU P 197     -17.631-116.056 107.614  0.00 97.00      PROA   
ATOM   3072 HD23 LEU P 197     -16.041-115.473 108.239  0.00 97.00      PROA   
ATOM   3073  C   LEU P 197     -19.341-113.065 111.368  0.00 97.00      PROA   
ATOM   3074  O   LEU P 197     -19.551-111.916 110.986  0.00 97.00      PROA   
ATOM   3075  N   LEU P 198     -18.552-113.338 112.433  0.00 97.00      PROA   
ATOM   3076  HN  LEU P 198     -18.371-114.280 112.701  0.00 97.00      PROA   
ATOM   3077  CA  LEU P 198     -17.881-112.350 113.250  0.00 97.00      PROA   
ATOM   3078  HA  LEU P 198     -17.837-111.405 112.725  0.00 97.00      PROA   
ATOM   3079  CB  LEU P 198     -18.484-112.165 114.678  0.00 97.00      PROA   
ATOM   3080  HB1 LEU P 198     -17.823-111.483 115.259  0.00 97.00      PROA   
ATOM   3081  HB2 LEU P 198     -18.496-113.145 115.203  0.00 97.00      PROA   
ATOM   3082  CG  LEU P 198     -19.911-111.557 114.788  0.00 97.00      PROA   
ATOM   3083  HG  LEU P 198     -20.062-111.337 115.875  0.00 97.00      PROA   
ATOM   3084  CD1 LEU P 198     -20.061-110.221 114.039  0.00 97.00      PROA   
ATOM   3085 HD11 LEU P 198     -19.980-110.378 112.945  0.00 97.00      PROA   
ATOM   3086 HD12 LEU P 198     -19.273-109.506 114.355  0.00 97.00      PROA   
ATOM   3087 HD13 LEU P 198     -21.055-109.773 114.252  0.00 97.00      PROA   
ATOM   3088  CD2 LEU P 198     -21.034-112.537 114.405  0.00 97.00      PROA   
ATOM   3089 HD21 LEU P 198     -20.866-113.525 114.880  0.00 97.00      PROA   
ATOM   3090 HD22 LEU P 198     -21.073-112.669 113.307  0.00 97.00      PROA   
ATOM   3091 HD23 LEU P 198     -22.016-112.142 114.739  0.00 97.00      PROA   
ATOM   3092  C   LEU P 198     -16.471-112.877 113.393  0.00 97.00      PROA   
ATOM   3093  O   LEU P 198     -16.198-114.025 113.044  0.00 97.00      PROA   
ATOM   3094  N   GLN P 199     -15.525-112.042 113.895  0.00 97.00      PROA   
ATOM   3095  HN  GLN P 199     -15.758-111.098 114.120  0.00 97.00      PROA   
ATOM   3096  CA  GLN P 199     -14.131-112.408 114.104  0.00 97.00      PROA   
ATOM   3097  HA  GLN P 199     -13.718-112.626 113.129  0.00 97.00      PROA   
ATOM   3098  CB  GLN P 199     -13.320-111.252 114.753  0.00 97.00      PROA   
ATOM   3099  HB1 GLN P 199     -12.258-111.574 114.842  0.00 97.00      PROA   
ATOM   3100  HB2 GLN P 199     -13.701-111.073 115.785  0.00 97.00      PROA   
ATOM   3101  CG  GLN P 199     -13.348-109.897 113.998  0.00 97.00      PROA   
ATOM   3102  HG1 GLN P 199     -12.528-109.237 114.350  0.00 97.00      PROA   
ATOM   3103  HG2 GLN P 199     -14.309-109.383 114.225  0.00 97.00      PROA   
ATOM   3104  CD  GLN P 199     -13.288-110.029 112.471  0.00 97.00      PROA   
ATOM   3105  OE1 GLN P 199     -14.274-109.757 111.777  0.00 97.00      PROA   
ATOM   3106  NE2 GLN P 199     -12.109-110.433 111.927  0.00 97.00      PROA   
ATOM   3107 HE21 GLN P 199     -12.057-110.490 110.932  0.00 97.00      PROA   
ATOM   3108 HE22 GLN P 199     -11.323-110.633 112.510  0.00 97.00      PROA   
ATOM   3109  C   GLN P 199     -13.967-113.664 114.957  0.00 97.00      PROA   
ATOM   3110  O   GLN P 199     -14.642-113.849 115.969  0.00 97.00      PROA   
ATOM   3111  N   ARG P 200     -13.079-114.585 114.522  0.00 97.00      PROA   
ATOM   3112  HN  ARG P 200     -12.494-114.423 113.732  0.00 97.00      PROA   
ATOM   3113  CA  ARG P 200     -13.080-115.941 115.009  0.00 97.00      PROA   
ATOM   3114  HA  ARG P 200     -13.507-115.988 115.999  0.00 97.00      PROA   
ATOM   3115  CB  ARG P 200     -13.889-116.803 114.004  0.00 97.00      PROA   
ATOM   3116  HB1 ARG P 200     -13.384-116.748 113.012  0.00 97.00      PROA   
ATOM   3117  HB2 ARG P 200     -14.892-116.340 113.866  0.00 97.00      PROA   
ATOM   3118  CG  ARG P 200     -14.064-118.278 114.385  0.00 97.00      PROA   
ATOM   3119  HG1 ARG P 200     -13.280-118.586 115.106  0.00 97.00      PROA   
ATOM   3120  HG2 ARG P 200     -13.883-118.865 113.460  0.00 97.00      PROA   
ATOM   3121  CD  ARG P 200     -15.431-118.659 114.971  0.00 97.00      PROA   
ATOM   3122  HD1 ARG P 200     -15.841-117.845 115.602  0.00 97.00      PROA   
ATOM   3123  HD2 ARG P 200     -15.339-119.574 115.603  0.00 97.00      PROA   
ATOM   3124  NE  ARG P 200     -16.379-118.907 113.834  0.00 97.00      PROA   
ATOM   3125  HE  ARG P 200     -16.869-118.148 113.417  0.00 97.00      PROA   
ATOM   3126  CZ  ARG P 200     -16.564-120.128 113.294  0.00 97.00      PROA   
ATOM   3127  NH1 ARG P 200     -15.905-121.209 113.728  0.00 97.00      PROA   
ATOM   3128 HH11 ARG P 200     -14.981-121.060 114.076  0.00 97.00      PROA   
ATOM   3129 HH12 ARG P 200     -16.049-122.075 113.250  0.00 97.00      PROA   
ATOM   3130  NH2 ARG P 200     -17.361-120.298 112.228  0.00 97.00      PROA   
ATOM   3131 HH21 ARG P 200     -17.711-119.501 111.749  0.00 97.00      PROA   
ATOM   3132 HH22 ARG P 200     -17.263-121.173 111.758  0.00 97.00      PROA   
ATOM   3133  C   ARG P 200     -11.636-116.408 115.014  0.00 97.00      PROA   
ATOM   3134  O   ARG P 200     -10.926-116.073 114.067  0.00 97.00      PROA   
ATOM   3135  N   PRO P 201     -11.120-117.159 115.995  0.00 97.00      PROA   
ATOM   3136  CD  PRO P 201     -11.693-117.287 117.342  0.00 97.00      PROA   
ATOM   3137  HD1 PRO P 201     -12.733-117.679 117.299  0.00 97.00      PROA   
ATOM   3138  HD2 PRO P 201     -11.680-116.292 117.840  0.00 97.00      PROA   
ATOM   3139  CA  PRO P 201      -9.836-117.838 115.863  0.00 97.00      PROA   
ATOM   3140  HA  PRO P 201      -9.103-117.182 115.414  0.00 97.00      PROA   
ATOM   3141  CB  PRO P 201      -9.448-118.184 117.314  0.00 97.00      PROA   
ATOM   3142  HB1 PRO P 201      -8.851-117.340 117.729  0.00 97.00      PROA   
ATOM   3143  HB2 PRO P 201      -8.851-119.112 117.407  0.00 97.00      PROA   
ATOM   3144  CG  PRO P 201     -10.776-118.263 118.087  0.00 97.00      PROA   
ATOM   3145  HG1 PRO P 201     -11.194-119.288 118.008  0.00 97.00      PROA   
ATOM   3146  HG2 PRO P 201     -10.663-118.011 119.159  0.00 97.00      PROA   
ATOM   3147  C   PRO P 201      -9.947-119.065 114.966  0.00 97.00      PROA   
ATOM   3148  O   PRO P 201      -9.379-119.050 113.875  0.00 97.00      PROA   
ATOM   3149  N   GLY P 202     -10.682-120.120 115.379  0.00 97.00      PROA   
ATOM   3150  HN  GLY P 202     -11.033-120.153 116.313  0.00 97.00      PROA   
ATOM   3151  CA  GLY P 202     -10.955-121.282 114.558  0.00 97.00      PROA   
ATOM   3152  HA1 GLY P 202     -11.272-122.035 115.250  0.00 97.00      PROA   
ATOM   3153  HA2 GLY P 202     -10.080-121.565 113.992  0.00 97.00      PROA   
ATOM   3154  C   GLY P 202     -12.108-121.064 113.631  0.00 97.00      PROA   
ATOM   3155  O   GLY P 202     -13.244-121.120 114.072  0.00 97.00      PROA   
ATOM   3156  N   LEU P 203     -11.840-120.835 112.328  0.00 97.00      PROA   
ATOM   3157  HN  LEU P 203     -10.885-120.812 112.043  0.00 97.00      PROA   
ATOM   3158  CA  LEU P 203     -12.807-120.515 111.287  0.00 97.00      PROA   
ATOM   3159  HA  LEU P 203     -13.362-119.663 111.641  0.00 97.00      PROA   
ATOM   3160  CB  LEU P 203     -12.105-120.063 109.972  0.00 97.00      PROA   
ATOM   3161  HB1 LEU P 203     -12.737-120.285 109.085  0.00 97.00      PROA   
ATOM   3162  HB2 LEU P 203     -11.164-120.645 109.862  0.00 97.00      PROA   
ATOM   3163  CG  LEU P 203     -11.768-118.545 109.888  0.00 97.00      PROA   
ATOM   3164  HG  LEU P 203     -11.182-118.404 108.946  0.00 97.00      PROA   
ATOM   3165  CD1 LEU P 203     -13.034-117.675 109.750  0.00 97.00      PROA   
ATOM   3166 HD11 LEU P 203     -13.662-117.748 110.663  0.00 97.00      PROA   
ATOM   3167 HD12 LEU P 203     -13.637-118.001 108.877  0.00 97.00      PROA   
ATOM   3168 HD13 LEU P 203     -12.753-116.610 109.605  0.00 97.00      PROA   
ATOM   3169  CD2 LEU P 203     -10.882-118.037 111.042  0.00 97.00      PROA   
ATOM   3170 HD21 LEU P 203      -9.956-118.644 111.116  0.00 97.00      PROA   
ATOM   3171 HD22 LEU P 203     -11.423-118.099 112.009  0.00 97.00      PROA   
ATOM   3172 HD23 LEU P 203     -10.596-116.977 110.873  0.00 97.00      PROA   
ATOM   3173  C   LEU P 203     -13.883-121.557 110.987  0.00 97.00      PROA   
ATOM   3174  O   LEU P 203     -15.000-121.185 110.634  0.00 97.00      PROA   
ATOM   3175  N   GLN P 204     -13.593-122.874 111.088  0.00 97.00      PROA   
ATOM   3176  HN  GLN P 204     -12.740-123.181 111.511  0.00 97.00      PROA   
ATOM   3177  CA  GLN P 204     -14.448-123.948 110.593  0.00 97.00      PROA   
ATOM   3178  HA  GLN P 204     -14.692-123.713 109.568  0.00 97.00      PROA   
ATOM   3179  CB  GLN P 204     -13.672-125.292 110.662  0.00 97.00      PROA   
ATOM   3180  HB1 GLN P 204     -13.537-125.575 111.729  0.00 97.00      PROA   
ATOM   3181  HB2 GLN P 204     -12.649-125.094 110.264  0.00 97.00      PROA   
ATOM   3182  CG  GLN P 204     -14.247-126.510 109.902  0.00 97.00      PROA   
ATOM   3183  HG1 GLN P 204     -15.097-126.937 110.474  0.00 97.00      PROA   
ATOM   3184  HG2 GLN P 204     -13.466-127.296 109.839  0.00 97.00      PROA   
ATOM   3185  CD  GLN P 204     -14.752-126.160 108.497  0.00 97.00      PROA   
ATOM   3186  OE1 GLN P 204     -15.868-125.672 108.297  0.00 97.00      PROA   
ATOM   3187  NE2 GLN P 204     -13.905-126.432 107.469  0.00 97.00      PROA   
ATOM   3188 HE21 GLN P 204     -14.221-126.230 106.545  0.00 97.00      PROA   
ATOM   3189 HE22 GLN P 204     -13.000-126.810 107.659  0.00 97.00      PROA   
ATOM   3190  C   GLN P 204     -15.748-124.096 111.375  0.00 97.00      PROA   
ATOM   3191  O   GLN P 204     -15.891-123.587 112.476  0.00 97.00      PROA   
ATOM   3192  N   LEU P 205     -16.751-124.817 110.831  0.00 97.00      PROA   
ATOM   3193  HN  LEU P 205     -16.680-125.160 109.895  0.00 97.00      PROA   
ATOM   3194  CA  LEU P 205     -17.821-125.354 111.642  0.00 97.00      PROA   
ATOM   3195  HA  LEU P 205     -17.568-125.260 112.688  0.00 97.00      PROA   
ATOM   3196  CB  LEU P 205     -19.195-124.678 111.419  0.00 97.00      PROA   
ATOM   3197  HB1 LEU P 205     -19.982-125.236 111.973  0.00 97.00      PROA   
ATOM   3198  HB2 LEU P 205     -19.436-124.714 110.334  0.00 97.00      PROA   
ATOM   3199  CG  LEU P 205     -19.272-123.208 111.893  0.00 97.00      PROA   
ATOM   3200  HG  LEU P 205     -18.407-122.667 111.447  0.00 97.00      PROA   
ATOM   3201  CD1 LEU P 205     -20.554-122.526 111.382  0.00 97.00      PROA   
ATOM   3202 HD11 LEU P 205     -21.448-123.047 111.784  0.00 97.00      PROA   
ATOM   3203 HD12 LEU P 205     -20.592-122.558 110.273  0.00 97.00      PROA   
ATOM   3204 HD13 LEU P 205     -20.585-121.466 111.710  0.00 97.00      PROA   
ATOM   3205  CD2 LEU P 205     -19.191-123.096 113.428  0.00 97.00      PROA   
ATOM   3206 HD21 LEU P 205     -18.229-123.498 113.808  0.00 97.00      PROA   
ATOM   3207 HD22 LEU P 205     -20.020-123.671 113.892  0.00 97.00      PROA   
ATOM   3208 HD23 LEU P 205     -19.278-122.036 113.744  0.00 97.00      PROA   
ATOM   3209  C   LEU P 205     -17.935-126.836 111.378  0.00 97.00      PROA   
ATOM   3210  O   LEU P 205     -18.343-127.278 110.306  0.00 97.00      PROA   
ATOM   3211  N   TYR P 206     -17.599-127.648 112.405  0.00 97.00      PROA   
ATOM   3212  HN  TYR P 206     -17.209-127.270 113.241  0.00 97.00      PROA   
ATOM   3213  CA  TYR P 206     -17.901-129.065 112.445  0.00 97.00      PROA   
ATOM   3214  HA  TYR P 206     -17.994-129.446 111.436  0.00 97.00      PROA   
ATOM   3215  CB  TYR P 206     -16.872-129.918 113.237  0.00 97.00      PROA   
ATOM   3216  HB1 TYR P 206     -17.070-131.003 113.116  0.00 97.00      PROA   
ATOM   3217  HB2 TYR P 206     -16.910-129.669 114.320  0.00 97.00      PROA   
ATOM   3218  CG  TYR P 206     -15.478-129.627 112.754  0.00 97.00      PROA   
ATOM   3219  CD1 TYR P 206     -14.903-130.336 111.681  0.00 97.00      PROA   
ATOM   3220  HD1 TYR P 206     -15.467-131.118 111.191  0.00 97.00      PROA   
ATOM   3221  CE1 TYR P 206     -13.608-130.025 111.238  0.00 97.00      PROA   
ATOM   3222  HE1 TYR P 206     -13.173-130.561 110.406  0.00 97.00      PROA   
ATOM   3223  CZ  TYR P 206     -12.887-128.996 111.862  0.00 97.00      PROA   
ATOM   3224  OH  TYR P 206     -11.623-128.599 111.376  0.00 97.00      PROA   
ATOM   3225  HH  TYR P 206     -11.404-127.754 111.790  0.00 97.00      PROA   
ATOM   3226  CD2 TYR P 206     -14.717-128.643 113.405  0.00 97.00      PROA   
ATOM   3227  HD2 TYR P 206     -15.123-128.107 114.251  0.00 97.00      PROA   
ATOM   3228  CE2 TYR P 206     -13.441-128.317 112.952  0.00 97.00      PROA   
ATOM   3229  HE2 TYR P 206     -12.901-127.528 113.448  0.00 97.00      PROA   
ATOM   3230  C   TYR P 206     -19.238-129.160 113.134  0.00 97.00      PROA   
ATOM   3231  O   TYR P 206     -19.590-128.299 113.939  0.00 97.00      PROA   
ATOM   3232  N   PHE P 207     -20.034-130.200 112.814  0.00 97.00      PROA   
ATOM   3233  HN  PHE P 207     -19.736-130.915 112.182  0.00 97.00      PROA   
ATOM   3234  CA  PHE P 207     -21.383-130.304 113.326  0.00 97.00      PROA   
ATOM   3235  HA  PHE P 207     -21.510-129.672 114.194  0.00 97.00      PROA   
ATOM   3236  CB  PHE P 207     -22.470-129.978 112.269  0.00 97.00      PROA   
ATOM   3237  HB1 PHE P 207     -23.489-130.205 112.650  0.00 97.00      PROA   
ATOM   3238  HB2 PHE P 207     -22.295-130.604 111.370  0.00 97.00      PROA   
ATOM   3239  CG  PHE P 207     -22.452-128.529 111.838  0.00 97.00      PROA   
ATOM   3240  CD1 PHE P 207     -21.555-128.081 110.850  0.00 97.00      PROA   
ATOM   3241  HD1 PHE P 207     -20.812-128.758 110.453  0.00 97.00      PROA   
ATOM   3242  CE1 PHE P 207     -21.623-126.772 110.363  0.00 97.00      PROA   
ATOM   3243  HE1 PHE P 207     -20.918-126.441 109.613  0.00 97.00      PROA   
ATOM   3244  CZ  PHE P 207     -22.594-125.891 110.851  0.00 97.00      PROA   
ATOM   3245  HZ  PHE P 207     -22.644-124.878 110.478  0.00 97.00      PROA   
ATOM   3246  CD2 PHE P 207     -23.421-127.632 112.323  0.00 97.00      PROA   
ATOM   3247  HD2 PHE P 207     -24.128-127.964 113.069  0.00 97.00      PROA   
ATOM   3248  CE2 PHE P 207     -23.494-126.322 111.833  0.00 97.00      PROA   
ATOM   3249  HE2 PHE P 207     -24.247-125.644 112.209  0.00 97.00      PROA   
ATOM   3250  C   PHE P 207     -21.610-131.709 113.789  0.00 97.00      PROA   
ATOM   3251  O   PHE P 207     -20.886-132.622 113.421  0.00 97.00      PROA   
ATOM   3252  N   SER P 208     -22.647-131.909 114.622  0.00 97.00      PROA   
ATOM   3253  HN  SER P 208     -23.163-131.141 114.990  0.00 97.00      PROA   
ATOM   3254  CA  SER P 208     -23.098-133.219 115.018  0.00 97.00      PROA   
ATOM   3255  HA  SER P 208     -22.886-133.920 114.222  0.00 97.00      PROA   
ATOM   3256  CB  SER P 208     -22.455-133.742 116.330  0.00 97.00      PROA   
ATOM   3257  HB1 SER P 208     -21.375-133.927 116.138  0.00 97.00      PROA   
ATOM   3258  HB2 SER P 208     -22.919-134.701 116.649  0.00 97.00      PROA   
ATOM   3259  OG  SER P 208     -22.558-132.778 117.372  0.00 97.00      PROA   
ATOM   3260  HG1 SER P 208     -22.490-133.243 118.212  0.00 97.00      PROA   
ATOM   3261  C   SER P 208     -24.595-133.145 115.139  0.00 97.00      PROA   
ATOM   3262  O   SER P 208     -25.164-132.073 115.331  0.00 97.00      PROA   
ATOM   3263  N   PHE P 209     -25.260-134.308 114.980  0.00 97.00      PROA   
ATOM   3264  HN  PHE P 209     -24.762-135.159 114.843  0.00 97.00      PROA   
ATOM   3265  CA  PHE P 209     -26.696-134.435 114.976  0.00 97.00      PROA   
ATOM   3266  HA  PHE P 209     -27.133-133.538 115.395  0.00 97.00      PROA   
ATOM   3267  CB  PHE P 209     -27.247-134.716 113.547  0.00 97.00      PROA   
ATOM   3268  HB1 PHE P 209     -27.920-135.597 113.502  0.00 97.00      PROA   
ATOM   3269  HB2 PHE P 209     -26.403-134.898 112.846  0.00 97.00      PROA   
ATOM   3270  CG  PHE P 209     -28.037-133.534 113.054  0.00 97.00      PROA   
ATOM   3271  CD1 PHE P 209     -29.350-133.342 113.516  0.00 97.00      PROA   
ATOM   3272  HD1 PHE P 209     -29.765-134.023 114.245  0.00 97.00      PROA   
ATOM   3273  CE1 PHE P 209     -30.129-132.285 113.033  0.00 97.00      PROA   
ATOM   3274  HE1 PHE P 209     -31.139-132.158 113.391  0.00 97.00      PROA   
ATOM   3275  CZ  PHE P 209     -29.602-131.408 112.077  0.00 97.00      PROA   
ATOM   3276  HZ  PHE P 209     -30.198-130.592 111.698  0.00 97.00      PROA   
ATOM   3277  CD2 PHE P 209     -27.515-132.645 112.095  0.00 97.00      PROA   
ATOM   3278  HD2 PHE P 209     -26.511-132.782 111.722  0.00 97.00      PROA   
ATOM   3279  CE2 PHE P 209     -28.295-131.588 111.609  0.00 97.00      PROA   
ATOM   3280  HE2 PHE P 209     -27.892-130.911 110.870  0.00 97.00      PROA   
ATOM   3281  C   PHE P 209     -27.041-135.560 115.919  0.00 97.00      PROA   
ATOM   3282  O   PHE P 209     -26.334-136.562 116.002  0.00 97.00      PROA   
ATOM   3283  N   TYR P 210     -28.137-135.387 116.690  0.00 97.00      PROA   
ATOM   3284  HN  TYR P 210     -28.685-134.556 116.621  0.00 97.00      PROA   
ATOM   3285  CA  TYR P 210     -28.522-136.294 117.747  0.00 97.00      PROA   
ATOM   3286  HA  TYR P 210     -28.046-137.257 117.615  0.00 97.00      PROA   
ATOM   3287  CB  TYR P 210     -28.232-135.715 119.165  0.00 97.00      PROA   
ATOM   3288  HB1 TYR P 210     -28.440-136.470 119.953  0.00 97.00      PROA   
ATOM   3289  HB2 TYR P 210     -28.896-134.843 119.340  0.00 97.00      PROA   
ATOM   3290  CG  TYR P 210     -26.815-135.202 119.333  0.00 97.00      PROA   
ATOM   3291  CD1 TYR P 210     -26.467-133.910 118.893  0.00 97.00      PROA   
ATOM   3292  HD1 TYR P 210     -27.203-133.308 118.384  0.00 97.00      PROA   
ATOM   3293  CE1 TYR P 210     -25.195-133.380 119.138  0.00 97.00      PROA   
ATOM   3294  HE1 TYR P 210     -24.954-132.384 118.799  0.00 97.00      PROA   
ATOM   3295  CZ  TYR P 210     -24.253-134.131 119.850  0.00 97.00      PROA   
ATOM   3296  OH  TYR P 210     -22.983-133.597 120.157  0.00 97.00      PROA   
ATOM   3297  HH  TYR P 210     -23.094-132.668 120.397  0.00 97.00      PROA   
ATOM   3298  CD2 TYR P 210     -25.857-135.942 120.050  0.00 97.00      PROA   
ATOM   3299  HD2 TYR P 210     -26.122-136.911 120.444  0.00 97.00      PROA   
ATOM   3300  CE2 TYR P 210     -24.582-135.415 120.298  0.00 97.00      PROA   
ATOM   3301  HE2 TYR P 210     -23.860-135.983 120.866  0.00 97.00      PROA   
ATOM   3302  C   TYR P 210     -30.017-136.472 117.621  0.00 97.00      PROA   
ATOM   3303  O   TYR P 210     -30.696-135.663 116.990  0.00 97.00      PROA   
ATOM   3304  N   MET P 211     -30.567-137.545 118.238  0.00 97.00      PROA   
ATOM   3305  HN  MET P 211     -29.996-138.221 118.701  0.00 97.00      PROA   
ATOM   3306  CA  MET P 211     -31.996-137.725 118.378  0.00 97.00      PROA   
ATOM   3307  HA  MET P 211     -32.523-136.860 118.008  0.00 97.00      PROA   
ATOM   3308  CB  MET P 211     -32.501-138.986 117.628  0.00 97.00      PROA   
ATOM   3309  HB1 MET P 211     -33.552-139.198 117.926  0.00 97.00      PROA   
ATOM   3310  HB2 MET P 211     -31.874-139.857 117.923  0.00 97.00      PROA   
ATOM   3311  CG  MET P 211     -32.467-138.840 116.095  0.00 97.00      PROA   
ATOM   3312  HG1 MET P 211     -31.492-138.403 115.792  0.00 97.00      PROA   
ATOM   3313  HG2 MET P 211     -33.251-138.104 115.817  0.00 97.00      PROA   
ATOM   3314  SD  MET P 211     -32.723-140.390 115.171  0.00 97.00      PROA   
ATOM   3315  CE  MET P 211     -34.426-140.728 115.699  0.00 97.00      PROA   
ATOM   3316  HE1 MET P 211     -35.084-139.858 115.492  0.00 97.00      PROA   
ATOM   3317  HE2 MET P 211     -34.479-140.951 116.786  0.00 97.00      PROA   
ATOM   3318  HE3 MET P 211     -34.838-141.603 115.153  0.00 97.00      PROA   
ATOM   3319  C   MET P 211     -32.302-137.874 119.848  0.00 97.00      PROA   
ATOM   3320  O   MET P 211     -32.094-138.949 120.407  0.00 97.00      PROA   
ATOM   3321  N   GLY P 212     -32.829-136.806 120.512  0.00 97.00      PROA   
ATOM   3322  HN  GLY P 212     -33.097-135.982 120.013  0.00 97.00      PROA   
ATOM   3323  CA  GLY P 212     -33.051-136.739 121.954  0.00 97.00      PROA   
ATOM   3324  HA1 GLY P 212     -33.986-137.235 122.167  0.00 97.00      PROA   
ATOM   3325  HA2 GLY P 212     -33.081-135.693 122.208  0.00 97.00      PROA   
ATOM   3326  C   GLY P 212     -31.954-137.345 122.804  0.00 97.00      PROA   
ATOM   3327  O   GLY P 212     -30.796-136.935 122.757  0.00 97.00      PROA   
ATOM   3328  N   SER P 213     -32.321-138.365 123.609  0.00 97.00      PROA   
ATOM   3329  HN  SER P 213     -33.284-138.623 123.644  0.00 97.00      PROA   
ATOM   3330  CA  SER P 213     -31.413-139.099 124.477  0.00 97.00      PROA   
ATOM   3331  HA  SER P 213     -30.720-138.385 124.903  0.00 97.00      PROA   
ATOM   3332  CB  SER P 213     -32.194-139.756 125.654  0.00 97.00      PROA   
ATOM   3333  HB1 SER P 213     -32.902-140.518 125.263  0.00 97.00      PROA   
ATOM   3334  HB2 SER P 213     -32.788-138.969 126.166  0.00 97.00      PROA   
ATOM   3335  OG  SER P 213     -31.340-140.352 126.629  0.00 97.00      PROA   
ATOM   3336  HG1 SER P 213     -30.775-140.959 126.138  0.00 97.00      PROA   
ATOM   3337  C   SER P 213     -30.578-140.164 123.746  0.00 97.00      PROA   
ATOM   3338  O   SER P 213     -30.210-141.182 124.331  0.00 97.00      PROA   
ATOM   3339  N   LYS P 214     -30.216-139.972 122.456  0.00 97.00      PROA   
ATOM   3340  HN  LYS P 214     -30.567-139.204 121.927  0.00 97.00      PROA   
ATOM   3341  CA  LYS P 214     -29.209-140.821 121.844  0.00 97.00      PROA   
ATOM   3342  HA  LYS P 214     -28.499-141.075 122.620  0.00 97.00      PROA   
ATOM   3343  CB  LYS P 214     -29.736-142.177 121.304  0.00 97.00      PROA   
ATOM   3344  HB1 LYS P 214     -30.020-142.787 122.192  0.00 97.00      PROA   
ATOM   3345  HB2 LYS P 214     -28.917-142.721 120.784  0.00 97.00      PROA   
ATOM   3346  CG  LYS P 214     -30.960-142.077 120.378  0.00 97.00      PROA   
ATOM   3347  HG1 LYS P 214     -30.749-141.324 119.587  0.00 97.00      PROA   
ATOM   3348  HG2 LYS P 214     -31.837-141.714 120.957  0.00 97.00      PROA   
ATOM   3349  CD  LYS P 214     -31.302-143.409 119.684  0.00 97.00      PROA   
ATOM   3350  HD1 LYS P 214     -30.441-143.676 119.028  0.00 97.00      PROA   
ATOM   3351  HD2 LYS P 214     -32.186-143.242 119.028  0.00 97.00      PROA   
ATOM   3352  CE  LYS P 214     -31.586-144.570 120.651  0.00 97.00      PROA   
ATOM   3353  HE1 LYS P 214     -32.481-144.352 121.271  0.00 97.00      PROA   
ATOM   3354  HE2 LYS P 214     -30.721-144.757 121.321  0.00 97.00      PROA   
ATOM   3355  NZ  LYS P 214     -31.840-145.822 119.899  0.00 97.00      PROA   
ATOM   3356  HZ1 LYS P 214     -30.994-146.059 119.342  0.00 97.00      PROA   
ATOM   3357  HZ2 LYS P 214     -32.645-145.682 119.256  0.00 97.00      PROA   
ATOM   3358  HZ3 LYS P 214     -32.047-146.598 120.558  0.00 97.00      PROA   
ATOM   3359  C   LYS P 214     -28.369-140.135 120.786  0.00 97.00      PROA   
ATOM   3360  O   LYS P 214     -28.850-139.404 119.923  0.00 97.00      PROA   
ATOM   3361  N   THR P 215     -27.044-140.405 120.836  0.00 97.00      PROA   
ATOM   3362  HN  THR P 215     -26.665-140.942 121.586  0.00 97.00      PROA   
ATOM   3363  CA  THR P 215     -26.067-140.083 119.815  0.00 97.00      PROA   
ATOM   3364  HA  THR P 215     -26.129-139.021 119.618  0.00 97.00      PROA   
ATOM   3365  CB  THR P 215     -24.649-140.433 120.264  0.00 97.00      PROA   
ATOM   3366  HB  THR P 215     -23.925-140.424 119.415  0.00 97.00      PROA   
ATOM   3367  OG1 THR P 215     -24.620-141.714 120.887  0.00 97.00      PROA   
ATOM   3368  HG1 THR P 215     -24.861-142.347 120.207  0.00 97.00      PROA   
ATOM   3369  CG2 THR P 215     -24.165-139.408 121.303  0.00 97.00      PROA   
ATOM   3370 HG21 THR P 215     -24.872-139.345 122.156  0.00 97.00      PROA   
ATOM   3371 HG22 THR P 215     -24.060-138.405 120.843  0.00 97.00      PROA   
ATOM   3372 HG23 THR P 215     -23.173-139.719 121.698  0.00 97.00      PROA   
ATOM   3373  C   THR P 215     -26.310-140.804 118.502  0.00 97.00      PROA   
ATOM   3374  O   THR P 215     -26.593-142.001 118.479  0.00 97.00      PROA   
ATOM   3375  N   LEU P 216     -26.123-140.090 117.370  0.00 97.00      PROA   
ATOM   3376  HN  LEU P 216     -26.004-139.100 117.400  0.00 97.00      PROA   
ATOM   3377  CA  LEU P 216     -25.933-140.701 116.069  0.00 97.00      PROA   
ATOM   3378  HA  LEU P 216     -26.397-141.675 116.064  0.00 97.00      PROA   
ATOM   3379  CB  LEU P 216     -26.551-139.851 114.933  0.00 97.00      PROA   
ATOM   3380  HB1 LEU P 216     -26.343-140.309 113.943  0.00 97.00      PROA   
ATOM   3381  HB2 LEU P 216     -26.089-138.840 114.944  0.00 97.00      PROA   
ATOM   3382  CG  LEU P 216     -28.087-139.687 115.050  0.00 97.00      PROA   
ATOM   3383  HG  LEU P 216     -28.317-139.174 116.014  0.00 97.00      PROA   
ATOM   3384  CD1 LEU P 216     -28.634-138.799 113.919  0.00 97.00      PROA   
ATOM   3385 HD11 LEU P 216     -28.447-139.276 112.933  0.00 97.00      PROA   
ATOM   3386 HD12 LEU P 216     -28.140-137.806 113.936  0.00 97.00      PROA   
ATOM   3387 HD13 LEU P 216     -29.728-138.657 114.038  0.00 97.00      PROA   
ATOM   3388  CD2 LEU P 216     -28.816-141.043 115.052  0.00 97.00      PROA   
ATOM   3389 HD21 LEU P 216     -28.527-141.653 115.932  0.00 97.00      PROA   
ATOM   3390 HD22 LEU P 216     -28.580-141.606 114.124  0.00 97.00      PROA   
ATOM   3391 HD23 LEU P 216     -29.911-140.882 115.091  0.00 97.00      PROA   
ATOM   3392  C   LEU P 216     -24.448-140.937 115.861  0.00 97.00      PROA   
ATOM   3393  O   LEU P 216     -23.643-140.627 116.736  0.00 97.00      PROA   
ATOM   3394  N   ARG P 217     -24.042-141.542 114.714  0.00 97.00      PROA   
ATOM   3395  HN  ARG P 217     -24.710-141.816 114.026  0.00 97.00      PROA   
ATOM   3396  CA  ARG P 217     -22.647-141.839 114.416  0.00 97.00      PROA   
ATOM   3397  HA  ARG P 217     -22.214-142.281 115.305  0.00 97.00      PROA   
ATOM   3398  CB  ARG P 217     -22.464-142.857 113.259  0.00 97.00      PROA   
ATOM   3399  HB1 ARG P 217     -21.377-142.946 113.025  0.00 97.00      PROA   
ATOM   3400  HB2 ARG P 217     -22.975-142.467 112.352  0.00 97.00      PROA   
ATOM   3401  CG  ARG P 217     -22.960-144.286 113.551  0.00 97.00      PROA   
ATOM   3402  HG1 ARG P 217     -24.045-144.264 113.795  0.00 97.00      PROA   
ATOM   3403  HG2 ARG P 217     -22.420-144.677 114.442  0.00 97.00      PROA   
ATOM   3404  CD  ARG P 217     -22.736-145.217 112.348  0.00 97.00      PROA   
ATOM   3405  HD1 ARG P 217     -21.673-145.214 112.017  0.00 97.00      PROA   
ATOM   3406  HD2 ARG P 217     -23.365-144.885 111.493  0.00 97.00      PROA   
ATOM   3407  NE  ARG P 217     -23.167-146.605 112.707  0.00 97.00      PROA   
ATOM   3408  HE  ARG P 217     -24.086-146.902 112.466  0.00 97.00      PROA   
ATOM   3409  CZ  ARG P 217     -22.371-147.520 113.299  0.00 97.00      PROA   
ATOM   3410  NH1 ARG P 217     -21.121-147.242 113.699  0.00 97.00      PROA   
ATOM   3411 HH11 ARG P 217     -20.788-146.310 113.604  0.00 97.00      PROA   
ATOM   3412 HH12 ARG P 217     -20.579-147.958 114.134  0.00 97.00      PROA   
ATOM   3413  NH2 ARG P 217     -22.846-148.764 113.495  0.00 97.00      PROA   
ATOM   3414 HH21 ARG P 217     -23.771-148.982 113.198  0.00 97.00      PROA   
ATOM   3415 HH22 ARG P 217     -22.252-149.451 113.904  0.00 97.00      PROA   
ATOM   3416  C   ARG P 217     -21.808-140.608 114.099  0.00 97.00      PROA   
ATOM   3417  O   ARG P 217     -21.452-140.348 112.951  0.00 97.00      PROA   
ATOM   3418  N   GLY P 218     -21.458-139.837 115.153  0.00 97.00      PROA   
ATOM   3419  HN  GLY P 218     -21.887-140.039 116.032  0.00 97.00      PROA   
ATOM   3420  CA  GLY P 218     -20.488-138.758 115.155  0.00 97.00      PROA   
ATOM   3421  HA1 GLY P 218     -20.417-138.408 116.174  0.00 97.00      PROA   
ATOM   3422  HA2 GLY P 218     -20.832-138.000 114.467  0.00 97.00      PROA   
ATOM   3423  C   GLY P 218     -19.098-139.165 114.751  0.00 97.00      PROA   
ATOM   3424  O   GLY P 218     -18.749-140.344 114.751  0.00 97.00      PROA   
ATOM   3425  N   ARG P 219     -18.268-138.145 114.444  0.00 97.00      PROA   
ATOM   3426  HN  ARG P 219     -18.598-137.205 114.476  0.00 97.00      PROA   
ATOM   3427  CA  ARG P 219     -16.884-138.283 114.063  0.00 97.00      PROA   
ATOM   3428  HA  ARG P 219     -16.341-138.581 114.949  0.00 97.00      PROA   
ATOM   3429  CB  ARG P 219     -16.601-139.311 112.908  0.00 97.00      PROA   
ATOM   3430  HB1 ARG P 219     -16.800-140.326 113.318  0.00 97.00      PROA   
ATOM   3431  HB2 ARG P 219     -15.525-139.309 112.646  0.00 97.00      PROA   
ATOM   3432  CG  ARG P 219     -17.480-139.175 111.643  0.00 97.00      PROA   
ATOM   3433  HG1 ARG P 219     -17.387-138.153 111.215  0.00 97.00      PROA   
ATOM   3434  HG2 ARG P 219     -18.541-139.315 111.940  0.00 97.00      PROA   
ATOM   3435  CD  ARG P 219     -17.189-140.200 110.534  0.00 97.00      PROA   
ATOM   3436  HD1 ARG P 219     -17.999-140.159 109.768  0.00 97.00      PROA   
ATOM   3437  HD2 ARG P 219     -17.113-141.228 110.950  0.00 97.00      PROA   
ATOM   3438  NE  ARG P 219     -15.889-139.806 109.908  0.00 97.00      PROA   
ATOM   3439  HE  ARG P 219     -15.342-139.085 110.338  0.00 97.00      PROA   
ATOM   3440  CZ  ARG P 219     -15.551-140.054 108.631  0.00 97.00      PROA   
ATOM   3441  NH1 ARG P 219     -16.040-141.118 107.997  0.00 97.00      PROA   
ATOM   3442 HH11 ARG P 219     -16.491-141.770 108.593  0.00 97.00      PROA   
ATOM   3443 HH12 ARG P 219     -15.622-141.373 107.130  0.00 97.00      PROA   
ATOM   3444  NH2 ARG P 219     -14.685-139.236 108.012  0.00 97.00      PROA   
ATOM   3445 HH21 ARG P 219     -14.635-139.230 107.020  0.00 97.00      PROA   
ATOM   3446 HH22 ARG P 219     -14.343-138.443 108.525  0.00 97.00      PROA   
ATOM   3447  C   ARG P 219     -16.455-136.871 113.740  0.00 97.00      PROA   
ATOM   3448  O   ARG P 219     -16.822-135.927 114.437  0.00 97.00      PROA   
ATOM   3449  N   ASP P 220     -15.692-136.686 112.650  0.00 97.00      PROA   
ATOM   3450  HN  ASP P 220     -15.296-137.471 112.172  0.00 97.00      PROA   
ATOM   3451  CA  ASP P 220     -15.424-135.457 111.944  0.00 97.00      PROA   
ATOM   3452  HA  ASP P 220     -15.261-134.660 112.658  0.00 97.00      PROA   
ATOM   3453  CB  ASP P 220     -14.131-135.644 111.080  0.00 97.00      PROA   
ATOM   3454  HB1 ASP P 220     -13.267-135.688 111.782  0.00 97.00      PROA   
ATOM   3455  HB2 ASP P 220     -13.958-134.789 110.401  0.00 97.00      PROA   
ATOM   3456  CG  ASP P 220     -14.075-136.961 110.292  0.00 97.00      PROA   
ATOM   3457  OD1 ASP P 220     -13.863-136.897 109.056  0.00 97.00      PROA   
ATOM   3458  OD2 ASP P 220     -14.155-138.045 110.922  0.00 97.00      PROA   
ATOM   3459  C   ASP P 220     -16.643-135.097 111.083  0.00 97.00      PROA   
ATOM   3460  O   ASP P 220     -16.571-134.971 109.862  0.00 97.00      PROA   
ATOM   3461  N   THR P 221     -17.830-134.945 111.717  0.00 97.00      PROA   
ATOM   3462  HN  THR P 221     -17.890-135.054 112.709  0.00 97.00      PROA   
ATOM   3463  CA  THR P 221     -19.098-134.834 111.013  0.00 97.00      PROA   
ATOM   3464  HA  THR P 221     -19.010-135.503 110.169  0.00 97.00      PROA   
ATOM   3465  CB  THR P 221     -20.295-135.370 111.802  0.00 97.00      PROA   
ATOM   3466  HB  THR P 221     -21.263-134.935 111.459  0.00 97.00      PROA   
ATOM   3467  OG1 THR P 221     -20.141-135.154 113.198  0.00 97.00      PROA   
ATOM   3468  HG1 THR P 221     -20.238-134.205 113.323  0.00 97.00      PROA   
ATOM   3469  CG2 THR P 221     -20.358-136.893 111.606  0.00 97.00      PROA   
ATOM   3470 HG21 THR P 221     -19.433-137.355 112.004  0.00 97.00      PROA   
ATOM   3471 HG22 THR P 221     -20.452-137.155 110.533  0.00 97.00      PROA   
ATOM   3472 HG23 THR P 221     -21.221-137.319 112.160  0.00 97.00      PROA   
ATOM   3473  C   THR P 221     -19.410-133.477 110.392  0.00 97.00      PROA   
ATOM   3474  O   THR P 221     -19.188-132.410 110.961  0.00 97.00      PROA   
ATOM   3475  N   SER P 222     -19.971-133.528 109.162  0.00 97.00      PROA   
ATOM   3476  HN  SER P 222     -20.047-134.404 108.693  0.00 97.00      PROA   
ATOM   3477  CA  SER P 222     -20.438-132.398 108.382  0.00 97.00      PROA   
ATOM   3478  HA  SER P 222     -19.733-131.587 108.507  0.00 97.00      PROA   
ATOM   3479  CB  SER P 222     -20.544-132.774 106.884  0.00 97.00      PROA   
ATOM   3480  HB1 SER P 222     -20.726-131.881 106.250  0.00 97.00      PROA   
ATOM   3481  HB2 SER P 222     -21.385-133.489 106.736  0.00 97.00      PROA   
ATOM   3482  OG  SER P 222     -19.353-133.428 106.449  0.00 97.00      PROA   
ATOM   3483  HG1 SER P 222     -18.608-132.947 106.820  0.00 97.00      PROA   
ATOM   3484  C   SER P 222     -21.806-131.931 108.859  0.00 97.00      PROA   
ATOM   3485  O   SER P 222     -22.420-132.547 109.726  0.00 97.00      PROA   
ATOM   3486  N   SER P 223     -22.310-130.803 108.297  0.00 97.00      PROA   
ATOM   3487  HN  SER P 223     -21.781-130.283 107.627  0.00 97.00      PROA   
ATOM   3488  CA  SER P 223     -23.526-130.111 108.694  0.00 97.00      PROA   
ATOM   3489  HA  SER P 223     -23.390-129.763 109.702  0.00 97.00      PROA   
ATOM   3490  CB  SER P 223     -23.762-128.892 107.773  0.00 97.00      PROA   
ATOM   3491  HB1 SER P 223     -24.585-128.254 108.164  0.00 97.00      PROA   
ATOM   3492  HB2 SER P 223     -24.035-129.230 106.750  0.00 97.00      PROA   
ATOM   3493  OG  SER P 223     -22.577-128.109 107.671  0.00 97.00      PROA   
ATOM   3494  HG1 SER P 223     -22.458-127.675 108.521  0.00 97.00      PROA   
ATOM   3495  C   SER P 223     -24.804-130.922 108.691  0.00 97.00      PROA   
ATOM   3496  O   SER P 223     -25.632-130.761 109.586  0.00 97.00      PROA   
ATOM   3497  N   GLU P 224     -24.994-131.803 107.687  0.00 97.00      PROA   
ATOM   3498  HN  GLU P 224     -24.275-131.971 107.020  0.00 97.00      PROA   
ATOM   3499  CA  GLU P 224     -26.236-132.511 107.470  0.00 97.00      PROA   
ATOM   3500  HA  GLU P 224     -26.913-132.329 108.295  0.00 97.00      PROA   
ATOM   3501  CB  GLU P 224     -26.963-132.080 106.165  0.00 97.00      PROA   
ATOM   3502  HB1 GLU P 224     -27.758-132.831 105.950  0.00 97.00      PROA   
ATOM   3503  HB2 GLU P 224     -26.258-132.103 105.306  0.00 97.00      PROA   
ATOM   3504  CG  GLU P 224     -27.639-130.692 106.242  0.00 97.00      PROA   
ATOM   3505  HG1 GLU P 224     -26.942-129.882 105.948  0.00 97.00      PROA   
ATOM   3506  HG2 GLU P 224     -28.002-130.494 107.273  0.00 97.00      PROA   
ATOM   3507  CD  GLU P 224     -28.861-130.674 105.329  0.00 97.00      PROA   
ATOM   3508  OE1 GLU P 224     -29.797-131.461 105.619  0.00 97.00      PROA   
ATOM   3509  OE2 GLU P 224     -28.866-129.905 104.336  0.00 97.00      PROA   
ATOM   3510  C   GLU P 224     -26.005-134.006 107.425  0.00 97.00      PROA   
ATOM   3511  O   GLU P 224     -24.885-134.494 107.282  0.00 97.00      PROA   
ATOM   3512  N   TYR P 225     -27.120-134.761 107.543  0.00 97.00      PROA   
ATOM   3513  HN  TYR P 225     -28.007-134.318 107.643  0.00 97.00      PROA   
ATOM   3514  CA  TYR P 225     -27.186-136.197 107.402  0.00 97.00      PROA   
ATOM   3515  HA  TYR P 225     -26.256-136.566 106.993  0.00 97.00      PROA   
ATOM   3516  CB  TYR P 225     -27.510-136.909 108.760  0.00 97.00      PROA   
ATOM   3517  HB1 TYR P 225     -26.773-136.574 109.524  0.00 97.00      PROA   
ATOM   3518  HB2 TYR P 225     -27.396-138.007 108.638  0.00 97.00      PROA   
ATOM   3519  CG  TYR P 225     -28.902-136.627 109.300  0.00 97.00      PROA   
ATOM   3520  CD1 TYR P 225     -29.928-137.584 109.178  0.00 97.00      PROA   
ATOM   3521  HD1 TYR P 225     -29.726-138.527 108.691  0.00 97.00      PROA   
ATOM   3522  CE1 TYR P 225     -31.217-137.318 109.658  0.00 97.00      PROA   
ATOM   3523  HE1 TYR P 225     -31.996-138.057 109.549  0.00 97.00      PROA   
ATOM   3524  CZ  TYR P 225     -31.500-136.083 110.254  0.00 97.00      PROA   
ATOM   3525  OH  TYR P 225     -32.808-135.787 110.694  0.00 97.00      PROA   
ATOM   3526  HH  TYR P 225     -33.333-136.587 110.626  0.00 97.00      PROA   
ATOM   3527  CD2 TYR P 225     -29.191-135.410 109.945  0.00 97.00      PROA   
ATOM   3528  HD2 TYR P 225     -28.418-134.666 110.063  0.00 97.00      PROA   
ATOM   3529  CE2 TYR P 225     -30.485-135.133 110.404  0.00 97.00      PROA   
ATOM   3530  HE2 TYR P 225     -30.703-134.181 110.864  0.00 97.00      PROA   
ATOM   3531  C   TYR P 225     -28.288-136.381 106.373  0.00 97.00      PROA   
ATOM   3532  O   TYR P 225     -29.071-135.459 106.149  0.00 97.00      PROA   
ATOM   3533  N   GLN P 226     -28.387-137.557 105.703  0.00 97.00      PROA   
ATOM   3534  HN  GLN P 226     -27.752-138.311 105.851  0.00 97.00      PROA   
ATOM   3535  CA  GLN P 226     -29.470-137.785 104.760  0.00 97.00      PROA   
ATOM   3536  HA  GLN P 226     -30.248-137.078 104.999  0.00 97.00      PROA   
ATOM   3537  CB  GLN P 226     -29.094-137.570 103.262  0.00 97.00      PROA   
ATOM   3538  HB1 GLN P 226     -29.737-138.194 102.602  0.00 97.00      PROA   
ATOM   3539  HB2 GLN P 226     -28.047-137.907 103.102  0.00 97.00      PROA   
ATOM   3540  CG  GLN P 226     -29.249-136.109 102.773  0.00 97.00      PROA   
ATOM   3541  HG1 GLN P 226     -29.087-136.049 101.677  0.00 97.00      PROA   
ATOM   3542  HG2 GLN P 226     -28.496-135.472 103.284  0.00 97.00      PROA   
ATOM   3543  CD  GLN P 226     -30.659-135.584 103.079  0.00 97.00      PROA   
ATOM   3544  OE1 GLN P 226     -31.642-136.332 103.028  0.00 97.00      PROA   
ATOM   3545  NE2 GLN P 226     -30.756-134.277 103.452  0.00 97.00      PROA   
ATOM   3546 HE21 GLN P 226     -31.608-133.989 103.889  0.00 97.00      PROA   
ATOM   3547 HE22 GLN P 226     -29.942-133.707 103.540  0.00 97.00      PROA   
ATOM   3548  C   GLN P 226     -30.189-139.085 104.983  0.00 97.00      PROA   
ATOM   3549  O   GLN P 226     -29.665-140.028 105.573  0.00 97.00      PROA   
ATOM   3550  N   ILE P 227     -31.472-139.108 104.545  0.00 97.00      PROA   
ATOM   3551  HN  ILE P 227     -31.829-138.338 104.020  0.00 97.00      PROA   
ATOM   3552  CA  ILE P 227     -32.439-140.104 104.950  0.00 97.00      PROA   
ATOM   3553  HA  ILE P 227     -31.944-140.841 105.567  0.00 97.00      PROA   
ATOM   3554  CB  ILE P 227     -33.606-139.520 105.750  0.00 97.00      PROA   
ATOM   3555  HB  ILE P 227     -34.399-139.131 105.070  0.00 97.00      PROA   
ATOM   3556  CG2 ILE P 227     -34.191-140.664 106.607  0.00 97.00      PROA   
ATOM   3557 HG21 ILE P 227     -33.436-141.028 107.335  0.00 97.00      PROA   
ATOM   3558 HG22 ILE P 227     -34.512-141.518 105.979  0.00 97.00      PROA   
ATOM   3559 HG23 ILE P 227     -35.070-140.313 107.182  0.00 97.00      PROA   
ATOM   3560  CG1 ILE P 227     -33.168-138.319 106.634  0.00 97.00      PROA   
ATOM   3561 HG11 ILE P 227     -32.761-137.503 105.997  0.00 97.00      PROA   
ATOM   3562 HG12 ILE P 227     -32.360-138.657 107.318  0.00 97.00      PROA   
ATOM   3563  CD  ILE P 227     -34.316-137.713 107.453  0.00 97.00      PROA   
ATOM   3564  HD1 ILE P 227     -34.650-138.412 108.249  0.00 97.00      PROA   
ATOM   3565  HD2 ILE P 227     -35.182-137.491 106.793  0.00 97.00      PROA   
ATOM   3566  HD3 ILE P 227     -33.990-136.767 107.934  0.00 97.00      PROA   
ATOM   3567  C   ILE P 227     -32.946-140.793 103.702  0.00 97.00      PROA   
ATOM   3568  O   ILE P 227     -33.392-140.156 102.753  0.00 97.00      PROA   
ATOM   3569  N   LEU P 228     -32.873-142.140 103.671  0.00 97.00      PROA   
ATOM   3570  HN  LEU P 228     -32.523-142.644 104.458  0.00 97.00      PROA   
ATOM   3571  CA  LEU P 228     -33.074-142.928 102.471  0.00 97.00      PROA   
ATOM   3572  HA  LEU P 228     -32.915-142.311 101.597  0.00 97.00      PROA   
ATOM   3573  CB  LEU P 228     -32.063-144.107 102.432  0.00 97.00      PROA   
ATOM   3574  HB1 LEU P 228     -32.305-144.753 101.559  0.00 97.00      PROA   
ATOM   3575  HB2 LEU P 228     -32.166-144.726 103.349  0.00 97.00      PROA   
ATOM   3576  CG  LEU P 228     -30.567-143.702 102.275  0.00 97.00      PROA   
ATOM   3577  HG  LEU P 228     -30.510-142.922 101.479  0.00 97.00      PROA   
ATOM   3578  CD1 LEU P 228     -29.905-143.133 103.548  0.00 97.00      PROA   
ATOM   3579 HD11 LEU P 228     -30.040-143.836 104.398  0.00 97.00      PROA   
ATOM   3580 HD12 LEU P 228     -30.326-142.147 103.825  0.00 97.00      PROA   
ATOM   3581 HD13 LEU P 228     -28.817-142.994 103.381  0.00 97.00      PROA   
ATOM   3582  CD2 LEU P 228     -29.738-144.907 101.793  0.00 97.00      PROA   
ATOM   3583 HD21 LEU P 228     -30.145-145.307 100.842  0.00 97.00      PROA   
ATOM   3584 HD22 LEU P 228     -29.760-145.712 102.558  0.00 97.00      PROA   
ATOM   3585 HD23 LEU P 228     -28.682-144.606 101.628  0.00 97.00      PROA   
ATOM   3586  C   LEU P 228     -34.501-143.451 102.399  0.00 97.00      PROA   
ATOM   3587  O   LEU P 228     -34.829-144.269 101.543  0.00 97.00      PROA   
ATOM   3588  N   THR P 229     -35.357-142.943 103.312  0.00 97.00      PROA   
ATOM   3589  HN  THR P 229     -34.988-142.228 103.898  0.00 97.00      PROA   
ATOM   3590  CA  THR P 229     -36.729-143.317 103.607  0.00 97.00      PROA   
ATOM   3591  HA  THR P 229     -37.392-142.708 103.011  0.00 97.00      PROA   
ATOM   3592  CB  THR P 229     -37.096-144.809 103.467  0.00 97.00      PROA   
ATOM   3593  HB  THR P 229     -36.247-145.427 103.840  0.00 97.00      PROA   
ATOM   3594  OG1 THR P 229     -37.331-145.126 102.103  0.00 97.00      PROA   
ATOM   3595  HG1 THR P 229     -36.516-144.899 101.648  0.00 97.00      PROA   
ATOM   3596  CG2 THR P 229     -38.377-145.246 104.217  0.00 97.00      PROA   
ATOM   3597 HG21 THR P 229     -39.263-144.687 103.863  0.00 97.00      PROA   
ATOM   3598 HG22 THR P 229     -38.289-145.111 105.310  0.00 97.00      PROA   
ATOM   3599 HG23 THR P 229     -38.563-146.326 104.029  0.00 97.00      PROA   
ATOM   3600  C   THR P 229     -36.853-142.906 105.046  0.00 97.00      PROA   
ATOM   3601  O   THR P 229     -36.420-143.646 105.926  0.00 97.00      PROA   
ATOM   3602  N   ALA P 230     -37.398-141.701 105.358  0.00 97.00      PROA   
ATOM   3603  HN  ALA P 230     -37.655-141.026 104.669  0.00 97.00      PROA   
ATOM   3604  CA  ALA P 230     -37.695-141.346 106.735  0.00 97.00      PROA   
ATOM   3605  HA  ALA P 230     -36.816-141.568 107.320  0.00 97.00      PROA   
ATOM   3606  CB  ALA P 230     -38.024-139.854 106.917  0.00 97.00      PROA   
ATOM   3607  HB1 ALA P 230     -38.934-139.576 106.341  0.00 97.00      PROA   
ATOM   3608  HB2 ALA P 230     -37.172-139.237 106.556  0.00 97.00      PROA   
ATOM   3609  HB3 ALA P 230     -38.184-139.615 107.988  0.00 97.00      PROA   
ATOM   3610  C   ALA P 230     -38.821-142.196 107.280  0.00 97.00      PROA   
ATOM   3611  O   ALA P 230     -39.754-142.508 106.561  0.00 97.00      PROA   
ATOM   3612  N   ARG P 231     -38.740-142.621 108.555  0.00 97.00      PROA   
ATOM   3613  HN  ARG P 231     -37.947-142.358 109.105  0.00 97.00      PROA   
ATOM   3614  CA  ARG P 231     -39.562-143.681 109.096  0.00 97.00      PROA   
ATOM   3615  HA  ARG P 231     -40.296-143.985 108.365  0.00 97.00      PROA   
ATOM   3616  CB  ARG P 231     -38.694-144.922 109.427  0.00 97.00      PROA   
ATOM   3617  HB1 ARG P 231     -39.302-145.647 109.998  0.00 97.00      PROA   
ATOM   3618  HB2 ARG P 231     -37.841-144.628 110.075  0.00 97.00      PROA   
ATOM   3619  CG  ARG P 231     -38.155-145.624 108.164  0.00 97.00      PROA   
ATOM   3620  HG1 ARG P 231     -37.264-145.059 107.820  0.00 97.00      PROA   
ATOM   3621  HG2 ARG P 231     -38.920-145.539 107.364  0.00 97.00      PROA   
ATOM   3622  CD  ARG P 231     -37.744-147.106 108.336  0.00 97.00      PROA   
ATOM   3623  HD1 ARG P 231     -36.946-147.168 109.109  0.00 97.00      PROA   
ATOM   3624  HD2 ARG P 231     -37.365-147.533 107.385  0.00 97.00      PROA   
ATOM   3625  NE  ARG P 231     -38.879-147.951 108.827  0.00 97.00      PROA   
ATOM   3626  HE  ARG P 231     -38.822-148.222 109.790  0.00 97.00      PROA   
ATOM   3627  CZ  ARG P 231     -40.144-147.778 108.411  0.00 97.00      PROA   
ATOM   3628  NH1 ARG P 231     -40.472-147.658 107.127  0.00 97.00      PROA   
ATOM   3629 HH11 ARG P 231     -39.761-147.728 106.441  0.00 97.00      PROA   
ATOM   3630 HH12 ARG P 231     -41.430-147.430 106.933  0.00 97.00      PROA   
ATOM   3631  NH2 ARG P 231     -41.112-147.624 109.327  0.00 97.00      PROA   
ATOM   3632 HH21 ARG P 231     -40.802-147.556 110.277  0.00 97.00      PROA   
ATOM   3633 HH22 ARG P 231     -41.906-147.092 109.032  0.00 97.00      PROA   
ATOM   3634  C   ARG P 231     -40.345-143.298 110.331  0.00 97.00      PROA   
ATOM   3635  O   ARG P 231     -40.063-142.330 111.020  0.00 97.00      PROA   
ATOM   3636  N   ARG P 232     -41.364-144.111 110.666  0.00 97.00      PROA   
ATOM   3637  HN  ARG P 232     -41.689-144.787 110.001  0.00 97.00      PROA   
ATOM   3638  CA  ARG P 232     -42.091-144.088 111.921  0.00 97.00      PROA   
ATOM   3639  HA  ARG P 232     -42.663-143.172 111.947  0.00 97.00      PROA   
ATOM   3640  CB  ARG P 232     -43.042-145.308 111.935  0.00 97.00      PROA   
ATOM   3641  HB1 ARG P 232     -43.182-145.718 112.957  0.00 97.00      PROA   
ATOM   3642  HB2 ARG P 232     -42.552-146.114 111.344  0.00 97.00      PROA   
ATOM   3643  CG  ARG P 232     -44.406-144.994 111.295  0.00 97.00      PROA   
ATOM   3644  HG1 ARG P 232     -44.786-145.897 110.764  0.00 97.00      PROA   
ATOM   3645  HG2 ARG P 232     -44.250-144.218 110.518  0.00 97.00      PROA   
ATOM   3646  CD  ARG P 232     -45.440-144.510 112.317  0.00 97.00      PROA   
ATOM   3647  HD1 ARG P 232     -46.363-144.134 111.831  0.00 97.00      PROA   
ATOM   3648  HD2 ARG P 232     -45.012-143.712 112.963  0.00 97.00      PROA   
ATOM   3649  NE  ARG P 232     -45.807-145.737 113.090  0.00 97.00      PROA   
ATOM   3650  HE  ARG P 232     -45.919-146.573 112.560  0.00 97.00      PROA   
ATOM   3651  CZ  ARG P 232     -45.621-145.904 114.415  0.00 97.00      PROA   
ATOM   3652  NH1 ARG P 232     -45.407-144.884 115.257  0.00 97.00      PROA   
ATOM   3653 HH11 ARG P 232     -45.347-143.962 114.888  0.00 97.00      PROA   
ATOM   3654 HH12 ARG P 232     -45.253-145.074 116.223  0.00 97.00      PROA   
ATOM   3655  NH2 ARG P 232     -45.615-147.162 114.895  0.00 97.00      PROA   
ATOM   3656 HH21 ARG P 232     -45.655-147.918 114.247  0.00 97.00      PROA   
ATOM   3657 HH22 ARG P 232     -45.404-147.307 115.857  0.00 97.00      PROA   
ATOM   3658  C   ARG P 232     -41.245-144.090 113.187  0.00 97.00      PROA   
ATOM   3659  O   ARG P 232     -41.523-143.361 114.133  0.00 97.00      PROA   
ATOM   3660  N   GLU P 233     -40.175-144.895 113.215  0.00 97.00      PROA   
ATOM   3661  HN  GLU P 233     -40.067-145.584 112.497  0.00 97.00      PROA   
ATOM   3662  CA  GLU P 233     -39.181-144.987 114.254  0.00 97.00      PROA   
ATOM   3663  HA  GLU P 233     -39.697-144.958 115.203  0.00 97.00      PROA   
ATOM   3664  CB  GLU P 233     -38.462-146.364 114.163  0.00 97.00      PROA   
ATOM   3665  HB1 GLU P 233     -39.151-147.148 114.551  0.00 97.00      PROA   
ATOM   3666  HB2 GLU P 233     -37.578-146.348 114.837  0.00 97.00      PROA   
ATOM   3667  CG  GLU P 233     -37.991-146.763 112.739  0.00 97.00      PROA   
ATOM   3668  HG1 GLU P 233     -37.073-147.384 112.837  0.00 97.00      PROA   
ATOM   3669  HG2 GLU P 233     -37.727-145.861 112.154  0.00 97.00      PROA   
ATOM   3670  CD  GLU P 233     -39.004-147.602 111.950  0.00 97.00      PROA   
ATOM   3671  OE1 GLU P 233     -40.179-147.184 111.819  0.00 97.00      PROA   
ATOM   3672  OE2 GLU P 233     -38.599-148.675 111.431  0.00 97.00      PROA   
ATOM   3673  C   GLU P 233     -38.212-143.810 114.301  0.00 97.00      PROA   
ATOM   3674  O   GLU P 233     -37.551-143.589 115.316  0.00 97.00      PROA   
ATOM   3675  N   ASP P 234     -38.152-142.982 113.229  0.00 97.00      PROA   
ATOM   3676  HN  ASP P 234     -38.607-143.221 112.375  0.00 97.00      PROA   
ATOM   3677  CA  ASP P 234     -37.425-141.725 113.196  0.00 97.00      PROA   
ATOM   3678  HA  ASP P 234     -36.464-141.874 113.670  0.00 97.00      PROA   
ATOM   3679  CB  ASP P 234     -37.192-141.207 111.743  0.00 97.00      PROA   
ATOM   3680  HB1 ASP P 234     -36.590-140.278 111.757  0.00 97.00      PROA   
ATOM   3681  HB2 ASP P 234     -38.161-140.961 111.265  0.00 97.00      PROA   
ATOM   3682  CG  ASP P 234     -36.453-142.175 110.816  0.00 97.00      PROA   
ATOM   3683  OD1 ASP P 234     -36.015-143.271 111.247  0.00 97.00      PROA   
ATOM   3684  OD2 ASP P 234     -36.302-141.786 109.628  0.00 97.00      PROA   
ATOM   3685  C   ASP P 234     -38.175-140.618 113.944  0.00 97.00      PROA   
ATOM   3686  O   ASP P 234     -37.616-139.561 114.223  0.00 97.00      PROA   
ATOM   3687  N   SER P 235     -39.477-140.818 114.273  0.00 97.00      PROA   
ATOM   3688  HN  SER P 235     -39.897-141.696 114.060  0.00 97.00      PROA   
ATOM   3689  CA  SER P 235     -40.340-139.797 114.865  0.00 97.00      PROA   
ATOM   3690  HA  SER P 235     -40.307-138.954 114.189  0.00 97.00      PROA   
ATOM   3691  CB  SER P 235     -41.836-140.238 114.992  0.00 97.00      PROA   
ATOM   3692  HB1 SER P 235     -42.154-140.679 114.025  0.00 97.00      PROA   
ATOM   3693  HB2 SER P 235     -42.476-139.354 115.195  0.00 97.00      PROA   
ATOM   3694  OG  SER P 235     -42.074-141.214 116.006  0.00 97.00      PROA   
ATOM   3695  HG1 SER P 235     -41.418-141.040 116.691  0.00 97.00      PROA   
ATOM   3696  C   SER P 235     -39.877-139.307 116.233  0.00 97.00      PROA   
ATOM   3697  O   SER P 235     -39.944-140.029 117.226  0.00 97.00      PROA   
ATOM   3698  N   GLY P 236     -39.407-138.046 116.343  0.00 97.00      PROA   
ATOM   3699  HN  GLY P 236     -39.311-137.437 115.559  0.00 97.00      PROA   
ATOM   3700  CA  GLY P 236     -38.981-137.589 117.649  0.00 97.00      PROA   
ATOM   3701  HA1 GLY P 236     -38.222-138.269 118.012  0.00 97.00      PROA   
ATOM   3702  HA2 GLY P 236     -39.853-137.529 118.286  0.00 97.00      PROA   
ATOM   3703  C   GLY P 236     -38.378-136.228 117.607  0.00 97.00      PROA   
ATOM   3704  O   GLY P 236     -38.813-135.356 116.867  0.00 97.00      PROA   
ATOM   3705  N   LEU P 237     -37.349-136.019 118.452  0.00 97.00      PROA   
ATOM   3706  HN  LEU P 237     -36.982-136.760 119.007  0.00 97.00      PROA   
ATOM   3707  CA  LEU P 237     -36.747-134.735 118.687  0.00 97.00      PROA   
ATOM   3708  HA  LEU P 237     -37.277-133.967 118.143  0.00 97.00      PROA   
ATOM   3709  CB  LEU P 237     -36.738-134.381 120.190  0.00 97.00      PROA   
ATOM   3710  HB1 LEU P 237     -36.267-133.388 120.310  0.00 97.00      PROA   
ATOM   3711  HB2 LEU P 237     -36.124-135.123 120.748  0.00 97.00      PROA   
ATOM   3712  CG  LEU P 237     -38.117-134.285 120.883  0.00 97.00      PROA   
ATOM   3713  HG  LEU P 237     -38.641-135.265 120.796  0.00 97.00      PROA   
ATOM   3714  CD1 LEU P 237     -37.918-133.984 122.380  0.00 97.00      PROA   
ATOM   3715 HD11 LEU P 237     -37.370-133.025 122.499  0.00 97.00      PROA   
ATOM   3716 HD12 LEU P 237     -37.315-134.783 122.858  0.00 97.00      PROA   
ATOM   3717 HD13 LEU P 237     -38.894-133.904 122.903  0.00 97.00      PROA   
ATOM   3718  CD2 LEU P 237     -38.999-133.205 120.237  0.00 97.00      PROA   
ATOM   3719 HD21 LEU P 237     -39.206-133.461 119.181  0.00 97.00      PROA   
ATOM   3720 HD22 LEU P 237     -38.481-132.222 120.272  0.00 97.00      PROA   
ATOM   3721 HD23 LEU P 237     -39.968-133.112 120.770  0.00 97.00      PROA   
ATOM   3722  C   LEU P 237     -35.331-134.771 118.163  0.00 97.00      PROA   
ATOM   3723  O   LEU P 237     -34.627-135.766 118.301  0.00 97.00      PROA   
ATOM   3724  N   TYR P 238     -34.915-133.677 117.488  0.00 97.00      PROA   
ATOM   3725  HN  TYR P 238     -35.540-132.908 117.368  0.00 97.00      PROA   
ATOM   3726  CA  TYR P 238     -33.657-133.558 116.783  0.00 97.00      PROA   
ATOM   3727  HA  TYR P 238     -33.015-134.392 117.033  0.00 97.00      PROA   
ATOM   3728  CB  TYR P 238     -33.860-133.467 115.247  0.00 97.00      PROA   
ATOM   3729  HB1 TYR P 238     -32.930-133.153 114.727  0.00 97.00      PROA   
ATOM   3730  HB2 TYR P 238     -34.660-132.731 115.009  0.00 97.00      PROA   
ATOM   3731  CG  TYR P 238     -34.272-134.804 114.699  0.00 97.00      PROA   
ATOM   3732  CD1 TYR P 238     -35.607-135.244 114.772  0.00 97.00      PROA   
ATOM   3733  HD1 TYR P 238     -36.352-134.617 115.241  0.00 97.00      PROA   
ATOM   3734  CE1 TYR P 238     -35.979-136.485 114.241  0.00 97.00      PROA   
ATOM   3735  HE1 TYR P 238     -37.007-136.813 114.303  0.00 97.00      PROA   
ATOM   3736  CZ  TYR P 238     -35.019-137.280 113.604  0.00 97.00      PROA   
ATOM   3737  OH  TYR P 238     -35.360-138.526 113.056  0.00 97.00      PROA   
ATOM   3738  HH  TYR P 238     -36.207-138.791 113.429  0.00 97.00      PROA   
ATOM   3739  CD2 TYR P 238     -33.321-135.618 114.060  0.00 97.00      PROA   
ATOM   3740  HD2 TYR P 238     -32.294-135.291 113.984  0.00 97.00      PROA   
ATOM   3741  CE2 TYR P 238     -33.695-136.848 113.511  0.00 97.00      PROA   
ATOM   3742  HE2 TYR P 238     -32.959-137.473 113.027  0.00 97.00      PROA   
ATOM   3743  C   TYR P 238     -32.941-132.299 117.197  0.00 97.00      PROA   
ATOM   3744  O   TYR P 238     -33.545-131.237 117.293  0.00 97.00      PROA   
ATOM   3745  N   TRP P 239     -31.610-132.371 117.421  0.00 97.00      PROA   
ATOM   3746  HN  TRP P 239     -31.118-133.237 117.390  0.00 97.00      PROA   
ATOM   3747  CA  TRP P 239     -30.835-131.179 117.697  0.00 97.00      PROA   
ATOM   3748  HA  TRP P 239     -31.309-130.335 117.212  0.00 97.00      PROA   
ATOM   3749  CB  TRP P 239     -30.722-130.851 119.215  0.00 97.00      PROA   
ATOM   3750  HB1 TRP P 239     -31.757-130.683 119.576  0.00 97.00      PROA   
ATOM   3751  HB2 TRP P 239     -30.188-129.887 119.356  0.00 97.00      PROA   
ATOM   3752  CG  TRP P 239     -30.108-131.888 120.105  0.00 97.00      PROA   
ATOM   3753  CD1 TRP P 239     -30.751-132.994 120.590  0.00 97.00      PROA   
ATOM   3754  HD1 TRP P 239     -31.759-133.266 120.330  0.00 97.00      PROA   
ATOM   3755  NE1 TRP P 239     -29.940-133.665 121.462  0.00 97.00      PROA   
ATOM   3756  HE1 TRP P 239     -30.197-134.439 121.999  0.00 97.00      PROA   
ATOM   3757  CE2 TRP P 239     -28.742-133.019 121.553  0.00 97.00      PROA   
ATOM   3758  CD2 TRP P 239     -28.805-131.884 120.709  0.00 97.00      PROA   
ATOM   3759  CE3 TRP P 239     -27.709-131.027 120.628  0.00 97.00      PROA   
ATOM   3760  HE3 TRP P 239     -27.732-130.150 119.999  0.00 97.00      PROA   
ATOM   3761  CZ3 TRP P 239     -26.562-131.344 121.358  0.00 97.00      PROA   
ATOM   3762  HZ3 TRP P 239     -25.684-130.723 121.269  0.00 97.00      PROA   
ATOM   3763  CZ2 TRP P 239     -27.608-133.322 122.290  0.00 97.00      PROA   
ATOM   3764  HZ2 TRP P 239     -27.563-134.204 122.910  0.00 97.00      PROA   
ATOM   3765  CH2 TRP P 239     -26.509-132.470 122.175  0.00 97.00      PROA   
ATOM   3766  HH2 TRP P 239     -25.593-132.702 122.701  0.00 97.00      PROA   
ATOM   3767  C   TRP P 239     -29.474-131.302 117.064  0.00 97.00      PROA   
ATOM   3768  O   TRP P 239     -29.006-132.391 116.741  0.00 97.00      PROA   
ATOM   3769  N   CYS P 240     -28.822-130.137 116.856  0.00 97.00      PROA   
ATOM   3770  HN  CYS P 240     -29.271-129.278 117.096  0.00 97.00      PROA   
ATOM   3771  CA  CYS P 240     -27.498-130.031 116.284  0.00 97.00      PROA   
ATOM   3772  HA  CYS P 240     -27.045-131.009 116.299  0.00 97.00      PROA   
ATOM   3773  CB  CYS P 240     -27.509-129.512 114.816  0.00 97.00      PROA   
ATOM   3774  HB1 CYS P 240     -27.967-130.319 114.204  0.00 97.00      PROA   
ATOM   3775  HB2 CYS P 240     -26.471-129.378 114.442  0.00 97.00      PROA   
ATOM   3776  SG  CYS P 240     -28.493-127.993 114.578  0.00 97.00      PROA   
ATOM   3777  C   CYS P 240     -26.626-129.148 117.149  0.00 97.00      PROA   
ATOM   3778  O   CYS P 240     -27.089-128.316 117.921  0.00 97.00      PROA   
ATOM   3779  N   GLU P 241     -25.297-129.344 117.061  0.00 97.00      PROA   
ATOM   3780  HN  GLU P 241     -24.927-130.047 116.459  0.00 97.00      PROA   
ATOM   3781  CA  GLU P 241     -24.341-128.670 117.907  0.00 97.00      PROA   
ATOM   3782  HA  GLU P 241     -24.840-127.931 118.519  0.00 97.00      PROA   
ATOM   3783  CB  GLU P 241     -23.689-129.684 118.871  0.00 97.00      PROA   
ATOM   3784  HB1 GLU P 241     -23.316-130.551 118.286  0.00 97.00      PROA   
ATOM   3785  HB2 GLU P 241     -24.528-130.053 119.505  0.00 97.00      PROA   
ATOM   3786  CG  GLU P 241     -22.541-129.147 119.747  0.00 97.00      PROA   
ATOM   3787  HG1 GLU P 241     -22.799-128.139 120.139  0.00 97.00      PROA   
ATOM   3788  HG2 GLU P 241     -21.600-129.080 119.164  0.00 97.00      PROA   
ATOM   3789  CD  GLU P 241     -22.296-130.038 120.955  0.00 97.00      PROA   
ATOM   3790  OE1 GLU P 241     -22.989-131.076 121.102  0.00 97.00      PROA   
ATOM   3791  OE2 GLU P 241     -21.431-129.652 121.784  0.00 97.00      PROA   
ATOM   3792  C   GLU P 241     -23.334-127.915 117.074  0.00 97.00      PROA   
ATOM   3793  O   GLU P 241     -22.943-128.355 115.995  0.00 97.00      PROA   
ATOM   3794  N   ALA P 242     -22.921-126.718 117.560  0.00 97.00      PROA   
ATOM   3795  HN  ALA P 242     -23.276-126.364 118.421  0.00 97.00      PROA   
ATOM   3796  CA  ALA P 242     -21.990-125.858 116.868  0.00 97.00      PROA   
ATOM   3797  HA  ALA P 242     -21.369-126.454 116.211  0.00 97.00      PROA   
ATOM   3798  CB  ALA P 242     -22.728-124.779 116.053  0.00 97.00      PROA   
ATOM   3799  HB1 ALA P 242     -23.360-124.152 116.719  0.00 97.00      PROA   
ATOM   3800  HB2 ALA P 242     -23.393-125.267 115.308  0.00 97.00      PROA   
ATOM   3801  HB3 ALA P 242     -22.016-124.126 115.507  0.00 97.00      PROA   
ATOM   3802  C   ALA P 242     -21.087-125.196 117.885  0.00 97.00      PROA   
ATOM   3803  O   ALA P 242     -21.512-124.840 118.981  0.00 97.00      PROA   
ATOM   3804  N   ALA P 243     -19.785-125.043 117.545  0.00 97.00      PROA   
ATOM   3805  HN  ALA P 243     -19.439-125.341 116.661  0.00 97.00      PROA   
ATOM   3806  CA  ALA P 243     -18.789-124.602 118.490  0.00 97.00      PROA   
ATOM   3807  HA  ALA P 243     -19.221-123.863 119.153  0.00 97.00      PROA   
ATOM   3808  CB  ALA P 243     -18.251-125.804 119.300  0.00 97.00      PROA   
ATOM   3809  HB1 ALA P 243     -17.802-126.561 118.622  0.00 97.00      PROA   
ATOM   3810  HB2 ALA P 243     -19.086-126.294 119.847  0.00 97.00      PROA   
ATOM   3811  HB3 ALA P 243     -17.487-125.493 120.041  0.00 97.00      PROA   
ATOM   3812  C   ALA P 243     -17.628-123.953 117.765  0.00 97.00      PROA   
ATOM   3813  O   ALA P 243     -17.456-124.094 116.556  0.00 97.00      PROA   
ATOM   3814  N   THR P 244     -16.791-123.208 118.523  0.00 97.00      PROA   
ATOM   3815  HN  THR P 244     -17.023-123.030 119.479  0.00 97.00      PROA   
ATOM   3816  CA  THR P 244     -15.435-122.828 118.159  0.00 97.00      PROA   
ATOM   3817  HA  THR P 244     -15.453-122.352 117.187  0.00 97.00      PROA   
ATOM   3818  CB  THR P 244     -14.822-121.884 119.180  0.00 97.00      PROA   
ATOM   3819  HB  THR P 244     -13.749-121.715 118.964  0.00 97.00      PROA   
ATOM   3820  OG1 THR P 244     -14.944-122.443 120.476  0.00 97.00      PROA   
ATOM   3821  HG1 THR P 244     -14.735-123.375 120.372  0.00 97.00      PROA   
ATOM   3822  CG2 THR P 244     -15.507-120.506 119.182  0.00 97.00      PROA   
ATOM   3823 HG21 THR P 244     -16.596-120.597 119.367  0.00 97.00      PROA   
ATOM   3824 HG22 THR P 244     -15.348-119.994 118.212  0.00 97.00      PROA   
ATOM   3825 HG23 THR P 244     -15.066-119.876 119.986  0.00 97.00      PROA   
ATOM   3826  C   THR P 244     -14.532-124.059 118.083  0.00 97.00      PROA   
ATOM   3827  O   THR P 244     -14.640-124.955 118.916  0.00 97.00      PROA   
ATOM   3828  N   GLU P 245     -13.587-124.087 117.114  0.00 97.00      PROA   
ATOM   3829  HN  GLU P 245     -13.486-123.302 116.507  0.00 97.00      PROA   
ATOM   3830  CA  GLU P 245     -12.652-125.160 116.792  0.00 97.00      PROA   
ATOM   3831  HA  GLU P 245     -13.204-126.033 116.471  0.00 97.00      PROA   
ATOM   3832  CB  GLU P 245     -11.790-124.559 115.641  0.00 97.00      PROA   
ATOM   3833  HB1 GLU P 245     -11.044-123.858 116.074  0.00 97.00      PROA   
ATOM   3834  HB2 GLU P 245     -12.501-123.939 115.042  0.00 97.00      PROA   
ATOM   3835  CG  GLU P 245     -11.055-125.529 114.693  0.00 97.00      PROA   
ATOM   3836  HG1 GLU P 245     -11.408-126.564 114.870  0.00 97.00      PROA   
ATOM   3837  HG2 GLU P 245      -9.965-125.490 114.899  0.00 97.00      PROA   
ATOM   3838  CD  GLU P 245     -11.243-125.210 113.201  0.00 97.00      PROA   
ATOM   3839  OE1 GLU P 245     -11.557-124.050 112.836  0.00 97.00      PROA   
ATOM   3840  OE2 GLU P 245     -11.058-126.157 112.396  0.00 97.00      PROA   
ATOM   3841  C   GLU P 245     -11.781-125.519 117.998  0.00 97.00      PROA   
ATOM   3842  O   GLU P 245     -11.581-126.677 118.361  0.00 97.00      PROA   
ATOM   3843  N   ASP P 246     -11.320-124.463 118.674  0.00 97.00      PROA   
ATOM   3844  HN  ASP P 246     -11.468-123.563 118.264  0.00 97.00      PROA   
ATOM   3845  CA  ASP P 246     -10.540-124.348 119.878  0.00 97.00      PROA   
ATOM   3846  HA  ASP P 246      -9.684-125.006 119.791  0.00 97.00      PROA   
ATOM   3847  CB  ASP P 246     -10.043-122.862 119.939  0.00 97.00      PROA   
ATOM   3848  HB1 ASP P 246      -9.160-122.749 119.271  0.00 97.00      PROA   
ATOM   3849  HB2 ASP P 246      -9.725-122.577 120.960  0.00 97.00      PROA   
ATOM   3850  CG  ASP P 246     -11.107-121.868 119.434  0.00 97.00      PROA   
ATOM   3851  OD1 ASP P 246     -11.335-121.779 118.196  0.00 97.00      PROA   
ATOM   3852  OD2 ASP P 246     -11.756-121.226 120.291  0.00 97.00      PROA   
ATOM   3853  C   ASP P 246     -11.275-124.750 121.169  0.00 97.00      PROA   
ATOM   3854  O   ASP P 246     -10.640-124.967 122.201  0.00 97.00      PROA   
ATOM   3855  N   GLY P 247     -12.624-124.885 121.163  0.00 97.00      PROA   
ATOM   3856  HN  GLY P 247     -13.110-124.804 120.295  0.00 97.00      PROA   
ATOM   3857  CA  GLY P 247     -13.405-125.328 122.323  0.00 97.00      PROA   
ATOM   3858  HA1 GLY P 247     -12.899-126.163 122.788  0.00 97.00      PROA   
ATOM   3859  HA2 GLY P 247     -14.387-125.599 121.963  0.00 97.00      PROA   
ATOM   3860  C   GLY P 247     -13.611-124.278 123.390  0.00 97.00      PROA   
ATOM   3861  O   GLY P 247     -14.018-124.577 124.513  0.00 97.00      PROA   
ATOM   3862  N   ASN P 248     -13.354-123.000 123.056  0.00 97.00      PROA   
ATOM   3863  HN  ASN P 248     -12.955-122.794 122.165  0.00 97.00      PROA   
ATOM   3864  CA  ASN P 248     -13.682-121.860 123.885  0.00 97.00      PROA   
ATOM   3865  HA  ASN P 248     -13.249-122.026 124.861  0.00 97.00      PROA   
ATOM   3866  CB  ASN P 248     -13.102-120.572 123.254  0.00 97.00      PROA   
ATOM   3867  HB1 ASN P 248     -13.569-119.657 123.672  0.00 97.00      PROA   
ATOM   3868  HB2 ASN P 248     -13.263-120.583 122.155  0.00 97.00      PROA   
ATOM   3869  CG  ASN P 248     -11.611-120.520 123.606  0.00 97.00      PROA   
ATOM   3870  OD1 ASN P 248     -11.229-120.806 124.746  0.00 97.00      PROA   
ATOM   3871  ND2 ASN P 248     -10.742-120.197 122.614  0.00 97.00      PROA   
ATOM   3872 HD21 ASN P 248      -9.768-120.208 122.823  0.00 97.00      PROA   
ATOM   3873 HD22 ASN P 248     -11.066-120.237 121.666  0.00 97.00      PROA   
ATOM   3874  C   ASN P 248     -15.172-121.708 124.122  0.00 97.00      PROA   
ATOM   3875  O   ASN P 248     -15.607-121.509 125.256  0.00 97.00      PROA   
ATOM   3876  N   VAL P 249     -15.982-121.842 123.053  0.00 97.00      PROA   
ATOM   3877  HN  VAL P 249     -15.585-122.003 122.151  0.00 97.00      PROA   
ATOM   3878  CA  VAL P 249     -17.414-121.646 123.083  0.00 97.00      PROA   
ATOM   3879  HA  VAL P 249     -17.762-121.606 124.105  0.00 97.00      PROA   
ATOM   3880  CB  VAL P 249     -17.834-120.370 122.359  0.00 97.00      PROA   
ATOM   3881  HB  VAL P 249     -17.592-120.446 121.276  0.00 97.00      PROA   
ATOM   3882  CG1 VAL P 249     -19.355-120.139 122.509  0.00 97.00      PROA   
ATOM   3883 HG11 VAL P 249     -19.632-120.082 123.583  0.00 97.00      PROA   
ATOM   3884 HG12 VAL P 249     -19.945-120.947 122.030  0.00 97.00      PROA   
ATOM   3885 HG13 VAL P 249     -19.636-119.180 122.027  0.00 97.00      PROA   
ATOM   3886  CG2 VAL P 249     -17.041-119.170 122.922  0.00 97.00      PROA   
ATOM   3887 HG21 VAL P 249     -15.946-119.302 122.812  0.00 97.00      PROA   
ATOM   3888 HG22 VAL P 249     -17.280-119.020 123.995  0.00 97.00      PROA   
ATOM   3889 HG23 VAL P 249     -17.315-118.251 122.365  0.00 97.00      PROA   
ATOM   3890  C   VAL P 249     -18.073-122.819 122.395  0.00 97.00      PROA   
ATOM   3891  O   VAL P 249     -17.774-123.127 121.247  0.00 97.00      PROA   
ATOM   3892  N   LEU P 250     -19.029-123.484 123.077  0.00 97.00      PROA   
ATOM   3893  HN  LEU P 250     -19.244-123.254 124.021  0.00 97.00      PROA   
ATOM   3894  CA  LEU P 250     -19.905-124.456 122.462  0.00 97.00      PROA   
ATOM   3895  HA  LEU P 250     -19.784-124.403 121.389  0.00 97.00      PROA   
ATOM   3896  CB  LEU P 250     -19.671-125.952 122.837  0.00 97.00      PROA   
ATOM   3897  HB1 LEU P 250     -18.721-126.245 122.333  0.00 97.00      PROA   
ATOM   3898  HB2 LEU P 250     -20.474-126.565 122.372  0.00 97.00      PROA   
ATOM   3899  CG  LEU P 250     -19.522-126.399 124.322  0.00 97.00      PROA   
ATOM   3900  HG  LEU P 250     -19.281-127.491 124.255  0.00 97.00      PROA   
ATOM   3901  CD1 LEU P 250     -18.346-125.757 125.083  0.00 97.00      PROA   
ATOM   3902 HD11 LEU P 250     -18.578-124.703 125.342  0.00 97.00      PROA   
ATOM   3903 HD12 LEU P 250     -17.424-125.784 124.466  0.00 97.00      PROA   
ATOM   3904 HD13 LEU P 250     -18.162-126.308 126.030  0.00 97.00      PROA   
ATOM   3905  CD2 LEU P 250     -20.822-126.314 125.144  0.00 97.00      PROA   
ATOM   3906 HD21 LEU P 250     -21.670-126.748 124.573  0.00 97.00      PROA   
ATOM   3907 HD22 LEU P 250     -21.056-125.261 125.398  0.00 97.00      PROA   
ATOM   3908 HD23 LEU P 250     -20.707-126.874 126.096  0.00 97.00      PROA   
ATOM   3909  C   LEU P 250     -21.308-123.979 122.716  0.00 97.00      PROA   
ATOM   3910  O   LEU P 250     -21.648-123.543 123.814  0.00 97.00      PROA   
ATOM   3911  N   LYS P 251     -22.150-123.973 121.662  0.00 97.00      PROA   
ATOM   3912  HN  LYS P 251     -21.867-124.298 120.760  0.00 97.00      PROA   
ATOM   3913  CA  LYS P 251     -23.428-123.315 121.731  0.00 97.00      PROA   
ATOM   3914  HA  LYS P 251     -23.737-123.202 122.761  0.00 97.00      PROA   
ATOM   3915  CB  LYS P 251     -23.336-121.914 121.109  0.00 97.00      PROA   
ATOM   3916  HB1 LYS P 251     -23.158-121.953 120.013  0.00 97.00      PROA   
ATOM   3917  HB2 LYS P 251     -22.427-121.451 121.562  0.00 97.00      PROA   
ATOM   3918  CG  LYS P 251     -24.534-121.026 121.459  0.00 97.00      PROA   
ATOM   3919  HG1 LYS P 251     -25.200-121.545 122.185  0.00 97.00      PROA   
ATOM   3920  HG2 LYS P 251     -25.121-120.867 120.540  0.00 97.00      PROA   
ATOM   3921  CD  LYS P 251     -24.112-119.677 122.062  0.00 97.00      PROA   
ATOM   3922  HD1 LYS P 251     -23.586-119.879 123.022  0.00 97.00      PROA   
ATOM   3923  HD2 LYS P 251     -25.024-119.087 122.290  0.00 97.00      PROA   
ATOM   3924  CE  LYS P 251     -23.196-118.862 121.136  0.00 97.00      PROA   
ATOM   3925  HE1 LYS P 251     -23.723-118.678 120.177  0.00 97.00      PROA   
ATOM   3926  HE2 LYS P 251     -22.246-119.393 120.921  0.00 97.00      PROA   
ATOM   3927  NZ  LYS P 251     -22.843-117.554 121.739  0.00 97.00      PROA   
ATOM   3928  HZ1 LYS P 251     -22.472-117.671 122.699  0.00 97.00      PROA   
ATOM   3929  HZ2 LYS P 251     -23.680-116.929 121.771  0.00 97.00      PROA   
ATOM   3930  HZ3 LYS P 251     -22.098-117.087 121.189  0.00 97.00      PROA   
ATOM   3931  C   LYS P 251     -24.445-124.184 121.042  0.00 97.00      PROA   
ATOM   3932  O   LYS P 251     -24.743-124.049 119.857  0.00 97.00      PROA   
ATOM   3933  N   ARG P 252     -24.994-125.140 121.816  0.00 97.00      PROA   
ATOM   3934  HN  ARG P 252     -24.730-125.207 122.776  0.00 97.00      PROA   
ATOM   3935  CA  ARG P 252     -25.979-126.102 121.375  0.00 97.00      PROA   
ATOM   3936  HA  ARG P 252     -25.568-126.580 120.496  0.00 97.00      PROA   
ATOM   3937  CB  ARG P 252     -26.178-127.195 122.455  0.00 97.00      PROA   
ATOM   3938  HB1 ARG P 252     -27.045-127.839 122.190  0.00 97.00      PROA   
ATOM   3939  HB2 ARG P 252     -26.401-126.709 123.430  0.00 97.00      PROA   
ATOM   3940  CG  ARG P 252     -24.948-128.113 122.612  0.00 97.00      PROA   
ATOM   3941  HG1 ARG P 252     -24.040-127.518 122.861  0.00 97.00      PROA   
ATOM   3942  HG2 ARG P 252     -24.766-128.594 121.623  0.00 97.00      PROA   
ATOM   3943  CD  ARG P 252     -25.133-129.197 123.687  0.00 97.00      PROA   
ATOM   3944  HD1 ARG P 252     -26.100-129.721 123.544  0.00 97.00      PROA   
ATOM   3945  HD2 ARG P 252     -25.083-128.749 124.703  0.00 97.00      PROA   
ATOM   3946  NE  ARG P 252     -24.037-130.191 123.484  0.00 97.00      PROA   
ATOM   3947  HE  ARG P 252     -23.694-130.335 122.554  0.00 97.00      PROA   
ATOM   3948  CZ  ARG P 252     -23.225-130.695 124.430  0.00 97.00      PROA   
ATOM   3949  NH1 ARG P 252     -23.602-130.850 125.695  0.00 97.00      PROA   
ATOM   3950 HH11 ARG P 252     -24.571-130.732 125.880  0.00 97.00      PROA   
ATOM   3951 HH12 ARG P 252     -23.014-131.413 126.266  0.00 97.00      PROA   
ATOM   3952  NH2 ARG P 252     -21.999-131.074 124.030  0.00 97.00      PROA   
ATOM   3953 HH21 ARG P 252     -21.751-130.774 123.105  0.00 97.00      PROA   
ATOM   3954 HH22 ARG P 252     -21.292-131.286 124.694  0.00 97.00      PROA   
ATOM   3955  C   ARG P 252     -27.312-125.507 120.944  0.00 97.00      PROA   
ATOM   3956  O   ARG P 252     -27.788-124.535 121.529  0.00 97.00      PROA   
ATOM   3957  N   SER P 253     -27.964-126.092 119.904  0.00 97.00      PROA   
ATOM   3958  HN  SER P 253     -27.556-126.844 119.388  0.00 97.00      PROA   
ATOM   3959  CA  SER P 253     -29.342-125.751 119.579  0.00 97.00      PROA   
ATOM   3960  HA  SER P 253     -29.425-124.679 119.654  0.00 97.00      PROA   
ATOM   3961  CB  SER P 253     -29.781-126.081 118.125  0.00 97.00      PROA   
ATOM   3962  HB1 SER P 253     -29.178-125.475 117.418  0.00 97.00      PROA   
ATOM   3963  HB2 SER P 253     -30.849-125.816 117.978  0.00 97.00      PROA   
ATOM   3964  OG  SER P 253     -29.616-127.451 117.799  0.00 97.00      PROA   
ATOM   3965  HG1 SER P 253     -28.670-127.631 117.868  0.00 97.00      PROA   
ATOM   3966  C   SER P 253     -30.300-126.423 120.562  0.00 97.00      PROA   
ATOM   3967  O   SER P 253     -30.063-127.571 120.936  0.00 97.00      PROA   
ATOM   3968  N   PRO P 254     -31.381-125.789 121.015  0.00 97.00      PROA   
ATOM   3969  CD  PRO P 254     -31.499-124.329 121.080  0.00 97.00      PROA   
ATOM   3970  HD1 PRO P 254     -31.793-123.953 120.075  0.00 97.00      PROA   
ATOM   3971  HD2 PRO P 254     -30.548-123.852 121.407  0.00 97.00      PROA   
ATOM   3972  CA  PRO P 254     -32.561-126.456 121.571  0.00 97.00      PROA   
ATOM   3973  HA  PRO P 254     -32.240-126.962 122.471  0.00 97.00      PROA   
ATOM   3974  CB  PRO P 254     -33.534-125.295 121.854  0.00 97.00      PROA   
ATOM   3975  HB1 PRO P 254     -34.192-125.503 122.720  0.00 97.00      PROA   
ATOM   3976  HB2 PRO P 254     -34.160-125.083 120.959  0.00 97.00      PROA   
ATOM   3977  CG  PRO P 254     -32.615-124.089 122.094  0.00 97.00      PROA   
ATOM   3978  HG1 PRO P 254     -33.126-123.117 121.946  0.00 97.00      PROA   
ATOM   3979  HG2 PRO P 254     -32.194-124.135 123.124  0.00 97.00      PROA   
ATOM   3980  C   PRO P 254     -33.176-127.515 120.657  0.00 97.00      PROA   
ATOM   3981  O   PRO P 254     -33.104-127.358 119.439  0.00 97.00      PROA   
ATOM   3982  N   GLU P 255     -33.788-128.594 121.215  0.00 97.00      PROA   
ATOM   3983  HN  GLU P 255     -33.791-128.738 122.202  0.00 97.00      PROA   
ATOM   3984  CA  GLU P 255     -34.440-129.641 120.444  0.00 97.00      PROA   
ATOM   3985  HA  GLU P 255     -33.693-130.046 119.780  0.00 97.00      PROA   
ATOM   3986  CB  GLU P 255     -34.959-130.817 121.322  0.00 97.00      PROA   
ATOM   3987  HB1 GLU P 255     -35.447-131.532 120.627  0.00 97.00      PROA   
ATOM   3988  HB2 GLU P 255     -35.739-130.454 122.026  0.00 97.00      PROA   
ATOM   3989  CG  GLU P 255     -33.860-131.572 122.118  0.00 97.00      PROA   
ATOM   3990  HG1 GLU P 255     -33.842-131.215 123.169  0.00 97.00      PROA   
ATOM   3991  HG2 GLU P 255     -32.864-131.379 121.669  0.00 97.00      PROA   
ATOM   3992  CD  GLU P 255     -34.058-133.092 122.120  0.00 97.00      PROA   
ATOM   3993  OE1 GLU P 255     -34.294-133.673 123.212  0.00 97.00      PROA   
ATOM   3994  OE2 GLU P 255     -33.949-133.694 121.019  0.00 97.00      PROA   
ATOM   3995  C   GLU P 255     -35.588-129.162 119.557  0.00 97.00      PROA   
ATOM   3996  O   GLU P 255     -36.398-128.319 119.939  0.00 97.00      PROA   
ATOM   3997  N   LEU P 256     -35.668-129.726 118.330  0.00 97.00      PROA   
ATOM   3998  HN  LEU P 256     -34.961-130.366 118.033  0.00 97.00      PROA   
ATOM   3999  CA  LEU P 256     -36.653-129.400 117.323  0.00 97.00      PROA   
ATOM   4000  HA  LEU P 256     -37.353-128.682 117.725  0.00 97.00      PROA   
ATOM   4001  CB  LEU P 256     -35.922-128.818 116.081  0.00 97.00      PROA   
ATOM   4002  HB1 LEU P 256     -35.250-129.586 115.644  0.00 97.00      PROA   
ATOM   4003  HB2 LEU P 256     -35.264-128.007 116.477  0.00 97.00      PROA   
ATOM   4004  CG  LEU P 256     -36.773-128.173 114.956  0.00 97.00      PROA   
ATOM   4005  HG  LEU P 256     -36.068-127.533 114.369  0.00 97.00      PROA   
ATOM   4006  CD1 LEU P 256     -37.339-129.197 113.956  0.00 97.00      PROA   
ATOM   4007 HD11 LEU P 256     -38.116-129.823 114.433  0.00 97.00      PROA   
ATOM   4008 HD12 LEU P 256     -36.533-129.861 113.579  0.00 97.00      PROA   
ATOM   4009 HD13 LEU P 256     -37.802-128.675 113.092  0.00 97.00      PROA   
ATOM   4010  CD2 LEU P 256     -37.873-127.240 115.492  0.00 97.00      PROA   
ATOM   4011 HD21 LEU P 256     -37.435-126.486 116.181  0.00 97.00      PROA   
ATOM   4012 HD22 LEU P 256     -38.646-127.820 116.039  0.00 97.00      PROA   
ATOM   4013 HD23 LEU P 256     -38.364-126.708 114.651  0.00 97.00      PROA   
ATOM   4014  C   LEU P 256     -37.405-130.677 117.000  0.00 97.00      PROA   
ATOM   4015  O   LEU P 256     -36.806-131.725 116.787  0.00 97.00      PROA   
ATOM   4016  N   GLU P 257     -38.759-130.638 116.975  0.00 97.00      PROA   
ATOM   4017  HN  GLU P 257     -39.256-129.787 117.118  0.00 97.00      PROA   
ATOM   4018  CA  GLU P 257     -39.572-131.828 116.805  0.00 97.00      PROA   
ATOM   4019  HA  GLU P 257     -39.051-132.666 117.244  0.00 97.00      PROA   
ATOM   4020  CB  GLU P 257     -40.946-131.699 117.515  0.00 97.00      PROA   
ATOM   4021  HB1 GLU P 257     -41.563-130.907 117.041  0.00 97.00      PROA   
ATOM   4022  HB2 GLU P 257     -40.730-131.350 118.553  0.00 97.00      PROA   
ATOM   4023  CG  GLU P 257     -41.724-133.031 117.653  0.00 97.00      PROA   
ATOM   4024  HG1 GLU P 257     -42.115-133.111 118.690  0.00 97.00      PROA   
ATOM   4025  HG2 GLU P 257     -41.059-133.900 117.471  0.00 97.00      PROA   
ATOM   4026  CD  GLU P 257     -42.919-133.133 116.714  0.00 97.00      PROA   
ATOM   4027  OE1 GLU P 257     -42.699-133.214 115.488  0.00 97.00      PROA   
ATOM   4028  OE2 GLU P 257     -44.070-133.170 117.216  0.00 97.00      PROA   
ATOM   4029  C   GLU P 257     -39.786-132.138 115.341  0.00 97.00      PROA   
ATOM   4030  O   GLU P 257     -40.140-131.270 114.545  0.00 97.00      PROA   
ATOM   4031  N   LEU P 258     -39.574-133.420 114.965  0.00 97.00      PROA   
ATOM   4032  HN  LEU P 258     -39.255-134.086 115.637  0.00 97.00      PROA   
ATOM   4033  CA  LEU P 258     -39.810-133.926 113.632  0.00 97.00      PROA   
ATOM   4034  HA  LEU P 258     -40.529-133.287 113.142  0.00 97.00      PROA   
ATOM   4035  CB  LEU P 258     -38.531-134.006 112.756  0.00 97.00      PROA   
ATOM   4036  HB1 LEU P 258     -38.766-134.471 111.773  0.00 97.00      PROA   
ATOM   4037  HB2 LEU P 258     -37.797-134.658 113.272  0.00 97.00      PROA   
ATOM   4038  CG  LEU P 258     -37.843-132.646 112.482  0.00 97.00      PROA   
ATOM   4039  HG  LEU P 258     -37.722-132.112 113.452  0.00 97.00      PROA   
ATOM   4040  CD1 LEU P 258     -36.431-132.848 111.911  0.00 97.00      PROA   
ATOM   4041 HD11 LEU P 258     -36.488-133.362 110.928  0.00 97.00      PROA   
ATOM   4042 HD12 LEU P 258     -35.817-133.464 112.598  0.00 97.00      PROA   
ATOM   4043 HD13 LEU P 258     -35.933-131.865 111.774  0.00 97.00      PROA   
ATOM   4044  CD2 LEU P 258     -38.668-131.750 111.539  0.00 97.00      PROA   
ATOM   4045 HD21 LEU P 258     -39.669-131.539 111.967  0.00 97.00      PROA   
ATOM   4046 HD22 LEU P 258     -38.796-132.247 110.555  0.00 97.00      PROA   
ATOM   4047 HD23 LEU P 258     -38.145-130.783 111.380  0.00 97.00      PROA   
ATOM   4048  C   LEU P 258     -40.441-135.300 113.736  0.00 97.00      PROA   
ATOM   4049  O   LEU P 258     -39.811-136.327 113.489  0.00 97.00      PROA   
ATOM   4050  N   GLN P 259     -41.738-135.356 114.108  0.00 97.00      PROA   
ATOM   4051  HN  GLN P 259     -42.185-134.544 114.488  0.00 97.00      PROA   
ATOM   4052  CA  GLN P 259     -42.576-136.526 113.941  0.00 97.00      PROA   
ATOM   4053  HA  GLN P 259     -42.063-137.330 114.443  0.00 97.00      PROA   
ATOM   4054  CB  GLN P 259     -43.974-136.386 114.602  0.00 97.00      PROA   
ATOM   4055  HB1 GLN P 259     -44.675-137.139 114.176  0.00 97.00      PROA   
ATOM   4056  HB2 GLN P 259     -44.377-135.377 114.360  0.00 97.00      PROA   
ATOM   4057  CG  GLN P 259     -43.966-136.568 116.133  0.00 97.00      PROA   
ATOM   4058  HG1 GLN P 259     -43.346-135.789 116.618  0.00 97.00      PROA   
ATOM   4059  HG2 GLN P 259     -43.550-137.560 116.408  0.00 97.00      PROA   
ATOM   4060  CD  GLN P 259     -45.407-136.506 116.656  0.00 97.00      PROA   
ATOM   4061  OE1 GLN P 259     -46.130-137.508 116.645  0.00 97.00      PROA   
ATOM   4062  NE2 GLN P 259     -45.839-135.299 117.111  0.00 97.00      PROA   
ATOM   4063 HE21 GLN P 259     -46.767-135.215 117.465  0.00 97.00      PROA   
ATOM   4064 HE22 GLN P 259     -45.218-134.511 117.090  0.00 97.00      PROA   
ATOM   4065  C   GLN P 259     -42.732-136.953 112.492  0.00 97.00      PROA   
ATOM   4066  O   GLN P 259     -42.893-136.130 111.598  0.00 97.00      PROA   
ATOM   4067  N   VAL P 260     -42.669-138.280 112.243  0.00 97.00      PROA   
ATOM   4068  HN  VAL P 260     -42.516-138.928 112.982  0.00 97.00      PROA   
ATOM   4069  CA  VAL P 260     -42.772-138.865 110.925  0.00 97.00      PROA   
ATOM   4070  HA  VAL P 260     -43.141-138.127 110.231  0.00 97.00      PROA   
ATOM   4071  CB  VAL P 260     -41.439-139.403 110.412  0.00 97.00      PROA   
ATOM   4072  HB  VAL P 260     -41.077-140.191 111.106  0.00 97.00      PROA   
ATOM   4073  CG1 VAL P 260     -41.602-139.996 108.996  0.00 97.00      PROA   
ATOM   4074 HG11 VAL P 260     -42.025-139.238 108.303  0.00 97.00      PROA   
ATOM   4075 HG12 VAL P 260     -42.259-140.889 109.001  0.00 97.00      PROA   
ATOM   4076 HG13 VAL P 260     -40.611-140.308 108.606  0.00 97.00      PROA   
ATOM   4077  CG2 VAL P 260     -40.374-138.283 110.406  0.00 97.00      PROA   
ATOM   4078 HG21 VAL P 260     -40.151-137.932 111.434  0.00 97.00      PROA   
ATOM   4079 HG22 VAL P 260     -40.721-137.419 109.805  0.00 97.00      PROA   
ATOM   4080 HG23 VAL P 260     -39.428-138.662 109.965  0.00 97.00      PROA   
ATOM   4081  C   VAL P 260     -43.795-139.979 111.047  0.00 97.00      PROA   
ATOM   4082  O   VAL P 260     -43.721-140.798 111.959  0.00 97.00      PROA   
ATOM   4083  N   LEU P 261     -44.804-140.016 110.144  0.00 97.00      PROA   
ATOM   4084  HN  LEU P 261     -44.836-139.344 109.404  0.00 97.00      PROA   
ATOM   4085  CA  LEU P 261     -45.905-140.956 110.213  0.00 97.00      PROA   
ATOM   4086  HA  LEU P 261     -45.688-141.687 110.975  0.00 97.00      PROA   
ATOM   4087  CB  LEU P 261     -47.255-140.285 110.567  0.00 97.00      PROA   
ATOM   4088  HB1 LEU P 261     -48.082-141.025 110.479  0.00 97.00      PROA   
ATOM   4089  HB2 LEU P 261     -47.453-139.466 109.840  0.00 97.00      PROA   
ATOM   4090  CG  LEU P 261     -47.329-139.699 111.999  0.00 97.00      PROA   
ATOM   4091  HG  LEU P 261     -46.550-138.908 112.095  0.00 97.00      PROA   
ATOM   4092  CD1 LEU P 261     -48.703-139.047 112.235  0.00 97.00      PROA   
ATOM   4093 HD11 LEU P 261     -49.503-139.816 112.174  0.00 97.00      PROA   
ATOM   4094 HD12 LEU P 261     -48.901-138.272 111.467  0.00 97.00      PROA   
ATOM   4095 HD13 LEU P 261     -48.739-138.575 113.239  0.00 97.00      PROA   
ATOM   4096  CD2 LEU P 261     -47.063-140.751 113.093  0.00 97.00      PROA   
ATOM   4097 HD21 LEU P 261     -47.187-140.294 114.097  0.00 97.00      PROA   
ATOM   4098 HD22 LEU P 261     -46.030-141.146 113.022  0.00 97.00      PROA   
ATOM   4099 HD23 LEU P 261     -47.780-141.593 112.995  0.00 97.00      PROA   
ATOM   4100  C   LEU P 261     -46.061-141.754 108.939  0.00 97.00      PROA   
ATOM   4101  O   LEU P 261     -46.073-141.231 107.829  0.00 97.00      PROA   
ATOM   4102  N   GLY P 262     -46.202-143.086 109.111  0.00 97.00      PROA   
ATOM   4103  HN  GLY P 262     -46.235-143.465 110.030  0.00 97.00      PROA   
ATOM   4104  CA  GLY P 262     -46.385-144.053 108.059  0.00 97.00      PROA   
ATOM   4105  HA1 GLY P 262     -45.425-144.491 107.836  0.00 97.00      PROA   
ATOM   4106  HA2 GLY P 262     -46.882-143.603 107.211  0.00 97.00      PROA   
ATOM   4107  C   GLY P 262     -47.249-145.138 108.608  0.00 97.00      PROA   
ATOM   4108  O   GLY P 262     -47.407-145.281 109.818  0.00 97.00      PROA   
ATOM   4109  N   HSD P 263     -47.814-145.958 107.704  0.00 97.00      PROA   
ATOM   4110  HN  HSD P 263     -47.628-145.847 106.731  0.00 97.00      PROA   
ATOM   4111  CA  HSD P 263     -48.635-147.092 108.049  0.00 97.00      PROA   
ATOM   4112  HA  HSD P 263     -48.577-147.293 109.111  0.00 97.00      PROA   
ATOM   4113  CB  HSD P 263     -50.111-146.890 107.636  0.00 97.00      PROA   
ATOM   4114  HB1 HSD P 263     -50.691-147.827 107.782  0.00 97.00      PROA   
ATOM   4115  HB2 HSD P 263     -50.158-146.622 106.558  0.00 97.00      PROA   
ATOM   4116  ND1 HSD P 263     -51.637-145.959 109.471  0.00 97.00      PROA   
ATOM   4117  HD1 HSD P 263     -51.938-146.838 109.843  0.00 97.00      PROA   
ATOM   4118  CG  HSD P 263     -50.755-145.773 108.425  0.00 97.00      PROA   
ATOM   4119  CE1 HSD P 263     -52.051-144.728 109.863  0.00 97.00      PROA   
ATOM   4120  HE1 HSD P 263     -52.758-144.568 110.677  0.00 97.00      PROA   
ATOM   4121  NE2 HSD P 263     -51.510-143.768 109.139  0.00 97.00      PROA   
ATOM   4122  CD2 HSD P 263     -50.702-144.426 108.229  0.00 97.00      PROA   
ATOM   4123  HD2 HSD P 263     -50.143-143.853 107.499  0.00 97.00      PROA   
ATOM   4124  C   HSD P 263     -48.009-148.242 107.314  0.00 97.00      PROA   
ATOM   4125  O   HSD P 263     -47.608-148.088 106.163  0.00 97.00      PROA   
ATOM   4126  N   GLN P 264     -47.856-149.411 107.983  0.00 97.00      PROA   
ATOM   4127  HN  GLN P 264     -48.209-149.524 108.909  0.00 97.00      PROA   
ATOM   4128  CA  GLN P 264     -47.087-150.536 107.481  0.00 97.00      PROA   
ATOM   4129  HA  GLN P 264     -46.081-150.161 107.339  0.00 97.00      PROA   
ATOM   4130  CB  GLN P 264     -46.983-151.668 108.535  0.00 97.00      PROA   
ATOM   4131  HB1 GLN P 264     -46.606-152.604 108.068  0.00 97.00      PROA   
ATOM   4132  HB2 GLN P 264     -48.012-151.864 108.911  0.00 97.00      PROA   
ATOM   4133  CG  GLN P 264     -46.034-151.294 109.701  0.00 97.00      PROA   
ATOM   4134  HG1 GLN P 264     -46.156-150.222 109.965  0.00 97.00      PROA   
ATOM   4135  HG2 GLN P 264     -44.977-151.450 109.401  0.00 97.00      PROA   
ATOM   4136  CD  GLN P 264     -46.329-152.091 110.978  0.00 97.00      PROA   
ATOM   4137  OE1 GLN P 264     -46.681-151.512 112.013  0.00 97.00      PROA   
ATOM   4138  NE2 GLN P 264     -46.175-153.440 110.912  0.00 97.00      PROA   
ATOM   4139 HE21 GLN P 264     -46.369-153.975 111.733  0.00 97.00      PROA   
ATOM   4140 HE22 GLN P 264     -45.871-153.866 110.061  0.00 97.00      PROA   
ATOM   4141  C   GLN P 264     -47.517-151.069 106.123  0.00 97.00      PROA   
ATOM   4142  O   GLN P 264     -48.696-151.268 105.839  0.00 97.00      PROA   
ATOM   4143  N   GLN P 265     -46.518-151.268 105.239  0.00 97.00      PROA   
ATOM   4144  HN  GLN P 265     -45.570-151.136 105.526  0.00 97.00      PROA   
ATOM   4145  CA  GLN P 265     -46.684-151.453 103.819  0.00 97.00      PROA   
ATOM   4146  HA  GLN P 265     -47.688-151.147 103.576  0.00 97.00      PROA   
ATOM   4147  CB  GLN P 265     -45.712-150.549 102.996  0.00 97.00      PROA   
ATOM   4148  HB1 GLN P 265     -46.077-149.501 103.083  0.00 97.00      PROA   
ATOM   4149  HB2 GLN P 265     -45.783-150.821 101.919  0.00 97.00      PROA   
ATOM   4150  CG  GLN P 265     -44.210-150.578 103.397  0.00 97.00      PROA   
ATOM   4151  HG1 GLN P 265     -43.611-150.105 102.588  0.00 97.00      PROA   
ATOM   4152  HG2 GLN P 265     -43.872-151.631 103.490  0.00 97.00      PROA   
ATOM   4153  CD  GLN P 265     -43.896-149.867 104.727  0.00 97.00      PROA   
ATOM   4154  OE1 GLN P 265     -43.852-150.497 105.790  0.00 97.00      PROA   
ATOM   4155  NE2 GLN P 265     -43.663-148.527 104.669  0.00 97.00      PROA   
ATOM   4156 HE21 GLN P 265     -43.485-148.033 105.523  0.00 97.00      PROA   
ATOM   4157 HE22 GLN P 265     -43.671-148.048 103.795  0.00 97.00      PROA   
ATOM   4158  C   GLN P 265     -46.501-152.906 103.411  0.00 97.00      PROA   
ATOM   4159  O   GLN P 265     -45.781-153.644 104.086  0.00 97.00      PROA   
ATOM   4160  N   PRO P 266     -47.109-153.382 102.318  0.00 97.00      PROA   
ATOM   4161  CD  PRO P 266     -48.224-152.711 101.641  0.00 97.00      PROA   
ATOM   4162  HD1 PRO P 266     -47.830-151.812 101.117  0.00 97.00      PROA   
ATOM   4163  HD2 PRO P 266     -49.026-152.423 102.356  0.00 97.00      PROA   
ATOM   4164  CA  PRO P 266     -46.602-154.495 101.515  0.00 97.00      PROA   
ATOM   4165  HA  PRO P 266     -46.799-155.394 102.082  0.00 97.00      PROA   
ATOM   4166  CB  PRO P 266     -47.418-154.426 100.210  0.00 97.00      PROA   
ATOM   4167  HB1 PRO P 266     -47.587-155.426  99.763  0.00 97.00      PROA   
ATOM   4168  HB2 PRO P 266     -46.910-153.775  99.464  0.00 97.00      PROA   
ATOM   4169  CG  PRO P 266     -48.722-153.736 100.625  0.00 97.00      PROA   
ATOM   4170  HG1 PRO P 266     -49.251-153.271  99.770  0.00 97.00      PROA   
ATOM   4171  HG2 PRO P 266     -49.395-154.463 101.130  0.00 97.00      PROA   
ATOM   4172  C   PRO P 266     -45.102-154.464 101.249  0.00 97.00      PROA   
ATOM   4173  O   PRO P 266     -44.564-153.400 100.949  0.00 97.00      PROA   
ATOM   4174  N   THR P 267     -44.409-155.619 101.353  0.00 97.00      PROA   
ATOM   4175  HN  THR P 267     -44.838-156.437 101.729  0.00 97.00      PROA   
ATOM   4176  CA  THR P 267     -43.029-155.787 100.910  0.00 97.00      PROA   
ATOM   4177  HA  THR P 267     -42.476-154.997 101.400  0.00 97.00      PROA   
ATOM   4178  CB  THR P 267     -42.415-157.113 101.345  0.00 97.00      PROA   
ATOM   4179  HB  THR P 267     -42.597-157.915 100.595  0.00 97.00      PROA   
ATOM   4180  OG1 THR P 267     -42.987-157.564 102.565  0.00 97.00      PROA   
ATOM   4181  HG1 THR P 267     -42.840-156.852 103.193  0.00 97.00      PROA   
ATOM   4182  CG2 THR P 267     -40.898-156.952 101.558  0.00 97.00      PROA   
ATOM   4183 HG21 THR P 267     -40.697-156.188 102.339  0.00 97.00      PROA   
ATOM   4184 HG22 THR P 267     -40.398-156.637 100.620  0.00 97.00      PROA   
ATOM   4185 HG23 THR P 267     -40.457-157.917 101.888  0.00 97.00      PROA   
ATOM   4186  C   THR P 267     -42.804-155.590  99.408  0.00 97.00      PROA   
ATOM   4187  O   THR P 267     -41.814-154.936  99.079  0.00 97.00      PROA   
ATOM   4188  N   PRO P 268     -43.609-156.065  98.446  0.00 97.00      PROA   
ATOM   4189  CD  PRO P 268     -44.551-157.186  98.591  0.00 97.00      PROA   
ATOM   4190  HD1 PRO P 268     -45.258-157.028  99.430  0.00 97.00      PROA   
ATOM   4191  HD2 PRO P 268     -43.982-158.131  98.741  0.00 97.00      PROA   
ATOM   4192  CA  PRO P 268     -43.517-155.618  97.060  0.00 97.00      PROA   
ATOM   4193  HA  PRO P 268     -42.483-155.537  96.754  0.00 97.00      PROA   
ATOM   4194  CB  PRO P 268     -44.277-156.698  96.269  0.00 97.00      PROA   
ATOM   4195  HB1 PRO P 268     -43.568-157.515  96.005  0.00 97.00      PROA   
ATOM   4196  HB2 PRO P 268     -44.740-156.318  95.337  0.00 97.00      PROA   
ATOM   4197  CG  PRO P 268     -45.311-157.231  97.264  0.00 97.00      PROA   
ATOM   4198  HG1 PRO P 268     -46.167-156.521  97.311  0.00 97.00      PROA   
ATOM   4199  HG2 PRO P 268     -45.683-158.243  97.010  0.00 97.00      PROA   
ATOM   4200  C   PRO P 268     -44.167-154.257  96.877  0.00 97.00      PROA   
ATOM   4201  O   PRO P 268     -45.124-153.932  97.578  0.00 97.00      PROA   
ATOM   4202  N   VAL P 269     -43.631-153.459  95.928  0.00 97.00      PROA   
ATOM   4203  HN  VAL P 269     -42.879-153.753  95.346  0.00 97.00      PROA   
ATOM   4204  CA  VAL P 269     -44.136-152.182  95.501  0.00 97.00      PROA   
ATOM   4205  HA  VAL P 269     -45.212-152.182  95.601  0.00 97.00      PROA   
ATOM   4206  CB  VAL P 269     -43.532-151.018  96.295  0.00 97.00      PROA   
ATOM   4207  HB  VAL P 269     -43.739-151.206  97.375  0.00 97.00      PROA   
ATOM   4208  CG1 VAL P 269     -42.002-150.944  96.106  0.00 97.00      PROA   
ATOM   4209 HG11 VAL P 269     -41.759-150.764  95.038  0.00 97.00      PROA   
ATOM   4210 HG12 VAL P 269     -41.515-151.887  96.428  0.00 97.00      PROA   
ATOM   4211 HG13 VAL P 269     -41.579-150.107  96.702  0.00 97.00      PROA   
ATOM   4212  CG2 VAL P 269     -44.214-149.691  95.905  0.00 97.00      PROA   
ATOM   4213 HG21 VAL P 269     -45.311-149.761  96.049  0.00 97.00      PROA   
ATOM   4214 HG22 VAL P 269     -44.010-149.460  94.839  0.00 97.00      PROA   
ATOM   4215 HG23 VAL P 269     -43.820-148.855  96.522  0.00 97.00      PROA   
ATOM   4216  C   VAL P 269     -43.804-152.130  93.988  0.00 97.00      PROA   
ATOM   4217  OT1 VAL P 269     -42.885-152.875  93.547  0.00 97.00      PROA   
ATOM   4218  OT2 VAL P 269     -44.483-151.368  93.249  0.00 97.00      PROA   
END
