# Supplementary material for: The solution structure of the unbound IgG Fc receptor CD64 resembles its crystal structure: Implications for function
Source: PLoS One. 2023 Sep 21;18(9):e0288351. doi: 10.1371/journal.pone.0288351 (PMC10513344; doi:10.1371/journal.pone.0288351)
Supplement: S1 File — (ZIP) [file pone.0288351.s003.zip › CD64V03 E11/Top100/EM_done_ready_for_EM_top100_0p11_E11.dcd_185364.pdb.pdb]

REMARK  FINAL COORDINATES WRITTEN BY NAMD AT TIMESTEP 2000
ATOM      1  N   LYS P   1      -3.335 -52.568 100.146  0.00 97.00      PROA   
ATOM      2  HT1 LYS P   1      -3.867 -52.326 101.009  0.00 97.00      PROA   
ATOM      3  HT2 LYS P   1      -3.442 -51.757  99.497  0.00 97.00      PROA   
ATOM      4  HT3 LYS P   1      -2.335 -52.694 100.394  0.00 97.00      PROA   
ATOM      5  CA  LYS P   1      -3.907 -53.800  99.551  0.00 97.00      PROA   
ATOM      6  HA  LYS P   1      -4.981 -53.716  99.620  0.00 97.00      PROA   
ATOM      7  CB  LYS P   1      -3.517 -53.946  98.050  0.00 97.00      PROA   
ATOM      8  HB1 LYS P   1      -3.753 -54.982  97.724  0.00 97.00      PROA   
ATOM      9  HB2 LYS P   1      -2.423 -53.806  97.914  0.00 97.00      PROA   
ATOM     10  CG  LYS P   1      -4.280 -52.988  97.109  0.00 97.00      PROA   
ATOM     11  HG1 LYS P   1      -3.865 -51.964  97.235  0.00 97.00      PROA   
ATOM     12  HG2 LYS P   1      -5.353 -52.946  97.399  0.00 97.00      PROA   
ATOM     13  CD  LYS P   1      -4.189 -53.355  95.613  0.00 97.00      PROA   
ATOM     14  HD1 LYS P   1      -3.116 -53.468  95.338  0.00 97.00      PROA   
ATOM     15  HD2 LYS P   1      -4.598 -52.498  95.031  0.00 97.00      PROA   
ATOM     16  CE  LYS P   1      -4.957 -54.635  95.236  0.00 97.00      PROA   
ATOM     17  HE1 LYS P   1      -6.015 -54.557  95.569  0.00 97.00      PROA   
ATOM     18  HE2 LYS P   1      -4.495 -55.527  95.707  0.00 97.00      PROA   
ATOM     19  NZ  LYS P   1      -4.963 -54.857  93.766  0.00 97.00      PROA   
ATOM     20  HZ1 LYS P   1      -3.987 -54.926  93.416  0.00 97.00      PROA   
ATOM     21  HZ2 LYS P   1      -5.443 -54.065  93.292  0.00 97.00      PROA   
ATOM     22  HZ3 LYS P   1      -5.468 -55.740  93.550  0.00 97.00      PROA   
ATOM     23  C   LYS P   1      -3.511 -55.011 100.351  0.00 97.00      PROA   
ATOM     24  O   LYS P   1      -2.634 -54.945 101.210  0.00 97.00      PROA   
ATOM     25  N   ALA P   2      -4.166 -56.159 100.080  0.00 97.00      PROA   
ATOM     26  HN  ALA P   2      -4.920 -56.223  99.431  0.00 97.00      PROA   
ATOM     27  CA  ALA P   2      -3.832 -57.435 100.637  0.00 97.00      PROA   
ATOM     28  HA  ALA P   2      -2.758 -57.567 100.648  0.00 97.00      PROA   
ATOM     29  CB  ALA P   2      -4.447 -57.637 102.038  0.00 97.00      PROA   
ATOM     30  HB1 ALA P   2      -5.546 -57.482 102.007  0.00 97.00      PROA   
ATOM     31  HB2 ALA P   2      -4.019 -56.898 102.749  0.00 97.00      PROA   
ATOM     32  HB3 ALA P   2      -4.240 -58.655 102.428  0.00 97.00      PROA   
ATOM     33  C   ALA P   2      -4.436 -58.386  99.635  0.00 97.00      PROA   
ATOM     34  O   ALA P   2      -5.091 -57.940  98.692  0.00 97.00      PROA   
ATOM     35  N   VAL P   3      -4.208 -59.710  99.810  0.00 97.00      PROA   
ATOM     36  HN  VAL P   3      -3.592 -60.034 100.522  0.00 97.00      PROA   
ATOM     37  CA  VAL P   3      -4.942 -60.776  99.157  0.00 97.00      PROA   
ATOM     38  HA  VAL P   3      -5.959 -60.447  99.000  0.00 97.00      PROA   
ATOM     39  CB  VAL P   3      -4.367 -61.314  97.837  0.00 97.00      PROA   
ATOM     40  HB  VAL P   3      -4.993 -62.177  97.507  0.00 97.00      PROA   
ATOM     41  CG1 VAL P   3      -4.466 -60.248  96.727  0.00 97.00      PROA   
ATOM     42 HG11 VAL P   3      -3.777 -59.405  96.939  0.00 97.00      PROA   
ATOM     43 HG12 VAL P   3      -5.503 -59.860  96.656  0.00 97.00      PROA   
ATOM     44 HG13 VAL P   3      -4.182 -60.692  95.748  0.00 97.00      PROA   
ATOM     45  CG2 VAL P   3      -2.911 -61.802  97.995  0.00 97.00      PROA   
ATOM     46 HG21 VAL P   3      -2.849 -62.661  98.691  0.00 97.00      PROA   
ATOM     47 HG22 VAL P   3      -2.261 -60.987  98.376  0.00 97.00      PROA   
ATOM     48 HG23 VAL P   3      -2.511 -62.128  97.011  0.00 97.00      PROA   
ATOM     49  C   VAL P   3      -4.967 -61.874 100.197  0.00 97.00      PROA   
ATOM     50  O   VAL P   3      -4.044 -61.981 101.004  0.00 97.00      PROA   
ATOM     51  N   ILE P   4      -6.044 -62.701 100.237  0.00 97.00      PROA   
ATOM     52  HN  ILE P   4      -6.830 -62.556  99.638  0.00 97.00      PROA   
ATOM     53  CA  ILE P   4      -6.202 -63.713 101.273  0.00 97.00      PROA   
ATOM     54  HA  ILE P   4      -5.490 -63.519 102.061  0.00 97.00      PROA   
ATOM     55  CB  ILE P   4      -7.575 -63.660 101.947  0.00 97.00      PROA   
ATOM     56  HB  ILE P   4      -8.365 -63.827 101.180  0.00 97.00      PROA   
ATOM     57  CG2 ILE P   4      -7.664 -64.757 103.036  0.00 97.00      PROA   
ATOM     58 HG21 ILE P   4      -6.777 -64.701 103.704  0.00 97.00      PROA   
ATOM     59 HG22 ILE P   4      -7.716 -65.770 102.586  0.00 97.00      PROA   
ATOM     60 HG23 ILE P   4      -8.566 -64.623 103.664  0.00 97.00      PROA   
ATOM     61  CG1 ILE P   4      -7.816 -62.264 102.575  0.00 97.00      PROA   
ATOM     62 HG11 ILE P   4      -7.524 -61.454 101.873  0.00 97.00      PROA   
ATOM     63 HG12 ILE P   4      -7.163 -62.189 103.467  0.00 97.00      PROA   
ATOM     64  CD  ILE P   4      -9.268 -61.998 102.983  0.00 97.00      PROA   
ATOM     65  HD1 ILE P   4      -9.690 -62.826 103.588  0.00 97.00      PROA   
ATOM     66  HD2 ILE P   4      -9.898 -61.868 102.077  0.00 97.00      PROA   
ATOM     67  HD3 ILE P   4      -9.323 -61.069 103.585  0.00 97.00      PROA   
ATOM     68  C   ILE P   4      -5.909 -65.112 100.742  0.00 97.00      PROA   
ATOM     69  O   ILE P   4      -6.391 -65.522  99.688  0.00 97.00      PROA   
ATOM     70  N   LYS P   5      -5.102 -65.898 101.497  0.00 97.00      PROA   
ATOM     71  HN  LYS P   5      -4.638 -65.506 102.292  0.00 97.00      PROA   
ATOM     72  CA  LYS P   5      -4.829 -67.291 101.203  0.00 97.00      PROA   
ATOM     73  HA  LYS P   5      -5.299 -67.575 100.273  0.00 97.00      PROA   
ATOM     74  CB  LYS P   5      -3.309 -67.581 101.114  0.00 97.00      PROA   
ATOM     75  HB1 LYS P   5      -3.145 -68.651 100.856  0.00 97.00      PROA   
ATOM     76  HB2 LYS P   5      -2.836 -67.393 102.105  0.00 97.00      PROA   
ATOM     77  CG  LYS P   5      -2.556 -66.713 100.091  0.00 97.00      PROA   
ATOM     78  HG1 LYS P   5      -1.476 -66.973 100.176  0.00 97.00      PROA   
ATOM     79  HG2 LYS P   5      -2.660 -65.642 100.373  0.00 97.00      PROA   
ATOM     80  CD  LYS P   5      -3.015 -66.904  98.633  0.00 97.00      PROA   
ATOM     81  HD1 LYS P   5      -4.114 -66.753  98.577  0.00 97.00      PROA   
ATOM     82  HD2 LYS P   5      -2.801 -67.948  98.316  0.00 97.00      PROA   
ATOM     83  CE  LYS P   5      -2.374 -65.914  97.650  0.00 97.00      PROA   
ATOM     84  HE1 LYS P   5      -2.659 -64.876  97.936  0.00 97.00      PROA   
ATOM     85  HE2 LYS P   5      -2.693 -66.102  96.606  0.00 97.00      PROA   
ATOM     86  NZ  LYS P   5      -0.905 -65.994  97.702  0.00 97.00      PROA   
ATOM     87  HZ1 LYS P   5      -0.476 -66.809  97.233  0.00 97.00      PROA   
ATOM     88  HZ2 LYS P   5      -0.618 -65.970  98.707  0.00 97.00      PROA   
ATOM     89  HZ3 LYS P   5      -0.504 -65.098  97.347  0.00 97.00      PROA   
ATOM     90  C   LYS P   5      -5.391 -68.181 102.294  0.00 97.00      PROA   
ATOM     91  O   LYS P   5      -4.930 -68.166 103.428  0.00 97.00      PROA   
ATOM     92  N   LEU P   6      -6.388 -69.033 101.966  0.00 97.00      PROA   
ATOM     93  HN  LEU P   6      -6.817 -69.013 101.066  0.00 97.00      PROA   
ATOM     94  CA  LEU P   6      -6.859 -70.078 102.854  0.00 97.00      PROA   
ATOM     95  HA  LEU P   6      -6.917 -69.679 103.858  0.00 97.00      PROA   
ATOM     96  CB  LEU P   6      -8.271 -70.590 102.464  0.00 97.00      PROA   
ATOM     97  HB1 LEU P   6      -8.624 -71.260 103.278  0.00 97.00      PROA   
ATOM     98  HB2 LEU P   6      -8.227 -71.193 101.531  0.00 97.00      PROA   
ATOM     99  CG  LEU P   6      -9.345 -69.490 102.253  0.00 97.00      PROA   
ATOM    100  HG  LEU P   6      -9.082 -68.614 102.890  0.00 97.00      PROA   
ATOM    101  CD1 LEU P   6      -9.446 -69.017 100.788  0.00 97.00      PROA   
ATOM    102 HD11 LEU P   6      -9.670 -69.882 100.127  0.00 97.00      PROA   
ATOM    103 HD12 LEU P   6      -8.507 -68.541 100.444  0.00 97.00      PROA   
ATOM    104 HD13 LEU P   6     -10.268 -68.278 100.681  0.00 97.00      PROA   
ATOM    105  CD2 LEU P   6     -10.725 -69.993 102.710  0.00 97.00      PROA   
ATOM    106 HD21 LEU P   6     -10.707 -70.272 103.784  0.00 97.00      PROA   
ATOM    107 HD22 LEU P   6     -11.020 -70.883 102.117  0.00 97.00      PROA   
ATOM    108 HD23 LEU P   6     -11.489 -69.201 102.560  0.00 97.00      PROA   
ATOM    109  C   LEU P   6      -5.862 -71.234 102.840  0.00 97.00      PROA   
ATOM    110  O   LEU P   6      -5.520 -71.749 101.779  0.00 97.00      PROA   
ATOM    111  N   GLN P   7      -5.322 -71.639 104.016  0.00 97.00      PROA   
ATOM    112  HN  GLN P   7      -5.563 -71.184 104.875  0.00 97.00      PROA   
ATOM    113  CA  GLN P   7      -4.330 -72.703 104.118  0.00 97.00      PROA   
ATOM    114  HA  GLN P   7      -3.559 -72.445 103.405  0.00 97.00      PROA   
ATOM    115  CB  GLN P   7      -3.623 -72.669 105.500  0.00 97.00      PROA   
ATOM    116  HB1 GLN P   7      -4.409 -72.571 106.279  0.00 97.00      PROA   
ATOM    117  HB2 GLN P   7      -3.026 -71.729 105.522  0.00 97.00      PROA   
ATOM    118  CG  GLN P   7      -2.725 -73.877 105.849  0.00 97.00      PROA   
ATOM    119  HG1 GLN P   7      -1.979 -74.029 105.039  0.00 97.00      PROA   
ATOM    120  HG2 GLN P   7      -3.332 -74.800 105.956  0.00 97.00      PROA   
ATOM    121  CD  GLN P   7      -1.951 -73.587 107.141  0.00 97.00      PROA   
ATOM    122  OE1 GLN P   7      -1.332 -72.527 107.276  0.00 97.00      PROA   
ATOM    123  NE2 GLN P   7      -1.972 -74.529 108.123  0.00 97.00      PROA   
ATOM    124 HE21 GLN P   7      -1.480 -74.324 108.968  0.00 97.00      PROA   
ATOM    125 HE22 GLN P   7      -2.467 -75.388 107.998  0.00 97.00      PROA   
ATOM    126  C   GLN P   7      -4.774 -74.097 103.678  0.00 97.00      PROA   
ATOM    127  O   GLN P   7      -4.069 -74.702 102.870  0.00 97.00      PROA   
ATOM    128  N   PRO P   8      -5.920 -74.652 104.067  0.00 97.00      PROA   
ATOM    129  CD  PRO P   8      -6.564 -74.418 105.354  0.00 97.00      PROA   
ATOM    130  HD1 PRO P   8      -7.189 -73.507 105.260  0.00 97.00      PROA   
ATOM    131  HD2 PRO P   8      -5.830 -74.305 106.180  0.00 97.00      PROA   
ATOM    132  CA  PRO P   8      -6.735 -75.495 103.200  0.00 97.00      PROA   
ATOM    133  HA  PRO P   8      -6.118 -76.276 102.784  0.00 97.00      PROA   
ATOM    134  CB  PRO P   8      -7.840 -76.055 104.127  0.00 97.00      PROA   
ATOM    135  HB1 PRO P   8      -7.921 -77.158 104.030  0.00 97.00      PROA   
ATOM    136  HB2 PRO P   8      -8.837 -75.611 103.918  0.00 97.00      PROA   
ATOM    137  CG  PRO P   8      -7.422 -75.666 105.555  0.00 97.00      PROA   
ATOM    138  HG1 PRO P   8      -8.298 -75.489 106.209  0.00 97.00      PROA   
ATOM    139  HG2 PRO P   8      -6.801 -76.477 105.993  0.00 97.00      PROA   
ATOM    140  C   PRO P   8      -7.326 -74.625 102.092  0.00 97.00      PROA   
ATOM    141  O   PRO P   8      -7.991 -73.672 102.493  0.00 97.00      PROA   
ATOM    142  N   PRO P   9      -7.172 -74.827 100.782  0.00 97.00      PROA   
ATOM    143  CD  PRO P   9      -6.439 -75.962 100.211  0.00 97.00      PROA   
ATOM    144  HD1 PRO P   9      -6.845 -76.928 100.581  0.00 97.00      PROA   
ATOM    145  HD2 PRO P   9      -5.361 -75.866 100.474  0.00 97.00      PROA   
ATOM    146  CA  PRO P   9      -7.614 -73.879  99.753  0.00 97.00      PROA   
ATOM    147  HA  PRO P   9      -7.392 -72.864 100.051  0.00 97.00      PROA   
ATOM    148  CB  PRO P   9      -6.778 -74.311  98.534  0.00 97.00      PROA   
ATOM    149  HB1 PRO P   9      -5.768 -73.849  98.620  0.00 97.00      PROA   
ATOM    150  HB2 PRO P   9      -7.206 -74.023  97.555  0.00 97.00      PROA   
ATOM    151  CG  PRO P   9      -6.631 -75.825  98.700  0.00 97.00      PROA   
ATOM    152  HG1 PRO P   9      -7.578 -76.322  98.398  0.00 97.00      PROA   
ATOM    153  HG2 PRO P   9      -5.791 -76.247  98.115  0.00 97.00      PROA   
ATOM    154  C   PRO P   9      -9.113 -73.975  99.476  0.00 97.00      PROA   
ATOM    155  O   PRO P   9      -9.519 -73.913  98.318  0.00 97.00      PROA   
ATOM    156  N   TRP P  10      -9.959 -74.115 100.515  0.00 97.00      PROA   
ATOM    157  HN  TRP P  10      -9.601 -74.064 101.445  0.00 97.00      PROA   
ATOM    158  CA  TRP P  10     -11.341 -74.504 100.362  0.00 97.00      PROA   
ATOM    159  HA  TRP P  10     -11.573 -74.644  99.316  0.00 97.00      PROA   
ATOM    160  CB  TRP P  10     -11.625 -75.827 101.120  0.00 97.00      PROA   
ATOM    161  HB1 TRP P  10     -12.650 -76.177 100.881  0.00 97.00      PROA   
ATOM    162  HB2 TRP P  10     -11.592 -75.621 102.215  0.00 97.00      PROA   
ATOM    163  CG  TRP P  10     -10.657 -76.940 100.836  0.00 97.00      PROA   
ATOM    164  CD1 TRP P  10     -10.065 -77.717 101.799  0.00 97.00      PROA   
ATOM    165  HD1 TRP P  10     -10.238 -77.609 102.861  0.00 97.00      PROA   
ATOM    166  NE1 TRP P  10      -9.298 -78.685 101.209  0.00 97.00      PROA   
ATOM    167  HE1 TRP P  10      -8.921 -79.465 101.660  0.00 97.00      PROA   
ATOM    168  CE2 TRP P  10      -9.350 -78.550  99.854  0.00 97.00      PROA   
ATOM    169  CD2 TRP P  10     -10.190 -77.448  99.569  0.00 97.00      PROA   
ATOM    170  CE3 TRP P  10     -10.409 -77.089  98.237  0.00 97.00      PROA   
ATOM    171  HE3 TRP P  10     -11.020 -76.240  97.970  0.00 97.00      PROA   
ATOM    172  CZ3 TRP P  10      -9.815 -77.847  97.223  0.00 97.00      PROA   
ATOM    173  HZ3 TRP P  10      -9.986 -77.579  96.189  0.00 97.00      PROA   
ATOM    174  CZ2 TRP P  10      -8.753 -79.299  98.848  0.00 97.00      PROA   
ATOM    175  HZ2 TRP P  10      -8.115 -80.139  99.076  0.00 97.00      PROA   
ATOM    176  CH2 TRP P  10      -9.003 -78.935  97.524  0.00 97.00      PROA   
ATOM    177  HH2 TRP P  10      -8.551 -79.497  96.718  0.00 97.00      PROA   
ATOM    178  C   TRP P  10     -12.251 -73.421 100.889  0.00 97.00      PROA   
ATOM    179  O   TRP P  10     -12.326 -73.161 102.087  0.00 97.00      PROA   
ATOM    180  N   VAL P  11     -12.996 -72.762  99.974  0.00 97.00      PROA   
ATOM    181  HN  VAL P  11     -12.878 -72.947  98.999  0.00 97.00      PROA   
ATOM    182  CA  VAL P  11     -13.884 -71.663 100.309  0.00 97.00      PROA   
ATOM    183  HA  VAL P  11     -13.427 -71.095 101.108  0.00 97.00      PROA   
ATOM    184  CB  VAL P  11     -14.033 -70.737  99.100  0.00 97.00      PROA   
ATOM    185  HB  VAL P  11     -14.594 -71.257  98.291  0.00 97.00      PROA   
ATOM    186  CG1 VAL P  11     -14.782 -69.455  99.496  0.00 97.00      PROA   
ATOM    187 HG11 VAL P  11     -14.271 -68.947 100.342  0.00 97.00      PROA   
ATOM    188 HG12 VAL P  11     -15.821 -69.691  99.799  0.00 97.00      PROA   
ATOM    189 HG13 VAL P  11     -14.825 -68.751  98.638  0.00 97.00      PROA   
ATOM    190  CG2 VAL P  11     -12.632 -70.361  98.555  0.00 97.00      PROA   
ATOM    191 HG21 VAL P  11     -12.108 -71.233  98.114  0.00 97.00      PROA   
ATOM    192 HG22 VAL P  11     -12.001 -69.935  99.363  0.00 97.00      PROA   
ATOM    193 HG23 VAL P  11     -12.729 -69.594  97.757  0.00 97.00      PROA   
ATOM    194  C   VAL P  11     -15.230 -72.187 100.834  0.00 97.00      PROA   
ATOM    195  O   VAL P  11     -15.990 -71.476 101.489  0.00 97.00      PROA   
ATOM    196  N   SER P  12     -15.511 -73.489 100.609  0.00 97.00      PROA   
ATOM    197  HN  SER P  12     -14.844 -74.034 100.112  0.00 97.00      PROA   
ATOM    198  CA  SER P  12     -16.676 -74.211 101.094  0.00 97.00      PROA   
ATOM    199  HA  SER P  12     -17.289 -73.562 101.702  0.00 97.00      PROA   
ATOM    200  CB  SER P  12     -17.548 -74.739  99.911  0.00 97.00      PROA   
ATOM    201  HB1 SER P  12     -16.889 -75.194  99.141  0.00 97.00      PROA   
ATOM    202  HB2 SER P  12     -18.072 -73.874  99.447  0.00 97.00      PROA   
ATOM    203  OG  SER P  12     -18.525 -75.707 100.290  0.00 97.00      PROA   
ATOM    204  HG1 SER P  12     -19.246 -75.225 100.706  0.00 97.00      PROA   
ATOM    205  C   SER P  12     -16.159 -75.335 101.980  0.00 97.00      PROA   
ATOM    206  O   SER P  12     -15.306 -76.116 101.561  0.00 97.00      PROA   
ATOM    207  N   VAL P  13     -16.637 -75.417 103.252  0.00 97.00      PROA   
ATOM    208  HN  VAL P  13     -17.313 -74.760 103.581  0.00 97.00      PROA   
ATOM    209  CA  VAL P  13     -16.030 -76.292 104.249  0.00 97.00      PROA   
ATOM    210  HA  VAL P  13     -15.635 -77.159 103.740  0.00 97.00      PROA   
ATOM    211  CB  VAL P  13     -14.877 -75.562 104.952  0.00 97.00      PROA   
ATOM    212  HB  VAL P  13     -14.258 -75.081 104.156  0.00 97.00      PROA   
ATOM    213  CG1 VAL P  13     -15.386 -74.440 105.885  0.00 97.00      PROA   
ATOM    214 HG11 VAL P  13     -15.959 -74.862 106.737  0.00 97.00      PROA   
ATOM    215 HG12 VAL P  13     -16.033 -73.728 105.335  0.00 97.00      PROA   
ATOM    216 HG13 VAL P  13     -14.525 -73.876 106.302  0.00 97.00      PROA   
ATOM    217  CG2 VAL P  13     -13.954 -76.546 105.697  0.00 97.00      PROA   
ATOM    218 HG21 VAL P  13     -13.626 -77.369 105.029  0.00 97.00      PROA   
ATOM    219 HG22 VAL P  13     -14.468 -76.979 106.579  0.00 97.00      PROA   
ATOM    220 HG23 VAL P  13     -13.052 -76.014 106.067  0.00 97.00      PROA   
ATOM    221  C   VAL P  13     -17.072 -76.808 105.239  0.00 97.00      PROA   
ATOM    222  O   VAL P  13     -18.136 -76.225 105.403  0.00 97.00      PROA   
ATOM    223  N   PHE P  14     -16.815 -77.954 105.922  0.00 97.00      PROA   
ATOM    224  HN  PHE P  14     -15.984 -78.481 105.756  0.00 97.00      PROA   
ATOM    225  CA  PHE P  14     -17.679 -78.448 106.985  0.00 97.00      PROA   
ATOM    226  HA  PHE P  14     -18.702 -78.250 106.701  0.00 97.00      PROA   
ATOM    227  CB  PHE P  14     -17.521 -79.971 107.247  0.00 97.00      PROA   
ATOM    228  HB1 PHE P  14     -18.107 -80.297 108.133  0.00 97.00      PROA   
ATOM    229  HB2 PHE P  14     -16.450 -80.212 107.433  0.00 97.00      PROA   
ATOM    230  CG  PHE P  14     -18.029 -80.799 106.100  0.00 97.00      PROA   
ATOM    231  CD1 PHE P  14     -19.366 -80.696 105.673  0.00 97.00      PROA   
ATOM    232  HD1 PHE P  14     -20.018 -79.967 106.127  0.00 97.00      PROA   
ATOM    233  CE1 PHE P  14     -19.868 -81.552 104.686  0.00 97.00      PROA   
ATOM    234  HE1 PHE P  14     -20.897 -81.472 104.371  0.00 97.00      PROA   
ATOM    235  CZ  PHE P  14     -19.032 -82.515 104.106  0.00 97.00      PROA   
ATOM    236  HZ  PHE P  14     -19.416 -83.179 103.347  0.00 97.00      PROA   
ATOM    237  CD2 PHE P  14     -17.206 -81.775 105.517  0.00 97.00      PROA   
ATOM    238  HD2 PHE P  14     -16.189 -81.888 105.860  0.00 97.00      PROA   
ATOM    239  CE2 PHE P  14     -17.695 -82.615 104.512  0.00 97.00      PROA   
ATOM    240  HE2 PHE P  14     -17.039 -83.343 104.058  0.00 97.00      PROA   
ATOM    241  C   PHE P  14     -17.460 -77.763 108.322  0.00 97.00      PROA   
ATOM    242  O   PHE P  14     -16.399 -77.209 108.601  0.00 97.00      PROA   
ATOM    243  N   GLN P  15     -18.477 -77.844 109.216  0.00 97.00      PROA   
ATOM    244  HN  GLN P  15     -19.389 -78.116 108.913  0.00 97.00      PROA   
ATOM    245  CA  GLN P  15     -18.319 -77.652 110.652  0.00 97.00      PROA   
ATOM    246  HA  GLN P  15     -17.989 -76.633 110.805  0.00 97.00      PROA   
ATOM    247  CB  GLN P  15     -19.658 -77.868 111.411  0.00 97.00      PROA   
ATOM    248  HB1 GLN P  15     -20.361 -77.063 111.091  0.00 97.00      PROA   
ATOM    249  HB2 GLN P  15     -19.487 -77.724 112.499  0.00 97.00      PROA   
ATOM    250  CG  GLN P  15     -20.320 -79.242 111.117  0.00 97.00      PROA   
ATOM    251  HG1 GLN P  15     -19.618 -79.899 110.564  0.00 97.00      PROA   
ATOM    252  HG2 GLN P  15     -21.199 -79.096 110.461  0.00 97.00      PROA   
ATOM    253  CD  GLN P  15     -20.786 -79.961 112.395  0.00 97.00      PROA   
ATOM    254  OE1 GLN P  15     -21.701 -79.510 113.092  0.00 97.00      PROA   
ATOM    255  NE2 GLN P  15     -20.137 -81.120 112.705  0.00 97.00      PROA   
ATOM    256 HE21 GLN P  15     -19.416 -81.464 112.105  0.00 97.00      PROA   
ATOM    257 HE22 GLN P  15     -20.354 -81.579 113.565  0.00 97.00      PROA   
ATOM    258  C   GLN P  15     -17.270 -78.587 111.261  0.00 97.00      PROA   
ATOM    259  O   GLN P  15     -17.101 -79.711 110.796  0.00 97.00      PROA   
ATOM    260  N   GLU P  16     -16.526 -78.110 112.293  0.00 97.00      PROA   
ATOM    261  HN  GLU P  16     -16.689 -77.175 112.606  0.00 97.00      PROA   
ATOM    262  CA  GLU P  16     -15.512 -78.836 113.054  0.00 97.00      PROA   
ATOM    263  HA  GLU P  16     -15.428 -78.291 113.983  0.00 97.00      PROA   
ATOM    264  CB  GLU P  16     -15.904 -80.297 113.463  0.00 97.00      PROA   
ATOM    265  HB1 GLU P  16     -15.987 -80.900 112.536  0.00 97.00      PROA   
ATOM    266  HB2 GLU P  16     -16.908 -80.276 113.944  0.00 97.00      PROA   
ATOM    267  CG  GLU P  16     -14.918 -81.021 114.414  0.00 97.00      PROA   
ATOM    268  HG1 GLU P  16     -15.036 -80.628 115.445  0.00 97.00      PROA   
ATOM    269  HG2 GLU P  16     -13.869 -80.840 114.104  0.00 97.00      PROA   
ATOM    270  CD  GLU P  16     -15.092 -82.545 114.454  0.00 97.00      PROA   
ATOM    271  OE1 GLU P  16     -15.989 -83.106 113.772  0.00 97.00      PROA   
ATOM    272  OE2 GLU P  16     -14.276 -83.184 115.173  0.00 97.00      PROA   
ATOM    273  C   GLU P  16     -14.126 -78.749 112.416  0.00 97.00      PROA   
ATOM    274  O   GLU P  16     -13.118 -78.698 113.116  0.00 97.00      PROA   
ATOM    275  N   GLU P  17     -14.032 -78.694 111.067  0.00 97.00      PROA   
ATOM    276  HN  GLU P  17     -14.860 -78.763 110.517  0.00 97.00      PROA   
ATOM    277  CA  GLU P  17     -12.794 -78.576 110.306  0.00 97.00      PROA   
ATOM    278  HA  GLU P  17     -12.182 -79.425 110.579  0.00 97.00      PROA   
ATOM    279  CB  GLU P  17     -13.096 -78.707 108.789  0.00 97.00      PROA   
ATOM    280  HB1 GLU P  17     -13.883 -77.951 108.557  0.00 97.00      PROA   
ATOM    281  HB2 GLU P  17     -13.552 -79.707 108.610  0.00 97.00      PROA   
ATOM    282  CG  GLU P  17     -11.925 -78.491 107.799  0.00 97.00      PROA   
ATOM    283  HG1 GLU P  17     -11.454 -77.497 107.938  0.00 97.00      PROA   
ATOM    284  HG2 GLU P  17     -12.328 -78.525 106.764  0.00 97.00      PROA   
ATOM    285  CD  GLU P  17     -10.847 -79.575 107.902  0.00 97.00      PROA   
ATOM    286  OE1 GLU P  17     -10.192 -79.687 108.968  0.00 97.00      PROA   
ATOM    287  OE2 GLU P  17     -10.653 -80.301 106.890  0.00 97.00      PROA   
ATOM    288  C   GLU P  17     -11.960 -77.329 110.610  0.00 97.00      PROA   
ATOM    289  O   GLU P  17     -12.484 -76.263 110.911  0.00 97.00      PROA   
ATOM    290  N   SER P  18     -10.613 -77.445 110.545  0.00 97.00      PROA   
ATOM    291  HN  SER P  18     -10.227 -78.294 110.180  0.00 97.00      PROA   
ATOM    292  CA  SER P  18      -9.681 -76.387 110.895  0.00 97.00      PROA   
ATOM    293  HA  SER P  18     -10.172 -75.707 111.576  0.00 97.00      PROA   
ATOM    294  CB  SER P  18      -8.407 -76.931 111.594  0.00 97.00      PROA   
ATOM    295  HB1 SER P  18      -7.845 -77.588 110.893  0.00 97.00      PROA   
ATOM    296  HB2 SER P  18      -8.714 -77.548 112.465  0.00 97.00      PROA   
ATOM    297  OG  SER P  18      -7.553 -75.882 112.053  0.00 97.00      PROA   
ATOM    298  HG1 SER P  18      -8.056 -75.391 112.708  0.00 97.00      PROA   
ATOM    299  C   SER P  18      -9.266 -75.615 109.660  0.00 97.00      PROA   
ATOM    300  O   SER P  18      -8.837 -76.185 108.660  0.00 97.00      PROA   
ATOM    301  N   VAL P  19      -9.375 -74.271 109.712  0.00 97.00      PROA   
ATOM    302  HN  VAL P  19      -9.696 -73.816 110.541  0.00 97.00      PROA   
ATOM    303  CA  VAL P  19      -9.038 -73.446 108.570  0.00 97.00      PROA   
ATOM    304  HA  VAL P  19      -8.279 -73.955 107.995  0.00 97.00      PROA   
ATOM    305  CB  VAL P  19     -10.238 -73.238 107.635  0.00 97.00      PROA   
ATOM    306  HB  VAL P  19     -10.497 -74.239 107.212  0.00 97.00      PROA   
ATOM    307  CG1 VAL P  19     -11.481 -72.738 108.400  0.00 97.00      PROA   
ATOM    308 HG11 VAL P  19     -11.277 -71.748 108.849  0.00 97.00      PROA   
ATOM    309 HG12 VAL P  19     -11.782 -73.443 109.202  0.00 97.00      PROA   
ATOM    310 HG13 VAL P  19     -12.340 -72.629 107.704  0.00 97.00      PROA   
ATOM    311  CG2 VAL P  19      -9.898 -72.302 106.457  0.00 97.00      PROA   
ATOM    312 HG21 VAL P  19      -9.022 -72.675 105.894  0.00 97.00      PROA   
ATOM    313 HG22 VAL P  19      -9.687 -71.274 106.818  0.00 97.00      PROA   
ATOM    314 HG23 VAL P  19     -10.762 -72.250 105.760  0.00 97.00      PROA   
ATOM    315  C   VAL P  19      -8.377 -72.166 109.035  0.00 97.00      PROA   
ATOM    316  O   VAL P  19      -8.896 -71.444 109.876  0.00 97.00      PROA   
ATOM    317  N   THR P  20      -7.178 -71.841 108.494  0.00 97.00      PROA   
ATOM    318  HN  THR P  20      -6.744 -72.433 107.820  0.00 97.00      PROA   
ATOM    319  CA  THR P  20      -6.480 -70.613 108.845  0.00 97.00      PROA   
ATOM    320  HA  THR P  20      -7.136 -70.009 109.449  0.00 97.00      PROA   
ATOM    321  CB  THR P  20      -5.212 -70.823 109.678  0.00 97.00      PROA   
ATOM    322  HB  THR P  20      -5.471 -71.548 110.485  0.00 97.00      PROA   
ATOM    323  OG1 THR P  20      -4.789 -69.637 110.346  0.00 97.00      PROA   
ATOM    324  HG1 THR P  20      -4.432 -69.032 109.690  0.00 97.00      PROA   
ATOM    325  CG2 THR P  20      -4.030 -71.403 108.890  0.00 97.00      PROA   
ATOM    326 HG21 THR P  20      -3.742 -70.741 108.048  0.00 97.00      PROA   
ATOM    327 HG22 THR P  20      -4.289 -72.404 108.492  0.00 97.00      PROA   
ATOM    328 HG23 THR P  20      -3.146 -71.515 109.555  0.00 97.00      PROA   
ATOM    329  C   THR P  20      -6.265 -69.849 107.564  0.00 97.00      PROA   
ATOM    330  O   THR P  20      -5.923 -70.413 106.530  0.00 97.00      PROA   
ATOM    331  N   LEU P  21      -6.535 -68.529 107.604  0.00 97.00      PROA   
ATOM    332  HN  LEU P  21      -6.822 -68.113 108.465  0.00 97.00      PROA   
ATOM    333  CA  LEU P  21      -6.608 -67.680 106.438  0.00 97.00      PROA   
ATOM    334  HA  LEU P  21      -6.387 -68.249 105.548  0.00 97.00      PROA   
ATOM    335  CB  LEU P  21      -8.008 -67.022 106.281  0.00 97.00      PROA   
ATOM    336  HB1 LEU P  21      -7.986 -66.402 105.358  0.00 97.00      PROA   
ATOM    337  HB2 LEU P  21      -8.217 -66.344 107.137  0.00 97.00      PROA   
ATOM    338  CG  LEU P  21      -9.211 -67.998 106.154  0.00 97.00      PROA   
ATOM    339  HG  LEU P  21      -8.865 -68.912 105.617  0.00 97.00      PROA   
ATOM    340  CD1 LEU P  21      -9.811 -68.417 107.513  0.00 97.00      PROA   
ATOM    341 HD11 LEU P  21     -10.168 -67.519 108.060  0.00 97.00      PROA   
ATOM    342 HD12 LEU P  21      -9.075 -68.948 108.147  0.00 97.00      PROA   
ATOM    343 HD13 LEU P  21     -10.680 -69.090 107.354  0.00 97.00      PROA   
ATOM    344  CD2 LEU P  21     -10.328 -67.354 105.312  0.00 97.00      PROA   
ATOM    345 HD21 LEU P  21      -9.955 -67.084 104.303  0.00 97.00      PROA   
ATOM    346 HD22 LEU P  21     -10.691 -66.431 105.812  0.00 97.00      PROA   
ATOM    347 HD23 LEU P  21     -11.183 -68.053 105.201  0.00 97.00      PROA   
ATOM    348  C   LEU P  21      -5.562 -66.599 106.583  0.00 97.00      PROA   
ATOM    349  O   LEU P  21      -5.559 -65.865 107.560  0.00 97.00      PROA   
ATOM    350  N   HSD P  22      -4.633 -66.471 105.610  0.00 97.00      PROA   
ATOM    351  HN  HSD P  22      -4.671 -67.062 104.806  0.00 97.00      PROA   
ATOM    352  CA  HSD P  22      -3.463 -65.619 105.713  0.00 97.00      PROA   
ATOM    353  HA  HSD P  22      -3.356 -65.268 106.729  0.00 97.00      PROA   
ATOM    354  CB  HSD P  22      -2.171 -66.381 105.326  0.00 97.00      PROA   
ATOM    355  HB1 HSD P  22      -1.309 -65.679 105.295  0.00 97.00      PROA   
ATOM    356  HB2 HSD P  22      -2.278 -66.836 104.317  0.00 97.00      PROA   
ATOM    357  ND1 HSD P  22      -2.236 -68.761 106.266  0.00 97.00      PROA   
ATOM    358  HD1 HSD P  22      -2.824 -69.163 105.563  0.00 97.00      PROA   
ATOM    359  CG  HSD P  22      -1.819 -67.447 106.323  0.00 97.00      PROA   
ATOM    360  CE1 HSD P  22      -1.635 -69.404 107.298  0.00 97.00      PROA   
ATOM    361  HE1 HSD P  22      -1.771 -70.464 107.498  0.00 97.00      PROA   
ATOM    362  NE2 HSD P  22      -0.854 -68.606 107.999  0.00 97.00      PROA   
ATOM    363  CD2 HSD P  22      -0.956 -67.378 107.371  0.00 97.00      PROA   
ATOM    364  HD2 HSD P  22      -0.377 -66.536 107.728  0.00 97.00      PROA   
ATOM    365  C   HSD P  22      -3.553 -64.416 104.803  0.00 97.00      PROA   
ATOM    366  O   HSD P  22      -3.804 -64.544 103.612  0.00 97.00      PROA   
ATOM    367  N   CYS P  23      -3.306 -63.204 105.351  0.00 97.00      PROA   
ATOM    368  HN  CYS P  23      -3.161 -63.127 106.337  0.00 97.00      PROA   
ATOM    369  CA  CYS P  23      -3.224 -61.969 104.595  0.00 97.00      PROA   
ATOM    370  HA  CYS P  23      -3.712 -62.092 103.638  0.00 97.00      PROA   
ATOM    371  CB  CYS P  23      -3.894 -60.796 105.341  0.00 97.00      PROA   
ATOM    372  HB1 CYS P  23      -3.703 -59.852 104.796  0.00 97.00      PROA   
ATOM    373  HB2 CYS P  23      -3.478 -60.711 106.368  0.00 97.00      PROA   
ATOM    374  SG  CYS P  23      -5.678 -61.041 105.429  0.00 97.00      PROA   
ATOM    375  C   CYS P  23      -1.781 -61.597 104.337  0.00 97.00      PROA   
ATOM    376  O   CYS P  23      -1.078 -61.077 105.199  0.00 97.00      PROA   
ATOM    377  N   GLU P  24      -1.312 -61.840 103.099  0.00 97.00      PROA   
ATOM    378  HN  GLU P  24      -1.901 -62.226 102.393  0.00 97.00      PROA   
ATOM    379  CA  GLU P  24       0.074 -61.683 102.729  0.00 97.00      PROA   
ATOM    380  HA  GLU P  24       0.698 -61.785 103.607  0.00 97.00      PROA   
ATOM    381  CB  GLU P  24       0.479 -62.776 101.711  0.00 97.00      PROA   
ATOM    382  HB1 GLU P  24       0.177 -63.753 102.156  0.00 97.00      PROA   
ATOM    383  HB2 GLU P  24       1.584 -62.797 101.590  0.00 97.00      PROA   
ATOM    384  CG  GLU P  24      -0.180 -62.595 100.327  0.00 97.00      PROA   
ATOM    385  HG1 GLU P  24       0.239 -61.712  99.799  0.00 97.00      PROA   
ATOM    386  HG2 GLU P  24      -1.276 -62.454 100.442  0.00 97.00      PROA   
ATOM    387  CD  GLU P  24       0.044 -63.804  99.444  0.00 97.00      PROA   
ATOM    388  OE1 GLU P  24       0.193 -63.601  98.207  0.00 97.00      PROA   
ATOM    389  OE2 GLU P  24       0.033 -64.942  99.982  0.00 97.00      PROA   
ATOM    390  C   GLU P  24       0.333 -60.330 102.109  0.00 97.00      PROA   
ATOM    391  O   GLU P  24      -0.571 -59.623 101.665  0.00 97.00      PROA   
ATOM    392  N   VAL P  25       1.633 -59.971 102.056  0.00 97.00      PROA   
ATOM    393  HN  VAL P  25       2.328 -60.530 102.500  0.00 97.00      PROA   
ATOM    394  CA  VAL P  25       2.169 -58.954 101.183  0.00 97.00      PROA   
ATOM    395  HA  VAL P  25       1.542 -58.873 100.307  0.00 97.00      PROA   
ATOM    396  CB  VAL P  25       2.376 -57.582 101.834  0.00 97.00      PROA   
ATOM    397  HB  VAL P  25       3.114 -57.659 102.667  0.00 97.00      PROA   
ATOM    398  CG1 VAL P  25       2.903 -56.588 100.780  0.00 97.00      PROA   
ATOM    399 HG11 VAL P  25       2.141 -56.433  99.986  0.00 97.00      PROA   
ATOM    400 HG12 VAL P  25       3.837 -56.948 100.306  0.00 97.00      PROA   
ATOM    401 HG13 VAL P  25       3.112 -55.610 101.262  0.00 97.00      PROA   
ATOM    402  CG2 VAL P  25       1.055 -57.052 102.433  0.00 97.00      PROA   
ATOM    403 HG21 VAL P  25       0.707 -57.698 103.265  0.00 97.00      PROA   
ATOM    404 HG22 VAL P  25       0.264 -57.021 101.653  0.00 97.00      PROA   
ATOM    405 HG23 VAL P  25       1.196 -56.024 102.829  0.00 97.00      PROA   
ATOM    406  C   VAL P  25       3.527 -59.553 100.855  0.00 97.00      PROA   
ATOM    407  O   VAL P  25       4.150 -60.027 101.804  0.00 97.00      PROA   
ATOM    408  N   PRO P  26       4.070 -59.596  99.630  0.00 97.00      PROA   
ATOM    409  CD  PRO P  26       3.242 -59.595  98.413  0.00 97.00      PROA   
ATOM    410  HD1 PRO P  26       3.242 -58.569  97.984  0.00 97.00      PROA   
ATOM    411  HD2 PRO P  26       2.197 -59.933  98.596  0.00 97.00      PROA   
ATOM    412  CA  PRO P  26       5.378 -60.221  99.379  0.00 97.00      PROA   
ATOM    413  HA  PRO P  26       5.398 -61.188  99.862  0.00 97.00      PROA   
ATOM    414  CB  PRO P  26       5.415 -60.374  97.848  0.00 97.00      PROA   
ATOM    415  HB1 PRO P  26       6.048 -61.228  97.534  0.00 97.00      PROA   
ATOM    416  HB2 PRO P  26       5.781 -59.445  97.356  0.00 97.00      PROA   
ATOM    417  CG  PRO P  26       3.946 -60.572  97.471  0.00 97.00      PROA   
ATOM    418  HG1 PRO P  26       3.741 -60.368  96.402  0.00 97.00      PROA   
ATOM    419  HG2 PRO P  26       3.635 -61.612  97.715  0.00 97.00      PROA   
ATOM    420  C   PRO P  26       6.601 -59.437  99.859  0.00 97.00      PROA   
ATOM    421  O   PRO P  26       7.636 -59.482  99.197  0.00 97.00      PROA   
ATOM    422  N   HSD P  27       6.533 -58.765 101.025  0.00 97.00      PROA   
ATOM    423  HN  HSD P  27       5.701 -58.842 101.571  0.00 97.00      PROA   
ATOM    424  CA  HSD P  27       7.648 -58.070 101.628  0.00 97.00      PROA   
ATOM    425  HA  HSD P  27       8.488 -58.039 100.947  0.00 97.00      PROA   
ATOM    426  CB  HSD P  27       7.308 -56.623 102.075  0.00 97.00      PROA   
ATOM    427  HB1 HSD P  27       8.113 -56.231 102.735  0.00 97.00      PROA   
ATOM    428  HB2 HSD P  27       6.362 -56.618 102.660  0.00 97.00      PROA   
ATOM    429  ND1 HSD P  27       6.024 -55.322 100.291  0.00 97.00      PROA   
ATOM    430  HD1 HSD P  27       5.131 -55.746 100.446  0.00 97.00      PROA   
ATOM    431  CG  HSD P  27       7.200 -55.648 100.933  0.00 97.00      PROA   
ATOM    432  CE1 HSD P  27       6.301 -54.290  99.455  0.00 97.00      PROA   
ATOM    433  HE1 HSD P  27       5.552 -53.820  98.819  0.00 97.00      PROA   
ATOM    434  NE2 HSD P  27       7.564 -53.921  99.525  0.00 97.00      PROA   
ATOM    435  CD2 HSD P  27       8.128 -54.769 100.461  0.00 97.00      PROA   
ATOM    436  HD2 HSD P  27       9.169 -54.648 100.731  0.00 97.00      PROA   
ATOM    437  C   HSD P  27       8.053 -58.848 102.851  0.00 97.00      PROA   
ATOM    438  O   HSD P  27       7.245 -59.077 103.745  0.00 97.00      PROA   
ATOM    439  N   LEU P  28       9.333 -59.277 102.924  0.00 97.00      PROA   
ATOM    440  HN  LEU P  28       9.949 -59.180 102.146  0.00 97.00      PROA   
ATOM    441  CA  LEU P  28       9.886 -59.958 104.082  0.00 97.00      PROA   
ATOM    442  HA  LEU P  28       9.263 -60.826 104.246  0.00 97.00      PROA   
ATOM    443  CB  LEU P  28      11.328 -60.466 103.817  0.00 97.00      PROA   
ATOM    444  HB1 LEU P  28      11.671 -61.059 104.693  0.00 97.00      PROA   
ATOM    445  HB2 LEU P  28      12.016 -59.603 103.697  0.00 97.00      PROA   
ATOM    446  CG  LEU P  28      11.484 -61.363 102.560  0.00 97.00      PROA   
ATOM    447  HG  LEU P  28      11.184 -60.777 101.660  0.00 97.00      PROA   
ATOM    448  CD1 LEU P  28      12.958 -61.765 102.365  0.00 97.00      PROA   
ATOM    449 HD11 LEU P  28      13.308 -62.364 103.232  0.00 97.00      PROA   
ATOM    450 HD12 LEU P  28      13.601 -60.864 102.273  0.00 97.00      PROA   
ATOM    451 HD13 LEU P  28      13.072 -62.376 101.445  0.00 97.00      PROA   
ATOM    452  CD2 LEU P  28      10.595 -62.619 102.620  0.00 97.00      PROA   
ATOM    453 HD21 LEU P  28       9.521 -62.345 102.659  0.00 97.00      PROA   
ATOM    454 HD22 LEU P  28      10.844 -63.220 103.520  0.00 97.00      PROA   
ATOM    455 HD23 LEU P  28      10.761 -63.248 101.720  0.00 97.00      PROA   
ATOM    456  C   LEU P  28       9.823 -59.168 105.395  0.00 97.00      PROA   
ATOM    457  O   LEU P  28       9.390 -59.770 106.379  0.00 97.00      PROA   
ATOM    458  N   PRO P  29      10.142 -57.876 105.542  0.00 97.00      PROA   
ATOM    459  CD  PRO P  29      10.982 -57.098 104.619  0.00 97.00      PROA   
ATOM    460  HD1 PRO P  29      10.597 -57.127 103.579  0.00 97.00      PROA   
ATOM    461  HD2 PRO P  29      12.021 -57.495 104.656  0.00 97.00      PROA   
ATOM    462  CA  PRO P  29       9.781 -57.105 106.734  0.00 97.00      PROA   
ATOM    463  HA  PRO P  29       9.929 -57.688 107.632  0.00 97.00      PROA   
ATOM    464  CB  PRO P  29      10.757 -55.913 106.667  0.00 97.00      PROA   
ATOM    465  HB1 PRO P  29      11.733 -56.232 107.099  0.00 97.00      PROA   
ATOM    466  HB2 PRO P  29      10.421 -55.011 107.211  0.00 97.00      PROA   
ATOM    467  CG  PRO P  29      10.947 -55.672 105.168  0.00 97.00      PROA   
ATOM    468  HG1 PRO P  29      10.061 -55.135 104.765  0.00 97.00      PROA   
ATOM    469  HG2 PRO P  29      11.865 -55.098 104.936  0.00 97.00      PROA   
ATOM    470  C   PRO P  29       8.321 -56.645 106.702  0.00 97.00      PROA   
ATOM    471  O   PRO P  29       8.048 -55.527 107.135  0.00 97.00      PROA   
ATOM    472  N   GLY P  30       7.362 -57.478 106.227  0.00 97.00      PROA   
ATOM    473  HN  GLY P  30       7.626 -58.388 105.912  0.00 97.00      PROA   
ATOM    474  CA  GLY P  30       5.964 -57.116 106.025  0.00 97.00      PROA   
ATOM    475  HA1 GLY P  30       5.542 -57.874 105.380  0.00 97.00      PROA   
ATOM    476  HA2 GLY P  30       5.919 -56.130 105.584  0.00 97.00      PROA   
ATOM    477  C   GLY P  30       5.147 -57.111 107.293  0.00 97.00      PROA   
ATOM    478  O   GLY P  30       4.206 -57.886 107.431  0.00 97.00      PROA   
ATOM    479  N   SER P  31       5.511 -56.196 108.221  0.00 97.00      PROA   
ATOM    480  HN  SER P  31       6.311 -55.655 107.966  0.00 97.00      PROA   
ATOM    481  CA  SER P  31       5.039 -55.937 109.581  0.00 97.00      PROA   
ATOM    482  HA  SER P  31       5.734 -56.459 110.220  0.00 97.00      PROA   
ATOM    483  CB  SER P  31       5.142 -54.418 109.914  0.00 97.00      PROA   
ATOM    484  HB1 SER P  31       4.456 -53.856 109.243  0.00 97.00      PROA   
ATOM    485  HB2 SER P  31       6.177 -54.071 109.707  0.00 97.00      PROA   
ATOM    486  OG  SER P  31       4.805 -54.099 111.266  0.00 97.00      PROA   
ATOM    487  HG1 SER P  31       5.627 -53.997 111.753  0.00 97.00      PROA   
ATOM    488  C   SER P  31       3.654 -56.436 109.962  0.00 97.00      PROA   
ATOM    489  O   SER P  31       2.697 -56.276 109.220  0.00 97.00      PROA   
ATOM    490  N   SER P  32       3.529 -57.045 111.163  0.00 97.00      PROA   
ATOM    491  HN  SER P  32       4.302 -57.078 111.792  0.00 97.00      PROA   
ATOM    492  CA  SER P  32       2.361 -57.775 111.620  0.00 97.00      PROA   
ATOM    493  HA  SER P  32       1.961 -58.316 110.774  0.00 97.00      PROA   
ATOM    494  CB  SER P  32       2.772 -58.815 112.695  0.00 97.00      PROA   
ATOM    495  HB1 SER P  32       3.434 -59.568 112.213  0.00 97.00      PROA   
ATOM    496  HB2 SER P  32       1.897 -59.358 113.111  0.00 97.00      PROA   
ATOM    497  OG  SER P  32       3.514 -58.205 113.750  0.00 97.00      PROA   
ATOM    498  HG1 SER P  32       2.889 -57.661 114.239  0.00 97.00      PROA   
ATOM    499  C   SER P  32       1.235 -56.905 112.159  0.00 97.00      PROA   
ATOM    500  O   SER P  32       0.777 -57.088 113.286  0.00 97.00      PROA   
ATOM    501  N   SER P  33       0.733 -55.960 111.336  0.00 97.00      PROA   
ATOM    502  HN  SER P  33       1.179 -55.798 110.459  0.00 97.00      PROA   
ATOM    503  CA  SER P  33      -0.429 -55.146 111.636  0.00 97.00      PROA   
ATOM    504  HA  SER P  33      -0.843 -55.432 112.593  0.00 97.00      PROA   
ATOM    505  CB  SER P  33      -0.091 -53.630 111.657  0.00 97.00      PROA   
ATOM    506  HB1 SER P  33       0.299 -53.316 110.664  0.00 97.00      PROA   
ATOM    507  HB2 SER P  33       0.712 -53.453 112.406  0.00 97.00      PROA   
ATOM    508  OG  SER P  33      -1.218 -52.819 111.990  0.00 97.00      PROA   
ATOM    509  HG1 SER P  33      -1.315 -52.840 112.946  0.00 97.00      PROA   
ATOM    510  C   SER P  33      -1.465 -55.437 110.570  0.00 97.00      PROA   
ATOM    511  O   SER P  33      -1.159 -55.465 109.382  0.00 97.00      PROA   
ATOM    512  N   THR P  34      -2.729 -55.694 110.985  0.00 97.00      PROA   
ATOM    513  HN  THR P  34      -2.976 -55.636 111.948  0.00 97.00      PROA   
ATOM    514  CA  THR P  34      -3.778 -56.120 110.073  0.00 97.00      PROA   
ATOM    515  HA  THR P  34      -3.598 -55.692 109.096  0.00 97.00      PROA   
ATOM    516  CB  THR P  34      -3.934 -57.638 109.963  0.00 97.00      PROA   
ATOM    517  HB  THR P  34      -4.363 -58.073 110.895  0.00 97.00      PROA   
ATOM    518  OG1 THR P  34      -2.668 -58.250 109.793  0.00 97.00      PROA   
ATOM    519  HG1 THR P  34      -2.281 -58.259 110.670  0.00 97.00      PROA   
ATOM    520  CG2 THR P  34      -4.833 -58.025 108.773  0.00 97.00      PROA   
ATOM    521 HG21 THR P  34      -4.558 -57.446 107.867  0.00 97.00      PROA   
ATOM    522 HG22 THR P  34      -5.898 -57.829 109.007  0.00 97.00      PROA   
ATOM    523 HG23 THR P  34      -4.736 -59.108 108.549  0.00 97.00      PROA   
ATOM    524  C   THR P  34      -5.085 -55.593 110.587  0.00 97.00      PROA   
ATOM    525  O   THR P  34      -5.337 -55.588 111.788  0.00 97.00      PROA   
ATOM    526  N   GLN P  35      -5.977 -55.178 109.664  0.00 97.00      PROA   
ATOM    527  HN  GLN P  35      -5.711 -55.048 108.711  0.00 97.00      PROA   
ATOM    528  CA  GLN P  35      -7.373 -54.978 109.966  0.00 97.00      PROA   
ATOM    529  HA  GLN P  35      -7.565 -55.104 111.023  0.00 97.00      PROA   
ATOM    530  CB  GLN P  35      -7.862 -53.583 109.502  0.00 97.00      PROA   
ATOM    531  HB1 GLN P  35      -8.911 -53.438 109.843  0.00 97.00      PROA   
ATOM    532  HB2 GLN P  35      -7.855 -53.544 108.389  0.00 97.00      PROA   
ATOM    533  CG  GLN P  35      -6.970 -52.438 110.028  0.00 97.00      PROA   
ATOM    534  HG1 GLN P  35      -5.936 -52.544 109.635  0.00 97.00      PROA   
ATOM    535  HG2 GLN P  35      -6.927 -52.462 111.136  0.00 97.00      PROA   
ATOM    536  CD  GLN P  35      -7.488 -51.088 109.534  0.00 97.00      PROA   
ATOM    537  OE1 GLN P  35      -7.421 -50.804 108.339  0.00 97.00      PROA   
ATOM    538  NE2 GLN P  35      -7.993 -50.227 110.456  0.00 97.00      PROA   
ATOM    539 HE21 GLN P  35      -8.305 -49.333 110.141  0.00 97.00      PROA   
ATOM    540 HE22 GLN P  35      -8.012 -50.487 111.420  0.00 97.00      PROA   
ATOM    541  C   GLN P  35      -8.103 -56.055 109.200  0.00 97.00      PROA   
ATOM    542  O   GLN P  35      -7.945 -56.163 107.992  0.00 97.00      PROA   
ATOM    543  N   TRP P  36      -8.909 -56.892 109.891  0.00 97.00      PROA   
ATOM    544  HN  TRP P  36      -8.989 -56.807 110.881  0.00 97.00      PROA   
ATOM    545  CA  TRP P  36      -9.720 -57.934 109.287  0.00 97.00      PROA   
ATOM    546  HA  TRP P  36      -9.458 -58.059 108.245  0.00 97.00      PROA   
ATOM    547  CB  TRP P  36      -9.587 -59.298 110.015  0.00 97.00      PROA   
ATOM    548  HB1 TRP P  36     -10.456 -59.946 109.777  0.00 97.00      PROA   
ATOM    549  HB2 TRP P  36      -9.611 -59.108 111.113  0.00 97.00      PROA   
ATOM    550  CG  TRP P  36      -8.363 -60.095 109.691  0.00 97.00      PROA   
ATOM    551  CD1 TRP P  36      -7.168 -60.074 110.356  0.00 97.00      PROA   
ATOM    552  HD1 TRP P  36      -6.904 -59.354 111.109  0.00 97.00      PROA   
ATOM    553  NE1 TRP P  36      -6.352 -61.062 109.881  0.00 97.00      PROA   
ATOM    554  HE1 TRP P  36      -5.466 -61.282 110.233  0.00 97.00      PROA   
ATOM    555  CE2 TRP P  36      -6.985 -61.733 108.880  0.00 97.00      PROA   
ATOM    556  CD2 TRP P  36      -8.261 -61.146 108.716  0.00 97.00      PROA   
ATOM    557  CE3 TRP P  36      -9.129 -61.646 107.744  0.00 97.00      PROA   
ATOM    558  HE3 TRP P  36     -10.105 -61.212 107.584  0.00 97.00      PROA   
ATOM    559  CZ3 TRP P  36      -8.704 -62.718 106.954  0.00 97.00      PROA   
ATOM    560  HZ3 TRP P  36      -9.350 -63.104 106.178  0.00 97.00      PROA   
ATOM    561  CZ2 TRP P  36      -6.571 -62.809 108.111  0.00 97.00      PROA   
ATOM    562  HZ2 TRP P  36      -5.596 -63.254 108.240  0.00 97.00      PROA   
ATOM    563  CH2 TRP P  36      -7.451 -63.293 107.142  0.00 97.00      PROA   
ATOM    564  HH2 TRP P  36      -7.144 -64.108 106.503  0.00 97.00      PROA   
ATOM    565  C   TRP P  36     -11.167 -57.512 109.343  0.00 97.00      PROA   
ATOM    566  O   TRP P  36     -11.570 -56.801 110.254  0.00 97.00      PROA   
ATOM    567  N   PHE P  37     -11.985 -57.931 108.350  0.00 97.00      PROA   
ATOM    568  HN  PHE P  37     -11.617 -58.452 107.582  0.00 97.00      PROA   
ATOM    569  CA  PHE P  37     -13.378 -57.549 108.247  0.00 97.00      PROA   
ATOM    570  HA  PHE P  37     -13.719 -57.183 109.204  0.00 97.00      PROA   
ATOM    571  CB  PHE P  37     -13.641 -56.474 107.150  0.00 97.00      PROA   
ATOM    572  HB1 PHE P  37     -14.698 -56.132 107.193  0.00 97.00      PROA   
ATOM    573  HB2 PHE P  37     -13.448 -56.895 106.141  0.00 97.00      PROA   
ATOM    574  CG  PHE P  37     -12.740 -55.271 107.322  0.00 97.00      PROA   
ATOM    575  CD1 PHE P  37     -13.187 -54.137 108.021  0.00 97.00      PROA   
ATOM    576  HD1 PHE P  37     -14.179 -54.129 108.447  0.00 97.00      PROA   
ATOM    577  CE1 PHE P  37     -12.354 -53.023 108.185  0.00 97.00      PROA   
ATOM    578  HE1 PHE P  37     -12.709 -52.162 108.732  0.00 97.00      PROA   
ATOM    579  CZ  PHE P  37     -11.059 -53.031 107.650  0.00 97.00      PROA   
ATOM    580  HZ  PHE P  37     -10.410 -52.179 107.791  0.00 97.00      PROA   
ATOM    581  CD2 PHE P  37     -11.449 -55.250 106.760  0.00 97.00      PROA   
ATOM    582  HD2 PHE P  37     -11.090 -56.112 106.219  0.00 97.00      PROA   
ATOM    583  CE2 PHE P  37     -10.606 -54.148 106.940  0.00 97.00      PROA   
ATOM    584  HE2 PHE P  37      -9.603 -54.170 106.545  0.00 97.00      PROA   
ATOM    585  C   PHE P  37     -14.193 -58.776 107.894  0.00 97.00      PROA   
ATOM    586  O   PHE P  37     -13.812 -59.553 107.022  0.00 97.00      PROA   
ATOM    587  N   LEU P  38     -15.357 -58.960 108.564  0.00 97.00      PROA   
ATOM    588  HN  LEU P  38     -15.601 -58.350 109.317  0.00 97.00      PROA   
ATOM    589  CA  LEU P  38     -16.357 -59.957 108.234  0.00 97.00      PROA   
ATOM    590  HA  LEU P  38     -16.018 -60.570 107.415  0.00 97.00      PROA   
ATOM    591  CB  LEU P  38     -16.763 -60.859 109.429  0.00 97.00      PROA   
ATOM    592  HB1 LEU P  38     -17.562 -61.567 109.118  0.00 97.00      PROA   
ATOM    593  HB2 LEU P  38     -17.162 -60.228 110.256  0.00 97.00      PROA   
ATOM    594  CG  LEU P  38     -15.605 -61.692 110.010  0.00 97.00      PROA   
ATOM    595  HG  LEU P  38     -14.826 -60.975 110.345  0.00 97.00      PROA   
ATOM    596  CD1 LEU P  38     -16.054 -62.505 111.238  0.00 97.00      PROA   
ATOM    597 HD11 LEU P  38     -16.842 -63.232 110.946  0.00 97.00      PROA   
ATOM    598 HD12 LEU P  38     -16.460 -61.835 112.025  0.00 97.00      PROA   
ATOM    599 HD13 LEU P  38     -15.197 -63.071 111.659  0.00 97.00      PROA   
ATOM    600  CD2 LEU P  38     -14.981 -62.627 108.963  0.00 97.00      PROA   
ATOM    601 HD21 LEU P  38     -14.572 -62.060 108.102  0.00 97.00      PROA   
ATOM    602 HD22 LEU P  38     -15.742 -63.345 108.592  0.00 97.00      PROA   
ATOM    603 HD23 LEU P  38     -14.154 -63.202 109.429  0.00 97.00      PROA   
ATOM    604  C   LEU P  38     -17.594 -59.216 107.804  0.00 97.00      PROA   
ATOM    605  O   LEU P  38     -18.214 -58.528 108.609  0.00 97.00      PROA   
ATOM    606  N   ASN P  39     -17.991 -59.331 106.513  0.00 97.00      PROA   
ATOM    607  HN  ASN P  39     -17.493 -59.936 105.891  0.00 97.00      PROA   
ATOM    608  CA  ASN P  39     -19.188 -58.689 105.976  0.00 97.00      PROA   
ATOM    609  HA  ASN P  39     -19.180 -58.864 104.910  0.00 97.00      PROA   
ATOM    610  CB  ASN P  39     -20.497 -59.291 106.569  0.00 97.00      PROA   
ATOM    611  HB1 ASN P  39     -21.382 -58.900 106.024  0.00 97.00      PROA   
ATOM    612  HB2 ASN P  39     -20.588 -59.014 107.641  0.00 97.00      PROA   
ATOM    613  CG  ASN P  39     -20.496 -60.819 106.431  0.00 97.00      PROA   
ATOM    614  OD1 ASN P  39     -20.013 -61.368 105.440  0.00 97.00      PROA   
ATOM    615  ND2 ASN P  39     -21.016 -61.532 107.467  0.00 97.00      PROA   
ATOM    616 HD21 ASN P  39     -20.970 -62.529 107.426  0.00 97.00      PROA   
ATOM    617 HD22 ASN P  39     -21.383 -61.059 108.266  0.00 97.00      PROA   
ATOM    618  C   ASN P  39     -19.177 -57.173 106.176  0.00 97.00      PROA   
ATOM    619  O   ASN P  39     -20.184 -56.565 106.534  0.00 97.00      PROA   
ATOM    620  N   GLY P  40     -17.999 -56.537 105.978  0.00 97.00      PROA   
ATOM    621  HN  GLY P  40     -17.222 -57.062 105.641  0.00 97.00      PROA   
ATOM    622  CA  GLY P  40     -17.774 -55.124 106.261  0.00 97.00      PROA   
ATOM    623  HA1 GLY P  40     -18.671 -54.571 106.015  0.00 97.00      PROA   
ATOM    624  HA2 GLY P  40     -16.933 -54.813 105.660  0.00 97.00      PROA   
ATOM    625  C   GLY P  40     -17.425 -54.802 107.701  0.00 97.00      PROA   
ATOM    626  O   GLY P  40     -16.809 -53.772 107.964  0.00 97.00      PROA   
ATOM    627  N   THR P  41     -17.801 -55.655 108.682  0.00 97.00      PROA   
ATOM    628  HN  THR P  41     -18.254 -56.515 108.449  0.00 97.00      PROA   
ATOM    629  CA  THR P  41     -17.616 -55.379 110.103  0.00 97.00      PROA   
ATOM    630  HA  THR P  41     -17.732 -54.315 110.260  0.00 97.00      PROA   
ATOM    631  CB  THR P  41     -18.639 -56.084 110.988  0.00 97.00      PROA   
ATOM    632  HB  THR P  41     -18.593 -57.186 110.830  0.00 97.00      PROA   
ATOM    633  OG1 THR P  41     -19.948 -55.636 110.659  0.00 97.00      PROA   
ATOM    634  HG1 THR P  41     -20.071 -55.815 109.726  0.00 97.00      PROA   
ATOM    635  CG2 THR P  41     -18.423 -55.781 112.486  0.00 97.00      PROA   
ATOM    636 HG21 THR P  41     -18.436 -54.684 112.662  0.00 97.00      PROA   
ATOM    637 HG22 THR P  41     -17.464 -56.196 112.858  0.00 97.00      PROA   
ATOM    638 HG23 THR P  41     -19.243 -56.237 113.081  0.00 97.00      PROA   
ATOM    639  C   THR P  41     -16.224 -55.767 110.552  0.00 97.00      PROA   
ATOM    640  O   THR P  41     -15.818 -56.915 110.423  0.00 97.00      PROA   
ATOM    641  N   ALA P  42     -15.452 -54.807 111.107  0.00 97.00      PROA   
ATOM    642  HN  ALA P  42     -15.792 -53.875 111.200  0.00 97.00      PROA   
ATOM    643  CA  ALA P  42     -14.101 -55.029 111.583  0.00 97.00      PROA   
ATOM    644  HA  ALA P  42     -13.548 -55.442 110.753  0.00 97.00      PROA   
ATOM    645  CB  ALA P  42     -13.441 -53.689 111.960  0.00 97.00      PROA   
ATOM    646  HB1 ALA P  42     -13.978 -53.216 112.810  0.00 97.00      PROA   
ATOM    647  HB2 ALA P  42     -13.482 -52.992 111.094  0.00 97.00      PROA   
ATOM    648  HB3 ALA P  42     -12.376 -53.833 112.239  0.00 97.00      PROA   
ATOM    649  C   ALA P  42     -13.969 -55.998 112.758  0.00 97.00      PROA   
ATOM    650  O   ALA P  42     -14.682 -55.906 113.755  0.00 97.00      PROA   
ATOM    651  N   ILE P  43     -12.997 -56.939 112.670  0.00 97.00      PROA   
ATOM    652  HN  ILE P  43     -12.444 -56.997 111.840  0.00 97.00      PROA   
ATOM    653  CA  ILE P  43     -12.628 -57.843 113.746  0.00 97.00      PROA   
ATOM    654  HA  ILE P  43     -13.477 -57.947 114.406  0.00 97.00      PROA   
ATOM    655  CB  ILE P  43     -12.186 -59.249 113.296  0.00 97.00      PROA   
ATOM    656  HB  ILE P  43     -11.096 -59.252 113.056  0.00 97.00      PROA   
ATOM    657  CG2 ILE P  43     -12.444 -60.251 114.450  0.00 97.00      PROA   
ATOM    658 HG21 ILE P  43     -13.529 -60.286 114.689  0.00 97.00      PROA   
ATOM    659 HG22 ILE P  43     -11.885 -59.987 115.368  0.00 97.00      PROA   
ATOM    660 HG23 ILE P  43     -12.127 -61.273 114.164  0.00 97.00      PROA   
ATOM    661  CG1 ILE P  43     -12.898 -59.721 112.001  0.00 97.00      PROA   
ATOM    662 HG11 ILE P  43     -12.708 -58.998 111.182  0.00 97.00      PROA   
ATOM    663 HG12 ILE P  43     -13.995 -59.753 112.175  0.00 97.00      PROA   
ATOM    664  CD  ILE P  43     -12.406 -61.096 111.524  0.00 97.00      PROA   
ATOM    665  HD1 ILE P  43     -11.303 -61.179 111.624  0.00 97.00      PROA   
ATOM    666  HD2 ILE P  43     -12.666 -61.258 110.457  0.00 97.00      PROA   
ATOM    667  HD3 ILE P  43     -12.879 -61.908 112.116  0.00 97.00      PROA   
ATOM    668  C   ILE P  43     -11.488 -57.175 114.500  0.00 97.00      PROA   
ATOM    669  O   ILE P  43     -10.755 -56.357 113.949  0.00 97.00      PROA   
ATOM    670  N   GLN P  44     -11.292 -57.525 115.790  0.00 97.00      PROA   
ATOM    671  HN  GLN P  44     -11.918 -58.150 116.251  0.00 97.00      PROA   
ATOM    672  CA  GLN P  44     -10.213 -56.996 116.603  0.00 97.00      PROA   
ATOM    673  HA  GLN P  44     -10.037 -55.962 116.334  0.00 97.00      PROA   
ATOM    674  CB  GLN P  44     -10.599 -57.068 118.104  0.00 97.00      PROA   
ATOM    675  HB1 GLN P  44      -9.784 -56.601 118.700  0.00 97.00      PROA   
ATOM    676  HB2 GLN P  44     -10.677 -58.134 118.419  0.00 97.00      PROA   
ATOM    677  CG  GLN P  44     -11.929 -56.361 118.481  0.00 97.00      PROA   
ATOM    678  HG1 GLN P  44     -12.023 -56.344 119.588  0.00 97.00      PROA   
ATOM    679  HG2 GLN P  44     -12.799 -56.923 118.080  0.00 97.00      PROA   
ATOM    680  CD  GLN P  44     -11.986 -54.903 118.001  0.00 97.00      PROA   
ATOM    681  OE1 GLN P  44     -11.457 -54.005 118.666  0.00 97.00      PROA   
ATOM    682  NE2 GLN P  44     -12.653 -54.641 116.843  0.00 97.00      PROA   
ATOM    683 HE21 GLN P  44     -12.684 -53.692 116.535  0.00 97.00      PROA   
ATOM    684 HE22 GLN P  44     -13.056 -55.379 116.304  0.00 97.00      PROA   
ATOM    685  C   GLN P  44      -8.910 -57.762 116.362  0.00 97.00      PROA   
ATOM    686  O   GLN P  44      -7.845 -57.369 116.839  0.00 97.00      PROA   
ATOM    687  N   THR P  45      -8.964 -58.867 115.578  0.00 97.00      PROA   
ATOM    688  HN  THR P  45      -9.847 -59.172 115.234  0.00 97.00      PROA   
ATOM    689  CA  THR P  45      -7.825 -59.680 115.167  0.00 97.00      PROA   
ATOM    690  HA  THR P  45      -7.359 -60.060 116.064  0.00 97.00      PROA   
ATOM    691  CB  THR P  45      -8.257 -60.862 114.298  0.00 97.00      PROA   
ATOM    692  HB  THR P  45      -8.713 -60.502 113.346  0.00 97.00      PROA   
ATOM    693  OG1 THR P  45      -9.229 -61.637 114.984  0.00 97.00      PROA   
ATOM    694  HG1 THR P  45      -9.428 -62.378 114.405  0.00 97.00      PROA   
ATOM    695  CG2 THR P  45      -7.073 -61.797 113.988  0.00 97.00      PROA   
ATOM    696 HG21 THR P  45      -6.626 -62.162 114.937  0.00 97.00      PROA   
ATOM    697 HG22 THR P  45      -6.293 -61.291 113.386  0.00 97.00      PROA   
ATOM    698 HG23 THR P  45      -7.415 -62.681 113.409  0.00 97.00      PROA   
ATOM    699  C   THR P  45      -6.795 -58.881 114.387  0.00 97.00      PROA   
ATOM    700  O   THR P  45      -7.043 -58.496 113.250  0.00 97.00      PROA   
ATOM    701  N   SER P  46      -5.606 -58.609 114.976  0.00 97.00      PROA   
ATOM    702  HN  SER P  46      -5.468 -58.810 115.943  0.00 97.00      PROA   
ATOM    703  CA  SER P  46      -4.575 -57.828 114.303  0.00 97.00      PROA   
ATOM    704  HA  SER P  46      -5.016 -57.268 113.493  0.00 97.00      PROA   
ATOM    705  CB  SER P  46      -3.930 -56.809 115.271  0.00 97.00      PROA   
ATOM    706  HB1 SER P  46      -3.100 -56.265 114.769  0.00 97.00      PROA   
ATOM    707  HB2 SER P  46      -3.520 -57.327 116.165  0.00 97.00      PROA   
ATOM    708  OG  SER P  46      -4.882 -55.829 115.680  0.00 97.00      PROA   
ATOM    709  HG1 SER P  46      -5.663 -56.290 116.001  0.00 97.00      PROA   
ATOM    710  C   SER P  46      -3.466 -58.674 113.699  0.00 97.00      PROA   
ATOM    711  O   SER P  46      -2.631 -58.168 112.950  0.00 97.00      PROA   
ATOM    712  N   THR P  47      -3.444 -59.999 113.973  0.00 97.00      PROA   
ATOM    713  HN  THR P  47      -4.147 -60.383 114.564  0.00 97.00      PROA   
ATOM    714  CA  THR P  47      -2.504 -60.941 113.369  0.00 97.00      PROA   
ATOM    715  HA  THR P  47      -1.532 -60.501 113.521  0.00 97.00      PROA   
ATOM    716  CB  THR P  47      -2.431 -62.306 114.080  0.00 97.00      PROA   
ATOM    717  HB  THR P  47      -1.917 -62.174 115.059  0.00 97.00      PROA   
ATOM    718  OG1 THR P  47      -1.725 -63.304 113.343  0.00 97.00      PROA   
ATOM    719  HG1 THR P  47      -1.929 -64.139 113.771  0.00 97.00      PROA   
ATOM    720  CG2 THR P  47      -3.844 -62.850 114.341  0.00 97.00      PROA   
ATOM    721 HG21 THR P  47      -4.431 -62.860 113.400  0.00 97.00      PROA   
ATOM    722 HG22 THR P  47      -4.375 -62.233 115.092  0.00 97.00      PROA   
ATOM    723 HG23 THR P  47      -3.798 -63.891 114.729  0.00 97.00      PROA   
ATOM    724  C   THR P  47      -2.731 -61.092 111.860  0.00 97.00      PROA   
ATOM    725  O   THR P  47      -3.884 -61.065 111.438  0.00 97.00      PROA   
ATOM    726  N   PRO P  48      -1.716 -61.294 111.008  0.00 97.00      PROA   
ATOM    727  CD  PRO P  48      -0.344 -60.836 111.265  0.00 97.00      PROA   
ATOM    728  HD1 PRO P  48       0.233 -61.683 111.697  0.00 97.00      PROA   
ATOM    729  HD2 PRO P  48      -0.307 -59.957 111.947  0.00 97.00      PROA   
ATOM    730  CA  PRO P  48      -1.939 -61.541 109.586  0.00 97.00      PROA   
ATOM    731  HA  PRO P  48      -2.621 -60.791 109.210  0.00 97.00      PROA   
ATOM    732  CB  PRO P  48      -0.531 -61.432 108.972  0.00 97.00      PROA   
ATOM    733  HB1 PRO P  48      -0.565 -61.089 107.919  0.00 97.00      PROA   
ATOM    734  HB2 PRO P  48       0.007 -62.406 109.020  0.00 97.00      PROA   
ATOM    735  CG  PRO P  48       0.194 -60.448 109.889  0.00 97.00      PROA   
ATOM    736  HG1 PRO P  48       1.298 -60.520 109.816  0.00 97.00      PROA   
ATOM    737  HG2 PRO P  48      -0.127 -59.410 109.649  0.00 97.00      PROA   
ATOM    738  C   PRO P  48      -2.516 -62.905 109.260  0.00 97.00      PROA   
ATOM    739  O   PRO P  48      -2.718 -63.157 108.079  0.00 97.00      PROA   
ATOM    740  N   THR P  49      -2.804 -63.789 110.246  0.00 97.00      PROA   
ATOM    741  HN  THR P  49      -2.596 -63.570 111.195  0.00 97.00      PROA   
ATOM    742  CA  THR P  49      -3.485 -65.047 109.984  0.00 97.00      PROA   
ATOM    743  HA  THR P  49      -3.875 -65.009 108.980  0.00 97.00      PROA   
ATOM    744  CB  THR P  49      -2.589 -66.288 110.048  0.00 97.00      PROA   
ATOM    745  HB  THR P  49      -1.644 -66.034 109.521  0.00 97.00      PROA   
ATOM    746  OG1 THR P  49      -3.175 -67.384 109.357  0.00 97.00      PROA   
ATOM    747  HG1 THR P  49      -2.432 -67.920 109.058  0.00 97.00      PROA   
ATOM    748  CG2 THR P  49      -2.234 -66.750 111.473  0.00 97.00      PROA   
ATOM    749 HG21 THR P  49      -3.134 -67.121 112.007  0.00 97.00      PROA   
ATOM    750 HG22 THR P  49      -1.782 -65.918 112.049  0.00 97.00      PROA   
ATOM    751 HG23 THR P  49      -1.503 -67.587 111.424  0.00 97.00      PROA   
ATOM    752  C   THR P  49      -4.678 -65.149 110.905  0.00 97.00      PROA   
ATOM    753  O   THR P  49      -4.583 -64.965 112.115  0.00 97.00      PROA   
ATOM    754  N   TYR P  50      -5.860 -65.445 110.328  0.00 97.00      PROA   
ATOM    755  HN  TYR P  50      -5.914 -65.564 109.337  0.00 97.00      PROA   
ATOM    756  CA  TYR P  50      -7.085 -65.637 111.068  0.00 97.00      PROA   
ATOM    757  HA  TYR P  50      -6.988 -65.209 112.056  0.00 97.00      PROA   
ATOM    758  CB  TYR P  50      -8.293 -64.985 110.342  0.00 97.00      PROA   
ATOM    759  HB1 TYR P  50      -8.494 -65.472 109.364  0.00 97.00      PROA   
ATOM    760  HB2 TYR P  50      -8.054 -63.919 110.143  0.00 97.00      PROA   
ATOM    761  CG  TYR P  50      -9.542 -65.023 111.186  0.00 97.00      PROA   
ATOM    762  CD1 TYR P  50     -10.458 -66.086 111.085  0.00 97.00      PROA   
ATOM    763  HD1 TYR P  50     -10.262 -66.902 110.405  0.00 97.00      PROA   
ATOM    764  CE1 TYR P  50     -11.636 -66.086 111.844  0.00 97.00      PROA   
ATOM    765  HE1 TYR P  50     -12.349 -66.890 111.742  0.00 97.00      PROA   
ATOM    766  CZ  TYR P  50     -11.900 -65.032 112.724  0.00 97.00      PROA   
ATOM    767  OH  TYR P  50     -13.088 -65.025 113.484  0.00 97.00      PROA   
ATOM    768  HH  TYR P  50     -13.598 -65.801 113.237  0.00 97.00      PROA   
ATOM    769  CD2 TYR P  50      -9.833 -63.957 112.055  0.00 97.00      PROA   
ATOM    770  HD2 TYR P  50      -9.156 -63.118 112.110  0.00 97.00      PROA   
ATOM    771  CE2 TYR P  50     -10.995 -63.972 112.835  0.00 97.00      PROA   
ATOM    772  HE2 TYR P  50     -11.214 -63.156 113.506  0.00 97.00      PROA   
ATOM    773  C   TYR P  50      -7.265 -67.131 111.194  0.00 97.00      PROA   
ATOM    774  O   TYR P  50      -7.509 -67.816 110.208  0.00 97.00      PROA   
ATOM    775  N   HSD P  51      -7.134 -67.671 112.426  0.00 97.00      PROA   
ATOM    776  HN  HSD P  51      -6.974 -67.090 113.219  0.00 97.00      PROA   
ATOM    777  CA  HSD P  51      -7.080 -69.099 112.662  0.00 97.00      PROA   
ATOM    778  HA  HSD P  51      -6.943 -69.626 111.729  0.00 97.00      PROA   
ATOM    779  CB  HSD P  51      -5.888 -69.463 113.590  0.00 97.00      PROA   
ATOM    780  HB1 HSD P  51      -5.949 -68.867 114.526  0.00 97.00      PROA   
ATOM    781  HB2 HSD P  51      -4.955 -69.158 113.067  0.00 97.00      PROA   
ATOM    782  ND1 HSD P  51      -6.501 -71.546 114.940  0.00 97.00      PROA   
ATOM    783  HD1 HSD P  51      -7.291 -71.156 115.417  0.00 97.00      PROA   
ATOM    784  CG  HSD P  51      -5.760 -70.923 113.956  0.00 97.00      PROA   
ATOM    785  CE1 HSD P  51      -6.002 -72.798 115.080  0.00 97.00      PROA   
ATOM    786  HE1 HSD P  51      -6.412 -73.517 115.788  0.00 97.00      PROA   
ATOM    787  NE2 HSD P  51      -4.988 -73.021 114.267  0.00 97.00      PROA   
ATOM    788  CD2 HSD P  51      -4.831 -71.838 113.565  0.00 97.00      PROA   
ATOM    789  HD2 HSD P  51      -4.034 -71.742 112.838  0.00 97.00      PROA   
ATOM    790  C   HSD P  51      -8.364 -69.592 113.276  0.00 97.00      PROA   
ATOM    791  O   HSD P  51      -8.654 -69.337 114.443  0.00 97.00      PROA   
ATOM    792  N   ILE P  52      -9.145 -70.371 112.498  0.00 97.00      PROA   
ATOM    793  HN  ILE P  52      -8.926 -70.545 111.539  0.00 97.00      PROA   
ATOM    794  CA  ILE P  52     -10.325 -71.051 112.978  0.00 97.00      PROA   
ATOM    795  HA  ILE P  52     -10.715 -70.545 113.850  0.00 97.00      PROA   
ATOM    796  CB  ILE P  52     -11.431 -71.092 111.930  0.00 97.00      PROA   
ATOM    797  HB  ILE P  52     -11.021 -71.529 110.997  0.00 97.00      PROA   
ATOM    798  CG2 ILE P  52     -12.604 -71.981 112.386  0.00 97.00      PROA   
ATOM    799 HG21 ILE P  52     -13.026 -71.616 113.345  0.00 97.00      PROA   
ATOM    800 HG22 ILE P  52     -12.307 -73.044 112.494  0.00 97.00      PROA   
ATOM    801 HG23 ILE P  52     -13.410 -71.938 111.626  0.00 97.00      PROA   
ATOM    802  CG1 ILE P  52     -11.924 -69.661 111.604  0.00 97.00      PROA   
ATOM    803 HG11 ILE P  52     -11.076 -68.945 111.618  0.00 97.00      PROA   
ATOM    804 HG12 ILE P  52     -12.634 -69.350 112.402  0.00 97.00      PROA   
ATOM    805  CD  ILE P  52     -12.617 -69.543 110.243  0.00 97.00      PROA   
ATOM    806  HD1 ILE P  52     -13.479 -70.239 110.180  0.00 97.00      PROA   
ATOM    807  HD2 ILE P  52     -11.910 -69.765 109.417  0.00 97.00      PROA   
ATOM    808  HD3 ILE P  52     -13.003 -68.513 110.104  0.00 97.00      PROA   
ATOM    809  C   ILE P  52      -9.884 -72.442 113.374  0.00 97.00      PROA   
ATOM    810  O   ILE P  52      -9.566 -73.282 112.535  0.00 97.00      PROA   
ATOM    811  N   THR P  53      -9.833 -72.707 114.699  0.00 97.00      PROA   
ATOM    812  HN  THR P  53     -10.019 -71.978 115.354  0.00 97.00      PROA   
ATOM    813  CA  THR P  53      -9.418 -73.983 115.265  0.00 97.00      PROA   
ATOM    814  HA  THR P  53      -8.426 -74.189 114.889  0.00 97.00      PROA   
ATOM    815  CB  THR P  53      -9.366 -73.951 116.789  0.00 97.00      PROA   
ATOM    816  HB  THR P  53     -10.391 -73.849 117.213  0.00 97.00      PROA   
ATOM    817  OG1 THR P  53      -8.600 -72.835 117.221  0.00 97.00      PROA   
ATOM    818  HG1 THR P  53      -8.558 -72.908 118.178  0.00 97.00      PROA   
ATOM    819  CG2 THR P  53      -8.691 -75.218 117.353  0.00 97.00      PROA   
ATOM    820 HG21 THR P  53      -7.675 -75.336 116.919  0.00 97.00      PROA   
ATOM    821 HG22 THR P  53      -9.282 -76.127 117.125  0.00 97.00      PROA   
ATOM    822 HG23 THR P  53      -8.594 -75.144 118.458  0.00 97.00      PROA   
ATOM    823  C   THR P  53     -10.308 -75.127 114.827  0.00 97.00      PROA   
ATOM    824  O   THR P  53      -9.820 -76.203 114.486  0.00 97.00      PROA   
ATOM    825  N   SER P  54     -11.640 -74.899 114.809  0.00 97.00      PROA   
ATOM    826  HN  SER P  54     -12.006 -73.999 115.028  0.00 97.00      PROA   
ATOM    827  CA  SER P  54     -12.609 -75.921 114.487  0.00 97.00      PROA   
ATOM    828  HA  SER P  54     -12.258 -76.472 113.625  0.00 97.00      PROA   
ATOM    829  CB  SER P  54     -12.949 -76.868 115.677  0.00 97.00      PROA   
ATOM    830  HB1 SER P  54     -13.668 -77.650 115.357  0.00 97.00      PROA   
ATOM    831  HB2 SER P  54     -13.408 -76.293 116.508  0.00 97.00      PROA   
ATOM    832  OG  SER P  54     -11.789 -77.505 116.202  0.00 97.00      PROA   
ATOM    833  HG1 SER P  54     -11.339 -77.907 115.454  0.00 97.00      PROA   
ATOM    834  C   SER P  54     -13.875 -75.181 114.128  0.00 97.00      PROA   
ATOM    835  O   SER P  54     -14.513 -74.589 114.993  0.00 97.00      PROA   
ATOM    836  N   ALA P  55     -14.246 -75.161 112.828  0.00 97.00      PROA   
ATOM    837  HN  ALA P  55     -13.702 -75.650 112.145  0.00 97.00      PROA   
ATOM    838  CA  ALA P  55     -15.258 -74.285 112.269  0.00 97.00      PROA   
ATOM    839  HA  ALA P  55     -14.923 -73.284 112.481  0.00 97.00      PROA   
ATOM    840  CB  ALA P  55     -15.303 -74.449 110.737  0.00 97.00      PROA   
ATOM    841  HB1 ALA P  55     -15.628 -75.474 110.460  0.00 97.00      PROA   
ATOM    842  HB2 ALA P  55     -14.286 -74.290 110.314  0.00 97.00      PROA   
ATOM    843  HB3 ALA P  55     -15.990 -73.710 110.276  0.00 97.00      PROA   
ATOM    844  C   ALA P  55     -16.675 -74.377 112.823  0.00 97.00      PROA   
ATOM    845  O   ALA P  55     -17.217 -75.456 113.040  0.00 97.00      PROA   
ATOM    846  N   SER P  56     -17.311 -73.197 113.038  0.00 97.00      PROA   
ATOM    847  HN  SER P  56     -16.811 -72.340 112.908  0.00 97.00      PROA   
ATOM    848  CA  SER P  56     -18.707 -73.040 113.413  0.00 97.00      PROA   
ATOM    849  HA  SER P  56     -19.095 -74.003 113.706  0.00 97.00      PROA   
ATOM    850  CB  SER P  56     -18.933 -72.059 114.600  0.00 97.00      PROA   
ATOM    851  HB1 SER P  56     -18.302 -72.388 115.453  0.00 97.00      PROA   
ATOM    852  HB2 SER P  56     -19.994 -72.095 114.930  0.00 97.00      PROA   
ATOM    853  OG  SER P  56     -18.582 -70.713 114.288  0.00 97.00      PROA   
ATOM    854  HG1 SER P  56     -19.111 -70.155 114.875  0.00 97.00      PROA   
ATOM    855  C   SER P  56     -19.502 -72.587 112.204  0.00 97.00      PROA   
ATOM    856  O   SER P  56     -18.947 -72.245 111.166  0.00 97.00      PROA   
ATOM    857  N   GLU P  57     -20.852 -72.585 112.306  0.00 97.00      PROA   
ATOM    858  HN  GLU P  57     -21.298 -72.843 113.161  0.00 97.00      PROA   
ATOM    859  CA  GLU P  57     -21.760 -72.099 111.280  0.00 97.00      PROA   
ATOM    860  HA  GLU P  57     -21.586 -72.653 110.367  0.00 97.00      PROA   
ATOM    861  CB  GLU P  57     -23.224 -72.273 111.774  0.00 97.00      PROA   
ATOM    862  HB1 GLU P  57     -23.933 -71.921 110.996  0.00 97.00      PROA   
ATOM    863  HB2 GLU P  57     -23.356 -71.615 112.667  0.00 97.00      PROA   
ATOM    864  CG  GLU P  57     -23.630 -73.695 112.257  0.00 97.00      PROA   
ATOM    865  HG1 GLU P  57     -24.623 -73.601 112.756  0.00 97.00      PROA   
ATOM    866  HG2 GLU P  57     -22.919 -74.073 113.019  0.00 97.00      PROA   
ATOM    867  CD  GLU P  57     -23.712 -74.768 111.168  0.00 97.00      PROA   
ATOM    868  OE1 GLU P  57     -24.800 -75.235 110.848  0.00 97.00      PROA   
ATOM    869  OE2 GLU P  57     -22.670 -75.241 110.664  0.00 97.00      PROA   
ATOM    870  C   GLU P  57     -21.513 -70.609 111.022  0.00 97.00      PROA   
ATOM    871  O   GLU P  57     -21.462 -70.124 109.896  0.00 97.00      PROA   
ATOM    872  N   ASP P  58     -21.319 -69.890 112.139  0.00 97.00      PROA   
ATOM    873  HN  ASP P  58     -21.420 -70.374 113.007  0.00 97.00      PROA   
ATOM    874  CA  ASP P  58     -21.154 -68.478 112.371  0.00 97.00      PROA   
ATOM    875  HA  ASP P  58     -21.900 -67.967 111.781  0.00 97.00      PROA   
ATOM    876  CB  ASP P  58     -21.440 -68.159 113.883  0.00 97.00      PROA   
ATOM    877  HB1 ASP P  58     -22.511 -67.864 113.964  0.00 97.00      PROA   
ATOM    878  HB2 ASP P  58     -20.828 -67.313 114.249  0.00 97.00      PROA   
ATOM    879  CG  ASP P  58     -21.276 -69.357 114.840  0.00 97.00      PROA   
ATOM    880  OD1 ASP P  58     -22.023 -70.365 114.705  0.00 97.00      PROA   
ATOM    881  OD2 ASP P  58     -20.405 -69.265 115.743  0.00 97.00      PROA   
ATOM    882  C   ASP P  58     -19.823 -67.903 111.891  0.00 97.00      PROA   
ATOM    883  O   ASP P  58     -19.726 -66.699 111.661  0.00 97.00      PROA   
ATOM    884  N   ASP P  59     -18.793 -68.748 111.639  0.00 97.00      PROA   
ATOM    885  HN  ASP P  59     -18.813 -69.681 111.992  0.00 97.00      PROA   
ATOM    886  CA  ASP P  59     -17.601 -68.403 110.872  0.00 97.00      PROA   
ATOM    887  HA  ASP P  59     -17.109 -67.574 111.366  0.00 97.00      PROA   
ATOM    888  CB  ASP P  59     -16.640 -69.625 110.803  0.00 97.00      PROA   
ATOM    889  HB1 ASP P  59     -15.883 -69.491 110.002  0.00 97.00      PROA   
ATOM    890  HB2 ASP P  59     -17.215 -70.549 110.590  0.00 97.00      PROA   
ATOM    891  CG  ASP P  59     -15.833 -69.820 112.087  0.00 97.00      PROA   
ATOM    892  OD1 ASP P  59     -15.284 -68.820 112.618  0.00 97.00      PROA   
ATOM    893  OD2 ASP P  59     -15.641 -71.002 112.466  0.00 97.00      PROA   
ATOM    894  C   ASP P  59     -17.903 -67.950 109.433  0.00 97.00      PROA   
ATOM    895  O   ASP P  59     -17.108 -67.243 108.821  0.00 97.00      PROA   
ATOM    896  N   SER P  60     -19.056 -68.348 108.846  0.00 97.00      PROA   
ATOM    897  HN  SER P  60     -19.680 -68.916 109.375  0.00 97.00      PROA   
ATOM    898  CA  SER P  60     -19.463 -68.009 107.479  0.00 97.00      PROA   
ATOM    899  HA  SER P  60     -18.689 -68.392 106.827  0.00 97.00      PROA   
ATOM    900  CB  SER P  60     -20.808 -68.654 107.060  0.00 97.00      PROA   
ATOM    901  HB1 SER P  60     -21.038 -68.417 105.998  0.00 97.00      PROA   
ATOM    902  HB2 SER P  60     -21.632 -68.271 107.700  0.00 97.00      PROA   
ATOM    903  OG  SER P  60     -20.771 -70.068 107.179  0.00 97.00      PROA   
ATOM    904  HG1 SER P  60     -20.906 -70.263 108.113  0.00 97.00      PROA   
ATOM    905  C   SER P  60     -19.624 -66.520 107.177  0.00 97.00      PROA   
ATOM    906  O   SER P  60     -20.154 -65.754 107.979  0.00 97.00      PROA   
ATOM    907  N   GLY P  61     -19.212 -66.080 105.962  0.00 97.00      PROA   
ATOM    908  HN  GLY P  61     -18.829 -66.721 105.297  0.00 97.00      PROA   
ATOM    909  CA  GLY P  61     -19.308 -64.682 105.570  0.00 97.00      PROA   
ATOM    910  HA1 GLY P  61     -19.230 -64.053 106.446  0.00 97.00      PROA   
ATOM    911  HA2 GLY P  61     -20.228 -64.551 105.019  0.00 97.00      PROA   
ATOM    912  C   GLY P  61     -18.167 -64.304 104.681  0.00 97.00      PROA   
ATOM    913  O   GLY P  61     -17.320 -65.128 104.363  0.00 97.00      PROA   
ATOM    914  N   GLU P  62     -18.102 -63.022 104.251  0.00 97.00      PROA   
ATOM    915  HN  GLU P  62     -18.798 -62.353 104.510  0.00 97.00      PROA   
ATOM    916  CA  GLU P  62     -17.021 -62.544 103.419  0.00 97.00      PROA   
ATOM    917  HA  GLU P  62     -16.605 -63.388 102.902  0.00 97.00      PROA   
ATOM    918  CB  GLU P  62     -17.460 -61.577 102.293  0.00 97.00      PROA   
ATOM    919  HB1 GLU P  62     -18.309 -62.068 101.764  0.00 97.00      PROA   
ATOM    920  HB2 GLU P  62     -16.612 -61.504 101.575  0.00 97.00      PROA   
ATOM    921  CG  GLU P  62     -17.928 -60.165 102.689  0.00 97.00      PROA   
ATOM    922  HG1 GLU P  62     -17.233 -59.691 103.412  0.00 97.00      PROA   
ATOM    923  HG2 GLU P  62     -18.944 -60.207 103.133  0.00 97.00      PROA   
ATOM    924  CD  GLU P  62     -17.985 -59.276 101.451  0.00 97.00      PROA   
ATOM    925  OE1 GLU P  62     -18.422 -59.745 100.374  0.00 97.00      PROA   
ATOM    926  OE2 GLU P  62     -17.590 -58.096 101.579  0.00 97.00      PROA   
ATOM    927  C   GLU P  62     -15.887 -61.995 104.244  0.00 97.00      PROA   
ATOM    928  O   GLU P  62     -16.035 -61.093 105.063  0.00 97.00      PROA   
ATOM    929  N   TYR P  63     -14.697 -62.588 104.024  0.00 97.00      PROA   
ATOM    930  HN  TYR P  63     -14.630 -63.324 103.353  0.00 97.00      PROA   
ATOM    931  CA  TYR P  63     -13.465 -62.276 104.701  0.00 97.00      PROA   
ATOM    932  HA  TYR P  63     -13.687 -61.832 105.663  0.00 97.00      PROA   
ATOM    933  CB  TYR P  63     -12.575 -63.534 104.897  0.00 97.00      PROA   
ATOM    934  HB1 TYR P  63     -11.517 -63.262 105.094  0.00 97.00      PROA   
ATOM    935  HB2 TYR P  63     -12.616 -64.162 103.985  0.00 97.00      PROA   
ATOM    936  CG  TYR P  63     -13.070 -64.373 106.046  0.00 97.00      PROA   
ATOM    937  CD1 TYR P  63     -14.280 -65.085 105.958  0.00 97.00      PROA   
ATOM    938  HD1 TYR P  63     -14.862 -65.052 105.051  0.00 97.00      PROA   
ATOM    939  CE1 TYR P  63     -14.760 -65.814 107.051  0.00 97.00      PROA   
ATOM    940  HE1 TYR P  63     -15.712 -66.317 106.979  0.00 97.00      PROA   
ATOM    941  CZ  TYR P  63     -14.006 -65.885 108.228  0.00 97.00      PROA   
ATOM    942  OH  TYR P  63     -14.490 -66.571 109.360  0.00 97.00      PROA   
ATOM    943  HH  TYR P  63     -15.406 -66.814 109.193  0.00 97.00      PROA   
ATOM    944  CD2 TYR P  63     -12.309 -64.479 107.224  0.00 97.00      PROA   
ATOM    945  HD2 TYR P  63     -11.366 -63.960 107.306  0.00 97.00      PROA   
ATOM    946  CE2 TYR P  63     -12.771 -65.236 108.304  0.00 97.00      PROA   
ATOM    947  HE2 TYR P  63     -12.200 -65.279 109.215  0.00 97.00      PROA   
ATOM    948  C   TYR P  63     -12.710 -61.259 103.889  0.00 97.00      PROA   
ATOM    949  O   TYR P  63     -12.605 -61.371 102.670  0.00 97.00      PROA   
ATOM    950  N   ARG P  64     -12.179 -60.208 104.552  0.00 97.00      PROA   
ATOM    951  HN  ARG P  64     -12.354 -60.071 105.524  0.00 97.00      PROA   
ATOM    952  CA  ARG P  64     -11.417 -59.191 103.862  0.00 97.00      PROA   
ATOM    953  HA  ARG P  64     -10.911 -59.626 103.010  0.00 97.00      PROA   
ATOM    954  CB  ARG P  64     -12.276 -57.970 103.429  0.00 97.00      PROA   
ATOM    955  HB1 ARG P  64     -11.787 -57.516 102.539  0.00 97.00      PROA   
ATOM    956  HB2 ARG P  64     -12.308 -57.190 104.222  0.00 97.00      PROA   
ATOM    957  CG  ARG P  64     -13.745 -58.317 103.116  0.00 97.00      PROA   
ATOM    958  HG1 ARG P  64     -14.256 -58.619 104.056  0.00 97.00      PROA   
ATOM    959  HG2 ARG P  64     -13.799 -59.183 102.419  0.00 97.00      PROA   
ATOM    960  CD  ARG P  64     -14.528 -57.157 102.513  0.00 97.00      PROA   
ATOM    961  HD1 ARG P  64     -14.336 -56.203 103.048  0.00 97.00      PROA   
ATOM    962  HD2 ARG P  64     -15.611 -57.375 102.542  0.00 97.00      PROA   
ATOM    963  NE  ARG P  64     -14.033 -57.035 101.112  0.00 97.00      PROA   
ATOM    964  HE  ARG P  64     -13.178 -57.490 100.865  0.00 97.00      PROA   
ATOM    965  CZ  ARG P  64     -14.763 -56.580 100.079  0.00 97.00      PROA   
ATOM    966  NH1 ARG P  64     -16.094 -56.470 100.110  0.00 97.00      PROA   
ATOM    967 HH11 ARG P  64     -16.568 -57.004 100.812  0.00 97.00      PROA   
ATOM    968 HH12 ARG P  64     -16.576 -56.376  99.247  0.00 97.00      PROA   
ATOM    969  NH2 ARG P  64     -14.111 -56.281  98.948  0.00 97.00      PROA   
ATOM    970 HH21 ARG P  64     -13.113 -56.318  98.979  0.00 97.00      PROA   
ATOM    971 HH22 ARG P  64     -14.623 -55.896  98.189  0.00 97.00      PROA   
ATOM    972  C   ARG P  64     -10.392 -58.696 104.845  0.00 97.00      PROA   
ATOM    973  O   ARG P  64     -10.607 -58.750 106.049  0.00 97.00      PROA   
ATOM    974  N   CYS P  65      -9.242 -58.180 104.358  0.00 97.00      PROA   
ATOM    975  HN  CYS P  65      -8.982 -58.287 103.401  0.00 97.00      PROA   
ATOM    976  CA  CYS P  65      -8.292 -57.517 105.220  0.00 97.00      PROA   
ATOM    977  HA  CYS P  65      -8.834 -57.121 106.063  0.00 97.00      PROA   
ATOM    978  CB  CYS P  65      -7.211 -58.490 105.747  0.00 97.00      PROA   
ATOM    979  HB1 CYS P  65      -7.727 -59.194 106.438  0.00 97.00      PROA   
ATOM    980  HB2 CYS P  65      -6.442 -57.958 106.345  0.00 97.00      PROA   
ATOM    981  SG  CYS P  65      -6.450 -59.469 104.421  0.00 97.00      PROA   
ATOM    982  C   CYS P  65      -7.654 -56.316 104.557  0.00 97.00      PROA   
ATOM    983  O   CYS P  65      -7.690 -56.136 103.344  0.00 97.00      PROA   
ATOM    984  N   GLN P  66      -7.063 -55.436 105.392  0.00 97.00      PROA   
ATOM    985  HN  GLN P  66      -7.134 -55.583 106.378  0.00 97.00      PROA   
ATOM    986  CA  GLN P  66      -6.319 -54.274 104.969  0.00 97.00      PROA   
ATOM    987  HA  GLN P  66      -6.172 -54.293 103.898  0.00 97.00      PROA   
ATOM    988  CB  GLN P  66      -7.085 -52.978 105.398  0.00 97.00      PROA   
ATOM    989  HB1 GLN P  66      -6.989 -52.794 106.486  0.00 97.00      PROA   
ATOM    990  HB2 GLN P  66      -8.161 -53.201 105.203  0.00 97.00      PROA   
ATOM    991  CG  GLN P  66      -6.738 -51.711 104.585  0.00 97.00      PROA   
ATOM    992  HG1 GLN P  66      -6.690 -52.011 103.516  0.00 97.00      PROA   
ATOM    993  HG2 GLN P  66      -5.754 -51.294 104.869  0.00 97.00      PROA   
ATOM    994  CD  GLN P  66      -7.819 -50.615 104.642  0.00 97.00      PROA   
ATOM    995  OE1 GLN P  66      -8.356 -50.262 103.593  0.00 97.00      PROA   
ATOM    996  NE2 GLN P  66      -8.158 -50.060 105.831  0.00 97.00      PROA   
ATOM    997 HE21 GLN P  66      -8.906 -49.398 105.864  0.00 97.00      PROA   
ATOM    998 HE22 GLN P  66      -7.721 -50.358 106.680  0.00 97.00      PROA   
ATOM    999  C   GLN P  66      -4.972 -54.433 105.664  0.00 97.00      PROA   
ATOM   1000  O   GLN P  66      -4.884 -54.367 106.888  0.00 97.00      PROA   
ATOM   1001  N   ARG P  67      -3.880 -54.685 104.891  0.00 97.00      PROA   
ATOM   1002  HN  ARG P  67      -3.961 -54.792 103.903  0.00 97.00      PROA   
ATOM   1003  CA  ARG P  67      -2.546 -54.902 105.434  0.00 97.00      PROA   
ATOM   1004  HA  ARG P  67      -2.582 -55.011 106.509  0.00 97.00      PROA   
ATOM   1005  CB  ARG P  67      -1.894 -56.172 104.815  0.00 97.00      PROA   
ATOM   1006  HB1 ARG P  67      -0.799 -56.204 105.007  0.00 97.00      PROA   
ATOM   1007  HB2 ARG P  67      -2.029 -56.124 103.710  0.00 97.00      PROA   
ATOM   1008  CG  ARG P  67      -2.498 -57.497 105.309  0.00 97.00      PROA   
ATOM   1009  HG1 ARG P  67      -2.244 -58.289 104.567  0.00 97.00      PROA   
ATOM   1010  HG2 ARG P  67      -3.605 -57.407 105.329  0.00 97.00      PROA   
ATOM   1011  CD  ARG P  67      -2.019 -57.935 106.700  0.00 97.00      PROA   
ATOM   1012  HD1 ARG P  67      -2.689 -58.717 107.110  0.00 97.00      PROA   
ATOM   1013  HD2 ARG P  67      -1.994 -57.083 107.413  0.00 97.00      PROA   
ATOM   1014  NE  ARG P  67      -0.682 -58.583 106.540  0.00 97.00      PROA   
ATOM   1015  HE  ARG P  67      -0.638 -59.447 106.040  0.00 97.00      PROA   
ATOM   1016  CZ  ARG P  67       0.481 -58.084 106.991  0.00 97.00      PROA   
ATOM   1017  NH1 ARG P  67       0.561 -56.963 107.712  0.00 97.00      PROA   
ATOM   1018 HH11 ARG P  67      -0.270 -56.548 108.072  0.00 97.00      PROA   
ATOM   1019 HH12 ARG P  67       1.453 -56.711 108.088  0.00 97.00      PROA   
ATOM   1020  NH2 ARG P  67       1.617 -58.754 106.732  0.00 97.00      PROA   
ATOM   1021 HH21 ARG P  67       1.576 -59.588 106.194  0.00 97.00      PROA   
ATOM   1022 HH22 ARG P  67       2.483 -58.368 107.053  0.00 97.00      PROA   
ATOM   1023  C   ARG P  67      -1.627 -53.748 105.108  0.00 97.00      PROA   
ATOM   1024  O   ARG P  67      -1.061 -53.721 104.019  0.00 97.00      PROA   
ATOM   1025  N   GLY P  68      -1.420 -52.804 106.067  0.00 97.00      PROA   
ATOM   1026  HN  GLY P  68      -1.910 -52.896 106.932  0.00 97.00      PROA   
ATOM   1027  CA  GLY P  68      -0.433 -51.716 106.048  0.00 97.00      PROA   
ATOM   1028  HA1 GLY P  68       0.533 -52.171 106.206  0.00 97.00      PROA   
ATOM   1029  HA2 GLY P  68      -0.701 -51.049 106.854  0.00 97.00      PROA   
ATOM   1030  C   GLY P  68      -0.292 -50.842 104.815  0.00 97.00      PROA   
ATOM   1031  O   GLY P  68       0.686 -50.108 104.690  0.00 97.00      PROA   
ATOM   1032  N   LEU P  69      -1.242 -50.914 103.864  0.00 97.00      PROA   
ATOM   1033  HN  LEU P  69      -2.022 -51.513 104.009  0.00 97.00      PROA   
ATOM   1034  CA  LEU P  69      -1.052 -50.421 102.519  0.00 97.00      PROA   
ATOM   1035  HA  LEU P  69      -0.382 -49.571 102.523  0.00 97.00      PROA   
ATOM   1036  CB  LEU P  69      -0.544 -51.542 101.571  0.00 97.00      PROA   
ATOM   1037  HB1 LEU P  69      -0.614 -51.222 100.508  0.00 97.00      PROA   
ATOM   1038  HB2 LEU P  69      -1.198 -52.430 101.725  0.00 97.00      PROA   
ATOM   1039  CG  LEU P  69       0.902 -52.037 101.787  0.00 97.00      PROA   
ATOM   1040  HG  LEU P  69       1.028 -52.337 102.853  0.00 97.00      PROA   
ATOM   1041  CD1 LEU P  69       1.158 -53.289 100.930  0.00 97.00      PROA   
ATOM   1042 HD11 LEU P  69       1.030 -53.052  99.852  0.00 97.00      PROA   
ATOM   1043 HD12 LEU P  69       0.454 -54.102 101.207  0.00 97.00      PROA   
ATOM   1044 HD13 LEU P  69       2.196 -53.646 101.090  0.00 97.00      PROA   
ATOM   1045  CD2 LEU P  69       1.937 -50.947 101.466  0.00 97.00      PROA   
ATOM   1046 HD21 LEU P  69       1.814 -50.079 102.145  0.00 97.00      PROA   
ATOM   1047 HD22 LEU P  69       1.819 -50.603 100.416  0.00 97.00      PROA   
ATOM   1048 HD23 LEU P  69       2.964 -51.350 101.592  0.00 97.00      PROA   
ATOM   1049  C   LEU P  69      -2.390 -49.971 101.984  0.00 97.00      PROA   
ATOM   1050  O   LEU P  69      -3.428 -50.523 102.340  0.00 97.00      PROA   
ATOM   1051  N   SER P  70      -2.383 -48.957 101.085  0.00 97.00      PROA   
ATOM   1052  HN  SER P  70      -1.515 -48.545 100.812  0.00 97.00      PROA   
ATOM   1053  CA  SER P  70      -3.546 -48.395 100.407  0.00 97.00      PROA   
ATOM   1054  HA  SER P  70      -4.059 -47.810 101.156  0.00 97.00      PROA   
ATOM   1055  CB  SER P  70      -3.113 -47.407  99.290  0.00 97.00      PROA   
ATOM   1056  HB1 SER P  70      -2.630 -46.532  99.779  0.00 97.00      PROA   
ATOM   1057  HB2 SER P  70      -3.982 -47.034  98.707  0.00 97.00      PROA   
ATOM   1058  OG  SER P  70      -2.154 -48.008  98.420  0.00 97.00      PROA   
ATOM   1059  HG1 SER P  70      -1.848 -47.330  97.811  0.00 97.00      PROA   
ATOM   1060  C   SER P  70      -4.575 -49.388  99.863  0.00 97.00      PROA   
ATOM   1061  O   SER P  70      -4.264 -50.251  99.051  0.00 97.00      PROA   
ATOM   1062  N   GLY P  71      -5.851 -49.269 100.300  0.00 97.00      PROA   
ATOM   1063  HN  GLY P  71      -6.077 -48.523 100.923  0.00 97.00      PROA   
ATOM   1064  CA  GLY P  71      -6.938 -50.175  99.936  0.00 97.00      PROA   
ATOM   1065  HA1 GLY P  71      -6.865 -50.380  98.877  0.00 97.00      PROA   
ATOM   1066  HA2 GLY P  71      -7.858 -49.670 100.183  0.00 97.00      PROA   
ATOM   1067  C   GLY P  71      -6.948 -51.516 100.650  0.00 97.00      PROA   
ATOM   1068  O   GLY P  71      -5.929 -52.022 101.106  0.00 97.00      PROA   
ATOM   1069  N   ARG P  72      -8.148 -52.136 100.742  0.00 97.00      PROA   
ATOM   1070  HN  ARG P  72      -8.957 -51.698 100.363  0.00 97.00      PROA   
ATOM   1071  CA  ARG P  72      -8.408 -53.418 101.373  0.00 97.00      PROA   
ATOM   1072  HA  ARG P  72      -7.497 -53.782 101.831  0.00 97.00      PROA   
ATOM   1073  CB  ARG P  72      -9.526 -53.381 102.464  0.00 97.00      PROA   
ATOM   1074  HB1 ARG P  72      -9.237 -52.634 103.230  0.00 97.00      PROA   
ATOM   1075  HB2 ARG P  72      -9.528 -54.362 102.991  0.00 97.00      PROA   
ATOM   1076  CG  ARG P  72     -10.998 -53.136 102.029  0.00 97.00      PROA   
ATOM   1077  HG1 ARG P  72     -11.603 -53.058 102.963  0.00 97.00      PROA   
ATOM   1078  HG2 ARG P  72     -11.359 -54.033 101.484  0.00 97.00      PROA   
ATOM   1079  CD  ARG P  72     -11.317 -51.903 101.164  0.00 97.00      PROA   
ATOM   1080  HD1 ARG P  72     -12.414 -51.719 101.146  0.00 97.00      PROA   
ATOM   1081  HD2 ARG P  72     -10.945 -52.046 100.126  0.00 97.00      PROA   
ATOM   1082  NE  ARG P  72     -10.629 -50.740 101.798  0.00 97.00      PROA   
ATOM   1083  HE  ARG P  72      -9.989 -50.925 102.541  0.00 97.00      PROA   
ATOM   1084  CZ  ARG P  72     -10.604 -49.479 101.323  0.00 97.00      PROA   
ATOM   1085  NH1 ARG P  72     -11.399 -49.027 100.350  0.00 97.00      PROA   
ATOM   1086 HH11 ARG P  72     -12.121 -49.617 100.008  0.00 97.00      PROA   
ATOM   1087 HH12 ARG P  72     -11.314 -48.072 100.077  0.00 97.00      PROA   
ATOM   1088  NH2 ARG P  72      -9.722 -48.636 101.890  0.00 97.00      PROA   
ATOM   1089 HH21 ARG P  72      -9.148 -49.014 102.617  0.00 97.00      PROA   
ATOM   1090 HH22 ARG P  72      -9.731 -47.669 101.664  0.00 97.00      PROA   
ATOM   1091  C   ARG P  72      -8.810 -54.403 100.299  0.00 97.00      PROA   
ATOM   1092  O   ARG P  72      -9.186 -54.028  99.191  0.00 97.00      PROA   
ATOM   1093  N   SER P  73      -8.686 -55.704 100.638  0.00 97.00      PROA   
ATOM   1094  HN  SER P  73      -8.300 -55.922 101.534  0.00 97.00      PROA   
ATOM   1095  CA  SER P  73      -9.029 -56.901  99.898  0.00 97.00      PROA   
ATOM   1096  HA  SER P  73      -8.246 -56.999  99.159  0.00 97.00      PROA   
ATOM   1097  CB  SER P  73      -8.941 -58.147 100.823  0.00 97.00      PROA   
ATOM   1098  HB1 SER P  73      -9.601 -58.997 100.553  0.00 97.00      PROA   
ATOM   1099  HB2 SER P  73      -9.238 -57.834 101.839  0.00 97.00      PROA   
ATOM   1100  OG  SER P  73      -7.617 -58.656 100.852  0.00 97.00      PROA   
ATOM   1101  HG1 SER P  73      -7.547 -59.199 100.058  0.00 97.00      PROA   
ATOM   1102  C   SER P  73     -10.308 -57.026  99.099  0.00 97.00      PROA   
ATOM   1103  O   SER P  73     -11.302 -56.323  99.247  0.00 97.00      PROA   
ATOM   1104  N   ASP P  74     -10.235 -58.084  98.274  0.00 97.00      PROA   
ATOM   1105  HN  ASP P  74      -9.328 -58.494  98.167  0.00 97.00      PROA   
ATOM   1106  CA  ASP P  74     -11.205 -59.034  97.798  0.00 97.00      PROA   
ATOM   1107  HA  ASP P  74     -11.591 -58.620  96.883  0.00 97.00      PROA   
ATOM   1108  CB  ASP P  74     -10.434 -60.364  97.456  0.00 97.00      PROA   
ATOM   1109  HB1 ASP P  74     -10.029 -60.273  96.423  0.00 97.00      PROA   
ATOM   1110  HB2 ASP P  74     -11.101 -61.246  97.477  0.00 97.00      PROA   
ATOM   1111  CG  ASP P  74      -9.211 -60.639  98.361  0.00 97.00      PROA   
ATOM   1112  OD1 ASP P  74      -8.225 -59.855  98.306  0.00 97.00      PROA   
ATOM   1113  OD2 ASP P  74      -9.244 -61.646  99.113  0.00 97.00      PROA   
ATOM   1114  C   ASP P  74     -12.375 -59.329  98.754  0.00 97.00      PROA   
ATOM   1115  O   ASP P  74     -12.240 -59.197  99.971  0.00 97.00      PROA   
ATOM   1116  N   PRO P  75     -13.554 -59.702  98.260  0.00 97.00      PROA   
ATOM   1117  CD  PRO P  75     -14.007 -59.422  96.895  0.00 97.00      PROA   
ATOM   1118  HD1 PRO P  75     -13.471 -60.086  96.182  0.00 97.00      PROA   
ATOM   1119  HD2 PRO P  75     -13.817 -58.355  96.642  0.00 97.00      PROA   
ATOM   1120  CA  PRO P  75     -14.578 -60.368  99.048  0.00 97.00      PROA   
ATOM   1121  HA  PRO P  75     -14.549 -60.091 100.094  0.00 97.00      PROA   
ATOM   1122  CB  PRO P  75     -15.869 -59.870  98.376  0.00 97.00      PROA   
ATOM   1123  HB1 PRO P  75     -16.126 -58.876  98.798  0.00 97.00      PROA   
ATOM   1124  HB2 PRO P  75     -16.741 -60.533  98.535  0.00 97.00      PROA   
ATOM   1125  CG  PRO P  75     -15.513 -59.710  96.888  0.00 97.00      PROA   
ATOM   1126  HG1 PRO P  75     -15.703 -60.670  96.363  0.00 97.00      PROA   
ATOM   1127  HG2 PRO P  75     -16.104 -58.908  96.404  0.00 97.00      PROA   
ATOM   1128  C   PRO P  75     -14.464 -61.884  98.938  0.00 97.00      PROA   
ATOM   1129  O   PRO P  75     -15.204 -62.482  98.158  0.00 97.00      PROA   
ATOM   1130  N   ILE P  76     -13.589 -62.570  99.712  0.00 97.00      PROA   
ATOM   1131  HN  ILE P  76     -12.936 -62.120 100.318  0.00 97.00      PROA   
ATOM   1132  CA  ILE P  76     -13.622 -64.030  99.701  0.00 97.00      PROA   
ATOM   1133  HA  ILE P  76     -13.897 -64.354  98.707  0.00 97.00      PROA   
ATOM   1134  CB  ILE P  76     -12.291 -64.735  99.932  0.00 97.00      PROA   
ATOM   1135  HB  ILE P  76     -12.476 -65.832 100.027  0.00 97.00      PROA   
ATOM   1136  CG2 ILE P  76     -11.413 -64.536  98.675  0.00 97.00      PROA   
ATOM   1137 HG21 ILE P  76     -11.161 -63.463  98.547  0.00 97.00      PROA   
ATOM   1138 HG22 ILE P  76     -11.933 -64.890  97.761  0.00 97.00      PROA   
ATOM   1139 HG23 ILE P  76     -10.462 -65.099  98.781  0.00 97.00      PROA   
ATOM   1140  CG1 ILE P  76     -11.555 -64.257 101.200  0.00 97.00      PROA   
ATOM   1141 HG11 ILE P  76     -12.217 -63.599 101.795  0.00 97.00      PROA   
ATOM   1142 HG12 ILE P  76     -10.679 -63.645 100.891  0.00 97.00      PROA   
ATOM   1143  CD  ILE P  76     -11.097 -65.413 102.091  0.00 97.00      PROA   
ATOM   1144  HD1 ILE P  76     -10.389 -66.073 101.548  0.00 97.00      PROA   
ATOM   1145  HD2 ILE P  76     -11.970 -66.016 102.422  0.00 97.00      PROA   
ATOM   1146  HD3 ILE P  76     -10.592 -65.016 102.995  0.00 97.00      PROA   
ATOM   1147  C   ILE P  76     -14.721 -64.541 100.625  0.00 97.00      PROA   
ATOM   1148  O   ILE P  76     -14.593 -64.608 101.845  0.00 97.00      PROA   
ATOM   1149  N   GLN P  77     -15.873 -64.897 100.017  0.00 97.00      PROA   
ATOM   1150  HN  GLN P  77     -15.975 -64.739  99.037  0.00 97.00      PROA   
ATOM   1151  CA  GLN P  77     -17.077 -65.277 100.721  0.00 97.00      PROA   
ATOM   1152  HA  GLN P  77     -17.137 -64.718 101.636  0.00 97.00      PROA   
ATOM   1153  CB  GLN P  77     -18.324 -64.911  99.870  0.00 97.00      PROA   
ATOM   1154  HB1 GLN P  77     -19.207 -64.914 100.545  0.00 97.00      PROA   
ATOM   1155  HB2 GLN P  77     -18.499 -65.670  99.077  0.00 97.00      PROA   
ATOM   1156  CG  GLN P  77     -18.186 -63.525  99.181  0.00 97.00      PROA   
ATOM   1157  HG1 GLN P  77     -17.529 -63.603  98.289  0.00 97.00      PROA   
ATOM   1158  HG2 GLN P  77     -17.720 -62.795  99.870  0.00 97.00      PROA   
ATOM   1159  CD  GLN P  77     -19.541 -62.998  98.696  0.00 97.00      PROA   
ATOM   1160  OE1 GLN P  77     -20.277 -63.716  98.011  0.00 97.00      PROA   
ATOM   1161  NE2 GLN P  77     -19.876 -61.719  99.028  0.00 97.00      PROA   
ATOM   1162 HE21 GLN P  77     -19.243 -61.128  99.536  0.00 97.00      PROA   
ATOM   1163 HE22 GLN P  77     -20.759 -61.362  98.731  0.00 97.00      PROA   
ATOM   1164  C   GLN P  77     -17.024 -66.756 101.078  0.00 97.00      PROA   
ATOM   1165  O   GLN P  77     -17.103 -67.616 100.207  0.00 97.00      PROA   
ATOM   1166  N   LEU P  78     -16.870 -67.057 102.393  0.00 97.00      PROA   
ATOM   1167  HN  LEU P  78     -16.865 -66.316 103.063  0.00 97.00      PROA   
ATOM   1168  CA  LEU P  78     -16.611 -68.359 102.982  0.00 97.00      PROA   
ATOM   1169  HA  LEU P  78     -16.170 -69.006 102.238  0.00 97.00      PROA   
ATOM   1170  CB  LEU P  78     -15.650 -68.188 104.193  0.00 97.00      PROA   
ATOM   1171  HB1 LEU P  78     -16.162 -67.554 104.952  0.00 97.00      PROA   
ATOM   1172  HB2 LEU P  78     -14.755 -67.620 103.855  0.00 97.00      PROA   
ATOM   1173  CG  LEU P  78     -15.162 -69.479 104.896  0.00 97.00      PROA   
ATOM   1174  HG  LEU P  78     -16.017 -70.183 105.014  0.00 97.00      PROA   
ATOM   1175  CD1 LEU P  78     -14.065 -70.181 104.082  0.00 97.00      PROA   
ATOM   1176 HD11 LEU P  78     -13.172 -69.525 104.023  0.00 97.00      PROA   
ATOM   1177 HD12 LEU P  78     -14.415 -70.395 103.055  0.00 97.00      PROA   
ATOM   1178 HD13 LEU P  78     -13.772 -71.135 104.566  0.00 97.00      PROA   
ATOM   1179  CD2 LEU P  78     -14.641 -69.173 106.314  0.00 97.00      PROA   
ATOM   1180 HD21 LEU P  78     -15.445 -68.725 106.935  0.00 97.00      PROA   
ATOM   1181 HD22 LEU P  78     -13.791 -68.459 106.265  0.00 97.00      PROA   
ATOM   1182 HD23 LEU P  78     -14.294 -70.103 106.808  0.00 97.00      PROA   
ATOM   1183  C   LEU P  78     -17.899 -68.984 103.482  0.00 97.00      PROA   
ATOM   1184  O   LEU P  78     -18.710 -68.321 104.122  0.00 97.00      PROA   
ATOM   1185  N   GLU P  79     -18.117 -70.291 103.194  0.00 97.00      PROA   
ATOM   1186  HN  GLU P  79     -17.468 -70.809 102.640  0.00 97.00      PROA   
ATOM   1187  CA  GLU P  79     -19.338 -70.993 103.533  0.00 97.00      PROA   
ATOM   1188  HA  GLU P  79     -20.003 -70.349 104.094  0.00 97.00      PROA   
ATOM   1189  CB  GLU P  79     -20.058 -71.485 102.253  0.00 97.00      PROA   
ATOM   1190  HB1 GLU P  79     -20.956 -72.078 102.531  0.00 97.00      PROA   
ATOM   1191  HB2 GLU P  79     -19.350 -72.165 101.726  0.00 97.00      PROA   
ATOM   1192  CG  GLU P  79     -20.510 -70.350 101.302  0.00 97.00      PROA   
ATOM   1193  HG1 GLU P  79     -19.852 -69.462 101.415  0.00 97.00      PROA   
ATOM   1194  HG2 GLU P  79     -21.548 -70.038 101.542  0.00 97.00      PROA   
ATOM   1195  CD  GLU P  79     -20.414 -70.749  99.827  0.00 97.00      PROA   
ATOM   1196  OE1 GLU P  79     -19.333 -71.246  99.414  0.00 97.00      PROA   
ATOM   1197  OE2 GLU P  79     -21.390 -70.494  99.073  0.00 97.00      PROA   
ATOM   1198  C   GLU P  79     -19.066 -72.215 104.384  0.00 97.00      PROA   
ATOM   1199  O   GLU P  79     -18.223 -73.049 104.062  0.00 97.00      PROA   
ATOM   1200  N   VAL P  80     -19.873 -72.383 105.458  0.00  0.00      PROA   
ATOM   1201  HN  VAL P  80     -20.564 -71.704 105.693  0.00  0.00      PROA   
ATOM   1202  CA  VAL P  80     -19.837 -73.540 106.320  0.00  0.00      PROA   
ATOM   1203  HA  VAL P  80     -19.037 -74.184 106.004  0.00  0.00      PROA   
ATOM   1204  CB  VAL P  80     -19.587 -73.211 107.789  0.00  0.00      PROA   
ATOM   1205  HB  VAL P  80     -20.399 -72.568 108.193  0.00  0.00      PROA   
ATOM   1206  CG1 VAL P  80     -19.524 -74.511 108.621  0.00  0.00      PROA   
ATOM   1207 HG11 VAL P  80     -18.773 -75.201 108.184  0.00  0.00      PROA   
ATOM   1208 HG12 VAL P  80     -20.509 -75.022 108.646  0.00  0.00      PROA   
ATOM   1209 HG13 VAL P  80     -19.227 -74.291 109.667  0.00  0.00      PROA   
ATOM   1210  CG2 VAL P  80     -18.253 -72.432 107.872  0.00  0.00      PROA   
ATOM   1211 HG21 VAL P  80     -18.327 -71.448 107.366  0.00  0.00      PROA   
ATOM   1212 HG22 VAL P  80     -17.439 -73.017 107.394  0.00  0.00      PROA   
ATOM   1213 HG23 VAL P  80     -17.970 -72.251 108.927  0.00  0.00      PROA   
ATOM   1214  C   VAL P  80     -21.146 -74.260 106.096  0.00  0.00      PROA   
ATOM   1215  O   VAL P  80     -22.202 -73.635 105.999  0.00  0.00      PROA   
ATOM   1216  N   HSD P  81     -21.073 -75.606 105.955  0.00  0.00      PROA   
ATOM   1217  HN  HSD P  81     -20.203 -76.077 106.082  0.00  0.00      PROA   
ATOM   1218  CA  HSD P  81     -22.150 -76.460 105.512  0.00  0.00      PROA   
ATOM   1219  HA  HSD P  81     -23.098 -75.958 105.648  0.00  0.00      PROA   
ATOM   1220  CB  HSD P  81     -21.981 -76.925 104.045  0.00  0.00      PROA   
ATOM   1221  HB1 HSD P  81     -22.793 -77.622 103.745  0.00  0.00      PROA   
ATOM   1222  HB2 HSD P  81     -21.013 -77.464 103.943  0.00  0.00      PROA   
ATOM   1223  ND1 HSD P  81     -23.089 -75.257 102.474  0.00  0.00      PROA   
ATOM   1224  HD1 HSD P  81     -24.037 -75.470 102.718  0.00  0.00      PROA   
ATOM   1225  CG  HSD P  81     -21.963 -75.797 103.058  0.00  0.00      PROA   
ATOM   1226  CE1 HSD P  81     -22.660 -74.429 101.489  0.00  0.00      PROA   
ATOM   1227  HE1 HSD P  81     -23.341 -73.864 100.856  0.00  0.00      PROA   
ATOM   1228  NE2 HSD P  81     -21.345 -74.410 101.391  0.00  0.00      PROA   
ATOM   1229  CD2 HSD P  81     -20.908 -75.270 102.381  0.00  0.00      PROA   
ATOM   1230  HD2 HSD P  81     -19.851 -75.453 102.519  0.00  0.00      PROA   
ATOM   1231  C   HSD P  81     -22.128 -77.693 106.370  0.00  0.00      PROA   
ATOM   1232  O   HSD P  81     -21.220 -77.878 107.179  0.00  0.00      PROA   
ATOM   1233  N   ARG P  82     -23.158 -78.559 106.194  0.00  0.00      PROA   
ATOM   1234  HN  ARG P  82     -23.883 -78.362 105.538  0.00  0.00      PROA   
ATOM   1235  CA  ARG P  82     -23.292 -79.821 106.881  0.00  0.00      PROA   
ATOM   1236  HA  ARG P  82     -22.438 -80.424 106.606  0.00  0.00      PROA   
ATOM   1237  CB  ARG P  82     -23.358 -79.726 108.430  0.00  0.00      PROA   
ATOM   1238  HB1 ARG P  82     -22.355 -79.405 108.776  0.00  0.00      PROA   
ATOM   1239  HB2 ARG P  82     -23.526 -80.730 108.872  0.00  0.00      PROA   
ATOM   1240  CG  ARG P  82     -24.381 -78.718 108.984  0.00  0.00      PROA   
ATOM   1241  HG1 ARG P  82     -25.403 -78.976 108.632  0.00  0.00      PROA   
ATOM   1242  HG2 ARG P  82     -24.139 -77.706 108.591  0.00  0.00      PROA   
ATOM   1243  CD  ARG P  82     -24.369 -78.631 110.519  0.00  0.00      PROA   
ATOM   1244  HD1 ARG P  82     -25.033 -77.810 110.853  0.00  0.00      PROA   
ATOM   1245  HD2 ARG P  82     -23.341 -78.448 110.897  0.00  0.00      PROA   
ATOM   1246  NE  ARG P  82     -24.873 -79.921 111.091  0.00  0.00      PROA   
ATOM   1247  HE  ARG P  82     -25.021 -80.691 110.471  0.00  0.00      PROA   
ATOM   1248  CZ  ARG P  82     -25.135 -80.088 112.413  0.00  0.00      PROA   
ATOM   1249  NH1 ARG P  82     -24.950 -79.084 113.303  0.00  0.00      PROA   
ATOM   1250 HH11 ARG P  82     -25.146 -79.232 114.272  0.00  0.00      PROA   
ATOM   1251 HH12 ARG P  82     -24.609 -78.197 112.990  0.00  0.00      PROA   
ATOM   1252  NH2 ARG P  82     -25.593 -81.287 112.850  0.00  0.00      PROA   
ATOM   1253 HH21 ARG P  82     -25.788 -81.423 113.821  0.00  0.00      PROA   
ATOM   1254 HH22 ARG P  82     -25.731 -82.035 112.201  0.00  0.00      PROA   
ATOM   1255  C   ARG P  82     -24.522 -80.527 106.369  0.00  0.00      PROA   
ATOM   1256  O   ARG P  82     -25.145 -81.314 107.083  0.00  0.00      PROA   
ATOM   1257  N   GLY P  83     -24.884 -80.281 105.084  0.00  0.00      PROA   
ATOM   1258  HN  GLY P  83     -24.363 -79.643 104.522  0.00  0.00      PROA   
ATOM   1259  CA  GLY P  83     -26.007 -80.902 104.415  0.00  0.00      PROA   
ATOM   1260  HA1 GLY P  83     -25.908 -81.974 104.524  0.00  0.00      PROA   
ATOM   1261  HA2 GLY P  83     -25.966 -80.579 103.385  0.00  0.00      PROA   
ATOM   1262  C   GLY P  83     -27.335 -80.482 104.978  0.00  0.00      PROA   
ATOM   1263  O   GLY P  83     -27.420 -79.539 105.763  0.00  0.00      PROA   
ATOM   1264  N   TRP P  84     -28.415 -81.172 104.538  0.00  0.00      PROA   
ATOM   1265  HN  TRP P  84     -28.319 -81.937 103.906  0.00  0.00      PROA   
ATOM   1266  CA  TRP P  84     -29.772 -80.836 104.898  0.00  0.00      PROA   
ATOM   1267  HA  TRP P  84     -29.786 -79.925 105.479  0.00  0.00      PROA   
ATOM   1268  CB  TRP P  84     -30.673 -80.649 103.648  0.00  0.00      PROA   
ATOM   1269  HB1 TRP P  84     -31.716 -80.416 103.957  0.00  0.00      PROA   
ATOM   1270  HB2 TRP P  84     -30.696 -81.601 103.074  0.00  0.00      PROA   
ATOM   1271  CG  TRP P  84     -30.212 -79.552 102.743  0.00  0.00      PROA   
ATOM   1272  CD1 TRP P  84     -29.704 -79.667 101.476  0.00  0.00      PROA   
ATOM   1273  HD1 TRP P  84     -29.588 -80.595 100.936  0.00  0.00      PROA   
ATOM   1274  NE1 TRP P  84     -29.363 -78.430 101.002  0.00  0.00      PROA   
ATOM   1275  HE1 TRP P  84     -28.975 -78.251 100.124  0.00  0.00      PROA   
ATOM   1276  CE2 TRP P  84     -29.638 -77.484 101.948  0.00  0.00      PROA   
ATOM   1277  CD2 TRP P  84     -30.179 -78.154 103.068  0.00  0.00      PROA   
ATOM   1278  CE3 TRP P  84     -30.552 -77.420 104.193  0.00  0.00      PROA   
ATOM   1279  HE3 TRP P  84     -30.972 -77.899 105.065  0.00  0.00      PROA   
ATOM   1280  CZ3 TRP P  84     -30.377 -76.035 104.183  0.00  0.00      PROA   
ATOM   1281  HZ3 TRP P  84     -30.662 -75.457 105.051  0.00  0.00      PROA   
ATOM   1282  CZ2 TRP P  84     -29.461 -76.106 101.937  0.00  0.00      PROA   
ATOM   1283  HZ2 TRP P  84     -29.045 -75.590 101.085  0.00  0.00      PROA   
ATOM   1284  CH2 TRP P  84     -29.838 -75.389 103.074  0.00  0.00      PROA   
ATOM   1285  HH2 TRP P  84     -29.711 -74.316 103.092  0.00  0.00      PROA   
ATOM   1286  C   TRP P  84     -30.387 -81.917 105.743  0.00  0.00      PROA   
ATOM   1287  O   TRP P  84     -31.519 -81.747 106.190  0.00  0.00      PROA   
ATOM   1288  N   LEU P  85     -29.661 -83.030 106.013  0.00  0.00      PROA   
ATOM   1289  HN  LEU P  85     -28.739 -83.159 105.656  0.00  0.00      PROA   
ATOM   1290  CA  LEU P  85     -30.169 -84.091 106.850  0.00  0.00      PROA   
ATOM   1291  HA  LEU P  85     -30.813 -83.649 107.592  0.00  0.00      PROA   
ATOM   1292  CB  LEU P  85     -30.924 -85.236 106.118  0.00  0.00      PROA   
ATOM   1293  HB1 LEU P  85     -31.076 -86.105 106.799  0.00  0.00      PROA   
ATOM   1294  HB2 LEU P  85     -30.298 -85.582 105.266  0.00  0.00      PROA   
ATOM   1295  CG  LEU P  85     -32.335 -84.890 105.585  0.00  0.00      PROA   
ATOM   1296  HG  LEU P  85     -32.232 -84.058 104.852  0.00  0.00      PROA   
ATOM   1297  CD1 LEU P  85     -32.907 -86.105 104.840  0.00  0.00      PROA   
ATOM   1298 HD11 LEU P  85     -33.124 -86.932 105.548  0.00  0.00      PROA   
ATOM   1299 HD12 LEU P  85     -32.172 -86.473 104.097  0.00  0.00      PROA   
ATOM   1300 HD13 LEU P  85     -33.845 -85.825 104.318  0.00  0.00      PROA   
ATOM   1301  CD2 LEU P  85     -33.321 -84.447 106.685  0.00  0.00      PROA   
ATOM   1302 HD21 LEU P  85     -32.968 -83.531 107.197  0.00  0.00      PROA   
ATOM   1303 HD22 LEU P  85     -33.437 -85.248 107.444  0.00  0.00      PROA   
ATOM   1304 HD23 LEU P  85     -34.316 -84.233 106.241  0.00  0.00      PROA   
ATOM   1305  C   LEU P  85     -29.035 -84.727 107.596  0.00  0.00      PROA   
ATOM   1306  O   LEU P  85     -27.873 -84.669 107.199  0.00  0.00      PROA   
ATOM   1307  N   LEU P  86     -29.414 -85.358 108.726  0.00  0.00      PROA   
ATOM   1308  HN  LEU P  86     -30.372 -85.342 109.004  0.00  0.00      PROA   
ATOM   1309  CA  LEU P  86     -28.575 -86.127 109.593  0.00  0.00      PROA   
ATOM   1310  HA  LEU P  86     -27.826 -86.637 109.003  0.00  0.00      PROA   
ATOM   1311  CB  LEU P  86     -27.945 -85.264 110.720  0.00  0.00      PROA   
ATOM   1312  HB1 LEU P  86     -28.758 -84.730 111.261  0.00  0.00      PROA   
ATOM   1313  HB2 LEU P  86     -27.309 -84.490 110.235  0.00  0.00      PROA   
ATOM   1314  CG  LEU P  86     -27.073 -86.010 111.762  0.00  0.00      PROA   
ATOM   1315  HG  LEU P  86     -27.717 -86.749 112.292  0.00  0.00      PROA   
ATOM   1316  CD1 LEU P  86     -25.907 -86.786 111.115  0.00  0.00      PROA   
ATOM   1317 HD11 LEU P  86     -25.240 -86.089 110.564  0.00  0.00      PROA   
ATOM   1318 HD12 LEU P  86     -26.286 -87.549 110.404  0.00  0.00      PROA   
ATOM   1319 HD13 LEU P  86     -25.311 -87.304 111.896  0.00  0.00      PROA   
ATOM   1320  CD2 LEU P  86     -26.556 -85.034 112.840  0.00  0.00      PROA   
ATOM   1321 HD21 LEU P  86     -27.407 -84.521 113.336  0.00  0.00      PROA   
ATOM   1322 HD22 LEU P  86     -25.898 -84.267 112.380  0.00  0.00      PROA   
ATOM   1323 HD23 LEU P  86     -25.977 -85.584 113.611  0.00  0.00      PROA   
ATOM   1324  C   LEU P  86     -29.525 -87.133 110.181  0.00  0.00      PROA   
ATOM   1325  O   LEU P  86     -30.703 -86.846 110.369  0.00  0.00      PROA   
ATOM   1326  N   LEU P  87     -29.025 -88.348 110.479  0.00 97.00      PROA   
ATOM   1327  HN  LEU P  87     -28.066 -88.543 110.302  0.00 97.00      PROA   
ATOM   1328  CA  LEU P  87     -29.774 -89.392 111.135  0.00 97.00      PROA   
ATOM   1329  HA  LEU P  87     -30.817 -89.120 111.214  0.00 97.00      PROA   
ATOM   1330  CB  LEU P  87     -29.669 -90.735 110.377  0.00 97.00      PROA   
ATOM   1331  HB1 LEU P  87     -28.595 -91.003 110.261  0.00 97.00      PROA   
ATOM   1332  HB2 LEU P  87     -30.085 -90.598 109.353  0.00 97.00      PROA   
ATOM   1333  CG  LEU P  87     -30.402 -91.920 111.043  0.00 97.00      PROA   
ATOM   1334  HG  LEU P  87     -30.027 -92.032 112.085  0.00 97.00      PROA   
ATOM   1335  CD1 LEU P  87     -31.924 -91.707 111.113  0.00 97.00      PROA   
ATOM   1336 HD11 LEU P  87     -32.336 -91.550 110.094  0.00 97.00      PROA   
ATOM   1337 HD12 LEU P  87     -32.166 -90.825 111.737  0.00 97.00      PROA   
ATOM   1338 HD13 LEU P  87     -32.413 -92.598 111.559  0.00 97.00      PROA   
ATOM   1339  CD2 LEU P  87     -30.078 -93.229 110.315  0.00 97.00      PROA   
ATOM   1340 HD21 LEU P  87     -28.980 -93.387 110.265  0.00 97.00      PROA   
ATOM   1341 HD22 LEU P  87     -30.484 -93.206 109.282  0.00 97.00      PROA   
ATOM   1342 HD23 LEU P  87     -30.535 -94.076 110.867  0.00 97.00      PROA   
ATOM   1343  C   LEU P  87     -29.217 -89.537 112.531  0.00 97.00      PROA   
ATOM   1344  O   LEU P  87     -28.098 -90.000 112.739  0.00 97.00      PROA   
ATOM   1345  N   GLN P  88     -30.011 -89.140 113.543  0.00 97.00      PROA   
ATOM   1346  HN  GLN P  88     -30.926 -88.777 113.366  0.00 97.00      PROA   
ATOM   1347  CA  GLN P  88     -29.621 -89.173 114.930  0.00 97.00      PROA   
ATOM   1348  HA  GLN P  88     -28.554 -89.006 114.997  0.00 97.00      PROA   
ATOM   1349  CB  GLN P  88     -30.344 -88.065 115.737  0.00 97.00      PROA   
ATOM   1350  HB1 GLN P  88     -29.963 -88.093 116.779  0.00 97.00      PROA   
ATOM   1351  HB2 GLN P  88     -31.435 -88.279 115.754  0.00 97.00      PROA   
ATOM   1352  CG  GLN P  88     -30.119 -86.646 115.169  0.00 97.00      PROA   
ATOM   1353  HG1 GLN P  88     -30.490 -86.581 114.125  0.00 97.00      PROA   
ATOM   1354  HG2 GLN P  88     -29.033 -86.417 115.163  0.00 97.00      PROA   
ATOM   1355  CD  GLN P  88     -30.891 -85.595 115.983  0.00 97.00      PROA   
ATOM   1356  OE1 GLN P  88     -32.123 -85.622 116.054  0.00 97.00      PROA   
ATOM   1357  NE2 GLN P  88     -30.149 -84.612 116.567  0.00 97.00      PROA   
ATOM   1358 HE21 GLN P  88     -30.623 -83.812 116.931  0.00 97.00      PROA   
ATOM   1359 HE22 GLN P  88     -29.155 -84.614 116.474  0.00 97.00      PROA   
ATOM   1360  C   GLN P  88     -29.942 -90.541 115.504  0.00 97.00      PROA   
ATOM   1361  O   GLN P  88     -31.082 -90.991 115.474  0.00 97.00      PROA   
ATOM   1362  N   VAL P  89     -28.916 -91.257 116.018  0.00 97.00      PROA   
ATOM   1363  HN  VAL P  89     -27.994 -90.883 116.010  0.00 97.00      PROA   
ATOM   1364  CA  VAL P  89     -29.036 -92.641 116.442  0.00 97.00      PROA   
ATOM   1365  HA  VAL P  89     -30.062 -92.970 116.346  0.00 97.00      PROA   
ATOM   1366  CB  VAL P  89     -28.158 -93.551 115.584  0.00 97.00      PROA   
ATOM   1367  HB  VAL P  89     -27.099 -93.203 115.629  0.00 97.00      PROA   
ATOM   1368  CG1 VAL P  89     -28.213 -95.016 116.054  0.00 97.00      PROA   
ATOM   1369 HG11 VAL P  89     -29.262 -95.374 116.102  0.00 97.00      PROA   
ATOM   1370 HG12 VAL P  89     -27.734 -95.149 117.044  0.00 97.00      PROA   
ATOM   1371 HG13 VAL P  89     -27.662 -95.644 115.326  0.00 97.00      PROA   
ATOM   1372  CG2 VAL P  89     -28.629 -93.460 114.117  0.00 97.00      PROA   
ATOM   1373 HG21 VAL P  89     -28.408 -92.461 113.689  0.00 97.00      PROA   
ATOM   1374 HG22 VAL P  89     -29.721 -93.643 114.047  0.00 97.00      PROA   
ATOM   1375 HG23 VAL P  89     -28.107 -94.220 113.499  0.00 97.00      PROA   
ATOM   1376  C   VAL P  89     -28.657 -92.760 117.906  0.00 97.00      PROA   
ATOM   1377  O   VAL P  89     -27.685 -92.152 118.353  0.00 97.00      PROA   
ATOM   1378  N   SER P  90     -29.436 -93.558 118.689  0.00 97.00      PROA   
ATOM   1379  HN  SER P  90     -30.262 -93.957 118.296  0.00 97.00      PROA   
ATOM   1380  CA  SER P  90     -29.244 -93.775 120.122  0.00 97.00      PROA   
ATOM   1381  HA  SER P  90     -29.373 -92.819 120.610  0.00 97.00      PROA   
ATOM   1382  CB  SER P  90     -30.279 -94.766 120.720  0.00 97.00      PROA   
ATOM   1383  HB1 SER P  90     -30.096 -94.903 121.809  0.00 97.00      PROA   
ATOM   1384  HB2 SER P  90     -30.207 -95.760 120.234  0.00 97.00      PROA   
ATOM   1385  OG  SER P  90     -31.604 -94.267 120.601  0.00 97.00      PROA   
ATOM   1386  HG1 SER P  90     -31.764 -94.066 119.672  0.00 97.00      PROA   
ATOM   1387  C   SER P  90     -27.878 -94.309 120.530  0.00 97.00      PROA   
ATOM   1388  O   SER P  90     -27.285 -93.807 121.483  0.00 97.00      PROA   
ATOM   1389  N   SER P  91     -27.336 -95.327 119.820  0.00 97.00      PROA   
ATOM   1390  HN  SER P  91     -27.821 -95.740 119.056  0.00 97.00      PROA   
ATOM   1391  CA  SER P  91     -25.992 -95.815 120.081  0.00 97.00      PROA   
ATOM   1392  HA  SER P  91     -25.351 -94.943 120.076  0.00 97.00      PROA   
ATOM   1393  CB  SER P  91     -25.801 -96.543 121.441  0.00 97.00      PROA   
ATOM   1394  HB1 SER P  91     -25.053 -97.361 121.400  0.00 97.00      PROA   
ATOM   1395  HB2 SER P  91     -26.764 -96.987 121.773  0.00 97.00      PROA   
ATOM   1396  OG  SER P  91     -25.344 -95.614 122.418  0.00 97.00      PROA   
ATOM   1397  HG1 SER P  91     -26.019 -94.928 122.469  0.00 97.00      PROA   
ATOM   1398  C   SER P  91     -25.485 -96.652 118.936  0.00 97.00      PROA   
ATOM   1399  O   SER P  91     -26.243 -97.092 118.077  0.00 97.00      PROA   
ATOM   1400  N   ARG P  92     -24.146 -96.858 118.885  0.00 97.00      PROA   
ATOM   1401  HN  ARG P  92     -23.554 -96.488 119.598  0.00 97.00      PROA   
ATOM   1402  CA  ARG P  92     -23.475 -97.523 117.781  0.00 97.00      PROA   
ATOM   1403  HA  ARG P  92     -23.971 -97.251 116.857  0.00 97.00      PROA   
ATOM   1404  CB  ARG P  92     -21.984 -97.085 117.713  0.00 97.00      PROA   
ATOM   1405  HB1 ARG P  92     -21.586 -97.368 116.714  0.00 97.00      PROA   
ATOM   1406  HB2 ARG P  92     -21.390 -97.629 118.482  0.00 97.00      PROA   
ATOM   1407  CG  ARG P  92     -21.755 -95.574 117.954  0.00 97.00      PROA   
ATOM   1408  HG1 ARG P  92     -21.965 -95.344 119.022  0.00 97.00      PROA   
ATOM   1409  HG2 ARG P  92     -22.476 -94.982 117.347  0.00 97.00      PROA   
ATOM   1410  CD  ARG P  92     -20.317 -95.099 117.675  0.00 97.00      PROA   
ATOM   1411  HD1 ARG P  92     -19.575 -95.854 118.006  0.00 97.00      PROA   
ATOM   1412  HD2 ARG P  92     -20.102 -94.144 118.206  0.00 97.00      PROA   
ATOM   1413  NE  ARG P  92     -20.167 -94.903 116.198  0.00 97.00      PROA   
ATOM   1414  HE  ARG P  92     -19.976 -95.683 115.609  0.00 97.00      PROA   
ATOM   1415  CZ  ARG P  92     -20.579 -93.787 115.570  0.00 97.00      PROA   
ATOM   1416  NH1 ARG P  92     -20.901 -92.645 116.197  0.00 97.00      PROA   
ATOM   1417 HH11 ARG P  92     -20.438 -92.428 117.052  0.00 97.00      PROA   
ATOM   1418 HH12 ARG P  92     -21.169 -91.900 115.589  0.00 97.00      PROA   
ATOM   1419  NH2 ARG P  92     -20.603 -93.739 114.225  0.00 97.00      PROA   
ATOM   1420 HH21 ARG P  92     -20.149 -94.454 113.707  0.00 97.00      PROA   
ATOM   1421 HH22 ARG P  92     -20.666 -92.827 113.825  0.00 97.00      PROA   
ATOM   1422  C   ARG P  92     -23.540 -99.040 117.934  0.00 97.00      PROA   
ATOM   1423  O   ARG P  92     -23.377 -99.786 116.969  0.00 97.00      PROA   
ATOM   1424  N   VAL P  93     -23.811 -99.528 119.164  0.00 97.00      PROA   
ATOM   1425  HN  VAL P  93     -23.987 -98.913 119.925  0.00 97.00      PROA   
ATOM   1426  CA  VAL P  93     -23.916-100.931 119.488  0.00 97.00      PROA   
ATOM   1427  HA  VAL P  93     -24.269-101.462 118.617  0.00 97.00      PROA   
ATOM   1428  CB  VAL P  93     -22.633-101.590 120.022  0.00 97.00      PROA   
ATOM   1429  HB  VAL P  93     -22.872-102.627 120.359  0.00 97.00      PROA   
ATOM   1430  CG1 VAL P  93     -21.585-101.703 118.894  0.00 97.00      PROA   
ATOM   1431 HG11 VAL P  93     -21.259-100.694 118.566  0.00 97.00      PROA   
ATOM   1432 HG12 VAL P  93     -22.002-102.236 118.017  0.00 97.00      PROA   
ATOM   1433 HG13 VAL P  93     -20.689-102.252 119.255  0.00 97.00      PROA   
ATOM   1434  CG2 VAL P  93     -22.047-100.819 121.227  0.00 97.00      PROA   
ATOM   1435 HG21 VAL P  93     -22.758-100.793 122.077  0.00 97.00      PROA   
ATOM   1436 HG22 VAL P  93     -21.792 -99.776 120.943  0.00 97.00      PROA   
ATOM   1437 HG23 VAL P  93     -21.117-101.316 121.577  0.00 97.00      PROA   
ATOM   1438  C   VAL P  93     -25.001-101.018 120.528  0.00 97.00      PROA   
ATOM   1439  O   VAL P  93     -25.144-100.125 121.360  0.00 97.00      PROA   
ATOM   1440  N   LEU P  94     -25.808-102.103 120.465  0.00 97.00      PROA   
ATOM   1441  HN  LEU P  94     -25.698-102.781 119.745  0.00 97.00      PROA   
ATOM   1442  CA  LEU P  94     -26.846-102.423 121.415  0.00 97.00      PROA   
ATOM   1443  HA  LEU P  94     -26.563-102.067 122.398  0.00 97.00      PROA   
ATOM   1444  CB  LEU P  94     -28.268-101.904 121.050  0.00 97.00      PROA   
ATOM   1445  HB1 LEU P  94     -28.945-102.202 121.884  0.00 97.00      PROA   
ATOM   1446  HB2 LEU P  94     -28.642-102.391 120.124  0.00 97.00      PROA   
ATOM   1447  CG  LEU P  94     -28.425-100.370 120.891  0.00 97.00      PROA   
ATOM   1448  HG  LEU P  94     -27.703 -99.877 121.583  0.00 97.00      PROA   
ATOM   1449  CD1 LEU P  94     -28.158 -99.872 119.457  0.00 97.00      PROA   
ATOM   1450 HD11 LEU P  94     -28.914-100.295 118.761  0.00 97.00      PROA   
ATOM   1451 HD12 LEU P  94     -27.151-100.163 119.102  0.00 97.00      PROA   
ATOM   1452 HD13 LEU P  94     -28.227 -98.764 119.424  0.00 97.00      PROA   
ATOM   1453  CD2 LEU P  94     -29.834 -99.938 121.341  0.00 97.00      PROA   
ATOM   1454 HD21 LEU P  94     -29.986-100.193 122.410  0.00 97.00      PROA   
ATOM   1455 HD22 LEU P  94     -30.606-100.469 120.746  0.00 97.00      PROA   
ATOM   1456 HD23 LEU P  94     -29.970 -98.844 121.217  0.00 97.00      PROA   
ATOM   1457  C   LEU P  94     -26.893-103.936 121.442  0.00 97.00      PROA   
ATOM   1458  O   LEU P  94     -26.329-104.601 120.577  0.00 97.00      PROA   
ATOM   1459  N   THR P  95     -27.569-104.513 122.458  0.00 97.00      PROA   
ATOM   1460  HN  THR P  95     -27.908-103.954 123.215  0.00 97.00      PROA   
ATOM   1461  CA  THR P  95     -27.867-105.930 122.590  0.00 97.00      PROA   
ATOM   1462  HA  THR P  95     -27.214-106.487 121.936  0.00 97.00      PROA   
ATOM   1463  CB  THR P  95     -27.718-106.465 124.021  0.00 97.00      PROA   
ATOM   1464  HB  THR P  95     -28.664-106.363 124.603  0.00 97.00      PROA   
ATOM   1465  OG1 THR P  95     -26.732-105.740 124.740  0.00 97.00      PROA   
ATOM   1466  HG1 THR P  95     -27.143-104.885 124.912  0.00 97.00      PROA   
ATOM   1467  CG2 THR P  95     -27.268-107.931 124.003  0.00 97.00      PROA   
ATOM   1468 HG21 THR P  95     -26.278-108.017 123.511  0.00 97.00      PROA   
ATOM   1469 HG22 THR P  95     -27.995-108.569 123.465  0.00 97.00      PROA   
ATOM   1470 HG23 THR P  95     -27.173-108.304 125.045  0.00 97.00      PROA   
ATOM   1471  C   THR P  95     -29.306-106.109 122.138  0.00 97.00      PROA   
ATOM   1472  O   THR P  95     -30.070-105.154 122.047  0.00 97.00      PROA   
ATOM   1473  N   GLU P  96     -29.727-107.353 121.828  0.00 97.00      PROA   
ATOM   1474  HN  GLU P  96     -29.075-108.110 121.792  0.00 97.00      PROA   
ATOM   1475  CA  GLU P  96     -31.106-107.692 121.539  0.00 97.00      PROA   
ATOM   1476  HA  GLU P  96     -31.408-107.049 120.725  0.00 97.00      PROA   
ATOM   1477  CB  GLU P  96     -31.259-109.171 121.085  0.00 97.00      PROA   
ATOM   1478  HB1 GLU P  96     -30.546-109.358 120.250  0.00 97.00      PROA   
ATOM   1479  HB2 GLU P  96     -32.286-109.313 120.682  0.00 97.00      PROA   
ATOM   1480  CG  GLU P  96     -30.997-110.189 122.219  0.00 97.00      PROA   
ATOM   1481  HG1 GLU P  96     -31.599-109.934 123.113  0.00 97.00      PROA   
ATOM   1482  HG2 GLU P  96     -29.928-110.142 122.510  0.00 97.00      PROA   
ATOM   1483  CD  GLU P  96     -31.345-111.635 121.867  0.00 97.00      PROA   
ATOM   1484  OE1 GLU P  96     -32.183-111.877 120.961  0.00 97.00      PROA   
ATOM   1485  OE2 GLU P  96     -30.770-112.535 122.538  0.00 97.00      PROA   
ATOM   1486  C   GLU P  96     -32.027-107.405 122.725  0.00 97.00      PROA   
ATOM   1487  O   GLU P  96     -31.635-107.492 123.887  0.00 97.00      PROA   
ATOM   1488  N   GLY P  97     -33.290-107.020 122.446  0.00 97.00      PROA   
ATOM   1489  HN  GLY P  97     -33.577-106.940 121.491  0.00 97.00      PROA   
ATOM   1490  CA  GLY P  97     -34.281-106.714 123.463  0.00 97.00      PROA   
ATOM   1491  HA1 GLY P  97     -34.077-107.291 124.354  0.00 97.00      PROA   
ATOM   1492  HA2 GLY P  97     -35.249-106.943 123.046  0.00 97.00      PROA   
ATOM   1493  C   GLY P  97     -34.293-105.262 123.853  0.00 97.00      PROA   
ATOM   1494  O   GLY P  97     -35.326-104.750 124.277  0.00 97.00      PROA   
ATOM   1495  N   GLU P  98     -33.142-104.563 123.730  0.00 97.00      PROA   
ATOM   1496  HN  GLU P  98     -32.302-105.029 123.461  0.00 97.00      PROA   
ATOM   1497  CA  GLU P  98     -32.994-103.149 124.007  0.00 97.00      PROA   
ATOM   1498  HA  GLU P  98     -33.278-103.021 125.038  0.00 97.00      PROA   
ATOM   1499  CB  GLU P  98     -31.512-102.703 123.899  0.00 97.00      PROA   
ATOM   1500  HB1 GLU P  98     -31.457-101.595 123.990  0.00 97.00      PROA   
ATOM   1501  HB2 GLU P  98     -31.117-102.979 122.898  0.00 97.00      PROA   
ATOM   1502  CG  GLU P  98     -30.617-103.309 125.003  0.00 97.00      PROA   
ATOM   1503  HG1 GLU P  98     -30.582-104.417 124.914  0.00 97.00      PROA   
ATOM   1504  HG2 GLU P  98     -31.023-103.049 126.003  0.00 97.00      PROA   
ATOM   1505  CD  GLU P  98     -29.196-102.755 124.930  0.00 97.00      PROA   
ATOM   1506  OE1 GLU P  98     -28.250-103.574 124.947  0.00 97.00      PROA   
ATOM   1507  OE2 GLU P  98     -29.026-101.510 124.882  0.00 97.00      PROA   
ATOM   1508  C   GLU P  98     -33.851-102.244 123.119  0.00 97.00      PROA   
ATOM   1509  O   GLU P  98     -33.939-102.487 121.920  0.00 97.00      PROA   
ATOM   1510  N   PRO P  99     -34.491-101.188 123.613  0.00 97.00      PROA   
ATOM   1511  CD  PRO P  99     -34.850-101.032 125.023  0.00 97.00      PROA   
ATOM   1512  HD1 PRO P  99     -33.971-100.615 125.560  0.00 97.00      PROA   
ATOM   1513  HD2 PRO P  99     -35.162-101.998 125.479  0.00 97.00      PROA   
ATOM   1514  CA  PRO P  99     -35.020-100.099 122.798  0.00 97.00      PROA   
ATOM   1515  HA  PRO P  99     -35.770-100.529 122.153  0.00 97.00      PROA   
ATOM   1516  CB  PRO P  99     -35.631 -99.129 123.823  0.00 97.00      PROA   
ATOM   1517  HB1 PRO P  99     -36.505 -98.586 123.412  0.00 97.00      PROA   
ATOM   1518  HB2 PRO P  99     -34.873 -98.396 124.178  0.00 97.00      PROA   
ATOM   1519  CG  PRO P  99     -36.007-100.035 125.001  0.00 97.00      PROA   
ATOM   1520  HG1 PRO P  99     -36.116 -99.486 125.956  0.00 97.00      PROA   
ATOM   1521  HG2 PRO P  99     -36.951-100.577 124.768  0.00 97.00      PROA   
ATOM   1522  C   PRO P  99     -33.989 -99.401 121.919  0.00 97.00      PROA   
ATOM   1523  O   PRO P  99     -32.915 -99.064 122.411  0.00 97.00      PROA   
ATOM   1524  N   LEU P 100     -34.302 -99.140 120.631  0.00 97.00      PROA   
ATOM   1525  HN  LEU P 100     -35.168 -99.463 120.252  0.00 97.00      PROA   
ATOM   1526  CA  LEU P 100     -33.436 -98.359 119.766  0.00 97.00      PROA   
ATOM   1527  HA  LEU P 100     -32.657 -97.891 120.352  0.00 97.00      PROA   
ATOM   1528  CB  LEU P 100     -32.755 -99.246 118.689  0.00 97.00      PROA   
ATOM   1529  HB1 LEU P 100     -33.524 -99.896 118.222  0.00 97.00      PROA   
ATOM   1530  HB2 LEU P 100     -32.046 -99.920 119.217  0.00 97.00      PROA   
ATOM   1531  CG  LEU P 100     -31.986 -98.526 117.552  0.00 97.00      PROA   
ATOM   1532  HG  LEU P 100     -32.717 -97.944 116.944  0.00 97.00      PROA   
ATOM   1533  CD1 LEU P 100     -30.923 -97.544 118.073  0.00 97.00      PROA   
ATOM   1534 HD11 LEU P 100     -30.238 -98.063 118.774  0.00 97.00      PROA   
ATOM   1535 HD12 LEU P 100     -31.399 -96.695 118.603  0.00 97.00      PROA   
ATOM   1536 HD13 LEU P 100     -30.326 -97.141 117.229  0.00 97.00      PROA   
ATOM   1537  CD2 LEU P 100     -31.330 -99.557 116.614  0.00 97.00      PROA   
ATOM   1538 HD21 LEU P 100     -32.086-100.272 116.230  0.00 97.00      PROA   
ATOM   1539 HD22 LEU P 100     -30.550-100.127 117.162  0.00 97.00      PROA   
ATOM   1540 HD23 LEU P 100     -30.852 -99.046 115.752  0.00 97.00      PROA   
ATOM   1541  C   LEU P 100     -34.233 -97.241 119.139  0.00 97.00      PROA   
ATOM   1542  O   LEU P 100     -35.123 -97.477 118.332  0.00 97.00      PROA   
ATOM   1543  N   ALA P 101     -33.913 -95.971 119.481  0.00 97.00      PROA   
ATOM   1544  HN  ALA P 101     -33.212 -95.778 120.165  0.00 97.00      PROA   
ATOM   1545  CA  ALA P 101     -34.589 -94.811 118.940  0.00 97.00      PROA   
ATOM   1546  HA  ALA P 101     -35.512 -95.117 118.469  0.00 97.00      PROA   
ATOM   1547  CB  ALA P 101     -34.966 -93.814 120.052  0.00 97.00      PROA   
ATOM   1548  HB1 ALA P 101     -34.066 -93.435 120.578  0.00 97.00      PROA   
ATOM   1549  HB2 ALA P 101     -35.609 -94.325 120.803  0.00 97.00      PROA   
ATOM   1550  HB3 ALA P 101     -35.534 -92.954 119.643  0.00 97.00      PROA   
ATOM   1551  C   ALA P 101     -33.741 -94.135 117.875  0.00 97.00      PROA   
ATOM   1552  O   ALA P 101     -32.541 -93.921 118.027  0.00 97.00      PROA   
ATOM   1553  N   LEU P 102     -34.382 -93.811 116.730  0.00 97.00      PROA   
ATOM   1554  HN  LEU P 102     -35.334 -94.083 116.604  0.00 97.00      PROA   
ATOM   1555  CA  LEU P 102     -33.781 -93.186 115.573  0.00 97.00      PROA   
ATOM   1556  HA  LEU P 102     -32.750 -92.934 115.780  0.00 97.00      PROA   
ATOM   1557  CB  LEU P 102     -33.884 -94.098 114.320  0.00 97.00      PROA   
ATOM   1558  HB1 LEU P 102     -33.320 -93.642 113.478  0.00 97.00      PROA   
ATOM   1559  HB2 LEU P 102     -34.953 -94.172 114.017  0.00 97.00      PROA   
ATOM   1560  CG  LEU P 102     -33.392 -95.553 114.509  0.00 97.00      PROA   
ATOM   1561  HG  LEU P 102     -33.938 -96.013 115.367  0.00 97.00      PROA   
ATOM   1562  CD1 LEU P 102     -33.727 -96.393 113.266  0.00 97.00      PROA   
ATOM   1563 HD11 LEU P 102     -33.177 -95.999 112.385  0.00 97.00      PROA   
ATOM   1564 HD12 LEU P 102     -34.816 -96.360 113.051  0.00 97.00      PROA   
ATOM   1565 HD13 LEU P 102     -33.428 -97.449 113.433  0.00 97.00      PROA   
ATOM   1566  CD2 LEU P 102     -31.885 -95.622 114.801  0.00 97.00      PROA   
ATOM   1567 HD21 LEU P 102     -31.635 -95.037 115.709  0.00 97.00      PROA   
ATOM   1568 HD22 LEU P 102     -31.316 -95.212 113.941  0.00 97.00      PROA   
ATOM   1569 HD23 LEU P 102     -31.571 -96.676 114.959  0.00 97.00      PROA   
ATOM   1570  C   LEU P 102     -34.544 -91.916 115.261  0.00 97.00      PROA   
ATOM   1571  O   LEU P 102     -35.770 -91.903 115.289  0.00 97.00      PROA   
ATOM   1572  N   ARG P 103     -33.847 -90.802 114.938  0.00 97.00      PROA   
ATOM   1573  HN  ARG P 103     -32.853 -90.772 115.027  0.00 97.00      PROA   
ATOM   1574  CA  ARG P 103     -34.513 -89.627 114.415  0.00 97.00      PROA   
ATOM   1575  HA  ARG P 103     -35.504 -89.898 114.084  0.00 97.00      PROA   
ATOM   1576  CB  ARG P 103     -34.689 -88.502 115.470  0.00 97.00      PROA   
ATOM   1577  HB1 ARG P 103     -33.694 -88.173 115.840  0.00 97.00      PROA   
ATOM   1578  HB2 ARG P 103     -35.250 -88.916 116.337  0.00 97.00      PROA   
ATOM   1579  CG  ARG P 103     -35.447 -87.296 114.897  0.00 97.00      PROA   
ATOM   1580  HG1 ARG P 103     -36.452 -87.637 114.556  0.00 97.00      PROA   
ATOM   1581  HG2 ARG P 103     -34.885 -86.923 114.013  0.00 97.00      PROA   
ATOM   1582  CD  ARG P 103     -35.597 -86.086 115.811  0.00 97.00      PROA   
ATOM   1583  HD1 ARG P 103     -34.596 -85.695 116.094  0.00 97.00      PROA   
ATOM   1584  HD2 ARG P 103     -36.189 -86.307 116.723  0.00 97.00      PROA   
ATOM   1585  NE  ARG P 103     -36.346 -85.100 114.969  0.00 97.00      PROA   
ATOM   1586  HE  ARG P 103     -36.961 -85.434 114.258  0.00 97.00      PROA   
ATOM   1587  CZ  ARG P 103     -36.054 -83.797 114.881  0.00 97.00      PROA   
ATOM   1588  NH1 ARG P 103     -35.111 -83.174 115.593  0.00 97.00      PROA   
ATOM   1589 HH11 ARG P 103     -34.427 -83.689 116.093  0.00 97.00      PROA   
ATOM   1590 HH12 ARG P 103     -35.003 -82.201 115.372  0.00 97.00      PROA   
ATOM   1591  NH2 ARG P 103     -36.705 -83.042 113.982  0.00 97.00      PROA   
ATOM   1592 HH21 ARG P 103     -37.378 -83.466 113.378  0.00 97.00      PROA   
ATOM   1593 HH22 ARG P 103     -36.351 -82.119 113.841  0.00 97.00      PROA   
ATOM   1594  C   ARG P 103     -33.811 -89.064 113.195  0.00 97.00      PROA   
ATOM   1595  O   ARG P 103     -32.696 -88.566 113.265  0.00 97.00      PROA   
ATOM   1596  N   CYS P 104     -34.497 -89.052 112.031  0.00 97.00      PROA   
ATOM   1597  HN  CYS P 104     -35.361 -89.550 111.959  0.00 97.00      PROA   
ATOM   1598  CA  CYS P 104     -34.143 -88.230 110.887  0.00 97.00      PROA   
ATOM   1599  HA  CYS P 104     -33.090 -88.379 110.691  0.00 97.00      PROA   
ATOM   1600  CB  CYS P 104     -34.968 -88.641 109.642  0.00 97.00      PROA   
ATOM   1601  HB1 CYS P 104     -36.012 -88.271 109.733  0.00 97.00      PROA   
ATOM   1602  HB2 CYS P 104     -35.029 -89.753 109.634  0.00 97.00      PROA   
ATOM   1603  SG  CYS P 104     -34.230 -88.108 108.070  0.00 97.00      PROA   
ATOM   1604  C   CYS P 104     -34.377 -86.757 111.200  0.00 97.00      PROA   
ATOM   1605  O   CYS P 104     -35.426 -86.392 111.717  0.00 97.00      PROA   
ATOM   1606  N   HSD P 105     -33.392 -85.876 110.925  0.00 97.00      PROA   
ATOM   1607  HN  HSD P 105     -32.540 -86.177 110.502  0.00 97.00      PROA   
ATOM   1608  CA  HSD P 105     -33.372 -84.534 111.473  0.00 97.00      PROA   
ATOM   1609  HA  HSD P 105     -34.382 -84.168 111.606  0.00 97.00      PROA   
ATOM   1610  CB  HSD P 105     -32.671 -84.573 112.855  0.00 97.00      PROA   
ATOM   1611  HB1 HSD P 105     -31.915 -85.388 112.797  0.00 97.00      PROA   
ATOM   1612  HB2 HSD P 105     -33.410 -84.880 113.627  0.00 97.00      PROA   
ATOM   1613  ND1 HSD P 105     -32.485 -82.211 113.818  0.00 97.00      PROA   
ATOM   1614  HD1 HSD P 105     -33.398 -81.862 113.591  0.00 97.00      PROA   
ATOM   1615  CG  HSD P 105     -31.916 -83.374 113.348  0.00 97.00      PROA   
ATOM   1616  CE1 HSD P 105     -31.508 -81.528 114.463  0.00 97.00      PROA   
ATOM   1617  HE1 HSD P 105     -31.679 -80.565 114.944  0.00 97.00      PROA   
ATOM   1618  NE2 HSD P 105     -30.353 -82.163 114.432  0.00 97.00      PROA   
ATOM   1619  CD2 HSD P 105     -30.611 -83.322 113.724  0.00 97.00      PROA   
ATOM   1620  HD2 HSD P 105     -29.830 -84.058 113.580  0.00 97.00      PROA   
ATOM   1621  C   HSD P 105     -32.713 -83.601 110.489  0.00 97.00      PROA   
ATOM   1622  O   HSD P 105     -31.864 -84.014 109.708  0.00 97.00      PROA   
ATOM   1623  N   ALA P 106     -33.134 -82.316 110.462  0.00 97.00      PROA   
ATOM   1624  HN  ALA P 106     -33.744 -81.945 111.164  0.00 97.00      PROA   
ATOM   1625  CA  ALA P 106     -32.873 -81.417 109.363  0.00 97.00      PROA   
ATOM   1626  HA  ALA P 106     -32.309 -81.922 108.595  0.00 97.00      PROA   
ATOM   1627  CB  ALA P 106     -34.209 -80.922 108.774  0.00 97.00      PROA   
ATOM   1628  HB1 ALA P 106     -34.839 -80.485 109.578  0.00 97.00      PROA   
ATOM   1629  HB2 ALA P 106     -34.770 -81.783 108.348  0.00 97.00      PROA   
ATOM   1630  HB3 ALA P 106     -34.059 -80.171 107.972  0.00 97.00      PROA   
ATOM   1631  C   ALA P 106     -32.037 -80.252 109.824  0.00 97.00      PROA   
ATOM   1632  O   ALA P 106     -32.074 -79.868 110.989  0.00 97.00      PROA   
ATOM   1633  N   TRP P 107     -31.206 -79.680 108.917  0.00 97.00      PROA   
ATOM   1634  HN  TRP P 107     -31.112 -80.065 108.000  0.00 97.00      PROA   
ATOM   1635  CA  TRP P 107     -30.336 -78.567 109.254  0.00 97.00      PROA   
ATOM   1636  HA  TRP P 107     -29.782 -78.915 110.113  0.00 97.00      PROA   
ATOM   1637  CB  TRP P 107     -29.236 -78.281 108.184  0.00 97.00      PROA   
ATOM   1638  HB1 TRP P 107     -29.737 -78.194 107.194  0.00 97.00      PROA   
ATOM   1639  HB2 TRP P 107     -28.567 -79.167 108.144  0.00 97.00      PROA   
ATOM   1640  CG  TRP P 107     -28.402 -77.057 108.423  0.00 97.00      PROA   
ATOM   1641  CD1 TRP P 107     -28.282 -75.979 107.587  0.00 97.00      PROA   
ATOM   1642  HD1 TRP P 107     -28.605 -75.972 106.555  0.00 97.00      PROA   
ATOM   1643  NE1 TRP P 107     -27.737 -74.924 108.273  0.00 97.00      PROA   
ATOM   1644  HE1 TRP P 107     -27.427 -74.079 107.894  0.00 97.00      PROA   
ATOM   1645  CE2 TRP P 107     -27.524 -75.285 109.569  0.00 97.00      PROA   
ATOM   1646  CD2 TRP P 107     -27.862 -76.650 109.693  0.00 97.00      PROA   
ATOM   1647  CE3 TRP P 107     -27.677 -77.295 110.918  0.00 97.00      PROA   
ATOM   1648  HE3 TRP P 107     -27.878 -78.349 111.038  0.00 97.00      PROA   
ATOM   1649  CZ3 TRP P 107     -27.252 -76.547 112.018  0.00 97.00      PROA   
ATOM   1650  HZ3 TRP P 107     -27.096 -77.027 112.973  0.00 97.00      PROA   
ATOM   1651  CZ2 TRP P 107     -27.181 -74.519 110.672  0.00 97.00      PROA   
ATOM   1652  HZ2 TRP P 107     -26.854 -73.494 110.571  0.00 97.00      PROA   
ATOM   1653  CH2 TRP P 107     -27.063 -75.174 111.916  0.00 97.00      PROA   
ATOM   1654  HH2 TRP P 107     -26.645 -74.639 112.760  0.00 97.00      PROA   
ATOM   1655  C   TRP P 107     -31.074 -77.317 109.740  0.00 97.00      PROA   
ATOM   1656  O   TRP P 107     -31.756 -76.612 108.995  0.00 97.00      PROA   
ATOM   1657  N   LYS P 108     -30.927 -77.067 111.065  0.00 97.00      PROA   
ATOM   1658  HN  LYS P 108     -30.309 -77.652 111.582  0.00 97.00      PROA   
ATOM   1659  CA  LYS P 108     -31.583 -76.048 111.856  0.00 97.00      PROA   
ATOM   1660  HA  LYS P 108     -31.259 -76.239 112.866  0.00 97.00      PROA   
ATOM   1661  CB  LYS P 108     -31.113 -74.628 111.427  0.00 97.00      PROA   
ATOM   1662  HB1 LYS P 108     -31.590 -74.349 110.465  0.00 97.00      PROA   
ATOM   1663  HB2 LYS P 108     -30.017 -74.706 111.231  0.00 97.00      PROA   
ATOM   1664  CG  LYS P 108     -31.297 -73.509 112.474  0.00 97.00      PROA   
ATOM   1665  HG1 LYS P 108     -32.383 -73.332 112.627  0.00 97.00      PROA   
ATOM   1666  HG2 LYS P 108     -30.858 -72.574 112.057  0.00 97.00      PROA   
ATOM   1667  CD  LYS P 108     -30.638 -73.854 113.828  0.00 97.00      PROA   
ATOM   1668  HD1 LYS P 108     -29.632 -74.296 113.641  0.00 97.00      PROA   
ATOM   1669  HD2 LYS P 108     -31.262 -74.643 114.305  0.00 97.00      PROA   
ATOM   1670  CE  LYS P 108     -30.505 -72.715 114.856  0.00 97.00      PROA   
ATOM   1671  HE1 LYS P 108     -30.225 -73.139 115.848  0.00 97.00      PROA   
ATOM   1672  HE2 LYS P 108     -31.455 -72.157 114.978  0.00 97.00      PROA   
ATOM   1673  NZ  LYS P 108     -29.427 -71.764 114.488  0.00 97.00      PROA   
ATOM   1674  HZ1 LYS P 108     -28.578 -72.286 114.196  0.00 97.00      PROA   
ATOM   1675  HZ2 LYS P 108     -29.120 -71.243 115.329  0.00 97.00      PROA   
ATOM   1676  HZ3 LYS P 108     -29.725 -71.100 113.744  0.00 97.00      PROA   
ATOM   1677  C   LYS P 108     -33.094 -76.266 111.837  0.00 97.00      PROA   
ATOM   1678  O   LYS P 108     -33.874 -75.329 111.695  0.00 97.00      PROA   
ATOM   1679  N   ASP P 109     -33.497 -77.552 112.008  0.00 97.00      PROA   
ATOM   1680  HN  ASP P 109     -32.786 -78.229 112.183  0.00 97.00      PROA   
ATOM   1681  CA  ASP P 109     -34.794 -78.196 111.842  0.00 97.00      PROA   
ATOM   1682  HA  ASP P 109     -34.533 -79.020 111.200  0.00 97.00      PROA   
ATOM   1683  CB  ASP P 109     -35.335 -78.780 113.176  0.00 97.00      PROA   
ATOM   1684  HB1 ASP P 109     -36.432 -78.656 113.288  0.00 97.00      PROA   
ATOM   1685  HB2 ASP P 109     -34.847 -78.244 114.021  0.00 97.00      PROA   
ATOM   1686  CG  ASP P 109     -35.047 -80.267 113.349  0.00 97.00      PROA   
ATOM   1687  OD1 ASP P 109     -34.782 -80.999 112.364  0.00 97.00      PROA   
ATOM   1688  OD2 ASP P 109     -35.211 -80.706 114.511  0.00 97.00      PROA   
ATOM   1689  C   ASP P 109     -35.908 -77.510 111.069  0.00 97.00      PROA   
ATOM   1690  O   ASP P 109     -36.558 -76.577 111.537  0.00 97.00      PROA   
ATOM   1691  N   LYS P 110     -36.163 -78.027 109.844  0.00 97.00      PROA   
ATOM   1692  HN  LYS P 110     -35.677 -78.843 109.546  0.00 97.00      PROA   
ATOM   1693  CA  LYS P 110     -37.178 -77.550 108.933  0.00 97.00      PROA   
ATOM   1694  HA  LYS P 110     -37.789 -76.806 109.425  0.00 97.00      PROA   
ATOM   1695  CB  LYS P 110     -36.564 -76.986 107.620  0.00 97.00      PROA   
ATOM   1696  HB1 LYS P 110     -37.371 -76.539 107.000  0.00 97.00      PROA   
ATOM   1697  HB2 LYS P 110     -36.111 -77.820 107.038  0.00 97.00      PROA   
ATOM   1698  CG  LYS P 110     -35.454 -75.932 107.840  0.00 97.00      PROA   
ATOM   1699  HG1 LYS P 110     -35.100 -75.583 106.844  0.00 97.00      PROA   
ATOM   1700  HG2 LYS P 110     -34.587 -76.422 108.338  0.00 97.00      PROA   
ATOM   1701  CD  LYS P 110     -35.899 -74.727 108.693  0.00 97.00      PROA   
ATOM   1702  HD1 LYS P 110     -36.337 -75.103 109.639  0.00 97.00      PROA   
ATOM   1703  HD2 LYS P 110     -36.708 -74.169 108.174  0.00 97.00      PROA   
ATOM   1704  CE  LYS P 110     -34.765 -73.779 109.106  0.00 97.00      PROA   
ATOM   1705  HE1 LYS P 110     -33.950 -74.337 109.606  0.00 97.00      PROA   
ATOM   1706  HE2 LYS P 110     -35.144 -72.989 109.790  0.00 97.00      PROA   
ATOM   1707  NZ  LYS P 110     -34.159 -73.133 107.928  0.00 97.00      PROA   
ATOM   1708  HZ1 LYS P 110     -34.908 -72.724 107.334  0.00 97.00      PROA   
ATOM   1709  HZ2 LYS P 110     -33.643 -73.863 107.397  0.00 97.00      PROA   
ATOM   1710  HZ3 LYS P 110     -33.499 -72.391 108.235  0.00 97.00      PROA   
ATOM   1711  C   LYS P 110     -38.041 -78.756 108.638  0.00 97.00      PROA   
ATOM   1712  O   LYS P 110     -37.524 -79.864 108.522  0.00 97.00      PROA   
ATOM   1713  N   LEU P 111     -39.384 -78.575 108.556  0.00 97.00      PROA   
ATOM   1714  HN  LEU P 111     -39.782 -77.666 108.664  0.00 97.00      PROA   
ATOM   1715  CA  LEU P 111     -40.367 -79.645 108.518  0.00 97.00      PROA   
ATOM   1716  HA  LEU P 111     -40.102 -80.359 109.286  0.00 97.00      PROA   
ATOM   1717  CB  LEU P 111     -41.803 -79.111 108.810  0.00 97.00      PROA   
ATOM   1718  HB1 LEU P 111     -42.535 -79.939 108.667  0.00 97.00      PROA   
ATOM   1719  HB2 LEU P 111     -42.050 -78.314 108.075  0.00 97.00      PROA   
ATOM   1720  CG  LEU P 111     -42.078 -78.564 110.240  0.00 97.00      PROA   
ATOM   1721  HG  LEU P 111     -43.182 -78.392 110.287  0.00 97.00      PROA   
ATOM   1722  CD1 LEU P 111     -41.738 -79.591 111.335  0.00 97.00      PROA   
ATOM   1723 HD11 LEU P 111     -40.643 -79.769 111.372  0.00 97.00      PROA   
ATOM   1724 HD12 LEU P 111     -42.252 -80.555 111.138  0.00 97.00      PROA   
ATOM   1725 HD13 LEU P 111     -42.062 -79.211 112.327  0.00 97.00      PROA   
ATOM   1726  CD2 LEU P 111     -41.425 -77.202 110.546  0.00 97.00      PROA   
ATOM   1727 HD21 LEU P 111     -41.638 -76.474 109.736  0.00 97.00      PROA   
ATOM   1728 HD22 LEU P 111     -40.327 -77.309 110.665  0.00 97.00      PROA   
ATOM   1729 HD23 LEU P 111     -41.829 -76.798 111.499  0.00 97.00      PROA   
ATOM   1730  C   LEU P 111     -40.411 -80.427 107.209  0.00 97.00      PROA   
ATOM   1731  O   LEU P 111     -41.383 -80.359 106.459  0.00 97.00      PROA   
ATOM   1732  N   VAL P 112     -39.364 -81.238 106.928  0.00 97.00      PROA   
ATOM   1733  HN  VAL P 112     -38.529 -81.152 107.470  0.00 97.00      PROA   
ATOM   1734  CA  VAL P 112     -39.304 -82.150 105.800  0.00 97.00      PROA   
ATOM   1735  HA  VAL P 112     -39.417 -81.528 104.923  0.00 97.00      PROA   
ATOM   1736  CB  VAL P 112     -37.962 -82.872 105.649  0.00 97.00      PROA   
ATOM   1737  HB  VAL P 112     -38.017 -83.578 104.786  0.00 97.00      PROA   
ATOM   1738  CG1 VAL P 112     -36.883 -81.822 105.309  0.00 97.00      PROA   
ATOM   1739 HG11 VAL P 112     -36.726 -81.130 106.163  0.00 97.00      PROA   
ATOM   1740 HG12 VAL P 112     -37.190 -81.232 104.421  0.00 97.00      PROA   
ATOM   1741 HG13 VAL P 112     -35.917 -82.320 105.081  0.00 97.00      PROA   
ATOM   1742  CG2 VAL P 112     -37.587 -83.679 106.913  0.00 97.00      PROA   
ATOM   1743 HG21 VAL P 112     -38.373 -84.419 107.163  0.00 97.00      PROA   
ATOM   1744 HG22 VAL P 112     -37.439 -83.008 107.785  0.00 97.00      PROA   
ATOM   1745 HG23 VAL P 112     -36.638 -84.231 106.741  0.00 97.00      PROA   
ATOM   1746  C   VAL P 112     -40.452 -83.147 105.757  0.00 97.00      PROA   
ATOM   1747  O   VAL P 112     -40.903 -83.679 106.771  0.00 97.00      PROA   
ATOM   1748  N   TYR P 113     -40.956 -83.381 104.528  0.00 97.00      PROA   
ATOM   1749  HN  TYR P 113     -40.555 -82.927 103.735  0.00 97.00      PROA   
ATOM   1750  CA  TYR P 113     -42.093 -84.221 104.242  0.00 97.00      PROA   
ATOM   1751  HA  TYR P 113     -42.500 -84.581 105.174  0.00 97.00      PROA   
ATOM   1752  CB  TYR P 113     -43.255 -83.472 103.514  0.00 97.00      PROA   
ATOM   1753  HB1 TYR P 113     -43.704 -82.758 104.240  0.00 97.00      PROA   
ATOM   1754  HB2 TYR P 113     -44.056 -84.175 103.205  0.00 97.00      PROA   
ATOM   1755  CG  TYR P 113     -42.817 -82.655 102.316  0.00 97.00      PROA   
ATOM   1756  CD1 TYR P 113     -42.253 -81.376 102.486  0.00 97.00      PROA   
ATOM   1757  HD1 TYR P 113     -42.094 -80.989 103.482  0.00 97.00      PROA   
ATOM   1758  CE1 TYR P 113     -41.878 -80.606 101.380  0.00 97.00      PROA   
ATOM   1759  HE1 TYR P 113     -41.424 -79.637 101.528  0.00 97.00      PROA   
ATOM   1760  CZ  TYR P 113     -42.105 -81.087 100.085  0.00 97.00      PROA   
ATOM   1761  OH  TYR P 113     -41.706 -80.324  98.972  0.00 97.00      PROA   
ATOM   1762  HH  TYR P 113     -40.947 -79.801  99.249  0.00 97.00      PROA   
ATOM   1763  CD2 TYR P 113     -43.059 -83.114 101.009  0.00 97.00      PROA   
ATOM   1764  HD2 TYR P 113     -43.519 -84.077 100.858  0.00 97.00      PROA   
ATOM   1765  CE2 TYR P 113     -42.709 -82.334  99.898  0.00 97.00      PROA   
ATOM   1766  HE2 TYR P 113     -42.882 -82.705  98.898  0.00 97.00      PROA   
ATOM   1767  C   TYR P 113     -41.604 -85.446 103.505  0.00 97.00      PROA   
ATOM   1768  O   TYR P 113     -40.487 -85.481 103.008  0.00 97.00      PROA   
ATOM   1769  N   ASN P 114     -42.416 -86.523 103.479  0.00 97.00      PROA   
ATOM   1770  HN  ASN P 114     -43.311 -86.452 103.917  0.00 97.00      PROA   
ATOM   1771  CA  ASN P 114     -42.093 -87.801 102.861  0.00 97.00      PROA   
ATOM   1772  HA  ASN P 114     -42.903 -88.454 103.143  0.00 97.00      PROA   
ATOM   1773  CB  ASN P 114     -42.015 -87.732 101.304  0.00 97.00      PROA   
ATOM   1774  HB1 ASN P 114     -41.794 -88.732 100.875  0.00 97.00      PROA   
ATOM   1775  HB2 ASN P 114     -41.203 -87.037 101.003  0.00 97.00      PROA   
ATOM   1776  CG  ASN P 114     -43.310 -87.222 100.659  0.00 97.00      PROA   
ATOM   1777  OD1 ASN P 114     -43.276 -86.360  99.774  0.00 97.00      PROA   
ATOM   1778  ND2 ASN P 114     -44.482 -87.751 101.099  0.00 97.00      PROA   
ATOM   1779 HD21 ASN P 114     -45.317 -87.445 100.645  0.00 97.00      PROA   
ATOM   1780 HD22 ASN P 114     -44.482 -88.479 101.783  0.00 97.00      PROA   
ATOM   1781  C   ASN P 114     -40.841 -88.465 103.422  0.00 97.00      PROA   
ATOM   1782  O   ASN P 114     -39.929 -88.846 102.689  0.00 97.00      PROA   
ATOM   1783  N   VAL P 115     -40.781 -88.622 104.762  0.00 97.00      PROA   
ATOM   1784  HN  VAL P 115     -41.573 -88.396 105.325  0.00 97.00      PROA   
ATOM   1785  CA  VAL P 115     -39.626 -89.142 105.462  0.00 97.00      PROA   
ATOM   1786  HA  VAL P 115     -38.753 -88.766 104.952  0.00 97.00      PROA   
ATOM   1787  CB  VAL P 115     -39.530 -88.638 106.899  0.00 97.00      PROA   
ATOM   1788  HB  VAL P 115     -40.450 -88.917 107.461  0.00 97.00      PROA   
ATOM   1789  CG1 VAL P 115     -38.299 -89.236 107.619  0.00 97.00      PROA   
ATOM   1790 HG11 VAL P 115     -37.376 -89.025 107.038  0.00 97.00      PROA   
ATOM   1791 HG12 VAL P 115     -38.395 -90.333 107.748  0.00 97.00      PROA   
ATOM   1792 HG13 VAL P 115     -38.189 -88.781 108.626  0.00 97.00      PROA   
ATOM   1793  CG2 VAL P 115     -39.424 -87.098 106.855  0.00 97.00      PROA   
ATOM   1794 HG21 VAL P 115     -40.357 -86.638 106.470  0.00 97.00      PROA   
ATOM   1795 HG22 VAL P 115     -38.580 -86.789 106.202  0.00 97.00      PROA   
ATOM   1796 HG23 VAL P 115     -39.237 -86.696 107.873  0.00 97.00      PROA   
ATOM   1797  C   VAL P 115     -39.571 -90.657 105.388  0.00 97.00      PROA   
ATOM   1798  O   VAL P 115     -40.485 -91.361 105.801  0.00 97.00      PROA   
ATOM   1799  N   LEU P 116     -38.456 -91.183 104.847  0.00 97.00      PROA   
ATOM   1800  HN  LEU P 116     -37.754 -90.565 104.499  0.00 97.00      PROA   
ATOM   1801  CA  LEU P 116     -38.204 -92.593 104.661  0.00 97.00      PROA   
ATOM   1802  HA  LEU P 116     -39.062 -93.172 104.966  0.00 97.00      PROA   
ATOM   1803  CB  LEU P 116     -37.842 -92.910 103.187  0.00 97.00      PROA   
ATOM   1804  HB1 LEU P 116     -37.430 -93.939 103.089  0.00 97.00      PROA   
ATOM   1805  HB2 LEU P 116     -37.051 -92.196 102.869  0.00 97.00      PROA   
ATOM   1806  CG  LEU P 116     -39.018 -92.791 102.192  0.00 97.00      PROA   
ATOM   1807  HG  LEU P 116     -39.567 -91.842 102.398  0.00 97.00      PROA   
ATOM   1808  CD1 LEU P 116     -38.505 -92.727 100.742  0.00 97.00      PROA   
ATOM   1809 HD11 LEU P 116     -37.948 -93.657 100.495  0.00 97.00      PROA   
ATOM   1810 HD12 LEU P 116     -37.828 -91.859 100.608  0.00 97.00      PROA   
ATOM   1811 HD13 LEU P 116     -39.358 -92.627 100.038  0.00 97.00      PROA   
ATOM   1812  CD2 LEU P 116     -39.992 -93.969 102.354  0.00 97.00      PROA   
ATOM   1813 HD21 LEU P 116     -40.377 -94.015 103.392  0.00 97.00      PROA   
ATOM   1814 HD22 LEU P 116     -39.474 -94.925 102.127  0.00 97.00      PROA   
ATOM   1815 HD23 LEU P 116     -40.850 -93.860 101.658  0.00 97.00      PROA   
ATOM   1816  C   LEU P 116     -37.029 -93.008 105.510  0.00 97.00      PROA   
ATOM   1817  O   LEU P 116     -35.956 -92.423 105.432  0.00 97.00      PROA   
ATOM   1818  N   TYR P 117     -37.209 -94.065 106.330  0.00 97.00      PROA   
ATOM   1819  HN  TYR P 117     -38.121 -94.459 106.435  0.00 97.00      PROA   
ATOM   1820  CA  TYR P 117     -36.144 -94.726 107.058  0.00 97.00      PROA   
ATOM   1821  HA  TYR P 117     -35.285 -94.071 107.113  0.00 97.00      PROA   
ATOM   1822  CB  TYR P 117     -36.552 -95.126 108.501  0.00 97.00      PROA   
ATOM   1823  HB1 TYR P 117     -35.812 -95.826 108.945  0.00 97.00      PROA   
ATOM   1824  HB2 TYR P 117     -37.544 -95.628 108.494  0.00 97.00      PROA   
ATOM   1825  CG  TYR P 117     -36.633 -93.911 109.398  0.00 97.00      PROA   
ATOM   1826  CD1 TYR P 117     -35.580 -93.623 110.287  0.00 97.00      PROA   
ATOM   1827  HD1 TYR P 117     -34.698 -94.247 110.297  0.00 97.00      PROA   
ATOM   1828  CE1 TYR P 117     -35.665 -92.542 111.171  0.00 97.00      PROA   
ATOM   1829  HE1 TYR P 117     -34.855 -92.335 111.856  0.00 97.00      PROA   
ATOM   1830  CZ  TYR P 117     -36.807 -91.739 111.179  0.00 97.00      PROA   
ATOM   1831  OH  TYR P 117     -36.878 -90.671 112.087  0.00 97.00      PROA   
ATOM   1832  HH  TYR P 117     -37.775 -90.324 112.090  0.00 97.00      PROA   
ATOM   1833  CD2 TYR P 117     -37.780 -93.094 109.423  0.00 97.00      PROA   
ATOM   1834  HD2 TYR P 117     -38.602 -93.307 108.756  0.00 97.00      PROA   
ATOM   1835  CE2 TYR P 117     -37.865 -92.007 110.304  0.00 97.00      PROA   
ATOM   1836  HE2 TYR P 117     -38.745 -91.380 110.312  0.00 97.00      PROA   
ATOM   1837  C   TYR P 117     -35.710 -95.964 106.301  0.00 97.00      PROA   
ATOM   1838  O   TYR P 117     -36.537 -96.770 105.887  0.00 97.00      PROA   
ATOM   1839  N   TYR P 118     -34.381 -96.125 106.099  0.00 97.00      PROA   
ATOM   1840  HN  TYR P 118     -33.740 -95.441 106.444  0.00 97.00      PROA   
ATOM   1841  CA  TYR P 118     -33.769 -97.176 105.313  0.00 97.00      PROA   
ATOM   1842  HA  TYR P 118     -34.532 -97.830 104.931  0.00 97.00      PROA   
ATOM   1843  CB  TYR P 118     -32.851 -96.671 104.148  0.00 97.00      PROA   
ATOM   1844  HB1 TYR P 118     -32.426 -97.545 103.607  0.00 97.00      PROA   
ATOM   1845  HB2 TYR P 118     -32.007 -96.093 104.579  0.00 97.00      PROA   
ATOM   1846  CG  TYR P 118     -33.508 -95.761 103.126  0.00 97.00      PROA   
ATOM   1847  CD1 TYR P 118     -33.923 -94.465 103.474  0.00 97.00      PROA   
ATOM   1848  HD1 TYR P 118     -33.857 -94.134 104.495  0.00 97.00      PROA   
ATOM   1849  CE1 TYR P 118     -34.392 -93.571 102.509  0.00 97.00      PROA   
ATOM   1850  HE1 TYR P 118     -34.700 -92.586 102.818  0.00 97.00      PROA   
ATOM   1851  CZ  TYR P 118     -34.435 -93.945 101.163  0.00 97.00      PROA   
ATOM   1852  OH  TYR P 118     -34.871 -93.012 100.201  0.00 97.00      PROA   
ATOM   1853  HH  TYR P 118     -35.098 -92.209 100.685  0.00 97.00      PROA   
ATOM   1854  CD2 TYR P 118     -33.554 -96.123 101.764  0.00 97.00      PROA   
ATOM   1855  HD2 TYR P 118     -33.200 -97.095 101.460  0.00 97.00      PROA   
ATOM   1856  CE2 TYR P 118     -34.017 -95.227 100.788  0.00 97.00      PROA   
ATOM   1857  HE2 TYR P 118     -34.033 -95.521  99.749  0.00 97.00      PROA   
ATOM   1858  C   TYR P 118     -32.881 -97.995 106.222  0.00 97.00      PROA   
ATOM   1859  O   TYR P 118     -32.266 -97.470 107.146  0.00 97.00      PROA   
ATOM   1860  N   ARG P 119     -32.795 -99.320 105.965  0.00 97.00      PROA   
ATOM   1861  HN  ARG P 119     -33.348 -99.729 105.241  0.00 97.00      PROA   
ATOM   1862  CA  ARG P 119     -31.823-100.194 106.578  0.00 97.00      PROA   
ATOM   1863  HA  ARG P 119     -31.007 -99.590 106.940  0.00 97.00      PROA   
ATOM   1864  CB  ARG P 119     -32.361-101.005 107.787  0.00 97.00      PROA   
ATOM   1865  HB1 ARG P 119     -33.349-101.441 107.518  0.00 97.00      PROA   
ATOM   1866  HB2 ARG P 119     -32.519-100.280 108.617  0.00 97.00      PROA   
ATOM   1867  CG  ARG P 119     -31.411-102.131 108.250  0.00 97.00      PROA   
ATOM   1868  HG1 ARG P 119     -30.380-101.710 108.269  0.00 97.00      PROA   
ATOM   1869  HG2 ARG P 119     -31.422-102.964 107.514  0.00 97.00      PROA   
ATOM   1870  CD  ARG P 119     -31.656-102.703 109.651  0.00 97.00      PROA   
ATOM   1871  HD1 ARG P 119     -31.768-101.906 110.406  0.00 97.00      PROA   
ATOM   1872  HD2 ARG P 119     -30.787-103.327 109.947  0.00 97.00      PROA   
ATOM   1873  NE  ARG P 119     -32.841-103.612 109.654  0.00 97.00      PROA   
ATOM   1874  HE  ARG P 119     -32.679-104.596 109.642  0.00 97.00      PROA   
ATOM   1875  CZ  ARG P 119     -34.071-103.249 110.074  0.00 97.00      PROA   
ATOM   1876  NH1 ARG P 119     -34.480-101.982 110.126  0.00 97.00      PROA   
ATOM   1877 HH11 ARG P 119     -33.871-101.295 109.745  0.00 97.00      PROA   
ATOM   1878 HH12 ARG P 119     -35.447-101.806 110.289  0.00 97.00      PROA   
ATOM   1879  NH2 ARG P 119     -34.887-104.230 110.486  0.00 97.00      PROA   
ATOM   1880 HH21 ARG P 119     -34.461-105.128 110.584  0.00 97.00      PROA   
ATOM   1881 HH22 ARG P 119     -35.649-104.004 111.090  0.00 97.00      PROA   
ATOM   1882  C   ARG P 119     -31.248-101.111 105.524  0.00 97.00      PROA   
ATOM   1883  O   ARG P 119     -31.982-101.805 104.824  0.00 97.00      PROA   
ATOM   1884  N   ASN P 120     -29.898-101.130 105.395  0.00 97.00      PROA   
ATOM   1885  HN  ASN P 120     -29.342-100.567 106.007  0.00 97.00      PROA   
ATOM   1886  CA  ASN P 120     -29.149-101.989 104.489  0.00 97.00      PROA   
ATOM   1887  HA  ASN P 120     -28.121-101.662 104.550  0.00 97.00      PROA   
ATOM   1888  CB  ASN P 120     -29.198-103.485 104.915  0.00 97.00      PROA   
ATOM   1889  HB1 ASN P 120     -28.589-104.108 104.227  0.00 97.00      PROA   
ATOM   1890  HB2 ASN P 120     -30.248-103.847 104.897  0.00 97.00      PROA   
ATOM   1891  CG  ASN P 120     -28.613-103.635 106.326  0.00 97.00      PROA   
ATOM   1892  OD1 ASN P 120     -27.775-102.839 106.753  0.00 97.00      PROA   
ATOM   1893  ND2 ASN P 120     -29.091-104.659 107.085  0.00 97.00      PROA   
ATOM   1894 HD21 ASN P 120     -28.765-104.746 108.026  0.00 97.00      PROA   
ATOM   1895 HD22 ASN P 120     -29.730-105.316 106.689  0.00 97.00      PROA   
ATOM   1896  C   ASN P 120     -29.551-101.800 103.034  0.00 97.00      PROA   
ATOM   1897  O   ASN P 120     -29.810-102.759 102.309  0.00 97.00      PROA   
ATOM   1898  N   GLY P 121     -29.624-100.524 102.584  0.00 97.00      PROA   
ATOM   1899  HN  GLY P 121     -29.379 -99.776 103.196  0.00 97.00      PROA   
ATOM   1900  CA  GLY P 121     -30.033-100.151 101.238  0.00 97.00      PROA   
ATOM   1901  HA1 GLY P 121     -29.733-100.923 100.542  0.00 97.00      PROA   
ATOM   1902  HA2 GLY P 121     -29.571 -99.200 101.017  0.00 97.00      PROA   
ATOM   1903  C   GLY P 121     -31.521 -99.955 101.094  0.00 97.00      PROA   
ATOM   1904  O   GLY P 121     -31.959 -99.051 100.387  0.00 97.00      PROA   
ATOM   1905  N   LYS P 122     -32.347-100.800 101.742  0.00 97.00      PROA   
ATOM   1906  HN  LYS P 122     -31.973-101.522 102.322  0.00 97.00      PROA   
ATOM   1907  CA  LYS P 122     -33.784-100.778 101.557  0.00 97.00      PROA   
ATOM   1908  HA  LYS P 122     -33.990-100.395 100.567  0.00 97.00      PROA   
ATOM   1909  CB  LYS P 122     -34.393-102.207 101.584  0.00 97.00      PROA   
ATOM   1910  HB1 LYS P 122     -33.957-102.761 102.446  0.00 97.00      PROA   
ATOM   1911  HB2 LYS P 122     -34.081-102.733 100.656  0.00 97.00      PROA   
ATOM   1912  CG  LYS P 122     -35.925-102.228 101.719  0.00 97.00      PROA   
ATOM   1913  HG1 LYS P 122     -36.356-101.488 101.006  0.00 97.00      PROA   
ATOM   1914  HG2 LYS P 122     -36.191-101.910 102.753  0.00 97.00      PROA   
ATOM   1915  CD  LYS P 122     -36.605-103.577 101.467  0.00 97.00      PROA   
ATOM   1916  HD1 LYS P 122     -36.185-104.329 102.172  0.00 97.00      PROA   
ATOM   1917  HD2 LYS P 122     -36.375-103.904 100.428  0.00 97.00      PROA   
ATOM   1918  CE  LYS P 122     -38.123-103.451 101.667  0.00 97.00      PROA   
ATOM   1919  HE1 LYS P 122     -38.538-102.676 100.986  0.00 97.00      PROA   
ATOM   1920  HE2 LYS P 122     -38.351-103.161 102.715  0.00 97.00      PROA   
ATOM   1921  NZ  LYS P 122     -38.815-104.727 101.381  0.00 97.00      PROA   
ATOM   1922  HZ1 LYS P 122     -38.436-105.471 102.000  0.00 97.00      PROA   
ATOM   1923  HZ2 LYS P 122     -38.658-104.988 100.387  0.00 97.00      PROA   
ATOM   1924  HZ3 LYS P 122     -39.835-104.617 101.555  0.00 97.00      PROA   
ATOM   1925  C   LYS P 122     -34.528 -99.872 102.521  0.00 97.00      PROA   
ATOM   1926  O   LYS P 122     -34.386 -99.978 103.733  0.00 97.00      PROA   
ATOM   1927  N   ALA P 123     -35.407 -98.985 101.990  0.00 97.00      PROA   
ATOM   1928  HN  ALA P 123     -35.438 -98.828 101.006  0.00 97.00      PROA   
ATOM   1929  CA  ALA P 123     -36.421 -98.290 102.762  0.00 97.00      PROA   
ATOM   1930  HA  ALA P 123     -35.927 -97.742 103.545  0.00 97.00      PROA   
ATOM   1931  CB  ALA P 123     -37.170 -97.263 101.891  0.00 97.00      PROA   
ATOM   1932  HB1 ALA P 123     -37.707 -97.765 101.059  0.00 97.00      PROA   
ATOM   1933  HB2 ALA P 123     -36.446 -96.545 101.449  0.00 97.00      PROA   
ATOM   1934  HB3 ALA P 123     -37.899 -96.684 102.495  0.00 97.00      PROA   
ATOM   1935  C   ALA P 123     -37.420 -99.249 103.402  0.00 97.00      PROA   
ATOM   1936  O   ALA P 123     -37.979-100.118 102.734  0.00 97.00      PROA   
ATOM   1937  N   PHE P 124     -37.664 -99.115 104.728  0.00 97.00      PROA   
ATOM   1938  HN  PHE P 124     -37.192 -98.413 105.259  0.00 97.00      PROA   
ATOM   1939  CA  PHE P 124     -38.521-100.037 105.451  0.00 97.00      PROA   
ATOM   1940  HA  PHE P 124     -39.027-100.691 104.755  0.00 97.00      PROA   
ATOM   1941  CB  PHE P 124     -37.704-100.943 106.433  0.00 97.00      PROA   
ATOM   1942  HB1 PHE P 124     -36.845-101.382 105.879  0.00 97.00      PROA   
ATOM   1943  HB2 PHE P 124     -38.349-101.783 106.771  0.00 97.00      PROA   
ATOM   1944  CG  PHE P 124     -37.159-100.242 107.662  0.00 97.00      PROA   
ATOM   1945  CD1 PHE P 124     -35.974 -99.492 107.598  0.00 97.00      PROA   
ATOM   1946  HD1 PHE P 124     -35.465 -99.397 106.651  0.00 97.00      PROA   
ATOM   1947  CE1 PHE P 124     -35.468 -98.849 108.735  0.00 97.00      PROA   
ATOM   1948  HE1 PHE P 124     -34.567 -98.258 108.667  0.00 97.00      PROA   
ATOM   1949  CZ  PHE P 124     -36.140 -98.965 109.958  0.00 97.00      PROA   
ATOM   1950  HZ  PHE P 124     -35.765 -98.454 110.833  0.00 97.00      PROA   
ATOM   1951  CD2 PHE P 124     -37.808-100.372 108.904  0.00 97.00      PROA   
ATOM   1952  HD2 PHE P 124     -38.717-100.951 108.972  0.00 97.00      PROA   
ATOM   1953  CE2 PHE P 124     -37.306 -99.735 110.045  0.00 97.00      PROA   
ATOM   1954  HE2 PHE P 124     -37.826 -99.823 110.988  0.00 97.00      PROA   
ATOM   1955  C   PHE P 124     -39.622 -99.299 106.185  0.00 97.00      PROA   
ATOM   1956  O   PHE P 124     -40.598 -99.929 106.591  0.00 97.00      PROA   
ATOM   1957  N   LYS P 125     -39.532 -97.958 106.361  0.00 97.00      PROA   
ATOM   1958  HN  LYS P 125     -38.735 -97.440 106.063  0.00 97.00      PROA   
ATOM   1959  CA  LYS P 125     -40.588 -97.266 107.076  0.00 97.00      PROA   
ATOM   1960  HA  LYS P 125     -41.520 -97.776 106.874  0.00 97.00      PROA   
ATOM   1961  CB  LYS P 125     -40.333 -97.307 108.605  0.00 97.00      PROA   
ATOM   1962  HB1 LYS P 125     -40.049 -96.318 109.015  0.00 97.00      PROA   
ATOM   1963  HB2 LYS P 125     -39.451 -97.967 108.775  0.00 97.00      PROA   
ATOM   1964  CG  LYS P 125     -41.496 -97.938 109.394  0.00 97.00      PROA   
ATOM   1965  HG1 LYS P 125     -41.182 -98.069 110.454  0.00 97.00      PROA   
ATOM   1966  HG2 LYS P 125     -41.698 -98.951 108.981  0.00 97.00      PROA   
ATOM   1967  CD  LYS P 125     -42.797 -97.120 109.355  0.00 97.00      PROA   
ATOM   1968  HD1 LYS P 125     -43.563 -97.658 109.958  0.00 97.00      PROA   
ATOM   1969  HD2 LYS P 125     -43.169 -97.070 108.307  0.00 97.00      PROA   
ATOM   1970  CE  LYS P 125     -42.616 -95.703 109.906  0.00 97.00      PROA   
ATOM   1971  HE1 LYS P 125     -41.889 -95.125 109.295  0.00 97.00      PROA   
ATOM   1972  HE2 LYS P 125     -42.256 -95.743 110.955  0.00 97.00      PROA   
ATOM   1973  NZ  LYS P 125     -43.889 -94.955 109.887  0.00 97.00      PROA   
ATOM   1974  HZ1 LYS P 125     -44.670 -95.532 110.251  0.00 97.00      PROA   
ATOM   1975  HZ2 LYS P 125     -44.090 -94.668 108.904  0.00 97.00      PROA   
ATOM   1976  HZ3 LYS P 125     -43.782 -94.090 110.457  0.00 97.00      PROA   
ATOM   1977  C   LYS P 125     -40.789 -95.844 106.591  0.00 97.00      PROA   
ATOM   1978  O   LYS P 125     -39.908 -94.997 106.689  0.00 97.00      PROA   
ATOM   1979  N   PHE P 126     -42.011 -95.556 106.085  0.00 97.00      PROA   
ATOM   1980  HN  PHE P 126     -42.671 -96.293 105.960  0.00 97.00      PROA   
ATOM   1981  CA  PHE P 126     -42.440 -94.268 105.577  0.00 97.00      PROA   
ATOM   1982  HA  PHE P 126     -41.565 -93.681 105.337  0.00 97.00      PROA   
ATOM   1983  CB  PHE P 126     -43.240 -94.502 104.256  0.00 97.00      PROA   
ATOM   1984  HB1 PHE P 126     -44.013 -95.282 104.437  0.00 97.00      PROA   
ATOM   1985  HB2 PHE P 126     -42.553 -94.896 103.478  0.00 97.00      PROA   
ATOM   1986  CG  PHE P 126     -43.924 -93.281 103.693  0.00 97.00      PROA   
ATOM   1987  CD1 PHE P 126     -43.164 -92.230 103.155  0.00 97.00      PROA   
ATOM   1988  HD1 PHE P 126     -42.086 -92.279 103.174  0.00 97.00      PROA   
ATOM   1989  CE1 PHE P 126     -43.793 -91.121 102.581  0.00 97.00      PROA   
ATOM   1990  HE1 PHE P 126     -43.191 -90.343 102.139  0.00 97.00      PROA   
ATOM   1991  CZ  PHE P 126     -45.191 -91.038 102.562  0.00 97.00      PROA   
ATOM   1992  HZ  PHE P 126     -45.685 -90.186 102.121  0.00 97.00      PROA   
ATOM   1993  CD2 PHE P 126     -45.328 -93.196 103.654  0.00 97.00      PROA   
ATOM   1994  HD2 PHE P 126     -45.928 -94.004 104.046  0.00 97.00      PROA   
ATOM   1995  CE2 PHE P 126     -45.958 -92.076 103.102  0.00 97.00      PROA   
ATOM   1996  HE2 PHE P 126     -47.036 -92.022 103.070  0.00 97.00      PROA   
ATOM   1997  C   PHE P 126     -43.251 -93.464 106.593  0.00 97.00      PROA   
ATOM   1998  O   PHE P 126     -44.058 -94.012 107.332  0.00 97.00      PROA   
ATOM   1999  N   PHE P 127     -43.066 -92.121 106.613  0.00 97.00      PROA   
ATOM   2000  HN  PHE P 127     -42.322 -91.720 106.082  0.00 97.00      PROA   
ATOM   2001  CA  PHE P 127     -43.912 -91.162 107.303  0.00 97.00      PROA   
ATOM   2002  HA  PHE P 127     -44.861 -91.622 107.541  0.00 97.00      PROA   
ATOM   2003  CB  PHE P 127     -43.260 -90.545 108.571  0.00 97.00      PROA   
ATOM   2004  HB1 PHE P 127     -43.909 -89.752 109.002  0.00 97.00      PROA   
ATOM   2005  HB2 PHE P 127     -42.291 -90.071 108.299  0.00 97.00      PROA   
ATOM   2006  CG  PHE P 127     -42.988 -91.540 109.668  0.00 97.00      PROA   
ATOM   2007  CD1 PHE P 127     -43.936 -91.745 110.689  0.00 97.00      PROA   
ATOM   2008  HD1 PHE P 127     -44.901 -91.262 110.627  0.00 97.00      PROA   
ATOM   2009  CE1 PHE P 127     -43.611 -92.492 111.829  0.00 97.00      PROA   
ATOM   2010  HE1 PHE P 127     -44.328 -92.603 112.629  0.00 97.00      PROA   
ATOM   2011  CZ  PHE P 127     -42.331 -93.045 111.957  0.00 97.00      PROA   
ATOM   2012  HZ  PHE P 127     -42.068 -93.597 112.847  0.00 97.00      PROA   
ATOM   2013  CD2 PHE P 127     -41.709 -92.109 109.808  0.00 97.00      PROA   
ATOM   2014  HD2 PHE P 127     -40.958 -91.918 109.055  0.00 97.00      PROA   
ATOM   2015  CE2 PHE P 127     -41.379 -92.852 110.949  0.00 97.00      PROA   
ATOM   2016  HE2 PHE P 127     -40.384 -93.257 111.065  0.00 97.00      PROA   
ATOM   2017  C   PHE P 127     -44.176 -89.992 106.369  0.00 97.00      PROA   
ATOM   2018  O   PHE P 127     -43.297 -89.562 105.634  0.00 97.00      PROA   
ATOM   2019  N   HSD P 128     -45.400 -89.414 106.375  0.00 97.00      PROA   
ATOM   2020  HN  HSD P 128     -46.155 -89.807 106.897  0.00 97.00      PROA   
ATOM   2021  CA  HSD P 128     -45.698 -88.182 105.654  0.00 97.00      PROA   
ATOM   2022  HA  HSD P 128     -45.380 -88.341 104.632  0.00 97.00      PROA   
ATOM   2023  CB  HSD P 128     -47.213 -87.876 105.601  0.00 97.00      PROA   
ATOM   2024  HB1 HSD P 128     -47.420 -86.791 105.472  0.00 97.00      PROA   
ATOM   2025  HB2 HSD P 128     -47.687 -88.194 106.553  0.00 97.00      PROA   
ATOM   2026  ND1 HSD P 128     -47.939 -88.073 103.180  0.00 97.00      PROA   
ATOM   2027  HD1 HSD P 128     -47.620 -87.167 102.899  0.00 97.00      PROA   
ATOM   2028  CG  HSD P 128     -47.859 -88.600 104.453  0.00 97.00      PROA   
ATOM   2029  CE1 HSD P 128     -48.638 -88.961 102.430  0.00 97.00      PROA   
ATOM   2030  HE1 HSD P 128     -48.872 -88.798 101.378  0.00 97.00      PROA   
ATOM   2031  NE2 HSD P 128     -49.024 -90.008 103.132  0.00 97.00      PROA   
ATOM   2032  CD2 HSD P 128     -48.544 -89.775 104.409  0.00 97.00      PROA   
ATOM   2033  HD2 HSD P 128     -48.753 -90.488 105.197  0.00 97.00      PROA   
ATOM   2034  C   HSD P 128     -44.923 -86.954 106.108  0.00 97.00      PROA   
ATOM   2035  O   HSD P 128     -44.578 -86.113 105.283  0.00 97.00      PROA   
ATOM   2036  N   TRP P 129     -44.638 -86.823 107.421  0.00 97.00      PROA   
ATOM   2037  HN  TRP P 129     -44.909 -87.529 108.065  0.00 97.00      PROA   
ATOM   2038  CA  TRP P 129     -43.978 -85.672 108.009  0.00 97.00      PROA   
ATOM   2039  HA  TRP P 129     -43.557 -85.047 107.231  0.00 97.00      PROA   
ATOM   2040  CB  TRP P 129     -44.924 -84.830 108.915  0.00 97.00      PROA   
ATOM   2041  HB1 TRP P 129     -44.407 -83.891 109.213  0.00 97.00      PROA   
ATOM   2042  HB2 TRP P 129     -45.146 -85.393 109.848  0.00 97.00      PROA   
ATOM   2043  CG  TRP P 129     -46.234 -84.479 108.280  0.00 97.00      PROA   
ATOM   2044  CD1 TRP P 129     -46.521 -83.345 107.565  0.00 97.00      PROA   
ATOM   2045  HD1 TRP P 129     -45.822 -82.540 107.390  0.00 97.00      PROA   
ATOM   2046  NE1 TRP P 129     -47.819 -83.397 107.122  0.00 97.00      PROA   
ATOM   2047  HE1 TRP P 129     -48.318 -82.670 106.703  0.00 97.00      PROA   
ATOM   2048  CE2 TRP P 129     -48.400 -84.559 107.536  0.00 97.00      PROA   
ATOM   2049  CD2 TRP P 129     -47.437 -85.270 108.286  0.00 97.00      PROA   
ATOM   2050  CE3 TRP P 129     -47.785 -86.492 108.864  0.00 97.00      PROA   
ATOM   2051  HE3 TRP P 129     -47.083 -87.044 109.472  0.00 97.00      PROA   
ATOM   2052  CZ3 TRP P 129     -49.078 -86.988 108.665  0.00 97.00      PROA   
ATOM   2053  HZ3 TRP P 129     -49.369 -87.927 109.114  0.00 97.00      PROA   
ATOM   2054  CZ2 TRP P 129     -49.679 -85.054 107.328  0.00 97.00      PROA   
ATOM   2055  HZ2 TRP P 129     -50.412 -84.506 106.755  0.00 97.00      PROA   
ATOM   2056  CH2 TRP P 129     -50.005 -86.284 107.901  0.00 97.00      PROA   
ATOM   2057  HH2 TRP P 129     -51.000 -86.685 107.766  0.00 97.00      PROA   
ATOM   2058  C   TRP P 129     -42.846 -86.204 108.855  0.00 97.00      PROA   
ATOM   2059  O   TRP P 129     -42.725 -87.410 109.062  0.00 97.00      PROA   
ATOM   2060  N   ASN P 130     -41.958 -85.313 109.357  0.00 97.00      PROA   
ATOM   2061  HN  ASN P 130     -42.001 -84.348 109.103  0.00 97.00      PROA   
ATOM   2062  CA  ASN P 130     -40.890 -85.686 110.266  0.00 97.00      PROA   
ATOM   2063  HA  ASN P 130     -40.300 -86.422 109.739  0.00 97.00      PROA   
ATOM   2064  CB  ASN P 130     -39.993 -84.456 110.594  0.00 97.00      PROA   
ATOM   2065  HB1 ASN P 130     -40.537 -83.746 111.252  0.00 97.00      PROA   
ATOM   2066  HB2 ASN P 130     -39.729 -83.920 109.656  0.00 97.00      PROA   
ATOM   2067  CG  ASN P 130     -38.701 -84.866 111.297  0.00 97.00      PROA   
ATOM   2068  OD1 ASN P 130     -38.441 -84.469 112.432  0.00 97.00      PROA   
ATOM   2069  ND2 ASN P 130     -37.880 -85.703 110.612  0.00 97.00      PROA   
ATOM   2070 HD21 ASN P 130     -37.010 -85.952 111.039  0.00 97.00      PROA   
ATOM   2071 HD22 ASN P 130     -38.106 -85.983 109.681  0.00 97.00      PROA   
ATOM   2072  C   ASN P 130     -41.393 -86.352 111.553  0.00 97.00      PROA   
ATOM   2073  O   ASN P 130     -42.312 -85.871 112.213  0.00 97.00      PROA   
ATOM   2074  N   SER P 131     -40.780 -87.498 111.925  0.00 97.00      PROA   
ATOM   2075  HN  SER P 131     -40.028 -87.874 111.389  0.00 97.00      PROA   
ATOM   2076  CA  SER P 131     -41.175 -88.282 113.076  0.00 97.00      PROA   
ATOM   2077  HA  SER P 131     -41.413 -87.623 113.899  0.00 97.00      PROA   
ATOM   2078  CB  SER P 131     -42.371 -89.241 112.783  0.00 97.00      PROA   
ATOM   2079  HB1 SER P 131     -42.148 -89.841 111.876  0.00 97.00      PROA   
ATOM   2080  HB2 SER P 131     -43.265 -88.617 112.568  0.00 97.00      PROA   
ATOM   2081  OG  SER P 131     -42.695 -90.121 113.864  0.00 97.00      PROA   
ATOM   2082  HG1 SER P 131     -42.041 -90.830 113.860  0.00 97.00      PROA   
ATOM   2083  C   SER P 131     -39.970 -89.090 113.442  0.00 97.00      PROA   
ATOM   2084  O   SER P 131     -39.098 -89.305 112.611  0.00 97.00      PROA   
ATOM   2085  N   ASN P 132     -39.913 -89.582 114.700  0.00 97.00      PROA   
ATOM   2086  HN  ASN P 132     -40.660 -89.394 115.333  0.00 97.00      PROA   
ATOM   2087  CA  ASN P 132     -38.920 -90.539 115.141  0.00 97.00      PROA   
ATOM   2088  HA  ASN P 132     -37.969 -90.272 114.701  0.00 97.00      PROA   
ATOM   2089  CB  ASN P 132     -38.747 -90.544 116.697  0.00 97.00      PROA   
ATOM   2090  HB1 ASN P 132     -38.631 -89.502 117.062  0.00 97.00      PROA   
ATOM   2091  HB2 ASN P 132     -37.811 -91.091 116.945  0.00 97.00      PROA   
ATOM   2092  CG  ASN P 132     -39.882 -91.253 117.455  0.00 97.00      PROA   
ATOM   2093  OD1 ASN P 132     -39.842 -92.473 117.637  0.00 97.00      PROA   
ATOM   2094  ND2 ASN P 132     -40.899 -90.491 117.935  0.00 97.00      PROA   
ATOM   2095 HD21 ASN P 132     -41.627 -90.959 118.432  0.00 97.00      PROA   
ATOM   2096 HD22 ASN P 132     -40.896 -89.500 117.816  0.00 97.00      PROA   
ATOM   2097  C   ASN P 132     -39.306 -91.914 114.624  0.00 97.00      PROA   
ATOM   2098  O   ASN P 132     -40.434 -92.141 114.193  0.00 97.00      PROA   
ATOM   2099  N   LEU P 133     -38.361 -92.871 114.694  0.00 97.00      PROA   
ATOM   2100  HN  LEU P 133     -37.421 -92.643 114.940  0.00 97.00      PROA   
ATOM   2101  CA  LEU P 133     -38.661 -94.274 114.578  0.00 97.00      PROA   
ATOM   2102  HA  LEU P 133     -39.730 -94.430 114.587  0.00 97.00      PROA   
ATOM   2103  CB  LEU P 133     -38.062 -94.859 113.277  0.00 97.00      PROA   
ATOM   2104  HB1 LEU P 133     -36.954 -94.893 113.319  0.00 97.00      PROA   
ATOM   2105  HB2 LEU P 133     -38.325 -94.136 112.468  0.00 97.00      PROA   
ATOM   2106  CG  LEU P 133     -38.612 -96.234 112.836  0.00 97.00      PROA   
ATOM   2107  HG  LEU P 133     -39.722 -96.221 112.953  0.00 97.00      PROA   
ATOM   2108  CD1 LEU P 133     -38.302 -96.451 111.348  0.00 97.00      PROA   
ATOM   2109 HD11 LEU P 133     -37.203 -96.454 111.190  0.00 97.00      PROA   
ATOM   2110 HD12 LEU P 133     -38.742 -95.636 110.737  0.00 97.00      PROA   
ATOM   2111 HD13 LEU P 133     -38.714 -97.422 111.004  0.00 97.00      PROA   
ATOM   2112  CD2 LEU P 133     -38.051 -97.410 113.653  0.00 97.00      PROA   
ATOM   2113 HD21 LEU P 133     -38.391 -97.367 114.705  0.00 97.00      PROA   
ATOM   2114 HD22 LEU P 133     -36.940 -97.386 113.637  0.00 97.00      PROA   
ATOM   2115 HD23 LEU P 133     -38.389 -98.376 113.223  0.00 97.00      PROA   
ATOM   2116  C   LEU P 133     -38.075 -94.919 115.813  0.00 97.00      PROA   
ATOM   2117  O   LEU P 133     -36.864 -94.939 115.998  0.00 97.00      PROA   
ATOM   2118  N   THR P 134     -38.934 -95.475 116.701  0.00 97.00      PROA   
ATOM   2119  HN  THR P 134     -39.919 -95.416 116.564  0.00 97.00      PROA   
ATOM   2120  CA  THR P 134     -38.486 -96.143 117.912  0.00 97.00      PROA   
ATOM   2121  HA  THR P 134     -37.419 -96.024 118.029  0.00 97.00      PROA   
ATOM   2122  CB  THR P 134     -39.129 -95.621 119.193  0.00 97.00      PROA   
ATOM   2123  HB  THR P 134     -40.239 -95.685 119.128  0.00 97.00      PROA   
ATOM   2124  OG1 THR P 134     -38.760 -94.265 119.407  0.00 97.00      PROA   
ATOM   2125  HG1 THR P 134     -39.159 -93.751 118.700  0.00 97.00      PROA   
ATOM   2126  CG2 THR P 134     -38.634 -96.403 120.427  0.00 97.00      PROA   
ATOM   2127 HG21 THR P 134     -37.523 -96.388 120.464  0.00 97.00      PROA   
ATOM   2128 HG22 THR P 134     -38.981 -97.456 120.417  0.00 97.00      PROA   
ATOM   2129 HG23 THR P 134     -39.019 -95.925 121.353  0.00 97.00      PROA   
ATOM   2130  C   THR P 134     -38.762 -97.618 117.769  0.00 97.00      PROA   
ATOM   2131  O   THR P 134     -39.898 -98.047 117.582  0.00 97.00      PROA   
ATOM   2132  N   ILE P 135     -37.696 -98.438 117.868  0.00 97.00      PROA   
ATOM   2133  HN  ILE P 135     -36.779 -98.054 117.985  0.00 97.00      PROA   
ATOM   2134  CA  ILE P 135     -37.763 -99.881 117.831  0.00 97.00      PROA   
ATOM   2135  HA  ILE P 135     -38.648-100.191 117.293  0.00 97.00      PROA   
ATOM   2136  CB  ILE P 135     -36.524-100.488 117.166  0.00 97.00      PROA   
ATOM   2137  HB  ILE P 135     -35.631-100.130 117.728  0.00 97.00      PROA   
ATOM   2138  CG2 ILE P 135     -36.555-102.031 117.242  0.00 97.00      PROA   
ATOM   2139 HG21 ILE P 135     -37.450-102.431 116.720  0.00 97.00      PROA   
ATOM   2140 HG22 ILE P 135     -36.568-102.382 118.291  0.00 97.00      PROA   
ATOM   2141 HG23 ILE P 135     -35.648-102.457 116.767  0.00 97.00      PROA   
ATOM   2142  CG1 ILE P 135     -36.343-100.009 115.701  0.00 97.00      PROA   
ATOM   2143 HG11 ILE P 135     -36.736 -98.979 115.580  0.00 97.00      PROA   
ATOM   2144 HG12 ILE P 135     -36.938-100.666 115.029  0.00 97.00      PROA   
ATOM   2145  CD  ILE P 135     -34.872 -99.978 115.264  0.00 97.00      PROA   
ATOM   2146  HD1 ILE P 135     -34.355-100.931 115.506  0.00 97.00      PROA   
ATOM   2147  HD2 ILE P 135     -34.346 -99.159 115.798  0.00 97.00      PROA   
ATOM   2148  HD3 ILE P 135     -34.784 -99.790 114.174  0.00 97.00      PROA   
ATOM   2149  C   ILE P 135     -37.865-100.344 119.272  0.00 97.00      PROA   
ATOM   2150  O   ILE P 135     -36.919-100.213 120.038  0.00 97.00      PROA   
ATOM   2151  N   LEU P 136     -39.032-100.891 119.683  0.00 97.00      PROA   
ATOM   2152  HN  LEU P 136     -39.812-100.920 119.062  0.00 97.00      PROA   
ATOM   2153  CA  LEU P 136     -39.320-101.319 121.044  0.00 97.00      PROA   
ATOM   2154  HA  LEU P 136     -39.167-100.458 121.680  0.00 97.00      PROA   
ATOM   2155  CB  LEU P 136     -40.787-101.813 121.200  0.00 97.00      PROA   
ATOM   2156  HB1 LEU P 136     -40.914-102.220 122.229  0.00 97.00      PROA   
ATOM   2157  HB2 LEU P 136     -40.977-102.640 120.483  0.00 97.00      PROA   
ATOM   2158  CG  LEU P 136     -41.908-100.746 121.034  0.00 97.00      PROA   
ATOM   2159  HG  LEU P 136     -42.855-101.253 121.346  0.00 97.00      PROA   
ATOM   2160  CD1 LEU P 136     -41.715 -99.543 121.974  0.00 97.00      PROA   
ATOM   2161 HD11 LEU P 136     -40.824 -98.953 121.672  0.00 97.00      PROA   
ATOM   2162 HD12 LEU P 136     -41.578 -99.885 123.021  0.00 97.00      PROA   
ATOM   2163 HD13 LEU P 136     -42.603 -98.878 121.932  0.00 97.00      PROA   
ATOM   2164  CD2 LEU P 136     -42.139-100.274 119.584  0.00 97.00      PROA   
ATOM   2165 HD21 LEU P 136     -42.227-101.141 118.897  0.00 97.00      PROA   
ATOM   2166 HD22 LEU P 136     -41.308 -99.623 119.246  0.00 97.00      PROA   
ATOM   2167 HD23 LEU P 136     -43.076 -99.681 119.527  0.00 97.00      PROA   
ATOM   2168  C   LEU P 136     -38.389-102.395 121.586  0.00 97.00      PROA   
ATOM   2169  O   LEU P 136     -37.990-102.347 122.749  0.00 97.00      PROA   
ATOM   2170  N   LYS P 137     -38.026-103.392 120.751  0.00 97.00      PROA   
ATOM   2171  HN  LYS P 137     -38.394-103.433 119.828  0.00 97.00      PROA   
ATOM   2172  CA  LYS P 137     -37.019-104.375 121.087  0.00 97.00      PROA   
ATOM   2173  HA  LYS P 137     -36.382-103.990 121.873  0.00 97.00      PROA   
ATOM   2174  CB  LYS P 137     -37.636-105.723 121.545  0.00 97.00      PROA   
ATOM   2175  HB1 LYS P 137     -36.835-106.489 121.627  0.00 97.00      PROA   
ATOM   2176  HB2 LYS P 137     -38.359-106.074 120.776  0.00 97.00      PROA   
ATOM   2177  CG  LYS P 137     -38.358-105.644 122.904  0.00 97.00      PROA   
ATOM   2178  HG1 LYS P 137     -39.201-104.922 122.840  0.00 97.00      PROA   
ATOM   2179  HG2 LYS P 137     -37.641-105.246 123.652  0.00 97.00      PROA   
ATOM   2180  CD  LYS P 137     -38.895-107.010 123.369  0.00 97.00      PROA   
ATOM   2181  HD1 LYS P 137     -38.061-107.748 123.359  0.00 97.00      PROA   
ATOM   2182  HD2 LYS P 137     -39.650-107.359 122.630  0.00 97.00      PROA   
ATOM   2183  CE  LYS P 137     -39.546-107.002 124.760  0.00 97.00      PROA   
ATOM   2184  HE1 LYS P 137     -39.941-108.016 124.995  0.00 97.00      PROA   
ATOM   2185  HE2 LYS P 137     -40.375-106.268 124.819  0.00 97.00      PROA   
ATOM   2186  NZ  LYS P 137     -38.540-106.674 125.796  0.00 97.00      PROA   
ATOM   2187  HZ1 LYS P 137     -38.409-105.645 125.885  0.00 97.00      PROA   
ATOM   2188  HZ2 LYS P 137     -37.640-107.107 125.506  0.00 97.00      PROA   
ATOM   2189  HZ3 LYS P 137     -38.826-107.082 126.709  0.00 97.00      PROA   
ATOM   2190  C   LYS P 137     -36.146-104.606 119.873  0.00 97.00      PROA   
ATOM   2191  O   LYS P 137     -36.603-105.133 118.861  0.00 97.00      PROA   
ATOM   2192  N   THR P 138     -34.846-104.224 119.938  0.00 97.00      PROA   
ATOM   2193  HN  THR P 138     -34.504-103.724 120.736  0.00 97.00      PROA   
ATOM   2194  CA  THR P 138     -33.899-104.426 118.850  0.00 97.00      PROA   
ATOM   2195  HA  THR P 138     -34.450-104.260 117.935  0.00 97.00      PROA   
ATOM   2196  CB  THR P 138     -32.741-103.426 118.838  0.00 97.00      PROA   
ATOM   2197  HB  THR P 138     -33.155-102.419 119.080  0.00 97.00      PROA   
ATOM   2198  OG1 THR P 138     -32.138-103.338 117.552  0.00 97.00      PROA   
ATOM   2199  HG1 THR P 138     -31.413-102.720 117.661  0.00 97.00      PROA   
ATOM   2200  CG2 THR P 138     -31.644-103.769 119.857  0.00 97.00      PROA   
ATOM   2201 HG21 THR P 138     -31.113-104.706 119.586  0.00 97.00      PROA   
ATOM   2202 HG22 THR P 138     -32.075-103.889 120.870  0.00 97.00      PROA   
ATOM   2203 HG23 THR P 138     -30.891-102.953 119.899  0.00 97.00      PROA   
ATOM   2204  C   THR P 138     -33.425-105.869 118.816  0.00 97.00      PROA   
ATOM   2205  O   THR P 138     -33.698-106.661 119.709  0.00 97.00      PROA   
ATOM   2206  N   ASN P 139     -32.758-106.266 117.715  0.00 97.00      PROA   
ATOM   2207  HN  ASN P 139     -32.468-105.597 117.037  0.00 97.00      PROA   
ATOM   2208  CA  ASN P 139     -32.460-107.655 117.451  0.00 97.00      PROA   
ATOM   2209  HA  ASN P 139     -31.978-108.069 118.327  0.00 97.00      PROA   
ATOM   2210  CB  ASN P 139     -33.743-108.481 117.123  0.00 97.00      PROA   
ATOM   2211  HB1 ASN P 139     -34.384-108.526 118.030  0.00 97.00      PROA   
ATOM   2212  HB2 ASN P 139     -33.489-109.527 116.855  0.00 97.00      PROA   
ATOM   2213  CG  ASN P 139     -34.529-107.855 115.962  0.00 97.00      PROA   
ATOM   2214  OD1 ASN P 139     -34.153-108.016 114.798  0.00 97.00      PROA   
ATOM   2215  ND2 ASN P 139     -35.651-107.149 116.272  0.00 97.00      PROA   
ATOM   2216 HD21 ASN P 139     -36.204-106.784 115.524  0.00 97.00      PROA   
ATOM   2217 HD22 ASN P 139     -35.908-106.999 117.226  0.00 97.00      PROA   
ATOM   2218  C   ASN P 139     -31.448-107.686 116.324  0.00 97.00      PROA   
ATOM   2219  O   ASN P 139     -31.110-106.653 115.751  0.00 97.00      PROA   
ATOM   2220  N   MET P 140     -30.931-108.888 115.969  0.00 97.00      PROA   
ATOM   2221  HN  MET P 140     -31.165-109.712 116.482  0.00 97.00      PROA   
ATOM   2222  CA  MET P 140     -29.971-109.083 114.894  0.00 97.00      PROA   
ATOM   2223  HA  MET P 140     -29.091-108.508 115.148  0.00 97.00      PROA   
ATOM   2224  CB  MET P 140     -29.552-110.570 114.800  0.00 97.00      PROA   
ATOM   2225  HB1 MET P 140     -30.440-111.196 114.561  0.00 97.00      PROA   
ATOM   2226  HB2 MET P 140     -29.203-110.870 115.814  0.00 97.00      PROA   
ATOM   2227  CG  MET P 140     -28.435-110.858 113.775  0.00 97.00      PROA   
ATOM   2228  HG1 MET P 140     -27.531-110.285 114.078  0.00 97.00      PROA   
ATOM   2229  HG2 MET P 140     -28.739-110.472 112.780  0.00 97.00      PROA   
ATOM   2230  SD  MET P 140     -28.019-112.620 113.583  0.00 97.00      PROA   
ATOM   2231  CE  MET P 140     -27.450-112.920 115.281  0.00 97.00      PROA   
ATOM   2232  HE1 MET P 140     -28.282-112.818 116.010  0.00 97.00      PROA   
ATOM   2233  HE2 MET P 140     -26.648-112.206 115.564  0.00 97.00      PROA   
ATOM   2234  HE3 MET P 140     -27.051-113.950 115.393  0.00 97.00      PROA   
ATOM   2235  C   MET P 140     -30.444-108.579 113.534  0.00 97.00      PROA   
ATOM   2236  O   MET P 140     -29.667-108.014 112.768  0.00 97.00      PROA   
ATOM   2237  N   SER P 141     -31.752-108.707 113.212  0.00 97.00      PROA   
ATOM   2238  HN  SER P 141     -32.398-109.108 113.857  0.00 97.00      PROA   
ATOM   2239  CA  SER P 141     -32.291-108.306 111.921  0.00 97.00      PROA   
ATOM   2240  HA  SER P 141     -31.568-108.533 111.147  0.00 97.00      PROA   
ATOM   2241  CB  SER P 141     -33.615-109.059 111.609  0.00 97.00      PROA   
ATOM   2242  HB1 SER P 141     -34.430-108.737 112.293  0.00 97.00      PROA   
ATOM   2243  HB2 SER P 141     -33.447-110.145 111.775  0.00 97.00      PROA   
ATOM   2244  OG  SER P 141     -34.026-108.890 110.253  0.00 97.00      PROA   
ATOM   2245  HG1 SER P 141     -34.168-107.948 110.120  0.00 97.00      PROA   
ATOM   2246  C   SER P 141     -32.569-106.810 111.899  0.00 97.00      PROA   
ATOM   2247  O   SER P 141     -33.040-106.284 110.898  0.00 97.00      PROA   
ATOM   2248  N   HSD P 142     -32.238-106.092 112.994  0.00 97.00      PROA   
ATOM   2249  HN  HSD P 142     -31.932-106.574 113.812  0.00 97.00      PROA   
ATOM   2250  CA  HSD P 142     -32.253-104.646 113.087  0.00 97.00      PROA   
ATOM   2251  HA  HSD P 142     -32.690-104.231 112.197  0.00 97.00      PROA   
ATOM   2252  CB  HSD P 142     -33.114-104.153 114.276  0.00 97.00      PROA   
ATOM   2253  HB1 HSD P 142     -32.873-103.096 114.523  0.00 97.00      PROA   
ATOM   2254  HB2 HSD P 142     -32.914-104.763 115.181  0.00 97.00      PROA   
ATOM   2255  ND1 HSD P 142     -35.464-103.172 114.164  0.00 97.00      PROA   
ATOM   2256  HD1 HSD P 142     -35.281-102.358 114.718  0.00 97.00      PROA   
ATOM   2257  CG  HSD P 142     -34.584-104.207 113.930  0.00 97.00      PROA   
ATOM   2258  CE1 HSD P 142     -36.629-103.491 113.552  0.00 97.00      PROA   
ATOM   2259  HE1 HSD P 142     -37.518-102.862 113.595  0.00 97.00      PROA   
ATOM   2260  NE2 HSD P 142     -36.566-104.658 112.946  0.00 97.00      PROA   
ATOM   2261  CD2 HSD P 142     -35.284-105.116 113.196  0.00 97.00      PROA   
ATOM   2262  HD2 HSD P 142     -34.986-106.071 112.785  0.00 97.00      PROA   
ATOM   2263  C   HSD P 142     -30.840-104.094 113.124  0.00 97.00      PROA   
ATOM   2264  O   HSD P 142     -30.626-102.913 113.380  0.00 97.00      PROA   
ATOM   2265  N   SER P 143     -29.827-104.930 112.814  0.00 97.00      PROA   
ATOM   2266  HN  SER P 143     -30.015-105.892 112.631  0.00 97.00      PROA   
ATOM   2267  CA  SER P 143     -28.430-104.536 112.742  0.00 97.00      PROA   
ATOM   2268  HA  SER P 143     -28.262-103.704 113.413  0.00 97.00      PROA   
ATOM   2269  CB  SER P 143     -27.531-105.727 113.158  0.00 97.00      PROA   
ATOM   2270  HB1 SER P 143     -27.521-106.517 112.378  0.00 97.00      PROA   
ATOM   2271  HB2 SER P 143     -27.968-106.177 114.074  0.00 97.00      PROA   
ATOM   2272  OG  SER P 143     -26.199-105.327 113.455  0.00 97.00      PROA   
ATOM   2273  HG1 SER P 143     -25.801-105.036 112.632  0.00 97.00      PROA   
ATOM   2274  C   SER P 143     -28.066-104.107 111.327  0.00 97.00      PROA   
ATOM   2275  O   SER P 143     -28.676-104.554 110.358  0.00 97.00      PROA   
ATOM   2276  N   GLY P 144     -27.038-103.230 111.175  0.00 97.00      PROA   
ATOM   2277  HN  GLY P 144     -26.577-102.837 111.971  0.00 97.00      PROA   
ATOM   2278  CA  GLY P 144     -26.493-102.838 109.884  0.00 97.00      PROA   
ATOM   2279  HA1 GLY P 144     -27.067-103.275 109.084  0.00 97.00      PROA   
ATOM   2280  HA2 GLY P 144     -25.459-103.153 109.873  0.00 97.00      PROA   
ATOM   2281  C   GLY P 144     -26.500-101.348 109.699  0.00 97.00      PROA   
ATOM   2282  O   GLY P 144     -26.440-100.589 110.658  0.00 97.00      PROA   
ATOM   2283  N   THR P 145     -26.539-100.883 108.429  0.00 97.00      PROA   
ATOM   2284  HN  THR P 145     -26.691-101.522 107.675  0.00 97.00      PROA   
ATOM   2285  CA  THR P 145     -26.426 -99.475 108.086  0.00 97.00      PROA   
ATOM   2286  HA  THR P 145     -25.968 -98.962 108.917  0.00 97.00      PROA   
ATOM   2287  CB  THR P 145     -25.506 -99.192 106.892  0.00 97.00      PROA   
ATOM   2288  HB  THR P 145     -24.503 -99.609 107.139  0.00 97.00      PROA   
ATOM   2289  OG1 THR P 145     -25.322 -97.798 106.661  0.00 97.00      PROA   
ATOM   2290  HG1 THR P 145     -25.945 -97.556 105.965  0.00 97.00      PROA   
ATOM   2291  CG2 THR P 145     -25.984 -99.848 105.582  0.00 97.00      PROA   
ATOM   2292 HG21 THR P 145     -26.962 -99.432 105.260  0.00 97.00      PROA   
ATOM   2293 HG22 THR P 145     -26.082-100.945 105.701  0.00 97.00      PROA   
ATOM   2294 HG23 THR P 145     -25.249 -99.648 104.772  0.00 97.00      PROA   
ATOM   2295  C   THR P 145     -27.799 -98.868 107.918  0.00 97.00      PROA   
ATOM   2296  O   THR P 145     -28.634 -99.368 107.178  0.00 97.00      PROA   
ATOM   2297  N   TYR P 146     -28.057 -97.749 108.625  0.00 97.00      PROA   
ATOM   2298  HN  TYR P 146     -27.365 -97.375 109.240  0.00 97.00      PROA   
ATOM   2299  CA  TYR P 146     -29.307 -97.025 108.575  0.00 97.00      PROA   
ATOM   2300  HA  TYR P 146     -30.022 -97.583 107.992  0.00 97.00      PROA   
ATOM   2301  CB  TYR P 146     -29.913 -96.727 109.968  0.00 97.00      PROA   
ATOM   2302  HB1 TYR P 146     -30.704 -95.952 109.886  0.00 97.00      PROA   
ATOM   2303  HB2 TYR P 146     -29.126 -96.352 110.658  0.00 97.00      PROA   
ATOM   2304  CG  TYR P 146     -30.559 -97.932 110.592  0.00 97.00      PROA   
ATOM   2305  CD1 TYR P 146     -29.798 -98.888 111.284  0.00 97.00      PROA   
ATOM   2306  HD1 TYR P 146     -28.720 -98.813 111.288  0.00 97.00      PROA   
ATOM   2307  CE1 TYR P 146     -30.431 -99.909 112.002  0.00 97.00      PROA   
ATOM   2308  HE1 TYR P 146     -29.839-100.640 112.528  0.00 97.00      PROA   
ATOM   2309  CZ  TYR P 146     -31.828 -99.967 112.056  0.00 97.00      PROA   
ATOM   2310  OH  TYR P 146     -32.465-100.977 112.800  0.00 97.00      PROA   
ATOM   2311  HH  TYR P 146     -31.768-101.526 113.174  0.00 97.00      PROA   
ATOM   2312  CD2 TYR P 146     -31.963 -98.033 110.613  0.00 97.00      PROA   
ATOM   2313  HD2 TYR P 146     -32.559 -97.293 110.100  0.00 97.00      PROA   
ATOM   2314  CE2 TYR P 146     -32.594 -99.044 111.345  0.00 97.00      PROA   
ATOM   2315  HE2 TYR P 146     -33.670 -99.095 111.389  0.00 97.00      PROA   
ATOM   2316  C   TYR P 146     -29.102 -95.701 107.884  0.00 97.00      PROA   
ATOM   2317  O   TYR P 146     -28.077 -95.051 108.043  0.00 97.00      PROA   
ATOM   2318  N   HSD P 147     -30.100 -95.266 107.088  0.00 97.00      PROA   
ATOM   2319  HN  HSD P 147     -30.938 -95.799 106.995  0.00 97.00      PROA   
ATOM   2320  CA  HSD P 147     -30.045 -94.005 106.376  0.00 97.00      PROA   
ATOM   2321  HA  HSD P 147     -29.389 -93.318 106.893  0.00 97.00      PROA   
ATOM   2322  CB  HSD P 147     -29.612 -94.162 104.891  0.00 97.00      PROA   
ATOM   2323  HB1 HSD P 147     -29.455 -93.155 104.448  0.00 97.00      PROA   
ATOM   2324  HB2 HSD P 147     -30.405 -94.666 104.302  0.00 97.00      PROA   
ATOM   2325  ND1 HSD P 147     -27.190 -94.519 104.161  0.00 97.00      PROA   
ATOM   2326  HD1 HSD P 147     -26.997 -93.568 103.913  0.00 97.00      PROA   
ATOM   2327  CG  HSD P 147     -28.368 -94.992 104.701  0.00 97.00      PROA   
ATOM   2328  CE1 HSD P 147     -26.360 -95.583 104.031  0.00 97.00      PROA   
ATOM   2329  HE1 HSD P 147     -25.347 -95.503 103.636  0.00 97.00      PROA   
ATOM   2330  NE2 HSD P 147     -26.925 -96.705 104.430  0.00 97.00      PROA   
ATOM   2331  CD2 HSD P 147     -28.189 -96.335 104.847  0.00 97.00      PROA   
ATOM   2332  HD2 HSD P 147     -28.876 -97.088 105.214  0.00 97.00      PROA   
ATOM   2333  C   HSD P 147     -31.446 -93.447 106.408  0.00 97.00      PROA   
ATOM   2334  O   HSD P 147     -32.398 -94.178 106.659  0.00 97.00      PROA   
ATOM   2335  N   CYS P 148     -31.626 -92.131 106.155  0.00 97.00      PROA   
ATOM   2336  HN  CYS P 148     -30.858 -91.495 106.091  0.00 97.00      PROA   
ATOM   2337  CA  CYS P 148     -32.948 -91.577 105.961  0.00 97.00      PROA   
ATOM   2338  HA  CYS P 148     -33.604 -92.379 105.670  0.00 97.00      PROA   
ATOM   2339  CB  CYS P 148     -33.558 -90.932 107.238  0.00 97.00      PROA   
ATOM   2340  HB1 CYS P 148     -33.534 -91.703 108.039  0.00 97.00      PROA   
ATOM   2341  HB2 CYS P 148     -34.631 -90.713 107.048  0.00 97.00      PROA   
ATOM   2342  SG  CYS P 148     -32.710 -89.434 107.845  0.00 97.00      PROA   
ATOM   2343  C   CYS P 148     -32.967 -90.612 104.799  0.00 97.00      PROA   
ATOM   2344  O   CYS P 148     -31.933 -90.141 104.335  0.00 97.00      PROA   
ATOM   2345  N   SER P 149     -34.181 -90.303 104.288  0.00 97.00      PROA   
ATOM   2346  HN  SER P 149     -35.003 -90.747 104.637  0.00 97.00      PROA   
ATOM   2347  CA  SER P 149     -34.354 -89.286 103.273  0.00 97.00      PROA   
ATOM   2348  HA  SER P 149     -33.579 -88.549 103.412  0.00 97.00      PROA   
ATOM   2349  CB  SER P 149     -34.336 -89.796 101.797  0.00 97.00      PROA   
ATOM   2350  HB1 SER P 149     -33.416 -90.403 101.656  0.00 97.00      PROA   
ATOM   2351  HB2 SER P 149     -34.287 -88.935 101.099  0.00 97.00      PROA   
ATOM   2352  OG  SER P 149     -35.466 -90.591 101.441  0.00 97.00      PROA   
ATOM   2353  HG1 SER P 149     -36.247 -90.138 101.767  0.00 97.00      PROA   
ATOM   2354  C   SER P 149     -35.669 -88.602 103.518  0.00 97.00      PROA   
ATOM   2355  O   SER P 149     -36.602 -89.214 104.018  0.00 97.00      PROA   
ATOM   2356  N   GLY P 150     -35.769 -87.310 103.140  0.00 97.00      PROA   
ATOM   2357  HN  GLY P 150     -34.979 -86.851 102.737  0.00 97.00      PROA   
ATOM   2358  CA  GLY P 150     -37.001 -86.549 103.186  0.00 97.00      PROA   
ATOM   2359  HA1 GLY P 150     -37.017 -85.985 104.107  0.00 97.00      PROA   
ATOM   2360  HA2 GLY P 150     -37.850 -87.206 103.054  0.00 97.00      PROA   
ATOM   2361  C   GLY P 150     -36.988 -85.585 102.043  0.00 97.00      PROA   
ATOM   2362  O   GLY P 150     -36.032 -85.534 101.282  0.00 97.00      PROA   
ATOM   2363  N   MET P 151     -38.062 -84.785 101.894  0.00 97.00      PROA   
ATOM   2364  HN  MET P 151     -38.866 -84.908 102.474  0.00 97.00      PROA   
ATOM   2365  CA  MET P 151     -38.236 -83.836 100.820  0.00 97.00      PROA   
ATOM   2366  HA  MET P 151     -37.362 -83.823 100.187  0.00 97.00      PROA   
ATOM   2367  CB  MET P 151     -39.492 -84.223  99.992  0.00 97.00      PROA   
ATOM   2368  HB1 MET P 151     -40.401 -83.721 100.377  0.00 97.00      PROA   
ATOM   2369  HB2 MET P 151     -39.663 -85.316 100.148  0.00 97.00      PROA   
ATOM   2370  CG  MET P 151     -39.371 -84.031  98.468  0.00 97.00      PROA   
ATOM   2371  HG1 MET P 151     -40.291 -84.460  98.010  0.00 97.00      PROA   
ATOM   2372  HG2 MET P 151     -38.512 -84.635  98.101  0.00 97.00      PROA   
ATOM   2373  SD  MET P 151     -39.193 -82.312  97.911  0.00 97.00      PROA   
ATOM   2374  CE  MET P 151     -39.352 -82.698  96.146  0.00 97.00      PROA   
ATOM   2375  HE1 MET P 151     -40.363 -83.101  95.923  0.00 97.00      PROA   
ATOM   2376  HE2 MET P 151     -38.603 -83.456  95.829  0.00 97.00      PROA   
ATOM   2377  HE3 MET P 151     -39.204 -81.787  95.527  0.00 97.00      PROA   
ATOM   2378  C   MET P 151     -38.413 -82.461 101.447  0.00 97.00      PROA   
ATOM   2379  O   MET P 151     -39.096 -82.303 102.455  0.00 97.00      PROA   
ATOM   2380  N   GLY P 152     -37.775 -81.425 100.852  0.00 97.00      PROA   
ATOM   2381  HN  GLY P 152     -37.157 -81.621 100.094  0.00 97.00      PROA   
ATOM   2382  CA  GLY P 152     -38.009 -80.023 101.183  0.00 97.00      PROA   
ATOM   2383  HA1 GLY P 152     -37.130 -79.625 101.660  0.00 97.00      PROA   
ATOM   2384  HA2 GLY P 152     -38.896 -79.933 101.795  0.00 97.00      PROA   
ATOM   2385  C   GLY P 152     -38.273 -79.246  99.924  0.00 97.00      PROA   
ATOM   2386  O   GLY P 152     -39.416 -78.954  99.589  0.00 97.00      PROA   
ATOM   2387  N   LYS P 153     -37.207 -78.867  99.188  0.00 97.00      PROA   
ATOM   2388  HN  LYS P 153     -36.280 -78.963  99.547  0.00 97.00      PROA   
ATOM   2389  CA  LYS P 153     -37.324 -78.366  97.828  0.00 97.00      PROA   
ATOM   2390  HA  LYS P 153     -38.366 -78.326  97.555  0.00 97.00      PROA   
ATOM   2391  CB  LYS P 153     -36.715 -76.948  97.670  0.00 97.00      PROA   
ATOM   2392  HB1 LYS P 153     -36.506 -76.729  96.600  0.00 97.00      PROA   
ATOM   2393  HB2 LYS P 153     -35.747 -76.909  98.214  0.00 97.00      PROA   
ATOM   2394  CG  LYS P 153     -37.637 -75.823  98.185  0.00 97.00      PROA   
ATOM   2395  HG1 LYS P 153     -37.088 -74.858  98.105  0.00 97.00      PROA   
ATOM   2396  HG2 LYS P 153     -37.871 -75.991  99.259  0.00 97.00      PROA   
ATOM   2397  CD  LYS P 153     -38.943 -75.732  97.376  0.00 97.00      PROA   
ATOM   2398  HD1 LYS P 153     -39.542 -76.651  97.562  0.00 97.00      PROA   
ATOM   2399  HD2 LYS P 153     -38.674 -75.710  96.295  0.00 97.00      PROA   
ATOM   2400  CE  LYS P 153     -39.809 -74.512  97.708  0.00 97.00      PROA   
ATOM   2401  HE1 LYS P 153     -39.265 -73.570  97.487  0.00 97.00      PROA   
ATOM   2402  HE2 LYS P 153     -40.107 -74.523  98.778  0.00 97.00      PROA   
ATOM   2403  NZ  LYS P 153     -41.044 -74.537  96.887  0.00 97.00      PROA   
ATOM   2404  HZ1 LYS P 153     -41.570 -75.411  97.091  0.00 97.00      PROA   
ATOM   2405  HZ2 LYS P 153     -40.786 -74.525  95.879  0.00 97.00      PROA   
ATOM   2406  HZ3 LYS P 153     -41.639 -73.714  97.103  0.00 97.00      PROA   
ATOM   2407  C   LYS P 153     -36.745 -79.329  96.817  0.00 97.00      PROA   
ATOM   2408  O   LYS P 153     -36.849 -79.120  95.609  0.00 97.00      PROA   
ATOM   2409  N   HSD P 154     -36.187 -80.452  97.303  0.00 97.00      PROA   
ATOM   2410  HN  HSD P 154     -36.094 -80.583  98.285  0.00 97.00      PROA   
ATOM   2411  CA  HSD P 154     -35.806 -81.592  96.511  0.00 97.00      PROA   
ATOM   2412  HA  HSD P 154     -36.615 -81.833  95.836  0.00 97.00      PROA   
ATOM   2413  CB  HSD P 154     -34.486 -81.398  95.721  0.00 97.00      PROA   
ATOM   2414  HB1 HSD P 154     -33.676 -81.096  96.421  0.00 97.00      PROA   
ATOM   2415  HB2 HSD P 154     -34.630 -80.566  94.998  0.00 97.00      PROA   
ATOM   2416  ND1 HSD P 154     -32.946 -83.368  95.220  0.00 97.00      PROA   
ATOM   2417  HD1 HSD P 154     -32.354 -83.265  96.021  0.00 97.00      PROA   
ATOM   2418  CG  HSD P 154     -34.069 -82.617  94.941  0.00 97.00      PROA   
ATOM   2419  CE1 HSD P 154     -32.918 -84.382  94.322  0.00 97.00      PROA   
ATOM   2420  HE1 HSD P 154     -32.131 -85.135  94.311  0.00 97.00      PROA   
ATOM   2421  NE2 HSD P 154     -33.943 -84.342  93.493  0.00 97.00      PROA   
ATOM   2422  CD2 HSD P 154     -34.659 -83.220  93.872  0.00 97.00      PROA   
ATOM   2423  HD2 HSD P 154     -35.553 -82.943  93.328  0.00 97.00      PROA   
ATOM   2424  C   HSD P 154     -35.687 -82.691  97.536  0.00 97.00      PROA   
ATOM   2425  O   HSD P 154     -35.758 -82.424  98.734  0.00 97.00      PROA   
ATOM   2426  N   ARG P 155     -35.531 -83.971  97.119  0.00 97.00      PROA   
ATOM   2427  HN  ARG P 155     -35.497 -84.199  96.148  0.00 97.00      PROA   
ATOM   2428  CA  ARG P 155     -35.184 -85.025  98.053  0.00 97.00      PROA   
ATOM   2429  HA  ARG P 155     -35.871 -84.937  98.882  0.00 97.00      PROA   
ATOM   2430  CB  ARG P 155     -35.366 -86.464  97.502  0.00 97.00      PROA   
ATOM   2431  HB1 ARG P 155     -36.457 -86.634  97.350  0.00 97.00      PROA   
ATOM   2432  HB2 ARG P 155     -35.036 -87.184  98.283  0.00 97.00      PROA   
ATOM   2433  CG  ARG P 155     -34.639 -86.753  96.169  0.00 97.00      PROA   
ATOM   2434  HG1 ARG P 155     -33.821 -86.016  96.042  0.00 97.00      PROA   
ATOM   2435  HG2 ARG P 155     -35.339 -86.608  95.317  0.00 97.00      PROA   
ATOM   2436  CD  ARG P 155     -33.975 -88.137  96.079  0.00 97.00      PROA   
ATOM   2437  HD1 ARG P 155     -33.154 -88.197  96.830  0.00 97.00      PROA   
ATOM   2438  HD2 ARG P 155     -33.563 -88.313  95.061  0.00 97.00      PROA   
ATOM   2439  NE  ARG P 155     -35.029 -89.162  96.362  0.00 97.00      PROA   
ATOM   2440  HE  ARG P 155     -35.981 -88.912  96.215  0.00 97.00      PROA   
ATOM   2441  CZ  ARG P 155     -34.794 -90.335  96.987  0.00 97.00      PROA   
ATOM   2442  NH1 ARG P 155     -33.560 -90.812  97.200  0.00 97.00      PROA   
ATOM   2443 HH11 ARG P 155     -32.785 -90.330  96.805  0.00 97.00      PROA   
ATOM   2444 HH12 ARG P 155     -33.466 -91.696  97.651  0.00 97.00      PROA   
ATOM   2445  NH2 ARG P 155     -35.834 -91.069  97.425  0.00 97.00      PROA   
ATOM   2446 HH21 ARG P 155     -36.761 -90.732  97.291  0.00 97.00      PROA   
ATOM   2447 HH22 ARG P 155     -35.645 -91.897  97.945  0.00 97.00      PROA   
ATOM   2448  C   ARG P 155     -33.781 -84.861  98.626  0.00 97.00      PROA   
ATOM   2449  O   ARG P 155     -32.820 -84.585  97.912  0.00 97.00      PROA   
ATOM   2450  N   TYR P 156     -33.639 -85.035  99.953  0.00 97.00      PROA   
ATOM   2451  HN  TYR P 156     -34.440 -85.206 100.525  0.00 97.00      PROA   
ATOM   2452  CA  TYR P 156     -32.380 -84.924 100.657  0.00 97.00      PROA   
ATOM   2453  HA  TYR P 156     -31.574 -84.741  99.961  0.00 97.00      PROA   
ATOM   2454  CB  TYR P 156     -32.413 -83.818 101.750  0.00 97.00      PROA   
ATOM   2455  HB1 TYR P 156     -31.412 -83.678 102.208  0.00 97.00      PROA   
ATOM   2456  HB2 TYR P 156     -33.135 -84.112 102.543  0.00 97.00      PROA   
ATOM   2457  CG  TYR P 156     -32.866 -82.485 101.194  0.00 97.00      PROA   
ATOM   2458  CD1 TYR P 156     -32.312 -81.954 100.014  0.00 97.00      PROA   
ATOM   2459  HD1 TYR P 156     -31.549 -82.502  99.482  0.00 97.00      PROA   
ATOM   2460  CE1 TYR P 156     -32.759 -80.730  99.500  0.00 97.00      PROA   
ATOM   2461  HE1 TYR P 156     -32.338 -80.347  98.582  0.00 97.00      PROA   
ATOM   2462  CZ  TYR P 156     -33.755 -80.012 100.174  0.00 97.00      PROA   
ATOM   2463  OH  TYR P 156     -34.208 -78.779  99.665  0.00 97.00      PROA   
ATOM   2464  HH  TYR P 156     -33.549 -78.461  99.045  0.00 97.00      PROA   
ATOM   2465  CD2 TYR P 156     -33.848 -81.739 101.871  0.00 97.00      PROA   
ATOM   2466  HD2 TYR P 156     -34.275 -82.121 102.787  0.00 97.00      PROA   
ATOM   2467  CE2 TYR P 156     -34.289 -80.511 101.366  0.00 97.00      PROA   
ATOM   2468  HE2 TYR P 156     -35.033 -79.946 101.904  0.00 97.00      PROA   
ATOM   2469  C   TYR P 156     -32.135 -86.262 101.309  0.00 97.00      PROA   
ATOM   2470  O   TYR P 156     -33.068 -86.897 101.784  0.00 97.00      PROA   
ATOM   2471  N   THR P 157     -30.866 -86.733 101.322  0.00 97.00      PROA   
ATOM   2472  HN  THR P 157     -30.133 -86.223 100.881  0.00 97.00      PROA   
ATOM   2473  CA  THR P 157     -30.452 -87.999 101.906  0.00 97.00      PROA   
ATOM   2474  HA  THR P 157     -31.305 -88.511 102.333  0.00 97.00      PROA   
ATOM   2475  CB  THR P 157     -29.756 -88.933 100.916  0.00 97.00      PROA   
ATOM   2476  HB  THR P 157     -29.216 -89.759 101.439  0.00 97.00      PROA   
ATOM   2477  OG1 THR P 157     -28.840 -88.225 100.085  0.00 97.00      PROA   
ATOM   2478  HG1 THR P 157     -28.136 -87.916 100.659  0.00 97.00      PROA   
ATOM   2479  CG2 THR P 157     -30.808 -89.570  99.995  0.00 97.00      PROA   
ATOM   2480 HG21 THR P 157     -31.378 -88.784  99.457  0.00 97.00      PROA   
ATOM   2481 HG22 THR P 157     -31.509 -90.195 100.583  0.00 97.00      PROA   
ATOM   2482 HG23 THR P 157     -30.303 -90.218  99.245  0.00 97.00      PROA   
ATOM   2483  C   THR P 157     -29.482 -87.717 103.029  0.00 97.00      PROA   
ATOM   2484  O   THR P 157     -28.623 -86.847 102.911  0.00 97.00      PROA   
ATOM   2485  N   SER P 158     -29.590 -88.461 104.153  0.00 97.00      PROA   
ATOM   2486  HN  SER P 158     -30.316 -89.142 104.256  0.00 97.00      PROA   
ATOM   2487  CA  SER P 158     -28.681 -88.329 105.276  0.00 97.00      PROA   
ATOM   2488  HA  SER P 158     -28.471 -87.277 105.410  0.00 97.00      PROA   
ATOM   2489  CB  SER P 158     -29.288 -88.874 106.603  0.00 97.00      PROA   
ATOM   2490  HB1 SER P 158     -30.297 -88.428 106.723  0.00 97.00      PROA   
ATOM   2491  HB2 SER P 158     -28.675 -88.556 107.472  0.00 97.00      PROA   
ATOM   2492  OG  SER P 158     -29.417 -90.296 106.634  0.00 97.00      PROA   
ATOM   2493  HG1 SER P 158     -28.537 -90.655 106.797  0.00 97.00      PROA   
ATOM   2494  C   SER P 158     -27.369 -89.047 105.031  0.00 97.00      PROA   
ATOM   2495  O   SER P 158     -27.215 -89.832 104.097  0.00 97.00      PROA   
ATOM   2496  N   ALA P 159     -26.398 -88.830 105.945  0.00 97.00      PROA   
ATOM   2497  HN  ALA P 159     -26.479 -88.091 106.611  0.00 97.00      PROA   
ATOM   2498  CA  ALA P 159     -25.298 -89.745 106.165  0.00 97.00      PROA   
ATOM   2499  HA  ALA P 159     -24.771 -89.855 105.226  0.00 97.00      PROA   
ATOM   2500  CB  ALA P 159     -24.331 -89.190 107.230  0.00 97.00      PROA   
ATOM   2501  HB1 ALA P 159     -24.849 -89.069 108.206  0.00 97.00      PROA   
ATOM   2502  HB2 ALA P 159     -23.952 -88.192 106.916  0.00 97.00      PROA   
ATOM   2503  HB3 ALA P 159     -23.461 -89.863 107.373  0.00 97.00      PROA   
ATOM   2504  C   ALA P 159     -25.793 -91.126 106.597  0.00 97.00      PROA   
ATOM   2505  O   ALA P 159     -26.844 -91.253 107.222  0.00 97.00      PROA   
ATOM   2506  N   GLY P 160     -25.052 -92.205 106.247  0.00 97.00      PROA   
ATOM   2507  HN  GLY P 160     -24.201 -92.093 105.741  0.00 97.00      PROA   
ATOM   2508  CA  GLY P 160     -25.355 -93.551 106.708  0.00 97.00      PROA   
ATOM   2509  HA1 GLY P 160     -24.904 -94.247 106.016  0.00 97.00      PROA   
ATOM   2510  HA2 GLY P 160     -26.424 -93.681 106.793  0.00 97.00      PROA   
ATOM   2511  C   GLY P 160     -24.719 -93.794 108.044  0.00 97.00      PROA   
ATOM   2512  O   GLY P 160     -23.546 -93.485 108.234  0.00 97.00      PROA   
ATOM   2513  N   ILE P 161     -25.475 -94.390 108.993  0.00 97.00      PROA   
ATOM   2514  HN  ILE P 161     -26.424 -94.632 108.795  0.00 97.00      PROA   
ATOM   2515  CA  ILE P 161     -24.996 -94.674 110.331  0.00 97.00      PROA   
ATOM   2516  HA  ILE P 161     -23.963 -94.373 110.419  0.00 97.00      PROA   
ATOM   2517  CB  ILE P 161     -25.794 -93.961 111.427  0.00 97.00      PROA   
ATOM   2518  HB  ILE P 161     -26.851 -94.318 111.396  0.00 97.00      PROA   
ATOM   2519  CG2 ILE P 161     -25.208 -94.303 112.818  0.00 97.00      PROA   
ATOM   2520 HG21 ILE P 161     -24.122 -94.074 112.848  0.00 97.00      PROA   
ATOM   2521 HG22 ILE P 161     -25.353 -95.373 113.071  0.00 97.00      PROA   
ATOM   2522 HG23 ILE P 161     -25.710 -93.693 113.598  0.00 97.00      PROA   
ATOM   2523  CG1 ILE P 161     -25.845 -92.422 111.207  0.00 97.00      PROA   
ATOM   2524 HG11 ILE P 161     -26.486 -91.986 112.006  0.00 97.00      PROA   
ATOM   2525 HG12 ILE P 161     -26.343 -92.202 110.239  0.00 97.00      PROA   
ATOM   2526  CD  ILE P 161     -24.483 -91.713 111.244  0.00 97.00      PROA   
ATOM   2527  HD1 ILE P 161     -23.809 -92.102 110.453  0.00 97.00      PROA   
ATOM   2528  HD2 ILE P 161     -23.984 -91.849 112.227  0.00 97.00      PROA   
ATOM   2529  HD3 ILE P 161     -24.614 -90.623 111.080  0.00 97.00      PROA   
ATOM   2530  C   ILE P 161     -25.053 -96.174 110.530  0.00 97.00      PROA   
ATOM   2531  O   ILE P 161     -26.114 -96.788 110.475  0.00 97.00      PROA   
ATOM   2532  N   SER P 162     -23.885 -96.809 110.774  0.00 97.00      PROA   
ATOM   2533  HN  SER P 162     -23.023 -96.307 110.789  0.00 97.00      PROA   
ATOM   2534  CA  SER P 162     -23.787 -98.243 110.964  0.00 97.00      PROA   
ATOM   2535  HA  SER P 162     -24.588 -98.726 110.425  0.00 97.00      PROA   
ATOM   2536  CB  SER P 162     -22.452 -98.813 110.418  0.00 97.00      PROA   
ATOM   2537  HB1 SER P 162     -22.417 -98.642 109.320  0.00 97.00      PROA   
ATOM   2538  HB2 SER P 162     -22.385 -99.908 110.596  0.00 97.00      PROA   
ATOM   2539  OG  SER P 162     -21.326 -98.158 110.999  0.00 97.00      PROA   
ATOM   2540  HG1 SER P 162     -21.457 -98.212 111.951  0.00 97.00      PROA   
ATOM   2541  C   SER P 162     -23.910 -98.630 112.424  0.00 97.00      PROA   
ATOM   2542  O   SER P 162     -23.085 -98.242 113.250  0.00 97.00      PROA   
ATOM   2543  N   VAL P 163     -24.931 -99.449 112.770  0.00 97.00      PROA   
ATOM   2544  HN  VAL P 163     -25.604 -99.742 112.093  0.00 97.00      PROA   
ATOM   2545  CA  VAL P 163     -25.109 -99.964 114.114  0.00 97.00      PROA   
ATOM   2546  HA  VAL P 163     -24.341 -99.550 114.748  0.00 97.00      PROA   
ATOM   2547  CB  VAL P 163     -26.446 -99.617 114.768  0.00 97.00      PROA   
ATOM   2548  HB  VAL P 163     -26.416 -99.929 115.839  0.00 97.00      PROA   
ATOM   2549  CG1 VAL P 163     -26.629 -98.087 114.739  0.00 97.00      PROA   
ATOM   2550 HG11 VAL P 163     -26.738 -97.716 113.697  0.00 97.00      PROA   
ATOM   2551 HG12 VAL P 163     -25.764 -97.577 115.212  0.00 97.00      PROA   
ATOM   2552 HG13 VAL P 163     -27.549 -97.817 115.299  0.00 97.00      PROA   
ATOM   2553  CG2 VAL P 163     -27.638-100.325 114.096  0.00 97.00      PROA   
ATOM   2554 HG21 VAL P 163     -27.605-101.422 114.254  0.00 97.00      PROA   
ATOM   2555 HG22 VAL P 163     -27.641-100.122 113.006  0.00 97.00      PROA   
ATOM   2556 HG23 VAL P 163     -28.592 -99.949 114.525  0.00 97.00      PROA   
ATOM   2557  C   VAL P 163     -24.900-101.460 114.077  0.00 97.00      PROA   
ATOM   2558  O   VAL P 163     -25.357-102.152 113.174  0.00 97.00      PROA   
ATOM   2559  N   THR P 164     -24.162-102.005 115.066  0.00 97.00      PROA   
ATOM   2560  HN  THR P 164     -23.787-101.423 115.787  0.00 97.00      PROA   
ATOM   2561  CA  THR P 164     -23.869-103.430 115.115  0.00 97.00      PROA   
ATOM   2562  HA  THR P 164     -24.320-103.936 114.276  0.00 97.00      PROA   
ATOM   2563  CB  THR P 164     -22.378-103.741 115.062  0.00 97.00      PROA   
ATOM   2564  HB  THR P 164     -21.863-103.375 115.978  0.00 97.00      PROA   
ATOM   2565  OG1 THR P 164     -21.777-103.096 113.946  0.00 97.00      PROA   
ATOM   2566  HG1 THR P 164     -22.155-102.217 113.897  0.00 97.00      PROA   
ATOM   2567  CG2 THR P 164     -22.144-105.252 114.879  0.00 97.00      PROA   
ATOM   2568 HG21 THR P 164     -22.600-105.586 113.922  0.00 97.00      PROA   
ATOM   2569 HG22 THR P 164     -22.581-105.846 115.704  0.00 97.00      PROA   
ATOM   2570 HG23 THR P 164     -21.053-105.461 114.826  0.00 97.00      PROA   
ATOM   2571  C   THR P 164     -24.474-103.969 116.396  0.00 97.00      PROA   
ATOM   2572  O   THR P 164     -24.052-103.597 117.483  0.00 97.00      PROA   
ATOM   2573  N   VAL P 165     -25.493-104.859 116.305  0.00 97.00      PROA   
ATOM   2574  HN  VAL P 165     -25.830-105.113 115.398  0.00 97.00      PROA   
ATOM   2575  CA  VAL P 165     -26.231-105.421 117.440  0.00 97.00      PROA   
ATOM   2576  HA  VAL P 165     -26.240-104.666 118.211  0.00 97.00      PROA   
ATOM   2577  CB  VAL P 165     -27.697-105.688 117.061  0.00 97.00      PROA   
ATOM   2578  HB  VAL P 165     -27.733-106.434 116.237  0.00 97.00      PROA   
ATOM   2579  CG1 VAL P 165     -28.572-106.200 118.229  0.00 97.00      PROA   
ATOM   2580 HG11 VAL P 165     -28.394-105.595 119.143  0.00 97.00      PROA   
ATOM   2581 HG12 VAL P 165     -28.381-107.268 118.448  0.00 97.00      PROA   
ATOM   2582 HG13 VAL P 165     -29.645-106.111 117.965  0.00 97.00      PROA   
ATOM   2583  CG2 VAL P 165     -28.316-104.362 116.565  0.00 97.00      PROA   
ATOM   2584 HG21 VAL P 165     -27.808-103.971 115.662  0.00 97.00      PROA   
ATOM   2585 HG22 VAL P 165     -28.259-103.597 117.369  0.00 97.00      PROA   
ATOM   2586 HG23 VAL P 165     -29.386-104.521 116.314  0.00 97.00      PROA   
ATOM   2587  C   VAL P 165     -25.498-106.666 117.976  0.00 97.00      PROA   
ATOM   2588  O   VAL P 165     -24.479-107.061 117.419  0.00 97.00      PROA   
ATOM   2589  N   LYS P 166     -25.955-107.318 119.082  0.00 97.00      PROA   
ATOM   2590  HN  LYS P 166     -26.755-106.988 119.580  0.00 97.00      PROA   
ATOM   2591  CA  LYS P 166     -25.470-108.621 119.508  0.00 97.00      PROA   
ATOM   2592  HA  LYS P 166     -25.061-109.162 118.665  0.00 97.00      PROA   
ATOM   2593  CB  LYS P 166     -24.507-108.621 120.741  0.00 97.00      PROA   
ATOM   2594  HB1 LYS P 166     -24.077-109.638 120.870  0.00 97.00      PROA   
ATOM   2595  HB2 LYS P 166     -25.091-108.391 121.662  0.00 97.00      PROA   
ATOM   2596  CG  LYS P 166     -23.377-107.572 120.740  0.00 97.00      PROA   
ATOM   2597  HG1 LYS P 166     -22.890-107.579 121.742  0.00 97.00      PROA   
ATOM   2598  HG2 LYS P 166     -23.877-106.585 120.648  0.00 97.00      PROA   
ATOM   2599  CD  LYS P 166     -22.282-107.796 119.673  0.00 97.00      PROA   
ATOM   2600  HD1 LYS P 166     -22.732-108.315 118.798  0.00 97.00      PROA   
ATOM   2601  HD2 LYS P 166     -21.515-108.485 120.089  0.00 97.00      PROA   
ATOM   2602  CE  LYS P 166     -21.574-106.523 119.174  0.00 97.00      PROA   
ATOM   2603  HE1 LYS P 166     -20.977-106.752 118.264  0.00 97.00      PROA   
ATOM   2604  HE2 LYS P 166     -20.916-106.082 119.950  0.00 97.00      PROA   
ATOM   2605  NZ  LYS P 166     -22.590-105.526 118.804  0.00 97.00      PROA   
ATOM   2606  HZ1 LYS P 166     -23.057-105.146 119.652  0.00 97.00      PROA   
ATOM   2607  HZ2 LYS P 166     -23.313-106.039 118.253  0.00 97.00      PROA   
ATOM   2608  HZ3 LYS P 166     -22.237-104.743 118.223  0.00 97.00      PROA   
ATOM   2609  C   LYS P 166     -26.717-109.320 119.975  0.00 97.00      PROA   
ATOM   2610  O   LYS P 166     -27.585-108.687 120.566  0.00 97.00      PROA   
ATOM   2611  N   GLU P 167     -26.822-110.647 119.734  0.00  0.00      PROA   
ATOM   2612  HN  GLU P 167     -26.142-111.143 119.200  0.00  0.00      PROA   
ATOM   2613  CA  GLU P 167     -27.824-111.457 120.384  0.00  0.00      PROA   
ATOM   2614  HA  GLU P 167     -28.512-110.829 120.929  0.00  0.00      PROA   
ATOM   2615  CB  GLU P 167     -28.660-112.375 119.442  0.00  0.00      PROA   
ATOM   2616  HB1 GLU P 167     -29.002-111.776 118.570  0.00  0.00      PROA   
ATOM   2617  HB2 GLU P 167     -29.568-112.649 120.025  0.00  0.00      PROA   
ATOM   2618  CG  GLU P 167     -28.005-113.685 118.951  0.00  0.00      PROA   
ATOM   2619  HG1 GLU P 167     -27.519-114.229 119.785  0.00  0.00      PROA   
ATOM   2620  HG2 GLU P 167     -27.233-113.451 118.192  0.00  0.00      PROA   
ATOM   2621  CD  GLU P 167     -29.066-114.632 118.377  0.00  0.00      PROA   
ATOM   2622  OE1 GLU P 167     -29.984-115.023 119.149  0.00  0.00      PROA   
ATOM   2623  OE2 GLU P 167     -28.966-114.995 117.176  0.00  0.00      PROA   
ATOM   2624  C   GLU P 167     -27.043-112.273 121.370  0.00  0.00      PROA   
ATOM   2625  O   GLU P 167     -25.826-112.419 121.255  0.00  0.00      PROA   
ATOM   2626  N   LEU P 168     -27.753-112.826 122.377  0.00  0.00      PROA   
ATOM   2627  HN  LEU P 168     -28.733-112.663 122.468  0.00  0.00      PROA   
ATOM   2628  CA  LEU P 168     -27.195-113.749 123.328  0.00  0.00      PROA   
ATOM   2629  HA  LEU P 168     -26.135-113.565 123.430  0.00  0.00      PROA   
ATOM   2630  CB  LEU P 168     -27.860-113.720 124.731  0.00  0.00      PROA   
ATOM   2631  HB1 LEU P 168     -27.385-114.516 125.350  0.00  0.00      PROA   
ATOM   2632  HB2 LEU P 168     -28.942-113.963 124.644  0.00  0.00      PROA   
ATOM   2633  CG  LEU P 168     -27.722-112.392 125.528  0.00  0.00      PROA   
ATOM   2634  HG  LEU P 168     -28.005-112.640 126.579  0.00  0.00      PROA   
ATOM   2635  CD1 LEU P 168     -26.272-111.868 125.573  0.00  0.00      PROA   
ATOM   2636 HD11 LEU P 168     -25.941-111.550 124.562  0.00  0.00      PROA   
ATOM   2637 HD12 LEU P 168     -25.587-112.661 125.941  0.00  0.00      PROA   
ATOM   2638 HD13 LEU P 168     -26.201-110.994 126.255  0.00  0.00      PROA   
ATOM   2639  CD2 LEU P 168     -28.706-111.291 125.080  0.00  0.00      PROA   
ATOM   2640 HD21 LEU P 168     -29.745-111.682 125.064  0.00  0.00      PROA   
ATOM   2641 HD22 LEU P 168     -28.447-110.919 124.068  0.00  0.00      PROA   
ATOM   2642 HD23 LEU P 168     -28.664-110.432 125.784  0.00  0.00      PROA   
ATOM   2643  C   LEU P 168     -27.390-115.110 122.724  0.00  0.00      PROA   
ATOM   2644  O   LEU P 168     -28.469-115.419 122.218  0.00  0.00      PROA   
ATOM   2645  N   PHE P 169     -26.313-115.932 122.754  0.00  0.00      PROA   
ATOM   2646  HN  PHE P 169     -25.469-115.624 123.186  0.00  0.00      PROA   
ATOM   2647  CA  PHE P 169     -26.227-117.258 122.174  0.00  0.00      PROA   
ATOM   2648  HA  PHE P 169     -25.163-117.437 122.126  0.00  0.00      PROA   
ATOM   2649  CB  PHE P 169     -26.707-118.435 123.086  0.00  0.00      PROA   
ATOM   2650  HB1 PHE P 169     -25.958-118.556 123.899  0.00  0.00      PROA   
ATOM   2651  HB2 PHE P 169     -26.740-119.398 122.534  0.00  0.00      PROA   
ATOM   2652  CG  PHE P 169     -28.043-118.188 123.753  0.00  0.00      PROA   
ATOM   2653  CD1 PHE P 169     -28.112-117.516 124.990  0.00  0.00      PROA   
ATOM   2654  HD1 PHE P 169     -27.206-117.154 125.453  0.00  0.00      PROA   
ATOM   2655  CE1 PHE P 169     -29.344-117.287 125.613  0.00  0.00      PROA   
ATOM   2656  HE1 PHE P 169     -29.383-116.755 126.553  0.00  0.00      PROA   
ATOM   2657  CZ  PHE P 169     -30.524-117.750 125.020  0.00  0.00      PROA   
ATOM   2658  HZ  PHE P 169     -31.476-117.575 125.501  0.00  0.00      PROA   
ATOM   2659  CD2 PHE P 169     -29.236-118.673 123.185  0.00  0.00      PROA   
ATOM   2660  HD2 PHE P 169     -29.206-119.219 122.254  0.00  0.00      PROA   
ATOM   2661  CE2 PHE P 169     -30.470-118.448 123.808  0.00  0.00      PROA   
ATOM   2662  HE2 PHE P 169     -31.378-118.816 123.356  0.00  0.00      PROA   
ATOM   2663  C   PHE P 169     -26.695-117.386 120.728  0.00  0.00      PROA   
ATOM   2664  O   PHE P 169     -27.654-118.119 120.486  0.00  0.00      PROA   
ATOM   2665  N   PRO P 170     -26.101-116.722 119.719  0.00  0.00      PROA   
ATOM   2666  CD  PRO P 170     -24.940-115.836 119.891  0.00  0.00      PROA   
ATOM   2667  HD1 PRO P 170     -24.233-116.221 120.656  0.00  0.00      PROA   
ATOM   2668  HD2 PRO P 170     -25.311-114.832 120.187  0.00  0.00      PROA   
ATOM   2669  CA  PRO P 170     -26.267-117.093 118.313  0.00  0.00      PROA   
ATOM   2670  HA  PRO P 170     -27.315-117.031 118.055  0.00  0.00      PROA   
ATOM   2671  CB  PRO P 170     -25.387-116.097 117.547  0.00  0.00      PROA   
ATOM   2672  HB1 PRO P 170     -25.974-115.173 117.353  0.00  0.00      PROA   
ATOM   2673  HB2 PRO P 170     -25.014-116.486 116.578  0.00  0.00      PROA   
ATOM   2674  CG  PRO P 170     -24.254-115.768 118.522  0.00  0.00      PROA   
ATOM   2675  HG1 PRO P 170     -23.472-116.557 118.461  0.00  0.00      PROA   
ATOM   2676  HG2 PRO P 170     -23.798-114.778 118.326  0.00  0.00      PROA   
ATOM   2677  C   PRO P 170     -25.812-118.514 118.083  0.00  0.00      PROA   
ATOM   2678  O   PRO P 170     -24.980-118.987 118.848  0.00  0.00      PROA   
ATOM   2679  N   ALA P 171     -26.339-119.219 117.063  0.00  0.00      PROA   
ATOM   2680  HN  ALA P 171     -27.011-118.834 116.435  0.00  0.00      PROA   
ATOM   2681  CA  ALA P 171     -25.970-120.596 116.846  0.00  0.00      PROA   
ATOM   2682  HA  ALA P 171     -24.977-120.758 117.236  0.00  0.00      PROA   
ATOM   2683  CB  ALA P 171     -26.961-121.591 117.489  0.00  0.00      PROA   
ATOM   2684  HB1 ALA P 171     -27.989-121.431 117.101  0.00  0.00      PROA   
ATOM   2685  HB2 ALA P 171     -26.979-121.443 118.589  0.00  0.00      PROA   
ATOM   2686  HB3 ALA P 171     -26.662-122.641 117.287  0.00  0.00      PROA   
ATOM   2687  C   ALA P 171     -25.975-120.805 115.360  0.00  0.00      PROA   
ATOM   2688  O   ALA P 171     -26.740-120.131 114.669  0.00  0.00      PROA   
ATOM   2689  N   PRO P 172     -25.156-121.699 114.804  0.00  0.00      PROA   
ATOM   2690  CD  PRO P 172     -24.083-122.407 115.509  0.00  0.00      PROA   
ATOM   2691  HD1 PRO P 172     -24.491-123.008 116.349  0.00  0.00      PROA   
ATOM   2692  HD2 PRO P 172     -23.351-121.661 115.888  0.00  0.00      PROA   
ATOM   2693  CA  PRO P 172     -25.061-121.864 113.369  0.00  0.00      PROA   
ATOM   2694  HA  PRO P 172     -25.118-120.908 112.868  0.00  0.00      PROA   
ATOM   2695  CB  PRO P 172     -23.707-122.557 113.143  0.00  0.00      PROA   
ATOM   2696  HB1 PRO P 172     -22.928-121.773 113.006  0.00  0.00      PROA   
ATOM   2697  HB2 PRO P 172     -23.690-123.227 112.259  0.00  0.00      PROA   
ATOM   2698  CG  PRO P 172     -23.424-123.301 114.454  0.00  0.00      PROA   
ATOM   2699  HG1 PRO P 172     -23.924-124.293 114.439  0.00  0.00      PROA   
ATOM   2700  HG2 PRO P 172     -22.341-123.437 114.634  0.00  0.00      PROA   
ATOM   2701  C   PRO P 172     -26.200-122.741 112.927  0.00  0.00      PROA   
ATOM   2702  O   PRO P 172     -26.389-123.820 113.487  0.00  0.00      PROA   
ATOM   2703  N   VAL P 173     -26.982-122.275 111.930  0.00 97.00      PROA   
ATOM   2704  HN  VAL P 173     -26.802-121.394 111.496  0.00 97.00      PROA   
ATOM   2705  CA  VAL P 173     -28.088-123.029 111.392  0.00 97.00      PROA   
ATOM   2706  HA  VAL P 173     -28.471-123.671 112.174  0.00 97.00      PROA   
ATOM   2707  CB  VAL P 173     -29.247-122.152 110.923  0.00 97.00      PROA   
ATOM   2708  HB  VAL P 173     -30.045-122.792 110.481  0.00 97.00      PROA   
ATOM   2709  CG1 VAL P 173     -29.847-121.436 112.153  0.00 97.00      PROA   
ATOM   2710 HG11 VAL P 173     -29.102-120.754 112.614  0.00 97.00      PROA   
ATOM   2711 HG12 VAL P 173     -30.171-122.172 112.918  0.00 97.00      PROA   
ATOM   2712 HG13 VAL P 173     -30.727-120.829 111.849  0.00 97.00      PROA   
ATOM   2713  CG2 VAL P 173     -28.793-121.131 109.858  0.00 97.00      PROA   
ATOM   2714 HG21 VAL P 173     -28.357-121.640 108.975  0.00 97.00      PROA   
ATOM   2715 HG22 VAL P 173     -28.039-120.429 110.271  0.00 97.00      PROA   
ATOM   2716 HG23 VAL P 173     -29.663-120.532 109.516  0.00 97.00      PROA   
ATOM   2717  C   VAL P 173     -27.592-123.933 110.285  0.00 97.00      PROA   
ATOM   2718  O   VAL P 173     -26.566-123.677 109.663  0.00 97.00      PROA   
ATOM   2719  N   LEU P 174     -28.325-125.036 110.023  0.00 97.00      PROA   
ATOM   2720  HN  LEU P 174     -29.131-125.255 110.565  0.00 97.00      PROA   
ATOM   2721  CA  LEU P 174     -28.020-125.948 108.944  0.00 97.00      PROA   
ATOM   2722  HA  LEU P 174     -27.021-125.771 108.571  0.00 97.00      PROA   
ATOM   2723  CB  LEU P 174     -28.103-127.414 109.441  0.00 97.00      PROA   
ATOM   2724  HB1 LEU P 174     -29.143-127.682 109.723  0.00 97.00      PROA   
ATOM   2725  HB2 LEU P 174     -27.497-127.452 110.378  0.00 97.00      PROA   
ATOM   2726  CG  LEU P 174     -27.519-128.501 108.508  0.00 97.00      PROA   
ATOM   2727  HG  LEU P 174     -26.519-128.155 108.155  0.00 97.00      PROA   
ATOM   2728  CD1 LEU P 174     -27.307-129.801 109.304  0.00 97.00      PROA   
ATOM   2729 HD11 LEU P 174     -28.277-130.171 109.698  0.00 97.00      PROA   
ATOM   2730 HD12 LEU P 174     -26.620-129.628 110.158  0.00 97.00      PROA   
ATOM   2731 HD13 LEU P 174     -26.873-130.583 108.649  0.00 97.00      PROA   
ATOM   2732  CD2 LEU P 174     -28.379-128.797 107.266  0.00 97.00      PROA   
ATOM   2733 HD21 LEU P 174     -28.363-127.948 106.555  0.00 97.00      PROA   
ATOM   2734 HD22 LEU P 174     -29.428-129.001 107.565  0.00 97.00      PROA   
ATOM   2735 HD23 LEU P 174     -27.985-129.691 106.742  0.00 97.00      PROA   
ATOM   2736  C   LEU P 174     -29.015-125.657 107.841  0.00 97.00      PROA   
ATOM   2737  O   LEU P 174     -30.204-125.947 107.959  0.00 97.00      PROA   
ATOM   2738  N   THR P 175     -28.539-125.057 106.725  0.00 97.00      PROA   
ATOM   2739  HN  THR P 175     -27.573-124.808 106.656  0.00 97.00      PROA   
ATOM   2740  CA  THR P 175     -29.361-124.702 105.584  0.00 97.00      PROA   
ATOM   2741  HA  THR P 175     -30.392-124.675 105.901  0.00 97.00      PROA   
ATOM   2742  CB  THR P 175     -29.077-123.318 105.006  0.00 97.00      PROA   
ATOM   2743  HB  THR P 175     -29.564-123.173 104.015  0.00 97.00      PROA   
ATOM   2744  OG1 THR P 175     -27.681-123.105 104.883  0.00 97.00      PROA   
ATOM   2745  HG1 THR P 175     -27.529-122.157 104.991  0.00 97.00      PROA   
ATOM   2746  CG2 THR P 175     -29.639-122.264 105.978  0.00 97.00      PROA   
ATOM   2747 HG21 THR P 175     -29.137-122.343 106.965  0.00 97.00      PROA   
ATOM   2748 HG22 THR P 175     -30.729-122.413 106.119  0.00 97.00      PROA   
ATOM   2749 HG23 THR P 175     -29.474-121.240 105.581  0.00 97.00      PROA   
ATOM   2750  C   THR P 175     -29.264-125.775 104.521  0.00 97.00      PROA   
ATOM   2751  O   THR P 175     -28.187-126.163 104.076  0.00 97.00      PROA   
ATOM   2752  N   ALA P 176     -30.435-126.293 104.102  0.00 97.00      PROA   
ATOM   2753  HN  ALA P 176     -31.293-125.986 104.504  0.00 97.00      PROA   
ATOM   2754  CA  ALA P 176     -30.563-127.293 103.070  0.00 97.00      PROA   
ATOM   2755  HA  ALA P 176     -29.607-127.461 102.591  0.00 97.00      PROA   
ATOM   2756  CB  ALA P 176     -31.091-128.621 103.649  0.00 97.00      PROA   
ATOM   2757  HB1 ALA P 176     -32.077-128.475 104.140  0.00 97.00      PROA   
ATOM   2758  HB2 ALA P 176     -30.380-128.995 104.420  0.00 97.00      PROA   
ATOM   2759  HB3 ALA P 176     -31.188-129.396 102.863  0.00 97.00      PROA   
ATOM   2760  C   ALA P 176     -31.517-126.724 102.042  0.00 97.00      PROA   
ATOM   2761  O   ALA P 176     -32.451-126.002 102.385  0.00 97.00      PROA   
ATOM   2762  N   SER P 177     -31.286-126.989 100.733  0.00 97.00      PROA   
ATOM   2763  HN  SER P 177     -30.522-127.563 100.443  0.00 97.00      PROA   
ATOM   2764  CA  SER P 177     -31.975-126.274  99.670  0.00 97.00      PROA   
ATOM   2765  HA  SER P 177     -32.293-125.307 100.038  0.00 97.00      PROA   
ATOM   2766  CB  SER P 177     -31.016-126.023  98.477  0.00 97.00      PROA   
ATOM   2767  HB1 SER P 177     -30.173-125.398  98.847  0.00 97.00      PROA   
ATOM   2768  HB2 SER P 177     -31.518-125.459  97.662  0.00 97.00      PROA   
ATOM   2769  OG  SER P 177     -30.468-127.236  97.962  0.00 97.00      PROA   
ATOM   2770  HG1 SER P 177     -31.148-127.635  97.413  0.00 97.00      PROA   
ATOM   2771  C   SER P 177     -33.218-126.970  99.148  0.00 97.00      PROA   
ATOM   2772  O   SER P 177     -33.878-126.446  98.251  0.00 97.00      PROA   
ATOM   2773  N   VAL P 178     -33.585-128.148  99.703  0.00 97.00      PROA   
ATOM   2774  HN  VAL P 178     -33.046-128.550 100.436  0.00 97.00      PROA   
ATOM   2775  CA  VAL P 178     -34.788-128.865  99.321  0.00 97.00      PROA   
ATOM   2776  HA  VAL P 178     -35.518-128.165  98.936  0.00 97.00      PROA   
ATOM   2777  CB  VAL P 178     -34.554-129.982  98.291  0.00 97.00      PROA   
ATOM   2778  HB  VAL P 178     -33.872-130.752  98.720  0.00 97.00      PROA   
ATOM   2779  CG1 VAL P 178     -35.890-130.651  97.902  0.00 97.00      PROA   
ATOM   2780 HG11 VAL P 178     -36.609-129.892  97.528  0.00 97.00      PROA   
ATOM   2781 HG12 VAL P 178     -36.344-131.180  98.760  0.00 97.00      PROA   
ATOM   2782 HG13 VAL P 178     -35.723-131.398  97.099  0.00 97.00      PROA   
ATOM   2783  CG2 VAL P 178     -33.890-129.419  97.016  0.00 97.00      PROA   
ATOM   2784 HG21 VAL P 178     -32.872-129.036  97.228  0.00 97.00      PROA   
ATOM   2785 HG22 VAL P 178     -34.505-128.596  96.595  0.00 97.00      PROA   
ATOM   2786 HG23 VAL P 178     -33.805-130.218  96.248  0.00 97.00      PROA   
ATOM   2787  C   VAL P 178     -35.335-129.466 100.602  0.00 97.00      PROA   
ATOM   2788  O   VAL P 178     -34.590-130.042 101.392  0.00 97.00      PROA   
ATOM   2789  N   THR P 179     -36.665-129.338 100.847  0.00 97.00      PROA   
ATOM   2790  HN  THR P 179     -37.257-128.822 100.232  0.00 97.00      PROA   
ATOM   2791  CA  THR P 179     -37.374-130.013 101.925  0.00 97.00      PROA   
ATOM   2792  HA  THR P 179     -36.826-129.829 102.840  0.00 97.00      PROA   
ATOM   2793  CB  THR P 179     -38.800-129.504 102.112  0.00 97.00      PROA   
ATOM   2794  HB  THR P 179     -39.381-130.151 102.813  0.00 97.00      PROA   
ATOM   2795  OG1 THR P 179     -39.483-129.435 100.864  0.00 97.00      PROA   
ATOM   2796  HG1 THR P 179     -39.527-130.338 100.544  0.00 97.00      PROA   
ATOM   2797  CG2 THR P 179     -38.757-128.087 102.706  0.00 97.00      PROA   
ATOM   2798 HG21 THR P 179     -38.213-127.396 102.030  0.00 97.00      PROA   
ATOM   2799 HG22 THR P 179     -38.254-128.097 103.695  0.00 97.00      PROA   
ATOM   2800 HG23 THR P 179     -39.792-127.705 102.838  0.00 97.00      PROA   
ATOM   2801  C   THR P 179     -37.454-131.517 101.738  0.00 97.00      PROA   
ATOM   2802  O   THR P 179     -37.650-132.012 100.631  0.00 97.00      PROA   
ATOM   2803  N   SER P 180     -37.368-132.283 102.846  0.00 97.00      PROA   
ATOM   2804  HN  SER P 180     -37.186-131.892 103.746  0.00 97.00      PROA   
ATOM   2805  CA  SER P 180     -37.677-133.696 102.899  0.00 97.00      PROA   
ATOM   2806  HA  SER P 180     -37.068-134.163 102.143  0.00 97.00      PROA   
ATOM   2807  CB  SER P 180     -37.272-134.282 104.270  0.00 97.00      PROA   
ATOM   2808  HB1 SER P 180     -36.162-134.332 104.318  0.00 97.00      PROA   
ATOM   2809  HB2 SER P 180     -37.665-135.304 104.428  0.00 97.00      PROA   
ATOM   2810  OG  SER P 180     -37.708-133.441 105.331  0.00 97.00      PROA   
ATOM   2811  HG1 SER P 180     -37.509-133.932 106.139  0.00 97.00      PROA   
ATOM   2812  C   SER P 180     -39.133-134.022 102.560  0.00 97.00      PROA   
ATOM   2813  O   SER P 180     -40.001-133.170 102.758  0.00 97.00      PROA   
ATOM   2814  N   PRO P 181     -39.481-135.194 102.023  0.00 97.00      PROA   
ATOM   2815  CD  PRO P 181     -40.902-135.544 101.915  0.00 97.00      PROA   
ATOM   2816  HD1 PRO P 181     -41.417-134.858 101.208  0.00 97.00      PROA   
ATOM   2817  HD2 PRO P 181     -41.381-135.483 102.919  0.00 97.00      PROA   
ATOM   2818  CA  PRO P 181     -38.620-136.359 101.852  0.00 97.00      PROA   
ATOM   2819  HA  PRO P 181     -37.893-136.419 102.643  0.00 97.00      PROA   
ATOM   2820  CB  PRO P 181     -39.594-137.545 101.929  0.00 97.00      PROA   
ATOM   2821  HB1 PRO P 181     -39.722-137.836 102.998  0.00 97.00      PROA   
ATOM   2822  HB2 PRO P 181     -39.254-138.432 101.359  0.00 97.00      PROA   
ATOM   2823  CG  PRO P 181     -40.923-136.988 101.410  0.00 97.00      PROA   
ATOM   2824  HG1 PRO P 181     -40.914-136.990 100.297  0.00 97.00      PROA   
ATOM   2825  HG2 PRO P 181     -41.801-137.560 101.769  0.00 97.00      PROA   
ATOM   2826  C   PRO P 181     -37.887-136.332 100.518  0.00 97.00      PROA   
ATOM   2827  O   PRO P 181     -38.516-136.283  99.462  0.00 97.00      PROA   
ATOM   2828  N   LEU P 182     -36.536-136.383 100.545  0.00 97.00      PROA   
ATOM   2829  HN  LEU P 182     -36.057-136.455 101.420  0.00 97.00      PROA   
ATOM   2830  CA  LEU P 182     -35.693-136.438  99.365  0.00 97.00      PROA   
ATOM   2831  HA  LEU P 182     -36.058-135.690  98.676  0.00 97.00      PROA   
ATOM   2832  CB  LEU P 182     -34.190-136.156  99.659  0.00 97.00      PROA   
ATOM   2833  HB1 LEU P 182     -33.644-136.172  98.689  0.00 97.00      PROA   
ATOM   2834  HB2 LEU P 182     -33.775-136.971 100.287  0.00 97.00      PROA   
ATOM   2835  CG  LEU P 182     -33.845-134.801 100.344  0.00 97.00      PROA   
ATOM   2836  HG  LEU P 182     -32.764-134.615 100.127  0.00 97.00      PROA   
ATOM   2837  CD1 LEU P 182     -34.633-133.611  99.768  0.00 97.00      PROA   
ATOM   2838 HD11 LEU P 182     -35.715-133.718  99.988  0.00 97.00      PROA   
ATOM   2839 HD12 LEU P 182     -34.497-133.547  98.668  0.00 97.00      PROA   
ATOM   2840 HD13 LEU P 182     -34.285-132.661 100.226  0.00 97.00      PROA   
ATOM   2841  CD2 LEU P 182     -33.960-134.839 101.882  0.00 97.00      PROA   
ATOM   2842 HD21 LEU P 182     -33.361-135.675 102.301  0.00 97.00      PROA   
ATOM   2843 HD22 LEU P 182     -35.013-134.969 102.196  0.00 97.00      PROA   
ATOM   2844 HD23 LEU P 182     -33.592-133.886 102.316  0.00 97.00      PROA   
ATOM   2845  C   LEU P 182     -35.810-137.783  98.668  0.00 97.00      PROA   
ATOM   2846  O   LEU P 182     -36.009-138.806  99.306  0.00 97.00      PROA   
ATOM   2847  N   LEU P 183     -35.695-137.836  97.325  0.00 97.00      PROA   
ATOM   2848  HN  LEU P 183     -35.568-137.012  96.781  0.00 97.00      PROA   
ATOM   2849  CA  LEU P 183     -35.668-139.099  96.608  0.00 97.00      PROA   
ATOM   2850  HA  LEU P 183     -36.443-139.731  97.018  0.00 97.00      PROA   
ATOM   2851  CB  LEU P 183     -35.951-138.930  95.097  0.00 97.00      PROA   
ATOM   2852  HB1 LEU P 183     -35.890-139.922  94.595  0.00 97.00      PROA   
ATOM   2853  HB2 LEU P 183     -35.170-138.274  94.653  0.00 97.00      PROA   
ATOM   2854  CG  LEU P 183     -37.341-138.332  94.764  0.00 97.00      PROA   
ATOM   2855  HG  LEU P 183     -37.405-137.312  95.210  0.00 97.00      PROA   
ATOM   2856  CD1 LEU P 183     -37.504-138.184  93.241  0.00 97.00      PROA   
ATOM   2857 HD11 LEU P 183     -37.451-139.182  92.756  0.00 97.00      PROA   
ATOM   2858 HD12 LEU P 183     -36.699-137.544  92.825  0.00 97.00      PROA   
ATOM   2859 HD13 LEU P 183     -38.486-137.726  93.000  0.00 97.00      PROA   
ATOM   2860  CD2 LEU P 183     -38.497-139.171  95.344  0.00 97.00      PROA   
ATOM   2861 HD21 LEU P 183     -38.464-139.175  96.453  0.00 97.00      PROA   
ATOM   2862 HD22 LEU P 183     -38.429-140.218  94.981  0.00 97.00      PROA   
ATOM   2863 HD23 LEU P 183     -39.474-138.749  95.028  0.00 97.00      PROA   
ATOM   2864  C   LEU P 183     -34.352-139.842  96.791  0.00 97.00      PROA   
ATOM   2865  O   LEU P 183     -33.278-139.247  96.812  0.00 97.00      PROA   
ATOM   2866  N   GLU P 184     -34.412-141.189  96.918  0.00 97.00      PROA   
ATOM   2867  HN  GLU P 184     -35.298-141.642  97.012  0.00 97.00      PROA   
ATOM   2868  CA  GLU P 184     -33.253-142.061  96.970  0.00 97.00      PROA   
ATOM   2869  HA  GLU P 184     -32.651-141.718  97.798  0.00 97.00      PROA   
ATOM   2870  CB  GLU P 184     -33.680-143.523  97.299  0.00 97.00      PROA   
ATOM   2871  HB1 GLU P 184     -34.480-143.807  96.579  0.00 97.00      PROA   
ATOM   2872  HB2 GLU P 184     -34.132-143.498  98.318  0.00 97.00      PROA   
ATOM   2873  CG  GLU P 184     -32.571-144.597  97.252  0.00 97.00      PROA   
ATOM   2874  HG1 GLU P 184     -31.689-144.242  97.813  0.00 97.00      PROA   
ATOM   2875  HG2 GLU P 184     -32.264-144.784  96.203  0.00 97.00      PROA   
ATOM   2876  CD  GLU P 184     -32.971-145.927  97.896  0.00 97.00      PROA   
ATOM   2877  OE1 GLU P 184     -33.319-145.946  99.102  0.00 97.00      PROA   
ATOM   2878  OE2 GLU P 184     -32.870-146.965  97.195  0.00 97.00      PROA   
ATOM   2879  C   GLU P 184     -32.383-141.950  95.717  0.00 97.00      PROA   
ATOM   2880  O   GLU P 184     -32.873-141.990  94.591  0.00 97.00      PROA   
ATOM   2881  N   GLY P 185     -31.056-141.760  95.914  0.00 97.00      PROA   
ATOM   2882  HN  GLY P 185     -30.711-141.834  96.850  0.00 97.00      PROA   
ATOM   2883  CA  GLY P 185     -30.070-141.537  94.868  0.00 97.00      PROA   
ATOM   2884  HA1 GLY P 185     -30.544-141.610  93.899  0.00 97.00      PROA   
ATOM   2885  HA2 GLY P 185     -29.293-142.271  94.988  0.00 97.00      PROA   
ATOM   2886  C   GLY P 185     -29.391-140.192  94.920  0.00 97.00      PROA   
ATOM   2887  O   GLY P 185     -28.322-140.033  94.335  0.00 97.00      PROA   
ATOM   2888  N   THR P 186     -29.964-139.175  95.602  0.00 97.00      PROA   
ATOM   2889  HN  THR P 186     -30.830-139.301  96.082  0.00 97.00      PROA   
ATOM   2890  CA  THR P 186     -29.452-137.809  95.511  0.00 97.00      PROA   
ATOM   2891  HA  THR P 186     -29.276-137.624  94.465  0.00 97.00      PROA   
ATOM   2892  CB  THR P 186     -30.459-136.748  95.954  0.00 97.00      PROA   
ATOM   2893  HB  THR P 186     -30.000-135.731  95.912  0.00 97.00      PROA   
ATOM   2894  OG1 THR P 186     -30.938-136.985  97.275  0.00 97.00      PROA   
ATOM   2895  HG1 THR P 186     -30.155-137.158  97.805  0.00 97.00      PROA   
ATOM   2896  CG2 THR P 186     -31.669-136.755  95.006  0.00 97.00      PROA   
ATOM   2897 HG21 THR P 186     -32.200-137.728  95.057  0.00 97.00      PROA   
ATOM   2898 HG22 THR P 186     -31.350-136.576  93.959  0.00 97.00      PROA   
ATOM   2899 HG23 THR P 186     -32.382-135.956  95.305  0.00 97.00      PROA   
ATOM   2900  C   THR P 186     -28.161-137.542  96.294  0.00 97.00      PROA   
ATOM   2901  O   THR P 186     -28.188-137.727  97.507  0.00 97.00      PROA   
ATOM   2902  N   PRO P 187     -27.026-137.070  95.759  0.00 97.00      PROA   
ATOM   2903  CD  PRO P 187     -26.713-137.051  94.323  0.00 97.00      PROA   
ATOM   2904  HD1 PRO P 187     -27.595-136.808  93.694  0.00 97.00      PROA   
ATOM   2905  HD2 PRO P 187     -26.305-138.046  94.037  0.00 97.00      PROA   
ATOM   2906  CA  PRO P 187     -26.084-136.244  96.525  0.00 97.00      PROA   
ATOM   2907  HA  PRO P 187     -25.748-136.807  97.383  0.00 97.00      PROA   
ATOM   2908  CB  PRO P 187     -24.950-135.961  95.529  0.00 97.00      PROA   
ATOM   2909  HB1 PRO P 187     -24.227-136.806  95.561  0.00 97.00      PROA   
ATOM   2910  HB2 PRO P 187     -24.400-135.022  95.738  0.00 97.00      PROA   
ATOM   2911  CG  PRO P 187     -25.643-135.965  94.163  0.00 97.00      PROA   
ATOM   2912  HG1 PRO P 187     -26.137-134.982  94.000  0.00 97.00      PROA   
ATOM   2913  HG2 PRO P 187     -24.946-136.174  93.327  0.00 97.00      PROA   
ATOM   2914  C   PRO P 187     -26.741-134.967  97.055  0.00 97.00      PROA   
ATOM   2915  O   PRO P 187     -27.681-134.477  96.430  0.00 97.00      PROA   
ATOM   2916  N   VAL P 188     -26.289-134.431  98.219  0.00 97.00      PROA   
ATOM   2917  HN  VAL P 188     -25.490-134.806  98.682  0.00 97.00      PROA   
ATOM   2918  CA  VAL P 188     -26.931-133.304  98.883  0.00 97.00      PROA   
ATOM   2919  HA  VAL P 188     -27.425-132.684  98.149  0.00 97.00      PROA   
ATOM   2920  CB  VAL P 188     -27.924-133.731  99.981  0.00 97.00      PROA   
ATOM   2921  HB  VAL P 188     -27.384-134.298 100.776  0.00 97.00      PROA   
ATOM   2922  CG1 VAL P 188     -28.607-132.506 100.629  0.00 97.00      PROA   
ATOM   2923 HG11 VAL P 188     -29.102-131.884  99.854  0.00 97.00      PROA   
ATOM   2924 HG12 VAL P 188     -27.879-131.880 101.181  0.00 97.00      PROA   
ATOM   2925 HG13 VAL P 188     -29.379-132.843 101.353  0.00 97.00      PROA   
ATOM   2926  CG2 VAL P 188     -29.008-134.664  99.399  0.00 97.00      PROA   
ATOM   2927 HG21 VAL P 188     -28.568-135.624  99.065  0.00 97.00      PROA   
ATOM   2928 HG22 VAL P 188     -29.512-134.179  98.536  0.00 97.00      PROA   
ATOM   2929 HG23 VAL P 188     -29.774-134.891 100.171  0.00 97.00      PROA   
ATOM   2930  C   VAL P 188     -25.817-132.501  99.525  0.00 97.00      PROA   
ATOM   2931  O   VAL P 188     -24.889-133.095 100.063  0.00 97.00      PROA   
ATOM   2932  N   THR P 189     -25.889-131.138  99.510  0.00 97.00      PROA   
ATOM   2933  HN  THR P 189     -26.657-130.676  99.077  0.00 97.00      PROA   
ATOM   2934  CA  THR P 189     -24.953-130.252 100.198  0.00 97.00      PROA   
ATOM   2935  HA  THR P 189     -24.179-130.866 100.627  0.00 97.00      PROA   
ATOM   2936  CB  THR P 189     -24.229-129.213  99.308  0.00 97.00      PROA   
ATOM   2937  HB  THR P 189     -23.372-129.713  98.802  0.00 97.00      PROA   
ATOM   2938  OG1 THR P 189     -23.730-128.065  99.997  0.00 97.00      PROA   
ATOM   2939  HG1 THR P 189     -22.926-128.330 100.458  0.00 97.00      PROA   
ATOM   2940  CG2 THR P 189     -25.194-128.666  98.246  0.00 97.00      PROA   
ATOM   2941 HG21 THR P 189     -26.073-128.200  98.740  0.00 97.00      PROA   
ATOM   2942 HG22 THR P 189     -25.532-129.461  97.553  0.00 97.00      PROA   
ATOM   2943 HG23 THR P 189     -24.679-127.883  97.647  0.00 97.00      PROA   
ATOM   2944  C   THR P 189     -25.676-129.625 101.374  0.00 97.00      PROA   
ATOM   2945  O   THR P 189     -26.841-129.246 101.272  0.00 97.00      PROA   
ATOM   2946  N   LEU P 190     -24.983-129.555 102.537  0.00 97.00      PROA   
ATOM   2947  HN  LEU P 190     -24.022-129.838 102.540  0.00 97.00      PROA   
ATOM   2948  CA  LEU P 190     -25.551-129.147 103.806  0.00 97.00      PROA   
ATOM   2949  HA  LEU P 190     -26.560-128.791 103.653  0.00 97.00      PROA   
ATOM   2950  CB  LEU P 190     -25.556-130.301 104.854  0.00 97.00      PROA   
ATOM   2951  HB1 LEU P 190     -25.936-129.889 105.814  0.00 97.00      PROA   
ATOM   2952  HB2 LEU P 190     -24.512-130.645 105.022  0.00 97.00      PROA   
ATOM   2953  CG  LEU P 190     -26.415-131.560 104.531  0.00 97.00      PROA   
ATOM   2954  HG  LEU P 190     -26.519-132.115 105.496  0.00 97.00      PROA   
ATOM   2955  CD1 LEU P 190     -27.838-131.219 104.052  0.00 97.00      PROA   
ATOM   2956 HD11 LEU P 190     -27.800-130.644 103.106  0.00 97.00      PROA   
ATOM   2957 HD12 LEU P 190     -28.378-130.614 104.807  0.00 97.00      PROA   
ATOM   2958 HD13 LEU P 190     -28.408-132.152 103.863  0.00 97.00      PROA   
ATOM   2959  CD2 LEU P 190     -25.726-132.544 103.562  0.00 97.00      PROA   
ATOM   2960 HD21 LEU P 190     -24.694-132.765 103.902  0.00 97.00      PROA   
ATOM   2961 HD22 LEU P 190     -25.675-132.124 102.539  0.00 97.00      PROA   
ATOM   2962 HD23 LEU P 190     -26.295-133.497 103.512  0.00 97.00      PROA   
ATOM   2963  C   LEU P 190     -24.749-127.992 104.383  0.00 97.00      PROA   
ATOM   2964  O   LEU P 190     -23.652-128.164 104.911  0.00 97.00      PROA   
ATOM   2965  N   SER P 191     -25.307-126.763 104.335  0.00 97.00      PROA   
ATOM   2966  HN  SER P 191     -26.222-126.630 103.953  0.00 97.00      PROA   
ATOM   2967  CA  SER P 191     -24.593-125.562 104.732  0.00 97.00      PROA   
ATOM   2968  HA  SER P 191     -23.536-125.727 104.579  0.00 97.00      PROA   
ATOM   2969  CB  SER P 191     -24.945-124.371 103.784  0.00 97.00      PROA   
ATOM   2970  HB1 SER P 191     -26.027-124.415 103.544  0.00 97.00      PROA   
ATOM   2971  HB2 SER P 191     -24.391-124.510 102.830  0.00 97.00      PROA   
ATOM   2972  OG  SER P 191     -24.652-123.075 104.303  0.00 97.00      PROA   
ATOM   2973  HG1 SER P 191     -25.404-122.848 104.861  0.00 97.00      PROA   
ATOM   2974  C   SER P 191     -24.760-125.247 106.212  0.00 97.00      PROA   
ATOM   2975  O   SER P 191     -25.766-124.700 106.644  0.00 97.00      PROA   
ATOM   2976  N   CYS P 192     -23.733-125.558 107.037  0.00 97.00      PROA   
ATOM   2977  HN  CYS P 192     -22.960-126.082 106.688  0.00 97.00      PROA   
ATOM   2978  CA  CYS P 192     -23.704-125.179 108.444  0.00 97.00      PROA   
ATOM   2979  HA  CYS P 192     -24.716-125.127 108.817  0.00 97.00      PROA   
ATOM   2980  CB  CYS P 192     -22.938-126.212 109.311  0.00 97.00      PROA   
ATOM   2981  HB1 CYS P 192     -22.863-125.838 110.354  0.00 97.00      PROA   
ATOM   2982  HB2 CYS P 192     -21.907-126.339 108.915  0.00 97.00      PROA   
ATOM   2983  SG  CYS P 192     -23.801-127.818 109.293  0.00 97.00      PROA   
ATOM   2984  C   CYS P 192     -23.086-123.797 108.585  0.00 97.00      PROA   
ATOM   2985  O   CYS P 192     -21.870-123.631 108.508  0.00 97.00      PROA   
ATOM   2986  N   GLU P 193     -23.939-122.756 108.762  0.00 97.00      PROA   
ATOM   2987  HN  GLU P 193     -24.912-122.928 108.908  0.00 97.00      PROA   
ATOM   2988  CA  GLU P 193     -23.581-121.383 108.447  0.00 97.00      PROA   
ATOM   2989  HA  GLU P 193     -22.550-121.362 108.124  0.00 97.00      PROA   
ATOM   2990  CB  GLU P 193     -24.438-120.877 107.257  0.00 97.00      PROA   
ATOM   2991  HB1 GLU P 193     -24.202-121.530 106.386  0.00 97.00      PROA   
ATOM   2992  HB2 GLU P 193     -24.119-119.845 106.995  0.00 97.00      PROA   
ATOM   2993  CG  GLU P 193     -25.965-120.922 107.494  0.00 97.00      PROA   
ATOM   2994  HG1 GLU P 193     -26.217-120.434 108.458  0.00 97.00      PROA   
ATOM   2995  HG2 GLU P 193     -26.343-121.965 107.512  0.00 97.00      PROA   
ATOM   2996  CD  GLU P 193     -26.680-120.151 106.398  0.00 97.00      PROA   
ATOM   2997  OE1 GLU P 193     -27.112-118.999 106.672  0.00 97.00      PROA   
ATOM   2998  OE2 GLU P 193     -26.760-120.665 105.254  0.00 97.00      PROA   
ATOM   2999  C   GLU P 193     -23.682-120.386 109.594  0.00 97.00      PROA   
ATOM   3000  O   GLU P 193     -24.616-120.409 110.393  0.00 97.00      PROA   
ATOM   3001  N   THR P 194     -22.697-119.449 109.680  0.00 97.00      PROA   
ATOM   3002  HN  THR P 194     -21.878-119.529 109.117  0.00 97.00      PROA   
ATOM   3003  CA  THR P 194     -22.719-118.327 110.615  0.00 97.00      PROA   
ATOM   3004  HA  THR P 194     -23.473-118.501 111.372  0.00 97.00      PROA   
ATOM   3005  CB  THR P 194     -21.372-118.095 111.319  0.00 97.00      PROA   
ATOM   3006  HB  THR P 194     -21.435-117.196 111.980  0.00 97.00      PROA   
ATOM   3007  OG1 THR P 194     -20.293-117.913 110.402  0.00 97.00      PROA   
ATOM   3008  HG1 THR P 194     -19.773-117.179 110.740  0.00 97.00      PROA   
ATOM   3009  CG2 THR P 194     -21.030-119.303 112.206  0.00 97.00      PROA   
ATOM   3010 HG21 THR P 194     -20.947-120.226 111.595  0.00 97.00      PROA   
ATOM   3011 HG22 THR P 194     -21.812-119.452 112.979  0.00 97.00      PROA   
ATOM   3012 HG23 THR P 194     -20.057-119.135 112.717  0.00 97.00      PROA   
ATOM   3013  C   THR P 194     -23.069-117.010 109.936  0.00 97.00      PROA   
ATOM   3014  O   THR P 194     -23.778-116.190 110.515  0.00 97.00      PROA   
ATOM   3015  N   LYS P 195     -22.507-116.756 108.728  0.00 97.00      PROA   
ATOM   3016  HN  LYS P 195     -21.967-117.481 108.312  0.00 97.00      PROA   
ATOM   3017  CA  LYS P 195     -22.452-115.467 108.039  0.00 97.00      PROA   
ATOM   3018  HA  LYS P 195     -21.902-115.666 107.132  0.00 97.00      PROA   
ATOM   3019  CB  LYS P 195     -23.833-114.901 107.578  0.00 97.00      PROA   
ATOM   3020  HB1 LYS P 195     -23.811-113.787 107.606  0.00 97.00      PROA   
ATOM   3021  HB2 LYS P 195     -24.626-115.218 108.287  0.00 97.00      PROA   
ATOM   3022  CG  LYS P 195     -24.261-115.259 106.138  0.00 97.00      PROA   
ATOM   3023  HG1 LYS P 195     -23.426-115.031 105.439  0.00 97.00      PROA   
ATOM   3024  HG2 LYS P 195     -25.102-114.574 105.877  0.00 97.00      PROA   
ATOM   3025  CD  LYS P 195     -24.764-116.694 105.910  0.00 97.00      PROA   
ATOM   3026  HD1 LYS P 195     -25.540-116.905 106.681  0.00 97.00      PROA   
ATOM   3027  HD2 LYS P 195     -23.937-117.421 106.057  0.00 97.00      PROA   
ATOM   3028  CE  LYS P 195     -25.381-116.857 104.506  0.00 97.00      PROA   
ATOM   3029  HE1 LYS P 195     -24.611-116.740 103.717  0.00 97.00      PROA   
ATOM   3030  HE2 LYS P 195     -26.176-116.094 104.361  0.00 97.00      PROA   
ATOM   3031  NZ  LYS P 195     -26.008-118.178 104.339  0.00 97.00      PROA   
ATOM   3032  HZ1 LYS P 195     -26.554-118.389 105.207  0.00 97.00      PROA   
ATOM   3033  HZ2 LYS P 195     -25.313-118.947 104.274  0.00 97.00      PROA   
ATOM   3034  HZ3 LYS P 195     -26.667-118.234 103.542  0.00 97.00      PROA   
ATOM   3035  C   LYS P 195     -21.620-114.379 108.725  0.00 97.00      PROA   
ATOM   3036  O   LYS P 195     -21.006-113.554 108.051  0.00 97.00      PROA   
ATOM   3037  N   LEU P 196     -21.539-114.376 110.072  0.00 97.00      PROA   
ATOM   3038  HN  LEU P 196     -22.123-115.002 110.585  0.00 97.00      PROA   
ATOM   3039  CA  LEU P 196     -20.794-113.419 110.861  0.00 97.00      PROA   
ATOM   3040  HA  LEU P 196     -20.685-112.506 110.294  0.00 97.00      PROA   
ATOM   3041  CB  LEU P 196     -21.497-113.097 112.214  0.00 97.00      PROA   
ATOM   3042  HB1 LEU P 196     -20.796-112.518 112.852  0.00 97.00      PROA   
ATOM   3043  HB2 LEU P 196     -21.727-114.051 112.738  0.00 97.00      PROA   
ATOM   3044  CG  LEU P 196     -22.790-112.237 112.157  0.00 97.00      PROA   
ATOM   3045  HG  LEU P 196     -23.061-112.025 113.221  0.00 97.00      PROA   
ATOM   3046  CD1 LEU P 196     -22.553-110.875 111.479  0.00 97.00      PROA   
ATOM   3047 HD11 LEU P 196     -22.323-111.015 110.401  0.00 97.00      PROA   
ATOM   3048 HD12 LEU P 196     -21.705-110.344 111.960  0.00 97.00      PROA   
ATOM   3049 HD13 LEU P 196     -23.462-110.244 111.563  0.00 97.00      PROA   
ATOM   3050  CD2 LEU P 196     -24.005-112.957 111.542  0.00 97.00      PROA   
ATOM   3051 HD21 LEU P 196     -24.175-113.933 112.043  0.00 97.00      PROA   
ATOM   3052 HD22 LEU P 196     -23.847-113.132 110.459  0.00 97.00      PROA   
ATOM   3053 HD23 LEU P 196     -24.917-112.334 111.660  0.00 97.00      PROA   
ATOM   3054  C   LEU P 196     -19.394-113.922 111.173  0.00 97.00      PROA   
ATOM   3055  O   LEU P 196     -19.169-115.113 111.383  0.00 97.00      PROA   
ATOM   3056  N   LEU P 197     -18.421-112.979 111.240  0.00 97.00      PROA   
ATOM   3057  HN  LEU P 197     -18.605-112.034 110.985  0.00 97.00      PROA   
ATOM   3058  CA  LEU P 197     -17.109-113.207 111.806  0.00 97.00      PROA   
ATOM   3059  HA  LEU P 197     -17.116-114.141 112.350  0.00 97.00      PROA   
ATOM   3060  CB  LEU P 197     -15.984-113.233 110.740  0.00 97.00      PROA   
ATOM   3061  HB1 LEU P 197     -15.992-112.270 110.183  0.00 97.00      PROA   
ATOM   3062  HB2 LEU P 197     -16.226-114.038 110.010  0.00 97.00      PROA   
ATOM   3063  CG  LEU P 197     -14.550-113.483 111.272  0.00 97.00      PROA   
ATOM   3064  HG  LEU P 197     -14.288-112.668 111.986  0.00 97.00      PROA   
ATOM   3065  CD1 LEU P 197     -14.422-114.826 112.016  0.00 97.00      PROA   
ATOM   3066 HD11 LEU P 197     -14.718-115.659 111.343  0.00 97.00      PROA   
ATOM   3067 HD12 LEU P 197     -15.069-114.843 112.917  0.00 97.00      PROA   
ATOM   3068 HD13 LEU P 197     -13.370-114.983 112.336  0.00 97.00      PROA   
ATOM   3069  CD2 LEU P 197     -13.529-113.420 110.123  0.00 97.00      PROA   
ATOM   3070 HD21 LEU P 197     -13.579-112.433 109.616  0.00 97.00      PROA   
ATOM   3071 HD22 LEU P 197     -13.745-114.214 109.376  0.00 97.00      PROA   
ATOM   3072 HD23 LEU P 197     -12.500-113.567 110.512  0.00 97.00      PROA   
ATOM   3073  C   LEU P 197     -16.865-112.095 112.801  0.00 97.00      PROA   
ATOM   3074  O   LEU P 197     -17.137-110.929 112.523  0.00 97.00      PROA   
ATOM   3075  N   LEU P 198     -16.368-112.450 114.009  0.00 97.00      PROA   
ATOM   3076  HN  LEU P 198     -16.125-113.397 114.197  0.00 97.00      PROA   
ATOM   3077  CA  LEU P 198     -16.110-111.543 115.106  0.00 97.00      PROA   
ATOM   3078  HA  LEU P 198     -16.070-110.525 114.741  0.00 97.00      PROA   
ATOM   3079  CB  LEU P 198     -17.105-111.664 116.303  0.00 97.00      PROA   
ATOM   3080  HB1 LEU P 198     -16.744-111.018 117.134  0.00 97.00      PROA   
ATOM   3081  HB2 LEU P 198     -17.110-112.713 116.673  0.00 97.00      PROA   
ATOM   3082  CG  LEU P 198     -18.583-111.246 116.061  0.00 97.00      PROA   
ATOM   3083  HG  LEU P 198     -19.060-111.228 117.073  0.00 97.00      PROA   
ATOM   3084  CD1 LEU P 198     -18.725-109.829 115.476  0.00 97.00      PROA   
ATOM   3085 HD11 LEU P 198     -18.322-109.793 114.444  0.00 97.00      PROA   
ATOM   3086 HD12 LEU P 198     -18.175-109.093 116.098  0.00 97.00      PROA   
ATOM   3087 HD13 LEU P 198     -19.795-109.537 115.440  0.00 97.00      PROA   
ATOM   3088  CD2 LEU P 198     -19.391-112.268 115.242  0.00 97.00      PROA   
ATOM   3089 HD21 LEU P 198     -19.210-113.296 115.616  0.00 97.00      PROA   
ATOM   3090 HD22 LEU P 198     -19.106-112.220 114.174  0.00 97.00      PROA   
ATOM   3091 HD23 LEU P 198     -20.476-112.047 115.318  0.00 97.00      PROA   
ATOM   3092  C   LEU P 198     -14.730-111.926 115.592  0.00 97.00      PROA   
ATOM   3093  O   LEU P 198     -14.198-112.962 115.197  0.00 97.00      PROA   
ATOM   3094  N   GLN P 199     -14.101-111.084 116.452  0.00 97.00      PROA   
ATOM   3095  HN  GLN P 199     -14.530-110.223 116.715  0.00 97.00      PROA   
ATOM   3096  CA  GLN P 199     -12.779-111.323 117.016  0.00 97.00      PROA   
ATOM   3097  HA  GLN P 199     -12.085-111.329 116.188  0.00 97.00      PROA   
ATOM   3098  CB  GLN P 199     -12.368-110.207 118.017  0.00 97.00      PROA   
ATOM   3099  HB1 GLN P 199     -11.335-110.418 118.374  0.00 97.00      PROA   
ATOM   3100  HB2 GLN P 199     -13.041-110.244 118.904  0.00 97.00      PROA   
ATOM   3101  CG  GLN P 199     -12.396-108.757 117.465  0.00 97.00      PROA   
ATOM   3102  HG1 GLN P 199     -11.816-108.078 118.124  0.00 97.00      PROA   
ATOM   3103  HG2 GLN P 199     -13.449-108.398 117.461  0.00 97.00      PROA   
ATOM   3104  CD  GLN P 199     -11.897-108.627 116.020  0.00 97.00      PROA   
ATOM   3105  OE1 GLN P 199     -12.682-108.356 115.106  0.00 97.00      PROA   
ATOM   3106  NE2 GLN P 199     -10.565-108.802 115.803  0.00 97.00      PROA   
ATOM   3107 HE21 GLN P 199     -10.233-108.687 114.869  0.00 97.00      PROA   
ATOM   3108 HE22 GLN P 199      -9.950-109.007 116.563  0.00 97.00      PROA   
ATOM   3109  C   GLN P 199     -12.665-112.677 117.714  0.00 97.00      PROA   
ATOM   3110  O   GLN P 199     -13.555-113.101 118.449  0.00 97.00      PROA   
ATOM   3111  N   ARG P 200     -11.560-113.408 117.448  0.00 97.00      PROA   
ATOM   3112  HN  ARG P 200     -10.812-113.053 116.894  0.00 97.00      PROA   
ATOM   3113  CA  ARG P 200     -11.485-114.817 117.738  0.00 97.00      PROA   
ATOM   3114  HA  ARG P 200     -12.157-115.074 118.544  0.00 97.00      PROA   
ATOM   3115  CB  ARG P 200     -11.843-115.585 116.439  0.00 97.00      PROA   
ATOM   3116  HB1 ARG P 200     -11.098-115.312 115.656  0.00 97.00      PROA   
ATOM   3117  HB2 ARG P 200     -12.828-115.221 116.069  0.00 97.00      PROA   
ATOM   3118  CG  ARG P 200     -11.886-117.114 116.561  0.00 97.00      PROA   
ATOM   3119  HG1 ARG P 200     -11.294-117.447 117.437  0.00 97.00      PROA   
ATOM   3120  HG2 ARG P 200     -11.369-117.516 115.666  0.00 97.00      PROA   
ATOM   3121  CD  ARG P 200     -13.286-117.737 116.664  0.00 97.00      PROA   
ATOM   3122  HD1 ARG P 200     -13.975-117.089 117.243  0.00 97.00      PROA   
ATOM   3123  HD2 ARG P 200     -13.231-118.727 117.174  0.00 97.00      PROA   
ATOM   3124  NE  ARG P 200     -13.833-117.897 115.275  0.00 97.00      PROA   
ATOM   3125  HE  ARG P 200     -14.301-117.139 114.831  0.00 97.00      PROA   
ATOM   3126  CZ  ARG P 200     -13.671-119.025 114.555  0.00 97.00      PROA   
ATOM   3127  NH1 ARG P 200     -12.999-120.083 115.025  0.00 97.00      PROA   
ATOM   3128 HH11 ARG P 200     -12.242-119.891 115.646  0.00 97.00      PROA   
ATOM   3129 HH12 ARG P 200     -12.869-120.868 114.421  0.00 97.00      PROA   
ATOM   3130  NH2 ARG P 200     -14.106-119.104 113.288  0.00 97.00      PROA   
ATOM   3131 HH21 ARG P 200     -14.430-118.283 112.832  0.00 97.00      PROA   
ATOM   3132 HH22 ARG P 200     -13.749-119.873 112.762  0.00 97.00      PROA   
ATOM   3133  C   ARG P 200     -10.045-115.115 118.112  0.00 97.00      PROA   
ATOM   3134  O   ARG P 200      -9.162-114.550 117.468  0.00 97.00      PROA   
ATOM   3135  N   PRO P 201      -9.711-115.955 119.099  0.00 97.00      PROA   
ATOM   3136  CD  PRO P 201     -10.606-116.367 120.188  0.00 97.00      PROA   
ATOM   3137  HD1 PRO P 201     -11.520-116.860 119.790  0.00 97.00      PROA   
ATOM   3138  HD2 PRO P 201     -10.885-115.474 120.790  0.00 97.00      PROA   
ATOM   3139  CA  PRO P 201      -8.351-116.456 119.268  0.00 97.00      PROA   
ATOM   3140  HA  PRO P 201      -7.632-115.657 119.142  0.00 97.00      PROA   
ATOM   3141  CB  PRO P 201      -8.330-116.992 120.713  0.00 97.00      PROA   
ATOM   3142  HB1 PRO P 201      -8.009-116.167 121.389  0.00 97.00      PROA   
ATOM   3143  HB2 PRO P 201      -7.646-117.850 120.861  0.00 97.00      PROA   
ATOM   3144  CG  PRO P 201      -9.791-117.345 121.042  0.00 97.00      PROA   
ATOM   3145  HG1 PRO P 201     -10.007-118.383 120.714  0.00 97.00      PROA   
ATOM   3146  HG2 PRO P 201     -10.018-117.262 122.123  0.00 97.00      PROA   
ATOM   3147  C   PRO P 201      -8.019-117.522 118.231  0.00 97.00      PROA   
ATOM   3148  O   PRO P 201      -7.182-117.264 117.368  0.00 97.00      PROA   
ATOM   3149  N   GLY P 202      -8.668-118.706 118.271  0.00 97.00      PROA   
ATOM   3150  HN  GLY P 202      -9.253-118.932 119.047  0.00 97.00      PROA   
ATOM   3151  CA  GLY P 202      -8.520-119.739 117.267  0.00 97.00      PROA   
ATOM   3152  HA1 GLY P 202      -8.895-120.627 117.732  0.00 97.00      PROA   
ATOM   3153  HA2 GLY P 202      -7.490-119.824 116.953  0.00 97.00      PROA   
ATOM   3154  C   GLY P 202      -9.392-119.501 116.075  0.00 97.00      PROA   
ATOM   3155  O   GLY P 202     -10.582-119.756 116.150  0.00 97.00      PROA   
ATOM   3156  N   LEU P 203      -8.814-119.030 114.950  0.00 97.00      PROA   
ATOM   3157  HN  LEU P 203      -7.833-118.854 114.965  0.00 97.00      PROA   
ATOM   3158  CA  LEU P 203      -9.493-118.652 113.718  0.00 97.00      PROA   
ATOM   3159  HA  LEU P 203     -10.249-117.938 113.996  0.00 97.00      PROA   
ATOM   3160  CB  LEU P 203      -8.534-117.914 112.738  0.00 97.00      PROA   
ATOM   3161  HB1 LEU P 203      -8.855-118.056 111.683  0.00 97.00      PROA   
ATOM   3162  HB2 LEU P 203      -7.522-118.362 112.839  0.00 97.00      PROA   
ATOM   3163  CG  LEU P 203      -8.426-116.375 112.950  0.00 97.00      PROA   
ATOM   3164  HG  LEU P 203      -7.632-116.016 112.249  0.00 97.00      PROA   
ATOM   3165  CD1 LEU P 203      -9.724-115.641 112.554  0.00 97.00      PROA   
ATOM   3166 HD11 LEU P 203     -10.559-115.934 113.223  0.00 97.00      PROA   
ATOM   3167 HD12 LEU P 203     -10.003-115.883 111.507  0.00 97.00      PROA   
ATOM   3168 HD13 LEU P 203      -9.581-114.542 112.634  0.00 97.00      PROA   
ATOM   3169  CD2 LEU P 203      -7.982-115.969 114.368  0.00 97.00      PROA   
ATOM   3170 HD21 LEU P 203      -7.031-116.474 114.636  0.00 97.00      PROA   
ATOM   3171 HD22 LEU P 203      -8.753-116.250 115.117  0.00 97.00      PROA   
ATOM   3172 HD23 LEU P 203      -7.828-114.871 114.427  0.00 97.00      PROA   
ATOM   3173  C   LEU P 203     -10.270-119.744 112.984  0.00 97.00      PROA   
ATOM   3174  O   LEU P 203     -11.290-119.446 112.366  0.00 97.00      PROA   
ATOM   3175  N   GLN P 204      -9.820-121.020 112.999  0.00 97.00      PROA   
ATOM   3176  HN  GLN P 204      -9.079-121.295 113.614  0.00 97.00      PROA   
ATOM   3177  CA  GLN P 204     -10.327-122.085 112.142  0.00 97.00      PROA   
ATOM   3178  HA  GLN P 204     -10.313-121.712 111.129  0.00 97.00      PROA   
ATOM   3179  CB  GLN P 204      -9.403-123.327 112.267  0.00 97.00      PROA   
ATOM   3180  HB1 GLN P 204      -9.525-123.765 113.282  0.00 97.00      PROA   
ATOM   3181  HB2 GLN P 204      -8.353-122.954 112.218  0.00 97.00      PROA   
ATOM   3182  CG  GLN P 204      -9.551-124.459 111.224  0.00 97.00      PROA   
ATOM   3183  HG1 GLN P 204     -10.449-125.067 111.460  0.00 97.00      PROA   
ATOM   3184  HG2 GLN P 204      -8.671-125.132 111.296  0.00 97.00      PROA   
ATOM   3185  CD  GLN P 204      -9.697-123.941 109.788  0.00 97.00      PROA   
ATOM   3186  OE1 GLN P 204     -10.776-123.553 109.330  0.00 97.00      PROA   
ATOM   3187  NE2 GLN P 204      -8.567-123.942 109.032  0.00 97.00      PROA   
ATOM   3188 HE21 GLN P 204      -8.644-123.627 108.088  0.00 97.00      PROA   
ATOM   3189 HE22 GLN P 204      -7.703-124.243 109.432  0.00 97.00      PROA   
ATOM   3190  C   GLN P 204     -11.754-122.504 112.479  0.00 97.00      PROA   
ATOM   3191  O   GLN P 204     -12.272-122.204 113.544  0.00 97.00      PROA   
ATOM   3192  N   LEU P 205     -12.444-123.233 111.576  0.00 97.00      PROA   
ATOM   3193  HN  LEU P 205     -12.066-123.406 110.667  0.00 97.00      PROA   
ATOM   3194  CA  LEU P 205     -13.600-124.013 111.960  0.00 97.00      PROA   
ATOM   3195  HA  LEU P 205     -13.663-124.065 113.037  0.00 97.00      PROA   
ATOM   3196  CB  LEU P 205     -14.947-123.466 111.427  0.00 97.00      PROA   
ATOM   3197  HB1 LEU P 205     -15.759-124.193 111.648  0.00 97.00      PROA   
ATOM   3198  HB2 LEU P 205     -14.871-123.348 110.324  0.00 97.00      PROA   
ATOM   3199  CG  LEU P 205     -15.377-122.113 112.039  0.00 97.00      PROA   
ATOM   3200  HG  LEU P 205     -14.518-121.412 111.940  0.00 97.00      PROA   
ATOM   3201  CD1 LEU P 205     -16.558-121.503 111.261  0.00 97.00      PROA   
ATOM   3202 HD11 LEU P 205     -17.437-122.179 111.312  0.00 97.00      PROA   
ATOM   3203 HD12 LEU P 205     -16.283-121.354 110.196  0.00 97.00      PROA   
ATOM   3204 HD13 LEU P 205     -16.842-120.522 111.697  0.00 97.00      PROA   
ATOM   3205  CD2 LEU P 205     -15.741-122.248 113.530  0.00 97.00      PROA   
ATOM   3206 HD21 LEU P 205     -14.872-122.598 114.123  0.00 97.00      PROA   
ATOM   3207 HD22 LEU P 205     -16.568-122.981 113.651  0.00 97.00      PROA   
ATOM   3208 HD23 LEU P 205     -16.076-121.271 113.938  0.00 97.00      PROA   
ATOM   3209  C   LEU P 205     -13.407-125.434 111.489  0.00 97.00      PROA   
ATOM   3210  O   LEU P 205     -13.429-125.735 110.297  0.00 97.00      PROA   
ATOM   3211  N   TYR P 206     -13.245-126.362 112.459  0.00 97.00      PROA   
ATOM   3212  HN  TYR P 206     -13.164-126.086 113.413  0.00 97.00      PROA   
ATOM   3213  CA  TYR P 206     -13.324-127.790 112.228  0.00 97.00      PROA   
ATOM   3214  HA  TYR P 206     -13.075-128.007 111.197  0.00 97.00      PROA   
ATOM   3215  CB  TYR P 206     -12.435-128.642 113.175  0.00 97.00      PROA   
ATOM   3216  HB1 TYR P 206     -12.421-129.708 112.864  0.00 97.00      PROA   
ATOM   3217  HB2 TYR P 206     -12.809-128.582 114.220  0.00 97.00      PROA   
ATOM   3218  CG  TYR P 206     -11.024-128.122 113.166  0.00 97.00      PROA   
ATOM   3219  CD1 TYR P 206     -10.073-128.576 112.231  0.00 97.00      PROA   
ATOM   3220  HD1 TYR P 206     -10.352-129.324 111.502  0.00 97.00      PROA   
ATOM   3221  CE1 TYR P 206      -8.770-128.053 112.234  0.00 97.00      PROA   
ATOM   3222  HE1 TYR P 206      -8.045-128.392 111.507  0.00 97.00      PROA   
ATOM   3223  CZ  TYR P 206      -8.417-127.067 113.169  0.00 97.00      PROA   
ATOM   3224  OH  TYR P 206      -7.146-126.457 113.133  0.00 97.00      PROA   
ATOM   3225  HH  TYR P 206      -7.182-125.673 113.696  0.00 97.00      PROA   
ATOM   3226  CD2 TYR P 206     -10.634-127.180 114.132  0.00 97.00      PROA   
ATOM   3227  HD2 TYR P 206     -11.335-126.841 114.881  0.00 97.00      PROA   
ATOM   3228  CE2 TYR P 206      -9.349-126.644 114.122  0.00 97.00      PROA   
ATOM   3229  HE2 TYR P 206      -9.095-125.892 114.852  0.00 97.00      PROA   
ATOM   3230  C   TYR P 206     -14.768-128.147 112.473  0.00 97.00      PROA   
ATOM   3231  O   TYR P 206     -15.458-127.476 113.239  0.00 97.00      PROA   
ATOM   3232  N   PHE P 207     -15.274-129.201 111.803  0.00 97.00      PROA   
ATOM   3233  HN  PHE P 207     -14.706-129.764 111.202  0.00 97.00      PROA   
ATOM   3234  CA  PHE P 207     -16.679-129.539 111.875  0.00 97.00      PROA   
ATOM   3235  HA  PHE P 207     -17.137-129.077 112.738  0.00 97.00      PROA   
ATOM   3236  CB  PHE P 207     -17.470-129.165 110.594  0.00 97.00      PROA   
ATOM   3237  HB1 PHE P 207     -18.506-129.564 110.625  0.00 97.00      PROA   
ATOM   3238  HB2 PHE P 207     -16.958-129.610 109.715  0.00 97.00      PROA   
ATOM   3239  CG  PHE P 207     -17.556-127.672 110.374  0.00 97.00      PROA   
ATOM   3240  CD1 PHE P 207     -16.503-126.969 109.761  0.00 97.00      PROA   
ATOM   3241  HD1 PHE P 207     -15.584-127.484 109.520  0.00 97.00      PROA   
ATOM   3242  CE1 PHE P 207     -16.635-125.613 109.444  0.00 97.00      PROA   
ATOM   3243  HE1 PHE P 207     -15.810-125.086 108.985  0.00 97.00      PROA   
ATOM   3244  CZ  PHE P 207     -17.828-124.940 109.731  0.00 97.00      PROA   
ATOM   3245  HZ  PHE P 207     -17.928-123.891 109.491  0.00 97.00      PROA   
ATOM   3246  CD2 PHE P 207     -18.749-126.982 110.659  0.00 97.00      PROA   
ATOM   3247  HD2 PHE P 207     -19.575-127.509 111.114  0.00 97.00      PROA   
ATOM   3248  CE2 PHE P 207     -18.886-125.625 110.340  0.00 97.00      PROA   
ATOM   3249  HE2 PHE P 207     -19.809-125.107 110.558  0.00 97.00      PROA   
ATOM   3250  C   PHE P 207     -16.805-131.018 112.069  0.00 97.00      PROA   
ATOM   3251  O   PHE P 207     -15.875-131.771 111.820  0.00 97.00      PROA   
ATOM   3252  N   SER P 208     -17.988-131.466 112.526  0.00 97.00      PROA   
ATOM   3253  HN  SER P 208     -18.697-130.833 112.819  0.00 97.00      PROA   
ATOM   3254  CA  SER P 208     -18.323-132.866 112.602  0.00 97.00      PROA   
ATOM   3255  HA  SER P 208     -17.793-133.398 111.823  0.00 97.00      PROA   
ATOM   3256  CB  SER P 208     -17.993-133.524 113.968  0.00 97.00      PROA   
ATOM   3257  HB1 SER P 208     -16.888-133.553 114.083  0.00 97.00      PROA   
ATOM   3258  HB2 SER P 208     -18.374-134.567 114.012  0.00 97.00      PROA   
ATOM   3259  OG  SER P 208     -18.528-132.763 115.046  0.00 97.00      PROA   
ATOM   3260  HG1 SER P 208     -18.624-133.350 115.803  0.00 97.00      PROA   
ATOM   3261  C   SER P 208     -19.788-132.980 112.283  0.00 97.00      PROA   
ATOM   3262  O   SER P 208     -20.546-132.025 112.431  0.00 97.00      PROA   
ATOM   3263  N   PHE P 209     -20.195-134.168 111.789  0.00 97.00      PROA   
ATOM   3264  HN  PHE P 209     -19.553-134.923 111.699  0.00 97.00      PROA   
ATOM   3265  CA  PHE P 209     -21.537-134.452 111.343  0.00 97.00      PROA   
ATOM   3266  HA  PHE P 209     -22.206-133.691 111.725  0.00 97.00      PROA   
ATOM   3267  CB  PHE P 209     -21.622-134.552 109.793  0.00 97.00      PROA   
ATOM   3268  HB1 PHE P 209     -22.111-135.482 109.439  0.00 97.00      PROA   
ATOM   3269  HB2 PHE P 209     -20.600-134.521 109.355  0.00 97.00      PROA   
ATOM   3270  CG  PHE P 209     -22.417-133.400 109.241  0.00 97.00      PROA   
ATOM   3271  CD1 PHE P 209     -23.821-133.435 109.314  0.00 97.00      PROA   
ATOM   3272  HD1 PHE P 209     -24.310-134.269 109.796  0.00 97.00      PROA   
ATOM   3273  CE1 PHE P 209     -24.590-132.406 108.760  0.00 97.00      PROA   
ATOM   3274  HE1 PHE P 209     -25.666-132.453 108.816  0.00 97.00      PROA   
ATOM   3275  CZ  PHE P 209     -23.961-131.330 108.122  0.00 97.00      PROA   
ATOM   3276  HZ  PHE P 209     -24.549-130.534 107.689  0.00 97.00      PROA   
ATOM   3277  CD2 PHE P 209     -21.795-132.312 108.600  0.00 97.00      PROA   
ATOM   3278  HD2 PHE P 209     -20.718-132.272 108.526  0.00 97.00      PROA   
ATOM   3279  CE2 PHE P 209     -22.564-131.282 108.042  0.00 97.00      PROA   
ATOM   3280  HE2 PHE P 209     -22.082-130.453 107.547  0.00 97.00      PROA   
ATOM   3281  C   PHE P 209     -21.951-135.749 111.992  0.00 97.00      PROA   
ATOM   3282  O   PHE P 209     -21.148-136.665 112.154  0.00 97.00      PROA   
ATOM   3283  N   TYR P 210     -23.229-135.828 112.420  0.00 97.00      PROA   
ATOM   3284  HN  TYR P 210     -23.859-135.064 112.297  0.00 97.00      PROA   
ATOM   3285  CA  TYR P 210     -23.746-136.935 113.192  0.00 97.00      PROA   
ATOM   3286  HA  TYR P 210     -23.109-137.803 113.087  0.00 97.00      PROA   
ATOM   3287  CB  TYR P 210     -23.952-136.570 114.694  0.00 97.00      PROA   
ATOM   3288  HB1 TYR P 210     -24.250-137.463 115.283  0.00 97.00      PROA   
ATOM   3289  HB2 TYR P 210     -24.765-135.818 114.773  0.00 97.00      PROA   
ATOM   3290  CG  TYR P 210     -22.733-135.938 115.336  0.00 97.00      PROA   
ATOM   3291  CD1 TYR P 210     -22.481-134.560 115.186  0.00 97.00      PROA   
ATOM   3292  HD1 TYR P 210     -23.132-133.967 114.563  0.00 97.00      PROA   
ATOM   3293  CE1 TYR P 210     -21.424-133.939 115.862  0.00 97.00      PROA   
ATOM   3294  HE1 TYR P 210     -21.256-132.880 115.737  0.00 97.00      PROA   
ATOM   3295  CZ  TYR P 210     -20.611-134.688 116.720  0.00 97.00      PROA   
ATOM   3296  OH  TYR P 210     -19.573-134.074 117.455  0.00 97.00      PROA   
ATOM   3297  HH  TYR P 210     -19.888-133.216 117.766  0.00 97.00      PROA   
ATOM   3298  CD2 TYR P 210     -21.908-136.675 116.205  0.00 97.00      PROA   
ATOM   3299  HD2 TYR P 210     -22.119-137.719 116.378  0.00 97.00      PROA   
ATOM   3300  CE2 TYR P 210     -20.848-136.057 116.884  0.00 97.00      PROA   
ATOM   3301  HE2 TYR P 210     -20.232-136.626 117.565  0.00 97.00      PROA   
ATOM   3302  C   TYR P 210     -25.103-137.255 112.608  0.00 97.00      PROA   
ATOM   3303  O   TYR P 210     -25.698-136.434 111.912  0.00 97.00      PROA   
ATOM   3304  N   MET P 211     -25.628-138.471 112.894  0.00 97.00      PROA   
ATOM   3305  HN  MET P 211     -25.111-139.145 113.417  0.00 97.00      PROA   
ATOM   3306  CA  MET P 211     -26.995-138.829 112.581  0.00 97.00      PROA   
ATOM   3307  HA  MET P 211     -27.527-137.979 112.184  0.00 97.00      PROA   
ATOM   3308  CB  MET P 211     -27.073-139.997 111.562  0.00 97.00      PROA   
ATOM   3309  HB1 MET P 211     -28.119-140.371 111.507  0.00 97.00      PROA   
ATOM   3310  HB2 MET P 211     -26.424-140.829 111.918  0.00 97.00      PROA   
ATOM   3311  CG  MET P 211     -26.640-139.597 110.139  0.00 97.00      PROA   
ATOM   3312  HG1 MET P 211     -25.698-139.010 110.196  0.00 97.00      PROA   
ATOM   3313  HG2 MET P 211     -27.420-138.916 109.737  0.00 97.00      PROA   
ATOM   3314  SD  MET P 211     -26.388-140.991 108.993  0.00 97.00      PROA   
ATOM   3315  CE  MET P 211     -28.097-141.599 108.946  0.00 97.00      PROA   
ATOM   3316  HE1 MET P 211     -28.799-140.786 108.665  0.00 97.00      PROA   
ATOM   3317  HE2 MET P 211     -28.412-142.004 109.932  0.00 97.00      PROA   
ATOM   3318  HE3 MET P 211     -28.202-142.412 108.197  0.00 97.00      PROA   
ATOM   3319  C   MET P 211     -27.668-139.253 113.864  0.00 97.00      PROA   
ATOM   3320  O   MET P 211     -27.459-140.375 114.319  0.00 97.00      PROA   
ATOM   3321  N   GLY P 212     -28.516-138.375 114.471  0.00 97.00      PROA   
ATOM   3322  HN  GLY P 212     -28.760-137.515 114.023  0.00 97.00      PROA   
ATOM   3323  CA  GLY P 212     -29.135-138.572 115.779  0.00 97.00      PROA   
ATOM   3324  HA1 GLY P 212     -30.003-139.198 115.641  0.00 97.00      PROA   
ATOM   3325  HA2 GLY P 212     -29.395-137.592 116.143  0.00 97.00      PROA   
ATOM   3326  C   GLY P 212     -28.235-139.185 116.832  0.00 97.00      PROA   
ATOM   3327  O   GLY P 212     -27.187-138.645 117.182  0.00 97.00      PROA   
ATOM   3328  N   SER P 213     -28.648-140.358 117.357  0.00 97.00      PROA   
ATOM   3329  HN  SER P 213     -29.531-140.724 117.073  0.00 97.00      PROA   
ATOM   3330  CA  SER P 213     -27.912-141.119 118.355  0.00 97.00      PROA   
ATOM   3331  HA  SER P 213     -27.483-140.413 119.054  0.00 97.00      PROA   
ATOM   3332  CB  SER P 213     -28.877-142.045 119.155  0.00 97.00      PROA   
ATOM   3333  HB1 SER P 213     -29.322-142.806 118.480  0.00 97.00      PROA   
ATOM   3334  HB2 SER P 213     -29.703-141.425 119.564  0.00 97.00      PROA   
ATOM   3335  OG  SER P 213     -28.244-142.696 120.256  0.00 97.00      PROA   
ATOM   3336  HG1 SER P 213     -27.478-143.146 119.882  0.00 97.00      PROA   
ATOM   3337  C   SER P 213     -26.754-141.949 117.776  0.00 97.00      PROA   
ATOM   3338  O   SER P 213     -26.409-143.003 118.310  0.00 97.00      PROA   
ATOM   3339  N   LYS P 214     -26.084-141.508 116.685  0.00 97.00      PROA   
ATOM   3340  HN  LYS P 214     -26.390-140.707 116.177  0.00 97.00      PROA   
ATOM   3341  CA  LYS P 214     -24.829-142.126 116.297  0.00 97.00      PROA   
ATOM   3342  HA  LYS P 214     -24.329-142.424 117.210  0.00 97.00      PROA   
ATOM   3343  CB  LYS P 214     -24.971-143.424 115.459  0.00 97.00      PROA   
ATOM   3344  HB1 LYS P 214     -25.391-144.200 116.138  0.00 97.00      PROA   
ATOM   3345  HB2 LYS P 214     -23.967-143.780 115.140  0.00 97.00      PROA   
ATOM   3346  CG  LYS P 214     -25.892-143.309 114.232  0.00 97.00      PROA   
ATOM   3347  HG1 LYS P 214     -25.589-142.417 113.640  0.00 97.00      PROA   
ATOM   3348  HG2 LYS P 214     -26.940-143.147 114.566  0.00 97.00      PROA   
ATOM   3349  CD  LYS P 214     -25.819-144.537 113.306  0.00 97.00      PROA   
ATOM   3350  HD1 LYS P 214     -24.780-144.594 112.906  0.00 97.00      PROA   
ATOM   3351  HD2 LYS P 214     -26.502-144.363 112.444  0.00 97.00      PROA   
ATOM   3352  CE  LYS P 214     -26.176-145.866 113.991  0.00 97.00      PROA   
ATOM   3353  HE1 LYS P 214     -27.229-145.855 114.340  0.00 97.00      PROA   
ATOM   3354  HE2 LYS P 214     -25.510-146.065 114.857  0.00 97.00      PROA   
ATOM   3355  NZ  LYS P 214     -26.016-146.997 113.045  0.00 97.00      PROA   
ATOM   3356  HZ1 LYS P 214     -25.023-147.044 112.738  0.00 97.00      PROA   
ATOM   3357  HZ2 LYS P 214     -26.624-146.844 112.216  0.00 97.00      PROA   
ATOM   3358  HZ3 LYS P 214     -26.275-147.891 113.510  0.00 97.00      PROA   
ATOM   3359  C   LYS P 214     -23.846-141.185 115.630  0.00 97.00      PROA   
ATOM   3360  O   LYS P 214     -24.177-140.379 114.763  0.00 97.00      PROA   
ATOM   3361  N   THR P 215     -22.561-141.310 116.035  0.00 97.00      PROA   
ATOM   3362  HN  THR P 215     -22.325-141.918 116.791  0.00 97.00      PROA   
ATOM   3363  CA  THR P 215     -21.402-140.716 115.398  0.00 97.00      PROA   
ATOM   3364  HA  THR P 215     -21.570-139.651 115.328  0.00 97.00      PROA   
ATOM   3365  CB  THR P 215     -20.127-140.976 116.199  0.00 97.00      PROA   
ATOM   3366  HB  THR P 215     -19.208-140.745 115.611  0.00 97.00      PROA   
ATOM   3367  OG1 THR P 215     -20.073-142.331 116.636  0.00 97.00      PROA   
ATOM   3368  HG1 THR P 215     -20.017-142.865 115.841  0.00 97.00      PROA   
ATOM   3369  CG2 THR P 215     -20.113-140.089 117.455  0.00 97.00      PROA   
ATOM   3370 HG21 THR P 215     -21.029-140.248 118.062  0.00 97.00      PROA   
ATOM   3371 HG22 THR P 215     -20.042-139.018 117.177  0.00 97.00      PROA   
ATOM   3372 HG23 THR P 215     -19.233-140.348 118.084  0.00 97.00      PROA   
ATOM   3373  C   THR P 215     -21.159-141.233 113.993  0.00 97.00      PROA   
ATOM   3374  O   THR P 215     -21.236-142.433 113.736  0.00 97.00      PROA   
ATOM   3375  N   LEU P 216     -20.780-140.326 113.067  0.00 97.00      PROA   
ATOM   3376  HN  LEU P 216     -20.828-139.347 113.254  0.00 97.00      PROA   
ATOM   3377  CA  LEU P 216     -20.146-140.687 111.814  0.00 97.00      PROA   
ATOM   3378  HA  LEU P 216     -20.435-141.693 111.548  0.00 97.00      PROA   
ATOM   3379  CB  LEU P 216     -20.550-139.735 110.662  0.00 97.00      PROA   
ATOM   3380  HB1 LEU P 216     -20.009-139.997 109.729  0.00 97.00      PROA   
ATOM   3381  HB2 LEU P 216     -20.272-138.695 110.937  0.00 97.00      PROA   
ATOM   3382  CG  LEU P 216     -22.065-139.765 110.339  0.00 97.00      PROA   
ATOM   3383  HG  LEU P 216     -22.629-139.447 111.249  0.00 97.00      PROA   
ATOM   3384  CD1 LEU P 216     -22.409-138.769 109.219  0.00 97.00      PROA   
ATOM   3385 HD11 LEU P 216     -21.886-139.052 108.280  0.00 97.00      PROA   
ATOM   3386 HD12 LEU P 216     -22.099-137.744 109.506  0.00 97.00      PROA   
ATOM   3387 HD13 LEU P 216     -23.502-138.771 109.026  0.00 97.00      PROA   
ATOM   3388  CD2 LEU P 216     -22.548-141.175 109.954  0.00 97.00      PROA   
ATOM   3389 HD21 LEU P 216     -22.422-141.887 110.796  0.00 97.00      PROA   
ATOM   3390 HD22 LEU P 216     -21.981-141.548 109.075  0.00 97.00      PROA   
ATOM   3391 HD23 LEU P 216     -23.623-141.146 109.687  0.00 97.00      PROA   
ATOM   3392  C   LEU P 216     -18.643-140.719 112.027  0.00 97.00      PROA   
ATOM   3393  O   LEU P 216     -18.169-140.469 113.132  0.00 97.00      PROA   
ATOM   3394  N   ARG P 217     -17.849-141.077 110.985  0.00 97.00      PROA   
ATOM   3395  HN  ARG P 217     -18.250-141.306 110.101  0.00 97.00      PROA   
ATOM   3396  CA  ARG P 217     -16.397-141.163 111.077  0.00 97.00      PROA   
ATOM   3397  HA  ARG P 217     -16.164-141.694 111.991  0.00 97.00      PROA   
ATOM   3398  CB  ARG P 217     -15.746-141.949 109.907  0.00 97.00      PROA   
ATOM   3399  HB1 ARG P 217     -14.637-141.876 109.997  0.00 97.00      PROA   
ATOM   3400  HB2 ARG P 217     -16.042-141.473 108.947  0.00 97.00      PROA   
ATOM   3401  CG  ARG P 217     -16.078-143.452 109.857  0.00 97.00      PROA   
ATOM   3402  HG1 ARG P 217     -17.177-143.593 109.769  0.00 97.00      PROA   
ATOM   3403  HG2 ARG P 217     -15.750-143.922 110.811  0.00 97.00      PROA   
ATOM   3404  CD  ARG P 217     -15.388-144.140 108.667  0.00 97.00      PROA   
ATOM   3405  HD1 ARG P 217     -14.289-143.964 108.668  0.00 97.00      PROA   
ATOM   3406  HD2 ARG P 217     -15.800-143.744 107.713  0.00 97.00      PROA   
ATOM   3407  NE  ARG P 217     -15.683-145.608 108.704  0.00 97.00      PROA   
ATOM   3408  HE  ARG P 217     -16.442-145.962 108.166  0.00 97.00      PROA   
ATOM   3409  CZ  ARG P 217     -14.949-146.514 109.385  0.00 97.00      PROA   
ATOM   3410  NH1 ARG P 217     -13.917-146.169 110.169  0.00 97.00      PROA   
ATOM   3411 HH11 ARG P 217     -13.718-145.203 110.295  0.00 97.00      PROA   
ATOM   3412 HH12 ARG P 217     -13.413-146.882 110.650  0.00 97.00      PROA   
ATOM   3413  NH2 ARG P 217     -15.262-147.818 109.272  0.00 97.00      PROA   
ATOM   3414 HH21 ARG P 217     -16.024-148.086 108.690  0.00 97.00      PROA   
ATOM   3415 HH22 ARG P 217     -14.705-148.492 109.749  0.00 97.00      PROA   
ATOM   3416  C   ARG P 217     -15.704-139.810 111.181  0.00 97.00      PROA   
ATOM   3417  O   ARG P 217     -15.089-139.326 110.232  0.00 97.00      PROA   
ATOM   3418  N   GLY P 218     -15.781-139.190 112.380  0.00 97.00      PROA   
ATOM   3419  HN  GLY P 218     -16.401-139.581 113.059  0.00 97.00      PROA   
ATOM   3420  CA  GLY P 218     -15.028-138.025 112.805  0.00 97.00      PROA   
ATOM   3421  HA1 GLY P 218     -15.297-137.843 113.835  0.00 97.00      PROA   
ATOM   3422  HA2 GLY P 218     -15.283-137.207 112.147  0.00 97.00      PROA   
ATOM   3423  C   GLY P 218     -13.536-138.203 112.782  0.00 97.00      PROA   
ATOM   3424  O   GLY P 218     -13.023-139.319 112.737  0.00 97.00      PROA   
ATOM   3425  N   ARG P 219     -12.821-137.060 112.866  0.00 97.00      PROA   
ATOM   3426  HN  ARG P 219     -13.289-136.181 112.917  0.00 97.00      PROA   
ATOM   3427  CA  ARG P 219     -11.382-136.978 112.898  0.00 97.00      PROA   
ATOM   3428  HA  ARG P 219     -11.064-137.356 113.859  0.00 97.00      PROA   
ATOM   3429  CB  ARG P 219     -10.636-137.762 111.758  0.00 97.00      PROA   
ATOM   3430  HB1 ARG P 219     -10.781-138.847 111.959  0.00 97.00      PROA   
ATOM   3431  HB2 ARG P 219      -9.543-137.598 111.829  0.00 97.00      PROA   
ATOM   3432  CG  ARG P 219     -11.142-137.517 110.317  0.00 97.00      PROA   
ATOM   3433  HG1 ARG P 219     -11.093-136.435 110.068  0.00 97.00      PROA   
ATOM   3434  HG2 ARG P 219     -12.209-137.822 110.266  0.00 97.00      PROA   
ATOM   3435  CD  ARG P 219     -10.401-138.307 109.224  0.00 97.00      PROA   
ATOM   3436  HD1 ARG P 219     -10.965-138.230 108.264  0.00 97.00      PROA   
ATOM   3437  HD2 ARG P 219     -10.284-139.373 109.510  0.00 97.00      PROA   
ATOM   3438  NE  ARG P 219      -9.056-137.671 109.065  0.00 97.00      PROA   
ATOM   3439  HE  ARG P 219      -8.767-136.975 109.725  0.00 97.00      PROA   
ATOM   3440  CZ  ARG P 219      -8.345-137.666 107.925  0.00 97.00      PROA   
ATOM   3441  NH1 ARG P 219      -8.469-138.657 107.046  0.00 97.00      PROA   
ATOM   3442 HH11 ARG P 219      -8.961-139.446 107.394  0.00 97.00      PROA   
ATOM   3443 HH12 ARG P 219      -7.794-138.717 106.316  0.00 97.00      PROA   
ATOM   3444  NH2 ARG P 219      -7.479-136.665 107.699  0.00 97.00      PROA   
ATOM   3445 HH21 ARG P 219      -7.159-136.490 106.775  0.00 97.00      PROA   
ATOM   3446 HH22 ARG P 219      -7.418-135.934 108.385  0.00 97.00      PROA   
ATOM   3447  C   ARG P 219     -11.104-135.492 112.896  0.00 97.00      PROA   
ATOM   3448  O   ARG P 219     -11.790-134.723 113.567  0.00 97.00      PROA   
ATOM   3449  N   ASP P 220     -10.107-135.046 112.113  0.00 97.00      PROA   
ATOM   3450  HN  ASP P 220      -9.478-135.692 111.680  0.00 97.00      PROA   
ATOM   3451  CA  ASP P 220      -9.848-133.695 111.679  0.00 97.00      PROA   
ATOM   3452  HA  ASP P 220     -10.014-133.014 112.504  0.00 97.00      PROA   
ATOM   3453  CB  ASP P 220      -8.354-133.591 111.221  0.00 97.00      PROA   
ATOM   3454  HB1 ASP P 220      -7.722-133.654 112.136  0.00 97.00      PROA   
ATOM   3455  HB2 ASP P 220      -8.136-132.621 110.737  0.00 97.00      PROA   
ATOM   3456  CG  ASP P 220      -7.881-134.745 110.325  0.00 97.00      PROA   
ATOM   3457  OD1 ASP P 220      -7.349-134.455 109.226  0.00 97.00      PROA   
ATOM   3458  OD2 ASP P 220      -7.963-135.921 110.761  0.00 97.00      PROA   
ATOM   3459  C   ASP P 220     -10.823-133.336 110.549  0.00 97.00      PROA   
ATOM   3460  O   ASP P 220     -10.438-133.002 109.430  0.00 97.00      PROA   
ATOM   3461  N   THR P 221     -12.148-133.425 110.818  0.00 97.00      PROA   
ATOM   3462  HN  THR P 221     -12.461-133.702 111.725  0.00 97.00      PROA   
ATOM   3463  CA  THR P 221     -13.174-133.340 109.790  0.00 97.00      PROA   
ATOM   3464  HA  THR P 221     -12.753-133.846 108.932  0.00 97.00      PROA   
ATOM   3465  CB  THR P 221     -14.444-134.129 110.115  0.00 97.00      PROA   
ATOM   3466  HB  THR P 221     -15.334-133.754 109.559  0.00 97.00      PROA   
ATOM   3467  OG1 THR P 221     -14.716-134.131 111.509  0.00 97.00      PROA   
ATOM   3468  HG1 THR P 221     -14.989-133.233 111.719  0.00 97.00      PROA   
ATOM   3469  CG2 THR P 221     -14.214-135.596 109.718  0.00 97.00      PROA   
ATOM   3470 HG21 THR P 221     -13.375-136.011 110.310  0.00 97.00      PROA   
ATOM   3471 HG22 THR P 221     -13.967-135.686 108.641  0.00 97.00      PROA   
ATOM   3472 HG23 THR P 221     -15.120-136.201 109.934  0.00 97.00      PROA   
ATOM   3473  C   THR P 221     -13.508-131.942 109.281  0.00 97.00      PROA   
ATOM   3474  O   THR P 221     -13.619-130.967 110.020  0.00 97.00      PROA   
ATOM   3475  N   SER P 222     -13.693-131.851 107.944  0.00 97.00      PROA   
ATOM   3476  HN  SER P 222     -13.500-132.641 107.367  0.00 97.00      PROA   
ATOM   3477  CA  SER P 222     -14.096-130.667 107.210  0.00 97.00      PROA   
ATOM   3478  HA  SER P 222     -13.586-129.815 107.639  0.00 97.00      PROA   
ATOM   3479  CB  SER P 222     -13.724-130.799 105.712  0.00 97.00      PROA   
ATOM   3480  HB1 SER P 222     -13.860-129.839 105.171  0.00 97.00      PROA   
ATOM   3481  HB2 SER P 222     -14.371-131.569 105.233  0.00 97.00      PROA   
ATOM   3482  OG  SER P 222     -12.374-131.235 105.570  0.00 97.00      PROA   
ATOM   3483  HG1 SER P 222     -11.843-130.743 106.203  0.00 97.00      PROA   
ATOM   3484  C   SER P 222     -15.596-130.441 107.315  0.00 97.00      PROA   
ATOM   3485  O   SER P 222     -16.323-131.257 107.877  0.00 97.00      PROA   
ATOM   3486  N   SER P 223     -16.094-129.299 106.776  0.00 97.00      PROA   
ATOM   3487  HN  SER P 223     -15.488-128.620 106.364  0.00 97.00      PROA   
ATOM   3488  CA  SER P 223     -17.464-128.821 106.880  0.00 97.00      PROA   
ATOM   3489  HA  SER P 223     -17.667-128.632 107.918  0.00 97.00      PROA   
ATOM   3490  CB  SER P 223     -17.623-127.502 106.092  0.00 97.00      PROA   
ATOM   3491  HB1 SER P 223     -18.609-127.033 106.299  0.00 97.00      PROA   
ATOM   3492  HB2 SER P 223     -17.546-127.694 105.000  0.00 97.00      PROA   
ATOM   3493  OG  SER P 223     -16.591-126.586 106.445  0.00 97.00      PROA   
ATOM   3494  HG1 SER P 223     -16.780-126.287 107.339  0.00 97.00      PROA   
ATOM   3495  C   SER P 223     -18.551-129.759 106.397  0.00 97.00      PROA   
ATOM   3496  O   SER P 223     -19.608-129.841 107.019  0.00 97.00      PROA   
ATOM   3497  N   GLU P 224     -18.317-130.476 105.278  0.00 97.00      PROA   
ATOM   3498  HN  GLU P 224     -17.426-130.450 104.839  0.00 97.00      PROA   
ATOM   3499  CA  GLU P 224     -19.326-131.273 104.616  0.00 97.00      PROA   
ATOM   3500  HA  GLU P 224     -20.224-131.307 105.219  0.00 97.00      PROA   
ATOM   3501  CB  GLU P 224     -19.722-130.716 103.219  0.00 97.00      PROA   
ATOM   3502  HB1 GLU P 224     -20.301-131.505 102.686  0.00 97.00      PROA   
ATOM   3503  HB2 GLU P 224     -18.814-130.518 102.611  0.00 97.00      PROA   
ATOM   3504  CG  GLU P 224     -20.600-129.444 103.267  0.00 97.00      PROA   
ATOM   3505  HG1 GLU P 224     -19.982-128.524 103.297  0.00 97.00      PROA   
ATOM   3506  HG2 GLU P 224     -21.259-129.461 104.162  0.00 97.00      PROA   
ATOM   3507  CD  GLU P 224     -21.510-129.412 102.044  0.00 97.00      PROA   
ATOM   3508  OE1 GLU P 224     -22.356-130.335 101.942  0.00 97.00      PROA   
ATOM   3509  OE2 GLU P 224     -21.360-128.494 101.199  0.00 97.00      PROA   
ATOM   3510  C   GLU P 224     -18.864-132.705 104.453  0.00 97.00      PROA   
ATOM   3511  O   GLU P 224     -17.687-133.035 104.588  0.00 97.00      PROA   
ATOM   3512  N   TYR P 225     -19.837-133.589 104.139  0.00 97.00      PROA   
ATOM   3513  HN  TYR P 225     -20.775-133.269 104.028  0.00 97.00      PROA   
ATOM   3514  CA  TYR P 225     -19.640-134.980 103.805  0.00 97.00      PROA   
ATOM   3515  HA  TYR P 225     -18.587-135.170 103.646  0.00 97.00      PROA   
ATOM   3516  CB  TYR P 225     -20.212-135.938 104.905  0.00 97.00      PROA   
ATOM   3517  HB1 TYR P 225     -19.775-135.654 105.888  0.00 97.00      PROA   
ATOM   3518  HB2 TYR P 225     -19.900-136.981 104.685  0.00 97.00      PROA   
ATOM   3519  CG  TYR P 225     -21.725-135.906 105.040  0.00 97.00      PROA   
ATOM   3520  CD1 TYR P 225     -22.516-136.938 104.500  0.00 97.00      PROA   
ATOM   3521  HD1 TYR P 225     -22.045-137.760 103.980  0.00 97.00      PROA   
ATOM   3522  CE1 TYR P 225     -23.913-136.900 104.606  0.00 97.00      PROA   
ATOM   3523  HE1 TYR P 225     -24.508-137.694 104.179  0.00 97.00      PROA   
ATOM   3524  CZ  TYR P 225     -24.537-135.821 105.243  0.00 97.00      PROA   
ATOM   3525  OH  TYR P 225     -25.944-135.749 105.310  0.00 97.00      PROA   
ATOM   3526  HH  TYR P 225     -26.301-136.580 104.990  0.00 97.00      PROA   
ATOM   3527  CD2 TYR P 225     -22.365-134.852 105.718  0.00 97.00      PROA   
ATOM   3528  HD2 TYR P 225     -21.779-134.057 106.153  0.00 97.00      PROA   
ATOM   3529  CE2 TYR P 225     -23.761-134.801 105.806  0.00 97.00      PROA   
ATOM   3530  HE2 TYR P 225     -24.243-133.969 106.297  0.00 97.00      PROA   
ATOM   3531  C   TYR P 225     -20.373-135.112 102.482  0.00 97.00      PROA   
ATOM   3532  O   TYR P 225     -21.196-134.259 102.154  0.00 97.00      PROA   
ATOM   3533  N   GLN P 226     -20.100-136.165 101.669  0.00 97.00      PROA   
ATOM   3534  HN  GLN P 226     -19.421-136.858 101.902  0.00 97.00      PROA   
ATOM   3535  CA  GLN P 226     -20.832-136.353 100.427  0.00 97.00      PROA   
ATOM   3536  HA  GLN P 226     -21.745-135.787 100.512  0.00 97.00      PROA   
ATOM   3537  CB  GLN P 226     -20.095-135.852  99.148  0.00 97.00      PROA   
ATOM   3538  HB1 GLN P 226     -20.427-136.427  98.254  0.00 97.00      PROA   
ATOM   3539  HB2 GLN P 226     -19.006-136.040  99.263  0.00 97.00      PROA   
ATOM   3540  CG  GLN P 226     -20.333-134.357  98.822  0.00 97.00      PROA   
ATOM   3541  HG1 GLN P 226     -19.886-134.099  97.840  0.00 97.00      PROA   
ATOM   3542  HG2 GLN P 226     -19.858-133.734  99.610  0.00 97.00      PROA   
ATOM   3543  CD  GLN P 226     -21.836-134.050  98.762  0.00 97.00      PROA   
ATOM   3544  OE1 GLN P 226     -22.639-134.885  98.327  0.00 97.00      PROA   
ATOM   3545  NE2 GLN P 226     -22.233-132.843  99.250  0.00 97.00      PROA   
ATOM   3546 HE21 GLN P 226     -23.206-132.728  99.449  0.00 97.00      PROA   
ATOM   3547 HE22 GLN P 226     -21.573-132.208  99.647  0.00 97.00      PROA   
ATOM   3548  C   GLN P 226     -21.374-137.744 100.262  0.00 97.00      PROA   
ATOM   3549  O   GLN P 226     -20.895-138.707 100.857  0.00 97.00      PROA   
ATOM   3550  N   ILE P 227     -22.467-137.837  99.464  0.00 97.00      PROA   
ATOM   3551  HN  ILE P 227     -22.781-137.035  98.959  0.00 97.00      PROA   
ATOM   3552  CA  ILE P 227     -23.342-138.988  99.436  0.00 97.00      PROA   
ATOM   3553  HA  ILE P 227     -22.930-139.758 100.073  0.00 97.00      PROA   
ATOM   3554  CB  ILE P 227     -24.761-138.678  99.922  0.00 97.00      PROA   
ATOM   3555  HB  ILE P 227     -25.386-138.273  99.092  0.00 97.00      PROA   
ATOM   3556  CG2 ILE P 227     -25.375-140.006 100.416  0.00 97.00      PROA   
ATOM   3557 HG21 ILE P 227     -24.804-140.399 101.283  0.00 97.00      PROA   
ATOM   3558 HG22 ILE P 227     -25.375-140.774  99.617  0.00 97.00      PROA   
ATOM   3559 HG23 ILE P 227     -26.422-139.856 100.744  0.00 97.00      PROA   
ATOM   3560  CG1 ILE P 227     -24.775-137.598 101.040  0.00 97.00      PROA   
ATOM   3561 HG11 ILE P 227     -24.339-136.648 100.661  0.00 97.00      PROA   
ATOM   3562 HG12 ILE P 227     -24.144-137.953 101.884  0.00 97.00      PROA   
ATOM   3563  CD  ILE P 227     -26.184-137.269 101.552  0.00 97.00      PROA   
ATOM   3564  HD1 ILE P 227     -26.612-138.122 102.119  0.00 97.00      PROA   
ATOM   3565  HD2 ILE P 227     -26.858-137.038 100.699  0.00 97.00      PROA   
ATOM   3566  HD3 ILE P 227     -26.154-136.385 102.223  0.00 97.00      PROA   
ATOM   3567  C   ILE P 227     -23.373-139.513  98.017  0.00 97.00      PROA   
ATOM   3568  O   ILE P 227     -23.633-138.781  97.067  0.00 97.00      PROA   
ATOM   3569  N   LEU P 228     -23.087-140.820  97.839  0.00 97.00      PROA   
ATOM   3570  HN  LEU P 228     -22.894-141.404  98.624  0.00 97.00      PROA   
ATOM   3571  CA  LEU P 228     -22.825-141.416  96.544  0.00 97.00      PROA   
ATOM   3572  HA  LEU P 228     -22.528-140.649  95.841  0.00 97.00      PROA   
ATOM   3573  CB  LEU P 228     -21.673-142.452  96.658  0.00 97.00      PROA   
ATOM   3574  HB1 LEU P 228     -21.562-142.967  95.678  0.00 97.00      PROA   
ATOM   3575  HB2 LEU P 228     -21.928-143.222  97.418  0.00 97.00      PROA   
ATOM   3576  CG  LEU P 228     -20.273-141.862  97.003  0.00 97.00      PROA   
ATOM   3577  HG  LEU P 228     -20.120-140.961  96.364  0.00 97.00      PROA   
ATOM   3578  CD1 LEU P 228     -20.084-141.442  98.476  0.00 97.00      PROA   
ATOM   3579 HD11 LEU P 228     -20.338-142.286  99.152  0.00 97.00      PROA   
ATOM   3580 HD12 LEU P 228     -20.711-140.569  98.738  0.00 97.00      PROA   
ATOM   3581 HD13 LEU P 228     -19.027-141.156  98.657  0.00 97.00      PROA   
ATOM   3582  CD2 LEU P 228     -19.167-142.871  96.640  0.00 97.00      PROA   
ATOM   3583 HD21 LEU P 228     -19.229-143.151  95.568  0.00 97.00      PROA   
ATOM   3584 HD22 LEU P 228     -19.275-143.789  97.256  0.00 97.00      PROA   
ATOM   3585 HD23 LEU P 228     -18.167-142.431  96.835  0.00 97.00      PROA   
ATOM   3586  C   LEU P 228     -24.078-142.075  95.988  0.00 97.00      PROA   
ATOM   3587  O   LEU P 228     -24.027-142.772  94.977  0.00 97.00      PROA   
ATOM   3588  N   THR P 229     -25.220-141.824  96.664  0.00 97.00      PROA   
ATOM   3589  HN  THR P 229     -25.142-141.179  97.418  0.00 97.00      PROA   
ATOM   3590  CA  THR P 229     -26.546-142.392  96.489  0.00 97.00      PROA   
ATOM   3591  HA  THR P 229     -27.104-141.770  95.805  0.00 97.00      PROA   
ATOM   3592  CB  THR P 229     -26.624-143.872  96.059  0.00 97.00      PROA   
ATOM   3593  HB  THR P 229     -25.827-144.444  96.587  0.00 97.00      PROA   
ATOM   3594  OG1 THR P 229     -26.422-143.984  94.659  0.00 97.00      PROA   
ATOM   3595  HG1 THR P 229     -25.558-143.595  94.497  0.00 97.00      PROA   
ATOM   3596  CG2 THR P 229     -27.979-144.567  96.336  0.00 97.00      PROA   
ATOM   3597 HG21 THR P 229     -28.808-144.060  95.808  0.00 97.00      PROA   
ATOM   3598 HG22 THR P 229     -28.219-144.605  97.413  0.00 97.00      PROA   
ATOM   3599 HG23 THR P 229     -27.937-145.615  95.967  0.00 97.00      PROA   
ATOM   3600  C   THR P 229     -27.123-142.241  97.867  0.00 97.00      PROA   
ATOM   3601  O   THR P 229     -26.841-143.064  98.735  0.00 97.00      PROA   
ATOM   3602  N   ALA P 230     -27.913-141.173  98.152  0.00 97.00      PROA   
ATOM   3603  HN  ALA P 230     -28.070-140.426  97.509  0.00 97.00      PROA   
ATOM   3604  CA  ALA P 230     -28.630-141.086  99.414  0.00 97.00      PROA   
ATOM   3605  HA  ALA P 230     -27.923-141.303 100.199  0.00 97.00      PROA   
ATOM   3606  CB  ALA P 230     -29.223-139.691  99.676  0.00 97.00      PROA   
ATOM   3607  HB1 ALA P 230     -29.969-139.424  98.898  0.00 97.00      PROA   
ATOM   3608  HB2 ALA P 230     -28.410-138.931  99.665  0.00 97.00      PROA   
ATOM   3609  HB3 ALA P 230     -29.706-139.652 100.674  0.00 97.00      PROA   
ATOM   3610  C   ALA P 230     -29.717-142.135  99.489  0.00 97.00      PROA   
ATOM   3611  O   ALA P 230     -30.356-142.426  98.492  0.00 97.00      PROA   
ATOM   3612  N   ARG P 231     -29.927-142.753 100.667  0.00 97.00      PROA   
ATOM   3613  HN  ARG P 231     -29.367-142.497 101.455  0.00 97.00      PROA   
ATOM   3614  CA  ARG P 231     -30.692-143.973 100.802  0.00 97.00      PROA   
ATOM   3615  HA  ARG P 231     -31.139-144.231  99.854  0.00 97.00      PROA   
ATOM   3616  CB  ARG P 231     -29.768-145.147 101.216  0.00 97.00      PROA   
ATOM   3617  HB1 ARG P 231     -30.390-146.020 101.485  0.00 97.00      PROA   
ATOM   3618  HB2 ARG P 231     -29.183-144.870 102.118  0.00 97.00      PROA   
ATOM   3619  CG  ARG P 231     -28.799-145.566 100.091  0.00 97.00      PROA   
ATOM   3620  HG1 ARG P 231     -27.946-144.856 100.100  0.00 97.00      PROA   
ATOM   3621  HG2 ARG P 231     -29.318-145.436  99.118  0.00 97.00      PROA   
ATOM   3622  CD  ARG P 231     -28.228-147.000 100.188  0.00 97.00      PROA   
ATOM   3623  HD1 ARG P 231     -27.674-147.101 101.148  0.00 97.00      PROA   
ATOM   3624  HD2 ARG P 231     -27.541-147.219  99.346  0.00 97.00      PROA   
ATOM   3625  NE  ARG P 231     -29.310-148.037 100.211  0.00 97.00      PROA   
ATOM   3626  HE  ARG P 231     -29.479-148.456 101.105  0.00 97.00      PROA   
ATOM   3627  CZ  ARG P 231     -30.422-147.938  99.464  0.00 97.00      PROA   
ATOM   3628  NH1 ARG P 231     -30.397-147.645  98.166  0.00 97.00      PROA   
ATOM   3629 HH11 ARG P 231     -29.523-147.521  97.718  0.00 97.00      PROA   
ATOM   3630 HH12 ARG P 231     -31.288-147.498  97.728  0.00 97.00      PROA   
ATOM   3631  NH2 ARG P 231     -31.617-148.047 100.064  0.00 97.00      PROA   
ATOM   3632 HH21 ARG P 231     -31.595-148.103 101.064  0.00 97.00      PROA   
ATOM   3633 HH22 ARG P 231     -32.371-147.566  99.617  0.00 97.00      PROA   
ATOM   3634  C   ARG P 231     -31.834-143.889 101.788  0.00 97.00      PROA   
ATOM   3635  O   ARG P 231     -31.907-143.022 102.646  0.00 97.00      PROA   
ATOM   3636  N   ARG P 232     -32.768-144.855 101.700  0.00 97.00      PROA   
ATOM   3637  HN  ARG P 232     -32.788-145.444 100.890  0.00 97.00      PROA   
ATOM   3638  CA  ARG P 232     -33.807-145.121 102.677  0.00 97.00      PROA   
ATOM   3639  HA  ARG P 232     -34.499-144.292 102.648  0.00 97.00      PROA   
ATOM   3640  CB  ARG P 232     -34.525-146.425 102.255  0.00 97.00      PROA   
ATOM   3641  HB1 ARG P 232     -34.876-147.011 103.129  0.00 97.00      PROA   
ATOM   3642  HB2 ARG P 232     -33.773-147.063 101.738  0.00 97.00      PROA   
ATOM   3643  CG  ARG P 232     -35.691-146.163 101.285  0.00 97.00      PROA   
ATOM   3644  HG1 ARG P 232     -35.765-147.003 100.556  0.00 97.00      PROA   
ATOM   3645  HG2 ARG P 232     -35.449-145.257 100.693  0.00 97.00      PROA   
ATOM   3646  CD  ARG P 232     -37.029-145.974 102.008  0.00 97.00      PROA   
ATOM   3647  HD1 ARG P 232     -37.828-145.627 101.322  0.00 97.00      PROA   
ATOM   3648  HD2 ARG P 232     -36.923-145.250 102.846  0.00 97.00      PROA   
ATOM   3649  NE  ARG P 232     -37.400-147.344 102.476  0.00 97.00      PROA   
ATOM   3650  HE  ARG P 232     -37.231-148.088 101.835  0.00 97.00      PROA   
ATOM   3651  CZ  ARG P 232     -37.563-147.707 103.765  0.00 97.00      PROA   
ATOM   3652  NH1 ARG P 232     -37.750-146.822 104.754  0.00 97.00      PROA   
ATOM   3653 HH11 ARG P 232     -37.735-145.852 104.539  0.00 97.00      PROA   
ATOM   3654 HH12 ARG P 232     -37.841-147.151 105.690  0.00 97.00      PROA   
ATOM   3655  NH2 ARG P 232     -37.496-149.018 104.062  0.00 97.00      PROA   
ATOM   3656 HH21 ARG P 232     -37.238-149.656 103.341  0.00 97.00      PROA   
ATOM   3657 HH22 ARG P 232     -37.539-149.297 105.017  0.00 97.00      PROA   
ATOM   3658  C   ARG P 232     -33.354-145.238 104.125  0.00 97.00      PROA   
ATOM   3659  O   ARG P 232     -33.991-144.711 105.031  0.00 97.00      PROA   
ATOM   3660  N   GLU P 233     -32.221-145.912 104.367  0.00 97.00      PROA   
ATOM   3661  HN  GLU P 233     -31.814-146.456 103.633  0.00 97.00      PROA   
ATOM   3662  CA  GLU P 233     -31.551-146.064 105.634  0.00 97.00      PROA   
ATOM   3663  HA  GLU P 233     -32.308-146.250 106.383  0.00 97.00      PROA   
ATOM   3664  CB  GLU P 233     -30.631-147.318 105.586  0.00 97.00      PROA   
ATOM   3665  HB1 GLU P 233     -31.271-148.227 105.651  0.00 97.00      PROA   
ATOM   3666  HB2 GLU P 233     -29.981-147.316 106.488  0.00 97.00      PROA   
ATOM   3667  CG  GLU P 233     -29.730-147.421 104.328  0.00 97.00      PROA   
ATOM   3668  HG1 GLU P 233     -28.790-147.942 104.613  0.00 97.00      PROA   
ATOM   3669  HG2 GLU P 233     -29.458-146.410 103.965  0.00 97.00      PROA   
ATOM   3670  CD  GLU P 233     -30.343-148.225 103.175  0.00 97.00      PROA   
ATOM   3671  OE1 GLU P 233     -31.486-147.925 102.756  0.00 97.00      PROA   
ATOM   3672  OE2 GLU P 233     -29.651-149.145 102.668  0.00 97.00      PROA   
ATOM   3673  C   GLU P 233     -30.826-144.810 106.113  0.00 97.00      PROA   
ATOM   3674  O   GLU P 233     -30.514-144.687 107.298  0.00 97.00      PROA   
ATOM   3675  N   ASP P 234     -30.602-143.815 105.221  0.00 97.00      PROA   
ATOM   3676  HN  ASP P 234     -30.761-143.959 104.247  0.00 97.00      PROA   
ATOM   3677  CA  ASP P 234     -30.097-142.496 105.563  0.00 97.00      PROA   
ATOM   3678  HA  ASP P 234     -29.293-142.614 106.277  0.00 97.00      PROA   
ATOM   3679  CB  ASP P 234     -29.556-141.723 104.321  0.00 97.00      PROA   
ATOM   3680  HB1 ASP P 234     -29.133-140.747 104.630  0.00 97.00      PROA   
ATOM   3681  HB2 ASP P 234     -30.381-141.510 103.613  0.00 97.00      PROA   
ATOM   3682  CG  ASP P 234     -28.449-142.436 103.541  0.00 97.00      PROA   
ATOM   3683  OD1 ASP P 234     -27.983-143.532 103.939  0.00 97.00      PROA   
ATOM   3684  OD2 ASP P 234     -28.038-141.840 102.510  0.00 97.00      PROA   
ATOM   3685  C   ASP P 234     -31.187-141.619 106.188  0.00 97.00      PROA   
ATOM   3686  O   ASP P 234     -30.896-140.567 106.752  0.00 97.00      PROA   
ATOM   3687  N   SER P 235     -32.481-142.014 106.090  0.00 97.00      PROA   
ATOM   3688  HN  SER P 235     -32.686-142.887 105.653  0.00 97.00      PROA   
ATOM   3689  CA  SER P 235     -33.622-141.208 106.524  0.00 97.00      PROA   
ATOM   3690  HA  SER P 235     -33.534-140.266 106.000  0.00 97.00      PROA   
ATOM   3691  CB  SER P 235     -35.008-141.828 106.146  0.00 97.00      PROA   
ATOM   3692  HB1 SER P 235     -34.974-142.136 105.080  0.00 97.00      PROA   
ATOM   3693  HB2 SER P 235     -35.807-141.067 106.259  0.00 97.00      PROA   
ATOM   3694  OG  SER P 235     -35.363-142.978 106.913  0.00 97.00      PROA   
ATOM   3695  HG1 SER P 235     -34.956-142.848 107.778  0.00 97.00      PROA   
ATOM   3696  C   SER P 235     -33.635-140.903 108.018  0.00 97.00      PROA   
ATOM   3697  O   SER P 235     -33.861-141.783 108.848  0.00 97.00      PROA   
ATOM   3698  N   GLY P 236     -33.414-139.633 108.421  0.00 97.00      PROA   
ATOM   3699  HN  GLY P 236     -33.201-138.896 107.784  0.00 97.00      PROA   
ATOM   3700  CA  GLY P 236     -33.441-139.354 109.841  0.00 97.00      PROA   
ATOM   3701  HA1 GLY P 236     -32.717-139.996 110.324  0.00 97.00      PROA   
ATOM   3702  HA2 GLY P 236     -34.454-139.497 110.194  0.00 97.00      PROA   
ATOM   3703  C   GLY P 236     -33.068-137.947 110.152  0.00 97.00      PROA   
ATOM   3704  O   GLY P 236     -33.411-137.017 109.432  0.00 97.00      PROA   
ATOM   3705  N   LEU P 237     -32.357-137.767 111.283  0.00 97.00      PROA   
ATOM   3706  HN  LEU P 237     -32.047-138.544 111.823  0.00 97.00      PROA   
ATOM   3707  CA  LEU P 237     -32.049-136.480 111.845  0.00 97.00      PROA   
ATOM   3708  HA  LEU P 237     -32.521-135.696 111.270  0.00 97.00      PROA   
ATOM   3709  CB  LEU P 237     -32.511-136.381 113.316  0.00 97.00      PROA   
ATOM   3710  HB1 LEU P 237     -32.250-135.375 113.694  0.00 97.00      PROA   
ATOM   3711  HB2 LEU P 237     -31.967-137.132 113.932  0.00 97.00      PROA   
ATOM   3712  CG  LEU P 237     -34.025-136.555 113.576  0.00 97.00      PROA   
ATOM   3713  HG  LEU P 237     -34.347-137.559 113.214  0.00 97.00      PROA   
ATOM   3714  CD1 LEU P 237     -34.295-136.485 115.090  0.00 97.00      PROA   
ATOM   3715 HD11 LEU P 237     -33.956-135.504 115.486  0.00 97.00      PROA   
ATOM   3716 HD12 LEU P 237     -33.732-137.280 115.620  0.00 97.00      PROA   
ATOM   3717 HD13 LEU P 237     -35.378-136.602 115.307  0.00 97.00      PROA   
ATOM   3718  CD2 LEU P 237     -34.850-135.488 112.840  0.00 97.00      PROA   
ATOM   3719 HD21 LEU P 237     -34.716-135.587 111.745  0.00 97.00      PROA   
ATOM   3720 HD22 LEU P 237     -34.520-134.473 113.150  0.00 97.00      PROA   
ATOM   3721 HD23 LEU P 237     -35.931-135.594 113.069  0.00 97.00      PROA   
ATOM   3722  C   LEU P 237     -30.555-136.270 111.763  0.00 97.00      PROA   
ATOM   3723  O   LEU P 237     -29.772-137.190 111.976  0.00 97.00      PROA   
ATOM   3724  N   TYR P 238     -30.143-135.041 111.385  0.00 97.00      PROA   
ATOM   3725  HN  TYR P 238     -30.823-134.337 111.184  0.00 97.00      PROA   
ATOM   3726  CA  TYR P 238     -28.774-134.666 111.105  0.00 97.00      PROA   
ATOM   3727  HA  TYR P 238     -28.106-135.454 111.427  0.00 97.00      PROA   
ATOM   3728  CB  TYR P 238     -28.558-134.347 109.602  0.00 97.00      PROA   
ATOM   3729  HB1 TYR P 238     -27.580-133.849 109.425  0.00 97.00      PROA   
ATOM   3730  HB2 TYR P 238     -29.364-133.675 109.233  0.00 97.00      PROA   
ATOM   3731  CG  TYR P 238     -28.590-135.612 108.793  0.00 97.00      PROA   
ATOM   3732  CD1 TYR P 238     -29.809-136.203 108.411  0.00 97.00      PROA   
ATOM   3733  HD1 TYR P 238     -30.742-135.750 108.714  0.00 97.00      PROA   
ATOM   3734  CE1 TYR P 238     -29.824-137.373 107.641  0.00 97.00      PROA   
ATOM   3735  HE1 TYR P 238     -30.765-137.820 107.355  0.00 97.00      PROA   
ATOM   3736  CZ  TYR P 238     -28.615-137.940 107.223  0.00 97.00      PROA   
ATOM   3737  OH  TYR P 238     -28.594-139.109 106.446  0.00 97.00      PROA   
ATOM   3738  HH  TYR P 238     -29.460-139.525 106.514  0.00 97.00      PROA   
ATOM   3739  CD2 TYR P 238     -27.386-136.198 108.366  0.00 97.00      PROA   
ATOM   3740  HD2 TYR P 238     -26.442-135.750 108.640  0.00 97.00      PROA   
ATOM   3741  CE2 TYR P 238     -27.399-137.354 107.581  0.00 97.00      PROA   
ATOM   3742  HE2 TYR P 238     -26.471-137.805 107.262  0.00 97.00      PROA   
ATOM   3743  C   TYR P 238     -28.404-133.422 111.869  0.00 97.00      PROA   
ATOM   3744  O   TYR P 238     -29.168-132.465 111.914  0.00 97.00      PROA   
ATOM   3745  N   TRP P 239     -27.192-133.381 112.465  0.00 97.00      PROA   
ATOM   3746  HN  TRP P 239     -26.584-134.170 112.472  0.00 97.00      PROA   
ATOM   3747  CA  TRP P 239     -26.717-132.173 113.106  0.00 97.00      PROA   
ATOM   3748  HA  TRP P 239     -27.163-131.318 112.614  0.00 97.00      PROA   
ATOM   3749  CB  TRP P 239     -27.079-132.089 114.618  0.00 97.00      PROA   
ATOM   3750  HB1 TRP P 239     -28.187-132.100 114.675  0.00 97.00      PROA   
ATOM   3751  HB2 TRP P 239     -26.761-131.109 115.031  0.00 97.00      PROA   
ATOM   3752  CG  TRP P 239     -26.582-133.185 115.512  0.00 97.00      PROA   
ATOM   3753  CD1 TRP P 239     -27.155-134.420 115.642  0.00 97.00      PROA   
ATOM   3754  HD1 TRP P 239     -27.998-134.756 115.062  0.00 97.00      PROA   
ATOM   3755  NE1 TRP P 239     -26.523-135.132 116.622  0.00 97.00      PROA   
ATOM   3756  HE1 TRP P 239     -26.796-136.008 116.957  0.00 97.00      PROA   
ATOM   3757  CE2 TRP P 239     -25.512-134.380 117.145  0.00 97.00      PROA   
ATOM   3758  CD2 TRP P 239     -25.513-133.136 116.470  0.00 97.00      PROA   
ATOM   3759  CE3 TRP P 239     -24.584-132.161 116.826  0.00 97.00      PROA   
ATOM   3760  HE3 TRP P 239     -24.567-131.199 116.334  0.00 97.00      PROA   
ATOM   3761  CZ3 TRP P 239     -23.647-132.463 117.817  0.00 97.00      PROA   
ATOM   3762  HZ3 TRP P 239     -22.886-131.742 118.071  0.00 97.00      PROA   
ATOM   3763  CZ2 TRP P 239     -24.591-134.673 118.140  0.00 97.00      PROA   
ATOM   3764  HZ2 TRP P 239     -24.584-135.635 118.628  0.00 97.00      PROA   
ATOM   3765  CH2 TRP P 239     -23.649-133.697 118.463  0.00 97.00      PROA   
ATOM   3766  HH2 TRP P 239     -22.889-133.909 119.203  0.00 97.00      PROA   
ATOM   3767  C   TRP P 239     -25.232-132.036 112.894  0.00 97.00      PROA   
ATOM   3768  O   TRP P 239     -24.531-132.998 112.589  0.00 97.00      PROA   
ATOM   3769  N   CYS P 240     -24.737-130.788 113.037  0.00 97.00      PROA   
ATOM   3770  HN  CYS P 240     -25.361-130.036 113.240  0.00 97.00      PROA   
ATOM   3771  CA  CYS P 240     -23.339-130.442 112.901  0.00 97.00      PROA   
ATOM   3772  HA  CYS P 240     -22.763-131.353 112.925  0.00 97.00      PROA   
ATOM   3773  CB  CYS P 240     -23.024-129.692 111.573  0.00 97.00      PROA   
ATOM   3774  HB1 CYS P 240     -23.165-130.433 110.756  0.00 97.00      PROA   
ATOM   3775  HB2 CYS P 240     -21.957-129.383 111.542  0.00 97.00      PROA   
ATOM   3776  SG  CYS P 240     -24.127-128.274 111.248  0.00 97.00      PROA   
ATOM   3777  C   CYS P 240     -22.887-129.623 114.090  0.00 97.00      PROA   
ATOM   3778  O   CYS P 240     -23.668-128.987 114.789  0.00 97.00      PROA   
ATOM   3779  N   GLU P 241     -21.571-129.653 114.374  0.00 97.00      PROA   
ATOM   3780  HN  GLU P 241     -20.945-130.200 113.825  0.00 97.00      PROA   
ATOM   3781  CA  GLU P 241     -21.002-129.025 115.543  0.00 97.00      PROA   
ATOM   3782  HA  GLU P 241     -21.758-128.457 116.068  0.00 97.00      PROA   
ATOM   3783  CB  GLU P 241     -20.492-130.106 116.521  0.00 97.00      PROA   
ATOM   3784  HB1 GLU P 241     -19.843-130.817 115.969  0.00 97.00      PROA   
ATOM   3785  HB2 GLU P 241     -21.407-130.665 116.827  0.00 97.00      PROA   
ATOM   3786  CG  GLU P 241     -19.729-129.596 117.759  0.00 97.00      PROA   
ATOM   3787  HG1 GLU P 241     -20.237-128.702 118.180  0.00 97.00      PROA   
ATOM   3788  HG2 GLU P 241     -18.685-129.330 117.493  0.00 97.00      PROA   
ATOM   3789  CD  GLU P 241     -19.692-130.642 118.862  0.00 97.00      PROA   
ATOM   3790  OE1 GLU P 241     -20.229-131.760 118.665  0.00 97.00      PROA   
ATOM   3791  OE2 GLU P 241     -19.159-130.305 119.951  0.00 97.00      PROA   
ATOM   3792  C   GLU P 241     -19.934-128.035 115.149  0.00 97.00      PROA   
ATOM   3793  O   GLU P 241     -19.197-128.244 114.187  0.00 97.00      PROA   
ATOM   3794  N   ALA P 242     -19.860-126.897 115.882  0.00 97.00      PROA   
ATOM   3795  HN  ALA P 242     -20.489-126.731 116.636  0.00 97.00      PROA   
ATOM   3796  CA  ALA P 242     -18.919-125.836 115.609  0.00 97.00      PROA   
ATOM   3797  HA  ALA P 242     -18.057-126.242 115.097  0.00 97.00      PROA   
ATOM   3798  CB  ALA P 242     -19.562-124.725 114.756  0.00 97.00      PROA   
ATOM   3799  HB1 ALA P 242     -20.440-124.292 115.280  0.00 97.00      PROA   
ATOM   3800  HB2 ALA P 242     -19.914-125.154 113.792  0.00 97.00      PROA   
ATOM   3801  HB3 ALA P 242     -18.837-123.916 114.532  0.00 97.00      PROA   
ATOM   3802  C   ALA P 242     -18.446-125.254 116.924  0.00 97.00      PROA   
ATOM   3803  O   ALA P 242     -19.207-125.134 117.881  0.00 97.00      PROA   
ATOM   3804  N   ALA P 243     -17.140-124.903 117.006  0.00 97.00      PROA   
ATOM   3805  HN  ALA P 243     -16.522-125.010 116.234  0.00 97.00      PROA   
ATOM   3806  CA  ALA P 243     -16.524-124.516 118.252  0.00 97.00      PROA   
ATOM   3807  HA  ALA P 243     -17.231-123.950 118.845  0.00 97.00      PROA   
ATOM   3808  CB  ALA P 243     -16.052-125.768 119.026  0.00 97.00      PROA   
ATOM   3809  HB1 ALA P 243     -15.321-126.348 118.422  0.00 97.00      PROA   
ATOM   3810  HB2 ALA P 243     -16.919-126.432 119.235  0.00 97.00      PROA   
ATOM   3811  HB3 ALA P 243     -15.579-125.501 119.994  0.00 97.00      PROA   
ATOM   3812  C   ALA P 243     -15.323-123.631 117.991  0.00 97.00      PROA   
ATOM   3813  O   ALA P 243     -14.805-123.549 116.880  0.00 97.00      PROA   
ATOM   3814  N   THR P 244     -14.853-122.933 119.050  0.00 97.00      PROA   
ATOM   3815  HN  THR P 244     -15.365-122.942 119.909  0.00 97.00      PROA   
ATOM   3816  CA  THR P 244     -13.525-122.349 119.155  0.00 97.00      PROA   
ATOM   3817  HA  THR P 244     -13.348-121.724 118.289  0.00 97.00      PROA   
ATOM   3818  CB  THR P 244     -13.371-121.525 120.422  0.00 97.00      PROA   
ATOM   3819  HB  THR P 244     -12.319-121.204 120.556  0.00 97.00      PROA   
ATOM   3820  OG1 THR P 244     -13.758-122.300 121.543  0.00 97.00      PROA   
ATOM   3821  HG1 THR P 244     -13.388-123.173 121.388  0.00 97.00      PROA   
ATOM   3822  CG2 THR P 244     -14.234-120.252 120.395  0.00 97.00      PROA   
ATOM   3823 HG21 THR P 244     -15.305-120.493 120.237  0.00 97.00      PROA   
ATOM   3824 HG22 THR P 244     -13.895-119.572 119.588  0.00 97.00      PROA   
ATOM   3825 HG23 THR P 244     -14.135-119.718 121.366  0.00 97.00      PROA   
ATOM   3826  C   THR P 244     -12.457-123.442 119.195  0.00 97.00      PROA   
ATOM   3827  O   THR P 244     -12.651-124.470 119.839  0.00 97.00      PROA   
ATOM   3828  N   GLU P 245     -11.289-123.204 118.554  0.00 97.00      PROA   
ATOM   3829  HN  GLU P 245     -11.148-122.323 118.107  0.00 97.00      PROA   
ATOM   3830  CA  GLU P 245     -10.147-124.098 118.390  0.00 97.00      PROA   
ATOM   3831  HA  GLU P 245     -10.447-124.962 117.813  0.00 97.00      PROA   
ATOM   3832  CB  GLU P 245      -9.105-123.222 117.631  0.00 97.00      PROA   
ATOM   3833  HB1 GLU P 245      -8.624-122.524 118.350  0.00 97.00      PROA   
ATOM   3834  HB2 GLU P 245      -9.710-122.596 116.931  0.00 97.00      PROA   
ATOM   3835  CG  GLU P 245      -7.997-123.934 116.828  0.00 97.00      PROA   
ATOM   3836  HG1 GLU P 245      -8.220-125.017 116.761  0.00 97.00      PROA   
ATOM   3837  HG2 GLU P 245      -7.024-123.809 117.351  0.00 97.00      PROA   
ATOM   3838  CD  GLU P 245      -7.812-123.397 115.400  0.00 97.00      PROA   
ATOM   3839  OE1 GLU P 245      -8.189-122.234 115.108  0.00 97.00      PROA   
ATOM   3840  OE2 GLU P 245      -7.269-124.170 114.573  0.00 97.00      PROA   
ATOM   3841  C   GLU P 245      -9.598-124.553 119.744  0.00 97.00      PROA   
ATOM   3842  O   GLU P 245      -9.330-125.725 120.001  0.00 97.00      PROA   
ATOM   3843  N   ASP P 246      -9.511-123.577 120.654  0.00 97.00      PROA   
ATOM   3844  HN  ASP P 246      -9.677-122.644 120.335  0.00 97.00      PROA   
ATOM   3845  CA  ASP P 246      -9.120-123.578 122.039  0.00 97.00      PROA   
ATOM   3846  HA  ASP P 246      -8.183-124.112 122.127  0.00 97.00      PROA   
ATOM   3847  CB  ASP P 246      -8.896-122.076 122.431  0.00 97.00      PROA   
ATOM   3848  HB1 ASP P 246      -7.891-121.756 122.074  0.00 97.00      PROA   
ATOM   3849  HB2 ASP P 246      -8.920-121.930 123.528  0.00 97.00      PROA   
ATOM   3850  CG  ASP P 246      -9.919-121.137 121.764  0.00 97.00      PROA   
ATOM   3851  OD1 ASP P 246      -9.808-120.870 120.536  0.00 97.00      PROA   
ATOM   3852  OD2 ASP P 246     -10.871-120.722 122.465  0.00 97.00      PROA   
ATOM   3853  C   ASP P 246     -10.112-124.267 122.994  0.00 97.00      PROA   
ATOM   3854  O   ASP P 246      -9.761-124.580 124.131  0.00 97.00      PROA   
ATOM   3855  N   GLY P 247     -11.369-124.549 122.571  0.00 97.00      PROA   
ATOM   3856  HN  GLY P 247     -11.603-124.380 121.616  0.00 97.00      PROA   
ATOM   3857  CA  GLY P 247     -12.362-125.261 123.383  0.00 97.00      PROA   
ATOM   3858  HA1 GLY P 247     -11.882-126.101 123.868  0.00 97.00      PROA   
ATOM   3859  HA2 GLY P 247     -13.152-125.577 122.717  0.00 97.00      PROA   
ATOM   3860  C   GLY P 247     -13.015-124.432 124.464  0.00 97.00      PROA   
ATOM   3861  O   GLY P 247     -13.664-124.957 125.370  0.00 97.00      PROA   
ATOM   3862  N   ASN P 248     -12.875-123.096 124.386  0.00 97.00      PROA   
ATOM   3863  HN  ASN P 248     -12.284-122.702 123.686  0.00 97.00      PROA   
ATOM   3864  CA  ASN P 248     -13.592-122.153 125.218  0.00 97.00      PROA   
ATOM   3865  HA  ASN P 248     -13.424-122.428 126.249  0.00 97.00      PROA   
ATOM   3866  CB  ASN P 248     -13.066-120.722 124.954  0.00 97.00      PROA   
ATOM   3867  HB1 ASN P 248     -13.766-119.947 125.327  0.00 97.00      PROA   
ATOM   3868  HB2 ASN P 248     -12.913-120.569 123.864  0.00 97.00      PROA   
ATOM   3869  CG  ASN P 248     -11.757-120.563 125.735  0.00 97.00      PROA   
ATOM   3870  OD1 ASN P 248     -11.665-120.989 126.892  0.00 97.00      PROA   
ATOM   3871  ND2 ASN P 248     -10.710-119.985 125.094  0.00 97.00      PROA   
ATOM   3872 HD21 ASN P 248      -9.841-119.922 125.578  0.00 97.00      PROA   
ATOM   3873 HD22 ASN P 248     -10.749-119.903 124.095  0.00 97.00      PROA   
ATOM   3874  C   ASN P 248     -15.094-122.209 125.021  0.00 97.00      PROA   
ATOM   3875  O   ASN P 248     -15.850-122.250 125.990  0.00 97.00      PROA   
ATOM   3876  N   VAL P 249     -15.547-122.254 123.751  0.00 97.00      PROA   
ATOM   3877  HN  VAL P 249     -14.897-122.218 122.995  0.00 97.00      PROA   
ATOM   3878  CA  VAL P 249     -16.944-122.226 123.381  0.00 97.00      PROA   
ATOM   3879  HA  VAL P 249     -17.562-122.395 124.251  0.00 97.00      PROA   
ATOM   3880  CB  VAL P 249     -17.340-120.903 122.732  0.00 97.00      PROA   
ATOM   3881  HB  VAL P 249     -16.799-120.772 121.769  0.00 97.00      PROA   
ATOM   3882  CG1 VAL P 249     -18.859-120.871 122.453  0.00 97.00      PROA   
ATOM   3883 HG11 VAL P 249     -19.428-121.024 123.395  0.00 97.00      PROA   
ATOM   3884 HG12 VAL P 249     -19.162-121.649 121.723  0.00 97.00      PROA   
ATOM   3885 HG13 VAL P 249     -19.141-119.883 122.034  0.00 97.00      PROA   
ATOM   3886  CG2 VAL P 249     -16.928-119.732 123.651  0.00 97.00      PROA   
ATOM   3887 HG21 VAL P 249     -15.838-119.721 123.854  0.00 97.00      PROA   
ATOM   3888 HG22 VAL P 249     -17.473-119.790 124.616  0.00 97.00      PROA   
ATOM   3889 HG23 VAL P 249     -17.176-118.770 123.158  0.00 97.00      PROA   
ATOM   3890  C   VAL P 249     -17.198-123.335 122.386  0.00 97.00      PROA   
ATOM   3891  O   VAL P 249     -16.550-123.414 121.349  0.00 97.00      PROA   
ATOM   3892  N   LEU P 250     -18.190-124.207 122.665  0.00 97.00      PROA   
ATOM   3893  HN  LEU P 250     -18.690-124.162 123.525  0.00 97.00      PROA   
ATOM   3894  CA  LEU P 250     -18.702-125.155 121.701  0.00 97.00      PROA   
ATOM   3895  HA  LEU P 250     -18.299-124.912 120.727  0.00 97.00      PROA   
ATOM   3896  CB  LEU P 250     -18.352-126.657 121.936  0.00 97.00      PROA   
ATOM   3897  HB1 LEU P 250     -17.266-126.755 121.703  0.00 97.00      PROA   
ATOM   3898  HB2 LEU P 250     -18.890-127.270 121.181  0.00 97.00      PROA   
ATOM   3899  CG  LEU P 250     -18.552-127.324 123.330  0.00 97.00      PROA   
ATOM   3900  HG  LEU P 250     -18.136-128.356 123.200  0.00 97.00      PROA   
ATOM   3901  CD1 LEU P 250     -17.744-126.690 124.480  0.00 97.00      PROA   
ATOM   3902 HD11 LEU P 250     -18.199-125.726 124.789  0.00 97.00      PROA   
ATOM   3903 HD12 LEU P 250     -16.695-126.511 124.164  0.00 97.00      PROA   
ATOM   3904 HD13 LEU P 250     -17.745-127.365 125.361  0.00 97.00      PROA   
ATOM   3905  CD2 LEU P 250     -20.024-127.522 123.734  0.00 97.00      PROA   
ATOM   3906 HD21 LEU P 250     -20.604-127.947 122.889  0.00 97.00      PROA   
ATOM   3907 HD22 LEU P 250     -20.479-126.558 124.038  0.00 97.00      PROA   
ATOM   3908 HD23 LEU P 250     -20.091-128.215 124.599  0.00 97.00      PROA   
ATOM   3909  C   LEU P 250     -20.177-124.886 121.587  0.00 97.00      PROA   
ATOM   3910  O   LEU P 250     -20.869-124.678 122.580  0.00 97.00      PROA   
ATOM   3911  N   LYS P 251     -20.685-124.799 120.339  0.00 97.00      PROA   
ATOM   3912  HN  LYS P 251     -20.118-124.937 119.529  0.00 97.00      PROA   
ATOM   3913  CA  LYS P 251     -22.019-124.308 120.110  0.00 97.00      PROA   
ATOM   3914  HA  LYS P 251     -22.614-124.402 121.007  0.00 97.00      PROA   
ATOM   3915  CB  LYS P 251     -21.978-122.821 119.722  0.00 97.00      PROA   
ATOM   3916  HB1 LYS P 251     -21.498-122.660 118.734  0.00 97.00      PROA   
ATOM   3917  HB2 LYS P 251     -21.313-122.342 120.480  0.00 97.00      PROA   
ATOM   3918  CG  LYS P 251     -23.351-122.141 119.804  0.00 97.00      PROA   
ATOM   3919  HG1 LYS P 251     -24.098-122.845 120.236  0.00 97.00      PROA   
ATOM   3920  HG2 LYS P 251     -23.685-121.902 118.772  0.00 97.00      PROA   
ATOM   3921  CD  LYS P 251     -23.322-120.875 120.679  0.00 97.00      PROA   
ATOM   3922  HD1 LYS P 251     -23.053-121.174 121.717  0.00 97.00      PROA   
ATOM   3923  HD2 LYS P 251     -24.344-120.437 120.712  0.00 97.00      PROA   
ATOM   3924  CE  LYS P 251     -22.323-119.818 120.176  0.00 97.00      PROA   
ATOM   3925  HE1 LYS P 251     -22.580-119.542 119.133  0.00 97.00      PROA   
ATOM   3926  HE2 LYS P 251     -21.280-120.198 120.191  0.00 97.00      PROA   
ATOM   3927  NZ  LYS P 251     -22.364-118.591 121.012  0.00 97.00      PROA   
ATOM   3928  HZ1 LYS P 251     -22.255-118.827 122.016  0.00 97.00      PROA   
ATOM   3929  HZ2 LYS P 251     -23.263-118.080 120.876  0.00 97.00      PROA   
ATOM   3930  HZ3 LYS P 251     -21.573-117.964 120.774  0.00 97.00      PROA   
ATOM   3931  C   LYS P 251     -22.659-125.160 119.047  0.00 97.00      PROA   
ATOM   3932  O   LYS P 251     -22.635-124.865 117.853  0.00 97.00      PROA   
ATOM   3933  N   ARG P 252     -23.245-126.285 119.497  0.00 97.00      PROA   
ATOM   3934  HN  ARG P 252     -23.249-126.480 120.476  0.00 97.00      PROA   
ATOM   3935  CA  ARG P 252     -23.909-127.265 118.666  0.00 97.00      PROA   
ATOM   3936  HA  ARG P 252     -23.204-127.542 117.896  0.00 97.00      PROA   
ATOM   3937  CB  ARG P 252     -24.228-128.537 119.492  0.00 97.00      PROA   
ATOM   3938  HB1 ARG P 252     -24.877-129.220 118.903  0.00 97.00      PROA   
ATOM   3939  HB2 ARG P 252     -24.784-128.247 120.411  0.00 97.00      PROA   
ATOM   3940  CG  ARG P 252     -22.962-129.325 119.889  0.00 97.00      PROA   
ATOM   3941  HG1 ARG P 252     -22.262-128.682 120.468  0.00 97.00      PROA   
ATOM   3942  HG2 ARG P 252     -22.442-129.612 118.946  0.00 97.00      PROA   
ATOM   3943  CD  ARG P 252     -23.267-130.586 120.715  0.00 97.00      PROA   
ATOM   3944  HD1 ARG P 252     -24.064-131.183 120.227  0.00 97.00      PROA   
ATOM   3945  HD2 ARG P 252     -23.569-130.310 121.748  0.00 97.00      PROA   
ATOM   3946  NE  ARG P 252     -22.017-131.404 120.722  0.00 97.00      PROA   
ATOM   3947  HE  ARG P 252     -21.414-131.353 119.924  0.00 97.00      PROA   
ATOM   3948  CZ  ARG P 252     -21.431-131.964 121.794  0.00 97.00      PROA   
ATOM   3949  NH1 ARG P 252     -22.113-132.367 122.861  0.00 97.00      PROA   
ATOM   3950 HH11 ARG P 252     -23.102-132.390 122.765  0.00 97.00      PROA   
ATOM   3951 HH12 ARG P 252     -21.626-132.948 123.505  0.00 97.00      PROA   
ATOM   3952  NH2 ARG P 252     -20.098-132.133 121.731  0.00 97.00      PROA   
ATOM   3953 HH21 ARG P 252     -19.654-131.658 120.967  0.00 97.00      PROA   
ATOM   3954 HH22 ARG P 252     -19.578-132.372 122.542  0.00 97.00      PROA   
ATOM   3955  C   ARG P 252     -25.147-126.758 117.939  0.00 97.00      PROA   
ATOM   3956  O   ARG P 252     -25.909-125.953 118.472  0.00 97.00      PROA   
ATOM   3957  N   SER P 253     -25.389-127.233 116.687  0.00 97.00      PROA   
ATOM   3958  HN  SER P 253     -24.743-127.839 116.224  0.00 97.00      PROA   
ATOM   3959  CA  SER P 253     -26.659-126.999 116.015  0.00 97.00      PROA   
ATOM   3960  HA  SER P 253     -26.924-125.970 116.197  0.00 97.00      PROA   
ATOM   3961  CB  SER P 253     -26.623-127.129 114.466  0.00 97.00      PROA   
ATOM   3962  HB1 SER P 253     -25.952-126.348 114.050  0.00 97.00      PROA   
ATOM   3963  HB2 SER P 253     -27.637-126.964 114.045  0.00 97.00      PROA   
ATOM   3964  OG  SER P 253     -26.165-128.400 114.033  0.00 97.00      PROA   
ATOM   3965  HG1 SER P 253     -25.259-128.482 114.356  0.00 97.00      PROA   
ATOM   3966  C   SER P 253     -27.735-127.926 116.577  0.00 97.00      PROA   
ATOM   3967  O   SER P 253     -27.437-129.087 116.857  0.00 97.00      PROA   
ATOM   3968  N   PRO P 254     -28.983-127.501 116.766  0.00 97.00      PROA   
ATOM   3969  CD  PRO P 254     -29.339-126.094 116.977  0.00 97.00      PROA   
ATOM   3970  HD1 PRO P 254     -29.398-125.593 115.986  0.00 97.00      PROA   
ATOM   3971  HD2 PRO P 254     -28.601-125.574 117.629  0.00 97.00      PROA   
ATOM   3972  CA  PRO P 254     -30.153-128.378 116.860  0.00 97.00      PROA   
ATOM   3973  HA  PRO P 254     -30.019-128.986 117.743  0.00 97.00      PROA   
ATOM   3974  CB  PRO P 254     -31.333-127.396 116.986  0.00 97.00      PROA   
ATOM   3975  HB1 PRO P 254     -32.165-127.816 117.585  0.00 97.00      PROA   
ATOM   3976  HB2 PRO P 254     -31.714-127.109 115.980  0.00 97.00      PROA   
ATOM   3977  CG  PRO P 254     -30.715-126.151 117.637  0.00 97.00      PROA   
ATOM   3978  HG1 PRO P 254     -31.308-125.231 117.468  0.00 97.00      PROA   
ATOM   3979  HG2 PRO P 254     -30.592-126.319 118.731  0.00 97.00      PROA   
ATOM   3980  C   PRO P 254     -30.321-129.333 115.678  0.00 97.00      PROA   
ATOM   3981  O   PRO P 254     -29.940-128.970 114.566  0.00 97.00      PROA   
ATOM   3982  N   GLU P 255     -30.889-130.551 115.889  0.00 97.00      PROA   
ATOM   3983  HN  GLU P 255     -31.142-130.855 116.805  0.00 97.00      PROA   
ATOM   3984  CA  GLU P 255     -31.133-131.522 114.834  0.00 97.00      PROA   
ATOM   3985  HA  GLU P 255     -30.179-131.726 114.376  0.00 97.00      PROA   
ATOM   3986  CB  GLU P 255     -31.685-132.878 115.364  0.00 97.00      PROA   
ATOM   3987  HB1 GLU P 255     -31.846-133.517 114.471  0.00 97.00      PROA   
ATOM   3988  HB2 GLU P 255     -32.676-132.725 115.846  0.00 97.00      PROA   
ATOM   3989  CG  GLU P 255     -30.746-133.627 116.348  0.00 97.00      PROA   
ATOM   3990  HG1 GLU P 255     -31.074-133.449 117.393  0.00 97.00      PROA   
ATOM   3991  HG2 GLU P 255     -29.707-133.252 116.241  0.00 97.00      PROA   
ATOM   3992  CD  GLU P 255     -30.700-135.138 116.098  0.00 97.00      PROA   
ATOM   3993  OE1 GLU P 255     -31.135-135.914 116.989  0.00 97.00      PROA   
ATOM   3994  OE2 GLU P 255     -30.200-135.534 115.013  0.00 97.00      PROA   
ATOM   3995  C   GLU P 255     -32.051-131.033 113.715  0.00 97.00      PROA   
ATOM   3996  O   GLU P 255     -33.055-130.360 113.944  0.00 97.00      PROA   
ATOM   3997  N   LEU P 256     -31.702-131.392 112.459  0.00 97.00      PROA   
ATOM   3998  HN  LEU P 256     -30.849-131.891 112.306  0.00 97.00      PROA   
ATOM   3999  CA  LEU P 256     -32.409-131.016 111.255  0.00 97.00      PROA   
ATOM   4000  HA  LEU P 256     -33.294-130.457 111.519  0.00 97.00      PROA   
ATOM   4001  CB  LEU P 256     -31.462-130.158 110.369  0.00 97.00      PROA   
ATOM   4002  HB1 LEU P 256     -30.585-130.765 110.057  0.00 97.00      PROA   
ATOM   4003  HB2 LEU P 256     -31.072-129.357 111.040  0.00 97.00      PROA   
ATOM   4004  CG  LEU P 256     -32.058-129.436 109.133  0.00 97.00      PROA   
ATOM   4005  HG  LEU P 256     -31.327-128.633 108.867  0.00 97.00      PROA   
ATOM   4006  CD1 LEU P 256     -32.161-130.336 107.889  0.00 97.00      PROA   
ATOM   4007 HD11 LEU P 256     -32.933-131.116 108.032  0.00 97.00      PROA   
ATOM   4008 HD12 LEU P 256     -31.190-130.835 107.688  0.00 97.00      PROA   
ATOM   4009 HD13 LEU P 256     -32.443-129.734 107.001  0.00 97.00      PROA   
ATOM   4010  CD2 LEU P 256     -33.394-128.732 109.433  0.00 97.00      PROA   
ATOM   4011 HD21 LEU P 256     -33.285-128.059 110.310  0.00 97.00      PROA   
ATOM   4012 HD22 LEU P 256     -34.189-129.477 109.648  0.00 97.00      PROA   
ATOM   4013 HD23 LEU P 256     -33.710-128.127 108.558  0.00 97.00      PROA   
ATOM   4014  C   LEU P 256     -32.835-132.298 110.565  0.00 97.00      PROA   
ATOM   4015  O   LEU P 256     -32.046-133.222 110.408  0.00 97.00      PROA   
ATOM   4016  N   GLU P 257     -34.119-132.406 110.146  0.00 97.00      PROA   
ATOM   4017  HN  GLU P 257     -34.761-131.651 110.241  0.00 97.00      PROA   
ATOM   4018  CA  GLU P 257     -34.660-133.635 109.594  0.00 97.00      PROA   
ATOM   4019  HA  GLU P 257     -34.157-134.470 110.058  0.00 97.00      PROA   
ATOM   4020  CB  GLU P 257     -36.179-133.779 109.876  0.00 97.00      PROA   
ATOM   4021  HB1 GLU P 257     -36.755-132.993 109.345  0.00 97.00      PROA   
ATOM   4022  HB2 GLU P 257     -36.314-133.584 110.967  0.00 97.00      PROA   
ATOM   4023  CG  GLU P 257     -36.749-135.194 109.608  0.00 97.00      PROA   
ATOM   4024  HG1 GLU P 257     -37.394-135.487 110.464  0.00 97.00      PROA   
ATOM   4025  HG2 GLU P 257     -35.934-135.941 109.523  0.00 97.00      PROA   
ATOM   4026  CD  GLU P 257     -37.609-135.271 108.353  0.00 97.00      PROA   
ATOM   4027  OE1 GLU P 257     -37.048-135.124 107.246  0.00 97.00      PROA   
ATOM   4028  OE2 GLU P 257     -38.833-135.519 108.483  0.00 97.00      PROA   
ATOM   4029  C   GLU P 257     -34.411-133.720 108.105  0.00 97.00      PROA   
ATOM   4030  O   GLU P 257     -34.660-132.777 107.356  0.00 97.00      PROA   
ATOM   4031  N   LEU P 258     -33.907-134.890 107.650  0.00 97.00      PROA   
ATOM   4032  HN  LEU P 258     -33.687-135.618 108.297  0.00 97.00      PROA   
ATOM   4033  CA  LEU P 258     -33.685-135.192 106.255  0.00 97.00      PROA   
ATOM   4034  HA  LEU P 258     -34.332-134.565 105.659  0.00 97.00      PROA   
ATOM   4035  CB  LEU P 258     -32.218-134.983 105.793  0.00 97.00      PROA   
ATOM   4036  HB1 LEU P 258     -32.098-135.302 104.735  0.00 97.00      PROA   
ATOM   4037  HB2 LEU P 258     -31.563-135.625 106.417  0.00 97.00      PROA   
ATOM   4038  CG  LEU P 258     -31.700-133.528 105.909  0.00 97.00      PROA   
ATOM   4039  HG  LEU P 258     -31.936-133.152 106.931  0.00 97.00      PROA   
ATOM   4040  CD1 LEU P 258     -30.171-133.475 105.761  0.00 97.00      PROA   
ATOM   4041 HD11 LEU P 258     -29.875-133.822 104.748  0.00 97.00      PROA   
ATOM   4042 HD12 LEU P 258     -29.683-134.123 106.516  0.00 97.00      PROA   
ATOM   4043 HD13 LEU P 258     -29.813-132.433 105.903  0.00 97.00      PROA   
ATOM   4044  CD2 LEU P 258     -32.360-132.586 104.885  0.00 97.00      PROA   
ATOM   4045 HD21 LEU P 258     -33.461-132.562 105.021  0.00 97.00      PROA   
ATOM   4046 HD22 LEU P 258     -32.133-132.925 103.853  0.00 97.00      PROA   
ATOM   4047 HD23 LEU P 258     -31.970-131.554 105.011  0.00 97.00      PROA   
ATOM   4048  C   LEU P 258     -34.101-136.626 105.993  0.00 97.00      PROA   
ATOM   4049  O   LEU P 258     -33.276-137.521 105.816  0.00 97.00      PROA   
ATOM   4050  N   GLN P 259     -35.425-136.887 105.954  0.00 97.00      PROA   
ATOM   4051  HN  GLN P 259     -36.079-136.204 106.284  0.00 97.00      PROA   
ATOM   4052  CA  GLN P 259     -35.994-138.099 105.401  0.00 97.00      PROA   
ATOM   4053  HA  GLN P 259     -35.521-138.913 105.926  0.00 97.00      PROA   
ATOM   4054  CB  GLN P 259     -37.524-138.227 105.630  0.00 97.00      PROA   
ATOM   4055  HB1 GLN P 259     -37.955-138.972 104.924  0.00 97.00      PROA   
ATOM   4056  HB2 GLN P 259     -37.994-137.243 105.409  0.00 97.00      PROA   
ATOM   4057  CG  GLN P 259     -37.910-138.658 107.059  0.00 97.00      PROA   
ATOM   4058  HG1 GLN P 259     -37.576-137.906 107.801  0.00 97.00      PROA   
ATOM   4059  HG2 GLN P 259     -37.438-139.629 107.317  0.00 97.00      PROA   
ATOM   4060  CD  GLN P 259     -39.431-138.844 107.136  0.00 97.00      PROA   
ATOM   4061  OE1 GLN P 259     -39.959-139.904 106.785  0.00 97.00      PROA   
ATOM   4062  NE2 GLN P 259     -40.153-137.785 107.591  0.00 97.00      PROA   
ATOM   4063 HE21 GLN P 259     -41.144-137.865 107.662  0.00 97.00      PROA   
ATOM   4064 HE22 GLN P 259     -39.680-136.940 107.854  0.00 97.00      PROA   
ATOM   4065  C   GLN P 259     -35.675-138.296 103.929  0.00 97.00      PROA   
ATOM   4066  O   GLN P 259     -35.709-137.359 103.138  0.00 97.00      PROA   
ATOM   4067  N   VAL P 260     -35.342-139.547 103.544  0.00 97.00      PROA   
ATOM   4068  HN  VAL P 260     -35.300-140.288 104.207  0.00 97.00      PROA   
ATOM   4069  CA  VAL P 260     -34.986-139.914 102.192  0.00 97.00      PROA   
ATOM   4070  HA  VAL P 260     -35.258-139.117 101.519  0.00 97.00      PROA   
ATOM   4071  CB  VAL P 260     -33.496-140.208 102.033  0.00 97.00      PROA   
ATOM   4072  HB  VAL P 260     -33.222-141.054 102.697  0.00 97.00      PROA   
ATOM   4073  CG1 VAL P 260     -33.169-140.573 100.569  0.00 97.00      PROA   
ATOM   4074 HG11 VAL P 260     -33.495-139.763  99.883  0.00 97.00      PROA   
ATOM   4075 HG12 VAL P 260     -33.656-141.522 100.267  0.00 97.00      PROA   
ATOM   4076 HG13 VAL P 260     -32.073-140.704 100.454  0.00 97.00      PROA   
ATOM   4077  CG2 VAL P 260     -32.658-138.990 102.484  0.00 97.00      PROA   
ATOM   4078 HG21 VAL P 260     -32.783-138.792 103.567  0.00 97.00      PROA   
ATOM   4079 HG22 VAL P 260     -32.954-138.083 101.921  0.00 97.00      PROA   
ATOM   4080 HG23 VAL P 260     -31.579-139.183 102.298  0.00 97.00      PROA   
ATOM   4081  C   VAL P 260     -35.817-141.140 101.863  0.00 97.00      PROA   
ATOM   4082  O   VAL P 260     -35.872-142.085 102.645  0.00 97.00      PROA   
ATOM   4083  N   LEU P 261     -36.520-141.139 100.705  0.00 97.00      PROA   
ATOM   4084  HN  LEU P 261     -36.450-140.362 100.080  0.00 97.00      PROA   
ATOM   4085  CA  LEU P 261     -37.438-142.194 100.326  0.00 97.00      PROA   
ATOM   4086  HA  LEU P 261     -37.330-143.013 101.020  0.00 97.00      PROA   
ATOM   4087  CB  LEU P 261     -38.921-141.746 100.346  0.00 97.00      PROA   
ATOM   4088  HB1 LEU P 261     -39.566-142.549  99.925  0.00 97.00      PROA   
ATOM   4089  HB2 LEU P 261     -39.034-140.845  99.703  0.00 97.00      PROA   
ATOM   4090  CG  LEU P 261     -39.476-141.417 101.754  0.00 97.00      PROA   
ATOM   4091  HG  LEU P 261     -38.886-140.571 102.176  0.00 97.00      PROA   
ATOM   4092  CD1 LEU P 261     -40.945-140.971 101.653  0.00 97.00      PROA   
ATOM   4093 HD11 LEU P 261     -41.569-141.803 101.262  0.00 97.00      PROA   
ATOM   4094 HD12 LEU P 261     -41.041-140.106 100.965  0.00 97.00      PROA   
ATOM   4095 HD13 LEU P 261     -41.330-140.678 102.653  0.00 97.00      PROA   
ATOM   4096  CD2 LEU P 261     -39.362-142.599 102.736  0.00 97.00      PROA   
ATOM   4097 HD21 LEU P 261     -39.828-142.331 103.707  0.00 97.00      PROA   
ATOM   4098 HD22 LEU P 261     -38.302-142.860 102.925  0.00 97.00      PROA   
ATOM   4099 HD23 LEU P 261     -39.887-143.488 102.325  0.00 97.00      PROA   
ATOM   4100  C   LEU P 261     -37.112-142.783  98.973  0.00 97.00      PROA   
ATOM   4101  O   LEU P 261     -36.898-142.088  97.984  0.00 97.00      PROA   
ATOM   4102  N   GLY P 262     -37.087-144.132  98.926  0.00 97.00      PROA   
ATOM   4103  HN  GLY P 262     -37.313-144.660  99.739  0.00 97.00      PROA   
ATOM   4104  CA  GLY P 262     -36.820-144.926  97.754  0.00 97.00      PROA   
ATOM   4105  HA1 GLY P 262     -35.780-145.212  97.771  0.00 97.00      PROA   
ATOM   4106  HA2 GLY P 262     -37.128-144.400  96.861  0.00 97.00      PROA   
ATOM   4107  C   GLY P 262     -37.624-146.177  97.881  0.00 97.00      PROA   
ATOM   4108  O   GLY P 262     -38.086-146.535  98.962  0.00 97.00      PROA   
ATOM   4109  N   HSD P 263     -37.784-146.894  96.754  0.00 97.00      PROA   
ATOM   4110  HN  HSD P 263     -37.356-146.603  95.903  0.00 97.00      PROA   
ATOM   4111  CA  HSD P 263     -38.483-148.153  96.696  0.00 97.00      PROA   
ATOM   4112  HA  HSD P 263     -38.690-148.520  97.692  0.00 97.00      PROA   
ATOM   4113  CB  HSD P 263     -39.801-148.052  95.893  0.00 97.00      PROA   
ATOM   4114  HB1 HSD P 263     -40.247-149.059  95.741  0.00 97.00      PROA   
ATOM   4115  HB2 HSD P 263     -39.589-147.616  94.892  0.00 97.00      PROA   
ATOM   4116  ND1 HSD P 263     -41.899-147.613  97.296  0.00 97.00      PROA   
ATOM   4117  HD1 HSD P 263     -42.150-148.570  97.449  0.00 97.00      PROA   
ATOM   4118  CG  HSD P 263     -40.802-147.159  96.590  0.00 97.00      PROA   
ATOM   4119  CE1 HSD P 263     -42.590-146.518  97.700  0.00 97.00      PROA   
ATOM   4120  HE1 HSD P 263     -43.509-146.574  98.282  0.00 97.00      PROA   
ATOM   4121  NE2 HSD P 263     -42.025-145.397  97.296  0.00 97.00      PROA   
ATOM   4122  CD2 HSD P 263     -40.906-145.801  96.590  0.00 97.00      PROA   
ATOM   4123  HD2 HSD P 263     -40.262-145.057  96.137  0.00 97.00      PROA   
ATOM   4124  C   HSD P 263     -37.509-149.089  96.039  0.00 97.00      PROA   
ATOM   4125  O   HSD P 263     -36.834-148.703  95.087  0.00 97.00      PROA   
ATOM   4126  N   GLN P 264     -37.367-150.328  96.569  0.00 97.00      PROA   
ATOM   4127  HN  GLN P 264     -37.941-150.631  97.328  0.00 97.00      PROA   
ATOM   4128  CA  GLN P 264     -36.325-151.261  96.180  0.00 97.00      PROA   
ATOM   4129  HA  GLN P 264     -35.390-150.759  96.392  0.00 97.00      PROA   
ATOM   4130  CB  GLN P 264     -36.342-152.533  97.066  0.00 97.00      PROA   
ATOM   4131  HB1 GLN P 264     -35.712-153.331  96.617  0.00 97.00      PROA   
ATOM   4132  HB2 GLN P 264     -37.392-152.902  97.093  0.00 97.00      PROA   
ATOM   4133  CG  GLN P 264     -35.822-152.255  98.499  0.00 97.00      PROA   
ATOM   4134  HG1 GLN P 264     -36.176-151.261  98.847  0.00 97.00      PROA   
ATOM   4135  HG2 GLN P 264     -34.712-152.240  98.507  0.00 97.00      PROA   
ATOM   4136  CD  GLN P 264     -36.331-153.279  99.520  0.00 97.00      PROA   
ATOM   4137  OE1 GLN P 264     -37.040-152.923 100.468  0.00 97.00      PROA   
ATOM   4138  NE2 GLN P 264     -35.958-154.573  99.332  0.00 97.00      PROA   
ATOM   4139 HE21 GLN P 264     -36.286-155.255  99.984  0.00 97.00      PROA   
ATOM   4140 HE22 GLN P 264     -35.370-154.816  98.563  0.00 97.00      PROA   
ATOM   4141  C   GLN P 264     -36.276-151.607  94.700  0.00 97.00      PROA   
ATOM   4142  O   GLN P 264     -37.286-151.887  94.058  0.00 97.00      PROA   
ATOM   4143  N   GLN P 265     -35.054-151.545  94.133  0.00 97.00      PROA   
ATOM   4144  HN  GLN P 265     -34.255-151.357  94.703  0.00 97.00      PROA   
ATOM   4145  CA  GLN P 265     -34.791-151.510  92.717  0.00 97.00      PROA   
ATOM   4146  HA  GLN P 265     -35.723-151.282  92.227  0.00 97.00      PROA   
ATOM   4147  CB  GLN P 265     -33.781-150.379  92.340  0.00 97.00      PROA   
ATOM   4148  HB1 GLN P 265     -34.313-149.406  92.446  0.00 97.00      PROA   
ATOM   4149  HB2 GLN P 265     -33.510-150.476  91.264  0.00 97.00      PROA   
ATOM   4150  CG  GLN P 265     -32.463-150.306  93.160  0.00 97.00      PROA   
ATOM   4151  HG1 GLN P 265     -31.744-149.642  92.631  0.00 97.00      PROA   
ATOM   4152  HG2 GLN P 265     -32.005-151.315  93.215  0.00 97.00      PROA   
ATOM   4153  CD  GLN P 265     -32.642-149.795  94.602  0.00 97.00      PROA   
ATOM   4154  OE1 GLN P 265     -32.796-150.582  95.542  0.00 97.00      PROA   
ATOM   4155  NE2 GLN P 265     -32.611-148.446  94.785  0.00 97.00      PROA   
ATOM   4156 HE21 GLN P 265     -32.755-148.084  95.709  0.00 97.00      PROA   
ATOM   4157 HE22 GLN P 265     -32.452-147.832  94.016  0.00 97.00      PROA   
ATOM   4158  C   GLN P 265     -34.280-152.846  92.201  0.00 97.00      PROA   
ATOM   4159  O   GLN P 265     -33.670-153.600  92.960  0.00 97.00      PROA   
ATOM   4160  N   PRO P 266     -34.482-153.198  90.926  0.00 97.00      PROA   
ATOM   4161  CD  PRO P 266     -35.457-152.553  90.040  0.00 97.00      PROA   
ATOM   4162  HD1 PRO P 266     -35.078-151.542  89.774  0.00 97.00      PROA   
ATOM   4163  HD2 PRO P 266     -36.459-152.479  90.517  0.00 97.00      PROA   
ATOM   4164  CA  PRO P 266     -33.608-154.100  90.175  0.00 97.00      PROA   
ATOM   4165  HA  PRO P 266     -33.811-155.097  90.540  0.00 97.00      PROA   
ATOM   4166  CB  PRO P 266     -34.032-153.908  88.707  0.00 97.00      PROA   
ATOM   4167  HB1 PRO P 266     -33.914-154.832  88.107  0.00 97.00      PROA   
ATOM   4168  HB2 PRO P 266     -33.445-153.090  88.234  0.00 97.00      PROA   
ATOM   4169  CG  PRO P 266     -35.490-153.445  88.801  0.00 97.00      PROA   
ATOM   4170  HG1 PRO P 266     -35.828-152.906  87.894  0.00 97.00      PROA   
ATOM   4171  HG2 PRO P 266     -36.155-154.317  88.988  0.00 97.00      PROA   
ATOM   4172  C   PRO P 266     -32.116-153.859  90.372  0.00 97.00      PROA   
ATOM   4173  O   PRO P 266     -31.687-152.706  90.381  0.00 97.00      PROA   
ATOM   4174  N   THR P 267     -31.308-154.930  90.529  0.00 97.00      PROA   
ATOM   4175  HN  THR P 267     -31.693-155.842  90.655  0.00 97.00      PROA   
ATOM   4176  CA  THR P 267     -29.852-154.868  90.497  0.00 97.00      PROA   
ATOM   4177  HA  THR P 267     -29.584-154.113  91.225  0.00 97.00      PROA   
ATOM   4178  CB  THR P 267     -29.184-156.171  90.923  0.00 97.00      PROA   
ATOM   4179  HB  THR P 267     -29.025-156.852  90.059  0.00 97.00      PROA   
ATOM   4180  OG1 THR P 267     -29.993-156.877  91.852  0.00 97.00      PROA   
ATOM   4181  HG1 THR P 267     -30.137-156.267  92.580  0.00 97.00      PROA   
ATOM   4182  CG2 THR P 267     -27.829-155.879  91.594  0.00 97.00      PROA   
ATOM   4183 HG21 THR P 267     -27.971-155.237  92.490  0.00 97.00      PROA   
ATOM   4184 HG22 THR P 267     -27.144-155.360  90.894  0.00 97.00      PROA   
ATOM   4185 HG23 THR P 267     -27.353-156.830  91.915  0.00 97.00      PROA   
ATOM   4186  C   THR P 267     -29.254-154.401  89.166  0.00 97.00      PROA   
ATOM   4187  O   THR P 267     -28.325-153.596  89.230  0.00 97.00      PROA   
ATOM   4188  N   PRO P 268     -29.680-154.797  87.958  0.00 97.00      PROA   
ATOM   4189  CD  PRO P 268     -30.439-156.024  87.674  0.00 97.00      PROA   
ATOM   4190  HD1 PRO P 268     -31.365-156.087  88.280  0.00 97.00      PROA   
ATOM   4191  HD2 PRO P 268     -29.795-156.911  87.865  0.00 97.00      PROA   
ATOM   4192  CA  PRO P 268     -29.278-154.119  86.728  0.00 97.00      PROA   
ATOM   4193  HA  PRO P 268     -28.225-153.874  86.755  0.00 97.00      PROA   
ATOM   4194  CB  PRO P 268     -29.614-155.132  85.619  0.00 97.00      PROA   
ATOM   4195  HB1 PRO P 268     -28.743-155.810  85.475  0.00 97.00      PROA   
ATOM   4196  HB2 PRO P 268     -29.855-154.657  84.647  0.00 97.00      PROA   
ATOM   4197  CG  PRO P 268     -30.788-155.934  86.187  0.00 97.00      PROA   
ATOM   4198  HG1 PRO P 268     -31.722-155.341  86.068  0.00 97.00      PROA   
ATOM   4199  HG2 PRO P 268     -30.913-156.925  85.709  0.00 97.00      PROA   
ATOM   4200  C   PRO P 268     -30.055-152.828  86.535  0.00 97.00      PROA   
ATOM   4201  O   PRO P 268     -31.206-152.732  86.956  0.00 97.00      PROA   
ATOM   4202  N   VAL P 269     -29.407-151.829  85.895  0.00 97.00      PROA   
ATOM   4203  HN  VAL P 269     -28.488-151.937  85.530  0.00 97.00      PROA   
ATOM   4204  CA  VAL P 269     -29.966-150.563  85.503  0.00 97.00      PROA   
ATOM   4205  HA  VAL P 269     -31.015-150.700  85.279  0.00 97.00      PROA   
ATOM   4206  CB  VAL P 269     -29.792-149.487  86.580  0.00 97.00      PROA   
ATOM   4207  HB  VAL P 269     -30.258-149.873  87.519  0.00 97.00      PROA   
ATOM   4208  CG1 VAL P 269     -28.300-149.213  86.864  0.00 97.00      PROA   
ATOM   4209 HG11 VAL P 269     -27.802-148.832  85.947  0.00 97.00      PROA   
ATOM   4210 HG12 VAL P 269     -27.781-150.136  87.193  0.00 97.00      PROA   
ATOM   4211 HG13 VAL P 269     -28.193-148.444  87.659  0.00 97.00      PROA   
ATOM   4212  CG2 VAL P 269     -30.536-148.198  86.177  0.00 97.00      PROA   
ATOM   4213 HG21 VAL P 269     -31.607-148.413  85.980  0.00 97.00      PROA   
ATOM   4214 HG22 VAL P 269     -30.084-147.773  85.258  0.00 97.00      PROA   
ATOM   4215 HG23 VAL P 269     -30.462-147.437  86.983  0.00 97.00      PROA   
ATOM   4216  C   VAL P 269     -29.242-150.225  84.176  0.00 97.00      PROA   
ATOM   4217  OT1 VAL P 269     -28.133-150.780  83.935  0.00 97.00      PROA   
ATOM   4218  OT2 VAL P 269     -29.800-149.432  83.371  0.00 97.00      PROA   
END
