# Supplementary material for: The solution structure of the unbound IgG Fc receptor CD64 resembles its crystal structure: Implications for function
Source: PLoS One. 2023 Sep 21;18(9):e0288351. doi: 10.1371/journal.pone.0288351 (PMC10513344; doi:10.1371/journal.pone.0288351)
Supplement: S1 File — (ZIP) [file pone.0288351.s003.zip › CD64V03 E11/Top100/EM_done_ready_for_EM_top100_0p11_E11.dcd_185453.pdb.pdb]

REMARK  FINAL COORDINATES WRITTEN BY NAMD AT TIMESTEP 2000
ATOM      1  N   LYS P   1       0.560 -64.689  85.218  0.00 97.00      PROA   
ATOM      2  HT1 LYS P   1      -0.074 -63.922  85.526  0.00 97.00      PROA   
ATOM      3  HT2 LYS P   1       0.657 -64.593  84.184  0.00 97.00      PROA   
ATOM      4  HT3 LYS P   1       1.484 -64.563  85.674  0.00 97.00      PROA   
ATOM      5  CA  LYS P   1      -0.048 -65.994  85.573  0.00 97.00      PROA   
ATOM      6  HA  LYS P   1      -1.101 -65.927  85.346  0.00 97.00      PROA   
ATOM      7  CB  LYS P   1       0.564 -67.157  84.736  0.00 97.00      PROA   
ATOM      8  HB1 LYS P   1       0.264 -68.122  85.201  0.00 97.00      PROA   
ATOM      9  HB2 LYS P   1       1.674 -67.118  84.763  0.00 97.00      PROA   
ATOM     10  CG  LYS P   1       0.084 -67.192  83.268  0.00 97.00      PROA   
ATOM     11  HG1 LYS P   1       0.591 -66.373  82.712  0.00 97.00      PROA   
ATOM     12  HG2 LYS P   1      -1.010 -66.994  83.222  0.00 97.00      PROA   
ATOM     13  CD  LYS P   1       0.376 -68.517  82.532  0.00 97.00      PROA   
ATOM     14  HD1 LYS P   1       1.458 -68.753  82.638  0.00 97.00      PROA   
ATOM     15  HD2 LYS P   1       0.171 -68.351  81.450  0.00 97.00      PROA   
ATOM     16  CE  LYS P   1      -0.465 -69.707  83.030  0.00 97.00      PROA   
ATOM     17  HE1 LYS P   1      -1.546 -69.453  82.990  0.00 97.00      PROA   
ATOM     18  HE2 LYS P   1      -0.195 -69.974  84.073  0.00 97.00      PROA   
ATOM     19  NZ  LYS P   1      -0.255 -70.914  82.189  0.00 97.00      PROA   
ATOM     20  HZ1 LYS P   1       0.751 -71.178  82.194  0.00 97.00      PROA   
ATOM     21  HZ2 LYS P   1      -0.554 -70.719  81.212  0.00 97.00      PROA   
ATOM     22  HZ3 LYS P   1      -0.818 -71.703  82.567  0.00 97.00      PROA   
ATOM     23  C   LYS P   1       0.066 -66.251  87.051  0.00 97.00      PROA   
ATOM     24  O   LYS P   1       0.792 -65.557  87.761  0.00 97.00      PROA   
ATOM     25  N   ALA P   2      -0.665 -67.268  87.550  0.00 97.00      PROA   
ATOM     26  HN  ALA P   2      -1.304 -67.806  87.005  0.00 97.00      PROA   
ATOM     27  CA  ALA P   2      -0.580 -67.746  88.897  0.00 97.00      PROA   
ATOM     28  HA  ALA P   2       0.455 -67.790  89.211  0.00 97.00      PROA   
ATOM     29  CB  ALA P   2      -1.436 -66.906  89.868  0.00 97.00      PROA   
ATOM     30  HB1 ALA P   2      -2.489 -66.861  89.518  0.00 97.00      PROA   
ATOM     31  HB2 ALA P   2      -1.047 -65.865  89.912  0.00 97.00      PROA   
ATOM     32  HB3 ALA P   2      -1.417 -67.327  90.893  0.00 97.00      PROA   
ATOM     33  C   ALA P   2      -1.119 -69.149  88.770  0.00 97.00      PROA   
ATOM     34  O   ALA P   2      -1.552 -69.537  87.685  0.00 97.00      PROA   
ATOM     35  N   VAL P   3      -1.079 -69.938  89.872  0.00 97.00      PROA   
ATOM     36  HN  VAL P   3      -0.631 -69.630  90.706  0.00 97.00      PROA   
ATOM     37  CA  VAL P   3      -1.816 -71.175  90.037  0.00 97.00      PROA   
ATOM     38  HA  VAL P   3      -2.748 -71.095  89.496  0.00 97.00      PROA   
ATOM     39  CB  VAL P   3      -1.099 -72.474  89.638  0.00 97.00      PROA   
ATOM     40  HB  VAL P   3      -1.760 -73.335  89.900  0.00 97.00      PROA   
ATOM     41  CG1 VAL P   3      -0.889 -72.531  88.111  0.00 97.00      PROA   
ATOM     42 HG11 VAL P   3      -0.150 -71.766  87.795  0.00 97.00      PROA   
ATOM     43 HG12 VAL P   3      -1.847 -72.350  87.582  0.00 97.00      PROA   
ATOM     44 HG13 VAL P   3      -0.502 -73.531  87.818  0.00 97.00      PROA   
ATOM     45  CG2 VAL P   3       0.243 -72.647  90.379  0.00 97.00      PROA   
ATOM     46 HG21 VAL P   3       0.089 -72.745  91.472  0.00 97.00      PROA   
ATOM     47 HG22 VAL P   3       0.912 -71.782  90.190  0.00 97.00      PROA   
ATOM     48 HG23 VAL P   3       0.759 -73.564  90.022  0.00 97.00      PROA   
ATOM     49  C   VAL P   3      -2.141 -71.195  91.515  0.00 97.00      PROA   
ATOM     50  O   VAL P   3      -1.382 -70.657  92.321  0.00 97.00      PROA   
ATOM     51  N   ILE P   4      -3.299 -71.782  91.913  0.00 97.00      PROA   
ATOM     52  HN  ILE P   4      -3.953 -72.139  91.248  0.00 97.00      PROA   
ATOM     53  CA  ILE P   4      -3.743 -71.751  93.300  0.00 97.00      PROA   
ATOM     54  HA  ILE P   4      -3.153 -71.025  93.838  0.00 97.00      PROA   
ATOM     55  CB  ILE P   4      -5.193 -71.282  93.447  0.00 97.00      PROA   
ATOM     56  HB  ILE P   4      -5.859 -71.976  92.887  0.00 97.00      PROA   
ATOM     57  CG2 ILE P   4      -5.588 -71.268  94.944  0.00 97.00      PROA   
ATOM     58 HG21 ILE P   4      -4.822 -70.718  95.533  0.00 97.00      PROA   
ATOM     59 HG22 ILE P   4      -5.683 -72.298  95.345  0.00 97.00      PROA   
ATOM     60 HG23 ILE P   4      -6.558 -70.759  95.095  0.00 97.00      PROA   
ATOM     61  CG1 ILE P   4      -5.368 -69.868  92.837  0.00 97.00      PROA   
ATOM     62 HG11 ILE P   4      -4.871 -69.795  91.846  0.00 97.00      PROA   
ATOM     63 HG12 ILE P   4      -4.866 -69.152  93.518  0.00 97.00      PROA   
ATOM     64  CD  ILE P   4      -6.825 -69.444  92.636  0.00 97.00      PROA   
ATOM     65  HD1 ILE P   4      -7.435 -69.602  93.549  0.00 97.00      PROA   
ATOM     66  HD2 ILE P   4      -7.278 -70.024  91.805  0.00 97.00      PROA   
ATOM     67  HD3 ILE P   4      -6.870 -68.366  92.376  0.00 97.00      PROA   
ATOM     68  C   ILE P   4      -3.534 -73.095  93.989  0.00 97.00      PROA   
ATOM     69  O   ILE P   4      -3.880 -74.153  93.468  0.00 97.00      PROA   
ATOM     70  N   LYS P   5      -2.959 -73.072  95.217  0.00 97.00      PROA   
ATOM     71  HN  LYS P   5      -2.589 -72.213  95.570  0.00 97.00      PROA   
ATOM     72  CA  LYS P   5      -2.808 -74.243  96.058  0.00 97.00      PROA   
ATOM     73  HA  LYS P   5      -3.149 -75.124  95.534  0.00 97.00      PROA   
ATOM     74  CB  LYS P   5      -1.338 -74.453  96.505  0.00 97.00      PROA   
ATOM     75  HB1 LYS P   5      -1.262 -75.377  97.120  0.00 97.00      PROA   
ATOM     76  HB2 LYS P   5      -1.016 -73.595  97.137  0.00 97.00      PROA   
ATOM     77  CG  LYS P   5      -0.330 -74.554  95.347  0.00 97.00      PROA   
ATOM     78  HG1 LYS P   5       0.682 -74.634  95.803  0.00 97.00      PROA   
ATOM     79  HG2 LYS P   5      -0.353 -73.609  94.759  0.00 97.00      PROA   
ATOM     80  CD  LYS P   5      -0.562 -75.748  94.402  0.00 97.00      PROA   
ATOM     81  HD1 LYS P   5      -1.613 -75.724  94.038  0.00 97.00      PROA   
ATOM     82  HD2 LYS P   5      -0.424 -76.694  94.969  0.00 97.00      PROA   
ATOM     83  CE  LYS P   5       0.342 -75.739  93.163  0.00 97.00      PROA   
ATOM     84  HE1 LYS P   5       0.138 -74.822  92.565  0.00 97.00      PROA   
ATOM     85  HE2 LYS P   5       0.179 -76.631  92.525  0.00 97.00      PROA   
ATOM     86  NZ  LYS P   5       1.763 -75.704  93.546  0.00 97.00      PROA   
ATOM     87  HZ1 LYS P   5       2.165 -76.592  93.891  0.00 97.00      PROA   
ATOM     88  HZ2 LYS P   5       1.883 -74.956  94.268  0.00 97.00      PROA   
ATOM     89  HZ3 LYS P   5       2.320 -75.320  92.752  0.00 97.00      PROA   
ATOM     90  C   LYS P   5      -3.642 -74.102  97.315  0.00 97.00      PROA   
ATOM     91  O   LYS P   5      -3.375 -73.262  98.166  0.00 97.00      PROA   
ATOM     92  N   LEU P   6      -4.665 -74.967  97.498  0.00 97.00      PROA   
ATOM     93  HN  LEU P   6      -4.934 -75.613  96.788  0.00 97.00      PROA   
ATOM     94  CA  LEU P   6      -5.395 -75.076  98.746  0.00 97.00      PROA   
ATOM     95  HA  LEU P   6      -5.570 -74.081  99.133  0.00 97.00      PROA   
ATOM     96  CB  LEU P   6      -6.774 -75.764  98.563  0.00 97.00      PROA   
ATOM     97  HB1 LEU P   6      -7.332 -75.660  99.519  0.00 97.00      PROA   
ATOM     98  HB2 LEU P   6      -6.648 -76.850  98.365  0.00 97.00      PROA   
ATOM     99  CG  LEU P   6      -7.661 -75.188  97.428  0.00 97.00      PROA   
ATOM    100  HG  LEU P   6      -7.406 -74.112  97.292  0.00 97.00      PROA   
ATOM    101  CD1 LEU P   6      -7.464 -75.912  96.081  0.00 97.00      PROA   
ATOM    102 HD11 LEU P   6      -7.676 -76.996  96.200  0.00 97.00      PROA   
ATOM    103 HD12 LEU P   6      -6.432 -75.792  95.697  0.00 97.00      PROA   
ATOM    104 HD13 LEU P   6      -8.165 -75.504  95.321  0.00 97.00      PROA   
ATOM    105  CD2 LEU P   6      -9.148 -75.261  97.820  0.00 97.00      PROA   
ATOM    106 HD21 LEU P   6      -9.340 -74.686  98.749  0.00 97.00      PROA   
ATOM    107 HD22 LEU P   6      -9.444 -76.317  97.989  0.00 97.00      PROA   
ATOM    108 HD23 LEU P   6      -9.778 -74.845  97.005  0.00 97.00      PROA   
ATOM    109  C   LEU P   6      -4.552 -75.854  99.753  0.00 97.00      PROA   
ATOM    110  O   LEU P   6      -4.103 -76.961  99.466  0.00 97.00      PROA   
ATOM    111  N   GLN P   7      -4.264 -75.274 100.944  0.00 97.00      PROA   
ATOM    112  HN  GLN P   7      -4.587 -74.351 101.157  0.00 97.00      PROA   
ATOM    113  CA  GLN P   7      -3.435 -75.906 101.963  0.00 97.00      PROA   
ATOM    114  HA  GLN P   7      -2.531 -76.210 101.451  0.00 97.00      PROA   
ATOM    115  CB  GLN P   7      -2.965 -74.867 103.017  0.00 97.00      PROA   
ATOM    116  HB1 GLN P   7      -3.851 -74.268 103.319  0.00 97.00      PROA   
ATOM    117  HB2 GLN P   7      -2.273 -74.174 102.485  0.00 97.00      PROA   
ATOM    118  CG  GLN P   7      -2.285 -75.425 104.286  0.00 97.00      PROA   
ATOM    119  HG1 GLN P   7      -1.439 -76.084 103.994  0.00 97.00      PROA   
ATOM    120  HG2 GLN P   7      -3.005 -76.014 104.892  0.00 97.00      PROA   
ATOM    121  CD  GLN P   7      -1.705 -74.268 105.111  0.00 97.00      PROA   
ATOM    122  OE1 GLN P   7      -0.996 -73.411 104.576  0.00 97.00      PROA   
ATOM    123  NE2 GLN P   7      -1.998 -74.222 106.440  0.00 97.00      PROA   
ATOM    124 HE21 GLN P   7      -1.630 -73.456 106.965  0.00 97.00      PROA   
ATOM    125 HE22 GLN P   7      -2.563 -74.928 106.864  0.00 97.00      PROA   
ATOM    126  C   GLN P   7      -3.961 -77.209 102.564  0.00 97.00      PROA   
ATOM    127  O   GLN P   7      -3.209 -78.184 102.584  0.00 97.00      PROA   
ATOM    128  N   PRO P   8      -5.213 -77.359 102.992  0.00 97.00      PROA   
ATOM    129  CD  PRO P   8      -6.027 -76.297 103.571  0.00 97.00      PROA   
ATOM    130  HD1 PRO P   8      -6.516 -75.754 102.738  0.00 97.00      PROA   
ATOM    131  HD2 PRO P   8      -5.430 -75.599 104.197  0.00 97.00      PROA   
ATOM    132  CA  PRO P   8      -5.967 -78.597 102.839  0.00 97.00      PROA   
ATOM    133  HA  PRO P   8      -5.386 -79.417 103.233  0.00 97.00      PROA   
ATOM    134  CB  PRO P   8      -7.268 -78.364 103.644  0.00 97.00      PROA   
ATOM    135  HB1 PRO P   8      -7.460 -79.205 104.343  0.00 97.00      PROA   
ATOM    136  HB2 PRO P   8      -8.158 -78.241 102.990  0.00 97.00      PROA   
ATOM    137  CG  PRO P   8      -7.048 -77.054 104.420  0.00 97.00      PROA   
ATOM    138  HG1 PRO P   8      -7.992 -76.494 104.564  0.00 97.00      PROA   
ATOM    139  HG2 PRO P   8      -6.606 -77.282 105.415  0.00 97.00      PROA   
ATOM    140  C   PRO P   8      -6.261 -78.806 101.355  0.00 97.00      PROA   
ATOM    141  O   PRO P   8      -6.867 -77.880 100.820  0.00 97.00      PROA   
ATOM    142  N   PRO P   9      -5.919 -79.880 100.640  0.00 97.00      PROA   
ATOM    143  CD  PRO P   9      -5.240 -81.053 101.202  0.00 97.00      PROA   
ATOM    144  HD1 PRO P   9      -5.812 -81.476 102.056  0.00 97.00      PROA   
ATOM    145  HD2 PRO P   9      -4.217 -80.759 101.526  0.00 97.00      PROA   
ATOM    146  CA  PRO P   9      -6.072 -79.973  99.184  0.00 97.00      PROA   
ATOM    147  HA  PRO P   9      -5.784 -79.045  98.712  0.00 97.00      PROA   
ATOM    148  CB  PRO P   9      -5.103 -81.117  98.829  0.00 97.00      PROA   
ATOM    149  HB1 PRO P   9      -4.073 -80.696  98.762  0.00 97.00      PROA   
ATOM    150  HB2 PRO P   9      -5.327 -81.633  97.877  0.00 97.00      PROA   
ATOM    151  CG  PRO P   9      -5.164 -82.047 100.043  0.00 97.00      PROA   
ATOM    152  HG1 PRO P   9      -6.100 -82.645 100.001  0.00 97.00      PROA   
ATOM    153  HG2 PRO P   9      -4.295 -82.730 100.112  0.00 97.00      PROA   
ATOM    154  C   PRO P   9      -7.505 -80.293  98.766  0.00 97.00      PROA   
ATOM    155  O   PRO P   9      -7.706 -81.095  97.856  0.00 97.00      PROA   
ATOM    156  N   TRP P  10      -8.520 -79.677  99.402  0.00 97.00      PROA   
ATOM    157  HN  TRP P  10      -8.316 -78.963 100.066  0.00 97.00      PROA   
ATOM    158  CA  TRP P  10      -9.895 -80.109  99.298  0.00 97.00      PROA   
ATOM    159  HA  TRP P  10      -9.966 -80.964  98.642  0.00 97.00      PROA   
ATOM    160  CB  TRP P  10     -10.453 -80.498 100.692  0.00 97.00      PROA   
ATOM    161  HB1 TRP P  10     -11.459 -80.951 100.574  0.00 97.00      PROA   
ATOM    162  HB2 TRP P  10     -10.576 -79.569 101.295  0.00 97.00      PROA   
ATOM    163  CG  TRP P  10      -9.589 -81.442 101.480  0.00 97.00      PROA   
ATOM    164  CD1 TRP P  10      -9.259 -81.271 102.800  0.00 97.00      PROA   
ATOM    165  HD1 TRP P  10      -9.591 -80.441 103.409  0.00 97.00      PROA   
ATOM    166  NE1 TRP P  10      -8.525 -82.340 103.238  0.00 97.00      PROA   
ATOM    167  HE1 TRP P  10      -8.323 -82.546 104.171  0.00 97.00      PROA   
ATOM    168  CE2 TRP P  10      -8.337 -83.219 102.213  0.00 97.00      PROA   
ATOM    169  CD2 TRP P  10      -8.983 -82.686 101.073  0.00 97.00      PROA   
ATOM    170  CE3 TRP P  10      -8.936 -83.399  99.872  0.00 97.00      PROA   
ATOM    171  HE3 TRP P  10      -9.391 -83.021  98.970  0.00 97.00      PROA   
ATOM    172  CZ3 TRP P  10      -8.278 -84.631  99.839  0.00 97.00      PROA   
ATOM    173  HZ3 TRP P  10      -8.242 -85.192  98.915  0.00 97.00      PROA   
ATOM    174  CZ2 TRP P  10      -7.676 -84.440 102.180  0.00 97.00      PROA   
ATOM    175  HZ2 TRP P  10      -7.187 -84.838 103.056  0.00 97.00      PROA   
ATOM    176  CH2 TRP P  10      -7.660 -85.144 100.976  0.00 97.00      PROA   
ATOM    177  HH2 TRP P  10      -7.151 -86.096 100.916  0.00 97.00      PROA   
ATOM    178  C   TRP P  10     -10.746 -79.011  98.708  0.00 97.00      PROA   
ATOM    179  O   TRP P  10     -10.985 -77.973  99.322  0.00 97.00      PROA   
ATOM    180  N   VAL P  11     -11.247 -79.234  97.473  0.00 97.00      PROA   
ATOM    181  HN  VAL P  11     -10.993 -80.057  96.967  0.00 97.00      PROA   
ATOM    182  CA  VAL P  11     -12.042 -78.261  96.747  0.00 97.00      PROA   
ATOM    183  HA  VAL P  11     -11.659 -77.277  96.977  0.00 97.00      PROA   
ATOM    184  CB  VAL P  11     -11.881 -78.488  95.242  0.00 97.00      PROA   
ATOM    185  HB  VAL P  11     -12.359 -79.450  94.949  0.00 97.00      PROA   
ATOM    186  CG1 VAL P  11     -12.530 -77.338  94.454  0.00 97.00      PROA   
ATOM    187 HG11 VAL P  11     -12.108 -76.360  94.770  0.00 97.00      PROA   
ATOM    188 HG12 VAL P  11     -13.624 -77.324  94.620  0.00 97.00      PROA   
ATOM    189 HG13 VAL P  11     -12.347 -77.463  93.366  0.00 97.00      PROA   
ATOM    190  CG2 VAL P  11     -10.375 -78.565  94.884  0.00 97.00      PROA   
ATOM    191 HG21 VAL P  11      -9.892 -79.469  95.307  0.00 97.00      PROA   
ATOM    192 HG22 VAL P  11      -9.841 -77.666  95.257  0.00 97.00      PROA   
ATOM    193 HG23 VAL P  11     -10.249 -78.606  93.781  0.00 97.00      PROA   
ATOM    194  C   VAL P  11     -13.509 -78.299  97.206  0.00 97.00      PROA   
ATOM    195  O   VAL P  11     -14.277 -77.363  96.995  0.00 97.00      PROA   
ATOM    196  N   SER P  12     -13.900 -79.378  97.918  0.00 97.00      PROA   
ATOM    197  HN  SER P  12     -13.229 -80.089  98.100  0.00 97.00      PROA   
ATOM    198  CA  SER P  12     -15.205 -79.576  98.527  0.00 97.00      PROA   
ATOM    199  HA  SER P  12     -15.831 -78.711  98.358  0.00 97.00      PROA   
ATOM    200  CB  SER P  12     -15.929 -80.823  97.927  0.00 97.00      PROA   
ATOM    201  HB1 SER P  12     -15.210 -81.667  97.857  0.00 97.00      PROA   
ATOM    202  HB2 SER P  12     -16.263 -80.573  96.895  0.00 97.00      PROA   
ATOM    203  OG  SER P  12     -17.062 -81.261  98.676  0.00 97.00      PROA   
ATOM    204  HG1 SER P  12     -17.779 -80.655  98.470  0.00 97.00      PROA   
ATOM    205  C   SER P  12     -14.977 -79.705 100.026  0.00 97.00      PROA   
ATOM    206  O   SER P  12     -14.165 -80.518 100.465  0.00 97.00      PROA   
ATOM    207  N   VAL P  13     -15.664 -78.868 100.852  0.00 97.00      PROA   
ATOM    208  HN  VAL P  13     -16.304 -78.199 100.475  0.00 97.00      PROA   
ATOM    209  CA  VAL P  13     -15.336 -78.741 102.268  0.00 97.00      PROA   
ATOM    210  HA  VAL P  13     -14.968 -79.696 102.614  0.00 97.00      PROA   
ATOM    211  CB  VAL P  13     -14.237 -77.687 102.457  0.00 97.00      PROA   
ATOM    212  HB  VAL P  13     -13.443 -77.900 101.699  0.00 97.00      PROA   
ATOM    213  CG1 VAL P  13     -14.756 -76.256 102.193  0.00 97.00      PROA   
ATOM    214 HG11 VAL P  13     -15.507 -75.961 102.956  0.00 97.00      PROA   
ATOM    215 HG12 VAL P  13     -15.217 -76.177 101.188  0.00 97.00      PROA   
ATOM    216 HG13 VAL P  13     -13.916 -75.532 102.248  0.00 97.00      PROA   
ATOM    217  CG2 VAL P  13     -13.571 -77.804 103.841  0.00 97.00      PROA   
ATOM    218 HG21 VAL P  13     -13.237 -78.845 104.036  0.00 97.00      PROA   
ATOM    219 HG22 VAL P  13     -14.270 -77.494 104.644  0.00 97.00      PROA   
ATOM    220 HG23 VAL P  13     -12.686 -77.136 103.895  0.00 97.00      PROA   
ATOM    221  C   VAL P  13     -16.581 -78.430 103.097  0.00 97.00      PROA   
ATOM    222  O   VAL P  13     -17.582 -77.944 102.585  0.00 97.00      PROA   
ATOM    223  N   PHE P  14     -16.576 -78.729 104.422  0.00 97.00      PROA   
ATOM    224  HN  PHE P  14     -15.797 -79.185 104.848  0.00 97.00      PROA   
ATOM    225  CA  PHE P  14     -17.655 -78.344 105.320  0.00 97.00      PROA   
ATOM    226  HA  PHE P  14     -18.588 -78.446 104.785  0.00 97.00      PROA   
ATOM    227  CB  PHE P  14     -17.722 -79.211 106.607  0.00 97.00      PROA   
ATOM    228  HB1 PHE P  14     -18.480 -78.826 107.322  0.00 97.00      PROA   
ATOM    229  HB2 PHE P  14     -16.732 -79.206 107.116  0.00 97.00      PROA   
ATOM    230  CG  PHE P  14     -18.128 -80.628 106.316  0.00 97.00      PROA   
ATOM    231  CD1 PHE P  14     -19.355 -80.911 105.688  0.00 97.00      PROA   
ATOM    232  HD1 PHE P  14     -19.983 -80.102 105.353  0.00 97.00      PROA   
ATOM    233  CE1 PHE P  14     -19.785 -82.234 105.524  0.00 97.00      PROA   
ATOM    234  HE1 PHE P  14     -20.732 -82.441 105.049  0.00 97.00      PROA   
ATOM    235  CZ  PHE P  14     -18.984 -83.289 105.978  0.00 97.00      PROA   
ATOM    236  HZ  PHE P  14     -19.314 -84.310 105.857  0.00 97.00      PROA   
ATOM    237  CD2 PHE P  14     -17.341 -81.696 106.774  0.00 97.00      PROA   
ATOM    238  HD2 PHE P  14     -16.414 -81.491 107.288  0.00 97.00      PROA   
ATOM    239  CE2 PHE P  14     -17.754 -83.019 106.590  0.00 97.00      PROA   
ATOM    240  HE2 PHE P  14     -17.122 -83.827 106.927  0.00 97.00      PROA   
ATOM    241  C   PHE P  14     -17.579 -76.900 105.785  0.00 97.00      PROA   
ATOM    242  O   PHE P  14     -16.521 -76.275 105.793  0.00 97.00      PROA   
ATOM    243  N   GLN P  15     -18.731 -76.353 106.247  0.00 97.00      PROA   
ATOM    244  HN  GLN P  15     -19.607 -76.793 106.052  0.00 97.00      PROA   
ATOM    245  CA  GLN P  15     -18.790 -75.185 107.116  0.00 97.00      PROA   
ATOM    246  HA  GLN P  15     -18.372 -74.354 106.564  0.00 97.00      PROA   
ATOM    247  CB  GLN P  15     -20.253 -74.842 107.517  0.00 97.00      PROA   
ATOM    248  HB1 GLN P  15     -20.794 -74.535 106.591  0.00 97.00      PROA   
ATOM    249  HB2 GLN P  15     -20.247 -73.955 108.186  0.00 97.00      PROA   
ATOM    250  CG  GLN P  15     -21.016 -76.034 108.156  0.00 97.00      PROA   
ATOM    251  HG1 GLN P  15     -20.313 -76.860 108.389  0.00 97.00      PROA   
ATOM    252  HG2 GLN P  15     -21.752 -76.440 107.433  0.00 97.00      PROA   
ATOM    253  CD  GLN P  15     -21.763 -75.634 109.441  0.00 97.00      PROA   
ATOM    254  OE1 GLN P  15     -22.716 -74.848 109.418  0.00 97.00      PROA   
ATOM    255  NE2 GLN P  15     -21.316 -76.197 110.601  0.00 97.00      PROA   
ATOM    256 HE21 GLN P  15     -20.551 -76.841 110.580  0.00 97.00      PROA   
ATOM    257 HE22 GLN P  15     -21.724 -75.908 111.465  0.00 97.00      PROA   
ATOM    258  C   GLN P  15     -17.973 -75.361 108.398  0.00 97.00      PROA   
ATOM    259  O   GLN P  15     -17.863 -76.472 108.913  0.00 97.00      PROA   
ATOM    260  N   GLU P  16     -17.359 -74.262 108.909  0.00 97.00      PROA   
ATOM    261  HN  GLU P  16     -17.460 -73.392 108.426  0.00 97.00      PROA   
ATOM    262  CA  GLU P  16     -16.576 -74.186 110.140  0.00 97.00      PROA   
ATOM    263  HA  GLU P  16     -16.582 -73.137 110.401  0.00 97.00      PROA   
ATOM    264  CB  GLU P  16     -17.199 -74.925 111.373  0.00 97.00      PROA   
ATOM    265  HB1 GLU P  16     -17.198 -76.012 111.154  0.00 97.00      PROA   
ATOM    266  HB2 GLU P  16     -18.259 -74.602 111.485  0.00 97.00      PROA   
ATOM    267  CG  GLU P  16     -16.474 -74.712 112.726  0.00 97.00      PROA   
ATOM    268  HG1 GLU P  16     -16.713 -73.704 113.124  0.00 97.00      PROA   
ATOM    269  HG2 GLU P  16     -15.375 -74.770 112.596  0.00 97.00      PROA   
ATOM    270  CD  GLU P  16     -16.830 -75.751 113.797  0.00 97.00      PROA   
ATOM    271  OE1 GLU P  16     -17.662 -76.664 113.553  0.00 97.00      PROA   
ATOM    272  OE2 GLU P  16     -16.225 -75.650 114.899  0.00 97.00      PROA   
ATOM    273  C   GLU P  16     -15.103 -74.532 109.921  0.00 97.00      PROA   
ATOM    274  O   GLU P  16     -14.225 -73.957 110.560  0.00 97.00      PROA   
ATOM    275  N   GLU P  17     -14.783 -75.456 108.987  0.00 97.00      PROA   
ATOM    276  HN  GLU P  17     -15.512 -75.929 108.498  0.00 97.00      PROA   
ATOM    277  CA  GLU P  17     -13.431 -75.874 108.633  0.00 97.00      PROA   
ATOM    278  HA  GLU P  17     -12.976 -76.247 109.540  0.00 97.00      PROA   
ATOM    279  CB  GLU P  17     -13.493 -77.063 107.637  0.00 97.00      PROA   
ATOM    280  HB1 GLU P  17     -14.136 -76.732 106.788  0.00 97.00      PROA   
ATOM    281  HB2 GLU P  17     -14.027 -77.904 108.134  0.00 97.00      PROA   
ATOM    282  CG  GLU P  17     -12.158 -77.579 107.046  0.00 97.00      PROA   
ATOM    283  HG1 GLU P  17     -11.603 -76.770 106.530  0.00 97.00      PROA   
ATOM    284  HG2 GLU P  17     -12.387 -78.359 106.289  0.00 97.00      PROA   
ATOM    285  CD  GLU P  17     -11.247 -78.221 108.097  0.00 97.00      PROA   
ATOM    286  OE1 GLU P  17     -10.794 -77.512 109.030  0.00 97.00      PROA   
ATOM    287  OE2 GLU P  17     -10.975 -79.444 107.963  0.00 97.00      PROA   
ATOM    288  C   GLU P  17     -12.518 -74.757 108.122  0.00 97.00      PROA   
ATOM    289  O   GLU P  17     -12.956 -73.818 107.468  0.00 97.00      PROA   
ATOM    290  N   SER P  18     -11.202 -74.835 108.428  0.00 97.00      PROA   
ATOM    291  HN  SER P  18     -10.863 -75.673 108.858  0.00 97.00      PROA   
ATOM    292  CA  SER P  18     -10.222 -73.813 108.102  0.00 97.00      PROA   
ATOM    293  HA  SER P  18     -10.734 -72.869 107.985  0.00 97.00      PROA   
ATOM    294  CB  SER P  18      -9.153 -73.645 109.214  0.00 97.00      PROA   
ATOM    295  HB1 SER P  18      -8.565 -74.584 109.316  0.00 97.00      PROA   
ATOM    296  HB2 SER P  18      -9.669 -73.462 110.180  0.00 97.00      PROA   
ATOM    297  OG  SER P  18      -8.269 -72.554 108.952  0.00 97.00      PROA   
ATOM    298  HG1 SER P  18      -8.812 -71.760 108.949  0.00 97.00      PROA   
ATOM    299  C   SER P  18      -9.522 -74.145 106.801  0.00 97.00      PROA   
ATOM    300  O   SER P  18      -9.004 -75.243 106.612  0.00 97.00      PROA   
ATOM    301  N   VAL P  19      -9.479 -73.176 105.863  0.00 97.00      PROA   
ATOM    302  HN  VAL P  19      -9.877 -72.277 106.040  0.00 97.00      PROA   
ATOM    303  CA  VAL P  19      -8.864 -73.406 104.572  0.00 97.00      PROA   
ATOM    304  HA  VAL P  19      -8.086 -74.145 104.693  0.00 97.00      PROA   
ATOM    305  CB  VAL P  19      -9.861 -73.976 103.552  0.00 97.00      PROA   
ATOM    306  HB  VAL P  19     -10.163 -74.986 103.923  0.00 97.00      PROA   
ATOM    307  CG1 VAL P  19     -11.146 -73.125 103.470  0.00 97.00      PROA   
ATOM    308 HG11 VAL P  19     -10.904 -72.105 103.114  0.00 97.00      PROA   
ATOM    309 HG12 VAL P  19     -11.655 -73.052 104.452  0.00 97.00      PROA   
ATOM    310 HG13 VAL P  19     -11.860 -73.579 102.751  0.00 97.00      PROA   
ATOM    311  CG2 VAL P  19      -9.225 -74.155 102.158  0.00 97.00      PROA   
ATOM    312 HG21 VAL P  19      -8.319 -74.786 102.215  0.00 97.00      PROA   
ATOM    313 HG22 VAL P  19      -8.957 -73.173 101.718  0.00 97.00      PROA   
ATOM    314 HG23 VAL P  19      -9.951 -74.650 101.477  0.00 97.00      PROA   
ATOM    315  C   VAL P  19      -8.143 -72.158 104.113  0.00 97.00      PROA   
ATOM    316  O   VAL P  19      -8.705 -71.072 104.068  0.00 97.00      PROA   
ATOM    317  N   THR P  20      -6.841 -72.275 103.755  0.00 97.00      PROA   
ATOM    318  HN  THR P  20      -6.375 -73.154 103.804  0.00 97.00      PROA   
ATOM    319  CA  THR P  20      -6.072 -71.143 103.262  0.00 97.00      PROA   
ATOM    320  HA  THR P  20      -6.743 -70.313 103.113  0.00 97.00      PROA   
ATOM    321  CB  THR P  20      -4.991 -70.644 104.227  0.00 97.00      PROA   
ATOM    322  HB  THR P  20      -5.463 -70.581 105.236  0.00 97.00      PROA   
ATOM    323  OG1 THR P  20      -4.548 -69.324 103.925  0.00 97.00      PROA   
ATOM    324  HG1 THR P  20      -4.018 -69.360 103.122  0.00 97.00      PROA   
ATOM    325  CG2 THR P  20      -3.772 -71.570 104.338  0.00 97.00      PROA   
ATOM    326 HG21 THR P  20      -3.274 -71.702 103.356  0.00 97.00      PROA   
ATOM    327 HG22 THR P  20      -4.079 -72.562 104.725  0.00 97.00      PROA   
ATOM    328 HG23 THR P  20      -3.030 -71.140 105.044  0.00 97.00      PROA   
ATOM    329  C   THR P  20      -5.560 -71.520 101.895  0.00 97.00      PROA   
ATOM    330  O   THR P  20      -5.122 -72.641 101.661  0.00 97.00      PROA   
ATOM    331  N   LEU P  21      -5.677 -70.582 100.934  0.00 97.00      PROA   
ATOM    332  HN  LEU P  21      -6.050 -69.685 101.167  0.00 97.00      PROA   
ATOM    333  CA  LEU P  21      -5.457 -70.828  99.529  0.00 97.00      PROA   
ATOM    334  HA  LEU P  21      -5.161 -71.855  99.372  0.00 97.00      PROA   
ATOM    335  CB  LEU P  21      -6.724 -70.534  98.678  0.00 97.00      PROA   
ATOM    336  HB1 LEU P  21      -6.478 -70.763  97.618  0.00 97.00      PROA   
ATOM    337  HB2 LEU P  21      -6.990 -69.456  98.736  0.00 97.00      PROA   
ATOM    338  CG  LEU P  21      -7.996 -71.349  99.044  0.00 97.00      PROA   
ATOM    339  HG  LEU P  21      -7.677 -72.358  99.396  0.00 97.00      PROA   
ATOM    340  CD1 LEU P  21      -8.857 -70.689 100.142  0.00 97.00      PROA   
ATOM    341 HD11 LEU P  21      -9.191 -69.685  99.806  0.00 97.00      PROA   
ATOM    342 HD12 LEU P  21      -8.303 -70.578 101.094  0.00 97.00      PROA   
ATOM    343 HD13 LEU P  21      -9.761 -71.304 100.338  0.00 97.00      PROA   
ATOM    344  CD2 LEU P  21      -8.876 -71.544  97.795  0.00 97.00      PROA   
ATOM    345 HD21 LEU P  21      -8.313 -72.065  96.994  0.00 97.00      PROA   
ATOM    346 HD22 LEU P  21      -9.205 -70.557  97.409  0.00 97.00      PROA   
ATOM    347 HD23 LEU P  21      -9.777 -72.142  98.044  0.00 97.00      PROA   
ATOM    348  C   LEU P  21      -4.328 -69.933  99.070  0.00 97.00      PROA   
ATOM    349  O   LEU P  21      -4.401 -68.722  99.213  0.00 97.00      PROA   
ATOM    350  N   HSD P  22      -3.244 -70.507  98.504  0.00 97.00      PROA   
ATOM    351  HN  HSD P  22      -3.219 -71.497  98.369  0.00 97.00      PROA   
ATOM    352  CA  HSD P  22      -2.015 -69.797  98.203  0.00 97.00      PROA   
ATOM    353  HA  HSD P  22      -2.036 -68.821  98.665  0.00 97.00      PROA   
ATOM    354  CB  HSD P  22      -0.775 -70.558  98.737  0.00 97.00      PROA   
ATOM    355  HB1 HSD P  22       0.157 -70.060  98.391  0.00 97.00      PROA   
ATOM    356  HB2 HSD P  22      -0.767 -71.601  98.354  0.00 97.00      PROA   
ATOM    357  ND1 HSD P  22      -1.273 -71.544 101.046  0.00 97.00      PROA   
ATOM    358  HD1 HSD P  22      -1.781 -72.349 100.737  0.00 97.00      PROA   
ATOM    359  CG  HSD P  22      -0.719 -70.573 100.237  0.00 97.00      PROA   
ATOM    360  CE1 HSD P  22      -0.930 -71.231 102.320  0.00 97.00      PROA   
ATOM    361  HE1 HSD P  22      -1.221 -71.831 103.178  0.00 97.00      PROA   
ATOM    362  NE2 HSD P  22      -0.186 -70.144 102.386  0.00 97.00      PROA   
ATOM    363  CD2 HSD P  22      -0.039 -69.742 101.071  0.00 97.00      PROA   
ATOM    364  HD2 HSD P  22       0.569 -68.878 100.832  0.00 97.00      PROA   
ATOM    365  C   HSD P  22      -1.812 -69.614  96.717  0.00 97.00      PROA   
ATOM    366  O   HSD P  22      -1.877 -70.566  95.950  0.00 97.00      PROA   
ATOM    367  N   CYS P  23      -1.517 -68.368  96.280  0.00 97.00      PROA   
ATOM    368  HN  CYS P  23      -1.528 -67.603  96.922  0.00 97.00      PROA   
ATOM    369  CA  CYS P  23      -1.168 -68.046  94.909  0.00 97.00      PROA   
ATOM    370  HA  CYS P  23      -1.504 -68.836  94.251  0.00 97.00      PROA   
ATOM    371  CB  CYS P  23      -1.810 -66.720  94.452  0.00 97.00      PROA   
ATOM    372  HB1 CYS P  23      -1.421 -66.445  93.452  0.00 97.00      PROA   
ATOM    373  HB2 CYS P  23      -1.561 -65.909  95.171  0.00 97.00      PROA   
ATOM    374  SG  CYS P  23      -3.600 -66.892  94.330  0.00 97.00      PROA   
ATOM    375  C   CYS P  23       0.331 -67.920  94.758  0.00 97.00      PROA   
ATOM    376  O   CYS P  23       0.939 -66.914  95.115  0.00 97.00      PROA   
ATOM    377  N   GLU P  24       0.966 -68.959  94.184  0.00 97.00      PROA   
ATOM    378  HN  GLU P  24       0.460 -69.755  93.862  0.00 97.00      PROA   
ATOM    379  CA  GLU P  24       2.402 -69.064  94.098  0.00 97.00      PROA   
ATOM    380  HA  GLU P  24       2.857 -68.482  94.888  0.00 97.00      PROA   
ATOM    381  CB  GLU P  24       2.838 -70.540  94.261  0.00 97.00      PROA   
ATOM    382  HB1 GLU P  24       2.354 -70.912  95.195  0.00 97.00      PROA   
ATOM    383  HB2 GLU P  24       3.937 -70.600  94.413  0.00 97.00      PROA   
ATOM    384  CG  GLU P  24       2.441 -71.429  93.064  0.00 97.00      PROA   
ATOM    385  HG1 GLU P  24       3.042 -71.178  92.165  0.00 97.00      PROA   
ATOM    386  HG2 GLU P  24       1.365 -71.289  92.824  0.00 97.00      PROA   
ATOM    387  CD  GLU P  24       2.664 -72.895  93.365  0.00 97.00      PROA   
ATOM    388  OE1 GLU P  24       3.036 -73.635  92.413  0.00 97.00      PROA   
ATOM    389  OE2 GLU P  24       2.432 -73.303  94.534  0.00 97.00      PROA   
ATOM    390  C   GLU P  24       2.917 -68.555  92.771  0.00 97.00      PROA   
ATOM    391  O   GLU P  24       2.187 -68.414  91.790  0.00 97.00      PROA   
ATOM    392  N   VAL P  25       4.241 -68.296  92.739  0.00 97.00      PROA   
ATOM    393  HN  VAL P  25       4.783 -68.342  93.575  0.00 97.00      PROA   
ATOM    394  CA  VAL P  25       5.029 -68.193  91.534  0.00 97.00      PROA   
ATOM    395  HA  VAL P  25       4.568 -68.787  90.759  0.00 97.00      PROA   
ATOM    396  CB  VAL P  25       5.286 -66.763  91.046  0.00 97.00      PROA   
ATOM    397  HB  VAL P  25       5.863 -66.193  91.812  0.00 97.00      PROA   
ATOM    398  CG1 VAL P  25       6.092 -66.806  89.732  0.00 97.00      PROA   
ATOM    399 HG11 VAL P  25       5.494 -67.295  88.934  0.00 97.00      PROA   
ATOM    400 HG12 VAL P  25       7.042 -67.362  89.852  0.00 97.00      PROA   
ATOM    401 HG13 VAL P  25       6.333 -65.772  89.409  0.00 97.00      PROA   
ATOM    402  CG2 VAL P  25       3.956 -66.013  90.815  0.00 97.00      PROA   
ATOM    403 HG21 VAL P  25       3.403 -65.880  91.766  0.00 97.00      PROA   
ATOM    404 HG22 VAL P  25       3.313 -66.579  90.107  0.00 97.00      PROA   
ATOM    405 HG23 VAL P  25       4.149 -65.008  90.383  0.00 97.00      PROA   
ATOM    406  C   VAL P  25       6.343 -68.796  92.006  0.00 97.00      PROA   
ATOM    407  O   VAL P  25       6.741 -68.423  93.109  0.00 97.00      PROA   
ATOM    408  N   PRO P  26       7.071 -69.683  91.314  0.00 97.00      PROA   
ATOM    409  CD  PRO P  26       6.460 -70.585  90.324  0.00 97.00      PROA   
ATOM    410  HD1 PRO P  26       6.651 -70.178  89.307  0.00 97.00      PROA   
ATOM    411  HD2 PRO P  26       5.366 -70.727  90.479  0.00 97.00      PROA   
ATOM    412  CA  PRO P  26       8.320 -70.251  91.846  0.00 97.00      PROA   
ATOM    413  HA  PRO P  26       8.146 -70.578  92.862  0.00 97.00      PROA   
ATOM    414  CB  PRO P  26       8.589 -71.452  90.923  0.00 97.00      PROA   
ATOM    415  HB1 PRO P  26       9.161 -72.250  91.441  0.00 97.00      PROA   
ATOM    416  HB2 PRO P  26       9.138 -71.144  90.006  0.00 97.00      PROA   
ATOM    417  CG  PRO P  26       7.189 -71.914  90.516  0.00 97.00      PROA   
ATOM    418  HG1 PRO P  26       7.188 -72.545  89.606  0.00 97.00      PROA   
ATOM    419  HG2 PRO P  26       6.723 -72.476  91.356  0.00 97.00      PROA   
ATOM    420  C   PRO P  26       9.531 -69.316  91.859  0.00 97.00      PROA   
ATOM    421  O   PRO P  26      10.648 -69.783  91.648  0.00 97.00      PROA   
ATOM    422  N   HSD P  27       9.351 -68.014  92.161  0.00 97.00      PROA   
ATOM    423  HN  HSD P  27       8.438 -67.708  92.420  0.00 97.00      PROA   
ATOM    424  CA  HSD P  27      10.426 -67.057  92.299  0.00 97.00      PROA   
ATOM    425  HA  HSD P  27      11.364 -67.493  91.982  0.00 97.00      PROA   
ATOM    426  CB  HSD P  27      10.190 -65.741  91.511  0.00 97.00      PROA   
ATOM    427  HB1 HSD P  27      10.915 -64.966  91.842  0.00 97.00      PROA   
ATOM    428  HB2 HSD P  27       9.167 -65.354  91.717  0.00 97.00      PROA   
ATOM    429  ND1 HSD P  27       9.378 -66.161  89.126  0.00 97.00      PROA   
ATOM    430  HD1 HSD P  27       8.428 -66.377  89.353  0.00 97.00      PROA   
ATOM    431  CG  HSD P  27      10.386 -65.884  90.025  0.00 97.00      PROA   
ATOM    432  CE1 HSD P  27       9.908 -66.031  87.884  0.00 97.00      PROA   
ATOM    433  HE1 HSD P  27       9.334 -66.186  86.971  0.00 97.00      PROA   
ATOM    434  NE2 HSD P  27      11.177 -65.678  87.920  0.00 97.00      PROA   
ATOM    435  CD2 HSD P  27      11.475 -65.577  89.267  0.00 97.00      PROA   
ATOM    436  HD2 HSD P  27      12.465 -65.260  89.572  0.00 97.00      PROA   
ATOM    437  C   HSD P  27      10.530 -66.708  93.760  0.00 97.00      PROA   
ATOM    438  O   HSD P  27       9.564 -66.256  94.367  0.00 97.00      PROA   
ATOM    439  N   LEU P  28      11.721 -66.908  94.368  0.00 97.00      PROA   
ATOM    440  HN  LEU P  28      12.464 -67.375  93.893  0.00 97.00      PROA   
ATOM    441  CA  LEU P  28      11.992 -66.532  95.744  0.00 97.00      PROA   
ATOM    442  HA  LEU P  28      11.253 -67.043  96.346  0.00 97.00      PROA   
ATOM    443  CB  LEU P  28      13.388 -67.024  96.210  0.00 97.00      PROA   
ATOM    444  HB1 LEU P  28      13.511 -66.797  97.292  0.00 97.00      PROA   
ATOM    445  HB2 LEU P  28      14.184 -66.483  95.655  0.00 97.00      PROA   
ATOM    446  CG  LEU P  28      13.643 -68.543  96.024  0.00 97.00      PROA   
ATOM    447  HG  LEU P  28      13.565 -68.791  94.939  0.00 97.00      PROA   
ATOM    448  CD1 LEU P  28      15.071 -68.909  96.469  0.00 97.00      PROA   
ATOM    449 HD11 LEU P  28      15.200 -68.693  97.551  0.00 97.00      PROA   
ATOM    450 HD12 LEU P  28      15.822 -68.324  95.897  0.00 97.00      PROA   
ATOM    451 HD13 LEU P  28      15.261 -69.990  96.301  0.00 97.00      PROA   
ATOM    452  CD2 LEU P  28      12.615 -69.408  96.776  0.00 97.00      PROA   
ATOM    453 HD21 LEU P  28      11.589 -69.227  96.396  0.00 97.00      PROA   
ATOM    454 HD22 LEU P  28      12.640 -69.173  97.862  0.00 97.00      PROA   
ATOM    455 HD23 LEU P  28      12.850 -70.485  96.645  0.00 97.00      PROA   
ATOM    456  C   LEU P  28      11.808 -65.043  96.063  0.00 97.00      PROA   
ATOM    457  O   LEU P  28      11.151 -64.774  97.069  0.00 97.00      PROA   
ATOM    458  N   PRO P  29      12.248 -64.027  95.311  0.00 97.00      PROA   
ATOM    459  CD  PRO P  29      13.313 -64.115  94.302  0.00 97.00      PROA   
ATOM    460  HD1 PRO P  29      13.104 -64.895  93.541  0.00 97.00      PROA   
ATOM    461  HD2 PRO P  29      14.278 -64.327  94.814  0.00 97.00      PROA   
ATOM    462  CA  PRO P  29      11.789 -62.649  95.501  0.00 97.00      PROA   
ATOM    463  HA  PRO P  29      11.718 -62.406  96.553  0.00 97.00      PROA   
ATOM    464  CB  PRO P  29      12.896 -61.831  94.807  0.00 97.00      PROA   
ATOM    465  HB1 PRO P  29      13.743 -61.707  95.520  0.00 97.00      PROA   
ATOM    466  HB2 PRO P  29      12.584 -60.824  94.471  0.00 97.00      PROA   
ATOM    467  CG  PRO P  29      13.357 -62.730  93.658  0.00 97.00      PROA   
ATOM    468  HG1 PRO P  29      12.618 -62.677  92.828  0.00 97.00      PROA   
ATOM    469  HG2 PRO P  29      14.362 -62.463  93.277  0.00 97.00      PROA   
ATOM    470  C   PRO P  29      10.419 -62.404  94.864  0.00 97.00      PROA   
ATOM    471  O   PRO P  29      10.211 -61.326  94.312  0.00 97.00      PROA   
ATOM    472  N   GLY P  30       9.459 -63.360  94.941  0.00 97.00      PROA   
ATOM    473  HN  GLY P  30       9.663 -64.211  95.424  0.00 97.00      PROA   
ATOM    474  CA  GLY P  30       8.166 -63.305  94.270  0.00 97.00      PROA   
ATOM    475  HA1 GLY P  30       7.770 -64.311  94.285  0.00 97.00      PROA   
ATOM    476  HA2 GLY P  30       8.310 -62.936  93.265  0.00 97.00      PROA   
ATOM    477  C   GLY P  30       7.158 -62.422  94.964  0.00 97.00      PROA   
ATOM    478  O   GLY P  30       6.123 -62.898  95.418  0.00 97.00      PROA   
ATOM    479  N   SER P  31       7.469 -61.106  95.019  0.00 97.00      PROA   
ATOM    480  HN  SER P  31       8.358 -60.883  94.621  0.00 97.00      PROA   
ATOM    481  CA  SER P  31       6.813 -59.969  95.663  0.00 97.00      PROA   
ATOM    482  HA  SER P  31       7.328 -59.849  96.603  0.00 97.00      PROA   
ATOM    483  CB  SER P  31       7.038 -58.668  94.834  0.00 97.00      PROA   
ATOM    484  HB1 SER P  31       6.543 -58.783  93.844  0.00 97.00      PROA   
ATOM    485  HB2 SER P  31       8.127 -58.537  94.654  0.00 97.00      PROA   
ATOM    486  OG  SER P  31       6.523 -57.489  95.458  0.00 97.00      PROA   
ATOM    487  HG1 SER P  31       7.261 -57.040  95.879  0.00 97.00      PROA   
ATOM    488  C   SER P  31       5.336 -60.095  95.999  0.00 97.00      PROA   
ATOM    489  O   SER P  31       4.540 -60.550  95.193  0.00 97.00      PROA   
ATOM    490  N   SER P  32       4.945 -59.662  97.219  0.00 97.00      PROA   
ATOM    491  HN  SER P  32       5.594 -59.207  97.824  0.00 97.00      PROA   
ATOM    492  CA  SER P  32       3.640 -59.887  97.813  0.00 97.00      PROA   
ATOM    493  HA  SER P  32       3.323 -60.884  97.543  0.00 97.00      PROA   
ATOM    494  CB  SER P  32       3.744 -59.826  99.360  0.00 97.00      PROA   
ATOM    495  HB1 SER P  32       4.383 -60.672  99.697  0.00 97.00      PROA   
ATOM    496  HB2 SER P  32       2.754 -59.938  99.852  0.00 97.00      PROA   
ATOM    497  OG  SER P  32       4.368 -58.618  99.791  0.00 97.00      PROA   
ATOM    498  HG1 SER P  32       3.740 -57.912  99.614  0.00 97.00      PROA   
ATOM    499  C   SER P  32       2.551 -58.935  97.340  0.00 97.00      PROA   
ATOM    500  O   SER P  32       1.895 -58.272  98.142  0.00 97.00      PROA   
ATOM    501  N   SER P  33       2.306 -58.885  96.013  0.00 97.00      PROA   
ATOM    502  HN  SER P  33       2.906 -59.384  95.392  0.00 97.00      PROA   
ATOM    503  CA  SER P  33       1.214 -58.146  95.409  0.00 97.00      PROA   
ATOM    504  HA  SER P  33       0.618 -57.675  96.179  0.00 97.00      PROA   
ATOM    505  CB  SER P  33       1.720 -57.063  94.418  0.00 97.00      PROA   
ATOM    506  HB1 SER P  33       2.302 -57.541  93.600  0.00 97.00      PROA   
ATOM    507  HB2 SER P  33       2.404 -56.373  94.960  0.00 97.00      PROA   
ATOM    508  OG  SER P  33       0.657 -56.300  93.846  0.00 97.00      PROA   
ATOM    509  HG1 SER P  33       0.402 -55.633  94.490  0.00 97.00      PROA   
ATOM    510  C   SER P  33       0.340 -59.150  94.688  0.00 97.00      PROA   
ATOM    511  O   SER P  33       0.832 -60.010  93.962  0.00 97.00      PROA   
ATOM    512  N   THR P  34      -0.996 -59.079  94.899  0.00 97.00      PROA   
ATOM    513  HN  THR P  34      -1.389 -58.356  95.462  0.00 97.00      PROA   
ATOM    514  CA  THR P  34      -1.923 -60.066  94.374  0.00 97.00      PROA   
ATOM    515  HA  THR P  34      -1.536 -60.462  93.444  0.00 97.00      PROA   
ATOM    516  CB  THR P  34      -2.236 -61.209  95.343  0.00 97.00      PROA   
ATOM    517  HB  THR P  34      -2.861 -60.860  96.197  0.00 97.00      PROA   
ATOM    518  OG1 THR P  34      -1.041 -61.711  95.912  0.00 97.00      PROA   
ATOM    519  HG1 THR P  34      -0.807 -61.075  96.590  0.00 97.00      PROA   
ATOM    520  CG2 THR P  34      -2.967 -62.364  94.631  0.00 97.00      PROA   
ATOM    521 HG21 THR P  34      -2.481 -62.600  93.662  0.00 97.00      PROA   
ATOM    522 HG22 THR P  34      -4.026 -62.099  94.440  0.00 97.00      PROA   
ATOM    523 HG23 THR P  34      -2.962 -63.276  95.266  0.00 97.00      PROA   
ATOM    524  C   THR P  34      -3.226 -59.379  94.089  0.00 97.00      PROA   
ATOM    525  O   THR P  34      -3.669 -58.524  94.850  0.00 97.00      PROA   
ATOM    526  N   GLN P  35      -3.900 -59.785  92.993  0.00 97.00      PROA   
ATOM    527  HN  GLN P  35      -3.467 -60.368  92.308  0.00 97.00      PROA   
ATOM    528  CA  GLN P  35      -5.293 -59.479  92.779  0.00 97.00      PROA   
ATOM    529  HA  GLN P  35      -5.669 -58.817  93.546  0.00 97.00      PROA   
ATOM    530  CB  GLN P  35      -5.531 -58.859  91.380  0.00 97.00      PROA   
ATOM    531  HB1 GLN P  35      -6.597 -58.552  91.300  0.00 97.00      PROA   
ATOM    532  HB2 GLN P  35      -5.337 -59.628  90.599  0.00 97.00      PROA   
ATOM    533  CG  GLN P  35      -4.609 -57.651  91.103  0.00 97.00      PROA   
ATOM    534  HG1 GLN P  35      -3.544 -57.969  91.117  0.00 97.00      PROA   
ATOM    535  HG2 GLN P  35      -4.751 -56.872  91.880  0.00 97.00      PROA   
ATOM    536  CD  GLN P  35      -4.877 -57.084  89.710  0.00 97.00      PROA   
ATOM    537  OE1 GLN P  35      -4.581 -57.740  88.712  0.00 97.00      PROA   
ATOM    538  NE2 GLN P  35      -5.422 -55.842  89.625  0.00 97.00      PROA   
ATOM    539 HE21 GLN P  35      -5.571 -55.456  88.716  0.00 97.00      PROA   
ATOM    540 HE22 GLN P  35      -5.629 -55.333  90.459  0.00 97.00      PROA   
ATOM    541  C   GLN P  35      -6.008 -60.806  92.876  0.00 97.00      PROA   
ATOM    542  O   GLN P  35      -5.667 -61.741  92.166  0.00 97.00      PROA   
ATOM    543  N   TRP P  36      -7.010 -60.923  93.777  0.00 97.00      PROA   
ATOM    544  HN  TRP P  36      -7.241 -60.158  94.372  0.00 97.00      PROA   
ATOM    545  CA  TRP P  36      -7.827 -62.112  93.944  0.00 97.00      PROA   
ATOM    546  HA  TRP P  36      -7.414 -62.935  93.378  0.00 97.00      PROA   
ATOM    547  CB  TRP P  36      -7.976 -62.535  95.429  0.00 97.00      PROA   
ATOM    548  HB1 TRP P  36      -8.865 -63.189  95.554  0.00 97.00      PROA   
ATOM    549  HB2 TRP P  36      -8.158 -61.617  96.034  0.00 97.00      PROA   
ATOM    550  CG  TRP P  36      -6.818 -63.277  96.017  0.00 97.00      PROA   
ATOM    551  CD1 TRP P  36      -5.756 -62.743  96.691  0.00 97.00      PROA   
ATOM    552  HD1 TRP P  36      -5.535 -61.692  96.744  0.00 97.00      PROA   
ATOM    553  NE1 TRP P  36      -4.994 -63.742  97.230  0.00 97.00      PROA   
ATOM    554  HE1 TRP P  36      -4.210 -63.611  97.801  0.00 97.00      PROA   
ATOM    555  CE2 TRP P  36      -5.528 -64.950  96.901  0.00 97.00      PROA   
ATOM    556  CD2 TRP P  36      -6.682 -64.705  96.120  0.00 97.00      PROA   
ATOM    557  CE3 TRP P  36      -7.430 -65.781  95.642  0.00 97.00      PROA   
ATOM    558  HE3 TRP P  36      -8.309 -65.630  95.033  0.00 97.00      PROA   
ATOM    559  CZ3 TRP P  36      -7.010 -67.078  95.949  0.00 97.00      PROA   
ATOM    560  HZ3 TRP P  36      -7.561 -67.927  95.569  0.00 97.00      PROA   
ATOM    561  CZ2 TRP P  36      -5.122 -66.235  97.222  0.00 97.00      PROA   
ATOM    562  HZ2 TRP P  36      -4.241 -66.417  97.819  0.00 97.00      PROA   
ATOM    563  CH2 TRP P  36      -5.882 -67.299  96.733  0.00 97.00      PROA   
ATOM    564  HH2 TRP P  36      -5.572 -68.313  96.938  0.00 97.00      PROA   
ATOM    565  C   TRP P  36      -9.204 -61.831  93.396  0.00 97.00      PROA   
ATOM    566  O   TRP P  36      -9.665 -60.697  93.430  0.00 97.00      PROA   
ATOM    567  N   PHE P  37      -9.890 -62.864  92.856  0.00 97.00      PROA   
ATOM    568  HN  PHE P  37      -9.465 -63.764  92.777  0.00 97.00      PROA   
ATOM    569  CA  PHE P  37     -11.193 -62.722  92.239  0.00 97.00      PROA   
ATOM    570  HA  PHE P  37     -11.642 -61.795  92.561  0.00 97.00      PROA   
ATOM    571  CB  PHE P  37     -11.144 -62.770  90.682  0.00 97.00      PROA   
ATOM    572  HB1 PHE P  37     -12.145 -62.539  90.259  0.00 97.00      PROA   
ATOM    573  HB2 PHE P  37     -10.839 -63.779  90.334  0.00 97.00      PROA   
ATOM    574  CG  PHE P  37     -10.149 -61.776  90.127  0.00 97.00      PROA   
ATOM    575  CD1 PHE P  37     -10.568 -60.501  89.709  0.00 97.00      PROA   
ATOM    576  HD1 PHE P  37     -11.608 -60.226  89.795  0.00 97.00      PROA   
ATOM    577  CE1 PHE P  37      -9.648 -59.576  89.198  0.00 97.00      PROA   
ATOM    578  HE1 PHE P  37      -9.984 -58.597  88.889  0.00 97.00      PROA   
ATOM    579  CZ  PHE P  37      -8.293 -59.918  89.098  0.00 97.00      PROA   
ATOM    580  HZ  PHE P  37      -7.580 -59.200  88.719  0.00 97.00      PROA   
ATOM    581  CD2 PHE P  37      -8.789 -62.116  89.988  0.00 97.00      PROA   
ATOM    582  HD2 PHE P  37      -8.450 -63.091  90.302  0.00 97.00      PROA   
ATOM    583  CE2 PHE P  37      -7.864 -61.189  89.497  0.00 97.00      PROA   
ATOM    584  HE2 PHE P  37      -6.819 -61.451  89.444  0.00 97.00      PROA   
ATOM    585  C   PHE P  37     -12.078 -63.861  92.707  0.00 97.00      PROA   
ATOM    586  O   PHE P  37     -11.653 -65.012  92.742  0.00 97.00      PROA   
ATOM    587  N   LEU P  38     -13.350 -63.551  93.060  0.00 97.00      PROA   
ATOM    588  HN  LEU P  38     -13.641 -62.596  93.089  0.00 97.00      PROA   
ATOM    589  CA  LEU P  38     -14.392 -64.519  93.343  0.00 97.00      PROA   
ATOM    590  HA  LEU P  38     -13.997 -65.520  93.288  0.00 97.00      PROA   
ATOM    591  CB  LEU P  38     -15.092 -64.305  94.711  0.00 97.00      PROA   
ATOM    592  HB1 LEU P  38     -15.907 -65.051  94.842  0.00 97.00      PROA   
ATOM    593  HB2 LEU P  38     -15.545 -63.288  94.745  0.00 97.00      PROA   
ATOM    594  CG  LEU P  38     -14.151 -64.427  95.925  0.00 97.00      PROA   
ATOM    595  HG  LEU P  38     -13.359 -63.659  95.798  0.00 97.00      PROA   
ATOM    596  CD1 LEU P  38     -14.889 -64.130  97.243  0.00 97.00      PROA   
ATOM    597 HD11 LEU P  38     -15.697 -64.875  97.402  0.00 97.00      PROA   
ATOM    598 HD12 LEU P  38     -15.337 -63.115  97.222  0.00 97.00      PROA   
ATOM    599 HD13 LEU P  38     -14.185 -64.191  98.099  0.00 97.00      PROA   
ATOM    600  CD2 LEU P  38     -13.478 -65.805  96.000  0.00 97.00      PROA   
ATOM    601 HD21 LEU P  38     -12.869 -66.013  95.097  0.00 97.00      PROA   
ATOM    602 HD22 LEU P  38     -14.247 -66.600  96.105  0.00 97.00      PROA   
ATOM    603 HD23 LEU P  38     -12.812 -65.842  96.887  0.00 97.00      PROA   
ATOM    604  C   LEU P  38     -15.445 -64.356  92.281  0.00 97.00      PROA   
ATOM    605  O   LEU P  38     -16.104 -63.323  92.217  0.00 97.00      PROA   
ATOM    606  N   ASN P  39     -15.635 -65.375  91.408  0.00 97.00      PROA   
ATOM    607  HN  ASN P  39     -15.117 -66.224  91.515  0.00 97.00      PROA   
ATOM    608  CA  ASN P  39     -16.643 -65.356  90.352  0.00 97.00      PROA   
ATOM    609  HA  ASN P  39     -16.481 -66.243  89.755  0.00 97.00      PROA   
ATOM    610  CB  ASN P  39     -18.095 -65.400  90.920  0.00 97.00      PROA   
ATOM    611  HB1 ASN P  39     -18.825 -65.550  90.098  0.00 97.00      PROA   
ATOM    612  HB2 ASN P  39     -18.327 -64.442  91.433  0.00 97.00      PROA   
ATOM    613  CG  ASN P  39     -18.250 -66.563  91.907  0.00 97.00      PROA   
ATOM    614  OD1 ASN P  39     -17.678 -67.638  91.720  0.00 97.00      PROA   
ATOM    615  ND2 ASN P  39     -19.014 -66.336  93.012  0.00 97.00      PROA   
ATOM    616 HD21 ASN P  39     -19.080 -67.059  93.698  0.00 97.00      PROA   
ATOM    617 HD22 ASN P  39     -19.450 -65.448  93.146  0.00 97.00      PROA   
ATOM    618  C   ASN P  39     -16.487 -64.157  89.417  0.00 97.00      PROA   
ATOM    619  O   ASN P  39     -17.462 -63.514  89.029  0.00 97.00      PROA   
ATOM    620  N   GLY P  40     -15.227 -63.812  89.066  0.00 97.00      PROA   
ATOM    621  HN  GLY P  40     -14.472 -64.391  89.364  0.00 97.00      PROA   
ATOM    622  CA  GLY P  40     -14.887 -62.618  88.303  0.00 97.00      PROA   
ATOM    623  HA1 GLY P  40     -15.660 -62.441  87.567  0.00 97.00      PROA   
ATOM    624  HA2 GLY P  40     -13.927 -62.800  87.843  0.00 97.00      PROA   
ATOM    625  C   GLY P  40     -14.745 -61.348  89.121  0.00 97.00      PROA   
ATOM    626  O   GLY P  40     -14.063 -60.420  88.692  0.00 97.00      PROA   
ATOM    627  N   THR P  41     -15.374 -61.254  90.314  0.00 97.00      PROA   
ATOM    628  HN  THR P  41     -15.880 -62.036  90.675  0.00 97.00      PROA   
ATOM    629  CA  THR P  41     -15.394 -60.037  91.119  0.00 97.00      PROA   
ATOM    630  HA  THR P  41     -15.408 -59.187  90.450  0.00 97.00      PROA   
ATOM    631  CB  THR P  41     -16.625 -59.932  92.015  0.00 97.00      PROA   
ATOM    632  HB  THR P  41     -16.683 -60.811  92.697  0.00 97.00      PROA   
ATOM    633  OG1 THR P  41     -17.799 -59.903  91.215  0.00 97.00      PROA   
ATOM    634  HG1 THR P  41     -17.788 -60.700  90.684  0.00 97.00      PROA   
ATOM    635  CG2 THR P  41     -16.623 -58.639  92.859  0.00 97.00      PROA   
ATOM    636 HG21 THR P  41     -16.536 -57.749  92.200  0.00 97.00      PROA   
ATOM    637 HG22 THR P  41     -15.794 -58.627  93.595  0.00 97.00      PROA   
ATOM    638 HG23 THR P  41     -17.577 -58.560  93.422  0.00 97.00      PROA   
ATOM    639  C   THR P  41     -14.151 -59.934  91.976  0.00 97.00      PROA   
ATOM    640  O   THR P  41     -13.866 -60.812  92.781  0.00 97.00      PROA   
ATOM    641  N   ALA P  42     -13.372 -58.840  91.826  0.00 97.00      PROA   
ATOM    642  HN  ALA P  42     -13.611 -58.136  91.161  0.00 97.00      PROA   
ATOM    643  CA  ALA P  42     -12.153 -58.603  92.574  0.00 97.00      PROA   
ATOM    644  HA  ALA P  42     -11.524 -59.465  92.414  0.00 97.00      PROA   
ATOM    645  CB  ALA P  42     -11.411 -57.376  92.013  0.00 97.00      PROA   
ATOM    646  HB1 ALA P  42     -12.021 -56.457  92.148  0.00 97.00      PROA   
ATOM    647  HB2 ALA P  42     -11.227 -57.512  90.924  0.00 97.00      PROA   
ATOM    648  HB3 ALA P  42     -10.431 -57.237  92.515  0.00 97.00      PROA   
ATOM    649  C   ALA P  42     -12.331 -58.432  94.082  0.00 97.00      PROA   
ATOM    650  O   ALA P  42     -13.183 -57.680  94.552  0.00 97.00      PROA   
ATOM    651  N   ILE P  43     -11.475 -59.115  94.882  0.00 97.00      PROA   
ATOM    652  HN  ILE P  43     -10.804 -59.730  94.470  0.00 97.00      PROA   
ATOM    653  CA  ILE P  43     -11.397 -58.961  96.325  0.00 97.00      PROA   
ATOM    654  HA  ILE P  43     -12.349 -58.591  96.677  0.00 97.00      PROA   
ATOM    655  CB  ILE P  43     -11.055 -60.246  97.103  0.00 97.00      PROA   
ATOM    656  HB  ILE P  43      -9.949 -60.380  97.158  0.00 97.00      PROA   
ATOM    657  CG2 ILE P  43     -11.616 -60.127  98.543  0.00 97.00      PROA   
ATOM    658 HG21 ILE P  43     -12.721 -60.020  98.514  0.00 97.00      PROA   
ATOM    659 HG22 ILE P  43     -11.188 -59.265  99.089  0.00 97.00      PROA   
ATOM    660 HG23 ILE P  43     -11.379 -61.032  99.135  0.00 97.00      PROA   
ATOM    661  CG1 ILE P  43     -11.595 -61.528  96.417  0.00 97.00      PROA   
ATOM    662 HG11 ILE P  43     -11.190 -61.605  95.388  0.00 97.00      PROA   
ATOM    663 HG12 ILE P  43     -12.702 -61.467  96.339  0.00 97.00      PROA   
ATOM    664  CD  ILE P  43     -11.197 -62.810  97.165  0.00 97.00      PROA   
ATOM    665  HD1 ILE P  43     -10.143 -62.756  97.510  0.00 97.00      PROA   
ATOM    666  HD2 ILE P  43     -11.295 -63.696  96.504  0.00 97.00      PROA   
ATOM    667  HD3 ILE P  43     -11.853 -62.969  98.047  0.00 97.00      PROA   
ATOM    668  C   ILE P  43     -10.327 -57.913  96.589  0.00 97.00      PROA   
ATOM    669  O   ILE P  43      -9.421 -57.711  95.783  0.00 97.00      PROA   
ATOM    670  N   GLN P  44     -10.387 -57.225  97.751  0.00 97.00      PROA   
ATOM    671  HN  GLN P  44     -11.150 -57.353  98.381  0.00 97.00      PROA   
ATOM    672  CA  GLN P  44      -9.402 -56.234  98.141  0.00 97.00      PROA   
ATOM    673  HA  GLN P  44      -9.064 -55.701  97.263  0.00 97.00      PROA   
ATOM    674  CB  GLN P  44     -10.035 -55.223  99.134  0.00 97.00      PROA   
ATOM    675  HB1 GLN P  44      -9.280 -54.440  99.369  0.00 97.00      PROA   
ATOM    676  HB2 GLN P  44     -10.288 -55.743 100.086  0.00 97.00      PROA   
ATOM    677  CG  GLN P  44     -11.317 -54.510  98.624  0.00 97.00      PROA   
ATOM    678  HG1 GLN P  44     -11.589 -53.708  99.344  0.00 97.00      PROA   
ATOM    679  HG2 GLN P  44     -12.169 -55.220  98.578  0.00 97.00      PROA   
ATOM    680  CD  GLN P  44     -11.122 -53.839  97.256  0.00 97.00      PROA   
ATOM    681  OE1 GLN P  44     -10.608 -52.718  97.177  0.00 97.00      PROA   
ATOM    682  NE2 GLN P  44     -11.555 -54.511  96.153  0.00 97.00      PROA   
ATOM    683 HE21 GLN P  44     -11.422 -54.072  95.266  0.00 97.00      PROA   
ATOM    684 HE22 GLN P  44     -11.948 -55.426  96.230  0.00 97.00      PROA   
ATOM    685  C   GLN P  44      -8.177 -56.893  98.779  0.00 97.00      PROA   
ATOM    686  O   GLN P  44      -7.166 -56.238  99.036  0.00 97.00      PROA   
ATOM    687  N   THR P  45      -8.230 -58.226  99.019  0.00 97.00      PROA   
ATOM    688  HN  THR P  45      -9.075 -58.718  98.827  0.00 97.00      PROA   
ATOM    689  CA  THR P  45      -7.143 -59.046  99.542  0.00 97.00      PROA   
ATOM    690  HA  THR P  45      -6.878 -58.650 100.512  0.00 97.00      PROA   
ATOM    691  CB  THR P  45      -7.562 -60.508  99.704  0.00 97.00      PROA   
ATOM    692  HB  THR P  45      -7.810 -60.955  98.713  0.00 97.00      PROA   
ATOM    693  OG1 THR P  45      -8.718 -60.591 100.524  0.00 97.00      PROA   
ATOM    694  HG1 THR P  45      -8.905 -61.529 100.617  0.00 97.00      PROA   
ATOM    695  CG2 THR P  45      -6.461 -61.338 100.391  0.00 97.00      PROA   
ATOM    696 HG21 THR P  45      -6.223 -60.895 101.381  0.00 97.00      PROA   
ATOM    697 HG22 THR P  45      -5.538 -61.388  99.779  0.00 97.00      PROA   
ATOM    698 HG23 THR P  45      -6.805 -62.380 100.556  0.00 97.00      PROA   
ATOM    699  C   THR P  45      -5.912 -59.010  98.652  0.00 97.00      PROA   
ATOM    700  O   THR P  45      -5.923 -59.566  97.560  0.00 97.00      PROA   
ATOM    701  N   SER P  46      -4.813 -58.356  99.096  0.00 97.00      PROA   
ATOM    702  HN  SER P  46      -4.859 -57.798  99.921  0.00 97.00      PROA   
ATOM    703  CA  SER P  46      -3.601 -58.256  98.292  0.00 97.00      PROA   
ATOM    704  HA  SER P  46      -3.833 -58.462  97.258  0.00 97.00      PROA   
ATOM    705  CB  SER P  46      -3.007 -56.828  98.355  0.00 97.00      PROA   
ATOM    706  HB1 SER P  46      -2.048 -56.779  97.795  0.00 97.00      PROA   
ATOM    707  HB2 SER P  46      -2.814 -56.534  99.410  0.00 97.00      PROA   
ATOM    708  OG  SER P  46      -3.892 -55.888  97.749  0.00 97.00      PROA   
ATOM    709  HG1 SER P  46      -4.764 -56.007  98.138  0.00 97.00      PROA   
ATOM    710  C   SER P  46      -2.514 -59.237  98.702  0.00 97.00      PROA   
ATOM    711  O   SER P  46      -1.514 -59.390  98.002  0.00 97.00      PROA   
ATOM    712  N   THR P  47      -2.694 -59.963  99.829  0.00 97.00      PROA   
ATOM    713  HN  THR P  47      -3.524 -59.834 100.362  0.00 97.00      PROA   
ATOM    714  CA  THR P  47      -1.784 -61.017 100.273  0.00 97.00      PROA   
ATOM    715  HA  THR P  47      -0.806 -60.566 100.259  0.00 97.00      PROA   
ATOM    716  CB  THR P  47      -1.990 -61.456 101.736  0.00 97.00      PROA   
ATOM    717  HB  THR P  47      -1.632 -60.644 102.408  0.00 97.00      PROA   
ATOM    718  OG1 THR P  47      -1.295 -62.653 102.083  0.00 97.00      PROA   
ATOM    719  HG1 THR P  47      -1.663 -62.935 102.923  0.00 97.00      PROA   
ATOM    720  CG2 THR P  47      -3.481 -61.700 102.017  0.00 97.00      PROA   
ATOM    721 HG21 THR P  47      -3.902 -62.402 101.270  0.00 97.00      PROA   
ATOM    722 HG22 THR P  47      -4.052 -60.751 101.984  0.00 97.00      PROA   
ATOM    723 HG23 THR P  47      -3.622 -62.145 103.026  0.00 97.00      PROA   
ATOM    724  C   THR P  47      -1.776 -62.212  99.312  0.00 97.00      PROA   
ATOM    725  O   THR P  47      -2.833 -62.538  98.777  0.00 97.00      PROA   
ATOM    726  N   PRO P  48      -0.666 -62.926  99.079  0.00 97.00      PROA   
ATOM    727  CD  PRO P  48       0.690 -62.372  99.202  0.00 97.00      PROA   
ATOM    728  HD1 PRO P  48       1.084 -62.631 100.209  0.00 97.00      PROA   
ATOM    729  HD2 PRO P  48       0.718 -61.270  99.050  0.00 97.00      PROA   
ATOM    730  CA  PRO P  48      -0.680 -64.125  98.245  0.00 97.00      PROA   
ATOM    731  HA  PRO P  48      -1.198 -63.897  97.324  0.00 97.00      PROA   
ATOM    732  CB  PRO P  48       0.813 -64.437  98.032  0.00 97.00      PROA   
ATOM    733  HB1 PRO P  48       0.993 -64.954  97.069  0.00 97.00      PROA   
ATOM    734  HB2 PRO P  48       1.217 -65.062  98.861  0.00 97.00      PROA   
ATOM    735  CG  PRO P  48       1.488 -63.068  98.102  0.00 97.00      PROA   
ATOM    736  HG1 PRO P  48       2.572 -63.131  98.323  0.00 97.00      PROA   
ATOM    737  HG2 PRO P  48       1.336 -62.529  97.140  0.00 97.00      PROA   
ATOM    738  C   PRO P  48      -1.351 -65.330  98.876  0.00 97.00      PROA   
ATOM    739  O   PRO P  48      -1.385 -66.359  98.213  0.00 97.00      PROA   
ATOM    740  N   THR P  49      -1.899 -65.250 100.112  0.00 97.00      PROA   
ATOM    741  HN  THR P  49      -1.826 -64.409 100.642  0.00 97.00      PROA   
ATOM    742  CA  THR P  49      -2.671 -66.339 100.690  0.00 97.00      PROA   
ATOM    743  HA  THR P  49      -2.884 -67.046  99.905  0.00 97.00      PROA   
ATOM    744  CB  THR P  49      -1.951 -67.124 101.790  0.00 97.00      PROA   
ATOM    745  HB  THR P  49      -0.908 -67.291 101.440  0.00 97.00      PROA   
ATOM    746  OG1 THR P  49      -2.540 -68.405 101.980  0.00 97.00      PROA   
ATOM    747  HG1 THR P  49      -1.826 -68.965 102.305  0.00 97.00      PROA   
ATOM    748  CG2 THR P  49      -1.891 -66.413 103.153  0.00 97.00      PROA   
ATOM    749 HG21 THR P  49      -2.904 -66.322 103.599  0.00 97.00      PROA   
ATOM    750 HG22 THR P  49      -1.446 -65.404 103.044  0.00 97.00      PROA   
ATOM    751 HG23 THR P  49      -1.265 -67.004 103.858  0.00 97.00      PROA   
ATOM    752  C   THR P  49      -4.003 -65.794 101.149  0.00 97.00      PROA   
ATOM    753  O   THR P  49      -4.087 -64.795 101.858  0.00 97.00      PROA   
ATOM    754  N   TYR P  50      -5.101 -66.457 100.733  0.00 97.00      PROA   
ATOM    755  HN  TYR P  50      -5.004 -67.252 100.135  0.00 97.00      PROA   
ATOM    756  CA  TYR P  50      -6.444 -66.105 101.127  0.00 97.00      PROA   
ATOM    757  HA  TYR P  50      -6.461 -65.096 101.513  0.00 97.00      PROA   
ATOM    758  CB  TYR P  50      -7.432 -66.215  99.933  0.00 97.00      PROA   
ATOM    759  HB1 TYR P  50      -7.525 -67.263  99.575  0.00 97.00      PROA   
ATOM    760  HB2 TYR P  50      -7.040 -65.607  99.091  0.00 97.00      PROA   
ATOM    761  CG  TYR P  50      -8.798 -65.683 100.284  0.00 97.00      PROA   
ATOM    762  CD1 TYR P  50      -9.803 -66.529 100.786  0.00 97.00      PROA   
ATOM    763  HD1 TYR P  50      -9.595 -67.577 100.942  0.00 97.00      PROA   
ATOM    764  CE1 TYR P  50     -11.082 -66.029 101.066  0.00 97.00      PROA   
ATOM    765  HE1 TYR P  50     -11.858 -66.688 101.425  0.00 97.00      PROA   
ATOM    766  CZ  TYR P  50     -11.361 -64.674 100.864  0.00 97.00      PROA   
ATOM    767  OH  TYR P  50     -12.649 -64.168 101.139  0.00 97.00      PROA   
ATOM    768  HH  TYR P  50     -13.198 -64.905 101.419  0.00 97.00      PROA   
ATOM    769  CD2 TYR P  50      -9.101 -64.329 100.061  0.00 97.00      PROA   
ATOM    770  HD2 TYR P  50      -8.348 -63.680  99.639  0.00 97.00      PROA   
ATOM    771  CE2 TYR P  50     -10.369 -63.823 100.369  0.00 97.00      PROA   
ATOM    772  HE2 TYR P  50     -10.597 -62.782 100.203  0.00 97.00      PROA   
ATOM    773  C   TYR P  50      -6.817 -67.062 102.234  0.00 97.00      PROA   
ATOM    774  O   TYR P  50      -6.974 -68.255 102.001  0.00 97.00      PROA   
ATOM    775  N   HSD P  51      -6.954 -66.551 103.477  0.00 97.00      PROA   
ATOM    776  HN  HSD P  51      -6.860 -65.572 103.635  0.00 97.00      PROA   
ATOM    777  CA  HSD P  51      -7.108 -67.375 104.658  0.00 97.00      PROA   
ATOM    778  HA  HSD P  51      -6.883 -68.406 104.426  0.00 97.00      PROA   
ATOM    779  CB  HSD P  51      -6.137 -66.920 105.782  0.00 97.00      PROA   
ATOM    780  HB1 HSD P  51      -6.280 -65.836 105.983  0.00 97.00      PROA   
ATOM    781  HB2 HSD P  51      -5.101 -67.047 105.397  0.00 97.00      PROA   
ATOM    782  ND1 HSD P  51      -7.204 -67.426 108.050  0.00 97.00      PROA   
ATOM    783  HD1 HSD P  51      -8.010 -66.842 107.940  0.00 97.00      PROA   
ATOM    784  CG  HSD P  51      -6.243 -67.670 107.089  0.00 97.00      PROA   
ATOM    785  CE1 HSD P  51      -6.885 -68.180 109.129  0.00 97.00      PROA   
ATOM    786  HE1 HSD P  51      -7.487 -68.188 110.038  0.00 97.00      PROA   
ATOM    787  NE2 HSD P  51      -5.785 -68.880 108.938  0.00 97.00      PROA   
ATOM    788  CD2 HSD P  51      -5.376 -68.553 107.656  0.00 97.00      PROA   
ATOM    789  HD2 HSD P  51      -4.465 -68.978 107.254  0.00 97.00      PROA   
ATOM    790  C   HSD P  51      -8.525 -67.325 105.168  0.00 97.00      PROA   
ATOM    791  O   HSD P  51      -8.971 -66.322 105.721  0.00 97.00      PROA   
ATOM    792  N   ILE P  52      -9.254 -68.454 105.038  0.00 97.00      PROA   
ATOM    793  HN  ILE P  52      -8.902 -69.255 104.553  0.00 97.00      PROA   
ATOM    794  CA  ILE P  52     -10.568 -68.627 105.610  0.00 97.00      PROA   
ATOM    795  HA  ILE P  52     -11.034 -67.664 105.765  0.00 97.00      PROA   
ATOM    796  CB  ILE P  52     -11.484 -69.447 104.708  0.00 97.00      PROA   
ATOM    797  HB  ILE P  52     -10.980 -70.406 104.466  0.00 97.00      PROA   
ATOM    798  CG2 ILE P  52     -12.812 -69.782 105.413  0.00 97.00      PROA   
ATOM    799 HG21 ILE P  52     -13.340 -68.856 105.721  0.00 97.00      PROA   
ATOM    800 HG22 ILE P  52     -12.664 -70.435 106.298  0.00 97.00      PROA   
ATOM    801 HG23 ILE P  52     -13.472 -70.326 104.707  0.00 97.00      PROA   
ATOM    802  CG1 ILE P  52     -11.745 -68.702 103.376  0.00 97.00      PROA   
ATOM    803 HG11 ILE P  52     -10.833 -68.162 103.047  0.00 97.00      PROA   
ATOM    804 HG12 ILE P  52     -12.535 -67.939 103.556  0.00 97.00      PROA   
ATOM    805  CD  ILE P  52     -12.186 -69.620 102.232  0.00 97.00      PROA   
ATOM    806  HD1 ILE P  52     -13.101 -70.182 102.511  0.00 97.00      PROA   
ATOM    807  HD2 ILE P  52     -11.384 -70.341 101.970  0.00 97.00      PROA   
ATOM    808  HD3 ILE P  52     -12.419 -69.016 101.333  0.00 97.00      PROA   
ATOM    809  C   ILE P  52     -10.365 -69.296 106.950  0.00 97.00      PROA   
ATOM    810  O   ILE P  52     -10.014 -70.470 107.038  0.00 97.00      PROA   
ATOM    811  N   THR P  53     -10.564 -68.530 108.046  0.00 97.00      PROA   
ATOM    812  HN  THR P  53     -10.768 -67.559 107.937  0.00 97.00      PROA   
ATOM    813  CA  THR P  53     -10.401 -68.998 109.415  0.00 97.00      PROA   
ATOM    814  HA  THR P  53      -9.391 -69.374 109.503  0.00 97.00      PROA   
ATOM    815  CB  THR P  53     -10.596 -67.881 110.436  0.00 97.00      PROA   
ATOM    816  HB  THR P  53     -11.658 -67.544 110.448  0.00 97.00      PROA   
ATOM    817  OG1 THR P  53      -9.786 -66.766 110.092  0.00 97.00      PROA   
ATOM    818  HG1 THR P  53      -9.911 -66.130 110.800  0.00 97.00      PROA   
ATOM    819  CG2 THR P  53     -10.177 -68.335 111.849  0.00 97.00      PROA   
ATOM    820 HG21 THR P  53      -9.125 -68.691 111.841  0.00 97.00      PROA   
ATOM    821 HG22 THR P  53     -10.825 -69.153 112.221  0.00 97.00      PROA   
ATOM    822 HG23 THR P  53     -10.255 -67.488 112.565  0.00 97.00      PROA   
ATOM    823  C   THR P  53     -11.335 -70.141 109.751  0.00 97.00      PROA   
ATOM    824  O   THR P  53     -10.926 -71.117 110.378  0.00 97.00      PROA   
ATOM    825  N   SER P  54     -12.609 -70.044 109.313  0.00 97.00      PROA   
ATOM    826  HN  SER P  54     -12.897 -69.274 108.751  0.00 97.00      PROA   
ATOM    827  CA  SER P  54     -13.625 -71.022 109.625  0.00 97.00      PROA   
ATOM    828  HA  SER P  54     -13.204 -72.010 109.501  0.00 97.00      PROA   
ATOM    829  CB  SER P  54     -14.265 -70.842 111.035  0.00 97.00      PROA   
ATOM    830  HB1 SER P  54     -15.009 -71.642 111.229  0.00 97.00      PROA   
ATOM    831  HB2 SER P  54     -14.784 -69.862 111.101  0.00 97.00      PROA   
ATOM    832  OG  SER P  54     -13.291 -70.866 112.073  0.00 97.00      PROA   
ATOM    833  HG1 SER P  54     -12.774 -71.665 111.939  0.00 97.00      PROA   
ATOM    834  C   SER P  54     -14.719 -70.810 108.607  0.00 97.00      PROA   
ATOM    835  O   SER P  54     -15.416 -69.801 108.647  0.00 97.00      PROA   
ATOM    836  N   ALA P  55     -14.867 -71.741 107.638  0.00 97.00      PROA   
ATOM    837  HN  ALA P  55     -14.279 -72.551 107.629  0.00 97.00      PROA   
ATOM    838  CA  ALA P  55     -15.663 -71.569 106.437  0.00 97.00      PROA   
ATOM    839  HA  ALA P  55     -15.252 -70.708 105.939  0.00 97.00      PROA   
ATOM    840  CB  ALA P  55     -15.474 -72.782 105.506  0.00 97.00      PROA   
ATOM    841  HB1 ALA P  55     -15.868 -73.707 105.979  0.00 97.00      PROA   
ATOM    842  HB2 ALA P  55     -14.390 -72.937 105.308  0.00 97.00      PROA   
ATOM    843  HB3 ALA P  55     -15.984 -72.622 104.534  0.00 97.00      PROA   
ATOM    844  C   ALA P  55     -17.152 -71.288 106.597  0.00 97.00      PROA   
ATOM    845  O   ALA P  55     -17.846 -71.905 107.399  0.00 97.00      PROA   
ATOM    846  N   SER P  56     -17.672 -70.335 105.781  0.00 97.00      PROA   
ATOM    847  HN  SER P  56     -17.060 -69.813 105.185  0.00 97.00      PROA   
ATOM    848  CA  SER P  56     -19.082 -70.008 105.647  0.00 97.00      PROA   
ATOM    849  HA  SER P  56     -19.624 -70.484 106.450  0.00 97.00      PROA   
ATOM    850  CB  SER P  56     -19.383 -68.483 105.713  0.00 97.00      PROA   
ATOM    851  HB1 SER P  56     -18.944 -68.077 106.648  0.00 97.00      PROA   
ATOM    852  HB2 SER P  56     -20.481 -68.310 105.750  0.00 97.00      PROA   
ATOM    853  OG  SER P  56     -18.831 -67.756 104.618  0.00 97.00      PROA   
ATOM    854  HG1 SER P  56     -19.379 -66.966 104.515  0.00 97.00      PROA   
ATOM    855  C   SER P  56     -19.610 -70.588 104.349  0.00 97.00      PROA   
ATOM    856  O   SER P  56     -18.856 -71.074 103.513  0.00 97.00      PROA   
ATOM    857  N   GLU P  57     -20.948 -70.563 104.149  0.00 97.00      PROA   
ATOM    858  HN  GLU P  57     -21.556 -70.147 104.821  0.00 97.00      PROA   
ATOM    859  CA  GLU P  57     -21.612 -70.993 102.928  0.00 97.00      PROA   
ATOM    860  HA  GLU P  57     -21.356 -72.027 102.736  0.00 97.00      PROA   
ATOM    861  CB  GLU P  57     -23.149 -70.816 103.094  0.00 97.00      PROA   
ATOM    862  HB1 GLU P  57     -23.672 -71.151 102.176  0.00 97.00      PROA   
ATOM    863  HB2 GLU P  57     -23.345 -69.721 103.207  0.00 97.00      PROA   
ATOM    864  CG  GLU P  57     -23.803 -71.470 104.347  0.00 97.00      PROA   
ATOM    865  HG1 GLU P  57     -24.838 -71.063 104.425  0.00 97.00      PROA   
ATOM    866  HG2 GLU P  57     -23.265 -71.178 105.272  0.00 97.00      PROA   
ATOM    867  CD  GLU P  57     -23.927 -72.998 104.333  0.00 97.00      PROA   
ATOM    868  OE1 GLU P  57     -25.079 -73.494 104.205  0.00 97.00      PROA   
ATOM    869  OE2 GLU P  57     -22.896 -73.691 104.537  0.00 97.00      PROA   
ATOM    870  C   GLU P  57     -21.152 -70.131 101.748  0.00 97.00      PROA   
ATOM    871  O   GLU P  57     -20.860 -70.598 100.651  0.00 97.00      PROA   
ATOM    872  N   ASP P  58     -21.061 -68.822 102.034  0.00 97.00      PROA   
ATOM    873  HN  ASP P  58     -21.359 -68.542 102.945  0.00 97.00      PROA   
ATOM    874  CA  ASP P  58     -20.771 -67.666 101.225  0.00 97.00      PROA   
ATOM    875  HA  ASP P  58     -21.345 -67.760 100.315  0.00 97.00      PROA   
ATOM    876  CB  ASP P  58     -21.263 -66.371 101.967  0.00 97.00      PROA   
ATOM    877  HB1 ASP P  58     -22.290 -66.147 101.601  0.00 97.00      PROA   
ATOM    878  HB2 ASP P  58     -20.623 -65.497 101.739  0.00 97.00      PROA   
ATOM    879  CG  ASP P  58     -21.400 -66.515 103.496  0.00 97.00      PROA   
ATOM    880  OD1 ASP P  58     -22.227 -67.341 103.970  0.00 97.00      PROA   
ATOM    881  OD2 ASP P  58     -20.685 -65.771 104.217  0.00 97.00      PROA   
ATOM    882  C   ASP P  58     -19.322 -67.561 100.757  0.00 97.00      PROA   
ATOM    883  O   ASP P  58     -19.047 -66.883  99.767  0.00 97.00      PROA   
ATOM    884  N   ASP P  59     -18.371 -68.292 101.389  0.00 97.00      PROA   
ATOM    885  HN  ASP P  59     -18.557 -68.690 102.284  0.00 97.00      PROA   
ATOM    886  CA  ASP P  59     -17.037 -68.558 100.861  0.00 97.00      PROA   
ATOM    887  HA  ASP P  59     -16.538 -67.608 100.708  0.00 97.00      PROA   
ATOM    888  CB  ASP P  59     -16.228 -69.423 101.871  0.00 97.00      PROA   
ATOM    889  HB1 ASP P  59     -15.339 -69.876 101.383  0.00 97.00      PROA   
ATOM    890  HB2 ASP P  59     -16.864 -70.241 102.267  0.00 97.00      PROA   
ATOM    891  CG  ASP P  59     -15.671 -68.609 103.039  0.00 97.00      PROA   
ATOM    892  OD1 ASP P  59     -15.103 -67.512 102.801  0.00 97.00      PROA   
ATOM    893  OD2 ASP P  59     -15.684 -69.155 104.171  0.00 97.00      PROA   
ATOM    894  C   ASP P  59     -17.042 -69.284  99.505  0.00 97.00      PROA   
ATOM    895  O   ASP P  59     -16.080 -69.201  98.748  0.00 97.00      PROA   
ATOM    896  N   SER P  60     -18.121 -70.025  99.159  0.00 97.00      PROA   
ATOM    897  HN  SER P  60     -18.886 -70.065  99.797  0.00 97.00      PROA   
ATOM    898  CA  SER P  60     -18.255 -70.783  97.912  0.00 97.00      PROA   
ATOM    899  HA  SER P  60     -17.436 -71.489  97.894  0.00 97.00      PROA   
ATOM    900  CB  SER P  60     -19.580 -71.583  97.818  0.00 97.00      PROA   
ATOM    901  HB1 SER P  60     -19.604 -72.186  96.884  0.00 97.00      PROA   
ATOM    902  HB2 SER P  60     -20.447 -70.887  97.817  0.00 97.00      PROA   
ATOM    903  OG  SER P  60     -19.728 -72.480  98.908  0.00 97.00      PROA   
ATOM    904  HG1 SER P  60     -20.038 -71.952  99.651  0.00 97.00      PROA   
ATOM    905  C   SER P  60     -18.189 -69.968  96.621  0.00 97.00      PROA   
ATOM    906  O   SER P  60     -18.750 -68.879  96.518  0.00 97.00      PROA   
ATOM    907  N   GLY P  61     -17.534 -70.517  95.568  0.00 97.00      PROA   
ATOM    908  HN  GLY P  61     -17.125 -71.426  95.647  0.00 97.00      PROA   
ATOM    909  CA  GLY P  61     -17.400 -69.827  94.294  0.00 97.00      PROA   
ATOM    910  HA1 GLY P  61     -17.392 -68.758  94.458  0.00 97.00      PROA   
ATOM    911  HA2 GLY P  61     -18.194 -70.164  93.645  0.00 97.00      PROA   
ATOM    912  C   GLY P  61     -16.091 -70.159  93.651  0.00 97.00      PROA   
ATOM    913  O   GLY P  61     -15.307 -70.931  94.186  0.00 97.00      PROA   
ATOM    914  N   GLU P  62     -15.806 -69.572  92.465  0.00 97.00      PROA   
ATOM    915  HN  GLU P  62     -16.452 -68.945  92.029  0.00 97.00      PROA   
ATOM    916  CA  GLU P  62     -14.555 -69.796  91.778  0.00 97.00      PROA   
ATOM    917  HA  GLU P  62     -14.161 -70.739  92.107  0.00 97.00      PROA   
ATOM    918  CB  GLU P  62     -14.686 -69.945  90.242  0.00 97.00      PROA   
ATOM    919  HB1 GLU P  62     -15.488 -70.697  90.062  0.00 97.00      PROA   
ATOM    920  HB2 GLU P  62     -13.729 -70.377  89.872  0.00 97.00      PROA   
ATOM    921  CG  GLU P  62     -15.043 -68.695  89.419  0.00 97.00      PROA   
ATOM    922  HG1 GLU P  62     -14.426 -67.821  89.711  0.00 97.00      PROA   
ATOM    923  HG2 GLU P  62     -16.116 -68.443  89.548  0.00 97.00      PROA   
ATOM    924  CD  GLU P  62     -14.791 -68.963  87.939  0.00 97.00      PROA   
ATOM    925  OE1 GLU P  62     -15.097 -70.079  87.454  0.00 97.00      PROA   
ATOM    926  OE2 GLU P  62     -14.286 -68.036  87.269  0.00 97.00      PROA   
ATOM    927  C   GLU P  62     -13.515 -68.781  92.174  0.00 97.00      PROA   
ATOM    928  O   GLU P  62     -13.688 -67.571  92.061  0.00 97.00      PROA   
ATOM    929  N   TYR P  63     -12.383 -69.307  92.681  0.00 97.00      PROA   
ATOM    930  HN  TYR P  63     -12.293 -70.299  92.760  0.00 97.00      PROA   
ATOM    931  CA  TYR P  63     -11.251 -68.559  93.163  0.00 97.00      PROA   
ATOM    932  HA  TYR P  63     -11.574 -67.569  93.458  0.00 97.00      PROA   
ATOM    933  CB  TYR P  63     -10.560 -69.263  94.364  0.00 97.00      PROA   
ATOM    934  HB1 TYR P  63      -9.524 -68.893  94.514  0.00 97.00      PROA   
ATOM    935  HB2 TYR P  63     -10.523 -70.356  94.182  0.00 97.00      PROA   
ATOM    936  CG  TYR P  63     -11.332 -69.043  95.638  0.00 97.00      PROA   
ATOM    937  CD1 TYR P  63     -12.587 -69.645  95.842  0.00 97.00      PROA   
ATOM    938  HD1 TYR P  63     -13.003 -70.294  95.088  0.00 97.00      PROA   
ATOM    939  CE1 TYR P  63     -13.322 -69.388  97.004  0.00 97.00      PROA   
ATOM    940  HE1 TYR P  63     -14.301 -69.825  97.121  0.00 97.00      PROA   
ATOM    941  CZ  TYR P  63     -12.785 -68.566  98.001  0.00 97.00      PROA   
ATOM    942  OH  TYR P  63     -13.525 -68.251  99.158  0.00 97.00      PROA   
ATOM    943  HH  TYR P  63     -14.424 -68.574  99.035  0.00 97.00      PROA   
ATOM    944  CD2 TYR P  63     -10.792 -68.244  96.662  0.00 97.00      PROA   
ATOM    945  HD2 TYR P  63      -9.821 -67.790  96.539  0.00 97.00      PROA   
ATOM    946  CE2 TYR P  63     -11.512 -68.015  97.839  0.00 97.00      PROA   
ATOM    947  HE2 TYR P  63     -11.107 -67.371  98.601  0.00 97.00      PROA   
ATOM    948  C   TYR P  63     -10.258 -68.405  92.044  0.00 97.00      PROA   
ATOM    949  O   TYR P  63      -9.968 -69.353  91.317  0.00 97.00      PROA   
ATOM    950  N   ARG P  64      -9.724 -67.179  91.855  0.00 97.00      PROA   
ATOM    951  HN  ARG P  64     -10.039 -66.393  92.382  0.00 97.00      PROA   
ATOM    952  CA  ARG P  64      -8.745 -66.937  90.818  0.00 97.00      PROA   
ATOM    953  HA  ARG P  64      -8.160 -67.832  90.649  0.00 97.00      PROA   
ATOM    954  CB  ARG P  64      -9.371 -66.428  89.490  0.00 97.00      PROA   
ATOM    955  HB1 ARG P  64      -8.693 -66.731  88.663  0.00 97.00      PROA   
ATOM    956  HB2 ARG P  64      -9.441 -65.318  89.470  0.00 97.00      PROA   
ATOM    957  CG  ARG P  64     -10.800 -66.947  89.231  0.00 97.00      PROA   
ATOM    958  HG1 ARG P  64     -11.490 -66.503  89.981  0.00 97.00      PROA   
ATOM    959  HG2 ARG P  64     -10.839 -68.052  89.361  0.00 97.00      PROA   
ATOM    960  CD  ARG P  64     -11.330 -66.600  87.846  0.00 97.00      PROA   
ATOM    961  HD1 ARG P  64     -11.118 -65.546  87.572  0.00 97.00      PROA   
ATOM    962  HD2 ARG P  64     -12.422 -66.771  87.804  0.00 97.00      PROA   
ATOM    963  NE  ARG P  64     -10.602 -67.501  86.908  0.00 97.00      PROA   
ATOM    964  HE  ARG P  64      -9.777 -67.963  87.232  0.00 97.00      PROA   
ATOM    965  CZ  ARG P  64     -11.093 -67.951  85.741  0.00 97.00      PROA   
ATOM    966  NH1 ARG P  64     -12.388 -67.901  85.419  0.00 97.00      PROA   
ATOM    967 HH11 ARG P  64     -13.031 -67.787  86.179  0.00 97.00      PROA   
ATOM    968 HH12 ARG P  64     -12.709 -68.472  84.672  0.00 97.00      PROA   
ATOM    969  NH2 ARG P  64     -10.234 -68.530  84.892  0.00 97.00      PROA   
ATOM    970 HH21 ARG P  64      -9.265 -68.496  85.137  0.00 97.00      PROA   
ATOM    971 HH22 ARG P  64     -10.564 -68.823  84.003  0.00 97.00      PROA   
ATOM    972  C   ARG P  64      -7.844 -65.850  91.338  0.00 97.00      PROA   
ATOM    973  O   ARG P  64      -8.259 -65.032  92.150  0.00 97.00      PROA   
ATOM    974  N   CYS P  65      -6.578 -65.798  90.872  0.00 97.00      PROA   
ATOM    975  HN  CYS P  65      -6.179 -66.548  90.351  0.00 97.00      PROA   
ATOM    976  CA  CYS P  65      -5.711 -64.683  91.175  0.00 97.00      PROA   
ATOM    977  HA  CYS P  65      -6.333 -63.823  91.359  0.00 97.00      PROA   
ATOM    978  CB  CYS P  65      -4.853 -64.943  92.436  0.00 97.00      PROA   
ATOM    979  HB1 CYS P  65      -5.555 -64.958  93.300  0.00 97.00      PROA   
ATOM    980  HB2 CYS P  65      -4.136 -64.117  92.618  0.00 97.00      PROA   
ATOM    981  SG  CYS P  65      -4.005 -66.548  92.381  0.00 97.00      PROA   
ATOM    982  C   CYS P  65      -4.836 -64.299  90.003  0.00 97.00      PROA   
ATOM    983  O   CYS P  65      -4.651 -65.043  89.045  0.00 97.00      PROA   
ATOM    984  N   GLN P  66      -4.291 -63.065  90.064  0.00 97.00      PROA   
ATOM    985  HN  GLN P  66      -4.539 -62.464  90.821  0.00 97.00      PROA   
ATOM    986  CA  GLN P  66      -3.356 -62.531  89.102  0.00 97.00      PROA   
ATOM    987  HA  GLN P  66      -3.039 -63.306  88.418  0.00 97.00      PROA   
ATOM    988  CB  GLN P  66      -4.024 -61.349  88.324  0.00 97.00      PROA   
ATOM    989  HB1 GLN P  66      -4.087 -60.438  88.950  0.00 97.00      PROA   
ATOM    990  HB2 GLN P  66      -5.072 -61.684  88.135  0.00 97.00      PROA   
ATOM    991  CG  GLN P  66      -3.402 -61.037  86.944  0.00 97.00      PROA   
ATOM    992  HG1 GLN P  66      -3.215 -62.010  86.441  0.00 97.00      PROA   
ATOM    993  HG2 GLN P  66      -2.436 -60.507  87.038  0.00 97.00      PROA   
ATOM    994  CD  GLN P  66      -4.341 -60.272  85.992  0.00 97.00      PROA   
ATOM    995  OE1 GLN P  66      -4.654 -60.797  84.925  0.00 97.00      PROA   
ATOM    996  NE2 GLN P  66      -4.803 -59.045  86.339  0.00 97.00      PROA   
ATOM    997 HE21 GLN P  66      -5.463 -58.588  85.744  0.00 97.00      PROA   
ATOM    998 HE22 GLN P  66      -4.550 -58.628  87.212  0.00 97.00      PROA   
ATOM    999  C   GLN P  66      -2.170 -62.094  89.953  0.00 97.00      PROA   
ATOM   1000  O   GLN P  66      -2.277 -61.168  90.754  0.00 97.00      PROA   
ATOM   1001  N   ARG P  67      -1.003 -62.784  89.825  0.00 97.00      PROA   
ATOM   1002  HN  ARG P  67      -0.932 -63.569  89.215  0.00 97.00      PROA   
ATOM   1003  CA  ARG P  67       0.189 -62.497  90.612  0.00 97.00      PROA   
ATOM   1004  HA  ARG P  67      -0.036 -61.803  91.410  0.00 97.00      PROA   
ATOM   1005  CB  ARG P  67       0.780 -63.801  91.221  0.00 97.00      PROA   
ATOM   1006  HB1 ARG P  67       1.817 -63.645  91.591  0.00 97.00      PROA   
ATOM   1007  HB2 ARG P  67       0.835 -64.564  90.411  0.00 97.00      PROA   
ATOM   1008  CG  ARG P  67      -0.049 -64.392  92.374  0.00 97.00      PROA   
ATOM   1009  HG1 ARG P  67       0.229 -65.467  92.482  0.00 97.00      PROA   
ATOM   1010  HG2 ARG P  67      -1.126 -64.357  92.103  0.00 97.00      PROA   
ATOM   1011  CD  ARG P  67       0.141 -63.684  93.721  0.00 97.00      PROA   
ATOM   1012  HD1 ARG P  67      -0.676 -63.959  94.419  0.00 97.00      PROA   
ATOM   1013  HD2 ARG P  67       0.149 -62.579  93.607  0.00 97.00      PROA   
ATOM   1014  NE  ARG P  67       1.399 -64.201  94.337  0.00 97.00      PROA   
ATOM   1015  HE  ARG P  67       1.424 -65.160  94.618  0.00 97.00      PROA   
ATOM   1016  CZ  ARG P  67       2.524 -63.488  94.521  0.00 97.00      PROA   
ATOM   1017  NH1 ARG P  67       2.615 -62.187  94.233  0.00 97.00      PROA   
ATOM   1018 HH11 ARG P  67       1.791 -61.670  94.017  0.00 97.00      PROA   
ATOM   1019 HH12 ARG P  67       3.456 -61.709  94.486  0.00 97.00      PROA   
ATOM   1020  NH2 ARG P  67       3.600 -64.098  95.045  0.00 97.00      PROA   
ATOM   1021 HH21 ARG P  67       3.549 -65.066  95.263  0.00 97.00      PROA   
ATOM   1022 HH22 ARG P  67       4.441 -63.567  95.162  0.00 97.00      PROA   
ATOM   1023  C   ARG P  67       1.278 -61.893  89.756  0.00 97.00      PROA   
ATOM   1024  O   ARG P  67       2.015 -62.634  89.112  0.00 97.00      PROA   
ATOM   1025  N   GLY P  68       1.435 -60.541  89.780  0.00 97.00      PROA   
ATOM   1026  HN  GLY P  68       0.801 -60.003  90.334  0.00 97.00      PROA   
ATOM   1027  CA  GLY P  68       2.531 -59.760  89.192  0.00 97.00      PROA   
ATOM   1028  HA1 GLY P  68       3.398 -59.929  89.814  0.00 97.00      PROA   
ATOM   1029  HA2 GLY P  68       2.216 -58.728  89.215  0.00 97.00      PROA   
ATOM   1030  C   GLY P  68       2.975 -60.030  87.766  0.00 97.00      PROA   
ATOM   1031  O   GLY P  68       4.041 -59.572  87.357  0.00 97.00      PROA   
ATOM   1032  N   LEU P  69       2.193 -60.796  86.984  0.00 97.00      PROA   
ATOM   1033  HN  LEU P  69       1.335 -61.137  87.351  0.00 97.00      PROA   
ATOM   1034  CA  LEU P  69       2.658 -61.409  85.761  0.00 97.00      PROA   
ATOM   1035  HA  LEU P  69       3.413 -60.790  85.295  0.00 97.00      PROA   
ATOM   1036  CB  LEU P  69       3.179 -62.851  86.012  0.00 97.00      PROA   
ATOM   1037  HB1 LEU P  69       3.323 -63.392  85.051  0.00 97.00      PROA   
ATOM   1038  HB2 LEU P  69       2.409 -63.384  86.616  0.00 97.00      PROA   
ATOM   1039  CG  LEU P  69       4.502 -62.988  86.797  0.00 97.00      PROA   
ATOM   1040  HG  LEU P  69       4.415 -62.429  87.757  0.00 97.00      PROA   
ATOM   1041  CD1 LEU P  69       4.747 -64.465  87.153  0.00 97.00      PROA   
ATOM   1042 HD11 LEU P  69       4.826 -65.077  86.229  0.00 97.00      PROA   
ATOM   1043 HD12 LEU P  69       3.916 -64.859  87.776  0.00 97.00      PROA   
ATOM   1044 HD13 LEU P  69       5.694 -64.562  87.720  0.00 97.00      PROA   
ATOM   1045  CD2 LEU P  69       5.697 -62.421  86.014  0.00 97.00      PROA   
ATOM   1046 HD21 LEU P  69       5.567 -61.335  85.836  0.00 97.00      PROA   
ATOM   1047 HD22 LEU P  69       5.794 -62.938  85.035  0.00 97.00      PROA   
ATOM   1048 HD23 LEU P  69       6.635 -62.574  86.587  0.00 97.00      PROA   
ATOM   1049  C   LEU P  69       1.489 -61.529  84.814  0.00 97.00      PROA   
ATOM   1050  O   LEU P  69       0.349 -61.696  85.240  0.00 97.00      PROA   
ATOM   1051  N   SER P  70       1.762 -61.466  83.488  0.00 97.00      PROA   
ATOM   1052  HN  SER P  70       2.706 -61.342  83.184  0.00 97.00      PROA   
ATOM   1053  CA  SER P  70       0.801 -61.602  82.400  0.00 97.00      PROA   
ATOM   1054  HA  SER P  70       0.244 -60.678  82.391  0.00 97.00      PROA   
ATOM   1055  CB  SER P  70       1.525 -61.699  81.029  0.00 97.00      PROA   
ATOM   1056  HB1 SER P  70       2.020 -60.721  80.838  0.00 97.00      PROA   
ATOM   1057  HB2 SER P  70       0.813 -61.889  80.197  0.00 97.00      PROA   
ATOM   1058  OG  SER P  70       2.536 -62.706  81.055  0.00 97.00      PROA   
ATOM   1059  HG1 SER P  70       3.015 -62.658  80.223  0.00 97.00      PROA   
ATOM   1060  C   SER P  70      -0.234 -62.722  82.529  0.00 97.00      PROA   
ATOM   1061  O   SER P  70       0.102 -63.894  82.651  0.00 97.00      PROA   
ATOM   1062  N   GLY P  71      -1.542 -62.372  82.487  0.00 97.00      PROA   
ATOM   1063  HN  GLY P  71      -1.778 -61.415  82.337  0.00 97.00      PROA   
ATOM   1064  CA  GLY P  71      -2.653 -63.305  82.666  0.00 97.00      PROA   
ATOM   1065  HA1 GLY P  71      -2.431 -64.204  82.108  0.00 97.00      PROA   
ATOM   1066  HA2 GLY P  71      -3.535 -62.810  82.293  0.00 97.00      PROA   
ATOM   1067  C   GLY P  71      -2.938 -63.727  84.097  0.00 97.00      PROA   
ATOM   1068  O   GLY P  71      -2.074 -63.715  84.967  0.00 97.00      PROA   
ATOM   1069  N   ARG P  72      -4.201 -64.138  84.360  0.00 97.00      PROA   
ATOM   1070  HN  ARG P  72      -4.880 -64.135  83.632  0.00 97.00      PROA   
ATOM   1071  CA  ARG P  72      -4.710 -64.589  85.643  0.00 97.00      PROA   
ATOM   1072  HA  ARG P  72      -3.936 -64.480  86.393  0.00 97.00      PROA   
ATOM   1073  CB  ARG P  72      -5.980 -63.822  86.135  0.00 97.00      PROA   
ATOM   1074  HB1 ARG P  72      -5.735 -62.742  86.183  0.00 97.00      PROA   
ATOM   1075  HB2 ARG P  72      -6.185 -64.128  87.186  0.00 97.00      PROA   
ATOM   1076  CG  ARG P  72      -7.321 -64.016  85.373  0.00 97.00      PROA   
ATOM   1077  HG1 ARG P  72      -8.058 -63.315  85.831  0.00 97.00      PROA   
ATOM   1078  HG2 ARG P  72      -7.692 -65.045  85.567  0.00 97.00      PROA   
ATOM   1079  CD  ARG P  72      -7.347 -63.789  83.851  0.00 97.00      PROA   
ATOM   1080  HD1 ARG P  72      -8.396 -63.714  83.490  0.00 97.00      PROA   
ATOM   1081  HD2 ARG P  72      -6.829 -64.619  83.322  0.00 97.00      PROA   
ATOM   1082  NE  ARG P  72      -6.640 -62.500  83.594  0.00 97.00      PROA   
ATOM   1083  HE  ARG P  72      -6.157 -62.072  84.357  0.00 97.00      PROA   
ATOM   1084  CZ  ARG P  72      -6.390 -61.960  82.385  0.00 97.00      PROA   
ATOM   1085  NH1 ARG P  72      -6.956 -62.372  81.248  0.00 97.00      PROA   
ATOM   1086 HH11 ARG P  72      -7.675 -63.055  81.290  0.00 97.00      PROA   
ATOM   1087 HH12 ARG P  72      -6.716 -61.899  80.403  0.00 97.00      PROA   
ATOM   1088  NH2 ARG P  72      -5.521 -60.935  82.348  0.00 97.00      PROA   
ATOM   1089 HH21 ARG P  72      -5.121 -60.656  83.222  0.00 97.00      PROA   
ATOM   1090 HH22 ARG P  72      -5.378 -60.423  81.509  0.00 97.00      PROA   
ATOM   1091  C   ARG P  72      -5.043 -66.059  85.532  0.00 97.00      PROA   
ATOM   1092  O   ARG P  72      -5.185 -66.605  84.441  0.00 97.00      PROA   
ATOM   1093  N   SER P  73      -5.130 -66.718  86.708  0.00 97.00      PROA   
ATOM   1094  HN  SER P  73      -4.925 -66.213  87.546  0.00 97.00      PROA   
ATOM   1095  CA  SER P  73      -5.486 -68.094  86.985  0.00 97.00      PROA   
ATOM   1096  HA  SER P  73      -4.609 -68.663  86.709  0.00 97.00      PROA   
ATOM   1097  CB  SER P  73      -5.698 -68.297  88.511  0.00 97.00      PROA   
ATOM   1098  HB1 SER P  73      -6.400 -69.105  88.799  0.00 97.00      PROA   
ATOM   1099  HB2 SER P  73      -6.118 -67.360  88.920  0.00 97.00      PROA   
ATOM   1100  OG  SER P  73      -4.465 -68.582  89.154  0.00 97.00      PROA   
ATOM   1101  HG1 SER P  73      -4.330 -69.527  89.014  0.00 97.00      PROA   
ATOM   1102  C   SER P  73      -6.621 -68.801  86.277  0.00 97.00      PROA   
ATOM   1103  O   SER P  73      -7.536 -68.241  85.683  0.00 97.00      PROA   
ATOM   1104  N   ASP P  74      -6.538 -70.126  86.482  0.00 97.00      PROA   
ATOM   1105  HN  ASP P  74      -5.681 -70.455  86.880  0.00 97.00      PROA   
ATOM   1106  CA  ASP P  74      -7.522 -71.165  86.639  0.00 97.00      PROA   
ATOM   1107  HA  ASP P  74      -7.701 -71.546  85.648  0.00 97.00      PROA   
ATOM   1108  CB  ASP P  74      -6.867 -72.308  87.501  0.00 97.00      PROA   
ATOM   1109  HB1 ASP P  74      -6.290 -72.970  86.816  0.00 97.00      PROA   
ATOM   1110  HB2 ASP P  74      -7.628 -72.931  88.007  0.00 97.00      PROA   
ATOM   1111  CG  ASP P  74      -5.850 -71.806  88.552  0.00 97.00      PROA   
ATOM   1112  OD1 ASP P  74      -4.783 -71.264  88.156  0.00 97.00      PROA   
ATOM   1113  OD2 ASP P  74      -6.125 -71.970  89.768  0.00 97.00      PROA   
ATOM   1114  C   ASP P  74      -8.860 -70.728  87.263  0.00 97.00      PROA   
ATOM   1115  O   ASP P  74      -8.912 -69.759  88.021  0.00 97.00      PROA   
ATOM   1116  N   PRO P  75      -9.977 -71.385  86.958  0.00 97.00      PROA   
ATOM   1117  CD  PRO P  75     -10.163 -72.185  85.743  0.00 97.00      PROA   
ATOM   1118  HD1 PRO P  75      -9.599 -73.138  85.836  0.00 97.00      PROA   
ATOM   1119  HD2 PRO P  75      -9.810 -71.616  84.855  0.00 97.00      PROA   
ATOM   1120  CA  PRO P  75     -11.188 -71.322  87.760  0.00 97.00      PROA   
ATOM   1121  HA  PRO P  75     -11.298 -70.379  88.278  0.00 97.00      PROA   
ATOM   1122  CB  PRO P  75     -12.283 -71.504  86.695  0.00 97.00      PROA   
ATOM   1123  HB1 PRO P  75     -12.488 -70.518  86.226  0.00 97.00      PROA   
ATOM   1124  HB2 PRO P  75     -13.241 -71.883  87.099  0.00 97.00      PROA   
ATOM   1125  CG  PRO P  75     -11.671 -72.445  85.644  0.00 97.00      PROA   
ATOM   1126  HG1 PRO P  75     -11.884 -73.497  85.930  0.00 97.00      PROA   
ATOM   1127  HG2 PRO P  75     -12.076 -72.254  84.630  0.00 97.00      PROA   
ATOM   1128  C   PRO P  75     -11.235 -72.453  88.780  0.00 97.00      PROA   
ATOM   1129  O   PRO P  75     -11.902 -73.455  88.528  0.00 97.00      PROA   
ATOM   1130  N   ILE P  76     -10.587 -72.344  89.965  0.00 97.00      PROA   
ATOM   1131  HN  ILE P  76      -9.995 -71.572  90.187  0.00 97.00      PROA   
ATOM   1132  CA  ILE P  76     -10.789 -73.370  90.984  0.00 97.00      PROA   
ATOM   1133  HA  ILE P  76     -10.934 -74.318  90.485  0.00 97.00      PROA   
ATOM   1134  CB  ILE P  76      -9.606 -73.646  91.905  0.00 97.00      PROA   
ATOM   1135  HB  ILE P  76      -9.932 -74.350  92.708  0.00 97.00      PROA   
ATOM   1136  CG2 ILE P  76      -8.516 -74.376  91.086  0.00 97.00      PROA   
ATOM   1137 HG21 ILE P  76      -8.122 -73.711  90.290  0.00 97.00      PROA   
ATOM   1138 HG22 ILE P  76      -8.916 -75.297  90.614  0.00 97.00      PROA   
ATOM   1139 HG23 ILE P  76      -7.669 -74.658  91.745  0.00 97.00      PROA   
ATOM   1140  CG1 ILE P  76      -9.038 -72.378  92.571  0.00 97.00      PROA   
ATOM   1141 HG11 ILE P  76      -9.707 -71.518  92.377  0.00 97.00      PROA   
ATOM   1142 HG12 ILE P  76      -8.057 -72.141  92.103  0.00 97.00      PROA   
ATOM   1143  CD  ILE P  76      -8.871 -72.528  94.085  0.00 97.00      PROA   
ATOM   1144  HD1 ILE P  76      -8.166 -73.351  94.324  0.00 97.00      PROA   
ATOM   1145  HD2 ILE P  76      -9.852 -72.744  94.563  0.00 97.00      PROA   
ATOM   1146  HD3 ILE P  76      -8.479 -71.585  94.517  0.00 97.00      PROA   
ATOM   1147  C   ILE P  76     -12.077 -73.104  91.754  0.00 97.00      PROA   
ATOM   1148  O   ILE P  76     -12.161 -72.272  92.653  0.00 97.00      PROA   
ATOM   1149  N   GLN P  77     -13.147 -73.830  91.364  0.00 97.00      PROA   
ATOM   1150  HN  GLN P  77     -13.068 -74.426  90.569  0.00 97.00      PROA   
ATOM   1151  CA  GLN P  77     -14.487 -73.634  91.872  0.00 97.00      PROA   
ATOM   1152  HA  GLN P  77     -14.631 -72.591  92.084  0.00 97.00      PROA   
ATOM   1153  CB  GLN P  77     -15.526 -74.035  90.788  0.00 97.00      PROA   
ATOM   1154  HB1 GLN P  77     -16.502 -73.586  91.072  0.00 97.00      PROA   
ATOM   1155  HB2 GLN P  77     -15.656 -75.138  90.753  0.00 97.00      PROA   
ATOM   1156  CG  GLN P  77     -15.114 -73.558  89.367  0.00 97.00      PROA   
ATOM   1157  HG1 GLN P  77     -14.334 -74.228  88.948  0.00 97.00      PROA   
ATOM   1158  HG2 GLN P  77     -14.685 -72.538  89.411  0.00 97.00      PROA   
ATOM   1159  CD  GLN P  77     -16.300 -73.588  88.396  0.00 97.00      PROA   
ATOM   1160  OE1 GLN P  77     -16.991 -74.607  88.293  0.00 97.00      PROA   
ATOM   1161  NE2 GLN P  77     -16.532 -72.471  87.649  0.00 97.00      PROA   
ATOM   1162 HE21 GLN P  77     -15.926 -71.672  87.702  0.00 97.00      PROA   
ATOM   1163 HE22 GLN P  77     -17.306 -72.467  87.020  0.00 97.00      PROA   
ATOM   1164  C   GLN P  77     -14.667 -74.407  93.170  0.00 97.00      PROA   
ATOM   1165  O   GLN P  77     -14.703 -75.633  93.173  0.00 97.00      PROA   
ATOM   1166  N   LEU P  78     -14.768 -73.669  94.307  0.00 97.00      PROA   
ATOM   1167  HN  LEU P  78     -14.786 -72.672  94.236  0.00 97.00      PROA   
ATOM   1168  CA  LEU P  78     -14.764 -74.144  95.678  0.00 97.00      PROA   
ATOM   1169  HA  LEU P  78     -14.287 -75.112  95.720  0.00 97.00      PROA   
ATOM   1170  CB  LEU P  78     -14.003 -73.122  96.570  0.00 97.00      PROA   
ATOM   1171  HB1 LEU P  78     -14.554 -72.156  96.533  0.00 97.00      PROA   
ATOM   1172  HB2 LEU P  78     -13.003 -72.935  96.116  0.00 97.00      PROA   
ATOM   1173  CG  LEU P  78     -13.792 -73.499  98.056  0.00 97.00      PROA   
ATOM   1174  HG  LEU P  78     -14.731 -73.937  98.465  0.00 97.00      PROA   
ATOM   1175  CD1 LEU P  78     -12.666 -74.531  98.219  0.00 97.00      PROA   
ATOM   1176 HD11 LEU P  78     -11.704 -74.084  97.892  0.00 97.00      PROA   
ATOM   1177 HD12 LEU P  78     -12.864 -75.429  97.605  0.00 97.00      PROA   
ATOM   1178 HD13 LEU P  78     -12.572 -74.839  99.282  0.00 97.00      PROA   
ATOM   1179  CD2 LEU P  78     -13.479 -72.251  98.904  0.00 97.00      PROA   
ATOM   1180 HD21 LEU P  78     -14.316 -71.524  98.848  0.00 97.00      PROA   
ATOM   1181 HD22 LEU P  78     -12.555 -71.758  98.535  0.00 97.00      PROA   
ATOM   1182 HD23 LEU P  78     -13.329 -72.532  99.967  0.00 97.00      PROA   
ATOM   1183  C   LEU P  78     -16.181 -74.268  96.202  0.00 97.00      PROA   
ATOM   1184  O   LEU P  78     -17.003 -73.377  96.006  0.00 97.00      PROA   
ATOM   1185  N   GLU P  79     -16.499 -75.393  96.888  0.00 97.00      PROA   
ATOM   1186  HN  GLU P  79     -15.834 -76.127  97.010  0.00 97.00      PROA   
ATOM   1187  CA  GLU P  79     -17.832 -75.684  97.369  0.00 97.00      PROA   
ATOM   1188  HA  GLU P  79     -18.501 -74.859  97.164  0.00 97.00      PROA   
ATOM   1189  CB  GLU P  79     -18.387 -76.971  96.710  0.00 97.00      PROA   
ATOM   1190  HB1 GLU P  79     -19.382 -77.217  97.142  0.00 97.00      PROA   
ATOM   1191  HB2 GLU P  79     -17.688 -77.797  96.975  0.00 97.00      PROA   
ATOM   1192  CG  GLU P  79     -18.541 -76.878  95.172  0.00 97.00      PROA   
ATOM   1193  HG1 GLU P  79     -17.811 -76.155  94.752  0.00 97.00      PROA   
ATOM   1194  HG2 GLU P  79     -19.560 -76.528  94.909  0.00 97.00      PROA   
ATOM   1195  CD  GLU P  79     -18.251 -78.209  94.473  0.00 97.00      PROA   
ATOM   1196  OE1 GLU P  79     -17.183 -78.812  94.760  0.00 97.00      PROA   
ATOM   1197  OE2 GLU P  79     -19.052 -78.607  93.588  0.00 97.00      PROA   
ATOM   1198  C   GLU P  79     -17.854 -75.920  98.858  0.00 97.00      PROA   
ATOM   1199  O   GLU P  79     -17.073 -76.694  99.407  0.00 97.00      PROA   
ATOM   1200  N   VAL P  80     -18.870 -75.322  99.515  0.00  0.00      PROA   
ATOM   1201  HN  VAL P  80     -19.485 -74.690  99.050  0.00  0.00      PROA   
ATOM   1202  CA  VAL P  80     -19.220 -75.626 100.874  0.00  0.00      PROA   
ATOM   1203  HA  VAL P  80     -18.472 -76.275 101.291  0.00  0.00      PROA   
ATOM   1204  CB  VAL P  80     -19.296 -74.405 101.776  0.00  0.00      PROA   
ATOM   1205  HB  VAL P  80     -20.018 -73.661 101.375  0.00  0.00      PROA   
ATOM   1206  CG1 VAL P  80     -19.743 -74.809 103.197  0.00  0.00      PROA   
ATOM   1207 HG11 VAL P  80     -19.075 -75.601 103.594  0.00  0.00      PROA   
ATOM   1208 HG12 VAL P  80     -20.786 -75.188 103.197  0.00  0.00      PROA   
ATOM   1209 HG13 VAL P  80     -19.695 -73.932 103.877  0.00  0.00      PROA   
ATOM   1210  CG2 VAL P  80     -17.883 -73.778 101.785  0.00  0.00      PROA   
ATOM   1211 HG21 VAL P  80     -17.624 -73.358 100.790  0.00  0.00      PROA   
ATOM   1212 HG22 VAL P  80     -17.127 -74.545 102.054  0.00  0.00      PROA   
ATOM   1213 HG23 VAL P  80     -17.816 -72.965 102.531  0.00  0.00      PROA   
ATOM   1214  C   VAL P  80     -20.509 -76.398 100.781  0.00  0.00      PROA   
ATOM   1215  O   VAL P  80     -21.486 -75.939 100.190  0.00  0.00      PROA   
ATOM   1216  N   HSD P  81     -20.492 -77.629 101.343  0.00  0.00      PROA   
ATOM   1217  HN  HSD P  81     -19.682 -77.941 101.834  0.00  0.00      PROA   
ATOM   1218  CA  HSD P  81     -21.535 -78.618 101.238  0.00  0.00      PROA   
ATOM   1219  HA  HSD P  81     -22.430 -78.179 100.819  0.00  0.00      PROA   
ATOM   1220  CB  HSD P  81     -21.114 -79.875 100.431  0.00  0.00      PROA   
ATOM   1221  HB1 HSD P  81     -21.805 -80.728 100.606  0.00  0.00      PROA   
ATOM   1222  HB2 HSD P  81     -20.101 -80.192 100.764  0.00  0.00      PROA   
ATOM   1223  ND1 HSD P  81     -22.190 -79.758  98.135  0.00  0.00      PROA   
ATOM   1224  HD1 HSD P  81     -23.136 -79.858  98.447  0.00  0.00      PROA   
ATOM   1225  CG  HSD P  81     -21.077 -79.666  98.945  0.00  0.00      PROA   
ATOM   1226  CE1 HSD P  81     -21.744 -79.742  96.854  0.00  0.00      PROA   
ATOM   1227  HE1 HSD P  81     -22.410 -79.805  95.996  0.00  0.00      PROA   
ATOM   1228  NE2 HSD P  81     -20.430 -79.661  96.784  0.00  0.00      PROA   
ATOM   1229  CD2 HSD P  81     -20.012 -79.614  98.102  0.00  0.00      PROA   
ATOM   1230  HD2 HSD P  81     -18.958 -79.553  98.333  0.00  0.00      PROA   
ATOM   1231  C   HSD P  81     -21.838 -79.069 102.633  0.00  0.00      PROA   
ATOM   1232  O   HSD P  81     -21.107 -78.753 103.570  0.00  0.00      PROA   
ATOM   1233  N   ARG P  82     -22.959 -79.811 102.790  0.00  0.00      PROA   
ATOM   1234  HN  ARG P  82     -23.555 -80.023 102.020  0.00  0.00      PROA   
ATOM   1235  CA  ARG P  82     -23.330 -80.402 104.046  0.00  0.00      PROA   
ATOM   1236  HA  ARG P  82     -22.420 -80.655 104.574  0.00  0.00      PROA   
ATOM   1237  CB  ARG P  82     -24.134 -79.452 104.970  0.00  0.00      PROA   
ATOM   1238  HB1 ARG P  82     -23.408 -78.658 105.267  0.00  0.00      PROA   
ATOM   1239  HB2 ARG P  82     -24.430 -79.984 105.900  0.00  0.00      PROA   
ATOM   1240  CG  ARG P  82     -25.357 -78.727 104.363  0.00  0.00      PROA   
ATOM   1241  HG1 ARG P  82     -26.253 -79.376 104.467  0.00  0.00      PROA   
ATOM   1242  HG2 ARG P  82     -25.203 -78.540 103.279  0.00  0.00      PROA   
ATOM   1243  CD  ARG P  82     -25.645 -77.371 105.027  0.00  0.00      PROA   
ATOM   1244  HD1 ARG P  82     -26.653 -76.996 104.754  0.00  0.00      PROA   
ATOM   1245  HD2 ARG P  82     -24.873 -76.639 104.700  0.00  0.00      PROA   
ATOM   1246  NE  ARG P  82     -25.595 -77.562 106.513  0.00  0.00      PROA   
ATOM   1247  HE  ARG P  82     -25.948 -78.422 106.881  0.00  0.00      PROA   
ATOM   1248  CZ  ARG P  82     -24.939 -76.728 107.361  0.00  0.00      PROA   
ATOM   1249  NH1 ARG P  82     -24.459 -75.529 106.956  0.00  0.00      PROA   
ATOM   1250 HH11 ARG P  82     -23.977 -74.939 107.603  0.00  0.00      PROA   
ATOM   1251 HH12 ARG P  82     -24.579 -75.237 106.006  0.00  0.00      PROA   
ATOM   1252  NH2 ARG P  82     -24.770 -77.112 108.650  0.00  0.00      PROA   
ATOM   1253 HH21 ARG P  82     -24.289 -76.512 109.290  0.00  0.00      PROA   
ATOM   1254 HH22 ARG P  82     -25.125 -77.993 108.960  0.00  0.00      PROA   
ATOM   1255  C   ARG P  82     -24.010 -81.717 103.772  0.00  0.00      PROA   
ATOM   1256  O   ARG P  82     -23.350 -82.755 103.756  0.00  0.00      PROA   
ATOM   1257  N   GLY P  83     -25.340 -81.716 103.533  0.00  0.00      PROA   
ATOM   1258  HN  GLY P  83     -25.874 -80.874 103.538  0.00  0.00      PROA   
ATOM   1259  CA  GLY P  83     -26.076 -82.923 103.255  0.00  0.00      PROA   
ATOM   1260  HA1 GLY P  83     -25.805 -83.680 103.979  0.00  0.00      PROA   
ATOM   1261  HA2 GLY P  83     -25.887 -83.198 102.227  0.00  0.00      PROA   
ATOM   1262  C   GLY P  83     -27.533 -82.627 103.416  0.00  0.00      PROA   
ATOM   1263  O   GLY P  83     -28.363 -83.189 102.702  0.00  0.00      PROA   
ATOM   1264  N   TRP P  84     -27.859 -81.727 104.379  0.00  0.00      PROA   
ATOM   1265  HN  TRP P  84     -27.139 -81.342 104.952  0.00  0.00      PROA   
ATOM   1266  CA  TRP P  84     -29.170 -81.171 104.641  0.00  0.00      PROA   
ATOM   1267  HA  TRP P  84     -28.981 -80.325 105.287  0.00  0.00      PROA   
ATOM   1268  CB  TRP P  84     -29.925 -80.627 103.393  0.00  0.00      PROA   
ATOM   1269  HB1 TRP P  84     -30.888 -80.169 103.709  0.00  0.00      PROA   
ATOM   1270  HB2 TRP P  84     -30.177 -81.462 102.706  0.00  0.00      PROA   
ATOM   1271  CG  TRP P  84     -29.149 -79.589 102.643  0.00  0.00      PROA   
ATOM   1272  CD1 TRP P  84     -28.331 -79.779 101.560  0.00  0.00      PROA   
ATOM   1273  HD1 TRP P  84     -28.155 -80.727 101.075  0.00  0.00      PROA   
ATOM   1274  NE1 TRP P  84     -27.756 -78.591 101.201  0.00  0.00      PROA   
ATOM   1275  HE1 TRP P  84     -27.127 -78.471 100.464  0.00  0.00      PROA   
ATOM   1276  CE2 TRP P  84     -28.196 -77.599 102.029  0.00  0.00      PROA   
ATOM   1277  CD2 TRP P  84     -29.084 -78.189 102.957  0.00  0.00      PROA   
ATOM   1278  CE3 TRP P  84     -29.696 -77.392 103.922  0.00  0.00      PROA   
ATOM   1279  HE3 TRP P  84     -30.382 -77.808 104.645  0.00  0.00      PROA   
ATOM   1280  CZ3 TRP P  84     -29.426 -76.022 103.934  0.00  0.00      PROA   
ATOM   1281  HZ3 TRP P  84     -29.908 -75.392 104.668  0.00  0.00      PROA   
ATOM   1282  CZ2 TRP P  84     -27.908 -76.240 102.055  0.00  0.00      PROA   
ATOM   1283  HZ2 TRP P  84     -27.226 -75.787 101.351  0.00  0.00      PROA   
ATOM   1284  CH2 TRP P  84     -28.541 -75.457 103.021  0.00  0.00      PROA   
ATOM   1285  HH2 TRP P  84     -28.342 -74.395 103.059  0.00  0.00      PROA   
ATOM   1286  C   TRP P  84     -30.038 -82.116 105.435  0.00  0.00      PROA   
ATOM   1287  O   TRP P  84     -31.220 -81.845 105.637  0.00  0.00      PROA   
ATOM   1288  N   LEU P  85     -29.442 -83.215 105.953  0.00  0.00      PROA   
ATOM   1289  HN  LEU P  85     -28.482 -83.411 105.768  0.00  0.00      PROA   
ATOM   1290  CA  LEU P  85     -30.090 -84.147 106.836  0.00  0.00      PROA   
ATOM   1291  HA  LEU P  85     -30.704 -83.590 107.527  0.00  0.00      PROA   
ATOM   1292  CB  LEU P  85     -30.902 -85.291 106.163  0.00  0.00      PROA   
ATOM   1293  HB1 LEU P  85     -31.144 -86.085 106.907  0.00  0.00      PROA   
ATOM   1294  HB2 LEU P  85     -30.271 -85.752 105.371  0.00  0.00      PROA   
ATOM   1295  CG  LEU P  85     -32.257 -84.895 105.533  0.00  0.00      PROA   
ATOM   1296  HG  LEU P  85     -32.061 -84.147 104.733  0.00  0.00      PROA   
ATOM   1297  CD1 LEU P  85     -32.893 -86.125 104.865  0.00  0.00      PROA   
ATOM   1298 HD11 LEU P  85     -33.177 -86.880 105.627  0.00  0.00      PROA   
ATOM   1299 HD12 LEU P  85     -32.172 -86.595 104.166  0.00  0.00      PROA   
ATOM   1300 HD13 LEU P  85     -33.802 -85.827 104.302  0.00  0.00      PROA   
ATOM   1301  CD2 LEU P  85     -33.243 -84.276 106.544  0.00  0.00      PROA   
ATOM   1302 HD21 LEU P  85     -32.829 -83.349 106.987  0.00  0.00      PROA   
ATOM   1303 HD22 LEU P  85     -33.455 -84.994 107.364  0.00  0.00      PROA   
ATOM   1304 HD23 LEU P  85     -34.200 -84.023 106.040  0.00  0.00      PROA   
ATOM   1305  C   LEU P  85     -28.997 -84.803 107.624  0.00  0.00      PROA   
ATOM   1306  O   LEU P  85     -27.831 -84.820 107.231  0.00  0.00      PROA   
ATOM   1307  N   LEU P  86     -29.400 -85.366 108.778  0.00  0.00      PROA   
ATOM   1308  HN  LEU P  86     -30.354 -85.303 109.061  0.00  0.00      PROA   
ATOM   1309  CA  LEU P  86     -28.571 -86.119 109.666  0.00  0.00      PROA   
ATOM   1310  HA  LEU P  86     -27.808 -86.633 109.097  0.00  0.00      PROA   
ATOM   1311  CB  LEU P  86     -27.963 -85.253 110.802  0.00  0.00      PROA   
ATOM   1312  HB1 LEU P  86     -28.785 -84.718 111.328  0.00  0.00      PROA   
ATOM   1313  HB2 LEU P  86     -27.319 -84.480 110.327  0.00  0.00      PROA   
ATOM   1314  CG  LEU P  86     -27.111 -86.003 111.858  0.00  0.00      PROA   
ATOM   1315  HG  LEU P  86     -27.766 -86.742 112.373  0.00  0.00      PROA   
ATOM   1316  CD1 LEU P  86     -25.937 -86.783 111.229  0.00  0.00      PROA   
ATOM   1317 HD11 LEU P  86     -25.263 -86.089 110.684  0.00  0.00      PROA   
ATOM   1318 HD12 LEU P  86     -26.307 -87.549 110.517  0.00  0.00      PROA   
ATOM   1319 HD13 LEU P  86     -25.352 -87.298 112.019  0.00  0.00      PROA   
ATOM   1320  CD2 LEU P  86     -26.611 -85.034 112.948  0.00  0.00      PROA   
ATOM   1321 HD21 LEU P  86     -27.470 -84.526 113.435  0.00  0.00      PROA   
ATOM   1322 HD22 LEU P  86     -25.948 -84.262 112.502  0.00  0.00      PROA   
ATOM   1323 HD23 LEU P  86     -26.042 -85.587 113.724  0.00  0.00      PROA   
ATOM   1324  C   LEU P  86     -29.519 -87.121 110.246  0.00  0.00      PROA   
ATOM   1325  O   LEU P  86     -30.686 -86.821 110.480  0.00  0.00      PROA   
ATOM   1326  N   LEU P  87     -29.027 -88.350 110.486  0.00 97.00      PROA   
ATOM   1327  HN  LEU P  87     -28.070 -88.545 110.296  0.00 97.00      PROA   
ATOM   1328  CA  LEU P  87     -29.775 -89.395 111.137  0.00 97.00      PROA   
ATOM   1329  HA  LEU P  87     -30.818 -89.123 111.214  0.00 97.00      PROA   
ATOM   1330  CB  LEU P  87     -29.669 -90.736 110.377  0.00 97.00      PROA   
ATOM   1331  HB1 LEU P  87     -28.595 -91.003 110.261  0.00 97.00      PROA   
ATOM   1332  HB2 LEU P  87     -30.085 -90.598 109.353  0.00 97.00      PROA   
ATOM   1333  CG  LEU P  87     -30.402 -91.920 111.043  0.00 97.00      PROA   
ATOM   1334  HG  LEU P  87     -30.027 -92.033 112.085  0.00 97.00      PROA   
ATOM   1335  CD1 LEU P  87     -31.924 -91.708 111.113  0.00 97.00      PROA   
ATOM   1336 HD11 LEU P  87     -32.336 -91.550 110.094  0.00 97.00      PROA   
ATOM   1337 HD12 LEU P  87     -32.166 -90.825 111.737  0.00 97.00      PROA   
ATOM   1338 HD13 LEU P  87     -32.413 -92.598 111.559  0.00 97.00      PROA   
ATOM   1339  CD2 LEU P  87     -30.078 -93.229 110.315  0.00 97.00      PROA   
ATOM   1340 HD21 LEU P  87     -28.980 -93.387 110.265  0.00 97.00      PROA   
ATOM   1341 HD22 LEU P  87     -30.484 -93.206 109.282  0.00 97.00      PROA   
ATOM   1342 HD23 LEU P  87     -30.535 -94.076 110.867  0.00 97.00      PROA   
ATOM   1343  C   LEU P  87     -29.218 -89.538 112.533  0.00 97.00      PROA   
ATOM   1344  O   LEU P  87     -28.098 -90.000 112.739  0.00 97.00      PROA   
ATOM   1345  N   GLN P  88     -30.011 -89.140 113.544  0.00 97.00      PROA   
ATOM   1346  HN  GLN P  88     -30.926 -88.777 113.366  0.00 97.00      PROA   
ATOM   1347  CA  GLN P  88     -29.621 -89.173 114.930  0.00 97.00      PROA   
ATOM   1348  HA  GLN P  88     -28.554 -89.006 114.997  0.00 97.00      PROA   
ATOM   1349  CB  GLN P  88     -30.344 -88.065 115.737  0.00 97.00      PROA   
ATOM   1350  HB1 GLN P  88     -29.963 -88.093 116.779  0.00 97.00      PROA   
ATOM   1351  HB2 GLN P  88     -31.435 -88.279 115.754  0.00 97.00      PROA   
ATOM   1352  CG  GLN P  88     -30.119 -86.645 115.169  0.00 97.00      PROA   
ATOM   1353  HG1 GLN P  88     -30.490 -86.581 114.125  0.00 97.00      PROA   
ATOM   1354  HG2 GLN P  88     -29.033 -86.417 115.163  0.00 97.00      PROA   
ATOM   1355  CD  GLN P  88     -30.891 -85.595 115.983  0.00 97.00      PROA   
ATOM   1356  OE1 GLN P  88     -32.123 -85.622 116.054  0.00 97.00      PROA   
ATOM   1357  NE2 GLN P  88     -30.149 -84.612 116.567  0.00 97.00      PROA   
ATOM   1358 HE21 GLN P  88     -30.623 -83.812 116.931  0.00 97.00      PROA   
ATOM   1359 HE22 GLN P  88     -29.155 -84.614 116.474  0.00 97.00      PROA   
ATOM   1360  C   GLN P  88     -29.942 -90.541 115.505  0.00 97.00      PROA   
ATOM   1361  O   GLN P  88     -31.082 -90.991 115.474  0.00 97.00      PROA   
ATOM   1362  N   VAL P  89     -28.916 -91.257 116.018  0.00 97.00      PROA   
ATOM   1363  HN  VAL P  89     -27.994 -90.883 116.010  0.00 97.00      PROA   
ATOM   1364  CA  VAL P  89     -29.036 -92.641 116.442  0.00 97.00      PROA   
ATOM   1365  HA  VAL P  89     -30.062 -92.970 116.346  0.00 97.00      PROA   
ATOM   1366  CB  VAL P  89     -28.158 -93.551 115.584  0.00 97.00      PROA   
ATOM   1367  HB  VAL P  89     -27.099 -93.203 115.629  0.00 97.00      PROA   
ATOM   1368  CG1 VAL P  89     -28.213 -95.016 116.054  0.00 97.00      PROA   
ATOM   1369 HG11 VAL P  89     -29.262 -95.374 116.102  0.00 97.00      PROA   
ATOM   1370 HG12 VAL P  89     -27.734 -95.149 117.044  0.00 97.00      PROA   
ATOM   1371 HG13 VAL P  89     -27.662 -95.644 115.326  0.00 97.00      PROA   
ATOM   1372  CG2 VAL P  89     -28.629 -93.460 114.117  0.00 97.00      PROA   
ATOM   1373 HG21 VAL P  89     -28.408 -92.461 113.689  0.00 97.00      PROA   
ATOM   1374 HG22 VAL P  89     -29.721 -93.643 114.047  0.00 97.00      PROA   
ATOM   1375 HG23 VAL P  89     -28.107 -94.220 113.499  0.00 97.00      PROA   
ATOM   1376  C   VAL P  89     -28.657 -92.760 117.906  0.00 97.00      PROA   
ATOM   1377  O   VAL P  89     -27.685 -92.152 118.352  0.00 97.00      PROA   
ATOM   1378  N   SER P  90     -29.436 -93.558 118.689  0.00 97.00      PROA   
ATOM   1379  HN  SER P  90     -30.262 -93.957 118.296  0.00 97.00      PROA   
ATOM   1380  CA  SER P  90     -29.244 -93.775 120.122  0.00 97.00      PROA   
ATOM   1381  HA  SER P  90     -29.373 -92.819 120.610  0.00 97.00      PROA   
ATOM   1382  CB  SER P  90     -30.279 -94.766 120.720  0.00 97.00      PROA   
ATOM   1383  HB1 SER P  90     -30.096 -94.903 121.809  0.00 97.00      PROA   
ATOM   1384  HB2 SER P  90     -30.207 -95.760 120.234  0.00 97.00      PROA   
ATOM   1385  OG  SER P  90     -31.604 -94.267 120.601  0.00 97.00      PROA   
ATOM   1386  HG1 SER P  90     -31.764 -94.066 119.672  0.00 97.00      PROA   
ATOM   1387  C   SER P  90     -27.878 -94.309 120.530  0.00 97.00      PROA   
ATOM   1388  O   SER P  90     -27.285 -93.807 121.483  0.00 97.00      PROA   
ATOM   1389  N   SER P  91     -27.336 -95.327 119.820  0.00 97.00      PROA   
ATOM   1390  HN  SER P  91     -27.821 -95.740 119.056  0.00 97.00      PROA   
ATOM   1391  CA  SER P  91     -25.992 -95.815 120.081  0.00 97.00      PROA   
ATOM   1392  HA  SER P  91     -25.351 -94.943 120.076  0.00 97.00      PROA   
ATOM   1393  CB  SER P  91     -25.801 -96.543 121.441  0.00 97.00      PROA   
ATOM   1394  HB1 SER P  91     -25.053 -97.361 121.400  0.00 97.00      PROA   
ATOM   1395  HB2 SER P  91     -26.764 -96.987 121.773  0.00 97.00      PROA   
ATOM   1396  OG  SER P  91     -25.344 -95.613 122.418  0.00 97.00      PROA   
ATOM   1397  HG1 SER P  91     -26.019 -94.928 122.469  0.00 97.00      PROA   
ATOM   1398  C   SER P  91     -25.485 -96.652 118.936  0.00 97.00      PROA   
ATOM   1399  O   SER P  91     -26.243 -97.092 118.077  0.00 97.00      PROA   
ATOM   1400  N   ARG P  92     -24.146 -96.858 118.885  0.00 97.00      PROA   
ATOM   1401  HN  ARG P  92     -23.554 -96.488 119.598  0.00 97.00      PROA   
ATOM   1402  CA  ARG P  92     -23.475 -97.523 117.781  0.00 97.00      PROA   
ATOM   1403  HA  ARG P  92     -23.971 -97.251 116.857  0.00 97.00      PROA   
ATOM   1404  CB  ARG P  92     -21.984 -97.085 117.713  0.00 97.00      PROA   
ATOM   1405  HB1 ARG P  92     -21.587 -97.368 116.714  0.00 97.00      PROA   
ATOM   1406  HB2 ARG P  92     -21.390 -97.629 118.482  0.00 97.00      PROA   
ATOM   1407  CG  ARG P  92     -21.755 -95.574 117.954  0.00 97.00      PROA   
ATOM   1408  HG1 ARG P  92     -21.965 -95.344 119.022  0.00 97.00      PROA   
ATOM   1409  HG2 ARG P  92     -22.476 -94.982 117.347  0.00 97.00      PROA   
ATOM   1410  CD  ARG P  92     -20.317 -95.099 117.675  0.00 97.00      PROA   
ATOM   1411  HD1 ARG P  92     -19.574 -95.854 118.006  0.00 97.00      PROA   
ATOM   1412  HD2 ARG P  92     -20.102 -94.144 118.206  0.00 97.00      PROA   
ATOM   1413  NE  ARG P  92     -20.167 -94.903 116.198  0.00 97.00      PROA   
ATOM   1414  HE  ARG P  92     -19.976 -95.683 115.610  0.00 97.00      PROA   
ATOM   1415  CZ  ARG P  92     -20.579 -93.787 115.570  0.00 97.00      PROA   
ATOM   1416  NH1 ARG P  92     -20.901 -92.645 116.197  0.00 97.00      PROA   
ATOM   1417 HH11 ARG P  92     -20.438 -92.428 117.052  0.00 97.00      PROA   
ATOM   1418 HH12 ARG P  92     -21.169 -91.900 115.589  0.00 97.00      PROA   
ATOM   1419  NH2 ARG P  92     -20.603 -93.739 114.225  0.00 97.00      PROA   
ATOM   1420 HH21 ARG P  92     -20.149 -94.454 113.707  0.00 97.00      PROA   
ATOM   1421 HH22 ARG P  92     -20.666 -92.827 113.825  0.00 97.00      PROA   
ATOM   1422  C   ARG P  92     -23.540 -99.040 117.934  0.00 97.00      PROA   
ATOM   1423  O   ARG P  92     -23.377 -99.786 116.969  0.00 97.00      PROA   
ATOM   1424  N   VAL P  93     -23.810 -99.528 119.164  0.00 97.00      PROA   
ATOM   1425  HN  VAL P  93     -23.987 -98.913 119.925  0.00 97.00      PROA   
ATOM   1426  CA  VAL P  93     -23.916-100.931 119.488  0.00 97.00      PROA   
ATOM   1427  HA  VAL P  93     -24.269-101.462 118.617  0.00 97.00      PROA   
ATOM   1428  CB  VAL P  93     -22.633-101.590 120.022  0.00 97.00      PROA   
ATOM   1429  HB  VAL P  93     -22.872-102.627 120.358  0.00 97.00      PROA   
ATOM   1430  CG1 VAL P  93     -21.585-101.703 118.894  0.00 97.00      PROA   
ATOM   1431 HG11 VAL P  93     -21.259-100.694 118.566  0.00 97.00      PROA   
ATOM   1432 HG12 VAL P  93     -22.002-102.236 118.017  0.00 97.00      PROA   
ATOM   1433 HG13 VAL P  93     -20.689-102.252 119.255  0.00 97.00      PROA   
ATOM   1434  CG2 VAL P  93     -22.047-100.819 121.227  0.00 97.00      PROA   
ATOM   1435 HG21 VAL P  93     -22.758-100.793 122.077  0.00 97.00      PROA   
ATOM   1436 HG22 VAL P  93     -21.792 -99.776 120.943  0.00 97.00      PROA   
ATOM   1437 HG23 VAL P  93     -21.117-101.316 121.577  0.00 97.00      PROA   
ATOM   1438  C   VAL P  93     -25.001-101.018 120.528  0.00 97.00      PROA   
ATOM   1439  O   VAL P  93     -25.144-100.125 121.360  0.00 97.00      PROA   
ATOM   1440  N   LEU P  94     -25.808-102.103 120.465  0.00 97.00      PROA   
ATOM   1441  HN  LEU P  94     -25.698-102.781 119.745  0.00 97.00      PROA   
ATOM   1442  CA  LEU P  94     -26.846-102.423 121.415  0.00 97.00      PROA   
ATOM   1443  HA  LEU P  94     -26.563-102.067 122.398  0.00 97.00      PROA   
ATOM   1444  CB  LEU P  94     -28.268-101.904 121.050  0.00 97.00      PROA   
ATOM   1445  HB1 LEU P  94     -28.945-102.202 121.884  0.00 97.00      PROA   
ATOM   1446  HB2 LEU P  94     -28.642-102.391 120.124  0.00 97.00      PROA   
ATOM   1447  CG  LEU P  94     -28.425-100.370 120.891  0.00 97.00      PROA   
ATOM   1448  HG  LEU P  94     -27.703 -99.877 121.583  0.00 97.00      PROA   
ATOM   1449  CD1 LEU P  94     -28.158 -99.872 119.457  0.00 97.00      PROA   
ATOM   1450 HD11 LEU P  94     -28.914-100.295 118.761  0.00 97.00      PROA   
ATOM   1451 HD12 LEU P  94     -27.151-100.163 119.102  0.00 97.00      PROA   
ATOM   1452 HD13 LEU P  94     -28.227 -98.764 119.424  0.00 97.00      PROA   
ATOM   1453  CD2 LEU P  94     -29.834 -99.938 121.341  0.00 97.00      PROA   
ATOM   1454 HD21 LEU P  94     -29.986-100.193 122.410  0.00 97.00      PROA   
ATOM   1455 HD22 LEU P  94     -30.606-100.469 120.746  0.00 97.00      PROA   
ATOM   1456 HD23 LEU P  94     -29.970 -98.844 121.217  0.00 97.00      PROA   
ATOM   1457  C   LEU P  94     -26.893-103.935 121.442  0.00 97.00      PROA   
ATOM   1458  O   LEU P  94     -26.329-104.601 120.577  0.00 97.00      PROA   
ATOM   1459  N   THR P  95     -27.569-104.513 122.458  0.00 97.00      PROA   
ATOM   1460  HN  THR P  95     -27.908-103.954 123.215  0.00 97.00      PROA   
ATOM   1461  CA  THR P  95     -27.867-105.930 122.590  0.00 97.00      PROA   
ATOM   1462  HA  THR P  95     -27.214-106.487 121.936  0.00 97.00      PROA   
ATOM   1463  CB  THR P  95     -27.718-106.464 124.021  0.00 97.00      PROA   
ATOM   1464  HB  THR P  95     -28.664-106.363 124.603  0.00 97.00      PROA   
ATOM   1465  OG1 THR P  95     -26.732-105.740 124.740  0.00 97.00      PROA   
ATOM   1466  HG1 THR P  95     -27.143-104.885 124.912  0.00 97.00      PROA   
ATOM   1467  CG2 THR P  95     -27.268-107.930 124.002  0.00 97.00      PROA   
ATOM   1468 HG21 THR P  95     -26.277-108.017 123.510  0.00 97.00      PROA   
ATOM   1469 HG22 THR P  95     -27.994-108.568 123.464  0.00 97.00      PROA   
ATOM   1470 HG23 THR P  95     -27.173-108.303 125.045  0.00 97.00      PROA   
ATOM   1471  C   THR P  95     -29.306-106.109 122.139  0.00 97.00      PROA   
ATOM   1472  O   THR P  95     -30.070-105.154 122.047  0.00 97.00      PROA   
ATOM   1473  N   GLU P  96     -29.726-107.353 121.828  0.00 97.00      PROA   
ATOM   1474  HN  GLU P  96     -29.075-108.110 121.792  0.00 97.00      PROA   
ATOM   1475  CA  GLU P  96     -31.106-107.692 121.539  0.00 97.00      PROA   
ATOM   1476  HA  GLU P  96     -31.408-107.049 120.726  0.00 97.00      PROA   
ATOM   1477  CB  GLU P  96     -31.259-109.171 121.085  0.00 97.00      PROA   
ATOM   1478  HB1 GLU P  96     -30.546-109.357 120.250  0.00 97.00      PROA   
ATOM   1479  HB2 GLU P  96     -32.286-109.313 120.682  0.00 97.00      PROA   
ATOM   1480  CG  GLU P  96     -30.997-110.189 122.218  0.00 97.00      PROA   
ATOM   1481  HG1 GLU P  96     -31.599-109.935 123.112  0.00 97.00      PROA   
ATOM   1482  HG2 GLU P  96     -29.927-110.142 122.508  0.00 97.00      PROA   
ATOM   1483  CD  GLU P  96     -31.342-111.636 121.866  0.00 97.00      PROA   
ATOM   1484  OE1 GLU P  96     -32.181-111.878 120.961  0.00 97.00      PROA   
ATOM   1485  OE2 GLU P  96     -30.765-112.534 122.536  0.00 97.00      PROA   
ATOM   1486  C   GLU P  96     -32.026-107.406 122.725  0.00 97.00      PROA   
ATOM   1487  O   GLU P  96     -31.635-107.492 123.887  0.00 97.00      PROA   
ATOM   1488  N   GLY P  97     -33.290-107.020 122.446  0.00 97.00      PROA   
ATOM   1489  HN  GLY P  97     -33.577-106.940 121.491  0.00 97.00      PROA   
ATOM   1490  CA  GLY P  97     -34.281-106.714 123.463  0.00 97.00      PROA   
ATOM   1491  HA1 GLY P  97     -34.077-107.291 124.354  0.00 97.00      PROA   
ATOM   1492  HA2 GLY P  97     -35.249-106.943 123.046  0.00 97.00      PROA   
ATOM   1493  C   GLY P  97     -34.293-105.262 123.853  0.00 97.00      PROA   
ATOM   1494  O   GLY P  97     -35.326-104.750 124.277  0.00 97.00      PROA   
ATOM   1495  N   GLU P  98     -33.142-104.563 123.730  0.00 97.00      PROA   
ATOM   1496  HN  GLU P  98     -32.302-105.029 123.461  0.00 97.00      PROA   
ATOM   1497  CA  GLU P  98     -32.994-103.149 124.007  0.00 97.00      PROA   
ATOM   1498  HA  GLU P  98     -33.278-103.021 125.038  0.00 97.00      PROA   
ATOM   1499  CB  GLU P  98     -31.512-102.703 123.899  0.00 97.00      PROA   
ATOM   1500  HB1 GLU P  98     -31.457-101.595 123.990  0.00 97.00      PROA   
ATOM   1501  HB2 GLU P  98     -31.117-102.979 122.898  0.00 97.00      PROA   
ATOM   1502  CG  GLU P  98     -30.617-103.309 125.003  0.00 97.00      PROA   
ATOM   1503  HG1 GLU P  98     -30.582-104.417 124.914  0.00 97.00      PROA   
ATOM   1504  HG2 GLU P  98     -31.023-103.049 126.003  0.00 97.00      PROA   
ATOM   1505  CD  GLU P  98     -29.196-102.755 124.930  0.00 97.00      PROA   
ATOM   1506  OE1 GLU P  98     -28.250-103.574 124.947  0.00 97.00      PROA   
ATOM   1507  OE2 GLU P  98     -29.026-101.510 124.882  0.00 97.00      PROA   
ATOM   1508  C   GLU P  98     -33.851-102.244 123.119  0.00 97.00      PROA   
ATOM   1509  O   GLU P  98     -33.939-102.487 121.920  0.00 97.00      PROA   
ATOM   1510  N   PRO P  99     -34.491-101.188 123.613  0.00 97.00      PROA   
ATOM   1511  CD  PRO P  99     -34.850-101.032 125.023  0.00 97.00      PROA   
ATOM   1512  HD1 PRO P  99     -33.971-100.615 125.560  0.00 97.00      PROA   
ATOM   1513  HD2 PRO P  99     -35.162-101.998 125.479  0.00 97.00      PROA   
ATOM   1514  CA  PRO P  99     -35.020-100.099 122.798  0.00 97.00      PROA   
ATOM   1515  HA  PRO P  99     -35.770-100.529 122.153  0.00 97.00      PROA   
ATOM   1516  CB  PRO P  99     -35.631 -99.129 123.823  0.00 97.00      PROA   
ATOM   1517  HB1 PRO P  99     -36.506 -98.586 123.412  0.00 97.00      PROA   
ATOM   1518  HB2 PRO P  99     -34.873 -98.396 124.178  0.00 97.00      PROA   
ATOM   1519  CG  PRO P  99     -36.007-100.035 125.001  0.00 97.00      PROA   
ATOM   1520  HG1 PRO P  99     -36.116 -99.486 125.956  0.00 97.00      PROA   
ATOM   1521  HG2 PRO P  99     -36.951-100.577 124.768  0.00 97.00      PROA   
ATOM   1522  C   PRO P  99     -33.989 -99.401 121.919  0.00 97.00      PROA   
ATOM   1523  O   PRO P  99     -32.915 -99.064 122.411  0.00 97.00      PROA   
ATOM   1524  N   LEU P 100     -34.302 -99.140 120.631  0.00 97.00      PROA   
ATOM   1525  HN  LEU P 100     -35.168 -99.463 120.252  0.00 97.00      PROA   
ATOM   1526  CA  LEU P 100     -33.436 -98.359 119.766  0.00 97.00      PROA   
ATOM   1527  HA  LEU P 100     -32.657 -97.891 120.352  0.00 97.00      PROA   
ATOM   1528  CB  LEU P 100     -32.755 -99.246 118.689  0.00 97.00      PROA   
ATOM   1529  HB1 LEU P 100     -33.524 -99.896 118.222  0.00 97.00      PROA   
ATOM   1530  HB2 LEU P 100     -32.046 -99.920 119.217  0.00 97.00      PROA   
ATOM   1531  CG  LEU P 100     -31.986 -98.526 117.552  0.00 97.00      PROA   
ATOM   1532  HG  LEU P 100     -32.717 -97.944 116.944  0.00 97.00      PROA   
ATOM   1533  CD1 LEU P 100     -30.923 -97.544 118.073  0.00 97.00      PROA   
ATOM   1534 HD11 LEU P 100     -30.238 -98.063 118.774  0.00 97.00      PROA   
ATOM   1535 HD12 LEU P 100     -31.399 -96.695 118.602  0.00 97.00      PROA   
ATOM   1536 HD13 LEU P 100     -30.326 -97.141 117.229  0.00 97.00      PROA   
ATOM   1537  CD2 LEU P 100     -31.330 -99.557 116.614  0.00 97.00      PROA   
ATOM   1538 HD21 LEU P 100     -32.086-100.272 116.230  0.00 97.00      PROA   
ATOM   1539 HD22 LEU P 100     -30.550-100.127 117.162  0.00 97.00      PROA   
ATOM   1540 HD23 LEU P 100     -30.852 -99.046 115.752  0.00 97.00      PROA   
ATOM   1541  C   LEU P 100     -34.233 -97.241 119.139  0.00 97.00      PROA   
ATOM   1542  O   LEU P 100     -35.123 -97.477 118.332  0.00 97.00      PROA   
ATOM   1543  N   ALA P 101     -33.913 -95.971 119.481  0.00 97.00      PROA   
ATOM   1544  HN  ALA P 101     -33.212 -95.778 120.165  0.00 97.00      PROA   
ATOM   1545  CA  ALA P 101     -34.589 -94.811 118.940  0.00 97.00      PROA   
ATOM   1546  HA  ALA P 101     -35.512 -95.117 118.469  0.00 97.00      PROA   
ATOM   1547  CB  ALA P 101     -34.966 -93.814 120.052  0.00 97.00      PROA   
ATOM   1548  HB1 ALA P 101     -34.066 -93.435 120.578  0.00 97.00      PROA   
ATOM   1549  HB2 ALA P 101     -35.609 -94.325 120.803  0.00 97.00      PROA   
ATOM   1550  HB3 ALA P 101     -35.534 -92.954 119.643  0.00 97.00      PROA   
ATOM   1551  C   ALA P 101     -33.741 -94.135 117.874  0.00 97.00      PROA   
ATOM   1552  O   ALA P 101     -32.541 -93.921 118.027  0.00 97.00      PROA   
ATOM   1553  N   LEU P 102     -34.382 -93.811 116.730  0.00 97.00      PROA   
ATOM   1554  HN  LEU P 102     -35.334 -94.083 116.604  0.00 97.00      PROA   
ATOM   1555  CA  LEU P 102     -33.781 -93.186 115.573  0.00 97.00      PROA   
ATOM   1556  HA  LEU P 102     -32.750 -92.934 115.780  0.00 97.00      PROA   
ATOM   1557  CB  LEU P 102     -33.884 -94.098 114.320  0.00 97.00      PROA   
ATOM   1558  HB1 LEU P 102     -33.320 -93.642 113.478  0.00 97.00      PROA   
ATOM   1559  HB2 LEU P 102     -34.953 -94.172 114.017  0.00 97.00      PROA   
ATOM   1560  CG  LEU P 102     -33.392 -95.553 114.509  0.00 97.00      PROA   
ATOM   1561  HG  LEU P 102     -33.938 -96.013 115.367  0.00 97.00      PROA   
ATOM   1562  CD1 LEU P 102     -33.727 -96.393 113.266  0.00 97.00      PROA   
ATOM   1563 HD11 LEU P 102     -33.177 -95.999 112.385  0.00 97.00      PROA   
ATOM   1564 HD12 LEU P 102     -34.816 -96.360 113.051  0.00 97.00      PROA   
ATOM   1565 HD13 LEU P 102     -33.428 -97.449 113.433  0.00 97.00      PROA   
ATOM   1566  CD2 LEU P 102     -31.885 -95.622 114.801  0.00 97.00      PROA   
ATOM   1567 HD21 LEU P 102     -31.635 -95.037 115.709  0.00 97.00      PROA   
ATOM   1568 HD22 LEU P 102     -31.316 -95.212 113.941  0.00 97.00      PROA   
ATOM   1569 HD23 LEU P 102     -31.571 -96.676 114.959  0.00 97.00      PROA   
ATOM   1570  C   LEU P 102     -34.544 -91.916 115.261  0.00 97.00      PROA   
ATOM   1571  O   LEU P 102     -35.770 -91.903 115.289  0.00 97.00      PROA   
ATOM   1572  N   ARG P 103     -33.847 -90.802 114.938  0.00 97.00      PROA   
ATOM   1573  HN  ARG P 103     -32.852 -90.772 115.027  0.00 97.00      PROA   
ATOM   1574  CA  ARG P 103     -34.513 -89.627 114.415  0.00 97.00      PROA   
ATOM   1575  HA  ARG P 103     -35.503 -89.898 114.084  0.00 97.00      PROA   
ATOM   1576  CB  ARG P 103     -34.689 -88.502 115.470  0.00 97.00      PROA   
ATOM   1577  HB1 ARG P 103     -33.694 -88.173 115.840  0.00 97.00      PROA   
ATOM   1578  HB2 ARG P 103     -35.250 -88.916 116.337  0.00 97.00      PROA   
ATOM   1579  CG  ARG P 103     -35.447 -87.296 114.897  0.00 97.00      PROA   
ATOM   1580  HG1 ARG P 103     -36.452 -87.637 114.556  0.00 97.00      PROA   
ATOM   1581  HG2 ARG P 103     -34.885 -86.923 114.013  0.00 97.00      PROA   
ATOM   1582  CD  ARG P 103     -35.597 -86.086 115.811  0.00 97.00      PROA   
ATOM   1583  HD1 ARG P 103     -34.596 -85.695 116.094  0.00 97.00      PROA   
ATOM   1584  HD2 ARG P 103     -36.189 -86.307 116.723  0.00 97.00      PROA   
ATOM   1585  NE  ARG P 103     -36.346 -85.100 114.969  0.00 97.00      PROA   
ATOM   1586  HE  ARG P 103     -36.961 -85.434 114.258  0.00 97.00      PROA   
ATOM   1587  CZ  ARG P 103     -36.054 -83.797 114.881  0.00 97.00      PROA   
ATOM   1588  NH1 ARG P 103     -35.111 -83.174 115.593  0.00 97.00      PROA   
ATOM   1589 HH11 ARG P 103     -34.427 -83.689 116.093  0.00 97.00      PROA   
ATOM   1590 HH12 ARG P 103     -35.003 -82.201 115.372  0.00 97.00      PROA   
ATOM   1591  NH2 ARG P 103     -36.705 -83.042 113.982  0.00 97.00      PROA   
ATOM   1592 HH21 ARG P 103     -37.378 -83.466 113.378  0.00 97.00      PROA   
ATOM   1593 HH22 ARG P 103     -36.351 -82.119 113.841  0.00 97.00      PROA   
ATOM   1594  C   ARG P 103     -33.811 -89.064 113.195  0.00 97.00      PROA   
ATOM   1595  O   ARG P 103     -32.696 -88.566 113.265  0.00 97.00      PROA   
ATOM   1596  N   CYS P 104     -34.497 -89.052 112.031  0.00 97.00      PROA   
ATOM   1597  HN  CYS P 104     -35.361 -89.550 111.959  0.00 97.00      PROA   
ATOM   1598  CA  CYS P 104     -34.143 -88.230 110.887  0.00 97.00      PROA   
ATOM   1599  HA  CYS P 104     -33.090 -88.379 110.691  0.00 97.00      PROA   
ATOM   1600  CB  CYS P 104     -34.968 -88.641 109.642  0.00 97.00      PROA   
ATOM   1601  HB1 CYS P 104     -36.012 -88.272 109.733  0.00 97.00      PROA   
ATOM   1602  HB2 CYS P 104     -35.029 -89.753 109.634  0.00 97.00      PROA   
ATOM   1603  SG  CYS P 104     -34.230 -88.107 108.070  0.00 97.00      PROA   
ATOM   1604  C   CYS P 104     -34.377 -86.757 111.200  0.00 97.00      PROA   
ATOM   1605  O   CYS P 104     -35.426 -86.392 111.717  0.00 97.00      PROA   
ATOM   1606  N   HSD P 105     -33.392 -85.876 110.925  0.00 97.00      PROA   
ATOM   1607  HN  HSD P 105     -32.540 -86.177 110.502  0.00 97.00      PROA   
ATOM   1608  CA  HSD P 105     -33.372 -84.534 111.472  0.00 97.00      PROA   
ATOM   1609  HA  HSD P 105     -34.381 -84.167 111.606  0.00 97.00      PROA   
ATOM   1610  CB  HSD P 105     -32.671 -84.573 112.855  0.00 97.00      PROA   
ATOM   1611  HB1 HSD P 105     -31.915 -85.388 112.797  0.00 97.00      PROA   
ATOM   1612  HB2 HSD P 105     -33.410 -84.880 113.626  0.00 97.00      PROA   
ATOM   1613  ND1 HSD P 105     -32.485 -82.211 113.818  0.00 97.00      PROA   
ATOM   1614  HD1 HSD P 105     -33.398 -81.862 113.591  0.00 97.00      PROA   
ATOM   1615  CG  HSD P 105     -31.916 -83.374 113.348  0.00 97.00      PROA   
ATOM   1616  CE1 HSD P 105     -31.508 -81.528 114.463  0.00 97.00      PROA   
ATOM   1617  HE1 HSD P 105     -31.679 -80.565 114.944  0.00 97.00      PROA   
ATOM   1618  NE2 HSD P 105     -30.354 -82.163 114.432  0.00 97.00      PROA   
ATOM   1619  CD2 HSD P 105     -30.611 -83.322 113.724  0.00 97.00      PROA   
ATOM   1620  HD2 HSD P 105     -29.830 -84.058 113.581  0.00 97.00      PROA   
ATOM   1621  C   HSD P 105     -32.712 -83.601 110.487  0.00 97.00      PROA   
ATOM   1622  O   HSD P 105     -31.865 -84.014 109.703  0.00 97.00      PROA   
ATOM   1623  N   ALA P 106     -33.134 -82.316 110.461  0.00 97.00      PROA   
ATOM   1624  HN  ALA P 106     -33.744 -81.945 111.164  0.00 97.00      PROA   
ATOM   1625  CA  ALA P 106     -32.872 -81.417 109.361  0.00 97.00      PROA   
ATOM   1626  HA  ALA P 106     -32.308 -81.921 108.592  0.00 97.00      PROA   
ATOM   1627  CB  ALA P 106     -34.209 -80.922 108.774  0.00 97.00      PROA   
ATOM   1628  HB1 ALA P 106     -34.839 -80.485 109.578  0.00 97.00      PROA   
ATOM   1629  HB2 ALA P 106     -34.770 -81.783 108.348  0.00 97.00      PROA   
ATOM   1630  HB3 ALA P 106     -34.059 -80.171 107.973  0.00 97.00      PROA   
ATOM   1631  C   ALA P 106     -32.037 -80.252 109.824  0.00 97.00      PROA   
ATOM   1632  O   ALA P 106     -32.075 -79.868 110.989  0.00 97.00      PROA   
ATOM   1633  N   TRP P 107     -31.206 -79.680 108.917  0.00 97.00      PROA   
ATOM   1634  HN  TRP P 107     -31.113 -80.065 108.000  0.00 97.00      PROA   
ATOM   1635  CA  TRP P 107     -30.336 -78.567 109.254  0.00 97.00      PROA   
ATOM   1636  HA  TRP P 107     -29.782 -78.915 110.113  0.00 97.00      PROA   
ATOM   1637  CB  TRP P 107     -29.237 -78.281 108.184  0.00 97.00      PROA   
ATOM   1638  HB1 TRP P 107     -29.738 -78.194 107.193  0.00 97.00      PROA   
ATOM   1639  HB2 TRP P 107     -28.566 -79.165 108.142  0.00 97.00      PROA   
ATOM   1640  CG  TRP P 107     -28.409 -77.053 108.427  0.00 97.00      PROA   
ATOM   1641  CD1 TRP P 107     -28.293 -75.973 107.593  0.00 97.00      PROA   
ATOM   1642  HD1 TRP P 107     -28.607 -75.970 106.560  0.00 97.00      PROA   
ATOM   1643  NE1 TRP P 107     -27.736 -74.921 108.275  0.00 97.00      PROA   
ATOM   1644  HE1 TRP P 107     -27.426 -74.078 107.894  0.00 97.00      PROA   
ATOM   1645  CE2 TRP P 107     -27.488 -75.292 109.564  0.00 97.00      PROA   
ATOM   1646  CD2 TRP P 107     -27.853 -76.650 109.692  0.00 97.00      PROA   
ATOM   1647  CE3 TRP P 107     -27.662 -77.297 110.915  0.00 97.00      PROA   
ATOM   1648  HE3 TRP P 107     -27.885 -78.346 111.040  0.00 97.00      PROA   
ATOM   1649  CZ3 TRP P 107     -27.210 -76.552 112.007  0.00 97.00      PROA   
ATOM   1650  HZ3 TRP P 107     -27.094 -77.026 112.973  0.00 97.00      PROA   
ATOM   1651  CZ2 TRP P 107     -27.037 -74.551 110.648  0.00 97.00      PROA   
ATOM   1652  HZ2 TRP P 107     -26.812 -73.499 110.563  0.00 97.00      PROA   
ATOM   1653  CH2 TRP P 107     -26.925 -75.197 111.880  0.00 97.00      PROA   
ATOM   1654  HH2 TRP P 107     -26.606 -74.642 112.752  0.00 97.00      PROA   
ATOM   1655  C   TRP P 107     -31.075 -77.317 109.740  0.00 97.00      PROA   
ATOM   1656  O   TRP P 107     -31.757 -76.612 108.995  0.00 97.00      PROA   
ATOM   1657  N   LYS P 108     -30.927 -77.067 111.065  0.00 97.00      PROA   
ATOM   1658  HN  LYS P 108     -30.309 -77.652 111.582  0.00 97.00      PROA   
ATOM   1659  CA  LYS P 108     -31.583 -76.048 111.856  0.00 97.00      PROA   
ATOM   1660  HA  LYS P 108     -31.259 -76.239 112.866  0.00 97.00      PROA   
ATOM   1661  CB  LYS P 108     -31.113 -74.628 111.427  0.00 97.00      PROA   
ATOM   1662  HB1 LYS P 108     -31.590 -74.349 110.465  0.00 97.00      PROA   
ATOM   1663  HB2 LYS P 108     -30.016 -74.706 111.230  0.00 97.00      PROA   
ATOM   1664  CG  LYS P 108     -31.297 -73.509 112.473  0.00 97.00      PROA   
ATOM   1665  HG1 LYS P 108     -32.383 -73.332 112.627  0.00 97.00      PROA   
ATOM   1666  HG2 LYS P 108     -30.858 -72.574 112.057  0.00 97.00      PROA   
ATOM   1667  CD  LYS P 108     -30.638 -73.854 113.828  0.00 97.00      PROA   
ATOM   1668  HD1 LYS P 108     -29.632 -74.295 113.641  0.00 97.00      PROA   
ATOM   1669  HD2 LYS P 108     -31.262 -74.643 114.305  0.00 97.00      PROA   
ATOM   1670  CE  LYS P 108     -30.505 -72.715 114.856  0.00 97.00      PROA   
ATOM   1671  HE1 LYS P 108     -30.225 -73.139 115.848  0.00 97.00      PROA   
ATOM   1672  HE2 LYS P 108     -31.455 -72.157 114.978  0.00 97.00      PROA   
ATOM   1673  NZ  LYS P 108     -29.427 -71.764 114.488  0.00 97.00      PROA   
ATOM   1674  HZ1 LYS P 108     -28.578 -72.286 114.196  0.00 97.00      PROA   
ATOM   1675  HZ2 LYS P 108     -29.120 -71.243 115.329  0.00 97.00      PROA   
ATOM   1676  HZ3 LYS P 108     -29.725 -71.100 113.744  0.00 97.00      PROA   
ATOM   1677  C   LYS P 108     -33.094 -76.265 111.837  0.00 97.00      PROA   
ATOM   1678  O   LYS P 108     -33.874 -75.329 111.695  0.00 97.00      PROA   
ATOM   1679  N   ASP P 109     -33.497 -77.552 112.008  0.00 97.00      PROA   
ATOM   1680  HN  ASP P 109     -32.786 -78.229 112.183  0.00 97.00      PROA   
ATOM   1681  CA  ASP P 109     -34.794 -78.196 111.842  0.00 97.00      PROA   
ATOM   1682  HA  ASP P 109     -34.533 -79.020 111.200  0.00 97.00      PROA   
ATOM   1683  CB  ASP P 109     -35.335 -78.780 113.176  0.00 97.00      PROA   
ATOM   1684  HB1 ASP P 109     -36.432 -78.656 113.288  0.00 97.00      PROA   
ATOM   1685  HB2 ASP P 109     -34.847 -78.244 114.021  0.00 97.00      PROA   
ATOM   1686  CG  ASP P 109     -35.047 -80.267 113.349  0.00 97.00      PROA   
ATOM   1687  OD1 ASP P 109     -34.781 -80.999 112.364  0.00 97.00      PROA   
ATOM   1688  OD2 ASP P 109     -35.211 -80.706 114.511  0.00 97.00      PROA   
ATOM   1689  C   ASP P 109     -35.908 -77.510 111.069  0.00 97.00      PROA   
ATOM   1690  O   ASP P 109     -36.558 -76.577 111.537  0.00 97.00      PROA   
ATOM   1691  N   LYS P 110     -36.163 -78.026 109.844  0.00 97.00      PROA   
ATOM   1692  HN  LYS P 110     -35.677 -78.843 109.546  0.00 97.00      PROA   
ATOM   1693  CA  LYS P 110     -37.178 -77.550 108.933  0.00 97.00      PROA   
ATOM   1694  HA  LYS P 110     -37.789 -76.806 109.425  0.00 97.00      PROA   
ATOM   1695  CB  LYS P 110     -36.564 -76.986 107.620  0.00 97.00      PROA   
ATOM   1696  HB1 LYS P 110     -37.371 -76.539 107.000  0.00 97.00      PROA   
ATOM   1697  HB2 LYS P 110     -36.111 -77.820 107.038  0.00 97.00      PROA   
ATOM   1698  CG  LYS P 110     -35.454 -75.932 107.840  0.00 97.00      PROA   
ATOM   1699  HG1 LYS P 110     -35.100 -75.583 106.844  0.00 97.00      PROA   
ATOM   1700  HG2 LYS P 110     -34.587 -76.422 108.338  0.00 97.00      PROA   
ATOM   1701  CD  LYS P 110     -35.899 -74.727 108.693  0.00 97.00      PROA   
ATOM   1702  HD1 LYS P 110     -36.337 -75.103 109.639  0.00 97.00      PROA   
ATOM   1703  HD2 LYS P 110     -36.708 -74.169 108.174  0.00 97.00      PROA   
ATOM   1704  CE  LYS P 110     -34.765 -73.779 109.106  0.00 97.00      PROA   
ATOM   1705  HE1 LYS P 110     -33.950 -74.337 109.606  0.00 97.00      PROA   
ATOM   1706  HE2 LYS P 110     -35.144 -72.989 109.790  0.00 97.00      PROA   
ATOM   1707  NZ  LYS P 110     -34.159 -73.133 107.928  0.00 97.00      PROA   
ATOM   1708  HZ1 LYS P 110     -34.908 -72.724 107.334  0.00 97.00      PROA   
ATOM   1709  HZ2 LYS P 110     -33.643 -73.863 107.397  0.00 97.00      PROA   
ATOM   1710  HZ3 LYS P 110     -33.499 -72.391 108.235  0.00 97.00      PROA   
ATOM   1711  C   LYS P 110     -38.041 -78.756 108.638  0.00 97.00      PROA   
ATOM   1712  O   LYS P 110     -37.524 -79.863 108.522  0.00 97.00      PROA   
ATOM   1713  N   LEU P 111     -39.384 -78.575 108.556  0.00 97.00      PROA   
ATOM   1714  HN  LEU P 111     -39.782 -77.666 108.664  0.00 97.00      PROA   
ATOM   1715  CA  LEU P 111     -40.367 -79.645 108.518  0.00 97.00      PROA   
ATOM   1716  HA  LEU P 111     -40.102 -80.359 109.286  0.00 97.00      PROA   
ATOM   1717  CB  LEU P 111     -41.803 -79.111 108.810  0.00 97.00      PROA   
ATOM   1718  HB1 LEU P 111     -42.535 -79.938 108.667  0.00 97.00      PROA   
ATOM   1719  HB2 LEU P 111     -42.050 -78.314 108.075  0.00 97.00      PROA   
ATOM   1720  CG  LEU P 111     -42.078 -78.564 110.240  0.00 97.00      PROA   
ATOM   1721  HG  LEU P 111     -43.182 -78.392 110.287  0.00 97.00      PROA   
ATOM   1722  CD1 LEU P 111     -41.738 -79.591 111.335  0.00 97.00      PROA   
ATOM   1723 HD11 LEU P 111     -40.643 -79.769 111.372  0.00 97.00      PROA   
ATOM   1724 HD12 LEU P 111     -42.252 -80.555 111.138  0.00 97.00      PROA   
ATOM   1725 HD13 LEU P 111     -42.062 -79.211 112.327  0.00 97.00      PROA   
ATOM   1726  CD2 LEU P 111     -41.425 -77.202 110.546  0.00 97.00      PROA   
ATOM   1727 HD21 LEU P 111     -41.638 -76.474 109.736  0.00 97.00      PROA   
ATOM   1728 HD22 LEU P 111     -40.327 -77.309 110.665  0.00 97.00      PROA   
ATOM   1729 HD23 LEU P 111     -41.828 -76.798 111.499  0.00 97.00      PROA   
ATOM   1730  C   LEU P 111     -40.411 -80.427 107.209  0.00 97.00      PROA   
ATOM   1731  O   LEU P 111     -41.383 -80.359 106.459  0.00 97.00      PROA   
ATOM   1732  N   VAL P 112     -39.364 -81.238 106.928  0.00 97.00      PROA   
ATOM   1733  HN  VAL P 112     -38.529 -81.152 107.470  0.00 97.00      PROA   
ATOM   1734  CA  VAL P 112     -39.304 -82.150 105.800  0.00 97.00      PROA   
ATOM   1735  HA  VAL P 112     -39.417 -81.528 104.923  0.00 97.00      PROA   
ATOM   1736  CB  VAL P 112     -37.962 -82.872 105.649  0.00 97.00      PROA   
ATOM   1737  HB  VAL P 112     -38.017 -83.578 104.786  0.00 97.00      PROA   
ATOM   1738  CG1 VAL P 112     -36.883 -81.822 105.309  0.00 97.00      PROA   
ATOM   1739 HG11 VAL P 112     -36.726 -81.130 106.163  0.00 97.00      PROA   
ATOM   1740 HG12 VAL P 112     -37.191 -81.232 104.421  0.00 97.00      PROA   
ATOM   1741 HG13 VAL P 112     -35.917 -82.320 105.081  0.00 97.00      PROA   
ATOM   1742  CG2 VAL P 112     -37.587 -83.679 106.913  0.00 97.00      PROA   
ATOM   1743 HG21 VAL P 112     -38.373 -84.419 107.163  0.00 97.00      PROA   
ATOM   1744 HG22 VAL P 112     -37.439 -83.008 107.785  0.00 97.00      PROA   
ATOM   1745 HG23 VAL P 112     -36.637 -84.231 106.740  0.00 97.00      PROA   
ATOM   1746  C   VAL P 112     -40.452 -83.147 105.757  0.00 97.00      PROA   
ATOM   1747  O   VAL P 112     -40.903 -83.679 106.771  0.00 97.00      PROA   
ATOM   1748  N   TYR P 113     -40.956 -83.381 104.528  0.00 97.00      PROA   
ATOM   1749  HN  TYR P 113     -40.555 -82.927 103.735  0.00 97.00      PROA   
ATOM   1750  CA  TYR P 113     -42.093 -84.221 104.242  0.00 97.00      PROA   
ATOM   1751  HA  TYR P 113     -42.500 -84.581 105.174  0.00 97.00      PROA   
ATOM   1752  CB  TYR P 113     -43.255 -83.472 103.514  0.00 97.00      PROA   
ATOM   1753  HB1 TYR P 113     -43.704 -82.758 104.240  0.00 97.00      PROA   
ATOM   1754  HB2 TYR P 113     -44.056 -84.175 103.205  0.00 97.00      PROA   
ATOM   1755  CG  TYR P 113     -42.817 -82.655 102.316  0.00 97.00      PROA   
ATOM   1756  CD1 TYR P 113     -42.253 -81.376 102.486  0.00 97.00      PROA   
ATOM   1757  HD1 TYR P 113     -42.094 -80.989 103.482  0.00 97.00      PROA   
ATOM   1758  CE1 TYR P 113     -41.878 -80.606 101.380  0.00 97.00      PROA   
ATOM   1759  HE1 TYR P 113     -41.424 -79.637 101.528  0.00 97.00      PROA   
ATOM   1760  CZ  TYR P 113     -42.105 -81.087 100.085  0.00 97.00      PROA   
ATOM   1761  OH  TYR P 113     -41.706 -80.324  98.972  0.00 97.00      PROA   
ATOM   1762  HH  TYR P 113     -40.947 -79.801  99.249  0.00 97.00      PROA   
ATOM   1763  CD2 TYR P 113     -43.059 -83.114 101.009  0.00 97.00      PROA   
ATOM   1764  HD2 TYR P 113     -43.519 -84.077 100.858  0.00 97.00      PROA   
ATOM   1765  CE2 TYR P 113     -42.709 -82.334  99.898  0.00 97.00      PROA   
ATOM   1766  HE2 TYR P 113     -42.882 -82.705  98.898  0.00 97.00      PROA   
ATOM   1767  C   TYR P 113     -41.604 -85.446 103.505  0.00 97.00      PROA   
ATOM   1768  O   TYR P 113     -40.487 -85.481 103.008  0.00 97.00      PROA   
ATOM   1769  N   ASN P 114     -42.416 -86.523 103.479  0.00 97.00      PROA   
ATOM   1770  HN  ASN P 114     -43.311 -86.453 103.917  0.00 97.00      PROA   
ATOM   1771  CA  ASN P 114     -42.093 -87.801 102.861  0.00 97.00      PROA   
ATOM   1772  HA  ASN P 114     -42.903 -88.454 103.143  0.00 97.00      PROA   
ATOM   1773  CB  ASN P 114     -42.015 -87.732 101.304  0.00 97.00      PROA   
ATOM   1774  HB1 ASN P 114     -41.794 -88.732 100.875  0.00 97.00      PROA   
ATOM   1775  HB2 ASN P 114     -41.203 -87.037 101.003  0.00 97.00      PROA   
ATOM   1776  CG  ASN P 114     -43.310 -87.222 100.659  0.00 97.00      PROA   
ATOM   1777  OD1 ASN P 114     -43.276 -86.360  99.774  0.00 97.00      PROA   
ATOM   1778  ND2 ASN P 114     -44.482 -87.751 101.099  0.00 97.00      PROA   
ATOM   1779 HD21 ASN P 114     -45.317 -87.445 100.645  0.00 97.00      PROA   
ATOM   1780 HD22 ASN P 114     -44.482 -88.479 101.783  0.00 97.00      PROA   
ATOM   1781  C   ASN P 114     -40.841 -88.465 103.422  0.00 97.00      PROA   
ATOM   1782  O   ASN P 114     -39.929 -88.846 102.689  0.00 97.00      PROA   
ATOM   1783  N   VAL P 115     -40.781 -88.622 104.762  0.00 97.00      PROA   
ATOM   1784  HN  VAL P 115     -41.573 -88.396 105.325  0.00 97.00      PROA   
ATOM   1785  CA  VAL P 115     -39.626 -89.142 105.462  0.00 97.00      PROA   
ATOM   1786  HA  VAL P 115     -38.753 -88.766 104.952  0.00 97.00      PROA   
ATOM   1787  CB  VAL P 115     -39.530 -88.638 106.899  0.00 97.00      PROA   
ATOM   1788  HB  VAL P 115     -40.450 -88.917 107.461  0.00 97.00      PROA   
ATOM   1789  CG1 VAL P 115     -38.299 -89.236 107.619  0.00 97.00      PROA   
ATOM   1790 HG11 VAL P 115     -37.376 -89.025 107.038  0.00 97.00      PROA   
ATOM   1791 HG12 VAL P 115     -38.395 -90.333 107.748  0.00 97.00      PROA   
ATOM   1792 HG13 VAL P 115     -38.189 -88.781 108.626  0.00 97.00      PROA   
ATOM   1793  CG2 VAL P 115     -39.424 -87.098 106.855  0.00 97.00      PROA   
ATOM   1794 HG21 VAL P 115     -40.357 -86.638 106.470  0.00 97.00      PROA   
ATOM   1795 HG22 VAL P 115     -38.580 -86.790 106.202  0.00 97.00      PROA   
ATOM   1796 HG23 VAL P 115     -39.237 -86.696 107.872  0.00 97.00      PROA   
ATOM   1797  C   VAL P 115     -39.571 -90.657 105.388  0.00 97.00      PROA   
ATOM   1798  O   VAL P 115     -40.485 -91.361 105.801  0.00 97.00      PROA   
ATOM   1799  N   LEU P 116     -38.456 -91.183 104.847  0.00 97.00      PROA   
ATOM   1800  HN  LEU P 116     -37.754 -90.565 104.499  0.00 97.00      PROA   
ATOM   1801  CA  LEU P 116     -38.204 -92.593 104.661  0.00 97.00      PROA   
ATOM   1802  HA  LEU P 116     -39.062 -93.172 104.966  0.00 97.00      PROA   
ATOM   1803  CB  LEU P 116     -37.842 -92.910 103.187  0.00 97.00      PROA   
ATOM   1804  HB1 LEU P 116     -37.430 -93.939 103.089  0.00 97.00      PROA   
ATOM   1805  HB2 LEU P 116     -37.051 -92.196 102.869  0.00 97.00      PROA   
ATOM   1806  CG  LEU P 116     -39.018 -92.791 102.192  0.00 97.00      PROA   
ATOM   1807  HG  LEU P 116     -39.567 -91.842 102.398  0.00 97.00      PROA   
ATOM   1808  CD1 LEU P 116     -38.505 -92.727 100.742  0.00 97.00      PROA   
ATOM   1809 HD11 LEU P 116     -37.948 -93.657 100.495  0.00 97.00      PROA   
ATOM   1810 HD12 LEU P 116     -37.828 -91.859 100.608  0.00 97.00      PROA   
ATOM   1811 HD13 LEU P 116     -39.358 -92.627 100.038  0.00 97.00      PROA   
ATOM   1812  CD2 LEU P 116     -39.992 -93.969 102.354  0.00 97.00      PROA   
ATOM   1813 HD21 LEU P 116     -40.377 -94.015 103.392  0.00 97.00      PROA   
ATOM   1814 HD22 LEU P 116     -39.473 -94.925 102.127  0.00 97.00      PROA   
ATOM   1815 HD23 LEU P 116     -40.850 -93.860 101.658  0.00 97.00      PROA   
ATOM   1816  C   LEU P 116     -37.029 -93.008 105.510  0.00 97.00      PROA   
ATOM   1817  O   LEU P 116     -35.956 -92.423 105.432  0.00 97.00      PROA   
ATOM   1818  N   TYR P 117     -37.209 -94.065 106.330  0.00 97.00      PROA   
ATOM   1819  HN  TYR P 117     -38.121 -94.459 106.435  0.00 97.00      PROA   
ATOM   1820  CA  TYR P 117     -36.144 -94.726 107.058  0.00 97.00      PROA   
ATOM   1821  HA  TYR P 117     -35.285 -94.071 107.113  0.00 97.00      PROA   
ATOM   1822  CB  TYR P 117     -36.552 -95.126 108.501  0.00 97.00      PROA   
ATOM   1823  HB1 TYR P 117     -35.812 -95.826 108.945  0.00 97.00      PROA   
ATOM   1824  HB2 TYR P 117     -37.544 -95.628 108.494  0.00 97.00      PROA   
ATOM   1825  CG  TYR P 117     -36.633 -93.911 109.398  0.00 97.00      PROA   
ATOM   1826  CD1 TYR P 117     -35.580 -93.623 110.287  0.00 97.00      PROA   
ATOM   1827  HD1 TYR P 117     -34.698 -94.247 110.297  0.00 97.00      PROA   
ATOM   1828  CE1 TYR P 117     -35.665 -92.542 111.171  0.00 97.00      PROA   
ATOM   1829  HE1 TYR P 117     -34.855 -92.335 111.856  0.00 97.00      PROA   
ATOM   1830  CZ  TYR P 117     -36.807 -91.739 111.179  0.00 97.00      PROA   
ATOM   1831  OH  TYR P 117     -36.878 -90.671 112.087  0.00 97.00      PROA   
ATOM   1832  HH  TYR P 117     -37.775 -90.324 112.090  0.00 97.00      PROA   
ATOM   1833  CD2 TYR P 117     -37.780 -93.094 109.423  0.00 97.00      PROA   
ATOM   1834  HD2 TYR P 117     -38.602 -93.308 108.756  0.00 97.00      PROA   
ATOM   1835  CE2 TYR P 117     -37.865 -92.007 110.304  0.00 97.00      PROA   
ATOM   1836  HE2 TYR P 117     -38.745 -91.380 110.312  0.00 97.00      PROA   
ATOM   1837  C   TYR P 117     -35.710 -95.964 106.301  0.00 97.00      PROA   
ATOM   1838  O   TYR P 117     -36.537 -96.770 105.887  0.00 97.00      PROA   
ATOM   1839  N   TYR P 118     -34.381 -96.125 106.099  0.00 97.00      PROA   
ATOM   1840  HN  TYR P 118     -33.740 -95.441 106.444  0.00 97.00      PROA   
ATOM   1841  CA  TYR P 118     -33.769 -97.176 105.313  0.00 97.00      PROA   
ATOM   1842  HA  TYR P 118     -34.532 -97.830 104.931  0.00 97.00      PROA   
ATOM   1843  CB  TYR P 118     -32.851 -96.671 104.148  0.00 97.00      PROA   
ATOM   1844  HB1 TYR P 118     -32.426 -97.545 103.607  0.00 97.00      PROA   
ATOM   1845  HB2 TYR P 118     -32.007 -96.093 104.579  0.00 97.00      PROA   
ATOM   1846  CG  TYR P 118     -33.508 -95.761 103.126  0.00 97.00      PROA   
ATOM   1847  CD1 TYR P 118     -33.923 -94.465 103.474  0.00 97.00      PROA   
ATOM   1848  HD1 TYR P 118     -33.857 -94.134 104.495  0.00 97.00      PROA   
ATOM   1849  CE1 TYR P 118     -34.392 -93.571 102.509  0.00 97.00      PROA   
ATOM   1850  HE1 TYR P 118     -34.700 -92.587 102.818  0.00 97.00      PROA   
ATOM   1851  CZ  TYR P 118     -34.435 -93.945 101.163  0.00 97.00      PROA   
ATOM   1852  OH  TYR P 118     -34.871 -93.012 100.201  0.00 97.00      PROA   
ATOM   1853  HH  TYR P 118     -35.098 -92.209 100.685  0.00 97.00      PROA   
ATOM   1854  CD2 TYR P 118     -33.554 -96.123 101.764  0.00 97.00      PROA   
ATOM   1855  HD2 TYR P 118     -33.200 -97.095 101.460  0.00 97.00      PROA   
ATOM   1856  CE2 TYR P 118     -34.017 -95.227 100.789  0.00 97.00      PROA   
ATOM   1857  HE2 TYR P 118     -34.033 -95.521  99.749  0.00 97.00      PROA   
ATOM   1858  C   TYR P 118     -32.881 -97.995 106.222  0.00 97.00      PROA   
ATOM   1859  O   TYR P 118     -32.266 -97.470 107.146  0.00 97.00      PROA   
ATOM   1860  N   ARG P 119     -32.795 -99.320 105.965  0.00 97.00      PROA   
ATOM   1861  HN  ARG P 119     -33.348 -99.729 105.241  0.00 97.00      PROA   
ATOM   1862  CA  ARG P 119     -31.823-100.195 106.578  0.00 97.00      PROA   
ATOM   1863  HA  ARG P 119     -31.007 -99.590 106.940  0.00 97.00      PROA   
ATOM   1864  CB  ARG P 119     -32.361-101.005 107.787  0.00 97.00      PROA   
ATOM   1865  HB1 ARG P 119     -33.349-101.441 107.518  0.00 97.00      PROA   
ATOM   1866  HB2 ARG P 119     -32.519-100.280 108.617  0.00 97.00      PROA   
ATOM   1867  CG  ARG P 119     -31.411-102.131 108.250  0.00 97.00      PROA   
ATOM   1868  HG1 ARG P 119     -30.380-101.710 108.269  0.00 97.00      PROA   
ATOM   1869  HG2 ARG P 119     -31.422-102.964 107.514  0.00 97.00      PROA   
ATOM   1870  CD  ARG P 119     -31.656-102.703 109.651  0.00 97.00      PROA   
ATOM   1871  HD1 ARG P 119     -31.768-101.906 110.406  0.00 97.00      PROA   
ATOM   1872  HD2 ARG P 119     -30.787-103.327 109.947  0.00 97.00      PROA   
ATOM   1873  NE  ARG P 119     -32.841-103.612 109.654  0.00 97.00      PROA   
ATOM   1874  HE  ARG P 119     -32.679-104.596 109.642  0.00 97.00      PROA   
ATOM   1875  CZ  ARG P 119     -34.071-103.249 110.074  0.00 97.00      PROA   
ATOM   1876  NH1 ARG P 119     -34.480-101.982 110.126  0.00 97.00      PROA   
ATOM   1877 HH11 ARG P 119     -33.871-101.295 109.745  0.00 97.00      PROA   
ATOM   1878 HH12 ARG P 119     -35.447-101.806 110.289  0.00 97.00      PROA   
ATOM   1879  NH2 ARG P 119     -34.887-104.230 110.486  0.00 97.00      PROA   
ATOM   1880 HH21 ARG P 119     -34.461-105.128 110.584  0.00 97.00      PROA   
ATOM   1881 HH22 ARG P 119     -35.649-104.004 111.090  0.00 97.00      PROA   
ATOM   1882  C   ARG P 119     -31.248-101.111 105.524  0.00 97.00      PROA   
ATOM   1883  O   ARG P 119     -31.982-101.805 104.824  0.00 97.00      PROA   
ATOM   1884  N   ASN P 120     -29.898-101.130 105.395  0.00 97.00      PROA   
ATOM   1885  HN  ASN P 120     -29.342-100.567 106.007  0.00 97.00      PROA   
ATOM   1886  CA  ASN P 120     -29.149-101.989 104.489  0.00 97.00      PROA   
ATOM   1887  HA  ASN P 120     -28.121-101.661 104.550  0.00 97.00      PROA   
ATOM   1888  CB  ASN P 120     -29.198-103.485 104.915  0.00 97.00      PROA   
ATOM   1889  HB1 ASN P 120     -28.589-104.108 104.227  0.00 97.00      PROA   
ATOM   1890  HB2 ASN P 120     -30.248-103.847 104.897  0.00 97.00      PROA   
ATOM   1891  CG  ASN P 120     -28.613-103.635 106.326  0.00 97.00      PROA   
ATOM   1892  OD1 ASN P 120     -27.775-102.839 106.753  0.00 97.00      PROA   
ATOM   1893  ND2 ASN P 120     -29.091-104.659 107.085  0.00 97.00      PROA   
ATOM   1894 HD21 ASN P 120     -28.765-104.746 108.026  0.00 97.00      PROA   
ATOM   1895 HD22 ASN P 120     -29.730-105.316 106.689  0.00 97.00      PROA   
ATOM   1896  C   ASN P 120     -29.551-101.800 103.034  0.00 97.00      PROA   
ATOM   1897  O   ASN P 120     -29.810-102.759 102.309  0.00 97.00      PROA   
ATOM   1898  N   GLY P 121     -29.624-100.524 102.584  0.00 97.00      PROA   
ATOM   1899  HN  GLY P 121     -29.379 -99.776 103.196  0.00 97.00      PROA   
ATOM   1900  CA  GLY P 121     -30.033-100.151 101.238  0.00 97.00      PROA   
ATOM   1901  HA1 GLY P 121     -29.733-100.923 100.542  0.00 97.00      PROA   
ATOM   1902  HA2 GLY P 121     -29.571 -99.200 101.017  0.00 97.00      PROA   
ATOM   1903  C   GLY P 121     -31.521 -99.955 101.094  0.00 97.00      PROA   
ATOM   1904  O   GLY P 121     -31.959 -99.051 100.387  0.00 97.00      PROA   
ATOM   1905  N   LYS P 122     -32.347-100.800 101.742  0.00 97.00      PROA   
ATOM   1906  HN  LYS P 122     -31.973-101.522 102.322  0.00 97.00      PROA   
ATOM   1907  CA  LYS P 122     -33.784-100.778 101.557  0.00 97.00      PROA   
ATOM   1908  HA  LYS P 122     -33.990-100.395 100.567  0.00 97.00      PROA   
ATOM   1909  CB  LYS P 122     -34.393-102.207 101.584  0.00 97.00      PROA   
ATOM   1910  HB1 LYS P 122     -33.957-102.761 102.446  0.00 97.00      PROA   
ATOM   1911  HB2 LYS P 122     -34.081-102.733 100.656  0.00 97.00      PROA   
ATOM   1912  CG  LYS P 122     -35.925-102.228 101.719  0.00 97.00      PROA   
ATOM   1913  HG1 LYS P 122     -36.356-101.488 101.006  0.00 97.00      PROA   
ATOM   1914  HG2 LYS P 122     -36.191-101.910 102.753  0.00 97.00      PROA   
ATOM   1915  CD  LYS P 122     -36.605-103.577 101.467  0.00 97.00      PROA   
ATOM   1916  HD1 LYS P 122     -36.185-104.329 102.172  0.00 97.00      PROA   
ATOM   1917  HD2 LYS P 122     -36.375-103.904 100.428  0.00 97.00      PROA   
ATOM   1918  CE  LYS P 122     -38.123-103.451 101.667  0.00 97.00      PROA   
ATOM   1919  HE1 LYS P 122     -38.538-102.676 100.986  0.00 97.00      PROA   
ATOM   1920  HE2 LYS P 122     -38.351-103.161 102.715  0.00 97.00      PROA   
ATOM   1921  NZ  LYS P 122     -38.815-104.727 101.381  0.00 97.00      PROA   
ATOM   1922  HZ1 LYS P 122     -38.436-105.471 102.000  0.00 97.00      PROA   
ATOM   1923  HZ2 LYS P 122     -38.658-104.988 100.387  0.00 97.00      PROA   
ATOM   1924  HZ3 LYS P 122     -39.835-104.617 101.555  0.00 97.00      PROA   
ATOM   1925  C   LYS P 122     -34.528 -99.872 102.521  0.00 97.00      PROA   
ATOM   1926  O   LYS P 122     -34.386 -99.978 103.733  0.00 97.00      PROA   
ATOM   1927  N   ALA P 123     -35.407 -98.985 101.990  0.00 97.00      PROA   
ATOM   1928  HN  ALA P 123     -35.438 -98.828 101.006  0.00 97.00      PROA   
ATOM   1929  CA  ALA P 123     -36.421 -98.290 102.762  0.00 97.00      PROA   
ATOM   1930  HA  ALA P 123     -35.927 -97.742 103.545  0.00 97.00      PROA   
ATOM   1931  CB  ALA P 123     -37.170 -97.263 101.891  0.00 97.00      PROA   
ATOM   1932  HB1 ALA P 123     -37.707 -97.765 101.059  0.00 97.00      PROA   
ATOM   1933  HB2 ALA P 123     -36.446 -96.545 101.449  0.00 97.00      PROA   
ATOM   1934  HB3 ALA P 123     -37.899 -96.684 102.495  0.00 97.00      PROA   
ATOM   1935  C   ALA P 123     -37.421 -99.249 103.402  0.00 97.00      PROA   
ATOM   1936  O   ALA P 123     -37.979-100.118 102.734  0.00 97.00      PROA   
ATOM   1937  N   PHE P 124     -37.664 -99.115 104.728  0.00 97.00      PROA   
ATOM   1938  HN  PHE P 124     -37.192 -98.413 105.259  0.00 97.00      PROA   
ATOM   1939  CA  PHE P 124     -38.521-100.037 105.451  0.00 97.00      PROA   
ATOM   1940  HA  PHE P 124     -39.027-100.691 104.755  0.00 97.00      PROA   
ATOM   1941  CB  PHE P 124     -37.704-100.943 106.433  0.00 97.00      PROA   
ATOM   1942  HB1 PHE P 124     -36.845-101.382 105.879  0.00 97.00      PROA   
ATOM   1943  HB2 PHE P 124     -38.349-101.783 106.771  0.00 97.00      PROA   
ATOM   1944  CG  PHE P 124     -37.159-100.242 107.662  0.00 97.00      PROA   
ATOM   1945  CD1 PHE P 124     -35.974 -99.492 107.598  0.00 97.00      PROA   
ATOM   1946  HD1 PHE P 124     -35.465 -99.397 106.651  0.00 97.00      PROA   
ATOM   1947  CE1 PHE P 124     -35.468 -98.849 108.735  0.00 97.00      PROA   
ATOM   1948  HE1 PHE P 124     -34.567 -98.258 108.667  0.00 97.00      PROA   
ATOM   1949  CZ  PHE P 124     -36.140 -98.965 109.958  0.00 97.00      PROA   
ATOM   1950  HZ  PHE P 124     -35.765 -98.454 110.833  0.00 97.00      PROA   
ATOM   1951  CD2 PHE P 124     -37.808-100.372 108.904  0.00 97.00      PROA   
ATOM   1952  HD2 PHE P 124     -38.717-100.951 108.972  0.00 97.00      PROA   
ATOM   1953  CE2 PHE P 124     -37.306 -99.735 110.045  0.00 97.00      PROA   
ATOM   1954  HE2 PHE P 124     -37.826 -99.823 110.988  0.00 97.00      PROA   
ATOM   1955  C   PHE P 124     -39.622 -99.299 106.185  0.00 97.00      PROA   
ATOM   1956  O   PHE P 124     -40.598 -99.929 106.591  0.00 97.00      PROA   
ATOM   1957  N   LYS P 125     -39.532 -97.958 106.361  0.00 97.00      PROA   
ATOM   1958  HN  LYS P 125     -38.735 -97.440 106.063  0.00 97.00      PROA   
ATOM   1959  CA  LYS P 125     -40.588 -97.266 107.076  0.00 97.00      PROA   
ATOM   1960  HA  LYS P 125     -41.520 -97.776 106.874  0.00 97.00      PROA   
ATOM   1961  CB  LYS P 125     -40.333 -97.307 108.605  0.00 97.00      PROA   
ATOM   1962  HB1 LYS P 125     -40.049 -96.318 109.015  0.00 97.00      PROA   
ATOM   1963  HB2 LYS P 125     -39.451 -97.967 108.775  0.00 97.00      PROA   
ATOM   1964  CG  LYS P 125     -41.496 -97.938 109.394  0.00 97.00      PROA   
ATOM   1965  HG1 LYS P 125     -41.182 -98.069 110.454  0.00 97.00      PROA   
ATOM   1966  HG2 LYS P 125     -41.698 -98.951 108.981  0.00 97.00      PROA   
ATOM   1967  CD  LYS P 125     -42.797 -97.120 109.355  0.00 97.00      PROA   
ATOM   1968  HD1 LYS P 125     -43.563 -97.658 109.958  0.00 97.00      PROA   
ATOM   1969  HD2 LYS P 125     -43.169 -97.070 108.307  0.00 97.00      PROA   
ATOM   1970  CE  LYS P 125     -42.616 -95.703 109.906  0.00 97.00      PROA   
ATOM   1971  HE1 LYS P 125     -41.889 -95.125 109.295  0.00 97.00      PROA   
ATOM   1972  HE2 LYS P 125     -42.256 -95.743 110.956  0.00 97.00      PROA   
ATOM   1973  NZ  LYS P 125     -43.889 -94.955 109.887  0.00 97.00      PROA   
ATOM   1974  HZ1 LYS P 125     -44.670 -95.532 110.251  0.00 97.00      PROA   
ATOM   1975  HZ2 LYS P 125     -44.090 -94.668 108.904  0.00 97.00      PROA   
ATOM   1976  HZ3 LYS P 125     -43.782 -94.090 110.457  0.00 97.00      PROA   
ATOM   1977  C   LYS P 125     -40.789 -95.844 106.591  0.00 97.00      PROA   
ATOM   1978  O   LYS P 125     -39.908 -94.997 106.689  0.00 97.00      PROA   
ATOM   1979  N   PHE P 126     -42.011 -95.556 106.085  0.00 97.00      PROA   
ATOM   1980  HN  PHE P 126     -42.671 -96.293 105.960  0.00 97.00      PROA   
ATOM   1981  CA  PHE P 126     -42.440 -94.268 105.577  0.00 97.00      PROA   
ATOM   1982  HA  PHE P 126     -41.565 -93.681 105.337  0.00 97.00      PROA   
ATOM   1983  CB  PHE P 126     -43.240 -94.502 104.256  0.00 97.00      PROA   
ATOM   1984  HB1 PHE P 126     -44.013 -95.282 104.437  0.00 97.00      PROA   
ATOM   1985  HB2 PHE P 126     -42.553 -94.896 103.478  0.00 97.00      PROA   
ATOM   1986  CG  PHE P 126     -43.924 -93.281 103.693  0.00 97.00      PROA   
ATOM   1987  CD1 PHE P 126     -43.164 -92.230 103.155  0.00 97.00      PROA   
ATOM   1988  HD1 PHE P 126     -42.086 -92.279 103.174  0.00 97.00      PROA   
ATOM   1989  CE1 PHE P 126     -43.793 -91.121 102.581  0.00 97.00      PROA   
ATOM   1990  HE1 PHE P 126     -43.191 -90.343 102.139  0.00 97.00      PROA   
ATOM   1991  CZ  PHE P 126     -45.191 -91.038 102.562  0.00 97.00      PROA   
ATOM   1992  HZ  PHE P 126     -45.685 -90.186 102.121  0.00 97.00      PROA   
ATOM   1993  CD2 PHE P 126     -45.328 -93.196 103.654  0.00 97.00      PROA   
ATOM   1994  HD2 PHE P 126     -45.928 -94.004 104.046  0.00 97.00      PROA   
ATOM   1995  CE2 PHE P 126     -45.958 -92.076 103.102  0.00 97.00      PROA   
ATOM   1996  HE2 PHE P 126     -47.036 -92.022 103.070  0.00 97.00      PROA   
ATOM   1997  C   PHE P 126     -43.251 -93.464 106.593  0.00 97.00      PROA   
ATOM   1998  O   PHE P 126     -44.058 -94.012 107.332  0.00 97.00      PROA   
ATOM   1999  N   PHE P 127     -43.066 -92.121 106.613  0.00 97.00      PROA   
ATOM   2000  HN  PHE P 127     -42.322 -91.720 106.082  0.00 97.00      PROA   
ATOM   2001  CA  PHE P 127     -43.912 -91.162 107.303  0.00 97.00      PROA   
ATOM   2002  HA  PHE P 127     -44.861 -91.622 107.541  0.00 97.00      PROA   
ATOM   2003  CB  PHE P 127     -43.260 -90.545 108.571  0.00 97.00      PROA   
ATOM   2004  HB1 PHE P 127     -43.909 -89.752 109.002  0.00 97.00      PROA   
ATOM   2005  HB2 PHE P 127     -42.291 -90.071 108.299  0.00 97.00      PROA   
ATOM   2006  CG  PHE P 127     -42.988 -91.540 109.668  0.00 97.00      PROA   
ATOM   2007  CD1 PHE P 127     -43.936 -91.745 110.688  0.00 97.00      PROA   
ATOM   2008  HD1 PHE P 127     -44.901 -91.262 110.627  0.00 97.00      PROA   
ATOM   2009  CE1 PHE P 127     -43.611 -92.492 111.829  0.00 97.00      PROA   
ATOM   2010  HE1 PHE P 127     -44.328 -92.603 112.629  0.00 97.00      PROA   
ATOM   2011  CZ  PHE P 127     -42.331 -93.045 111.957  0.00 97.00      PROA   
ATOM   2012  HZ  PHE P 127     -42.068 -93.598 112.847  0.00 97.00      PROA   
ATOM   2013  CD2 PHE P 127     -41.709 -92.109 109.808  0.00 97.00      PROA   
ATOM   2014  HD2 PHE P 127     -40.958 -91.918 109.054  0.00 97.00      PROA   
ATOM   2015  CE2 PHE P 127     -41.379 -92.852 110.949  0.00 97.00      PROA   
ATOM   2016  HE2 PHE P 127     -40.384 -93.257 111.065  0.00 97.00      PROA   
ATOM   2017  C   PHE P 127     -44.176 -89.992 106.369  0.00 97.00      PROA   
ATOM   2018  O   PHE P 127     -43.297 -89.562 105.633  0.00 97.00      PROA   
ATOM   2019  N   HSD P 128     -45.400 -89.414 106.375  0.00 97.00      PROA   
ATOM   2020  HN  HSD P 128     -46.155 -89.807 106.897  0.00 97.00      PROA   
ATOM   2021  CA  HSD P 128     -45.698 -88.182 105.654  0.00 97.00      PROA   
ATOM   2022  HA  HSD P 128     -45.380 -88.341 104.632  0.00 97.00      PROA   
ATOM   2023  CB  HSD P 128     -47.213 -87.876 105.601  0.00 97.00      PROA   
ATOM   2024  HB1 HSD P 128     -47.420 -86.791 105.472  0.00 97.00      PROA   
ATOM   2025  HB2 HSD P 128     -47.687 -88.194 106.553  0.00 97.00      PROA   
ATOM   2026  ND1 HSD P 128     -47.939 -88.073 103.179  0.00 97.00      PROA   
ATOM   2027  HD1 HSD P 128     -47.620 -87.167 102.899  0.00 97.00      PROA   
ATOM   2028  CG  HSD P 128     -47.859 -88.600 104.453  0.00 97.00      PROA   
ATOM   2029  CE1 HSD P 128     -48.638 -88.961 102.430  0.00 97.00      PROA   
ATOM   2030  HE1 HSD P 128     -48.872 -88.798 101.378  0.00 97.00      PROA   
ATOM   2031  NE2 HSD P 128     -49.024 -90.008 103.132  0.00 97.00      PROA   
ATOM   2032  CD2 HSD P 128     -48.544 -89.775 104.409  0.00 97.00      PROA   
ATOM   2033  HD2 HSD P 128     -48.753 -90.488 105.197  0.00 97.00      PROA   
ATOM   2034  C   HSD P 128     -44.923 -86.954 106.108  0.00 97.00      PROA   
ATOM   2035  O   HSD P 128     -44.578 -86.113 105.283  0.00 97.00      PROA   
ATOM   2036  N   TRP P 129     -44.638 -86.823 107.421  0.00 97.00      PROA   
ATOM   2037  HN  TRP P 129     -44.909 -87.529 108.065  0.00 97.00      PROA   
ATOM   2038  CA  TRP P 129     -43.978 -85.672 108.009  0.00 97.00      PROA   
ATOM   2039  HA  TRP P 129     -43.557 -85.047 107.231  0.00 97.00      PROA   
ATOM   2040  CB  TRP P 129     -44.924 -84.830 108.915  0.00 97.00      PROA   
ATOM   2041  HB1 TRP P 129     -44.407 -83.891 109.213  0.00 97.00      PROA   
ATOM   2042  HB2 TRP P 129     -45.146 -85.393 109.848  0.00 97.00      PROA   
ATOM   2043  CG  TRP P 129     -46.234 -84.479 108.280  0.00 97.00      PROA   
ATOM   2044  CD1 TRP P 129     -46.521 -83.345 107.565  0.00 97.00      PROA   
ATOM   2045  HD1 TRP P 129     -45.822 -82.540 107.390  0.00 97.00      PROA   
ATOM   2046  NE1 TRP P 129     -47.819 -83.397 107.122  0.00 97.00      PROA   
ATOM   2047  HE1 TRP P 129     -48.318 -82.670 106.703  0.00 97.00      PROA   
ATOM   2048  CE2 TRP P 129     -48.400 -84.559 107.536  0.00 97.00      PROA   
ATOM   2049  CD2 TRP P 129     -47.437 -85.270 108.286  0.00 97.00      PROA   
ATOM   2050  CE3 TRP P 129     -47.785 -86.492 108.864  0.00 97.00      PROA   
ATOM   2051  HE3 TRP P 129     -47.083 -87.044 109.472  0.00 97.00      PROA   
ATOM   2052  CZ3 TRP P 129     -49.078 -86.988 108.665  0.00 97.00      PROA   
ATOM   2053  HZ3 TRP P 129     -49.369 -87.927 109.114  0.00 97.00      PROA   
ATOM   2054  CZ2 TRP P 129     -49.679 -85.054 107.328  0.00 97.00      PROA   
ATOM   2055  HZ2 TRP P 129     -50.412 -84.506 106.755  0.00 97.00      PROA   
ATOM   2056  CH2 TRP P 129     -50.005 -86.284 107.901  0.00 97.00      PROA   
ATOM   2057  HH2 TRP P 129     -51.000 -86.685 107.766  0.00 97.00      PROA   
ATOM   2058  C   TRP P 129     -42.846 -86.204 108.855  0.00 97.00      PROA   
ATOM   2059  O   TRP P 129     -42.725 -87.410 109.062  0.00 97.00      PROA   
ATOM   2060  N   ASN P 130     -41.958 -85.313 109.357  0.00 97.00      PROA   
ATOM   2061  HN  ASN P 130     -42.001 -84.348 109.103  0.00 97.00      PROA   
ATOM   2062  CA  ASN P 130     -40.890 -85.686 110.266  0.00 97.00      PROA   
ATOM   2063  HA  ASN P 130     -40.300 -86.422 109.739  0.00 97.00      PROA   
ATOM   2064  CB  ASN P 130     -39.993 -84.456 110.594  0.00 97.00      PROA   
ATOM   2065  HB1 ASN P 130     -40.537 -83.746 111.252  0.00 97.00      PROA   
ATOM   2066  HB2 ASN P 130     -39.729 -83.920 109.656  0.00 97.00      PROA   
ATOM   2067  CG  ASN P 130     -38.701 -84.866 111.297  0.00 97.00      PROA   
ATOM   2068  OD1 ASN P 130     -38.441 -84.469 112.432  0.00 97.00      PROA   
ATOM   2069  ND2 ASN P 130     -37.880 -85.703 110.612  0.00 97.00      PROA   
ATOM   2070 HD21 ASN P 130     -37.010 -85.952 111.039  0.00 97.00      PROA   
ATOM   2071 HD22 ASN P 130     -38.106 -85.983 109.681  0.00 97.00      PROA   
ATOM   2072  C   ASN P 130     -41.393 -86.352 111.553  0.00 97.00      PROA   
ATOM   2073  O   ASN P 130     -42.312 -85.871 112.213  0.00 97.00      PROA   
ATOM   2074  N   SER P 131     -40.780 -87.498 111.925  0.00 97.00      PROA   
ATOM   2075  HN  SER P 131     -40.028 -87.874 111.389  0.00 97.00      PROA   
ATOM   2076  CA  SER P 131     -41.175 -88.282 113.076  0.00 97.00      PROA   
ATOM   2077  HA  SER P 131     -41.413 -87.623 113.899  0.00 97.00      PROA   
ATOM   2078  CB  SER P 131     -42.371 -89.241 112.783  0.00 97.00      PROA   
ATOM   2079  HB1 SER P 131     -42.148 -89.841 111.876  0.00 97.00      PROA   
ATOM   2080  HB2 SER P 131     -43.265 -88.617 112.568  0.00 97.00      PROA   
ATOM   2081  OG  SER P 131     -42.695 -90.121 113.864  0.00 97.00      PROA   
ATOM   2082  HG1 SER P 131     -42.041 -90.830 113.860  0.00 97.00      PROA   
ATOM   2083  C   SER P 131     -39.970 -89.090 113.442  0.00 97.00      PROA   
ATOM   2084  O   SER P 131     -39.098 -89.305 112.611  0.00 97.00      PROA   
ATOM   2085  N   ASN P 132     -39.913 -89.582 114.700  0.00 97.00      PROA   
ATOM   2086  HN  ASN P 132     -40.660 -89.394 115.333  0.00 97.00      PROA   
ATOM   2087  CA  ASN P 132     -38.920 -90.539 115.141  0.00 97.00      PROA   
ATOM   2088  HA  ASN P 132     -37.969 -90.272 114.701  0.00 97.00      PROA   
ATOM   2089  CB  ASN P 132     -38.747 -90.544 116.697  0.00 97.00      PROA   
ATOM   2090  HB1 ASN P 132     -38.631 -89.502 117.062  0.00 97.00      PROA   
ATOM   2091  HB2 ASN P 132     -37.811 -91.091 116.945  0.00 97.00      PROA   
ATOM   2092  CG  ASN P 132     -39.882 -91.253 117.455  0.00 97.00      PROA   
ATOM   2093  OD1 ASN P 132     -39.842 -92.473 117.637  0.00 97.00      PROA   
ATOM   2094  ND2 ASN P 132     -40.899 -90.491 117.935  0.00 97.00      PROA   
ATOM   2095 HD21 ASN P 132     -41.627 -90.959 118.432  0.00 97.00      PROA   
ATOM   2096 HD22 ASN P 132     -40.896 -89.500 117.816  0.00 97.00      PROA   
ATOM   2097  C   ASN P 132     -39.306 -91.914 114.624  0.00 97.00      PROA   
ATOM   2098  O   ASN P 132     -40.434 -92.141 114.193  0.00 97.00      PROA   
ATOM   2099  N   LEU P 133     -38.361 -92.871 114.694  0.00 97.00      PROA   
ATOM   2100  HN  LEU P 133     -37.421 -92.642 114.940  0.00 97.00      PROA   
ATOM   2101  CA  LEU P 133     -38.661 -94.274 114.578  0.00 97.00      PROA   
ATOM   2102  HA  LEU P 133     -39.730 -94.430 114.587  0.00 97.00      PROA   
ATOM   2103  CB  LEU P 133     -38.062 -94.859 113.277  0.00 97.00      PROA   
ATOM   2104  HB1 LEU P 133     -36.954 -94.893 113.319  0.00 97.00      PROA   
ATOM   2105  HB2 LEU P 133     -38.325 -94.136 112.468  0.00 97.00      PROA   
ATOM   2106  CG  LEU P 133     -38.612 -96.234 112.836  0.00 97.00      PROA   
ATOM   2107  HG  LEU P 133     -39.722 -96.221 112.953  0.00 97.00      PROA   
ATOM   2108  CD1 LEU P 133     -38.302 -96.451 111.348  0.00 97.00      PROA   
ATOM   2109 HD11 LEU P 133     -37.203 -96.454 111.190  0.00 97.00      PROA   
ATOM   2110 HD12 LEU P 133     -38.742 -95.636 110.737  0.00 97.00      PROA   
ATOM   2111 HD13 LEU P 133     -38.714 -97.422 111.004  0.00 97.00      PROA   
ATOM   2112  CD2 LEU P 133     -38.051 -97.410 113.652  0.00 97.00      PROA   
ATOM   2113 HD21 LEU P 133     -38.391 -97.367 114.705  0.00 97.00      PROA   
ATOM   2114 HD22 LEU P 133     -36.940 -97.386 113.637  0.00 97.00      PROA   
ATOM   2115 HD23 LEU P 133     -38.389 -98.376 113.223  0.00 97.00      PROA   
ATOM   2116  C   LEU P 133     -38.075 -94.919 115.813  0.00 97.00      PROA   
ATOM   2117  O   LEU P 133     -36.864 -94.939 115.998  0.00 97.00      PROA   
ATOM   2118  N   THR P 134     -38.934 -95.475 116.701  0.00 97.00      PROA   
ATOM   2119  HN  THR P 134     -39.919 -95.416 116.564  0.00 97.00      PROA   
ATOM   2120  CA  THR P 134     -38.486 -96.143 117.912  0.00 97.00      PROA   
ATOM   2121  HA  THR P 134     -37.418 -96.024 118.029  0.00 97.00      PROA   
ATOM   2122  CB  THR P 134     -39.129 -95.621 119.193  0.00 97.00      PROA   
ATOM   2123  HB  THR P 134     -40.239 -95.685 119.128  0.00 97.00      PROA   
ATOM   2124  OG1 THR P 134     -38.760 -94.265 119.407  0.00 97.00      PROA   
ATOM   2125  HG1 THR P 134     -39.159 -93.751 118.700  0.00 97.00      PROA   
ATOM   2126  CG2 THR P 134     -38.634 -96.403 120.427  0.00 97.00      PROA   
ATOM   2127 HG21 THR P 134     -37.523 -96.388 120.464  0.00 97.00      PROA   
ATOM   2128 HG22 THR P 134     -38.981 -97.456 120.417  0.00 97.00      PROA   
ATOM   2129 HG23 THR P 134     -39.019 -95.925 121.353  0.00 97.00      PROA   
ATOM   2130  C   THR P 134     -38.762 -97.618 117.769  0.00 97.00      PROA   
ATOM   2131  O   THR P 134     -39.898 -98.047 117.582  0.00 97.00      PROA   
ATOM   2132  N   ILE P 135     -37.696 -98.438 117.868  0.00 97.00      PROA   
ATOM   2133  HN  ILE P 135     -36.779 -98.054 117.985  0.00 97.00      PROA   
ATOM   2134  CA  ILE P 135     -37.763 -99.881 117.831  0.00 97.00      PROA   
ATOM   2135  HA  ILE P 135     -38.648-100.191 117.293  0.00 97.00      PROA   
ATOM   2136  CB  ILE P 135     -36.524-100.488 117.166  0.00 97.00      PROA   
ATOM   2137  HB  ILE P 135     -35.631-100.130 117.728  0.00 97.00      PROA   
ATOM   2138  CG2 ILE P 135     -36.555-102.031 117.242  0.00 97.00      PROA   
ATOM   2139 HG21 ILE P 135     -37.450-102.431 116.720  0.00 97.00      PROA   
ATOM   2140 HG22 ILE P 135     -36.568-102.382 118.291  0.00 97.00      PROA   
ATOM   2141 HG23 ILE P 135     -35.648-102.457 116.767  0.00 97.00      PROA   
ATOM   2142  CG1 ILE P 135     -36.343-100.009 115.701  0.00 97.00      PROA   
ATOM   2143 HG11 ILE P 135     -36.736 -98.979 115.580  0.00 97.00      PROA   
ATOM   2144 HG12 ILE P 135     -36.938-100.666 115.029  0.00 97.00      PROA   
ATOM   2145  CD  ILE P 135     -34.872 -99.978 115.264  0.00 97.00      PROA   
ATOM   2146  HD1 ILE P 135     -34.355-100.931 115.506  0.00 97.00      PROA   
ATOM   2147  HD2 ILE P 135     -34.346 -99.159 115.798  0.00 97.00      PROA   
ATOM   2148  HD3 ILE P 135     -34.784 -99.790 114.174  0.00 97.00      PROA   
ATOM   2149  C   ILE P 135     -37.865-100.344 119.272  0.00 97.00      PROA   
ATOM   2150  O   ILE P 135     -36.919-100.213 120.038  0.00 97.00      PROA   
ATOM   2151  N   LEU P 136     -39.032-100.891 119.683  0.00 97.00      PROA   
ATOM   2152  HN  LEU P 136     -39.812-100.920 119.062  0.00 97.00      PROA   
ATOM   2153  CA  LEU P 136     -39.320-101.319 121.044  0.00 97.00      PROA   
ATOM   2154  HA  LEU P 136     -39.167-100.458 121.680  0.00 97.00      PROA   
ATOM   2155  CB  LEU P 136     -40.787-101.813 121.200  0.00 97.00      PROA   
ATOM   2156  HB1 LEU P 136     -40.914-102.220 122.229  0.00 97.00      PROA   
ATOM   2157  HB2 LEU P 136     -40.977-102.640 120.483  0.00 97.00      PROA   
ATOM   2158  CG  LEU P 136     -41.908-100.746 121.034  0.00 97.00      PROA   
ATOM   2159  HG  LEU P 136     -42.855-101.253 121.346  0.00 97.00      PROA   
ATOM   2160  CD1 LEU P 136     -41.715 -99.543 121.974  0.00 97.00      PROA   
ATOM   2161 HD11 LEU P 136     -40.824 -98.953 121.672  0.00 97.00      PROA   
ATOM   2162 HD12 LEU P 136     -41.578 -99.885 123.021  0.00 97.00      PROA   
ATOM   2163 HD13 LEU P 136     -42.603 -98.878 121.932  0.00 97.00      PROA   
ATOM   2164  CD2 LEU P 136     -42.139-100.274 119.584  0.00 97.00      PROA   
ATOM   2165 HD21 LEU P 136     -42.227-101.141 118.897  0.00 97.00      PROA   
ATOM   2166 HD22 LEU P 136     -41.308 -99.623 119.246  0.00 97.00      PROA   
ATOM   2167 HD23 LEU P 136     -43.076 -99.681 119.527  0.00 97.00      PROA   
ATOM   2168  C   LEU P 136     -38.389-102.395 121.586  0.00 97.00      PROA   
ATOM   2169  O   LEU P 136     -37.990-102.347 122.749  0.00 97.00      PROA   
ATOM   2170  N   LYS P 137     -38.026-103.392 120.751  0.00 97.00      PROA   
ATOM   2171  HN  LYS P 137     -38.394-103.433 119.828  0.00 97.00      PROA   
ATOM   2172  CA  LYS P 137     -37.019-104.375 121.087  0.00 97.00      PROA   
ATOM   2173  HA  LYS P 137     -36.382-103.990 121.873  0.00 97.00      PROA   
ATOM   2174  CB  LYS P 137     -37.636-105.723 121.545  0.00 97.00      PROA   
ATOM   2175  HB1 LYS P 137     -36.835-106.489 121.628  0.00 97.00      PROA   
ATOM   2176  HB2 LYS P 137     -38.359-106.074 120.776  0.00 97.00      PROA   
ATOM   2177  CG  LYS P 137     -38.358-105.644 122.904  0.00 97.00      PROA   
ATOM   2178  HG1 LYS P 137     -39.201-104.922 122.840  0.00 97.00      PROA   
ATOM   2179  HG2 LYS P 137     -37.641-105.246 123.652  0.00 97.00      PROA   
ATOM   2180  CD  LYS P 137     -38.895-107.010 123.369  0.00 97.00      PROA   
ATOM   2181  HD1 LYS P 137     -38.061-107.748 123.360  0.00 97.00      PROA   
ATOM   2182  HD2 LYS P 137     -39.650-107.359 122.630  0.00 97.00      PROA   
ATOM   2183  CE  LYS P 137     -39.546-107.002 124.760  0.00 97.00      PROA   
ATOM   2184  HE1 LYS P 137     -39.941-108.016 124.995  0.00 97.00      PROA   
ATOM   2185  HE2 LYS P 137     -40.375-106.268 124.819  0.00 97.00      PROA   
ATOM   2186  NZ  LYS P 137     -38.540-106.674 125.796  0.00 97.00      PROA   
ATOM   2187  HZ1 LYS P 137     -38.409-105.645 125.885  0.00 97.00      PROA   
ATOM   2188  HZ2 LYS P 137     -37.640-107.107 125.506  0.00 97.00      PROA   
ATOM   2189  HZ3 LYS P 137     -38.826-107.082 126.709  0.00 97.00      PROA   
ATOM   2190  C   LYS P 137     -36.146-104.606 119.874  0.00 97.00      PROA   
ATOM   2191  O   LYS P 137     -36.603-105.133 118.861  0.00 97.00      PROA   
ATOM   2192  N   THR P 138     -34.846-104.224 119.938  0.00 97.00      PROA   
ATOM   2193  HN  THR P 138     -34.504-103.724 120.736  0.00 97.00      PROA   
ATOM   2194  CA  THR P 138     -33.899-104.426 118.850  0.00 97.00      PROA   
ATOM   2195  HA  THR P 138     -34.450-104.260 117.935  0.00 97.00      PROA   
ATOM   2196  CB  THR P 138     -32.741-103.426 118.838  0.00 97.00      PROA   
ATOM   2197  HB  THR P 138     -33.155-102.419 119.080  0.00 97.00      PROA   
ATOM   2198  OG1 THR P 138     -32.138-103.338 117.552  0.00 97.00      PROA   
ATOM   2199  HG1 THR P 138     -31.413-102.719 117.661  0.00 97.00      PROA   
ATOM   2200  CG2 THR P 138     -31.644-103.769 119.857  0.00 97.00      PROA   
ATOM   2201 HG21 THR P 138     -31.113-104.706 119.586  0.00 97.00      PROA   
ATOM   2202 HG22 THR P 138     -32.075-103.889 120.870  0.00 97.00      PROA   
ATOM   2203 HG23 THR P 138     -30.892-102.953 119.899  0.00 97.00      PROA   
ATOM   2204  C   THR P 138     -33.425-105.869 118.816  0.00 97.00      PROA   
ATOM   2205  O   THR P 138     -33.698-106.661 119.709  0.00 97.00      PROA   
ATOM   2206  N   ASN P 139     -32.758-106.266 117.715  0.00 97.00      PROA   
ATOM   2207  HN  ASN P 139     -32.469-105.597 117.037  0.00 97.00      PROA   
ATOM   2208  CA  ASN P 139     -32.460-107.655 117.451  0.00 97.00      PROA   
ATOM   2209  HA  ASN P 139     -31.978-108.069 118.327  0.00 97.00      PROA   
ATOM   2210  CB  ASN P 139     -33.743-108.481 117.123  0.00 97.00      PROA   
ATOM   2211  HB1 ASN P 139     -34.384-108.526 118.030  0.00 97.00      PROA   
ATOM   2212  HB2 ASN P 139     -33.489-109.527 116.855  0.00 97.00      PROA   
ATOM   2213  CG  ASN P 139     -34.529-107.855 115.962  0.00 97.00      PROA   
ATOM   2214  OD1 ASN P 139     -34.153-108.016 114.798  0.00 97.00      PROA   
ATOM   2215  ND2 ASN P 139     -35.651-107.149 116.272  0.00 97.00      PROA   
ATOM   2216 HD21 ASN P 139     -36.204-106.784 115.524  0.00 97.00      PROA   
ATOM   2217 HD22 ASN P 139     -35.908-106.999 117.226  0.00 97.00      PROA   
ATOM   2218  C   ASN P 139     -31.448-107.686 116.324  0.00 97.00      PROA   
ATOM   2219  O   ASN P 139     -31.110-106.653 115.751  0.00 97.00      PROA   
ATOM   2220  N   MET P 140     -30.932-108.887 115.969  0.00 97.00      PROA   
ATOM   2221  HN  MET P 140     -31.165-109.712 116.482  0.00 97.00      PROA   
ATOM   2222  CA  MET P 140     -29.971-109.083 114.894  0.00 97.00      PROA   
ATOM   2223  HA  MET P 140     -29.091-108.508 115.148  0.00 97.00      PROA   
ATOM   2224  CB  MET P 140     -29.552-110.570 114.800  0.00 97.00      PROA   
ATOM   2225  HB1 MET P 140     -30.440-111.196 114.561  0.00 97.00      PROA   
ATOM   2226  HB2 MET P 140     -29.203-110.870 115.814  0.00 97.00      PROA   
ATOM   2227  CG  MET P 140     -28.436-110.857 113.775  0.00 97.00      PROA   
ATOM   2228  HG1 MET P 140     -27.531-110.285 114.078  0.00 97.00      PROA   
ATOM   2229  HG2 MET P 140     -28.739-110.472 112.780  0.00 97.00      PROA   
ATOM   2230  SD  MET P 140     -28.021-112.620 113.585  0.00 97.00      PROA   
ATOM   2231  CE  MET P 140     -27.452-112.921 115.283  0.00 97.00      PROA   
ATOM   2232  HE1 MET P 140     -28.283-112.824 116.014  0.00 97.00      PROA   
ATOM   2233  HE2 MET P 140     -26.650-112.206 115.565  0.00 97.00      PROA   
ATOM   2234  HE3 MET P 140     -27.051-113.950 115.391  0.00 97.00      PROA   
ATOM   2235  C   MET P 140     -30.444-108.579 113.534  0.00 97.00      PROA   
ATOM   2236  O   MET P 140     -29.667-108.014 112.768  0.00 97.00      PROA   
ATOM   2237  N   SER P 141     -31.752-108.707 113.212  0.00 97.00      PROA   
ATOM   2238  HN  SER P 141     -32.398-109.108 113.857  0.00 97.00      PROA   
ATOM   2239  CA  SER P 141     -32.291-108.306 111.920  0.00 97.00      PROA   
ATOM   2240  HA  SER P 141     -31.568-108.533 111.147  0.00 97.00      PROA   
ATOM   2241  CB  SER P 141     -33.615-109.059 111.609  0.00 97.00      PROA   
ATOM   2242  HB1 SER P 141     -34.430-108.737 112.293  0.00 97.00      PROA   
ATOM   2243  HB2 SER P 141     -33.447-110.145 111.775  0.00 97.00      PROA   
ATOM   2244  OG  SER P 141     -34.026-108.890 110.253  0.00 97.00      PROA   
ATOM   2245  HG1 SER P 141     -34.168-107.948 110.120  0.00 97.00      PROA   
ATOM   2246  C   SER P 141     -32.569-106.810 111.899  0.00 97.00      PROA   
ATOM   2247  O   SER P 141     -33.040-106.284 110.898  0.00 97.00      PROA   
ATOM   2248  N   HSD P 142     -32.238-106.092 112.994  0.00 97.00      PROA   
ATOM   2249  HN  HSD P 142     -31.932-106.574 113.812  0.00 97.00      PROA   
ATOM   2250  CA  HSD P 142     -32.253-104.646 113.087  0.00 97.00      PROA   
ATOM   2251  HA  HSD P 142     -32.690-104.231 112.197  0.00 97.00      PROA   
ATOM   2252  CB  HSD P 142     -33.114-104.152 114.276  0.00 97.00      PROA   
ATOM   2253  HB1 HSD P 142     -32.873-103.096 114.523  0.00 97.00      PROA   
ATOM   2254  HB2 HSD P 142     -32.915-104.763 115.181  0.00 97.00      PROA   
ATOM   2255  ND1 HSD P 142     -35.464-103.172 114.164  0.00 97.00      PROA   
ATOM   2256  HD1 HSD P 142     -35.281-102.358 114.718  0.00 97.00      PROA   
ATOM   2257  CG  HSD P 142     -34.584-104.208 113.930  0.00 97.00      PROA   
ATOM   2258  CE1 HSD P 142     -36.629-103.491 113.552  0.00 97.00      PROA   
ATOM   2259  HE1 HSD P 142     -37.518-102.862 113.595  0.00 97.00      PROA   
ATOM   2260  NE2 HSD P 142     -36.566-104.658 112.946  0.00 97.00      PROA   
ATOM   2261  CD2 HSD P 142     -35.284-105.116 113.196  0.00 97.00      PROA   
ATOM   2262  HD2 HSD P 142     -34.986-106.071 112.785  0.00 97.00      PROA   
ATOM   2263  C   HSD P 142     -30.840-104.094 113.124  0.00 97.00      PROA   
ATOM   2264  O   HSD P 142     -30.626-102.913 113.380  0.00 97.00      PROA   
ATOM   2265  N   SER P 143     -29.827-104.930 112.814  0.00 97.00      PROA   
ATOM   2266  HN  SER P 143     -30.015-105.892 112.631  0.00 97.00      PROA   
ATOM   2267  CA  SER P 143     -28.430-104.536 112.742  0.00 97.00      PROA   
ATOM   2268  HA  SER P 143     -28.262-103.704 113.413  0.00 97.00      PROA   
ATOM   2269  CB  SER P 143     -27.531-105.727 113.158  0.00 97.00      PROA   
ATOM   2270  HB1 SER P 143     -27.521-106.517 112.378  0.00 97.00      PROA   
ATOM   2271  HB2 SER P 143     -27.968-106.177 114.074  0.00 97.00      PROA   
ATOM   2272  OG  SER P 143     -26.199-105.327 113.455  0.00 97.00      PROA   
ATOM   2273  HG1 SER P 143     -25.801-105.036 112.632  0.00 97.00      PROA   
ATOM   2274  C   SER P 143     -28.066-104.107 111.327  0.00 97.00      PROA   
ATOM   2275  O   SER P 143     -28.676-104.554 110.358  0.00 97.00      PROA   
ATOM   2276  N   GLY P 144     -27.038-103.230 111.175  0.00 97.00      PROA   
ATOM   2277  HN  GLY P 144     -26.577-102.837 111.971  0.00 97.00      PROA   
ATOM   2278  CA  GLY P 144     -26.493-102.838 109.884  0.00 97.00      PROA   
ATOM   2279  HA1 GLY P 144     -27.067-103.275 109.084  0.00 97.00      PROA   
ATOM   2280  HA2 GLY P 144     -25.459-103.153 109.873  0.00 97.00      PROA   
ATOM   2281  C   GLY P 144     -26.500-101.348 109.699  0.00 97.00      PROA   
ATOM   2282  O   GLY P 144     -26.440-100.589 110.658  0.00 97.00      PROA   
ATOM   2283  N   THR P 145     -26.539-100.883 108.429  0.00 97.00      PROA   
ATOM   2284  HN  THR P 145     -26.691-101.522 107.675  0.00 97.00      PROA   
ATOM   2285  CA  THR P 145     -26.426 -99.475 108.086  0.00 97.00      PROA   
ATOM   2286  HA  THR P 145     -25.968 -98.962 108.917  0.00 97.00      PROA   
ATOM   2287  CB  THR P 145     -25.506 -99.192 106.892  0.00 97.00      PROA   
ATOM   2288  HB  THR P 145     -24.503 -99.609 107.139  0.00 97.00      PROA   
ATOM   2289  OG1 THR P 145     -25.322 -97.798 106.661  0.00 97.00      PROA   
ATOM   2290  HG1 THR P 145     -25.945 -97.556 105.965  0.00 97.00      PROA   
ATOM   2291  CG2 THR P 145     -25.984 -99.848 105.582  0.00 97.00      PROA   
ATOM   2292 HG21 THR P 145     -26.962 -99.432 105.260  0.00 97.00      PROA   
ATOM   2293 HG22 THR P 145     -26.082-100.945 105.701  0.00 97.00      PROA   
ATOM   2294 HG23 THR P 145     -25.249 -99.648 104.772  0.00 97.00      PROA   
ATOM   2295  C   THR P 145     -27.799 -98.868 107.918  0.00 97.00      PROA   
ATOM   2296  O   THR P 145     -28.634 -99.368 107.178  0.00 97.00      PROA   
ATOM   2297  N   TYR P 146     -28.057 -97.749 108.625  0.00 97.00      PROA   
ATOM   2298  HN  TYR P 146     -27.365 -97.375 109.240  0.00 97.00      PROA   
ATOM   2299  CA  TYR P 146     -29.307 -97.025 108.575  0.00 97.00      PROA   
ATOM   2300  HA  TYR P 146     -30.022 -97.583 107.992  0.00 97.00      PROA   
ATOM   2301  CB  TYR P 146     -29.913 -96.727 109.968  0.00 97.00      PROA   
ATOM   2302  HB1 TYR P 146     -30.704 -95.952 109.886  0.00 97.00      PROA   
ATOM   2303  HB2 TYR P 146     -29.126 -96.352 110.658  0.00 97.00      PROA   
ATOM   2304  CG  TYR P 146     -30.559 -97.932 110.592  0.00 97.00      PROA   
ATOM   2305  CD1 TYR P 146     -29.798 -98.888 111.284  0.00 97.00      PROA   
ATOM   2306  HD1 TYR P 146     -28.720 -98.813 111.288  0.00 97.00      PROA   
ATOM   2307  CE1 TYR P 146     -30.431 -99.909 112.002  0.00 97.00      PROA   
ATOM   2308  HE1 TYR P 146     -29.839-100.640 112.528  0.00 97.00      PROA   
ATOM   2309  CZ  TYR P 146     -31.828 -99.967 112.056  0.00 97.00      PROA   
ATOM   2310  OH  TYR P 146     -32.465-100.977 112.800  0.00 97.00      PROA   
ATOM   2311  HH  TYR P 146     -31.768-101.526 113.174  0.00 97.00      PROA   
ATOM   2312  CD2 TYR P 146     -31.963 -98.033 110.613  0.00 97.00      PROA   
ATOM   2313  HD2 TYR P 146     -32.559 -97.293 110.101  0.00 97.00      PROA   
ATOM   2314  CE2 TYR P 146     -32.594 -99.044 111.345  0.00 97.00      PROA   
ATOM   2315  HE2 TYR P 146     -33.670 -99.095 111.389  0.00 97.00      PROA   
ATOM   2316  C   TYR P 146     -29.102 -95.701 107.884  0.00 97.00      PROA   
ATOM   2317  O   TYR P 146     -28.077 -95.051 108.043  0.00 97.00      PROA   
ATOM   2318  N   HSD P 147     -30.100 -95.266 107.088  0.00 97.00      PROA   
ATOM   2319  HN  HSD P 147     -30.938 -95.799 106.995  0.00 97.00      PROA   
ATOM   2320  CA  HSD P 147     -30.045 -94.005 106.376  0.00 97.00      PROA   
ATOM   2321  HA  HSD P 147     -29.389 -93.318 106.893  0.00 97.00      PROA   
ATOM   2322  CB  HSD P 147     -29.612 -94.162 104.891  0.00 97.00      PROA   
ATOM   2323  HB1 HSD P 147     -29.455 -93.155 104.448  0.00 97.00      PROA   
ATOM   2324  HB2 HSD P 147     -30.405 -94.666 104.302  0.00 97.00      PROA   
ATOM   2325  ND1 HSD P 147     -27.190 -94.519 104.161  0.00 97.00      PROA   
ATOM   2326  HD1 HSD P 147     -26.997 -93.568 103.913  0.00 97.00      PROA   
ATOM   2327  CG  HSD P 147     -28.368 -94.992 104.701  0.00 97.00      PROA   
ATOM   2328  CE1 HSD P 147     -26.360 -95.583 104.031  0.00 97.00      PROA   
ATOM   2329  HE1 HSD P 147     -25.347 -95.503 103.636  0.00 97.00      PROA   
ATOM   2330  NE2 HSD P 147     -26.925 -96.705 104.430  0.00 97.00      PROA   
ATOM   2331  CD2 HSD P 147     -28.189 -96.335 104.847  0.00 97.00      PROA   
ATOM   2332  HD2 HSD P 147     -28.876 -97.088 105.214  0.00 97.00      PROA   
ATOM   2333  C   HSD P 147     -31.446 -93.447 106.408  0.00 97.00      PROA   
ATOM   2334  O   HSD P 147     -32.398 -94.178 106.659  0.00 97.00      PROA   
ATOM   2335  N   CYS P 148     -31.626 -92.131 106.155  0.00 97.00      PROA   
ATOM   2336  HN  CYS P 148     -30.858 -91.495 106.091  0.00 97.00      PROA   
ATOM   2337  CA  CYS P 148     -32.948 -91.577 105.961  0.00 97.00      PROA   
ATOM   2338  HA  CYS P 148     -33.604 -92.379 105.670  0.00 97.00      PROA   
ATOM   2339  CB  CYS P 148     -33.558 -90.932 107.238  0.00 97.00      PROA   
ATOM   2340  HB1 CYS P 148     -33.534 -91.703 108.039  0.00 97.00      PROA   
ATOM   2341  HB2 CYS P 148     -34.631 -90.713 107.048  0.00 97.00      PROA   
ATOM   2342  SG  CYS P 148     -32.710 -89.433 107.845  0.00 97.00      PROA   
ATOM   2343  C   CYS P 148     -32.967 -90.612 104.799  0.00 97.00      PROA   
ATOM   2344  O   CYS P 148     -31.933 -90.141 104.335  0.00 97.00      PROA   
ATOM   2345  N   SER P 149     -34.181 -90.303 104.288  0.00 97.00      PROA   
ATOM   2346  HN  SER P 149     -35.003 -90.747 104.637  0.00 97.00      PROA   
ATOM   2347  CA  SER P 149     -34.354 -89.286 103.273  0.00 97.00      PROA   
ATOM   2348  HA  SER P 149     -33.579 -88.549 103.412  0.00 97.00      PROA   
ATOM   2349  CB  SER P 149     -34.336 -89.796 101.797  0.00 97.00      PROA   
ATOM   2350  HB1 SER P 149     -33.416 -90.403 101.656  0.00 97.00      PROA   
ATOM   2351  HB2 SER P 149     -34.287 -88.935 101.099  0.00 97.00      PROA   
ATOM   2352  OG  SER P 149     -35.466 -90.591 101.441  0.00 97.00      PROA   
ATOM   2353  HG1 SER P 149     -36.247 -90.138 101.767  0.00 97.00      PROA   
ATOM   2354  C   SER P 149     -35.669 -88.602 103.518  0.00 97.00      PROA   
ATOM   2355  O   SER P 149     -36.602 -89.214 104.018  0.00 97.00      PROA   
ATOM   2356  N   GLY P 150     -35.768 -87.310 103.141  0.00 97.00      PROA   
ATOM   2357  HN  GLY P 150     -34.979 -86.851 102.738  0.00 97.00      PROA   
ATOM   2358  CA  GLY P 150     -37.001 -86.549 103.187  0.00 97.00      PROA   
ATOM   2359  HA1 GLY P 150     -37.017 -85.985 104.107  0.00 97.00      PROA   
ATOM   2360  HA2 GLY P 150     -37.850 -87.206 103.054  0.00 97.00      PROA   
ATOM   2361  C   GLY P 150     -36.988 -85.585 102.043  0.00 97.00      PROA   
ATOM   2362  O   GLY P 150     -36.032 -85.534 101.282  0.00 97.00      PROA   
ATOM   2363  N   MET P 151     -38.062 -84.785 101.894  0.00 97.00      PROA   
ATOM   2364  HN  MET P 151     -38.866 -84.908 102.474  0.00 97.00      PROA   
ATOM   2365  CA  MET P 151     -38.236 -83.836 100.820  0.00 97.00      PROA   
ATOM   2366  HA  MET P 151     -37.362 -83.823 100.187  0.00 97.00      PROA   
ATOM   2367  CB  MET P 151     -39.492 -84.223  99.992  0.00 97.00      PROA   
ATOM   2368  HB1 MET P 151     -40.401 -83.721 100.377  0.00 97.00      PROA   
ATOM   2369  HB2 MET P 151     -39.663 -85.316 100.148  0.00 97.00      PROA   
ATOM   2370  CG  MET P 151     -39.371 -84.031  98.468  0.00 97.00      PROA   
ATOM   2371  HG1 MET P 151     -40.291 -84.460  98.010  0.00 97.00      PROA   
ATOM   2372  HG2 MET P 151     -38.512 -84.635  98.101  0.00 97.00      PROA   
ATOM   2373  SD  MET P 151     -39.193 -82.312  97.911  0.00 97.00      PROA   
ATOM   2374  CE  MET P 151     -39.352 -82.698  96.146  0.00 97.00      PROA   
ATOM   2375  HE1 MET P 151     -40.363 -83.101  95.923  0.00 97.00      PROA   
ATOM   2376  HE2 MET P 151     -38.603 -83.456  95.829  0.00 97.00      PROA   
ATOM   2377  HE3 MET P 151     -39.204 -81.787  95.527  0.00 97.00      PROA   
ATOM   2378  C   MET P 151     -38.413 -82.461 101.447  0.00 97.00      PROA   
ATOM   2379  O   MET P 151     -39.096 -82.303 102.455  0.00 97.00      PROA   
ATOM   2380  N   GLY P 152     -37.775 -81.425 100.852  0.00 97.00      PROA   
ATOM   2381  HN  GLY P 152     -37.157 -81.621 100.094  0.00 97.00      PROA   
ATOM   2382  CA  GLY P 152     -38.009 -80.023 101.183  0.00 97.00      PROA   
ATOM   2383  HA1 GLY P 152     -37.130 -79.625 101.660  0.00 97.00      PROA   
ATOM   2384  HA2 GLY P 152     -38.896 -79.933 101.795  0.00 97.00      PROA   
ATOM   2385  C   GLY P 152     -38.273 -79.246  99.924  0.00 97.00      PROA   
ATOM   2386  O   GLY P 152     -39.416 -78.954  99.589  0.00 97.00      PROA   
ATOM   2387  N   LYS P 153     -37.207 -78.867  99.188  0.00 97.00      PROA   
ATOM   2388  HN  LYS P 153     -36.280 -78.963  99.547  0.00 97.00      PROA   
ATOM   2389  CA  LYS P 153     -37.324 -78.366  97.828  0.00 97.00      PROA   
ATOM   2390  HA  LYS P 153     -38.366 -78.326  97.555  0.00 97.00      PROA   
ATOM   2391  CB  LYS P 153     -36.715 -76.948  97.670  0.00 97.00      PROA   
ATOM   2392  HB1 LYS P 153     -36.506 -76.729  96.600  0.00 97.00      PROA   
ATOM   2393  HB2 LYS P 153     -35.747 -76.909  98.214  0.00 97.00      PROA   
ATOM   2394  CG  LYS P 153     -37.637 -75.823  98.185  0.00 97.00      PROA   
ATOM   2395  HG1 LYS P 153     -37.088 -74.858  98.105  0.00 97.00      PROA   
ATOM   2396  HG2 LYS P 153     -37.871 -75.991  99.259  0.00 97.00      PROA   
ATOM   2397  CD  LYS P 153     -38.943 -75.732  97.376  0.00 97.00      PROA   
ATOM   2398  HD1 LYS P 153     -39.542 -76.651  97.562  0.00 97.00      PROA   
ATOM   2399  HD2 LYS P 153     -38.674 -75.710  96.295  0.00 97.00      PROA   
ATOM   2400  CE  LYS P 153     -39.809 -74.512  97.708  0.00 97.00      PROA   
ATOM   2401  HE1 LYS P 153     -39.265 -73.570  97.487  0.00 97.00      PROA   
ATOM   2402  HE2 LYS P 153     -40.107 -74.523  98.778  0.00 97.00      PROA   
ATOM   2403  NZ  LYS P 153     -41.044 -74.537  96.887  0.00 97.00      PROA   
ATOM   2404  HZ1 LYS P 153     -41.570 -75.411  97.091  0.00 97.00      PROA   
ATOM   2405  HZ2 LYS P 153     -40.786 -74.525  95.879  0.00 97.00      PROA   
ATOM   2406  HZ3 LYS P 153     -41.639 -73.714  97.103  0.00 97.00      PROA   
ATOM   2407  C   LYS P 153     -36.745 -79.329  96.817  0.00 97.00      PROA   
ATOM   2408  O   LYS P 153     -36.849 -79.120  95.609  0.00 97.00      PROA   
ATOM   2409  N   HSD P 154     -36.187 -80.452  97.303  0.00 97.00      PROA   
ATOM   2410  HN  HSD P 154     -36.094 -80.583  98.285  0.00 97.00      PROA   
ATOM   2411  CA  HSD P 154     -35.806 -81.592  96.511  0.00 97.00      PROA   
ATOM   2412  HA  HSD P 154     -36.615 -81.833  95.836  0.00 97.00      PROA   
ATOM   2413  CB  HSD P 154     -34.486 -81.398  95.721  0.00 97.00      PROA   
ATOM   2414  HB1 HSD P 154     -33.676 -81.096  96.421  0.00 97.00      PROA   
ATOM   2415  HB2 HSD P 154     -34.630 -80.566  94.998  0.00 97.00      PROA   
ATOM   2416  ND1 HSD P 154     -32.946 -83.368  95.220  0.00 97.00      PROA   
ATOM   2417  HD1 HSD P 154     -32.354 -83.265  96.021  0.00 97.00      PROA   
ATOM   2418  CG  HSD P 154     -34.069 -82.617  94.941  0.00 97.00      PROA   
ATOM   2419  CE1 HSD P 154     -32.918 -84.382  94.322  0.00 97.00      PROA   
ATOM   2420  HE1 HSD P 154     -32.131 -85.135  94.311  0.00 97.00      PROA   
ATOM   2421  NE2 HSD P 154     -33.943 -84.342  93.493  0.00 97.00      PROA   
ATOM   2422  CD2 HSD P 154     -34.659 -83.220  93.872  0.00 97.00      PROA   
ATOM   2423  HD2 HSD P 154     -35.553 -82.943  93.328  0.00 97.00      PROA   
ATOM   2424  C   HSD P 154     -35.687 -82.691  97.536  0.00 97.00      PROA   
ATOM   2425  O   HSD P 154     -35.758 -82.424  98.734  0.00 97.00      PROA   
ATOM   2426  N   ARG P 155     -35.531 -83.971  97.119  0.00 97.00      PROA   
ATOM   2427  HN  ARG P 155     -35.497 -84.199  96.148  0.00 97.00      PROA   
ATOM   2428  CA  ARG P 155     -35.184 -85.025  98.053  0.00 97.00      PROA   
ATOM   2429  HA  ARG P 155     -35.871 -84.937  98.882  0.00 97.00      PROA   
ATOM   2430  CB  ARG P 155     -35.366 -86.464  97.502  0.00 97.00      PROA   
ATOM   2431  HB1 ARG P 155     -36.457 -86.634  97.350  0.00 97.00      PROA   
ATOM   2432  HB2 ARG P 155     -35.036 -87.184  98.283  0.00 97.00      PROA   
ATOM   2433  CG  ARG P 155     -34.639 -86.753  96.169  0.00 97.00      PROA   
ATOM   2434  HG1 ARG P 155     -33.821 -86.016  96.042  0.00 97.00      PROA   
ATOM   2435  HG2 ARG P 155     -35.339 -86.608  95.317  0.00 97.00      PROA   
ATOM   2436  CD  ARG P 155     -33.975 -88.137  96.079  0.00 97.00      PROA   
ATOM   2437  HD1 ARG P 155     -33.154 -88.197  96.830  0.00 97.00      PROA   
ATOM   2438  HD2 ARG P 155     -33.563 -88.313  95.061  0.00 97.00      PROA   
ATOM   2439  NE  ARG P 155     -35.029 -89.162  96.362  0.00 97.00      PROA   
ATOM   2440  HE  ARG P 155     -35.981 -88.912  96.215  0.00 97.00      PROA   
ATOM   2441  CZ  ARG P 155     -34.794 -90.335  96.987  0.00 97.00      PROA   
ATOM   2442  NH1 ARG P 155     -33.560 -90.812  97.200  0.00 97.00      PROA   
ATOM   2443 HH11 ARG P 155     -32.785 -90.330  96.805  0.00 97.00      PROA   
ATOM   2444 HH12 ARG P 155     -33.466 -91.696  97.651  0.00 97.00      PROA   
ATOM   2445  NH2 ARG P 155     -35.834 -91.069  97.425  0.00 97.00      PROA   
ATOM   2446 HH21 ARG P 155     -36.761 -90.732  97.291  0.00 97.00      PROA   
ATOM   2447 HH22 ARG P 155     -35.645 -91.897  97.945  0.00 97.00      PROA   
ATOM   2448  C   ARG P 155     -33.781 -84.861  98.626  0.00 97.00      PROA   
ATOM   2449  O   ARG P 155     -32.820 -84.585  97.912  0.00 97.00      PROA   
ATOM   2450  N   TYR P 156     -33.638 -85.035  99.954  0.00 97.00      PROA   
ATOM   2451  HN  TYR P 156     -34.440 -85.206 100.525  0.00 97.00      PROA   
ATOM   2452  CA  TYR P 156     -32.380 -84.924 100.657  0.00 97.00      PROA   
ATOM   2453  HA  TYR P 156     -31.574 -84.741  99.961  0.00 97.00      PROA   
ATOM   2454  CB  TYR P 156     -32.412 -83.818 101.750  0.00 97.00      PROA   
ATOM   2455  HB1 TYR P 156     -31.411 -83.676 102.208  0.00 97.00      PROA   
ATOM   2456  HB2 TYR P 156     -33.134 -84.112 102.543  0.00 97.00      PROA   
ATOM   2457  CG  TYR P 156     -32.865 -82.485 101.195  0.00 97.00      PROA   
ATOM   2458  CD1 TYR P 156     -32.311 -81.953 100.014  0.00 97.00      PROA   
ATOM   2459  HD1 TYR P 156     -31.549 -82.502  99.482  0.00 97.00      PROA   
ATOM   2460  CE1 TYR P 156     -32.759 -80.730  99.500  0.00 97.00      PROA   
ATOM   2461  HE1 TYR P 156     -32.338 -80.347  98.582  0.00 97.00      PROA   
ATOM   2462  CZ  TYR P 156     -33.755 -80.013 100.174  0.00 97.00      PROA   
ATOM   2463  OH  TYR P 156     -34.208 -78.779  99.665  0.00 97.00      PROA   
ATOM   2464  HH  TYR P 156     -33.549 -78.461  99.045  0.00 97.00      PROA   
ATOM   2465  CD2 TYR P 156     -33.847 -81.739 101.872  0.00 97.00      PROA   
ATOM   2466  HD2 TYR P 156     -34.275 -82.121 102.787  0.00 97.00      PROA   
ATOM   2467  CE2 TYR P 156     -34.289 -80.512 101.366  0.00 97.00      PROA   
ATOM   2468  HE2 TYR P 156     -35.033 -79.946 101.904  0.00 97.00      PROA   
ATOM   2469  C   TYR P 156     -32.135 -86.262 101.310  0.00 97.00      PROA   
ATOM   2470  O   TYR P 156     -33.067 -86.896 101.786  0.00 97.00      PROA   
ATOM   2471  N   THR P 157     -30.865 -86.733 101.323  0.00 97.00      PROA   
ATOM   2472  HN  THR P 157     -30.133 -86.223 100.881  0.00 97.00      PROA   
ATOM   2473  CA  THR P 157     -30.452 -87.999 101.906  0.00 97.00      PROA   
ATOM   2474  HA  THR P 157     -31.305 -88.511 102.333  0.00 97.00      PROA   
ATOM   2475  CB  THR P 157     -29.756 -88.933 100.916  0.00 97.00      PROA   
ATOM   2476  HB  THR P 157     -29.215 -89.759 101.439  0.00 97.00      PROA   
ATOM   2477  OG1 THR P 157     -28.840 -88.225 100.085  0.00 97.00      PROA   
ATOM   2478  HG1 THR P 157     -28.136 -87.916 100.659  0.00 97.00      PROA   
ATOM   2479  CG2 THR P 157     -30.808 -89.570  99.995  0.00 97.00      PROA   
ATOM   2480 HG21 THR P 157     -31.378 -88.784  99.457  0.00 97.00      PROA   
ATOM   2481 HG22 THR P 157     -31.509 -90.195 100.583  0.00 97.00      PROA   
ATOM   2482 HG23 THR P 157     -30.303 -90.218  99.245  0.00 97.00      PROA   
ATOM   2483  C   THR P 157     -29.482 -87.716 103.029  0.00 97.00      PROA   
ATOM   2484  O   THR P 157     -28.623 -86.846 102.912  0.00 97.00      PROA   
ATOM   2485  N   SER P 158     -29.590 -88.461 104.153  0.00 97.00      PROA   
ATOM   2486  HN  SER P 158     -30.316 -89.142 104.256  0.00 97.00      PROA   
ATOM   2487  CA  SER P 158     -28.681 -88.329 105.276  0.00 97.00      PROA   
ATOM   2488  HA  SER P 158     -28.470 -87.278 105.410  0.00 97.00      PROA   
ATOM   2489  CB  SER P 158     -29.288 -88.874 106.604  0.00 97.00      PROA   
ATOM   2490  HB1 SER P 158     -30.297 -88.428 106.723  0.00 97.00      PROA   
ATOM   2491  HB2 SER P 158     -28.675 -88.556 107.472  0.00 97.00      PROA   
ATOM   2492  OG  SER P 158     -29.417 -90.296 106.634  0.00 97.00      PROA   
ATOM   2493  HG1 SER P 158     -28.537 -90.655 106.797  0.00 97.00      PROA   
ATOM   2494  C   SER P 158     -27.369 -89.047 105.031  0.00 97.00      PROA   
ATOM   2495  O   SER P 158     -27.215 -89.832 104.097  0.00 97.00      PROA   
ATOM   2496  N   ALA P 159     -26.398 -88.830 105.945  0.00 97.00      PROA   
ATOM   2497  HN  ALA P 159     -26.479 -88.091 106.611  0.00 97.00      PROA   
ATOM   2498  CA  ALA P 159     -25.298 -89.745 106.165  0.00 97.00      PROA   
ATOM   2499  HA  ALA P 159     -24.771 -89.855 105.226  0.00 97.00      PROA   
ATOM   2500  CB  ALA P 159     -24.331 -89.190 107.230  0.00 97.00      PROA   
ATOM   2501  HB1 ALA P 159     -24.849 -89.069 108.206  0.00 97.00      PROA   
ATOM   2502  HB2 ALA P 159     -23.952 -88.192 106.916  0.00 97.00      PROA   
ATOM   2503  HB3 ALA P 159     -23.461 -89.863 107.373  0.00 97.00      PROA   
ATOM   2504  C   ALA P 159     -25.793 -91.126 106.597  0.00 97.00      PROA   
ATOM   2505  O   ALA P 159     -26.844 -91.253 107.222  0.00 97.00      PROA   
ATOM   2506  N   GLY P 160     -25.052 -92.205 106.247  0.00 97.00      PROA   
ATOM   2507  HN  GLY P 160     -24.201 -92.093 105.741  0.00 97.00      PROA   
ATOM   2508  CA  GLY P 160     -25.355 -93.551 106.708  0.00 97.00      PROA   
ATOM   2509  HA1 GLY P 160     -24.904 -94.247 106.016  0.00 97.00      PROA   
ATOM   2510  HA2 GLY P 160     -26.424 -93.681 106.793  0.00 97.00      PROA   
ATOM   2511  C   GLY P 160     -24.719 -93.794 108.044  0.00 97.00      PROA   
ATOM   2512  O   GLY P 160     -23.546 -93.485 108.234  0.00 97.00      PROA   
ATOM   2513  N   ILE P 161     -25.475 -94.390 108.993  0.00 97.00      PROA   
ATOM   2514  HN  ILE P 161     -26.424 -94.632 108.795  0.00 97.00      PROA   
ATOM   2515  CA  ILE P 161     -24.996 -94.674 110.331  0.00 97.00      PROA   
ATOM   2516  HA  ILE P 161     -23.963 -94.373 110.419  0.00 97.00      PROA   
ATOM   2517  CB  ILE P 161     -25.794 -93.961 111.427  0.00 97.00      PROA   
ATOM   2518  HB  ILE P 161     -26.851 -94.318 111.396  0.00 97.00      PROA   
ATOM   2519  CG2 ILE P 161     -25.208 -94.303 112.818  0.00 97.00      PROA   
ATOM   2520 HG21 ILE P 161     -24.122 -94.074 112.848  0.00 97.00      PROA   
ATOM   2521 HG22 ILE P 161     -25.353 -95.373 113.071  0.00 97.00      PROA   
ATOM   2522 HG23 ILE P 161     -25.710 -93.693 113.598  0.00 97.00      PROA   
ATOM   2523  CG1 ILE P 161     -25.845 -92.422 111.207  0.00 97.00      PROA   
ATOM   2524 HG11 ILE P 161     -26.486 -91.986 112.006  0.00 97.00      PROA   
ATOM   2525 HG12 ILE P 161     -26.343 -92.202 110.239  0.00 97.00      PROA   
ATOM   2526  CD  ILE P 161     -24.483 -91.713 111.244  0.00 97.00      PROA   
ATOM   2527  HD1 ILE P 161     -23.809 -92.102 110.453  0.00 97.00      PROA   
ATOM   2528  HD2 ILE P 161     -23.984 -91.849 112.227  0.00 97.00      PROA   
ATOM   2529  HD3 ILE P 161     -24.614 -90.622 111.080  0.00 97.00      PROA   
ATOM   2530  C   ILE P 161     -25.053 -96.174 110.531  0.00 97.00      PROA   
ATOM   2531  O   ILE P 161     -26.114 -96.788 110.475  0.00 97.00      PROA   
ATOM   2532  N   SER P 162     -23.885 -96.809 110.774  0.00 97.00      PROA   
ATOM   2533  HN  SER P 162     -23.023 -96.307 110.789  0.00 97.00      PROA   
ATOM   2534  CA  SER P 162     -23.787 -98.243 110.964  0.00 97.00      PROA   
ATOM   2535  HA  SER P 162     -24.588 -98.726 110.425  0.00 97.00      PROA   
ATOM   2536  CB  SER P 162     -22.452 -98.813 110.418  0.00 97.00      PROA   
ATOM   2537  HB1 SER P 162     -22.417 -98.642 109.320  0.00 97.00      PROA   
ATOM   2538  HB2 SER P 162     -22.385 -99.908 110.596  0.00 97.00      PROA   
ATOM   2539  OG  SER P 162     -21.326 -98.158 110.999  0.00 97.00      PROA   
ATOM   2540  HG1 SER P 162     -21.457 -98.212 111.951  0.00 97.00      PROA   
ATOM   2541  C   SER P 162     -23.910 -98.630 112.424  0.00 97.00      PROA   
ATOM   2542  O   SER P 162     -23.085 -98.242 113.250  0.00 97.00      PROA   
ATOM   2543  N   VAL P 163     -24.931 -99.449 112.770  0.00 97.00      PROA   
ATOM   2544  HN  VAL P 163     -25.604 -99.742 112.093  0.00 97.00      PROA   
ATOM   2545  CA  VAL P 163     -25.109 -99.964 114.114  0.00 97.00      PROA   
ATOM   2546  HA  VAL P 163     -24.341 -99.550 114.748  0.00 97.00      PROA   
ATOM   2547  CB  VAL P 163     -26.446 -99.617 114.768  0.00 97.00      PROA   
ATOM   2548  HB  VAL P 163     -26.416 -99.929 115.839  0.00 97.00      PROA   
ATOM   2549  CG1 VAL P 163     -26.629 -98.087 114.739  0.00 97.00      PROA   
ATOM   2550 HG11 VAL P 163     -26.738 -97.716 113.697  0.00 97.00      PROA   
ATOM   2551 HG12 VAL P 163     -25.764 -97.577 115.212  0.00 97.00      PROA   
ATOM   2552 HG13 VAL P 163     -27.549 -97.817 115.299  0.00 97.00      PROA   
ATOM   2553  CG2 VAL P 163     -27.638-100.325 114.096  0.00 97.00      PROA   
ATOM   2554 HG21 VAL P 163     -27.605-101.422 114.254  0.00 97.00      PROA   
ATOM   2555 HG22 VAL P 163     -27.641-100.122 113.006  0.00 97.00      PROA   
ATOM   2556 HG23 VAL P 163     -28.592 -99.949 114.525  0.00 97.00      PROA   
ATOM   2557  C   VAL P 163     -24.900-101.460 114.077  0.00 97.00      PROA   
ATOM   2558  O   VAL P 163     -25.357-102.152 113.174  0.00 97.00      PROA   
ATOM   2559  N   THR P 164     -24.162-102.005 115.066  0.00 97.00      PROA   
ATOM   2560  HN  THR P 164     -23.787-101.423 115.787  0.00 97.00      PROA   
ATOM   2561  CA  THR P 164     -23.869-103.430 115.115  0.00 97.00      PROA   
ATOM   2562  HA  THR P 164     -24.320-103.936 114.276  0.00 97.00      PROA   
ATOM   2563  CB  THR P 164     -22.378-103.740 115.062  0.00 97.00      PROA   
ATOM   2564  HB  THR P 164     -21.863-103.375 115.978  0.00 97.00      PROA   
ATOM   2565  OG1 THR P 164     -21.777-103.096 113.946  0.00 97.00      PROA   
ATOM   2566  HG1 THR P 164     -22.155-102.217 113.897  0.00 97.00      PROA   
ATOM   2567  CG2 THR P 164     -22.144-105.252 114.879  0.00 97.00      PROA   
ATOM   2568 HG21 THR P 164     -22.601-105.586 113.922  0.00 97.00      PROA   
ATOM   2569 HG22 THR P 164     -22.581-105.847 115.704  0.00 97.00      PROA   
ATOM   2570 HG23 THR P 164     -21.053-105.461 114.826  0.00 97.00      PROA   
ATOM   2571  C   THR P 164     -24.474-103.969 116.396  0.00 97.00      PROA   
ATOM   2572  O   THR P 164     -24.052-103.597 117.483  0.00 97.00      PROA   
ATOM   2573  N   VAL P 165     -25.493-104.859 116.305  0.00 97.00      PROA   
ATOM   2574  HN  VAL P 165     -25.830-105.113 115.398  0.00 97.00      PROA   
ATOM   2575  CA  VAL P 165     -26.231-105.421 117.440  0.00 97.00      PROA   
ATOM   2576  HA  VAL P 165     -26.240-104.666 118.211  0.00 97.00      PROA   
ATOM   2577  CB  VAL P 165     -27.697-105.688 117.061  0.00 97.00      PROA   
ATOM   2578  HB  VAL P 165     -27.733-106.434 116.237  0.00 97.00      PROA   
ATOM   2579  CG1 VAL P 165     -28.572-106.199 118.229  0.00 97.00      PROA   
ATOM   2580 HG11 VAL P 165     -28.394-105.595 119.143  0.00 97.00      PROA   
ATOM   2581 HG12 VAL P 165     -28.381-107.268 118.447  0.00 97.00      PROA   
ATOM   2582 HG13 VAL P 165     -29.645-106.111 117.965  0.00 97.00      PROA   
ATOM   2583  CG2 VAL P 165     -28.316-104.362 116.565  0.00 97.00      PROA   
ATOM   2584 HG21 VAL P 165     -27.808-103.971 115.662  0.00 97.00      PROA   
ATOM   2585 HG22 VAL P 165     -28.259-103.597 117.369  0.00 97.00      PROA   
ATOM   2586 HG23 VAL P 165     -29.386-104.521 116.314  0.00 97.00      PROA   
ATOM   2587  C   VAL P 165     -25.499-106.667 117.977  0.00 97.00      PROA   
ATOM   2588  O   VAL P 165     -24.480-107.061 117.420  0.00 97.00      PROA   
ATOM   2589  N   LYS P 166     -25.955-107.317 119.084  0.00 97.00      PROA   
ATOM   2590  HN  LYS P 166     -26.756-106.988 119.581  0.00 97.00      PROA   
ATOM   2591  CA  LYS P 166     -25.470-108.621 119.509  0.00 97.00      PROA   
ATOM   2592  HA  LYS P 166     -25.064-109.163 118.666  0.00 97.00      PROA   
ATOM   2593  CB  LYS P 166     -24.505-108.620 120.741  0.00 97.00      PROA   
ATOM   2594  HB1 LYS P 166     -24.075-109.638 120.870  0.00 97.00      PROA   
ATOM   2595  HB2 LYS P 166     -25.087-108.389 121.663  0.00 97.00      PROA   
ATOM   2596  CG  LYS P 166     -23.376-107.571 120.740  0.00 97.00      PROA   
ATOM   2597  HG1 LYS P 166     -22.889-107.578 121.742  0.00 97.00      PROA   
ATOM   2598  HG2 LYS P 166     -23.876-106.585 120.648  0.00 97.00      PROA   
ATOM   2599  CD  LYS P 166     -22.282-107.796 119.673  0.00 97.00      PROA   
ATOM   2600  HD1 LYS P 166     -22.732-108.315 118.798  0.00 97.00      PROA   
ATOM   2601  HD2 LYS P 166     -21.515-108.485 120.089  0.00 97.00      PROA   
ATOM   2602  CE  LYS P 166     -21.574-106.522 119.174  0.00 97.00      PROA   
ATOM   2603  HE1 LYS P 166     -20.977-106.752 118.264  0.00 97.00      PROA   
ATOM   2604  HE2 LYS P 166     -20.916-106.082 119.950  0.00 97.00      PROA   
ATOM   2605  NZ  LYS P 166     -22.590-105.526 118.804  0.00 97.00      PROA   
ATOM   2606  HZ1 LYS P 166     -23.057-105.146 119.652  0.00 97.00      PROA   
ATOM   2607  HZ2 LYS P 166     -23.313-106.039 118.253  0.00 97.00      PROA   
ATOM   2608  HZ3 LYS P 166     -22.237-104.743 118.223  0.00 97.00      PROA   
ATOM   2609  C   LYS P 166     -26.699-109.332 120.009  0.00 97.00      PROA   
ATOM   2610  O   LYS P 166     -27.599-108.694 120.545  0.00 97.00      PROA   
ATOM   2611  N   GLU P 167     -26.704-110.683 119.918  0.00  0.00      PROA   
ATOM   2612  HN  GLU P 167     -25.975-111.174 119.448  0.00  0.00      PROA   
ATOM   2613  CA  GLU P 167     -27.656-111.514 120.618  0.00  0.00      PROA   
ATOM   2614  HA  GLU P 167     -28.468-110.906 120.990  0.00  0.00      PROA   
ATOM   2615  CB  GLU P 167     -28.248-112.657 119.745  0.00  0.00      PROA   
ATOM   2616  HB1 GLU P 167     -28.600-112.213 118.789  0.00  0.00      PROA   
ATOM   2617  HB2 GLU P 167     -29.144-113.045 120.282  0.00  0.00      PROA   
ATOM   2618  CG  GLU P 167     -27.308-113.847 119.451  0.00  0.00      PROA   
ATOM   2619  HG1 GLU P 167     -26.975-114.324 120.395  0.00  0.00      PROA   
ATOM   2620  HG2 GLU P 167     -26.412-113.490 118.902  0.00  0.00      PROA   
ATOM   2621  CD  GLU P 167     -28.037-114.918 118.635  0.00  0.00      PROA   
ATOM   2622  OE1 GLU P 167     -29.111-115.387 119.098  0.00  0.00      PROA   
ATOM   2623  OE2 GLU P 167     -27.520-115.295 117.550  0.00  0.00      PROA   
ATOM   2624  C   GLU P 167     -26.897-112.095 121.783  0.00  0.00      PROA   
ATOM   2625  O   GLU P 167     -25.666-112.132 121.780  0.00  0.00      PROA   
ATOM   2626  N   LEU P 168     -27.636-112.569 122.816  0.00  0.00      PROA   
ATOM   2627  HN  LEU P 168     -28.630-112.492 122.817  0.00  0.00      PROA   
ATOM   2628  CA  LEU P 168     -27.078-113.307 123.927  0.00  0.00      PROA   
ATOM   2629  HA  LEU P 168     -26.054-112.998 124.080  0.00  0.00      PROA   
ATOM   2630  CB  LEU P 168     -27.859-113.188 125.268  0.00  0.00      PROA   
ATOM   2631  HB1 LEU P 168     -27.368-113.856 126.015  0.00  0.00      PROA   
ATOM   2632  HB2 LEU P 168     -28.902-113.548 125.130  0.00  0.00      PROA   
ATOM   2633  CG  LEU P 168     -27.916-111.781 125.921  0.00  0.00      PROA   
ATOM   2634  HG  LEU P 168     -28.261-111.946 126.971  0.00  0.00      PROA   
ATOM   2635  CD1 LEU P 168     -26.532-111.108 126.014  0.00  0.00      PROA   
ATOM   2636 HD11 LEU P 168     -26.148-110.867 125.000  0.00  0.00      PROA   
ATOM   2637 HD12 LEU P 168     -25.811-111.782 126.519  0.00  0.00      PROA   
ATOM   2638 HD13 LEU P 168     -26.602-110.164 126.596  0.00  0.00      PROA   
ATOM   2639  CD2 LEU P 168     -28.967-110.854 125.281  0.00  0.00      PROA   
ATOM   2640 HD21 LEU P 168     -29.957-111.354 125.246  0.00  0.00      PROA   
ATOM   2641 HD22 LEU P 168     -28.667-110.586 124.249  0.00  0.00      PROA   
ATOM   2642 HD23 LEU P 168     -29.065-109.917 125.869  0.00  0.00      PROA   
ATOM   2643  C   LEU P 168     -27.079-114.757 123.532  0.00  0.00      PROA   
ATOM   2644  O   LEU P 168     -27.937-115.202 122.771  0.00  0.00      PROA   
ATOM   2645  N   PHE P 169     -26.096-115.522 124.056  0.00  0.00      PROA   
ATOM   2646  HN  PHE P 169     -25.405-115.140 124.664  0.00  0.00      PROA   
ATOM   2647  CA  PHE P 169     -25.985-116.936 123.799  0.00  0.00      PROA   
ATOM   2648  HA  PHE P 169     -27.001-117.307 123.848  0.00  0.00      PROA   
ATOM   2649  CB  PHE P 169     -25.501-117.401 122.382  0.00  0.00      PROA   
ATOM   2650  HB1 PHE P 169     -26.292-117.127 121.650  0.00  0.00      PROA   
ATOM   2651  HB2 PHE P 169     -25.409-118.509 122.359  0.00  0.00      PROA   
ATOM   2652  CG  PHE P 169     -24.221-116.784 121.873  0.00  0.00      PROA   
ATOM   2653  CD1 PHE P 169     -24.191-115.463 121.389  0.00  0.00      PROA   
ATOM   2654  HD1 PHE P 169     -25.090-114.868 121.401  0.00  0.00      PROA   
ATOM   2655  CE1 PHE P 169     -23.004-114.903 120.903  0.00  0.00      PROA   
ATOM   2656  HE1 PHE P 169     -22.995-113.884 120.544  0.00  0.00      PROA   
ATOM   2657  CZ  PHE P 169     -21.830-115.666 120.880  0.00  0.00      PROA   
ATOM   2658  HZ  PHE P 169     -20.914-115.234 120.507  0.00  0.00      PROA   
ATOM   2659  CD2 PHE P 169     -23.038-117.547 121.820  0.00  0.00      PROA   
ATOM   2660  HD2 PHE P 169     -23.042-118.568 122.173  0.00  0.00      PROA   
ATOM   2661  CE2 PHE P 169     -21.848-116.989 121.335  0.00  0.00      PROA   
ATOM   2662  HE2 PHE P 169     -20.944-117.581 121.313  0.00  0.00      PROA   
ATOM   2663  C   PHE P 169     -25.299-117.644 124.951  0.00  0.00      PROA   
ATOM   2664  O   PHE P 169     -25.945-118.557 125.466  0.00  0.00      PROA   
ATOM   2665  N   PRO P 170     -24.079-117.378 125.442  0.00  0.00      PROA   
ATOM   2666  CD  PRO P 170     -23.228-116.224 125.126  0.00  0.00      PROA   
ATOM   2667  HD1 PRO P 170     -23.549-115.365 125.754  0.00  0.00      PROA   
ATOM   2668  HD2 PRO P 170     -23.293-115.941 124.063  0.00  0.00      PROA   
ATOM   2669  CA  PRO P 170     -23.382-118.310 126.310  0.00  0.00      PROA   
ATOM   2670  HA  PRO P 170     -23.762-119.320 126.240  0.00  0.00      PROA   
ATOM   2671  CB  PRO P 170     -21.945-118.160 125.793  0.00  0.00      PROA   
ATOM   2672  HB1 PRO P 170     -21.858-118.723 124.837  0.00  0.00      PROA   
ATOM   2673  HB2 PRO P 170     -21.169-118.534 126.490  0.00  0.00      PROA   
ATOM   2674  CG  PRO P 170     -21.801-116.661 125.490  0.00  0.00      PROA   
ATOM   2675  HG1 PRO P 170     -21.464-116.127 126.405  0.00  0.00      PROA   
ATOM   2676  HG2 PRO P 170     -21.082-116.473 124.668  0.00  0.00      PROA   
ATOM   2677  C   PRO P 170     -23.493-117.805 127.733  0.00  0.00      PROA   
ATOM   2678  O   PRO P 170     -22.570-118.025 128.518  0.00  0.00      PROA   
ATOM   2679  N   ALA P 171     -24.626-117.143 128.082  0.00  0.00      PROA   
ATOM   2680  HN  ALA P 171     -25.353-117.005 127.414  0.00  0.00      PROA   
ATOM   2681  CA  ALA P 171     -24.896-116.583 129.387  0.00  0.00      PROA   
ATOM   2682  HA  ALA P 171     -24.071-115.919 129.588  0.00  0.00      PROA   
ATOM   2683  CB  ALA P 171     -26.211-115.777 129.410  0.00  0.00      PROA   
ATOM   2684  HB1 ALA P 171     -27.079-116.432 129.182  0.00  0.00      PROA   
ATOM   2685  HB2 ALA P 171     -26.171-114.974 128.644  0.00  0.00      PROA   
ATOM   2686  HB3 ALA P 171     -26.375-115.303 130.401  0.00  0.00      PROA   
ATOM   2687  C   ALA P 171     -24.966-117.662 130.447  0.00  0.00      PROA   
ATOM   2688  O   ALA P 171     -25.411-118.765 130.132  0.00  0.00      PROA   
ATOM   2689  N   PRO P 172     -24.543-117.428 131.690  0.00  0.00      PROA   
ATOM   2690  CD  PRO P 172     -23.930-116.178 132.145  0.00  0.00      PROA   
ATOM   2691  HD1 PRO P 172     -24.612-115.318 131.972  0.00  0.00      PROA   
ATOM   2692  HD2 PRO P 172     -22.974-116.030 131.598  0.00  0.00      PROA   
ATOM   2693  CA  PRO P 172     -24.417-118.484 132.677  0.00  0.00      PROA   
ATOM   2694  HA  PRO P 172     -24.011-119.376 132.220  0.00  0.00      PROA   
ATOM   2695  CB  PRO P 172     -23.483-117.902 133.751  0.00  0.00      PROA   
ATOM   2696  HB1 PRO P 172     -22.433-118.157 133.483  0.00  0.00      PROA   
ATOM   2697  HB2 PRO P 172     -23.685-118.281 134.773  0.00  0.00      PROA   
ATOM   2698  CG  PRO P 172     -23.659-116.384 133.638  0.00  0.00      PROA   
ATOM   2699  HG1 PRO P 172     -24.547-116.065 134.227  0.00  0.00      PROA   
ATOM   2700  HG2 PRO P 172     -22.766-115.833 133.986  0.00  0.00      PROA   
ATOM   2701  C   PRO P 172     -25.776-118.786 133.252  0.00  0.00      PROA   
ATOM   2702  O   PRO P 172     -26.513-117.858 133.584  0.00  0.00      PROA   
ATOM   2703  N   VAL P 173     -26.123-120.089 133.356  0.00 97.00      PROA   
ATOM   2704  HN  VAL P 173     -25.504-120.812 133.054  0.00 97.00      PROA   
ATOM   2705  CA  VAL P 173     -27.371-120.530 133.931  0.00 97.00      PROA   
ATOM   2706  HA  VAL P 173     -28.103-119.746 133.795  0.00 97.00      PROA   
ATOM   2707  CB  VAL P 173     -27.930-121.787 133.267  0.00 97.00      PROA   
ATOM   2708  HB  VAL P 173     -28.868-122.098 133.783  0.00 97.00      PROA   
ATOM   2709  CG1 VAL P 173     -28.290-121.447 131.805  0.00 97.00      PROA   
ATOM   2710 HG11 VAL P 173     -27.383-121.163 131.232  0.00 97.00      PROA   
ATOM   2711 HG12 VAL P 173     -29.011-120.605 131.763  0.00 97.00      PROA   
ATOM   2712 HG13 VAL P 173     -28.747-122.331 131.310  0.00 97.00      PROA   
ATOM   2713  CG2 VAL P 173     -26.926-122.959 133.330  0.00 97.00      PROA   
ATOM   2714 HG21 VAL P 173     -26.661-123.204 134.377  0.00 97.00      PROA   
ATOM   2715 HG22 VAL P 173     -25.995-122.719 132.775  0.00 97.00      PROA   
ATOM   2716 HG23 VAL P 173     -27.374-123.864 132.866  0.00 97.00      PROA   
ATOM   2717  C   VAL P 173     -27.204-120.720 135.423  0.00 97.00      PROA   
ATOM   2718  O   VAL P 173     -26.104-120.937 135.921  0.00 97.00      PROA   
ATOM   2719  N   LEU P 174     -28.319-120.630 136.180  0.00 97.00      PROA   
ATOM   2720  HN  LEU P 174     -29.199-120.410 135.769  0.00 97.00      PROA   
ATOM   2721  CA  LEU P 174     -28.328-120.866 137.605  0.00 97.00      PROA   
ATOM   2722  HA  LEU P 174     -27.321-120.863 137.996  0.00 97.00      PROA   
ATOM   2723  CB  LEU P 174     -29.136-119.758 138.328  0.00 97.00      PROA   
ATOM   2724  HB1 LEU P 174     -30.210-119.801 138.051  0.00 97.00      PROA   
ATOM   2725  HB2 LEU P 174     -28.741-118.790 137.936  0.00 97.00      PROA   
ATOM   2726  CG  LEU P 174     -28.998-119.685 139.868  0.00 97.00      PROA   
ATOM   2727  HG  LEU P 174     -27.914-119.753 140.123  0.00 97.00      PROA   
ATOM   2728  CD1 LEU P 174     -29.508-118.320 140.365  0.00 97.00      PROA   
ATOM   2729 HD11 LEU P 174     -30.582-118.197 140.110  0.00 97.00      PROA   
ATOM   2730 HD12 LEU P 174     -28.935-117.494 139.896  0.00 97.00      PROA   
ATOM   2731 HD13 LEU P 174     -29.399-118.251 141.466  0.00 97.00      PROA   
ATOM   2732  CD2 LEU P 174     -29.729-120.809 140.622  0.00 97.00      PROA   
ATOM   2733 HD21 LEU P 174     -29.235-121.788 140.461  0.00 97.00      PROA   
ATOM   2734 HD22 LEU P 174     -30.784-120.876 140.285  0.00 97.00      PROA   
ATOM   2735 HD23 LEU P 174     -29.723-120.596 141.710  0.00 97.00      PROA   
ATOM   2736  C   LEU P 174     -28.929-122.241 137.810  0.00 97.00      PROA   
ATOM   2737  O   LEU P 174     -30.123-122.455 137.610  0.00 97.00      PROA   
ATOM   2738  N   THR P 175     -28.091-123.224 138.215  0.00 97.00      PROA   
ATOM   2739  HN  THR P 175     -27.118-123.037 138.352  0.00 97.00      PROA   
ATOM   2740  CA  THR P 175     -28.504-124.595 138.446  0.00 97.00      PROA   
ATOM   2741  HA  THR P 175     -29.441-124.759 137.935  0.00 97.00      PROA   
ATOM   2742  CB  THR P 175     -27.548-125.646 137.890  0.00 97.00      PROA   
ATOM   2743  HB  THR P 175     -27.782-126.666 138.272  0.00 97.00      PROA   
ATOM   2744  OG1 THR P 175     -26.206-125.319 138.208  0.00 97.00      PROA   
ATOM   2745  HG1 THR P 175     -25.653-125.670 137.497  0.00 97.00      PROA   
ATOM   2746  CG2 THR P 175     -27.687-125.663 136.357  0.00 97.00      PROA   
ATOM   2747 HG21 THR P 175     -27.408-124.676 135.933  0.00 97.00      PROA   
ATOM   2748 HG22 THR P 175     -28.732-125.894 136.067  0.00 97.00      PROA   
ATOM   2749 HG23 THR P 175     -27.022-126.436 135.914  0.00 97.00      PROA   
ATOM   2750  C   THR P 175     -28.772-124.815 139.919  0.00 97.00      PROA   
ATOM   2751  O   THR P 175     -27.944-124.544 140.785  0.00 97.00      PROA   
ATOM   2752  N   ALA P 176     -29.986-125.314 140.227  0.00 97.00      PROA   
ATOM   2753  HN  ALA P 176     -30.652-125.493 139.509  0.00 97.00      PROA   
ATOM   2754  CA  ALA P 176     -30.421-125.634 141.564  0.00 97.00      PROA   
ATOM   2755  HA  ALA P 176     -29.594-125.549 142.258  0.00 97.00      PROA   
ATOM   2756  CB  ALA P 176     -31.567-124.704 142.010  0.00 97.00      PROA   
ATOM   2757  HB1 ALA P 176     -32.432-124.780 141.316  0.00 97.00      PROA   
ATOM   2758  HB2 ALA P 176     -31.211-123.649 141.995  0.00 97.00      PROA   
ATOM   2759  HB3 ALA P 176     -31.906-124.941 143.039  0.00 97.00      PROA   
ATOM   2760  C   ALA P 176     -30.868-127.080 141.532  0.00 97.00      PROA   
ATOM   2761  O   ALA P 176     -31.404-127.548 140.529  0.00 97.00      PROA   
ATOM   2762  N   SER P 177     -30.616-127.856 142.614  0.00 97.00      PROA   
ATOM   2763  HN  SER P 177     -30.169-127.489 143.428  0.00 97.00      PROA   
ATOM   2764  CA  SER P 177     -30.759-129.303 142.573  0.00 97.00      PROA   
ATOM   2765  HA  SER P 177     -30.644-129.645 141.552  0.00 97.00      PROA   
ATOM   2766  CB  SER P 177     -29.645-129.980 143.415  0.00 97.00      PROA   
ATOM   2767  HB1 SER P 177     -28.666-129.699 142.969  0.00 97.00      PROA   
ATOM   2768  HB2 SER P 177     -29.724-131.088 143.380  0.00 97.00      PROA   
ATOM   2769  OG  SER P 177     -29.650-129.536 144.771  0.00 97.00      PROA   
ATOM   2770  HG1 SER P 177     -30.360-130.009 145.214  0.00 97.00      PROA   
ATOM   2771  C   SER P 177     -32.102-129.816 143.054  0.00 97.00      PROA   
ATOM   2772  O   SER P 177     -32.327-131.026 143.055  0.00 97.00      PROA   
ATOM   2773  N   VAL P 178     -33.035-128.921 143.452  0.00 97.00      PROA   
ATOM   2774  HN  VAL P 178     -32.839-127.946 143.432  0.00 97.00      PROA   
ATOM   2775  CA  VAL P 178     -34.373-129.301 143.871  0.00 97.00      PROA   
ATOM   2776  HA  VAL P 178     -34.646-130.237 143.402  0.00 97.00      PROA   
ATOM   2777  CB  VAL P 178     -34.544-129.420 145.394  0.00 97.00      PROA   
ATOM   2778  HB  VAL P 178     -34.351-128.432 145.873  0.00 97.00      PROA   
ATOM   2779  CG1 VAL P 178     -35.974-129.881 145.746  0.00 97.00      PROA   
ATOM   2780 HG11 VAL P 178     -36.212-130.835 145.230  0.00 97.00      PROA   
ATOM   2781 HG12 VAL P 178     -36.726-129.123 145.459  0.00 97.00      PROA   
ATOM   2782 HG13 VAL P 178     -36.064-130.044 146.840  0.00 97.00      PROA   
ATOM   2783  CG2 VAL P 178     -33.537-130.434 145.979  0.00 97.00      PROA   
ATOM   2784 HG21 VAL P 178     -32.494-130.082 145.856  0.00 97.00      PROA   
ATOM   2785 HG22 VAL P 178     -33.649-131.418 145.475  0.00 97.00      PROA   
ATOM   2786 HG23 VAL P 178     -33.728-130.576 147.065  0.00 97.00      PROA   
ATOM   2787  C   VAL P 178     -35.295-128.218 143.344  0.00 97.00      PROA   
ATOM   2788  O   VAL P 178     -35.003-127.030 143.472  0.00 97.00      PROA   
ATOM   2789  N   THR P 179     -36.438-128.604 142.720  0.00 97.00      PROA   
ATOM   2790  HN  THR P 179     -36.643-129.568 142.569  0.00 97.00      PROA   
ATOM   2791  CA  THR P 179     -37.510-127.700 142.328  0.00 97.00      PROA   
ATOM   2792  HA  THR P 179     -37.062-126.885 141.773  0.00 97.00      PROA   
ATOM   2793  CB  THR P 179     -38.556-128.365 141.440  0.00 97.00      PROA   
ATOM   2794  HB  THR P 179     -39.454-127.715 141.301  0.00 97.00      PROA   
ATOM   2795  OG1 THR P 179     -38.964-129.616 141.984  0.00 97.00      PROA   
ATOM   2796  HG1 THR P 179     -39.375-129.410 142.826  0.00 97.00      PROA   
ATOM   2797  CG2 THR P 179     -37.948-128.629 140.053  0.00 97.00      PROA   
ATOM   2798 HG21 THR P 179     -37.066-129.297 140.134  0.00 97.00      PROA   
ATOM   2799 HG22 THR P 179     -37.638-127.676 139.578  0.00 97.00      PROA   
ATOM   2800 HG23 THR P 179     -38.702-129.121 139.401  0.00 97.00      PROA   
ATOM   2801  C   THR P 179     -38.243-127.094 143.511  0.00 97.00      PROA   
ATOM   2802  O   THR P 179     -38.499-127.759 144.510  0.00 97.00      PROA   
ATOM   2803  N   SER P 180     -38.661-125.816 143.390  0.00 97.00      PROA   
ATOM   2804  HN  SER P 180     -38.439-125.261 142.591  0.00 97.00      PROA   
ATOM   2805  CA  SER P 180     -39.586-125.161 144.290  0.00 97.00      PROA   
ATOM   2806  HA  SER P 180     -39.165-125.265 145.277  0.00 97.00      PROA   
ATOM   2807  CB  SER P 180     -39.673-123.653 143.964  0.00 97.00      PROA   
ATOM   2808  HB1 SER P 180     -38.726-123.167 144.283  0.00 97.00      PROA   
ATOM   2809  HB2 SER P 180     -40.507-123.152 144.492  0.00 97.00      PROA   
ATOM   2810  OG  SER P 180     -39.811-123.444 142.564  0.00 97.00      PROA   
ATOM   2811  HG1 SER P 180     -39.965-122.495 142.464  0.00 97.00      PROA   
ATOM   2812  C   SER P 180     -40.971-125.807 144.328  0.00 97.00      PROA   
ATOM   2813  O   SER P 180     -41.371-126.428 143.343  0.00 97.00      PROA   
ATOM   2814  N   PRO P 181     -41.744-125.743 145.416  0.00 97.00      PROA   
ATOM   2815  CD  PRO P 181     -43.140-126.187 145.336  0.00 97.00      PROA   
ATOM   2816  HD1 PRO P 181     -43.188-127.280 145.139  0.00 97.00      PROA   
ATOM   2817  HD2 PRO P 181     -43.664-125.633 144.523  0.00 97.00      PROA   
ATOM   2818  CA  PRO P 181     -41.496-124.941 146.609  0.00 97.00      PROA   
ATOM   2819  HA  PRO P 181     -40.986-124.027 146.359  0.00 97.00      PROA   
ATOM   2820  CB  PRO P 181     -42.905-124.638 147.143  0.00 97.00      PROA   
ATOM   2821  HB1 PRO P 181     -43.289-123.719 146.642  0.00 97.00      PROA   
ATOM   2822  HB2 PRO P 181     -42.937-124.485 148.239  0.00 97.00      PROA   
ATOM   2823  CG  PRO P 181     -43.753-125.833 146.692  0.00 97.00      PROA   
ATOM   2824  HG1 PRO P 181     -43.602-126.679 147.397  0.00 97.00      PROA   
ATOM   2825  HG2 PRO P 181     -44.834-125.596 146.631  0.00 97.00      PROA   
ATOM   2826  C   PRO P 181     -40.666-125.696 147.638  0.00 97.00      PROA   
ATOM   2827  O   PRO P 181     -41.061-126.769 148.091  0.00 97.00      PROA   
ATOM   2828  N   LEU P 182     -39.503-125.133 148.039  0.00 97.00      PROA   
ATOM   2829  HN  LEU P 182     -39.229-124.244 147.675  0.00 97.00      PROA   
ATOM   2830  CA  LEU P 182     -38.634-125.686 149.062  0.00 97.00      PROA   
ATOM   2831  HA  LEU P 182     -38.525-126.740 148.852  0.00 97.00      PROA   
ATOM   2832  CB  LEU P 182     -37.221-125.033 149.097  0.00 97.00      PROA   
ATOM   2833  HB1 LEU P 182     -36.623-125.559 149.875  0.00 97.00      PROA   
ATOM   2834  HB2 LEU P 182     -37.309-123.972 149.407  0.00 97.00      PROA   
ATOM   2835  CG  LEU P 182     -36.388-125.080 147.783  0.00 97.00      PROA   
ATOM   2836  HG  LEU P 182     -35.323-124.931 148.091  0.00 97.00      PROA   
ATOM   2837  CD1 LEU P 182     -36.462-126.439 147.064  0.00 97.00      PROA   
ATOM   2838 HD11 LEU P 182     -37.492-126.628 146.696  0.00 97.00      PROA   
ATOM   2839 HD12 LEU P 182     -36.171-127.261 147.749  0.00 97.00      PROA   
ATOM   2840 HD13 LEU P 182     -35.781-126.448 146.187  0.00 97.00      PROA   
ATOM   2841  CD2 LEU P 182     -36.705-123.927 146.808  0.00 97.00      PROA   
ATOM   2842 HD21 LEU P 182     -36.613-122.945 147.317  0.00 97.00      PROA   
ATOM   2843 HD22 LEU P 182     -37.732-124.021 146.407  0.00 97.00      PROA   
ATOM   2844 HD23 LEU P 182     -36.001-123.950 145.950  0.00 97.00      PROA   
ATOM   2845  C   LEU P 182     -39.262-125.567 150.440  0.00 97.00      PROA   
ATOM   2846  O   LEU P 182     -39.987-124.624 150.720  0.00 97.00      PROA   
ATOM   2847  N   LEU P 183     -39.012-126.523 151.358  0.00 97.00      PROA   
ATOM   2848  HN  LEU P 183     -38.452-127.318 151.142  0.00 97.00      PROA   
ATOM   2849  CA  LEU P 183     -39.471-126.406 152.731  0.00 97.00      PROA   
ATOM   2850  HA  LEU P 183     -40.495-126.061 152.710  0.00 97.00      PROA   
ATOM   2851  CB  LEU P 183     -39.448-127.759 153.482  0.00 97.00      PROA   
ATOM   2852  HB1 LEU P 183     -39.783-127.605 154.532  0.00 97.00      PROA   
ATOM   2853  HB2 LEU P 183     -38.404-128.140 153.508  0.00 97.00      PROA   
ATOM   2854  CG  LEU P 183     -40.355-128.854 152.867  0.00 97.00      PROA   
ATOM   2855  HG  LEU P 183     -40.003-129.066 151.830  0.00 97.00      PROA   
ATOM   2856  CD1 LEU P 183     -40.234-130.158 153.674  0.00 97.00      PROA   
ATOM   2857 HD11 LEU P 183     -40.580-129.992 154.717  0.00 97.00      PROA   
ATOM   2858 HD12 LEU P 183     -39.179-130.501 153.702  0.00 97.00      PROA   
ATOM   2859 HD13 LEU P 183     -40.858-130.955 153.218  0.00 97.00      PROA   
ATOM   2860  CD2 LEU P 183     -41.830-128.416 152.781  0.00 97.00      PROA   
ATOM   2861 HD21 LEU P 183     -41.947-127.553 152.094  0.00 97.00      PROA   
ATOM   2862 HD22 LEU P 183     -42.202-128.125 153.787  0.00 97.00      PROA   
ATOM   2863 HD23 LEU P 183     -42.457-129.249 152.398  0.00 97.00      PROA   
ATOM   2864  C   LEU P 183     -38.677-125.379 153.524  0.00 97.00      PROA   
ATOM   2865  O   LEU P 183     -37.462-125.262 153.385  0.00 97.00      PROA   
ATOM   2866  N   GLU P 184     -39.361-124.606 154.401  0.00 97.00      PROA   
ATOM   2867  HN  GLU P 184     -40.360-124.638 154.419  0.00 97.00      PROA   
ATOM   2868  CA  GLU P 184     -38.746-123.672 155.326  0.00 97.00      PROA   
ATOM   2869  HA  GLU P 184     -38.167-122.986 154.725  0.00 97.00      PROA   
ATOM   2870  CB  GLU P 184     -39.834-122.825 156.055  0.00 97.00      PROA   
ATOM   2871  HB1 GLU P 184     -40.574-123.534 156.488  0.00 97.00      PROA   
ATOM   2872  HB2 GLU P 184     -40.351-122.232 155.266  0.00 97.00      PROA   
ATOM   2873  CG  GLU P 184     -39.342-121.881 157.174  0.00 97.00      PROA   
ATOM   2874  HG1 GLU P 184     -38.476-121.300 156.813  0.00 97.00      PROA   
ATOM   2875  HG2 GLU P 184     -39.022-122.470 158.057  0.00 97.00      PROA   
ATOM   2876  CD  GLU P 184     -40.385-120.852 157.616  0.00 97.00      PROA   
ATOM   2877  OE1 GLU P 184     -40.856-120.052 156.771  0.00 97.00      PROA   
ATOM   2878  OE2 GLU P 184     -40.679-120.810 158.837  0.00 97.00      PROA   
ATOM   2879  C   GLU P 184     -37.767-124.356 156.281  0.00 97.00      PROA   
ATOM   2880  O   GLU P 184     -38.071-125.384 156.882  0.00 97.00      PROA   
ATOM   2881  N   GLY P 185     -36.539-123.797 156.394  0.00 97.00      PROA   
ATOM   2882  HN  GLY P 185     -36.390-122.911 155.955  0.00 97.00      PROA   
ATOM   2883  CA  GLY P 185     -35.434-124.337 157.172  0.00 97.00      PROA   
ATOM   2884  HA1 GLY P 185     -35.759-125.222 157.701  0.00 97.00      PROA   
ATOM   2885  HA2 GLY P 185     -35.101-123.568 157.846  0.00 97.00      PROA   
ATOM   2886  C   GLY P 185     -34.229-124.736 156.359  0.00 97.00      PROA   
ATOM   2887  O   GLY P 185     -33.140-124.858 156.915  0.00 97.00      PROA   
ATOM   2888  N   THR P 186     -34.356-124.959 155.032  0.00 97.00      PROA   
ATOM   2889  HN  THR P 186     -35.238-124.858 154.575  0.00 97.00      PROA   
ATOM   2890  CA  THR P 186     -33.270-125.542 154.246  0.00 97.00      PROA   
ATOM   2891  HA  THR P 186     -32.894-126.371 154.822  0.00 97.00      PROA   
ATOM   2892  CB  THR P 186     -33.728-126.137 152.915  0.00 97.00      PROA   
ATOM   2893  HB  THR P 186     -32.854-126.522 152.336  0.00 97.00      PROA   
ATOM   2894  OG1 THR P 186     -34.429-125.187 152.119  0.00 97.00      PROA   
ATOM   2895  HG1 THR P 186     -33.889-124.392 152.131  0.00 97.00      PROA   
ATOM   2896  CG2 THR P 186     -34.674-127.321 153.176  0.00 97.00      PROA   
ATOM   2897 HG21 THR P 186     -35.592-126.980 153.697  0.00 97.00      PROA   
ATOM   2898 HG22 THR P 186     -34.176-128.094 153.797  0.00 97.00      PROA   
ATOM   2899 HG23 THR P 186     -34.975-127.778 152.210  0.00 97.00      PROA   
ATOM   2900  C   THR P 186     -32.113-124.588 153.925  0.00 97.00      PROA   
ATOM   2901  O   THR P 186     -32.379-123.575 153.286  0.00 97.00      PROA   
ATOM   2902  N   PRO P 187     -30.830-124.809 154.241  0.00 97.00      PROA   
ATOM   2903  CD  PRO P 187     -30.359-125.799 155.221  0.00 97.00      PROA   
ATOM   2904  HD1 PRO P 187     -30.942-126.743 155.194  0.00 97.00      PROA   
ATOM   2905  HD2 PRO P 187     -30.417-125.346 156.236  0.00 97.00      PROA   
ATOM   2906  CA  PRO P 187     -29.722-124.293 153.427  0.00 97.00      PROA   
ATOM   2907  HA  PRO P 187     -29.795-123.215 153.388  0.00 97.00      PROA   
ATOM   2908  CB  PRO P 187     -28.466-124.768 154.171  0.00 97.00      PROA   
ATOM   2909  HB1 PRO P 187     -28.220-124.029 154.966  0.00 97.00      PROA   
ATOM   2910  HB2 PRO P 187     -27.580-124.886 153.517  0.00 97.00      PROA   
ATOM   2911  CG  PRO P 187     -28.901-126.075 154.840  0.00 97.00      PROA   
ATOM   2912  HG1 PRO P 187     -28.865-126.898 154.093  0.00 97.00      PROA   
ATOM   2913  HG2 PRO P 187     -28.275-126.341 155.715  0.00 97.00      PROA   
ATOM   2914  C   PRO P 187     -29.785-124.800 151.984  0.00 97.00      PROA   
ATOM   2915  O   PRO P 187     -30.309-125.890 151.759  0.00 97.00      PROA   
ATOM   2916  N   VAL P 188     -29.293-124.014 150.991  0.00 97.00      PROA   
ATOM   2917  HN  VAL P 188     -28.821-123.160 151.196  0.00 97.00      PROA   
ATOM   2918  CA  VAL P 188     -29.429-124.335 149.576  0.00 97.00      PROA   
ATOM   2919  HA  VAL P 188     -29.486-125.407 149.450  0.00 97.00      PROA   
ATOM   2920  CB  VAL P 188     -30.641-123.652 148.911  0.00 97.00      PROA   
ATOM   2921  HB  VAL P 188     -30.527-122.544 148.972  0.00 97.00      PROA   
ATOM   2922  CG1 VAL P 188     -30.765-124.053 147.424  0.00 97.00      PROA   
ATOM   2923 HG11 VAL P 188     -30.817-125.157 147.325  0.00 97.00      PROA   
ATOM   2924 HG12 VAL P 188     -29.910-123.677 146.829  0.00 97.00      PROA   
ATOM   2925 HG13 VAL P 188     -31.692-123.619 146.993  0.00 97.00      PROA   
ATOM   2926  CG2 VAL P 188     -31.945-124.028 149.647  0.00 97.00      PROA   
ATOM   2927 HG21 VAL P 188     -31.954-123.617 150.675  0.00 97.00      PROA   
ATOM   2928 HG22 VAL P 188     -32.055-125.132 149.698  0.00 97.00      PROA   
ATOM   2929 HG23 VAL P 188     -32.823-123.612 149.107  0.00 97.00      PROA   
ATOM   2930  C   VAL P 188     -28.165-123.835 148.905  0.00 97.00      PROA   
ATOM   2931  O   VAL P 188     -27.689-122.762 149.258  0.00 97.00      PROA   
ATOM   2932  N   THR P 189     -27.603-124.581 147.910  0.00 97.00      PROA   
ATOM   2933  HN  THR P 189     -28.013-125.445 147.632  0.00 97.00      PROA   
ATOM   2934  CA  THR P 189     -26.464-124.157 147.099  0.00 97.00      PROA   
ATOM   2935  HA  THR P 189     -26.119-123.214 147.491  0.00 97.00      PROA   
ATOM   2936  CB  THR P 189     -25.238-125.100 147.114  0.00 97.00      PROA   
ATOM   2937  HB  THR P 189     -24.646-124.901 148.037  0.00 97.00      PROA   
ATOM   2938  OG1 THR P 189     -24.363-124.977 145.991  0.00 97.00      PROA   
ATOM   2939  HG1 THR P 189     -23.836-124.180 146.119  0.00 97.00      PROA   
ATOM   2940  CG2 THR P 189     -25.699-126.565 147.116  0.00 97.00      PROA   
ATOM   2941 HG21 THR P 189     -26.323-126.763 146.219  0.00 97.00      PROA   
ATOM   2942 HG22 THR P 189     -26.270-126.812 148.032  0.00 97.00      PROA   
ATOM   2943 HG23 THR P 189     -24.810-127.232 147.073  0.00 97.00      PROA   
ATOM   2944  C   THR P 189     -26.967-123.858 145.700  0.00 97.00      PROA   
ATOM   2945  O   THR P 189     -27.805-124.577 145.161  0.00 97.00      PROA   
ATOM   2946  N   LEU P 190     -26.475-122.739 145.112  0.00 97.00      PROA   
ATOM   2947  HN  LEU P 190     -25.760-122.223 145.586  0.00 97.00      PROA   
ATOM   2948  CA  LEU P 190     -26.953-122.197 143.856  0.00 97.00      PROA   
ATOM   2949  HA  LEU P 190     -27.657-122.884 143.410  0.00 97.00      PROA   
ATOM   2950  CB  LEU P 190     -27.620-120.799 144.028  0.00 97.00      PROA   
ATOM   2951  HB1 LEU P 190     -27.891-120.421 143.017  0.00 97.00      PROA   
ATOM   2952  HB2 LEU P 190     -26.881-120.093 144.466  0.00 97.00      PROA   
ATOM   2953  CG  LEU P 190     -28.909-120.721 144.899  0.00 97.00      PROA   
ATOM   2954  HG  LEU P 190     -29.379-119.734 144.662  0.00 97.00      PROA   
ATOM   2955  CD1 LEU P 190     -29.943-121.807 144.552  0.00 97.00      PROA   
ATOM   2956 HD11 LEU P 190     -29.525-122.815 144.744  0.00 97.00      PROA   
ATOM   2957 HD12 LEU P 190     -30.241-121.748 143.487  0.00 97.00      PROA   
ATOM   2958 HD13 LEU P 190     -30.847-121.687 145.185  0.00 97.00      PROA   
ATOM   2959  CD2 LEU P 190     -28.628-120.689 146.416  0.00 97.00      PROA   
ATOM   2960 HD21 LEU P 190     -27.864-119.920 146.653  0.00 97.00      PROA   
ATOM   2961 HD22 LEU P 190     -28.258-121.670 146.772  0.00 97.00      PROA   
ATOM   2962 HD23 LEU P 190     -29.557-120.451 146.975  0.00 97.00      PROA   
ATOM   2963  C   LEU P 190     -25.793-122.048 142.884  0.00 97.00      PROA   
ATOM   2964  O   LEU P 190     -24.975-121.136 142.985  0.00 97.00      PROA   
ATOM   2965  N   SER P 191     -25.717-122.935 141.868  0.00 97.00      PROA   
ATOM   2966  HN  SER P 191     -26.412-123.644 141.755  0.00 97.00      PROA   
ATOM   2967  CA  SER P 191     -24.592-122.981 140.951  0.00 97.00      PROA   
ATOM   2968  HA  SER P 191     -23.717-122.609 141.466  0.00 97.00      PROA   
ATOM   2969  CB  SER P 191     -24.234-124.458 140.589  0.00 97.00      PROA   
ATOM   2970  HB1 SER P 191     -25.176-125.032 140.466  0.00 97.00      PROA   
ATOM   2971  HB2 SER P 191     -23.687-124.905 141.447  0.00 97.00      PROA   
ATOM   2972  OG  SER P 191     -23.451-124.621 139.408  0.00 97.00      PROA   
ATOM   2973  HG1 SER P 191     -24.082-124.600 138.680  0.00 97.00      PROA   
ATOM   2974  C   SER P 191     -24.786-122.075 139.743  0.00 97.00      PROA   
ATOM   2975  O   SER P 191     -25.477-122.413 138.791  0.00 97.00      PROA   
ATOM   2976  N   CYS P 192     -24.131-120.892 139.738  0.00 97.00      PROA   
ATOM   2977  HN  CYS P 192     -23.645-120.591 140.556  0.00 97.00      PROA   
ATOM   2978  CA  CYS P 192     -24.114-120.000 138.585  0.00 97.00      PROA   
ATOM   2979  HA  CYS P 192     -25.030-120.128 138.027  0.00 97.00      PROA   
ATOM   2980  CB  CYS P 192     -24.024-118.509 139.002  0.00 97.00      PROA   
ATOM   2981  HB1 CYS P 192     -23.922-117.876 138.094  0.00 97.00      PROA   
ATOM   2982  HB2 CYS P 192     -23.124-118.352 139.635  0.00 97.00      PROA   
ATOM   2983  SG  CYS P 192     -25.515-118.019 139.929  0.00 97.00      PROA   
ATOM   2984  C   CYS P 192     -22.957-120.373 137.672  0.00 97.00      PROA   
ATOM   2985  O   CYS P 192     -21.801-120.054 137.944  0.00 97.00      PROA   
ATOM   2986  N   GLU P 193     -23.255-121.103 136.566  0.00 97.00      PROA   
ATOM   2987  HN  GLU P 193     -24.209-121.273 136.323  0.00 97.00      PROA   
ATOM   2988  CA  GLU P 193     -22.272-121.918 135.874  0.00 97.00      PROA   
ATOM   2989  HA  GLU P 193     -21.313-121.783 136.354  0.00 97.00      PROA   
ATOM   2990  CB  GLU P 193     -22.641-123.419 136.017  0.00 97.00      PROA   
ATOM   2991  HB1 GLU P 193     -22.619-123.657 137.104  0.00 97.00      PROA   
ATOM   2992  HB2 GLU P 193     -21.854-124.032 135.525  0.00 97.00      PROA   
ATOM   2993  CG  GLU P 193     -24.036-123.797 135.469  0.00 97.00      PROA   
ATOM   2994  HG1 GLU P 193     -24.159-123.408 134.437  0.00 97.00      PROA   
ATOM   2995  HG2 GLU P 193     -24.848-123.387 136.104  0.00 97.00      PROA   
ATOM   2996  CD  GLU P 193     -24.171-125.308 135.400  0.00 97.00      PROA   
ATOM   2997  OE1 GLU P 193     -24.061-125.860 134.273  0.00 97.00      PROA   
ATOM   2998  OE2 GLU P 193     -24.329-125.948 136.471  0.00 97.00      PROA   
ATOM   2999  C   GLU P 193     -22.054-121.597 134.401  0.00 97.00      PROA   
ATOM   3000  O   GLU P 193     -22.989-121.330 133.650  0.00 97.00      PROA   
ATOM   3001  N   THR P 194     -20.770-121.641 133.948  0.00 97.00      PROA   
ATOM   3002  HN  THR P 194     -20.013-121.717 134.593  0.00 97.00      PROA   
ATOM   3003  CA  THR P 194     -20.398-121.515 132.542  0.00 97.00      PROA   
ATOM   3004  HA  THR P 194     -21.238-121.133 131.977  0.00 97.00      PROA   
ATOM   3005  CB  THR P 194     -19.197-120.583 132.310  0.00 97.00      PROA   
ATOM   3006  HB  THR P 194     -18.928-120.568 131.226  0.00 97.00      PROA   
ATOM   3007  OG1 THR P 194     -18.046-120.967 133.061  0.00 97.00      PROA   
ATOM   3008  HG1 THR P 194     -17.296-120.891 132.464  0.00 97.00      PROA   
ATOM   3009  CG2 THR P 194     -19.563-119.147 132.720  0.00 97.00      PROA   
ATOM   3010 HG21 THR P 194     -19.832-119.104 133.796  0.00 97.00      PROA   
ATOM   3011 HG22 THR P 194     -20.419-118.777 132.120  0.00 97.00      PROA   
ATOM   3012 HG23 THR P 194     -18.696-118.472 132.551  0.00 97.00      PROA   
ATOM   3013  C   THR P 194     -20.016-122.851 131.919  0.00 97.00      PROA   
ATOM   3014  O   THR P 194     -20.340-123.104 130.761  0.00 97.00      PROA   
ATOM   3015  N   LYS P 195     -19.249-123.693 132.656  0.00 97.00      PROA   
ATOM   3016  HN  LYS P 195     -19.051-123.429 133.594  0.00 97.00      PROA   
ATOM   3017  CA  LYS P 195     -18.523-124.867 132.174  0.00 97.00      PROA   
ATOM   3018  HA  LYS P 195     -18.013-125.248 133.046  0.00 97.00      PROA   
ATOM   3019  CB  LYS P 195     -19.419-126.040 131.665  0.00 97.00      PROA   
ATOM   3020  HB1 LYS P 195     -18.895-126.588 130.849  0.00 97.00      PROA   
ATOM   3021  HB2 LYS P 195     -20.355-125.636 131.223  0.00 97.00      PROA   
ATOM   3022  CG  LYS P 195     -19.773-127.120 132.711  0.00 97.00      PROA   
ATOM   3023  HG1 LYS P 195     -18.844-127.455 133.223  0.00 97.00      PROA   
ATOM   3024  HG2 LYS P 195     -20.167-127.996 132.144  0.00 97.00      PROA   
ATOM   3025  CD  LYS P 195     -20.842-126.742 133.750  0.00 97.00      PROA   
ATOM   3026  HD1 LYS P 195     -21.721-126.340 133.198  0.00 97.00      PROA   
ATOM   3027  HD2 LYS P 195     -20.466-125.937 134.417  0.00 97.00      PROA   
ATOM   3028  CE  LYS P 195     -21.278-127.967 134.579  0.00 97.00      PROA   
ATOM   3029  HE1 LYS P 195     -20.445-128.338 135.210  0.00 97.00      PROA   
ATOM   3030  HE2 LYS P 195     -21.611-128.778 133.895  0.00 97.00      PROA   
ATOM   3031  NZ  LYS P 195     -22.412-127.650 135.463  0.00 97.00      PROA   
ATOM   3032  HZ1 LYS P 195     -23.101-127.085 134.913  0.00 97.00      PROA   
ATOM   3033  HZ2 LYS P 195     -22.143-127.036 136.255  0.00 97.00      PROA   
ATOM   3034  HZ3 LYS P 195     -22.914-128.482 135.819  0.00 97.00      PROA   
ATOM   3035  C   LYS P 195     -17.382-124.589 131.190  0.00 97.00      PROA   
ATOM   3036  O   LYS P 195     -16.377-125.298 131.193  0.00 97.00      PROA   
ATOM   3037  N   LEU P 196     -17.484-123.529 130.361  0.00 97.00      PROA   
ATOM   3038  HN  LEU P 196     -18.349-123.034 130.325  0.00 97.00      PROA   
ATOM   3039  CA  LEU P 196     -16.493-123.137 129.383  0.00 97.00      PROA   
ATOM   3040  HA  LEU P 196     -15.906-124.003 129.111  0.00 97.00      PROA   
ATOM   3041  CB  LEU P 196     -17.139-122.537 128.099  0.00 97.00      PROA   
ATOM   3042  HB1 LEU P 196     -16.341-122.082 127.475  0.00 97.00      PROA   
ATOM   3043  HB2 LEU P 196     -17.845-121.729 128.392  0.00 97.00      PROA   
ATOM   3044  CG  LEU P 196     -17.877-123.520 127.148  0.00 97.00      PROA   
ATOM   3045  HG  LEU P 196     -18.156-122.919 126.247  0.00 97.00      PROA   
ATOM   3046  CD1 LEU P 196     -16.958-124.654 126.658  0.00 97.00      PROA   
ATOM   3047 HD11 LEU P 196     -16.680-125.319 127.503  0.00 97.00      PROA   
ATOM   3048 HD12 LEU P 196     -16.032-124.238 126.210  0.00 97.00      PROA   
ATOM   3049 HD13 LEU P 196     -17.480-125.264 125.891  0.00 97.00      PROA   
ATOM   3050  CD2 LEU P 196     -19.196-124.081 127.712  0.00 97.00      PROA   
ATOM   3051 HD21 LEU P 196     -19.855-123.257 128.054  0.00 97.00      PROA   
ATOM   3052 HD22 LEU P 196     -18.997-124.760 128.566  0.00 97.00      PROA   
ATOM   3053 HD23 LEU P 196     -19.729-124.662 126.930  0.00 97.00      PROA   
ATOM   3054  C   LEU P 196     -15.531-122.104 129.945  0.00 97.00      PROA   
ATOM   3055  O   LEU P 196     -15.905-121.239 130.737  0.00 97.00      PROA   
ATOM   3056  N   LEU P 197     -14.252-122.169 129.496  0.00 97.00      PROA   
ATOM   3057  HN  LEU P 197     -13.950-122.925 128.922  0.00 97.00      PROA   
ATOM   3058  CA  LEU P 197     -13.275-121.117 129.675  0.00 97.00      PROA   
ATOM   3059  HA  LEU P 197     -13.779-120.220 130.005  0.00 97.00      PROA   
ATOM   3060  CB  LEU P 197     -12.159-121.490 130.683  0.00 97.00      PROA   
ATOM   3061  HB1 LEU P 197     -11.654-122.418 130.336  0.00 97.00      PROA   
ATOM   3062  HB2 LEU P 197     -12.645-121.723 131.658  0.00 97.00      PROA   
ATOM   3063  CG  LEU P 197     -11.081-120.405 130.934  0.00 97.00      PROA   
ATOM   3064  HG  LEU P 197     -10.569-120.182 129.968  0.00 97.00      PROA   
ATOM   3065  CD1 LEU P 197     -11.678-119.091 131.471  0.00 97.00      PROA   
ATOM   3066 HD11 LEU P 197     -12.231-119.288 132.414  0.00 97.00      PROA   
ATOM   3067 HD12 LEU P 197     -12.372-118.640 130.733  0.00 97.00      PROA   
ATOM   3068 HD13 LEU P 197     -10.866-118.363 131.680  0.00 97.00      PROA   
ATOM   3069  CD2 LEU P 197     -10.005-120.929 131.901  0.00 97.00      PROA   
ATOM   3070 HD21 LEU P 197      -9.533-121.846 131.493  0.00 97.00      PROA   
ATOM   3071 HD22 LEU P 197     -10.460-121.170 132.885  0.00 97.00      PROA   
ATOM   3072 HD23 LEU P 197      -9.216-120.162 132.054  0.00 97.00      PROA   
ATOM   3073  C   LEU P 197     -12.681-120.839 128.312  0.00 97.00      PROA   
ATOM   3074  O   LEU P 197     -12.352-121.761 127.569  0.00 97.00      PROA   
ATOM   3075  N   LEU P 198     -12.563-119.541 127.947  0.00 97.00      PROA   
ATOM   3076  HN  LEU P 198     -12.806-118.814 128.582  0.00 97.00      PROA   
ATOM   3077  CA  LEU P 198     -12.063-119.074 126.673  0.00 97.00      PROA   
ATOM   3078  HA  LEU P 198     -11.515-119.866 126.178  0.00 97.00      PROA   
ATOM   3079  CB  LEU P 198     -13.149-118.474 125.725  0.00 97.00      PROA   
ATOM   3080  HB1 LEU P 198     -12.644-118.035 124.835  0.00 97.00      PROA   
ATOM   3081  HB2 LEU P 198     -13.681-117.650 126.249  0.00 97.00      PROA   
ATOM   3082  CG  LEU P 198     -14.227-119.440 125.157  0.00 97.00      PROA   
ATOM   3083  HG  LEU P 198     -14.770-118.857 124.371  0.00 97.00      PROA   
ATOM   3084  CD1 LEU P 198     -13.629-120.676 124.462  0.00 97.00      PROA   
ATOM   3085 HD11 LEU P 198     -13.124-121.331 125.201  0.00 97.00      PROA   
ATOM   3086 HD12 LEU P 198     -12.889-120.373 123.693  0.00 97.00      PROA   
ATOM   3087 HD13 LEU P 198     -14.432-121.265 123.971  0.00 97.00      PROA   
ATOM   3088  CD2 LEU P 198     -15.299-119.846 126.184  0.00 97.00      PROA   
ATOM   3089 HD21 LEU P 198     -15.659-118.958 126.742  0.00 97.00      PROA   
ATOM   3090 HD22 LEU P 198     -14.888-120.580 126.903  0.00 97.00      PROA   
ATOM   3091 HD23 LEU P 198     -16.162-120.317 125.669  0.00 97.00      PROA   
ATOM   3092  C   LEU P 198     -11.086-117.977 127.033  0.00 97.00      PROA   
ATOM   3093  O   LEU P 198     -11.040-117.539 128.181  0.00 97.00      PROA   
ATOM   3094  N   GLN P 199     -10.259-117.514 126.060  0.00 97.00      PROA   
ATOM   3095  HN  GLN P 199     -10.277-117.924 125.150  0.00 97.00      PROA   
ATOM   3096  CA  GLN P 199      -9.278-116.455 126.250  0.00 97.00      PROA   
ATOM   3097  HA  GLN P 199      -8.563-116.820 126.973  0.00 97.00      PROA   
ATOM   3098  CB  GLN P 199      -8.536-116.111 124.929  0.00 97.00      PROA   
ATOM   3099  HB1 GLN P 199      -7.770-115.333 125.148  0.00 97.00      PROA   
ATOM   3100  HB2 GLN P 199      -9.260-115.670 124.206  0.00 97.00      PROA   
ATOM   3101  CG  GLN P 199      -7.826-117.295 124.220  0.00 97.00      PROA   
ATOM   3102  HG1 GLN P 199      -7.091-116.922 123.478  0.00 97.00      PROA   
ATOM   3103  HG2 GLN P 199      -8.589-117.886 123.666  0.00 97.00      PROA   
ATOM   3104  CD  GLN P 199      -7.141-118.277 125.179  0.00 97.00      PROA   
ATOM   3105  OE1 GLN P 199      -7.590-119.418 125.337  0.00 97.00      PROA   
ATOM   3106  NE2 GLN P 199      -6.021-117.845 125.818  0.00 97.00      PROA   
ATOM   3107 HE21 GLN P 199      -5.555-118.493 126.418  0.00 97.00      PROA   
ATOM   3108 HE22 GLN P 199      -5.671-116.923 125.662  0.00 97.00      PROA   
ATOM   3109  C   GLN P 199      -9.887-115.176 126.821  0.00 97.00      PROA   
ATOM   3110  O   GLN P 199     -10.959-114.734 126.412  0.00 97.00      PROA   
ATOM   3111  N   ARG P 200      -9.214-114.578 127.829  0.00 97.00      PROA   
ATOM   3112  HN  ARG P 200      -8.322-114.900 128.133  0.00 97.00      PROA   
ATOM   3113  CA  ARG P 200      -9.830-113.597 128.686  0.00 97.00      PROA   
ATOM   3114  HA  ARG P 200     -10.642-113.103 128.174  0.00 97.00      PROA   
ATOM   3115  CB  ARG P 200     -10.328-114.329 129.959  0.00 97.00      PROA   
ATOM   3116  HB1 ARG P 200      -9.446-114.786 130.465  0.00 97.00      PROA   
ATOM   3117  HB2 ARG P 200     -10.980-115.177 129.651  0.00 97.00      PROA   
ATOM   3118  CG  ARG P 200     -11.079-113.459 130.975  0.00 97.00      PROA   
ATOM   3119  HG1 ARG P 200     -10.824-112.390 130.831  0.00 97.00      PROA   
ATOM   3120  HG2 ARG P 200     -10.692-113.739 131.976  0.00 97.00      PROA   
ATOM   3121  CD  ARG P 200     -12.609-113.592 130.965  0.00 97.00      PROA   
ATOM   3122  HD1 ARG P 200     -12.995-113.748 129.937  0.00 97.00      PROA   
ATOM   3123  HD2 ARG P 200     -13.080-112.667 131.374  0.00 97.00      PROA   
ATOM   3124  NE  ARG P 200     -12.985-114.781 131.802  0.00 97.00      PROA   
ATOM   3125  HE  ARG P 200     -12.992-115.691 131.401  0.00 97.00      PROA   
ATOM   3126  CZ  ARG P 200     -13.264-114.685 133.117  0.00 97.00      PROA   
ATOM   3127  NH1 ARG P 200     -13.216-113.520 133.775  0.00 97.00      PROA   
ATOM   3128 HH11 ARG P 200     -12.543-112.855 133.459  0.00 97.00      PROA   
ATOM   3129 HH12 ARG P 200     -13.383-113.526 134.761  0.00 97.00      PROA   
ATOM   3130  NH2 ARG P 200     -13.519-115.779 133.850  0.00 97.00      PROA   
ATOM   3131 HH21 ARG P 200     -13.370-116.678 133.453  0.00 97.00      PROA   
ATOM   3132 HH22 ARG P 200     -13.487-115.647 134.839  0.00 97.00      PROA   
ATOM   3133  C   ARG P 200      -8.746-112.607 129.072  0.00 97.00      PROA   
ATOM   3134  O   ARG P 200      -7.628-113.055 129.320  0.00 97.00      PROA   
ATOM   3135  N   PRO P 201      -8.964-111.288 129.152  0.00 97.00      PROA   
ATOM   3136  CD  PRO P 201     -10.081-110.582 128.510  0.00 97.00      PROA   
ATOM   3137  HD1 PRO P 201     -11.059-110.981 128.859  0.00 97.00      PROA   
ATOM   3138  HD2 PRO P 201      -9.996-110.692 127.406  0.00 97.00      PROA   
ATOM   3139  CA  PRO P 201      -8.018-110.381 129.792  0.00 97.00      PROA   
ATOM   3140  HA  PRO P 201      -7.004-110.617 129.496  0.00 97.00      PROA   
ATOM   3141  CB  PRO P 201      -8.431-108.988 129.273  0.00 97.00      PROA   
ATOM   3142  HB1 PRO P 201      -7.859-108.777 128.341  0.00 97.00      PROA   
ATOM   3143  HB2 PRO P 201      -8.240-108.169 129.994  0.00 97.00      PROA   
ATOM   3144  CG  PRO P 201      -9.921-109.112 128.909  0.00 97.00      PROA   
ATOM   3145  HG1 PRO P 201     -10.543-108.907 129.804  0.00 97.00      PROA   
ATOM   3146  HG2 PRO P 201     -10.222-108.415 128.103  0.00 97.00      PROA   
ATOM   3147  C   PRO P 201      -8.079-110.495 131.310  0.00 97.00      PROA   
ATOM   3148  O   PRO P 201      -7.112-110.969 131.904  0.00 97.00      PROA   
ATOM   3149  N   GLY P 202      -9.196-110.097 131.957  0.00 97.00      PROA   
ATOM   3150  HN  GLY P 202      -9.915-109.609 131.466  0.00 97.00      PROA   
ATOM   3151  CA  GLY P 202      -9.408-110.274 133.378  0.00 97.00      PROA   
ATOM   3152  HA1 GLY P 202     -10.204-109.601 133.620  0.00 97.00      PROA   
ATOM   3153  HA2 GLY P 202      -8.500-110.076 133.929  0.00 97.00      PROA   
ATOM   3154  C   GLY P 202      -9.912-111.642 133.712  0.00 97.00      PROA   
ATOM   3155  O   GLY P 202     -11.086-111.907 133.512  0.00 97.00      PROA   
ATOM   3156  N   LEU P 203      -9.043-112.526 134.244  0.00 97.00      PROA   
ATOM   3157  HN  LEU P 203      -8.101-112.232 134.385  0.00 97.00      PROA   
ATOM   3158  CA  LEU P 203      -9.309-113.924 134.556  0.00 97.00      PROA   
ATOM   3159  HA  LEU P 203      -9.683-114.370 133.651  0.00 97.00      PROA   
ATOM   3160  CB  LEU P 203      -8.001-114.691 134.911  0.00 97.00      PROA   
ATOM   3161  HB1 LEU P 203      -8.211-115.547 135.588  0.00 97.00      PROA   
ATOM   3162  HB2 LEU P 203      -7.327-113.995 135.458  0.00 97.00      PROA   
ATOM   3163  CG  LEU P 203      -7.229-115.285 133.696  0.00 97.00      PROA   
ATOM   3164  HG  LEU P 203      -6.276-115.705 134.103  0.00 97.00      PROA   
ATOM   3165  CD1 LEU P 203      -7.985-116.465 133.048  0.00 97.00      PROA   
ATOM   3166 HD11 LEU P 203      -8.941-116.120 132.602  0.00 97.00      PROA   
ATOM   3167 HD12 LEU P 203      -8.206-117.246 133.804  0.00 97.00      PROA   
ATOM   3168 HD13 LEU P 203      -7.367-116.918 132.243  0.00 97.00      PROA   
ATOM   3169  CD2 LEU P 203      -6.837-114.240 132.634  0.00 97.00      PROA   
ATOM   3170 HD21 LEU P 203      -6.265-113.411 133.098  0.00 97.00      PROA   
ATOM   3171 HD22 LEU P 203      -7.740-113.817 132.147  0.00 97.00      PROA   
ATOM   3172 HD23 LEU P 203      -6.207-114.706 131.846  0.00 97.00      PROA   
ATOM   3173  C   LEU P 203     -10.396-114.217 135.589  0.00 97.00      PROA   
ATOM   3174  O   LEU P 203     -11.077-115.233 135.475  0.00 97.00      PROA   
ATOM   3175  N   GLN P 204     -10.584-113.372 136.629  0.00 97.00      PROA   
ATOM   3176  HN  GLN P 204     -10.138-112.476 136.649  0.00 97.00      PROA   
ATOM   3177  CA  GLN P 204     -11.407-113.669 137.795  0.00 97.00      PROA   
ATOM   3178  HA  GLN P 204     -11.093-114.632 138.170  0.00 97.00      PROA   
ATOM   3179  CB  GLN P 204     -11.178-112.577 138.875  0.00 97.00      PROA   
ATOM   3180  HB1 GLN P 204     -11.616-111.619 138.518  0.00 97.00      PROA   
ATOM   3181  HB2 GLN P 204     -10.077-112.407 138.933  0.00 97.00      PROA   
ATOM   3182  CG  GLN P 204     -11.689-112.844 140.310  0.00 97.00      PROA   
ATOM   3183  HG1 GLN P 204     -12.788-112.692 140.347  0.00 97.00      PROA   
ATOM   3184  HG2 GLN P 204     -11.233-112.104 140.999  0.00 97.00      PROA   
ATOM   3185  CD  GLN P 204     -11.395-114.268 140.799  0.00 97.00      PROA   
ATOM   3186  OE1 GLN P 204     -12.108-115.231 140.504  0.00 97.00      PROA   
ATOM   3187  NE2 GLN P 204     -10.304-114.414 141.596  0.00 97.00      PROA   
ATOM   3188 HE21 GLN P 204     -10.105-115.329 141.942  0.00 97.00      PROA   
ATOM   3189 HE22 GLN P 204      -9.733-113.622 141.806  0.00 97.00      PROA   
ATOM   3190  C   GLN P 204     -12.898-113.738 137.483  0.00 97.00      PROA   
ATOM   3191  O   GLN P 204     -13.354-113.277 136.448  0.00 97.00      PROA   
ATOM   3192  N   LEU P 205     -13.721-114.315 138.384  0.00 97.00      PROA   
ATOM   3193  HN  LEU P 205     -13.350-114.776 139.189  0.00 97.00      PROA   
ATOM   3194  CA  LEU P 205     -15.144-114.058 138.379  0.00 97.00      PROA   
ATOM   3195  HA  LEU P 205     -15.363-113.231 137.720  0.00 97.00      PROA   
ATOM   3196  CB  LEU P 205     -16.011-115.264 137.940  0.00 97.00      PROA   
ATOM   3197  HB1 LEU P 205     -17.087-115.028 138.095  0.00 97.00      PROA   
ATOM   3198  HB2 LEU P 205     -15.747-116.140 138.572  0.00 97.00      PROA   
ATOM   3199  CG  LEU P 205     -15.850-115.661 136.454  0.00 97.00      PROA   
ATOM   3200  HG  LEU P 205     -14.761-115.772 136.252  0.00 97.00      PROA   
ATOM   3201  CD1 LEU P 205     -16.510-117.023 136.170  0.00 97.00      PROA   
ATOM   3202 HD11 LEU P 205     -17.599-116.969 136.379  0.00 97.00      PROA   
ATOM   3203 HD12 LEU P 205     -16.063-117.810 136.812  0.00 97.00      PROA   
ATOM   3204 HD13 LEU P 205     -16.368-117.306 135.106  0.00 97.00      PROA   
ATOM   3205  CD2 LEU P 205     -16.426-114.589 135.509  0.00 97.00      PROA   
ATOM   3206 HD21 LEU P 205     -15.897-113.622 135.633  0.00 97.00      PROA   
ATOM   3207 HD22 LEU P 205     -17.503-114.431 135.728  0.00 97.00      PROA   
ATOM   3208 HD23 LEU P 205     -16.326-114.911 134.451  0.00 97.00      PROA   
ATOM   3209  C   LEU P 205     -15.562-113.608 139.758  0.00 97.00      PROA   
ATOM   3210  O   LEU P 205     -15.565-114.372 140.721  0.00 97.00      PROA   
ATOM   3211  N   TYR P 206     -15.970-112.323 139.863  0.00 97.00      PROA   
ATOM   3212  HN  TYR P 206     -15.896-111.705 139.084  0.00 97.00      PROA   
ATOM   3213  CA  TYR P 206     -16.662-111.789 141.018  0.00 97.00      PROA   
ATOM   3214  HA  TYR P 206     -16.409-112.370 141.895  0.00 97.00      PROA   
ATOM   3215  CB  TYR P 206     -16.391-110.283 141.289  0.00 97.00      PROA   
ATOM   3216  HB1 TYR P 206     -16.826-109.964 142.259  0.00 97.00      PROA   
ATOM   3217  HB2 TYR P 206     -16.828-109.657 140.480  0.00 97.00      PROA   
ATOM   3218  CG  TYR P 206     -14.911-110.021 141.316  0.00 97.00      PROA   
ATOM   3219  CD1 TYR P 206     -14.160-110.139 142.503  0.00 97.00      PROA   
ATOM   3220  HD1 TYR P 206     -14.654-110.415 143.424  0.00 97.00      PROA   
ATOM   3221  CE1 TYR P 206     -12.775-109.910 142.491  0.00 97.00      PROA   
ATOM   3222  HE1 TYR P 206     -12.198-110.014 143.399  0.00 97.00      PROA   
ATOM   3223  CZ  TYR P 206     -12.135-109.571 141.288  0.00 97.00      PROA   
ATOM   3224  OH  TYR P 206     -10.733-109.430 141.230  0.00 97.00      PROA   
ATOM   3225  HH  TYR P 206     -10.479-109.418 140.298  0.00 97.00      PROA   
ATOM   3226  CD2 TYR P 206     -14.262-109.621 140.136  0.00 97.00      PROA   
ATOM   3227  HD2 TYR P 206     -14.821-109.492 139.221  0.00 97.00      PROA   
ATOM   3228  CE2 TYR P 206     -12.885-109.416 140.119  0.00 97.00      PROA   
ATOM   3229  HE2 TYR P 206     -12.413-109.151 139.187  0.00 97.00      PROA   
ATOM   3230  C   TYR P 206     -18.128-111.968 140.714  0.00 97.00      PROA   
ATOM   3231  O   TYR P 206     -18.527-111.992 139.551  0.00 97.00      PROA   
ATOM   3232  N   PHE P 207     -18.968-112.127 141.755  0.00 97.00      PROA   
ATOM   3233  HN  PHE P 207     -18.648-112.078 142.701  0.00 97.00      PROA   
ATOM   3234  CA  PHE P 207     -20.368-112.433 141.557  0.00 97.00      PROA   
ATOM   3235  HA  PHE P 207     -20.672-112.187 140.549  0.00 97.00      PROA   
ATOM   3236  CB  PHE P 207     -20.727-113.909 141.872  0.00 97.00      PROA   
ATOM   3237  HB1 PHE P 207     -21.826-114.074 141.848  0.00 97.00      PROA   
ATOM   3238  HB2 PHE P 207     -20.367-114.155 142.892  0.00 97.00      PROA   
ATOM   3239  CG  PHE P 207     -20.093-114.884 140.907  0.00 97.00      PROA   
ATOM   3240  CD1 PHE P 207     -18.765-115.315 141.083  0.00 97.00      PROA   
ATOM   3241  HD1 PHE P 207     -18.161-114.883 141.867  0.00 97.00      PROA   
ATOM   3242  CE1 PHE P 207     -18.221-116.311 140.265  0.00 97.00      PROA   
ATOM   3243  HE1 PHE P 207     -17.195-116.620 140.407  0.00 97.00      PROA   
ATOM   3244  CZ  PHE P 207     -19.000-116.897 139.261  0.00 97.00      PROA   
ATOM   3245  HZ  PHE P 207     -18.578-117.663 138.626  0.00 97.00      PROA   
ATOM   3246  CD2 PHE P 207     -20.864-115.479 139.891  0.00 97.00      PROA   
ATOM   3247  HD2 PHE P 207     -21.890-115.173 139.752  0.00 97.00      PROA   
ATOM   3248  CE2 PHE P 207     -20.323-116.479 139.073  0.00 97.00      PROA   
ATOM   3249  HE2 PHE P 207     -20.927-116.933 138.301  0.00 97.00      PROA   
ATOM   3250  C   PHE P 207     -21.179-111.566 142.468  0.00 97.00      PROA   
ATOM   3251  O   PHE P 207     -20.673-111.012 143.432  0.00 97.00      PROA   
ATOM   3252  N   SER P 208     -22.485-111.435 142.170  0.00 97.00      PROA   
ATOM   3253  HN  SER P 208     -22.858-111.811 141.327  0.00 97.00      PROA   
ATOM   3254  CA  SER P 208     -23.429-110.779 143.039  0.00 97.00      PROA   
ATOM   3255  HA  SER P 208     -23.105-110.898 144.065  0.00 97.00      PROA   
ATOM   3256  CB  SER P 208     -23.616-109.267 142.746  0.00 97.00      PROA   
ATOM   3257  HB1 SER P 208     -22.672-108.742 143.007  0.00 97.00      PROA   
ATOM   3258  HB2 SER P 208     -24.434-108.838 143.365  0.00 97.00      PROA   
ATOM   3259  OG  SER P 208     -23.878-109.041 141.365  0.00 97.00      PROA   
ATOM   3260  HG1 SER P 208     -24.329-108.193 141.285  0.00 97.00      PROA   
ATOM   3261  C   SER P 208     -24.729-111.523 142.909  0.00 97.00      PROA   
ATOM   3262  O   SER P 208     -24.980-112.194 141.911  0.00 97.00      PROA   
ATOM   3263  N   PHE P 209     -25.566-111.441 143.964  0.00 97.00      PROA   
ATOM   3264  HN  PHE P 209     -25.335-110.873 144.748  0.00 97.00      PROA   
ATOM   3265  CA  PHE P 209     -26.819-112.147 144.071  0.00 97.00      PROA   
ATOM   3266  HA  PHE P 209     -27.110-112.505 143.091  0.00 97.00      PROA   
ATOM   3267  CB  PHE P 209     -26.739-113.314 145.097  0.00 97.00      PROA   
ATOM   3268  HB1 PHE P 209     -27.549-113.289 145.854  0.00 97.00      PROA   
ATOM   3269  HB2 PHE P 209     -25.768-113.275 145.640  0.00 97.00      PROA   
ATOM   3270  CG  PHE P 209     -26.841-114.637 144.388  0.00 97.00      PROA   
ATOM   3271  CD1 PHE P 209     -28.101-115.098 143.971  0.00 97.00      PROA   
ATOM   3272  HD1 PHE P 209     -28.976-114.484 144.132  0.00 97.00      PROA   
ATOM   3273  CE1 PHE P 209     -28.237-116.349 143.360  0.00 97.00      PROA   
ATOM   3274  HE1 PHE P 209     -29.213-116.693 143.054  0.00 97.00      PROA   
ATOM   3275  CZ  PHE P 209     -27.109-117.156 143.162  0.00 97.00      PROA   
ATOM   3276  HZ  PHE P 209     -27.207-118.124 142.694  0.00 97.00      PROA   
ATOM   3277  CD2 PHE P 209     -25.714-115.454 144.182  0.00 97.00      PROA   
ATOM   3278  HD2 PHE P 209     -24.738-115.120 144.504  0.00 97.00      PROA   
ATOM   3279  CE2 PHE P 209     -25.848-116.708 143.572  0.00 97.00      PROA   
ATOM   3280  HE2 PHE P 209     -24.980-117.334 143.420  0.00 97.00      PROA   
ATOM   3281  C   PHE P 209     -27.860-111.136 144.482  0.00 97.00      PROA   
ATOM   3282  O   PHE P 209     -27.593-110.230 145.269  0.00 97.00      PROA   
ATOM   3283  N   TYR P 210     -29.077-111.255 143.909  0.00 97.00      PROA   
ATOM   3284  HN  TYR P 210     -29.266-111.986 143.257  0.00 97.00      PROA   
ATOM   3285  CA  TYR P 210     -30.137-110.288 144.076  0.00 97.00      PROA   
ATOM   3286  HA  TYR P 210     -29.960-109.675 144.950  0.00 97.00      PROA   
ATOM   3287  CB  TYR P 210     -30.346-109.407 142.807  0.00 97.00      PROA   
ATOM   3288  HB1 TYR P 210     -31.093-108.606 142.997  0.00 97.00      PROA   
ATOM   3289  HB2 TYR P 210     -30.729-110.046 141.984  0.00 97.00      PROA   
ATOM   3290  CG  TYR P 210     -29.067-108.777 142.289  0.00 97.00      PROA   
ATOM   3291  CD1 TYR P 210     -28.196-109.510 141.459  0.00 97.00      PROA   
ATOM   3292  HD1 TYR P 210     -28.418-110.543 141.240  0.00 97.00      PROA   
ATOM   3293  CE1 TYR P 210     -27.071-108.912 140.883  0.00 97.00      PROA   
ATOM   3294  HE1 TYR P 210     -26.423-109.492 140.243  0.00 97.00      PROA   
ATOM   3295  CZ  TYR P 210     -26.807-107.557 141.113  0.00 97.00      PROA   
ATOM   3296  OH  TYR P 210     -25.709-106.917 140.499  0.00 97.00      PROA   
ATOM   3297  HH  TYR P 210     -25.634-107.244 139.593  0.00 97.00      PROA   
ATOM   3298  CD2 TYR P 210     -28.791-107.415 142.506  0.00 97.00      PROA   
ATOM   3299  HD2 TYR P 210     -29.475-106.823 143.093  0.00 97.00      PROA   
ATOM   3300  CE2 TYR P 210     -27.663-106.812 141.931  0.00 97.00      PROA   
ATOM   3301  HE2 TYR P 210     -27.469-105.761 142.088  0.00 97.00      PROA   
ATOM   3302  C   TYR P 210     -31.402-111.086 144.292  0.00 97.00      PROA   
ATOM   3303  O   TYR P 210     -31.460-112.272 143.970  0.00 97.00      PROA   
ATOM   3304  N   MET P 211     -32.456-110.438 144.842  0.00 97.00      PROA   
ATOM   3305  HN  MET P 211     -32.377-109.491 145.146  0.00 97.00      PROA   
ATOM   3306  CA  MET P 211     -33.783-111.014 144.913  0.00 97.00      PROA   
ATOM   3307  HA  MET P 211     -33.811-111.962 144.398  0.00 97.00      PROA   
ATOM   3308  CB  MET P 211     -34.253-111.217 146.378  0.00 97.00      PROA   
ATOM   3309  HB1 MET P 211     -35.337-111.465 146.387  0.00 97.00      PROA   
ATOM   3310  HB2 MET P 211     -34.108-110.266 146.937  0.00 97.00      PROA   
ATOM   3311  CG  MET P 211     -33.504-112.348 147.108  0.00 97.00      PROA   
ATOM   3312  HG1 MET P 211     -32.415-112.250 146.914  0.00 97.00      PROA   
ATOM   3313  HG2 MET P 211     -33.829-113.306 146.649  0.00 97.00      PROA   
ATOM   3314  SD  MET P 211     -33.772-112.407 148.910  0.00 97.00      PROA   
ATOM   3315  CE  MET P 211     -35.548-112.779 148.896  0.00 97.00      PROA   
ATOM   3316  HE1 MET P 211     -35.757-113.684 148.287  0.00 97.00      PROA   
ATOM   3317  HE2 MET P 211     -36.137-111.936 148.478  0.00 97.00      PROA   
ATOM   3318  HE3 MET P 211     -35.915-112.971 149.926  0.00 97.00      PROA   
ATOM   3319  C   MET P 211     -34.734-110.069 144.220  0.00 97.00      PROA   
ATOM   3320  O   MET P 211     -35.122-109.060 144.803  0.00 97.00      PROA   
ATOM   3321  N   GLY P 212     -35.158-110.383 142.962  0.00 97.00      PROA   
ATOM   3322  HN  GLY P 212     -34.922-111.265 142.554  0.00 97.00      PROA   
ATOM   3323  CA  GLY P 212     -35.962-109.516 142.105  0.00 97.00      PROA   
ATOM   3324  HA1 GLY P 212     -36.995-109.629 142.399  0.00 97.00      PROA   
ATOM   3325  HA2 GLY P 212     -35.790-109.846 141.094  0.00 97.00      PROA   
ATOM   3326  C   GLY P 212     -35.587-108.050 142.138  0.00 97.00      PROA   
ATOM   3327  O   GLY P 212     -34.463-107.661 141.823  0.00 97.00      PROA   
ATOM   3328  N   SER P 213     -36.554-107.197 142.539  0.00 97.00      PROA   
ATOM   3329  HN  SER P 213     -37.462-107.562 142.733  0.00 97.00      PROA   
ATOM   3330  CA  SER P 213     -36.383-105.758 142.667  0.00 97.00      PROA   
ATOM   3331  HA  SER P 213     -35.773-105.426 141.838  0.00 97.00      PROA   
ATOM   3332  CB  SER P 213     -37.759-105.034 142.559  0.00 97.00      PROA   
ATOM   3333  HB1 SER P 213     -38.411-105.326 143.410  0.00 97.00      PROA   
ATOM   3334  HB2 SER P 213     -38.255-105.359 141.620  0.00 97.00      PROA   
ATOM   3335  OG  SER P 213     -37.641-103.613 142.514  0.00 97.00      PROA   
ATOM   3336  HG1 SER P 213     -37.125-103.373 143.292  0.00 97.00      PROA   
ATOM   3337  C   SER P 213     -35.669-105.329 143.959  0.00 97.00      PROA   
ATOM   3338  O   SER P 213     -35.915-104.242 144.482  0.00 97.00      PROA   
ATOM   3339  N   LYS P 214     -34.736-106.137 144.517  0.00 97.00      PROA   
ATOM   3340  HN  LYS P 214     -34.573-107.057 144.172  0.00 97.00      PROA   
ATOM   3341  CA  LYS P 214     -33.864-105.634 145.564  0.00 97.00      PROA   
ATOM   3342  HA  LYS P 214     -33.678-104.591 145.344  0.00 97.00      PROA   
ATOM   3343  CB  LYS P 214     -34.473-105.657 146.990  0.00 97.00      PROA   
ATOM   3344  HB1 LYS P 214     -35.285-104.895 147.004  0.00 97.00      PROA   
ATOM   3345  HB2 LYS P 214     -33.711-105.333 147.732  0.00 97.00      PROA   
ATOM   3346  CG  LYS P 214     -35.072-107.006 147.421  0.00 97.00      PROA   
ATOM   3347  HG1 LYS P 214     -34.322-107.806 147.234  0.00 97.00      PROA   
ATOM   3348  HG2 LYS P 214     -35.963-107.234 146.797  0.00 97.00      PROA   
ATOM   3349  CD  LYS P 214     -35.449-107.051 148.914  0.00 97.00      PROA   
ATOM   3350  HD1 LYS P 214     -34.509-106.930 149.501  0.00 97.00      PROA   
ATOM   3351  HD2 LYS P 214     -35.860-108.061 149.138  0.00 97.00      PROA   
ATOM   3352  CE  LYS P 214     -36.459-105.974 149.341  0.00 97.00      PROA   
ATOM   3353  HE1 LYS P 214     -37.427-106.114 148.815  0.00 97.00      PROA   
ATOM   3354  HE2 LYS P 214     -36.076-104.954 149.126  0.00 97.00      PROA   
ATOM   3355  NZ  LYS P 214     -36.712-106.050 150.800  0.00 97.00      PROA   
ATOM   3356  HZ1 LYS P 214     -35.820-105.882 151.308  0.00 97.00      PROA   
ATOM   3357  HZ2 LYS P 214     -37.070-106.996 151.040  0.00 97.00      PROA   
ATOM   3358  HZ3 LYS P 214     -37.409-105.329 151.080  0.00 97.00      PROA   
ATOM   3359  C   LYS P 214     -32.482-106.257 145.582  0.00 97.00      PROA   
ATOM   3360  O   LYS P 214     -32.294-107.465 145.453  0.00 97.00      PROA   
ATOM   3361  N   THR P 215     -31.461-105.392 145.780  0.00 97.00      PROA   
ATOM   3362  HN  THR P 215     -31.629-104.409 145.810  0.00 97.00      PROA   
ATOM   3363  CA  THR P 215     -30.087-105.745 146.080  0.00 97.00      PROA   
ATOM   3364  HA  THR P 215     -29.740-106.415 145.306  0.00 97.00      PROA   
ATOM   3365  CB  THR P 215     -29.188-104.511 146.123  0.00 97.00      PROA   
ATOM   3366  HB  THR P 215     -28.197-104.729 146.587  0.00 97.00      PROA   
ATOM   3367  OG1 THR P 215     -29.816-103.453 146.842  0.00 97.00      PROA   
ATOM   3368  HG1 THR P 215     -29.908-103.763 147.745  0.00 97.00      PROA   
ATOM   3369  CG2 THR P 215     -28.932-104.003 144.694  0.00 97.00      PROA   
ATOM   3370 HG21 THR P 215     -29.889-103.807 144.167  0.00 97.00      PROA   
ATOM   3371 HG22 THR P 215     -28.345-104.744 144.115  0.00 97.00      PROA   
ATOM   3372 HG23 THR P 215     -28.358-103.052 144.734  0.00 97.00      PROA   
ATOM   3373  C   THR P 215     -29.928-106.459 147.408  0.00 97.00      PROA   
ATOM   3374  O   THR P 215     -30.510-106.063 148.416  0.00 97.00      PROA   
ATOM   3375  N   LEU P 216     -29.060-107.494 147.444  0.00 97.00      PROA   
ATOM   3376  HN  LEU P 216     -28.679-107.876 146.604  0.00 97.00      PROA   
ATOM   3377  CA  LEU P 216     -28.504-108.023 148.674  0.00 97.00      PROA   
ATOM   3378  HA  LEU P 216     -29.184-107.815 149.487  0.00 97.00      PROA   
ATOM   3379  CB  LEU P 216     -28.276-109.552 148.598  0.00 97.00      PROA   
ATOM   3380  HB1 LEU P 216     -27.799-109.924 149.529  0.00 97.00      PROA   
ATOM   3381  HB2 LEU P 216     -27.591-109.775 147.753  0.00 97.00      PROA   
ATOM   3382  CG  LEU P 216     -29.582-110.362 148.395  0.00 97.00      PROA   
ATOM   3383  HG  LEU P 216     -30.050-110.046 147.433  0.00 97.00      PROA   
ATOM   3384  CD1 LEU P 216     -29.284-111.867 148.285  0.00 97.00      PROA   
ATOM   3385 HD11 LEU P 216     -28.832-112.238 149.230  0.00 97.00      PROA   
ATOM   3386 HD12 LEU P 216     -28.580-112.060 147.451  0.00 97.00      PROA   
ATOM   3387 HD13 LEU P 216     -30.222-112.431 148.100  0.00 97.00      PROA   
ATOM   3388  CD2 LEU P 216     -30.601-110.110 149.521  0.00 97.00      PROA   
ATOM   3389 HD21 LEU P 216     -30.924-109.049 149.540  0.00 97.00      PROA   
ATOM   3390 HD22 LEU P 216     -30.159-110.373 150.505  0.00 97.00      PROA   
ATOM   3391 HD23 LEU P 216     -31.499-110.739 149.364  0.00 97.00      PROA   
ATOM   3392  C   LEU P 216     -27.224-107.270 148.987  0.00 97.00      PROA   
ATOM   3393  O   LEU P 216     -26.836-106.373 148.244  0.00 97.00      PROA   
ATOM   3394  N   ARG P 217     -26.554-107.579 150.128  0.00 97.00      PROA   
ATOM   3395  HN  ARG P 217     -26.897-108.289 150.738  0.00 97.00      PROA   
ATOM   3396  CA  ARG P 217     -25.327-106.909 150.542  0.00 97.00      PROA   
ATOM   3397  HA  ARG P 217     -25.483-105.845 150.415  0.00 97.00      PROA   
ATOM   3398  CB  ARG P 217     -24.962-107.149 152.032  0.00 97.00      PROA   
ATOM   3399  HB1 ARG P 217     -23.965-106.694 152.236  0.00 97.00      PROA   
ATOM   3400  HB2 ARG P 217     -24.881-108.243 152.210  0.00 97.00      PROA   
ATOM   3401  CG  ARG P 217     -25.934-106.535 153.057  0.00 97.00      PROA   
ATOM   3402  HG1 ARG P 217     -26.955-106.948 152.902  0.00 97.00      PROA   
ATOM   3403  HG2 ARG P 217     -25.984-105.436 152.887  0.00 97.00      PROA   
ATOM   3404  CD  ARG P 217     -25.488-106.825 154.499  0.00 97.00      PROA   
ATOM   3405  HD1 ARG P 217     -24.441-106.496 154.681  0.00 97.00      PROA   
ATOM   3406  HD2 ARG P 217     -25.546-107.918 154.698  0.00 97.00      PROA   
ATOM   3407  NE  ARG P 217     -26.423-106.148 155.454  0.00 97.00      PROA   
ATOM   3408  HE  ARG P 217     -27.183-106.666 155.835  0.00 97.00      PROA   
ATOM   3409  CZ  ARG P 217     -26.279-104.877 155.886  0.00 97.00      PROA   
ATOM   3410  NH1 ARG P 217     -25.314-104.063 155.434  0.00 97.00      PROA   
ATOM   3411 HH11 ARG P 217     -24.715-104.391 154.712  0.00 97.00      PROA   
ATOM   3412 HH12 ARG P 217     -25.259-103.132 155.788  0.00 97.00      PROA   
ATOM   3413  NH2 ARG P 217     -27.136-104.407 156.812  0.00 97.00      PROA   
ATOM   3414 HH21 ARG P 217     -27.854-105.004 157.157  0.00 97.00      PROA   
ATOM   3415 HH22 ARG P 217     -27.015-103.480 157.156  0.00 97.00      PROA   
ATOM   3416  C   ARG P 217     -24.113-107.266 149.694  0.00 97.00      PROA   
ATOM   3417  O   ARG P 217     -23.228-108.009 150.117  0.00 97.00      PROA   
ATOM   3418  N   GLY P 218     -24.053-106.700 148.468  0.00 97.00      PROA   
ATOM   3419  HN  GLY P 218     -24.864-106.214 148.148  0.00 97.00      PROA   
ATOM   3420  CA  GLY P 218     -22.913-106.691 147.571  0.00 97.00      PROA   
ATOM   3421  HA1 GLY P 218     -23.199-106.100 146.713  0.00 97.00      PROA   
ATOM   3422  HA2 GLY P 218     -22.678-107.716 147.323  0.00 97.00      PROA   
ATOM   3423  C   GLY P 218     -21.678-106.047 148.135  0.00 97.00      PROA   
ATOM   3424  O   GLY P 218     -21.730-105.307 149.116  0.00 97.00      PROA   
ATOM   3425  N   ARG P 219     -20.538-106.303 147.459  0.00 97.00      PROA   
ATOM   3426  HN  ARG P 219     -20.554-106.898 146.658  0.00 97.00      PROA   
ATOM   3427  CA  ARG P 219     -19.237-105.771 147.786  0.00 97.00      PROA   
ATOM   3428  HA  ARG P 219     -19.255-104.719 147.543  0.00 97.00      PROA   
ATOM   3429  CB  ARG P 219     -18.792-105.952 149.282  0.00 97.00      PROA   
ATOM   3430  HB1 ARG P 219     -19.441-105.292 149.898  0.00 97.00      PROA   
ATOM   3431  HB2 ARG P 219     -17.764-105.567 149.427  0.00 97.00      PROA   
ATOM   3432  CG  ARG P 219     -18.939-107.375 149.871  0.00 97.00      PROA   
ATOM   3433  HG1 ARG P 219     -18.369-108.108 149.259  0.00 97.00      PROA   
ATOM   3434  HG2 ARG P 219     -20.010-107.664 149.821  0.00 97.00      PROA   
ATOM   3435  CD  ARG P 219     -18.506-107.520 151.340  0.00 97.00      PROA   
ATOM   3436  HD1 ARG P 219     -18.843-108.509 151.730  0.00 97.00      PROA   
ATOM   3437  HD2 ARG P 219     -18.928-106.703 151.963  0.00 97.00      PROA   
ATOM   3438  NE  ARG P 219     -17.011-107.457 151.360  0.00 97.00      PROA   
ATOM   3439  HE  ARG P 219     -16.524-107.202 150.523  0.00 97.00      PROA   
ATOM   3440  CZ  ARG P 219     -16.235-108.061 152.277  0.00 97.00      PROA   
ATOM   3441  NH1 ARG P 219     -16.684-108.267 153.513  0.00 97.00      PROA   
ATOM   3442 HH11 ARG P 219     -17.522-107.780 153.724  0.00 97.00      PROA   
ATOM   3443 HH12 ARG P 219     -16.023-108.536 154.207  0.00 97.00      PROA   
ATOM   3444  NH2 ARG P 219     -14.987-108.422 151.942  0.00 97.00      PROA   
ATOM   3445 HH21 ARG P 219     -14.505-109.097 152.487  0.00 97.00      PROA   
ATOM   3446 HH22 ARG P 219     -14.689-108.253 150.997  0.00 97.00      PROA   
ATOM   3447  C   ARG P 219     -18.314-106.437 146.791  0.00 97.00      PROA   
ATOM   3448  O   ARG P 219     -18.653-106.584 145.619  0.00 97.00      PROA   
ATOM   3449  N   ASP P 220     -17.132-106.887 147.244  0.00 97.00      PROA   
ATOM   3450  HN  ASP P 220     -16.817-106.644 148.162  0.00 97.00      PROA   
ATOM   3451  CA  ASP P 220     -16.230-107.821 146.615  0.00 97.00      PROA   
ATOM   3452  HA  ASP P 220     -16.172-107.606 145.555  0.00 97.00      PROA   
ATOM   3453  CB  ASP P 220     -14.809-107.655 147.251  0.00 97.00      PROA   
ATOM   3454  HB1 ASP P 220     -14.400-106.681 146.898  0.00 97.00      PROA   
ATOM   3455  HB2 ASP P 220     -14.111-108.445 146.916  0.00 97.00      PROA   
ATOM   3456  CG  ASP P 220     -14.803-107.562 148.783  0.00 97.00      PROA   
ATOM   3457  OD1 ASP P 220     -14.060-108.351 149.417  0.00 97.00      PROA   
ATOM   3458  OD2 ASP P 220     -15.469-106.650 149.335  0.00 97.00      PROA   
ATOM   3459  C   ASP P 220     -16.778-109.244 146.792  0.00 97.00      PROA   
ATOM   3460  O   ASP P 220     -16.141-110.126 147.366  0.00 97.00      PROA   
ATOM   3461  N   THR P 221     -18.019-109.498 146.313  0.00 97.00      PROA   
ATOM   3462  HN  THR P 221     -18.538-108.779 145.852  0.00 97.00      PROA   
ATOM   3463  CA  THR P 221     -18.750-110.720 146.610  0.00 97.00      PROA   
ATOM   3464  HA  THR P 221     -18.500-110.953 147.635  0.00 97.00      PROA   
ATOM   3465  CB  THR P 221     -20.270-110.547 146.617  0.00 97.00      PROA   
ATOM   3466  HB  THR P 221     -20.811-111.506 146.445  0.00 97.00      PROA   
ATOM   3467  OG1 THR P 221     -20.691-109.582 145.662  0.00 97.00      PROA   
ATOM   3468  HG1 THR P 221     -20.548-109.992 144.803  0.00 97.00      PROA   
ATOM   3469  CG2 THR P 221     -20.687-110.002 147.992  0.00 97.00      PROA   
ATOM   3470 HG21 THR P 221     -20.215-109.013 148.155  0.00 97.00      PROA   
ATOM   3471 HG22 THR P 221     -20.371-110.685 148.806  0.00 97.00      PROA   
ATOM   3472 HG23 THR P 221     -21.789-109.869 148.037  0.00 97.00      PROA   
ATOM   3473  C   THR P 221     -18.339-111.962 145.826  0.00 97.00      PROA   
ATOM   3474  O   THR P 221     -18.087-111.944 144.623  0.00 97.00      PROA   
ATOM   3475  N   SER P 222     -18.287-113.103 146.551  0.00 97.00      PROA   
ATOM   3476  HN  SER P 222     -18.405-113.061 147.540  0.00 97.00      PROA   
ATOM   3477  CA  SER P 222     -18.006-114.432 146.045  0.00 97.00      PROA   
ATOM   3478  HA  SER P 222     -17.224-114.351 145.302  0.00 97.00      PROA   
ATOM   3479  CB  SER P 222     -17.546-115.367 147.190  0.00 97.00      PROA   
ATOM   3480  HB1 SER P 222     -17.157-116.331 146.799  0.00 97.00      PROA   
ATOM   3481  HB2 SER P 222     -18.405-115.581 147.865  0.00 97.00      PROA   
ATOM   3482  OG  SER P 222     -16.538-114.735 147.976  0.00 97.00      PROA   
ATOM   3483  HG1 SER P 222     -15.928-114.303 147.371  0.00 97.00      PROA   
ATOM   3484  C   SER P 222     -19.237-115.041 145.391  0.00 97.00      PROA   
ATOM   3485  O   SER P 222     -20.322-114.466 145.422  0.00 97.00      PROA   
ATOM   3486  N   SER P 223     -19.083-116.236 144.765  0.00 97.00      PROA   
ATOM   3487  HN  SER P 223     -18.187-116.672 144.705  0.00 97.00      PROA   
ATOM   3488  CA  SER P 223     -20.085-116.927 143.967  0.00 97.00      PROA   
ATOM   3489  HA  SER P 223     -20.311-116.308 143.118  0.00 97.00      PROA   
ATOM   3490  CB  SER P 223     -19.519-118.275 143.465  0.00 97.00      PROA   
ATOM   3491  HB1 SER P 223     -20.199-118.736 142.717  0.00 97.00      PROA   
ATOM   3492  HB2 SER P 223     -19.398-118.981 144.315  0.00 97.00      PROA   
ATOM   3493  OG  SER P 223     -18.238-118.085 142.872  0.00 97.00      PROA   
ATOM   3494  HG1 SER P 223     -18.384-117.627 142.039  0.00 97.00      PROA   
ATOM   3495  C   SER P 223     -21.407-117.225 144.643  0.00 97.00      PROA   
ATOM   3496  O   SER P 223     -22.455-117.110 144.011  0.00 97.00      PROA   
ATOM   3497  N   GLU P 224     -21.384-117.620 145.932  0.00 97.00      PROA   
ATOM   3498  HN  GLU P 224     -20.531-117.629 146.442  0.00 97.00      PROA   
ATOM   3499  CA  GLU P 224     -22.551-118.099 146.641  0.00 97.00      PROA   
ATOM   3500  HA  GLU P 224     -23.434-117.962 146.031  0.00 97.00      PROA   
ATOM   3501  CB  GLU P 224     -22.464-119.608 147.007  0.00 97.00      PROA   
ATOM   3502  HB1 GLU P 224     -23.265-119.828 147.749  0.00 97.00      PROA   
ATOM   3503  HB2 GLU P 224     -21.495-119.829 147.504  0.00 97.00      PROA   
ATOM   3504  CG  GLU P 224     -22.662-120.565 145.809  0.00 97.00      PROA   
ATOM   3505  HG1 GLU P 224     -21.701-120.784 145.300  0.00 97.00      PROA   
ATOM   3506  HG2 GLU P 224     -23.365-120.124 145.071  0.00 97.00      PROA   
ATOM   3507  CD  GLU P 224     -23.289-121.865 146.300  0.00 97.00      PROA   
ATOM   3508  OE1 GLU P 224     -24.443-121.788 146.793  0.00 97.00      PROA   
ATOM   3509  OE2 GLU P 224     -22.629-122.930 146.212  0.00 97.00      PROA   
ATOM   3510  C   GLU P 224     -22.777-117.305 147.909  0.00 97.00      PROA   
ATOM   3511  O   GLU P 224     -21.909-116.582 148.395  0.00 97.00      PROA   
ATOM   3512  N   TYR P 225     -23.997-117.458 148.471  0.00 97.00      PROA   
ATOM   3513  HN  TYR P 225     -24.661-118.067 148.046  0.00 97.00      PROA   
ATOM   3514  CA  TYR P 225     -24.415-116.917 149.743  0.00 97.00      PROA   
ATOM   3515  HA  TYR P 225     -23.556-116.539 150.278  0.00 97.00      PROA   
ATOM   3516  CB  TYR P 225     -25.499-115.797 149.580  0.00 97.00      PROA   
ATOM   3517  HB1 TYR P 225     -25.112-115.025 148.878  0.00 97.00      PROA   
ATOM   3518  HB2 TYR P 225     -25.672-115.306 150.561  0.00 97.00      PROA   
ATOM   3519  CG  TYR P 225     -26.833-116.288 149.045  0.00 97.00      PROA   
ATOM   3520  CD1 TYR P 225     -27.932-116.468 149.907  0.00 97.00      PROA   
ATOM   3521  HD1 TYR P 225     -27.825-116.260 150.962  0.00 97.00      PROA   
ATOM   3522  CE1 TYR P 225     -29.157-116.939 149.418  0.00 97.00      PROA   
ATOM   3523  HE1 TYR P 225     -29.988-117.082 150.093  0.00 97.00      PROA   
ATOM   3524  CZ  TYR P 225     -29.295-117.250 148.060  0.00 97.00      PROA   
ATOM   3525  OH  TYR P 225     -30.510-117.773 147.568  0.00 97.00      PROA   
ATOM   3526  HH  TYR P 225     -31.162-117.723 148.271  0.00 97.00      PROA   
ATOM   3527  CD2 TYR P 225     -27.003-116.559 147.674  0.00 97.00      PROA   
ATOM   3528  HD2 TYR P 225     -26.180-116.415 146.991  0.00 97.00      PROA   
ATOM   3529  CE2 TYR P 225     -28.220-117.052 147.188  0.00 97.00      PROA   
ATOM   3530  HE2 TYR P 225     -28.327-117.291 146.140  0.00 97.00      PROA   
ATOM   3531  C   TYR P 225     -24.950-118.141 150.466  0.00 97.00      PROA   
ATOM   3532  O   TYR P 225     -25.241-119.148 149.824  0.00 97.00      PROA   
ATOM   3533  N   GLN P 226     -25.085-118.113 151.816  0.00 97.00      PROA   
ATOM   3534  HN  GLN P 226     -24.835-117.316 152.362  0.00 97.00      PROA   
ATOM   3535  CA  GLN P 226     -25.654-119.245 152.529  0.00 97.00      PROA   
ATOM   3536  HA  GLN P 226     -26.210-119.822 151.808  0.00 97.00      PROA   
ATOM   3537  CB  GLN P 226     -24.612-120.203 153.182  0.00 97.00      PROA   
ATOM   3538  HB1 GLN P 226     -25.050-120.716 154.068  0.00 97.00      PROA   
ATOM   3539  HB2 GLN P 226     -23.753-119.601 153.553  0.00 97.00      PROA   
ATOM   3540  CG  GLN P 226     -24.096-121.318 152.239  0.00 97.00      PROA   
ATOM   3541  HG1 GLN P 226     -23.457-122.032 152.798  0.00 97.00      PROA   
ATOM   3542  HG2 GLN P 226     -23.495-120.857 151.426  0.00 97.00      PROA   
ATOM   3543  CD  GLN P 226     -25.271-122.097 151.631  0.00 97.00      PROA   
ATOM   3544  OE1 GLN P 226     -26.303-122.302 152.282  0.00 97.00      PROA   
ATOM   3545  NE2 GLN P 226     -25.131-122.500 150.338  0.00 97.00      PROA   
ATOM   3546 HE21 GLN P 226     -25.961-122.779 149.855  0.00 97.00      PROA   
ATOM   3547 HE22 GLN P 226     -24.312-122.274 149.816  0.00 97.00      PROA   
ATOM   3548  C   GLN P 226     -26.746-118.857 153.485  0.00 97.00      PROA   
ATOM   3549  O   GLN P 226     -26.842-117.720 153.941  0.00 97.00      PROA   
ATOM   3550  N   ILE P 227     -27.647-119.837 153.747  0.00 97.00      PROA   
ATOM   3551  HN  ILE P 227     -27.491-120.759 153.398  0.00 97.00      PROA   
ATOM   3552  CA  ILE P 227     -28.939-119.595 154.349  0.00 97.00      PROA   
ATOM   3553  HA  ILE P 227     -29.011-118.551 154.620  0.00 97.00      PROA   
ATOM   3554  CB  ILE P 227     -30.109-119.926 153.418  0.00 97.00      PROA   
ATOM   3555  HB  ILE P 227     -30.367-121.009 153.472  0.00 97.00      PROA   
ATOM   3556  CG2 ILE P 227     -31.321-119.094 153.893  0.00 97.00      PROA   
ATOM   3557 HG21 ILE P 227     -31.109-118.009 153.792  0.00 97.00      PROA   
ATOM   3558 HG22 ILE P 227     -31.568-119.306 154.952  0.00 97.00      PROA   
ATOM   3559 HG23 ILE P 227     -32.215-119.320 153.282  0.00 97.00      PROA   
ATOM   3560  CG1 ILE P 227     -29.773-119.635 151.929  0.00 97.00      PROA   
ATOM   3561 HG11 ILE P 227     -28.906-120.252 151.604  0.00 97.00      PROA   
ATOM   3562 HG12 ILE P 227     -29.489-118.565 151.831  0.00 97.00      PROA   
ATOM   3563  CD  ILE P 227     -30.928-119.952 150.970  0.00 97.00      PROA   
ATOM   3564  HD1 ILE P 227     -31.768-119.240 151.108  0.00 97.00      PROA   
ATOM   3565  HD2 ILE P 227     -31.306-120.982 151.151  0.00 97.00      PROA   
ATOM   3566  HD3 ILE P 227     -30.585-119.885 149.916  0.00 97.00      PROA   
ATOM   3567  C   ILE P 227     -29.023-120.420 155.615  0.00 97.00      PROA   
ATOM   3568  O   ILE P 227     -28.795-121.626 155.612  0.00 97.00      PROA   
ATOM   3569  N   LEU P 228     -29.345-119.770 156.752  0.00 97.00      PROA   
ATOM   3570  HN  LEU P 228     -29.544-118.792 156.735  0.00 97.00      PROA   
ATOM   3571  CA  LEU P 228     -29.219-120.352 158.074  0.00 97.00      PROA   
ATOM   3572  HA  LEU P 228     -28.517-121.174 158.047  0.00 97.00      PROA   
ATOM   3573  CB  LEU P 228     -28.693-119.288 159.077  0.00 97.00      PROA   
ATOM   3574  HB1 LEU P 228     -28.704-119.729 160.099  0.00 97.00      PROA   
ATOM   3575  HB2 LEU P 228     -29.368-118.405 159.082  0.00 97.00      PROA   
ATOM   3576  CG  LEU P 228     -27.237-118.795 158.829  0.00 97.00      PROA   
ATOM   3577  HG  LEU P 228     -26.607-119.693 158.623  0.00 97.00      PROA   
ATOM   3578  CD1 LEU P 228     -27.069-117.814 157.649  0.00 97.00      PROA   
ATOM   3579 HD11 LEU P 228     -27.766-116.956 157.761  0.00 97.00      PROA   
ATOM   3580 HD12 LEU P 228     -27.256-118.306 156.675  0.00 97.00      PROA   
ATOM   3581 HD13 LEU P 228     -26.031-117.420 157.627  0.00 97.00      PROA   
ATOM   3582  CD2 LEU P 228     -26.678-118.128 160.099  0.00 97.00      PROA   
ATOM   3583 HD21 LEU P 228     -26.721-118.827 160.960  0.00 97.00      PROA   
ATOM   3584 HD22 LEU P 228     -27.271-117.222 160.344  0.00 97.00      PROA   
ATOM   3585 HD23 LEU P 228     -25.621-117.825 159.941  0.00 97.00      PROA   
ATOM   3586  C   LEU P 228     -30.551-120.914 158.548  0.00 97.00      PROA   
ATOM   3587  O   LEU P 228     -30.694-121.306 159.704  0.00 97.00      PROA   
ATOM   3588  N   THR P 229     -31.529-120.963 157.617  0.00 97.00      PROA   
ATOM   3589  HN  THR P 229     -31.263-120.690 156.698  0.00 97.00      PROA   
ATOM   3590  CA  THR P 229     -32.933-121.309 157.763  0.00 97.00      PROA   
ATOM   3591  HA  THR P 229     -33.051-122.367 157.587  0.00 97.00      PROA   
ATOM   3592  CB  THR P 229     -33.623-120.900 159.082  0.00 97.00      PROA   
ATOM   3593  HB  THR P 229     -33.250-119.895 159.388  0.00 97.00      PROA   
ATOM   3594  OG1 THR P 229     -33.314-121.836 160.103  0.00 97.00      PROA   
ATOM   3595  HG1 THR P 229     -32.356-121.832 160.168  0.00 97.00      PROA   
ATOM   3596  CG2 THR P 229     -35.168-120.845 159.027  0.00 97.00      PROA   
ATOM   3597 HG21 THR P 229     -35.597-121.828 158.759  0.00 97.00      PROA   
ATOM   3598 HG22 THR P 229     -35.536-120.092 158.308  0.00 97.00      PROA   
ATOM   3599 HG23 THR P 229     -35.562-120.568 160.029  0.00 97.00      PROA   
ATOM   3600  C   THR P 229     -33.550-120.552 156.622  0.00 97.00      PROA   
ATOM   3601  O   THR P 229     -33.790-119.354 156.749  0.00 97.00      PROA   
ATOM   3602  N   ALA P 230     -33.794-121.189 155.447  0.00 97.00      PROA   
ATOM   3603  HN  ALA P 230     -33.508-122.129 155.268  0.00 97.00      PROA   
ATOM   3604  CA  ALA P 230     -34.548-120.542 154.386  0.00 97.00      PROA   
ATOM   3605  HA  ALA P 230     -34.126-119.559 154.247  0.00 97.00      PROA   
ATOM   3606  CB  ALA P 230     -34.467-121.292 153.044  0.00 97.00      PROA   
ATOM   3607  HB1 ALA P 230     -34.901-122.311 153.132  0.00 97.00      PROA   
ATOM   3608  HB2 ALA P 230     -33.403-121.384 152.732  0.00 97.00      PROA   
ATOM   3609  HB3 ALA P 230     -35.004-120.733 152.250  0.00 97.00      PROA   
ATOM   3610  C   ALA P 230     -35.994-120.356 154.790  0.00 97.00      PROA   
ATOM   3611  O   ALA P 230     -36.560-121.212 155.448  0.00 97.00      PROA   
ATOM   3612  N   ARG P 231     -36.614-119.215 154.434  0.00 97.00      PROA   
ATOM   3613  HN  ARG P 231     -36.106-118.531 153.911  0.00 97.00      PROA   
ATOM   3614  CA  ARG P 231     -37.862-118.771 155.015  0.00 97.00      PROA   
ATOM   3615  HA  ARG P 231     -38.251-119.533 155.673  0.00 97.00      PROA   
ATOM   3616  CB  ARG P 231     -37.639-117.493 155.863  0.00 97.00      PROA   
ATOM   3617  HB1 ARG P 231     -38.620-117.072 156.149  0.00 97.00      PROA   
ATOM   3618  HB2 ARG P 231     -37.114-116.722 155.260  0.00 97.00      PROA   
ATOM   3619  CG  ARG P 231     -36.832-117.767 157.149  0.00 97.00      PROA   
ATOM   3620  HG1 ARG P 231     -35.758-117.802 156.871  0.00 97.00      PROA   
ATOM   3621  HG2 ARG P 231     -37.103-118.777 157.522  0.00 97.00      PROA   
ATOM   3622  CD  ARG P 231     -36.997-116.731 158.286  0.00 97.00      PROA   
ATOM   3623  HD1 ARG P 231     -36.680-115.733 157.910  0.00 97.00      PROA   
ATOM   3624  HD2 ARG P 231     -36.384-116.999 159.170  0.00 97.00      PROA   
ATOM   3625  NE  ARG P 231     -38.426-116.589 158.715  0.00 97.00      PROA   
ATOM   3626  HE  ARG P 231     -38.882-115.752 158.406  0.00 97.00      PROA   
ATOM   3627  CZ  ARG P 231     -39.263-117.636 158.801  0.00 97.00      PROA   
ATOM   3628  NH1 ARG P 231     -38.939-118.772 159.414  0.00 97.00      PROA   
ATOM   3629 HH11 ARG P 231     -38.055-118.845 159.854  0.00 97.00      PROA   
ATOM   3630 HH12 ARG P 231     -39.599-119.523 159.332  0.00 97.00      PROA   
ATOM   3631  NH2 ARG P 231     -40.442-117.577 158.164  0.00 97.00      PROA   
ATOM   3632 HH21 ARG P 231     -40.578-116.774 157.580  0.00 97.00      PROA   
ATOM   3633 HH22 ARG P 231     -40.828-118.455 157.885  0.00 97.00      PROA   
ATOM   3634  C   ARG P 231     -38.957-118.496 154.010  0.00 97.00      PROA   
ATOM   3635  O   ARG P 231     -38.735-118.317 152.822  0.00 97.00      PROA   
ATOM   3636  N   ARG P 232     -40.209-118.419 154.499  0.00 97.00      PROA   
ATOM   3637  HN  ARG P 232     -40.390-118.742 155.430  0.00 97.00      PROA   
ATOM   3638  CA  ARG P 232     -41.371-117.930 153.782  0.00 97.00      PROA   
ATOM   3639  HA  ARG P 232     -41.597-118.646 153.006  0.00 97.00      PROA   
ATOM   3640  CB  ARG P 232     -42.544-117.851 154.788  0.00 97.00      PROA   
ATOM   3641  HB1 ARG P 232     -43.233-117.012 154.561  0.00 97.00      PROA   
ATOM   3642  HB2 ARG P 232     -42.106-117.629 155.788  0.00 97.00      PROA   
ATOM   3643  CG  ARG P 232     -43.325-119.174 154.881  0.00 97.00      PROA   
ATOM   3644  HG1 ARG P 232     -43.680-119.325 155.927  0.00 97.00      PROA   
ATOM   3645  HG2 ARG P 232     -42.621-120.004 154.667  0.00 97.00      PROA   
ATOM   3646  CD  ARG P 232     -44.509-119.230 153.910  0.00 97.00      PROA   
ATOM   3647  HD1 ARG P 232     -44.966-120.239 153.866  0.00 97.00      PROA   
ATOM   3648  HD2 ARG P 232     -44.194-118.923 152.888  0.00 97.00      PROA   
ATOM   3649  NE  ARG P 232     -45.523-118.302 154.501  0.00 97.00      PROA   
ATOM   3650  HE  ARG P 232     -45.631-118.343 155.490  0.00 97.00      PROA   
ATOM   3651  CZ  ARG P 232     -45.999-117.191 153.904  0.00 97.00      PROA   
ATOM   3652  NH1 ARG P 232     -45.888-116.964 152.588  0.00 97.00      PROA   
ATOM   3653 HH11 ARG P 232     -45.402-117.626 152.026  0.00 97.00      PROA   
ATOM   3654 HH12 ARG P 232     -46.239-116.112 152.209  0.00 97.00      PROA   
ATOM   3655  NH2 ARG P 232     -46.577-116.258 154.683  0.00 97.00      PROA   
ATOM   3656 HH21 ARG P 232     -46.549-116.380 155.672  0.00 97.00      PROA   
ATOM   3657 HH22 ARG P 232     -46.866-115.399 154.269  0.00 97.00      PROA   
ATOM   3658  C   ARG P 232     -41.213-116.588 153.081  0.00 97.00      PROA   
ATOM   3659  O   ARG P 232     -41.650-116.412 151.949  0.00 97.00      PROA   
ATOM   3660  N   GLU P 233     -40.556-115.622 153.736  0.00 97.00      PROA   
ATOM   3661  HN  GLU P 233     -40.351-115.746 154.708  0.00 97.00      PROA   
ATOM   3662  CA  GLU P 233     -40.199-114.318 153.236  0.00 97.00      PROA   
ATOM   3663  HA  GLU P 233     -41.047-113.937 152.685  0.00 97.00      PROA   
ATOM   3664  CB  GLU P 233     -39.956-113.353 154.432  0.00 97.00      PROA   
ATOM   3665  HB1 GLU P 233     -40.943-113.076 154.868  0.00 97.00      PROA   
ATOM   3666  HB2 GLU P 233     -39.499-112.416 154.045  0.00 97.00      PROA   
ATOM   3667  CG  GLU P 233     -39.047-113.918 155.555  0.00 97.00      PROA   
ATOM   3668  HG1 GLU P 233     -38.495-113.070 156.017  0.00 97.00      PROA   
ATOM   3669  HG2 GLU P 233     -38.298-114.615 155.131  0.00 97.00      PROA   
ATOM   3670  CD  GLU P 233     -39.805-114.618 156.690  0.00 97.00      PROA   
ATOM   3671  OE1 GLU P 233     -40.619-115.530 156.414  0.00 97.00      PROA   
ATOM   3672  OE2 GLU P 233     -39.550-114.264 157.870  0.00 97.00      PROA   
ATOM   3673  C   GLU P 233     -39.050-114.324 152.232  0.00 97.00      PROA   
ATOM   3674  O   GLU P 233     -38.873-113.363 151.484  0.00 97.00      PROA   
ATOM   3675  N   ASP P 234     -38.283-115.438 152.139  0.00 97.00      PROA   
ATOM   3676  HN  ASP P 234     -38.362-116.169 152.812  0.00 97.00      PROA   
ATOM   3677  CA  ASP P 234     -37.280-115.666 151.113  0.00 97.00      PROA   
ATOM   3678  HA  ASP P 234     -36.719-114.752 150.974  0.00 97.00      PROA   
ATOM   3679  CB  ASP P 234     -36.290-116.811 151.489  0.00 97.00      PROA   
ATOM   3680  HB1 ASP P 234     -35.511-116.919 150.709  0.00 97.00      PROA   
ATOM   3681  HB2 ASP P 234     -36.827-117.778 151.549  0.00 97.00      PROA   
ATOM   3682  CG  ASP P 234     -35.540-116.616 152.810  0.00 97.00      PROA   
ATOM   3683  OD1 ASP P 234     -35.684-115.565 153.483  0.00 97.00      PROA   
ATOM   3684  OD2 ASP P 234     -34.773-117.557 153.146  0.00 97.00      PROA   
ATOM   3685  C   ASP P 234     -37.919-116.058 149.776  0.00 97.00      PROA   
ATOM   3686  O   ASP P 234     -37.255-116.062 148.743  0.00 97.00      PROA   
ATOM   3687  N   SER P 235     -39.226-116.423 149.758  0.00 97.00      PROA   
ATOM   3688  HN  SER P 235     -39.748-116.383 150.607  0.00 97.00      PROA   
ATOM   3689  CA  SER P 235     -39.918-116.944 148.580  0.00 97.00      PROA   
ATOM   3690  HA  SER P 235     -39.342-117.800 148.255  0.00 97.00      PROA   
ATOM   3691  CB  SER P 235     -41.372-117.442 148.875  0.00 97.00      PROA   
ATOM   3692  HB1 SER P 235     -41.345-118.084 149.779  0.00 97.00      PROA   
ATOM   3693  HB2 SER P 235     -41.742-118.054 148.027  0.00 97.00      PROA   
ATOM   3694  OG  SER P 235     -42.309-116.393 149.122  0.00 97.00      PROA   
ATOM   3695  HG1 SER P 235     -42.004-115.644 148.598  0.00 97.00      PROA   
ATOM   3696  C   SER P 235     -39.983-115.964 147.413  0.00 97.00      PROA   
ATOM   3697  O   SER P 235     -40.691-114.959 147.462  0.00 97.00      PROA   
ATOM   3698  N   GLY P 236     -39.261-116.230 146.304  0.00 97.00      PROA   
ATOM   3699  HN  GLY P 236     -38.654-117.019 146.233  0.00 97.00      PROA   
ATOM   3700  CA  GLY P 236     -39.341-115.299 145.199  0.00 97.00      PROA   
ATOM   3701  HA1 GLY P 236     -39.059-114.320 145.563  0.00 97.00      PROA   
ATOM   3702  HA2 GLY P 236     -40.343-115.340 144.794  0.00 97.00      PROA   
ATOM   3703  C   GLY P 236     -38.410-115.648 144.091  0.00 97.00      PROA   
ATOM   3704  O   GLY P 236     -38.194-116.811 143.776  0.00 97.00      PROA   
ATOM   3705  N   LEU P 237     -37.848-114.604 143.449  0.00 97.00      PROA   
ATOM   3706  HN  LEU P 237     -38.000-113.670 143.757  0.00 97.00      PROA   
ATOM   3707  CA  LEU P 237     -37.062-114.724 142.251  0.00 97.00      PROA   
ATOM   3708  HA  LEU P 237     -37.045-115.750 141.914  0.00 97.00      PROA   
ATOM   3709  CB  LEU P 237     -37.613-113.826 141.121  0.00 97.00      PROA   
ATOM   3710  HB1 LEU P 237     -36.973-113.958 140.229  0.00 97.00      PROA   
ATOM   3711  HB2 LEU P 237     -37.558-112.758 141.428  0.00 97.00      PROA   
ATOM   3712  CG  LEU P 237     -39.059-114.114 140.655  0.00 97.00      PROA   
ATOM   3713  HG  LEU P 237     -39.754-113.993 141.518  0.00 97.00      PROA   
ATOM   3714  CD1 LEU P 237     -39.461-113.095 139.574  0.00 97.00      PROA   
ATOM   3715 HD11 LEU P 237     -38.766-113.172 138.710  0.00 97.00      PROA   
ATOM   3716 HD12 LEU P 237     -39.397-112.062 139.973  0.00 97.00      PROA   
ATOM   3717 HD13 LEU P 237     -40.495-113.282 139.216  0.00 97.00      PROA   
ATOM   3718  CD2 LEU P 237     -39.203-115.546 140.115  0.00 97.00      PROA   
ATOM   3719 HD21 LEU P 237     -38.988-116.280 140.915  0.00 97.00      PROA   
ATOM   3720 HD22 LEU P 237     -38.489-115.709 139.279  0.00 97.00      PROA   
ATOM   3721 HD23 LEU P 237     -40.232-115.728 139.742  0.00 97.00      PROA   
ATOM   3722  C   LEU P 237     -35.641-114.325 142.573  0.00 97.00      PROA   
ATOM   3723  O   LEU P 237     -35.399-113.386 143.324  0.00 97.00      PROA   
ATOM   3724  N   TYR P 238     -34.668-115.094 142.039  0.00 97.00      PROA   
ATOM   3725  HN  TYR P 238     -34.918-115.873 141.465  0.00 97.00      PROA   
ATOM   3726  CA  TYR P 238     -33.256-114.980 142.332  0.00 97.00      PROA   
ATOM   3727  HA  TYR P 238     -33.069-114.071 142.888  0.00 97.00      PROA   
ATOM   3728  CB  TYR P 238     -32.725-116.213 143.110  0.00 97.00      PROA   
ATOM   3729  HB1 TYR P 238     -31.614-116.233 143.138  0.00 97.00      PROA   
ATOM   3730  HB2 TYR P 238     -33.080-117.152 142.629  0.00 97.00      PROA   
ATOM   3731  CG  TYR P 238     -33.227-116.189 144.526  0.00 97.00      PROA   
ATOM   3732  CD1 TYR P 238     -34.520-116.640 144.849  0.00 97.00      PROA   
ATOM   3733  HD1 TYR P 238     -35.173-116.999 144.067  0.00 97.00      PROA   
ATOM   3734  CE1 TYR P 238     -34.968-116.628 146.176  0.00 97.00      PROA   
ATOM   3735  HE1 TYR P 238     -35.963-116.974 146.413  0.00 97.00      PROA   
ATOM   3736  CZ  TYR P 238     -34.108-116.193 147.191  0.00 97.00      PROA   
ATOM   3737  OH  TYR P 238     -34.524-116.173 148.532  0.00 97.00      PROA   
ATOM   3738  HH  TYR P 238     -35.485-116.235 148.545  0.00 97.00      PROA   
ATOM   3739  CD2 TYR P 238     -32.379-115.752 145.558  0.00 97.00      PROA   
ATOM   3740  HD2 TYR P 238     -31.379-115.414 145.328  0.00 97.00      PROA   
ATOM   3741  CE2 TYR P 238     -32.817-115.759 146.885  0.00 97.00      PROA   
ATOM   3742  HE2 TYR P 238     -32.165-115.415 147.675  0.00 97.00      PROA   
ATOM   3743  C   TYR P 238     -32.460-114.900 141.055  0.00 97.00      PROA   
ATOM   3744  O   TYR P 238     -32.700-115.653 140.119  0.00 97.00      PROA   
ATOM   3745  N   TRP P 239     -31.452-114.002 140.992  0.00 97.00      PROA   
ATOM   3746  HN  TRP P 239     -31.278-113.355 141.730  0.00 97.00      PROA   
ATOM   3747  CA  TRP P 239     -30.565-113.957 139.849  0.00 97.00      PROA   
ATOM   3748  HA  TRP P 239     -30.503-114.947 139.416  0.00 97.00      PROA   
ATOM   3749  CB  TRP P 239     -31.041-112.981 138.733  0.00 97.00      PROA   
ATOM   3750  HB1 TRP P 239     -32.029-113.355 138.391  0.00 97.00      PROA   
ATOM   3751  HB2 TRP P 239     -30.366-113.052 137.853  0.00 97.00      PROA   
ATOM   3752  CG  TRP P 239     -31.220-111.540 139.101  0.00 97.00      PROA   
ATOM   3753  CD1 TRP P 239     -32.305-111.019 139.751  0.00 97.00      PROA   
ATOM   3754  HD1 TRP P 239     -33.125-111.609 140.121  0.00 97.00      PROA   
ATOM   3755  NE1 TRP P 239     -32.200-109.658 139.825  0.00 97.00      PROA   
ATOM   3756  HE1 TRP P 239     -32.884-109.052 140.170  0.00 97.00      PROA   
ATOM   3757  CE2 TRP P 239     -31.035-109.262 139.238  0.00 97.00      PROA   
ATOM   3758  CD2 TRP P 239     -30.381-110.424 138.763  0.00 97.00      PROA   
ATOM   3759  CE3 TRP P 239     -29.163-110.303 138.097  0.00 97.00      PROA   
ATOM   3760  HE3 TRP P 239     -28.645-111.171 137.716  0.00 97.00      PROA   
ATOM   3761  CZ3 TRP P 239     -28.606-109.030 137.955  0.00 97.00      PROA   
ATOM   3762  HZ3 TRP P 239     -27.640-108.919 137.489  0.00 97.00      PROA   
ATOM   3763  CZ2 TRP P 239     -30.488-107.998 139.082  0.00 97.00      PROA   
ATOM   3764  HZ2 TRP P 239     -30.984-107.122 139.471  0.00 97.00      PROA   
ATOM   3765  CH2 TRP P 239     -29.255-107.896 138.438  0.00 97.00      PROA   
ATOM   3766  HH2 TRP P 239     -28.779-106.930 138.340  0.00 97.00      PROA   
ATOM   3767  C   TRP P 239     -29.168-113.623 140.303  0.00 97.00      PROA   
ATOM   3768  O   TRP P 239     -28.951-113.090 141.389  0.00 97.00      PROA   
ATOM   3769  N   CYS P 240     -28.180-113.972 139.450  0.00 97.00      PROA   
ATOM   3770  HN  CYS P 240     -28.413-114.445 138.603  0.00 97.00      PROA   
ATOM   3771  CA  CYS P 240     -26.774-113.722 139.682  0.00 97.00      PROA   
ATOM   3772  HA  CYS P 240     -26.687-113.011 140.487  0.00 97.00      PROA   
ATOM   3773  CB  CYS P 240     -25.983-115.006 140.066  0.00 97.00      PROA   
ATOM   3774  HB1 CYS P 240     -26.339-115.301 141.077  0.00 97.00      PROA   
ATOM   3775  HB2 CYS P 240     -24.899-114.783 140.162  0.00 97.00      PROA   
ATOM   3776  SG  CYS P 240     -26.264-116.412 138.935  0.00 97.00      PROA   
ATOM   3777  C   CYS P 240     -26.156-113.064 138.467  0.00 97.00      PROA   
ATOM   3778  O   CYS P 240     -26.643-113.157 137.346  0.00 97.00      PROA   
ATOM   3779  N   GLU P 241     -25.049-112.329 138.681  0.00 97.00      PROA   
ATOM   3780  HN  GLU P 241     -24.677-112.226 139.600  0.00 97.00      PROA   
ATOM   3781  CA  GLU P 241     -24.412-111.542 137.651  0.00 97.00      PROA   
ATOM   3782  HA  GLU P 241     -24.886-111.724 136.696  0.00 97.00      PROA   
ATOM   3783  CB  GLU P 241     -24.584-110.039 137.959  0.00 97.00      PROA   
ATOM   3784  HB1 GLU P 241     -24.266-109.846 139.005  0.00 97.00      PROA   
ATOM   3785  HB2 GLU P 241     -25.683-109.864 137.913  0.00 97.00      PROA   
ATOM   3786  CG  GLU P 241     -23.839-109.066 137.026  0.00 97.00      PROA   
ATOM   3787  HG1 GLU P 241     -23.932-109.400 135.971  0.00 97.00      PROA   
ATOM   3788  HG2 GLU P 241     -22.765-109.008 137.296  0.00 97.00      PROA   
ATOM   3789  CD  GLU P 241     -24.427-107.664 137.097  0.00 97.00      PROA   
ATOM   3790  OE1 GLU P 241     -25.385-107.441 137.878  0.00 97.00      PROA   
ATOM   3791  OE2 GLU P 241     -23.946-106.803 136.316  0.00 97.00      PROA   
ATOM   3792  C   GLU P 241     -22.969-111.950 137.486  0.00 97.00      PROA   
ATOM   3793  O   GLU P 241     -22.291-112.297 138.452  0.00 97.00      PROA   
ATOM   3794  N   ALA P 242     -22.479-111.951 136.222  0.00 97.00      PROA   
ATOM   3795  HN  ALA P 242     -23.055-111.700 135.449  0.00 97.00      PROA   
ATOM   3796  CA  ALA P 242     -21.131-112.350 135.892  0.00 97.00      PROA   
ATOM   3797  HA  ALA P 242     -20.492-112.203 136.753  0.00 97.00      PROA   
ATOM   3798  CB  ALA P 242     -21.079-113.824 135.446  0.00 97.00      PROA   
ATOM   3799  HB1 ALA P 242     -21.722-113.983 134.555  0.00 97.00      PROA   
ATOM   3800  HB2 ALA P 242     -21.460-114.473 136.265  0.00 97.00      PROA   
ATOM   3801  HB3 ALA P 242     -20.042-114.138 135.208  0.00 97.00      PROA   
ATOM   3802  C   ALA P 242     -20.618-111.465 134.777  0.00 97.00      PROA   
ATOM   3803  O   ALA P 242     -21.357-111.086 133.872  0.00 97.00      PROA   
ATOM   3804  N   ALA P 243     -19.320-111.086 134.840  0.00 97.00      PROA   
ATOM   3805  HN  ALA P 243     -18.725-111.385 135.579  0.00 97.00      PROA   
ATOM   3806  CA  ALA P 243     -18.762-110.098 133.949  0.00 97.00      PROA   
ATOM   3807  HA  ALA P 243     -19.202-110.208 132.966  0.00 97.00      PROA   
ATOM   3808  CB  ALA P 243     -19.018-108.676 134.499  0.00 97.00      PROA   
ATOM   3809  HB1 ALA P 243     -18.563-108.560 135.506  0.00 97.00      PROA   
ATOM   3810  HB2 ALA P 243     -20.112-108.504 134.601  0.00 97.00      PROA   
ATOM   3811  HB3 ALA P 243     -18.606-107.895 133.829  0.00 97.00      PROA   
ATOM   3812  C   ALA P 243     -17.267-110.299 133.813  0.00 97.00      PROA   
ATOM   3813  O   ALA P 243     -16.629-110.994 134.601  0.00 97.00      PROA   
ATOM   3814  N   THR P 244     -16.671-109.670 132.773  0.00 97.00      PROA   
ATOM   3815  HN  THR P 244     -17.237-109.204 132.093  0.00 97.00      PROA   
ATOM   3816  CA  THR P 244     -15.249-109.387 132.660  0.00 97.00      PROA   
ATOM   3817  HA  THR P 244     -14.695-110.305 132.805  0.00 97.00      PROA   
ATOM   3818  CB  THR P 244     -14.902-108.785 131.309  0.00 97.00      PROA   
ATOM   3819  HB  THR P 244     -13.847-108.447 131.289  0.00 97.00      PROA   
ATOM   3820  OG1 THR P 244     -15.742-107.673 131.053  0.00 97.00      PROA   
ATOM   3821  HG1 THR P 244     -15.794-107.198 131.886  0.00 97.00      PROA   
ATOM   3822  CG2 THR P 244     -15.076-109.795 130.162  0.00 97.00      PROA   
ATOM   3823 HG21 THR P 244     -16.107-110.200 130.133  0.00 97.00      PROA   
ATOM   3824 HG22 THR P 244     -14.362-110.636 130.275  0.00 97.00      PROA   
ATOM   3825 HG23 THR P 244     -14.871-109.291 129.191  0.00 97.00      PROA   
ATOM   3826  C   THR P 244     -14.814-108.381 133.727  0.00 97.00      PROA   
ATOM   3827  O   THR P 244     -15.538-107.430 134.009  0.00 97.00      PROA   
ATOM   3828  N   GLU P 245     -13.595-108.550 134.289  0.00 97.00      PROA   
ATOM   3829  HN  GLU P 245     -13.010-109.294 133.974  0.00 97.00      PROA   
ATOM   3830  CA  GLU P 245     -12.977-107.775 135.362  0.00 97.00      PROA   
ATOM   3831  HA  GLU P 245     -13.561-107.884 136.265  0.00 97.00      PROA   
ATOM   3832  CB  GLU P 245     -11.562-108.412 135.501  0.00 97.00      PROA   
ATOM   3833  HB1 GLU P 245     -10.912-108.041 134.679  0.00 97.00      PROA   
ATOM   3834  HB2 GLU P 245     -11.716-109.504 135.318  0.00 97.00      PROA   
ATOM   3835  CG  GLU P 245     -10.807-108.235 136.835  0.00 97.00      PROA   
ATOM   3836  HG1 GLU P 245     -11.489-107.810 137.597  0.00 97.00      PROA   
ATOM   3837  HG2 GLU P 245      -9.962-107.529 136.690  0.00 97.00      PROA   
ATOM   3838  CD  GLU P 245     -10.215-109.536 137.399  0.00 97.00      PROA   
ATOM   3839  OE1 GLU P 245      -9.977-110.506 136.637  0.00 97.00      PROA   
ATOM   3840  OE2 GLU P 245      -9.982-109.560 138.634  0.00 97.00      PROA   
ATOM   3841  C   GLU P 245     -12.877-106.294 134.991  0.00 97.00      PROA   
ATOM   3842  O   GLU P 245     -13.209-105.387 135.752  0.00 97.00      PROA   
ATOM   3843  N   ASP P 246     -12.472-106.070 133.737  0.00 97.00      PROA   
ATOM   3844  HN  ASP P 246     -12.150-106.861 133.217  0.00 97.00      PROA   
ATOM   3845  CA  ASP P 246     -12.308-104.861 132.974  0.00 97.00      PROA   
ATOM   3846  HA  ASP P 246     -11.739-104.159 133.569  0.00 97.00      PROA   
ATOM   3847  CB  ASP P 246     -11.475-105.254 131.704  0.00 97.00      PROA   
ATOM   3848  HB1 ASP P 246     -10.398-105.309 131.982  0.00 97.00      PROA   
ATOM   3849  HB2 ASP P 246     -11.571-104.499 130.900  0.00 97.00      PROA   
ATOM   3850  CG  ASP P 246     -11.860-106.642 131.157  0.00 97.00      PROA   
ATOM   3851  OD1 ASP P 246     -11.481-107.677 131.771  0.00 97.00      PROA   
ATOM   3852  OD2 ASP P 246     -12.598-106.684 130.146  0.00 97.00      PROA   
ATOM   3853  C   ASP P 246     -13.619-104.151 132.589  0.00 97.00      PROA   
ATOM   3854  O   ASP P 246     -13.599-102.985 132.198  0.00 97.00      PROA   
ATOM   3855  N   GLY P 247     -14.799-104.808 132.705  0.00 97.00      PROA   
ATOM   3856  HN  GLY P 247     -14.804-105.717 133.119  0.00 97.00      PROA   
ATOM   3857  CA  GLY P 247     -16.104-104.197 132.427  0.00 97.00      PROA   
ATOM   3858  HA1 GLY P 247     -16.127-103.208 132.864  0.00 97.00      PROA   
ATOM   3859  HA2 GLY P 247     -16.857-104.845 132.852  0.00 97.00      PROA   
ATOM   3860  C   GLY P 247     -16.439-104.049 130.962  0.00 97.00      PROA   
ATOM   3861  O   GLY P 247     -17.367-103.331 130.586  0.00 97.00      PROA   
ATOM   3862  N   ASN P 248     -15.696-104.748 130.085  0.00 97.00      PROA   
ATOM   3863  HN  ASN P 248     -14.905-105.262 130.409  0.00 97.00      PROA   
ATOM   3864  CA  ASN P 248     -16.004-104.874 128.676  0.00 97.00      PROA   
ATOM   3865  HA  ASN P 248     -16.115-103.878 128.272  0.00 97.00      PROA   
ATOM   3866  CB  ASN P 248     -14.852-105.617 127.956  0.00 97.00      PROA   
ATOM   3867  HB1 ASN P 248     -15.163-106.001 126.963  0.00 97.00      PROA   
ATOM   3868  HB2 ASN P 248     -14.508-106.472 128.576  0.00 97.00      PROA   
ATOM   3869  CG  ASN P 248     -13.728-104.602 127.718  0.00 97.00      PROA   
ATOM   3870  OD1 ASN P 248     -13.992-103.461 127.323  0.00 97.00      PROA   
ATOM   3871  ND2 ASN P 248     -12.459-104.993 128.001  0.00 97.00      PROA   
ATOM   3872 HD21 ASN P 248     -11.729-104.323 127.895  0.00 97.00      PROA   
ATOM   3873 HD22 ASN P 248     -12.328-105.814 128.561  0.00 97.00      PROA   
ATOM   3874  C   ASN P 248     -17.325-105.569 128.416  0.00 97.00      PROA   
ATOM   3875  O   ASN P 248     -18.135-105.094 127.621  0.00 97.00      PROA   
ATOM   3876  N   VAL P 249     -17.580-106.690 129.121  0.00 97.00      PROA   
ATOM   3877  HN  VAL P 249     -16.893-107.040 129.756  0.00 97.00      PROA   
ATOM   3878  CA  VAL P 249     -18.749-107.521 128.941  0.00 97.00      PROA   
ATOM   3879  HA  VAL P 249     -19.482-107.004 128.339  0.00 97.00      PROA   
ATOM   3880  CB  VAL P 249     -18.408-108.855 128.281  0.00 97.00      PROA   
ATOM   3881  HB  VAL P 249     -17.748-109.454 128.947  0.00 97.00      PROA   
ATOM   3882  CG1 VAL P 249     -19.696-109.664 128.005  0.00 97.00      PROA   
ATOM   3883 HG11 VAL P 249     -20.387-109.082 127.360  0.00 97.00      PROA   
ATOM   3884 HG12 VAL P 249     -20.223-109.935 128.942  0.00 97.00      PROA   
ATOM   3885 HG13 VAL P 249     -19.438-110.605 127.475  0.00 97.00      PROA   
ATOM   3886  CG2 VAL P 249     -17.630-108.602 126.972  0.00 97.00      PROA   
ATOM   3887 HG21 VAL P 249     -16.693-108.035 127.143  0.00 97.00      PROA   
ATOM   3888 HG22 VAL P 249     -18.262-108.042 126.251  0.00 97.00      PROA   
ATOM   3889 HG23 VAL P 249     -17.346-109.572 126.517  0.00 97.00      PROA   
ATOM   3890  C   VAL P 249     -19.350-107.804 130.298  0.00 97.00      PROA   
ATOM   3891  O   VAL P 249     -18.682-108.310 131.192  0.00 97.00      PROA   
ATOM   3892  N   LEU P 250     -20.658-107.518 130.471  0.00 97.00      PROA   
ATOM   3893  HN  LEU P 250     -21.189-107.074 129.755  0.00 97.00      PROA   
ATOM   3894  CA  LEU P 250     -21.417-107.959 131.620  0.00 97.00      PROA   
ATOM   3895  HA  LEU P 250     -20.825-108.676 132.172  0.00 97.00      PROA   
ATOM   3896  CB  LEU P 250     -21.825-106.867 132.656  0.00 97.00      PROA   
ATOM   3897  HB1 LEU P 250     -20.884-106.580 133.181  0.00 97.00      PROA   
ATOM   3898  HB2 LEU P 250     -22.482-107.332 133.423  0.00 97.00      PROA   
ATOM   3899  CG  LEU P 250     -22.487-105.531 132.203  0.00 97.00      PROA   
ATOM   3900  HG  LEU P 250     -22.576-104.936 133.148  0.00 97.00      PROA   
ATOM   3901  CD1 LEU P 250     -21.635-104.671 131.248  0.00 97.00      PROA   
ATOM   3902 HD11 LEU P 250     -21.635-105.108 130.228  0.00 97.00      PROA   
ATOM   3903 HD12 LEU P 250     -20.589-104.605 131.613  0.00 97.00      PROA   
ATOM   3904 HD13 LEU P 250     -22.059-103.647 131.180  0.00 97.00      PROA   
ATOM   3905  CD2 LEU P 250     -23.925-105.681 131.675  0.00 97.00      PROA   
ATOM   3906 HD21 LEU P 250     -24.520-106.329 132.351  0.00 97.00      PROA   
ATOM   3907 HD22 LEU P 250     -23.924-106.121 130.658  0.00 97.00      PROA   
ATOM   3908 HD23 LEU P 250     -24.413-104.685 131.612  0.00 97.00      PROA   
ATOM   3909  C   LEU P 250     -22.576-108.749 131.081  0.00 97.00      PROA   
ATOM   3910  O   LEU P 250     -23.220-108.361 130.108  0.00 97.00      PROA   
ATOM   3911  N   LYS P 251     -22.823-109.942 131.661  0.00 97.00      PROA   
ATOM   3912  HN  LYS P 251     -22.282-110.274 132.432  0.00 97.00      PROA   
ATOM   3913  CA  LYS P 251     -23.743-110.882 131.074  0.00 97.00      PROA   
ATOM   3914  HA  LYS P 251     -24.425-110.373 130.409  0.00 97.00      PROA   
ATOM   3915  CB  LYS P 251     -22.977-111.933 130.255  0.00 97.00      PROA   
ATOM   3916  HB1 LYS P 251     -22.353-112.590 130.897  0.00 97.00      PROA   
ATOM   3917  HB2 LYS P 251     -22.271-111.348 129.618  0.00 97.00      PROA   
ATOM   3918  CG  LYS P 251     -23.886-112.747 129.324  0.00 97.00      PROA   
ATOM   3919  HG1 LYS P 251     -24.921-112.337 129.350  0.00 97.00      PROA   
ATOM   3920  HG2 LYS P 251     -23.936-113.785 129.710  0.00 97.00      PROA   
ATOM   3921  CD  LYS P 251     -23.396-112.728 127.865  0.00 97.00      PROA   
ATOM   3922  HD1 LYS P 251     -23.431-111.675 127.502  0.00 97.00      PROA   
ATOM   3923  HD2 LYS P 251     -24.097-113.326 127.241  0.00 97.00      PROA   
ATOM   3924  CE  LYS P 251     -21.970-113.278 127.701  0.00 97.00      PROA   
ATOM   3925  HE1 LYS P 251     -21.940-114.320 128.082  0.00 97.00      PROA   
ATOM   3926  HE2 LYS P 251     -21.227-112.672 128.262  0.00 97.00      PROA   
ATOM   3927  NZ  LYS P 251     -21.551-113.284 126.276  0.00 97.00      PROA   
ATOM   3928  HZ1 LYS P 251     -21.692-112.352 125.844  0.00 97.00      PROA   
ATOM   3929  HZ2 LYS P 251     -22.090-113.997 125.738  0.00 97.00      PROA   
ATOM   3930  HZ3 LYS P 251     -20.538-113.490 126.197  0.00 97.00      PROA   
ATOM   3931  C   LYS P 251     -24.558-111.498 132.179  0.00 97.00      PROA   
ATOM   3932  O   LYS P 251     -24.248-112.555 132.726  0.00 97.00      PROA   
ATOM   3933  N   ARG P 252     -25.646-110.794 132.543  0.00 97.00      PROA   
ATOM   3934  HN  ARG P 252     -25.866-109.945 132.066  0.00 97.00      PROA   
ATOM   3935  CA  ARG P 252     -26.571-111.175 133.587  0.00 97.00      PROA   
ATOM   3936  HA  ARG P 252     -25.977-111.352 134.473  0.00 97.00      PROA   
ATOM   3937  CB  ARG P 252     -27.539-110.005 133.897  0.00 97.00      PROA   
ATOM   3938  HB1 ARG P 252     -28.347-110.350 134.579  0.00 97.00      PROA   
ATOM   3939  HB2 ARG P 252     -28.015-109.665 132.951  0.00 97.00      PROA   
ATOM   3940  CG  ARG P 252     -26.837-108.810 134.574  0.00 97.00      PROA   
ATOM   3941  HG1 ARG P 252     -26.002-108.433 133.941  0.00 97.00      PROA   
ATOM   3942  HG2 ARG P 252     -26.388-109.184 135.523  0.00 97.00      PROA   
ATOM   3943  CD  ARG P 252     -27.788-107.640 134.878  0.00 97.00      PROA   
ATOM   3944  HD1 ARG P 252     -28.699-108.008 135.392  0.00 97.00      PROA   
ATOM   3945  HD2 ARG P 252     -28.061-107.109 133.941  0.00 97.00      PROA   
ATOM   3946  NE  ARG P 252     -27.063-106.734 135.817  0.00 97.00      PROA   
ATOM   3947  HE  ARG P 252     -26.405-107.140 136.455  0.00 97.00      PROA   
ATOM   3948  CZ  ARG P 252     -26.941-105.399 135.712  0.00 97.00      PROA   
ATOM   3949  NH1 ARG P 252     -27.864-104.635 135.138  0.00 97.00      PROA   
ATOM   3950 HH11 ARG P 252     -28.732-105.074 134.936  0.00 97.00      PROA   
ATOM   3951 HH12 ARG P 252     -27.784-103.655 135.290  0.00 97.00      PROA   
ATOM   3952  NH2 ARG P 252     -25.838-104.852 136.250  0.00 97.00      PROA   
ATOM   3953 HH21 ARG P 252     -25.131-105.513 136.514  0.00 97.00      PROA   
ATOM   3954 HH22 ARG P 252     -25.594-103.909 136.059  0.00 97.00      PROA   
ATOM   3955  C   ARG P 252     -27.335-112.467 133.330  0.00 97.00      PROA   
ATOM   3956  O   ARG P 252     -27.707-112.767 132.197  0.00 97.00      PROA   
ATOM   3957  N   SER P 253     -27.602-113.270 134.395  0.00 97.00      PROA   
ATOM   3958  HN  SER P 253     -27.251-113.064 135.307  0.00 97.00      PROA   
ATOM   3959  CA  SER P 253     -28.526-114.391 134.291  0.00 97.00      PROA   
ATOM   3960  HA  SER P 253     -28.313-114.887 133.357  0.00 97.00      PROA   
ATOM   3961  CB  SER P 253     -28.353-115.495 135.372  0.00 97.00      PROA   
ATOM   3962  HB1 SER P 253     -27.352-115.963 135.259  0.00 97.00      PROA   
ATOM   3963  HB2 SER P 253     -29.117-116.290 135.233  0.00 97.00      PROA   
ATOM   3964  OG  SER P 253     -28.475-114.993 136.693  0.00 97.00      PROA   
ATOM   3965  HG1 SER P 253     -27.758-114.357 136.805  0.00 97.00      PROA   
ATOM   3966  C   SER P 253     -29.970-113.890 134.303  0.00 97.00      PROA   
ATOM   3967  O   SER P 253     -30.274-112.961 135.050  0.00 97.00      PROA   
ATOM   3968  N   PRO P 254     -30.898-114.443 133.523  0.00 97.00      PROA   
ATOM   3969  CD  PRO P 254     -30.596-115.147 132.273  0.00 97.00      PROA   
ATOM   3970  HD1 PRO P 254     -30.290-116.188 132.518  0.00 97.00      PROA   
ATOM   3971  HD2 PRO P 254     -29.793-114.636 131.695  0.00 97.00      PROA   
ATOM   3972  CA  PRO P 254     -32.341-114.363 133.768  0.00 97.00      PROA   
ATOM   3973  HA  PRO P 254     -32.614-113.321 133.688  0.00 97.00      PROA   
ATOM   3974  CB  PRO P 254     -32.947-115.227 132.645  0.00 97.00      PROA   
ATOM   3975  HB1 PRO P 254     -33.948-114.868 132.336  0.00 97.00      PROA   
ATOM   3976  HB2 PRO P 254     -33.021-116.290 132.965  0.00 97.00      PROA   
ATOM   3977  CG  PRO P 254     -31.918-115.137 131.509  0.00 97.00      PROA   
ATOM   3978  HG1 PRO P 254     -31.998-115.970 130.783  0.00 97.00      PROA   
ATOM   3979  HG2 PRO P 254     -32.029-114.167 130.975  0.00 97.00      PROA   
ATOM   3980  C   PRO P 254     -32.772-114.836 135.156  0.00 97.00      PROA   
ATOM   3981  O   PRO P 254     -32.126-115.729 135.702  0.00 97.00      PROA   
ATOM   3982  N   GLU P 255     -33.855-114.260 135.742  0.00 97.00      PROA   
ATOM   3983  HN  GLU P 255     -34.336-113.499 135.313  0.00 97.00      PROA   
ATOM   3984  CA  GLU P 255     -34.377-114.657 137.041  0.00 97.00      PROA   
ATOM   3985  HA  GLU P 255     -33.571-114.537 137.747  0.00 97.00      PROA   
ATOM   3986  CB  GLU P 255     -35.551-113.760 137.530  0.00 97.00      PROA   
ATOM   3987  HB1 GLU P 255     -35.870-114.173 138.510  0.00 97.00      PROA   
ATOM   3988  HB2 GLU P 255     -36.415-113.849 136.837  0.00 97.00      PROA   
ATOM   3989  CG  GLU P 255     -35.194-112.260 137.717  0.00 97.00      PROA   
ATOM   3990  HG1 GLU P 255     -35.537-111.678 136.836  0.00 97.00      PROA   
ATOM   3991  HG2 GLU P 255     -34.095-112.140 137.807  0.00 97.00      PROA   
ATOM   3992  CD  GLU P 255     -35.812-111.650 138.980  0.00 97.00      PROA   
ATOM   3993  OE1 GLU P 255     -36.665-110.732 138.856  0.00 97.00      PROA   
ATOM   3994  OE2 GLU P 255     -35.411-112.084 140.092  0.00 97.00      PROA   
ATOM   3995  C   GLU P 255     -34.817-116.118 137.134  0.00 97.00      PROA   
ATOM   3996  O   GLU P 255     -35.422-116.675 136.220  0.00 97.00      PROA   
ATOM   3997  N   LEU P 256     -34.511-116.759 138.285  0.00 97.00      PROA   
ATOM   3998  HN  LEU P 256     -33.969-116.293 138.982  0.00 97.00      PROA   
ATOM   3999  CA  LEU P 256     -34.806-118.145 138.572  0.00 97.00      PROA   
ATOM   4000  HA  LEU P 256     -35.364-118.571 137.752  0.00 97.00      PROA   
ATOM   4001  CB  LEU P 256     -33.465-118.907 138.779  0.00 97.00      PROA   
ATOM   4002  HB1 LEU P 256     -32.930-118.496 139.660  0.00 97.00      PROA   
ATOM   4003  HB2 LEU P 256     -32.843-118.660 137.885  0.00 97.00      PROA   
ATOM   4004  CG  LEU P 256     -33.501-120.454 138.867  0.00 97.00      PROA   
ATOM   4005  HG  LEU P 256     -32.455-120.796 138.661  0.00 97.00      PROA   
ATOM   4006  CD1 LEU P 256     -33.842-120.979 140.273  0.00 97.00      PROA   
ATOM   4007 HD11 LEU P 256     -34.896-120.760 140.528  0.00 97.00      PROA   
ATOM   4008 HD12 LEU P 256     -33.189-120.504 141.035  0.00 97.00      PROA   
ATOM   4009 HD13 LEU P 256     -33.699-122.079 140.319  0.00 97.00      PROA   
ATOM   4010  CD2 LEU P 256     -34.393-121.100 137.792  0.00 97.00      PROA   
ATOM   4011 HD21 LEU P 256     -34.104-120.737 136.783  0.00 97.00      PROA   
ATOM   4012 HD22 LEU P 256     -35.461-120.852 137.970  0.00 97.00      PROA   
ATOM   4013 HD23 LEU P 256     -34.282-122.204 137.817  0.00 97.00      PROA   
ATOM   4014  C   LEU P 256     -35.677-118.172 139.813  0.00 97.00      PROA   
ATOM   4015  O   LEU P 256     -35.385-117.511 140.803  0.00 97.00      PROA   
ATOM   4016  N   GLU P 257     -36.802-118.926 139.793  0.00 97.00      PROA   
ATOM   4017  HN  GLU P 257     -37.035-119.490 139.005  0.00 97.00      PROA   
ATOM   4018  CA  GLU P 257     -37.768-118.918 140.876  0.00 97.00      PROA   
ATOM   4019  HA  GLU P 257     -37.767-117.938 141.329  0.00 97.00      PROA   
ATOM   4020  CB  GLU P 257     -39.208-119.207 140.374  0.00 97.00      PROA   
ATOM   4021  HB1 GLU P 257     -39.287-120.241 139.978  0.00 97.00      PROA   
ATOM   4022  HB2 GLU P 257     -39.379-118.525 139.507  0.00 97.00      PROA   
ATOM   4023  CG  GLU P 257     -40.321-118.896 141.404  0.00 97.00      PROA   
ATOM   4024  HG1 GLU P 257     -41.133-118.335 140.894  0.00 97.00      PROA   
ATOM   4025  HG2 GLU P 257     -39.934-118.263 142.228  0.00 97.00      PROA   
ATOM   4026  CD  GLU P 257     -40.950-120.145 142.009  0.00 97.00      PROA   
ATOM   4027  OE1 GLU P 257     -40.246-120.854 142.758  0.00 97.00      PROA   
ATOM   4028  OE2 GLU P 257     -42.157-120.384 141.761  0.00 97.00      PROA   
ATOM   4029  C   GLU P 257     -37.395-119.918 141.947  0.00 97.00      PROA   
ATOM   4030  O   GLU P 257     -37.087-121.075 141.668  0.00 97.00      PROA   
ATOM   4031  N   LEU P 258     -37.428-119.467 143.222  0.00 97.00      PROA   
ATOM   4032  HN  LEU P 258     -37.651-118.510 143.402  0.00 97.00      PROA   
ATOM   4033  CA  LEU P 258     -37.190-120.294 144.383  0.00 97.00      PROA   
ATOM   4034  HA  LEU P 258     -37.395-121.322 144.123  0.00 97.00      PROA   
ATOM   4035  CB  LEU P 258     -35.744-120.195 144.938  0.00 97.00      PROA   
ATOM   4036  HB1 LEU P 258     -35.647-120.794 145.870  0.00 97.00      PROA   
ATOM   4037  HB2 LEU P 258     -35.541-119.135 145.194  0.00 97.00      PROA   
ATOM   4038  CG  LEU P 258     -34.639-120.663 143.959  0.00 97.00      PROA   
ATOM   4039  HG  LEU P 258     -34.806-120.166 142.977  0.00 97.00      PROA   
ATOM   4040  CD1 LEU P 258     -33.249-120.221 144.446  0.00 97.00      PROA   
ATOM   4041 HD11 LEU P 258     -33.016-120.702 145.419  0.00 97.00      PROA   
ATOM   4042 HD12 LEU P 258     -33.214-119.120 144.577  0.00 97.00      PROA   
ATOM   4043 HD13 LEU P 258     -32.476-120.515 143.705  0.00 97.00      PROA   
ATOM   4044  CD2 LEU P 258     -34.656-122.187 143.738  0.00 97.00      PROA   
ATOM   4045 HD21 LEU P 258     -35.631-122.516 143.324  0.00 97.00      PROA   
ATOM   4046 HD22 LEU P 258     -34.478-122.715 144.698  0.00 97.00      PROA   
ATOM   4047 HD23 LEU P 258     -33.857-122.476 143.023  0.00 97.00      PROA   
ATOM   4048  C   LEU P 258     -38.177-119.909 145.467  0.00 97.00      PROA   
ATOM   4049  O   LEU P 258     -37.837-119.266 146.459  0.00 97.00      PROA   
ATOM   4050  N   GLN P 259     -39.456-120.309 145.307  0.00 97.00      PROA   
ATOM   4051  HN  GLN P 259     -39.763-120.660 144.419  0.00 97.00      PROA   
ATOM   4052  CA  GLN P 259     -40.439-120.321 146.371  0.00 97.00      PROA   
ATOM   4053  HA  GLN P 259     -40.463-119.317 146.761  0.00 97.00      PROA   
ATOM   4054  CB  GLN P 259     -41.874-120.663 145.886  0.00 97.00      PROA   
ATOM   4055  HB1 GLN P 259     -42.502-120.981 146.749  0.00 97.00      PROA   
ATOM   4056  HB2 GLN P 259     -41.810-121.522 145.181  0.00 97.00      PROA   
ATOM   4057  CG  GLN P 259     -42.596-119.493 145.187  0.00 97.00      PROA   
ATOM   4058  HG1 GLN P 259     -42.054-119.189 144.270  0.00 97.00      PROA   
ATOM   4059  HG2 GLN P 259     -42.657-118.612 145.860  0.00 97.00      PROA   
ATOM   4060  CD  GLN P 259     -44.029-119.919 144.844  0.00 97.00      PROA   
ATOM   4061  OE1 GLN P 259     -44.933-119.839 145.682  0.00 97.00      PROA   
ATOM   4062  NE2 GLN P 259     -44.239-120.395 143.587  0.00 97.00      PROA   
ATOM   4063 HE21 GLN P 259     -45.157-120.678 143.320  0.00 97.00      PROA   
ATOM   4064 HE22 GLN P 259     -43.471-120.452 142.945  0.00 97.00      PROA   
ATOM   4065  C   GLN P 259     -40.058-121.224 147.531  0.00 97.00      PROA   
ATOM   4066  O   GLN P 259     -39.557-122.328 147.343  0.00 97.00      PROA   
ATOM   4067  N   VAL P 260     -40.287-120.742 148.773  0.00 97.00      PROA   
ATOM   4068  HN  VAL P 260     -40.674-119.835 148.902  0.00 97.00      PROA   
ATOM   4069  CA  VAL P 260     -39.966-121.451 149.991  0.00 97.00      PROA   
ATOM   4070  HA  VAL P 260     -39.755-122.483 149.763  0.00 97.00      PROA   
ATOM   4071  CB  VAL P 260     -38.769-120.852 150.725  0.00 97.00      PROA   
ATOM   4072  HB  VAL P 260     -39.000-119.800 150.995  0.00 97.00      PROA   
ATOM   4073  CG1 VAL P 260     -38.458-121.658 152.004  0.00 97.00      PROA   
ATOM   4074 HG11 VAL P 260     -38.287-122.728 151.759  0.00 97.00      PROA   
ATOM   4075 HG12 VAL P 260     -39.281-121.583 152.743  0.00 97.00      PROA   
ATOM   4076 HG13 VAL P 260     -37.539-121.260 152.481  0.00 97.00      PROA   
ATOM   4077  CG2 VAL P 260     -37.533-120.818 149.797  0.00 97.00      PROA   
ATOM   4078 HG21 VAL P 260     -37.694-120.140 148.935  0.00 97.00      PROA   
ATOM   4079 HG22 VAL P 260     -37.307-121.832 149.413  0.00 97.00      PROA   
ATOM   4080 HG23 VAL P 260     -36.648-120.448 150.358  0.00 97.00      PROA   
ATOM   4081  C   VAL P 260     -41.215-121.384 150.849  0.00 97.00      PROA   
ATOM   4082  O   VAL P 260     -41.797-120.316 151.024  0.00 97.00      PROA   
ATOM   4083  N   LEU P 261     -41.684-122.539 151.381  0.00 97.00      PROA   
ATOM   4084  HN  LEU P 261     -41.186-123.393 151.232  0.00 97.00      PROA   
ATOM   4085  CA  LEU P 261     -42.925-122.632 152.123  0.00 97.00      PROA   
ATOM   4086  HA  LEU P 261     -43.293-121.636 152.308  0.00 97.00      PROA   
ATOM   4087  CB  LEU P 261     -44.027-123.415 151.368  0.00 97.00      PROA   
ATOM   4088  HB1 LEU P 261     -44.908-123.567 152.031  0.00 97.00      PROA   
ATOM   4089  HB2 LEU P 261     -43.632-124.417 151.090  0.00 97.00      PROA   
ATOM   4090  CG  LEU P 261     -44.548-122.720 150.085  0.00 97.00      PROA   
ATOM   4091  HG  LEU P 261     -43.696-122.611 149.374  0.00 97.00      PROA   
ATOM   4092  CD1 LEU P 261     -45.624-123.590 149.411  0.00 97.00      PROA   
ATOM   4093 HD11 LEU P 261     -46.502-123.696 150.083  0.00 97.00      PROA   
ATOM   4094 HD12 LEU P 261     -45.224-124.601 149.192  0.00 97.00      PROA   
ATOM   4095 HD13 LEU P 261     -45.958-123.123 148.460  0.00 97.00      PROA   
ATOM   4096  CD2 LEU P 261     -45.115-121.313 150.352  0.00 97.00      PROA   
ATOM   4097 HD21 LEU P 261     -45.529-120.887 149.414  0.00 97.00      PROA   
ATOM   4098 HD22 LEU P 261     -44.326-120.628 150.721  0.00 97.00      PROA   
ATOM   4099 HD23 LEU P 261     -45.929-121.366 151.106  0.00 97.00      PROA   
ATOM   4100  C   LEU P 261     -42.731-123.238 153.494  0.00 97.00      PROA   
ATOM   4101  O   LEU P 261     -42.097-124.273 153.677  0.00 97.00      PROA   
ATOM   4102  N   GLY P 262     -43.320-122.565 154.506  0.00 97.00      PROA   
ATOM   4103  HN  GLY P 262     -43.866-121.756 154.311  0.00 97.00      PROA   
ATOM   4104  CA  GLY P 262     -43.297-122.948 155.894  0.00 97.00      PROA   
ATOM   4105  HA1 GLY P 262     -42.514-122.390 156.384  0.00 97.00      PROA   
ATOM   4106  HA2 GLY P 262     -43.211-124.022 155.991  0.00 97.00      PROA   
ATOM   4107  C   GLY P 262     -44.591-122.509 156.491  0.00 97.00      PROA   
ATOM   4108  O   GLY P 262     -45.301-121.673 155.938  0.00 97.00      PROA   
ATOM   4109  N   HSD P 263     -44.914-123.061 157.675  0.00 97.00      PROA   
ATOM   4110  HN  HSD P 263     -44.294-123.700 158.122  0.00 97.00      PROA   
ATOM   4111  CA  HSD P 263     -46.097-122.720 158.425  0.00 97.00      PROA   
ATOM   4112  HA  HSD P 263     -46.575-121.846 158.003  0.00 97.00      PROA   
ATOM   4113  CB  HSD P 263     -47.107-123.889 158.485  0.00 97.00      PROA   
ATOM   4114  HB1 HSD P 263     -47.939-123.654 159.183  0.00 97.00      PROA   
ATOM   4115  HB2 HSD P 263     -46.592-124.800 158.862  0.00 97.00      PROA   
ATOM   4116  ND1 HSD P 263     -48.934-123.844 156.691  0.00 97.00      PROA   
ATOM   4117  HD1 HSD P 263     -49.612-123.327 157.215  0.00 97.00      PROA   
ATOM   4118  CG  HSD P 263     -47.670-124.200 157.118  0.00 97.00      PROA   
ATOM   4119  CE1 HSD P 263     -49.094-124.367 155.449  0.00 97.00      PROA   
ATOM   4120  HE1 HSD P 263     -50.004-124.243 154.863  0.00 97.00      PROA   
ATOM   4121  NE2 HSD P 263     -48.032-125.041 155.053  0.00 97.00      PROA   
ATOM   4122  CD2 HSD P 263     -47.141-124.945 156.107  0.00 97.00      PROA   
ATOM   4123  HD2 HSD P 263     -46.176-125.431 156.036  0.00 97.00      PROA   
ATOM   4124  C   HSD P 263     -45.583-122.365 159.791  0.00 97.00      PROA   
ATOM   4125  O   HSD P 263     -44.689-123.036 160.302  0.00 97.00      PROA   
ATOM   4126  N   GLN P 264     -46.093-121.262 160.391  0.00 97.00      PROA   
ATOM   4127  HN  GLN P 264     -46.834-120.744 159.970  0.00 97.00      PROA   
ATOM   4128  CA  GLN P 264     -45.552-120.679 161.606  0.00 97.00      PROA   
ATOM   4129  HA  GLN P 264     -44.526-120.421 161.374  0.00 97.00      PROA   
ATOM   4130  CB  GLN P 264     -46.262-119.348 161.962  0.00 97.00      PROA   
ATOM   4131  HB1 GLN P 264     -46.014-119.037 163.000  0.00 97.00      PROA   
ATOM   4132  HB2 GLN P 264     -47.359-119.536 161.915  0.00 97.00      PROA   
ATOM   4133  CG  GLN P 264     -45.863-118.198 161.004  0.00 97.00      PROA   
ATOM   4134  HG1 GLN P 264     -45.766-118.581 159.966  0.00 97.00      PROA   
ATOM   4135  HG2 GLN P 264     -44.880-117.776 161.301  0.00 97.00      PROA   
ATOM   4136  CD  GLN P 264     -46.911-117.079 160.956  0.00 97.00      PROA   
ATOM   4137  OE1 GLN P 264     -47.495-116.809 159.901  0.00 97.00      PROA   
ATOM   4138  NE2 GLN P 264     -47.150-116.409 162.116  0.00 97.00      PROA   
ATOM   4139 HE21 GLN P 264     -47.834-115.682 162.104  0.00 97.00      PROA   
ATOM   4140 HE22 GLN P 264     -46.643-116.648 162.943  0.00 97.00      PROA   
ATOM   4141  C   GLN P 264     -45.475-121.614 162.803  0.00 97.00      PROA   
ATOM   4142  O   GLN P 264     -46.408-122.345 163.126  0.00 97.00      PROA   
ATOM   4143  N   GLN P 265     -44.297-121.613 163.461  0.00 97.00      PROA   
ATOM   4144  HN  GLN P 265     -43.582-120.970 163.191  0.00 97.00      PROA   
ATOM   4145  CA  GLN P 265     -43.866-122.614 164.403  0.00 97.00      PROA   
ATOM   4146  HA  GLN P 265     -44.520-123.463 164.283  0.00 97.00      PROA   
ATOM   4147  CB  GLN P 265     -42.413-123.104 164.109  0.00 97.00      PROA   
ATOM   4148  HB1 GLN P 265     -42.451-123.730 163.189  0.00 97.00      PROA   
ATOM   4149  HB2 GLN P 265     -42.078-123.773 164.933  0.00 97.00      PROA   
ATOM   4150  CG  GLN P 265     -41.325-122.010 163.912  0.00 97.00      PROA   
ATOM   4151  HG1 GLN P 265     -40.321-122.485 163.968  0.00 97.00      PROA   
ATOM   4152  HG2 GLN P 265     -41.390-121.271 164.736  0.00 97.00      PROA   
ATOM   4153  CD  GLN P 265     -41.436-121.241 162.582  0.00 97.00      PROA   
ATOM   4154  OE1 GLN P 265     -42.054-120.173 162.515  0.00 97.00      PROA   
ATOM   4155  NE2 GLN P 265     -40.816-121.788 161.500  0.00 97.00      PROA   
ATOM   4156 HE21 GLN P 265     -40.897-121.324 160.615  0.00 97.00      PROA   
ATOM   4157 HE22 GLN P 265     -40.296-122.634 161.587  0.00 97.00      PROA   
ATOM   4158  C   GLN P 265     -43.961-122.121 165.838  0.00 97.00      PROA   
ATOM   4159  O   GLN P 265     -43.866-120.917 166.077  0.00 97.00      PROA   
ATOM   4160  N   PRO P 266     -44.135-122.991 166.841  0.00 97.00      PROA   
ATOM   4161  CD  PRO P 266     -44.583-124.376 166.657  0.00 97.00      PROA   
ATOM   4162  HD1 PRO P 266     -43.753-124.959 166.202  0.00 97.00      PROA   
ATOM   4163  HD2 PRO P 266     -45.493-124.432 166.020  0.00 97.00      PROA   
ATOM   4164  CA  PRO P 266     -43.680-122.764 168.213  0.00 97.00      PROA   
ATOM   4165  HA  PRO P 266     -44.362-122.047 168.645  0.00 97.00      PROA   
ATOM   4166  CB  PRO P 266     -43.776-124.150 168.880  0.00 97.00      PROA   
ATOM   4167  HB1 PRO P 266     -44.017-124.085 169.959  0.00 97.00      PROA   
ATOM   4168  HB2 PRO P 266     -42.824-124.712 168.753  0.00 97.00      PROA   
ATOM   4169  CG  PRO P 266     -44.859-124.874 168.075  0.00 97.00      PROA   
ATOM   4170  HG1 PRO P 266     -44.793-125.977 168.161  0.00 97.00      PROA   
ATOM   4171  HG2 PRO P 266     -45.867-124.533 168.398  0.00 97.00      PROA   
ATOM   4172  C   PRO P 266     -42.282-122.170 168.336  0.00 97.00      PROA   
ATOM   4173  O   PRO P 266     -41.380-122.597 167.618  0.00 97.00      PROA   
ATOM   4174  N   THR P 267     -42.081-121.186 169.239  0.00 97.00      PROA   
ATOM   4175  HN  THR P 267     -42.852-120.764 169.710  0.00 97.00      PROA   
ATOM   4176  CA  THR P 267     -40.767-120.687 169.626  0.00 97.00      PROA   
ATOM   4177  HA  THR P 267     -40.281-120.419 168.697  0.00 97.00      PROA   
ATOM   4178  CB  THR P 267     -40.829-119.431 170.488  0.00 97.00      PROA   
ATOM   4179  HB  THR P 267     -40.890-119.679 171.570  0.00 97.00      PROA   
ATOM   4180  OG1 THR P 267     -41.985-118.662 170.184  0.00 97.00      PROA   
ATOM   4181  HG1 THR P 267     -41.927-118.477 169.243  0.00 97.00      PROA   
ATOM   4182  CG2 THR P 267     -39.591-118.551 170.237  0.00 97.00      PROA   
ATOM   4183 HG21 THR P 267     -39.538-118.253 169.167  0.00 97.00      PROA   
ATOM   4184 HG22 THR P 267     -38.660-119.095 170.496  0.00 97.00      PROA   
ATOM   4185 HG23 THR P 267     -39.647-117.631 170.856  0.00 97.00      PROA   
ATOM   4186  C   THR P 267     -39.855-121.719 170.297  0.00 97.00      PROA   
ATOM   4187  O   THR P 267     -38.678-121.734 169.936  0.00 97.00      PROA   
ATOM   4188  N   PRO P 268     -40.254-122.601 171.224  0.00 97.00      PROA   
ATOM   4189  CD  PRO P 268     -41.447-122.471 172.076  0.00 97.00      PROA   
ATOM   4190  HD1 PRO P 268     -42.369-122.330 171.478  0.00 97.00      PROA   
ATOM   4191  HD2 PRO P 268     -41.310-121.619 172.778  0.00 97.00      PROA   
ATOM   4192  CA  PRO P 268     -39.432-123.740 171.623  0.00 97.00      PROA   
ATOM   4193  HA  PRO P 268     -38.397-123.445 171.727  0.00 97.00      PROA   
ATOM   4194  CB  PRO P 268     -40.047-124.192 172.960  0.00 97.00      PROA   
ATOM   4195  HB1 PRO P 268     -39.571-123.618 173.787  0.00 97.00      PROA   
ATOM   4196  HB2 PRO P 268     -39.917-125.274 173.162  0.00 97.00      PROA   
ATOM   4197  CG  PRO P 268     -41.520-123.789 172.850  0.00 97.00      PROA   
ATOM   4198  HG1 PRO P 268     -42.056-124.544 172.232  0.00 97.00      PROA   
ATOM   4199  HG2 PRO P 268     -42.021-123.689 173.833  0.00 97.00      PROA   
ATOM   4200  C   PRO P 268     -39.501-124.854 170.593  0.00 97.00      PROA   
ATOM   4201  O   PRO P 268     -40.525-125.021 169.932  0.00 97.00      PROA   
ATOM   4202  N   VAL P 269     -38.392-125.614 170.457  0.00 97.00      PROA   
ATOM   4203  HN  VAL P 269     -37.585-125.486 171.025  0.00 97.00      PROA   
ATOM   4204  CA  VAL P 269     -38.254-126.784 169.632  0.00 97.00      PROA   
ATOM   4205  HA  VAL P 269     -39.211-127.285 169.576  0.00 97.00      PROA   
ATOM   4206  CB  VAL P 269     -37.749-126.451 168.223  0.00 97.00      PROA   
ATOM   4207  HB  VAL P 269     -38.457-125.711 167.779  0.00 97.00      PROA   
ATOM   4208  CG1 VAL P 269     -36.347-125.807 168.268  0.00 97.00      PROA   
ATOM   4209 HG11 VAL P 269     -35.617-126.516 168.712  0.00 97.00      PROA   
ATOM   4210 HG12 VAL P 269     -36.355-124.878 168.874  0.00 97.00      PROA   
ATOM   4211 HG13 VAL P 269     -36.004-125.556 167.241  0.00 97.00      PROA   
ATOM   4212  CG2 VAL P 269     -37.763-127.712 167.336  0.00 97.00      PROA   
ATOM   4213 HG21 VAL P 269     -38.778-128.160 167.313  0.00 97.00      PROA   
ATOM   4214 HG22 VAL P 269     -37.052-128.464 167.736  0.00 97.00      PROA   
ATOM   4215 HG23 VAL P 269     -37.454-127.462 166.298  0.00 97.00      PROA   
ATOM   4216  C   VAL P 269     -37.290-127.698 170.429  0.00 97.00      PROA   
ATOM   4217  OT1 VAL P 269     -36.537-127.171 171.295  0.00 97.00      PROA   
ATOM   4218  OT2 VAL P 269     -37.315-128.938 170.207  0.00 97.00      PROA   
END
