# Supplementary material for: The solution structure of the unbound IgG Fc receptor CD64 resembles its crystal structure: Implications for function
Source: PLoS One. 2023 Sep 21;18(9):e0288351. doi: 10.1371/journal.pone.0288351 (PMC10513344; doi:10.1371/journal.pone.0288351)
Supplement: S1 File — (ZIP) [file pone.0288351.s003.zip › CD64V03 E11/Top100/EM_done_ready_for_EM_top100_0p11_E11.dcd_18763.pdb.pdb]

REMARK  FINAL COORDINATES WRITTEN BY NAMD AT TIMESTEP 2000
ATOM      1  N   LYS P   1       8.066 -65.604  90.956  0.00 97.00      PROA   
ATOM      2  HT1 LYS P   1       8.209 -66.616  90.757  0.00 97.00      PROA   
ATOM      3  HT2 LYS P   1       8.933 -65.271  91.432  0.00 97.00      PROA   
ATOM      4  HT3 LYS P   1       7.939 -65.099  90.058  0.00 97.00      PROA   
ATOM      5  CA  LYS P   1       6.886 -65.446  91.840  0.00 97.00      PROA   
ATOM      6  HA  LYS P   1       6.937 -66.227  92.582  0.00 97.00      PROA   
ATOM      7  CB  LYS P   1       6.896 -64.069  92.569  0.00 97.00      PROA   
ATOM      8  HB1 LYS P   1       5.892 -63.898  93.014  0.00 97.00      PROA   
ATOM      9  HB2 LYS P   1       7.073 -63.243  91.846  0.00 97.00      PROA   
ATOM     10  CG  LYS P   1       7.923 -63.977  93.719  0.00 97.00      PROA   
ATOM     11  HG1 LYS P   1       8.939 -63.880  93.277  0.00 97.00      PROA   
ATOM     12  HG2 LYS P   1       7.912 -64.918  94.313  0.00 97.00      PROA   
ATOM     13  CD  LYS P   1       7.706 -62.787  94.676  0.00 97.00      PROA   
ATOM     14  HD1 LYS P   1       7.646 -61.852  94.076  0.00 97.00      PROA   
ATOM     15  HD2 LYS P   1       8.607 -62.712  95.328  0.00 97.00      PROA   
ATOM     16  CE  LYS P   1       6.452 -62.916  95.560  0.00 97.00      PROA   
ATOM     17  HE1 LYS P   1       6.473 -63.881  96.113  0.00 97.00      PROA   
ATOM     18  HE2 LYS P   1       5.529 -62.872  94.946  0.00 97.00      PROA   
ATOM     19  NZ  LYS P   1       6.376 -61.824  96.565  0.00 97.00      PROA   
ATOM     20  HZ1 LYS P   1       6.364 -60.902  96.083  0.00 97.00      PROA   
ATOM     21  HZ2 LYS P   1       7.199 -61.869  97.199  0.00 97.00      PROA   
ATOM     22  HZ3 LYS P   1       5.507 -61.928  97.126  0.00 97.00      PROA   
ATOM     23  C   LYS P   1       5.611 -65.658  91.069  0.00 97.00      PROA   
ATOM     24  O   LYS P   1       5.613 -65.702  89.840  0.00 97.00      PROA   
ATOM     25  N   ALA P   2       4.480 -65.801  91.791  0.00 97.00      PROA   
ATOM     26  HN  ALA P   2       4.463 -65.827  92.787  0.00 97.00      PROA   
ATOM     27  CA  ALA P   2       3.164 -65.873  91.232  0.00 97.00      PROA   
ATOM     28  HA  ALA P   2       3.056 -65.145  90.439  0.00 97.00      PROA   
ATOM     29  CB  ALA P   2       2.811 -67.296  90.753  0.00 97.00      PROA   
ATOM     30  HB1 ALA P   2       2.943 -68.028  91.578  0.00 97.00      PROA   
ATOM     31  HB2 ALA P   2       3.487 -67.594  89.923  0.00 97.00      PROA   
ATOM     32  HB3 ALA P   2       1.766 -67.353  90.387  0.00 97.00      PROA   
ATOM     33  C   ALA P   2       2.302 -65.461  92.399  0.00 97.00      PROA   
ATOM     34  O   ALA P   2       2.823 -65.251  93.495  0.00 97.00      PROA   
ATOM     35  N   VAL P   3       0.972 -65.319  92.178  0.00 97.00      PROA   
ATOM     36  HN  VAL P   3       0.595 -65.398  91.260  0.00 97.00      PROA   
ATOM     37  CA  VAL P   3      -0.040 -65.242  93.212  0.00 97.00      PROA   
ATOM     38  HA  VAL P   3       0.279 -65.843  94.052  0.00 97.00      PROA   
ATOM     39  CB  VAL P   3      -0.434 -63.839  93.702  0.00 97.00      PROA   
ATOM     40  HB  VAL P   3      -1.274 -63.944  94.430  0.00 97.00      PROA   
ATOM     41  CG1 VAL P   3       0.733 -63.186  94.470  0.00 97.00      PROA   
ATOM     42 HG11 VAL P   3       1.567 -62.951  93.777  0.00 97.00      PROA   
ATOM     43 HG12 VAL P   3       1.102 -63.867  95.264  0.00 97.00      PROA   
ATOM     44 HG13 VAL P   3       0.394 -62.238  94.941  0.00 97.00      PROA   
ATOM     45  CG2 VAL P   3      -0.901 -62.931  92.545  0.00 97.00      PROA   
ATOM     46 HG21 VAL P   3      -1.824 -63.324  92.073  0.00 97.00      PROA   
ATOM     47 HG22 VAL P   3      -0.113 -62.844  91.769  0.00 97.00      PROA   
ATOM     48 HG23 VAL P   3      -1.119 -61.911  92.928  0.00 97.00      PROA   
ATOM     49  C   VAL P   3      -1.236 -65.926  92.584  0.00 97.00      PROA   
ATOM     50  O   VAL P   3      -1.400 -65.886  91.365  0.00 97.00      PROA   
ATOM     51  N   ILE P   4      -2.087 -66.609  93.392  0.00 97.00      PROA   
ATOM     52  HN  ILE P   4      -1.902 -66.712  94.369  0.00 97.00      PROA   
ATOM     53  CA  ILE P   4      -3.199 -67.386  92.862  0.00 97.00      PROA   
ATOM     54  HA  ILE P   4      -3.066 -67.501  91.797  0.00 97.00      PROA   
ATOM     55  CB  ILE P   4      -3.244 -68.811  93.419  0.00 97.00      PROA   
ATOM     56  HB  ILE P   4      -3.353 -68.766  94.526  0.00 97.00      PROA   
ATOM     57  CG2 ILE P   4      -4.444 -69.573  92.805  0.00 97.00      PROA   
ATOM     58 HG21 ILE P   4      -4.433 -69.470  91.699  0.00 97.00      PROA   
ATOM     59 HG22 ILE P   4      -5.408 -69.189  93.196  0.00 97.00      PROA   
ATOM     60 HG23 ILE P   4      -4.393 -70.653  93.042  0.00 97.00      PROA   
ATOM     61  CG1 ILE P   4      -1.922 -69.556  93.106  0.00 97.00      PROA   
ATOM     62 HG11 ILE P   4      -1.041 -68.916  93.322  0.00 97.00      PROA   
ATOM     63 HG12 ILE P   4      -1.920 -69.776  92.019  0.00 97.00      PROA   
ATOM     64  CD  ILE P   4      -1.731 -70.857  93.890  0.00 97.00      PROA   
ATOM     65  HD1 ILE P   4      -2.623 -71.512  93.834  0.00 97.00      PROA   
ATOM     66  HD2 ILE P   4      -1.526 -70.630  94.958  0.00 97.00      PROA   
ATOM     67  HD3 ILE P   4      -0.866 -71.418  93.479  0.00 97.00      PROA   
ATOM     68  C   ILE P   4      -4.532 -66.676  93.072  0.00 97.00      PROA   
ATOM     69  O   ILE P   4      -4.848 -66.193  94.157  0.00 97.00      PROA   
ATOM     70  N   LYS P   5      -5.369 -66.616  92.007  0.00 97.00      PROA   
ATOM     71  HN  LYS P   5      -5.046 -66.921  91.110  0.00 97.00      PROA   
ATOM     72  CA  LYS P   5      -6.721 -66.095  92.071  0.00 97.00      PROA   
ATOM     73  HA  LYS P   5      -6.922 -65.705  93.058  0.00 97.00      PROA   
ATOM     74  CB  LYS P   5      -6.965 -64.979  91.024  0.00 97.00      PROA   
ATOM     75  HB1 LYS P   5      -8.001 -64.586  91.129  0.00 97.00      PROA   
ATOM     76  HB2 LYS P   5      -6.864 -65.403  89.999  0.00 97.00      PROA   
ATOM     77  CG  LYS P   5      -5.985 -63.797  91.113  0.00 97.00      PROA   
ATOM     78  HG1 LYS P   5      -6.226 -63.108  90.272  0.00 97.00      PROA   
ATOM     79  HG2 LYS P   5      -4.949 -64.168  90.948  0.00 97.00      PROA   
ATOM     80  CD  LYS P   5      -6.042 -63.021  92.443  0.00 97.00      PROA   
ATOM     81  HD1 LYS P   5      -5.911 -63.734  93.285  0.00 97.00      PROA   
ATOM     82  HD2 LYS P   5      -7.045 -62.554  92.550  0.00 97.00      PROA   
ATOM     83  CE  LYS P   5      -4.946 -61.955  92.583  0.00 97.00      PROA   
ATOM     84  HE1 LYS P   5      -3.948 -62.448  92.550  0.00 97.00      PROA   
ATOM     85  HE2 LYS P   5      -5.039 -61.389  93.530  0.00 97.00      PROA   
ATOM     86  NZ  LYS P   5      -4.998 -60.995  91.468  0.00 97.00      PROA   
ATOM     87  HZ1 LYS P   5      -5.752 -60.290  91.507  0.00 97.00      PROA   
ATOM     88  HZ2 LYS P   5      -5.064 -61.540  90.578  0.00 97.00      PROA   
ATOM     89  HZ3 LYS P   5      -4.062 -60.543  91.366  0.00 97.00      PROA   
ATOM     90  C   LYS P   5      -7.725 -67.196  91.796  0.00 97.00      PROA   
ATOM     91  O   LYS P   5      -7.811 -67.718  90.691  0.00 97.00      PROA   
ATOM     92  N   LEU P   6      -8.564 -67.553  92.794  0.00 97.00      PROA   
ATOM     93  HN  LEU P   6      -8.466 -67.184  93.715  0.00 97.00      PROA   
ATOM     94  CA  LEU P   6      -9.701 -68.430  92.596  0.00 97.00      PROA   
ATOM     95  HA  LEU P   6      -9.404 -69.239  91.943  0.00 97.00      PROA   
ATOM     96  CB  LEU P   6     -10.205 -69.051  93.926  0.00 97.00      PROA   
ATOM     97  HB1 LEU P   6     -10.959 -69.828  93.671  0.00 97.00      PROA   
ATOM     98  HB2 LEU P   6     -10.712 -68.284  94.550  0.00 97.00      PROA   
ATOM     99  CG  LEU P   6      -9.114 -69.717  94.806  0.00 97.00      PROA   
ATOM    100  HG  LEU P   6      -8.299 -70.084  94.140  0.00 97.00      PROA   
ATOM    101  CD1 LEU P   6      -8.503 -68.753  95.843  0.00 97.00      PROA   
ATOM    102 HD11 LEU P   6      -9.304 -68.343  96.495  0.00 97.00      PROA   
ATOM    103 HD12 LEU P   6      -7.974 -67.910  95.358  0.00 97.00      PROA   
ATOM    104 HD13 LEU P   6      -7.776 -69.293  96.486  0.00 97.00      PROA   
ATOM    105  CD2 LEU P   6      -9.691 -70.939  95.541  0.00 97.00      PROA   
ATOM    106 HD21 LEU P   6     -10.073 -71.690  94.819  0.00 97.00      PROA   
ATOM    107 HD22 LEU P   6     -10.526 -70.625  96.202  0.00 97.00      PROA   
ATOM    108 HD23 LEU P   6      -8.906 -71.413  96.168  0.00 97.00      PROA   
ATOM    109  C   LEU P   6     -10.827 -67.646  91.926  0.00 97.00      PROA   
ATOM    110  O   LEU P   6     -11.228 -66.592  92.413  0.00 97.00      PROA   
ATOM    111  N   GLN P   7     -11.333 -68.109  90.756  0.00 97.00      PROA   
ATOM    112  HN  GLN P   7     -10.969 -68.940  90.333  0.00 97.00      PROA   
ATOM    113  CA  GLN P   7     -12.378 -67.422  90.007  0.00 97.00      PROA   
ATOM    114  HA  GLN P   7     -12.035 -66.401  89.905  0.00 97.00      PROA   
ATOM    115  CB  GLN P   7     -12.464 -67.960  88.553  0.00 97.00      PROA   
ATOM    116  HB1 GLN P   7     -12.460 -69.070  88.604  0.00 97.00      PROA   
ATOM    117  HB2 GLN P   7     -11.517 -67.656  88.052  0.00 97.00      PROA   
ATOM    118  CG  GLN P   7     -13.679 -67.504  87.716  0.00 97.00      PROA   
ATOM    119  HG1 GLN P   7     -13.734 -66.395  87.717  0.00 97.00      PROA   
ATOM    120  HG2 GLN P   7     -14.622 -67.911  88.137  0.00 97.00      PROA   
ATOM    121  CD  GLN P   7     -13.499 -67.956  86.261  0.00 97.00      PROA   
ATOM    122  OE1 GLN P   7     -12.444 -67.730  85.661  0.00 97.00      PROA   
ATOM    123  NE2 GLN P   7     -14.533 -68.607  85.662  0.00 97.00      PROA   
ATOM    124 HE21 GLN P   7     -14.400 -68.912  84.720  0.00 97.00      PROA   
ATOM    125 HE22 GLN P   7     -15.387 -68.774  86.154  0.00 97.00      PROA   
ATOM    126  C   GLN P   7     -13.733 -67.276  90.700  0.00 97.00      PROA   
ATOM    127  O   GLN P   7     -14.240 -66.154  90.753  0.00 97.00      PROA   
ATOM    128  N   PRO P   8     -14.349 -68.285  91.311  0.00 97.00      PROA   
ATOM    129  CD  PRO P   8     -14.258 -69.683  90.909  0.00 97.00      PROA   
ATOM    130  HD1 PRO P   8     -13.356 -70.115  91.388  0.00 97.00      PROA   
ATOM    131  HD2 PRO P   8     -14.209 -69.803  89.805  0.00 97.00      PROA   
ATOM    132  CA  PRO P   8     -15.122 -68.125  92.538  0.00 97.00      PROA   
ATOM    133  HA  PRO P   8     -15.845 -67.335  92.400  0.00 97.00      PROA   
ATOM    134  CB  PRO P   8     -15.796 -69.500  92.757  0.00 97.00      PROA   
ATOM    135  HB1 PRO P   8     -16.885 -69.387  92.935  0.00 97.00      PROA   
ATOM    136  HB2 PRO P   8     -15.356 -70.058  93.612  0.00 97.00      PROA   
ATOM    137  CG  PRO P   8     -15.538 -70.300  91.469  0.00 97.00      PROA   
ATOM    138  HG1 PRO P   8     -15.447 -71.386  91.666  0.00 97.00      PROA   
ATOM    139  HG2 PRO P   8     -16.374 -70.131  90.754  0.00 97.00      PROA   
ATOM    140  C   PRO P   8     -14.161 -67.788  93.677  0.00 97.00      PROA   
ATOM    141  O   PRO P   8     -13.268 -68.614  93.851  0.00 97.00      PROA   
ATOM    142  N   PRO P   9     -14.231 -66.705  94.455  0.00 97.00      PROA   
ATOM    143  CD  PRO P   9     -15.287 -65.693  94.354  0.00 97.00      PROA   
ATOM    144  HD1 PRO P   9     -16.294 -66.154  94.451  0.00 97.00      PROA   
ATOM    145  HD2 PRO P   9     -15.193 -65.167  93.377  0.00 97.00      PROA   
ATOM    146  CA  PRO P   9     -13.197 -66.333  95.426  0.00 97.00      PROA   
ATOM    147  HA  PRO P   9     -12.211 -66.490  95.012  0.00 97.00      PROA   
ATOM    148  CB  PRO P   9     -13.489 -64.837  95.651  0.00 97.00      PROA   
ATOM    149  HB1 PRO P   9     -13.014 -64.259  94.824  0.00 97.00      PROA   
ATOM    150  HB2 PRO P   9     -13.115 -64.433  96.611  0.00 97.00      PROA   
ATOM    151  CG  PRO P   9     -15.008 -64.727  95.505  0.00 97.00      PROA   
ATOM    152  HG1 PRO P   9     -15.494 -65.100  96.432  0.00 97.00      PROA   
ATOM    153  HG2 PRO P   9     -15.351 -63.694  95.299  0.00 97.00      PROA   
ATOM    154  C   PRO P   9     -13.299 -67.131  96.723  0.00 97.00      PROA   
ATOM    155  O   PRO P   9     -13.134 -66.562  97.800  0.00 97.00      PROA   
ATOM    156  N   TRP P  10     -13.560 -68.451  96.655  0.00 97.00      PROA   
ATOM    157  HN  TRP P  10     -13.592 -68.896  95.763  0.00 97.00      PROA   
ATOM    158  CA  TRP P  10     -13.964 -69.237  97.797  0.00 97.00      PROA   
ATOM    159  HA  TRP P  10     -14.006 -68.614  98.679  0.00 97.00      PROA   
ATOM    160  CB  TRP P  10     -15.361 -69.868  97.562  0.00 97.00      PROA   
ATOM    161  HB1 TRP P  10     -15.710 -70.354  98.497  0.00 97.00      PROA   
ATOM    162  HB2 TRP P  10     -15.263 -70.667  96.791  0.00 97.00      PROA   
ATOM    163  CG  TRP P  10     -16.419 -68.910  97.094  0.00 97.00      PROA   
ATOM    164  CD1 TRP P  10     -17.272 -69.148  96.047  0.00 97.00      PROA   
ATOM    165  HD1 TRP P  10     -17.273 -70.053  95.455  0.00 97.00      PROA   
ATOM    166  NE1 TRP P  10     -18.161 -68.114  95.926  0.00 97.00      PROA   
ATOM    167  HE1 TRP P  10     -18.972 -68.123  95.382  0.00 97.00      PROA   
ATOM    168  CE2 TRP P  10     -17.894 -67.167  96.870  0.00 97.00      PROA   
ATOM    169  CD2 TRP P  10     -16.789 -67.621  97.627  0.00 97.00      PROA   
ATOM    170  CE3 TRP P  10     -16.307 -66.824  98.667  0.00 97.00      PROA   
ATOM    171  HE3 TRP P  10     -15.450 -67.115  99.256  0.00 97.00      PROA   
ATOM    172  CZ3 TRP P  10     -16.948 -65.614  98.949  0.00 97.00      PROA   
ATOM    173  HZ3 TRP P  10     -16.584 -64.993  99.757  0.00 97.00      PROA   
ATOM    174  CZ2 TRP P  10     -18.528 -65.962  97.143  0.00 97.00      PROA   
ATOM    175  HZ2 TRP P  10     -19.371 -65.625  96.559  0.00 97.00      PROA   
ATOM    176  CH2 TRP P  10     -18.042 -65.191  98.200  0.00 97.00      PROA   
ATOM    177  HH2 TRP P  10     -18.511 -64.246  98.437  0.00 97.00      PROA   
ATOM    178  C   TRP P  10     -12.959 -70.332  98.062  0.00 97.00      PROA   
ATOM    179  O   TRP P  10     -12.819 -71.285  97.298  0.00 97.00      PROA   
ATOM    180  N   VAL P  11     -12.231 -70.222  99.195  0.00 97.00      PROA   
ATOM    181  HN  VAL P  11     -12.317 -69.411  99.773  0.00 97.00      PROA   
ATOM    182  CA  VAL P  11     -11.191 -71.162  99.570  0.00 97.00      PROA   
ATOM    183  HA  VAL P  11     -10.693 -71.490  98.668  0.00 97.00      PROA   
ATOM    184  CB  VAL P  11     -10.155 -70.457 100.449  0.00 97.00      PROA   
ATOM    185  HB  VAL P  11     -10.605 -70.197 101.433  0.00 97.00      PROA   
ATOM    186  CG1 VAL P  11      -8.935 -71.367 100.672  0.00 97.00      PROA   
ATOM    187 HG11 VAL P  11      -8.501 -71.686  99.701  0.00 97.00      PROA   
ATOM    188 HG12 VAL P  11      -9.223 -72.268 101.247  0.00 97.00      PROA   
ATOM    189 HG13 VAL P  11      -8.152 -70.828 101.246  0.00 97.00      PROA   
ATOM    190  CG2 VAL P  11      -9.695 -69.146  99.764  0.00 97.00      PROA   
ATOM    191 HG21 VAL P  11     -10.507 -68.393  99.716  0.00 97.00      PROA   
ATOM    192 HG22 VAL P  11      -9.336 -69.352  98.733  0.00 97.00      PROA   
ATOM    193 HG23 VAL P  11      -8.855 -68.694 100.335  0.00 97.00      PROA   
ATOM    194  C   VAL P  11     -11.795 -72.409 100.236  0.00 97.00      PROA   
ATOM    195  O   VAL P  11     -11.169 -73.464 100.322  0.00 97.00      PROA   
ATOM    196  N   SER P  12     -13.074 -72.319 100.660  0.00 97.00      PROA   
ATOM    197  HN  SER P  12     -13.552 -71.457 100.528  0.00 97.00      PROA   
ATOM    198  CA  SER P  12     -13.867 -73.397 101.228  0.00 97.00      PROA   
ATOM    199  HA  SER P  12     -13.295 -74.314 101.240  0.00 97.00      PROA   
ATOM    200  CB  SER P  12     -14.298 -73.072 102.694  0.00 97.00      PROA   
ATOM    201  HB1 SER P  12     -14.659 -72.023 102.748  0.00 97.00      PROA   
ATOM    202  HB2 SER P  12     -13.404 -73.161 103.351  0.00 97.00      PROA   
ATOM    203  OG  SER P  12     -15.324 -73.922 103.205  0.00 97.00      PROA   
ATOM    204  HG1 SER P  12     -14.900 -74.755 103.436  0.00 97.00      PROA   
ATOM    205  C   SER P  12     -15.060 -73.600 100.305  0.00 97.00      PROA   
ATOM    206  O   SER P  12     -15.777 -72.649  99.996  0.00 97.00      PROA   
ATOM    207  N   VAL P  13     -15.278 -74.848  99.806  0.00 97.00      PROA   
ATOM    208  HN  VAL P  13     -14.671 -75.603 100.051  0.00 97.00      PROA   
ATOM    209  CA  VAL P  13     -16.232 -75.092  98.730  0.00 97.00      PROA   
ATOM    210  HA  VAL P  13     -17.036 -74.377  98.825  0.00 97.00      PROA   
ATOM    211  CB  VAL P  13     -15.548 -74.894  97.370  0.00 97.00      PROA   
ATOM    212  HB  VAL P  13     -14.977 -73.935  97.426  0.00 97.00      PROA   
ATOM    213  CG1 VAL P  13     -14.534 -76.019  97.063  0.00 97.00      PROA   
ATOM    214 HG11 VAL P  13     -15.051 -76.993  96.933  0.00 97.00      PROA   
ATOM    215 HG12 VAL P  13     -13.787 -76.116  97.876  0.00 97.00      PROA   
ATOM    216 HG13 VAL P  13     -13.994 -75.795  96.119  0.00 97.00      PROA   
ATOM    217  CG2 VAL P  13     -16.578 -74.732  96.236  0.00 97.00      PROA   
ATOM    218 HG21 VAL P  13     -17.324 -73.949  96.485  0.00 97.00      PROA   
ATOM    219 HG22 VAL P  13     -17.108 -75.687  96.043  0.00 97.00      PROA   
ATOM    220 HG23 VAL P  13     -16.065 -74.442  95.295  0.00 97.00      PROA   
ATOM    221  C   VAL P  13     -16.866 -76.476  98.858  0.00 97.00      PROA   
ATOM    222  O   VAL P  13     -16.325 -77.366  99.503  0.00 97.00      PROA   
ATOM    223  N   PHE P  14     -18.066 -76.703  98.266  0.00 97.00      PROA   
ATOM    224  HN  PHE P  14     -18.556 -75.975  97.790  0.00 97.00      PROA   
ATOM    225  CA  PHE P  14     -18.682 -78.022  98.212  0.00 97.00      PROA   
ATOM    226  HA  PHE P  14     -18.481 -78.521  99.149  0.00 97.00      PROA   
ATOM    227  CB  PHE P  14     -20.220 -77.973  97.994  0.00 97.00      PROA   
ATOM    228  HB1 PHE P  14     -20.645 -78.989  97.847  0.00 97.00      PROA   
ATOM    229  HB2 PHE P  14     -20.453 -77.366  97.090  0.00 97.00      PROA   
ATOM    230  CG  PHE P  14     -20.944 -77.402  99.181  0.00 97.00      PROA   
ATOM    231  CD1 PHE P  14     -20.831 -77.999 100.449  0.00 97.00      PROA   
ATOM    232  HD1 PHE P  14     -20.168 -78.838 100.585  0.00 97.00      PROA   
ATOM    233  CE1 PHE P  14     -21.596 -77.539 101.527  0.00 97.00      PROA   
ATOM    234  HE1 PHE P  14     -21.509 -78.011 102.495  0.00 97.00      PROA   
ATOM    235  CZ  PHE P  14     -22.478 -76.466 101.348  0.00 97.00      PROA   
ATOM    236  HZ  PHE P  14     -23.074 -76.111 102.175  0.00 97.00      PROA   
ATOM    237  CD2 PHE P  14     -21.838 -76.334  99.015  0.00 97.00      PROA   
ATOM    238  HD2 PHE P  14     -21.960 -75.890  98.038  0.00 97.00      PROA   
ATOM    239  CE2 PHE P  14     -22.587 -75.853 100.094  0.00 97.00      PROA   
ATOM    240  HE2 PHE P  14     -23.251 -75.014  99.950  0.00 97.00      PROA   
ATOM    241  C   PHE P  14     -18.126 -78.914  97.117  0.00 97.00      PROA   
ATOM    242  O   PHE P  14     -17.578 -78.452  96.119  0.00 97.00      PROA   
ATOM    243  N   GLN P  15     -18.318 -80.248  97.269  0.00 97.00      PROA   
ATOM    244  HN  GLN P  15     -18.580 -80.617  98.160  0.00 97.00      PROA   
ATOM    245  CA  GLN P  15     -18.264 -81.211  96.177  0.00 97.00      PROA   
ATOM    246  HA  GLN P  15     -17.258 -81.190  95.781  0.00 97.00      PROA   
ATOM    247  CB  GLN P  15     -18.584 -82.652  96.667  0.00 97.00      PROA   
ATOM    248  HB1 GLN P  15     -17.768 -82.962  97.360  0.00 97.00      PROA   
ATOM    249  HB2 GLN P  15     -18.543 -83.346  95.800  0.00 97.00      PROA   
ATOM    250  CG  GLN P  15     -19.937 -82.763  97.423  0.00 97.00      PROA   
ATOM    251  HG1 GLN P  15     -20.521 -81.827  97.306  0.00 97.00      PROA   
ATOM    252  HG2 GLN P  15     -19.750 -82.885  98.510  0.00 97.00      PROA   
ATOM    253  CD  GLN P  15     -20.788 -83.950  96.940  0.00 97.00      PROA   
ATOM    254  OE1 GLN P  15     -20.429 -85.118  97.122  0.00 97.00      PROA   
ATOM    255  NE2 GLN P  15     -21.956 -83.638  96.307  0.00 97.00      PROA   
ATOM    256 HE21 GLN P  15     -22.224 -82.681  96.197  0.00 97.00      PROA   
ATOM    257 HE22 GLN P  15     -22.503 -84.375  95.912  0.00 97.00      PROA   
ATOM    258  C   GLN P  15     -19.229 -80.868  95.039  0.00 97.00      PROA   
ATOM    259  O   GLN P  15     -20.299 -80.315  95.282  0.00 97.00      PROA   
ATOM    260  N   GLU P  16     -18.839 -81.165  93.772  0.00 97.00      PROA   
ATOM    261  HN  GLU P  16     -17.942 -81.586  93.636  0.00 97.00      PROA   
ATOM    262  CA  GLU P  16     -19.612 -80.976  92.548  0.00 97.00      PROA   
ATOM    263  HA  GLU P  16     -19.159 -81.648  91.833  0.00 97.00      PROA   
ATOM    264  CB  GLU P  16     -21.115 -81.412  92.634  0.00 97.00      PROA   
ATOM    265  HB1 GLU P  16     -21.626 -80.735  93.348  0.00 97.00      PROA   
ATOM    266  HB2 GLU P  16     -21.164 -82.443  93.050  0.00 97.00      PROA   
ATOM    267  CG  GLU P  16     -21.905 -81.380  91.302  0.00 97.00      PROA   
ATOM    268  HG1 GLU P  16     -21.619 -82.250  90.675  0.00 97.00      PROA   
ATOM    269  HG2 GLU P  16     -21.671 -80.462  90.727  0.00 97.00      PROA   
ATOM    270  CD  GLU P  16     -23.430 -81.393  91.478  0.00 97.00      PROA   
ATOM    271  OE1 GLU P  16     -23.942 -81.448  92.626  0.00 97.00      PROA   
ATOM    272  OE2 GLU P  16     -24.117 -81.315  90.423  0.00 97.00      PROA   
ATOM    273  C   GLU P  16     -19.431 -79.580  91.950  0.00 97.00      PROA   
ATOM    274  O   GLU P  16     -19.425 -79.419  90.732  0.00 97.00      PROA   
ATOM    275  N   GLU P  17     -19.242 -78.533  92.785  0.00 97.00      PROA   
ATOM    276  HN  GLU P  17     -19.276 -78.683  93.771  0.00 97.00      PROA   
ATOM    277  CA  GLU P  17     -19.022 -77.150  92.379  0.00 97.00      PROA   
ATOM    278  HA  GLU P  17     -19.880 -76.863  91.785  0.00 97.00      PROA   
ATOM    279  CB  GLU P  17     -19.010 -76.231  93.629  0.00 97.00      PROA   
ATOM    280  HB1 GLU P  17     -18.254 -76.657  94.329  0.00 97.00      PROA   
ATOM    281  HB2 GLU P  17     -19.999 -76.319  94.134  0.00 97.00      PROA   
ATOM    282  CG  GLU P  17     -18.672 -74.734  93.420  0.00 97.00      PROA   
ATOM    283  HG1 GLU P  17     -17.686 -74.605  92.930  0.00 97.00      PROA   
ATOM    284  HG2 GLU P  17     -18.614 -74.245  94.415  0.00 97.00      PROA   
ATOM    285  CD  GLU P  17     -19.736 -73.988  92.609  0.00 97.00      PROA   
ATOM    286  OE1 GLU P  17     -19.937 -74.318  91.413  0.00 97.00      PROA   
ATOM    287  OE2 GLU P  17     -20.355 -73.051  93.182  0.00 97.00      PROA   
ATOM    288  C   GLU P  17     -17.792 -76.920  91.497  0.00 97.00      PROA   
ATOM    289  O   GLU P  17     -16.773 -77.588  91.629  0.00 97.00      PROA   
ATOM    290  N   SER P  18     -17.870 -75.954  90.552  0.00 97.00      PROA   
ATOM    291  HN  SER P  18     -18.670 -75.352  90.554  0.00 97.00      PROA   
ATOM    292  CA  SER P  18     -16.831 -75.675  89.576  0.00 97.00      PROA   
ATOM    293  HA  SER P  18     -16.232 -76.564  89.447  0.00 97.00      PROA   
ATOM    294  CB  SER P  18     -17.411 -75.280  88.193  0.00 97.00      PROA   
ATOM    295  HB1 SER P  18     -17.983 -74.330  88.282  0.00 97.00      PROA   
ATOM    296  HB2 SER P  18     -18.117 -76.072  87.864  0.00 97.00      PROA   
ATOM    297  OG  SER P  18     -16.393 -75.133  87.203  0.00 97.00      PROA   
ATOM    298  HG1 SER P  18     -15.979 -75.996  87.108  0.00 97.00      PROA   
ATOM    299  C   SER P  18     -15.933 -74.558  90.064  0.00 97.00      PROA   
ATOM    300  O   SER P  18     -16.392 -73.485  90.449  0.00 97.00      PROA   
ATOM    301  N   VAL P  19     -14.602 -74.786  90.043  0.00 97.00      PROA   
ATOM    302  HN  VAL P  19     -14.239 -75.651  89.700  0.00 97.00      PROA   
ATOM    303  CA  VAL P  19     -13.662 -73.795  90.522  0.00 97.00      PROA   
ATOM    304  HA  VAL P  19     -14.094 -72.817  90.374  0.00 97.00      PROA   
ATOM    305  CB  VAL P  19     -13.391 -73.937  92.027  0.00 97.00      PROA   
ATOM    306  HB  VAL P  19     -14.352 -73.713  92.552  0.00 97.00      PROA   
ATOM    307  CG1 VAL P  19     -12.997 -75.380  92.405  0.00 97.00      PROA   
ATOM    308 HG11 VAL P  19     -12.051 -75.659  91.904  0.00 97.00      PROA   
ATOM    309 HG12 VAL P  19     -13.784 -76.108  92.122  0.00 97.00      PROA   
ATOM    310 HG13 VAL P  19     -12.841 -75.458  93.502  0.00 97.00      PROA   
ATOM    311  CG2 VAL P  19     -12.336 -72.926  92.523  0.00 97.00      PROA   
ATOM    312 HG21 VAL P  19     -12.633 -71.890  92.274  0.00 97.00      PROA   
ATOM    313 HG22 VAL P  19     -11.345 -73.139  92.074  0.00 97.00      PROA   
ATOM    314 HG23 VAL P  19     -12.237 -73.002  93.627  0.00 97.00      PROA   
ATOM    315  C   VAL P  19     -12.419 -73.802  89.659  0.00 97.00      PROA   
ATOM    316  O   VAL P  19     -11.795 -74.832  89.441  0.00 97.00      PROA   
ATOM    317  N   THR P  20     -12.015 -72.625  89.122  0.00 97.00      PROA   
ATOM    318  HN  THR P  20     -12.529 -71.787  89.283  0.00 97.00      PROA   
ATOM    319  CA  THR P  20     -10.812 -72.520  88.311  0.00 97.00      PROA   
ATOM    320  HA  THR P  20     -10.285 -73.458  88.359  0.00 97.00      PROA   
ATOM    321  CB  THR P  20     -11.072 -72.257  86.824  0.00 97.00      PROA   
ATOM    322  HB  THR P  20     -11.878 -72.960  86.508  0.00 97.00      PROA   
ATOM    323  OG1 THR P  20      -9.948 -72.566  86.004  0.00 97.00      PROA   
ATOM    324  HG1 THR P  20      -9.274 -71.896  86.152  0.00 97.00      PROA   
ATOM    325  CG2 THR P  20     -11.545 -70.831  86.511  0.00 97.00      PROA   
ATOM    326 HG21 THR P  20     -10.798 -70.078  86.832  0.00 97.00      PROA   
ATOM    327 HG22 THR P  20     -12.509 -70.627  87.019  0.00 97.00      PROA   
ATOM    328 HG23 THR P  20     -11.701 -70.713  85.417  0.00 97.00      PROA   
ATOM    329  C   THR P  20      -9.921 -71.502  88.976  0.00 97.00      PROA   
ATOM    330  O   THR P  20     -10.372 -70.465  89.447  0.00 97.00      PROA   
ATOM    331  N   LEU P  21      -8.618 -71.830  89.084  0.00 97.00      PROA   
ATOM    332  HN  LEU P  21      -8.294 -72.691  88.695  0.00 97.00      PROA   
ATOM    333  CA  LEU P  21      -7.661 -71.099  89.881  0.00 97.00      PROA   
ATOM    334  HA  LEU P  21      -8.135 -70.247  90.345  0.00 97.00      PROA   
ATOM    335  CB  LEU P  21      -7.022 -71.985  90.987  0.00 97.00      PROA   
ATOM    336  HB1 LEU P  21      -6.315 -71.348  91.561  0.00 97.00      PROA   
ATOM    337  HB2 LEU P  21      -6.437 -72.813  90.532  0.00 97.00      PROA   
ATOM    338  CG  LEU P  21      -8.009 -72.618  92.008  0.00 97.00      PROA   
ATOM    339  HG  LEU P  21      -8.859 -71.911  92.159  0.00 97.00      PROA   
ATOM    340  CD1 LEU P  21      -8.573 -73.982  91.558  0.00 97.00      PROA   
ATOM    341 HD11 LEU P  21      -7.741 -74.703  91.409  0.00 97.00      PROA   
ATOM    342 HD12 LEU P  21      -9.146 -73.904  90.614  0.00 97.00      PROA   
ATOM    343 HD13 LEU P  21      -9.247 -74.393  92.339  0.00 97.00      PROA   
ATOM    344  CD2 LEU P  21      -7.311 -72.810  93.367  0.00 97.00      PROA   
ATOM    345 HD21 LEU P  21      -6.936 -71.842  93.758  0.00 97.00      PROA   
ATOM    346 HD22 LEU P  21      -6.451 -73.502  93.253  0.00 97.00      PROA   
ATOM    347 HD23 LEU P  21      -8.016 -73.244  94.107  0.00 97.00      PROA   
ATOM    348  C   LEU P  21      -6.575 -70.594  88.957  0.00 97.00      PROA   
ATOM    349  O   LEU P  21      -5.941 -71.373  88.262  0.00 97.00      PROA   
ATOM    350  N   HSD P  22      -6.332 -69.266  88.921  0.00 97.00      PROA   
ATOM    351  HN  HSD P  22      -6.842 -68.650  89.520  0.00 97.00      PROA   
ATOM    352  CA  HSD P  22      -5.467 -68.626  87.947  0.00 97.00      PROA   
ATOM    353  HA  HSD P  22      -5.215 -69.330  87.166  0.00 97.00      PROA   
ATOM    354  CB  HSD P  22      -6.157 -67.405  87.290  0.00 97.00      PROA   
ATOM    355  HB1 HSD P  22      -5.437 -66.863  86.640  0.00 97.00      PROA   
ATOM    356  HB2 HSD P  22      -6.514 -66.697  88.070  0.00 97.00      PROA   
ATOM    357  ND1 HSD P  22      -8.619 -67.929  86.822  0.00 97.00      PROA   
ATOM    358  HD1 HSD P  22      -8.963 -67.775  87.749  0.00 97.00      PROA   
ATOM    359  CG  HSD P  22      -7.307 -67.804  86.412  0.00 97.00      PROA   
ATOM    360  CE1 HSD P  22      -9.346 -68.224  85.716  0.00 97.00      PROA   
ATOM    361  HE1 HSD P  22     -10.423 -68.369  85.734  0.00 97.00      PROA   
ATOM    362  NE2 HSD P  22      -8.603 -68.281  84.629  0.00 97.00      PROA   
ATOM    363  CD2 HSD P  22      -7.322 -67.998  85.066  0.00 97.00      PROA   
ATOM    364  HD2 HSD P  22      -6.505 -67.942  84.357  0.00 97.00      PROA   
ATOM    365  C   HSD P  22      -4.183 -68.126  88.566  0.00 97.00      PROA   
ATOM    366  O   HSD P  22      -4.199 -67.411  89.559  0.00 97.00      PROA   
ATOM    367  N   CYS P  23      -3.025 -68.467  87.955  0.00 97.00      PROA   
ATOM    368  HN  CYS P  23      -3.041 -69.099  87.181  0.00 97.00      PROA   
ATOM    369  CA  CYS P  23      -1.720 -67.966  88.343  0.00 97.00      PROA   
ATOM    370  HA  CYS P  23      -1.760 -67.583  89.354  0.00 97.00      PROA   
ATOM    371  CB  CYS P  23      -0.642 -69.068  88.278  0.00 97.00      PROA   
ATOM    372  HB1 CYS P  23       0.356 -68.622  88.457  0.00 97.00      PROA   
ATOM    373  HB2 CYS P  23      -0.649 -69.547  87.276  0.00 97.00      PROA   
ATOM    374  SG  CYS P  23      -0.935 -70.314  89.547  0.00 97.00      PROA   
ATOM    375  C   CYS P  23      -1.292 -66.836  87.433  0.00 97.00      PROA   
ATOM    376  O   CYS P  23      -0.844 -67.041  86.308  0.00 97.00      PROA   
ATOM    377  N   GLU P  24      -1.402 -65.591  87.932  0.00 97.00      PROA   
ATOM    378  HN  GLU P  24      -1.731 -65.437  88.861  0.00 97.00      PROA   
ATOM    379  CA  GLU P  24      -1.178 -64.398  87.150  0.00 97.00      PROA   
ATOM    380  HA  GLU P  24      -1.350 -64.612  86.104  0.00 97.00      PROA   
ATOM    381  CB  GLU P  24      -2.156 -63.283  87.591  0.00 97.00      PROA   
ATOM    382  HB1 GLU P  24      -3.178 -63.728  87.562  0.00 97.00      PROA   
ATOM    383  HB2 GLU P  24      -2.139 -62.448  86.858  0.00 97.00      PROA   
ATOM    384  CG  GLU P  24      -1.855 -62.730  88.999  0.00 97.00      PROA   
ATOM    385  HG1 GLU P  24      -0.916 -62.137  89.003  0.00 97.00      PROA   
ATOM    386  HG2 GLU P  24      -1.752 -63.565  89.725  0.00 97.00      PROA   
ATOM    387  CD  GLU P  24      -2.966 -61.825  89.487  0.00 97.00      PROA   
ATOM    388  OE1 GLU P  24      -2.640 -60.836  90.200  0.00 97.00      PROA   
ATOM    389  OE2 GLU P  24      -4.152 -62.127  89.188  0.00 97.00      PROA   
ATOM    390  C   GLU P  24       0.236 -63.889  87.310  0.00 97.00      PROA   
ATOM    391  O   GLU P  24       0.962 -64.235  88.241  0.00 97.00      PROA   
ATOM    392  N   VAL P  25       0.628 -63.004  86.368  0.00 97.00      PROA   
ATOM    393  HN  VAL P  25       0.044 -62.812  85.584  0.00 97.00      PROA   
ATOM    394  CA  VAL P  25       1.737 -62.092  86.511  0.00 97.00      PROA   
ATOM    395  HA  VAL P  25       1.890 -61.880  87.559  0.00 97.00      PROA   
ATOM    396  CB  VAL P  25       3.043 -62.550  85.851  0.00 97.00      PROA   
ATOM    397  HB  VAL P  25       2.902 -62.656  84.751  0.00 97.00      PROA   
ATOM    398  CG1 VAL P  25       4.148 -61.509  86.124  0.00 97.00      PROA   
ATOM    399 HG11 VAL P  25       4.362 -61.455  87.212  0.00 97.00      PROA   
ATOM    400 HG12 VAL P  25       3.858 -60.500  85.771  0.00 97.00      PROA   
ATOM    401 HG13 VAL P  25       5.078 -61.807  85.597  0.00 97.00      PROA   
ATOM    402  CG2 VAL P  25       3.481 -63.927  86.398  0.00 97.00      PROA   
ATOM    403 HG21 VAL P  25       2.750 -64.715  86.127  0.00 97.00      PROA   
ATOM    404 HG22 VAL P  25       3.571 -63.891  87.504  0.00 97.00      PROA   
ATOM    405 HG23 VAL P  25       4.469 -64.212  85.977  0.00 97.00      PROA   
ATOM    406  C   VAL P  25       1.204 -60.883  85.758  0.00 97.00      PROA   
ATOM    407  O   VAL P  25       0.655 -61.117  84.683  0.00 97.00      PROA   
ATOM    408  N   PRO P  26       1.294 -59.615  86.184  0.00 97.00      PROA   
ATOM    409  CD  PRO P  26       1.395 -59.282  87.614  0.00 97.00      PROA   
ATOM    410  HD1 PRO P  26       2.457 -59.057  87.852  0.00 97.00      PROA   
ATOM    411  HD2 PRO P  26       1.017 -60.091  88.279  0.00 97.00      PROA   
ATOM    412  CA  PRO P  26       0.727 -58.494  85.419  0.00 97.00      PROA   
ATOM    413  HA  PRO P  26      -0.282 -58.751  85.126  0.00 97.00      PROA   
ATOM    414  CB  PRO P  26       0.726 -57.334  86.429  0.00 97.00      PROA   
ATOM    415  HB1 PRO P  26      -0.079 -56.601  86.215  0.00 97.00      PROA   
ATOM    416  HB2 PRO P  26       1.706 -56.807  86.444  0.00 97.00      PROA   
ATOM    417  CG  PRO P  26       0.532 -58.030  87.777  0.00 97.00      PROA   
ATOM    418  HG1 PRO P  26       0.835 -57.403  88.638  0.00 97.00      PROA   
ATOM    419  HG2 PRO P  26      -0.534 -58.327  87.893  0.00 97.00      PROA   
ATOM    420  C   PRO P  26       1.488 -58.090  84.154  0.00 97.00      PROA   
ATOM    421  O   PRO P  26       1.532 -56.902  83.838  0.00 97.00      PROA   
ATOM    422  N   HSD P  27       2.041 -59.050  83.386  0.00 97.00      PROA   
ATOM    423  HN  HSD P  27       1.892 -60.004  83.638  0.00 97.00      PROA   
ATOM    424  CA  HSD P  27       2.699 -58.801  82.124  0.00 97.00      PROA   
ATOM    425  HA  HSD P  27       2.816 -57.738  81.961  0.00 97.00      PROA   
ATOM    426  CB  HSD P  27       4.087 -59.485  82.002  0.00 97.00      PROA   
ATOM    427  HB1 HSD P  27       4.431 -59.461  80.945  0.00 97.00      PROA   
ATOM    428  HB2 HSD P  27       4.013 -60.552  82.306  0.00 97.00      PROA   
ATOM    429  ND1 HSD P  27       5.527 -59.157  84.087  0.00 97.00      PROA   
ATOM    430  HD1 HSD P  27       5.070 -59.836  84.663  0.00 97.00      PROA   
ATOM    431  CG  HSD P  27       5.167 -58.806  82.803  0.00 97.00      PROA   
ATOM    432  CE1 HSD P  27       6.641 -58.447  84.395  0.00 97.00      PROA   
ATOM    433  HE1 HSD P  27       7.154 -58.527  85.353  0.00 97.00      PROA   
ATOM    434  NE2 HSD P  27       7.031 -57.679  83.398  0.00 97.00      PROA   
ATOM    435  CD2 HSD P  27       6.109 -57.911  82.393  0.00 97.00      PROA   
ATOM    436  HD2 HSD P  27       6.227 -57.418  81.436  0.00 97.00      PROA   
ATOM    437  C   HSD P  27       1.815 -59.356  81.040  0.00 97.00      PROA   
ATOM    438  O   HSD P  27       1.481 -60.537  81.047  0.00 97.00      PROA   
ATOM    439  N   LEU P  28       1.410 -58.509  80.067  0.00 97.00      PROA   
ATOM    440  HN  LEU P  28       1.597 -57.531  80.132  0.00 97.00      PROA   
ATOM    441  CA  LEU P  28       0.632 -58.926  78.914  0.00 97.00      PROA   
ATOM    442  HA  LEU P  28      -0.263 -59.389  79.306  0.00 97.00      PROA   
ATOM    443  CB  LEU P  28       0.186 -57.714  78.053  0.00 97.00      PROA   
ATOM    444  HB1 LEU P  28      -0.482 -58.073  77.240  0.00 97.00      PROA   
ATOM    445  HB2 LEU P  28       1.072 -57.237  77.583  0.00 97.00      PROA   
ATOM    446  CG  LEU P  28      -0.580 -56.608  78.827  0.00 97.00      PROA   
ATOM    447  HG  LEU P  28       0.084 -56.202  79.626  0.00 97.00      PROA   
ATOM    448  CD1 LEU P  28      -0.927 -55.435  77.891  0.00 97.00      PROA   
ATOM    449 HD11 LEU P  28      -1.601 -55.782  77.079  0.00 97.00      PROA   
ATOM    450 HD12 LEU P  28      -0.007 -55.014  77.434  0.00 97.00      PROA   
ATOM    451 HD13 LEU P  28      -1.442 -54.631  78.456  0.00 97.00      PROA   
ATOM    452  CD2 LEU P  28      -1.856 -57.141  79.505  0.00 97.00      PROA   
ATOM    453 HD21 LEU P  28      -1.612 -57.919  80.257  0.00 97.00      PROA   
ATOM    454 HD22 LEU P  28      -2.536 -57.580  78.745  0.00 97.00      PROA   
ATOM    455 HD23 LEU P  28      -2.390 -56.314  80.020  0.00 97.00      PROA   
ATOM    456  C   LEU P  28       1.288 -60.000  78.037  0.00 97.00      PROA   
ATOM    457  O   LEU P  28       0.583 -60.960  77.724  0.00 97.00      PROA   
ATOM    458  N   PRO P  29       2.566 -60.005  77.640  0.00 97.00      PROA   
ATOM    459  CD  PRO P  29       3.450 -58.831  77.602  0.00 97.00      PROA   
ATOM    460  HD1 PRO P  29       3.514 -58.325  78.587  0.00 97.00      PROA   
ATOM    461  HD2 PRO P  29       3.076 -58.122  76.830  0.00 97.00      PROA   
ATOM    462  CA  PRO P  29       3.209 -61.190  77.066  0.00 97.00      PROA   
ATOM    463  HA  PRO P  29       2.544 -61.697  76.381  0.00 97.00      PROA   
ATOM    464  CB  PRO P  29       4.423 -60.587  76.333  0.00 97.00      PROA   
ATOM    465  HB1 PRO P  29       4.087 -60.218  75.336  0.00 97.00      PROA   
ATOM    466  HB2 PRO P  29       5.260 -61.293  76.169  0.00 97.00      PROA   
ATOM    467  CG  PRO P  29       4.814 -59.382  77.189  0.00 97.00      PROA   
ATOM    468  HG1 PRO P  29       5.368 -59.731  78.088  0.00 97.00      PROA   
ATOM    469  HG2 PRO P  29       5.429 -58.642  76.639  0.00 97.00      PROA   
ATOM    470  C   PRO P  29       3.636 -62.192  78.142  0.00 97.00      PROA   
ATOM    471  O   PRO P  29       4.700 -62.791  77.998  0.00 97.00      PROA   
ATOM    472  N   GLY P  30       2.831 -62.417  79.211  0.00 97.00      PROA   
ATOM    473  HN  GLY P  30       1.963 -61.928  79.273  0.00 97.00      PROA   
ATOM    474  CA  GLY P  30       3.179 -63.244  80.361  0.00 97.00      PROA   
ATOM    475  HA1 GLY P  30       2.479 -62.989  81.144  0.00 97.00      PROA   
ATOM    476  HA2 GLY P  30       4.202 -63.038  80.642  0.00 97.00      PROA   
ATOM    477  C   GLY P  30       3.041 -64.725  80.110  0.00 97.00      PROA   
ATOM    478  O   GLY P  30       2.236 -65.392  80.750  0.00 97.00      PROA   
ATOM    479  N   SER P  31       3.869 -65.240  79.171  0.00 97.00      PROA   
ATOM    480  HN  SER P  31       4.451 -64.561  78.726  0.00 97.00      PROA   
ATOM    481  CA  SER P  31       3.983 -66.579  78.593  0.00 97.00      PROA   
ATOM    482  HA  SER P  31       3.417 -66.532  77.675  0.00 97.00      PROA   
ATOM    483  CB  SER P  31       5.464 -66.886  78.218  0.00 97.00      PROA   
ATOM    484  HB1 SER P  31       6.074 -66.906  79.148  0.00 97.00      PROA   
ATOM    485  HB2 SER P  31       5.853 -66.066  77.576  0.00 97.00      PROA   
ATOM    486  OG  SER P  31       5.642 -68.133  77.541  0.00 97.00      PROA   
ATOM    487  HG1 SER P  31       5.714 -67.944  76.602  0.00 97.00      PROA   
ATOM    488  C   SER P  31       3.417 -67.747  79.383  0.00 97.00      PROA   
ATOM    489  O   SER P  31       3.627 -67.863  80.580  0.00 97.00      PROA   
ATOM    490  N   SER P  32       2.691 -68.660  78.697  0.00 97.00      PROA   
ATOM    491  HN  SER P  32       2.614 -68.597  77.705  0.00 97.00      PROA   
ATOM    492  CA  SER P  32       1.894 -69.717  79.287  0.00 97.00      PROA   
ATOM    493  HA  SER P  32       1.429 -69.320  80.179  0.00 97.00      PROA   
ATOM    494  CB  SER P  32       0.762 -70.137  78.311  0.00 97.00      PROA   
ATOM    495  HB1 SER P  32       0.076 -69.271  78.184  0.00 97.00      PROA   
ATOM    496  HB2 SER P  32       0.162 -70.985  78.704  0.00 97.00      PROA   
ATOM    497  OG  SER P  32       1.283 -70.464  77.024  0.00 97.00      PROA   
ATOM    498  HG1 SER P  32       1.762 -71.292  77.129  0.00 97.00      PROA   
ATOM    499  C   SER P  32       2.680 -70.949  79.712  0.00 97.00      PROA   
ATOM    500  O   SER P  32       2.378 -72.068  79.301  0.00 97.00      PROA   
ATOM    501  N   SER P  33       3.690 -70.766  80.590  0.00 97.00      PROA   
ATOM    502  HN  SER P  33       3.947 -69.837  80.844  0.00 97.00      PROA   
ATOM    503  CA  SER P  33       4.443 -71.842  81.206  0.00 97.00      PROA   
ATOM    504  HA  SER P  33       4.055 -72.797  80.881  0.00 97.00      PROA   
ATOM    505  CB  SER P  33       5.957 -71.762  80.868  0.00 97.00      PROA   
ATOM    506  HB1 SER P  33       6.375 -70.799  81.233  0.00 97.00      PROA   
ATOM    507  HB2 SER P  33       6.078 -71.785  79.762  0.00 97.00      PROA   
ATOM    508  OG  SER P  33       6.705 -72.837  81.435  0.00 97.00      PROA   
ATOM    509  HG1 SER P  33       6.589 -73.602  80.864  0.00 97.00      PROA   
ATOM    510  C   SER P  33       4.234 -71.734  82.702  0.00 97.00      PROA   
ATOM    511  O   SER P  33       4.329 -70.653  83.277  0.00 97.00      PROA   
ATOM    512  N   THR P  34       3.909 -72.867  83.369  0.00 97.00      PROA   
ATOM    513  HN  THR P  34       3.867 -73.745  82.899  0.00 97.00      PROA   
ATOM    514  CA  THR P  34       3.551 -72.869  84.777  0.00 97.00      PROA   
ATOM    515  HA  THR P  34       4.075 -72.068  85.281  0.00 97.00      PROA   
ATOM    516  CB  THR P  34       2.047 -72.760  85.041  0.00 97.00      PROA   
ATOM    517  HB  THR P  34       1.513 -73.694  84.752  0.00 97.00      PROA   
ATOM    518  OG1 THR P  34       1.483 -71.728  84.252  0.00 97.00      PROA   
ATOM    519  HG1 THR P  34       1.397 -72.110  83.376  0.00 97.00      PROA   
ATOM    520  CG2 THR P  34       1.758 -72.460  86.525  0.00 97.00      PROA   
ATOM    521 HG21 THR P  34       2.428 -71.661  86.902  0.00 97.00      PROA   
ATOM    522 HG22 THR P  34       1.905 -73.368  87.143  0.00 97.00      PROA   
ATOM    523 HG23 THR P  34       0.704 -72.136  86.656  0.00 97.00      PROA   
ATOM    524  C   THR P  34       3.994 -74.173  85.370  0.00 97.00      PROA   
ATOM    525  O   THR P  34       3.875 -75.224  84.747  0.00 97.00      PROA   
ATOM    526  N   GLN P  35       4.477 -74.135  86.629  0.00 97.00      PROA   
ATOM    527  HN  GLN P  35       4.704 -73.268  87.068  0.00 97.00      PROA   
ATOM    528  CA  GLN P  35       4.614 -75.315  87.446  0.00 97.00      PROA   
ATOM    529  HA  GLN P  35       4.381 -76.208  86.883  0.00 97.00      PROA   
ATOM    530  CB  GLN P  35       6.036 -75.427  88.051  0.00 97.00      PROA   
ATOM    531  HB1 GLN P  35       6.123 -76.397  88.589  0.00 97.00      PROA   
ATOM    532  HB2 GLN P  35       6.184 -74.610  88.792  0.00 97.00      PROA   
ATOM    533  CG  GLN P  35       7.145 -75.312  86.982  0.00 97.00      PROA   
ATOM    534  HG1 GLN P  35       7.102 -74.316  86.488  0.00 97.00      PROA   
ATOM    535  HG2 GLN P  35       7.013 -76.092  86.205  0.00 97.00      PROA   
ATOM    536  CD  GLN P  35       8.524 -75.417  87.631  0.00 97.00      PROA   
ATOM    537  OE1 GLN P  35       8.925 -74.520  88.372  0.00 97.00      PROA   
ATOM    538  NE2 GLN P  35       9.279 -76.509  87.341  0.00 97.00      PROA   
ATOM    539 HE21 GLN P  35      10.193 -76.568  87.739  0.00 97.00      PROA   
ATOM    540 HE22 GLN P  35       8.925 -77.206  86.719  0.00 97.00      PROA   
ATOM    541  C   GLN P  35       3.601 -75.151  88.553  0.00 97.00      PROA   
ATOM    542  O   GLN P  35       3.615 -74.149  89.255  0.00 97.00      PROA   
ATOM    543  N   TRP P  36       2.682 -76.128  88.724  0.00 97.00      PROA   
ATOM    544  HN  TRP P  36       2.667 -76.915  88.113  0.00 97.00      PROA   
ATOM    545  CA  TRP P  36       1.686 -76.141  89.781  0.00 97.00      PROA   
ATOM    546  HA  TRP P  36       1.669 -75.190  90.295  0.00 97.00      PROA   
ATOM    547  CB  TRP P  36       0.261 -76.465  89.259  0.00 97.00      PROA   
ATOM    548  HB1 TRP P  36      -0.381 -76.820  90.093  0.00 97.00      PROA   
ATOM    549  HB2 TRP P  36       0.342 -77.303  88.529  0.00 97.00      PROA   
ATOM    550  CG  TRP P  36      -0.472 -75.333  88.613  0.00 97.00      PROA   
ATOM    551  CD1 TRP P  36      -0.490 -75.017  87.283  0.00 97.00      PROA   
ATOM    552  HD1 TRP P  36       0.159 -75.453  86.545  0.00 97.00      PROA   
ATOM    553  NE1 TRP P  36      -1.407 -74.031  87.049  0.00 97.00      PROA   
ATOM    554  HE1 TRP P  36      -1.641 -73.672  86.169  0.00 97.00      PROA   
ATOM    555  CE2 TRP P  36      -1.991 -73.665  88.223  0.00 97.00      PROA   
ATOM    556  CD2 TRP P  36      -1.421 -74.457  89.246  0.00 97.00      PROA   
ATOM    557  CE3 TRP P  36      -1.843 -74.285  90.565  0.00 97.00      PROA   
ATOM    558  HE3 TRP P  36      -1.418 -74.864  91.372  0.00 97.00      PROA   
ATOM    559  CZ3 TRP P  36      -2.822 -73.325  90.836  0.00 97.00      PROA   
ATOM    560  HZ3 TRP P  36      -3.146 -73.158  91.854  0.00 97.00      PROA   
ATOM    561  CZ2 TRP P  36      -2.977 -72.727  88.488  0.00 97.00      PROA   
ATOM    562  HZ2 TRP P  36      -3.410 -72.125  87.704  0.00 97.00      PROA   
ATOM    563  CH2 TRP P  36      -3.384 -72.568  89.814  0.00 97.00      PROA   
ATOM    564  HH2 TRP P  36      -4.126 -71.821  90.056  0.00 97.00      PROA   
ATOM    565  C   TRP P  36       2.067 -77.195  90.791  0.00 97.00      PROA   
ATOM    566  O   TRP P  36       2.675 -78.197  90.440  0.00 97.00      PROA   
ATOM    567  N   PHE P  37       1.729 -76.981  92.083  0.00 97.00      PROA   
ATOM    568  HN  PHE P  37       1.294 -76.124  92.354  0.00 97.00      PROA   
ATOM    569  CA  PHE P  37       2.087 -77.879  93.161  0.00 97.00      PROA   
ATOM    570  HA  PHE P  37       2.349 -78.842  92.751  0.00 97.00      PROA   
ATOM    571  CB  PHE P  37       3.257 -77.346  94.041  0.00 97.00      PROA   
ATOM    572  HB1 PHE P  37       3.569 -78.120  94.775  0.00 97.00      PROA   
ATOM    573  HB2 PHE P  37       2.942 -76.440  94.599  0.00 97.00      PROA   
ATOM    574  CG  PHE P  37       4.458 -76.970  93.202  0.00 97.00      PROA   
ATOM    575  CD1 PHE P  37       5.508 -77.884  93.005  0.00 97.00      PROA   
ATOM    576  HD1 PHE P  37       5.451 -78.865  93.450  0.00 97.00      PROA   
ATOM    577  CE1 PHE P  37       6.619 -77.540  92.225  0.00 97.00      PROA   
ATOM    578  HE1 PHE P  37       7.414 -78.256  92.076  0.00 97.00      PROA   
ATOM    579  CZ  PHE P  37       6.694 -76.274  91.630  0.00 97.00      PROA   
ATOM    580  HZ  PHE P  37       7.542 -76.014  91.014  0.00 97.00      PROA   
ATOM    581  CD2 PHE P  37       4.563 -75.689  92.625  0.00 97.00      PROA   
ATOM    582  HD2 PHE P  37       3.767 -74.974  92.767  0.00 97.00      PROA   
ATOM    583  CE2 PHE P  37       5.662 -75.350  91.829  0.00 97.00      PROA   
ATOM    584  HE2 PHE P  37       5.702 -74.381  91.355  0.00 97.00      PROA   
ATOM    585  C   PHE P  37       0.881 -78.062  94.061  0.00 97.00      PROA   
ATOM    586  O   PHE P  37       0.202 -77.098  94.405  0.00 97.00      PROA   
ATOM    587  N   LEU P  38       0.606 -79.323  94.478  0.00 97.00      PROA   
ATOM    588  HN  LEU P  38       1.134 -80.092  94.122  0.00 97.00      PROA   
ATOM    589  CA  LEU P  38      -0.377 -79.667  95.487  0.00 97.00      PROA   
ATOM    590  HA  LEU P  38      -0.898 -78.784  95.818  0.00 97.00      PROA   
ATOM    591  CB  LEU P  38      -1.400 -80.738  95.026  0.00 97.00      PROA   
ATOM    592  HB1 LEU P  38      -2.093 -80.987  95.861  0.00 97.00      PROA   
ATOM    593  HB2 LEU P  38      -0.862 -81.669  94.734  0.00 97.00      PROA   
ATOM    594  CG  LEU P  38      -2.260 -80.310  93.822  0.00 97.00      PROA   
ATOM    595  HG  LEU P  38      -1.561 -80.093  92.987  0.00 97.00      PROA   
ATOM    596  CD1 LEU P  38      -3.198 -81.443  93.367  0.00 97.00      PROA   
ATOM    597 HD11 LEU P  38      -3.911 -81.695  94.181  0.00 97.00      PROA   
ATOM    598 HD12 LEU P  38      -2.618 -82.352  93.104  0.00 97.00      PROA   
ATOM    599 HD13 LEU P  38      -3.783 -81.123  92.479  0.00 97.00      PROA   
ATOM    600  CD2 LEU P  38      -3.073 -79.040  94.112  0.00 97.00      PROA   
ATOM    601 HD21 LEU P  38      -2.416 -78.183  94.362  0.00 97.00      PROA   
ATOM    602 HD22 LEU P  38      -3.768 -79.218  94.959  0.00 97.00      PROA   
ATOM    603 HD23 LEU P  38      -3.671 -78.773  93.217  0.00 97.00      PROA   
ATOM    604  C   LEU P  38       0.374 -80.251  96.653  0.00 97.00      PROA   
ATOM    605  O   LEU P  38       0.966 -81.320  96.534  0.00 97.00      PROA   
ATOM    606  N   ASN P  39       0.377 -79.563  97.820  0.00 97.00      PROA   
ATOM    607  HN  ASN P  39      -0.153 -78.718  97.901  0.00 97.00      PROA   
ATOM    608  CA  ASN P  39       1.042 -80.032  99.033  0.00 97.00      PROA   
ATOM    609  HA  ASN P  39       0.971 -79.230  99.754  0.00 97.00      PROA   
ATOM    610  CB  ASN P  39       0.354 -81.297  99.631  0.00 97.00      PROA   
ATOM    611  HB1 ASN P  39       0.776 -81.529 100.631  0.00 97.00      PROA   
ATOM    612  HB2 ASN P  39       0.522 -82.168  98.962  0.00 97.00      PROA   
ATOM    613  CG  ASN P  39      -1.153 -81.061  99.798  0.00 97.00      PROA   
ATOM    614  OD1 ASN P  39      -1.591 -79.960 100.135  0.00 97.00      PROA   
ATOM    615  ND2 ASN P  39      -1.976 -82.109  99.519  0.00 97.00      PROA   
ATOM    616 HD21 ASN P  39      -2.963 -81.960  99.562  0.00 97.00      PROA   
ATOM    617 HD22 ASN P  39      -1.592 -82.984  99.230  0.00 97.00      PROA   
ATOM    618  C   ASN P  39       2.530 -80.304  98.816  0.00 97.00      PROA   
ATOM    619  O   ASN P  39       3.077 -81.299  99.289  0.00 97.00      PROA   
ATOM    620  N   GLY P  40       3.209 -79.421  98.048  0.00 97.00      PROA   
ATOM    621  HN  GLY P  40       2.738 -78.603  97.728  0.00 97.00      PROA   
ATOM    622  CA  GLY P  40       4.592 -79.600  97.623  0.00 97.00      PROA   
ATOM    623  HA1 GLY P  40       5.146 -80.073  98.424  0.00 97.00      PROA   
ATOM    624  HA2 GLY P  40       4.980 -78.619  97.391  0.00 97.00      PROA   
ATOM    625  C   GLY P  40       4.780 -80.449  96.381  0.00 97.00      PROA   
ATOM    626  O   GLY P  40       5.794 -80.317  95.699  0.00 97.00      PROA   
ATOM    627  N   THR P  41       3.826 -81.346  96.040  0.00 97.00      PROA   
ATOM    628  HN  THR P  41       2.983 -81.406  96.573  0.00 97.00      PROA   
ATOM    629  CA  THR P  41       3.967 -82.288  94.934  0.00 97.00      PROA   
ATOM    630  HA  THR P  41       5.007 -82.575  94.860  0.00 97.00      PROA   
ATOM    631  CB  THR P  41       3.154 -83.565  95.128  0.00 97.00      PROA   
ATOM    632  HB  THR P  41       2.075 -83.321  95.254  0.00 97.00      PROA   
ATOM    633  OG1 THR P  41       3.603 -84.246  96.293  0.00 97.00      PROA   
ATOM    634  HG1 THR P  41       3.513 -83.630  97.021  0.00 97.00      PROA   
ATOM    635  CG2 THR P  41       3.315 -84.544  93.945  0.00 97.00      PROA   
ATOM    636 HG21 THR P  41       4.388 -84.778  93.782  0.00 97.00      PROA   
ATOM    637 HG22 THR P  41       2.888 -84.133  93.008  0.00 97.00      PROA   
ATOM    638 HG23 THR P  41       2.784 -85.493  94.172  0.00 97.00      PROA   
ATOM    639  C   THR P  41       3.568 -81.645  93.623  0.00 97.00      PROA   
ATOM    640  O   THR P  41       2.448 -81.175  93.467  0.00 97.00      PROA   
ATOM    641  N   ALA P  42       4.486 -81.615  92.633  0.00 97.00      PROA   
ATOM    642  HN  ALA P  42       5.398 -81.994  92.776  0.00 97.00      PROA   
ATOM    643  CA  ALA P  42       4.251 -81.033  91.326  0.00 97.00      PROA   
ATOM    644  HA  ALA P  42       3.933 -80.016  91.496  0.00 97.00      PROA   
ATOM    645  CB  ALA P  42       5.561 -80.982  90.519  0.00 97.00      PROA   
ATOM    646  HB1 ALA P  42       5.936 -82.009  90.320  0.00 97.00      PROA   
ATOM    647  HB2 ALA P  42       6.339 -80.436  91.098  0.00 97.00      PROA   
ATOM    648  HB3 ALA P  42       5.416 -80.456  89.553  0.00 97.00      PROA   
ATOM    649  C   ALA P  42       3.175 -81.721  90.485  0.00 97.00      PROA   
ATOM    650  O   ALA P  42       3.151 -82.941  90.336  0.00 97.00      PROA   
ATOM    651  N   ILE P  43       2.269 -80.918  89.874  0.00 97.00      PROA   
ATOM    652  HN  ILE P  43       2.306 -79.932  90.027  0.00 97.00      PROA   
ATOM    653  CA  ILE P  43       1.273 -81.378  88.922  0.00 97.00      PROA   
ATOM    654  HA  ILE P  43       1.085 -82.426  89.109  0.00 97.00      PROA   
ATOM    655  CB  ILE P  43      -0.072 -80.627  88.967  0.00 97.00      PROA   
ATOM    656  HB  ILE P  43      -0.026 -79.716  88.325  0.00 97.00      PROA   
ATOM    657  CG2 ILE P  43      -1.188 -81.560  88.431  0.00 97.00      PROA   
ATOM    658 HG21 ILE P  43      -1.271 -82.463  89.072  0.00 97.00      PROA   
ATOM    659 HG22 ILE P  43      -1.002 -81.879  87.387  0.00 97.00      PROA   
ATOM    660 HG23 ILE P  43      -2.169 -81.047  88.439  0.00 97.00      PROA   
ATOM    661  CG1 ILE P  43      -0.431 -80.117  90.387  0.00 97.00      PROA   
ATOM    662 HG11 ILE P  43       0.373 -79.451  90.763  0.00 97.00      PROA   
ATOM    663 HG12 ILE P  43      -0.505 -80.981  91.082  0.00 97.00      PROA   
ATOM    664  CD  ILE P  43      -1.741 -79.315  90.413  0.00 97.00      PROA   
ATOM    665  HD1 ILE P  43      -1.808 -78.638  89.536  0.00 97.00      PROA   
ATOM    666  HD2 ILE P  43      -1.803 -78.694  91.330  0.00 97.00      PROA   
ATOM    667  HD3 ILE P  43      -2.618 -79.997  90.403  0.00 97.00      PROA   
ATOM    668  C   ILE P  43       1.890 -81.222  87.540  0.00 97.00      PROA   
ATOM    669  O   ILE P  43       2.774 -80.395  87.329  0.00 97.00      PROA   
ATOM    670  N   GLN P  44       1.420 -82.004  86.544  0.00 97.00      PROA   
ATOM    671  HN  GLN P  44       0.739 -82.710  86.727  0.00 97.00      PROA   
ATOM    672  CA  GLN P  44       1.892 -81.919  85.175  0.00 97.00      PROA   
ATOM    673  HA  GLN P  44       2.950 -81.694  85.175  0.00 97.00      PROA   
ATOM    674  CB  GLN P  44       1.664 -83.274  84.453  0.00 97.00      PROA   
ATOM    675  HB1 GLN P  44       2.090 -83.202  83.427  0.00 97.00      PROA   
ATOM    676  HB2 GLN P  44       0.572 -83.463  84.351  0.00 97.00      PROA   
ATOM    677  CG  GLN P  44       2.300 -84.509  85.147  0.00 97.00      PROA   
ATOM    678  HG1 GLN P  44       2.207 -85.386  84.470  0.00 97.00      PROA   
ATOM    679  HG2 GLN P  44       1.760 -84.753  86.086  0.00 97.00      PROA   
ATOM    680  CD  GLN P  44       3.797 -84.323  85.440  0.00 97.00      PROA   
ATOM    681  OE1 GLN P  44       4.636 -84.533  84.557  0.00 97.00      PROA   
ATOM    682  NE2 GLN P  44       4.155 -83.948  86.699  0.00 97.00      PROA   
ATOM    683 HE21 GLN P  44       5.129 -83.825  86.882  0.00 97.00      PROA   
ATOM    684 HE22 GLN P  44       3.464 -83.760  87.395  0.00 97.00      PROA   
ATOM    685  C   GLN P  44       1.183 -80.797  84.413  0.00 97.00      PROA   
ATOM    686  O   GLN P  44       1.552 -80.463  83.287  0.00 97.00      PROA   
ATOM    687  N   THR P  45       0.159 -80.161  85.035  0.00 97.00      PROA   
ATOM    688  HN  THR P  45      -0.131 -80.478  85.933  0.00 97.00      PROA   
ATOM    689  CA  THR P  45      -0.583 -79.020  84.511  0.00 97.00      PROA   
ATOM    690  HA  THR P  45      -1.039 -79.331  83.581  0.00 97.00      PROA   
ATOM    691  CB  THR P  45      -1.685 -78.571  85.472  0.00 97.00      PROA   
ATOM    692  HB  THR P  45      -1.243 -78.212  86.432  0.00 97.00      PROA   
ATOM    693  OG1 THR P  45      -2.545 -79.662  85.767  0.00 97.00      PROA   
ATOM    694  HG1 THR P  45      -3.230 -79.306  86.339  0.00 97.00      PROA   
ATOM    695  CG2 THR P  45      -2.557 -77.463  84.854  0.00 97.00      PROA   
ATOM    696 HG21 THR P  45      -3.003 -77.826  83.903  0.00 97.00      PROA   
ATOM    697 HG22 THR P  45      -1.977 -76.540  84.658  0.00 97.00      PROA   
ATOM    698 HG23 THR P  45      -3.387 -77.192  85.539  0.00 97.00      PROA   
ATOM    699  C   THR P  45       0.312 -77.824  84.237  0.00 97.00      PROA   
ATOM    700  O   THR P  45       0.800 -77.191  85.166  0.00 97.00      PROA   
ATOM    701  N   SER P  46       0.552 -77.478  82.950  0.00 97.00      PROA   
ATOM    702  HN  SER P  46       0.260 -78.076  82.207  0.00 97.00      PROA   
ATOM    703  CA  SER P  46       1.418 -76.358  82.603  0.00 97.00      PROA   
ATOM    704  HA  SER P  46       2.045 -76.110  83.446  0.00 97.00      PROA   
ATOM    705  CB  SER P  46       2.353 -76.721  81.425  0.00 97.00      PROA   
ATOM    706  HB1 SER P  46       2.962 -75.841  81.124  0.00 97.00      PROA   
ATOM    707  HB2 SER P  46       1.759 -77.055  80.546  0.00 97.00      PROA   
ATOM    708  OG  SER P  46       3.266 -77.749  81.805  0.00 97.00      PROA   
ATOM    709  HG1 SER P  46       2.758 -78.470  82.188  0.00 97.00      PROA   
ATOM    710  C   SER P  46       0.661 -75.093  82.232  0.00 97.00      PROA   
ATOM    711  O   SER P  46       1.258 -74.026  82.095  0.00 97.00      PROA   
ATOM    712  N   THR P  47      -0.683 -75.163  82.097  0.00 97.00      PROA   
ATOM    713  HN  THR P  47      -1.140 -76.036  82.237  0.00 97.00      PROA   
ATOM    714  CA  THR P  47      -1.539 -74.003  81.856  0.00 97.00      PROA   
ATOM    715  HA  THR P  47      -1.095 -73.498  81.014  0.00 97.00      PROA   
ATOM    716  CB  THR P  47      -2.966 -74.356  81.391  0.00 97.00      PROA   
ATOM    717  HB  THR P  47      -2.918 -74.738  80.346  0.00 97.00      PROA   
ATOM    718  OG1 THR P  47      -3.870 -73.252  81.415  0.00 97.00      PROA   
ATOM    719  HG1 THR P  47      -4.747 -73.630  81.319  0.00 97.00      PROA   
ATOM    720  CG2 THR P  47      -3.565 -75.452  82.285  0.00 97.00      PROA   
ATOM    721 HG21 THR P  47      -3.496 -75.157  83.352  0.00 97.00      PROA   
ATOM    722 HG22 THR P  47      -3.037 -76.415  82.141  0.00 97.00      PROA   
ATOM    723 HG23 THR P  47      -4.638 -75.614  82.041  0.00 97.00      PROA   
ATOM    724  C   THR P  47      -1.548 -73.036  83.046  0.00 97.00      PROA   
ATOM    725  O   THR P  47      -1.506 -73.507  84.180  0.00 97.00      PROA   
ATOM    726  N   PRO P  48      -1.642 -71.710  82.881  0.00 97.00      PROA   
ATOM    727  CD  PRO P  48      -1.180 -71.013  81.672  0.00 97.00      PROA   
ATOM    728  HD1 PRO P  48      -2.051 -70.867  80.997  0.00 97.00      PROA   
ATOM    729  HD2 PRO P  48      -0.371 -71.565  81.143  0.00 97.00      PROA   
ATOM    730  CA  PRO P  48      -1.753 -70.796  84.014  0.00 97.00      PROA   
ATOM    731  HA  PRO P  48      -0.986 -71.046  84.734  0.00 97.00      PROA   
ATOM    732  CB  PRO P  48      -1.553 -69.406  83.383  0.00 97.00      PROA   
ATOM    733  HB1 PRO P  48      -1.109 -68.687  84.099  0.00 97.00      PROA   
ATOM    734  HB2 PRO P  48      -2.514 -68.993  83.002  0.00 97.00      PROA   
ATOM    735  CG  PRO P  48      -0.647 -69.676  82.182  0.00 97.00      PROA   
ATOM    736  HG1 PRO P  48      -0.686 -68.871  81.421  0.00 97.00      PROA   
ATOM    737  HG2 PRO P  48       0.402 -69.807  82.530  0.00 97.00      PROA   
ATOM    738  C   PRO P  48      -3.092 -70.826  84.726  0.00 97.00      PROA   
ATOM    739  O   PRO P  48      -3.232 -70.075  85.683  0.00 97.00      PROA   
ATOM    740  N   THR P  49      -4.074 -71.666  84.319  0.00 97.00      PROA   
ATOM    741  HN  THR P  49      -3.944 -72.241  83.516  0.00 97.00      PROA   
ATOM    742  CA  THR P  49      -5.316 -71.823  85.059  0.00 97.00      PROA   
ATOM    743  HA  THR P  49      -5.189 -71.354  86.021  0.00 97.00      PROA   
ATOM    744  CB  THR P  49      -6.537 -71.158  84.417  0.00 97.00      PROA   
ATOM    745  HB  THR P  49      -6.211 -70.155  84.061  0.00 97.00      PROA   
ATOM    746  OG1 THR P  49      -7.573 -70.950  85.368  0.00 97.00      PROA   
ATOM    747  HG1 THR P  49      -8.060 -70.182  85.047  0.00 97.00      PROA   
ATOM    748  CG2 THR P  49      -7.128 -71.921  83.218  0.00 97.00      PROA   
ATOM    749 HG21 THR P  49      -7.570 -72.887  83.541  0.00 97.00      PROA   
ATOM    750 HG22 THR P  49      -6.346 -72.113  82.456  0.00 97.00      PROA   
ATOM    751 HG23 THR P  49      -7.939 -71.319  82.753  0.00 97.00      PROA   
ATOM    752  C   THR P  49      -5.535 -73.294  85.325  0.00 97.00      PROA   
ATOM    753  O   THR P  49      -5.468 -74.133  84.432  0.00 97.00      PROA   
ATOM    754  N   TYR P  50      -5.801 -73.642  86.601  0.00 97.00      PROA   
ATOM    755  HN  TYR P  50      -5.824 -72.941  87.313  0.00 97.00      PROA   
ATOM    756  CA  TYR P  50      -6.092 -74.994  87.016  0.00 97.00      PROA   
ATOM    757  HA  TYR P  50      -5.761 -75.690  86.258  0.00 97.00      PROA   
ATOM    758  CB  TYR P  50      -5.400 -75.334  88.364  0.00 97.00      PROA   
ATOM    759  HB1 TYR P  50      -5.794 -74.710  89.194  0.00 97.00      PROA   
ATOM    760  HB2 TYR P  50      -4.314 -75.120  88.270  0.00 97.00      PROA   
ATOM    761  CG  TYR P  50      -5.549 -76.791  88.720  0.00 97.00      PROA   
ATOM    762  CD1 TYR P  50      -6.618 -77.242  89.515  0.00 97.00      PROA   
ATOM    763  HD1 TYR P  50      -7.359 -76.540  89.868  0.00 97.00      PROA   
ATOM    764  CE1 TYR P  50      -6.719 -78.593  89.874  0.00 97.00      PROA   
ATOM    765  HE1 TYR P  50      -7.526 -78.928  90.508  0.00 97.00      PROA   
ATOM    766  CZ  TYR P  50      -5.763 -79.509  89.425  0.00 97.00      PROA   
ATOM    767  OH  TYR P  50      -5.858 -80.868  89.790  0.00 97.00      PROA   
ATOM    768  HH  TYR P  50      -6.617 -80.962  90.371  0.00 97.00      PROA   
ATOM    769  CD2 TYR P  50      -4.581 -77.718  88.297  0.00 97.00      PROA   
ATOM    770  HD2 TYR P  50      -3.736 -77.375  87.719  0.00 97.00      PROA   
ATOM    771  CE2 TYR P  50      -4.698 -79.072  88.631  0.00 97.00      PROA   
ATOM    772  HE2 TYR P  50      -3.958 -79.784  88.301  0.00 97.00      PROA   
ATOM    773  C   TYR P  50      -7.596 -75.077  87.137  0.00 97.00      PROA   
ATOM    774  O   TYR P  50      -8.185 -74.459  88.015  0.00 97.00      PROA   
ATOM    775  N   HSD P  51      -8.250 -75.844  86.238  0.00 97.00      PROA   
ATOM    776  HN  HSD P  51      -7.745 -76.368  85.558  0.00 97.00      PROA   
ATOM    777  CA  HSD P  51      -9.692 -75.855  86.110  0.00 97.00      PROA   
ATOM    778  HA  HSD P  51     -10.122 -75.033  86.663  0.00 97.00      PROA   
ATOM    779  CB  HSD P  51     -10.118 -75.700  84.624  0.00 97.00      PROA   
ATOM    780  HB1 HSD P  51      -9.618 -76.480  84.010  0.00 97.00      PROA   
ATOM    781  HB2 HSD P  51      -9.742 -74.714  84.272  0.00 97.00      PROA   
ATOM    782  ND1 HSD P  51     -12.337 -76.921  84.270  0.00 97.00      PROA   
ATOM    783  HD1 HSD P  51     -12.014 -77.837  84.512  0.00 97.00      PROA   
ATOM    784  CG  HSD P  51     -11.604 -75.754  84.354  0.00 97.00      PROA   
ATOM    785  CE1 HSD P  51     -13.584 -76.577  83.869  0.00 97.00      PROA   
ATOM    786  HE1 HSD P  51     -14.379 -77.309  83.730  0.00 97.00      PROA   
ATOM    787  NE2 HSD P  51     -13.704 -75.278  83.679  0.00 97.00      PROA   
ATOM    788  CD2 HSD P  51     -12.454 -74.761  83.977  0.00 97.00      PROA   
ATOM    789  HD2 HSD P  51     -12.269 -73.698  83.873  0.00 97.00      PROA   
ATOM    790  C   HSD P  51     -10.272 -77.128  86.669  0.00 97.00      PROA   
ATOM    791  O   HSD P  51     -10.140 -78.202  86.085  0.00 97.00      PROA   
ATOM    792  N   ILE P  52     -10.990 -77.017  87.807  0.00 97.00      PROA   
ATOM    793  HN  ILE P  52     -11.064 -76.150  88.299  0.00 97.00      PROA   
ATOM    794  CA  ILE P  52     -11.740 -78.104  88.388  0.00 97.00      PROA   
ATOM    795  HA  ILE P  52     -11.331 -79.051  88.064  0.00 97.00      PROA   
ATOM    796  CB  ILE P  52     -11.704 -78.078  89.911  0.00 97.00      PROA   
ATOM    797  HB  ILE P  52     -12.038 -77.079  90.259  0.00 97.00      PROA   
ATOM    798  CG2 ILE P  52     -12.660 -79.125  90.514  0.00 97.00      PROA   
ATOM    799 HG21 ILE P  52     -12.399 -80.145  90.162  0.00 97.00      PROA   
ATOM    800 HG22 ILE P  52     -13.721 -78.911  90.275  0.00 97.00      PROA   
ATOM    801 HG23 ILE P  52     -12.561 -79.116  91.619  0.00 97.00      PROA   
ATOM    802  CG1 ILE P  52     -10.260 -78.297  90.425  0.00 97.00      PROA   
ATOM    803 HG11 ILE P  52      -9.529 -77.799  89.755  0.00 97.00      PROA   
ATOM    804 HG12 ILE P  52     -10.045 -79.389  90.396  0.00 97.00      PROA   
ATOM    805  CD  ILE P  52     -10.025 -77.777  91.847  0.00 97.00      PROA   
ATOM    806  HD1 ILE P  52     -10.731 -78.251  92.559  0.00 97.00      PROA   
ATOM    807  HD2 ILE P  52     -10.149 -76.676  91.892  0.00 97.00      PROA   
ATOM    808  HD3 ILE P  52      -8.995 -78.026  92.173  0.00 97.00      PROA   
ATOM    809  C   ILE P  52     -13.152 -77.975  87.864  0.00 97.00      PROA   
ATOM    810  O   ILE P  52     -13.898 -77.072  88.235  0.00 97.00      PROA   
ATOM    811  N   THR P  53     -13.545 -78.889  86.949  0.00 97.00      PROA   
ATOM    812  HN  THR P  53     -12.888 -79.559  86.609  0.00 97.00      PROA   
ATOM    813  CA  THR P  53     -14.860 -78.913  86.324  0.00 97.00      PROA   
ATOM    814  HA  THR P  53     -15.005 -77.950  85.854  0.00 97.00      PROA   
ATOM    815  CB  THR P  53     -14.976 -79.997  85.258  0.00 97.00      PROA   
ATOM    816  HB  THR P  53     -14.940 -81.008  85.724  0.00 97.00      PROA   
ATOM    817  OG1 THR P  53     -13.891 -79.895  84.347  0.00 97.00      PROA   
ATOM    818  HG1 THR P  53     -14.055 -80.563  83.676  0.00 97.00      PROA   
ATOM    819  CG2 THR P  53     -16.276 -79.845  84.443  0.00 97.00      PROA   
ATOM    820 HG21 THR P  53     -16.328 -78.831  83.991  0.00 97.00      PROA   
ATOM    821 HG22 THR P  53     -17.172 -79.996  85.077  0.00 97.00      PROA   
ATOM    822 HG23 THR P  53     -16.309 -80.596  83.624  0.00 97.00      PROA   
ATOM    823  C   THR P  53     -15.976 -79.092  87.332  0.00 97.00      PROA   
ATOM    824  O   THR P  53     -17.002 -78.418  87.254  0.00 97.00      PROA   
ATOM    825  N   SER P  54     -15.778 -79.996  88.315  0.00 97.00      PROA   
ATOM    826  HN  SER P  54     -14.912 -80.482  88.394  0.00 97.00      PROA   
ATOM    827  CA  SER P  54     -16.785 -80.324  89.297  0.00 97.00      PROA   
ATOM    828  HA  SER P  54     -17.241 -79.407  89.645  0.00 97.00      PROA   
ATOM    829  CB  SER P  54     -17.852 -81.342  88.794  0.00 97.00      PROA   
ATOM    830  HB1 SER P  54     -18.616 -81.525  89.578  0.00 97.00      PROA   
ATOM    831  HB2 SER P  54     -17.372 -82.312  88.545  0.00 97.00      PROA   
ATOM    832  OG  SER P  54     -18.511 -80.890  87.616  0.00 97.00      PROA   
ATOM    833  HG1 SER P  54     -18.826 -80.003  87.807  0.00 97.00      PROA   
ATOM    834  C   SER P  54     -16.043 -80.979  90.437  0.00 97.00      PROA   
ATOM    835  O   SER P  54     -15.554 -82.095  90.297  0.00 97.00      PROA   
ATOM    836  N   ALA P  55     -15.905 -80.279  91.584  0.00 97.00      PROA   
ATOM    837  HN  ALA P  55     -16.312 -79.368  91.666  0.00 97.00      PROA   
ATOM    838  CA  ALA P  55     -15.002 -80.628  92.665  0.00 97.00      PROA   
ATOM    839  HA  ALA P  55     -14.019 -80.645  92.226  0.00 97.00      PROA   
ATOM    840  CB  ALA P  55     -15.016 -79.521  93.737  0.00 97.00      PROA   
ATOM    841  HB1 ALA P  55     -16.016 -79.448  94.214  0.00 97.00      PROA   
ATOM    842  HB2 ALA P  55     -14.793 -78.539  93.264  0.00 97.00      PROA   
ATOM    843  HB3 ALA P  55     -14.251 -79.711  94.518  0.00 97.00      PROA   
ATOM    844  C   ALA P  55     -15.181 -81.982  93.342  0.00 97.00      PROA   
ATOM    845  O   ALA P  55     -16.288 -82.411  93.650  0.00 97.00      PROA   
ATOM    846  N   SER P  56     -14.042 -82.672  93.609  0.00 97.00      PROA   
ATOM    847  HN  SER P  56     -13.164 -82.314  93.286  0.00 97.00      PROA   
ATOM    848  CA  SER P  56     -13.955 -83.902  94.379  0.00 97.00      PROA   
ATOM    849  HA  SER P  56     -14.951 -84.294  94.516  0.00 97.00      PROA   
ATOM    850  CB  SER P  56     -13.100 -85.011  93.698  0.00 97.00      PROA   
ATOM    851  HB1 SER P  56     -13.495 -85.181  92.675  0.00 97.00      PROA   
ATOM    852  HB2 SER P  56     -13.192 -85.965  94.261  0.00 97.00      PROA   
ATOM    853  OG  SER P  56     -11.722 -84.664  93.584  0.00 97.00      PROA   
ATOM    854  HG1 SER P  56     -11.236 -85.499  93.552  0.00 97.00      PROA   
ATOM    855  C   SER P  56     -13.404 -83.592  95.757  0.00 97.00      PROA   
ATOM    856  O   SER P  56     -12.950 -82.487  96.030  0.00 97.00      PROA   
ATOM    857  N   GLU P  57     -13.444 -84.577  96.685  0.00 97.00      PROA   
ATOM    858  HN  GLU P  57     -13.793 -85.482  96.452  0.00 97.00      PROA   
ATOM    859  CA  GLU P  57     -12.881 -84.480  98.022  0.00 97.00      PROA   
ATOM    860  HA  GLU P  57     -13.338 -83.645  98.535  0.00 97.00      PROA   
ATOM    861  CB  GLU P  57     -13.136 -85.814  98.781  0.00 97.00      PROA   
ATOM    862  HB1 GLU P  57     -12.723 -85.753  99.808  0.00 97.00      PROA   
ATOM    863  HB2 GLU P  57     -12.570 -86.614  98.243  0.00 97.00      PROA   
ATOM    864  CG  GLU P  57     -14.605 -86.328  98.828  0.00 97.00      PROA   
ATOM    865  HG1 GLU P  57     -14.572 -87.377  99.203  0.00 97.00      PROA   
ATOM    866  HG2 GLU P  57     -15.048 -86.355  97.812  0.00 97.00      PROA   
ATOM    867  CD  GLU P  57     -15.567 -85.560  99.743  0.00 97.00      PROA   
ATOM    868  OE1 GLU P  57     -15.955 -86.131 100.797  0.00 97.00      PROA   
ATOM    869  OE2 GLU P  57     -15.994 -84.437  99.367  0.00 97.00      PROA   
ATOM    870  C   GLU P  57     -11.367 -84.255  97.939  0.00 97.00      PROA   
ATOM    871  O   GLU P  57     -10.772 -83.437  98.636  0.00 97.00      PROA   
ATOM    872  N   ASP P  58     -10.756 -85.006  97.009  0.00 97.00      PROA   
ATOM    873  HN  ASP P  58     -11.324 -85.667  96.523  0.00 97.00      PROA   
ATOM    874  CA  ASP P  58      -9.369 -85.188  96.662  0.00 97.00      PROA   
ATOM    875  HA  ASP P  58      -8.821 -85.304  97.584  0.00 97.00      PROA   
ATOM    876  CB  ASP P  58      -9.207 -86.517  95.840  0.00 97.00      PROA   
ATOM    877  HB1 ASP P  58      -8.946 -87.325  96.561  0.00 97.00      PROA   
ATOM    878  HB2 ASP P  58      -8.387 -86.447  95.100  0.00 97.00      PROA   
ATOM    879  CG  ASP P  58     -10.489 -87.003  95.134  0.00 97.00      PROA   
ATOM    880  OD1 ASP P  58     -11.495 -87.320  95.825  0.00 97.00      PROA   
ATOM    881  OD2 ASP P  58     -10.466 -87.087  93.879  0.00 97.00      PROA   
ATOM    882  C   ASP P  58      -8.720 -83.989  95.975  0.00 97.00      PROA   
ATOM    883  O   ASP P  58      -7.497 -83.860  95.998  0.00 97.00      PROA   
ATOM    884  N   ASP P  59      -9.512 -83.036  95.426  0.00 97.00      PROA   
ATOM    885  HN  ASP P  59     -10.476 -83.226  95.249  0.00 97.00      PROA   
ATOM    886  CA  ASP P  59      -9.066 -81.699  95.046  0.00 97.00      PROA   
ATOM    887  HA  ASP P  59      -8.279 -81.803  94.308  0.00 97.00      PROA   
ATOM    888  CB  ASP P  59     -10.254 -80.894  94.442  0.00 97.00      PROA   
ATOM    889  HB1 ASP P  59     -10.024 -79.807  94.417  0.00 97.00      PROA   
ATOM    890  HB2 ASP P  59     -11.166 -81.044  95.055  0.00 97.00      PROA   
ATOM    891  CG  ASP P  59     -10.554 -81.274  92.992  0.00 97.00      PROA   
ATOM    892  OD1 ASP P  59      -9.599 -81.381  92.181  0.00 97.00      PROA   
ATOM    893  OD2 ASP P  59     -11.763 -81.318  92.653  0.00 97.00      PROA   
ATOM    894  C   ASP P  59      -8.481 -80.888  96.214  0.00 97.00      PROA   
ATOM    895  O   ASP P  59      -7.701 -79.965  96.005  0.00 97.00      PROA   
ATOM    896  N   SER P  60      -8.846 -81.200  97.479  0.00 97.00      PROA   
ATOM    897  HN  SER P  60      -9.479 -81.959  97.612  0.00 97.00      PROA   
ATOM    898  CA  SER P  60      -8.385 -80.502  98.683  0.00 97.00      PROA   
ATOM    899  HA  SER P  60      -8.685 -79.469  98.571  0.00 97.00      PROA   
ATOM    900  CB  SER P  60      -9.017 -81.046  99.990  0.00 97.00      PROA   
ATOM    901  HB1 SER P  60      -8.682 -80.443 100.862  0.00 97.00      PROA   
ATOM    902  HB2 SER P  60      -8.717 -82.105 100.149  0.00 97.00      PROA   
ATOM    903  OG  SER P  60     -10.434 -80.985  99.951  0.00 97.00      PROA   
ATOM    904  HG1 SER P  60     -10.722 -81.743  99.431  0.00 97.00      PROA   
ATOM    905  C   SER P  60      -6.877 -80.520  98.932  0.00 97.00      PROA   
ATOM    906  O   SER P  60      -6.206 -81.533  98.746  0.00 97.00      PROA   
ATOM    907  N   GLY P  61      -6.312 -79.390  99.424  0.00 97.00      PROA   
ATOM    908  HN  GLY P  61      -6.876 -78.589  99.621  0.00 97.00      PROA   
ATOM    909  CA  GLY P  61      -4.884 -79.290  99.691  0.00 97.00      PROA   
ATOM    910  HA1 GLY P  61      -4.343 -79.934  99.012  0.00 97.00      PROA   
ATOM    911  HA2 GLY P  61      -4.721 -79.518 100.734  0.00 97.00      PROA   
ATOM    912  C   GLY P  61      -4.395 -77.902  99.428  0.00 97.00      PROA   
ATOM    913  O   GLY P  61      -5.165 -77.025  99.058  0.00 97.00      PROA   
ATOM    914  N   GLU P  62      -3.077 -77.655  99.606  0.00 97.00      PROA   
ATOM    915  HN  GLU P  62      -2.452 -78.373  99.912  0.00 97.00      PROA   
ATOM    916  CA  GLU P  62      -2.495 -76.358  99.345  0.00 97.00      PROA   
ATOM    917  HA  GLU P  62      -3.274 -75.624  99.427  0.00 97.00      PROA   
ATOM    918  CB  GLU P  62      -1.432 -75.914 100.380  0.00 97.00      PROA   
ATOM    919  HB1 GLU P  62      -1.888 -76.055 101.386  0.00 97.00      PROA   
ATOM    920  HB2 GLU P  62      -1.269 -74.822 100.233  0.00 97.00      PROA   
ATOM    921  CG  GLU P  62      -0.077 -76.643 100.389  0.00 97.00      PROA   
ATOM    922  HG1 GLU P  62       0.340 -76.746  99.366  0.00 97.00      PROA   
ATOM    923  HG2 GLU P  62      -0.186 -77.650 100.842  0.00 97.00      PROA   
ATOM    924  CD  GLU P  62       0.928 -75.853 101.220  0.00 97.00      PROA   
ATOM    925  OE1 GLU P  62       0.556 -75.316 102.290  0.00 97.00      PROA   
ATOM    926  OE2 GLU P  62       2.098 -75.783 100.784  0.00 97.00      PROA   
ATOM    927  C   GLU P  62      -2.003 -76.246  97.926  0.00 97.00      PROA   
ATOM    928  O   GLU P  62      -1.189 -77.025  97.439  0.00 97.00      PROA   
ATOM    929  N   TYR P  63      -2.544 -75.230  97.225  0.00 97.00      PROA   
ATOM    930  HN  TYR P  63      -3.209 -74.628  97.663  0.00 97.00      PROA   
ATOM    931  CA  TYR P  63      -2.271 -74.924  95.844  0.00 97.00      PROA   
ATOM    932  HA  TYR P  63      -1.929 -75.818  95.339  0.00 97.00      PROA   
ATOM    933  CB  TYR P  63      -3.522 -74.357  95.117  0.00 97.00      PROA   
ATOM    934  HB1 TYR P  63      -3.246 -73.812  94.191  0.00 97.00      PROA   
ATOM    935  HB2 TYR P  63      -4.059 -73.660  95.792  0.00 97.00      PROA   
ATOM    936  CG  TYR P  63      -4.481 -75.459  94.751  0.00 97.00      PROA   
ATOM    937  CD1 TYR P  63      -5.208 -76.149  95.738  0.00 97.00      PROA   
ATOM    938  HD1 TYR P  63      -5.100 -75.879  96.777  0.00 97.00      PROA   
ATOM    939  CE1 TYR P  63      -6.052 -77.209  95.393  0.00 97.00      PROA   
ATOM    940  HE1 TYR P  63      -6.567 -77.755  96.168  0.00 97.00      PROA   
ATOM    941  CZ  TYR P  63      -6.220 -77.558  94.047  0.00 97.00      PROA   
ATOM    942  OH  TYR P  63      -7.024 -78.653  93.676  0.00 97.00      PROA   
ATOM    943  HH  TYR P  63      -7.271 -79.127  94.477  0.00 97.00      PROA   
ATOM    944  CD2 TYR P  63      -4.683 -75.800  93.402  0.00 97.00      PROA   
ATOM    945  HD2 TYR P  63      -4.154 -75.270  92.625  0.00 97.00      PROA   
ATOM    946  CE2 TYR P  63      -5.553 -76.837  93.053  0.00 97.00      PROA   
ATOM    947  HE2 TYR P  63      -5.672 -77.116  92.020  0.00 97.00      PROA   
ATOM    948  C   TYR P  63      -1.163 -73.908  95.783  0.00 97.00      PROA   
ATOM    949  O   TYR P  63      -1.153 -72.933  96.532  0.00 97.00      PROA   
ATOM    950  N   ARG P  64      -0.170 -74.128  94.894  0.00 97.00      PROA   
ATOM    951  HN  ARG P  64      -0.133 -74.971  94.362  0.00 97.00      PROA   
ATOM    952  CA  ARG P  64       0.927 -73.197  94.746  0.00 97.00      PROA   
ATOM    953  HA  ARG P  64       0.589 -72.193  94.968  0.00 97.00      PROA   
ATOM    954  CB  ARG P  64       2.164 -73.566  95.611  0.00 97.00      PROA   
ATOM    955  HB1 ARG P  64       2.714 -72.624  95.826  0.00 97.00      PROA   
ATOM    956  HB2 ARG P  64       2.862 -74.238  95.062  0.00 97.00      PROA   
ATOM    957  CG  ARG P  64       1.816 -74.298  96.923  0.00 97.00      PROA   
ATOM    958  HG1 ARG P  64       1.412 -75.305  96.682  0.00 97.00      PROA   
ATOM    959  HG2 ARG P  64       1.022 -73.747  97.474  0.00 97.00      PROA   
ATOM    960  CD  ARG P  64       3.011 -74.485  97.849  0.00 97.00      PROA   
ATOM    961  HD1 ARG P  64       3.912 -74.831  97.300  0.00 97.00      PROA   
ATOM    962  HD2 ARG P  64       2.767 -75.217  98.640  0.00 97.00      PROA   
ATOM    963  NE  ARG P  64       3.281 -73.134  98.421  0.00 97.00      PROA   
ATOM    964  HE  ARG P  64       2.873 -72.337  97.978  0.00 97.00      PROA   
ATOM    965  CZ  ARG P  64       3.818 -72.909  99.632  0.00 97.00      PROA   
ATOM    966  NH1 ARG P  64       3.894 -73.839 100.589  0.00 97.00      PROA   
ATOM    967 HH11 ARG P  64       3.283 -74.627 100.492  0.00 97.00      PROA   
ATOM    968 HH12 ARG P  64       4.061 -73.540 101.521  0.00 97.00      PROA   
ATOM    969  NH2 ARG P  64       4.241 -71.667  99.899  0.00 97.00      PROA   
ATOM    970 HH21 ARG P  64       4.224 -71.013  99.143  0.00 97.00      PROA   
ATOM    971 HH22 ARG P  64       4.687 -71.489 100.768  0.00 97.00      PROA   
ATOM    972  C   ARG P  64       1.347 -73.270  93.304  0.00 97.00      PROA   
ATOM    973  O   ARG P  64       1.171 -74.293  92.654  0.00 97.00      PROA   
ATOM    974  N   CYS P  65       1.934 -72.183  92.757  0.00 97.00      PROA   
ATOM    975  HN  CYS P  65       1.927 -71.297  93.215  0.00 97.00      PROA   
ATOM    976  CA  CYS P  65       2.532 -72.232  91.444  0.00 97.00      PROA   
ATOM    977  HA  CYS P  65       2.831 -73.251  91.257  0.00 97.00      PROA   
ATOM    978  CB  CYS P  65       1.537 -71.804  90.339  0.00 97.00      PROA   
ATOM    979  HB1 CYS P  65       0.757 -72.597  90.289  0.00 97.00      PROA   
ATOM    980  HB2 CYS P  65       2.024 -71.771  89.343  0.00 97.00      PROA   
ATOM    981  SG  CYS P  65       0.710 -70.234  90.718  0.00 97.00      PROA   
ATOM    982  C   CYS P  65       3.806 -71.422  91.360  0.00 97.00      PROA   
ATOM    983  O   CYS P  65       4.103 -70.573  92.194  0.00 97.00      PROA   
ATOM    984  N   GLN P  66       4.613 -71.712  90.319  0.00 97.00      PROA   
ATOM    985  HN  GLN P  66       4.369 -72.469  89.714  0.00 97.00      PROA   
ATOM    986  CA  GLN P  66       5.829 -71.002  89.997  0.00 97.00      PROA   
ATOM    987  HA  GLN P  66       5.917 -70.116  90.610  0.00 97.00      PROA   
ATOM    988  CB  GLN P  66       7.057 -71.947  90.210  0.00 97.00      PROA   
ATOM    989  HB1 GLN P  66       7.136 -72.696  89.398  0.00 97.00      PROA   
ATOM    990  HB2 GLN P  66       6.831 -72.510  91.146  0.00 97.00      PROA   
ATOM    991  CG  GLN P  66       8.406 -71.228  90.439  0.00 97.00      PROA   
ATOM    992  HG1 GLN P  66       8.213 -70.386  91.138  0.00 97.00      PROA   
ATOM    993  HG2 GLN P  66       8.815 -70.810  89.501  0.00 97.00      PROA   
ATOM    994  CD  GLN P  66       9.466 -72.095  91.144  0.00 97.00      PROA   
ATOM    995  OE1 GLN P  66       9.907 -71.720  92.229  0.00 97.00      PROA   
ATOM    996  NE2 GLN P  66       9.894 -73.244  90.566  0.00 97.00      PROA   
ATOM    997 HE21 GLN P  66      10.532 -73.831  91.064  0.00 97.00      PROA   
ATOM    998 HE22 GLN P  66       9.524 -73.546  89.687  0.00 97.00      PROA   
ATOM    999  C   GLN P  66       5.633 -70.590  88.543  0.00 97.00      PROA   
ATOM   1000  O   GLN P  66       5.580 -71.434  87.651  0.00 97.00      PROA   
ATOM   1001  N   ARG P  67       5.483 -69.265  88.269  0.00 97.00      PROA   
ATOM   1002  HN  ARG P  67       5.471 -68.585  88.998  0.00 97.00      PROA   
ATOM   1003  CA  ARG P  67       5.244 -68.745  86.930  0.00 97.00      PROA   
ATOM   1004  HA  ARG P  67       5.030 -69.547  86.238  0.00 97.00      PROA   
ATOM   1005  CB  ARG P  67       4.057 -67.739  86.927  0.00 97.00      PROA   
ATOM   1006  HB1 ARG P  67       4.031 -67.139  85.992  0.00 97.00      PROA   
ATOM   1007  HB2 ARG P  67       4.210 -67.025  87.769  0.00 97.00      PROA   
ATOM   1008  CG  ARG P  67       2.676 -68.392  87.106  0.00 97.00      PROA   
ATOM   1009  HG1 ARG P  67       1.966 -67.608  87.457  0.00 97.00      PROA   
ATOM   1010  HG2 ARG P  67       2.738 -69.161  87.905  0.00 97.00      PROA   
ATOM   1011  CD  ARG P  67       2.115 -69.050  85.838  0.00 97.00      PROA   
ATOM   1012  HD1 ARG P  67       1.282 -69.735  86.096  0.00 97.00      PROA   
ATOM   1013  HD2 ARG P  67       2.893 -69.631  85.298  0.00 97.00      PROA   
ATOM   1014  NE  ARG P  67       1.516 -67.975  84.991  0.00 97.00      PROA   
ATOM   1015  HE  ARG P  67       0.707 -67.502  85.338  0.00 97.00      PROA   
ATOM   1016  CZ  ARG P  67       1.995 -67.564  83.804  0.00 97.00      PROA   
ATOM   1017  NH1 ARG P  67       3.042 -68.138  83.205  0.00 97.00      PROA   
ATOM   1018 HH11 ARG P  67       3.401 -68.998  83.556  0.00 97.00      PROA   
ATOM   1019 HH12 ARG P  67       3.277 -67.834  82.282  0.00 97.00      PROA   
ATOM   1020  NH2 ARG P  67       1.381 -66.550  83.173  0.00 97.00      PROA   
ATOM   1021 HH21 ARG P  67       0.602 -66.110  83.607  0.00 97.00      PROA   
ATOM   1022 HH22 ARG P  67       1.753 -66.235  82.300  0.00 97.00      PROA   
ATOM   1023  C   ARG P  67       6.446 -67.986  86.415  0.00 97.00      PROA   
ATOM   1024  O   ARG P  67       6.591 -66.808  86.727  0.00 97.00      PROA   
ATOM   1025  N   GLY P  68       7.296 -68.632  85.570  0.00 97.00      PROA   
ATOM   1026  HN  GLY P  68       7.108 -69.589  85.354  0.00 97.00      PROA   
ATOM   1027  CA  GLY P  68       8.403 -68.048  84.801  0.00 97.00      PROA   
ATOM   1028  HA1 GLY P  68       7.957 -67.473  84.003  0.00 97.00      PROA   
ATOM   1029  HA2 GLY P  68       8.981 -68.879  84.423  0.00 97.00      PROA   
ATOM   1030  C   GLY P  68       9.396 -67.126  85.484  0.00 97.00      PROA   
ATOM   1031  O   GLY P  68      10.161 -66.439  84.810  0.00 97.00      PROA   
ATOM   1032  N   LEU P  69       9.396 -67.063  86.828  0.00 97.00      PROA   
ATOM   1033  HN  LEU P  69       8.768 -67.643  87.336  0.00 97.00      PROA   
ATOM   1034  CA  LEU P  69      10.023 -65.992  87.569  0.00 97.00      PROA   
ATOM   1035  HA  LEU P  69      10.883 -65.618  87.030  0.00 97.00      PROA   
ATOM   1036  CB  LEU P  69       9.012 -64.856  87.888  0.00 97.00      PROA   
ATOM   1037  HB1 LEU P  69       9.433 -64.152  88.640  0.00 97.00      PROA   
ATOM   1038  HB2 LEU P  69       8.098 -65.332  88.310  0.00 97.00      PROA   
ATOM   1039  CG  LEU P  69       8.531 -63.996  86.699  0.00 97.00      PROA   
ATOM   1040  HG  LEU P  69       8.131 -64.666  85.903  0.00 97.00      PROA   
ATOM   1041  CD1 LEU P  69       7.375 -63.084  87.148  0.00 97.00      PROA   
ATOM   1042 HD11 LEU P  69       7.713 -62.402  87.957  0.00 97.00      PROA   
ATOM   1043 HD12 LEU P  69       6.523 -63.691  87.522  0.00 97.00      PROA   
ATOM   1044 HD13 LEU P  69       7.028 -62.471  86.293  0.00 97.00      PROA   
ATOM   1045  CD2 LEU P  69       9.670 -63.158  86.098  0.00 97.00      PROA   
ATOM   1046 HD21 LEU P  69      10.465 -63.815  85.688  0.00 97.00      PROA   
ATOM   1047 HD22 LEU P  69      10.113 -62.499  86.874  0.00 97.00      PROA   
ATOM   1048 HD23 LEU P  69       9.282 -62.522  85.275  0.00 97.00      PROA   
ATOM   1049  C   LEU P  69      10.491 -66.541  88.894  0.00 97.00      PROA   
ATOM   1050  O   LEU P  69       9.884 -67.454  89.448  0.00 97.00      PROA   
ATOM   1051  N   SER P  70      11.588 -65.967  89.445  0.00 97.00      PROA   
ATOM   1052  HN  SER P  70      12.045 -65.218  88.967  0.00 97.00      PROA   
ATOM   1053  CA  SER P  70      12.188 -66.303  90.731  0.00 97.00      PROA   
ATOM   1054  HA  SER P  70      12.685 -67.250  90.578  0.00 97.00      PROA   
ATOM   1055  CB  SER P  70      13.290 -65.279  91.115  0.00 97.00      PROA   
ATOM   1056  HB1 SER P  70      14.124 -65.388  90.386  0.00 97.00      PROA   
ATOM   1057  HB2 SER P  70      13.698 -65.470  92.130  0.00 97.00      PROA   
ATOM   1058  OG  SER P  70      12.799 -63.941  91.022  0.00 97.00      PROA   
ATOM   1059  HG1 SER P  70      13.540 -63.348  91.173  0.00 97.00      PROA   
ATOM   1060  C   SER P  70      11.229 -66.511  91.906  0.00 97.00      PROA   
ATOM   1061  O   SER P  70      10.456 -65.631  92.266  0.00 97.00      PROA   
ATOM   1062  N   GLY P  71      11.276 -67.703  92.547  0.00 97.00      PROA   
ATOM   1063  HN  GLY P  71      11.951 -68.377  92.258  0.00 97.00      PROA   
ATOM   1064  CA  GLY P  71      10.384 -68.090  93.640  0.00 97.00      PROA   
ATOM   1065  HA1 GLY P  71      10.286 -67.246  94.308  0.00 97.00      PROA   
ATOM   1066  HA2 GLY P  71      10.842 -68.935  94.127  0.00 97.00      PROA   
ATOM   1067  C   GLY P  71       8.980 -68.502  93.232  0.00 97.00      PROA   
ATOM   1068  O   GLY P  71       8.456 -68.105  92.198  0.00 97.00      PROA   
ATOM   1069  N   ARG P  72       8.326 -69.324  94.087  0.00 97.00      PROA   
ATOM   1070  HN  ARG P  72       8.780 -69.630  94.917  0.00 97.00      PROA   
ATOM   1071  CA  ARG P  72       6.983 -69.849  93.917  0.00 97.00      PROA   
ATOM   1072  HA  ARG P  72       6.597 -69.540  92.953  0.00 97.00      PROA   
ATOM   1073  CB  ARG P  72       6.888 -71.406  94.006  0.00 97.00      PROA   
ATOM   1074  HB1 ARG P  72       7.563 -71.839  93.239  0.00 97.00      PROA   
ATOM   1075  HB2 ARG P  72       5.860 -71.709  93.701  0.00 97.00      PROA   
ATOM   1076  CG  ARG P  72       7.141 -72.102  95.373  0.00 97.00      PROA   
ATOM   1077  HG1 ARG P  72       7.113 -73.201  95.186  0.00 97.00      PROA   
ATOM   1078  HG2 ARG P  72       6.293 -71.868  96.051  0.00 97.00      PROA   
ATOM   1079  CD  ARG P  72       8.445 -71.791  96.130  0.00 97.00      PROA   
ATOM   1080  HD1 ARG P  72       8.605 -72.534  96.942  0.00 97.00      PROA   
ATOM   1081  HD2 ARG P  72       8.413 -70.767  96.562  0.00 97.00      PROA   
ATOM   1082  NE  ARG P  72       9.556 -71.894  95.138  0.00 97.00      PROA   
ATOM   1083  HE  ARG P  72       9.313 -71.992  94.174  0.00 97.00      PROA   
ATOM   1084  CZ  ARG P  72      10.857 -71.640  95.377  0.00 97.00      PROA   
ATOM   1085  NH1 ARG P  72      11.383 -71.503  96.596  0.00 97.00      PROA   
ATOM   1086 HH11 ARG P  72      10.812 -71.686  97.388  0.00 97.00      PROA   
ATOM   1087 HH12 ARG P  72      12.363 -71.329  96.671  0.00 97.00      PROA   
ATOM   1088  NH2 ARG P  72      11.661 -71.534  94.304  0.00 97.00      PROA   
ATOM   1089 HH21 ARG P  72      11.227 -71.646  93.409  0.00 97.00      PROA   
ATOM   1090 HH22 ARG P  72      12.645 -71.460  94.415  0.00 97.00      PROA   
ATOM   1091  C   ARG P  72       6.099 -69.247  94.985  0.00 97.00      PROA   
ATOM   1092  O   ARG P  72       6.573 -68.721  95.989  0.00 97.00      PROA   
ATOM   1093  N   SER P  73       4.774 -69.298  94.729  0.00 97.00      PROA   
ATOM   1094  HN  SER P  73       4.479 -69.676  93.852  0.00 97.00      PROA   
ATOM   1095  CA  SER P  73       3.648 -68.882  95.539  0.00 97.00      PROA   
ATOM   1096  HA  SER P  73       3.641 -67.803  95.463  0.00 97.00      PROA   
ATOM   1097  CB  SER P  73       2.320 -69.391  94.913  0.00 97.00      PROA   
ATOM   1098  HB1 SER P  73       1.486 -69.564  95.623  0.00 97.00      PROA   
ATOM   1099  HB2 SER P  73       2.526 -70.364  94.432  0.00 97.00      PROA   
ATOM   1100  OG  SER P  73       1.841 -68.474  93.941  0.00 97.00      PROA   
ATOM   1101  HG1 SER P  73       1.380 -67.798  94.451  0.00 97.00      PROA   
ATOM   1102  C   SER P  73       3.573 -69.147  97.027  0.00 97.00      PROA   
ATOM   1103  O   SER P  73       4.235 -69.988  97.626  0.00 97.00      PROA   
ATOM   1104  N   ASP P  74       2.602 -68.400  97.580  0.00 97.00      PROA   
ATOM   1105  HN  ASP P  74       2.226 -67.674  97.003  0.00 97.00      PROA   
ATOM   1106  CA  ASP P  74       1.681 -68.623  98.663  0.00 97.00      PROA   
ATOM   1107  HA  ASP P  74       2.174 -68.248  99.544  0.00 97.00      PROA   
ATOM   1108  CB  ASP P  74       0.409 -67.735  98.390  0.00 97.00      PROA   
ATOM   1109  HB1 ASP P  74       0.611 -66.712  98.781  0.00 97.00      PROA   
ATOM   1110  HB2 ASP P  74      -0.486 -68.123  98.911  0.00 97.00      PROA   
ATOM   1111  CG  ASP P  74       0.075 -67.550  96.891  0.00 97.00      PROA   
ATOM   1112  OD1 ASP P  74       0.883 -66.913  96.162  0.00 97.00      PROA   
ATOM   1113  OD2 ASP P  74      -1.001 -68.035  96.459  0.00 97.00      PROA   
ATOM   1114  C   ASP P  74       1.268 -70.087  98.897  0.00 97.00      PROA   
ATOM   1115  O   ASP P  74       1.283 -70.899  97.972  0.00 97.00      PROA   
ATOM   1116  N   PRO P  75       0.917 -70.487 100.118  0.00 97.00      PROA   
ATOM   1117  CD  PRO P  75       1.320 -69.816 101.358  0.00 97.00      PROA   
ATOM   1118  HD1 PRO P  75       0.741 -68.874 101.475  0.00 97.00      PROA   
ATOM   1119  HD2 PRO P  75       2.410 -69.596 101.335  0.00 97.00      PROA   
ATOM   1120  CA  PRO P  75       0.154 -71.697 100.376  0.00 97.00      PROA   
ATOM   1121  HA  PRO P  75       0.328 -72.469  99.638  0.00 97.00      PROA   
ATOM   1122  CB  PRO P  75       0.686 -72.118 101.757  0.00 97.00      PROA   
ATOM   1123  HB1 PRO P  75       1.628 -72.688 101.614  0.00 97.00      PROA   
ATOM   1124  HB2 PRO P  75      -0.009 -72.766 102.326  0.00 97.00      PROA   
ATOM   1125  CG  PRO P  75       0.999 -70.802 102.488  0.00 97.00      PROA   
ATOM   1126  HG1 PRO P  75       0.091 -70.461 103.029  0.00 97.00      PROA   
ATOM   1127  HG2 PRO P  75       1.831 -70.916 103.210  0.00 97.00      PROA   
ATOM   1128  C   PRO P  75      -1.340 -71.406 100.441  0.00 97.00      PROA   
ATOM   1129  O   PRO P  75      -1.876 -71.280 101.541  0.00 97.00      PROA   
ATOM   1130  N   ILE P  76      -2.079 -71.324  99.308  0.00 97.00      PROA   
ATOM   1131  HN  ILE P  76      -1.676 -71.367  98.396  0.00 97.00      PROA   
ATOM   1132  CA  ILE P  76      -3.531 -71.210  99.412  0.00 97.00      PROA   
ATOM   1133  HA  ILE P  76      -3.762 -70.639 100.299  0.00 97.00      PROA   
ATOM   1134  CB  ILE P  76      -4.225 -70.420  98.308  0.00 97.00      PROA   
ATOM   1135  HB  ILE P  76      -5.330 -70.518  98.435  0.00 97.00      PROA   
ATOM   1136  CG2 ILE P  76      -3.883 -68.923  98.496  0.00 97.00      PROA   
ATOM   1137 HG21 ILE P  76      -2.797 -68.754  98.343  0.00 97.00      PROA   
ATOM   1138 HG22 ILE P  76      -4.158 -68.572  99.512  0.00 97.00      PROA   
ATOM   1139 HG23 ILE P  76      -4.433 -68.311  97.751  0.00 97.00      PROA   
ATOM   1140  CG1 ILE P  76      -3.855 -70.894  96.888  0.00 97.00      PROA   
ATOM   1141 HG11 ILE P  76      -3.275 -71.835  96.945  0.00 97.00      PROA   
ATOM   1142 HG12 ILE P  76      -3.196 -70.131  96.420  0.00 97.00      PROA   
ATOM   1143  CD  ILE P  76      -5.083 -71.138  96.007  0.00 97.00      PROA   
ATOM   1144  HD1 ILE P  76      -5.670 -70.204  95.883  0.00 97.00      PROA   
ATOM   1145  HD2 ILE P  76      -5.735 -71.916  96.459  0.00 97.00      PROA   
ATOM   1146  HD3 ILE P  76      -4.764 -71.495  95.007  0.00 97.00      PROA   
ATOM   1147  C   ILE P  76      -4.155 -72.584  99.626  0.00 97.00      PROA   
ATOM   1148  O   ILE P  76      -4.338 -73.386  98.714  0.00 97.00      PROA   
ATOM   1149  N   GLN P  77      -4.476 -72.883 100.903  0.00 97.00      PROA   
ATOM   1150  HN  GLN P  77      -4.226 -72.247 101.629  0.00 97.00      PROA   
ATOM   1151  CA  GLN P  77      -4.951 -74.178 101.336  0.00 97.00      PROA   
ATOM   1152  HA  GLN P  77      -4.486 -74.938 100.737  0.00 97.00      PROA   
ATOM   1153  CB  GLN P  77      -4.532 -74.428 102.811  0.00 97.00      PROA   
ATOM   1154  HB1 GLN P  77      -4.622 -75.518 103.009  0.00 97.00      PROA   
ATOM   1155  HB2 GLN P  77      -5.214 -73.897 103.511  0.00 97.00      PROA   
ATOM   1156  CG  GLN P  77      -3.082 -73.950 103.105  0.00 97.00      PROA   
ATOM   1157  HG1 GLN P  77      -3.057 -72.847 103.225  0.00 97.00      PROA   
ATOM   1158  HG2 GLN P  77      -2.413 -74.206 102.261  0.00 97.00      PROA   
ATOM   1159  CD  GLN P  77      -2.542 -74.555 104.406  0.00 97.00      PROA   
ATOM   1160  OE1 GLN P  77      -3.206 -74.486 105.445  0.00 97.00      PROA   
ATOM   1161  NE2 GLN P  77      -1.309 -75.137 104.366  0.00 97.00      PROA   
ATOM   1162 HE21 GLN P  77      -0.757 -75.135 103.528  0.00 97.00      PROA   
ATOM   1163 HE22 GLN P  77      -0.945 -75.546 105.200  0.00 97.00      PROA   
ATOM   1164  C   GLN P  77      -6.456 -74.274 101.129  0.00 97.00      PROA   
ATOM   1165  O   GLN P  77      -7.229 -73.613 101.816  0.00 97.00      PROA   
ATOM   1166  N   LEU P  78      -6.881 -75.108 100.145  0.00 97.00      PROA   
ATOM   1167  HN  LEU P  78      -6.208 -75.660  99.655  0.00 97.00      PROA   
ATOM   1168  CA  LEU P  78      -8.228 -75.251  99.622  0.00 97.00      PROA   
ATOM   1169  HA  LEU P  78      -8.789 -74.352  99.829  0.00 97.00      PROA   
ATOM   1170  CB  LEU P  78      -8.154 -75.507  98.089  0.00 97.00      PROA   
ATOM   1171  HB1 LEU P  78      -7.609 -76.463  97.925  0.00 97.00      PROA   
ATOM   1172  HB2 LEU P  78      -7.535 -74.704  97.628  0.00 97.00      PROA   
ATOM   1173  CG  LEU P  78      -9.496 -75.579  97.319  0.00 97.00      PROA   
ATOM   1174  HG  LEU P  78     -10.227 -76.180  97.906  0.00 97.00      PROA   
ATOM   1175  CD1 LEU P  78     -10.089 -74.182  97.092  0.00 97.00      PROA   
ATOM   1176 HD11 LEU P  78      -9.411 -73.593  96.440  0.00 97.00      PROA   
ATOM   1177 HD12 LEU P  78     -10.210 -73.645  98.052  0.00 97.00      PROA   
ATOM   1178 HD13 LEU P  78     -11.080 -74.255  96.597  0.00 97.00      PROA   
ATOM   1179  CD2 LEU P  78      -9.318 -76.294  95.966  0.00 97.00      PROA   
ATOM   1180 HD21 LEU P  78      -8.952 -77.331  96.120  0.00 97.00      PROA   
ATOM   1181 HD22 LEU P  78      -8.583 -75.748  95.336  0.00 97.00      PROA   
ATOM   1182 HD23 LEU P  78     -10.284 -76.341  95.422  0.00 97.00      PROA   
ATOM   1183  C   LEU P  78      -8.927 -76.431 100.268  0.00 97.00      PROA   
ATOM   1184  O   LEU P  78      -8.348 -77.506 100.403  0.00 97.00      PROA   
ATOM   1185  N   GLU P  79     -10.203 -76.251 100.686  0.00 97.00      PROA   
ATOM   1186  HN  GLU P  79     -10.651 -75.363 100.605  0.00 97.00      PROA   
ATOM   1187  CA  GLU P  79     -10.960 -77.262 101.391  0.00 97.00      PROA   
ATOM   1188  HA  GLU P  79     -10.392 -78.179 101.474  0.00 97.00      PROA   
ATOM   1189  CB  GLU P  79     -11.343 -76.768 102.809  0.00 97.00      PROA   
ATOM   1190  HB1 GLU P  79     -11.983 -77.525 103.311  0.00 97.00      PROA   
ATOM   1191  HB2 GLU P  79     -11.948 -75.843 102.671  0.00 97.00      PROA   
ATOM   1192  CG  GLU P  79     -10.132 -76.474 103.728  0.00 97.00      PROA   
ATOM   1193  HG1 GLU P  79      -9.246 -76.191 103.123  0.00 97.00      PROA   
ATOM   1194  HG2 GLU P  79      -9.871 -77.377 104.317  0.00 97.00      PROA   
ATOM   1195  CD  GLU P  79     -10.382 -75.292 104.669  0.00 97.00      PROA   
ATOM   1196  OE1 GLU P  79     -10.812 -74.218 104.174  0.00 97.00      PROA   
ATOM   1197  OE2 GLU P  79     -10.077 -75.419 105.884  0.00 97.00      PROA   
ATOM   1198  C   GLU P  79     -12.244 -77.590 100.665  0.00 97.00      PROA   
ATOM   1199  O   GLU P  79     -13.041 -76.716 100.330  0.00 97.00      PROA   
ATOM   1200  N   VAL P  80     -12.497 -78.904 100.488  0.00  0.00      PROA   
ATOM   1201  HN  VAL P  80     -11.827 -79.600 100.741  0.00  0.00      PROA   
ATOM   1202  CA  VAL P  80     -13.759 -79.418 100.027  0.00  0.00      PROA   
ATOM   1203  HA  VAL P  80     -14.360 -78.601  99.672  0.00  0.00      PROA   
ATOM   1204  CB  VAL P  80     -13.636 -80.407  98.880  0.00  0.00      PROA   
ATOM   1205  HB  VAL P  80     -13.009 -81.277  99.169  0.00  0.00      PROA   
ATOM   1206  CG1 VAL P  80     -15.033 -80.921  98.471  0.00  0.00      PROA   
ATOM   1207 HG11 VAL P  80     -15.693 -80.064  98.225  0.00  0.00      PROA   
ATOM   1208 HG12 VAL P  80     -15.497 -81.510  99.288  0.00  0.00      PROA   
ATOM   1209 HG13 VAL P  80     -14.956 -81.572  97.575  0.00  0.00      PROA   
ATOM   1210  CG2 VAL P  80     -12.942 -79.648  97.724  0.00  0.00      PROA   
ATOM   1211 HG21 VAL P  80     -11.885 -79.422  97.972  0.00  0.00      PROA   
ATOM   1212 HG22 VAL P  80     -13.472 -78.694  97.524  0.00  0.00      PROA   
ATOM   1213 HG23 VAL P  80     -12.957 -80.241  96.791  0.00  0.00      PROA   
ATOM   1214  C   VAL P  80     -14.391 -79.966 101.279  0.00  0.00      PROA   
ATOM   1215  O   VAL P  80     -13.777 -80.741 102.012  0.00  0.00      PROA   
ATOM   1216  N   HSD P  81     -15.613 -79.470 101.585  0.00  0.00      PROA   
ATOM   1217  HN  HSD P  81     -16.128 -78.946 100.912  0.00  0.00      PROA   
ATOM   1218  CA  HSD P  81     -16.143 -79.406 102.926  0.00  0.00      PROA   
ATOM   1219  HA  HSD P  81     -15.617 -80.091 103.581  0.00  0.00      PROA   
ATOM   1220  CB  HSD P  81     -16.124 -77.944 103.472  0.00  0.00      PROA   
ATOM   1221  HB1 HSD P  81     -17.041 -77.649 104.022  0.00  0.00      PROA   
ATOM   1222  HB2 HSD P  81     -16.056 -77.252 102.603  0.00  0.00      PROA   
ATOM   1223  ND1 HSD P  81     -14.848 -78.128 105.669  0.00  0.00      PROA   
ATOM   1224  HD1 HSD P  81     -15.390 -78.868 106.070  0.00  0.00      PROA   
ATOM   1225  CG  HSD P  81     -14.999 -77.611 104.401  0.00  0.00      PROA   
ATOM   1226  CE1 HSD P  81     -13.869 -77.406 106.271  0.00  0.00      PROA   
ATOM   1227  HE1 HSD P  81     -13.545 -77.586 107.294  0.00  0.00      PROA   
ATOM   1228  NE2 HSD P  81     -13.391 -76.462 105.486  0.00  0.00      PROA   
ATOM   1229  CD2 HSD P  81     -14.104 -76.595 104.310  0.00  0.00      PROA   
ATOM   1230  HD2 HSD P  81     -13.922 -75.926 103.483  0.00  0.00      PROA   
ATOM   1231  C   HSD P  81     -17.590 -79.787 102.921  0.00  0.00      PROA   
ATOM   1232  O   HSD P  81     -18.279 -79.654 101.913  0.00  0.00      PROA   
ATOM   1233  N   ARG P  82     -18.081 -80.174 104.125  0.00  0.00      PROA   
ATOM   1234  HN  ARG P  82     -17.459 -80.440 104.856  0.00  0.00      PROA   
ATOM   1235  CA  ARG P  82     -19.378 -79.757 104.603  0.00  0.00      PROA   
ATOM   1236  HA  ARG P  82     -19.646 -78.839 104.101  0.00  0.00      PROA   
ATOM   1237  CB  ARG P  82     -19.331 -79.484 106.139  0.00  0.00      PROA   
ATOM   1238  HB1 ARG P  82     -19.274 -80.438 106.709  0.00  0.00      PROA   
ATOM   1239  HB2 ARG P  82     -20.256 -78.945 106.440  0.00  0.00      PROA   
ATOM   1240  CG  ARG P  82     -18.105 -78.668 106.590  0.00  0.00      PROA   
ATOM   1241  HG1 ARG P  82     -18.022 -77.749 105.972  0.00  0.00      PROA   
ATOM   1242  HG2 ARG P  82     -17.198 -79.287 106.409  0.00  0.00      PROA   
ATOM   1243  CD  ARG P  82     -18.109 -78.309 108.084  0.00  0.00      PROA   
ATOM   1244  HD1 ARG P  82     -17.125 -77.890 108.386  0.00  0.00      PROA   
ATOM   1245  HD2 ARG P  82     -18.338 -79.212 108.693  0.00  0.00      PROA   
ATOM   1246  NE  ARG P  82     -19.152 -77.263 108.326  0.00  0.00      PROA   
ATOM   1247  HE  ARG P  82     -19.545 -76.796 107.535  0.00  0.00      PROA   
ATOM   1248  CZ  ARG P  82     -19.538 -76.877 109.569  0.00  0.00      PROA   
ATOM   1249  NH1 ARG P  82     -19.032 -77.460 110.681  0.00  0.00      PROA   
ATOM   1250 HH11 ARG P  82     -19.328 -77.154 111.585  0.00  0.00      PROA   
ATOM   1251 HH12 ARG P  82     -18.358 -78.194 110.597  0.00  0.00      PROA   
ATOM   1252  NH2 ARG P  82     -20.446 -75.879 109.691  0.00  0.00      PROA   
ATOM   1253 HH21 ARG P  82     -20.733 -75.573 110.598  0.00  0.00      PROA   
ATOM   1254 HH22 ARG P  82     -20.810 -75.436 108.872  0.00  0.00      PROA   
ATOM   1255  C   ARG P  82     -20.423 -80.800 104.288  0.00  0.00      PROA   
ATOM   1256  O   ARG P  82     -20.526 -81.277 103.159  0.00  0.00      PROA   
ATOM   1257  N   GLY P  83     -21.245 -81.152 105.304  0.00  0.00      PROA   
ATOM   1258  HN  GLY P  83     -21.110 -80.773 106.215  0.00  0.00      PROA   
ATOM   1259  CA  GLY P  83     -22.375 -82.030 105.202  0.00  0.00      PROA   
ATOM   1260  HA1 GLY P  83     -22.512 -82.473 106.177  0.00  0.00      PROA   
ATOM   1261  HA2 GLY P  83     -22.206 -82.758 104.423  0.00  0.00      PROA   
ATOM   1262  C   GLY P  83     -23.593 -81.230 104.859  0.00  0.00      PROA   
ATOM   1263  O   GLY P  83     -23.574 -80.366 103.983  0.00  0.00      PROA   
ATOM   1264  N   TRP P  84     -24.710 -81.569 105.540  0.00  0.00      PROA   
ATOM   1265  HN  TRP P  84     -24.659 -82.220 106.292  0.00  0.00      PROA   
ATOM   1266  CA  TRP P  84     -26.060 -81.203 105.174  0.00  0.00      PROA   
ATOM   1267  HA  TRP P  84     -26.044 -80.308 104.568  0.00  0.00      PROA   
ATOM   1268  CB  TRP P  84     -26.994 -81.034 106.378  0.00  0.00      PROA   
ATOM   1269  HB1 TRP P  84     -27.674 -80.168 106.243  0.00  0.00      PROA   
ATOM   1270  HB2 TRP P  84     -26.452 -80.962 107.342  0.00  0.00      PROA   
ATOM   1271  CG  TRP P  84     -27.755 -82.277 106.277  0.00  0.00      PROA   
ATOM   1272  CD1 TRP P  84     -26.566 -83.724 106.234  0.00  0.00      PROA   
ATOM   1273  HD1 TRP P  84     -25.800 -83.886 106.891  0.00  0.00      PROA   
ATOM   1274  NE1 TRP P  84     -26.640 -84.710 104.435  0.00  0.00      PROA   
ATOM   1275  HE1 TRP P  84     -26.028 -85.393 104.097  0.00  0.00      PROA   
ATOM   1276  CE2 TRP P  84     -28.164 -83.594 103.298  0.00  0.00      PROA   
ATOM   1277  CD2 TRP P  84     -28.767 -82.154 104.510  0.00  0.00      PROA   
ATOM   1278  CE3 TRP P  84     -29.543 -81.227 103.866  0.00  0.00      PROA   
ATOM   1279  HE3 TRP P  84     -29.903 -80.341 104.368  0.00  0.00      PROA   
ATOM   1280  CZ3 TRP P  84     -29.770 -81.388 102.497  0.00  0.00      PROA   
ATOM   1281  HZ3 TRP P  84     -30.353 -80.608 102.017  0.00  0.00      PROA   
ATOM   1282  CZ2 TRP P  84     -28.557 -83.529 102.001  0.00  0.00      PROA   
ATOM   1283  HZ2 TRP P  84     -28.222 -84.230 101.252  0.00  0.00      PROA   
ATOM   1284  CH2 TRP P  84     -29.305 -82.407 101.654  0.00  0.00      PROA   
ATOM   1285  HH2 TRP P  84     -29.563 -82.321 100.606  0.00  0.00      PROA   
ATOM   1286  C   TRP P  84     -26.539 -82.411 104.327  0.00  0.00      PROA   
ATOM   1287  O   TRP P  84     -25.927 -82.459 103.239  0.00  0.00      PROA   
ATOM   1288  N   LEU P  85     -28.622 -84.187 105.370  0.00  0.00      PROA   
ATOM   1289  HN  LEU P  85     -28.867 -84.898 104.715  0.00  0.00      PROA   
ATOM   1290  CA  LEU P  85     -29.448 -84.433 106.578  0.00  0.00      PROA   
ATOM   1291  HA  LEU P  85     -29.694 -83.501 107.061  0.00  0.00      PROA   
ATOM   1292  CB  LEU P  85     -30.775 -85.188 106.275  0.00  0.00      PROA   
ATOM   1293  HB1 LEU P  85     -31.323 -85.392 107.223  0.00  0.00      PROA   
ATOM   1294  HB2 LEU P  85     -30.532 -86.167 105.806  0.00  0.00      PROA   
ATOM   1295  CG  LEU P  85     -31.776 -84.477 105.335  0.00  0.00      PROA   
ATOM   1296  HG  LEU P  85     -31.268 -84.318 104.358  0.00  0.00      PROA   
ATOM   1297  CD1 LEU P  85     -32.999 -85.388 105.090  0.00  0.00      PROA   
ATOM   1298 HD11 LEU P  85     -33.491 -85.640 106.054  0.00  0.00      PROA   
ATOM   1299 HD12 LEU P  85     -32.683 -86.333 104.598  0.00  0.00      PROA   
ATOM   1300 HD13 LEU P  85     -33.746 -84.883 104.443  0.00  0.00      PROA   
ATOM   1301  CD2 LEU P  85     -32.217 -83.097 105.861  0.00  0.00      PROA   
ATOM   1302 HD21 LEU P  85     -31.341 -82.431 106.006  0.00  0.00      PROA   
ATOM   1303 HD22 LEU P  85     -32.744 -83.209 106.832  0.00  0.00      PROA   
ATOM   1304 HD23 LEU P  85     -32.907 -82.612 105.139  0.00  0.00      PROA   
ATOM   1305  C   LEU P  85     -28.713 -85.320 107.558  0.00  0.00      PROA   
ATOM   1306  O   LEU P  85     -27.788 -86.041 107.193  0.00  0.00      PROA   
ATOM   1307  N   LEU P  86     -29.111 -85.297 108.848  0.00  0.00      PROA   
ATOM   1308  HN  LEU P  86     -29.868 -84.729 109.160  0.00  0.00      PROA   
ATOM   1309  CA  LEU P  86     -28.457 -86.092 109.855  0.00  0.00      PROA   
ATOM   1310  HA  LEU P  86     -27.642 -86.649 109.418  0.00  0.00      PROA   
ATOM   1311  CB  LEU P  86     -27.899 -85.244 111.024  0.00  0.00      PROA   
ATOM   1312  HB1 LEU P  86     -28.733 -84.706 111.525  0.00  0.00      PROA   
ATOM   1313  HB2 LEU P  86     -27.224 -84.474 110.587  0.00  0.00      PROA   
ATOM   1314  CG  LEU P  86     -27.087 -86.024 112.092  0.00  0.00      PROA   
ATOM   1315  HG  LEU P  86     -27.766 -86.764 112.575  0.00  0.00      PROA   
ATOM   1316  CD1 LEU P  86     -25.902 -86.807 111.486  0.00  0.00      PROA   
ATOM   1317 HD11 LEU P  86     -25.217 -86.115 110.952  0.00  0.00      PROA   
ATOM   1318 HD12 LEU P  86     -26.258 -87.577 110.771  0.00  0.00      PROA   
ATOM   1319 HD13 LEU P  86     -25.331 -87.322 112.287  0.00  0.00      PROA   
ATOM   1320  CD2 LEU P  86     -26.597 -85.079 113.208  0.00  0.00      PROA   
ATOM   1321 HD21 LEU P  86     -27.458 -84.564 113.684  0.00  0.00      PROA   
ATOM   1322 HD22 LEU P  86     -25.911 -84.313 112.789  0.00  0.00      PROA   
ATOM   1323 HD23 LEU P  86     -26.053 -85.654 113.987  0.00  0.00      PROA   
ATOM   1324  C   LEU P  86     -29.463 -87.073 110.365  0.00  0.00      PROA   
ATOM   1325  O   LEU P  86     -30.608 -86.726 110.643  0.00  0.00      PROA   
ATOM   1326  N   LEU P  87     -29.025 -88.341 110.499  0.00 97.00      PROA   
ATOM   1327  HN  LEU P  87     -28.074 -88.550 110.289  0.00 97.00      PROA   
ATOM   1328  CA  LEU P  87     -29.776 -89.393 111.138  0.00 97.00      PROA   
ATOM   1329  HA  LEU P  87     -30.819 -89.119 111.213  0.00 97.00      PROA   
ATOM   1330  CB  LEU P  87     -29.669 -90.734 110.376  0.00 97.00      PROA   
ATOM   1331  HB1 LEU P  87     -28.595 -91.003 110.261  0.00 97.00      PROA   
ATOM   1332  HB2 LEU P  87     -30.085 -90.597 109.353  0.00 97.00      PROA   
ATOM   1333  CG  LEU P  87     -30.402 -91.919 111.042  0.00 97.00      PROA   
ATOM   1334  HG  LEU P  87     -30.027 -92.033 112.085  0.00 97.00      PROA   
ATOM   1335  CD1 LEU P  87     -31.924 -91.708 111.113  0.00 97.00      PROA   
ATOM   1336 HD11 LEU P  87     -32.336 -91.550 110.095  0.00 97.00      PROA   
ATOM   1337 HD12 LEU P  87     -32.166 -90.825 111.737  0.00 97.00      PROA   
ATOM   1338 HD13 LEU P  87     -32.413 -92.598 111.559  0.00 97.00      PROA   
ATOM   1339  CD2 LEU P  87     -30.078 -93.229 110.315  0.00 97.00      PROA   
ATOM   1340 HD21 LEU P  87     -28.980 -93.387 110.265  0.00 97.00      PROA   
ATOM   1341 HD22 LEU P  87     -30.484 -93.206 109.282  0.00 97.00      PROA   
ATOM   1342 HD23 LEU P  87     -30.535 -94.076 110.867  0.00 97.00      PROA   
ATOM   1343  C   LEU P  87     -29.219 -89.540 112.534  0.00 97.00      PROA   
ATOM   1344  O   LEU P  87     -28.100 -90.001 112.740  0.00 97.00      PROA   
ATOM   1345  N   GLN P  88     -30.011 -89.140 113.544  0.00 97.00      PROA   
ATOM   1346  HN  GLN P  88     -30.926 -88.777 113.366  0.00 97.00      PROA   
ATOM   1347  CA  GLN P  88     -29.621 -89.173 114.931  0.00 97.00      PROA   
ATOM   1348  HA  GLN P  88     -28.554 -89.006 114.997  0.00 97.00      PROA   
ATOM   1349  CB  GLN P  88     -30.344 -88.065 115.737  0.00 97.00      PROA   
ATOM   1350  HB1 GLN P  88     -29.963 -88.093 116.779  0.00 97.00      PROA   
ATOM   1351  HB2 GLN P  88     -31.435 -88.279 115.754  0.00 97.00      PROA   
ATOM   1352  CG  GLN P  88     -30.119 -86.646 115.169  0.00 97.00      PROA   
ATOM   1353  HG1 GLN P  88     -30.490 -86.581 114.125  0.00 97.00      PROA   
ATOM   1354  HG2 GLN P  88     -29.032 -86.417 115.163  0.00 97.00      PROA   
ATOM   1355  CD  GLN P  88     -30.891 -85.595 115.982  0.00 97.00      PROA   
ATOM   1356  OE1 GLN P  88     -32.123 -85.622 116.054  0.00 97.00      PROA   
ATOM   1357  NE2 GLN P  88     -30.149 -84.612 116.567  0.00 97.00      PROA   
ATOM   1358 HE21 GLN P  88     -30.623 -83.812 116.931  0.00 97.00      PROA   
ATOM   1359 HE22 GLN P  88     -29.155 -84.614 116.474  0.00 97.00      PROA   
ATOM   1360  C   GLN P  88     -29.942 -90.541 115.505  0.00 97.00      PROA   
ATOM   1361  O   GLN P  88     -31.082 -90.991 115.474  0.00 97.00      PROA   
ATOM   1362  N   VAL P  89     -28.916 -91.256 116.018  0.00 97.00      PROA   
ATOM   1363  HN  VAL P  89     -27.993 -90.883 116.010  0.00 97.00      PROA   
ATOM   1364  CA  VAL P  89     -29.036 -92.642 116.442  0.00 97.00      PROA   
ATOM   1365  HA  VAL P  89     -30.062 -92.970 116.346  0.00 97.00      PROA   
ATOM   1366  CB  VAL P  89     -28.158 -93.551 115.584  0.00 97.00      PROA   
ATOM   1367  HB  VAL P  89     -27.099 -93.203 115.629  0.00 97.00      PROA   
ATOM   1368  CG1 VAL P  89     -28.213 -95.016 116.054  0.00 97.00      PROA   
ATOM   1369 HG11 VAL P  89     -29.262 -95.374 116.102  0.00 97.00      PROA   
ATOM   1370 HG12 VAL P  89     -27.734 -95.149 117.043  0.00 97.00      PROA   
ATOM   1371 HG13 VAL P  89     -27.662 -95.644 115.326  0.00 97.00      PROA   
ATOM   1372  CG2 VAL P  89     -28.629 -93.460 114.117  0.00 97.00      PROA   
ATOM   1373 HG21 VAL P  89     -28.408 -92.461 113.689  0.00 97.00      PROA   
ATOM   1374 HG22 VAL P  89     -29.721 -93.643 114.047  0.00 97.00      PROA   
ATOM   1375 HG23 VAL P  89     -28.107 -94.220 113.499  0.00 97.00      PROA   
ATOM   1376  C   VAL P  89     -28.657 -92.760 117.906  0.00 97.00      PROA   
ATOM   1377  O   VAL P  89     -27.685 -92.152 118.353  0.00 97.00      PROA   
ATOM   1378  N   SER P  90     -29.436 -93.558 118.689  0.00 97.00      PROA   
ATOM   1379  HN  SER P  90     -30.262 -93.957 118.296  0.00 97.00      PROA   
ATOM   1380  CA  SER P  90     -29.244 -93.776 120.123  0.00 97.00      PROA   
ATOM   1381  HA  SER P  90     -29.373 -92.819 120.610  0.00 97.00      PROA   
ATOM   1382  CB  SER P  90     -30.279 -94.766 120.720  0.00 97.00      PROA   
ATOM   1383  HB1 SER P  90     -30.096 -94.903 121.809  0.00 97.00      PROA   
ATOM   1384  HB2 SER P  90     -30.207 -95.760 120.234  0.00 97.00      PROA   
ATOM   1385  OG  SER P  90     -31.604 -94.267 120.601  0.00 97.00      PROA   
ATOM   1386  HG1 SER P  90     -31.764 -94.066 119.671  0.00 97.00      PROA   
ATOM   1387  C   SER P  90     -27.878 -94.309 120.530  0.00 97.00      PROA   
ATOM   1388  O   SER P  90     -27.285 -93.807 121.483  0.00 97.00      PROA   
ATOM   1389  N   SER P  91     -27.335 -95.327 119.820  0.00 97.00      PROA   
ATOM   1390  HN  SER P  91     -27.821 -95.740 119.056  0.00 97.00      PROA   
ATOM   1391  CA  SER P  91     -25.992 -95.815 120.080  0.00 97.00      PROA   
ATOM   1392  HA  SER P  91     -25.351 -94.943 120.076  0.00 97.00      PROA   
ATOM   1393  CB  SER P  91     -25.801 -96.543 121.441  0.00 97.00      PROA   
ATOM   1394  HB1 SER P  91     -25.053 -97.361 121.400  0.00 97.00      PROA   
ATOM   1395  HB2 SER P  91     -26.764 -96.987 121.773  0.00 97.00      PROA   
ATOM   1396  OG  SER P  91     -25.344 -95.614 122.418  0.00 97.00      PROA   
ATOM   1397  HG1 SER P  91     -26.019 -94.928 122.469  0.00 97.00      PROA   
ATOM   1398  C   SER P  91     -25.485 -96.652 118.936  0.00 97.00      PROA   
ATOM   1399  O   SER P  91     -26.243 -97.092 118.077  0.00 97.00      PROA   
ATOM   1400  N   ARG P  92     -24.146 -96.858 118.885  0.00 97.00      PROA   
ATOM   1401  HN  ARG P  92     -23.554 -96.488 119.598  0.00 97.00      PROA   
ATOM   1402  CA  ARG P  92     -23.475 -97.523 117.781  0.00 97.00      PROA   
ATOM   1403  HA  ARG P  92     -23.971 -97.251 116.857  0.00 97.00      PROA   
ATOM   1404  CB  ARG P  92     -21.984 -97.085 117.713  0.00 97.00      PROA   
ATOM   1405  HB1 ARG P  92     -21.586 -97.368 116.714  0.00 97.00      PROA   
ATOM   1406  HB2 ARG P  92     -21.390 -97.629 118.482  0.00 97.00      PROA   
ATOM   1407  CG  ARG P  92     -21.755 -95.574 117.954  0.00 97.00      PROA   
ATOM   1408  HG1 ARG P  92     -21.965 -95.344 119.022  0.00 97.00      PROA   
ATOM   1409  HG2 ARG P  92     -22.476 -94.982 117.347  0.00 97.00      PROA   
ATOM   1410  CD  ARG P  92     -20.317 -95.099 117.675  0.00 97.00      PROA   
ATOM   1411  HD1 ARG P  92     -19.575 -95.854 118.006  0.00 97.00      PROA   
ATOM   1412  HD2 ARG P  92     -20.102 -94.144 118.206  0.00 97.00      PROA   
ATOM   1413  NE  ARG P  92     -20.167 -94.903 116.198  0.00 97.00      PROA   
ATOM   1414  HE  ARG P  92     -19.976 -95.683 115.610  0.00 97.00      PROA   
ATOM   1415  CZ  ARG P  92     -20.579 -93.787 115.570  0.00 97.00      PROA   
ATOM   1416  NH1 ARG P  92     -20.901 -92.645 116.197  0.00 97.00      PROA   
ATOM   1417 HH11 ARG P  92     -20.438 -92.428 117.052  0.00 97.00      PROA   
ATOM   1418 HH12 ARG P  92     -21.169 -91.900 115.589  0.00 97.00      PROA   
ATOM   1419  NH2 ARG P  92     -20.603 -93.739 114.225  0.00 97.00      PROA   
ATOM   1420 HH21 ARG P  92     -20.149 -94.454 113.707  0.00 97.00      PROA   
ATOM   1421 HH22 ARG P  92     -20.666 -92.827 113.825  0.00 97.00      PROA   
ATOM   1422  C   ARG P  92     -23.540 -99.040 117.934  0.00 97.00      PROA   
ATOM   1423  O   ARG P  92     -23.377 -99.786 116.969  0.00 97.00      PROA   
ATOM   1424  N   VAL P  93     -23.810 -99.528 119.164  0.00 97.00      PROA   
ATOM   1425  HN  VAL P  93     -23.987 -98.913 119.925  0.00 97.00      PROA   
ATOM   1426  CA  VAL P  93     -23.916-100.931 119.488  0.00 97.00      PROA   
ATOM   1427  HA  VAL P  93     -24.269-101.462 118.617  0.00 97.00      PROA   
ATOM   1428  CB  VAL P  93     -22.633-101.590 120.022  0.00 97.00      PROA   
ATOM   1429  HB  VAL P  93     -22.872-102.627 120.359  0.00 97.00      PROA   
ATOM   1430  CG1 VAL P  93     -21.585-101.703 118.894  0.00 97.00      PROA   
ATOM   1431 HG11 VAL P  93     -21.259-100.694 118.566  0.00 97.00      PROA   
ATOM   1432 HG12 VAL P  93     -22.002-102.236 118.017  0.00 97.00      PROA   
ATOM   1433 HG13 VAL P  93     -20.689-102.252 119.255  0.00 97.00      PROA   
ATOM   1434  CG2 VAL P  93     -22.047-100.819 121.227  0.00 97.00      PROA   
ATOM   1435 HG21 VAL P  93     -22.758-100.793 122.077  0.00 97.00      PROA   
ATOM   1436 HG22 VAL P  93     -21.792 -99.776 120.943  0.00 97.00      PROA   
ATOM   1437 HG23 VAL P  93     -21.117-101.316 121.577  0.00 97.00      PROA   
ATOM   1438  C   VAL P  93     -25.001-101.018 120.528  0.00 97.00      PROA   
ATOM   1439  O   VAL P  93     -25.144-100.125 121.360  0.00 97.00      PROA   
ATOM   1440  N   LEU P  94     -25.808-102.103 120.465  0.00 97.00      PROA   
ATOM   1441  HN  LEU P  94     -25.698-102.781 119.745  0.00 97.00      PROA   
ATOM   1442  CA  LEU P  94     -26.846-102.423 121.415  0.00 97.00      PROA   
ATOM   1443  HA  LEU P  94     -26.563-102.067 122.398  0.00 97.00      PROA   
ATOM   1444  CB  LEU P  94     -28.268-101.904 121.050  0.00 97.00      PROA   
ATOM   1445  HB1 LEU P  94     -28.945-102.202 121.884  0.00 97.00      PROA   
ATOM   1446  HB2 LEU P  94     -28.642-102.391 120.124  0.00 97.00      PROA   
ATOM   1447  CG  LEU P  94     -28.425-100.370 120.891  0.00 97.00      PROA   
ATOM   1448  HG  LEU P  94     -27.703 -99.877 121.583  0.00 97.00      PROA   
ATOM   1449  CD1 LEU P  94     -28.158 -99.872 119.457  0.00 97.00      PROA   
ATOM   1450 HD11 LEU P  94     -28.914-100.295 118.761  0.00 97.00      PROA   
ATOM   1451 HD12 LEU P  94     -27.151-100.163 119.102  0.00 97.00      PROA   
ATOM   1452 HD13 LEU P  94     -28.227 -98.764 119.424  0.00 97.00      PROA   
ATOM   1453  CD2 LEU P  94     -29.834 -99.938 121.341  0.00 97.00      PROA   
ATOM   1454 HD21 LEU P  94     -29.986-100.193 122.410  0.00 97.00      PROA   
ATOM   1455 HD22 LEU P  94     -30.606-100.469 120.746  0.00 97.00      PROA   
ATOM   1456 HD23 LEU P  94     -29.970 -98.844 121.217  0.00 97.00      PROA   
ATOM   1457  C   LEU P  94     -26.893-103.935 121.442  0.00 97.00      PROA   
ATOM   1458  O   LEU P  94     -26.329-104.601 120.577  0.00 97.00      PROA   
ATOM   1459  N   THR P  95     -27.569-104.513 122.458  0.00 97.00      PROA   
ATOM   1460  HN  THR P  95     -27.908-103.954 123.215  0.00 97.00      PROA   
ATOM   1461  CA  THR P  95     -27.867-105.929 122.590  0.00 97.00      PROA   
ATOM   1462  HA  THR P  95     -27.214-106.487 121.936  0.00 97.00      PROA   
ATOM   1463  CB  THR P  95     -27.718-106.464 124.021  0.00 97.00      PROA   
ATOM   1464  HB  THR P  95     -28.664-106.363 124.603  0.00 97.00      PROA   
ATOM   1465  OG1 THR P  95     -26.731-105.740 124.740  0.00 97.00      PROA   
ATOM   1466  HG1 THR P  95     -27.143-104.885 124.912  0.00 97.00      PROA   
ATOM   1467  CG2 THR P  95     -27.267-107.929 124.002  0.00 97.00      PROA   
ATOM   1468 HG21 THR P  95     -26.276-108.016 123.510  0.00 97.00      PROA   
ATOM   1469 HG22 THR P  95     -27.994-108.566 123.463  0.00 97.00      PROA   
ATOM   1470 HG23 THR P  95     -27.172-108.303 125.045  0.00 97.00      PROA   
ATOM   1471  C   THR P  95     -29.306-106.109 122.139  0.00 97.00      PROA   
ATOM   1472  O   THR P  95     -30.070-105.154 122.047  0.00 97.00      PROA   
ATOM   1473  N   GLU P  96     -29.727-107.353 121.828  0.00 97.00      PROA   
ATOM   1474  HN  GLU P  96     -29.075-108.110 121.792  0.00 97.00      PROA   
ATOM   1475  CA  GLU P  96     -31.106-107.692 121.539  0.00 97.00      PROA   
ATOM   1476  HA  GLU P  96     -31.408-107.049 120.726  0.00 97.00      PROA   
ATOM   1477  CB  GLU P  96     -31.260-109.171 121.085  0.00 97.00      PROA   
ATOM   1478  HB1 GLU P  96     -30.546-109.357 120.250  0.00 97.00      PROA   
ATOM   1479  HB2 GLU P  96     -32.286-109.312 120.682  0.00 97.00      PROA   
ATOM   1480  CG  GLU P  96     -30.998-110.188 122.218  0.00 97.00      PROA   
ATOM   1481  HG1 GLU P  96     -31.600-109.934 123.113  0.00 97.00      PROA   
ATOM   1482  HG2 GLU P  96     -29.929-110.141 122.506  0.00 97.00      PROA   
ATOM   1483  CD  GLU P  96     -31.345-111.636 121.866  0.00 97.00      PROA   
ATOM   1484  OE1 GLU P  96     -32.182-111.878 120.960  0.00 97.00      PROA   
ATOM   1485  OE2 GLU P  96     -30.771-112.535 122.538  0.00 97.00      PROA   
ATOM   1486  C   GLU P  96     -32.026-107.405 122.725  0.00 97.00      PROA   
ATOM   1487  O   GLU P  96     -31.635-107.492 123.887  0.00 97.00      PROA   
ATOM   1488  N   GLY P  97     -33.290-107.020 122.446  0.00 97.00      PROA   
ATOM   1489  HN  GLY P  97     -33.577-106.940 121.491  0.00 97.00      PROA   
ATOM   1490  CA  GLY P  97     -34.281-106.714 123.463  0.00 97.00      PROA   
ATOM   1491  HA1 GLY P  97     -34.077-107.291 124.354  0.00 97.00      PROA   
ATOM   1492  HA2 GLY P  97     -35.249-106.943 123.046  0.00 97.00      PROA   
ATOM   1493  C   GLY P  97     -34.293-105.262 123.853  0.00 97.00      PROA   
ATOM   1494  O   GLY P  97     -35.326-104.750 124.277  0.00 97.00      PROA   
ATOM   1495  N   GLU P  98     -33.142-104.563 123.730  0.00 97.00      PROA   
ATOM   1496  HN  GLU P  98     -32.302-105.029 123.461  0.00 97.00      PROA   
ATOM   1497  CA  GLU P  98     -32.994-103.149 124.007  0.00 97.00      PROA   
ATOM   1498  HA  GLU P  98     -33.278-103.021 125.038  0.00 97.00      PROA   
ATOM   1499  CB  GLU P  98     -31.512-102.703 123.899  0.00 97.00      PROA   
ATOM   1500  HB1 GLU P  98     -31.457-101.595 123.990  0.00 97.00      PROA   
ATOM   1501  HB2 GLU P  98     -31.117-102.979 122.898  0.00 97.00      PROA   
ATOM   1502  CG  GLU P  98     -30.617-103.309 125.003  0.00 97.00      PROA   
ATOM   1503  HG1 GLU P  98     -30.582-104.417 124.914  0.00 97.00      PROA   
ATOM   1504  HG2 GLU P  98     -31.023-103.049 126.003  0.00 97.00      PROA   
ATOM   1505  CD  GLU P  98     -29.196-102.755 124.930  0.00 97.00      PROA   
ATOM   1506  OE1 GLU P  98     -28.250-103.574 124.947  0.00 97.00      PROA   
ATOM   1507  OE2 GLU P  98     -29.026-101.510 124.882  0.00 97.00      PROA   
ATOM   1508  C   GLU P  98     -33.851-102.244 123.119  0.00 97.00      PROA   
ATOM   1509  O   GLU P  98     -33.939-102.487 121.920  0.00 97.00      PROA   
ATOM   1510  N   PRO P  99     -34.491-101.188 123.613  0.00 97.00      PROA   
ATOM   1511  CD  PRO P  99     -34.850-101.032 125.023  0.00 97.00      PROA   
ATOM   1512  HD1 PRO P  99     -33.971-100.615 125.560  0.00 97.00      PROA   
ATOM   1513  HD2 PRO P  99     -35.162-101.998 125.479  0.00 97.00      PROA   
ATOM   1514  CA  PRO P  99     -35.020-100.099 122.798  0.00 97.00      PROA   
ATOM   1515  HA  PRO P  99     -35.770-100.529 122.153  0.00 97.00      PROA   
ATOM   1516  CB  PRO P  99     -35.631 -99.129 123.823  0.00 97.00      PROA   
ATOM   1517  HB1 PRO P  99     -36.505 -98.586 123.412  0.00 97.00      PROA   
ATOM   1518  HB2 PRO P  99     -34.873 -98.396 124.178  0.00 97.00      PROA   
ATOM   1519  CG  PRO P  99     -36.007-100.035 125.001  0.00 97.00      PROA   
ATOM   1520  HG1 PRO P  99     -36.116 -99.486 125.956  0.00 97.00      PROA   
ATOM   1521  HG2 PRO P  99     -36.951-100.577 124.768  0.00 97.00      PROA   
ATOM   1522  C   PRO P  99     -33.989 -99.401 121.919  0.00 97.00      PROA   
ATOM   1523  O   PRO P  99     -32.915 -99.064 122.411  0.00 97.00      PROA   
ATOM   1524  N   LEU P 100     -34.302 -99.140 120.631  0.00 97.00      PROA   
ATOM   1525  HN  LEU P 100     -35.168 -99.463 120.252  0.00 97.00      PROA   
ATOM   1526  CA  LEU P 100     -33.436 -98.359 119.766  0.00 97.00      PROA   
ATOM   1527  HA  LEU P 100     -32.657 -97.891 120.352  0.00 97.00      PROA   
ATOM   1528  CB  LEU P 100     -32.755 -99.246 118.689  0.00 97.00      PROA   
ATOM   1529  HB1 LEU P 100     -33.524 -99.896 118.222  0.00 97.00      PROA   
ATOM   1530  HB2 LEU P 100     -32.046 -99.920 119.217  0.00 97.00      PROA   
ATOM   1531  CG  LEU P 100     -31.986 -98.526 117.552  0.00 97.00      PROA   
ATOM   1532  HG  LEU P 100     -32.717 -97.944 116.944  0.00 97.00      PROA   
ATOM   1533  CD1 LEU P 100     -30.923 -97.544 118.073  0.00 97.00      PROA   
ATOM   1534 HD11 LEU P 100     -30.238 -98.063 118.774  0.00 97.00      PROA   
ATOM   1535 HD12 LEU P 100     -31.399 -96.695 118.603  0.00 97.00      PROA   
ATOM   1536 HD13 LEU P 100     -30.326 -97.141 117.229  0.00 97.00      PROA   
ATOM   1537  CD2 LEU P 100     -31.330 -99.557 116.614  0.00 97.00      PROA   
ATOM   1538 HD21 LEU P 100     -32.086-100.272 116.230  0.00 97.00      PROA   
ATOM   1539 HD22 LEU P 100     -30.550-100.127 117.162  0.00 97.00      PROA   
ATOM   1540 HD23 LEU P 100     -30.852 -99.046 115.752  0.00 97.00      PROA   
ATOM   1541  C   LEU P 100     -34.233 -97.241 119.139  0.00 97.00      PROA   
ATOM   1542  O   LEU P 100     -35.123 -97.477 118.332  0.00 97.00      PROA   
ATOM   1543  N   ALA P 101     -33.913 -95.971 119.481  0.00 97.00      PROA   
ATOM   1544  HN  ALA P 101     -33.212 -95.778 120.165  0.00 97.00      PROA   
ATOM   1545  CA  ALA P 101     -34.589 -94.811 118.940  0.00 97.00      PROA   
ATOM   1546  HA  ALA P 101     -35.512 -95.117 118.469  0.00 97.00      PROA   
ATOM   1547  CB  ALA P 101     -34.966 -93.814 120.052  0.00 97.00      PROA   
ATOM   1548  HB1 ALA P 101     -34.066 -93.435 120.578  0.00 97.00      PROA   
ATOM   1549  HB2 ALA P 101     -35.609 -94.325 120.803  0.00 97.00      PROA   
ATOM   1550  HB3 ALA P 101     -35.534 -92.954 119.643  0.00 97.00      PROA   
ATOM   1551  C   ALA P 101     -33.741 -94.135 117.875  0.00 97.00      PROA   
ATOM   1552  O   ALA P 101     -32.541 -93.921 118.027  0.00 97.00      PROA   
ATOM   1553  N   LEU P 102     -34.382 -93.811 116.730  0.00 97.00      PROA   
ATOM   1554  HN  LEU P 102     -35.334 -94.083 116.604  0.00 97.00      PROA   
ATOM   1555  CA  LEU P 102     -33.781 -93.186 115.574  0.00 97.00      PROA   
ATOM   1556  HA  LEU P 102     -32.750 -92.934 115.780  0.00 97.00      PROA   
ATOM   1557  CB  LEU P 102     -33.884 -94.098 114.320  0.00 97.00      PROA   
ATOM   1558  HB1 LEU P 102     -33.320 -93.642 113.478  0.00 97.00      PROA   
ATOM   1559  HB2 LEU P 102     -34.953 -94.172 114.017  0.00 97.00      PROA   
ATOM   1560  CG  LEU P 102     -33.392 -95.553 114.509  0.00 97.00      PROA   
ATOM   1561  HG  LEU P 102     -33.938 -96.013 115.367  0.00 97.00      PROA   
ATOM   1562  CD1 LEU P 102     -33.727 -96.393 113.266  0.00 97.00      PROA   
ATOM   1563 HD11 LEU P 102     -33.177 -95.999 112.385  0.00 97.00      PROA   
ATOM   1564 HD12 LEU P 102     -34.816 -96.360 113.051  0.00 97.00      PROA   
ATOM   1565 HD13 LEU P 102     -33.428 -97.449 113.433  0.00 97.00      PROA   
ATOM   1566  CD2 LEU P 102     -31.885 -95.622 114.801  0.00 97.00      PROA   
ATOM   1567 HD21 LEU P 102     -31.635 -95.037 115.709  0.00 97.00      PROA   
ATOM   1568 HD22 LEU P 102     -31.316 -95.212 113.941  0.00 97.00      PROA   
ATOM   1569 HD23 LEU P 102     -31.571 -96.676 114.959  0.00 97.00      PROA   
ATOM   1570  C   LEU P 102     -34.544 -91.915 115.261  0.00 97.00      PROA   
ATOM   1571  O   LEU P 102     -35.770 -91.903 115.289  0.00 97.00      PROA   
ATOM   1572  N   ARG P 103     -33.847 -90.802 114.938  0.00 97.00      PROA   
ATOM   1573  HN  ARG P 103     -32.853 -90.772 115.027  0.00 97.00      PROA   
ATOM   1574  CA  ARG P 103     -34.513 -89.627 114.415  0.00 97.00      PROA   
ATOM   1575  HA  ARG P 103     -35.504 -89.898 114.084  0.00 97.00      PROA   
ATOM   1576  CB  ARG P 103     -34.689 -88.502 115.470  0.00 97.00      PROA   
ATOM   1577  HB1 ARG P 103     -33.694 -88.173 115.840  0.00 97.00      PROA   
ATOM   1578  HB2 ARG P 103     -35.250 -88.916 116.337  0.00 97.00      PROA   
ATOM   1579  CG  ARG P 103     -35.447 -87.296 114.897  0.00 97.00      PROA   
ATOM   1580  HG1 ARG P 103     -36.452 -87.637 114.556  0.00 97.00      PROA   
ATOM   1581  HG2 ARG P 103     -34.885 -86.923 114.013  0.00 97.00      PROA   
ATOM   1582  CD  ARG P 103     -35.597 -86.086 115.811  0.00 97.00      PROA   
ATOM   1583  HD1 ARG P 103     -34.596 -85.695 116.094  0.00 97.00      PROA   
ATOM   1584  HD2 ARG P 103     -36.189 -86.307 116.723  0.00 97.00      PROA   
ATOM   1585  NE  ARG P 103     -36.346 -85.100 114.969  0.00 97.00      PROA   
ATOM   1586  HE  ARG P 103     -36.961 -85.434 114.258  0.00 97.00      PROA   
ATOM   1587  CZ  ARG P 103     -36.054 -83.797 114.881  0.00 97.00      PROA   
ATOM   1588  NH1 ARG P 103     -35.111 -83.174 115.593  0.00 97.00      PROA   
ATOM   1589 HH11 ARG P 103     -34.427 -83.689 116.093  0.00 97.00      PROA   
ATOM   1590 HH12 ARG P 103     -35.003 -82.201 115.372  0.00 97.00      PROA   
ATOM   1591  NH2 ARG P 103     -36.705 -83.042 113.982  0.00 97.00      PROA   
ATOM   1592 HH21 ARG P 103     -37.378 -83.466 113.378  0.00 97.00      PROA   
ATOM   1593 HH22 ARG P 103     -36.351 -82.119 113.841  0.00 97.00      PROA   
ATOM   1594  C   ARG P 103     -33.811 -89.064 113.195  0.00 97.00      PROA   
ATOM   1595  O   ARG P 103     -32.697 -88.566 113.265  0.00 97.00      PROA   
ATOM   1596  N   CYS P 104     -34.497 -89.052 112.030  0.00 97.00      PROA   
ATOM   1597  HN  CYS P 104     -35.361 -89.550 111.959  0.00 97.00      PROA   
ATOM   1598  CA  CYS P 104     -34.143 -88.230 110.887  0.00 97.00      PROA   
ATOM   1599  HA  CYS P 104     -33.090 -88.379 110.691  0.00 97.00      PROA   
ATOM   1600  CB  CYS P 104     -34.968 -88.641 109.642  0.00 97.00      PROA   
ATOM   1601  HB1 CYS P 104     -36.012 -88.271 109.733  0.00 97.00      PROA   
ATOM   1602  HB2 CYS P 104     -35.029 -89.753 109.634  0.00 97.00      PROA   
ATOM   1603  SG  CYS P 104     -34.229 -88.107 108.069  0.00 97.00      PROA   
ATOM   1604  C   CYS P 104     -34.377 -86.757 111.200  0.00 97.00      PROA   
ATOM   1605  O   CYS P 104     -35.426 -86.391 111.717  0.00 97.00      PROA   
ATOM   1606  N   HSD P 105     -33.391 -85.877 110.924  0.00 97.00      PROA   
ATOM   1607  HN  HSD P 105     -32.539 -86.177 110.501  0.00 97.00      PROA   
ATOM   1608  CA  HSD P 105     -33.370 -84.534 111.471  0.00 97.00      PROA   
ATOM   1609  HA  HSD P 105     -34.380 -84.168 111.605  0.00 97.00      PROA   
ATOM   1610  CB  HSD P 105     -32.671 -84.573 112.854  0.00 97.00      PROA   
ATOM   1611  HB1 HSD P 105     -31.915 -85.388 112.798  0.00 97.00      PROA   
ATOM   1612  HB2 HSD P 105     -33.410 -84.879 113.626  0.00 97.00      PROA   
ATOM   1613  ND1 HSD P 105     -32.485 -82.211 113.818  0.00 97.00      PROA   
ATOM   1614  HD1 HSD P 105     -33.398 -81.861 113.591  0.00 97.00      PROA   
ATOM   1615  CG  HSD P 105     -31.916 -83.374 113.348  0.00 97.00      PROA   
ATOM   1616  CE1 HSD P 105     -31.508 -81.528 114.463  0.00 97.00      PROA   
ATOM   1617  HE1 HSD P 105     -31.679 -80.565 114.944  0.00 97.00      PROA   
ATOM   1618  NE2 HSD P 105     -30.354 -82.163 114.432  0.00 97.00      PROA   
ATOM   1619  CD2 HSD P 105     -30.612 -83.322 113.724  0.00 97.00      PROA   
ATOM   1620  HD2 HSD P 105     -29.830 -84.058 113.581  0.00 97.00      PROA   
ATOM   1621  C   HSD P 105     -32.709 -83.602 110.484  0.00 97.00      PROA   
ATOM   1622  O   HSD P 105     -31.861 -84.014 109.698  0.00 97.00      PROA   
ATOM   1623  N   ALA P 106     -33.132 -82.317 110.461  0.00 97.00      PROA   
ATOM   1624  HN  ALA P 106     -33.743 -81.946 111.163  0.00 97.00      PROA   
ATOM   1625  CA  ALA P 106     -32.872 -81.417 109.362  0.00 97.00      PROA   
ATOM   1626  HA  ALA P 106     -32.308 -81.921 108.593  0.00 97.00      PROA   
ATOM   1627  CB  ALA P 106     -34.209 -80.922 108.774  0.00 97.00      PROA   
ATOM   1628  HB1 ALA P 106     -34.839 -80.485 109.578  0.00 97.00      PROA   
ATOM   1629  HB2 ALA P 106     -34.770 -81.783 108.348  0.00 97.00      PROA   
ATOM   1630  HB3 ALA P 106     -34.059 -80.171 107.973  0.00 97.00      PROA   
ATOM   1631  C   ALA P 106     -32.038 -80.252 109.825  0.00 97.00      PROA   
ATOM   1632  O   ALA P 106     -32.075 -79.868 110.990  0.00 97.00      PROA   
ATOM   1633  N   TRP P 107     -31.206 -79.680 108.917  0.00 97.00      PROA   
ATOM   1634  HN  TRP P 107     -31.113 -80.065 108.000  0.00 97.00      PROA   
ATOM   1635  CA  TRP P 107     -30.336 -78.567 109.254  0.00 97.00      PROA   
ATOM   1636  HA  TRP P 107     -29.782 -78.915 110.114  0.00 97.00      PROA   
ATOM   1637  CB  TRP P 107     -29.237 -78.280 108.185  0.00 97.00      PROA   
ATOM   1638  HB1 TRP P 107     -29.738 -78.194 107.194  0.00 97.00      PROA   
ATOM   1639  HB2 TRP P 107     -28.567 -79.166 108.144  0.00 97.00      PROA   
ATOM   1640  CG  TRP P 107     -28.405 -77.054 108.426  0.00 97.00      PROA   
ATOM   1641  CD1 TRP P 107     -28.287 -75.976 107.590  0.00 97.00      PROA   
ATOM   1642  HD1 TRP P 107     -28.608 -75.970 106.557  0.00 97.00      PROA   
ATOM   1643  NE1 TRP P 107     -27.732 -74.923 108.274  0.00 97.00      PROA   
ATOM   1644  HE1 TRP P 107     -27.426 -74.078 107.894  0.00 97.00      PROA   
ATOM   1645  CE2 TRP P 107     -27.486 -75.293 109.563  0.00 97.00      PROA   
ATOM   1646  CD2 TRP P 107     -27.849 -76.651 109.692  0.00 97.00      PROA   
ATOM   1647  CE3 TRP P 107     -27.661 -77.297 110.915  0.00 97.00      PROA   
ATOM   1648  HE3 TRP P 107     -27.885 -78.347 111.041  0.00 97.00      PROA   
ATOM   1649  CZ3 TRP P 107     -27.211 -76.552 112.008  0.00 97.00      PROA   
ATOM   1650  HZ3 TRP P 107     -27.094 -77.026 112.973  0.00 97.00      PROA   
ATOM   1651  CZ2 TRP P 107     -27.037 -74.551 110.649  0.00 97.00      PROA   
ATOM   1652  HZ2 TRP P 107     -26.812 -73.499 110.563  0.00 97.00      PROA   
ATOM   1653  CH2 TRP P 107     -26.925 -75.197 111.880  0.00 97.00      PROA   
ATOM   1654  HH2 TRP P 107     -26.606 -74.642 112.753  0.00 97.00      PROA   
ATOM   1655  C   TRP P 107     -31.074 -77.317 109.740  0.00 97.00      PROA   
ATOM   1656  O   TRP P 107     -31.757 -76.612 108.995  0.00 97.00      PROA   
ATOM   1657  N   LYS P 108     -30.927 -77.067 111.065  0.00 97.00      PROA   
ATOM   1658  HN  LYS P 108     -30.309 -77.652 111.582  0.00 97.00      PROA   
ATOM   1659  CA  LYS P 108     -31.583 -76.048 111.856  0.00 97.00      PROA   
ATOM   1660  HA  LYS P 108     -31.259 -76.239 112.866  0.00 97.00      PROA   
ATOM   1661  CB  LYS P 108     -31.113 -74.628 111.427  0.00 97.00      PROA   
ATOM   1662  HB1 LYS P 108     -31.590 -74.349 110.466  0.00 97.00      PROA   
ATOM   1663  HB2 LYS P 108     -30.016 -74.706 111.231  0.00 97.00      PROA   
ATOM   1664  CG  LYS P 108     -31.296 -73.509 112.473  0.00 97.00      PROA   
ATOM   1665  HG1 LYS P 108     -32.383 -73.332 112.627  0.00 97.00      PROA   
ATOM   1666  HG2 LYS P 108     -30.858 -72.574 112.057  0.00 97.00      PROA   
ATOM   1667  CD  LYS P 108     -30.638 -73.854 113.828  0.00 97.00      PROA   
ATOM   1668  HD1 LYS P 108     -29.632 -74.296 113.641  0.00 97.00      PROA   
ATOM   1669  HD2 LYS P 108     -31.262 -74.643 114.305  0.00 97.00      PROA   
ATOM   1670  CE  LYS P 108     -30.505 -72.715 114.856  0.00 97.00      PROA   
ATOM   1671  HE1 LYS P 108     -30.225 -73.139 115.848  0.00 97.00      PROA   
ATOM   1672  HE2 LYS P 108     -31.455 -72.157 114.978  0.00 97.00      PROA   
ATOM   1673  NZ  LYS P 108     -29.427 -71.764 114.488  0.00 97.00      PROA   
ATOM   1674  HZ1 LYS P 108     -28.579 -72.286 114.196  0.00 97.00      PROA   
ATOM   1675  HZ2 LYS P 108     -29.120 -71.243 115.329  0.00 97.00      PROA   
ATOM   1676  HZ3 LYS P 108     -29.725 -71.100 113.744  0.00 97.00      PROA   
ATOM   1677  C   LYS P 108     -33.094 -76.265 111.837  0.00 97.00      PROA   
ATOM   1678  O   LYS P 108     -33.874 -75.329 111.695  0.00 97.00      PROA   
ATOM   1679  N   ASP P 109     -33.497 -77.552 112.008  0.00 97.00      PROA   
ATOM   1680  HN  ASP P 109     -32.786 -78.229 112.183  0.00 97.00      PROA   
ATOM   1681  CA  ASP P 109     -34.794 -78.196 111.842  0.00 97.00      PROA   
ATOM   1682  HA  ASP P 109     -34.533 -79.020 111.200  0.00 97.00      PROA   
ATOM   1683  CB  ASP P 109     -35.335 -78.780 113.176  0.00 97.00      PROA   
ATOM   1684  HB1 ASP P 109     -36.432 -78.656 113.288  0.00 97.00      PROA   
ATOM   1685  HB2 ASP P 109     -34.847 -78.244 114.021  0.00 97.00      PROA   
ATOM   1686  CG  ASP P 109     -35.047 -80.267 113.349  0.00 97.00      PROA   
ATOM   1687  OD1 ASP P 109     -34.781 -80.999 112.364  0.00 97.00      PROA   
ATOM   1688  OD2 ASP P 109     -35.211 -80.706 114.511  0.00 97.00      PROA   
ATOM   1689  C   ASP P 109     -35.908 -77.510 111.069  0.00 97.00      PROA   
ATOM   1690  O   ASP P 109     -36.558 -76.577 111.537  0.00 97.00      PROA   
ATOM   1691  N   LYS P 110     -36.163 -78.026 109.844  0.00 97.00      PROA   
ATOM   1692  HN  LYS P 110     -35.677 -78.843 109.546  0.00 97.00      PROA   
ATOM   1693  CA  LYS P 110     -37.178 -77.550 108.933  0.00 97.00      PROA   
ATOM   1694  HA  LYS P 110     -37.789 -76.806 109.425  0.00 97.00      PROA   
ATOM   1695  CB  LYS P 110     -36.564 -76.986 107.620  0.00 97.00      PROA   
ATOM   1696  HB1 LYS P 110     -37.371 -76.539 107.000  0.00 97.00      PROA   
ATOM   1697  HB2 LYS P 110     -36.111 -77.820 107.038  0.00 97.00      PROA   
ATOM   1698  CG  LYS P 110     -35.454 -75.932 107.840  0.00 97.00      PROA   
ATOM   1699  HG1 LYS P 110     -35.100 -75.583 106.844  0.00 97.00      PROA   
ATOM   1700  HG2 LYS P 110     -34.587 -76.422 108.338  0.00 97.00      PROA   
ATOM   1701  CD  LYS P 110     -35.900 -74.727 108.693  0.00 97.00      PROA   
ATOM   1702  HD1 LYS P 110     -36.337 -75.103 109.639  0.00 97.00      PROA   
ATOM   1703  HD2 LYS P 110     -36.708 -74.169 108.174  0.00 97.00      PROA   
ATOM   1704  CE  LYS P 110     -34.765 -73.779 109.106  0.00 97.00      PROA   
ATOM   1705  HE1 LYS P 110     -33.950 -74.337 109.606  0.00 97.00      PROA   
ATOM   1706  HE2 LYS P 110     -35.144 -72.989 109.790  0.00 97.00      PROA   
ATOM   1707  NZ  LYS P 110     -34.160 -73.133 107.928  0.00 97.00      PROA   
ATOM   1708  HZ1 LYS P 110     -34.908 -72.724 107.334  0.00 97.00      PROA   
ATOM   1709  HZ2 LYS P 110     -33.643 -73.863 107.397  0.00 97.00      PROA   
ATOM   1710  HZ3 LYS P 110     -33.499 -72.391 108.235  0.00 97.00      PROA   
ATOM   1711  C   LYS P 110     -38.041 -78.756 108.638  0.00 97.00      PROA   
ATOM   1712  O   LYS P 110     -37.524 -79.864 108.522  0.00 97.00      PROA   
ATOM   1713  N   LEU P 111     -39.384 -78.575 108.556  0.00 97.00      PROA   
ATOM   1714  HN  LEU P 111     -39.782 -77.666 108.664  0.00 97.00      PROA   
ATOM   1715  CA  LEU P 111     -40.367 -79.645 108.518  0.00 97.00      PROA   
ATOM   1716  HA  LEU P 111     -40.102 -80.359 109.286  0.00 97.00      PROA   
ATOM   1717  CB  LEU P 111     -41.803 -79.111 108.810  0.00 97.00      PROA   
ATOM   1718  HB1 LEU P 111     -42.535 -79.938 108.667  0.00 97.00      PROA   
ATOM   1719  HB2 LEU P 111     -42.050 -78.314 108.075  0.00 97.00      PROA   
ATOM   1720  CG  LEU P 111     -42.078 -78.564 110.240  0.00 97.00      PROA   
ATOM   1721  HG  LEU P 111     -43.182 -78.392 110.287  0.00 97.00      PROA   
ATOM   1722  CD1 LEU P 111     -41.738 -79.591 111.335  0.00 97.00      PROA   
ATOM   1723 HD11 LEU P 111     -40.643 -79.769 111.372  0.00 97.00      PROA   
ATOM   1724 HD12 LEU P 111     -42.252 -80.555 111.138  0.00 97.00      PROA   
ATOM   1725 HD13 LEU P 111     -42.062 -79.211 112.327  0.00 97.00      PROA   
ATOM   1726  CD2 LEU P 111     -41.425 -77.202 110.546  0.00 97.00      PROA   
ATOM   1727 HD21 LEU P 111     -41.638 -76.474 109.736  0.00 97.00      PROA   
ATOM   1728 HD22 LEU P 111     -40.327 -77.309 110.665  0.00 97.00      PROA   
ATOM   1729 HD23 LEU P 111     -41.829 -76.798 111.499  0.00 97.00      PROA   
ATOM   1730  C   LEU P 111     -40.411 -80.427 107.209  0.00 97.00      PROA   
ATOM   1731  O   LEU P 111     -41.383 -80.359 106.459  0.00 97.00      PROA   
ATOM   1732  N   VAL P 112     -39.364 -81.238 106.928  0.00 97.00      PROA   
ATOM   1733  HN  VAL P 112     -38.529 -81.152 107.470  0.00 97.00      PROA   
ATOM   1734  CA  VAL P 112     -39.304 -82.150 105.800  0.00 97.00      PROA   
ATOM   1735  HA  VAL P 112     -39.417 -81.528 104.923  0.00 97.00      PROA   
ATOM   1736  CB  VAL P 112     -37.962 -82.872 105.649  0.00 97.00      PROA   
ATOM   1737  HB  VAL P 112     -38.017 -83.578 104.786  0.00 97.00      PROA   
ATOM   1738  CG1 VAL P 112     -36.883 -81.822 105.309  0.00 97.00      PROA   
ATOM   1739 HG11 VAL P 112     -36.726 -81.130 106.163  0.00 97.00      PROA   
ATOM   1740 HG12 VAL P 112     -37.191 -81.232 104.421  0.00 97.00      PROA   
ATOM   1741 HG13 VAL P 112     -35.917 -82.320 105.081  0.00 97.00      PROA   
ATOM   1742  CG2 VAL P 112     -37.587 -83.679 106.913  0.00 97.00      PROA   
ATOM   1743 HG21 VAL P 112     -38.373 -84.419 107.163  0.00 97.00      PROA   
ATOM   1744 HG22 VAL P 112     -37.439 -83.008 107.785  0.00 97.00      PROA   
ATOM   1745 HG23 VAL P 112     -36.637 -84.231 106.740  0.00 97.00      PROA   
ATOM   1746  C   VAL P 112     -40.452 -83.147 105.757  0.00 97.00      PROA   
ATOM   1747  O   VAL P 112     -40.903 -83.679 106.771  0.00 97.00      PROA   
ATOM   1748  N   TYR P 113     -40.956 -83.381 104.528  0.00 97.00      PROA   
ATOM   1749  HN  TYR P 113     -40.555 -82.927 103.735  0.00 97.00      PROA   
ATOM   1750  CA  TYR P 113     -42.093 -84.221 104.242  0.00 97.00      PROA   
ATOM   1751  HA  TYR P 113     -42.500 -84.581 105.174  0.00 97.00      PROA   
ATOM   1752  CB  TYR P 113     -43.255 -83.472 103.514  0.00 97.00      PROA   
ATOM   1753  HB1 TYR P 113     -43.704 -82.758 104.240  0.00 97.00      PROA   
ATOM   1754  HB2 TYR P 113     -44.056 -84.175 103.205  0.00 97.00      PROA   
ATOM   1755  CG  TYR P 113     -42.817 -82.655 102.316  0.00 97.00      PROA   
ATOM   1756  CD1 TYR P 113     -42.253 -81.376 102.486  0.00 97.00      PROA   
ATOM   1757  HD1 TYR P 113     -42.094 -80.989 103.482  0.00 97.00      PROA   
ATOM   1758  CE1 TYR P 113     -41.878 -80.606 101.380  0.00 97.00      PROA   
ATOM   1759  HE1 TYR P 113     -41.424 -79.637 101.528  0.00 97.00      PROA   
ATOM   1760  CZ  TYR P 113     -42.105 -81.087 100.085  0.00 97.00      PROA   
ATOM   1761  OH  TYR P 113     -41.706 -80.324  98.972  0.00 97.00      PROA   
ATOM   1762  HH  TYR P 113     -40.947 -79.801  99.249  0.00 97.00      PROA   
ATOM   1763  CD2 TYR P 113     -43.059 -83.114 101.009  0.00 97.00      PROA   
ATOM   1764  HD2 TYR P 113     -43.519 -84.077 100.858  0.00 97.00      PROA   
ATOM   1765  CE2 TYR P 113     -42.709 -82.334  99.898  0.00 97.00      PROA   
ATOM   1766  HE2 TYR P 113     -42.882 -82.705  98.898  0.00 97.00      PROA   
ATOM   1767  C   TYR P 113     -41.604 -85.446 103.505  0.00 97.00      PROA   
ATOM   1768  O   TYR P 113     -40.487 -85.480 103.008  0.00 97.00      PROA   
ATOM   1769  N   ASN P 114     -42.416 -86.523 103.479  0.00 97.00      PROA   
ATOM   1770  HN  ASN P 114     -43.311 -86.453 103.917  0.00 97.00      PROA   
ATOM   1771  CA  ASN P 114     -42.093 -87.801 102.861  0.00 97.00      PROA   
ATOM   1772  HA  ASN P 114     -42.903 -88.454 103.143  0.00 97.00      PROA   
ATOM   1773  CB  ASN P 114     -42.015 -87.732 101.304  0.00 97.00      PROA   
ATOM   1774  HB1 ASN P 114     -41.794 -88.732 100.875  0.00 97.00      PROA   
ATOM   1775  HB2 ASN P 114     -41.203 -87.037 101.003  0.00 97.00      PROA   
ATOM   1776  CG  ASN P 114     -43.310 -87.222 100.659  0.00 97.00      PROA   
ATOM   1777  OD1 ASN P 114     -43.276 -86.360  99.774  0.00 97.00      PROA   
ATOM   1778  ND2 ASN P 114     -44.482 -87.751 101.099  0.00 97.00      PROA   
ATOM   1779 HD21 ASN P 114     -45.317 -87.445 100.645  0.00 97.00      PROA   
ATOM   1780 HD22 ASN P 114     -44.482 -88.479 101.783  0.00 97.00      PROA   
ATOM   1781  C   ASN P 114     -40.841 -88.465 103.422  0.00 97.00      PROA   
ATOM   1782  O   ASN P 114     -39.929 -88.846 102.689  0.00 97.00      PROA   
ATOM   1783  N   VAL P 115     -40.781 -88.622 104.762  0.00 97.00      PROA   
ATOM   1784  HN  VAL P 115     -41.573 -88.396 105.325  0.00 97.00      PROA   
ATOM   1785  CA  VAL P 115     -39.626 -89.142 105.462  0.00 97.00      PROA   
ATOM   1786  HA  VAL P 115     -38.753 -88.766 104.952  0.00 97.00      PROA   
ATOM   1787  CB  VAL P 115     -39.530 -88.638 106.899  0.00 97.00      PROA   
ATOM   1788  HB  VAL P 115     -40.450 -88.917 107.461  0.00 97.00      PROA   
ATOM   1789  CG1 VAL P 115     -38.299 -89.236 107.619  0.00 97.00      PROA   
ATOM   1790 HG11 VAL P 115     -37.376 -89.025 107.038  0.00 97.00      PROA   
ATOM   1791 HG12 VAL P 115     -38.395 -90.333 107.748  0.00 97.00      PROA   
ATOM   1792 HG13 VAL P 115     -38.189 -88.781 108.626  0.00 97.00      PROA   
ATOM   1793  CG2 VAL P 115     -39.424 -87.098 106.855  0.00 97.00      PROA   
ATOM   1794 HG21 VAL P 115     -40.357 -86.638 106.470  0.00 97.00      PROA   
ATOM   1795 HG22 VAL P 115     -38.580 -86.790 106.202  0.00 97.00      PROA   
ATOM   1796 HG23 VAL P 115     -39.237 -86.696 107.872  0.00 97.00      PROA   
ATOM   1797  C   VAL P 115     -39.571 -90.657 105.388  0.00 97.00      PROA   
ATOM   1798  O   VAL P 115     -40.485 -91.361 105.801  0.00 97.00      PROA   
ATOM   1799  N   LEU P 116     -38.456 -91.183 104.847  0.00 97.00      PROA   
ATOM   1800  HN  LEU P 116     -37.754 -90.565 104.499  0.00 97.00      PROA   
ATOM   1801  CA  LEU P 116     -38.204 -92.593 104.661  0.00 97.00      PROA   
ATOM   1802  HA  LEU P 116     -39.062 -93.172 104.966  0.00 97.00      PROA   
ATOM   1803  CB  LEU P 116     -37.842 -92.910 103.187  0.00 97.00      PROA   
ATOM   1804  HB1 LEU P 116     -37.430 -93.939 103.089  0.00 97.00      PROA   
ATOM   1805  HB2 LEU P 116     -37.051 -92.196 102.869  0.00 97.00      PROA   
ATOM   1806  CG  LEU P 116     -39.018 -92.791 102.192  0.00 97.00      PROA   
ATOM   1807  HG  LEU P 116     -39.567 -91.842 102.398  0.00 97.00      PROA   
ATOM   1808  CD1 LEU P 116     -38.505 -92.727 100.742  0.00 97.00      PROA   
ATOM   1809 HD11 LEU P 116     -37.948 -93.657 100.495  0.00 97.00      PROA   
ATOM   1810 HD12 LEU P 116     -37.828 -91.859 100.608  0.00 97.00      PROA   
ATOM   1811 HD13 LEU P 116     -39.358 -92.627 100.038  0.00 97.00      PROA   
ATOM   1812  CD2 LEU P 116     -39.992 -93.969 102.354  0.00 97.00      PROA   
ATOM   1813 HD21 LEU P 116     -40.377 -94.015 103.392  0.00 97.00      PROA   
ATOM   1814 HD22 LEU P 116     -39.474 -94.925 102.127  0.00 97.00      PROA   
ATOM   1815 HD23 LEU P 116     -40.850 -93.860 101.658  0.00 97.00      PROA   
ATOM   1816  C   LEU P 116     -37.029 -93.008 105.510  0.00 97.00      PROA   
ATOM   1817  O   LEU P 116     -35.956 -92.423 105.432  0.00 97.00      PROA   
ATOM   1818  N   TYR P 117     -37.209 -94.065 106.330  0.00 97.00      PROA   
ATOM   1819  HN  TYR P 117     -38.121 -94.459 106.435  0.00 97.00      PROA   
ATOM   1820  CA  TYR P 117     -36.144 -94.726 107.058  0.00 97.00      PROA   
ATOM   1821  HA  TYR P 117     -35.285 -94.071 107.113  0.00 97.00      PROA   
ATOM   1822  CB  TYR P 117     -36.552 -95.126 108.501  0.00 97.00      PROA   
ATOM   1823  HB1 TYR P 117     -35.812 -95.826 108.945  0.00 97.00      PROA   
ATOM   1824  HB2 TYR P 117     -37.544 -95.628 108.494  0.00 97.00      PROA   
ATOM   1825  CG  TYR P 117     -36.633 -93.911 109.398  0.00 97.00      PROA   
ATOM   1826  CD1 TYR P 117     -35.580 -93.623 110.287  0.00 97.00      PROA   
ATOM   1827  HD1 TYR P 117     -34.698 -94.247 110.297  0.00 97.00      PROA   
ATOM   1828  CE1 TYR P 117     -35.665 -92.542 111.171  0.00 97.00      PROA   
ATOM   1829  HE1 TYR P 117     -34.855 -92.335 111.856  0.00 97.00      PROA   
ATOM   1830  CZ  TYR P 117     -36.807 -91.739 111.179  0.00 97.00      PROA   
ATOM   1831  OH  TYR P 117     -36.878 -90.671 112.087  0.00 97.00      PROA   
ATOM   1832  HH  TYR P 117     -37.775 -90.324 112.090  0.00 97.00      PROA   
ATOM   1833  CD2 TYR P 117     -37.780 -93.094 109.423  0.00 97.00      PROA   
ATOM   1834  HD2 TYR P 117     -38.602 -93.307 108.756  0.00 97.00      PROA   
ATOM   1835  CE2 TYR P 117     -37.865 -92.007 110.304  0.00 97.00      PROA   
ATOM   1836  HE2 TYR P 117     -38.745 -91.380 110.312  0.00 97.00      PROA   
ATOM   1837  C   TYR P 117     -35.710 -95.964 106.301  0.00 97.00      PROA   
ATOM   1838  O   TYR P 117     -36.537 -96.770 105.887  0.00 97.00      PROA   
ATOM   1839  N   TYR P 118     -34.381 -96.125 106.099  0.00 97.00      PROA   
ATOM   1840  HN  TYR P 118     -33.740 -95.441 106.444  0.00 97.00      PROA   
ATOM   1841  CA  TYR P 118     -33.769 -97.176 105.313  0.00 97.00      PROA   
ATOM   1842  HA  TYR P 118     -34.532 -97.830 104.931  0.00 97.00      PROA   
ATOM   1843  CB  TYR P 118     -32.851 -96.671 104.148  0.00 97.00      PROA   
ATOM   1844  HB1 TYR P 118     -32.426 -97.545 103.607  0.00 97.00      PROA   
ATOM   1845  HB2 TYR P 118     -32.007 -96.093 104.579  0.00 97.00      PROA   
ATOM   1846  CG  TYR P 118     -33.508 -95.761 103.126  0.00 97.00      PROA   
ATOM   1847  CD1 TYR P 118     -33.923 -94.465 103.474  0.00 97.00      PROA   
ATOM   1848  HD1 TYR P 118     -33.857 -94.134 104.495  0.00 97.00      PROA   
ATOM   1849  CE1 TYR P 118     -34.392 -93.571 102.509  0.00 97.00      PROA   
ATOM   1850  HE1 TYR P 118     -34.700 -92.586 102.818  0.00 97.00      PROA   
ATOM   1851  CZ  TYR P 118     -34.435 -93.945 101.163  0.00 97.00      PROA   
ATOM   1852  OH  TYR P 118     -34.871 -93.012 100.201  0.00 97.00      PROA   
ATOM   1853  HH  TYR P 118     -35.098 -92.209 100.685  0.00 97.00      PROA   
ATOM   1854  CD2 TYR P 118     -33.554 -96.123 101.764  0.00 97.00      PROA   
ATOM   1855  HD2 TYR P 118     -33.200 -97.095 101.460  0.00 97.00      PROA   
ATOM   1856  CE2 TYR P 118     -34.017 -95.227 100.788  0.00 97.00      PROA   
ATOM   1857  HE2 TYR P 118     -34.033 -95.521  99.749  0.00 97.00      PROA   
ATOM   1858  C   TYR P 118     -32.881 -97.995 106.222  0.00 97.00      PROA   
ATOM   1859  O   TYR P 118     -32.266 -97.470 107.146  0.00 97.00      PROA   
ATOM   1860  N   ARG P 119     -32.795 -99.320 105.965  0.00 97.00      PROA   
ATOM   1861  HN  ARG P 119     -33.348 -99.729 105.241  0.00 97.00      PROA   
ATOM   1862  CA  ARG P 119     -31.823-100.194 106.578  0.00 97.00      PROA   
ATOM   1863  HA  ARG P 119     -31.007 -99.590 106.940  0.00 97.00      PROA   
ATOM   1864  CB  ARG P 119     -32.361-101.005 107.787  0.00 97.00      PROA   
ATOM   1865  HB1 ARG P 119     -33.349-101.441 107.518  0.00 97.00      PROA   
ATOM   1866  HB2 ARG P 119     -32.519-100.280 108.617  0.00 97.00      PROA   
ATOM   1867  CG  ARG P 119     -31.411-102.131 108.250  0.00 97.00      PROA   
ATOM   1868  HG1 ARG P 119     -30.380-101.710 108.269  0.00 97.00      PROA   
ATOM   1869  HG2 ARG P 119     -31.422-102.964 107.514  0.00 97.00      PROA   
ATOM   1870  CD  ARG P 119     -31.656-102.703 109.651  0.00 97.00      PROA   
ATOM   1871  HD1 ARG P 119     -31.768-101.906 110.406  0.00 97.00      PROA   
ATOM   1872  HD2 ARG P 119     -30.787-103.327 109.947  0.00 97.00      PROA   
ATOM   1873  NE  ARG P 119     -32.841-103.612 109.654  0.00 97.00      PROA   
ATOM   1874  HE  ARG P 119     -32.679-104.596 109.642  0.00 97.00      PROA   
ATOM   1875  CZ  ARG P 119     -34.071-103.249 110.074  0.00 97.00      PROA   
ATOM   1876  NH1 ARG P 119     -34.480-101.982 110.126  0.00 97.00      PROA   
ATOM   1877 HH11 ARG P 119     -33.871-101.295 109.745  0.00 97.00      PROA   
ATOM   1878 HH12 ARG P 119     -35.447-101.806 110.289  0.00 97.00      PROA   
ATOM   1879  NH2 ARG P 119     -34.887-104.230 110.486  0.00 97.00      PROA   
ATOM   1880 HH21 ARG P 119     -34.461-105.128 110.584  0.00 97.00      PROA   
ATOM   1881 HH22 ARG P 119     -35.649-104.004 111.090  0.00 97.00      PROA   
ATOM   1882  C   ARG P 119     -31.248-101.111 105.524  0.00 97.00      PROA   
ATOM   1883  O   ARG P 119     -31.982-101.805 104.824  0.00 97.00      PROA   
ATOM   1884  N   ASN P 120     -29.898-101.130 105.395  0.00 97.00      PROA   
ATOM   1885  HN  ASN P 120     -29.342-100.567 106.007  0.00 97.00      PROA   
ATOM   1886  CA  ASN P 120     -29.149-101.989 104.489  0.00 97.00      PROA   
ATOM   1887  HA  ASN P 120     -28.121-101.662 104.550  0.00 97.00      PROA   
ATOM   1888  CB  ASN P 120     -29.198-103.485 104.915  0.00 97.00      PROA   
ATOM   1889  HB1 ASN P 120     -28.589-104.108 104.227  0.00 97.00      PROA   
ATOM   1890  HB2 ASN P 120     -30.248-103.847 104.897  0.00 97.00      PROA   
ATOM   1891  CG  ASN P 120     -28.613-103.635 106.326  0.00 97.00      PROA   
ATOM   1892  OD1 ASN P 120     -27.775-102.839 106.753  0.00 97.00      PROA   
ATOM   1893  ND2 ASN P 120     -29.091-104.659 107.085  0.00 97.00      PROA   
ATOM   1894 HD21 ASN P 120     -28.765-104.746 108.026  0.00 97.00      PROA   
ATOM   1895 HD22 ASN P 120     -29.730-105.316 106.689  0.00 97.00      PROA   
ATOM   1896  C   ASN P 120     -29.551-101.800 103.034  0.00 97.00      PROA   
ATOM   1897  O   ASN P 120     -29.810-102.759 102.309  0.00 97.00      PROA   
ATOM   1898  N   GLY P 121     -29.623-100.524 102.584  0.00 97.00      PROA   
ATOM   1899  HN  GLY P 121     -29.379 -99.776 103.196  0.00 97.00      PROA   
ATOM   1900  CA  GLY P 121     -30.033-100.151 101.238  0.00 97.00      PROA   
ATOM   1901  HA1 GLY P 121     -29.733-100.923 100.542  0.00 97.00      PROA   
ATOM   1902  HA2 GLY P 121     -29.571 -99.200 101.017  0.00 97.00      PROA   
ATOM   1903  C   GLY P 121     -31.521 -99.955 101.094  0.00 97.00      PROA   
ATOM   1904  O   GLY P 121     -31.959 -99.051 100.387  0.00 97.00      PROA   
ATOM   1905  N   LYS P 122     -32.347-100.800 101.742  0.00 97.00      PROA   
ATOM   1906  HN  LYS P 122     -31.973-101.522 102.322  0.00 97.00      PROA   
ATOM   1907  CA  LYS P 122     -33.784-100.778 101.557  0.00 97.00      PROA   
ATOM   1908  HA  LYS P 122     -33.990-100.395 100.567  0.00 97.00      PROA   
ATOM   1909  CB  LYS P 122     -34.393-102.207 101.584  0.00 97.00      PROA   
ATOM   1910  HB1 LYS P 122     -33.957-102.761 102.446  0.00 97.00      PROA   
ATOM   1911  HB2 LYS P 122     -34.081-102.733 100.656  0.00 97.00      PROA   
ATOM   1912  CG  LYS P 122     -35.925-102.228 101.719  0.00 97.00      PROA   
ATOM   1913  HG1 LYS P 122     -36.356-101.488 101.006  0.00 97.00      PROA   
ATOM   1914  HG2 LYS P 122     -36.191-101.910 102.753  0.00 97.00      PROA   
ATOM   1915  CD  LYS P 122     -36.605-103.577 101.467  0.00 97.00      PROA   
ATOM   1916  HD1 LYS P 122     -36.185-104.329 102.172  0.00 97.00      PROA   
ATOM   1917  HD2 LYS P 122     -36.375-103.904 100.428  0.00 97.00      PROA   
ATOM   1918  CE  LYS P 122     -38.123-103.451 101.667  0.00 97.00      PROA   
ATOM   1919  HE1 LYS P 122     -38.538-102.676 100.986  0.00 97.00      PROA   
ATOM   1920  HE2 LYS P 122     -38.351-103.161 102.715  0.00 97.00      PROA   
ATOM   1921  NZ  LYS P 122     -38.815-104.727 101.381  0.00 97.00      PROA   
ATOM   1922  HZ1 LYS P 122     -38.436-105.471 102.000  0.00 97.00      PROA   
ATOM   1923  HZ2 LYS P 122     -38.658-104.988 100.387  0.00 97.00      PROA   
ATOM   1924  HZ3 LYS P 122     -39.835-104.617 101.555  0.00 97.00      PROA   
ATOM   1925  C   LYS P 122     -34.528 -99.872 102.521  0.00 97.00      PROA   
ATOM   1926  O   LYS P 122     -34.386 -99.978 103.733  0.00 97.00      PROA   
ATOM   1927  N   ALA P 123     -35.407 -98.985 101.990  0.00 97.00      PROA   
ATOM   1928  HN  ALA P 123     -35.438 -98.828 101.006  0.00 97.00      PROA   
ATOM   1929  CA  ALA P 123     -36.421 -98.290 102.762  0.00 97.00      PROA   
ATOM   1930  HA  ALA P 123     -35.927 -97.742 103.545  0.00 97.00      PROA   
ATOM   1931  CB  ALA P 123     -37.170 -97.263 101.891  0.00 97.00      PROA   
ATOM   1932  HB1 ALA P 123     -37.707 -97.765 101.059  0.00 97.00      PROA   
ATOM   1933  HB2 ALA P 123     -36.446 -96.545 101.449  0.00 97.00      PROA   
ATOM   1934  HB3 ALA P 123     -37.899 -96.684 102.495  0.00 97.00      PROA   
ATOM   1935  C   ALA P 123     -37.420 -99.249 103.402  0.00 97.00      PROA   
ATOM   1936  O   ALA P 123     -37.979-100.118 102.734  0.00 97.00      PROA   
ATOM   1937  N   PHE P 124     -37.664 -99.115 104.728  0.00 97.00      PROA   
ATOM   1938  HN  PHE P 124     -37.192 -98.413 105.259  0.00 97.00      PROA   
ATOM   1939  CA  PHE P 124     -38.521-100.037 105.451  0.00 97.00      PROA   
ATOM   1940  HA  PHE P 124     -39.027-100.691 104.755  0.00 97.00      PROA   
ATOM   1941  CB  PHE P 124     -37.704-100.943 106.433  0.00 97.00      PROA   
ATOM   1942  HB1 PHE P 124     -36.845-101.382 105.879  0.00 97.00      PROA   
ATOM   1943  HB2 PHE P 124     -38.349-101.783 106.771  0.00 97.00      PROA   
ATOM   1944  CG  PHE P 124     -37.159-100.242 107.662  0.00 97.00      PROA   
ATOM   1945  CD1 PHE P 124     -35.974 -99.492 107.598  0.00 97.00      PROA   
ATOM   1946  HD1 PHE P 124     -35.465 -99.397 106.651  0.00 97.00      PROA   
ATOM   1947  CE1 PHE P 124     -35.468 -98.849 108.735  0.00 97.00      PROA   
ATOM   1948  HE1 PHE P 124     -34.567 -98.258 108.667  0.00 97.00      PROA   
ATOM   1949  CZ  PHE P 124     -36.140 -98.965 109.958  0.00 97.00      PROA   
ATOM   1950  HZ  PHE P 124     -35.765 -98.454 110.833  0.00 97.00      PROA   
ATOM   1951  CD2 PHE P 124     -37.808-100.372 108.904  0.00 97.00      PROA   
ATOM   1952  HD2 PHE P 124     -38.717-100.951 108.972  0.00 97.00      PROA   
ATOM   1953  CE2 PHE P 124     -37.306 -99.735 110.045  0.00 97.00      PROA   
ATOM   1954  HE2 PHE P 124     -37.826 -99.823 110.988  0.00 97.00      PROA   
ATOM   1955  C   PHE P 124     -39.622 -99.299 106.185  0.00 97.00      PROA   
ATOM   1956  O   PHE P 124     -40.598 -99.929 106.591  0.00 97.00      PROA   
ATOM   1957  N   LYS P 125     -39.532 -97.958 106.361  0.00 97.00      PROA   
ATOM   1958  HN  LYS P 125     -38.735 -97.440 106.063  0.00 97.00      PROA   
ATOM   1959  CA  LYS P 125     -40.588 -97.266 107.076  0.00 97.00      PROA   
ATOM   1960  HA  LYS P 125     -41.520 -97.776 106.874  0.00 97.00      PROA   
ATOM   1961  CB  LYS P 125     -40.333 -97.307 108.605  0.00 97.00      PROA   
ATOM   1962  HB1 LYS P 125     -40.049 -96.318 109.015  0.00 97.00      PROA   
ATOM   1963  HB2 LYS P 125     -39.451 -97.967 108.775  0.00 97.00      PROA   
ATOM   1964  CG  LYS P 125     -41.496 -97.938 109.394  0.00 97.00      PROA   
ATOM   1965  HG1 LYS P 125     -41.182 -98.069 110.454  0.00 97.00      PROA   
ATOM   1966  HG2 LYS P 125     -41.698 -98.951 108.981  0.00 97.00      PROA   
ATOM   1967  CD  LYS P 125     -42.797 -97.120 109.355  0.00 97.00      PROA   
ATOM   1968  HD1 LYS P 125     -43.563 -97.658 109.958  0.00 97.00      PROA   
ATOM   1969  HD2 LYS P 125     -43.169 -97.070 108.307  0.00 97.00      PROA   
ATOM   1970  CE  LYS P 125     -42.616 -95.703 109.906  0.00 97.00      PROA   
ATOM   1971  HE1 LYS P 125     -41.889 -95.125 109.295  0.00 97.00      PROA   
ATOM   1972  HE2 LYS P 125     -42.256 -95.743 110.955  0.00 97.00      PROA   
ATOM   1973  NZ  LYS P 125     -43.889 -94.955 109.887  0.00 97.00      PROA   
ATOM   1974  HZ1 LYS P 125     -44.670 -95.532 110.251  0.00 97.00      PROA   
ATOM   1975  HZ2 LYS P 125     -44.090 -94.668 108.904  0.00 97.00      PROA   
ATOM   1976  HZ3 LYS P 125     -43.782 -94.090 110.457  0.00 97.00      PROA   
ATOM   1977  C   LYS P 125     -40.789 -95.844 106.591  0.00 97.00      PROA   
ATOM   1978  O   LYS P 125     -39.908 -94.997 106.689  0.00 97.00      PROA   
ATOM   1979  N   PHE P 126     -42.011 -95.556 106.085  0.00 97.00      PROA   
ATOM   1980  HN  PHE P 126     -42.671 -96.293 105.960  0.00 97.00      PROA   
ATOM   1981  CA  PHE P 126     -42.440 -94.268 105.577  0.00 97.00      PROA   
ATOM   1982  HA  PHE P 126     -41.565 -93.681 105.337  0.00 97.00      PROA   
ATOM   1983  CB  PHE P 126     -43.240 -94.502 104.256  0.00 97.00      PROA   
ATOM   1984  HB1 PHE P 126     -44.013 -95.282 104.437  0.00 97.00      PROA   
ATOM   1985  HB2 PHE P 126     -42.553 -94.896 103.478  0.00 97.00      PROA   
ATOM   1986  CG  PHE P 126     -43.924 -93.281 103.693  0.00 97.00      PROA   
ATOM   1987  CD1 PHE P 126     -43.164 -92.230 103.155  0.00 97.00      PROA   
ATOM   1988  HD1 PHE P 126     -42.086 -92.279 103.174  0.00 97.00      PROA   
ATOM   1989  CE1 PHE P 126     -43.793 -91.121 102.581  0.00 97.00      PROA   
ATOM   1990  HE1 PHE P 126     -43.191 -90.343 102.139  0.00 97.00      PROA   
ATOM   1991  CZ  PHE P 126     -45.191 -91.038 102.562  0.00 97.00      PROA   
ATOM   1992  HZ  PHE P 126     -45.685 -90.186 102.121  0.00 97.00      PROA   
ATOM   1993  CD2 PHE P 126     -45.328 -93.196 103.654  0.00 97.00      PROA   
ATOM   1994  HD2 PHE P 126     -45.928 -94.004 104.046  0.00 97.00      PROA   
ATOM   1995  CE2 PHE P 126     -45.958 -92.076 103.102  0.00 97.00      PROA   
ATOM   1996  HE2 PHE P 126     -47.036 -92.022 103.070  0.00 97.00      PROA   
ATOM   1997  C   PHE P 126     -43.251 -93.464 106.593  0.00 97.00      PROA   
ATOM   1998  O   PHE P 126     -44.058 -94.012 107.332  0.00 97.00      PROA   
ATOM   1999  N   PHE P 127     -43.066 -92.121 106.613  0.00 97.00      PROA   
ATOM   2000  HN  PHE P 127     -42.322 -91.720 106.082  0.00 97.00      PROA   
ATOM   2001  CA  PHE P 127     -43.912 -91.162 107.303  0.00 97.00      PROA   
ATOM   2002  HA  PHE P 127     -44.861 -91.622 107.541  0.00 97.00      PROA   
ATOM   2003  CB  PHE P 127     -43.260 -90.545 108.571  0.00 97.00      PROA   
ATOM   2004  HB1 PHE P 127     -43.909 -89.752 109.002  0.00 97.00      PROA   
ATOM   2005  HB2 PHE P 127     -42.291 -90.071 108.299  0.00 97.00      PROA   
ATOM   2006  CG  PHE P 127     -42.988 -91.540 109.668  0.00 97.00      PROA   
ATOM   2007  CD1 PHE P 127     -43.936 -91.745 110.689  0.00 97.00      PROA   
ATOM   2008  HD1 PHE P 127     -44.901 -91.262 110.627  0.00 97.00      PROA   
ATOM   2009  CE1 PHE P 127     -43.611 -92.492 111.829  0.00 97.00      PROA   
ATOM   2010  HE1 PHE P 127     -44.328 -92.603 112.629  0.00 97.00      PROA   
ATOM   2011  CZ  PHE P 127     -42.331 -93.045 111.957  0.00 97.00      PROA   
ATOM   2012  HZ  PHE P 127     -42.068 -93.597 112.847  0.00 97.00      PROA   
ATOM   2013  CD2 PHE P 127     -41.709 -92.109 109.808  0.00 97.00      PROA   
ATOM   2014  HD2 PHE P 127     -40.958 -91.918 109.054  0.00 97.00      PROA   
ATOM   2015  CE2 PHE P 127     -41.379 -92.852 110.949  0.00 97.00      PROA   
ATOM   2016  HE2 PHE P 127     -40.384 -93.257 111.065  0.00 97.00      PROA   
ATOM   2017  C   PHE P 127     -44.176 -89.992 106.369  0.00 97.00      PROA   
ATOM   2018  O   PHE P 127     -43.297 -89.562 105.634  0.00 97.00      PROA   
ATOM   2019  N   HSD P 128     -45.400 -89.414 106.375  0.00 97.00      PROA   
ATOM   2020  HN  HSD P 128     -46.155 -89.807 106.897  0.00 97.00      PROA   
ATOM   2021  CA  HSD P 128     -45.698 -88.182 105.654  0.00 97.00      PROA   
ATOM   2022  HA  HSD P 128     -45.380 -88.341 104.632  0.00 97.00      PROA   
ATOM   2023  CB  HSD P 128     -47.213 -87.876 105.601  0.00 97.00      PROA   
ATOM   2024  HB1 HSD P 128     -47.420 -86.791 105.472  0.00 97.00      PROA   
ATOM   2025  HB2 HSD P 128     -47.687 -88.194 106.553  0.00 97.00      PROA   
ATOM   2026  ND1 HSD P 128     -47.939 -88.073 103.180  0.00 97.00      PROA   
ATOM   2027  HD1 HSD P 128     -47.620 -87.167 102.899  0.00 97.00      PROA   
ATOM   2028  CG  HSD P 128     -47.859 -88.600 104.453  0.00 97.00      PROA   
ATOM   2029  CE1 HSD P 128     -48.638 -88.961 102.430  0.00 97.00      PROA   
ATOM   2030  HE1 HSD P 128     -48.872 -88.798 101.378  0.00 97.00      PROA   
ATOM   2031  NE2 HSD P 128     -49.024 -90.008 103.132  0.00 97.00      PROA   
ATOM   2032  CD2 HSD P 128     -48.544 -89.775 104.409  0.00 97.00      PROA   
ATOM   2033  HD2 HSD P 128     -48.753 -90.488 105.197  0.00 97.00      PROA   
ATOM   2034  C   HSD P 128     -44.923 -86.954 106.108  0.00 97.00      PROA   
ATOM   2035  O   HSD P 128     -44.578 -86.113 105.283  0.00 97.00      PROA   
ATOM   2036  N   TRP P 129     -44.638 -86.823 107.421  0.00 97.00      PROA   
ATOM   2037  HN  TRP P 129     -44.909 -87.529 108.065  0.00 97.00      PROA   
ATOM   2038  CA  TRP P 129     -43.978 -85.672 108.009  0.00 97.00      PROA   
ATOM   2039  HA  TRP P 129     -43.557 -85.047 107.231  0.00 97.00      PROA   
ATOM   2040  CB  TRP P 129     -44.924 -84.830 108.915  0.00 97.00      PROA   
ATOM   2041  HB1 TRP P 129     -44.407 -83.891 109.213  0.00 97.00      PROA   
ATOM   2042  HB2 TRP P 129     -45.146 -85.393 109.848  0.00 97.00      PROA   
ATOM   2043  CG  TRP P 129     -46.234 -84.479 108.280  0.00 97.00      PROA   
ATOM   2044  CD1 TRP P 129     -46.521 -83.345 107.565  0.00 97.00      PROA   
ATOM   2045  HD1 TRP P 129     -45.822 -82.540 107.390  0.00 97.00      PROA   
ATOM   2046  NE1 TRP P 129     -47.819 -83.397 107.122  0.00 97.00      PROA   
ATOM   2047  HE1 TRP P 129     -48.318 -82.670 106.703  0.00 97.00      PROA   
ATOM   2048  CE2 TRP P 129     -48.400 -84.559 107.536  0.00 97.00      PROA   
ATOM   2049  CD2 TRP P 129     -47.437 -85.270 108.286  0.00 97.00      PROA   
ATOM   2050  CE3 TRP P 129     -47.785 -86.492 108.864  0.00 97.00      PROA   
ATOM   2051  HE3 TRP P 129     -47.083 -87.044 109.472  0.00 97.00      PROA   
ATOM   2052  CZ3 TRP P 129     -49.078 -86.988 108.665  0.00 97.00      PROA   
ATOM   2053  HZ3 TRP P 129     -49.369 -87.927 109.114  0.00 97.00      PROA   
ATOM   2054  CZ2 TRP P 129     -49.679 -85.054 107.328  0.00 97.00      PROA   
ATOM   2055  HZ2 TRP P 129     -50.412 -84.506 106.755  0.00 97.00      PROA   
ATOM   2056  CH2 TRP P 129     -50.005 -86.284 107.901  0.00 97.00      PROA   
ATOM   2057  HH2 TRP P 129     -51.000 -86.685 107.766  0.00 97.00      PROA   
ATOM   2058  C   TRP P 129     -42.846 -86.204 108.855  0.00 97.00      PROA   
ATOM   2059  O   TRP P 129     -42.725 -87.410 109.062  0.00 97.00      PROA   
ATOM   2060  N   ASN P 130     -41.958 -85.313 109.357  0.00 97.00      PROA   
ATOM   2061  HN  ASN P 130     -42.001 -84.348 109.103  0.00 97.00      PROA   
ATOM   2062  CA  ASN P 130     -40.890 -85.686 110.266  0.00 97.00      PROA   
ATOM   2063  HA  ASN P 130     -40.300 -86.422 109.739  0.00 97.00      PROA   
ATOM   2064  CB  ASN P 130     -39.993 -84.456 110.594  0.00 97.00      PROA   
ATOM   2065  HB1 ASN P 130     -40.537 -83.746 111.252  0.00 97.00      PROA   
ATOM   2066  HB2 ASN P 130     -39.729 -83.920 109.656  0.00 97.00      PROA   
ATOM   2067  CG  ASN P 130     -38.701 -84.866 111.297  0.00 97.00      PROA   
ATOM   2068  OD1 ASN P 130     -38.441 -84.469 112.432  0.00 97.00      PROA   
ATOM   2069  ND2 ASN P 130     -37.880 -85.704 110.612  0.00 97.00      PROA   
ATOM   2070 HD21 ASN P 130     -37.010 -85.952 111.040  0.00 97.00      PROA   
ATOM   2071 HD22 ASN P 130     -38.106 -85.983 109.681  0.00 97.00      PROA   
ATOM   2072  C   ASN P 130     -41.393 -86.352 111.553  0.00 97.00      PROA   
ATOM   2073  O   ASN P 130     -42.312 -85.871 112.213  0.00 97.00      PROA   
ATOM   2074  N   SER P 131     -40.780 -87.498 111.925  0.00 97.00      PROA   
ATOM   2075  HN  SER P 131     -40.028 -87.874 111.389  0.00 97.00      PROA   
ATOM   2076  CA  SER P 131     -41.175 -88.282 113.076  0.00 97.00      PROA   
ATOM   2077  HA  SER P 131     -41.413 -87.623 113.899  0.00 97.00      PROA   
ATOM   2078  CB  SER P 131     -42.371 -89.241 112.783  0.00 97.00      PROA   
ATOM   2079  HB1 SER P 131     -42.148 -89.841 111.876  0.00 97.00      PROA   
ATOM   2080  HB2 SER P 131     -43.265 -88.617 112.568  0.00 97.00      PROA   
ATOM   2081  OG  SER P 131     -42.695 -90.121 113.864  0.00 97.00      PROA   
ATOM   2082  HG1 SER P 131     -42.041 -90.830 113.860  0.00 97.00      PROA   
ATOM   2083  C   SER P 131     -39.970 -89.090 113.442  0.00 97.00      PROA   
ATOM   2084  O   SER P 131     -39.098 -89.305 112.611  0.00 97.00      PROA   
ATOM   2085  N   ASN P 132     -39.913 -89.582 114.700  0.00 97.00      PROA   
ATOM   2086  HN  ASN P 132     -40.660 -89.394 115.333  0.00 97.00      PROA   
ATOM   2087  CA  ASN P 132     -38.920 -90.539 115.141  0.00 97.00      PROA   
ATOM   2088  HA  ASN P 132     -37.969 -90.272 114.701  0.00 97.00      PROA   
ATOM   2089  CB  ASN P 132     -38.747 -90.544 116.697  0.00 97.00      PROA   
ATOM   2090  HB1 ASN P 132     -38.631 -89.502 117.062  0.00 97.00      PROA   
ATOM   2091  HB2 ASN P 132     -37.811 -91.091 116.945  0.00 97.00      PROA   
ATOM   2092  CG  ASN P 132     -39.882 -91.253 117.455  0.00 97.00      PROA   
ATOM   2093  OD1 ASN P 132     -39.842 -92.473 117.637  0.00 97.00      PROA   
ATOM   2094  ND2 ASN P 132     -40.899 -90.491 117.935  0.00 97.00      PROA   
ATOM   2095 HD21 ASN P 132     -41.627 -90.959 118.432  0.00 97.00      PROA   
ATOM   2096 HD22 ASN P 132     -40.896 -89.500 117.816  0.00 97.00      PROA   
ATOM   2097  C   ASN P 132     -39.306 -91.914 114.624  0.00 97.00      PROA   
ATOM   2098  O   ASN P 132     -40.434 -92.141 114.193  0.00 97.00      PROA   
ATOM   2099  N   LEU P 133     -38.361 -92.871 114.694  0.00 97.00      PROA   
ATOM   2100  HN  LEU P 133     -37.421 -92.642 114.940  0.00 97.00      PROA   
ATOM   2101  CA  LEU P 133     -38.661 -94.274 114.578  0.00 97.00      PROA   
ATOM   2102  HA  LEU P 133     -39.730 -94.430 114.587  0.00 97.00      PROA   
ATOM   2103  CB  LEU P 133     -38.062 -94.859 113.277  0.00 97.00      PROA   
ATOM   2104  HB1 LEU P 133     -36.954 -94.893 113.319  0.00 97.00      PROA   
ATOM   2105  HB2 LEU P 133     -38.325 -94.136 112.468  0.00 97.00      PROA   
ATOM   2106  CG  LEU P 133     -38.612 -96.234 112.836  0.00 97.00      PROA   
ATOM   2107  HG  LEU P 133     -39.722 -96.221 112.953  0.00 97.00      PROA   
ATOM   2108  CD1 LEU P 133     -38.302 -96.451 111.348  0.00 97.00      PROA   
ATOM   2109 HD11 LEU P 133     -37.203 -96.454 111.190  0.00 97.00      PROA   
ATOM   2110 HD12 LEU P 133     -38.742 -95.636 110.737  0.00 97.00      PROA   
ATOM   2111 HD13 LEU P 133     -38.714 -97.422 111.004  0.00 97.00      PROA   
ATOM   2112  CD2 LEU P 133     -38.051 -97.410 113.652  0.00 97.00      PROA   
ATOM   2113 HD21 LEU P 133     -38.391 -97.367 114.705  0.00 97.00      PROA   
ATOM   2114 HD22 LEU P 133     -36.940 -97.386 113.637  0.00 97.00      PROA   
ATOM   2115 HD23 LEU P 133     -38.389 -98.376 113.223  0.00 97.00      PROA   
ATOM   2116  C   LEU P 133     -38.075 -94.919 115.813  0.00 97.00      PROA   
ATOM   2117  O   LEU P 133     -36.864 -94.939 115.998  0.00 97.00      PROA   
ATOM   2118  N   THR P 134     -38.934 -95.474 116.701  0.00 97.00      PROA   
ATOM   2119  HN  THR P 134     -39.919 -95.416 116.564  0.00 97.00      PROA   
ATOM   2120  CA  THR P 134     -38.486 -96.143 117.912  0.00 97.00      PROA   
ATOM   2121  HA  THR P 134     -37.419 -96.024 118.029  0.00 97.00      PROA   
ATOM   2122  CB  THR P 134     -39.129 -95.621 119.193  0.00 97.00      PROA   
ATOM   2123  HB  THR P 134     -40.239 -95.685 119.128  0.00 97.00      PROA   
ATOM   2124  OG1 THR P 134     -38.760 -94.265 119.407  0.00 97.00      PROA   
ATOM   2125  HG1 THR P 134     -39.159 -93.751 118.700  0.00 97.00      PROA   
ATOM   2126  CG2 THR P 134     -38.634 -96.403 120.427  0.00 97.00      PROA   
ATOM   2127 HG21 THR P 134     -37.523 -96.388 120.464  0.00 97.00      PROA   
ATOM   2128 HG22 THR P 134     -38.981 -97.456 120.417  0.00 97.00      PROA   
ATOM   2129 HG23 THR P 134     -39.019 -95.925 121.353  0.00 97.00      PROA   
ATOM   2130  C   THR P 134     -38.762 -97.618 117.769  0.00 97.00      PROA   
ATOM   2131  O   THR P 134     -39.898 -98.047 117.582  0.00 97.00      PROA   
ATOM   2132  N   ILE P 135     -37.696 -98.438 117.868  0.00 97.00      PROA   
ATOM   2133  HN  ILE P 135     -36.779 -98.054 117.985  0.00 97.00      PROA   
ATOM   2134  CA  ILE P 135     -37.764 -99.881 117.831  0.00 97.00      PROA   
ATOM   2135  HA  ILE P 135     -38.648-100.191 117.293  0.00 97.00      PROA   
ATOM   2136  CB  ILE P 135     -36.524-100.488 117.166  0.00 97.00      PROA   
ATOM   2137  HB  ILE P 135     -35.631-100.130 117.728  0.00 97.00      PROA   
ATOM   2138  CG2 ILE P 135     -36.555-102.031 117.242  0.00 97.00      PROA   
ATOM   2139 HG21 ILE P 135     -37.450-102.431 116.720  0.00 97.00      PROA   
ATOM   2140 HG22 ILE P 135     -36.568-102.382 118.291  0.00 97.00      PROA   
ATOM   2141 HG23 ILE P 135     -35.648-102.457 116.767  0.00 97.00      PROA   
ATOM   2142  CG1 ILE P 135     -36.343-100.009 115.701  0.00 97.00      PROA   
ATOM   2143 HG11 ILE P 135     -36.736 -98.979 115.580  0.00 97.00      PROA   
ATOM   2144 HG12 ILE P 135     -36.938-100.666 115.029  0.00 97.00      PROA   
ATOM   2145  CD  ILE P 135     -34.872 -99.978 115.264  0.00 97.00      PROA   
ATOM   2146  HD1 ILE P 135     -34.355-100.931 115.506  0.00 97.00      PROA   
ATOM   2147  HD2 ILE P 135     -34.346 -99.159 115.798  0.00 97.00      PROA   
ATOM   2148  HD3 ILE P 135     -34.784 -99.790 114.174  0.00 97.00      PROA   
ATOM   2149  C   ILE P 135     -37.865-100.344 119.272  0.00 97.00      PROA   
ATOM   2150  O   ILE P 135     -36.919-100.213 120.038  0.00 97.00      PROA   
ATOM   2151  N   LEU P 136     -39.032-100.891 119.683  0.00 97.00      PROA   
ATOM   2152  HN  LEU P 136     -39.812-100.920 119.062  0.00 97.00      PROA   
ATOM   2153  CA  LEU P 136     -39.320-101.319 121.044  0.00 97.00      PROA   
ATOM   2154  HA  LEU P 136     -39.167-100.458 121.680  0.00 97.00      PROA   
ATOM   2155  CB  LEU P 136     -40.787-101.813 121.200  0.00 97.00      PROA   
ATOM   2156  HB1 LEU P 136     -40.914-102.220 122.229  0.00 97.00      PROA   
ATOM   2157  HB2 LEU P 136     -40.977-102.640 120.483  0.00 97.00      PROA   
ATOM   2158  CG  LEU P 136     -41.908-100.746 121.034  0.00 97.00      PROA   
ATOM   2159  HG  LEU P 136     -42.855-101.253 121.346  0.00 97.00      PROA   
ATOM   2160  CD1 LEU P 136     -41.715 -99.543 121.974  0.00 97.00      PROA   
ATOM   2161 HD11 LEU P 136     -40.824 -98.953 121.672  0.00 97.00      PROA   
ATOM   2162 HD12 LEU P 136     -41.578 -99.885 123.021  0.00 97.00      PROA   
ATOM   2163 HD13 LEU P 136     -42.603 -98.878 121.932  0.00 97.00      PROA   
ATOM   2164  CD2 LEU P 136     -42.139-100.274 119.584  0.00 97.00      PROA   
ATOM   2165 HD21 LEU P 136     -42.227-101.141 118.897  0.00 97.00      PROA   
ATOM   2166 HD22 LEU P 136     -41.308 -99.623 119.246  0.00 97.00      PROA   
ATOM   2167 HD23 LEU P 136     -43.076 -99.681 119.527  0.00 97.00      PROA   
ATOM   2168  C   LEU P 136     -38.389-102.395 121.586  0.00 97.00      PROA   
ATOM   2169  O   LEU P 136     -37.990-102.347 122.749  0.00 97.00      PROA   
ATOM   2170  N   LYS P 137     -38.026-103.392 120.751  0.00 97.00      PROA   
ATOM   2171  HN  LYS P 137     -38.394-103.433 119.828  0.00 97.00      PROA   
ATOM   2172  CA  LYS P 137     -37.019-104.375 121.087  0.00 97.00      PROA   
ATOM   2173  HA  LYS P 137     -36.382-103.990 121.873  0.00 97.00      PROA   
ATOM   2174  CB  LYS P 137     -37.636-105.723 121.545  0.00 97.00      PROA   
ATOM   2175  HB1 LYS P 137     -36.835-106.489 121.627  0.00 97.00      PROA   
ATOM   2176  HB2 LYS P 137     -38.359-106.074 120.776  0.00 97.00      PROA   
ATOM   2177  CG  LYS P 137     -38.358-105.644 122.904  0.00 97.00      PROA   
ATOM   2178  HG1 LYS P 137     -39.201-104.922 122.840  0.00 97.00      PROA   
ATOM   2179  HG2 LYS P 137     -37.641-105.246 123.652  0.00 97.00      PROA   
ATOM   2180  CD  LYS P 137     -38.895-107.010 123.369  0.00 97.00      PROA   
ATOM   2181  HD1 LYS P 137     -38.061-107.748 123.359  0.00 97.00      PROA   
ATOM   2182  HD2 LYS P 137     -39.650-107.359 122.630  0.00 97.00      PROA   
ATOM   2183  CE  LYS P 137     -39.546-107.002 124.760  0.00 97.00      PROA   
ATOM   2184  HE1 LYS P 137     -39.941-108.016 124.995  0.00 97.00      PROA   
ATOM   2185  HE2 LYS P 137     -40.375-106.268 124.819  0.00 97.00      PROA   
ATOM   2186  NZ  LYS P 137     -38.540-106.674 125.796  0.00 97.00      PROA   
ATOM   2187  HZ1 LYS P 137     -38.409-105.645 125.885  0.00 97.00      PROA   
ATOM   2188  HZ2 LYS P 137     -37.640-107.107 125.506  0.00 97.00      PROA   
ATOM   2189  HZ3 LYS P 137     -38.826-107.082 126.709  0.00 97.00      PROA   
ATOM   2190  C   LYS P 137     -36.146-104.606 119.873  0.00 97.00      PROA   
ATOM   2191  O   LYS P 137     -36.603-105.133 118.861  0.00 97.00      PROA   
ATOM   2192  N   THR P 138     -34.846-104.224 119.938  0.00 97.00      PROA   
ATOM   2193  HN  THR P 138     -34.504-103.724 120.736  0.00 97.00      PROA   
ATOM   2194  CA  THR P 138     -33.899-104.426 118.850  0.00 97.00      PROA   
ATOM   2195  HA  THR P 138     -34.450-104.260 117.935  0.00 97.00      PROA   
ATOM   2196  CB  THR P 138     -32.741-103.426 118.838  0.00 97.00      PROA   
ATOM   2197  HB  THR P 138     -33.155-102.419 119.080  0.00 97.00      PROA   
ATOM   2198  OG1 THR P 138     -32.138-103.338 117.552  0.00 97.00      PROA   
ATOM   2199  HG1 THR P 138     -31.413-102.719 117.661  0.00 97.00      PROA   
ATOM   2200  CG2 THR P 138     -31.644-103.769 119.857  0.00 97.00      PROA   
ATOM   2201 HG21 THR P 138     -31.113-104.706 119.586  0.00 97.00      PROA   
ATOM   2202 HG22 THR P 138     -32.075-103.889 120.870  0.00 97.00      PROA   
ATOM   2203 HG23 THR P 138     -30.891-102.953 119.899  0.00 97.00      PROA   
ATOM   2204  C   THR P 138     -33.425-105.869 118.816  0.00 97.00      PROA   
ATOM   2205  O   THR P 138     -33.698-106.661 119.709  0.00 97.00      PROA   
ATOM   2206  N   ASN P 139     -32.758-106.266 117.715  0.00 97.00      PROA   
ATOM   2207  HN  ASN P 139     -32.469-105.597 117.037  0.00 97.00      PROA   
ATOM   2208  CA  ASN P 139     -32.460-107.655 117.451  0.00 97.00      PROA   
ATOM   2209  HA  ASN P 139     -31.978-108.069 118.327  0.00 97.00      PROA   
ATOM   2210  CB  ASN P 139     -33.743-108.481 117.123  0.00 97.00      PROA   
ATOM   2211  HB1 ASN P 139     -34.384-108.526 118.030  0.00 97.00      PROA   
ATOM   2212  HB2 ASN P 139     -33.489-109.527 116.855  0.00 97.00      PROA   
ATOM   2213  CG  ASN P 139     -34.529-107.855 115.962  0.00 97.00      PROA   
ATOM   2214  OD1 ASN P 139     -34.153-108.016 114.798  0.00 97.00      PROA   
ATOM   2215  ND2 ASN P 139     -35.651-107.149 116.272  0.00 97.00      PROA   
ATOM   2216 HD21 ASN P 139     -36.204-106.784 115.524  0.00 97.00      PROA   
ATOM   2217 HD22 ASN P 139     -35.908-106.999 117.226  0.00 97.00      PROA   
ATOM   2218  C   ASN P 139     -31.448-107.686 116.324  0.00 97.00      PROA   
ATOM   2219  O   ASN P 139     -31.110-106.653 115.751  0.00 97.00      PROA   
ATOM   2220  N   MET P 140     -30.931-108.887 115.969  0.00 97.00      PROA   
ATOM   2221  HN  MET P 140     -31.165-109.712 116.482  0.00 97.00      PROA   
ATOM   2222  CA  MET P 140     -29.971-109.083 114.894  0.00 97.00      PROA   
ATOM   2223  HA  MET P 140     -29.091-108.508 115.148  0.00 97.00      PROA   
ATOM   2224  CB  MET P 140     -29.552-110.570 114.800  0.00 97.00      PROA   
ATOM   2225  HB1 MET P 140     -30.440-111.196 114.561  0.00 97.00      PROA   
ATOM   2226  HB2 MET P 140     -29.203-110.870 115.814  0.00 97.00      PROA   
ATOM   2227  CG  MET P 140     -28.436-110.857 113.775  0.00 97.00      PROA   
ATOM   2228  HG1 MET P 140     -27.531-110.285 114.078  0.00 97.00      PROA   
ATOM   2229  HG2 MET P 140     -28.739-110.472 112.780  0.00 97.00      PROA   
ATOM   2230  SD  MET P 140     -28.021-112.620 113.585  0.00 97.00      PROA   
ATOM   2231  CE  MET P 140     -27.451-112.920 115.282  0.00 97.00      PROA   
ATOM   2232  HE1 MET P 140     -28.283-112.822 116.012  0.00 97.00      PROA   
ATOM   2233  HE2 MET P 140     -26.650-112.205 115.565  0.00 97.00      PROA   
ATOM   2234  HE3 MET P 140     -27.050-113.949 115.392  0.00 97.00      PROA   
ATOM   2235  C   MET P 140     -30.444-108.579 113.534  0.00 97.00      PROA   
ATOM   2236  O   MET P 140     -29.667-108.014 112.768  0.00 97.00      PROA   
ATOM   2237  N   SER P 141     -31.752-108.707 113.212  0.00 97.00      PROA   
ATOM   2238  HN  SER P 141     -32.398-109.108 113.857  0.00 97.00      PROA   
ATOM   2239  CA  SER P 141     -32.291-108.306 111.920  0.00 97.00      PROA   
ATOM   2240  HA  SER P 141     -31.568-108.533 111.147  0.00 97.00      PROA   
ATOM   2241  CB  SER P 141     -33.615-109.059 111.609  0.00 97.00      PROA   
ATOM   2242  HB1 SER P 141     -34.430-108.737 112.293  0.00 97.00      PROA   
ATOM   2243  HB2 SER P 141     -33.447-110.145 111.775  0.00 97.00      PROA   
ATOM   2244  OG  SER P 141     -34.026-108.890 110.253  0.00 97.00      PROA   
ATOM   2245  HG1 SER P 141     -34.168-107.948 110.120  0.00 97.00      PROA   
ATOM   2246  C   SER P 141     -32.569-106.810 111.899  0.00 97.00      PROA   
ATOM   2247  O   SER P 141     -33.040-106.284 110.898  0.00 97.00      PROA   
ATOM   2248  N   HSD P 142     -32.238-106.092 112.994  0.00 97.00      PROA   
ATOM   2249  HN  HSD P 142     -31.932-106.574 113.812  0.00 97.00      PROA   
ATOM   2250  CA  HSD P 142     -32.253-104.646 113.087  0.00 97.00      PROA   
ATOM   2251  HA  HSD P 142     -32.690-104.231 112.197  0.00 97.00      PROA   
ATOM   2252  CB  HSD P 142     -33.114-104.153 114.276  0.00 97.00      PROA   
ATOM   2253  HB1 HSD P 142     -32.873-103.096 114.523  0.00 97.00      PROA   
ATOM   2254  HB2 HSD P 142     -32.914-104.763 115.181  0.00 97.00      PROA   
ATOM   2255  ND1 HSD P 142     -35.464-103.172 114.164  0.00 97.00      PROA   
ATOM   2256  HD1 HSD P 142     -35.281-102.358 114.718  0.00 97.00      PROA   
ATOM   2257  CG  HSD P 142     -34.584-104.207 113.930  0.00 97.00      PROA   
ATOM   2258  CE1 HSD P 142     -36.629-103.491 113.552  0.00 97.00      PROA   
ATOM   2259  HE1 HSD P 142     -37.518-102.862 113.595  0.00 97.00      PROA   
ATOM   2260  NE2 HSD P 142     -36.566-104.658 112.946  0.00 97.00      PROA   
ATOM   2261  CD2 HSD P 142     -35.284-105.116 113.196  0.00 97.00      PROA   
ATOM   2262  HD2 HSD P 142     -34.986-106.071 112.785  0.00 97.00      PROA   
ATOM   2263  C   HSD P 142     -30.840-104.094 113.124  0.00 97.00      PROA   
ATOM   2264  O   HSD P 142     -30.626-102.913 113.380  0.00 97.00      PROA   
ATOM   2265  N   SER P 143     -29.827-104.930 112.814  0.00 97.00      PROA   
ATOM   2266  HN  SER P 143     -30.015-105.892 112.631  0.00 97.00      PROA   
ATOM   2267  CA  SER P 143     -28.430-104.536 112.742  0.00 97.00      PROA   
ATOM   2268  HA  SER P 143     -28.262-103.704 113.413  0.00 97.00      PROA   
ATOM   2269  CB  SER P 143     -27.531-105.727 113.158  0.00 97.00      PROA   
ATOM   2270  HB1 SER P 143     -27.521-106.517 112.378  0.00 97.00      PROA   
ATOM   2271  HB2 SER P 143     -27.968-106.177 114.074  0.00 97.00      PROA   
ATOM   2272  OG  SER P 143     -26.199-105.327 113.455  0.00 97.00      PROA   
ATOM   2273  HG1 SER P 143     -25.801-105.036 112.632  0.00 97.00      PROA   
ATOM   2274  C   SER P 143     -28.066-104.107 111.327  0.00 97.00      PROA   
ATOM   2275  O   SER P 143     -28.676-104.554 110.358  0.00 97.00      PROA   
ATOM   2276  N   GLY P 144     -27.038-103.230 111.175  0.00 97.00      PROA   
ATOM   2277  HN  GLY P 144     -26.577-102.837 111.971  0.00 97.00      PROA   
ATOM   2278  CA  GLY P 144     -26.493-102.838 109.884  0.00 97.00      PROA   
ATOM   2279  HA1 GLY P 144     -27.067-103.275 109.084  0.00 97.00      PROA   
ATOM   2280  HA2 GLY P 144     -25.459-103.153 109.873  0.00 97.00      PROA   
ATOM   2281  C   GLY P 144     -26.500-101.348 109.699  0.00 97.00      PROA   
ATOM   2282  O   GLY P 144     -26.440-100.589 110.658  0.00 97.00      PROA   
ATOM   2283  N   THR P 145     -26.539-100.883 108.429  0.00 97.00      PROA   
ATOM   2284  HN  THR P 145     -26.691-101.522 107.675  0.00 97.00      PROA   
ATOM   2285  CA  THR P 145     -26.426 -99.475 108.086  0.00 97.00      PROA   
ATOM   2286  HA  THR P 145     -25.968 -98.962 108.917  0.00 97.00      PROA   
ATOM   2287  CB  THR P 145     -25.506 -99.192 106.892  0.00 97.00      PROA   
ATOM   2288  HB  THR P 145     -24.503 -99.609 107.139  0.00 97.00      PROA   
ATOM   2289  OG1 THR P 145     -25.322 -97.798 106.661  0.00 97.00      PROA   
ATOM   2290  HG1 THR P 145     -25.945 -97.556 105.965  0.00 97.00      PROA   
ATOM   2291  CG2 THR P 145     -25.984 -99.848 105.582  0.00 97.00      PROA   
ATOM   2292 HG21 THR P 145     -26.962 -99.432 105.260  0.00 97.00      PROA   
ATOM   2293 HG22 THR P 145     -26.082-100.945 105.701  0.00 97.00      PROA   
ATOM   2294 HG23 THR P 145     -25.249 -99.648 104.772  0.00 97.00      PROA   
ATOM   2295  C   THR P 145     -27.799 -98.868 107.918  0.00 97.00      PROA   
ATOM   2296  O   THR P 145     -28.634 -99.368 107.178  0.00 97.00      PROA   
ATOM   2297  N   TYR P 146     -28.057 -97.749 108.625  0.00 97.00      PROA   
ATOM   2298  HN  TYR P 146     -27.365 -97.375 109.240  0.00 97.00      PROA   
ATOM   2299  CA  TYR P 146     -29.307 -97.025 108.575  0.00 97.00      PROA   
ATOM   2300  HA  TYR P 146     -30.022 -97.583 107.992  0.00 97.00      PROA   
ATOM   2301  CB  TYR P 146     -29.913 -96.727 109.968  0.00 97.00      PROA   
ATOM   2302  HB1 TYR P 146     -30.704 -95.952 109.886  0.00 97.00      PROA   
ATOM   2303  HB2 TYR P 146     -29.126 -96.352 110.658  0.00 97.00      PROA   
ATOM   2304  CG  TYR P 146     -30.559 -97.932 110.592  0.00 97.00      PROA   
ATOM   2305  CD1 TYR P 146     -29.798 -98.888 111.284  0.00 97.00      PROA   
ATOM   2306  HD1 TYR P 146     -28.720 -98.813 111.288  0.00 97.00      PROA   
ATOM   2307  CE1 TYR P 146     -30.431 -99.909 112.002  0.00 97.00      PROA   
ATOM   2308  HE1 TYR P 146     -29.839-100.640 112.528  0.00 97.00      PROA   
ATOM   2309  CZ  TYR P 146     -31.828 -99.967 112.056  0.00 97.00      PROA   
ATOM   2310  OH  TYR P 146     -32.465-100.977 112.800  0.00 97.00      PROA   
ATOM   2311  HH  TYR P 146     -31.768-101.526 113.174  0.00 97.00      PROA   
ATOM   2312  CD2 TYR P 146     -31.963 -98.033 110.613  0.00 97.00      PROA   
ATOM   2313  HD2 TYR P 146     -32.559 -97.293 110.100  0.00 97.00      PROA   
ATOM   2314  CE2 TYR P 146     -32.594 -99.044 111.345  0.00 97.00      PROA   
ATOM   2315  HE2 TYR P 146     -33.670 -99.095 111.389  0.00 97.00      PROA   
ATOM   2316  C   TYR P 146     -29.102 -95.701 107.884  0.00 97.00      PROA   
ATOM   2317  O   TYR P 146     -28.077 -95.051 108.043  0.00 97.00      PROA   
ATOM   2318  N   HSD P 147     -30.100 -95.266 107.088  0.00 97.00      PROA   
ATOM   2319  HN  HSD P 147     -30.938 -95.799 106.995  0.00 97.00      PROA   
ATOM   2320  CA  HSD P 147     -30.045 -94.005 106.376  0.00 97.00      PROA   
ATOM   2321  HA  HSD P 147     -29.389 -93.318 106.893  0.00 97.00      PROA   
ATOM   2322  CB  HSD P 147     -29.612 -94.162 104.891  0.00 97.00      PROA   
ATOM   2323  HB1 HSD P 147     -29.455 -93.155 104.448  0.00 97.00      PROA   
ATOM   2324  HB2 HSD P 147     -30.405 -94.666 104.302  0.00 97.00      PROA   
ATOM   2325  ND1 HSD P 147     -27.190 -94.519 104.161  0.00 97.00      PROA   
ATOM   2326  HD1 HSD P 147     -26.997 -93.568 103.913  0.00 97.00      PROA   
ATOM   2327  CG  HSD P 147     -28.368 -94.992 104.701  0.00 97.00      PROA   
ATOM   2328  CE1 HSD P 147     -26.360 -95.583 104.031  0.00 97.00      PROA   
ATOM   2329  HE1 HSD P 147     -25.347 -95.503 103.636  0.00 97.00      PROA   
ATOM   2330  NE2 HSD P 147     -26.925 -96.705 104.430  0.00 97.00      PROA   
ATOM   2331  CD2 HSD P 147     -28.189 -96.335 104.847  0.00 97.00      PROA   
ATOM   2332  HD2 HSD P 147     -28.876 -97.088 105.214  0.00 97.00      PROA   
ATOM   2333  C   HSD P 147     -31.446 -93.447 106.408  0.00 97.00      PROA   
ATOM   2334  O   HSD P 147     -32.398 -94.178 106.659  0.00 97.00      PROA   
ATOM   2335  N   CYS P 148     -31.626 -92.131 106.154  0.00 97.00      PROA   
ATOM   2336  HN  CYS P 148     -30.858 -91.495 106.091  0.00 97.00      PROA   
ATOM   2337  CA  CYS P 148     -32.948 -91.577 105.961  0.00 97.00      PROA   
ATOM   2338  HA  CYS P 148     -33.604 -92.379 105.670  0.00 97.00      PROA   
ATOM   2339  CB  CYS P 148     -33.558 -90.932 107.238  0.00 97.00      PROA   
ATOM   2340  HB1 CYS P 148     -33.534 -91.703 108.039  0.00 97.00      PROA   
ATOM   2341  HB2 CYS P 148     -34.631 -90.713 107.048  0.00 97.00      PROA   
ATOM   2342  SG  CYS P 148     -32.710 -89.434 107.845  0.00 97.00      PROA   
ATOM   2343  C   CYS P 148     -32.967 -90.612 104.799  0.00 97.00      PROA   
ATOM   2344  O   CYS P 148     -31.933 -90.142 104.335  0.00 97.00      PROA   
ATOM   2345  N   SER P 149     -34.181 -90.303 104.288  0.00 97.00      PROA   
ATOM   2346  HN  SER P 149     -35.003 -90.747 104.637  0.00 97.00      PROA   
ATOM   2347  CA  SER P 149     -34.354 -89.285 103.273  0.00 97.00      PROA   
ATOM   2348  HA  SER P 149     -33.578 -88.549 103.414  0.00 97.00      PROA   
ATOM   2349  CB  SER P 149     -34.335 -89.796 101.797  0.00 97.00      PROA   
ATOM   2350  HB1 SER P 149     -33.416 -90.403 101.656  0.00 97.00      PROA   
ATOM   2351  HB2 SER P 149     -34.287 -88.934 101.099  0.00 97.00      PROA   
ATOM   2352  OG  SER P 149     -35.466 -90.591 101.441  0.00 97.00      PROA   
ATOM   2353  HG1 SER P 149     -36.247 -90.138 101.767  0.00 97.00      PROA   
ATOM   2354  C   SER P 149     -35.668 -88.601 103.518  0.00 97.00      PROA   
ATOM   2355  O   SER P 149     -36.602 -89.213 104.018  0.00 97.00      PROA   
ATOM   2356  N   GLY P 150     -35.766 -87.308 103.143  0.00 97.00      PROA   
ATOM   2357  HN  GLY P 150     -34.978 -86.850 102.738  0.00 97.00      PROA   
ATOM   2358  CA  GLY P 150     -37.000 -86.548 103.187  0.00 97.00      PROA   
ATOM   2359  HA1 GLY P 150     -37.018 -85.985 104.107  0.00 97.00      PROA   
ATOM   2360  HA2 GLY P 150     -37.849 -87.206 103.055  0.00 97.00      PROA   
ATOM   2361  C   GLY P 150     -36.988 -85.585 102.043  0.00 97.00      PROA   
ATOM   2362  O   GLY P 150     -36.032 -85.534 101.282  0.00 97.00      PROA   
ATOM   2363  N   MET P 151     -38.062 -84.785 101.894  0.00 97.00      PROA   
ATOM   2364  HN  MET P 151     -38.866 -84.909 102.474  0.00 97.00      PROA   
ATOM   2365  CA  MET P 151     -38.236 -83.836 100.820  0.00 97.00      PROA   
ATOM   2366  HA  MET P 151     -37.362 -83.823 100.187  0.00 97.00      PROA   
ATOM   2367  CB  MET P 151     -39.492 -84.223  99.992  0.00 97.00      PROA   
ATOM   2368  HB1 MET P 151     -40.401 -83.721 100.377  0.00 97.00      PROA   
ATOM   2369  HB2 MET P 151     -39.663 -85.316 100.148  0.00 97.00      PROA   
ATOM   2370  CG  MET P 151     -39.371 -84.031  98.468  0.00 97.00      PROA   
ATOM   2371  HG1 MET P 151     -40.291 -84.460  98.010  0.00 97.00      PROA   
ATOM   2372  HG2 MET P 151     -38.512 -84.635  98.101  0.00 97.00      PROA   
ATOM   2373  SD  MET P 151     -39.193 -82.312  97.911  0.00 97.00      PROA   
ATOM   2374  CE  MET P 151     -39.352 -82.698  96.146  0.00 97.00      PROA   
ATOM   2375  HE1 MET P 151     -40.363 -83.101  95.923  0.00 97.00      PROA   
ATOM   2376  HE2 MET P 151     -38.603 -83.456  95.829  0.00 97.00      PROA   
ATOM   2377  HE3 MET P 151     -39.204 -81.787  95.527  0.00 97.00      PROA   
ATOM   2378  C   MET P 151     -38.413 -82.461 101.447  0.00 97.00      PROA   
ATOM   2379  O   MET P 151     -39.096 -82.303 102.455  0.00 97.00      PROA   
ATOM   2380  N   GLY P 152     -37.775 -81.425 100.852  0.00 97.00      PROA   
ATOM   2381  HN  GLY P 152     -37.157 -81.621 100.094  0.00 97.00      PROA   
ATOM   2382  CA  GLY P 152     -38.009 -80.023 101.183  0.00 97.00      PROA   
ATOM   2383  HA1 GLY P 152     -37.130 -79.625 101.660  0.00 97.00      PROA   
ATOM   2384  HA2 GLY P 152     -38.896 -79.933 101.795  0.00 97.00      PROA   
ATOM   2385  C   GLY P 152     -38.273 -79.246  99.924  0.00 97.00      PROA   
ATOM   2386  O   GLY P 152     -39.416 -78.954  99.589  0.00 97.00      PROA   
ATOM   2387  N   LYS P 153     -37.207 -78.867  99.188  0.00 97.00      PROA   
ATOM   2388  HN  LYS P 153     -36.280 -78.963  99.547  0.00 97.00      PROA   
ATOM   2389  CA  LYS P 153     -37.324 -78.366  97.828  0.00 97.00      PROA   
ATOM   2390  HA  LYS P 153     -38.366 -78.326  97.555  0.00 97.00      PROA   
ATOM   2391  CB  LYS P 153     -36.715 -76.948  97.670  0.00 97.00      PROA   
ATOM   2392  HB1 LYS P 153     -36.506 -76.729  96.600  0.00 97.00      PROA   
ATOM   2393  HB2 LYS P 153     -35.747 -76.909  98.214  0.00 97.00      PROA   
ATOM   2394  CG  LYS P 153     -37.637 -75.823  98.185  0.00 97.00      PROA   
ATOM   2395  HG1 LYS P 153     -37.088 -74.858  98.105  0.00 97.00      PROA   
ATOM   2396  HG2 LYS P 153     -37.871 -75.991  99.259  0.00 97.00      PROA   
ATOM   2397  CD  LYS P 153     -38.943 -75.732  97.376  0.00 97.00      PROA   
ATOM   2398  HD1 LYS P 153     -39.542 -76.651  97.562  0.00 97.00      PROA   
ATOM   2399  HD2 LYS P 153     -38.674 -75.710  96.295  0.00 97.00      PROA   
ATOM   2400  CE  LYS P 153     -39.809 -74.512  97.708  0.00 97.00      PROA   
ATOM   2401  HE1 LYS P 153     -39.265 -73.570  97.487  0.00 97.00      PROA   
ATOM   2402  HE2 LYS P 153     -40.107 -74.523  98.778  0.00 97.00      PROA   
ATOM   2403  NZ  LYS P 153     -41.044 -74.537  96.887  0.00 97.00      PROA   
ATOM   2404  HZ1 LYS P 153     -41.570 -75.411  97.091  0.00 97.00      PROA   
ATOM   2405  HZ2 LYS P 153     -40.786 -74.525  95.879  0.00 97.00      PROA   
ATOM   2406  HZ3 LYS P 153     -41.639 -73.714  97.103  0.00 97.00      PROA   
ATOM   2407  C   LYS P 153     -36.745 -79.329  96.817  0.00 97.00      PROA   
ATOM   2408  O   LYS P 153     -36.849 -79.120  95.609  0.00 97.00      PROA   
ATOM   2409  N   HSD P 154     -36.187 -80.452  97.303  0.00 97.00      PROA   
ATOM   2410  HN  HSD P 154     -36.094 -80.583  98.285  0.00 97.00      PROA   
ATOM   2411  CA  HSD P 154     -35.806 -81.592  96.511  0.00 97.00      PROA   
ATOM   2412  HA  HSD P 154     -36.615 -81.833  95.836  0.00 97.00      PROA   
ATOM   2413  CB  HSD P 154     -34.486 -81.398  95.721  0.00 97.00      PROA   
ATOM   2414  HB1 HSD P 154     -33.676 -81.096  96.421  0.00 97.00      PROA   
ATOM   2415  HB2 HSD P 154     -34.630 -80.566  94.998  0.00 97.00      PROA   
ATOM   2416  ND1 HSD P 154     -32.946 -83.368  95.220  0.00 97.00      PROA   
ATOM   2417  HD1 HSD P 154     -32.354 -83.265  96.021  0.00 97.00      PROA   
ATOM   2418  CG  HSD P 154     -34.069 -82.617  94.941  0.00 97.00      PROA   
ATOM   2419  CE1 HSD P 154     -32.918 -84.382  94.322  0.00 97.00      PROA   
ATOM   2420  HE1 HSD P 154     -32.131 -85.135  94.311  0.00 97.00      PROA   
ATOM   2421  NE2 HSD P 154     -33.943 -84.342  93.493  0.00 97.00      PROA   
ATOM   2422  CD2 HSD P 154     -34.659 -83.220  93.872  0.00 97.00      PROA   
ATOM   2423  HD2 HSD P 154     -35.553 -82.943  93.328  0.00 97.00      PROA   
ATOM   2424  C   HSD P 154     -35.687 -82.691  97.536  0.00 97.00      PROA   
ATOM   2425  O   HSD P 154     -35.758 -82.423  98.734  0.00 97.00      PROA   
ATOM   2426  N   ARG P 155     -35.531 -83.971  97.119  0.00 97.00      PROA   
ATOM   2427  HN  ARG P 155     -35.497 -84.199  96.148  0.00 97.00      PROA   
ATOM   2428  CA  ARG P 155     -35.184 -85.025  98.052  0.00 97.00      PROA   
ATOM   2429  HA  ARG P 155     -35.871 -84.937  98.882  0.00 97.00      PROA   
ATOM   2430  CB  ARG P 155     -35.366 -86.464  97.502  0.00 97.00      PROA   
ATOM   2431  HB1 ARG P 155     -36.457 -86.634  97.350  0.00 97.00      PROA   
ATOM   2432  HB2 ARG P 155     -35.036 -87.184  98.283  0.00 97.00      PROA   
ATOM   2433  CG  ARG P 155     -34.639 -86.753  96.169  0.00 97.00      PROA   
ATOM   2434  HG1 ARG P 155     -33.821 -86.016  96.042  0.00 97.00      PROA   
ATOM   2435  HG2 ARG P 155     -35.339 -86.608  95.317  0.00 97.00      PROA   
ATOM   2436  CD  ARG P 155     -33.975 -88.137  96.079  0.00 97.00      PROA   
ATOM   2437  HD1 ARG P 155     -33.154 -88.197  96.830  0.00 97.00      PROA   
ATOM   2438  HD2 ARG P 155     -33.563 -88.313  95.061  0.00 97.00      PROA   
ATOM   2439  NE  ARG P 155     -35.029 -89.162  96.362  0.00 97.00      PROA   
ATOM   2440  HE  ARG P 155     -35.981 -88.912  96.215  0.00 97.00      PROA   
ATOM   2441  CZ  ARG P 155     -34.794 -90.335  96.987  0.00 97.00      PROA   
ATOM   2442  NH1 ARG P 155     -33.560 -90.812  97.200  0.00 97.00      PROA   
ATOM   2443 HH11 ARG P 155     -32.785 -90.330  96.805  0.00 97.00      PROA   
ATOM   2444 HH12 ARG P 155     -33.466 -91.696  97.651  0.00 97.00      PROA   
ATOM   2445  NH2 ARG P 155     -35.834 -91.069  97.425  0.00 97.00      PROA   
ATOM   2446 HH21 ARG P 155     -36.761 -90.732  97.291  0.00 97.00      PROA   
ATOM   2447 HH22 ARG P 155     -35.645 -91.897  97.945  0.00 97.00      PROA   
ATOM   2448  C   ARG P 155     -33.781 -84.861  98.625  0.00 97.00      PROA   
ATOM   2449  O   ARG P 155     -32.820 -84.585  97.912  0.00 97.00      PROA   
ATOM   2450  N   TYR P 156     -33.639 -85.036  99.953  0.00 97.00      PROA   
ATOM   2451  HN  TYR P 156     -34.441 -85.206 100.524  0.00 97.00      PROA   
ATOM   2452  CA  TYR P 156     -32.381 -84.925 100.656  0.00 97.00      PROA   
ATOM   2453  HA  TYR P 156     -31.574 -84.741  99.961  0.00 97.00      PROA   
ATOM   2454  CB  TYR P 156     -32.419 -83.819 101.746  0.00 97.00      PROA   
ATOM   2455  HB1 TYR P 156     -31.425 -83.685 102.211  0.00 97.00      PROA   
ATOM   2456  HB2 TYR P 156     -33.140 -84.110 102.537  0.00 97.00      PROA   
ATOM   2457  CG  TYR P 156     -32.869 -82.486 101.192  0.00 97.00      PROA   
ATOM   2458  CD1 TYR P 156     -32.317 -81.955 100.011  0.00 97.00      PROA   
ATOM   2459  HD1 TYR P 156     -31.553 -82.503  99.480  0.00 97.00      PROA   
ATOM   2460  CE1 TYR P 156     -32.760 -80.729  99.500  0.00 97.00      PROA   
ATOM   2461  HE1 TYR P 156     -32.338 -80.347  98.582  0.00 97.00      PROA   
ATOM   2462  CZ  TYR P 156     -33.756 -80.012 100.173  0.00 97.00      PROA   
ATOM   2463  OH  TYR P 156     -34.208 -78.779  99.665  0.00 97.00      PROA   
ATOM   2464  HH  TYR P 156     -33.549 -78.461  99.045  0.00 97.00      PROA   
ATOM   2465  CD2 TYR P 156     -33.849 -81.739 101.871  0.00 97.00      PROA   
ATOM   2466  HD2 TYR P 156     -34.275 -82.121 102.787  0.00 97.00      PROA   
ATOM   2467  CE2 TYR P 156     -34.289 -80.511 101.366  0.00 97.00      PROA   
ATOM   2468  HE2 TYR P 156     -35.033 -79.946 101.904  0.00 97.00      PROA   
ATOM   2469  C   TYR P 156     -32.134 -86.261 101.315  0.00 97.00      PROA   
ATOM   2470  O   TYR P 156     -33.065 -86.893 101.799  0.00 97.00      PROA   
ATOM   2471  N   THR P 157     -30.865 -86.732 101.324  0.00 97.00      PROA   
ATOM   2472  HN  THR P 157     -30.133 -86.223 100.880  0.00 97.00      PROA   
ATOM   2473  CA  THR P 157     -30.452 -87.999 101.906  0.00 97.00      PROA   
ATOM   2474  HA  THR P 157     -31.305 -88.511 102.333  0.00 97.00      PROA   
ATOM   2475  CB  THR P 157     -29.756 -88.933 100.916  0.00 97.00      PROA   
ATOM   2476  HB  THR P 157     -29.215 -89.758 101.439  0.00 97.00      PROA   
ATOM   2477  OG1 THR P 157     -28.840 -88.225 100.085  0.00 97.00      PROA   
ATOM   2478  HG1 THR P 157     -28.136 -87.916 100.659  0.00 97.00      PROA   
ATOM   2479  CG2 THR P 157     -30.808 -89.570  99.995  0.00 97.00      PROA   
ATOM   2480 HG21 THR P 157     -31.378 -88.784  99.457  0.00 97.00      PROA   
ATOM   2481 HG22 THR P 157     -31.509 -90.195 100.583  0.00 97.00      PROA   
ATOM   2482 HG23 THR P 157     -30.303 -90.218  99.246  0.00 97.00      PROA   
ATOM   2483  C   THR P 157     -29.483 -87.717 103.028  0.00 97.00      PROA   
ATOM   2484  O   THR P 157     -28.623 -86.848 102.911  0.00 97.00      PROA   
ATOM   2485  N   SER P 158     -29.590 -88.464 104.151  0.00 97.00      PROA   
ATOM   2486  HN  SER P 158     -30.317 -89.143 104.255  0.00 97.00      PROA   
ATOM   2487  CA  SER P 158     -28.682 -88.335 105.272  0.00 97.00      PROA   
ATOM   2488  HA  SER P 158     -28.474 -87.285 105.394  0.00 97.00      PROA   
ATOM   2489  CB  SER P 158     -29.289 -88.876 106.602  0.00 97.00      PROA   
ATOM   2490  HB1 SER P 158     -30.297 -88.429 106.723  0.00 97.00      PROA   
ATOM   2491  HB2 SER P 158     -28.675 -88.559 107.471  0.00 97.00      PROA   
ATOM   2492  OG  SER P 158     -29.418 -90.297 106.635  0.00 97.00      PROA   
ATOM   2493  HG1 SER P 158     -28.537 -90.656 106.797  0.00 97.00      PROA   
ATOM   2494  C   SER P 158     -27.369 -89.049 105.030  0.00 97.00      PROA   
ATOM   2495  O   SER P 158     -27.214 -89.833 104.096  0.00 97.00      PROA   
ATOM   2496  N   ALA P 159     -26.399 -88.830 105.944  0.00 97.00      PROA   
ATOM   2497  HN  ALA P 159     -26.480 -88.091 106.610  0.00 97.00      PROA   
ATOM   2498  CA  ALA P 159     -25.298 -89.745 106.165  0.00 97.00      PROA   
ATOM   2499  HA  ALA P 159     -24.771 -89.855 105.226  0.00 97.00      PROA   
ATOM   2500  CB  ALA P 159     -24.331 -89.190 107.230  0.00 97.00      PROA   
ATOM   2501  HB1 ALA P 159     -24.849 -89.069 108.206  0.00 97.00      PROA   
ATOM   2502  HB2 ALA P 159     -23.953 -88.192 106.916  0.00 97.00      PROA   
ATOM   2503  HB3 ALA P 159     -23.461 -89.863 107.373  0.00 97.00      PROA   
ATOM   2504  C   ALA P 159     -25.793 -91.125 106.597  0.00 97.00      PROA   
ATOM   2505  O   ALA P 159     -26.844 -91.253 107.222  0.00 97.00      PROA   
ATOM   2506  N   GLY P 160     -25.052 -92.205 106.247  0.00 97.00      PROA   
ATOM   2507  HN  GLY P 160     -24.201 -92.093 105.741  0.00 97.00      PROA   
ATOM   2508  CA  GLY P 160     -25.355 -93.551 106.708  0.00 97.00      PROA   
ATOM   2509  HA1 GLY P 160     -24.904 -94.247 106.016  0.00 97.00      PROA   
ATOM   2510  HA2 GLY P 160     -26.424 -93.681 106.793  0.00 97.00      PROA   
ATOM   2511  C   GLY P 160     -24.719 -93.794 108.044  0.00 97.00      PROA   
ATOM   2512  O   GLY P 160     -23.546 -93.485 108.234  0.00 97.00      PROA   
ATOM   2513  N   ILE P 161     -25.475 -94.390 108.993  0.00 97.00      PROA   
ATOM   2514  HN  ILE P 161     -26.424 -94.632 108.795  0.00 97.00      PROA   
ATOM   2515  CA  ILE P 161     -24.996 -94.674 110.331  0.00 97.00      PROA   
ATOM   2516  HA  ILE P 161     -23.963 -94.373 110.419  0.00 97.00      PROA   
ATOM   2517  CB  ILE P 161     -25.794 -93.961 111.427  0.00 97.00      PROA   
ATOM   2518  HB  ILE P 161     -26.851 -94.318 111.396  0.00 97.00      PROA   
ATOM   2519  CG2 ILE P 161     -25.208 -94.303 112.818  0.00 97.00      PROA   
ATOM   2520 HG21 ILE P 161     -24.122 -94.074 112.848  0.00 97.00      PROA   
ATOM   2521 HG22 ILE P 161     -25.353 -95.373 113.071  0.00 97.00      PROA   
ATOM   2522 HG23 ILE P 161     -25.710 -93.693 113.598  0.00 97.00      PROA   
ATOM   2523  CG1 ILE P 161     -25.845 -92.422 111.207  0.00 97.00      PROA   
ATOM   2524 HG11 ILE P 161     -26.486 -91.986 112.006  0.00 97.00      PROA   
ATOM   2525 HG12 ILE P 161     -26.343 -92.202 110.239  0.00 97.00      PROA   
ATOM   2526  CD  ILE P 161     -24.483 -91.713 111.244  0.00 97.00      PROA   
ATOM   2527  HD1 ILE P 161     -23.809 -92.102 110.453  0.00 97.00      PROA   
ATOM   2528  HD2 ILE P 161     -23.984 -91.849 112.227  0.00 97.00      PROA   
ATOM   2529  HD3 ILE P 161     -24.614 -90.622 111.080  0.00 97.00      PROA   
ATOM   2530  C   ILE P 161     -25.053 -96.174 110.531  0.00 97.00      PROA   
ATOM   2531  O   ILE P 161     -26.114 -96.788 110.475  0.00 97.00      PROA   
ATOM   2532  N   SER P 162     -23.885 -96.809 110.774  0.00 97.00      PROA   
ATOM   2533  HN  SER P 162     -23.023 -96.307 110.789  0.00 97.00      PROA   
ATOM   2534  CA  SER P 162     -23.787 -98.243 110.964  0.00 97.00      PROA   
ATOM   2535  HA  SER P 162     -24.588 -98.726 110.425  0.00 97.00      PROA   
ATOM   2536  CB  SER P 162     -22.452 -98.813 110.418  0.00 97.00      PROA   
ATOM   2537  HB1 SER P 162     -22.417 -98.642 109.320  0.00 97.00      PROA   
ATOM   2538  HB2 SER P 162     -22.385 -99.908 110.596  0.00 97.00      PROA   
ATOM   2539  OG  SER P 162     -21.326 -98.158 110.999  0.00 97.00      PROA   
ATOM   2540  HG1 SER P 162     -21.457 -98.212 111.951  0.00 97.00      PROA   
ATOM   2541  C   SER P 162     -23.910 -98.630 112.424  0.00 97.00      PROA   
ATOM   2542  O   SER P 162     -23.085 -98.242 113.250  0.00 97.00      PROA   
ATOM   2543  N   VAL P 163     -24.931 -99.449 112.770  0.00 97.00      PROA   
ATOM   2544  HN  VAL P 163     -25.604 -99.742 112.093  0.00 97.00      PROA   
ATOM   2545  CA  VAL P 163     -25.109 -99.964 114.114  0.00 97.00      PROA   
ATOM   2546  HA  VAL P 163     -24.341 -99.550 114.748  0.00 97.00      PROA   
ATOM   2547  CB  VAL P 163     -26.446 -99.617 114.768  0.00 97.00      PROA   
ATOM   2548  HB  VAL P 163     -26.416 -99.929 115.839  0.00 97.00      PROA   
ATOM   2549  CG1 VAL P 163     -26.629 -98.087 114.739  0.00 97.00      PROA   
ATOM   2550 HG11 VAL P 163     -26.738 -97.716 113.697  0.00 97.00      PROA   
ATOM   2551 HG12 VAL P 163     -25.764 -97.577 115.212  0.00 97.00      PROA   
ATOM   2552 HG13 VAL P 163     -27.549 -97.817 115.299  0.00 97.00      PROA   
ATOM   2553  CG2 VAL P 163     -27.638-100.325 114.096  0.00 97.00      PROA   
ATOM   2554 HG21 VAL P 163     -27.605-101.422 114.254  0.00 97.00      PROA   
ATOM   2555 HG22 VAL P 163     -27.641-100.122 113.006  0.00 97.00      PROA   
ATOM   2556 HG23 VAL P 163     -28.592 -99.949 114.525  0.00 97.00      PROA   
ATOM   2557  C   VAL P 163     -24.900-101.460 114.077  0.00 97.00      PROA   
ATOM   2558  O   VAL P 163     -25.357-102.152 113.174  0.00 97.00      PROA   
ATOM   2559  N   THR P 164     -24.162-102.005 115.066  0.00 97.00      PROA   
ATOM   2560  HN  THR P 164     -23.787-101.423 115.787  0.00 97.00      PROA   
ATOM   2561  CA  THR P 164     -23.869-103.430 115.115  0.00 97.00      PROA   
ATOM   2562  HA  THR P 164     -24.320-103.936 114.276  0.00 97.00      PROA   
ATOM   2563  CB  THR P 164     -22.378-103.740 115.062  0.00 97.00      PROA   
ATOM   2564  HB  THR P 164     -21.863-103.375 115.978  0.00 97.00      PROA   
ATOM   2565  OG1 THR P 164     -21.777-103.096 113.946  0.00 97.00      PROA   
ATOM   2566  HG1 THR P 164     -22.155-102.217 113.897  0.00 97.00      PROA   
ATOM   2567  CG2 THR P 164     -22.144-105.252 114.879  0.00 97.00      PROA   
ATOM   2568 HG21 THR P 164     -22.600-105.586 113.922  0.00 97.00      PROA   
ATOM   2569 HG22 THR P 164     -22.581-105.846 115.704  0.00 97.00      PROA   
ATOM   2570 HG23 THR P 164     -21.053-105.461 114.826  0.00 97.00      PROA   
ATOM   2571  C   THR P 164     -24.474-103.969 116.396  0.00 97.00      PROA   
ATOM   2572  O   THR P 164     -24.052-103.597 117.483  0.00 97.00      PROA   
ATOM   2573  N   VAL P 165     -25.493-104.859 116.305  0.00 97.00      PROA   
ATOM   2574  HN  VAL P 165     -25.830-105.113 115.398  0.00 97.00      PROA   
ATOM   2575  CA  VAL P 165     -26.231-105.421 117.440  0.00 97.00      PROA   
ATOM   2576  HA  VAL P 165     -26.240-104.666 118.211  0.00 97.00      PROA   
ATOM   2577  CB  VAL P 165     -27.697-105.688 117.061  0.00 97.00      PROA   
ATOM   2578  HB  VAL P 165     -27.733-106.434 116.237  0.00 97.00      PROA   
ATOM   2579  CG1 VAL P 165     -28.572-106.199 118.229  0.00 97.00      PROA   
ATOM   2580 HG11 VAL P 165     -28.394-105.595 119.143  0.00 97.00      PROA   
ATOM   2581 HG12 VAL P 165     -28.381-107.268 118.447  0.00 97.00      PROA   
ATOM   2582 HG13 VAL P 165     -29.645-106.111 117.965  0.00 97.00      PROA   
ATOM   2583  CG2 VAL P 165     -28.316-104.362 116.565  0.00 97.00      PROA   
ATOM   2584 HG21 VAL P 165     -27.808-103.971 115.662  0.00 97.00      PROA   
ATOM   2585 HG22 VAL P 165     -28.259-103.597 117.369  0.00 97.00      PROA   
ATOM   2586 HG23 VAL P 165     -29.386-104.521 116.314  0.00 97.00      PROA   
ATOM   2587  C   VAL P 165     -25.498-106.667 117.977  0.00 97.00      PROA   
ATOM   2588  O   VAL P 165     -24.479-107.061 117.419  0.00 97.00      PROA   
ATOM   2589  N   LYS P 166     -25.955-107.319 119.082  0.00 97.00      PROA   
ATOM   2590  HN  LYS P 166     -26.755-106.989 119.580  0.00 97.00      PROA   
ATOM   2591  CA  LYS P 166     -25.471-108.623 119.509  0.00 97.00      PROA   
ATOM   2592  HA  LYS P 166     -25.063-109.164 118.665  0.00 97.00      PROA   
ATOM   2593  CB  LYS P 166     -24.506-108.621 120.741  0.00 97.00      PROA   
ATOM   2594  HB1 LYS P 166     -24.076-109.638 120.870  0.00 97.00      PROA   
ATOM   2595  HB2 LYS P 166     -25.089-108.390 121.663  0.00 97.00      PROA   
ATOM   2596  CG  LYS P 166     -23.376-107.572 120.740  0.00 97.00      PROA   
ATOM   2597  HG1 LYS P 166     -22.890-107.579 121.741  0.00 97.00      PROA   
ATOM   2598  HG2 LYS P 166     -23.877-106.585 120.648  0.00 97.00      PROA   
ATOM   2599  CD  LYS P 166     -22.282-107.796 119.673  0.00 97.00      PROA   
ATOM   2600  HD1 LYS P 166     -22.732-108.315 118.798  0.00 97.00      PROA   
ATOM   2601  HD2 LYS P 166     -21.515-108.485 120.089  0.00 97.00      PROA   
ATOM   2602  CE  LYS P 166     -21.574-106.522 119.174  0.00 97.00      PROA   
ATOM   2603  HE1 LYS P 166     -20.977-106.752 118.264  0.00 97.00      PROA   
ATOM   2604  HE2 LYS P 166     -20.916-106.082 119.950  0.00 97.00      PROA   
ATOM   2605  NZ  LYS P 166     -22.590-105.526 118.804  0.00 97.00      PROA   
ATOM   2606  HZ1 LYS P 166     -23.057-105.146 119.652  0.00 97.00      PROA   
ATOM   2607  HZ2 LYS P 166     -23.313-106.039 118.253  0.00 97.00      PROA   
ATOM   2608  HZ3 LYS P 166     -22.237-104.743 118.223  0.00 97.00      PROA   
ATOM   2609  C   LYS P 166     -26.710-109.327 119.996  0.00 97.00      PROA   
ATOM   2610  O   LYS P 166     -27.593-108.686 120.555  0.00 97.00      PROA   
ATOM   2611  N   GLU P 167     -26.772-110.672 119.844  0.00  0.00      PROA   
ATOM   2612  HN  GLU P 167     -26.067-111.176 119.351  0.00  0.00      PROA   
ATOM   2613  CA  GLU P 167     -27.765-111.482 120.514  0.00  0.00      PROA   
ATOM   2614  HA  GLU P 167     -28.512-110.841 120.957  0.00  0.00      PROA   
ATOM   2615  CB  GLU P 167     -28.506-112.494 119.591  0.00  0.00      PROA   
ATOM   2616  HB1 GLU P 167     -28.813-111.961 118.665  0.00  0.00      PROA   
ATOM   2617  HB2 GLU P 167     -29.437-112.782 120.129  0.00  0.00      PROA   
ATOM   2618  CG  GLU P 167     -27.757-113.791 119.221  0.00  0.00      PROA   
ATOM   2619  HG1 GLU P 167     -27.435-114.319 120.140  0.00  0.00      PROA   
ATOM   2620  HG2 GLU P 167     -26.859-113.549 118.614  0.00  0.00      PROA   
ATOM   2621  CD  GLU P 167     -28.673-114.755 118.460  0.00  0.00      PROA   
ATOM   2622  OE1 GLU P 167     -29.774-115.066 118.987  0.00  0.00      PROA   
ATOM   2623  OE2 GLU P 167     -28.275-115.212 117.356  0.00  0.00      PROA   
ATOM   2624  C   GLU P 167     -27.012-112.170 121.626  0.00  0.00      PROA   
ATOM   2625  O   GLU P 167     -25.781-112.164 121.653  0.00  0.00      PROA   
ATOM   2626  N   LEU P 168     -27.755-112.759 122.595  0.00  0.00      PROA   
ATOM   2627  HN  LEU P 168     -28.751-112.735 122.559  0.00  0.00      PROA   
ATOM   2628  CA  LEU P 168     -27.205-113.470 123.727  0.00  0.00      PROA   
ATOM   2629  HA  LEU P 168     -26.176-113.174 123.876  0.00  0.00      PROA   
ATOM   2630  CB  LEU P 168     -27.992-113.290 125.061  0.00  0.00      PROA   
ATOM   2631  HB1 LEU P 168     -27.573-113.998 125.812  0.00  0.00      PROA   
ATOM   2632  HB2 LEU P 168     -29.061-113.553 124.907  0.00  0.00      PROA   
ATOM   2633  CG  LEU P 168     -27.928-111.896 125.740  0.00  0.00      PROA   
ATOM   2634  HG  LEU P 168     -28.316-112.045 126.777  0.00  0.00      PROA   
ATOM   2635  CD1 LEU P 168     -26.489-111.361 125.882  0.00  0.00      PROA   
ATOM   2636 HD11 LEU P 168     -26.056-111.138 124.884  0.00  0.00      PROA   
ATOM   2637 HD12 LEU P 168     -25.848-112.112 126.391  0.00  0.00      PROA   
ATOM   2638 HD13 LEU P 168     -26.485-110.427 126.483  0.00  0.00      PROA   
ATOM   2639  CD2 LEU P 168     -28.867-110.868 125.087  0.00  0.00      PROA   
ATOM   2640 HD21 LEU P 168     -29.900-111.270 125.022  0.00  0.00      PROA   
ATOM   2641 HD22 LEU P 168     -28.513-110.626 124.065  0.00  0.00      PROA   
ATOM   2642 HD23 LEU P 168     -28.891-109.932 125.684  0.00  0.00      PROA   
ATOM   2643  C   LEU P 168     -27.210-114.937 123.388  0.00  0.00      PROA   
ATOM   2644  O   LEU P 168     -27.919-115.726 124.012  0.00  0.00      PROA   
ATOM   2645  N   PHE P 169     -26.405-115.341 122.373  0.00  0.00      PROA   
ATOM   2646  HN  PHE P 169     -25.869-114.686 121.846  0.00  0.00      PROA   
ATOM   2647  CA  PHE P 169     -26.187-116.732 122.035  0.00  0.00      PROA   
ATOM   2648  HA  PHE P 169     -27.183-117.149 121.971  0.00  0.00      PROA   
ATOM   2649  CB  PHE P 169     -25.610-117.032 120.605  0.00  0.00      PROA   
ATOM   2650  HB1 PHE P 169     -26.400-116.759 119.872  0.00  0.00      PROA   
ATOM   2651  HB2 PHE P 169     -25.433-118.125 120.500  0.00  0.00      PROA   
ATOM   2652  CG  PHE P 169     -24.369-116.275 120.166  0.00  0.00      PROA   
ATOM   2653  CD1 PHE P 169     -24.358-114.873 120.019  0.00  0.00      PROA   
ATOM   2654  HD1 PHE P 169     -25.238-114.299 120.248  0.00  0.00      PROA   
ATOM   2655  CE1 PHE P 169     -23.214-114.198 119.582  0.00  0.00      PROA   
ATOM   2656  HE1 PHE P 169     -23.225-113.122 119.489  0.00  0.00      PROA   
ATOM   2657  CZ  PHE P 169     -22.059-114.919 119.260  0.00  0.00      PROA   
ATOM   2658  HZ  PHE P 169     -21.175-114.399 118.921  0.00  0.00      PROA   
ATOM   2659  CD2 PHE P 169     -23.206-116.985 119.803  0.00  0.00      PROA   
ATOM   2660  HD2 PHE P 169     -23.193-118.062 119.877  0.00  0.00      PROA   
ATOM   2661  CE2 PHE P 169     -22.057-116.314 119.366  0.00  0.00      PROA   
ATOM   2662  HE2 PHE P 169     -21.170-116.873 119.107  0.00  0.00      PROA   
ATOM   2663  C   PHE P 169     -25.531-117.502 123.176  0.00  0.00      PROA   
ATOM   2664  O   PHE P 169     -26.046-118.567 123.513  0.00  0.00      PROA   
ATOM   2665  N   PRO P 170     -24.497-117.010 123.865  0.00  0.00      PROA   
ATOM   2666  CD  PRO P 170     -23.403-116.245 123.261  0.00  0.00      PROA   
ATOM   2667  HD1 PRO P 170     -23.759-115.271 122.867  0.00  0.00      PROA   
ATOM   2668  HD2 PRO P 170     -22.949-116.859 122.455  0.00  0.00      PROA   
ATOM   2669  CA  PRO P 170     -24.165-117.444 125.212  0.00  0.00      PROA   
ATOM   2670  HA  PRO P 170     -24.470-118.466 125.390  0.00  0.00      PROA   
ATOM   2671  CB  PRO P 170     -22.644-117.245 125.293  0.00  0.00      PROA   
ATOM   2672  HB1 PRO P 170     -22.144-118.144 124.870  0.00  0.00      PROA   
ATOM   2673  HB2 PRO P 170     -22.269-117.081 126.323  0.00  0.00      PROA   
ATOM   2674  CG  PRO P 170     -22.373-116.053 124.370  0.00  0.00      PROA   
ATOM   2675  HG1 PRO P 170     -22.598-115.105 124.905  0.00  0.00      PROA   
ATOM   2676  HG2 PRO P 170     -21.332-116.031 123.993  0.00  0.00      PROA   
ATOM   2677  C   PRO P 170     -24.850-116.523 126.199  0.00  0.00      PROA   
ATOM   2678  O   PRO P 170     -25.104-115.368 125.859  0.00  0.00      PROA   
ATOM   2679  N   ALA P 171     -25.129-117.036 127.420  0.00  0.00      PROA   
ATOM   2680  HN  ALA P 171     -24.935-117.993 127.618  0.00  0.00      PROA   
ATOM   2681  CA  ALA P 171     -25.631-116.288 128.550  0.00  0.00      PROA   
ATOM   2682  HA  ALA P 171     -24.794-115.729 128.934  0.00  0.00      PROA   
ATOM   2683  CB  ALA P 171     -26.833-115.345 128.305  0.00  0.00      PROA   
ATOM   2684  HB1 ALA P 171     -27.654-115.874 127.777  0.00  0.00      PROA   
ATOM   2685  HB2 ALA P 171     -26.519-114.477 127.690  0.00  0.00      PROA   
ATOM   2686  HB3 ALA P 171     -27.224-114.942 129.264  0.00  0.00      PROA   
ATOM   2687  C   ALA P 171     -26.098-117.338 129.524  0.00  0.00      PROA   
ATOM   2688  O   ALA P 171     -26.843-118.224 129.106  0.00  0.00      PROA   
ATOM   2689  N   PRO P 172     -25.692-117.332 130.798  0.00  0.00      PROA   
ATOM   2690  CD  PRO P 172     -24.868-116.282 131.404  0.00  0.00      PROA   
ATOM   2691  HD1 PRO P 172     -25.231-115.271 131.116  0.00  0.00      PROA   
ATOM   2692  HD2 PRO P 172     -23.818-116.423 131.069  0.00  0.00      PROA   
ATOM   2693  CA  PRO P 172     -26.173-118.276 131.794  0.00  0.00      PROA   
ATOM   2694  HA  PRO P 172     -26.010-119.279 131.426  0.00  0.00      PROA   
ATOM   2695  CB  PRO P 172     -25.335-117.975 133.045  0.00  0.00      PROA   
ATOM   2696  HB1 PRO P 172     -24.395-118.569 132.993  0.00  0.00      PROA   
ATOM   2697  HB2 PRO P 172     -25.851-118.213 133.997  0.00  0.00      PROA   
ATOM   2698  CG  PRO P 172     -24.982-116.489 132.918  0.00  0.00      PROA   
ATOM   2699  HG1 PRO P 172     -25.816-115.871 133.317  0.00  0.00      PROA   
ATOM   2700  HG2 PRO P 172     -24.048-116.233 133.451  0.00  0.00      PROA   
ATOM   2701  C   PRO P 172     -27.651-118.107 132.061  0.00  0.00      PROA   
ATOM   2702  O   PRO P 172     -28.095-116.984 132.299  0.00  0.00      PROA   
ATOM   2703  N   VAL P 173     -28.417-119.221 132.033  0.00 97.00      PROA   
ATOM   2704  HN  VAL P 173     -28.035-120.104 131.764  0.00 97.00      PROA   
ATOM   2705  CA  VAL P 173     -29.820-119.225 132.380  0.00 97.00      PROA   
ATOM   2706  HA  VAL P 173     -30.210-118.229 132.227  0.00 97.00      PROA   
ATOM   2707  CB  VAL P 173     -30.649-120.172 131.514  0.00 97.00      PROA   
ATOM   2708  HB  VAL P 173     -31.711-120.158 131.855  0.00 97.00      PROA   
ATOM   2709  CG1 VAL P 173     -30.618-119.653 130.060  0.00 97.00      PROA   
ATOM   2710 HG11 VAL P 173     -29.584-119.678 129.656  0.00 97.00      PROA   
ATOM   2711 HG12 VAL P 173     -30.992-118.609 130.007  0.00 97.00      PROA   
ATOM   2712 HG13 VAL P 173     -31.256-120.292 129.413  0.00 97.00      PROA   
ATOM   2713  CG2 VAL P 173     -30.129-121.623 131.594  0.00 97.00      PROA   
ATOM   2714 HG21 VAL P 173     -30.145-121.999 132.636  0.00 97.00      PROA   
ATOM   2715 HG22 VAL P 173     -29.092-121.698 131.205  0.00 97.00      PROA   
ATOM   2716 HG23 VAL P 173     -30.770-122.288 130.977  0.00 97.00      PROA   
ATOM   2717  C   VAL P 173     -29.984-119.538 133.852  0.00 97.00      PROA   
ATOM   2718  O   VAL P 173     -29.124-120.153 134.476  0.00 97.00      PROA   
ATOM   2719  N   LEU P 174     -31.115-119.100 134.448  0.00 97.00      PROA   
ATOM   2720  HN  LEU P 174     -31.784-118.564 133.941  0.00 97.00      PROA   
ATOM   2721  CA  LEU P 174     -31.447-119.390 135.824  0.00 97.00      PROA   
ATOM   2722  HA  LEU P 174     -30.580-119.761 136.353  0.00 97.00      PROA   
ATOM   2723  CB  LEU P 174     -31.942-118.107 136.539  0.00 97.00      PROA   
ATOM   2724  HB1 LEU P 174     -32.903-117.754 136.108  0.00 97.00      PROA   
ATOM   2725  HB2 LEU P 174     -31.181-117.321 136.313  0.00 97.00      PROA   
ATOM   2726  CG  LEU P 174     -32.053-118.165 138.082  0.00 97.00      PROA   
ATOM   2727  HG  LEU P 174     -31.117-118.623 138.480  0.00 97.00      PROA   
ATOM   2728  CD1 LEU P 174     -32.147-116.735 138.645  0.00 97.00      PROA   
ATOM   2729 HD11 LEU P 174     -33.055-116.229 138.254  0.00 97.00      PROA   
ATOM   2730 HD12 LEU P 174     -31.257-116.141 138.353  0.00 97.00      PROA   
ATOM   2731 HD13 LEU P 174     -32.210-116.765 139.751  0.00 97.00      PROA   
ATOM   2732  CD2 LEU P 174     -33.240-118.997 138.599  0.00 97.00      PROA   
ATOM   2733 HD21 LEU P 174     -33.087-120.077 138.406  0.00 97.00      PROA   
ATOM   2734 HD22 LEU P 174     -34.180-118.670 138.110  0.00 97.00      PROA   
ATOM   2735 HD23 LEU P 174     -33.348-118.855 139.694  0.00 97.00      PROA   
ATOM   2736  C   LEU P 174     -32.504-120.474 135.793  0.00 97.00      PROA   
ATOM   2737  O   LEU P 174     -33.647-120.243 135.403  0.00 97.00      PROA   
ATOM   2738  N   THR P 175     -32.131-121.708 136.205  0.00 97.00      PROA   
ATOM   2739  HN  THR P 175     -31.191-121.883 136.499  0.00 97.00      PROA   
ATOM   2740  CA  THR P 175     -33.018-122.856 136.226  0.00 97.00      PROA   
ATOM   2741  HA  THR P 175     -33.853-122.654 135.573  0.00 97.00      PROA   
ATOM   2742  CB  THR P 175     -32.394-124.147 135.704  0.00 97.00      PROA   
ATOM   2743  HB  THR P 175     -33.022-125.037 135.938  0.00 97.00      PROA   
ATOM   2744  OG1 THR P 175     -31.097-124.328 136.243  0.00 97.00      PROA   
ATOM   2745  HG1 THR P 175     -30.583-124.815 135.585  0.00 97.00      PROA   
ATOM   2746  CG2 THR P 175     -32.267-124.036 134.173  0.00 97.00      PROA   
ATOM   2747 HG21 THR P 175     -31.602-123.190 133.902  0.00 97.00      PROA   
ATOM   2748 HG22 THR P 175     -33.263-123.869 133.715  0.00 97.00      PROA   
ATOM   2749 HG23 THR P 175     -31.838-124.970 133.750  0.00 97.00      PROA   
ATOM   2750  C   THR P 175     -33.592-123.042 137.615  0.00 97.00      PROA   
ATOM   2751  O   THR P 175     -32.882-123.124 138.614  0.00 97.00      PROA   
ATOM   2752  N   ALA P 176     -34.937-123.096 137.691  0.00 97.00      PROA   
ATOM   2753  HN  ALA P 176     -35.491-122.994 136.871  0.00 97.00      PROA   
ATOM   2754  CA  ALA P 176     -35.677-123.310 138.911  0.00 97.00      PROA   
ATOM   2755  HA  ALA P 176     -35.001-123.557 139.721  0.00 97.00      PROA   
ATOM   2756  CB  ALA P 176     -36.497-122.060 139.285  0.00 97.00      PROA   
ATOM   2757  HB1 ALA P 176     -37.205-121.792 138.471  0.00 97.00      PROA   
ATOM   2758  HB2 ALA P 176     -35.808-121.199 139.434  0.00 97.00      PROA   
ATOM   2759  HB3 ALA P 176     -37.067-122.214 140.224  0.00 97.00      PROA   
ATOM   2760  C   ALA P 176     -36.575-124.503 138.660  0.00 97.00      PROA   
ATOM   2761  O   ALA P 176     -37.058-124.700 137.548  0.00 97.00      PROA   
ATOM   2762  N   SER P 177     -36.790-125.371 139.678  0.00 97.00      PROA   
ATOM   2763  HN  SER P 177     -36.390-125.227 140.582  0.00 97.00      PROA   
ATOM   2764  CA  SER P 177     -37.405-126.672 139.463  0.00 97.00      PROA   
ATOM   2765  HA  SER P 177     -37.241-126.980 138.438  0.00 97.00      PROA   
ATOM   2766  CB  SER P 177     -36.749-127.740 140.377  0.00 97.00      PROA   
ATOM   2767  HB1 SER P 177     -35.672-127.799 140.108  0.00 97.00      PROA   
ATOM   2768  HB2 SER P 177     -37.191-128.745 140.212  0.00 97.00      PROA   
ATOM   2769  OG  SER P 177     -36.834-127.391 141.759  0.00 97.00      PROA   
ATOM   2770  HG1 SER P 177     -37.727-127.606 142.042  0.00 97.00      PROA   
ATOM   2771  C   SER P 177     -38.905-126.703 139.690  0.00 97.00      PROA   
ATOM   2772  O   SER P 177     -39.523-127.755 139.529  0.00 97.00      PROA   
ATOM   2773  N   VAL P 178     -39.532-125.558 140.044  0.00 97.00      PROA   
ATOM   2774  HN  VAL P 178     -39.017-124.715 140.157  0.00 97.00      PROA   
ATOM   2775  CA  VAL P 178     -40.970-125.463 140.225  0.00 97.00      PROA   
ATOM   2776  HA  VAL P 178     -41.460-126.219 139.625  0.00 97.00      PROA   
ATOM   2777  CB  VAL P 178     -41.429-125.592 141.686  0.00 97.00      PROA   
ATOM   2778  HB  VAL P 178     -40.997-124.762 142.291  0.00 97.00      PROA   
ATOM   2779  CG1 VAL P 178     -42.969-125.537 141.779  0.00 97.00      PROA   
ATOM   2780 HG11 VAL P 178     -43.424-126.319 141.135  0.00 97.00      PROA   
ATOM   2781 HG12 VAL P 178     -43.359-124.550 141.471  0.00 97.00      PROA   
ATOM   2782 HG13 VAL P 178     -43.295-125.713 142.825  0.00 97.00      PROA   
ATOM   2783  CG2 VAL P 178     -40.942-126.924 142.297  0.00 97.00      PROA   
ATOM   2784 HG21 VAL P 178     -39.836-126.955 142.362  0.00 97.00      PROA   
ATOM   2785 HG22 VAL P 178     -41.292-127.778 141.680  0.00 97.00      PROA   
ATOM   2786 HG23 VAL P 178     -41.352-127.044 143.323  0.00 97.00      PROA   
ATOM   2787  C   VAL P 178     -41.365-124.100 139.691  0.00 97.00      PROA   
ATOM   2788  O   VAL P 178     -40.715-123.100 139.985  0.00 97.00      PROA   
ATOM   2789  N   THR P 179     -42.447-124.027 138.873  0.00 97.00      PROA   
ATOM   2790  HN  THR P 179     -42.938-124.848 138.591  0.00 97.00      PROA   
ATOM   2791  CA  THR P 179     -43.065-122.785 138.430  0.00 97.00      PROA   
ATOM   2792  HA  THR P 179     -42.280-122.153 138.036  0.00 97.00      PROA   
ATOM   2793  CB  THR P 179     -44.107-122.994 137.336  0.00 97.00      PROA   
ATOM   2794  HB  THR P 179     -44.693-122.063 137.141  0.00 97.00      PROA   
ATOM   2795  OG1 THR P 179     -45.002-124.047 137.679  0.00 97.00      PROA   
ATOM   2796  HG1 THR P 179     -45.456-123.752 138.472  0.00 97.00      PROA   
ATOM   2797  CG2 THR P 179     -43.397-123.384 136.030  0.00 97.00      PROA   
ATOM   2798 HG21 THR P 179     -42.822-124.323 136.164  0.00 97.00      PROA   
ATOM   2799 HG22 THR P 179     -42.705-122.578 135.709  0.00 97.00      PROA   
ATOM   2800 HG23 THR P 179     -44.149-123.545 135.228  0.00 97.00      PROA   
ATOM   2801  C   THR P 179     -43.740-122.021 139.555  0.00 97.00      PROA   
ATOM   2802  O   THR P 179     -44.374-122.603 140.431  0.00 97.00      PROA   
ATOM   2803  N   SER P 180     -43.673-120.673 139.513  0.00 97.00      PROA   
ATOM   2804  HN  SER P 180     -43.142-120.192 138.818  0.00 97.00      PROA   
ATOM   2805  CA  SER P 180     -44.460-119.781 140.338  0.00 97.00      PROA   
ATOM   2806  HA  SER P 180     -44.275-120.076 141.357  0.00 97.00      PROA   
ATOM   2807  CB  SER P 180     -43.975-118.325 140.165  0.00 97.00      PROA   
ATOM   2808  HB1 SER P 180     -42.988-118.220 140.666  0.00 97.00      PROA   
ATOM   2809  HB2 SER P 180     -44.666-117.590 140.620  0.00 97.00      PROA   
ATOM   2810  OG  SER P 180     -43.791-118.009 138.790  0.00 97.00      PROA   
ATOM   2811  HG1 SER P 180     -43.595-117.063 138.772  0.00 97.00      PROA   
ATOM   2812  C   SER P 180     -45.968-119.899 140.108  0.00 97.00      PROA   
ATOM   2813  O   SER P 180     -46.380-120.289 139.015  0.00 97.00      PROA   
ATOM   2814  N   PRO P 181     -46.847-119.622 141.076  0.00 97.00      PROA   
ATOM   2815  CD  PRO P 181     -48.275-119.542 140.750  0.00 97.00      PROA   
ATOM   2816  HD1 PRO P 181     -48.657-120.536 140.433  0.00 97.00      PROA   
ATOM   2817  HD2 PRO P 181     -48.432-118.798 139.935  0.00 97.00      PROA   
ATOM   2818  CA  PRO P 181     -46.549-119.021 142.371  0.00 97.00      PROA   
ATOM   2819  HA  PRO P 181     -45.725-118.333 142.295  0.00 97.00      PROA   
ATOM   2820  CB  PRO P 181     -47.841-118.269 142.727  0.00 97.00      PROA   
ATOM   2821  HB1 PRO P 181     -47.799-117.250 142.278  0.00 97.00      PROA   
ATOM   2822  HB2 PRO P 181     -48.006-118.170 143.818  0.00 97.00      PROA   
ATOM   2823  CG  PRO P 181     -48.954-119.064 142.034  0.00 97.00      PROA   
ATOM   2824  HG1 PRO P 181     -49.222-119.944 142.659  0.00 97.00      PROA   
ATOM   2825  HG2 PRO P 181     -49.863-118.459 141.846  0.00 97.00      PROA   
ATOM   2826  C   PRO P 181     -46.214-120.071 143.420  0.00 97.00      PROA   
ATOM   2827  O   PRO P 181     -47.020-120.957 143.696  0.00 97.00      PROA   
ATOM   2828  N   LEU P 182     -45.016-119.974 144.041  0.00 97.00      PROA   
ATOM   2829  HN  LEU P 182     -44.398-119.220 143.817  0.00 97.00      PROA   
ATOM   2830  CA  LEU P 182     -44.573-120.849 145.112  0.00 97.00      PROA   
ATOM   2831  HA  LEU P 182     -44.794-121.862 144.808  0.00 97.00      PROA   
ATOM   2832  CB  LEU P 182     -43.051-120.738 145.418  0.00 97.00      PROA   
ATOM   2833  HB1 LEU P 182     -42.808-121.479 146.213  0.00 97.00      PROA   
ATOM   2834  HB2 LEU P 182     -42.826-119.730 145.824  0.00 97.00      PROA   
ATOM   2835  CG  LEU P 182     -42.071-121.008 144.239  0.00 97.00      PROA   
ATOM   2836  HG  LEU P 182     -41.088-121.259 144.710  0.00 97.00      PROA   
ATOM   2837  CD1 LEU P 182     -42.478-122.215 143.375  0.00 97.00      PROA   
ATOM   2838 HD11 LEU P 182     -43.432-122.011 142.846  0.00 97.00      PROA   
ATOM   2839 HD12 LEU P 182     -42.605-123.121 144.003  0.00 97.00      PROA   
ATOM   2840 HD13 LEU P 182     -41.701-122.419 142.609  0.00 97.00      PROA   
ATOM   2841  CD2 LEU P 182     -41.807-119.769 143.358  0.00 97.00      PROA   
ATOM   2842 HD21 LEU P 182     -41.476-118.910 143.977  0.00 97.00      PROA   
ATOM   2843 HD22 LEU P 182     -42.721-119.476 142.807  0.00 97.00      PROA   
ATOM   2844 HD23 LEU P 182     -41.017-119.994 142.611  0.00 97.00      PROA   
ATOM   2845  C   LEU P 182     -45.349-120.586 146.391  0.00 97.00      PROA   
ATOM   2846  O   LEU P 182     -45.749-119.464 146.665  0.00 97.00      PROA   
ATOM   2847  N   LEU P 183     -45.599-121.615 147.228  0.00 97.00      PROA   
ATOM   2848  HN  LEU P 183     -45.314-122.544 147.009  0.00 97.00      PROA   
ATOM   2849  CA  LEU P 183     -46.220-121.413 148.526  0.00 97.00      PROA   
ATOM   2850  HA  LEU P 183     -47.046-120.729 148.396  0.00 97.00      PROA   
ATOM   2851  CB  LEU P 183     -46.785-122.723 149.124  0.00 97.00      PROA   
ATOM   2852  HB1 LEU P 183     -47.223-122.515 150.125  0.00 97.00      PROA   
ATOM   2853  HB2 LEU P 183     -45.953-123.448 149.257  0.00 97.00      PROA   
ATOM   2854  CG  LEU P 183     -47.890-123.396 148.271  0.00 97.00      PROA   
ATOM   2855  HG  LEU P 183     -47.459-123.666 147.279  0.00 97.00      PROA   
ATOM   2856  CD1 LEU P 183     -48.359-124.699 148.944  0.00 97.00      PROA   
ATOM   2857 HD11 LEU P 183     -48.800-124.475 149.938  0.00 97.00      PROA   
ATOM   2858 HD12 LEU P 183     -47.504-125.392 149.084  0.00 97.00      PROA   
ATOM   2859 HD13 LEU P 183     -49.127-125.201 148.320  0.00 97.00      PROA   
ATOM   2860  CD2 LEU P 183     -49.092-122.464 148.023  0.00 97.00      PROA   
ATOM   2861 HD21 LEU P 183     -48.789-121.581 147.424  0.00 97.00      PROA   
ATOM   2862 HD22 LEU P 183     -49.509-122.112 148.991  0.00 97.00      PROA   
ATOM   2863 HD23 LEU P 183     -49.888-123.002 147.469  0.00 97.00      PROA   
ATOM   2864  C   LEU P 183     -45.272-120.772 149.530  0.00 97.00      PROA   
ATOM   2865  O   LEU P 183     -44.085-121.083 149.578  0.00 97.00      PROA   
ATOM   2866  N   GLU P 184     -45.792-119.854 150.377  0.00 97.00      PROA   
ATOM   2867  HN  GLU P 184     -46.730-119.533 150.250  0.00 97.00      PROA   
ATOM   2868  CA  GLU P 184     -45.065-119.245 151.475  0.00 97.00      PROA   
ATOM   2869  HA  GLU P 184     -44.194-118.777 151.041  0.00 97.00      PROA   
ATOM   2870  CB  GLU P 184     -45.908-118.107 152.128  0.00 97.00      PROA   
ATOM   2871  HB1 GLU P 184     -46.908-118.531 152.373  0.00 97.00      PROA   
ATOM   2872  HB2 GLU P 184     -46.050-117.330 151.342  0.00 97.00      PROA   
ATOM   2873  CG  GLU P 184     -45.324-117.454 153.401  0.00 97.00      PROA   
ATOM   2874  HG1 GLU P 184     -44.264-117.198 153.231  0.00 97.00      PROA   
ATOM   2875  HG2 GLU P 184     -45.379-118.163 154.252  0.00 97.00      PROA   
ATOM   2876  CD  GLU P 184     -46.016-116.148 153.797  0.00 97.00      PROA   
ATOM   2877  OE1 GLU P 184     -46.036-115.192 152.984  0.00 97.00      PROA   
ATOM   2878  OE2 GLU P 184     -46.483-116.068 154.961  0.00 97.00      PROA   
ATOM   2879  C   GLU P 184     -44.555-120.277 152.481  0.00 97.00      PROA   
ATOM   2880  O   GLU P 184     -45.288-121.161 152.920  0.00 97.00      PROA   
ATOM   2881  N   GLY P 185     -43.248-120.193 152.828  0.00 97.00      PROA   
ATOM   2882  HN  GLY P 185     -42.735-119.395 152.512  0.00 97.00      PROA   
ATOM   2883  CA  GLY P 185     -42.542-121.126 153.693  0.00 97.00      PROA   
ATOM   2884  HA1 GLY P 185     -43.232-121.865 154.073  0.00 97.00      PROA   
ATOM   2885  HA2 GLY P 185     -42.089-120.558 154.486  0.00 97.00      PROA   
ATOM   2886  C   GLY P 185     -41.423-121.881 153.022  0.00 97.00      PROA   
ATOM   2887  O   GLY P 185     -40.552-122.406 153.712  0.00 97.00      PROA   
ATOM   2888  N   THR P 186     -41.390-121.978 151.674  0.00 97.00      PROA   
ATOM   2889  HN  THR P 186     -42.093-121.550 151.110  0.00 97.00      PROA   
ATOM   2890  CA  THR P 186     -40.448-122.865 150.994  0.00 97.00      PROA   
ATOM   2891  HA  THR P 186     -40.481-123.801 151.525  0.00 97.00      PROA   
ATOM   2892  CB  THR P 186     -40.847-123.193 149.555  0.00 97.00      PROA   
ATOM   2893  HB  THR P 186     -40.070-123.830 149.069  0.00 97.00      PROA   
ATOM   2894  OG1 THR P 186     -41.037-122.017 148.773  0.00 97.00      PROA   
ATOM   2895  HG1 THR P 186     -40.270-121.466 148.946  0.00 97.00      PROA   
ATOM   2896  CG2 THR P 186     -42.168-123.980 149.550  0.00 97.00      PROA   
ATOM   2897 HG21 THR P 186     -42.990-123.364 149.968  0.00 97.00      PROA   
ATOM   2898 HG22 THR P 186     -42.076-124.908 150.150  0.00 97.00      PROA   
ATOM   2899 HG23 THR P 186     -42.436-124.252 148.507  0.00 97.00      PROA   
ATOM   2900  C   THR P 186     -39.000-122.364 150.944  0.00 97.00      PROA   
ATOM   2901  O   THR P 186     -38.792-121.291 150.386  0.00 97.00      PROA   
ATOM   2902  N   PRO P 187     -37.942-123.039 151.415  0.00 97.00      PROA   
ATOM   2903  CD  PRO P 187     -38.009-124.179 152.341  0.00 97.00      PROA   
ATOM   2904  HD1 PRO P 187     -38.864-124.854 152.129  0.00 97.00      PROA   
ATOM   2905  HD2 PRO P 187     -38.084-123.786 153.379  0.00 97.00      PROA   
ATOM   2906  CA  PRO P 187     -36.603-122.904 150.827  0.00 97.00      PROA   
ATOM   2907  HA  PRO P 187     -36.298-121.870 150.893  0.00 97.00      PROA   
ATOM   2908  CB  PRO P 187     -35.729-123.829 151.687  0.00 97.00      PROA   
ATOM   2909  HB1 PRO P 187     -35.386-123.265 152.584  0.00 97.00      PROA   
ATOM   2910  HB2 PRO P 187     -34.838-124.217 151.157  0.00 97.00      PROA   
ATOM   2911  CG  PRO P 187     -36.689-124.931 152.144  0.00 97.00      PROA   
ATOM   2912  HG1 PRO P 187     -36.807-125.675 151.325  0.00 97.00      PROA   
ATOM   2913  HG2 PRO P 187     -36.350-125.444 153.065  0.00 97.00      PROA   
ATOM   2914  C   PRO P 187     -36.587-123.283 149.344  0.00 97.00      PROA   
ATOM   2915  O   PRO P 187     -37.402-124.107 148.931  0.00 97.00      PROA   
ATOM   2916  N   VAL P 188     -35.695-122.672 148.521  0.00 97.00      PROA   
ATOM   2917  HN  VAL P 188     -35.004-122.050 148.881  0.00 97.00      PROA   
ATOM   2918  CA  VAL P 188     -35.688-122.851 147.074  0.00 97.00      PROA   
ATOM   2919  HA  VAL P 188     -36.083-123.827 146.828  0.00 97.00      PROA   
ATOM   2920  CB  VAL P 188     -36.463-121.753 146.321  0.00 97.00      PROA   
ATOM   2921  HB  VAL P 188     -35.993-120.761 146.516  0.00 97.00      PROA   
ATOM   2922  CG1 VAL P 188     -36.460-122.008 144.797  0.00 97.00      PROA   
ATOM   2923 HG11 VAL P 188     -36.866-123.018 144.573  0.00 97.00      PROA   
ATOM   2924 HG12 VAL P 188     -35.440-121.928 144.374  0.00 97.00      PROA   
ATOM   2925 HG13 VAL P 188     -37.097-121.255 144.287  0.00 97.00      PROA   
ATOM   2926  CG2 VAL P 188     -37.924-121.683 146.818  0.00 97.00      PROA   
ATOM   2927 HG21 VAL P 188     -37.969-121.348 147.873  0.00 97.00      PROA   
ATOM   2928 HG22 VAL P 188     -38.408-122.679 146.735  0.00 97.00      PROA   
ATOM   2929 HG23 VAL P 188     -38.502-120.958 146.207  0.00 97.00      PROA   
ATOM   2930  C   VAL P 188     -34.234-122.795 146.649  0.00 97.00      PROA   
ATOM   2931  O   VAL P 188     -33.491-121.978 147.178  0.00 97.00      PROA   
ATOM   2932  N   THR P 189     -33.798-123.639 145.669  0.00 97.00      PROA   
ATOM   2933  HN  THR P 189     -34.422-124.289 145.244  0.00 97.00      PROA   
ATOM   2934  CA  THR P 189     -32.461-123.603 145.079  0.00 97.00      PROA   
ATOM   2935  HA  THR P 189     -31.889-122.864 145.615  0.00 97.00      PROA   
ATOM   2936  CB  THR P 189     -31.649-124.917 145.168  0.00 97.00      PROA   
ATOM   2937  HB  THR P 189     -31.192-124.986 146.182  0.00 97.00      PROA   
ATOM   2938  OG1 THR P 189     -30.606-125.053 144.201  0.00 97.00      PROA   
ATOM   2939  HG1 THR P 189     -29.870-124.500 144.486  0.00 97.00      PROA   
ATOM   2940  CG2 THR P 189     -32.573-126.124 144.947  0.00 97.00      PROA   
ATOM   2941 HG21 THR P 189     -33.065-126.044 143.954  0.00 97.00      PROA   
ATOM   2942 HG22 THR P 189     -33.342-126.200 145.741  0.00 97.00      PROA   
ATOM   2943 HG23 THR P 189     -31.969-127.058 144.961  0.00 97.00      PROA   
ATOM   2944  C   THR P 189     -32.585-123.076 143.663  0.00 97.00      PROA   
ATOM   2945  O   THR P 189     -33.513-123.425 142.936  0.00 97.00      PROA   
ATOM   2946  N   LEU P 190     -31.651-122.174 143.274  0.00 97.00      PROA   
ATOM   2947  HN  LEU P 190     -30.895-121.967 143.898  0.00 97.00      PROA   
ATOM   2948  CA  LEU P 190     -31.694-121.435 142.028  0.00 97.00      PROA   
ATOM   2949  HA  LEU P 190     -32.503-121.807 141.416  0.00 97.00      PROA   
ATOM   2950  CB  LEU P 190     -31.867-119.902 142.252  0.00 97.00      PROA   
ATOM   2951  HB1 LEU P 190     -31.816-119.403 141.260  0.00 97.00      PROA   
ATOM   2952  HB2 LEU P 190     -31.018-119.525 142.864  0.00 97.00      PROA   
ATOM   2953  CG  LEU P 190     -33.182-119.420 142.934  0.00 97.00      PROA   
ATOM   2954  HG  LEU P 190     -33.241-118.319 142.740  0.00 97.00      PROA   
ATOM   2955  CD1 LEU P 190     -34.448-120.053 142.329  0.00 97.00      PROA   
ATOM   2956 HD11 LEU P 190     -34.435-121.151 142.469  0.00 97.00      PROA   
ATOM   2957 HD12 LEU P 190     -34.521-119.840 141.244  0.00 97.00      PROA   
ATOM   2958 HD13 LEU P 190     -35.351-119.654 142.835  0.00 97.00      PROA   
ATOM   2959  CD2 LEU P 190     -33.169-119.566 144.470  0.00 97.00      PROA   
ATOM   2960 HD21 LEU P 190     -32.243-119.128 144.895  0.00 97.00      PROA   
ATOM   2961 HD22 LEU P 190     -33.221-120.631 144.768  0.00 97.00      PROA   
ATOM   2962 HD23 LEU P 190     -34.044-119.044 144.914  0.00 97.00      PROA   
ATOM   2963  C   LEU P 190     -30.405-121.655 141.254  0.00 97.00      PROA   
ATOM   2964  O   LEU P 190     -29.356-121.095 141.567  0.00 97.00      PROA   
ATOM   2965  N   SER P 191     -30.461-122.459 140.170  0.00 97.00      PROA   
ATOM   2966  HN  SER P 191     -31.326-122.872 139.883  0.00 97.00      PROA   
ATOM   2967  CA  SER P 191     -29.279-122.852 139.423  0.00 97.00      PROA   
ATOM   2968  HA  SER P 191     -28.432-122.837 140.094  0.00 97.00      PROA   
ATOM   2969  CB  SER P 191     -29.388-124.339 138.959  0.00 97.00      PROA   
ATOM   2970  HB1 SER P 191     -30.432-124.538 138.643  0.00 97.00      PROA   
ATOM   2971  HB2 SER P 191     -29.179-124.993 139.834  0.00 97.00      PROA   
ATOM   2972  OG  SER P 191     -28.516-124.707 137.891  0.00 97.00      PROA   
ATOM   2973  HG1 SER P 191     -28.968-124.429 137.087  0.00 97.00      PROA   
ATOM   2974  C   SER P 191     -28.946-121.875 138.304  0.00 97.00      PROA   
ATOM   2975  O   SER P 191     -29.537-121.899 137.232  0.00 97.00      PROA   
ATOM   2976  N   CYS P 192     -27.937-120.999 138.518  0.00 97.00      PROA   
ATOM   2977  HN  CYS P 192     -27.526-120.931 139.424  0.00 97.00      PROA   
ATOM   2978  CA  CYS P 192     -27.423-120.113 137.482  0.00 97.00      PROA   
ATOM   2979  HA  CYS P 192     -28.217-119.882 136.788  0.00 97.00      PROA   
ATOM   2980  CB  CYS P 192     -26.905-118.772 138.064  0.00 97.00      PROA   
ATOM   2981  HB1 CYS P 192     -26.440-118.171 137.254  0.00 97.00      PROA   
ATOM   2982  HB2 CYS P 192     -26.127-118.975 138.832  0.00 97.00      PROA   
ATOM   2983  SG  CYS P 192     -28.277-117.837 138.817  0.00 97.00      PROA   
ATOM   2984  C   CYS P 192     -26.322-120.823 136.708  0.00 97.00      PROA   
ATOM   2985  O   CYS P 192     -25.191-120.945 137.175  0.00 97.00      PROA   
ATOM   2986  N   GLU P 193     -26.656-121.344 135.500  0.00 97.00      PROA   
ATOM   2987  HN  GLU P 193     -27.555-121.156 135.107  0.00 97.00      PROA   
ATOM   2988  CA  GLU P 193     -25.906-122.417 134.871  0.00 97.00      PROA   
ATOM   2989  HA  GLU P 193     -25.055-122.652 135.494  0.00 97.00      PROA   
ATOM   2990  CB  GLU P 193     -26.780-123.697 134.799  0.00 97.00      PROA   
ATOM   2991  HB1 GLU P 193     -27.026-123.983 135.846  0.00 97.00      PROA   
ATOM   2992  HB2 GLU P 193     -26.177-124.522 134.362  0.00 97.00      PROA   
ATOM   2993  CG  GLU P 193     -28.105-123.532 134.020  0.00 97.00      PROA   
ATOM   2994  HG1 GLU P 193     -27.911-123.073 133.029  0.00 97.00      PROA   
ATOM   2995  HG2 GLU P 193     -28.826-122.895 134.573  0.00 97.00      PROA   
ATOM   2996  CD  GLU P 193     -28.731-124.893 133.771  0.00 97.00      PROA   
ATOM   2997  OE1 GLU P 193     -28.623-125.391 132.619  0.00 97.00      PROA   
ATOM   2998  OE2 GLU P 193     -29.277-125.490 134.734  0.00 97.00      PROA   
ATOM   2999  C   GLU P 193     -25.343-122.119 133.488  0.00 97.00      PROA   
ATOM   3000  O   GLU P 193     -25.990-121.502 132.645  0.00 97.00      PROA   
ATOM   3001  N   THR P 194     -24.092-122.589 133.221  0.00 97.00      PROA   
ATOM   3002  HN  THR P 194     -23.528-122.959 133.954  0.00 97.00      PROA   
ATOM   3003  CA  THR P 194     -23.465-122.531 131.903  0.00 97.00      PROA   
ATOM   3004  HA  THR P 194     -24.017-121.849 131.268  0.00 97.00      PROA   
ATOM   3005  CB  THR P 194     -21.999-122.070 131.946  0.00 97.00      PROA   
ATOM   3006  HB  THR P 194     -21.560-122.096 130.919  0.00 97.00      PROA   
ATOM   3007  OG1 THR P 194     -21.192-122.873 132.808  0.00 97.00      PROA   
ATOM   3008  HG1 THR P 194     -20.371-123.036 132.335  0.00 97.00      PROA   
ATOM   3009  CG2 THR P 194     -21.921-120.620 132.451  0.00 97.00      PROA   
ATOM   3010 HG21 THR P 194     -22.339-120.540 133.476  0.00 97.00      PROA   
ATOM   3011 HG22 THR P 194     -22.484-119.943 131.778  0.00 97.00      PROA   
ATOM   3012 HG23 THR P 194     -20.861-120.286 132.480  0.00 97.00      PROA   
ATOM   3013  C   THR P 194     -23.459-123.882 131.201  0.00 97.00      PROA   
ATOM   3014  O   THR P 194     -23.646-123.946 129.988  0.00 97.00      PROA   
ATOM   3015  N   LYS P 195     -23.161-124.976 131.946  0.00 97.00      PROA   
ATOM   3016  HN  LYS P 195     -23.049-124.847 132.926  0.00 97.00      PROA   
ATOM   3017  CA  LYS P 195     -22.805-126.305 131.449  0.00 97.00      PROA   
ATOM   3018  HA  LYS P 195     -22.611-126.885 132.339  0.00 97.00      PROA   
ATOM   3019  CB  LYS P 195     -23.945-127.061 130.696  0.00 97.00      PROA   
ATOM   3020  HB1 LYS P 195     -23.506-127.715 129.909  0.00 97.00      PROA   
ATOM   3021  HB2 LYS P 195     -24.597-126.331 130.170  0.00 97.00      PROA   
ATOM   3022  CG  LYS P 195     -24.817-127.998 131.559  0.00 97.00      PROA   
ATOM   3023  HG1 LYS P 195     -24.159-128.664 132.159  0.00 97.00      PROA   
ATOM   3024  HG2 LYS P 195     -25.381-128.650 130.850  0.00 97.00      PROA   
ATOM   3025  CD  LYS P 195     -25.856-127.322 132.469  0.00 97.00      PROA   
ATOM   3026  HD1 LYS P 195     -26.437-126.608 131.843  0.00 97.00      PROA   
ATOM   3027  HD2 LYS P 195     -25.349-126.735 133.265  0.00 97.00      PROA   
ATOM   3028  CE  LYS P 195     -26.816-128.355 133.092  0.00 97.00      PROA   
ATOM   3029  HE1 LYS P 195     -26.279-129.027 133.791  0.00 97.00      PROA   
ATOM   3030  HE2 LYS P 195     -27.282-128.961 132.284  0.00 97.00      PROA   
ATOM   3031  NZ  LYS P 195     -27.908-127.704 133.834  0.00 97.00      PROA   
ATOM   3032  HZ1 LYS P 195     -28.260-126.906 133.255  0.00 97.00      PROA   
ATOM   3033  HZ2 LYS P 195     -27.586-127.265 134.717  0.00 97.00      PROA   
ATOM   3034  HZ3 LYS P 195     -28.716-128.323 134.023  0.00 97.00      PROA   
ATOM   3035  C   LYS P 195     -21.487-126.397 130.673  0.00 97.00      PROA   
ATOM   3036  O   LYS P 195     -20.798-127.413 130.744  0.00 97.00      PROA   
ATOM   3037  N   LEU P 196     -21.080-125.328 129.957  0.00 97.00      PROA   
ATOM   3038  HN  LEU P 196     -21.706-124.559 129.851  0.00 97.00      PROA   
ATOM   3039  CA  LEU P 196     -19.863-125.261 129.178  0.00 97.00      PROA   
ATOM   3040  HA  LEU P 196     -19.568-126.264 128.901  0.00 97.00      PROA   
ATOM   3041  CB  LEU P 196     -20.038-124.408 127.887  0.00 97.00      PROA   
ATOM   3042  HB1 LEU P 196     -19.039-124.231 127.435  0.00 97.00      PROA   
ATOM   3043  HB2 LEU P 196     -20.467-123.419 128.161  0.00 97.00      PROA   
ATOM   3044  CG  LEU P 196     -20.891-125.019 126.740  0.00 97.00      PROA   
ATOM   3045  HG  LEU P 196     -20.791-124.313 125.878  0.00 97.00      PROA   
ATOM   3046  CD1 LEU P 196     -20.342-126.377 126.268  0.00 97.00      PROA   
ATOM   3047 HD11 LEU P 196     -20.455-127.139 127.068  0.00 97.00      PROA   
ATOM   3048 HD12 LEU P 196     -19.267-126.291 126.003  0.00 97.00      PROA   
ATOM   3049 HD13 LEU P 196     -20.901-126.725 125.373  0.00 97.00      PROA   
ATOM   3050  CD2 LEU P 196     -22.398-125.107 127.047  0.00 97.00      PROA   
ATOM   3051 HD21 LEU P 196     -22.787-124.122 127.377  0.00 97.00      PROA   
ATOM   3052 HD22 LEU P 196     -22.590-125.855 127.843  0.00 97.00      PROA   
ATOM   3053 HD23 LEU P 196     -22.954-125.423 126.139  0.00 97.00      PROA   
ATOM   3054  C   LEU P 196     -18.719-124.662 129.978  0.00 97.00      PROA   
ATOM   3055  O   LEU P 196     -18.907-123.764 130.798  0.00 97.00      PROA   
ATOM   3056  N   LEU P 197     -17.481-125.150 129.712  0.00 97.00      PROA   
ATOM   3057  HN  LEU P 197     -17.360-125.934 129.109  0.00 97.00      PROA   
ATOM   3058  CA  LEU P 197     -16.251-124.520 130.140  0.00 97.00      PROA   
ATOM   3059  HA  LEU P 197     -16.469-123.521 130.489  0.00 97.00      PROA   
ATOM   3060  CB  LEU P 197     -15.518-125.313 131.252  0.00 97.00      PROA   
ATOM   3061  HB1 LEU P 197     -15.305-126.340 130.883  0.00 97.00      PROA   
ATOM   3062  HB2 LEU P 197     -16.213-125.409 132.116  0.00 97.00      PROA   
ATOM   3063  CG  LEU P 197     -14.195-124.691 131.768  0.00 97.00      PROA   
ATOM   3064  HG  LEU P 197     -13.481-124.613 130.915  0.00 97.00      PROA   
ATOM   3065  CD1 LEU P 197     -14.394-123.280 132.352  0.00 97.00      PROA   
ATOM   3066 HD11 LEU P 197     -15.133-123.316 133.180  0.00 97.00      PROA   
ATOM   3067 HD12 LEU P 197     -14.757-122.577 131.575  0.00 97.00      PROA   
ATOM   3068 HD13 LEU P 197     -13.431-122.896 132.752  0.00 97.00      PROA   
ATOM   3069  CD2 LEU P 197     -13.542-125.608 132.818  0.00 97.00      PROA   
ATOM   3070 HD21 LEU P 197     -13.347-126.611 132.385  0.00 97.00      PROA   
ATOM   3071 HD22 LEU P 197     -14.214-125.724 133.694  0.00 97.00      PROA   
ATOM   3072 HD23 LEU P 197     -12.579-125.176 133.162  0.00 97.00      PROA   
ATOM   3073  C   LEU P 197     -15.374-124.401 128.913  0.00 97.00      PROA   
ATOM   3074  O   LEU P 197     -15.255-125.340 128.130  0.00 97.00      PROA   
ATOM   3075  N   LEU P 198     -14.763-123.211 128.711  0.00 97.00      PROA   
ATOM   3076  HN  LEU P 198     -14.849-122.477 129.378  0.00 97.00      PROA   
ATOM   3077  CA  LEU P 198     -13.924-122.885 127.577  0.00 97.00      PROA   
ATOM   3078  HA  LEU P 198     -13.601-123.793 127.085  0.00 97.00      PROA   
ATOM   3079  CB  LEU P 198     -14.563-121.895 126.554  0.00 97.00      PROA   
ATOM   3080  HB1 LEU P 198     -13.794-121.617 125.798  0.00 97.00      PROA   
ATOM   3081  HB2 LEU P 198     -14.864-120.963 127.081  0.00 97.00      PROA   
ATOM   3082  CG  LEU P 198     -15.791-122.389 125.739  0.00 97.00      PROA   
ATOM   3083  HG  LEU P 198     -15.961-121.614 124.950  0.00 97.00      PROA   
ATOM   3084  CD1 LEU P 198     -15.538-123.720 125.008  0.00 97.00      PROA   
ATOM   3085 HD11 LEU P 198     -15.419-124.547 125.736  0.00 97.00      PROA   
ATOM   3086 HD12 LEU P 198     -14.619-123.657 124.388  0.00 97.00      PROA   
ATOM   3087 HD13 LEU P 198     -16.397-123.962 124.347  0.00 97.00      PROA   
ATOM   3088  CD2 LEU P 198     -17.096-122.443 126.553  0.00 97.00      PROA   
ATOM   3089 HD21 LEU P 198     -17.222-121.514 127.146  0.00 97.00      PROA   
ATOM   3090 HD22 LEU P 198     -17.087-123.309 127.241  0.00 97.00      PROA   
ATOM   3091 HD23 LEU P 198     -17.966-122.553 125.873  0.00 97.00      PROA   
ATOM   3092  C   LEU P 198     -12.710-122.222 128.188  0.00 97.00      PROA   
ATOM   3093  O   LEU P 198     -12.715-121.886 129.372  0.00 97.00      PROA   
ATOM   3094  N   GLN P 199     -11.622-122.031 127.398  0.00 97.00      PROA   
ATOM   3095  HN  GLN P 199     -11.621-122.361 126.457  0.00 97.00      PROA   
ATOM   3096  CA  GLN P 199     -10.387-121.396 127.839  0.00 97.00      PROA   
ATOM   3097  HA  GLN P 199      -9.973-122.025 128.614  0.00 97.00      PROA   
ATOM   3098  CB  GLN P 199      -9.358-121.268 126.681  0.00 97.00      PROA   
ATOM   3099  HB1 GLN P 199      -8.423-120.823 127.089  0.00 97.00      PROA   
ATOM   3100  HB2 GLN P 199      -9.755-120.565 125.914  0.00 97.00      PROA   
ATOM   3101  CG  GLN P 199      -8.982-122.590 125.959  0.00 97.00      PROA   
ATOM   3102  HG1 GLN P 199      -8.048-122.461 125.373  0.00 97.00      PROA   
ATOM   3103  HG2 GLN P 199      -9.793-122.846 125.242  0.00 97.00      PROA   
ATOM   3104  CD  GLN P 199      -8.845-123.797 126.895  0.00 97.00      PROA   
ATOM   3105  OE1 GLN P 199      -9.675-124.713 126.864  0.00 97.00      PROA   
ATOM   3106  NE2 GLN P 199      -7.772-123.819 127.729  0.00 97.00      PROA   
ATOM   3107 HE21 GLN P 199      -7.663-124.620 128.317  0.00 97.00      PROA   
ATOM   3108 HE22 GLN P 199      -7.109-123.073 127.724  0.00 97.00      PROA   
ATOM   3109  C   GLN P 199     -10.614-120.015 128.451  0.00 97.00      PROA   
ATOM   3110  O   GLN P 199     -11.386-119.203 127.943  0.00 97.00      PROA   
ATOM   3111  N   ARG P 200      -9.961-119.744 129.602  0.00 97.00      PROA   
ATOM   3112  HN  ARG P 200      -9.297-120.375 129.994  0.00 97.00      PROA   
ATOM   3113  CA  ARG P 200     -10.345-118.654 130.463  0.00 97.00      PROA   
ATOM   3114  HA  ARG P 200     -10.841-117.880 129.897  0.00 97.00      PROA   
ATOM   3115  CB  ARG P 200     -11.271-119.228 131.567  0.00 97.00      PROA   
ATOM   3116  HB1 ARG P 200     -10.697-119.991 132.142  0.00 97.00      PROA   
ATOM   3117  HB2 ARG P 200     -12.109-119.775 131.080  0.00 97.00      PROA   
ATOM   3118  CG  ARG P 200     -11.846-118.202 132.552  0.00 97.00      PROA   
ATOM   3119  HG1 ARG P 200     -11.222-117.285 132.561  0.00 97.00      PROA   
ATOM   3120  HG2 ARG P 200     -11.753-118.651 133.563  0.00 97.00      PROA   
ATOM   3121  CD  ARG P 200     -13.304-117.787 132.310  0.00 97.00      PROA   
ATOM   3122  HD1 ARG P 200     -13.538-117.745 131.227  0.00 97.00      PROA   
ATOM   3123  HD2 ARG P 200     -13.496-116.778 132.745  0.00 97.00      PROA   
ATOM   3124  NE  ARG P 200     -14.197-118.808 132.953  0.00 97.00      PROA   
ATOM   3125  HE  ARG P 200     -14.445-119.637 132.460  0.00 97.00      PROA   
ATOM   3126  CZ  ARG P 200     -14.648-118.688 134.217  0.00 97.00      PROA   
ATOM   3127  NH1 ARG P 200     -14.322-117.649 134.996  0.00 97.00      PROA   
ATOM   3128 HH11 ARG P 200     -13.419-117.249 134.852  0.00 97.00      PROA   
ATOM   3129 HH12 ARG P 200     -14.647-117.646 135.942  0.00 97.00      PROA   
ATOM   3130  NH2 ARG P 200     -15.381-119.658 134.785  0.00 97.00      PROA   
ATOM   3131 HH21 ARG P 200     -15.480-120.530 134.319  0.00 97.00      PROA   
ATOM   3132 HH22 ARG P 200     -15.476-119.595 135.776  0.00 97.00      PROA   
ATOM   3133  C   ARG P 200      -9.073-118.130 131.104  0.00 97.00      PROA   
ATOM   3134  O   ARG P 200      -8.233-118.955 131.459  0.00 97.00      PROA   
ATOM   3135  N   PRO P 201      -8.841-116.825 131.292  0.00 97.00      PROA   
ATOM   3136  CD  PRO P 201      -9.525-115.739 130.577  0.00 97.00      PROA   
ATOM   3137  HD1 PRO P 201     -10.624-115.785 130.738  0.00 97.00      PROA   
ATOM   3138  HD2 PRO P 201      -9.295-115.816 129.491  0.00 97.00      PROA   
ATOM   3139  CA  PRO P 201      -7.767-116.342 132.154  0.00 97.00      PROA   
ATOM   3140  HA  PRO P 201      -6.859-116.904 131.982  0.00 97.00      PROA   
ATOM   3141  CB  PRO P 201      -7.589-114.869 131.734  0.00 97.00      PROA   
ATOM   3142  HB1 PRO P 201      -6.829-114.825 130.921  0.00 97.00      PROA   
ATOM   3143  HB2 PRO P 201      -7.257-114.207 132.558  0.00 97.00      PROA   
ATOM   3144  CG  PRO P 201      -8.946-114.441 131.149  0.00 97.00      PROA   
ATOM   3145  HG1 PRO P 201      -9.606-114.077 131.963  0.00 97.00      PROA   
ATOM   3146  HG2 PRO P 201      -8.851-113.642 130.388  0.00 97.00      PROA   
ATOM   3147  C   PRO P 201      -8.122-116.504 133.626  0.00 97.00      PROA   
ATOM   3148  O   PRO P 201      -7.490-117.318 134.299  0.00 97.00      PROA   
ATOM   3149  N   GLY P 202      -9.131-115.773 134.147  0.00 97.00      PROA   
ATOM   3150  HN  GLY P 202      -9.546-115.039 133.613  0.00 97.00      PROA   
ATOM   3151  CA  GLY P 202      -9.630-115.935 135.496  0.00 97.00      PROA   
ATOM   3152  HA1 GLY P 202     -10.180-115.038 135.693  0.00 97.00      PROA   
ATOM   3153  HA2 GLY P 202      -8.817-116.097 136.189  0.00 97.00      PROA   
ATOM   3154  C   GLY P 202     -10.618-117.053 135.606  0.00 97.00      PROA   
ATOM   3155  O   GLY P 202     -11.759-116.877 135.214  0.00 97.00      PROA   
ATOM   3156  N   LEU P 203     -10.204-118.212 136.159  0.00 97.00      PROA   
ATOM   3157  HN  LEU P 203      -9.257-118.275 136.464  0.00 97.00      PROA   
ATOM   3158  CA  LEU P 203     -10.977-119.441 136.279  0.00 97.00      PROA   
ATOM   3159  HA  LEU P 203     -11.320-119.681 135.287  0.00 97.00      PROA   
ATOM   3160  CB  LEU P 203     -10.088-120.636 136.732  0.00 97.00      PROA   
ATOM   3161  HB1 LEU P 203     -10.688-121.397 137.277  0.00 97.00      PROA   
ATOM   3162  HB2 LEU P 203      -9.322-120.251 137.441  0.00 97.00      PROA   
ATOM   3163  CG  LEU P 203      -9.368-121.402 135.583  0.00 97.00      PROA   
ATOM   3164  HG  LEU P 203      -8.698-122.150 136.074  0.00 97.00      PROA   
ATOM   3165  CD1 LEU P 203     -10.356-122.205 134.712  0.00 97.00      PROA   
ATOM   3166 HD11 LEU P 203     -11.047-121.523 134.173  0.00 97.00      PROA   
ATOM   3167 HD12 LEU P 203     -10.955-122.896 135.341  0.00 97.00      PROA   
ATOM   3168 HD13 LEU P 203      -9.801-122.805 133.959  0.00 97.00      PROA   
ATOM   3169  CD2 LEU P 203      -8.469-120.509 134.706  0.00 97.00      PROA   
ATOM   3170 HD21 LEU P 203      -7.737-119.959 135.332  0.00 97.00      PROA   
ATOM   3171 HD22 LEU P 203      -9.078-119.771 134.143  0.00 97.00      PROA   
ATOM   3172 HD23 LEU P 203      -7.910-121.126 133.971  0.00 97.00      PROA   
ATOM   3173  C   LEU P 203     -12.258-119.384 137.109  0.00 97.00      PROA   
ATOM   3174  O   LEU P 203     -13.214-120.089 136.790  0.00 97.00      PROA   
ATOM   3175  N   GLN P 204     -12.324-118.581 138.195  0.00 97.00      PROA   
ATOM   3176  HN  GLN P 204     -11.611-117.902 138.375  0.00 97.00      PROA   
ATOM   3177  CA  GLN P 204     -13.386-118.628 139.194  0.00 97.00      PROA   
ATOM   3178  HA  GLN P 204     -13.485-119.658 139.504  0.00 97.00      PROA   
ATOM   3179  CB  GLN P 204     -12.987-117.743 140.406  0.00 97.00      PROA   
ATOM   3180  HB1 GLN P 204     -13.008-116.676 140.094  0.00 97.00      PROA   
ATOM   3181  HB2 GLN P 204     -11.922-117.975 140.639  0.00 97.00      PROA   
ATOM   3182  CG  GLN P 204     -13.797-117.886 141.716  0.00 97.00      PROA   
ATOM   3183  HG1 GLN P 204     -14.768-117.358 141.612  0.00 97.00      PROA   
ATOM   3184  HG2 GLN P 204     -13.241-117.390 142.539  0.00 97.00      PROA   
ATOM   3185  CD  GLN P 204     -14.091-119.344 142.088  0.00 97.00      PROA   
ATOM   3186  OE1 GLN P 204     -15.027-119.979 141.592  0.00 97.00      PROA   
ATOM   3187  NE2 GLN P 204     -13.267-119.906 143.012  0.00 97.00      PROA   
ATOM   3188 HE21 GLN P 204     -13.452-120.848 143.282  0.00 97.00      PROA   
ATOM   3189 HE22 GLN P 204     -12.506-119.377 143.384  0.00 97.00      PROA   
ATOM   3190  C   GLN P 204     -14.735-118.152 138.667  0.00 97.00      PROA   
ATOM   3191  O   GLN P 204     -14.824-117.508 137.633  0.00 97.00      PROA   
ATOM   3192  N   LEU P 205     -15.846-118.448 139.375  0.00 97.00      PROA   
ATOM   3193  HN  LEU P 205     -15.796-119.050 140.170  0.00 97.00      PROA   
ATOM   3194  CA  LEU P 205     -17.075-117.706 139.194  0.00 97.00      PROA   
ATOM   3195  HA  LEU P 205     -16.884-116.823 138.603  0.00 97.00      PROA   
ATOM   3196  CB  LEU P 205     -18.210-118.506 138.509  0.00 97.00      PROA   
ATOM   3197  HB1 LEU P 205     -19.152-117.914 138.534  0.00 97.00      PROA   
ATOM   3198  HB2 LEU P 205     -18.371-119.449 139.075  0.00 97.00      PROA   
ATOM   3199  CG  LEU P 205     -17.942-118.858 137.028  0.00 97.00      PROA   
ATOM   3200  HG  LEU P 205     -16.938-119.335 136.972  0.00 97.00      PROA   
ATOM   3201  CD1 LEU P 205     -18.965-119.884 136.509  0.00 97.00      PROA   
ATOM   3202 HD11 LEU P 205     -19.991-119.461 136.564  0.00 97.00      PROA   
ATOM   3203 HD12 LEU P 205     -18.929-120.810 137.120  0.00 97.00      PROA   
ATOM   3204 HD13 LEU P 205     -18.749-120.146 135.451  0.00 97.00      PROA   
ATOM   3205  CD2 LEU P 205     -17.949-117.606 136.130  0.00 97.00      PROA   
ATOM   3206 HD21 LEU P 205     -17.153-116.894 136.431  0.00 97.00      PROA   
ATOM   3207 HD22 LEU P 205     -18.930-117.090 136.209  0.00 97.00      PROA   
ATOM   3208 HD23 LEU P 205     -17.786-117.888 135.069  0.00 97.00      PROA   
ATOM   3209  C   LEU P 205     -17.544-117.208 140.540  0.00 97.00      PROA   
ATOM   3210  O   LEU P 205     -17.971-117.970 141.405  0.00 97.00      PROA   
ATOM   3211  N   TYR P 206     -17.504-115.869 140.722  0.00 97.00      PROA   
ATOM   3212  HN  TYR P 206     -17.092-115.278 140.033  0.00 97.00      PROA   
ATOM   3213  CA  TYR P 206     -18.160-115.185 141.818  0.00 97.00      PROA   
ATOM   3214  HA  TYR P 206     -18.273-115.862 142.654  0.00 97.00      PROA   
ATOM   3215  CB  TYR P 206     -17.445-113.886 142.284  0.00 97.00      PROA   
ATOM   3216  HB1 TYR P 206     -17.905-113.484 143.211  0.00 97.00      PROA   
ATOM   3217  HB2 TYR P 206     -17.499-113.106 141.493  0.00 97.00      PROA   
ATOM   3218  CG  TYR P 206     -15.992-114.164 142.550  0.00 97.00      PROA   
ATOM   3219  CD1 TYR P 206     -15.540-114.599 143.812  0.00 97.00      PROA   
ATOM   3220  HD1 TYR P 206     -16.247-114.730 144.618  0.00 97.00      PROA   
ATOM   3221  CE1 TYR P 206     -14.179-114.872 144.022  0.00 97.00      PROA   
ATOM   3222  HE1 TYR P 206     -13.835-115.218 144.987  0.00 97.00      PROA   
ATOM   3223  CZ  TYR P 206     -13.267-114.720 142.966  0.00 97.00      PROA   
ATOM   3224  OH  TYR P 206     -11.911-115.078 143.124  0.00 97.00      PROA   
ATOM   3225  HH  TYR P 206     -11.514-115.109 142.243  0.00 97.00      PROA   
ATOM   3226  CD2 TYR P 206     -15.054-113.959 141.524  0.00 97.00      PROA   
ATOM   3227  HD2 TYR P 206     -15.371-113.595 140.557  0.00 97.00      PROA   
ATOM   3228  CE2 TYR P 206     -13.708-114.251 141.725  0.00 97.00      PROA   
ATOM   3229  HE2 TYR P 206     -13.022-114.122 140.904  0.00 97.00      PROA   
ATOM   3230  C   TYR P 206     -19.525-114.821 141.290  0.00 97.00      PROA   
ATOM   3231  O   TYR P 206     -19.704-114.644 140.086  0.00 97.00      PROA   
ATOM   3232  N   PHE P 207     -20.535-114.727 142.178  0.00 97.00      PROA   
ATOM   3233  HN  PHE P 207     -20.383-114.842 143.160  0.00 97.00      PROA   
ATOM   3234  CA  PHE P 207     -21.899-114.510 141.750  0.00 97.00      PROA   
ATOM   3235  HA  PHE P 207     -21.924-114.122 140.742  0.00 97.00      PROA   
ATOM   3236  CB  PHE P 207     -22.786-115.779 141.851  0.00 97.00      PROA   
ATOM   3237  HB1 PHE P 207     -23.854-115.546 141.653  0.00 97.00      PROA   
ATOM   3238  HB2 PHE P 207     -22.710-116.188 142.880  0.00 97.00      PROA   
ATOM   3239  CG  PHE P 207     -22.365-116.865 140.888  0.00 97.00      PROA   
ATOM   3240  CD1 PHE P 207     -21.313-117.744 141.204  0.00 97.00      PROA   
ATOM   3241  HD1 PHE P 207     -20.741-117.592 142.108  0.00 97.00      PROA   
ATOM   3242  CE1 PHE P 207     -21.007-118.825 140.370  0.00 97.00      PROA   
ATOM   3243  HE1 PHE P 207     -20.187-119.482 140.623  0.00 97.00      PROA   
ATOM   3244  CZ  PHE P 207     -21.755-119.047 139.208  0.00 97.00      PROA   
ATOM   3245  HZ  PHE P 207     -21.515-119.879 138.562  0.00 97.00      PROA   
ATOM   3246  CD2 PHE P 207     -23.106-117.098 139.714  0.00 97.00      PROA   
ATOM   3247  HD2 PHE P 207     -23.928-116.443 139.463  0.00 97.00      PROA   
ATOM   3248  CE2 PHE P 207     -22.805-118.182 138.879  0.00 97.00      PROA   
ATOM   3249  HE2 PHE P 207     -23.385-118.354 137.985  0.00 97.00      PROA   
ATOM   3250  C   PHE P 207     -22.512-113.461 142.624  0.00 97.00      PROA   
ATOM   3251  O   PHE P 207     -22.020-113.170 143.704  0.00 97.00      PROA   
ATOM   3252  N   SER P 208     -23.624-112.863 142.159  0.00 97.00      PROA   
ATOM   3253  HN  SER P 208     -23.952-113.040 141.236  0.00 97.00      PROA   
ATOM   3254  CA  SER P 208     -24.423-111.962 142.950  0.00 97.00      PROA   
ATOM   3255  HA  SER P 208     -24.339-112.239 143.992  0.00 97.00      PROA   
ATOM   3256  CB  SER P 208     -24.034-110.468 142.796  0.00 97.00      PROA   
ATOM   3257  HB1 SER P 208     -23.027-110.323 143.244  0.00 97.00      PROA   
ATOM   3258  HB2 SER P 208     -24.750-109.810 143.335  0.00 97.00      PROA   
ATOM   3259  OG  SER P 208     -23.963-110.094 141.424  0.00 97.00      PROA   
ATOM   3260  HG1 SER P 208     -24.079-109.140 141.372  0.00 97.00      PROA   
ATOM   3261  C   SER P 208     -25.856-112.193 142.556  0.00 97.00      PROA   
ATOM   3262  O   SER P 208     -26.145-112.682 141.467  0.00 97.00      PROA   
ATOM   3263  N   PHE P 209     -26.783-111.876 143.484  0.00 97.00      PROA   
ATOM   3264  HN  PHE P 209     -26.511-111.465 144.349  0.00 97.00      PROA   
ATOM   3265  CA  PHE P 209     -28.200-112.100 143.335  0.00 97.00      PROA   
ATOM   3266  HA  PHE P 209     -28.422-112.283 142.291  0.00 97.00      PROA   
ATOM   3267  CB  PHE P 209     -28.697-113.271 144.231  0.00 97.00      PROA   
ATOM   3268  HB1 PHE P 209     -29.567-113.001 144.864  0.00 97.00      PROA   
ATOM   3269  HB2 PHE P 209     -27.878-113.603 144.907  0.00 97.00      PROA   
ATOM   3270  CG  PHE P 209     -29.119-114.436 143.377  0.00 97.00      PROA   
ATOM   3271  CD1 PHE P 209     -30.370-114.402 142.738  0.00 97.00      PROA   
ATOM   3272  HD1 PHE P 209     -30.998-113.528 142.837  0.00 97.00      PROA   
ATOM   3273  CE1 PHE P 209     -30.814-115.493 141.983  0.00 97.00      PROA   
ATOM   3274  HE1 PHE P 209     -31.782-115.455 141.506  0.00 97.00      PROA   
ATOM   3275  CZ  PHE P 209     -30.011-116.633 141.862  0.00 97.00      PROA   
ATOM   3276  HZ  PHE P 209     -30.349-117.480 141.284  0.00 97.00      PROA   
ATOM   3277  CD2 PHE P 209     -28.317-115.586 143.247  0.00 97.00      PROA   
ATOM   3278  HD2 PHE P 209     -27.357-115.633 143.739  0.00 97.00      PROA   
ATOM   3279  CE2 PHE P 209     -28.762-116.680 142.494  0.00 97.00      PROA   
ATOM   3280  HE2 PHE P 209     -28.146-117.561 142.401  0.00 97.00      PROA   
ATOM   3281  C   PHE P 209     -28.890-110.809 143.700  0.00 97.00      PROA   
ATOM   3282  O   PHE P 209     -28.470-110.097 144.609  0.00 97.00      PROA   
ATOM   3283  N   TYR P 210     -29.958-110.463 142.949  0.00 97.00      PROA   
ATOM   3284  HN  TYR P 210     -30.269-111.047 142.202  0.00 97.00      PROA   
ATOM   3285  CA  TYR P 210     -30.639-109.194 143.066  0.00 97.00      PROA   
ATOM   3286  HA  TYR P 210     -30.417-108.728 144.017  0.00 97.00      PROA   
ATOM   3287  CB  TYR P 210     -30.317-108.233 141.882  0.00 97.00      PROA   
ATOM   3288  HB1 TYR P 210     -30.769-107.232 142.048  0.00 97.00      PROA   
ATOM   3289  HB2 TYR P 210     -30.747-108.654 140.949  0.00 97.00      PROA   
ATOM   3290  CG  TYR P 210     -28.832-108.069 141.622  0.00 97.00      PROA   
ATOM   3291  CD1 TYR P 210     -28.133-109.018 140.851  0.00 97.00      PROA   
ATOM   3292  HD1 TYR P 210     -28.651-109.894 140.493  0.00 97.00      PROA   
ATOM   3293  CE1 TYR P 210     -26.791-108.826 140.508  0.00 97.00      PROA   
ATOM   3294  HE1 TYR P 210     -26.279-109.564 139.909  0.00 97.00      PROA   
ATOM   3295  CZ  TYR P 210     -26.127-107.664 140.917  0.00 97.00      PROA   
ATOM   3296  OH  TYR P 210     -24.789-107.421 140.538  0.00 97.00      PROA   
ATOM   3297  HH  TYR P 210     -24.675-107.707 139.622  0.00 97.00      PROA   
ATOM   3298  CD2 TYR P 210     -28.151-106.904 142.021  0.00 97.00      PROA   
ATOM   3299  HD2 TYR P 210     -28.684-106.139 142.564  0.00 97.00      PROA   
ATOM   3300  CE2 TYR P 210     -26.805-106.707 141.681  0.00 97.00      PROA   
ATOM   3301  HE2 TYR P 210     -26.297-105.801 141.975  0.00 97.00      PROA   
ATOM   3302  C   TYR P 210     -32.117-109.507 143.013  0.00 97.00      PROA   
ATOM   3303  O   TYR P 210     -32.518-110.578 142.561  0.00 97.00      PROA   
ATOM   3304  N   MET P 211     -32.967-108.558 143.473  0.00 97.00      PROA   
ATOM   3305  HN  MET P 211     -32.624-107.716 143.885  0.00 97.00      PROA   
ATOM   3306  CA  MET P 211     -34.401-108.633 143.292  0.00 97.00      PROA   
ATOM   3307  HA  MET P 211     -34.660-109.482 142.680  0.00 97.00      PROA   
ATOM   3308  CB  MET P 211     -35.156-108.731 144.644  0.00 97.00      PROA   
ATOM   3309  HB1 MET P 211     -36.245-108.582 144.473  0.00 97.00      PROA   
ATOM   3310  HB2 MET P 211     -34.795-107.922 145.318  0.00 97.00      PROA   
ATOM   3311  CG  MET P 211     -34.972-110.089 145.349  0.00 97.00      PROA   
ATOM   3312  HG1 MET P 211     -33.897-110.370 145.323  0.00 97.00      PROA   
ATOM   3313  HG2 MET P 211     -35.518-110.847 144.748  0.00 97.00      PROA   
ATOM   3314  SD  MET P 211     -35.547-110.141 147.077  0.00 97.00      PROA   
ATOM   3315  CE  MET P 211     -37.314-109.863 146.770  0.00 97.00      PROA   
ATOM   3316  HE1 MET P 211     -37.710-110.604 146.044  0.00 97.00      PROA   
ATOM   3317  HE2 MET P 211     -37.502-108.846 146.365  0.00 97.00      PROA   
ATOM   3318  HE3 MET P 211     -37.894-109.965 147.711  0.00 97.00      PROA   
ATOM   3319  C   MET P 211     -34.843-107.379 142.575  0.00 97.00      PROA   
ATOM   3320  O   MET P 211     -34.959-106.329 143.202  0.00 97.00      PROA   
ATOM   3321  N   GLY P 212     -35.127-107.460 141.244  0.00 97.00      PROA   
ATOM   3322  HN  GLY P 212     -35.138-108.347 140.782  0.00 97.00      PROA   
ATOM   3323  CA  GLY P 212     -35.430-106.323 140.379  0.00 97.00      PROA   
ATOM   3324  HA1 GLY P 212     -36.474-106.080 140.509  0.00 97.00      PROA   
ATOM   3325  HA2 GLY P 212     -35.210-106.641 139.373  0.00 97.00      PROA   
ATOM   3326  C   GLY P 212     -34.591-105.087 140.622  0.00 97.00      PROA   
ATOM   3327  O   GLY P 212     -33.366-105.103 140.514  0.00 97.00      PROA   
ATOM   3328  N   SER P 213     -35.265-103.970 140.970  0.00 97.00      PROA   
ATOM   3329  HN  SER P 213     -36.261-104.001 140.992  0.00 97.00      PROA   
ATOM   3330  CA  SER P 213     -34.641-102.691 141.274  0.00 97.00      PROA   
ATOM   3331  HA  SER P 213     -33.822-102.553 140.581  0.00 97.00      PROA   
ATOM   3332  CB  SER P 213     -35.650-101.525 141.050  0.00 97.00      PROA   
ATOM   3333  HB1 SER P 213     -36.498-101.612 141.762  0.00 97.00      PROA   
ATOM   3334  HB2 SER P 213     -36.058-101.605 140.019  0.00 97.00      PROA   
ATOM   3335  OG  SER P 213     -35.051-100.235 141.174  0.00 97.00      PROA   
ATOM   3336  HG1 SER P 213     -34.625-100.233 142.039  0.00 97.00      PROA   
ATOM   3337  C   SER P 213     -34.055-102.607 142.693  0.00 97.00      PROA   
ATOM   3338  O   SER P 213     -34.004-101.531 143.289  0.00 97.00      PROA   
ATOM   3339  N   LYS P 214     -33.562-103.719 143.289  0.00 97.00      PROA   
ATOM   3340  HN  LYS P 214     -33.665-104.619 142.874  0.00 97.00      PROA   
ATOM   3341  CA  LYS P 214     -32.763-103.609 144.497  0.00 97.00      PROA   
ATOM   3342  HA  LYS P 214     -32.201-102.688 144.419  0.00 97.00      PROA   
ATOM   3343  CB  LYS P 214     -33.579-103.488 145.811  0.00 97.00      PROA   
ATOM   3344  HB1 LYS P 214     -34.074-102.491 145.790  0.00 97.00      PROA   
ATOM   3345  HB2 LYS P 214     -32.890-103.491 146.685  0.00 97.00      PROA   
ATOM   3346  CG  LYS P 214     -34.664-104.560 146.005  0.00 97.00      PROA   
ATOM   3347  HG1 LYS P 214     -34.210-105.563 145.843  0.00 97.00      PROA   
ATOM   3348  HG2 LYS P 214     -35.459-104.428 145.240  0.00 97.00      PROA   
ATOM   3349  CD  LYS P 214     -35.283-104.545 147.415  0.00 97.00      PROA   
ATOM   3350  HD1 LYS P 214     -34.473-104.793 148.140  0.00 97.00      PROA   
ATOM   3351  HD2 LYS P 214     -36.044-105.356 147.470  0.00 97.00      PROA   
ATOM   3352  CE  LYS P 214     -35.925-103.204 147.808  0.00 97.00      PROA   
ATOM   3353  HE1 LYS P 214     -36.778-102.968 147.137  0.00 97.00      PROA   
ATOM   3354  HE2 LYS P 214     -35.189-102.375 147.760  0.00 97.00      PROA   
ATOM   3355  NZ  LYS P 214     -36.435-103.260 149.199  0.00 97.00      PROA   
ATOM   3356  HZ1 LYS P 214     -35.639-103.443 149.843  0.00 97.00      PROA   
ATOM   3357  HZ2 LYS P 214     -37.128-104.031 149.283  0.00 97.00      PROA   
ATOM   3358  HZ3 LYS P 214     -36.883-102.356 149.452  0.00 97.00      PROA   
ATOM   3359  C   LYS P 214     -31.700-104.679 144.646  0.00 97.00      PROA   
ATOM   3360  O   LYS P 214     -31.912-105.867 144.415  0.00 97.00      PROA   
ATOM   3361  N   THR P 215     -30.495-104.239 145.078  0.00 97.00      PROA   
ATOM   3362  HN  THR P 215     -30.323-103.263 145.189  0.00 97.00      PROA   
ATOM   3363  CA  THR P 215     -29.395-105.067 145.531  0.00 97.00      PROA   
ATOM   3364  HA  THR P 215     -29.169-105.777 144.748  0.00 97.00      PROA   
ATOM   3365  CB  THR P 215     -28.152-104.233 145.834  0.00 97.00      PROA   
ATOM   3366  HB  THR P 215     -27.389-104.809 146.408  0.00 97.00      PROA   
ATOM   3367  OG1 THR P 215     -28.497-103.059 146.565  0.00 97.00      PROA   
ATOM   3368  HG1 THR P 215     -28.842-103.363 147.407  0.00 97.00      PROA   
ATOM   3369  CG2 THR P 215     -27.499-103.776 144.519  0.00 97.00      PROA   
ATOM   3370 HG21 THR P 215     -28.228-103.229 143.885  0.00 97.00      PROA   
ATOM   3371 HG22 THR P 215     -27.108-104.646 143.954  0.00 97.00      PROA   
ATOM   3372 HG23 THR P 215     -26.652-103.092 144.742  0.00 97.00      PROA   
ATOM   3373  C   THR P 215     -29.718-105.859 146.785  0.00 97.00      PROA   
ATOM   3374  O   THR P 215     -30.294-105.335 147.736  0.00 97.00      PROA   
ATOM   3375  N   LEU P 216     -29.271-107.133 146.832  0.00 97.00      PROA   
ATOM   3376  HN  LEU P 216     -28.905-107.582 146.020  0.00 97.00      PROA   
ATOM   3377  CA  LEU P 216     -29.148-107.886 148.065  0.00 97.00      PROA   
ATOM   3378  HA  LEU P 216     -29.844-107.493 148.791  0.00 97.00      PROA   
ATOM   3379  CB  LEU P 216     -29.442-109.391 147.860  0.00 97.00      PROA   
ATOM   3380  HB1 LEU P 216     -29.286-109.954 148.804  0.00 97.00      PROA   
ATOM   3381  HB2 LEU P 216     -28.739-109.798 147.101  0.00 97.00      PROA   
ATOM   3382  CG  LEU P 216     -30.889-109.679 147.387  0.00 97.00      PROA   
ATOM   3383  HG  LEU P 216     -31.051-109.170 146.408  0.00 97.00      PROA   
ATOM   3384  CD1 LEU P 216     -31.105-111.184 147.160  0.00 97.00      PROA   
ATOM   3385 HD11 LEU P 216     -30.974-111.739 148.114  0.00 97.00      PROA   
ATOM   3386 HD12 LEU P 216     -30.377-111.570 146.419  0.00 97.00      PROA   
ATOM   3387 HD13 LEU P 216     -32.133-111.371 146.783  0.00 97.00      PROA   
ATOM   3388  CD2 LEU P 216     -31.939-109.141 148.377  0.00 97.00      PROA   
ATOM   3389 HD21 LEU P 216     -31.881-108.037 148.463  0.00 97.00      PROA   
ATOM   3390 HD22 LEU P 216     -31.787-109.593 149.380  0.00 97.00      PROA   
ATOM   3391 HD23 LEU P 216     -32.957-109.405 148.028  0.00 97.00      PROA   
ATOM   3392  C   LEU P 216     -27.762-107.648 148.637  0.00 97.00      PROA   
ATOM   3393  O   LEU P 216     -26.971-106.908 148.057  0.00 97.00      PROA   
ATOM   3394  N   ARG P 217     -27.441-108.231 149.822  0.00 97.00      PROA   
ATOM   3395  HN  ARG P 217     -28.103-108.805 150.297  0.00 97.00      PROA   
ATOM   3396  CA  ARG P 217     -26.150-108.057 150.476  0.00 97.00      PROA   
ATOM   3397  HA  ARG P 217     -25.912-107.002 150.443  0.00 97.00      PROA   
ATOM   3398  CB  ARG P 217     -26.148-108.485 151.968  0.00 97.00      PROA   
ATOM   3399  HB1 ARG P 217     -25.106-108.422 152.360  0.00 97.00      PROA   
ATOM   3400  HB2 ARG P 217     -26.474-109.546 152.038  0.00 97.00      PROA   
ATOM   3401  CG  ARG P 217     -27.014-107.621 152.904  0.00 97.00      PROA   
ATOM   3402  HG1 ARG P 217     -28.072-107.641 152.562  0.00 97.00      PROA   
ATOM   3403  HG2 ARG P 217     -26.659-106.568 152.848  0.00 97.00      PROA   
ATOM   3404  CD  ARG P 217     -26.947-108.123 154.356  0.00 97.00      PROA   
ATOM   3405  HD1 ARG P 217     -25.897-108.193 154.720  0.00 97.00      PROA   
ATOM   3406  HD2 ARG P 217     -27.405-109.134 154.426  0.00 97.00      PROA   
ATOM   3407  NE  ARG P 217     -27.745-107.209 155.234  0.00 97.00      PROA   
ATOM   3408  HE  ARG P 217     -28.688-107.446 155.445  0.00 97.00      PROA   
ATOM   3409  CZ  ARG P 217     -27.255-106.094 155.817  0.00 97.00      PROA   
ATOM   3410  NH1 ARG P 217     -26.008-105.650 155.596  0.00 97.00      PROA   
ATOM   3411 HH11 ARG P 217     -25.442-106.131 154.936  0.00 97.00      PROA   
ATOM   3412 HH12 ARG P 217     -25.702-104.817 156.052  0.00 97.00      PROA   
ATOM   3413  NH2 ARG P 217     -28.046-105.400 156.655  0.00 97.00      PROA   
ATOM   3414 HH21 ARG P 217     -28.971-105.723 156.829  0.00 97.00      PROA   
ATOM   3415 HH22 ARG P 217     -27.679-104.593 157.110  0.00 97.00      PROA   
ATOM   3416  C   ARG P 217     -25.002-108.775 149.777  0.00 97.00      PROA   
ATOM   3417  O   ARG P 217     -24.508-109.803 150.239  0.00 97.00      PROA   
ATOM   3418  N   GLY P 218     -24.545-108.205 148.639  0.00 97.00      PROA   
ATOM   3419  HN  GLY P 218     -25.077-107.449 148.261  0.00 97.00      PROA   
ATOM   3420  CA  GLY P 218     -23.335-108.553 147.920  0.00 97.00      PROA   
ATOM   3421  HA1 GLY P 218     -23.253-107.856 147.099  0.00 97.00      PROA   
ATOM   3422  HA2 GLY P 218     -23.422-109.581 147.600  0.00 97.00      PROA   
ATOM   3423  C   GLY P 218     -22.070-108.415 148.720  0.00 97.00      PROA   
ATOM   3424  O   GLY P 218     -22.035-107.755 149.757  0.00 97.00      PROA   
ATOM   3425  N   ARG P 219     -20.986-109.020 148.189  0.00 97.00      PROA   
ATOM   3426  HN  ARG P 219     -21.066-109.530 147.336  0.00 97.00      PROA   
ATOM   3427  CA  ARG P 219     -19.659-108.998 148.754  0.00 97.00      PROA   
ATOM   3428  HA  ARG P 219     -19.277-107.995 148.625  0.00 97.00      PROA   
ATOM   3429  CB  ARG P 219     -19.564-109.400 150.270  0.00 97.00      PROA   
ATOM   3430  HB1 ARG P 219     -20.046-108.585 150.855  0.00 97.00      PROA   
ATOM   3431  HB2 ARG P 219     -18.507-109.408 150.601  0.00 97.00      PROA   
ATOM   3432  CG  ARG P 219     -20.283-110.708 150.676  0.00 97.00      PROA   
ATOM   3433  HG1 ARG P 219     -19.900-111.562 150.077  0.00 97.00      PROA   
ATOM   3434  HG2 ARG P 219     -21.364-110.598 150.444  0.00 97.00      PROA   
ATOM   3435  CD  ARG P 219     -20.183-111.069 152.168  0.00 97.00      PROA   
ATOM   3436  HD1 ARG P 219     -20.897-111.895 152.398  0.00 97.00      PROA   
ATOM   3437  HD2 ARG P 219     -20.403-110.189 152.809  0.00 97.00      PROA   
ATOM   3438  NE  ARG P 219     -18.782-111.538 152.408  0.00 97.00      PROA   
ATOM   3439  HE  ARG P 219     -18.102-111.429 151.681  0.00 97.00      PROA   
ATOM   3440  CZ  ARG P 219     -18.426-112.422 153.356  0.00 97.00      PROA   
ATOM   3441  NH1 ARG P 219     -19.122-112.519 154.486  0.00 97.00      PROA   
ATOM   3442 HH11 ARG P 219     -19.768-111.779 154.626  0.00 97.00      PROA   
ATOM   3443 HH12 ARG P 219     -18.720-113.039 155.234  0.00 97.00      PROA   
ATOM   3444  NH2 ARG P 219     -17.335-113.182 153.165  0.00 97.00      PROA   
ATOM   3445 HH21 ARG P 219     -17.213-114.010 153.698  0.00 97.00      PROA   
ATOM   3446 HH22 ARG P 219     -16.841-113.080 152.296  0.00 97.00      PROA   
ATOM   3447  C   ARG P 219     -18.860-109.894 147.835  0.00 97.00      PROA   
ATOM   3448  O   ARG P 219     -19.024-109.853 146.618  0.00 97.00      PROA   
ATOM   3449  N   ASP P 220     -17.996-110.754 148.401  0.00 97.00      PROA   
ATOM   3450  HN  ASP P 220     -17.779-110.684 149.375  0.00 97.00      PROA   
ATOM   3451  CA  ASP P 220     -17.372-111.912 147.811  0.00 97.00      PROA   
ATOM   3452  HA  ASP P 220     -17.064-111.678 146.800  0.00 97.00      PROA   
ATOM   3453  CB  ASP P 220     -16.110-112.290 148.657  0.00 97.00      PROA   
ATOM   3454  HB1 ASP P 220     -15.340-111.506 148.472  0.00 97.00      PROA   
ATOM   3455  HB2 ASP P 220     -15.675-113.257 148.343  0.00 97.00      PROA   
ATOM   3456  CG  ASP P 220     -16.335-112.282 150.176  0.00 97.00      PROA   
ATOM   3457  OD1 ASP P 220     -16.023-113.313 150.821  0.00 97.00      PROA   
ATOM   3458  OD2 ASP P 220     -16.736-111.223 150.721  0.00 97.00      PROA   
ATOM   3459  C   ASP P 220     -18.391-113.058 147.755  0.00 97.00      PROA   
ATOM   3460  O   ASP P 220     -18.199-114.136 148.315  0.00 97.00      PROA   
ATOM   3461  N   THR P 221     -19.544-112.835 147.079  0.00 97.00      PROA   
ATOM   3462  HN  THR P 221     -19.701-111.957 146.629  0.00 97.00      PROA   
ATOM   3463  CA  THR P 221     -20.685-113.735 147.137  0.00 97.00      PROA   
ATOM   3464  HA  THR P 221     -20.708-114.093 148.156  0.00 97.00      PROA   
ATOM   3465  CB  THR P 221     -22.034-113.038 146.945  0.00 97.00      PROA   
ATOM   3466  HB  THR P 221     -22.830-113.736 146.596  0.00 97.00      PROA   
ATOM   3467  OG1 THR P 221     -21.933-111.940 146.049  0.00 97.00      PROA   
ATOM   3468  HG1 THR P 221     -21.794-112.330 145.180  0.00 97.00      PROA   
ATOM   3469  CG2 THR P 221     -22.469-112.451 148.297  0.00 97.00      PROA   
ATOM   3470 HG21 THR P 221     -21.726-111.702 148.631  0.00 97.00      PROA   
ATOM   3471 HG22 THR P 221     -22.548-113.243 149.070  0.00 97.00      PROA   
ATOM   3472 HG23 THR P 221     -23.452-111.942 148.199  0.00 97.00      PROA   
ATOM   3473  C   THR P 221     -20.592-115.000 146.291  0.00 97.00      PROA   
ATOM   3474  O   THR P 221     -20.147-115.012 145.145  0.00 97.00      PROA   
ATOM   3475  N   SER P 222     -21.055-116.122 146.890  0.00 97.00      PROA   
ATOM   3476  HN  SER P 222     -21.318-116.092 147.851  0.00 97.00      PROA   
ATOM   3477  CA  SER P 222     -21.159-117.437 146.289  0.00 97.00      PROA   
ATOM   3478  HA  SER P 222     -20.281-117.600 145.678  0.00 97.00      PROA   
ATOM   3479  CB  SER P 222     -21.246-118.531 147.381  0.00 97.00      PROA   
ATOM   3480  HB1 SER P 222     -21.146-119.550 146.949  0.00 97.00      PROA   
ATOM   3481  HB2 SER P 222     -22.229-118.464 147.901  0.00 97.00      PROA   
ATOM   3482  OG  SER P 222     -20.233-118.335 148.366  0.00 97.00      PROA   
ATOM   3483  HG1 SER P 222     -19.419-118.116 147.904  0.00 97.00      PROA   
ATOM   3484  C   SER P 222     -22.392-117.540 145.405  0.00 97.00      PROA   
ATOM   3485  O   SER P 222     -23.206-116.622 145.342  0.00 97.00      PROA   
ATOM   3486  N   SER P 223     -22.548-118.679 144.683  0.00 97.00      PROA   
ATOM   3487  HN  SER P 223     -21.856-119.399 144.705  0.00 97.00      PROA   
ATOM   3488  CA  SER P 223     -23.572-118.932 143.681  0.00 97.00      PROA   
ATOM   3489  HA  SER P 223     -23.427-118.231 142.880  0.00 97.00      PROA   
ATOM   3490  CB  SER P 223     -23.421-120.365 143.124  0.00 97.00      PROA   
ATOM   3491  HB1 SER P 223     -24.079-120.519 142.241  0.00 97.00      PROA   
ATOM   3492  HB2 SER P 223     -23.694-121.112 143.901  0.00 97.00      PROA   
ATOM   3493  OG  SER P 223     -22.071-120.609 142.742  0.00 97.00      PROA   
ATOM   3494  HG1 SER P 223     -21.908-120.087 141.952  0.00 97.00      PROA   
ATOM   3495  C   SER P 223     -25.012-118.780 144.125  0.00 97.00      PROA   
ATOM   3496  O   SER P 223     -25.835-118.271 143.367  0.00 97.00      PROA   
ATOM   3497  N   GLU P 224     -25.346-119.222 145.355  0.00 97.00      PROA   
ATOM   3498  HN  GLU P 224     -24.647-119.558 145.978  0.00 97.00      PROA   
ATOM   3499  CA  GLU P 224     -26.709-119.295 145.835  0.00 97.00      PROA   
ATOM   3500  HA  GLU P 224     -27.375-118.826 145.124  0.00 97.00      PROA   
ATOM   3501  CB  GLU P 224     -27.203-120.754 146.046  0.00 97.00      PROA   
ATOM   3502  HB1 GLU P 224     -28.145-120.716 146.639  0.00 97.00      PROA   
ATOM   3503  HB2 GLU P 224     -26.466-121.328 146.649  0.00 97.00      PROA   
ATOM   3504  CG  GLU P 224     -27.505-121.519 144.737  0.00 97.00      PROA   
ATOM   3505  HG1 GLU P 224     -26.604-122.035 144.349  0.00 97.00      PROA   
ATOM   3506  HG2 GLU P 224     -27.880-120.821 143.958  0.00 97.00      PROA   
ATOM   3507  CD  GLU P 224     -28.610-122.538 144.991  0.00 97.00      PROA   
ATOM   3508  OE1 GLU P 224     -29.736-122.085 145.320  0.00 97.00      PROA   
ATOM   3509  OE2 GLU P 224     -28.346-123.762 144.885  0.00 97.00      PROA   
ATOM   3510  C   GLU P 224     -26.865-118.538 147.136  0.00 97.00      PROA   
ATOM   3511  O   GLU P 224     -25.900-118.192 147.815  0.00 97.00      PROA   
ATOM   3512  N   TYR P 225     -28.141-118.280 147.498  0.00 97.00      PROA   
ATOM   3513  HN  TYR P 225     -28.890-118.593 146.920  0.00 97.00      PROA   
ATOM   3514  CA  TYR P 225     -28.563-117.692 148.748  0.00 97.00      PROA   
ATOM   3515  HA  TYR P 225     -27.731-117.667 149.438  0.00 97.00      PROA   
ATOM   3516  CB  TYR P 225     -29.158-116.255 148.553  0.00 97.00      PROA   
ATOM   3517  HB1 TYR P 225     -28.418-115.634 148.000  0.00 97.00      PROA   
ATOM   3518  HB2 TYR P 225     -29.319-115.784 149.547  0.00 97.00      PROA   
ATOM   3519  CG  TYR P 225     -30.467-116.217 147.784  0.00 97.00      PROA   
ATOM   3520  CD1 TYR P 225     -31.692-116.042 148.457  0.00 97.00      PROA   
ATOM   3521  HD1 TYR P 225     -31.702-115.939 149.532  0.00 97.00      PROA   
ATOM   3522  CE1 TYR P 225     -32.902-116.027 147.750  0.00 97.00      PROA   
ATOM   3523  HE1 TYR P 225     -33.834-115.901 148.281  0.00 97.00      PROA   
ATOM   3524  CZ  TYR P 225     -32.902-116.200 146.361  0.00 97.00      PROA   
ATOM   3525  OH  TYR P 225     -34.119-116.236 145.648  0.00 97.00      PROA   
ATOM   3526  HH  TYR P 225     -34.826-115.996 146.252  0.00 97.00      PROA   
ATOM   3527  CD2 TYR P 225     -30.482-116.342 146.382  0.00 97.00      PROA   
ATOM   3528  HD2 TYR P 225     -29.555-116.462 145.842  0.00 97.00      PROA   
ATOM   3529  CE2 TYR P 225     -31.692-116.349 145.677  0.00 97.00      PROA   
ATOM   3530  HE2 TYR P 225     -31.693-116.482 144.606  0.00 97.00      PROA   
ATOM   3531  C   TYR P 225     -29.595-118.684 149.252  0.00 97.00      PROA   
ATOM   3532  O   TYR P 225     -30.097-119.490 148.471  0.00 97.00      PROA   
ATOM   3533  N   GLN P 226     -29.943-118.678 150.565  0.00 97.00      PROA   
ATOM   3534  HN  GLN P 226     -29.534-118.050 151.222  0.00 97.00      PROA   
ATOM   3535  CA  GLN P 226     -30.975-119.573 151.064  0.00 97.00      PROA   
ATOM   3536  HA  GLN P 226     -31.562-119.880 150.213  0.00 97.00      PROA   
ATOM   3537  CB  GLN P 226     -30.447-120.868 151.752  0.00 97.00      PROA   
ATOM   3538  HB1 GLN P 226     -31.178-121.237 152.507  0.00 97.00      PROA   
ATOM   3539  HB2 GLN P 226     -29.512-120.627 152.304  0.00 97.00      PROA   
ATOM   3540  CG  GLN P 226     -30.187-122.044 150.779  0.00 97.00      PROA   
ATOM   3541  HG1 GLN P 226     -29.934-122.965 151.343  0.00 97.00      PROA   
ATOM   3542  HG2 GLN P 226     -29.335-121.783 150.114  0.00 97.00      PROA   
ATOM   3543  CD  GLN P 226     -31.434-122.327 149.929  0.00 97.00      PROA   
ATOM   3544  OE1 GLN P 226     -32.569-122.189 150.400  0.00 97.00      PROA   
ATOM   3545  NE2 GLN P 226     -31.219-122.688 148.634  0.00 97.00      PROA   
ATOM   3546 HE21 GLN P 226     -31.999-122.632 148.010  0.00 97.00      PROA   
ATOM   3547 HE22 GLN P 226     -30.296-122.738 148.261  0.00 97.00      PROA   
ATOM   3548  C   GLN P 226     -32.017-118.875 151.890  0.00 97.00      PROA   
ATOM   3549  O   GLN P 226     -31.797-117.801 152.448  0.00 97.00      PROA   
ATOM   3550  N   ILE P 227     -33.227-119.486 151.915  0.00 97.00      PROA   
ATOM   3551  HN  ILE P 227     -33.336-120.385 151.494  0.00 97.00      PROA   
ATOM   3552  CA  ILE P 227     -34.444-118.836 152.349  0.00 97.00      PROA   
ATOM   3553  HA  ILE P 227     -34.202-117.849 152.717  0.00 97.00      PROA   
ATOM   3554  CB  ILE P 227     -35.479-118.686 151.230  0.00 97.00      PROA   
ATOM   3555  HB  ILE P 227     -36.094-119.611 151.131  0.00 97.00      PROA   
ATOM   3556  CG2 ILE P 227     -36.399-117.506 151.614  0.00 97.00      PROA   
ATOM   3557 HG21 ILE P 227     -35.818-116.561 151.660  0.00 97.00      PROA   
ATOM   3558 HG22 ILE P 227     -36.880-117.671 152.598  0.00 97.00      PROA   
ATOM   3559 HG23 ILE P 227     -37.199-117.372 150.860  0.00 97.00      PROA   
ATOM   3560  CG1 ILE P 227     -34.815-118.457 149.844  0.00 97.00      PROA   
ATOM   3561 HG11 ILE P 227     -34.166-119.323 149.582  0.00 97.00      PROA   
ATOM   3562 HG12 ILE P 227     -34.173-117.552 149.903  0.00 97.00      PROA   
ATOM   3563  CD  ILE P 227     -35.827-118.299 148.702  0.00 97.00      PROA   
ATOM   3564  HD1 ILE P 227     -36.386-117.344 148.793  0.00 97.00      PROA   
ATOM   3565  HD2 ILE P 227     -36.556-119.137 148.716  0.00 97.00      PROA   
ATOM   3566  HD3 ILE P 227     -35.306-118.304 147.720  0.00 97.00      PROA   
ATOM   3567  C   ILE P 227     -35.017-119.642 153.494  0.00 97.00      PROA   
ATOM   3568  O   ILE P 227     -35.214-120.849 153.394  0.00 97.00      PROA   
ATOM   3569  N   LEU P 228     -35.289-118.979 154.637  0.00 97.00      PROA   
ATOM   3570  HN  LEU P 228     -35.138-117.995 154.696  0.00 97.00      PROA   
ATOM   3571  CA  LEU P 228     -35.596-119.634 155.893  0.00 97.00      PROA   
ATOM   3572  HA  LEU P 228     -35.220-120.648 155.879  0.00 97.00      PROA   
ATOM   3573  CB  LEU P 228     -34.920-118.875 157.069  0.00 97.00      PROA   
ATOM   3574  HB1 LEU P 228     -35.254-119.335 158.025  0.00 97.00      PROA   
ATOM   3575  HB2 LEU P 228     -35.246-117.813 157.072  0.00 97.00      PROA   
ATOM   3576  CG  LEU P 228     -33.363-118.915 157.085  0.00 97.00      PROA   
ATOM   3577  HG  LEU P 228     -33.050-119.965 156.876  0.00 97.00      PROA   
ATOM   3578  CD1 LEU P 228     -32.673-117.997 156.053  0.00 97.00      PROA   
ATOM   3579 HD11 LEU P 228     -33.045-116.956 156.156  0.00 97.00      PROA   
ATOM   3580 HD12 LEU P 228     -32.847-118.342 155.016  0.00 97.00      PROA   
ATOM   3581 HD13 LEU P 228     -31.576-117.993 156.221  0.00 97.00      PROA   
ATOM   3582  CD2 LEU P 228     -32.837-118.553 158.486  0.00 97.00      PROA   
ATOM   3583 HD21 LEU P 228     -33.261-119.234 159.252  0.00 97.00      PROA   
ATOM   3584 HD22 LEU P 228     -33.120-117.509 158.739  0.00 97.00      PROA   
ATOM   3585 HD23 LEU P 228     -31.730-118.634 158.513  0.00 97.00      PROA   
ATOM   3586  C   LEU P 228     -37.099-119.715 156.109  0.00 97.00      PROA   
ATOM   3587  O   LEU P 228     -37.562-120.090 157.184  0.00 97.00      PROA   
ATOM   3588  N   THR P 229     -37.862-119.369 155.049  0.00 97.00      PROA   
ATOM   3589  HN  THR P 229     -37.367-119.161 154.211  0.00 97.00      PROA   
ATOM   3590  CA  THR P 229     -39.302-119.205 154.955  0.00 97.00      PROA   
ATOM   3591  HA  THR P 229     -39.741-120.144 154.652  0.00 97.00      PROA   
ATOM   3592  CB  THR P 229     -40.027-118.647 156.199  0.00 97.00      PROA   
ATOM   3593  HB  THR P 229     -39.395-117.855 156.661  0.00 97.00      PROA   
ATOM   3594  OG1 THR P 229     -40.234-119.683 157.147  0.00 97.00      PROA   
ATOM   3595  HG1 THR P 229     -39.357-120.019 157.347  0.00 97.00      PROA   
ATOM   3596  CG2 THR P 229     -41.429-118.050 155.930  0.00 97.00      PROA   
ATOM   3597 HG21 THR P 229     -42.114-118.803 155.500  0.00 97.00      PROA   
ATOM   3598 HG22 THR P 229     -41.391-117.179 155.251  0.00 97.00      PROA   
ATOM   3599 HG23 THR P 229     -41.871-117.703 156.890  0.00 97.00      PROA   
ATOM   3600  C   THR P 229     -39.422-118.223 153.825  0.00 97.00      PROA   
ATOM   3601  O   THR P 229     -39.260-117.025 154.045  0.00 97.00      PROA   
ATOM   3602  N   ALA P 230     -39.663-118.673 152.566  0.00 97.00      PROA   
ATOM   3603  HN  ALA P 230     -39.687-119.643 152.330  0.00 97.00      PROA   
ATOM   3604  CA  ALA P 230     -39.960-117.749 151.484  0.00 97.00      PROA   
ATOM   3605  HA  ALA P 230     -39.213-116.972 151.513  0.00 97.00      PROA   
ATOM   3606  CB  ALA P 230     -39.909-118.410 150.095  0.00 97.00      PROA   
ATOM   3607  HB1 ALA P 230     -40.672-119.214 150.010  0.00 97.00      PROA   
ATOM   3608  HB2 ALA P 230     -38.903-118.854 149.930  0.00 97.00      PROA   
ATOM   3609  HB3 ALA P 230     -40.081-117.658 149.297  0.00 97.00      PROA   
ATOM   3610  C   ALA P 230     -41.303-117.087 151.695  0.00 97.00      PROA   
ATOM   3611  O   ALA P 230     -42.230-117.721 152.170  0.00 97.00      PROA   
ATOM   3612  N   ARG P 231     -41.429-115.784 151.379  0.00 97.00      PROA   
ATOM   3613  HN  ARG P 231     -40.638-115.296 151.010  0.00 97.00      PROA   
ATOM   3614  CA  ARG P 231     -42.532-114.959 151.820  0.00 97.00      PROA   
ATOM   3615  HA  ARG P 231     -43.262-115.567 152.331  0.00 97.00      PROA   
ATOM   3616  CB  ARG P 231     -42.037-113.886 152.824  0.00 97.00      PROA   
ATOM   3617  HB1 ARG P 231     -42.851-113.162 153.010  0.00 97.00      PROA   
ATOM   3618  HB2 ARG P 231     -41.187-113.319 152.387  0.00 97.00      PROA   
ATOM   3619  CG  ARG P 231     -41.603-114.491 154.174  0.00 97.00      PROA   
ATOM   3620  HG1 ARG P 231     -40.574-114.889 154.050  0.00 97.00      PROA   
ATOM   3621  HG2 ARG P 231     -42.260-115.359 154.395  0.00 97.00      PROA   
ATOM   3622  CD  ARG P 231     -41.599-113.522 155.380  0.00 97.00      PROA   
ATOM   3623  HD1 ARG P 231     -40.903-112.683 155.162  0.00 97.00      PROA   
ATOM   3624  HD2 ARG P 231     -41.274-114.034 156.309  0.00 97.00      PROA   
ATOM   3625  NE  ARG P 231     -42.946-112.909 155.614  0.00 97.00      PROA   
ATOM   3626  HE  ARG P 231     -43.032-111.950 155.335  0.00 97.00      PROA   
ATOM   3627  CZ  ARG P 231     -44.090-113.597 155.467  0.00 97.00      PROA   
ATOM   3628  NH1 ARG P 231     -44.281-114.804 155.995  0.00 97.00      PROA   
ATOM   3629 HH11 ARG P 231     -43.563-115.205 156.546  0.00 97.00      PROA   
ATOM   3630 HH12 ARG P 231     -45.132-115.270 155.740  0.00 97.00      PROA   
ATOM   3631  NH2 ARG P 231     -45.052-113.095 154.679  0.00 97.00      PROA   
ATOM   3632 HH21 ARG P 231     -44.806-112.267 154.170  0.00 97.00      PROA   
ATOM   3633 HH22 ARG P 231     -45.660-113.766 154.255  0.00 97.00      PROA   
ATOM   3634  C   ARG P 231     -43.280-114.266 150.704  0.00 97.00      PROA   
ATOM   3635  O   ARG P 231     -42.811-114.115 149.586  0.00 97.00      PROA   
ATOM   3636  N   ARG P 232     -44.495-113.778 151.016  0.00 97.00      PROA   
ATOM   3637  HN  ARG P 232     -44.932-114.063 151.871  0.00 97.00      PROA   
ATOM   3638  CA  ARG P 232     -45.282-112.876 150.196  0.00 97.00      PROA   
ATOM   3639  HA  ARG P 232     -45.601-113.427 149.324  0.00 97.00      PROA   
ATOM   3640  CB  ARG P 232     -46.512-112.440 151.028  0.00 97.00      PROA   
ATOM   3641  HB1 ARG P 232     -46.827-111.402 150.796  0.00 97.00      PROA   
ATOM   3642  HB2 ARG P 232     -46.203-112.437 152.098  0.00 97.00      PROA   
ATOM   3643  CG  ARG P 232     -47.699-113.406 150.867  0.00 97.00      PROA   
ATOM   3644  HG1 ARG P 232     -48.257-113.475 151.829  0.00 97.00      PROA   
ATOM   3645  HG2 ARG P 232     -47.293-114.419 150.668  0.00 97.00      PROA   
ATOM   3646  CD  ARG P 232     -48.648-112.992 149.736  0.00 97.00      PROA   
ATOM   3647  HD1 ARG P 232     -49.405-113.773 149.519  0.00 97.00      PROA   
ATOM   3648  HD2 ARG P 232     -48.077-112.765 148.808  0.00 97.00      PROA   
ATOM   3649  NE  ARG P 232     -49.372-111.799 150.272  0.00 97.00      PROA   
ATOM   3650  HE  ARG P 232     -49.655-111.849 151.226  0.00 97.00      PROA   
ATOM   3651  CZ  ARG P 232     -49.334-110.562 149.736  0.00 97.00      PROA   
ATOM   3652  NH1 ARG P 232     -48.929-110.323 148.481  0.00 97.00      PROA   
ATOM   3653 HH11 ARG P 232     -48.608-111.084 147.927  0.00 97.00      PROA   
ATOM   3654 HH12 ARG P 232     -48.899-109.384 148.150  0.00 97.00      PROA   
ATOM   3655  NH2 ARG P 232     -49.685-109.526 150.520  0.00 97.00      PROA   
ATOM   3656 HH21 ARG P 232     -49.870-109.700 151.484  0.00 97.00      PROA   
ATOM   3657 HH22 ARG P 232     -49.591-108.601 150.164  0.00 97.00      PROA   
ATOM   3658  C   ARG P 232     -44.561-111.642 149.673  0.00 97.00      PROA   
ATOM   3659  O   ARG P 232     -44.713-111.266 148.516  0.00 97.00      PROA   
ATOM   3660  N   GLU P 233     -43.737-111.003 150.515  0.00 97.00      PROA   
ATOM   3661  HN  GLU P 233     -43.756-111.240 151.487  0.00 97.00      PROA   
ATOM   3662  CA  GLU P 233     -42.880-109.884 150.213  0.00 97.00      PROA   
ATOM   3663  HA  GLU P 233     -43.441-109.202 149.591  0.00 97.00      PROA   
ATOM   3664  CB  GLU P 233     -42.533-109.129 151.528  0.00 97.00      PROA   
ATOM   3665  HB1 GLU P 233     -43.426-108.544 151.846  0.00 97.00      PROA   
ATOM   3666  HB2 GLU P 233     -41.726-108.394 151.313  0.00 97.00      PROA   
ATOM   3667  CG  GLU P 233     -42.075-110.034 152.702  0.00 97.00      PROA   
ATOM   3668  HG1 GLU P 233     -41.356-109.459 153.326  0.00 97.00      PROA   
ATOM   3669  HG2 GLU P 233     -41.547-110.927 152.317  0.00 97.00      PROA   
ATOM   3670  CD  GLU P 233     -43.207-110.478 153.636  0.00 97.00      PROA   
ATOM   3671  OE1 GLU P 233     -44.223-111.031 153.151  0.00 97.00      PROA   
ATOM   3672  OE2 GLU P 233     -43.054-110.298 154.872  0.00 97.00      PROA   
ATOM   3673  C   GLU P 233     -41.648-110.244 149.388  0.00 97.00      PROA   
ATOM   3674  O   GLU P 233     -41.030-109.370 148.781  0.00 97.00      PROA   
ATOM   3675  N   ASP P 234     -41.300-111.550 149.287  0.00 97.00      PROA   
ATOM   3676  HN  ASP P 234     -41.735-112.239 149.860  0.00 97.00      PROA   
ATOM   3677  CA  ASP P 234     -40.274-112.065 148.396  0.00 97.00      PROA   
ATOM   3678  HA  ASP P 234     -39.421-111.400 148.437  0.00 97.00      PROA   
ATOM   3679  CB  ASP P 234     -39.810-113.502 148.785  0.00 97.00      PROA   
ATOM   3680  HB1 ASP P 234     -38.994-113.837 148.117  0.00 97.00      PROA   
ATOM   3681  HB2 ASP P 234     -40.646-114.220 148.664  0.00 97.00      PROA   
ATOM   3682  CG  ASP P 234     -39.276-113.651 150.212  0.00 97.00      PROA   
ATOM   3683  OD1 ASP P 234     -39.168-112.652 150.967  0.00 97.00      PROA   
ATOM   3684  OD2 ASP P 234     -38.943-114.817 150.551  0.00 97.00      PROA   
ATOM   3685  C   ASP P 234     -40.770-112.138 146.948  0.00 97.00      PROA   
ATOM   3686  O   ASP P 234     -39.980-112.322 146.025  0.00 97.00      PROA   
ATOM   3687  N   SER P 235     -42.099-112.018 146.705  0.00 97.00      PROA   
ATOM   3688  HN  SER P 235     -42.714-111.840 147.470  0.00 97.00      PROA   
ATOM   3689  CA  SER P 235     -42.715-112.202 145.391  0.00 97.00      PROA   
ATOM   3690  HA  SER P 235     -42.416-113.188 145.061  0.00 97.00      PROA   
ATOM   3691  CB  SER P 235     -44.278-112.170 145.420  0.00 97.00      PROA   
ATOM   3692  HB1 SER P 235     -44.626-112.826 146.245  0.00 97.00      PROA   
ATOM   3693  HB2 SER P 235     -44.684-112.569 144.468  0.00 97.00      PROA   
ATOM   3694  OG  SER P 235     -44.833-110.873 145.642  0.00 97.00      PROA   
ATOM   3695  HG1 SER P 235     -44.206-110.253 145.250  0.00 97.00      PROA   
ATOM   3696  C   SER P 235     -42.244-111.204 144.338  0.00 97.00      PROA   
ATOM   3697  O   SER P 235     -42.566-110.018 144.393  0.00 97.00      PROA   
ATOM   3698  N   GLY P 236     -41.476-111.650 143.321  0.00 97.00      PROA   
ATOM   3699  HN  GLY P 236     -41.169-112.597 143.254  0.00 97.00      PROA   
ATOM   3700  CA  GLY P 236     -41.045-110.696 142.322  0.00 97.00      PROA   
ATOM   3701  HA1 GLY P 236     -40.515-109.898 142.825  0.00 97.00      PROA   
ATOM   3702  HA2 GLY P 236     -41.917-110.361 141.776  0.00 97.00      PROA   
ATOM   3703  C   GLY P 236     -40.113-111.294 141.327  0.00 97.00      PROA   
ATOM   3704  O   GLY P 236     -40.254-112.441 140.924  0.00 97.00      PROA   
ATOM   3705  N   LEU P 237     -39.130-110.483 140.887  0.00 97.00      PROA   
ATOM   3706  HN  LEU P 237     -39.007-109.572 141.269  0.00 97.00      PROA   
ATOM   3707  CA  LEU P 237     -38.238-110.811 139.808  0.00 97.00      PROA   
ATOM   3708  HA  LEU P 237     -38.512-111.759 139.369  0.00 97.00      PROA   
ATOM   3709  CB  LEU P 237     -38.250-109.720 138.714  0.00 97.00      PROA   
ATOM   3710  HB1 LEU P 237     -37.550-110.025 137.913  0.00 97.00      PROA   
ATOM   3711  HB2 LEU P 237     -37.889-108.757 139.138  0.00 97.00      PROA   
ATOM   3712  CG  LEU P 237     -39.606-109.457 138.018  0.00 97.00      PROA   
ATOM   3713  HG  LEU P 237     -40.355-109.143 138.781  0.00 97.00      PROA   
ATOM   3714  CD1 LEU P 237     -39.448-108.309 137.006  0.00 97.00      PROA   
ATOM   3715 HD11 LEU P 237     -38.683-108.581 136.248  0.00 97.00      PROA   
ATOM   3716 HD12 LEU P 237     -39.106-107.386 137.518  0.00 97.00      PROA   
ATOM   3717 HD13 LEU P 237     -40.406-108.101 136.486  0.00 97.00      PROA   
ATOM   3718  CD2 LEU P 237     -40.132-110.717 137.313  0.00 97.00      PROA   
ATOM   3719 HD21 LEU P 237     -40.319-111.520 138.052  0.00 97.00      PROA   
ATOM   3720 HD22 LEU P 237     -39.384-111.079 136.575  0.00 97.00      PROA   
ATOM   3721 HD23 LEU P 237     -41.082-110.506 136.780  0.00 97.00      PROA   
ATOM   3722  C   LEU P 237     -36.843-110.954 140.370  0.00 97.00      PROA   
ATOM   3723  O   LEU P 237     -36.430-110.200 141.244  0.00 97.00      PROA   
ATOM   3724  N   TYR P 238     -36.113-111.989 139.901  0.00 97.00      PROA   
ATOM   3725  HN  TYR P 238     -36.510-112.599 139.217  0.00 97.00      PROA   
ATOM   3726  CA  TYR P 238     -34.817-112.394 140.403  0.00 97.00      PROA   
ATOM   3727  HA  TYR P 238     -34.431-111.638 141.073  0.00 97.00      PROA   
ATOM   3728  CB  TYR P 238     -34.877-113.773 141.112  0.00 97.00      PROA   
ATOM   3729  HB1 TYR P 238     -33.862-114.184 141.296  0.00 97.00      PROA   
ATOM   3730  HB2 TYR P 238     -35.441-114.501 140.488  0.00 97.00      PROA   
ATOM   3731  CG  TYR P 238     -35.576-113.646 142.436  0.00 97.00      PROA   
ATOM   3732  CD1 TYR P 238     -36.980-113.628 142.522  0.00 97.00      PROA   
ATOM   3733  HD1 TYR P 238     -37.573-113.694 141.621  0.00 97.00      PROA   
ATOM   3734  CE1 TYR P 238     -37.617-113.527 143.765  0.00 97.00      PROA   
ATOM   3735  HE1 TYR P 238     -38.696-113.512 143.819  0.00 97.00      PROA   
ATOM   3736  CZ  TYR P 238     -36.848-113.474 144.933  0.00 97.00      PROA   
ATOM   3737  OH  TYR P 238     -37.455-113.377 146.195  0.00 97.00      PROA   
ATOM   3738  HH  TYR P 238     -38.367-113.098 146.064  0.00 97.00      PROA   
ATOM   3739  CD2 TYR P 238     -34.820-113.588 143.620  0.00 97.00      PROA   
ATOM   3740  HD2 TYR P 238     -33.741-113.612 143.572  0.00 97.00      PROA   
ATOM   3741  CE2 TYR P 238     -35.454-113.508 144.862  0.00 97.00      PROA   
ATOM   3742  HE2 TYR P 238     -34.869-113.455 145.769  0.00 97.00      PROA   
ATOM   3743  C   TYR P 238     -33.836-112.535 139.269  0.00 97.00      PROA   
ATOM   3744  O   TYR P 238     -34.154-113.106 138.233  0.00 97.00      PROA   
ATOM   3745  N   TRP P 239     -32.588-112.047 139.446  0.00 97.00      PROA   
ATOM   3746  HN  TRP P 239     -32.334-111.541 140.266  0.00 97.00      PROA   
ATOM   3747  CA  TRP P 239     -31.556-112.259 138.453  0.00 97.00      PROA   
ATOM   3748  HA  TRP P 239     -31.761-113.184 137.930  0.00 97.00      PROA   
ATOM   3749  CB  TRP P 239     -31.476-111.123 137.391  0.00 97.00      PROA   
ATOM   3750  HB1 TRP P 239     -32.458-111.107 136.875  0.00 97.00      PROA   
ATOM   3751  HB2 TRP P 239     -30.725-111.382 136.615  0.00 97.00      PROA   
ATOM   3752  CG  TRP P 239     -31.215-109.732 137.883  0.00 97.00      PROA   
ATOM   3753  CD1 TRP P 239     -32.154-108.895 138.423  0.00 97.00      PROA   
ATOM   3754  HD1 TRP P 239     -33.176-109.177 138.607  0.00 97.00      PROA   
ATOM   3755  NE1 TRP P 239     -31.608-107.664 138.656  0.00 97.00      PROA   
ATOM   3756  HE1 TRP P 239     -32.094-106.874 138.963  0.00 97.00      PROA   
ATOM   3757  CE2 TRP P 239     -30.296-107.675 138.287  0.00 97.00      PROA   
ATOM   3758  CD2 TRP P 239     -30.003-108.967 137.789  0.00 97.00      PROA   
ATOM   3759  CE3 TRP P 239     -28.722-109.248 137.320  0.00 97.00      PROA   
ATOM   3760  HE3 TRP P 239     -28.472-110.223 136.926  0.00 97.00      PROA   
ATOM   3761  CZ3 TRP P 239     -27.750-108.248 137.396  0.00 97.00      PROA   
ATOM   3762  HZ3 TRP P 239     -26.739-108.460 137.087  0.00 97.00      PROA   
ATOM   3763  CZ2 TRP P 239     -29.334-106.678 138.347  0.00 97.00      PROA   
ATOM   3764  HZ2 TRP P 239     -29.562-105.704 138.753  0.00 97.00      PROA   
ATOM   3765  CH2 TRP P 239     -28.049-106.984 137.900  0.00 97.00      PROA   
ATOM   3766  HH2 TRP P 239     -27.264-106.244 137.975  0.00 97.00      PROA   
ATOM   3767  C   TRP P 239     -30.229-112.462 139.135  0.00 97.00      PROA   
ATOM   3768  O   TRP P 239     -30.033-112.095 140.291  0.00 97.00      PROA   
ATOM   3769  N   CYS P 240     -29.288-113.092 138.399  0.00 97.00      PROA   
ATOM   3770  HN  CYS P 240     -29.518-113.409 137.481  0.00 97.00      PROA   
ATOM   3771  CA  CYS P 240     -27.942-113.365 138.854  0.00 97.00      PROA   
ATOM   3772  HA  CYS P 240     -27.757-112.772 139.736  0.00 97.00      PROA   
ATOM   3773  CB  CYS P 240     -27.711-114.863 139.207  0.00 97.00      PROA   
ATOM   3774  HB1 CYS P 240     -28.314-115.065 140.119  0.00 97.00      PROA   
ATOM   3775  HB2 CYS P 240     -26.649-115.041 139.481  0.00 97.00      PROA   
ATOM   3776  SG  CYS P 240     -28.254-116.020 137.903  0.00 97.00      PROA   
ATOM   3777  C   CYS P 240     -26.939-112.906 137.817  0.00 97.00      PROA   
ATOM   3778  O   CYS P 240     -27.230-112.765 136.635  0.00 97.00      PROA   
ATOM   3779  N   GLU P 241     -25.702-112.620 138.264  0.00 97.00      PROA   
ATOM   3780  HN  GLU P 241     -25.481-112.701 139.232  0.00 97.00      PROA   
ATOM   3781  CA  GLU P 241     -24.671-112.056 137.426  0.00 97.00      PROA   
ATOM   3782  HA  GLU P 241     -25.007-112.010 136.399  0.00 97.00      PROA   
ATOM   3783  CB  GLU P 241     -24.373-110.606 137.865  0.00 97.00      PROA   
ATOM   3784  HB1 GLU P 241     -24.192-110.591 138.961  0.00 97.00      PROA   
ATOM   3785  HB2 GLU P 241     -25.323-110.053 137.682  0.00 97.00      PROA   
ATOM   3786  CG  GLU P 241     -23.194-109.911 137.158  0.00 97.00      PROA   
ATOM   3787  HG1 GLU P 241     -23.213-110.138 136.070  0.00 97.00      PROA   
ATOM   3788  HG2 GLU P 241     -22.227-110.250 137.583  0.00 97.00      PROA   
ATOM   3789  CD  GLU P 241     -23.275-108.398 137.294  0.00 97.00      PROA   
ATOM   3790  OE1 GLU P 241     -24.219-107.891 137.949  0.00 97.00      PROA   
ATOM   3791  OE2 GLU P 241     -22.404-107.722 136.687  0.00 97.00      PROA   
ATOM   3792  C   GLU P 241     -23.445-112.937 137.426  0.00 97.00      PROA   
ATOM   3793  O   GLU P 241     -23.101-113.548 138.436  0.00 97.00      PROA   
ATOM   3794  N   ALA P 242     -22.777-113.046 136.251  0.00 97.00      PROA   
ATOM   3795  HN  ALA P 242     -23.092-112.570 135.436  0.00 97.00      PROA   
ATOM   3796  CA  ALA P 242     -21.609-113.877 136.076  0.00 97.00      PROA   
ATOM   3797  HA  ALA P 242     -21.114-114.007 137.030  0.00 97.00      PROA   
ATOM   3798  CB  ALA P 242     -21.984-115.250 135.487  0.00 97.00      PROA   
ATOM   3799  HB1 ALA P 242     -22.480-115.128 134.501  0.00 97.00      PROA   
ATOM   3800  HB2 ALA P 242     -22.696-115.765 136.169  0.00 97.00      PROA   
ATOM   3801  HB3 ALA P 242     -21.090-115.897 135.367  0.00 97.00      PROA   
ATOM   3802  C   ALA P 242     -20.644-113.173 135.147  0.00 97.00      PROA   
ATOM   3803  O   ALA P 242     -21.044-112.513 134.192  0.00 97.00      PROA   
ATOM   3804  N   ALA P 243     -19.325-113.279 135.434  0.00 97.00      PROA   
ATOM   3805  HN  ALA P 243     -19.002-113.805 136.215  0.00 97.00      PROA   
ATOM   3806  CA  ALA P 243     -18.321-112.507 134.743  0.00 97.00      PROA   
ATOM   3807  HA  ALA P 243     -18.597-112.405 133.701  0.00 97.00      PROA   
ATOM   3808  CB  ALA P 243     -18.170-111.116 135.400  0.00 97.00      PROA   
ATOM   3809  HB1 ALA P 243     -17.881-111.219 136.468  0.00 97.00      PROA   
ATOM   3810  HB2 ALA P 243     -19.141-110.575 135.364  0.00 97.00      PROA   
ATOM   3811  HB3 ALA P 243     -17.409-110.497 134.883  0.00 97.00      PROA   
ATOM   3812  C   ALA P 243     -16.983-113.214 134.801  0.00 97.00      PROA   
ATOM   3813  O   ALA P 243     -16.764-114.128 135.593  0.00 97.00      PROA   
ATOM   3814  N   THR P 244     -16.041-112.783 133.930  0.00 97.00      PROA   
ATOM   3815  HN  THR P 244     -16.290-112.114 133.230  0.00 97.00      PROA   
ATOM   3816  CA  THR P 244     -14.610-113.013 134.052  0.00 97.00      PROA   
ATOM   3817  HA  THR P 244     -14.434-114.074 134.174  0.00 97.00      PROA   
ATOM   3818  CB  THR P 244     -13.853-112.504 132.837  0.00 97.00      PROA   
ATOM   3819  HB  THR P 244     -12.759-112.559 133.004  0.00 97.00      PROA   
ATOM   3820  OG1 THR P 244     -14.210-111.157 132.584  0.00 97.00      PROA   
ATOM   3821  HG1 THR P 244     -14.240-110.737 133.447  0.00 97.00      PROA   
ATOM   3822  CG2 THR P 244     -14.161-113.330 131.575  0.00 97.00      PROA   
ATOM   3823 HG21 THR P 244     -15.248-113.343 131.356  0.00 97.00      PROA   
ATOM   3824 HG22 THR P 244     -13.805-114.372 131.698  0.00 97.00      PROA   
ATOM   3825 HG23 THR P 244     -13.634-112.881 130.703  0.00 97.00      PROA   
ATOM   3826  C   THR P 244     -14.049-112.281 135.271  0.00 97.00      PROA   
ATOM   3827  O   THR P 244     -14.444-111.151 135.548  0.00 97.00      PROA   
ATOM   3828  N   GLU P 245     -13.074-112.896 135.980  0.00 97.00      PROA   
ATOM   3829  HN  GLU P 245     -12.731-113.782 135.674  0.00 97.00      PROA   
ATOM   3830  CA  GLU P 245     -12.423-112.444 137.207  0.00 97.00      PROA   
ATOM   3831  HA  GLU P 245     -13.155-112.385 138.000  0.00 97.00      PROA   
ATOM   3832  CB  GLU P 245     -11.354-113.545 137.477  0.00 97.00      PROA   
ATOM   3833  HB1 GLU P 245     -10.486-113.384 136.801  0.00 97.00      PROA   
ATOM   3834  HB2 GLU P 245     -11.836-114.501 137.159  0.00 97.00      PROA   
ATOM   3835  CG  GLU P 245     -10.823-113.712 138.917  0.00 97.00      PROA   
ATOM   3836  HG1 GLU P 245     -11.441-113.113 139.615  0.00 97.00      PROA   
ATOM   3837  HG2 GLU P 245      -9.778-113.341 138.970  0.00 97.00      PROA   
ATOM   3838  CD  GLU P 245     -10.813-115.165 139.417  0.00 97.00      PROA   
ATOM   3839  OE1 GLU P 245     -10.792-116.116 138.596  0.00 97.00      PROA   
ATOM   3840  OE2 GLU P 245     -10.817-115.332 140.662  0.00 97.00      PROA   
ATOM   3841  C   GLU P 245     -11.765-111.076 137.015  0.00 97.00      PROA   
ATOM   3842  O   GLU P 245     -11.895-110.150 137.813  0.00 97.00      PROA   
ATOM   3843  N   ASP P 246     -11.101-110.946 135.862  0.00 97.00      PROA   
ATOM   3844  HN  ASP P 246     -10.982-111.772 135.312  0.00 97.00      PROA   
ATOM   3845  CA  ASP P 246     -10.408-109.835 135.264  0.00 97.00      PROA   
ATOM   3846  HA  ASP P 246      -9.745-109.409 136.007  0.00 97.00      PROA   
ATOM   3847  CB  ASP P 246      -9.554-110.431 134.092  0.00 97.00      PROA   
ATOM   3848  HB1 ASP P 246      -8.624-110.875 134.513  0.00 97.00      PROA   
ATOM   3849  HB2 ASP P 246      -9.249-109.651 133.368  0.00 97.00      PROA   
ATOM   3850  CG  ASP P 246     -10.287-111.565 133.350  0.00 97.00      PROA   
ATOM   3851  OD1 ASP P 246     -10.392-112.697 133.897  0.00 97.00      PROA   
ATOM   3852  OD2 ASP P 246     -10.812-111.292 132.246  0.00 97.00      PROA   
ATOM   3853  C   ASP P 246     -11.314-108.691 134.775  0.00 97.00      PROA   
ATOM   3854  O   ASP P 246     -10.834-107.587 134.518  0.00 97.00      PROA   
ATOM   3855  N   GLY P 247     -12.649-108.895 134.650  0.00 97.00      PROA   
ATOM   3856  HN  GLY P 247     -13.032-109.763 134.960  0.00 97.00      PROA   
ATOM   3857  CA  GLY P 247     -13.601-107.850 134.257  0.00 97.00      PROA   
ATOM   3858  HA1 GLY P 247     -13.362-106.940 134.790  0.00 97.00      PROA   
ATOM   3859  HA2 GLY P 247     -14.590-108.212 134.498  0.00 97.00      PROA   
ATOM   3860  C   GLY P 247     -13.610-107.519 132.783  0.00 97.00      PROA   
ATOM   3861  O   GLY P 247     -14.162-106.503 132.358  0.00 97.00      PROA   
ATOM   3862  N   ASN P 248     -13.010-108.390 131.951  0.00 97.00      PROA   
ATOM   3863  HN  ASN P 248     -12.508-109.165 132.327  0.00 97.00      PROA   
ATOM   3864  CA  ASN P 248     -13.097-108.328 130.508  0.00 97.00      PROA   
ATOM   3865  HA  ASN P 248     -12.793-107.338 130.200  0.00 97.00      PROA   
ATOM   3866  CB  ASN P 248     -12.161-109.391 129.884  0.00 97.00      PROA   
ATOM   3867  HB1 ASN P 248     -12.408-109.590 128.821  0.00 97.00      PROA   
ATOM   3868  HB2 ASN P 248     -12.238-110.343 130.451  0.00 97.00      PROA   
ATOM   3869  CG  ASN P 248     -10.736-108.826 129.919  0.00 97.00      PROA   
ATOM   3870  OD1 ASN P 248     -10.526-107.647 129.615  0.00 97.00      PROA   
ATOM   3871  ND2 ASN P 248      -9.743-109.652 130.336  0.00 97.00      PROA   
ATOM   3872 HD21 ASN P 248      -8.822-109.278 130.407  0.00 97.00      PROA   
ATOM   3873 HD22 ASN P 248      -9.995-110.494 130.818  0.00 97.00      PROA   
ATOM   3874  C   ASN P 248     -14.511-108.499 129.989  0.00 97.00      PROA   
ATOM   3875  O   ASN P 248     -14.963-107.730 129.142  0.00 97.00      PROA   
ATOM   3876  N   VAL P 249     -15.247-109.493 130.526  0.00 97.00      PROA   
ATOM   3877  HN  VAL P 249     -14.839-110.094 131.211  0.00 97.00      PROA   
ATOM   3878  CA  VAL P 249     -16.579-109.849 130.093  0.00 97.00      PROA   
ATOM   3879  HA  VAL P 249     -16.980-109.077 129.452  0.00 97.00      PROA   
ATOM   3880  CB  VAL P 249     -16.604-111.182 129.350  0.00 97.00      PROA   
ATOM   3881  HB  VAL P 249     -16.310-112.008 130.035  0.00 97.00      PROA   
ATOM   3882  CG1 VAL P 249     -18.022-111.472 128.807  0.00 97.00      PROA   
ATOM   3883 HG11 VAL P 249     -18.354-110.651 128.137  0.00 97.00      PROA   
ATOM   3884 HG12 VAL P 249     -18.762-111.587 129.626  0.00 97.00      PROA   
ATOM   3885 HG13 VAL P 249     -18.013-112.414 128.222  0.00 97.00      PROA   
ATOM   3886  CG2 VAL P 249     -15.574-111.153 128.200  0.00 97.00      PROA   
ATOM   3887 HG21 VAL P 249     -14.544-110.962 128.563  0.00 97.00      PROA   
ATOM   3888 HG22 VAL P 249     -15.845-110.371 127.460  0.00 97.00      PROA   
ATOM   3889 HG23 VAL P 249     -15.562-112.137 127.689  0.00 97.00      PROA   
ATOM   3890  C   VAL P 249     -17.463-109.971 131.312  0.00 97.00      PROA   
ATOM   3891  O   VAL P 249     -17.169-110.725 132.233  0.00 97.00      PROA   
ATOM   3892  N   LEU P 250     -18.606-109.252 131.328  0.00 97.00      PROA   
ATOM   3893  HN  LEU P 250     -18.823-108.614 130.595  0.00 97.00      PROA   
ATOM   3894  CA  LEU P 250     -19.654-109.456 132.302  0.00 97.00      PROA   
ATOM   3895  HA  LEU P 250     -19.444-110.362 132.853  0.00 97.00      PROA   
ATOM   3896  CB  LEU P 250     -19.838-108.344 133.380  0.00 97.00      PROA   
ATOM   3897  HB1 LEU P 250     -18.960-108.433 134.061  0.00 97.00      PROA   
ATOM   3898  HB2 LEU P 250     -20.735-108.586 133.992  0.00 97.00      PROA   
ATOM   3899  CG  LEU P 250     -19.919-106.839 132.983  0.00 97.00      PROA   
ATOM   3900  HG  LEU P 250     -19.962-106.300 133.964  0.00 97.00      PROA   
ATOM   3901  CD1 LEU P 250     -18.677-106.287 132.256  0.00 97.00      PROA   
ATOM   3902 HD11 LEU P 250     -18.650-106.644 131.206  0.00 97.00      PROA   
ATOM   3903 HD12 LEU P 250     -17.749-106.612 132.772  0.00 97.00      PROA   
ATOM   3904 HD13 LEU P 250     -18.710-105.177 132.239  0.00 97.00      PROA   
ATOM   3905  CD2 LEU P 250     -21.211-106.447 132.242  0.00 97.00      PROA   
ATOM   3906 HD21 LEU P 250     -22.097-106.877 132.754  0.00 97.00      PROA   
ATOM   3907 HD22 LEU P 250     -21.186-106.807 131.195  0.00 97.00      PROA   
ATOM   3908 HD23 LEU P 250     -21.314-105.341 132.217  0.00 97.00      PROA   
ATOM   3909  C   LEU P 250     -20.902-109.758 131.522  0.00 97.00      PROA   
ATOM   3910  O   LEU P 250     -21.200-109.120 130.515  0.00 97.00      PROA   
ATOM   3911  N   LYS P 251     -21.634-110.817 131.929  0.00 97.00      PROA   
ATOM   3912  HN  LYS P 251     -21.378-111.356 132.730  0.00 97.00      PROA   
ATOM   3913  CA  LYS P 251     -22.703-111.341 131.120  0.00 97.00      PROA   
ATOM   3914  HA  LYS P 251     -23.049-110.591 130.422  0.00 97.00      PROA   
ATOM   3915  CB  LYS P 251     -22.212-112.551 130.311  0.00 97.00      PROA   
ATOM   3916  HB1 LYS P 251     -21.967-113.417 130.962  0.00 97.00      PROA   
ATOM   3917  HB2 LYS P 251     -21.251-112.221 129.848  0.00 97.00      PROA   
ATOM   3918  CG  LYS P 251     -23.170-112.947 129.178  0.00 97.00      PROA   
ATOM   3919  HG1 LYS P 251     -23.992-112.200 129.100  0.00 97.00      PROA   
ATOM   3920  HG2 LYS P 251     -23.635-113.920 129.439  0.00 97.00      PROA   
ATOM   3921  CD  LYS P 251     -22.461-113.026 127.815  0.00 97.00      PROA   
ATOM   3922  HD1 LYS P 251     -22.073-112.011 127.566  0.00 97.00      PROA   
ATOM   3923  HD2 LYS P 251     -23.205-113.307 127.036  0.00 97.00      PROA   
ATOM   3924  CE  LYS P 251     -21.299-114.033 127.798  0.00 97.00      PROA   
ATOM   3925  HE1 LYS P 251     -21.690-115.037 128.066  0.00 97.00      PROA   
ATOM   3926  HE2 LYS P 251     -20.502-113.757 128.521  0.00 97.00      PROA   
ATOM   3927  NZ  LYS P 251     -20.668-114.114 126.458  0.00 97.00      PROA   
ATOM   3928  HZ1 LYS P 251     -20.410-113.171 126.110  0.00 97.00      PROA   
ATOM   3929  HZ2 LYS P 251     -21.317-114.562 125.774  0.00 97.00      PROA   
ATOM   3930  HZ3 LYS P 251     -19.788-114.660 126.500  0.00 97.00      PROA   
ATOM   3931  C   LYS P 251     -23.855-111.686 132.026  0.00 97.00      PROA   
ATOM   3932  O   LYS P 251     -24.020-112.811 132.494  0.00 97.00      PROA   
ATOM   3933  N   ARG P 252     -24.686-110.663 132.304  0.00 97.00      PROA   
ATOM   3934  HN  ARG P 252     -24.519-109.768 131.894  0.00 97.00      PROA   
ATOM   3935  CA  ARG P 252     -25.849-110.747 133.159  0.00 97.00      PROA   
ATOM   3936  HA  ARG P 252     -25.511-111.167 134.096  0.00 97.00      PROA   
ATOM   3937  CB  ARG P 252     -26.401-109.329 133.451  0.00 97.00      PROA   
ATOM   3938  HB1 ARG P 252     -27.381-109.401 133.970  0.00 97.00      PROA   
ATOM   3939  HB2 ARG P 252     -26.563-108.795 132.488  0.00 97.00      PROA   
ATOM   3940  CG  ARG P 252     -25.461-108.493 134.345  0.00 97.00      PROA   
ATOM   3941  HG1 ARG P 252     -24.452-108.402 133.882  0.00 97.00      PROA   
ATOM   3942  HG2 ARG P 252     -25.335-109.049 135.302  0.00 97.00      PROA   
ATOM   3943  CD  ARG P 252     -25.996-107.080 134.633  0.00 97.00      PROA   
ATOM   3944  HD1 ARG P 252     -27.052-107.130 134.970  0.00 97.00      PROA   
ATOM   3945  HD2 ARG P 252     -25.909-106.440 133.730  0.00 97.00      PROA   
ATOM   3946  NE  ARG P 252     -25.179-106.536 135.758  0.00 97.00      PROA   
ATOM   3947  HE  ARG P 252     -24.817-107.180 136.435  0.00 97.00      PROA   
ATOM   3948  CZ  ARG P 252     -24.596-105.326 135.815  0.00 97.00      PROA   
ATOM   3949  NH1 ARG P 252     -25.092-104.257 135.200  0.00 97.00      PROA   
ATOM   3950 HH11 ARG P 252     -26.009-104.352 134.831  0.00 97.00      PROA   
ATOM   3951 HH12 ARG P 252     -24.712-103.378 135.466  0.00 97.00      PROA   
ATOM   3952  NH2 ARG P 252     -23.481-105.230 136.561  0.00 97.00      PROA   
ATOM   3953 HH21 ARG P 252     -23.096-106.110 136.851  0.00 97.00      PROA   
ATOM   3954 HH22 ARG P 252     -22.903-104.425 136.508  0.00 97.00      PROA   
ATOM   3955  C   ARG P 252     -26.950-111.673 132.659  0.00 97.00      PROA   
ATOM   3956  O   ARG P 252     -27.202-111.765 131.458  0.00 97.00      PROA   
ATOM   3957  N   SER P 253     -27.651-112.383 133.582  0.00 97.00      PROA   
ATOM   3958  HN  SER P 253     -27.413-112.360 134.552  0.00 97.00      PROA   
ATOM   3959  CA  SER P 253     -28.868-113.101 133.228  0.00 97.00      PROA   
ATOM   3960  HA  SER P 253     -28.679-113.591 132.287  0.00 97.00      PROA   
ATOM   3961  CB  SER P 253     -29.267-114.249 134.198  0.00 97.00      PROA   
ATOM   3962  HB1 SER P 253     -28.480-115.033 134.179  0.00 97.00      PROA   
ATOM   3963  HB2 SER P 253     -30.219-114.715 133.867  0.00 97.00      PROA   
ATOM   3964  OG  SER P 253     -29.435-113.803 135.534  0.00 97.00      PROA   
ATOM   3965  HG1 SER P 253     -28.575-113.466 135.815  0.00 97.00      PROA   
ATOM   3966  C   SER P 253     -30.036-112.125 133.087  0.00 97.00      PROA   
ATOM   3967  O   SER P 253     -30.129-111.187 133.878  0.00 97.00      PROA   
ATOM   3968  N   PRO P 254     -30.949-112.276 132.129  0.00 97.00      PROA   
ATOM   3969  CD  PRO P 254     -30.694-112.977 130.866  0.00 97.00      PROA   
ATOM   3970  HD1 PRO P 254     -30.806-114.069 131.040  0.00 97.00      PROA   
ATOM   3971  HD2 PRO P 254     -29.679-112.752 130.467  0.00 97.00      PROA   
ATOM   3972  CA  PRO P 254     -32.298-111.705 132.173  0.00 97.00      PROA   
ATOM   3973  HA  PRO P 254     -32.184-110.631 132.167  0.00 97.00      PROA   
ATOM   3974  CB  PRO P 254     -32.959-112.242 130.888  0.00 97.00      PROA   
ATOM   3975  HB1 PRO P 254     -33.711-111.538 130.480  0.00 97.00      PROA   
ATOM   3976  HB2 PRO P 254     -33.443-113.226 131.079  0.00 97.00      PROA   
ATOM   3977  CG  PRO P 254     -31.783-112.463 129.927  0.00 97.00      PROA   
ATOM   3978  HG1 PRO P 254     -32.016-113.177 129.112  0.00 97.00      PROA   
ATOM   3979  HG2 PRO P 254     -31.466-111.490 129.490  0.00 97.00      PROA   
ATOM   3980  C   PRO P 254     -33.094-112.066 133.426  0.00 97.00      PROA   
ATOM   3981  O   PRO P 254     -32.894-113.156 133.960  0.00 97.00      PROA   
ATOM   3982  N   GLU P 255     -34.001-111.176 133.911  0.00 97.00      PROA   
ATOM   3983  HN  GLU P 255     -34.114-110.273 133.502  0.00 97.00      PROA   
ATOM   3984  CA  GLU P 255     -34.841-111.429 135.072  0.00 97.00      PROA   
ATOM   3985  HA  GLU P 255     -34.176-111.637 135.894  0.00 97.00      PROA   
ATOM   3986  CB  GLU P 255     -35.707-110.202 135.482  0.00 97.00      PROA   
ATOM   3987  HB1 GLU P 255     -36.309-110.526 136.356  0.00 97.00      PROA   
ATOM   3988  HB2 GLU P 255     -36.418-109.946 134.666  0.00 97.00      PROA   
ATOM   3989  CG  GLU P 255     -34.900-108.936 135.877  0.00 97.00      PROA   
ATOM   3990  HG1 GLU P 255     -34.868-108.226 135.024  0.00 97.00      PROA   
ATOM   3991  HG2 GLU P 255     -33.857-109.215 136.135  0.00 97.00      PROA   
ATOM   3992  CD  GLU P 255     -35.480-108.211 137.097  0.00 97.00      PROA   
ATOM   3993  OE1 GLU P 255     -35.937-107.047 136.951  0.00 97.00      PROA   
ATOM   3994  OE2 GLU P 255     -35.447-108.814 138.201  0.00 97.00      PROA   
ATOM   3995  C   GLU P 255     -35.759-112.644 134.944  0.00 97.00      PROA   
ATOM   3996  O   GLU P 255     -36.352-112.905 133.898  0.00 97.00      PROA   
ATOM   3997  N   LEU P 256     -35.891-113.410 136.051  0.00 97.00      PROA   
ATOM   3998  HN  LEU P 256     -35.350-113.200 136.865  0.00 97.00      PROA   
ATOM   3999  CA  LEU P 256     -36.682-114.616 136.143  0.00 97.00      PROA   
ATOM   4000  HA  LEU P 256     -37.202-114.776 135.211  0.00 97.00      PROA   
ATOM   4001  CB  LEU P 256     -35.736-115.810 136.456  0.00 97.00      PROA   
ATOM   4002  HB1 LEU P 256     -35.253-115.659 137.444  0.00 97.00      PROA   
ATOM   4003  HB2 LEU P 256     -34.923-115.753 135.692  0.00 97.00      PROA   
ATOM   4004  CG  LEU P 256     -36.308-117.249 136.372  0.00 97.00      PROA   
ATOM   4005  HG  LEU P 256     -35.422-117.926 136.282  0.00 97.00      PROA   
ATOM   4006  CD1 LEU P 256     -37.042-117.690 137.651  0.00 97.00      PROA   
ATOM   4007 HD11 LEU P 256     -37.986-117.127 137.776  0.00 97.00      PROA   
ATOM   4008 HD12 LEU P 256     -36.407-117.515 138.545  0.00 97.00      PROA   
ATOM   4009 HD13 LEU P 256     -37.291-118.771 137.598  0.00 97.00      PROA   
ATOM   4010  CD2 LEU P 256     -37.169-117.483 135.118  0.00 97.00      PROA   
ATOM   4011 HD21 LEU P 256     -36.606-117.195 134.206  0.00 97.00      PROA   
ATOM   4012 HD22 LEU P 256     -38.103-116.885 135.168  0.00 97.00      PROA   
ATOM   4013 HD23 LEU P 256     -37.445-118.556 135.041  0.00 97.00      PROA   
ATOM   4014  C   LEU P 256     -37.709-114.397 137.238  0.00 97.00      PROA   
ATOM   4015  O   LEU P 256     -37.384-113.933 138.324  0.00 97.00      PROA   
ATOM   4016  N   GLU P 257     -39.002-114.706 136.977  0.00 97.00      PROA   
ATOM   4017  HN  GLU P 257     -39.274-115.111 136.108  0.00 97.00      PROA   
ATOM   4018  CA  GLU P 257     -40.078-114.412 137.906  0.00 97.00      PROA   
ATOM   4019  HA  GLU P 257     -39.823-113.520 138.457  0.00 97.00      PROA   
ATOM   4020  CB  GLU P 257     -41.422-114.150 137.175  0.00 97.00      PROA   
ATOM   4021  HB1 GLU P 257     -41.779-115.069 136.663  0.00 97.00      PROA   
ATOM   4022  HB2 GLU P 257     -41.201-113.409 136.371  0.00 97.00      PROA   
ATOM   4023  CG  GLU P 257     -42.523-113.521 138.063  0.00 97.00      PROA   
ATOM   4024  HG1 GLU P 257     -42.997-112.684 137.506  0.00 97.00      PROA   
ATOM   4025  HG2 GLU P 257     -42.091-113.107 138.997  0.00 97.00      PROA   
ATOM   4026  CD  GLU P 257     -43.632-114.497 138.435  0.00 97.00      PROA   
ATOM   4027  OE1 GLU P 257     -43.350-115.445 139.197  0.00 97.00      PROA   
ATOM   4028  OE2 GLU P 257     -44.787-114.282 137.993  0.00 97.00      PROA   
ATOM   4029  C   GLU P 257     -40.255-115.533 138.906  0.00 97.00      PROA   
ATOM   4030  O   GLU P 257     -40.315-116.708 138.551  0.00 97.00      PROA   
ATOM   4031  N   LEU P 258     -40.351-115.164 140.204  0.00 97.00      PROA   
ATOM   4032  HN  LEU P 258     -40.264-114.201 140.452  0.00 97.00      PROA   
ATOM   4033  CA  LEU P 258     -40.610-116.079 141.291  0.00 97.00      PROA   
ATOM   4034  HA  LEU P 258     -41.104-116.955 140.897  0.00 97.00      PROA   
ATOM   4035  CB  LEU P 258     -39.333-116.524 142.054  0.00 97.00      PROA   
ATOM   4036  HB1 LEU P 258     -39.605-117.165 142.921  0.00 97.00      PROA   
ATOM   4037  HB2 LEU P 258     -38.830-115.618 142.448  0.00 97.00      PROA   
ATOM   4038  CG  LEU P 258     -38.302-117.301 141.199  0.00 97.00      PROA   
ATOM   4039  HG  LEU P 258     -38.121-116.728 140.261  0.00 97.00      PROA   
ATOM   4040  CD1 LEU P 258     -36.950-117.402 141.923  0.00 97.00      PROA   
ATOM   4041 HD11 LEU P 258     -37.064-117.983 142.862  0.00 97.00      PROA   
ATOM   4042 HD12 LEU P 258     -36.566-116.393 142.174  0.00 97.00      PROA   
ATOM   4043 HD13 LEU P 258     -36.208-117.912 141.272  0.00 97.00      PROA   
ATOM   4044  CD2 LEU P 258     -38.797-118.708 140.814  0.00 97.00      PROA   
ATOM   4045 HD21 LEU P 258     -39.740-118.652 140.233  0.00 97.00      PROA   
ATOM   4046 HD22 LEU P 258     -38.975-119.313 141.729  0.00 97.00      PROA   
ATOM   4047 HD23 LEU P 258     -38.034-119.224 140.194  0.00 97.00      PROA   
ATOM   4048  C   LEU P 258     -41.577-115.427 142.259  0.00 97.00      PROA   
ATOM   4049  O   LEU P 258     -41.215-114.996 143.352  0.00 97.00      PROA   
ATOM   4050  N   GLN P 259     -42.869-115.343 141.876  0.00 97.00      PROA   
ATOM   4051  HN  GLN P 259     -43.121-115.519 140.921  0.00 97.00      PROA   
ATOM   4052  CA  GLN P 259     -43.964-115.063 142.781  0.00 97.00      PROA   
ATOM   4053  HA  GLN P 259     -43.712-114.135 143.269  0.00 97.00      PROA   
ATOM   4054  CB  GLN P 259     -45.325-114.853 142.063  0.00 97.00      PROA   
ATOM   4055  HB1 GLN P 259     -46.162-114.972 142.788  0.00 97.00      PROA   
ATOM   4056  HB2 GLN P 259     -45.437-115.642 141.287  0.00 97.00      PROA   
ATOM   4057  CG  GLN P 259     -45.477-113.470 141.398  0.00 97.00      PROA   
ATOM   4058  HG1 GLN P 259     -44.715-113.330 140.606  0.00 97.00      PROA   
ATOM   4059  HG2 GLN P 259     -45.350-112.659 142.146  0.00 97.00      PROA   
ATOM   4060  CD  GLN P 259     -46.888-113.346 140.810  0.00 97.00      PROA   
ATOM   4061  OE1 GLN P 259     -47.840-112.996 141.515  0.00 97.00      PROA   
ATOM   4062  NE2 GLN P 259     -47.029-113.654 139.492  0.00 97.00      PROA   
ATOM   4063 HE21 GLN P 259     -47.928-113.581 139.069  0.00 97.00      PROA   
ATOM   4064 HE22 GLN P 259     -46.228-113.944 138.963  0.00 97.00      PROA   
ATOM   4065  C   GLN P 259     -44.116-116.099 143.881  0.00 97.00      PROA   
ATOM   4066  O   GLN P 259     -43.995-117.298 143.649  0.00 97.00      PROA   
ATOM   4067  N   VAL P 260     -44.377-115.632 145.122  0.00 97.00      PROA   
ATOM   4068  HN  VAL P 260     -44.450-114.654 145.290  0.00 97.00      PROA   
ATOM   4069  CA  VAL P 260     -44.529-116.469 146.290  0.00 97.00      PROA   
ATOM   4070  HA  VAL P 260     -44.644-117.496 145.985  0.00 97.00      PROA   
ATOM   4071  CB  VAL P 260     -43.343-116.367 147.247  0.00 97.00      PROA   
ATOM   4072  HB  VAL P 260     -43.247-115.316 147.591  0.00 97.00      PROA   
ATOM   4073  CG1 VAL P 260     -43.548-117.295 148.464  0.00 97.00      PROA   
ATOM   4074 HG11 VAL P 260     -43.710-118.342 148.132  0.00 97.00      PROA   
ATOM   4075 HG12 VAL P 260     -44.410-116.973 149.082  0.00 97.00      PROA   
ATOM   4076 HG13 VAL P 260     -42.644-117.271 149.106  0.00 97.00      PROA   
ATOM   4077  CG2 VAL P 260     -42.030-116.723 146.514  0.00 97.00      PROA   
ATOM   4078 HG21 VAL P 260     -41.801-115.990 145.715  0.00 97.00      PROA   
ATOM   4079 HG22 VAL P 260     -42.099-117.732 146.060  0.00 97.00      PROA   
ATOM   4080 HG23 VAL P 260     -41.182-116.717 147.232  0.00 97.00      PROA   
ATOM   4081  C   VAL P 260     -45.809-116.010 146.964  0.00 97.00      PROA   
ATOM   4082  O   VAL P 260     -46.014-114.816 147.167  0.00 97.00      PROA   
ATOM   4083  N   LEU P 261     -46.724-116.951 147.296  0.00 97.00      PROA   
ATOM   4084  HN  LEU P 261     -46.528-117.917 147.129  0.00 97.00      PROA   
ATOM   4085  CA  LEU P 261     -48.031-116.640 147.840  0.00 97.00      PROA   
ATOM   4086  HA  LEU P 261     -48.065-115.588 148.075  0.00 97.00      PROA   
ATOM   4087  CB  LEU P 261     -49.187-116.945 146.855  0.00 97.00      PROA   
ATOM   4088  HB1 LEU P 261     -50.166-116.811 147.367  0.00 97.00      PROA   
ATOM   4089  HB2 LEU P 261     -49.114-118.007 146.531  0.00 97.00      PROA   
ATOM   4090  CG  LEU P 261     -49.214-116.047 145.593  0.00 97.00      PROA   
ATOM   4091  HG  LEU P 261     -48.267-116.209 145.027  0.00 97.00      PROA   
ATOM   4092  CD1 LEU P 261     -50.389-116.447 144.683  0.00 97.00      PROA   
ATOM   4093 HD11 LEU P 261     -51.352-116.271 145.209  0.00 97.00      PROA   
ATOM   4094 HD12 LEU P 261     -50.324-117.522 144.417  0.00 97.00      PROA   
ATOM   4095 HD13 LEU P 261     -50.378-115.845 143.750  0.00 97.00      PROA   
ATOM   4096  CD2 LEU P 261     -49.307-114.546 145.926  0.00 97.00      PROA   
ATOM   4097 HD21 LEU P 261     -49.385-113.954 144.990  0.00 97.00      PROA   
ATOM   4098 HD22 LEU P 261     -48.407-114.202 146.475  0.00 97.00      PROA   
ATOM   4099 HD23 LEU P 261     -50.207-114.347 146.546  0.00 97.00      PROA   
ATOM   4100  C   LEU P 261     -48.292-117.343 149.151  0.00 97.00      PROA   
ATOM   4101  O   LEU P 261     -48.087-118.543 149.310  0.00 97.00      PROA   
ATOM   4102  N   GLY P 262     -48.780-116.558 150.135  0.00 97.00      PROA   
ATOM   4103  HN  GLY P 262     -48.977-115.601 149.952  0.00 97.00      PROA   
ATOM   4104  CA  GLY P 262     -49.126-116.995 151.464  0.00 97.00      PROA   
ATOM   4105  HA1 GLY P 262     -48.297-116.774 152.117  0.00 97.00      PROA   
ATOM   4106  HA2 GLY P 262     -49.428-118.034 151.456  0.00 97.00      PROA   
ATOM   4107  C   GLY P 262     -50.277-116.160 151.913  0.00 97.00      PROA   
ATOM   4108  O   GLY P 262     -50.556-115.100 151.357  0.00 97.00      PROA   
ATOM   4109  N   HSD P 263     -50.965-116.621 152.973  0.00 97.00      PROA   
ATOM   4110  HN  HSD P 263     -50.686-117.460 153.433  0.00 97.00      PROA   
ATOM   4111  CA  HSD P 263     -52.072-115.924 153.579  0.00 97.00      PROA   
ATOM   4112  HA  HSD P 263     -52.147-114.918 153.189  0.00 97.00      PROA   
ATOM   4113  CB  HSD P 263     -53.413-116.665 153.369  0.00 97.00      PROA   
ATOM   4114  HB1 HSD P 263     -54.223-116.187 153.962  0.00 97.00      PROA   
ATOM   4115  HB2 HSD P 263     -53.310-117.717 153.715  0.00 97.00      PROA   
ATOM   4116  ND1 HSD P 263     -54.782-115.889 151.348  0.00 97.00      PROA   
ATOM   4117  HD1 HSD P 263     -55.323-115.193 151.822  0.00 97.00      PROA   
ATOM   4118  CG  HSD P 263     -53.806-116.689 151.910  0.00 97.00      PROA   
ATOM   4119  CE1 HSD P 263     -54.894-116.258 150.047  0.00 97.00      PROA   
ATOM   4120  HE1 HSD P 263     -55.594-115.792 149.354  0.00 97.00      PROA   
ATOM   4121  NE2 HSD P 263     -54.073-117.242 149.737  0.00 97.00      PROA   
ATOM   4122  CD2 HSD P 263     -53.396-117.519 150.911  0.00 97.00      PROA   
ATOM   4123  HD2 HSD P 263     -52.656-118.310 150.927  0.00 97.00      PROA   
ATOM   4124  C   HSD P 263     -51.709-115.843 155.034  0.00 97.00      PROA   
ATOM   4125  O   HSD P 263     -51.197-116.810 155.593  0.00 97.00      PROA   
ATOM   4126  N   GLN P 264     -51.910-114.663 155.671  0.00 97.00      PROA   
ATOM   4127  HN  GLN P 264     -52.348-113.897 155.206  0.00 97.00      PROA   
ATOM   4128  CA  GLN P 264     -51.419-114.370 157.005  0.00 97.00      PROA   
ATOM   4129  HA  GLN P 264     -50.344-114.478 156.951  0.00 97.00      PROA   
ATOM   4130  CB  GLN P 264     -51.686-112.894 157.396  0.00 97.00      PROA   
ATOM   4131  HB1 GLN P 264     -51.529-112.743 158.486  0.00 97.00      PROA   
ATOM   4132  HB2 GLN P 264     -52.756-112.682 157.173  0.00 97.00      PROA   
ATOM   4133  CG  GLN P 264     -50.763-111.911 156.634  0.00 97.00      PROA   
ATOM   4134  HG1 GLN P 264     -50.626-112.251 155.586  0.00 97.00      PROA   
ATOM   4135  HG2 GLN P 264     -49.761-111.878 157.112  0.00 97.00      PROA   
ATOM   4136  CD  GLN P 264     -51.345-110.494 156.558  0.00 97.00      PROA   
ATOM   4137  OE1 GLN P 264     -51.613-109.983 155.464  0.00 97.00      PROA   
ATOM   4138  NE2 GLN P 264     -51.537-109.843 157.736  0.00 97.00      PROA   
ATOM   4139 HE21 GLN P 264     -51.921-108.922 157.705  0.00 97.00      PROA   
ATOM   4140 HE22 GLN P 264     -51.290-110.286 158.597  0.00 97.00      PROA   
ATOM   4141  C   GLN P 264     -51.870-115.332 158.094  0.00 97.00      PROA   
ATOM   4142  O   GLN P 264     -53.037-115.704 158.200  0.00 97.00      PROA   
ATOM   4143  N   GLN P 265     -50.893-115.779 158.909  0.00 97.00      PROA   
ATOM   4144  HN  GLN P 265     -49.966-115.416 158.815  0.00 97.00      PROA   
ATOM   4145  CA  GLN P 265     -50.995-116.914 159.791  0.00 97.00      PROA   
ATOM   4146  HA  GLN P 265     -51.866-117.472 159.489  0.00 97.00      PROA   
ATOM   4147  CB  GLN P 265     -49.766-117.869 159.656  0.00 97.00      PROA   
ATOM   4148  HB1 GLN P 265     -49.856-118.394 158.678  0.00 97.00      PROA   
ATOM   4149  HB2 GLN P 265     -49.824-118.653 160.443  0.00 97.00      PROA   
ATOM   4150  CG  GLN P 265     -48.355-117.219 159.734  0.00 97.00      PROA   
ATOM   4151  HG1 GLN P 265     -47.597-118.019 159.882  0.00 97.00      PROA   
ATOM   4152  HG2 GLN P 265     -48.305-116.547 160.615  0.00 97.00      PROA   
ATOM   4153  CD  GLN P 265     -47.970-116.394 158.492  0.00 97.00      PROA   
ATOM   4154  OE1 GLN P 265     -48.167-115.174 158.452  0.00 97.00      PROA   
ATOM   4155  NE2 GLN P 265     -47.397-117.068 157.457  0.00 97.00      PROA   
ATOM   4156 HE21 GLN P 265     -47.163-116.562 156.624  0.00 97.00      PROA   
ATOM   4157 HE22 GLN P 265     -47.218-118.047 157.526  0.00 97.00      PROA   
ATOM   4158  C   GLN P 265     -51.160-116.493 161.242  0.00 97.00      PROA   
ATOM   4159  O   GLN P 265     -50.705-115.413 161.620  0.00 97.00      PROA   
ATOM   4160  N   PRO P 266     -51.787-117.296 162.110  0.00 97.00      PROA   
ATOM   4161  CD  PRO P 266     -52.640-118.422 161.718  0.00 97.00      PROA   
ATOM   4162  HD1 PRO P 266     -51.992-119.237 161.325  0.00 97.00      PROA   
ATOM   4163  HD2 PRO P 266     -53.392-118.123 160.955  0.00 97.00      PROA   
ATOM   4164  CA  PRO P 266     -51.524-117.313 163.549  0.00 97.00      PROA   
ATOM   4165  HA  PRO P 266     -51.986-116.424 163.955  0.00 97.00      PROA   
ATOM   4166  CB  PRO P 266     -52.196-118.608 164.044  0.00 97.00      PROA   
ATOM   4167  HB1 PRO P 266     -52.582-118.517 165.078  0.00 97.00      PROA   
ATOM   4168  HB2 PRO P 266     -51.485-119.463 163.994  0.00 97.00      PROA   
ATOM   4169  CG  PRO P 266     -53.307-118.862 163.019  0.00 97.00      PROA   
ATOM   4170  HG1 PRO P 266     -53.634-119.921 162.996  0.00 97.00      PROA   
ATOM   4171  HG2 PRO P 266     -54.179-118.205 163.231  0.00 97.00      PROA   
ATOM   4172  C   PRO P 266     -50.050-117.256 163.934  0.00 97.00      PROA   
ATOM   4173  O   PRO P 266     -49.238-117.936 163.310  0.00 97.00      PROA   
ATOM   4174  N   THR P 267     -49.685-116.453 164.956  0.00 97.00      PROA   
ATOM   4175  HN  THR P 267     -50.336-115.810 165.355  0.00 97.00      PROA   
ATOM   4176  CA  THR P 267     -48.366-116.469 165.577  0.00 97.00      PROA   
ATOM   4177  HA  THR P 267     -47.667-116.342 164.761  0.00 97.00      PROA   
ATOM   4178  CB  THR P 267     -48.145-115.316 166.551  0.00 97.00      PROA   
ATOM   4179  HB  THR P 267     -48.470-115.581 167.581  0.00 97.00      PROA   
ATOM   4180  OG1 THR P 267     -48.902-114.176 166.170  0.00 97.00      PROA   
ATOM   4181  HG1 THR P 267     -48.625-113.975 165.273  0.00 97.00      PROA   
ATOM   4182  CG2 THR P 267     -46.659-114.917 166.575  0.00 97.00      PROA   
ATOM   4183 HG21 THR P 267     -46.326-114.602 165.562  0.00 97.00      PROA   
ATOM   4184 HG22 THR P 267     -46.027-115.766 166.905  0.00 97.00      PROA   
ATOM   4185 HG23 THR P 267     -46.505-114.068 167.275  0.00 97.00      PROA   
ATOM   4186  C   THR P 267     -47.988-117.788 166.257  0.00 97.00      PROA   
ATOM   4187  O   THR P 267     -46.842-118.197 166.069  0.00 97.00      PROA   
ATOM   4188  N   PRO P 268     -48.814-118.519 167.019  0.00 97.00      PROA   
ATOM   4189  CD  PRO P 268     -50.019-118.021 167.701  0.00 97.00      PROA   
ATOM   4190  HD1 PRO P 268     -50.722-117.534 166.996  0.00 97.00      PROA   
ATOM   4191  HD2 PRO P 268     -49.724-117.308 168.503  0.00 97.00      PROA   
ATOM   4192  CA  PRO P 268     -48.508-119.893 167.407  0.00 97.00      PROA   
ATOM   4193  HA  PRO P 268     -47.469-119.986 167.688  0.00 97.00      PROA   
ATOM   4194  CB  PRO P 268     -49.459-120.167 168.586  0.00 97.00      PROA   
ATOM   4195  HB1 PRO P 268     -48.965-119.840 169.529  0.00 97.00      PROA   
ATOM   4196  HB2 PRO P 268     -49.739-121.234 168.687  0.00 97.00      PROA   
ATOM   4197  CG  PRO P 268     -50.666-119.266 168.311  0.00 97.00      PROA   
ATOM   4198  HG1 PRO P 268     -51.312-119.752 167.546  0.00 97.00      PROA   
ATOM   4199  HG2 PRO P 268     -51.264-119.047 169.217  0.00 97.00      PROA   
ATOM   4200  C   PRO P 268     -48.773-120.857 166.263  0.00 97.00      PROA   
ATOM   4201  O   PRO P 268     -49.664-120.619 165.450  0.00 97.00      PROA   
ATOM   4202  N   VAL P 269     -47.982-121.951 166.206  0.00 97.00      PROA   
ATOM   4203  HN  VAL P 269     -47.289-122.145 166.894  0.00 97.00      PROA   
ATOM   4204  CA  VAL P 269     -48.110-123.051 165.289  0.00 97.00      PROA   
ATOM   4205  HA  VAL P 269     -49.156-123.180 165.044  0.00 97.00      PROA   
ATOM   4206  CB  VAL P 269     -47.289-122.847 164.011  0.00 97.00      PROA   
ATOM   4207  HB  VAL P 269     -47.617-121.883 163.552  0.00 97.00      PROA   
ATOM   4208  CG1 VAL P 269     -45.782-122.740 164.324  0.00 97.00      PROA   
ATOM   4209 HG11 VAL P 269     -45.422-123.682 164.789  0.00 97.00      PROA   
ATOM   4210 HG12 VAL P 269     -45.578-121.900 165.018  0.00 97.00      PROA   
ATOM   4211 HG13 VAL P 269     -45.204-122.574 163.389  0.00 97.00      PROA   
ATOM   4212  CG2 VAL P 269     -47.578-123.975 163.001  0.00 97.00      PROA   
ATOM   4213 HG21 VAL P 269     -48.665-124.035 162.785  0.00 97.00      PROA   
ATOM   4214 HG22 VAL P 269     -47.244-124.948 163.415  0.00 97.00      PROA   
ATOM   4215 HG23 VAL P 269     -47.030-123.797 162.050  0.00 97.00      PROA   
ATOM   4216  C   VAL P 269     -47.665-124.286 166.112  0.00 97.00      PROA   
ATOM   4217  OT1 VAL P 269     -46.938-124.102 167.129  0.00 97.00      PROA   
ATOM   4218  OT2 VAL P 269     -48.070-125.424 165.757  0.00 97.00      PROA   
END
