# Supplementary material for: The solution structure of the unbound IgG Fc receptor CD64 resembles its crystal structure: Implications for function
Source: PLoS One. 2023 Sep 21;18(9):e0288351. doi: 10.1371/journal.pone.0288351 (PMC10513344; doi:10.1371/journal.pone.0288351)
Supplement: S1 File — (ZIP) [file pone.0288351.s003.zip › CD64V03 E11/Top100/EM_done_ready_for_EM_top100_0p11_E11.dcd_188869.pdb.pdb]

REMARK  FINAL COORDINATES WRITTEN BY NAMD AT TIMESTEP 2000
ATOM      1  N   LYS P   1      -1.537 -55.528 114.945  0.00 97.00      PROA   
ATOM      2  HT1 LYS P   1      -2.266 -55.545 115.689  0.00 97.00      PROA   
ATOM      3  HT2 LYS P   1      -1.450 -54.534 114.641  0.00 97.00      PROA   
ATOM      4  HT3 LYS P   1      -0.639 -55.856 115.348  0.00 97.00      PROA   
ATOM      5  CA  LYS P   1      -1.974 -56.388 113.818  0.00 97.00      PROA   
ATOM      6  HA  LYS P   1      -3.026 -56.203 113.666  0.00 97.00      PROA   
ATOM      7  CB  LYS P   1      -1.215 -56.038 112.503  0.00 97.00      PROA   
ATOM      8  HB1 LYS P   1      -1.390 -56.854 111.768  0.00 97.00      PROA   
ATOM      9  HB2 LYS P   1      -0.119 -55.995 112.682  0.00 97.00      PROA   
ATOM     10  CG  LYS P   1      -1.682 -54.723 111.842  0.00 97.00      PROA   
ATOM     11  HG1 LYS P   1      -1.282 -53.870 112.434  0.00 97.00      PROA   
ATOM     12  HG2 LYS P   1      -2.792 -54.655 111.875  0.00 97.00      PROA   
ATOM     13  CD  LYS P   1      -1.220 -54.543 110.380  0.00 97.00      PROA   
ATOM     14  HD1 LYS P   1      -0.117 -54.681 110.335  0.00 97.00      PROA   
ATOM     15  HD2 LYS P   1      -1.440 -53.492 110.085  0.00 97.00      PROA   
ATOM     16  CE  LYS P   1      -1.903 -55.501 109.387  0.00 97.00      PROA   
ATOM     17  HE1 LYS P   1      -3.007 -55.417 109.475  0.00 97.00      PROA   
ATOM     18  HE2 LYS P   1      -1.604 -56.552 109.582  0.00 97.00      PROA   
ATOM     19  NZ  LYS P   1      -1.537 -55.184 107.982  0.00 97.00      PROA   
ATOM     20  HZ1 LYS P   1      -0.506 -55.244 107.864  0.00 97.00      PROA   
ATOM     21  HZ2 LYS P   1      -1.855 -54.223 107.743  0.00 97.00      PROA   
ATOM     22  HZ3 LYS P   1      -1.996 -55.864 107.342  0.00 97.00      PROA   
ATOM     23  C   LYS P   1      -1.832 -57.844 114.173  0.00 97.00      PROA   
ATOM     24  O   LYS P   1      -1.204 -58.195 115.170  0.00 97.00      PROA   
ATOM     25  N   ALA P   2      -2.429 -58.731 113.351  0.00 97.00      PROA   
ATOM     26  HN  ALA P   2      -2.992 -58.467 112.572  0.00 97.00      PROA   
ATOM     27  CA  ALA P   2      -2.288 -60.152 113.450  0.00 97.00      PROA   
ATOM     28  HA  ALA P   2      -1.257 -60.410 113.655  0.00 97.00      PROA   
ATOM     29  CB  ALA P   2      -3.248 -60.761 114.493  0.00 97.00      PROA   
ATOM     30  HB1 ALA P   2      -4.297 -60.472 114.272  0.00 97.00      PROA   
ATOM     31  HB2 ALA P   2      -2.995 -60.381 115.506  0.00 97.00      PROA   
ATOM     32  HB3 ALA P   2      -3.178 -61.868 114.510  0.00 97.00      PROA   
ATOM     33  C   ALA P   2      -2.641 -60.603 112.055  0.00 97.00      PROA   
ATOM     34  O   ALA P   2      -3.018 -59.774 111.226  0.00 97.00      PROA   
ATOM     35  N   VAL P   3      -2.504 -61.921 111.768  0.00 97.00      PROA   
ATOM     36  HN  VAL P   3      -2.102 -62.549 112.428  0.00 97.00      PROA   
ATOM     37  CA  VAL P   3      -3.077 -62.586 110.615  0.00 97.00      PROA   
ATOM     38  HA  VAL P   3      -4.010 -62.101 110.366  0.00 97.00      PROA   
ATOM     39  CB  VAL P   3      -2.198 -62.687 109.358  0.00 97.00      PROA   
ATOM     40  HB  VAL P   3      -2.744 -63.293 108.595  0.00 97.00      PROA   
ATOM     41  CG1 VAL P   3      -1.977 -61.293 108.737  0.00 97.00      PROA   
ATOM     42 HG11 VAL P   3      -1.341 -60.672 109.401  0.00 97.00      PROA   
ATOM     43 HG12 VAL P   3      -2.949 -60.781 108.581  0.00 97.00      PROA   
ATOM     44 HG13 VAL P   3      -1.465 -61.391 107.756  0.00 97.00      PROA   
ATOM     45  CG2 VAL P   3      -0.847 -63.374 109.649  0.00 97.00      PROA   
ATOM     46 HG21 VAL P   3      -0.991 -64.426 109.967  0.00 97.00      PROA   
ATOM     47 HG22 VAL P   3      -0.293 -62.835 110.445  0.00 97.00      PROA   
ATOM     48 HG23 VAL P   3      -0.217 -63.376 108.734  0.00 97.00      PROA   
ATOM     49  C   VAL P   3      -3.401 -63.970 111.133  0.00 97.00      PROA   
ATOM     50  O   VAL P   3      -2.721 -64.469 112.029  0.00 97.00      PROA   
ATOM     51  N   ILE P   4      -4.476 -64.618 110.614  0.00 97.00      PROA   
ATOM     52  HN  ILE P   4      -5.076 -64.175 109.950  0.00 97.00      PROA   
ATOM     53  CA  ILE P   4      -4.925 -65.905 111.130  0.00 97.00      PROA   
ATOM     54  HA  ILE P   4      -4.434 -66.092 112.073  0.00 97.00      PROA   
ATOM     55  CB  ILE P   4      -6.423 -65.927 111.442  0.00 97.00      PROA   
ATOM     56  HB  ILE P   4      -6.993 -65.712 110.510  0.00 97.00      PROA   
ATOM     57  CG2 ILE P   4      -6.821 -67.319 111.990  0.00 97.00      PROA   
ATOM     58 HG21 ILE P   4      -6.135 -67.613 112.814  0.00 97.00      PROA   
ATOM     59 HG22 ILE P   4      -6.785 -68.091 111.195  0.00 97.00      PROA   
ATOM     60 HG23 ILE P   4      -7.850 -67.307 112.399  0.00 97.00      PROA   
ATOM     61  CG1 ILE P   4      -6.776 -64.826 112.475  0.00 97.00      PROA   
ATOM     62 HG11 ILE P   4      -6.289 -63.863 112.215  0.00 97.00      PROA   
ATOM     63 HG12 ILE P   4      -6.372 -65.154 113.454  0.00 97.00      PROA   
ATOM     64  CD  ILE P   4      -8.275 -64.546 112.610  0.00 97.00      PROA   
ATOM     65  HD1 ILE P   4      -8.863 -65.476 112.748  0.00 97.00      PROA   
ATOM     66  HD2 ILE P   4      -8.648 -64.027 111.701  0.00 97.00      PROA   
ATOM     67  HD3 ILE P   4      -8.457 -63.893 113.487  0.00 97.00      PROA   
ATOM     68  C   ILE P   4      -4.547 -67.049 110.195  0.00 97.00      PROA   
ATOM     69  O   ILE P   4      -4.753 -66.995 108.985  0.00 97.00      PROA   
ATOM     70  N   LYS P   5      -3.984 -68.144 110.763  0.00 97.00      PROA   
ATOM     71  HN  LYS P   5      -3.729 -68.120 111.730  0.00 97.00      PROA   
ATOM     72  CA  LYS P   5      -3.686 -69.365 110.040  0.00 97.00      PROA   
ATOM     73  HA  LYS P   5      -3.909 -69.239 108.990  0.00 97.00      PROA   
ATOM     74  CB  LYS P   5      -2.203 -69.789 110.197  0.00 97.00      PROA   
ATOM     75  HB1 LYS P   5      -2.010 -70.709 109.602  0.00 97.00      PROA   
ATOM     76  HB2 LYS P   5      -1.996 -70.024 111.266  0.00 97.00      PROA   
ATOM     77  CG  LYS P   5      -1.187 -68.714 109.775  0.00 97.00      PROA   
ATOM     78  HG1 LYS P   5      -0.174 -69.116 110.000  0.00 97.00      PROA   
ATOM     79  HG2 LYS P   5      -1.329 -67.808 110.405  0.00 97.00      PROA   
ATOM     80  CD  LYS P   5      -1.261 -68.316 108.288  0.00 97.00      PROA   
ATOM     81  HD1 LYS P   5      -2.304 -68.022 108.043  0.00 97.00      PROA   
ATOM     82  HD2 LYS P   5      -1.004 -69.198 107.661  0.00 97.00      PROA   
ATOM     83  CE  LYS P   5      -0.361 -67.128 107.921  0.00 97.00      PROA   
ATOM     84  HE1 LYS P   5      -0.680 -66.233 108.502  0.00 97.00      PROA   
ATOM     85  HE2 LYS P   5      -0.406 -66.893 106.840  0.00 97.00      PROA   
ATOM     86  NZ  LYS P   5       1.043 -67.401 108.273  0.00 97.00      PROA   
ATOM     87  HZ1 LYS P   5       1.554 -68.043 107.644  0.00 97.00      PROA   
ATOM     88  HZ2 LYS P   5       1.063 -67.770 109.251  0.00 97.00      PROA   
ATOM     89  HZ3 LYS P   5       1.548 -66.494 108.381  0.00 97.00      PROA   
ATOM     90  C   LYS P   5      -4.536 -70.507 110.559  0.00 97.00      PROA   
ATOM     91  O   LYS P   5      -4.382 -70.953 111.689  0.00 97.00      PROA   
ATOM     92  N   LEU P   6      -5.440 -71.058 109.718  0.00 97.00      PROA   
ATOM     93  HN  LEU P   6      -5.621 -70.667 108.819  0.00 97.00      PROA   
ATOM     94  CA  LEU P   6      -6.154 -72.284 110.017  0.00 97.00      PROA   
ATOM     95  HA  LEU P   6      -6.456 -72.264 111.055  0.00 97.00      PROA   
ATOM     96  CB  LEU P   6      -7.432 -72.447 109.152  0.00 97.00      PROA   
ATOM     97  HB1 LEU P   6      -8.002 -73.314 109.553  0.00 97.00      PROA   
ATOM     98  HB2 LEU P   6      -7.167 -72.679 108.099  0.00 97.00      PROA   
ATOM     99  CG  LEU P   6      -8.383 -71.220 109.131  0.00 97.00      PROA   
ATOM    100  HG  LEU P   6      -8.267 -70.667 110.091  0.00 97.00      PROA   
ATOM    101  CD1 LEU P   6      -8.090 -70.250 107.968  0.00 97.00      PROA   
ATOM    102 HD11 LEU P   6      -8.161 -70.789 106.999  0.00 97.00      PROA   
ATOM    103 HD12 LEU P   6      -7.081 -69.802 108.052  0.00 97.00      PROA   
ATOM    104 HD13 LEU P   6      -8.834 -69.426 107.961  0.00 97.00      PROA   
ATOM    105  CD2 LEU P   6      -9.848 -71.679 109.039  0.00 97.00      PROA   
ATOM    106 HD21 LEU P   6     -10.115 -72.321 109.904  0.00 97.00      PROA   
ATOM    107 HD22 LEU P   6     -10.007 -72.258 108.105  0.00 97.00      PROA   
ATOM    108 HD23 LEU P   6     -10.524 -70.798 109.027  0.00 97.00      PROA   
ATOM    109  C   LEU P   6      -5.221 -73.473 109.799  0.00 97.00      PROA   
ATOM    110  O   LEU P   6      -4.633 -73.616 108.730  0.00 97.00      PROA   
ATOM    111  N   GLN P   7      -5.014 -74.332 110.827  0.00 97.00      PROA   
ATOM    112  HN  GLN P   7      -5.454 -74.186 111.714  0.00 97.00      PROA   
ATOM    113  CA  GLN P   7      -4.113 -75.476 110.747  0.00 97.00      PROA   
ATOM    114  HA  GLN P   7      -3.177 -75.079 110.378  0.00 97.00      PROA   
ATOM    115  CB  GLN P   7      -3.784 -76.023 112.162  0.00 97.00      PROA   
ATOM    116  HB1 GLN P   7      -4.741 -76.112 112.721  0.00 97.00      PROA   
ATOM    117  HB2 GLN P   7      -3.186 -75.233 112.670  0.00 97.00      PROA   
ATOM    118  CG  GLN P   7      -3.042 -77.376 112.228  0.00 97.00      PROA   
ATOM    119  HG1 GLN P   7      -2.118 -77.322 111.613  0.00 97.00      PROA   
ATOM    120  HG2 GLN P   7      -3.683 -78.195 111.840  0.00 97.00      PROA   
ATOM    121  CD  GLN P   7      -2.618 -77.661 113.675  0.00 97.00      PROA   
ATOM    122  OE1 GLN P   7      -2.024 -76.803 114.334  0.00 97.00      PROA   
ATOM    123  NE2 GLN P   7      -2.919 -78.880 114.199  0.00 97.00      PROA   
ATOM    124 HE21 GLN P   7      -2.654 -79.050 115.147  0.00 97.00      PROA   
ATOM    125 HE22 GLN P   7      -3.390 -79.571 113.652  0.00 97.00      PROA   
ATOM    126  C   GLN P   7      -4.470 -76.558 109.727  0.00 97.00      PROA   
ATOM    127  O   GLN P   7      -3.599 -76.918 108.934  0.00 97.00      PROA   
ATOM    128  N   PRO P   8      -5.694 -77.069 109.608  0.00 97.00      PROA   
ATOM    129  CD  PRO P   8      -6.639 -77.230 110.706  0.00 97.00      PROA   
ATOM    130  HD1 PRO P   8      -7.191 -76.276 110.819  0.00 97.00      PROA   
ATOM    131  HD2 PRO P   8      -6.139 -77.509 111.658  0.00 97.00      PROA   
ATOM    132  CA  PRO P   8      -6.282 -77.443 108.327  0.00 97.00      PROA   
ATOM    133  HA  PRO P   8      -5.602 -78.095 107.802  0.00 97.00      PROA   
ATOM    134  CB  PRO P   8      -7.605 -78.156 108.698  0.00 97.00      PROA   
ATOM    135  HB1 PRO P   8      -7.690 -79.133 108.180  0.00 97.00      PROA   
ATOM    136  HB2 PRO P   8      -8.501 -77.547 108.449  0.00 97.00      PROA   
ATOM    137  CG  PRO P   8      -7.557 -78.352 110.223  0.00 97.00      PROA   
ATOM    138  HG1 PRO P   8      -8.566 -78.313 110.678  0.00 97.00      PROA   
ATOM    139  HG2 PRO P   8      -7.093 -79.336 110.456  0.00 97.00      PROA   
ATOM    140  C   PRO P   8      -6.543 -76.170 107.523  0.00 97.00      PROA   
ATOM    141  O   PRO P   8      -7.260 -75.348 108.088  0.00 97.00      PROA   
ATOM    142  N   PRO P   9      -6.063 -75.911 106.304  0.00 97.00      PROA   
ATOM    143  CD  PRO P   9      -5.241 -76.850 105.533  0.00 97.00      PROA   
ATOM    144  HD1 PRO P   9      -5.757 -77.827 105.412  0.00 97.00      PROA   
ATOM    145  HD2 PRO P   9      -4.265 -76.987 106.051  0.00 97.00      PROA   
ATOM    146  CA  PRO P   9      -6.198 -74.613 105.634  0.00 97.00      PROA   
ATOM    147  HA  PRO P   9      -6.030 -73.805 106.333  0.00 97.00      PROA   
ATOM    148  CB  PRO P   9      -5.089 -74.683 104.567  0.00 97.00      PROA   
ATOM    149  HB1 PRO P   9      -4.122 -74.410 105.049  0.00 97.00      PROA   
ATOM    150  HB2 PRO P   9      -5.242 -74.016 103.698  0.00 97.00      PROA   
ATOM    151  CG  PRO P   9      -5.034 -76.164 104.183  0.00 97.00      PROA   
ATOM    152  HG1 PRO P   9      -5.886 -76.401 103.509  0.00 97.00      PROA   
ATOM    153  HG2 PRO P   9      -4.085 -76.451 103.690  0.00 97.00      PROA   
ATOM    154  C   PRO P   9      -7.576 -74.419 105.008  0.00 97.00      PROA   
ATOM    155  O   PRO P   9      -7.670 -73.900 103.898  0.00 97.00      PROA   
ATOM    156  N   TRP P  10      -8.665 -74.815 105.697  0.00 97.00      PROA   
ATOM    157  HN  TRP P  10      -8.556 -75.140 106.633  0.00 97.00      PROA   
ATOM    158  CA  TRP P  10      -9.972 -74.951 105.099  0.00 97.00      PROA   
ATOM    159  HA  TRP P  10      -9.931 -74.680 104.054  0.00 97.00      PROA   
ATOM    160  CB  TRP P  10     -10.480 -76.411 105.220  0.00 97.00      PROA   
ATOM    161  HB1 TRP P  10     -11.420 -76.525 104.639  0.00 97.00      PROA   
ATOM    162  HB2 TRP P  10     -10.724 -76.613 106.288  0.00 97.00      PROA   
ATOM    163  CG  TRP P  10      -9.505 -77.461 104.768  0.00 97.00      PROA   
ATOM    164  CD1 TRP P  10      -9.204 -78.595 105.477  0.00 97.00      PROA   
ATOM    165  HD1 TRP P  10      -9.642 -78.852 106.432  0.00 97.00      PROA   
ATOM    166  NE1 TRP P  10      -8.340 -79.378 104.759  0.00 97.00      PROA   
ATOM    167  HE1 TRP P  10      -8.115 -80.306 104.959  0.00 97.00      PROA   
ATOM    168  CE2 TRP P  10      -8.038 -78.764 103.580  0.00 97.00      PROA   
ATOM    169  CD2 TRP P  10      -8.743 -77.539 103.545  0.00 97.00      PROA   
ATOM    170  CE3 TRP P  10      -8.602 -76.706 102.432  0.00 97.00      PROA   
ATOM    171  HE3 TRP P  10      -9.098 -75.751 102.371  0.00 97.00      PROA   
ATOM    172  CZ3 TRP P  10      -7.790 -77.122 101.373  0.00 97.00      PROA   
ATOM    173  HZ3 TRP P  10      -7.680 -76.485 100.505  0.00 97.00      PROA   
ATOM    174  CZ2 TRP P  10      -7.225 -79.175 102.531  0.00 97.00      PROA   
ATOM    175  HZ2 TRP P  10      -6.692 -80.113 102.567  0.00 97.00      PROA   
ATOM    176  CH2 TRP P  10      -7.115 -78.337 101.421  0.00 97.00      PROA   
ATOM    177  HH2 TRP P  10      -6.488 -78.627 100.589  0.00 97.00      PROA   
ATOM    178  C   TRP P  10     -10.955 -74.023 105.770  0.00 97.00      PROA   
ATOM    179  O   TRP P  10     -11.328 -74.198 106.928  0.00 97.00      PROA   
ATOM    180  N   VAL P  11     -11.420 -72.996 105.025  0.00 97.00      PROA   
ATOM    181  HN  VAL P  11     -11.061 -72.835 104.106  0.00 97.00      PROA   
ATOM    182  CA  VAL P  11     -12.331 -71.987 105.536  0.00 97.00      PROA   
ATOM    183  HA  VAL P  11     -12.079 -71.801 106.570  0.00 97.00      PROA   
ATOM    184  CB  VAL P  11     -12.137 -70.681 104.762  0.00 97.00      PROA   
ATOM    185  HB  VAL P  11     -12.486 -70.806 103.712  0.00 97.00      PROA   
ATOM    186  CG1 VAL P  11     -12.926 -69.542 105.428  0.00 97.00      PROA   
ATOM    187 HG11 VAL P  11     -12.634 -69.434 106.494  0.00 97.00      PROA   
ATOM    188 HG12 VAL P  11     -14.014 -69.741 105.375  0.00 97.00      PROA   
ATOM    189 HG13 VAL P  11     -12.725 -68.579 104.911  0.00 97.00      PROA   
ATOM    190  CG2 VAL P  11     -10.633 -70.311 104.732  0.00 97.00      PROA   
ATOM    191 HG21 VAL P  11     -10.039 -71.027 104.129  0.00 97.00      PROA   
ATOM    192 HG22 VAL P  11     -10.219 -70.281 105.762  0.00 97.00      PROA   
ATOM    193 HG23 VAL P  11     -10.499 -69.305 104.279  0.00 97.00      PROA   
ATOM    194  C   VAL P  11     -13.782 -72.494 105.504  0.00 97.00      PROA   
ATOM    195  O   VAL P  11     -14.663 -71.974 106.186  0.00 97.00      PROA   
ATOM    196  N   SER P  12     -14.034 -73.586 104.750  0.00 97.00      PROA   
ATOM    197  HN  SER P  12     -13.278 -73.996 104.251  0.00 97.00      PROA   
ATOM    198  CA  SER P  12     -15.305 -74.285 104.650  0.00 97.00      PROA   
ATOM    199  HA  SER P  12     -16.035 -73.823 105.300  0.00 97.00      PROA   
ATOM    200  CB  SER P  12     -15.859 -74.247 103.191  0.00 97.00      PROA   
ATOM    201  HB1 SER P  12     -15.038 -74.476 102.479  0.00 97.00      PROA   
ATOM    202  HB2 SER P  12     -16.220 -73.216 102.978  0.00 97.00      PROA   
ATOM    203  OG  SER P  12     -16.928 -75.159 102.946  0.00 97.00      PROA   
ATOM    204  HG1 SER P  12     -17.717 -74.771 103.335  0.00 97.00      PROA   
ATOM    205  C   SER P  12     -15.066 -75.704 105.144  0.00 97.00      PROA   
ATOM    206  O   SER P  12     -14.159 -76.384 104.669  0.00 97.00      PROA   
ATOM    207  N   VAL P  13     -15.858 -76.173 106.148  0.00 97.00      PROA   
ATOM    208  HN  VAL P  13     -16.576 -75.598 106.536  0.00 97.00      PROA   
ATOM    209  CA  VAL P  13     -15.553 -77.413 106.854  0.00 97.00      PROA   
ATOM    210  HA  VAL P  13     -15.067 -78.084 106.161  0.00 97.00      PROA   
ATOM    211  CB  VAL P  13     -14.599 -77.128 108.022  0.00 97.00      PROA   
ATOM    212  HB  VAL P  13     -13.783 -76.475 107.628  0.00 97.00      PROA   
ATOM    213  CG1 VAL P  13     -15.297 -76.356 109.164  0.00 97.00      PROA   
ATOM    214 HG11 VAL P  13     -16.083 -76.979 109.641  0.00 97.00      PROA   
ATOM    215 HG12 VAL P  13     -15.760 -75.421 108.790  0.00 97.00      PROA   
ATOM    216 HG13 VAL P  13     -14.557 -76.088 109.947  0.00 97.00      PROA   
ATOM    217  CG2 VAL P  13     -13.928 -78.417 108.534  0.00 97.00      PROA   
ATOM    218 HG21 VAL P  13     -13.464 -78.983 107.699  0.00 97.00      PROA   
ATOM    219 HG22 VAL P  13     -14.664 -79.069 109.047  0.00 97.00      PROA   
ATOM    220 HG23 VAL P  13     -13.137 -78.166 109.271  0.00 97.00      PROA   
ATOM    221  C   VAL P  13     -16.829 -78.115 107.313  0.00 97.00      PROA   
ATOM    222  O   VAL P  13     -17.882 -77.501 107.435  0.00 97.00      PROA   
ATOM    223  N   PHE P  14     -16.792 -79.450 107.557  0.00 97.00      PROA   
ATOM    224  HN  PHE P  14     -15.962 -79.982 107.400  0.00 97.00      PROA   
ATOM    225  CA  PHE P  14     -17.914 -80.180 108.130  0.00 97.00      PROA   
ATOM    226  HA  PHE P  14     -18.823 -79.769 107.715  0.00 97.00      PROA   
ATOM    227  CB  PHE P  14     -17.873 -81.704 107.831  0.00 97.00      PROA   
ATOM    228  HB1 PHE P  14     -18.677 -82.248 108.371  0.00 97.00      PROA   
ATOM    229  HB2 PHE P  14     -16.894 -82.124 108.152  0.00 97.00      PROA   
ATOM    230  CG  PHE P  14     -18.094 -82.002 106.374  0.00 97.00      PROA   
ATOM    231  CD1 PHE P  14     -19.272 -81.589 105.725  0.00 97.00      PROA   
ATOM    232  HD1 PHE P  14     -19.998 -80.995 106.257  0.00 97.00      PROA   
ATOM    233  CE1 PHE P  14     -19.528 -81.971 104.402  0.00 97.00      PROA   
ATOM    234  HE1 PHE P  14     -20.439 -81.658 103.915  0.00 97.00      PROA   
ATOM    235  CZ  PHE P  14     -18.600 -82.760 103.711  0.00 97.00      PROA   
ATOM    236  HZ  PHE P  14     -18.796 -83.059 102.692  0.00 97.00      PROA   
ATOM    237  CD2 PHE P  14     -17.178 -82.800 105.672  0.00 97.00      PROA   
ATOM    238  HD2 PHE P  14     -16.287 -83.151 106.170  0.00 97.00      PROA   
ATOM    239  CE2 PHE P  14     -17.417 -83.162 104.342  0.00 97.00      PROA   
ATOM    240  HE2 PHE P  14     -16.687 -83.755 103.812  0.00 97.00      PROA   
ATOM    241  C   PHE P  14     -18.025 -80.047 109.638  0.00 97.00      PROA   
ATOM    242  O   PHE P  14     -17.057 -79.763 110.338  0.00 97.00      PROA   
ATOM    243  N   GLN P  15     -19.239 -80.314 110.180  0.00 97.00      PROA   
ATOM    244  HN  GLN P  15     -20.051 -80.346 109.597  0.00 97.00      PROA   
ATOM    245  CA  GLN P  15     -19.451 -80.665 111.578  0.00 97.00      PROA   
ATOM    246  HA  GLN P  15     -19.142 -79.816 112.172  0.00 97.00      PROA   
ATOM    247  CB  GLN P  15     -20.947 -80.971 111.873  0.00 97.00      PROA   
ATOM    248  HB1 GLN P  15     -21.519 -80.025 111.728  0.00 97.00      PROA   
ATOM    249  HB2 GLN P  15     -21.057 -81.244 112.945  0.00 97.00      PROA   
ATOM    250  CG  GLN P  15     -21.553 -82.057 110.942  0.00 97.00      PROA   
ATOM    251  HG1 GLN P  15     -20.750 -82.557 110.362  0.00 97.00      PROA   
ATOM    252  HG2 GLN P  15     -22.228 -81.581 110.203  0.00 97.00      PROA   
ATOM    253  CD  GLN P  15     -22.351 -83.120 111.716  0.00 97.00      PROA   
ATOM    254  OE1 GLN P  15     -23.401 -82.838 112.304  0.00 97.00      PROA   
ATOM    255  NE2 GLN P  15     -21.838 -84.385 111.710  0.00 97.00      PROA   
ATOM    256 HE21 GLN P  15     -20.997 -84.579 111.206  0.00 97.00      PROA   
ATOM    257 HE22 GLN P  15     -22.282 -85.089 112.262  0.00 97.00      PROA   
ATOM    258  C   GLN P  15     -18.622 -81.876 112.014  0.00 97.00      PROA   
ATOM    259  O   GLN P  15     -18.372 -82.775 111.214  0.00 97.00      PROA   
ATOM    260  N   GLU P  16     -18.155 -81.893 113.290  0.00 97.00      PROA   
ATOM    261  HN  GLU P  16     -18.365 -81.116 113.884  0.00 97.00      PROA   
ATOM    262  CA  GLU P  16     -17.393 -82.960 113.933  0.00 97.00      PROA   
ATOM    263  HA  GLU P  16     -17.534 -82.795 114.991  0.00 97.00      PROA   
ATOM    264  CB  GLU P  16     -17.920 -84.411 113.664  0.00 97.00      PROA   
ATOM    265  HB1 GLU P  16     -17.779 -84.631 112.586  0.00 97.00      PROA   
ATOM    266  HB2 GLU P  16     -19.012 -84.439 113.875  0.00 97.00      PROA   
ATOM    267  CG  GLU P  16     -17.232 -85.540 114.472  0.00 97.00      PROA   
ATOM    268  HG1 GLU P  16     -17.600 -85.529 115.519  0.00 97.00      PROA   
ATOM    269  HG2 GLU P  16     -16.135 -85.392 114.500  0.00 97.00      PROA   
ATOM    270  CD  GLU P  16     -17.456 -86.946 113.897  0.00 97.00      PROA   
ATOM    271  OE1 GLU P  16     -18.163 -87.114 112.870  0.00 97.00      PROA   
ATOM    272  OE2 GLU P  16     -16.872 -87.893 114.491  0.00 97.00      PROA   
ATOM    273  C   GLU P  16     -15.887 -82.823 113.707  0.00 97.00      PROA   
ATOM    274  O   GLU P  16     -15.092 -83.148 114.586  0.00 97.00      PROA   
ATOM    275  N   GLU P  17     -15.448 -82.305 112.538  0.00 97.00      PROA   
ATOM    276  HN  GLU P  17     -16.109 -82.072 111.828  0.00 97.00      PROA   
ATOM    277  CA  GLU P  17     -14.053 -82.077 112.180  0.00 97.00      PROA   
ATOM    278  HA  GLU P  17     -13.556 -83.036 112.247  0.00 97.00      PROA   
ATOM    279  CB  GLU P  17     -13.958 -81.622 110.698  0.00 97.00      PROA   
ATOM    280  HB1 GLU P  17     -14.636 -80.743 110.593  0.00 97.00      PROA   
ATOM    281  HB2 GLU P  17     -14.382 -82.430 110.060  0.00 97.00      PROA   
ATOM    282  CG  GLU P  17     -12.566 -81.215 110.157  0.00 97.00      PROA   
ATOM    283  HG1 GLU P  17     -12.118 -80.401 110.761  0.00 97.00      PROA   
ATOM    284  HG2 GLU P  17     -12.690 -80.829 109.122  0.00 97.00      PROA   
ATOM    285  CD  GLU P  17     -11.584 -82.388 110.088  0.00 97.00      PROA   
ATOM    286  OE1 GLU P  17     -11.228 -82.952 111.154  0.00 97.00      PROA   
ATOM    287  OE2 GLU P  17     -11.157 -82.725 108.952  0.00 97.00      PROA   
ATOM    288  C   GLU P  17     -13.289 -81.132 113.110  0.00 97.00      PROA   
ATOM    289  O   GLU P  17     -13.841 -80.186 113.661  0.00 97.00      PROA   
ATOM    290  N   SER P  18     -11.975 -81.382 113.315  0.00 97.00      PROA   
ATOM    291  HN  SER P  18     -11.533 -82.086 112.758  0.00 97.00      PROA   
ATOM    292  CA  SER P  18     -11.133 -80.640 114.238  0.00 97.00      PROA   
ATOM    293  HA  SER P  18     -11.762 -80.191 114.993  0.00 97.00      PROA   
ATOM    294  CB  SER P  18     -10.098 -81.548 114.952  0.00 97.00      PROA   
ATOM    295  HB1 SER P  18      -9.395 -81.978 114.205  0.00 97.00      PROA   
ATOM    296  HB2 SER P  18     -10.637 -82.392 115.434  0.00 97.00      PROA   
ATOM    297  OG  SER P  18      -9.360 -80.844 115.952  0.00 97.00      PROA   
ATOM    298  HG1 SER P  18     -10.000 -80.559 116.611  0.00 97.00      PROA   
ATOM    299  C   SER P  18     -10.392 -79.537 113.512  0.00 97.00      PROA   
ATOM    300  O   SER P  18      -9.737 -79.763 112.497  0.00 97.00      PROA   
ATOM    301  N   VAL P  19     -10.470 -78.296 114.037  0.00 97.00      PROA   
ATOM    302  HN  VAL P  19     -10.981 -78.130 114.879  0.00 97.00      PROA   
ATOM    303  CA  VAL P  19      -9.827 -77.167 113.397  0.00 97.00      PROA   
ATOM    304  HA  VAL P  19      -8.961 -77.528 112.862  0.00 97.00      PROA   
ATOM    305  CB  VAL P  19     -10.740 -76.496 112.360  0.00 97.00      PROA   
ATOM    306  HB  VAL P  19     -10.911 -77.242 111.546  0.00 97.00      PROA   
ATOM    307  CG1 VAL P  19     -12.123 -76.151 112.953  0.00 97.00      PROA   
ATOM    308 HG11 VAL P  19     -12.012 -75.418 113.774  0.00 97.00      PROA   
ATOM    309 HG12 VAL P  19     -12.640 -77.052 113.341  0.00 97.00      PROA   
ATOM    310 HG13 VAL P  19     -12.770 -75.698 112.172  0.00 97.00      PROA   
ATOM    311  CG2 VAL P  19     -10.081 -75.251 111.730  0.00 97.00      PROA   
ATOM    312 HG21 VAL P  19      -9.102 -75.505 111.284  0.00 97.00      PROA   
ATOM    313 HG22 VAL P  19      -9.940 -74.454 112.487  0.00 97.00      PROA   
ATOM    314 HG23 VAL P  19     -10.735 -74.849 110.926  0.00 97.00      PROA   
ATOM    315  C   VAL P  19      -9.270 -76.228 114.444  0.00 97.00      PROA   
ATOM    316  O   VAL P  19      -9.967 -75.794 115.352  0.00 97.00      PROA   
ATOM    317  N   THR P  20      -7.963 -75.882 114.353  0.00 97.00      PROA   
ATOM    318  HN  THR P  20      -7.388 -76.245 113.625  0.00 97.00      PROA   
ATOM    319  CA  THR P  20      -7.344 -74.954 115.287  0.00 97.00      PROA   
ATOM    320  HA  THR P  20      -8.115 -74.528 115.907  0.00 97.00      PROA   
ATOM    321  CB  THR P  20      -6.340 -75.599 116.247  0.00 97.00      PROA   
ATOM    322  HB  THR P  20      -6.819 -76.526 116.642  0.00 97.00      PROA   
ATOM    323  OG1 THR P  20      -6.068 -74.790 117.388  0.00 97.00      PROA   
ATOM    324  HG1 THR P  20      -5.536 -74.040 117.106  0.00 97.00      PROA   
ATOM    325  CG2 THR P  20      -5.012 -76.003 115.590  0.00 97.00      PROA   
ATOM    326 HG21 THR P  20      -4.498 -75.126 115.147  0.00 97.00      PROA   
ATOM    327 HG22 THR P  20      -5.190 -76.758 114.799  0.00 97.00      PROA   
ATOM    328 HG23 THR P  20      -4.333 -76.451 116.347  0.00 97.00      PROA   
ATOM    329  C   THR P  20      -6.784 -73.818 114.471  0.00 97.00      PROA   
ATOM    330  O   THR P  20      -6.205 -74.015 113.409  0.00 97.00      PROA   
ATOM    331  N   LEU P  21      -7.017 -72.575 114.940  0.00 97.00      PROA   
ATOM    332  HN  LEU P  21      -7.503 -72.460 115.805  0.00 97.00      PROA   
ATOM    333  CA  LEU P  21      -6.762 -71.366 114.193  0.00 97.00      PROA   
ATOM    334  HA  LEU P  21      -6.337 -71.604 113.230  0.00 97.00      PROA   
ATOM    335  CB  LEU P  21      -8.055 -70.528 113.980  0.00 97.00      PROA   
ATOM    336  HB1 LEU P  21      -7.777 -69.629 113.388  0.00 97.00      PROA   
ATOM    337  HB2 LEU P  21      -8.456 -70.178 114.956  0.00 97.00      PROA   
ATOM    338  CG  LEU P  21      -9.213 -71.240 113.227  0.00 97.00      PROA   
ATOM    339  HG  LEU P  21      -8.768 -71.939 112.480  0.00 97.00      PROA   
ATOM    340  CD1 LEU P  21     -10.154 -72.037 114.154  0.00 97.00      PROA   
ATOM    341 HD11 LEU P  21     -10.613 -71.355 114.901  0.00 97.00      PROA   
ATOM    342 HD12 LEU P  21      -9.622 -72.844 114.692  0.00 97.00      PROA   
ATOM    343 HD13 LEU P  21     -10.973 -72.498 113.561  0.00 97.00      PROA   
ATOM    344  CD2 LEU P  21     -10.056 -70.206 112.456  0.00 97.00      PROA   
ATOM    345 HD21 LEU P  21      -9.428 -69.644 111.736  0.00 97.00      PROA   
ATOM    346 HD22 LEU P  21     -10.508 -69.485 113.169  0.00 97.00      PROA   
ATOM    347 HD23 LEU P  21     -10.874 -70.710 111.900  0.00 97.00      PROA   
ATOM    348  C   LEU P  21      -5.757 -70.544 114.968  0.00 97.00      PROA   
ATOM    349  O   LEU P  21      -5.984 -70.211 116.121  0.00 97.00      PROA   
ATOM    350  N   HSD P  22      -4.606 -70.194 114.352  0.00 97.00      PROA   
ATOM    351  HN  HSD P  22      -4.454 -70.451 113.399  0.00 97.00      PROA   
ATOM    352  CA  HSD P  22      -3.477 -69.584 115.030  0.00 97.00      PROA   
ATOM    353  HA  HSD P  22      -3.624 -69.633 116.099  0.00 97.00      PROA   
ATOM    354  CB  HSD P  22      -2.152 -70.312 114.692  0.00 97.00      PROA   
ATOM    355  HB1 HSD P  22      -1.291 -69.757 115.123  0.00 97.00      PROA   
ATOM    356  HB2 HSD P  22      -2.009 -70.363 113.590  0.00 97.00      PROA   
ATOM    357  ND1 HSD P  22      -2.526 -72.843 114.631  0.00 97.00      PROA   
ATOM    358  HD1 HSD P  22      -2.926 -72.893 113.714  0.00 97.00      PROA   
ATOM    359  CG  HSD P  22      -2.099 -71.696 115.269  0.00 97.00      PROA   
ATOM    360  CE1 HSD P  22      -2.230 -73.879 115.454  0.00 97.00      PROA   
ATOM    361  HE1 HSD P  22      -2.445 -74.916 115.206  0.00 97.00      PROA   
ATOM    362  NE2 HSD P  22      -1.632 -73.485 116.560  0.00 97.00      PROA   
ATOM    363  CD2 HSD P  22      -1.534 -72.111 116.433  0.00 97.00      PROA   
ATOM    364  HD2 HSD P  22      -1.041 -71.528 117.201  0.00 97.00      PROA   
ATOM    365  C   HSD P  22      -3.295 -68.135 114.643  0.00 97.00      PROA   
ATOM    366  O   HSD P  22      -3.235 -67.800 113.467  0.00 97.00      PROA   
ATOM    367  N   CYS P  23      -3.161 -67.237 115.645  0.00 97.00      PROA   
ATOM    368  HN  CYS P  23      -3.272 -67.533 116.593  0.00 97.00      PROA   
ATOM    369  CA  CYS P  23      -2.851 -65.833 115.447  0.00 97.00      PROA   
ATOM    370  HA  CYS P  23      -3.081 -65.548 114.430  0.00 97.00      PROA   
ATOM    371  CB  CYS P  23      -3.656 -64.930 116.404  0.00 97.00      PROA   
ATOM    372  HB1 CYS P  23      -3.303 -63.884 116.311  0.00 97.00      PROA   
ATOM    373  HB2 CYS P  23      -3.516 -65.267 117.454  0.00 97.00      PROA   
ATOM    374  SG  CYS P  23      -5.409 -64.968 115.986  0.00 97.00      PROA   
ATOM    375  C   CYS P  23      -1.380 -65.575 115.683  0.00 97.00      PROA   
ATOM    376  O   CYS P  23      -0.908 -65.486 116.814  0.00 97.00      PROA   
ATOM    377  N   GLU P  24      -0.615 -65.418 114.587  0.00 97.00      PROA   
ATOM    378  HN  GLU P  24      -1.014 -65.452 113.673  0.00 97.00      PROA   
ATOM    379  CA  GLU P  24       0.823 -65.311 114.628  0.00 97.00      PROA   
ATOM    380  HA  GLU P  24       1.197 -65.794 115.522  0.00 97.00      PROA   
ATOM    381  CB  GLU P  24       1.443 -66.012 113.396  0.00 97.00      PROA   
ATOM    382  HB1 GLU P  24       1.009 -67.039 113.361  0.00 97.00      PROA   
ATOM    383  HB2 GLU P  24       2.541 -66.124 113.532  0.00 97.00      PROA   
ATOM    384  CG  GLU P  24       1.168 -65.272 112.071  0.00 97.00      PROA   
ATOM    385  HG1 GLU P  24       1.734 -64.318 112.022  0.00 97.00      PROA   
ATOM    386  HG2 GLU P  24       0.084 -65.048 111.976  0.00 97.00      PROA   
ATOM    387  CD  GLU P  24       1.576 -66.106 110.875  0.00 97.00      PROA   
ATOM    388  OE1 GLU P  24       2.043 -65.497 109.873  0.00 97.00      PROA   
ATOM    389  OE2 GLU P  24       1.394 -67.351 110.930  0.00 97.00      PROA   
ATOM    390  C   GLU P  24       1.272 -63.869 114.638  0.00 97.00      PROA   
ATOM    391  O   GLU P  24       0.534 -62.945 114.298  0.00 97.00      PROA   
ATOM    392  N   VAL P  25       2.553 -63.677 115.021  0.00 97.00      PROA   
ATOM    393  HN  VAL P  25       3.093 -64.439 115.368  0.00 97.00      PROA   
ATOM    394  CA  VAL P  25       3.324 -62.490 114.738  0.00 97.00      PROA   
ATOM    395  HA  VAL P  25       2.946 -62.027 113.838  0.00 97.00      PROA   
ATOM    396  CB  VAL P  25       3.397 -61.476 115.885  0.00 97.00      PROA   
ATOM    397  HB  VAL P  25       3.893 -61.933 116.773  0.00 97.00      PROA   
ATOM    398  CG1 VAL P  25       4.206 -60.244 115.430  0.00 97.00      PROA   
ATOM    399 HG11 VAL P  25       3.679 -59.726 114.601  0.00 97.00      PROA   
ATOM    400 HG12 VAL P  25       5.220 -60.525 115.083  0.00 97.00      PROA   
ATOM    401 HG13 VAL P  25       4.313 -59.535 116.277  0.00 97.00      PROA   
ATOM    402  CG2 VAL P  25       1.982 -61.035 116.321  0.00 97.00      PROA   
ATOM    403 HG21 VAL P  25       1.413 -61.886 116.748  0.00 97.00      PROA   
ATOM    404 HG22 VAL P  25       1.420 -60.632 115.452  0.00 97.00      PROA   
ATOM    405 HG23 VAL P  25       2.047 -60.240 117.094  0.00 97.00      PROA   
ATOM    406  C   VAL P  25       4.703 -63.096 114.529  0.00 97.00      PROA   
ATOM    407  O   VAL P  25       5.047 -63.948 115.347  0.00 97.00      PROA   
ATOM    408  N   PRO P  26       5.541 -62.767 113.536  0.00 97.00      PROA   
ATOM    409  CD  PRO P  26       5.054 -62.233 112.254  0.00 97.00      PROA   
ATOM    410  HD1 PRO P  26       5.195 -61.130 112.252  0.00 97.00      PROA   
ATOM    411  HD2 PRO P  26       3.987 -62.482 112.053  0.00 97.00      PROA   
ATOM    412  CA  PRO P  26       6.851 -63.418 113.374  0.00 97.00      PROA   
ATOM    413  HA  PRO P  26       6.717 -64.488 113.450  0.00 97.00      PROA   
ATOM    414  CB  PRO P  26       7.275 -63.020 111.949  0.00 97.00      PROA   
ATOM    415  HB1 PRO P  26       7.942 -63.778 111.491  0.00 97.00      PROA   
ATOM    416  HB2 PRO P  26       7.783 -62.031 111.938  0.00 97.00      PROA   
ATOM    417  CG  PRO P  26       5.947 -62.890 111.201  0.00 97.00      PROA   
ATOM    418  HG1 PRO P  26       6.030 -62.296 110.270  0.00 97.00      PROA   
ATOM    419  HG2 PRO P  26       5.554 -63.903 110.960  0.00 97.00      PROA   
ATOM    420  C   PRO P  26       7.932 -63.012 114.377  0.00 97.00      PROA   
ATOM    421  O   PRO P  26       9.100 -62.946 114.001  0.00 97.00      PROA   
ATOM    422  N   HSD P  27       7.586 -62.795 115.662  0.00 97.00      PROA   
ATOM    423  HN  HSD P  27       6.640 -62.958 115.933  0.00 97.00      PROA   
ATOM    424  CA  HSD P  27       8.528 -62.502 116.718  0.00 97.00      PROA   
ATOM    425  HA  HSD P  27       9.515 -62.334 116.309  0.00 97.00      PROA   
ATOM    426  CB  HSD P  27       8.128 -61.278 117.585  0.00 97.00      PROA   
ATOM    427  HB1 HSD P  27       8.747 -61.248 118.508  0.00 97.00      PROA   
ATOM    428  HB2 HSD P  27       7.063 -61.366 117.897  0.00 97.00      PROA   
ATOM    429  ND1 HSD P  27       7.384 -59.281 116.175  0.00 97.00      PROA   
ATOM    430  HD1 HSD P  27       6.469 -59.619 115.953  0.00 97.00      PROA   
ATOM    431  CG  HSD P  27       8.346 -59.955 116.899  0.00 97.00      PROA   
ATOM    432  CE1 HSD P  27       7.897 -58.062 115.874  0.00 97.00      PROA   
ATOM    433  HE1 HSD P  27       7.351 -57.308 115.307  0.00 97.00      PROA   
ATOM    434  NE2 HSD P  27       9.110 -57.900 116.363  0.00 97.00      PROA   
ATOM    435  CD2 HSD P  27       9.389 -59.087 117.015  0.00 97.00      PROA   
ATOM    436  HD2 HSD P  27      10.329 -59.199 117.541  0.00 97.00      PROA   
ATOM    437  C   HSD P  27       8.582 -63.707 117.618  0.00 97.00      PROA   
ATOM    438  O   HSD P  27       7.565 -64.137 118.152  0.00 97.00      PROA   
ATOM    439  N   LEU P  28       9.787 -64.288 117.815  0.00 97.00      PROA   
ATOM    440  HN  LEU P  28      10.585 -63.997 117.292  0.00 97.00      PROA   
ATOM    441  CA  LEU P  28      10.003 -65.398 118.727  0.00 97.00      PROA   
ATOM    442  HA  LEU P  28       9.334 -66.184 118.406  0.00 97.00      PROA   
ATOM    443  CB  LEU P  28      11.449 -65.951 118.626  0.00 97.00      PROA   
ATOM    444  HB1 LEU P  28      11.538 -66.854 119.269  0.00 97.00      PROA   
ATOM    445  HB2 LEU P  28      12.170 -65.193 118.998  0.00 97.00      PROA   
ATOM    446  CG  LEU P  28      11.897 -66.355 117.197  0.00 97.00      PROA   
ATOM    447  HG  LEU P  28      11.855 -65.456 116.538  0.00 97.00      PROA   
ATOM    448  CD1 LEU P  28      13.359 -66.840 117.206  0.00 97.00      PROA   
ATOM    449 HD11 LEU P  28      13.456 -67.746 117.840  0.00 97.00      PROA   
ATOM    450 HD12 LEU P  28      14.030 -66.051 117.608  0.00 97.00      PROA   
ATOM    451 HD13 LEU P  28      13.687 -67.093 116.176  0.00 97.00      PROA   
ATOM    452  CD2 LEU P  28      10.986 -67.432 116.577  0.00 97.00      PROA   
ATOM    453 HD21 LEU P  28       9.947 -67.059 116.471  0.00 97.00      PROA   
ATOM    454 HD22 LEU P  28      10.977 -68.339 117.217  0.00 97.00      PROA   
ATOM    455 HD23 LEU P  28      11.359 -67.716 115.570  0.00 97.00      PROA   
ATOM    456  C   LEU P  28       9.628 -65.124 120.188  0.00 97.00      PROA   
ATOM    457  O   LEU P  28       8.940 -65.978 120.748  0.00 97.00      PROA   
ATOM    458  N   PRO P  29       9.936 -64.018 120.876  0.00 97.00      PROA   
ATOM    459  CD  PRO P  29      11.008 -63.073 120.530  0.00 97.00      PROA   
ATOM    460  HD1 PRO P  29      10.903 -62.683 119.497  0.00 97.00      PROA   
ATOM    461  HD2 PRO P  29      11.990 -63.581 120.651  0.00 97.00      PROA   
ATOM    462  CA  PRO P  29       9.304 -63.682 122.154  0.00 97.00      PROA   
ATOM    463  HA  PRO P  29       9.200 -64.560 122.777  0.00 97.00      PROA   
ATOM    464  CB  PRO P  29      10.299 -62.674 122.763  0.00 97.00      PROA   
ATOM    465  HB1 PRO P  29      11.121 -63.243 123.255  0.00 97.00      PROA   
ATOM    466  HB2 PRO P  29       9.861 -61.990 123.514  0.00 97.00      PROA   
ATOM    467  CG  PRO P  29      10.875 -61.942 121.550  0.00 97.00      PROA   
ATOM    468  HG1 PRO P  29      10.138 -61.191 121.187  0.00 97.00      PROA   
ATOM    469  HG2 PRO P  29      11.839 -61.440 121.766  0.00 97.00      PROA   
ATOM    470  C   PRO P  29       7.916 -63.065 121.966  0.00 97.00      PROA   
ATOM    471  O   PRO P  29       7.574 -62.150 122.711  0.00 97.00      PROA   
ATOM    472  N   GLY P  30       7.087 -63.552 121.008  0.00 97.00      PROA   
ATOM    473  HN  GLY P  30       7.396 -64.315 120.444  0.00 97.00      PROA   
ATOM    474  CA  GLY P  30       5.799 -62.973 120.643  0.00 97.00      PROA   
ATOM    475  HA1 GLY P  30       5.535 -63.394 119.683  0.00 97.00      PROA   
ATOM    476  HA2 GLY P  30       5.898 -61.897 120.606  0.00 97.00      PROA   
ATOM    477  C   GLY P  30       4.684 -63.318 121.599  0.00 97.00      PROA   
ATOM    478  O   GLY P  30       3.717 -63.969 121.218  0.00 97.00      PROA   
ATOM    479  N   SER P  31       4.824 -62.844 122.859  0.00 97.00      PROA   
ATOM    480  HN  SER P  31       5.678 -62.350 123.014  0.00 97.00      PROA   
ATOM    481  CA  SER P  31       4.025 -63.029 124.071  0.00 97.00      PROA   
ATOM    482  HA  SER P  31       4.518 -63.825 124.608  0.00 97.00      PROA   
ATOM    483  CB  SER P  31       4.084 -61.752 124.962  0.00 97.00      PROA   
ATOM    484  HB1 SER P  31       3.611 -60.908 124.413  0.00 97.00      PROA   
ATOM    485  HB2 SER P  31       5.148 -61.484 125.142  0.00 97.00      PROA   
ATOM    486  OG  SER P  31       3.420 -61.895 126.220  0.00 97.00      PROA   
ATOM    487  HG1 SER P  31       4.092 -62.074 126.883  0.00 97.00      PROA   
ATOM    488  C   SER P  31       2.575 -63.457 123.910  0.00 97.00      PROA   
ATOM    489  O   SER P  31       1.846 -62.927 123.086  0.00 97.00      PROA   
ATOM    490  N   SER P  32       2.128 -64.432 124.734  0.00 97.00      PROA   
ATOM    491  HN  SER P  32       2.711 -64.781 125.463  0.00 97.00      PROA   
ATOM    492  CA  SER P  32       0.861 -65.127 124.605  0.00 97.00      PROA   
ATOM    493  HA  SER P  32       0.676 -65.279 123.550  0.00 97.00      PROA   
ATOM    494  CB  SER P  32       0.951 -66.523 125.274  0.00 97.00      PROA   
ATOM    495  HB1 SER P  32       1.692 -67.130 124.710  0.00 97.00      PROA   
ATOM    496  HB2 SER P  32      -0.017 -67.067 125.246  0.00 97.00      PROA   
ATOM    497  OG  SER P  32       1.414 -66.424 126.620  0.00 97.00      PROA   
ATOM    498  HG1 SER P  32       0.701 -66.017 127.121  0.00 97.00      PROA   
ATOM    499  C   SER P  32      -0.340 -64.374 125.159  0.00 97.00      PROA   
ATOM    500  O   SER P  32      -1.078 -64.887 125.998  0.00 97.00      PROA   
ATOM    501  N   SER P  33      -0.585 -63.145 124.658  0.00 97.00      PROA   
ATOM    502  HN  SER P  33       0.076 -62.738 124.032  0.00 97.00      PROA   
ATOM    503  CA  SER P  33      -1.761 -62.354 124.968  0.00 97.00      PROA   
ATOM    504  HA  SER P  33      -2.415 -62.909 125.626  0.00 97.00      PROA   
ATOM    505  CB  SER P  33      -1.395 -60.998 125.631  0.00 97.00      PROA   
ATOM    506  HB1 SER P  33      -0.754 -60.403 124.946  0.00 97.00      PROA   
ATOM    507  HB2 SER P  33      -0.807 -61.199 126.554  0.00 97.00      PROA   
ATOM    508  OG  SER P  33      -2.545 -60.227 125.978  0.00 97.00      PROA   
ATOM    509  HG1 SER P  33      -2.885 -60.573 126.808  0.00 97.00      PROA   
ATOM    510  C   SER P  33      -2.496 -62.118 123.665  0.00 97.00      PROA   
ATOM    511  O   SER P  33      -1.896 -61.760 122.656  0.00 97.00      PROA   
ATOM    512  N   THR P  34      -3.832 -62.348 123.653  0.00 97.00      PROA   
ATOM    513  HN  THR P  34      -4.316 -62.606 124.485  0.00 97.00      PROA   
ATOM    514  CA  THR P  34      -4.622 -62.290 122.436  0.00 97.00      PROA   
ATOM    515  HA  THR P  34      -4.185 -61.569 121.759  0.00 97.00      PROA   
ATOM    516  CB  THR P  34      -4.789 -63.640 121.732  0.00 97.00      PROA   
ATOM    517  HB  THR P  34      -5.456 -64.321 122.309  0.00 97.00      PROA   
ATOM    518  OG1 THR P  34      -3.541 -64.302 121.638  0.00 97.00      PROA   
ATOM    519  HG1 THR P  34      -3.394 -64.669 122.512  0.00 97.00      PROA   
ATOM    520  CG2 THR P  34      -5.364 -63.465 120.313  0.00 97.00      PROA   
ATOM    521 HG21 THR P  34      -4.847 -62.641 119.779  0.00 97.00      PROA   
ATOM    522 HG22 THR P  34      -6.447 -63.236 120.354  0.00 97.00      PROA   
ATOM    523 HG23 THR P  34      -5.244 -64.401 119.728  0.00 97.00      PROA   
ATOM    524  C   THR P  34      -6.002 -61.824 122.797  0.00 97.00      PROA   
ATOM    525  O   THR P  34      -6.553 -62.215 123.821  0.00 97.00      PROA   
ATOM    526  N   GLN P  35      -6.614 -61.002 121.920  0.00 97.00      PROA   
ATOM    527  HN  GLN P  35      -6.108 -60.577 121.172  0.00 97.00      PROA   
ATOM    528  CA  GLN P  35      -8.034 -60.753 121.948  0.00 97.00      PROA   
ATOM    529  HA  GLN P  35      -8.495 -61.222 122.807  0.00 97.00      PROA   
ATOM    530  CB  GLN P  35      -8.346 -59.235 121.941  0.00 97.00      PROA   
ATOM    531  HB1 GLN P  35      -9.442 -59.093 122.063  0.00 97.00      PROA   
ATOM    532  HB2 GLN P  35      -8.052 -58.805 120.958  0.00 97.00      PROA   
ATOM    533  CG  GLN P  35      -7.586 -58.471 123.047  0.00 97.00      PROA   
ATOM    534  HG1 GLN P  35      -6.488 -58.556 122.890  0.00 97.00      PROA   
ATOM    535  HG2 GLN P  35      -7.829 -58.892 124.044  0.00 97.00      PROA   
ATOM    536  CD  GLN P  35      -7.920 -56.980 122.991  0.00 97.00      PROA   
ATOM    537  OE1 GLN P  35      -7.539 -56.301 122.038  0.00 97.00      PROA   
ATOM    538  NE2 GLN P  35      -8.619 -56.448 124.027  0.00 97.00      PROA   
ATOM    539 HE21 GLN P  35      -8.813 -55.468 124.008  0.00 97.00      PROA   
ATOM    540 HE22 GLN P  35      -8.893 -57.028 124.791  0.00 97.00      PROA   
ATOM    541  C   GLN P  35      -8.573 -61.389 120.689  0.00 97.00      PROA   
ATOM    542  O   GLN P  35      -8.113 -61.081 119.600  0.00 97.00      PROA   
ATOM    543  N   TRP P  36      -9.555 -62.311 120.814  0.00 97.00      PROA   
ATOM    544  HN  TRP P  36      -9.884 -62.574 121.717  0.00 97.00      PROA   
ATOM    545  CA  TRP P  36     -10.214 -62.963 119.695  0.00 97.00      PROA   
ATOM    546  HA  TRP P  36      -9.697 -62.741 118.772  0.00 97.00      PROA   
ATOM    547  CB  TRP P  36     -10.312 -64.502 119.870  0.00 97.00      PROA   
ATOM    548  HB1 TRP P  36     -11.110 -64.912 119.215  0.00 97.00      PROA   
ATOM    549  HB2 TRP P  36     -10.612 -64.712 120.922  0.00 97.00      PROA   
ATOM    550  CG  TRP P  36      -9.070 -65.276 119.559  0.00 97.00      PROA   
ATOM    551  CD1 TRP P  36      -8.087 -65.639 120.437  0.00 97.00      PROA   
ATOM    552  HD1 TRP P  36      -8.004 -65.272 121.444  0.00 97.00      PROA   
ATOM    553  NE1 TRP P  36      -7.205 -66.486 119.826  0.00 97.00      PROA   
ATOM    554  HE1 TRP P  36      -6.446 -66.925 120.261  0.00 97.00      PROA   
ATOM    555  CE2 TRP P  36      -7.579 -66.675 118.530  0.00 97.00      PROA   
ATOM    556  CD2 TRP P  36      -8.752 -65.916 118.312  0.00 97.00      PROA   
ATOM    557  CE3 TRP P  36      -9.354 -65.928 117.053  0.00 97.00      PROA   
ATOM    558  HE3 TRP P  36     -10.244 -65.349 116.849  0.00 97.00      PROA   
ATOM    559  CZ3 TRP P  36      -8.772 -66.692 116.039  0.00 97.00      PROA   
ATOM    560  HZ3 TRP P  36      -9.209 -66.696 115.049  0.00 97.00      PROA   
ATOM    561  CZ2 TRP P  36      -7.013 -67.450 117.530  0.00 97.00      PROA   
ATOM    562  HZ2 TRP P  36      -6.118 -68.028 117.702  0.00 97.00      PROA   
ATOM    563  CH2 TRP P  36      -7.628 -67.447 116.278  0.00 97.00      PROA   
ATOM    564  HH2 TRP P  36      -7.191 -68.013 115.469  0.00 97.00      PROA   
ATOM    565  C   TRP P  36     -11.614 -62.414 119.574  0.00 97.00      PROA   
ATOM    566  O   TRP P  36     -12.217 -62.030 120.568  0.00 97.00      PROA   
ATOM    567  N   PHE P  37     -12.160 -62.349 118.338  0.00 97.00      PROA   
ATOM    568  HN  PHE P  37     -11.622 -62.604 117.537  0.00 97.00      PROA   
ATOM    569  CA  PHE P  37     -13.468 -61.787 118.072  0.00 97.00      PROA   
ATOM    570  HA  PHE P  37     -14.033 -61.747 118.991  0.00 97.00      PROA   
ATOM    571  CB  PHE P  37     -13.409 -60.369 117.428  0.00 97.00      PROA   
ATOM    572  HB1 PHE P  37     -14.430 -59.938 117.355  0.00 97.00      PROA   
ATOM    573  HB2 PHE P  37     -12.975 -60.425 116.408  0.00 97.00      PROA   
ATOM    574  CG  PHE P  37     -12.547 -59.427 118.238  0.00 97.00      PROA   
ATOM    575  CD1 PHE P  37     -13.125 -58.569 119.190  0.00 97.00      PROA   
ATOM    576  HD1 PHE P  37     -14.192 -58.591 119.350  0.00 97.00      PROA   
ATOM    577  CE1 PHE P  37     -12.330 -57.697 119.945  0.00 97.00      PROA   
ATOM    578  HE1 PHE P  37     -12.788 -57.049 120.678  0.00 97.00      PROA   
ATOM    579  CZ  PHE P  37     -10.942 -57.673 119.756  0.00 97.00      PROA   
ATOM    580  HZ  PHE P  37     -10.326 -57.013 120.349  0.00 97.00      PROA   
ATOM    581  CD2 PHE P  37     -11.155 -59.367 118.036  0.00 97.00      PROA   
ATOM    582  HD2 PHE P  37     -10.694 -60.017 117.308  0.00 97.00      PROA   
ATOM    583  CE2 PHE P  37     -10.355 -58.512 118.802  0.00 97.00      PROA   
ATOM    584  HE2 PHE P  37      -9.285 -58.515 118.667  0.00 97.00      PROA   
ATOM    585  C   PHE P  37     -14.201 -62.700 117.109  0.00 97.00      PROA   
ATOM    586  O   PHE P  37     -13.632 -63.157 116.121  0.00 97.00      PROA   
ATOM    587  N   LEU P  38     -15.503 -62.965 117.377  0.00 97.00      PROA   
ATOM    588  HN  LEU P  38     -15.914 -62.637 118.227  0.00 97.00      PROA   
ATOM    589  CA  LEU P  38     -16.413 -63.649 116.479  0.00 97.00      PROA   
ATOM    590  HA  LEU P  38     -15.893 -63.967 115.591  0.00 97.00      PROA   
ATOM    591  CB  LEU P  38     -17.139 -64.859 117.124  0.00 97.00      PROA   
ATOM    592  HB1 LEU P  38     -17.853 -65.306 116.396  0.00 97.00      PROA   
ATOM    593  HB2 LEU P  38     -17.719 -64.519 118.012  0.00 97.00      PROA   
ATOM    594  CG  LEU P  38     -16.195 -65.980 117.598  0.00 97.00      PROA   
ATOM    595  HG  LEU P  38     -15.507 -65.529 118.344  0.00 97.00      PROA   
ATOM    596  CD1 LEU P  38     -16.969 -67.114 118.295  0.00 97.00      PROA   
ATOM    597 HD11 LEU P  38     -17.675 -67.587 117.580  0.00 97.00      PROA   
ATOM    598 HD12 LEU P  38     -17.543 -66.723 119.160  0.00 97.00      PROA   
ATOM    599 HD13 LEU P  38     -16.265 -67.893 118.656  0.00 97.00      PROA   
ATOM    600  CD2 LEU P  38     -15.350 -66.551 116.449  0.00 97.00      PROA   
ATOM    601 HD21 LEU P  38     -14.717 -65.771 115.980  0.00 97.00      PROA   
ATOM    602 HD22 LEU P  38     -16.011 -66.991 115.672  0.00 97.00      PROA   
ATOM    603 HD23 LEU P  38     -14.688 -67.351 116.839  0.00 97.00      PROA   
ATOM    604  C   LEU P  38     -17.475 -62.658 116.089  0.00 97.00      PROA   
ATOM    605  O   LEU P  38     -18.261 -62.230 116.929  0.00 97.00      PROA   
ATOM    606  N   ASN P  39     -17.531 -62.258 114.795  0.00 97.00      PROA   
ATOM    607  HN  ASN P  39     -16.907 -62.659 114.123  0.00 97.00      PROA   
ATOM    608  CA  ASN P  39     -18.529 -61.324 114.280  0.00 97.00      PROA   
ATOM    609  HA  ASN P  39     -18.253 -61.110 113.258  0.00 97.00      PROA   
ATOM    610  CB  ASN P  39     -19.965 -61.932 114.289  0.00 97.00      PROA   
ATOM    611  HB1 ASN P  39     -20.668 -61.268 113.744  0.00 97.00      PROA   
ATOM    612  HB2 ASN P  39     -20.319 -62.045 115.336  0.00 97.00      PROA   
ATOM    613  CG  ASN P  39     -19.973 -63.299 113.592  0.00 97.00      PROA   
ATOM    614  OD1 ASN P  39     -19.267 -63.516 112.607  0.00 97.00      PROA   
ATOM    615  ND2 ASN P  39     -20.763 -64.265 114.138  0.00 97.00      PROA   
ATOM    616 HD21 ASN P  39     -20.737 -65.179 113.738  0.00 97.00      PROA   
ATOM    617 HD22 ASN P  39     -21.309 -64.065 114.950  0.00 97.00      PROA   
ATOM    618  C   ASN P  39     -18.525 -59.992 115.030  0.00 97.00      PROA   
ATOM    619  O   ASN P  39     -19.573 -59.432 115.350  0.00 97.00      PROA   
ATOM    620  N   GLY P  40     -17.318 -59.477 115.360  0.00 97.00      PROA   
ATOM    621  HN  GLY P  40     -16.496 -59.939 115.037  0.00 97.00      PROA   
ATOM    622  CA  GLY P  40     -17.132 -58.295 116.193  0.00 97.00      PROA   
ATOM    623  HA1 GLY P  40     -17.919 -57.586 115.975  0.00 97.00      PROA   
ATOM    624  HA2 GLY P  40     -16.156 -57.897 115.961  0.00 97.00      PROA   
ATOM    625  C   GLY P  40     -17.157 -58.551 117.688  0.00 97.00      PROA   
ATOM    626  O   GLY P  40     -16.599 -57.765 118.451  0.00 97.00      PROA   
ATOM    627  N   THR P  41     -17.797 -59.644 118.164  0.00 97.00      PROA   
ATOM    628  HN  THR P  41     -18.199 -60.302 117.530  0.00 97.00      PROA   
ATOM    629  CA  THR P  41     -17.975 -59.915 119.587  0.00 97.00      PROA   
ATOM    630  HA  THR P  41     -18.095 -58.971 120.101  0.00 97.00      PROA   
ATOM    631  CB  THR P  41     -19.212 -60.758 119.885  0.00 97.00      PROA   
ATOM    632  HB  THR P  41     -19.159 -61.728 119.341  0.00 97.00      PROA   
ATOM    633  OG1 THR P  41     -20.378 -60.064 119.460  0.00 97.00      PROA   
ATOM    634  HG1 THR P  41     -20.263 -59.884 118.526  0.00 97.00      PROA   
ATOM    635  CG2 THR P  41     -19.379 -61.035 121.394  0.00 97.00      PROA   
ATOM    636 HG21 THR P  41     -19.405 -60.079 121.960  0.00 97.00      PROA   
ATOM    637 HG22 THR P  41     -18.561 -61.669 121.792  0.00 97.00      PROA   
ATOM    638 HG23 THR P  41     -20.338 -61.568 121.571  0.00 97.00      PROA   
ATOM    639  C   THR P  41     -16.758 -60.606 120.162  0.00 97.00      PROA   
ATOM    640  O   THR P  41     -16.365 -61.673 119.709  0.00 97.00      PROA   
ATOM    641  N   ALA P  42     -16.125 -60.008 121.196  0.00 97.00      PROA   
ATOM    642  HN  ALA P  42     -16.450 -59.135 121.551  0.00 97.00      PROA   
ATOM    643  CA  ALA P  42     -14.950 -60.548 121.850  0.00 97.00      PROA   
ATOM    644  HA  ALA P  42     -14.214 -60.705 121.075  0.00 97.00      PROA   
ATOM    645  CB  ALA P  42     -14.370 -59.522 122.840  0.00 97.00      PROA   
ATOM    646  HB1 ALA P  42     -15.093 -59.319 123.659  0.00 97.00      PROA   
ATOM    647  HB2 ALA P  42     -14.166 -58.563 122.314  0.00 97.00      PROA   
ATOM    648  HB3 ALA P  42     -13.417 -59.884 123.280  0.00 97.00      PROA   
ATOM    649  C   ALA P  42     -15.153 -61.879 122.573  0.00 97.00      PROA   
ATOM    650  O   ALA P  42     -16.096 -62.061 123.340  0.00 97.00      PROA   
ATOM    651  N   ILE P  43     -14.220 -62.840 122.362  0.00 97.00      PROA   
ATOM    652  HN  ILE P  43     -13.474 -62.667 121.721  0.00 97.00      PROA   
ATOM    653  CA  ILE P  43     -14.166 -64.105 123.074  0.00 97.00      PROA   
ATOM    654  HA  ILE P  43     -15.159 -64.332 123.436  0.00 97.00      PROA   
ATOM    655  CB  ILE P  43     -13.665 -65.303 122.244  0.00 97.00      PROA   
ATOM    656  HB  ILE P  43     -12.550 -65.353 122.275  0.00 97.00      PROA   
ATOM    657  CG2 ILE P  43     -14.241 -66.609 122.847  0.00 97.00      PROA   
ATOM    658 HG21 ILE P  43     -15.350 -66.594 122.802  0.00 97.00      PROA   
ATOM    659 HG22 ILE P  43     -13.928 -66.759 123.899  0.00 97.00      PROA   
ATOM    660 HG23 ILE P  43     -13.891 -67.494 122.280  0.00 97.00      PROA   
ATOM    661  CG1 ILE P  43     -14.033 -65.193 120.742  0.00 97.00      PROA   
ATOM    662 HG11 ILE P  43     -13.618 -64.255 120.320  0.00 97.00      PROA   
ATOM    663 HG12 ILE P  43     -15.139 -65.150 120.636  0.00 97.00      PROA   
ATOM    664  CD  ILE P  43     -13.477 -66.358 119.910  0.00 97.00      PROA   
ATOM    665  HD1 ILE P  43     -12.439 -66.606 120.220  0.00 97.00      PROA   
ATOM    666  HD2 ILE P  43     -13.457 -66.097 118.832  0.00 97.00      PROA   
ATOM    667  HD3 ILE P  43     -14.109 -67.263 120.030  0.00 97.00      PROA   
ATOM    668  C   ILE P  43     -13.240 -63.894 124.262  0.00 97.00      PROA   
ATOM    669  O   ILE P  43     -12.365 -63.030 124.241  0.00 97.00      PROA   
ATOM    670  N   GLN P  44     -13.392 -64.700 125.336  0.00 97.00      PROA   
ATOM    671  HN  GLN P  44     -14.134 -65.365 125.373  0.00 97.00      PROA   
ATOM    672  CA  GLN P  44     -12.543 -64.631 126.510  0.00 97.00      PROA   
ATOM    673  HA  GLN P  44     -12.274 -63.599 126.695  0.00 97.00      PROA   
ATOM    674  CB  GLN P  44     -13.304 -65.183 127.745  0.00 97.00      PROA   
ATOM    675  HB1 GLN P  44     -12.656 -65.062 128.641  0.00 97.00      PROA   
ATOM    676  HB2 GLN P  44     -13.492 -66.273 127.610  0.00 97.00      PROA   
ATOM    677  CG  GLN P  44     -14.665 -64.498 128.045  0.00 97.00      PROA   
ATOM    678  HG1 GLN P  44     -15.040 -64.864 129.025  0.00 97.00      PROA   
ATOM    679  HG2 GLN P  44     -15.419 -64.770 127.276  0.00 97.00      PROA   
ATOM    680  CD  GLN P  44     -14.554 -62.970 128.147  0.00 97.00      PROA   
ATOM    681  OE1 GLN P  44     -14.188 -62.439 129.202  0.00 97.00      PROA   
ATOM    682  NE2 GLN P  44     -14.893 -62.234 127.052  0.00 97.00      PROA   
ATOM    683 HE21 GLN P  44     -14.815 -61.242 127.123  0.00 97.00      PROA   
ATOM    684 HE22 GLN P  44     -15.166 -62.678 126.199  0.00 97.00      PROA   
ATOM    685  C   GLN P  44     -11.245 -65.415 126.303  0.00 97.00      PROA   
ATOM    686  O   GLN P  44     -10.328 -65.351 127.122  0.00 97.00      PROA   
ATOM    687  N   THR P  45     -11.128 -66.154 125.173  0.00 97.00      PROA   
ATOM    688  HN  THR P  45     -11.902 -66.206 124.548  0.00 97.00      PROA   
ATOM    689  CA  THR P  45      -9.946 -66.902 124.758  0.00 97.00      PROA   
ATOM    690  HA  THR P  45      -9.738 -67.630 125.529  0.00 97.00      PROA   
ATOM    691  CB  THR P  45     -10.175 -67.636 123.436  0.00 97.00      PROA   
ATOM    692  HB  THR P  45     -10.360 -66.908 122.611  0.00 97.00      PROA   
ATOM    693  OG1 THR P  45     -11.314 -68.478 123.541  0.00 97.00      PROA   
ATOM    694  HG1 THR P  45     -11.379 -68.935 122.698  0.00 97.00      PROA   
ATOM    695  CG2 THR P  45      -8.979 -68.537 123.077  0.00 97.00      PROA   
ATOM    696 HG21 THR P  45      -8.802 -69.267 123.895  0.00 97.00      PROA   
ATOM    697 HG22 THR P  45      -8.055 -67.950 122.903  0.00 97.00      PROA   
ATOM    698 HG23 THR P  45      -9.187 -69.109 122.148  0.00 97.00      PROA   
ATOM    699  C   THR P  45      -8.728 -66.010 124.591  0.00 97.00      PROA   
ATOM    700  O   THR P  45      -8.663 -65.220 123.657  0.00 97.00      PROA   
ATOM    701  N   SER P  46      -7.723 -66.114 125.493  0.00 97.00      PROA   
ATOM    702  HN  SER P  46      -7.844 -66.661 126.318  0.00 97.00      PROA   
ATOM    703  CA  SER P  46      -6.531 -65.278 125.416  0.00 97.00      PROA   
ATOM    704  HA  SER P  46      -6.731 -64.416 124.797  0.00 97.00      PROA   
ATOM    705  CB  SER P  46      -6.126 -64.756 126.815  0.00 97.00      PROA   
ATOM    706  HB1 SER P  46      -5.179 -64.176 126.756  0.00 97.00      PROA   
ATOM    707  HB2 SER P  46      -5.975 -65.604 127.517  0.00 97.00      PROA   
ATOM    708  OG  SER P  46      -7.122 -63.876 127.332  0.00 97.00      PROA   
ATOM    709  HG1 SER P  46      -7.972 -64.321 127.270  0.00 97.00      PROA   
ATOM    710  C   SER P  46      -5.329 -65.984 124.809  0.00 97.00      PROA   
ATOM    711  O   SER P  46      -4.315 -65.351 124.516  0.00 97.00      PROA   
ATOM    712  N   THR P  47      -5.417 -67.311 124.563  0.00 97.00      PROA   
ATOM    713  HN  THR P  47      -6.260 -67.791 124.790  0.00 97.00      PROA   
ATOM    714  CA  THR P  47      -4.382 -68.085 123.882  0.00 97.00      PROA   
ATOM    715  HA  THR P  47      -3.469 -67.852 124.405  0.00 97.00      PROA   
ATOM    716  CB  THR P  47      -4.534 -69.612 124.027  0.00 97.00      PROA   
ATOM    717  HB  THR P  47      -4.285 -69.900 125.073  0.00 97.00      PROA   
ATOM    718  OG1 THR P  47      -3.692 -70.361 123.151  0.00 97.00      PROA   
ATOM    719  HG1 THR P  47      -4.024 -71.262 123.177  0.00 97.00      PROA   
ATOM    720  CG2 THR P  47      -5.982 -70.035 123.736  0.00 97.00      PROA   
ATOM    721 HG21 THR P  47      -6.307 -69.638 122.752  0.00 97.00      PROA   
ATOM    722 HG22 THR P  47      -6.670 -69.664 124.521  0.00 97.00      PROA   
ATOM    723 HG23 THR P  47      -6.068 -71.143 123.705  0.00 97.00      PROA   
ATOM    724  C   THR P  47      -4.217 -67.662 122.418  0.00 97.00      PROA   
ATOM    725  O   THR P  47      -5.221 -67.345 121.786  0.00 97.00      PROA   
ATOM    726  N   PRO P  48      -3.024 -67.670 121.808  0.00 97.00      PROA   
ATOM    727  CD  PRO P  48      -1.751 -67.506 122.523  0.00 97.00      PROA   
ATOM    728  HD1 PRO P  48      -1.330 -68.515 122.726  0.00 97.00      PROA   
ATOM    729  HD2 PRO P  48      -1.864 -66.939 123.474  0.00 97.00      PROA   
ATOM    730  CA  PRO P  48      -2.881 -67.367 120.386  0.00 97.00      PROA   
ATOM    731  HA  PRO P  48      -3.421 -66.455 120.173  0.00 97.00      PROA   
ATOM    732  CB  PRO P  48      -1.360 -67.221 120.196  0.00 97.00      PROA   
ATOM    733  HB1 PRO P  48      -1.111 -66.526 119.370  0.00 97.00      PROA   
ATOM    734  HB2 PRO P  48      -0.881 -68.207 119.997  0.00 97.00      PROA   
ATOM    735  CG  PRO P  48      -0.866 -66.724 121.554  0.00 97.00      PROA   
ATOM    736  HG1 PRO P  48       0.216 -66.900 121.713  0.00 97.00      PROA   
ATOM    737  HG2 PRO P  48      -1.084 -65.637 121.653  0.00 97.00      PROA   
ATOM    738  C   PRO P  48      -3.394 -68.445 119.451  0.00 97.00      PROA   
ATOM    739  O   PRO P  48      -3.293 -68.234 118.249  0.00 97.00      PROA   
ATOM    740  N   THR P  49      -3.951 -69.578 119.940  0.00 97.00      PROA   
ATOM    741  HN  THR P  49      -3.988 -69.738 120.923  0.00 97.00      PROA   
ATOM    742  CA  THR P  49      -4.580 -70.568 119.079  0.00 97.00      PROA   
ATOM    743  HA  THR P  49      -4.697 -70.128 118.102  0.00 97.00      PROA   
ATOM    744  CB  THR P  49      -3.768 -71.851 118.876  0.00 97.00      PROA   
ATOM    745  HB  THR P  49      -2.711 -71.545 118.712  0.00 97.00      PROA   
ATOM    746  OG1 THR P  49      -4.188 -72.549 117.710  0.00 97.00      PROA   
ATOM    747  HG1 THR P  49      -3.409 -73.031 117.410  0.00 97.00      PROA   
ATOM    748  CG2 THR P  49      -3.804 -72.829 120.064  0.00 97.00      PROA   
ATOM    749 HG21 THR P  49      -4.822 -73.252 120.199  0.00 97.00      PROA   
ATOM    750 HG22 THR P  49      -3.492 -72.318 120.996  0.00 97.00      PROA   
ATOM    751 HG23 THR P  49      -3.110 -73.677 119.873  0.00 97.00      PROA   
ATOM    752  C   THR P  49      -5.971 -70.843 119.596  0.00 97.00      PROA   
ATOM    753  O   THR P  49      -6.186 -71.113 120.775  0.00 97.00      PROA   
ATOM    754  N   TYR P  50      -6.974 -70.767 118.697  0.00 97.00      PROA   
ATOM    755  HN  TYR P  50      -6.774 -70.519 117.750  0.00 97.00      PROA   
ATOM    756  CA  TYR P  50      -8.353 -71.058 119.011  0.00 97.00      PROA   
ATOM    757  HA  TYR P  50      -8.501 -71.024 120.082  0.00 97.00      PROA   
ATOM    758  CB  TYR P  50      -9.315 -70.047 118.328  0.00 97.00      PROA   
ATOM    759  HB1 TYR P  50      -9.272 -70.127 117.221  0.00 97.00      PROA   
ATOM    760  HB2 TYR P  50      -9.001 -69.017 118.602  0.00 97.00      PROA   
ATOM    761  CG  TYR P  50     -10.739 -70.229 118.788  0.00 97.00      PROA   
ATOM    762  CD1 TYR P  50     -11.629 -71.066 118.091  0.00 97.00      PROA   
ATOM    763  HD1 TYR P  50     -11.288 -71.605 117.219  0.00 97.00      PROA   
ATOM    764  CE1 TYR P  50     -12.962 -71.190 118.504  0.00 97.00      PROA   
ATOM    765  HE1 TYR P  50     -13.648 -71.812 117.949  0.00 97.00      PROA   
ATOM    766  CZ  TYR P  50     -13.412 -70.494 119.630  0.00 97.00      PROA   
ATOM    767  OH  TYR P  50     -14.755 -70.612 120.045  0.00 97.00      PROA   
ATOM    768  HH  TYR P  50     -15.207 -71.180 119.416  0.00 97.00      PROA   
ATOM    769  CD2 TYR P  50     -11.212 -69.514 119.902  0.00 97.00      PROA   
ATOM    770  HD2 TYR P  50     -10.547 -68.839 120.419  0.00 97.00      PROA   
ATOM    771  CE2 TYR P  50     -12.535 -69.662 120.333  0.00 97.00      PROA   
ATOM    772  HE2 TYR P  50     -12.895 -69.117 121.192  0.00 97.00      PROA   
ATOM    773  C   TYR P  50      -8.603 -72.465 118.524  0.00 97.00      PROA   
ATOM    774  O   TYR P  50      -8.605 -72.719 117.326  0.00 97.00      PROA   
ATOM    775  N   HSD P  51      -8.809 -73.419 119.459  0.00 97.00      PROA   
ATOM    776  HN  HSD P  51      -8.842 -73.181 120.426  0.00 97.00      PROA   
ATOM    777  CA  HSD P  51      -8.860 -74.832 119.149  0.00 97.00      PROA   
ATOM    778  HA  HSD P  51      -8.503 -75.006 118.144  0.00 97.00      PROA   
ATOM    779  CB  HSD P  51      -7.959 -75.646 120.118  0.00 97.00      PROA   
ATOM    780  HB1 HSD P  51      -8.240 -75.418 121.169  0.00 97.00      PROA   
ATOM    781  HB2 HSD P  51      -6.914 -75.292 119.975  0.00 97.00      PROA   
ATOM    782  ND1 HSD P  51      -8.959 -77.980 120.411  0.00 97.00      PROA   
ATOM    783  HD1 HSD P  51      -9.833 -77.691 120.806  0.00 97.00      PROA   
ATOM    784  CG  HSD P  51      -7.971 -77.144 119.929  0.00 97.00      PROA   
ATOM    785  CE1 HSD P  51      -8.550 -79.251 120.182  0.00 97.00      PROA   
ATOM    786  HE1 HSD P  51      -9.148 -80.119 120.456  0.00 97.00      PROA   
ATOM    787  NE2 HSD P  51      -7.368 -79.294 119.599  0.00 97.00      PROA   
ATOM    788  CD2 HSD P  51      -7.001 -77.968 119.447  0.00 97.00      PROA   
ATOM    789  HD2 HSD P  51      -6.041 -77.719 119.011  0.00 97.00      PROA   
ATOM    790  C   HSD P  51     -10.273 -75.349 119.223  0.00 97.00      PROA   
ATOM    791  O   HSD P  51     -10.846 -75.492 120.301  0.00 97.00      PROA   
ATOM    792  N   ILE P  52     -10.850 -75.700 118.054  0.00 97.00      PROA   
ATOM    793  HN  ILE P  52     -10.397 -75.547 117.176  0.00 97.00      PROA   
ATOM    794  CA  ILE P  52     -12.133 -76.356 117.962  0.00 97.00      PROA   
ATOM    795  HA  ILE P  52     -12.719 -76.148 118.846  0.00 97.00      PROA   
ATOM    796  CB  ILE P  52     -12.933 -75.886 116.753  0.00 97.00      PROA   
ATOM    797  HB  ILE P  52     -12.310 -76.010 115.843  0.00 97.00      PROA   
ATOM    798  CG2 ILE P  52     -14.210 -76.727 116.562  0.00 97.00      PROA   
ATOM    799 HG21 ILE P  52     -14.853 -76.677 117.466  0.00 97.00      PROA   
ATOM    800 HG22 ILE P  52     -13.982 -77.787 116.329  0.00 97.00      PROA   
ATOM    801 HG23 ILE P  52     -14.792 -76.318 115.712  0.00 97.00      PROA   
ATOM    802  CG1 ILE P  52     -13.284 -74.383 116.883  0.00 97.00      PROA   
ATOM    803 HG11 ILE P  52     -12.447 -73.828 117.357  0.00 97.00      PROA   
ATOM    804 HG12 ILE P  52     -14.165 -74.291 117.555  0.00 97.00      PROA   
ATOM    805  CD  ILE P  52     -13.600 -73.705 115.546  0.00 97.00      PROA   
ATOM    806  HD1 ILE P  52     -14.436 -74.222 115.033  0.00 97.00      PROA   
ATOM    807  HD2 ILE P  52     -12.711 -73.705 114.882  0.00 97.00      PROA   
ATOM    808  HD3 ILE P  52     -13.905 -72.654 115.720  0.00 97.00      PROA   
ATOM    809  C   ILE P  52     -11.850 -77.839 117.898  0.00 97.00      PROA   
ATOM    810  O   ILE P  52     -11.352 -78.358 116.902  0.00 97.00      PROA   
ATOM    811  N   THR P  53     -12.150 -78.561 119.001  0.00 97.00      PROA   
ATOM    812  HN  THR P  53     -12.476 -78.096 119.820  0.00 97.00      PROA   
ATOM    813  CA  THR P  53     -11.932 -79.996 119.126  0.00 97.00      PROA   
ATOM    814  HA  THR P  53     -10.883 -80.175 118.937  0.00 97.00      PROA   
ATOM    815  CB  THR P  53     -12.272 -80.514 120.519  0.00 97.00      PROA   
ATOM    816  HB  THR P  53     -13.369 -80.444 120.705  0.00 97.00      PROA   
ATOM    817  OG1 THR P  53     -11.611 -79.727 121.500  0.00 97.00      PROA   
ATOM    818  HG1 THR P  53     -11.818 -80.139 122.342  0.00 97.00      PROA   
ATOM    819  CG2 THR P  53     -11.803 -81.971 120.706  0.00 97.00      PROA   
ATOM    820 HG21 THR P  53     -10.713 -82.051 120.504  0.00 97.00      PROA   
ATOM    821 HG22 THR P  53     -12.342 -82.660 120.026  0.00 97.00      PROA   
ATOM    822 HG23 THR P  53     -11.992 -82.306 121.749  0.00 97.00      PROA   
ATOM    823  C   THR P  53     -12.713 -80.791 118.101  0.00 97.00      PROA   
ATOM    824  O   THR P  53     -12.185 -81.727 117.503  0.00 97.00      PROA   
ATOM    825  N   SER P  54     -13.988 -80.410 117.867  0.00 97.00      PROA   
ATOM    826  HN  SER P  54     -14.371 -79.609 118.317  0.00 97.00      PROA   
ATOM    827  CA  SER P  54     -14.871 -81.124 116.974  0.00 97.00      PROA   
ATOM    828  HA  SER P  54     -14.326 -81.371 116.073  0.00 97.00      PROA   
ATOM    829  CB  SER P  54     -15.533 -82.383 117.611  0.00 97.00      PROA   
ATOM    830  HB1 SER P  54     -16.169 -82.906 116.867  0.00 97.00      PROA   
ATOM    831  HB2 SER P  54     -16.173 -82.088 118.469  0.00 97.00      PROA   
ATOM    832  OG  SER P  54     -14.567 -83.302 118.109  0.00 97.00      PROA   
ATOM    833  HG1 SER P  54     -13.951 -83.463 117.389  0.00 97.00      PROA   
ATOM    834  C   SER P  54     -15.979 -80.155 116.640  0.00 97.00      PROA   
ATOM    835  O   SER P  54     -16.800 -79.836 117.494  0.00 97.00      PROA   
ATOM    836  N   ALA P  55     -16.003 -79.630 115.395  0.00 97.00      PROA   
ATOM    837  HN  ALA P  55     -15.316 -79.908 114.722  0.00 97.00      PROA   
ATOM    838  CA  ALA P  55     -16.811 -78.495 114.989  0.00 97.00      PROA   
ATOM    839  HA  ALA P  55     -16.513 -77.684 115.631  0.00 97.00      PROA   
ATOM    840  CB  ALA P  55     -16.466 -78.097 113.541  0.00 97.00      PROA   
ATOM    841  HB1 ALA P  55     -16.739 -78.909 112.834  0.00 97.00      PROA   
ATOM    842  HB2 ALA P  55     -15.370 -77.924 113.452  0.00 97.00      PROA   
ATOM    843  HB3 ALA P  55     -16.988 -77.164 113.247  0.00 97.00      PROA   
ATOM    844  C   ALA P  55     -18.325 -78.604 115.131  0.00 97.00      PROA   
ATOM    845  O   ALA P  55     -18.936 -79.614 114.797  0.00 97.00      PROA   
ATOM    846  N   SER P  56     -18.960 -77.508 115.621  0.00 97.00      PROA   
ATOM    847  HN  SER P  56     -18.418 -76.728 115.938  0.00 97.00      PROA   
ATOM    848  CA  SER P  56     -20.399 -77.325 115.699  0.00 97.00      PROA   
ATOM    849  HA  SER P  56     -20.879 -78.273 115.512  0.00 97.00      PROA   
ATOM    850  CB  SER P  56     -20.894 -76.809 117.082  0.00 97.00      PROA   
ATOM    851  HB1 SER P  56     -20.514 -77.494 117.869  0.00 97.00      PROA   
ATOM    852  HB2 SER P  56     -22.006 -76.829 117.123  0.00 97.00      PROA   
ATOM    853  OG  SER P  56     -20.436 -75.494 117.386  0.00 97.00      PROA   
ATOM    854  HG1 SER P  56     -21.082 -75.120 118.001  0.00 97.00      PROA   
ATOM    855  C   SER P  56     -20.840 -76.377 114.602  0.00 97.00      PROA   
ATOM    856  O   SER P  56     -20.028 -75.757 113.924  0.00 97.00      PROA   
ATOM    857  N   GLU P  57     -22.167 -76.246 114.387  0.00 97.00      PROA   
ATOM    858  HN  GLU P  57     -22.829 -76.732 114.953  0.00 97.00      PROA   
ATOM    859  CA  GLU P  57     -22.756 -75.316 113.442  0.00 97.00      PROA   
ATOM    860  HA  GLU P  57     -22.380 -75.529 112.451  0.00 97.00      PROA   
ATOM    861  CB  GLU P  57     -24.285 -75.479 113.490  0.00 97.00      PROA   
ATOM    862  HB1 GLU P  57     -24.738 -74.788 112.755  0.00 97.00      PROA   
ATOM    863  HB2 GLU P  57     -24.648 -75.168 114.501  0.00 97.00      PROA   
ATOM    864  CG  GLU P  57     -24.801 -76.930 113.301  0.00 97.00      PROA   
ATOM    865  HG1 GLU P  57     -25.817 -76.899 113.670  0.00 97.00      PROA   
ATOM    866  HG2 GLU P  57     -24.344 -77.639 114.004  0.00 97.00      PROA   
ATOM    867  CD  GLU P  57     -24.653 -77.547 111.897  0.00 97.00      PROA   
ATOM    868  OE1 GLU P  57     -25.597 -77.849 111.182  0.00 97.00      PROA   
ATOM    869  OE2 GLU P  57     -23.519 -77.881 111.505  0.00 97.00      PROA   
ATOM    870  C   GLU P  57     -22.418 -73.876 113.823  0.00 97.00      PROA   
ATOM    871  O   GLU P  57     -22.070 -73.032 113.003  0.00 97.00      PROA   
ATOM    872  N   ASP P  58     -22.502 -73.630 115.139  0.00 97.00      PROA   
ATOM    873  HN  ASP P  58     -22.837 -74.375 115.714  0.00 97.00      PROA   
ATOM    874  CA  ASP P  58     -22.361 -72.425 115.914  0.00 97.00      PROA   
ATOM    875  HA  ASP P  58     -22.916 -71.650 115.405  0.00 97.00      PROA   
ATOM    876  CB  ASP P  58     -23.017 -72.632 117.327  0.00 97.00      PROA   
ATOM    877  HB1 ASP P  58     -24.064 -72.256 117.265  0.00 97.00      PROA   
ATOM    878  HB2 ASP P  58     -22.495 -72.053 118.112  0.00 97.00      PROA   
ATOM    879  CG  ASP P  58     -23.140 -74.102 117.775  0.00 97.00      PROA   
ATOM    880  OD1 ASP P  58     -23.856 -74.896 117.106  0.00 97.00      PROA   
ATOM    881  OD2 ASP P  58     -22.529 -74.445 118.820  0.00 97.00      PROA   
ATOM    882  C   ASP P  58     -20.935 -71.886 116.001  0.00 97.00      PROA   
ATOM    883  O   ASP P  58     -20.747 -70.699 116.267  0.00 97.00      PROA   
ATOM    884  N   ASP P  59     -19.901 -72.705 115.692  0.00 97.00      PROA   
ATOM    885  HN  ASP P  59     -20.038 -73.693 115.655  0.00 97.00      PROA   
ATOM    886  CA  ASP P  59     -18.542 -72.260 115.403  0.00 97.00      PROA   
ATOM    887  HA  ASP P  59     -18.169 -71.728 116.270  0.00 97.00      PROA   
ATOM    888  CB  ASP P  59     -17.632 -73.486 115.103  0.00 97.00      PROA   
ATOM    889  HB1 ASP P  59     -16.691 -73.170 114.605  0.00 97.00      PROA   
ATOM    890  HB2 ASP P  59     -18.159 -74.196 114.435  0.00 97.00      PROA   
ATOM    891  CG  ASP P  59     -17.188 -74.221 116.368  0.00 97.00      PROA   
ATOM    892  OD1 ASP P  59     -16.766 -73.551 117.345  0.00 97.00      PROA   
ATOM    893  OD2 ASP P  59     -17.135 -75.475 116.309  0.00 97.00      PROA   
ATOM    894  C   ASP P  59     -18.450 -71.292 114.211  0.00 97.00      PROA   
ATOM    895  O   ASP P  59     -17.504 -70.518 114.107  0.00 97.00      PROA   
ATOM    896  N   SER P  60     -19.424 -71.311 113.272  0.00 97.00      PROA   
ATOM    897  HN  SER P  60     -20.180 -71.949 113.392  0.00 97.00      PROA   
ATOM    898  CA  SER P  60     -19.456 -70.462 112.077  0.00 97.00      PROA   
ATOM    899  HA  SER P  60     -18.553 -70.680 111.523  0.00 97.00      PROA   
ATOM    900  CB  SER P  60     -20.667 -70.746 111.153  0.00 97.00      PROA   
ATOM    901  HB1 SER P  60     -20.610 -70.120 110.235  0.00 97.00      PROA   
ATOM    902  HB2 SER P  60     -21.617 -70.517 111.684  0.00 97.00      PROA   
ATOM    903  OG  SER P  60     -20.705 -72.102 110.738  0.00 97.00      PROA   
ATOM    904  HG1 SER P  60     -21.079 -72.598 111.474  0.00 97.00      PROA   
ATOM    905  C   SER P  60     -19.491 -68.954 112.327  0.00 97.00      PROA   
ATOM    906  O   SER P  60     -20.186 -68.464 113.214  0.00 97.00      PROA   
ATOM    907  N   GLY P  61     -18.767 -68.166 111.493  0.00 97.00      PROA   
ATOM    908  HN  GLY P  61     -18.246 -68.571 110.743  0.00 97.00      PROA   
ATOM    909  CA  GLY P  61     -18.718 -66.719 111.643  0.00 97.00      PROA   
ATOM    910  HA1 GLY P  61     -18.848 -66.457 112.684  0.00 97.00      PROA   
ATOM    911  HA2 GLY P  61     -19.461 -66.289 110.987  0.00 97.00      PROA   
ATOM    912  C   GLY P  61     -17.376 -66.194 111.246  0.00 97.00      PROA   
ATOM    913  O   GLY P  61     -16.501 -66.948 110.843  0.00 97.00      PROA   
ATOM    914  N   GLU P  62     -17.165 -64.861 111.354  0.00 97.00      PROA   
ATOM    915  HN  GLU P  62     -17.884 -64.248 111.679  0.00 97.00      PROA   
ATOM    916  CA  GLU P  62     -15.893 -64.256 111.031  0.00 97.00      PROA   
ATOM    917  HA  GLU P  62     -15.383 -64.905 110.345  0.00 97.00      PROA   
ATOM    918  CB  GLU P  62     -15.999 -62.905 110.282  0.00 97.00      PROA   
ATOM    919  HB1 GLU P  62     -16.696 -63.068 109.429  0.00 97.00      PROA   
ATOM    920  HB2 GLU P  62     -14.993 -62.686 109.858  0.00 97.00      PROA   
ATOM    921  CG  GLU P  62     -16.511 -61.680 111.060  0.00 97.00      PROA   
ATOM    922  HG1 GLU P  62     -16.011 -61.582 112.045  0.00 97.00      PROA   
ATOM    923  HG2 GLU P  62     -17.608 -61.752 111.212  0.00 97.00      PROA   
ATOM    924  CD  GLU P  62     -16.222 -60.409 110.268  0.00 97.00      PROA   
ATOM    925  OE1 GLU P  62     -16.380 -60.408 109.024  0.00 97.00      PROA   
ATOM    926  OE2 GLU P  62     -15.838 -59.410 110.914  0.00 97.00      PROA   
ATOM    927  C   GLU P  62     -14.993 -64.179 112.237  0.00 97.00      PROA   
ATOM    928  O   GLU P  62     -15.320 -63.616 113.277  0.00 97.00      PROA   
ATOM    929  N   TYR P  63     -13.805 -64.796 112.088  0.00 97.00      PROA   
ATOM    930  HN  TYR P  63     -13.589 -65.248 111.224  0.00 97.00      PROA   
ATOM    931  CA  TYR P  63     -12.779 -64.898 113.095  0.00 97.00      PROA   
ATOM    932  HA  TYR P  63     -13.228 -64.801 114.074  0.00 97.00      PROA   
ATOM    933  CB  TYR P  63     -12.008 -66.244 113.002  0.00 97.00      PROA   
ATOM    934  HB1 TYR P  63     -11.029 -66.190 113.523  0.00 97.00      PROA   
ATOM    935  HB2 TYR P  63     -11.831 -66.497 111.938  0.00 97.00      PROA   
ATOM    936  CG  TYR P  63     -12.806 -67.368 113.607  0.00 97.00      PROA   
ATOM    937  CD1 TYR P  63     -13.973 -67.848 112.987  0.00 97.00      PROA   
ATOM    938  HD1 TYR P  63     -14.301 -67.424 112.051  0.00 97.00      PROA   
ATOM    939  CE1 TYR P  63     -14.739 -68.853 113.586  0.00 97.00      PROA   
ATOM    940  HE1 TYR P  63     -15.655 -69.176 113.116  0.00 97.00      PROA   
ATOM    941  CZ  TYR P  63     -14.316 -69.429 114.790  0.00 97.00      PROA   
ATOM    942  OH  TYR P  63     -15.094 -70.407 115.439  0.00 97.00      PROA   
ATOM    943  HH  TYR P  63     -15.943 -70.461 114.989  0.00 97.00      PROA   
ATOM    944  CD2 TYR P  63     -12.376 -67.977 114.800  0.00 97.00      PROA   
ATOM    945  HD2 TYR P  63     -11.471 -67.642 115.283  0.00 97.00      PROA   
ATOM    946  CE2 TYR P  63     -13.123 -69.006 115.382  0.00 97.00      PROA   
ATOM    947  HE2 TYR P  63     -12.806 -69.440 116.315  0.00 97.00      PROA   
ATOM    948  C   TYR P  63     -11.811 -63.760 112.918  0.00 97.00      PROA   
ATOM    949  O   TYR P  63     -11.399 -63.444 111.804  0.00 97.00      PROA   
ATOM    950  N   ARG P  64     -11.438 -63.087 114.028  0.00 97.00      PROA   
ATOM    951  HN  ARG P  64     -11.853 -63.284 114.914  0.00 97.00      PROA   
ATOM    952  CA  ARG P  64     -10.494 -61.993 113.962  0.00 97.00      PROA   
ATOM    953  HA  ARG P  64      -9.799 -62.156 113.149  0.00 97.00      PROA   
ATOM    954  CB  ARG P  64     -11.176 -60.603 113.835  0.00 97.00      PROA   
ATOM    955  HB1 ARG P  64     -10.462 -59.926 113.316  0.00 97.00      PROA   
ATOM    956  HB2 ARG P  64     -11.388 -60.158 114.833  0.00 97.00      PROA   
ATOM    957  CG  ARG P  64     -12.526 -60.632 113.089  0.00 97.00      PROA   
ATOM    958  HG1 ARG P  64     -13.270 -61.184 113.705  0.00 97.00      PROA   
ATOM    959  HG2 ARG P  64     -12.424 -61.181 112.126  0.00 97.00      PROA   
ATOM    960  CD  ARG P  64     -13.093 -59.247 112.803  0.00 97.00      PROA   
ATOM    961  HD1 ARG P  64     -13.016 -58.577 113.685  0.00 97.00      PROA   
ATOM    962  HD2 ARG P  64     -14.153 -59.326 112.500  0.00 97.00      PROA   
ATOM    963  NE  ARG P  64     -12.251 -58.697 111.702  0.00 97.00      PROA   
ATOM    964  HE  ARG P  64     -11.375 -59.136 111.505  0.00 97.00      PROA   
ATOM    965  CZ  ARG P  64     -12.677 -57.819 110.779  0.00 97.00      PROA   
ATOM    966  NH1 ARG P  64     -13.967 -57.565 110.543  0.00 97.00      PROA   
ATOM    967 HH11 ARG P  64     -14.621 -58.252 110.867  0.00 97.00      PROA   
ATOM    968 HH12 ARG P  64     -14.209 -57.112 109.694  0.00 97.00      PROA   
ATOM    969  NH2 ARG P  64     -11.748 -57.221 110.022  0.00 97.00      PROA   
ATOM    970 HH21 ARG P  64     -10.793 -57.387 110.263  0.00 97.00      PROA   
ATOM    971 HH22 ARG P  64     -12.036 -56.532 109.367  0.00 97.00      PROA   
ATOM    972  C   ARG P  64      -9.742 -62.009 115.265  0.00 97.00      PROA   
ATOM    973  O   ARG P  64     -10.261 -62.460 116.278  0.00 97.00      PROA   
ATOM    974  N   CYS P  65      -8.492 -61.500 115.282  0.00 97.00      PROA   
ATOM    975  HN  CYS P  65      -7.998 -61.291 114.441  0.00 97.00      PROA   
ATOM    976  CA  CYS P  65      -7.776 -61.307 116.522  0.00 97.00      PROA   
ATOM    977  HA  CYS P  65      -8.504 -61.173 117.304  0.00 97.00      PROA   
ATOM    978  CB  CYS P  65      -6.896 -62.529 116.877  0.00 97.00      PROA   
ATOM    979  HB1 CYS P  65      -7.592 -63.363 117.118  0.00 97.00      PROA   
ATOM    980  HB2 CYS P  65      -6.292 -62.343 117.789  0.00 97.00      PROA   
ATOM    981  SG  CYS P  65      -5.849 -63.059 115.492  0.00 97.00      PROA   
ATOM    982  C   CYS P  65      -6.954 -60.038 116.521  0.00 97.00      PROA   
ATOM    983  O   CYS P  65      -6.672 -59.436 115.490  0.00 97.00      PROA   
ATOM    984  N   GLN P  66      -6.572 -59.591 117.736  0.00 97.00      PROA   
ATOM    985  HN  GLN P  66      -6.898 -60.068 118.550  0.00 97.00      PROA   
ATOM    986  CA  GLN P  66      -5.710 -58.455 117.960  0.00 97.00      PROA   
ATOM    987  HA  GLN P  66      -5.294 -58.110 117.024  0.00 97.00      PROA   
ATOM    988  CB  GLN P  66      -6.522 -57.313 118.657  0.00 97.00      PROA   
ATOM    989  HB1 GLN P  66      -6.704 -57.540 119.725  0.00 97.00      PROA   
ATOM    990  HB2 GLN P  66      -7.517 -57.317 118.153  0.00 97.00      PROA   
ATOM    991  CG  GLN P  66      -5.941 -55.892 118.479  0.00 97.00      PROA   
ATOM    992  HG1 GLN P  66      -5.628 -55.796 117.417  0.00 97.00      PROA   
ATOM    993  HG2 GLN P  66      -5.051 -55.728 119.116  0.00 97.00      PROA   
ATOM    994  CD  GLN P  66      -6.967 -54.764 118.695  0.00 97.00      PROA   
ATOM    995  OE1 GLN P  66      -7.206 -53.999 117.763  0.00 97.00      PROA   
ATOM    996  NE2 GLN P  66      -7.584 -54.631 119.895  0.00 97.00      PROA   
ATOM    997 HE21 GLN P  66      -8.295 -53.937 120.002  0.00 97.00      PROA   
ATOM    998 HE22 GLN P  66      -7.389 -55.262 120.646  0.00 97.00      PROA   
ATOM    999  C   GLN P  66      -4.593 -59.014 118.832  0.00 97.00      PROA   
ATOM   1000  O   GLN P  66      -4.820 -59.399 119.978  0.00 97.00      PROA   
ATOM   1001  N   ARG P  67      -3.347 -59.108 118.293  0.00 97.00      PROA   
ATOM   1002  HN  ARG P  67      -3.173 -58.847 117.346  0.00 97.00      PROA   
ATOM   1003  CA  ARG P  67      -2.204 -59.666 119.003  0.00 97.00      PROA   
ATOM   1004  HA  ARG P  67      -2.518 -60.144 119.921  0.00 97.00      PROA   
ATOM   1005  CB  ARG P  67      -1.452 -60.703 118.120  0.00 97.00      PROA   
ATOM   1006  HB1 ARG P  67      -0.445 -60.935 118.530  0.00 97.00      PROA   
ATOM   1007  HB2 ARG P  67      -1.297 -60.249 117.114  0.00 97.00      PROA   
ATOM   1008  CG  ARG P  67      -2.202 -62.032 117.930  0.00 97.00      PROA   
ATOM   1009  HG1 ARG P  67      -1.789 -62.534 117.024  0.00 97.00      PROA   
ATOM   1010  HG2 ARG P  67      -3.274 -61.820 117.729  0.00 97.00      PROA   
ATOM   1011  CD  ARG P  67      -2.109 -62.991 119.125  0.00 97.00      PROA   
ATOM   1012  HD1 ARG P  67      -2.886 -63.779 119.048  0.00 97.00      PROA   
ATOM   1013  HD2 ARG P  67      -2.243 -62.459 120.091  0.00 97.00      PROA   
ATOM   1014  NE  ARG P  67      -0.797 -63.699 119.042  0.00 97.00      PROA   
ATOM   1015  HE  ARG P  67      -0.650 -64.327 118.279  0.00 97.00      PROA   
ATOM   1016  CZ  ARG P  67       0.226 -63.540 119.900  0.00 97.00      PROA   
ATOM   1017  NH1 ARG P  67       0.151 -62.766 120.986  0.00 97.00      PROA   
ATOM   1018 HH11 ARG P  67      -0.732 -62.408 121.276  0.00 97.00      PROA   
ATOM   1019 HH12 ARG P  67       0.923 -62.776 121.622  0.00 97.00      PROA   
ATOM   1020  NH2 ARG P  67       1.370 -64.207 119.675  0.00 97.00      PROA   
ATOM   1021 HH21 ARG P  67       1.444 -64.784 118.870  0.00 97.00      PROA   
ATOM   1022 HH22 ARG P  67       2.135 -64.070 120.305  0.00 97.00      PROA   
ATOM   1023  C   ARG P  67      -1.198 -58.593 119.351  0.00 97.00      PROA   
ATOM   1024  O   ARG P  67      -0.370 -58.252 118.512  0.00 97.00      PROA   
ATOM   1025  N   GLY P  68      -1.217 -58.084 120.615  0.00 97.00      PROA   
ATOM   1026  HN  GLY P  68      -1.916 -58.416 121.246  0.00 97.00      PROA   
ATOM   1027  CA  GLY P  68      -0.227 -57.190 121.229  0.00 97.00      PROA   
ATOM   1028  HA1 GLY P  68       0.653 -57.787 121.421  0.00 97.00      PROA   
ATOM   1029  HA2 GLY P  68      -0.673 -56.826 122.143  0.00 97.00      PROA   
ATOM   1030  C   GLY P  68       0.252 -55.960 120.480  0.00 97.00      PROA   
ATOM   1031  O   GLY P  68       1.251 -55.355 120.866  0.00 97.00      PROA   
ATOM   1032  N   LEU P  69      -0.423 -55.572 119.383  0.00 97.00      PROA   
ATOM   1033  HN  LEU P  69      -1.231 -56.083 119.111  0.00 97.00      PROA   
ATOM   1034  CA  LEU P  69       0.121 -54.661 118.402  0.00 97.00      PROA   
ATOM   1035  HA  LEU P  69       0.792 -53.957 118.877  0.00 97.00      PROA   
ATOM   1036  CB  LEU P  69       0.822 -55.425 117.245  0.00 97.00      PROA   
ATOM   1037  HB1 LEU P  69       1.037 -54.743 116.394  0.00 97.00      PROA   
ATOM   1038  HB2 LEU P  69       0.125 -56.223 116.902  0.00 97.00      PROA   
ATOM   1039  CG  LEU P  69       2.149 -56.139 117.584  0.00 97.00      PROA   
ATOM   1040  HG  LEU P  69       1.988 -56.811 118.457  0.00 97.00      PROA   
ATOM   1041  CD1 LEU P  69       2.580 -57.026 116.403  0.00 97.00      PROA   
ATOM   1042 HD11 LEU P  69       2.740 -56.408 115.493  0.00 97.00      PROA   
ATOM   1043 HD12 LEU P  69       1.804 -57.791 116.187  0.00 97.00      PROA   
ATOM   1044 HD13 LEU P  69       3.530 -57.542 116.649  0.00 97.00      PROA   
ATOM   1045  CD2 LEU P  69       3.263 -55.142 117.939  0.00 97.00      PROA   
ATOM   1046 HD21 LEU P  69       2.996 -54.564 118.847  0.00 97.00      PROA   
ATOM   1047 HD22 LEU P  69       3.429 -54.436 117.097  0.00 97.00      PROA   
ATOM   1048 HD23 LEU P  69       4.211 -55.686 118.135  0.00 97.00      PROA   
ATOM   1049  C   LEU P  69      -1.020 -53.890 117.784  0.00 97.00      PROA   
ATOM   1050  O   LEU P  69      -2.131 -54.401 117.661  0.00 97.00      PROA   
ATOM   1051  N   SER P  70      -0.753 -52.632 117.357  0.00 97.00      PROA   
ATOM   1052  HN  SER P  70       0.168 -52.260 117.465  0.00 97.00      PROA   
ATOM   1053  CA  SER P  70      -1.685 -51.728 116.695  0.00 97.00      PROA   
ATOM   1054  HA  SER P  70      -2.357 -51.388 117.469  0.00 97.00      PROA   
ATOM   1055  CB  SER P  70      -0.951 -50.469 116.159  0.00 97.00      PROA   
ATOM   1056  HB1 SER P  70      -0.584 -49.891 117.036  0.00 97.00      PROA   
ATOM   1057  HB2 SER P  70      -1.630 -49.809 115.576  0.00 97.00      PROA   
ATOM   1058  OG  SER P  70       0.182 -50.834 115.370  0.00 97.00      PROA   
ATOM   1059  HG1 SER P  70       0.653 -50.028 115.146  0.00 97.00      PROA   
ATOM   1060  C   SER P  70      -2.569 -52.329 115.599  0.00 97.00      PROA   
ATOM   1061  O   SER P  70      -2.086 -52.879 114.616  0.00 97.00      PROA   
ATOM   1062  N   GLY P  71      -3.911 -52.216 115.746  0.00 97.00      PROA   
ATOM   1063  HN  GLY P  71      -4.267 -51.719 116.533  0.00 97.00      PROA   
ATOM   1064  CA  GLY P  71      -4.894 -52.794 114.831  0.00 97.00      PROA   
ATOM   1065  HA1 GLY P  71      -4.556 -52.617 113.819  0.00 97.00      PROA   
ATOM   1066  HA2 GLY P  71      -5.830 -52.300 115.032  0.00 97.00      PROA   
ATOM   1067  C   GLY P  71      -5.126 -54.289 114.969  0.00 97.00      PROA   
ATOM   1068  O   GLY P  71      -4.274 -55.045 115.421  0.00 97.00      PROA   
ATOM   1069  N   ARG P  72      -6.327 -54.749 114.545  0.00 97.00      PROA   
ATOM   1070  HN  ARG P  72      -6.998 -54.109 114.184  0.00 97.00      PROA   
ATOM   1071  CA  ARG P  72      -6.778 -56.129 114.573  0.00 97.00      PROA   
ATOM   1072  HA  ARG P  72      -6.027 -56.741 115.056  0.00 97.00      PROA   
ATOM   1073  CB  ARG P  72      -8.137 -56.345 115.312  0.00 97.00      PROA   
ATOM   1074  HB1 ARG P  72      -8.033 -55.960 116.347  0.00 97.00      PROA   
ATOM   1075  HB2 ARG P  72      -8.304 -57.441 115.418  0.00 97.00      PROA   
ATOM   1076  CG  ARG P  72      -9.440 -55.782 114.678  0.00 97.00      PROA   
ATOM   1077  HG1 ARG P  72     -10.262 -55.967 115.409  0.00 97.00      PROA   
ATOM   1078  HG2 ARG P  72      -9.676 -56.376 113.770  0.00 97.00      PROA   
ATOM   1079  CD  ARG P  72      -9.490 -54.293 114.290  0.00 97.00      PROA   
ATOM   1080  HD1 ARG P  72     -10.540 -53.982 114.092  0.00 97.00      PROA   
ATOM   1081  HD2 ARG P  72      -8.868 -54.102 113.388  0.00 97.00      PROA   
ATOM   1082  NE  ARG P  72      -8.953 -53.525 115.452  0.00 97.00      PROA   
ATOM   1083  HE  ARG P  72      -8.532 -54.040 116.197  0.00 97.00      PROA   
ATOM   1084  CZ  ARG P  72      -8.771 -52.191 115.504  0.00 97.00      PROA   
ATOM   1085  NH1 ARG P  72      -9.276 -51.329 114.617  0.00 97.00      PROA   
ATOM   1086 HH11 ARG P  72      -9.902 -51.667 113.924  0.00 97.00      PROA   
ATOM   1087 HH12 ARG P  72      -9.095 -50.358 114.749  0.00 97.00      PROA   
ATOM   1088  NH2 ARG P  72      -8.040 -51.719 116.530  0.00 97.00      PROA   
ATOM   1089 HH21 ARG P  72      -7.683 -52.398 117.172  0.00 97.00      PROA   
ATOM   1090 HH22 ARG P  72      -7.962 -50.742 116.687  0.00 97.00      PROA   
ATOM   1091  C   ARG P  72      -6.919 -56.611 113.147  0.00 97.00      PROA   
ATOM   1092  O   ARG P  72      -6.986 -55.824 112.206  0.00 97.00      PROA   
ATOM   1093  N   SER P  73      -6.925 -57.953 112.993  0.00 97.00      PROA   
ATOM   1094  HN  SER P  73      -6.790 -58.520 113.805  0.00 97.00      PROA   
ATOM   1095  CA  SER P  73      -7.102 -58.757 111.801  0.00 97.00      PROA   
ATOM   1096  HA  SER P  73      -6.158 -58.681 111.279  0.00 97.00      PROA   
ATOM   1097  CB  SER P  73      -7.291 -60.251 112.186  0.00 97.00      PROA   
ATOM   1098  HB1 SER P  73      -7.884 -60.862 111.475  0.00 97.00      PROA   
ATOM   1099  HB2 SER P  73      -7.830 -60.285 113.149  0.00 97.00      PROA   
ATOM   1100  OG  SER P  73      -6.034 -60.895 112.323  0.00 97.00      PROA   
ATOM   1101  HG1 SER P  73      -5.778 -61.125 111.422  0.00 97.00      PROA   
ATOM   1102  C   SER P  73      -8.135 -58.432 110.745  0.00 97.00      PROA   
ATOM   1103  O   SER P  73      -9.112 -57.710 110.915  0.00 97.00      PROA   
ATOM   1104  N   ASP P  74      -7.883 -59.128 109.624  0.00 97.00      PROA   
ATOM   1105  HN  ASP P  74      -6.992 -59.582 109.581  0.00 97.00      PROA   
ATOM   1106  CA  ASP P  74      -8.726 -59.721 108.619  0.00 97.00      PROA   
ATOM   1107  HA  ASP P  74      -8.852 -58.965 107.863  0.00 97.00      PROA   
ATOM   1108  CB  ASP P  74      -7.932 -60.926 107.989  0.00 97.00      PROA   
ATOM   1109  HB1 ASP P  74      -7.273 -60.524 107.187  0.00 97.00      PROA   
ATOM   1110  HB2 ASP P  74      -8.608 -61.670 107.526  0.00 97.00      PROA   
ATOM   1111  CG  ASP P  74      -6.992 -61.653 108.978  0.00 97.00      PROA   
ATOM   1112  OD1 ASP P  74      -6.002 -61.027 109.447  0.00 97.00      PROA   
ATOM   1113  OD2 ASP P  74      -7.247 -62.849 109.269  0.00 97.00      PROA   
ATOM   1114  C   ASP P  74     -10.111 -60.190 109.102  0.00 97.00      PROA   
ATOM   1115  O   ASP P  74     -10.289 -60.516 110.275  0.00 97.00      PROA   
ATOM   1116  N   PRO P  75     -11.134 -60.216 108.249  0.00 97.00      PROA   
ATOM   1117  CD  PRO P  75     -11.212 -59.415 107.023  0.00 97.00      PROA   
ATOM   1118  HD1 PRO P  75     -10.531 -59.843 106.256  0.00 97.00      PROA   
ATOM   1119  HD2 PRO P  75     -10.931 -58.360 107.239  0.00 97.00      PROA   
ATOM   1120  CA  PRO P  75     -12.345 -60.987 108.475  0.00 97.00      PROA   
ATOM   1121  HA  PRO P  75     -12.578 -61.105 109.525  0.00 97.00      PROA   
ATOM   1122  CB  PRO P  75     -13.404 -60.128 107.762  0.00 97.00      PROA   
ATOM   1123  HB1 PRO P  75     -13.732 -59.325 108.456  0.00 97.00      PROA   
ATOM   1124  HB2 PRO P  75     -14.307 -60.692 107.459  0.00 97.00      PROA   
ATOM   1125  CG  PRO P  75     -12.674 -59.494 106.567  0.00 97.00      PROA   
ATOM   1126  HG1 PRO P  75     -12.750 -60.175 105.692  0.00 97.00      PROA   
ATOM   1127  HG2 PRO P  75     -13.097 -58.507 106.297  0.00 97.00      PROA   
ATOM   1128  C   PRO P  75     -12.251 -62.366 107.834  0.00 97.00      PROA   
ATOM   1129  O   PRO P  75     -12.782 -62.552 106.740  0.00 97.00      PROA   
ATOM   1130  N   ILE P  76     -11.625 -63.385 108.472  0.00 97.00      PROA   
ATOM   1131  HN  ILE P  76     -11.137 -63.263 109.335  0.00 97.00      PROA   
ATOM   1132  CA  ILE P  76     -11.698 -64.729 107.908  0.00 97.00      PROA   
ATOM   1133  HA  ILE P  76     -11.717 -64.643 106.831  0.00 97.00      PROA   
ATOM   1134  CB  ILE P  76     -10.492 -65.629 108.155  0.00 97.00      PROA   
ATOM   1135  HB  ILE P  76     -10.728 -66.656 107.787  0.00 97.00      PROA   
ATOM   1136  CG2 ILE P  76      -9.315 -65.105 107.300  0.00 97.00      PROA   
ATOM   1137 HG21 ILE P  76      -9.006 -64.097 107.644  0.00 97.00      PROA   
ATOM   1138 HG22 ILE P  76      -9.592 -65.045 106.227  0.00 97.00      PROA   
ATOM   1139 HG23 ILE P  76      -8.441 -65.782 107.401  0.00 97.00      PROA   
ATOM   1140  CG1 ILE P  76     -10.093 -65.726 109.641  0.00 97.00      PROA   
ATOM   1141 HG11 ILE P  76     -10.866 -65.246 110.271  0.00 97.00      PROA   
ATOM   1142 HG12 ILE P  76      -9.149 -65.157 109.792  0.00 97.00      PROA   
ATOM   1143  CD  ILE P  76      -9.913 -67.170 110.113  0.00 97.00      PROA   
ATOM   1144  HD1 ILE P  76      -9.109 -67.676 109.540  0.00 97.00      PROA   
ATOM   1145  HD2 ILE P  76     -10.860 -67.739 109.986  0.00 97.00      PROA   
ATOM   1146  HD3 ILE P  76      -9.646 -67.185 111.190  0.00 97.00      PROA   
ATOM   1147  C   ILE P  76     -13.012 -65.396 108.296  0.00 97.00      PROA   
ATOM   1148  O   ILE P  76     -13.204 -65.907 109.397  0.00 97.00      PROA   
ATOM   1149  N   GLN P  77     -13.978 -65.369 107.354  0.00 97.00      PROA   
ATOM   1150  HN  GLN P  77     -13.820 -64.862 106.509  0.00 97.00      PROA   
ATOM   1151  CA  GLN P  77     -15.333 -65.823 107.570  0.00 97.00      PROA   
ATOM   1152  HA  GLN P  77     -15.610 -65.623 108.588  0.00 97.00      PROA   
ATOM   1153  CB  GLN P  77     -16.309 -65.029 106.658  0.00 97.00      PROA   
ATOM   1154  HB1 GLN P  77     -17.336 -65.163 107.062  0.00 97.00      PROA   
ATOM   1155  HB2 GLN P  77     -16.296 -65.429 105.621  0.00 97.00      PROA   
ATOM   1156  CG  GLN P  77     -15.957 -63.516 106.589  0.00 97.00      PROA   
ATOM   1157  HG1 GLN P  77     -15.096 -63.352 105.908  0.00 97.00      PROA   
ATOM   1158  HG2 GLN P  77     -15.663 -63.142 107.589  0.00 97.00      PROA   
ATOM   1159  CD  GLN P  77     -17.126 -62.689 106.042  0.00 97.00      PROA   
ATOM   1160  OE1 GLN P  77     -17.681 -63.021 104.989  0.00 97.00      PROA   
ATOM   1161  NE2 GLN P  77     -17.497 -61.580 106.744  0.00 97.00      PROA   
ATOM   1162 HE21 GLN P  77     -16.999 -61.291 107.566  0.00 97.00      PROA   
ATOM   1163 HE22 GLN P  77     -18.263 -61.036 106.409  0.00 97.00      PROA   
ATOM   1164  C   GLN P  77     -15.417 -67.327 107.349  0.00 97.00      PROA   
ATOM   1165  O   GLN P  77     -15.295 -67.806 106.226  0.00 97.00      PROA   
ATOM   1166  N   LEU P  78     -15.615 -68.093 108.454  0.00 97.00      PROA   
ATOM   1167  HN  LEU P  78     -15.761 -67.644 109.334  0.00 97.00      PROA   
ATOM   1168  CA  LEU P  78     -15.556 -69.540 108.554  0.00 97.00      PROA   
ATOM   1169  HA  LEU P  78     -14.958 -69.930 107.743  0.00 97.00      PROA   
ATOM   1170  CB  LEU P  78     -14.935 -69.929 109.926  0.00 97.00      PROA   
ATOM   1171  HB1 LEU P  78     -15.605 -69.548 110.728  0.00 97.00      PROA   
ATOM   1172  HB2 LEU P  78     -13.965 -69.393 110.039  0.00 97.00      PROA   
ATOM   1173  CG  LEU P  78     -14.682 -71.435 110.186  0.00 97.00      PROA   
ATOM   1174  HG  LEU P  78     -15.558 -72.024 109.833  0.00 97.00      PROA   
ATOM   1175  CD1 LEU P  78     -13.433 -71.931 109.441  0.00 97.00      PROA   
ATOM   1176 HD11 LEU P  78     -12.536 -71.411 109.837  0.00 97.00      PROA   
ATOM   1177 HD12 LEU P  78     -13.512 -71.721 108.358  0.00 97.00      PROA   
ATOM   1178 HD13 LEU P  78     -13.303 -73.023 109.585  0.00 97.00      PROA   
ATOM   1179  CD2 LEU P  78     -14.534 -71.718 111.693  0.00 97.00      PROA   
ATOM   1180 HD21 LEU P  78     -15.457 -71.425 112.235  0.00 97.00      PROA   
ATOM   1181 HD22 LEU P  78     -13.679 -71.143 112.110  0.00 97.00      PROA   
ATOM   1182 HD23 LEU P  78     -14.353 -72.799 111.868  0.00 97.00      PROA   
ATOM   1183  C   LEU P  78     -16.948 -70.138 108.475  0.00 97.00      PROA   
ATOM   1184  O   LEU P  78     -17.875 -69.650 109.115  0.00 97.00      PROA   
ATOM   1185  N   GLU P  79     -17.123 -71.221 107.678  0.00 97.00      PROA   
ATOM   1186  HN  GLU P  79     -16.368 -71.584 107.134  0.00 97.00      PROA   
ATOM   1187  CA  GLU P  79     -18.411 -71.844 107.443  0.00 97.00      PROA   
ATOM   1188  HA  GLU P  79     -19.178 -71.363 108.036  0.00 97.00      PROA   
ATOM   1189  CB  GLU P  79     -18.791 -71.756 105.942  0.00 97.00      PROA   
ATOM   1190  HB1 GLU P  79     -19.747 -72.293 105.764  0.00 97.00      PROA   
ATOM   1191  HB2 GLU P  79     -17.991 -72.285 105.376  0.00 97.00      PROA   
ATOM   1192  CG  GLU P  79     -18.947 -70.309 105.410  0.00 97.00      PROA   
ATOM   1193  HG1 GLU P  79     -18.316 -69.608 105.994  0.00 97.00      PROA   
ATOM   1194  HG2 GLU P  79     -20.003 -69.978 105.506  0.00 97.00      PROA   
ATOM   1195  CD  GLU P  79     -18.488 -70.167 103.957  0.00 97.00      PROA   
ATOM   1196  OE1 GLU P  79     -17.352 -70.613 103.646  0.00 97.00      PROA   
ATOM   1197  OE2 GLU P  79     -19.229 -69.543 103.153  0.00 97.00      PROA   
ATOM   1198  C   GLU P  79     -18.394 -73.313 107.820  0.00 97.00      PROA   
ATOM   1199  O   GLU P  79     -17.527 -74.071 107.393  0.00 97.00      PROA   
ATOM   1200  N   VAL P  80     -19.422 -73.763 108.582  0.00  0.00      PROA   
ATOM   1201  HN  VAL P  80     -20.133 -73.142 108.903  0.00  0.00      PROA   
ATOM   1202  CA  VAL P  80     -19.585 -75.143 108.985  0.00  0.00      PROA   
ATOM   1203  HA  VAL P  80     -18.749 -75.711 108.619  0.00  0.00      PROA   
ATOM   1204  CB  VAL P  80     -19.640 -75.360 110.495  0.00  0.00      PROA   
ATOM   1205  HB  VAL P  80     -20.538 -74.872 110.934  0.00  0.00      PROA   
ATOM   1206  CG1 VAL P  80     -19.692 -76.875 110.799  0.00  0.00      PROA   
ATOM   1207 HG11 VAL P  80     -18.862 -77.392 110.273  0.00  0.00      PROA   
ATOM   1208 HG12 VAL P  80     -20.655 -77.318 110.473  0.00  0.00      PROA   
ATOM   1209 HG13 VAL P  80     -19.579 -77.065 111.884  0.00  0.00      PROA   
ATOM   1210  CG2 VAL P  80     -18.382 -74.717 111.122  0.00  0.00      PROA   
ATOM   1211 HG21 VAL P  80     -18.385 -73.614 110.997  0.00  0.00      PROA   
ATOM   1212 HG22 VAL P  80     -17.465 -75.125 110.649  0.00  0.00      PROA   
ATOM   1213 HG23 VAL P  80     -18.337 -74.936 112.208  0.00  0.00      PROA   
ATOM   1214  C   VAL P  80     -20.838 -75.631 108.293  0.00  0.00      PROA   
ATOM   1215  O   VAL P  80     -21.818 -74.895 108.179  0.00  0.00      PROA   
ATOM   1216  N   HSD P  81     -20.795 -76.880 107.762  0.00  0.00      PROA   
ATOM   1217  HN  HSD P  81     -20.006 -77.469 107.916  0.00  0.00      PROA   
ATOM   1218  CA  HSD P  81     -21.766 -77.407 106.833  0.00  0.00      PROA   
ATOM   1219  HA  HSD P  81     -22.682 -76.836 106.901  0.00  0.00      PROA   
ATOM   1220  CB  HSD P  81     -21.246 -77.406 105.376  0.00  0.00      PROA   
ATOM   1221  HB1 HSD P  81     -22.000 -77.826 104.675  0.00  0.00      PROA   
ATOM   1222  HB2 HSD P  81     -20.329 -78.034 105.312  0.00  0.00      PROA   
ATOM   1223  ND1 HSD P  81     -21.792 -75.103 104.437  0.00  0.00      PROA   
ATOM   1224  HD1 HSD P  81     -22.789 -75.192 104.466  0.00  0.00      PROA   
ATOM   1225  CG  HSD P  81     -20.883 -76.037 104.887  0.00  0.00      PROA   
ATOM   1226  CE1 HSD P  81     -21.072 -74.072 103.929  0.00  0.00      PROA   
ATOM   1227  HE1 HSD P  81     -21.534 -73.186 103.498  0.00  0.00      PROA   
ATOM   1228  NE2 HSD P  81     -19.773 -74.283 104.012  0.00  0.00      PROA   
ATOM   1229  CD2 HSD P  81     -19.656 -75.520 104.616  0.00  0.00      PROA   
ATOM   1230  HD2 HSD P  81     -18.679 -75.950 104.796  0.00  0.00      PROA   
ATOM   1231  C   HSD P  81     -22.076 -78.835 107.188  0.00  0.00      PROA   
ATOM   1232  O   HSD P  81     -21.420 -79.448 108.030  0.00  0.00      PROA   
ATOM   1233  N   ARG P  82     -23.124 -79.380 106.528  0.00  0.00      PROA   
ATOM   1234  HN  ARG P  82     -23.649 -78.837 105.877  0.00  0.00      PROA   
ATOM   1235  CA  ARG P  82     -23.527 -80.759 106.617  0.00  0.00      PROA   
ATOM   1236  HA  ARG P  82     -22.630 -81.358 106.707  0.00  0.00      PROA   
ATOM   1237  CB  ARG P  82     -24.441 -81.089 107.827  0.00  0.00      PROA   
ATOM   1238  HB1 ARG P  82     -23.794 -81.016 108.731  0.00  0.00      PROA   
ATOM   1239  HB2 ARG P  82     -24.810 -82.134 107.792  0.00  0.00      PROA   
ATOM   1240  CG  ARG P  82     -25.601 -80.108 108.048  0.00  0.00      PROA   
ATOM   1241  HG1 ARG P  82     -26.314 -80.134 107.198  0.00  0.00      PROA   
ATOM   1242  HG2 ARG P  82     -25.181 -79.076 108.093  0.00  0.00      PROA   
ATOM   1243  CD  ARG P  82     -26.327 -80.331 109.382  0.00  0.00      PROA   
ATOM   1244  HD1 ARG P  82     -26.860 -79.394 109.631  0.00  0.00      PROA   
ATOM   1245  HD2 ARG P  82     -25.615 -80.585 110.196  0.00  0.00      PROA   
ATOM   1246  NE  ARG P  82     -27.357 -81.410 109.263  0.00  0.00      PROA   
ATOM   1247  HE  ARG P  82     -27.497 -81.845 108.374  0.00  0.00      PROA   
ATOM   1248  CZ  ARG P  82     -28.265 -81.625 110.251  0.00  0.00      PROA   
ATOM   1249  NH1 ARG P  82     -28.123 -81.072 111.479  0.00  0.00      PROA   
ATOM   1250 HH11 ARG P  82     -28.809 -81.240 112.187  0.00  0.00      PROA   
ATOM   1251 HH12 ARG P  82     -27.328 -80.497 111.678  0.00  0.00      PROA   
ATOM   1252  NH2 ARG P  82     -29.348 -82.393 110.000  0.00  0.00      PROA   
ATOM   1253 HH21 ARG P  82     -30.030 -82.544 110.716  0.00  0.00      PROA   
ATOM   1254 HH22 ARG P  82     -29.473 -82.802 109.096  0.00  0.00      PROA   
ATOM   1255  C   ARG P  82     -24.131 -81.107 105.279  0.00  0.00      PROA   
ATOM   1256  O   ARG P  82     -23.596 -80.696 104.250  0.00  0.00      PROA   
ATOM   1257  N   GLY P  83     -25.233 -81.898 105.253  0.00  0.00      PROA   
ATOM   1258  HN  GLY P  83     -25.678 -82.183 106.099  0.00  0.00      PROA   
ATOM   1259  CA  GLY P  83     -25.773 -82.488 104.048  0.00  0.00      PROA   
ATOM   1260  HA1 GLY P  83     -25.652 -83.556 104.152  0.00  0.00      PROA   
ATOM   1261  HA2 GLY P  83     -25.277 -82.091 103.174  0.00  0.00      PROA   
ATOM   1262  C   GLY P  83     -27.239 -82.204 103.904  0.00  0.00      PROA   
ATOM   1263  O   GLY P  83     -27.843 -82.662 102.936  0.00  0.00      PROA   
ATOM   1264  N   TRP P  84     -27.832 -81.470 104.882  0.00  0.00      PROA   
ATOM   1265  HN  TRP P  84     -27.280 -81.154 105.650  0.00  0.00      PROA   
ATOM   1266  CA  TRP P  84     -29.217 -81.037 104.953  0.00  0.00      PROA   
ATOM   1267  HA  TRP P  84     -29.186 -80.130 105.540  0.00  0.00      PROA   
ATOM   1268  CB  TRP P  84     -29.955 -80.691 103.623  0.00  0.00      PROA   
ATOM   1269  HB1 TRP P  84     -31.006 -80.406 103.853  0.00  0.00      PROA   
ATOM   1270  HB2 TRP P  84     -30.015 -81.584 102.968  0.00  0.00      PROA   
ATOM   1271  CG  TRP P  84     -29.352 -79.551 102.865  0.00  0.00      PROA   
ATOM   1272  CD1 TRP P  84     -28.572 -79.597 101.739  0.00  0.00      PROA   
ATOM   1273  HD1 TRP P  84     -28.273 -80.499 101.227  0.00  0.00      PROA   
ATOM   1274  NE1 TRP P  84     -28.229 -78.327 101.363  0.00  0.00      PROA   
ATOM   1275  HE1 TRP P  84     -27.677 -78.099 100.592  0.00  0.00      PROA   
ATOM   1276  CE2 TRP P  84     -28.782 -77.427 102.228  0.00  0.00      PROA   
ATOM   1277  CD2 TRP P  84     -29.504 -78.162 103.195  0.00  0.00      PROA   
ATOM   1278  CE3 TRP P  84     -30.187 -77.485 104.204  0.00  0.00      PROA   
ATOM   1279  HE3 TRP P  84     -30.753 -78.015 104.955  0.00  0.00      PROA   
ATOM   1280  CZ3 TRP P  84     -30.141 -76.089 104.229  0.00  0.00      PROA   
ATOM   1281  HZ3 TRP P  84     -30.669 -75.555 105.006  0.00  0.00      PROA   
ATOM   1282  CZ2 TRP P  84     -28.727 -76.038 102.258  0.00  0.00      PROA   
ATOM   1283  HZ2 TRP P  84     -28.176 -75.473 101.522  0.00  0.00      PROA   
ATOM   1284  CH2 TRP P  84     -29.419 -75.379 103.275  0.00  0.00      PROA   
ATOM   1285  HH2 TRP P  84     -29.395 -74.299 103.320  0.00  0.00      PROA   
ATOM   1286  C   TRP P  84     -30.040 -82.014 105.745  0.00  0.00      PROA   
ATOM   1287  O   TRP P  84     -31.164 -81.697 106.130  0.00  0.00      PROA   
ATOM   1288  N   LEU P  85     -29.474 -83.203 106.047  0.00  0.00      PROA   
ATOM   1289  HN  LEU P  85     -28.563 -83.441 105.718  0.00  0.00      PROA   
ATOM   1290  CA  LEU P  85     -30.095 -84.180 106.896  0.00  0.00      PROA   
ATOM   1291  HA  LEU P  85     -30.705 -83.666 107.621  0.00  0.00      PROA   
ATOM   1292  CB  LEU P  85     -30.914 -85.293 106.186  0.00  0.00      PROA   
ATOM   1293  HB1 LEU P  85     -31.163 -86.105 106.907  0.00  0.00      PROA   
ATOM   1294  HB2 LEU P  85     -30.285 -85.735 105.382  0.00  0.00      PROA   
ATOM   1295  CG  LEU P  85     -32.260 -84.856 105.563  0.00  0.00      PROA   
ATOM   1296  HG  LEU P  85     -32.047 -84.071 104.803  0.00  0.00      PROA   
ATOM   1297  CD1 LEU P  85     -32.901 -86.051 104.840  0.00  0.00      PROA   
ATOM   1298 HD11 LEU P  85     -33.204 -86.832 105.569  0.00  0.00      PROA   
ATOM   1299 HD12 LEU P  85     -32.174 -86.503 104.135  0.00  0.00      PROA   
ATOM   1300 HD13 LEU P  85     -33.799 -85.723 104.276  0.00  0.00      PROA   
ATOM   1301  CD2 LEU P  85     -33.253 -84.276 106.590  0.00  0.00      PROA   
ATOM   1302 HD21 LEU P  85     -32.836 -83.377 107.082  0.00  0.00      PROA   
ATOM   1303 HD22 LEU P  85     -33.484 -85.031 107.372  0.00  0.00      PROA   
ATOM   1304 HD23 LEU P  85     -34.200 -83.989 106.086  0.00  0.00      PROA   
ATOM   1305  C   LEU P  85     -28.987 -84.855 107.635  0.00  0.00      PROA   
ATOM   1306  O   LEU P  85     -27.839 -84.901 107.195  0.00  0.00      PROA   
ATOM   1307  N   LEU P  86     -29.358 -85.393 108.809  0.00  0.00      PROA   
ATOM   1308  HN  LEU P  86     -30.298 -85.304 109.131  0.00  0.00      PROA   
ATOM   1309  CA  LEU P  86     -28.512 -86.159 109.665  0.00  0.00      PROA   
ATOM   1310  HA  LEU P  86     -27.800 -86.708 109.065  0.00  0.00      PROA   
ATOM   1311  CB  LEU P  86     -27.816 -85.310 110.760  0.00  0.00      PROA   
ATOM   1312  HB1 LEU P  86     -28.589 -84.768 111.348  0.00  0.00      PROA   
ATOM   1313  HB2 LEU P  86     -27.192 -84.544 110.247  0.00  0.00      PROA   
ATOM   1314  CG  LEU P  86     -26.902 -86.077 111.748  0.00  0.00      PROA   
ATOM   1315  HG  LEU P  86     -27.523 -86.828 112.289  0.00  0.00      PROA   
ATOM   1316  CD1 LEU P  86     -25.766 -86.840 111.036  0.00  0.00      PROA   
ATOM   1317 HD11 LEU P  86     -25.125 -86.133 110.468  0.00  0.00      PROA   
ATOM   1318 HD12 LEU P  86     -26.176 -87.593 110.332  0.00  0.00      PROA   
ATOM   1319 HD13 LEU P  86     -25.134 -87.369 111.781  0.00  0.00      PROA   
ATOM   1320  CD2 LEU P  86     -26.342 -85.120 112.819  0.00  0.00      PROA   
ATOM   1321 HD21 LEU P  86     -27.173 -84.626 113.366  0.00  0.00      PROA   
ATOM   1322 HD22 LEU P  86     -25.716 -84.336 112.343  0.00  0.00      PROA   
ATOM   1323 HD23 LEU P  86     -25.719 -85.678 113.549  0.00  0.00      PROA   
ATOM   1324  C   LEU P  86     -29.476 -87.111 110.291  0.00  0.00      PROA   
ATOM   1325  O   LEU P  86     -30.615 -86.761 110.588  0.00  0.00      PROA   
ATOM   1326  N   LEU P  87     -29.020 -88.354 110.494  0.00 97.00      PROA   
ATOM   1327  HN  LEU P  87     -28.069 -88.555 110.290  0.00 97.00      PROA   
ATOM   1328  CA  LEU P  87     -29.774 -89.396 111.139  0.00 97.00      PROA   
ATOM   1329  HA  LEU P  87     -30.817 -89.120 111.213  0.00 97.00      PROA   
ATOM   1330  CB  LEU P  87     -29.669 -90.736 110.377  0.00 97.00      PROA   
ATOM   1331  HB1 LEU P  87     -28.595 -91.003 110.261  0.00 97.00      PROA   
ATOM   1332  HB2 LEU P  87     -30.085 -90.597 109.354  0.00 97.00      PROA   
ATOM   1333  CG  LEU P  87     -30.402 -91.920 111.043  0.00 97.00      PROA   
ATOM   1334  HG  LEU P  87     -30.027 -92.033 112.085  0.00 97.00      PROA   
ATOM   1335  CD1 LEU P  87     -31.924 -91.708 111.113  0.00 97.00      PROA   
ATOM   1336 HD11 LEU P  87     -32.336 -91.550 110.094  0.00 97.00      PROA   
ATOM   1337 HD12 LEU P  87     -32.166 -90.825 111.737  0.00 97.00      PROA   
ATOM   1338 HD13 LEU P  87     -32.413 -92.598 111.559  0.00 97.00      PROA   
ATOM   1339  CD2 LEU P  87     -30.078 -93.229 110.315  0.00 97.00      PROA   
ATOM   1340 HD21 LEU P  87     -28.980 -93.387 110.265  0.00 97.00      PROA   
ATOM   1341 HD22 LEU P  87     -30.484 -93.206 109.282  0.00 97.00      PROA   
ATOM   1342 HD23 LEU P  87     -30.535 -94.076 110.867  0.00 97.00      PROA   
ATOM   1343  C   LEU P  87     -29.218 -89.540 112.534  0.00 97.00      PROA   
ATOM   1344  O   LEU P  87     -28.099 -90.001 112.740  0.00 97.00      PROA   
ATOM   1345  N   GLN P  88     -30.011 -89.140 113.544  0.00 97.00      PROA   
ATOM   1346  HN  GLN P  88     -30.926 -88.777 113.366  0.00 97.00      PROA   
ATOM   1347  CA  GLN P  88     -29.621 -89.173 114.931  0.00 97.00      PROA   
ATOM   1348  HA  GLN P  88     -28.554 -89.006 114.998  0.00 97.00      PROA   
ATOM   1349  CB  GLN P  88     -30.344 -88.065 115.737  0.00 97.00      PROA   
ATOM   1350  HB1 GLN P  88     -29.963 -88.093 116.779  0.00 97.00      PROA   
ATOM   1351  HB2 GLN P  88     -31.435 -88.279 115.754  0.00 97.00      PROA   
ATOM   1352  CG  GLN P  88     -30.119 -86.645 115.169  0.00 97.00      PROA   
ATOM   1353  HG1 GLN P  88     -30.490 -86.581 114.125  0.00 97.00      PROA   
ATOM   1354  HG2 GLN P  88     -29.033 -86.417 115.163  0.00 97.00      PROA   
ATOM   1355  CD  GLN P  88     -30.891 -85.595 115.983  0.00 97.00      PROA   
ATOM   1356  OE1 GLN P  88     -32.123 -85.622 116.053  0.00 97.00      PROA   
ATOM   1357  NE2 GLN P  88     -30.149 -84.611 116.567  0.00 97.00      PROA   
ATOM   1358 HE21 GLN P  88     -30.623 -83.812 116.931  0.00 97.00      PROA   
ATOM   1359 HE22 GLN P  88     -29.155 -84.614 116.474  0.00 97.00      PROA   
ATOM   1360  C   GLN P  88     -29.942 -90.541 115.505  0.00 97.00      PROA   
ATOM   1361  O   GLN P  88     -31.082 -90.991 115.474  0.00 97.00      PROA   
ATOM   1362  N   VAL P  89     -28.916 -91.257 116.018  0.00 97.00      PROA   
ATOM   1363  HN  VAL P  89     -27.993 -90.883 116.010  0.00 97.00      PROA   
ATOM   1364  CA  VAL P  89     -29.036 -92.641 116.442  0.00 97.00      PROA   
ATOM   1365  HA  VAL P  89     -30.062 -92.970 116.346  0.00 97.00      PROA   
ATOM   1366  CB  VAL P  89     -28.158 -93.551 115.584  0.00 97.00      PROA   
ATOM   1367  HB  VAL P  89     -27.099 -93.203 115.629  0.00 97.00      PROA   
ATOM   1368  CG1 VAL P  89     -28.213 -95.016 116.054  0.00 97.00      PROA   
ATOM   1369 HG11 VAL P  89     -29.262 -95.374 116.102  0.00 97.00      PROA   
ATOM   1370 HG12 VAL P  89     -27.734 -95.149 117.044  0.00 97.00      PROA   
ATOM   1371 HG13 VAL P  89     -27.662 -95.644 115.326  0.00 97.00      PROA   
ATOM   1372  CG2 VAL P  89     -28.629 -93.460 114.117  0.00 97.00      PROA   
ATOM   1373 HG21 VAL P  89     -28.408 -92.461 113.689  0.00 97.00      PROA   
ATOM   1374 HG22 VAL P  89     -29.721 -93.643 114.047  0.00 97.00      PROA   
ATOM   1375 HG23 VAL P  89     -28.107 -94.220 113.499  0.00 97.00      PROA   
ATOM   1376  C   VAL P  89     -28.657 -92.760 117.906  0.00 97.00      PROA   
ATOM   1377  O   VAL P  89     -27.685 -92.152 118.353  0.00 97.00      PROA   
ATOM   1378  N   SER P  90     -29.436 -93.558 118.689  0.00 97.00      PROA   
ATOM   1379  HN  SER P  90     -30.262 -93.957 118.296  0.00 97.00      PROA   
ATOM   1380  CA  SER P  90     -29.244 -93.775 120.122  0.00 97.00      PROA   
ATOM   1381  HA  SER P  90     -29.373 -92.819 120.610  0.00 97.00      PROA   
ATOM   1382  CB  SER P  90     -30.279 -94.766 120.720  0.00 97.00      PROA   
ATOM   1383  HB1 SER P  90     -30.096 -94.903 121.809  0.00 97.00      PROA   
ATOM   1384  HB2 SER P  90     -30.207 -95.760 120.234  0.00 97.00      PROA   
ATOM   1385  OG  SER P  90     -31.604 -94.267 120.601  0.00 97.00      PROA   
ATOM   1386  HG1 SER P  90     -31.764 -94.066 119.672  0.00 97.00      PROA   
ATOM   1387  C   SER P  90     -27.878 -94.309 120.530  0.00 97.00      PROA   
ATOM   1388  O   SER P  90     -27.285 -93.807 121.483  0.00 97.00      PROA   
ATOM   1389  N   SER P  91     -27.336 -95.327 119.820  0.00 97.00      PROA   
ATOM   1390  HN  SER P  91     -27.821 -95.740 119.056  0.00 97.00      PROA   
ATOM   1391  CA  SER P  91     -25.992 -95.815 120.081  0.00 97.00      PROA   
ATOM   1392  HA  SER P  91     -25.351 -94.943 120.076  0.00 97.00      PROA   
ATOM   1393  CB  SER P  91     -25.801 -96.543 121.441  0.00 97.00      PROA   
ATOM   1394  HB1 SER P  91     -25.053 -97.361 121.400  0.00 97.00      PROA   
ATOM   1395  HB2 SER P  91     -26.764 -96.987 121.773  0.00 97.00      PROA   
ATOM   1396  OG  SER P  91     -25.344 -95.614 122.418  0.00 97.00      PROA   
ATOM   1397  HG1 SER P  91     -26.019 -94.928 122.469  0.00 97.00      PROA   
ATOM   1398  C   SER P  91     -25.485 -96.652 118.936  0.00 97.00      PROA   
ATOM   1399  O   SER P  91     -26.243 -97.092 118.077  0.00 97.00      PROA   
ATOM   1400  N   ARG P  92     -24.146 -96.858 118.885  0.00 97.00      PROA   
ATOM   1401  HN  ARG P  92     -23.554 -96.488 119.598  0.00 97.00      PROA   
ATOM   1402  CA  ARG P  92     -23.475 -97.523 117.781  0.00 97.00      PROA   
ATOM   1403  HA  ARG P  92     -23.971 -97.251 116.857  0.00 97.00      PROA   
ATOM   1404  CB  ARG P  92     -21.984 -97.085 117.713  0.00 97.00      PROA   
ATOM   1405  HB1 ARG P  92     -21.586 -97.368 116.714  0.00 97.00      PROA   
ATOM   1406  HB2 ARG P  92     -21.390 -97.629 118.482  0.00 97.00      PROA   
ATOM   1407  CG  ARG P  92     -21.755 -95.574 117.954  0.00 97.00      PROA   
ATOM   1408  HG1 ARG P  92     -21.965 -95.344 119.022  0.00 97.00      PROA   
ATOM   1409  HG2 ARG P  92     -22.476 -94.982 117.347  0.00 97.00      PROA   
ATOM   1410  CD  ARG P  92     -20.317 -95.099 117.675  0.00 97.00      PROA   
ATOM   1411  HD1 ARG P  92     -19.574 -95.854 118.006  0.00 97.00      PROA   
ATOM   1412  HD2 ARG P  92     -20.102 -94.144 118.206  0.00 97.00      PROA   
ATOM   1413  NE  ARG P  92     -20.167 -94.903 116.198  0.00 97.00      PROA   
ATOM   1414  HE  ARG P  92     -19.976 -95.683 115.609  0.00 97.00      PROA   
ATOM   1415  CZ  ARG P  92     -20.579 -93.787 115.570  0.00 97.00      PROA   
ATOM   1416  NH1 ARG P  92     -20.901 -92.645 116.197  0.00 97.00      PROA   
ATOM   1417 HH11 ARG P  92     -20.438 -92.428 117.052  0.00 97.00      PROA   
ATOM   1418 HH12 ARG P  92     -21.168 -91.900 115.589  0.00 97.00      PROA   
ATOM   1419  NH2 ARG P  92     -20.603 -93.739 114.225  0.00 97.00      PROA   
ATOM   1420 HH21 ARG P  92     -20.148 -94.453 113.707  0.00 97.00      PROA   
ATOM   1421 HH22 ARG P  92     -20.666 -92.826 113.826  0.00 97.00      PROA   
ATOM   1422  C   ARG P  92     -23.540 -99.040 117.934  0.00 97.00      PROA   
ATOM   1423  O   ARG P  92     -23.377 -99.786 116.969  0.00 97.00      PROA   
ATOM   1424  N   VAL P  93     -23.810 -99.528 119.164  0.00 97.00      PROA   
ATOM   1425  HN  VAL P  93     -23.987 -98.913 119.925  0.00 97.00      PROA   
ATOM   1426  CA  VAL P  93     -23.916-100.931 119.488  0.00 97.00      PROA   
ATOM   1427  HA  VAL P  93     -24.269-101.462 118.617  0.00 97.00      PROA   
ATOM   1428  CB  VAL P  93     -22.633-101.590 120.022  0.00 97.00      PROA   
ATOM   1429  HB  VAL P  93     -22.872-102.627 120.359  0.00 97.00      PROA   
ATOM   1430  CG1 VAL P  93     -21.585-101.703 118.894  0.00 97.00      PROA   
ATOM   1431 HG11 VAL P  93     -21.259-100.694 118.566  0.00 97.00      PROA   
ATOM   1432 HG12 VAL P  93     -22.002-102.236 118.017  0.00 97.00      PROA   
ATOM   1433 HG13 VAL P  93     -20.689-102.252 119.255  0.00 97.00      PROA   
ATOM   1434  CG2 VAL P  93     -22.047-100.819 121.227  0.00 97.00      PROA   
ATOM   1435 HG21 VAL P  93     -22.758-100.793 122.077  0.00 97.00      PROA   
ATOM   1436 HG22 VAL P  93     -21.792 -99.776 120.943  0.00 97.00      PROA   
ATOM   1437 HG23 VAL P  93     -21.117-101.316 121.578  0.00 97.00      PROA   
ATOM   1438  C   VAL P  93     -25.001-101.018 120.528  0.00 97.00      PROA   
ATOM   1439  O   VAL P  93     -25.144-100.125 121.360  0.00 97.00      PROA   
ATOM   1440  N   LEU P  94     -25.808-102.103 120.465  0.00 97.00      PROA   
ATOM   1441  HN  LEU P  94     -25.698-102.781 119.745  0.00 97.00      PROA   
ATOM   1442  CA  LEU P  94     -26.846-102.423 121.415  0.00 97.00      PROA   
ATOM   1443  HA  LEU P  94     -26.563-102.067 122.398  0.00 97.00      PROA   
ATOM   1444  CB  LEU P  94     -28.268-101.904 121.050  0.00 97.00      PROA   
ATOM   1445  HB1 LEU P  94     -28.945-102.202 121.884  0.00 97.00      PROA   
ATOM   1446  HB2 LEU P  94     -28.642-102.391 120.124  0.00 97.00      PROA   
ATOM   1447  CG  LEU P  94     -28.425-100.370 120.891  0.00 97.00      PROA   
ATOM   1448  HG  LEU P  94     -27.703 -99.877 121.583  0.00 97.00      PROA   
ATOM   1449  CD1 LEU P  94     -28.158 -99.872 119.457  0.00 97.00      PROA   
ATOM   1450 HD11 LEU P  94     -28.914-100.295 118.761  0.00 97.00      PROA   
ATOM   1451 HD12 LEU P  94     -27.151-100.163 119.102  0.00 97.00      PROA   
ATOM   1452 HD13 LEU P  94     -28.227 -98.764 119.424  0.00 97.00      PROA   
ATOM   1453  CD2 LEU P  94     -29.834 -99.938 121.341  0.00 97.00      PROA   
ATOM   1454 HD21 LEU P  94     -29.986-100.193 122.410  0.00 97.00      PROA   
ATOM   1455 HD22 LEU P  94     -30.606-100.469 120.746  0.00 97.00      PROA   
ATOM   1456 HD23 LEU P  94     -29.970 -98.844 121.217  0.00 97.00      PROA   
ATOM   1457  C   LEU P  94     -26.893-103.935 121.442  0.00 97.00      PROA   
ATOM   1458  O   LEU P  94     -26.329-104.601 120.577  0.00 97.00      PROA   
ATOM   1459  N   THR P  95     -27.569-104.513 122.458  0.00 97.00      PROA   
ATOM   1460  HN  THR P  95     -27.908-103.954 123.215  0.00 97.00      PROA   
ATOM   1461  CA  THR P  95     -27.867-105.929 122.590  0.00 97.00      PROA   
ATOM   1462  HA  THR P  95     -27.214-106.487 121.936  0.00 97.00      PROA   
ATOM   1463  CB  THR P  95     -27.718-106.464 124.021  0.00 97.00      PROA   
ATOM   1464  HB  THR P  95     -28.664-106.363 124.603  0.00 97.00      PROA   
ATOM   1465  OG1 THR P  95     -26.732-105.740 124.740  0.00 97.00      PROA   
ATOM   1466  HG1 THR P  95     -27.143-104.885 124.912  0.00 97.00      PROA   
ATOM   1467  CG2 THR P  95     -27.268-107.930 124.003  0.00 97.00      PROA   
ATOM   1468 HG21 THR P  95     -26.277-108.017 123.511  0.00 97.00      PROA   
ATOM   1469 HG22 THR P  95     -27.994-108.567 123.463  0.00 97.00      PROA   
ATOM   1470 HG23 THR P  95     -27.173-108.302 125.045  0.00 97.00      PROA   
ATOM   1471  C   THR P  95     -29.306-106.109 122.139  0.00 97.00      PROA   
ATOM   1472  O   THR P  95     -30.070-105.154 122.047  0.00 97.00      PROA   
ATOM   1473  N   GLU P  96     -29.726-107.353 121.828  0.00 97.00      PROA   
ATOM   1474  HN  GLU P  96     -29.075-108.110 121.791  0.00 97.00      PROA   
ATOM   1475  CA  GLU P  96     -31.106-107.692 121.539  0.00 97.00      PROA   
ATOM   1476  HA  GLU P  96     -31.408-107.049 120.726  0.00 97.00      PROA   
ATOM   1477  CB  GLU P  96     -31.260-109.171 121.084  0.00 97.00      PROA   
ATOM   1478  HB1 GLU P  96     -30.546-109.357 120.249  0.00 97.00      PROA   
ATOM   1479  HB2 GLU P  96     -32.286-109.313 120.682  0.00 97.00      PROA   
ATOM   1480  CG  GLU P  96     -30.997-110.189 122.217  0.00 97.00      PROA   
ATOM   1481  HG1 GLU P  96     -31.598-109.935 123.112  0.00 97.00      PROA   
ATOM   1482  HG2 GLU P  96     -29.926-110.142 122.504  0.00 97.00      PROA   
ATOM   1483  CD  GLU P  96     -31.340-111.637 121.864  0.00 97.00      PROA   
ATOM   1484  OE1 GLU P  96     -32.182-111.879 120.961  0.00 97.00      PROA   
ATOM   1485  OE2 GLU P  96     -30.761-112.536 122.532  0.00 97.00      PROA   
ATOM   1486  C   GLU P  96     -32.026-107.406 122.725  0.00 97.00      PROA   
ATOM   1487  O   GLU P  96     -31.635-107.493 123.887  0.00 97.00      PROA   
ATOM   1488  N   GLY P  97     -33.290-107.020 122.446  0.00 97.00      PROA   
ATOM   1489  HN  GLY P  97     -33.577-106.940 121.491  0.00 97.00      PROA   
ATOM   1490  CA  GLY P  97     -34.281-106.714 123.463  0.00 97.00      PROA   
ATOM   1491  HA1 GLY P  97     -34.077-107.291 124.354  0.00 97.00      PROA   
ATOM   1492  HA2 GLY P  97     -35.249-106.943 123.046  0.00 97.00      PROA   
ATOM   1493  C   GLY P  97     -34.293-105.262 123.853  0.00 97.00      PROA   
ATOM   1494  O   GLY P  97     -35.326-104.750 124.277  0.00 97.00      PROA   
ATOM   1495  N   GLU P  98     -33.142-104.563 123.730  0.00 97.00      PROA   
ATOM   1496  HN  GLU P  98     -32.302-105.029 123.461  0.00 97.00      PROA   
ATOM   1497  CA  GLU P  98     -32.994-103.149 124.007  0.00 97.00      PROA   
ATOM   1498  HA  GLU P  98     -33.278-103.021 125.038  0.00 97.00      PROA   
ATOM   1499  CB  GLU P  98     -31.512-102.703 123.899  0.00 97.00      PROA   
ATOM   1500  HB1 GLU P  98     -31.457-101.595 123.990  0.00 97.00      PROA   
ATOM   1501  HB2 GLU P  98     -31.117-102.979 122.898  0.00 97.00      PROA   
ATOM   1502  CG  GLU P  98     -30.617-103.309 125.003  0.00 97.00      PROA   
ATOM   1503  HG1 GLU P  98     -30.582-104.417 124.914  0.00 97.00      PROA   
ATOM   1504  HG2 GLU P  98     -31.023-103.049 126.003  0.00 97.00      PROA   
ATOM   1505  CD  GLU P  98     -29.196-102.755 124.930  0.00 97.00      PROA   
ATOM   1506  OE1 GLU P  98     -28.250-103.574 124.947  0.00 97.00      PROA   
ATOM   1507  OE2 GLU P  98     -29.026-101.510 124.882  0.00 97.00      PROA   
ATOM   1508  C   GLU P  98     -33.851-102.244 123.119  0.00 97.00      PROA   
ATOM   1509  O   GLU P  98     -33.939-102.487 121.920  0.00 97.00      PROA   
ATOM   1510  N   PRO P  99     -34.491-101.188 123.613  0.00 97.00      PROA   
ATOM   1511  CD  PRO P  99     -34.850-101.032 125.023  0.00 97.00      PROA   
ATOM   1512  HD1 PRO P  99     -33.971-100.615 125.560  0.00 97.00      PROA   
ATOM   1513  HD2 PRO P  99     -35.162-101.998 125.479  0.00 97.00      PROA   
ATOM   1514  CA  PRO P  99     -35.020-100.099 122.798  0.00 97.00      PROA   
ATOM   1515  HA  PRO P  99     -35.770-100.529 122.153  0.00 97.00      PROA   
ATOM   1516  CB  PRO P  99     -35.631 -99.129 123.823  0.00 97.00      PROA   
ATOM   1517  HB1 PRO P  99     -36.505 -98.586 123.412  0.00 97.00      PROA   
ATOM   1518  HB2 PRO P  99     -34.873 -98.396 124.178  0.00 97.00      PROA   
ATOM   1519  CG  PRO P  99     -36.007-100.035 125.001  0.00 97.00      PROA   
ATOM   1520  HG1 PRO P  99     -36.116 -99.486 125.956  0.00 97.00      PROA   
ATOM   1521  HG2 PRO P  99     -36.951-100.577 124.768  0.00 97.00      PROA   
ATOM   1522  C   PRO P  99     -33.989 -99.401 121.919  0.00 97.00      PROA   
ATOM   1523  O   PRO P  99     -32.915 -99.064 122.411  0.00 97.00      PROA   
ATOM   1524  N   LEU P 100     -34.302 -99.140 120.631  0.00 97.00      PROA   
ATOM   1525  HN  LEU P 100     -35.168 -99.463 120.252  0.00 97.00      PROA   
ATOM   1526  CA  LEU P 100     -33.436 -98.359 119.766  0.00 97.00      PROA   
ATOM   1527  HA  LEU P 100     -32.657 -97.891 120.352  0.00 97.00      PROA   
ATOM   1528  CB  LEU P 100     -32.755 -99.246 118.689  0.00 97.00      PROA   
ATOM   1529  HB1 LEU P 100     -33.524 -99.896 118.222  0.00 97.00      PROA   
ATOM   1530  HB2 LEU P 100     -32.046 -99.920 119.217  0.00 97.00      PROA   
ATOM   1531  CG  LEU P 100     -31.986 -98.526 117.552  0.00 97.00      PROA   
ATOM   1532  HG  LEU P 100     -32.717 -97.944 116.944  0.00 97.00      PROA   
ATOM   1533  CD1 LEU P 100     -30.923 -97.544 118.073  0.00 97.00      PROA   
ATOM   1534 HD11 LEU P 100     -30.238 -98.063 118.774  0.00 97.00      PROA   
ATOM   1535 HD12 LEU P 100     -31.399 -96.695 118.602  0.00 97.00      PROA   
ATOM   1536 HD13 LEU P 100     -30.326 -97.141 117.229  0.00 97.00      PROA   
ATOM   1537  CD2 LEU P 100     -31.330 -99.557 116.614  0.00 97.00      PROA   
ATOM   1538 HD21 LEU P 100     -32.086-100.272 116.230  0.00 97.00      PROA   
ATOM   1539 HD22 LEU P 100     -30.550-100.127 117.162  0.00 97.00      PROA   
ATOM   1540 HD23 LEU P 100     -30.852 -99.046 115.752  0.00 97.00      PROA   
ATOM   1541  C   LEU P 100     -34.233 -97.241 119.139  0.00 97.00      PROA   
ATOM   1542  O   LEU P 100     -35.123 -97.477 118.332  0.00 97.00      PROA   
ATOM   1543  N   ALA P 101     -33.913 -95.971 119.481  0.00 97.00      PROA   
ATOM   1544  HN  ALA P 101     -33.212 -95.778 120.165  0.00 97.00      PROA   
ATOM   1545  CA  ALA P 101     -34.589 -94.811 118.940  0.00 97.00      PROA   
ATOM   1546  HA  ALA P 101     -35.512 -95.117 118.469  0.00 97.00      PROA   
ATOM   1547  CB  ALA P 101     -34.966 -93.814 120.052  0.00 97.00      PROA   
ATOM   1548  HB1 ALA P 101     -34.066 -93.435 120.578  0.00 97.00      PROA   
ATOM   1549  HB2 ALA P 101     -35.609 -94.325 120.803  0.00 97.00      PROA   
ATOM   1550  HB3 ALA P 101     -35.534 -92.954 119.643  0.00 97.00      PROA   
ATOM   1551  C   ALA P 101     -33.741 -94.135 117.875  0.00 97.00      PROA   
ATOM   1552  O   ALA P 101     -32.541 -93.921 118.027  0.00 97.00      PROA   
ATOM   1553  N   LEU P 102     -34.382 -93.811 116.730  0.00 97.00      PROA   
ATOM   1554  HN  LEU P 102     -35.334 -94.083 116.604  0.00 97.00      PROA   
ATOM   1555  CA  LEU P 102     -33.781 -93.186 115.573  0.00 97.00      PROA   
ATOM   1556  HA  LEU P 102     -32.750 -92.934 115.780  0.00 97.00      PROA   
ATOM   1557  CB  LEU P 102     -33.884 -94.098 114.320  0.00 97.00      PROA   
ATOM   1558  HB1 LEU P 102     -33.320 -93.642 113.478  0.00 97.00      PROA   
ATOM   1559  HB2 LEU P 102     -34.953 -94.172 114.017  0.00 97.00      PROA   
ATOM   1560  CG  LEU P 102     -33.392 -95.553 114.509  0.00 97.00      PROA   
ATOM   1561  HG  LEU P 102     -33.938 -96.013 115.367  0.00 97.00      PROA   
ATOM   1562  CD1 LEU P 102     -33.727 -96.393 113.266  0.00 97.00      PROA   
ATOM   1563 HD11 LEU P 102     -33.177 -95.999 112.385  0.00 97.00      PROA   
ATOM   1564 HD12 LEU P 102     -34.816 -96.360 113.051  0.00 97.00      PROA   
ATOM   1565 HD13 LEU P 102     -33.428 -97.449 113.433  0.00 97.00      PROA   
ATOM   1566  CD2 LEU P 102     -31.885 -95.622 114.801  0.00 97.00      PROA   
ATOM   1567 HD21 LEU P 102     -31.635 -95.037 115.709  0.00 97.00      PROA   
ATOM   1568 HD22 LEU P 102     -31.316 -95.212 113.941  0.00 97.00      PROA   
ATOM   1569 HD23 LEU P 102     -31.571 -96.676 114.959  0.00 97.00      PROA   
ATOM   1570  C   LEU P 102     -34.544 -91.915 115.261  0.00 97.00      PROA   
ATOM   1571  O   LEU P 102     -35.770 -91.903 115.289  0.00 97.00      PROA   
ATOM   1572  N   ARG P 103     -33.847 -90.802 114.938  0.00 97.00      PROA   
ATOM   1573  HN  ARG P 103     -32.852 -90.772 115.027  0.00 97.00      PROA   
ATOM   1574  CA  ARG P 103     -34.513 -89.627 114.416  0.00 97.00      PROA   
ATOM   1575  HA  ARG P 103     -35.503 -89.898 114.084  0.00 97.00      PROA   
ATOM   1576  CB  ARG P 103     -34.689 -88.502 115.470  0.00 97.00      PROA   
ATOM   1577  HB1 ARG P 103     -33.694 -88.173 115.840  0.00 97.00      PROA   
ATOM   1578  HB2 ARG P 103     -35.250 -88.916 116.337  0.00 97.00      PROA   
ATOM   1579  CG  ARG P 103     -35.447 -87.296 114.897  0.00 97.00      PROA   
ATOM   1580  HG1 ARG P 103     -36.452 -87.637 114.556  0.00 97.00      PROA   
ATOM   1581  HG2 ARG P 103     -34.885 -86.923 114.013  0.00 97.00      PROA   
ATOM   1582  CD  ARG P 103     -35.597 -86.086 115.811  0.00 97.00      PROA   
ATOM   1583  HD1 ARG P 103     -34.596 -85.695 116.094  0.00 97.00      PROA   
ATOM   1584  HD2 ARG P 103     -36.189 -86.307 116.723  0.00 97.00      PROA   
ATOM   1585  NE  ARG P 103     -36.345 -85.100 114.969  0.00 97.00      PROA   
ATOM   1586  HE  ARG P 103     -36.961 -85.434 114.258  0.00 97.00      PROA   
ATOM   1587  CZ  ARG P 103     -36.054 -83.797 114.881  0.00 97.00      PROA   
ATOM   1588  NH1 ARG P 103     -35.111 -83.174 115.593  0.00 97.00      PROA   
ATOM   1589 HH11 ARG P 103     -34.428 -83.689 116.094  0.00 97.00      PROA   
ATOM   1590 HH12 ARG P 103     -35.004 -82.201 115.372  0.00 97.00      PROA   
ATOM   1591  NH2 ARG P 103     -36.705 -83.042 113.982  0.00 97.00      PROA   
ATOM   1592 HH21 ARG P 103     -37.378 -83.466 113.378  0.00 97.00      PROA   
ATOM   1593 HH22 ARG P 103     -36.351 -82.119 113.841  0.00 97.00      PROA   
ATOM   1594  C   ARG P 103     -33.811 -89.064 113.195  0.00 97.00      PROA   
ATOM   1595  O   ARG P 103     -32.696 -88.566 113.265  0.00 97.00      PROA   
ATOM   1596  N   CYS P 104     -34.497 -89.052 112.031  0.00 97.00      PROA   
ATOM   1597  HN  CYS P 104     -35.361 -89.550 111.959  0.00 97.00      PROA   
ATOM   1598  CA  CYS P 104     -34.143 -88.230 110.887  0.00 97.00      PROA   
ATOM   1599  HA  CYS P 104     -33.090 -88.379 110.691  0.00 97.00      PROA   
ATOM   1600  CB  CYS P 104     -34.968 -88.641 109.642  0.00 97.00      PROA   
ATOM   1601  HB1 CYS P 104     -36.012 -88.271 109.733  0.00 97.00      PROA   
ATOM   1602  HB2 CYS P 104     -35.029 -89.753 109.634  0.00 97.00      PROA   
ATOM   1603  SG  CYS P 104     -34.230 -88.107 108.070  0.00 97.00      PROA   
ATOM   1604  C   CYS P 104     -34.377 -86.757 111.200  0.00 97.00      PROA   
ATOM   1605  O   CYS P 104     -35.426 -86.392 111.717  0.00 97.00      PROA   
ATOM   1606  N   HSD P 105     -33.391 -85.876 110.925  0.00 97.00      PROA   
ATOM   1607  HN  HSD P 105     -32.539 -86.177 110.502  0.00 97.00      PROA   
ATOM   1608  CA  HSD P 105     -33.372 -84.534 111.473  0.00 97.00      PROA   
ATOM   1609  HA  HSD P 105     -34.382 -84.168 111.606  0.00 97.00      PROA   
ATOM   1610  CB  HSD P 105     -32.671 -84.573 112.855  0.00 97.00      PROA   
ATOM   1611  HB1 HSD P 105     -31.915 -85.388 112.797  0.00 97.00      PROA   
ATOM   1612  HB2 HSD P 105     -33.409 -84.880 113.627  0.00 97.00      PROA   
ATOM   1613  ND1 HSD P 105     -32.484 -82.210 113.818  0.00 97.00      PROA   
ATOM   1614  HD1 HSD P 105     -33.398 -81.862 113.591  0.00 97.00      PROA   
ATOM   1615  CG  HSD P 105     -31.916 -83.374 113.348  0.00 97.00      PROA   
ATOM   1616  CE1 HSD P 105     -31.507 -81.528 114.462  0.00 97.00      PROA   
ATOM   1617  HE1 HSD P 105     -31.679 -80.565 114.944  0.00 97.00      PROA   
ATOM   1618  NE2 HSD P 105     -30.353 -82.163 114.430  0.00 97.00      PROA   
ATOM   1619  CD2 HSD P 105     -30.611 -83.322 113.723  0.00 97.00      PROA   
ATOM   1620  HD2 HSD P 105     -29.829 -84.058 113.580  0.00 97.00      PROA   
ATOM   1621  C   HSD P 105     -32.714 -83.602 110.487  0.00 97.00      PROA   
ATOM   1622  O   HSD P 105     -31.872 -84.020 109.703  0.00 97.00      PROA   
ATOM   1623  N   ALA P 106     -33.133 -82.316 110.462  0.00 97.00      PROA   
ATOM   1624  HN  ALA P 106     -33.743 -81.945 111.164  0.00 97.00      PROA   
ATOM   1625  CA  ALA P 106     -32.872 -81.417 109.362  0.00 97.00      PROA   
ATOM   1626  HA  ALA P 106     -32.307 -81.921 108.594  0.00 97.00      PROA   
ATOM   1627  CB  ALA P 106     -34.209 -80.922 108.774  0.00 97.00      PROA   
ATOM   1628  HB1 ALA P 106     -34.839 -80.485 109.578  0.00 97.00      PROA   
ATOM   1629  HB2 ALA P 106     -34.770 -81.783 108.348  0.00 97.00      PROA   
ATOM   1630  HB3 ALA P 106     -34.059 -80.171 107.973  0.00 97.00      PROA   
ATOM   1631  C   ALA P 106     -32.038 -80.251 109.824  0.00 97.00      PROA   
ATOM   1632  O   ALA P 106     -32.074 -79.869 110.989  0.00 97.00      PROA   
ATOM   1633  N   TRP P 107     -31.208 -79.679 108.916  0.00 97.00      PROA   
ATOM   1634  HN  TRP P 107     -31.113 -80.065 107.999  0.00 97.00      PROA   
ATOM   1635  CA  TRP P 107     -30.338 -78.567 109.252  0.00 97.00      PROA   
ATOM   1636  HA  TRP P 107     -29.785 -78.917 110.111  0.00 97.00      PROA   
ATOM   1637  CB  TRP P 107     -29.241 -78.278 108.179  0.00 97.00      PROA   
ATOM   1638  HB1 TRP P 107     -29.742 -78.194 107.191  0.00 97.00      PROA   
ATOM   1639  HB2 TRP P 107     -28.573 -79.163 108.136  0.00 97.00      PROA   
ATOM   1640  CG  TRP P 107     -28.407 -77.052 108.409  0.00 97.00      PROA   
ATOM   1641  CD1 TRP P 107     -28.279 -75.975 107.577  0.00 97.00      PROA   
ATOM   1642  HD1 TRP P 107     -28.603 -75.969 106.549  0.00 97.00      PROA   
ATOM   1643  NE1 TRP P 107     -27.724 -74.923 108.263  0.00 97.00      PROA   
ATOM   1644  HE1 TRP P 107     -27.424 -74.074 107.889  0.00 97.00      PROA   
ATOM   1645  CE2 TRP P 107     -27.504 -75.283 109.553  0.00 97.00      PROA   
ATOM   1646  CD2 TRP P 107     -27.914 -76.628 109.682  0.00 97.00      PROA   
ATOM   1647  CE3 TRP P 107     -27.894 -77.224 110.920  0.00 97.00      PROA   
ATOM   1648  HE3 TRP P 107     -27.974 -78.304 111.044  0.00 97.00      PROA   
ATOM   1649  CZ3 TRP P 107     -27.468 -76.468 112.013  0.00 97.00      PROA   
ATOM   1650  HZ3 TRP P 107     -27.352 -77.014 112.928  0.00 97.00      PROA   
ATOM   1651  CZ2 TRP P 107     -27.055 -74.540 110.638  0.00 97.00      PROA   
ATOM   1652  HZ2 TRP P 107     -26.798 -73.496 110.555  0.00 97.00      PROA   
ATOM   1653  CH2 TRP P 107     -27.021 -75.165 111.877  0.00 97.00      PROA   
ATOM   1654  HH2 TRP P 107     -26.670 -74.631 112.749  0.00 97.00      PROA   
ATOM   1655  C   TRP P 107     -31.078 -77.318 109.739  0.00 97.00      PROA   
ATOM   1656  O   TRP P 107     -31.758 -76.612 108.993  0.00 97.00      PROA   
ATOM   1657  N   LYS P 108     -30.935 -77.069 111.065  0.00 97.00      PROA   
ATOM   1658  HN  LYS P 108     -30.313 -77.652 111.581  0.00 97.00      PROA   
ATOM   1659  CA  LYS P 108     -31.585 -76.048 111.856  0.00 97.00      PROA   
ATOM   1660  HA  LYS P 108     -31.259 -76.239 112.866  0.00 97.00      PROA   
ATOM   1661  CB  LYS P 108     -31.113 -74.628 111.427  0.00 97.00      PROA   
ATOM   1662  HB1 LYS P 108     -31.590 -74.349 110.465  0.00 97.00      PROA   
ATOM   1663  HB2 LYS P 108     -30.017 -74.707 111.230  0.00 97.00      PROA   
ATOM   1664  CG  LYS P 108     -31.297 -73.509 112.473  0.00 97.00      PROA   
ATOM   1665  HG1 LYS P 108     -32.383 -73.332 112.627  0.00 97.00      PROA   
ATOM   1666  HG2 LYS P 108     -30.858 -72.574 112.057  0.00 97.00      PROA   
ATOM   1667  CD  LYS P 108     -30.638 -73.854 113.828  0.00 97.00      PROA   
ATOM   1668  HD1 LYS P 108     -29.632 -74.296 113.641  0.00 97.00      PROA   
ATOM   1669  HD2 LYS P 108     -31.262 -74.643 114.305  0.00 97.00      PROA   
ATOM   1670  CE  LYS P 108     -30.505 -72.715 114.856  0.00 97.00      PROA   
ATOM   1671  HE1 LYS P 108     -30.225 -73.139 115.848  0.00 97.00      PROA   
ATOM   1672  HE2 LYS P 108     -31.455 -72.157 114.978  0.00 97.00      PROA   
ATOM   1673  NZ  LYS P 108     -29.427 -71.764 114.488  0.00 97.00      PROA   
ATOM   1674  HZ1 LYS P 108     -28.578 -72.286 114.196  0.00 97.00      PROA   
ATOM   1675  HZ2 LYS P 108     -29.120 -71.243 115.329  0.00 97.00      PROA   
ATOM   1676  HZ3 LYS P 108     -29.725 -71.101 113.744  0.00 97.00      PROA   
ATOM   1677  C   LYS P 108     -33.095 -76.265 111.838  0.00 97.00      PROA   
ATOM   1678  O   LYS P 108     -33.875 -75.328 111.695  0.00 97.00      PROA   
ATOM   1679  N   ASP P 109     -33.498 -77.552 112.008  0.00 97.00      PROA   
ATOM   1680  HN  ASP P 109     -32.786 -78.229 112.183  0.00 97.00      PROA   
ATOM   1681  CA  ASP P 109     -34.794 -78.196 111.842  0.00 97.00      PROA   
ATOM   1682  HA  ASP P 109     -34.533 -79.020 111.200  0.00 97.00      PROA   
ATOM   1683  CB  ASP P 109     -35.335 -78.780 113.175  0.00 97.00      PROA   
ATOM   1684  HB1 ASP P 109     -36.432 -78.656 113.288  0.00 97.00      PROA   
ATOM   1685  HB2 ASP P 109     -34.847 -78.244 114.021  0.00 97.00      PROA   
ATOM   1686  CG  ASP P 109     -35.047 -80.267 113.349  0.00 97.00      PROA   
ATOM   1687  OD1 ASP P 109     -34.781 -80.999 112.364  0.00 97.00      PROA   
ATOM   1688  OD2 ASP P 109     -35.211 -80.706 114.511  0.00 97.00      PROA   
ATOM   1689  C   ASP P 109     -35.908 -77.510 111.069  0.00 97.00      PROA   
ATOM   1690  O   ASP P 109     -36.558 -76.577 111.537  0.00 97.00      PROA   
ATOM   1691  N   LYS P 110     -36.163 -78.026 109.844  0.00 97.00      PROA   
ATOM   1692  HN  LYS P 110     -35.677 -78.843 109.546  0.00 97.00      PROA   
ATOM   1693  CA  LYS P 110     -37.178 -77.550 108.933  0.00 97.00      PROA   
ATOM   1694  HA  LYS P 110     -37.789 -76.806 109.425  0.00 97.00      PROA   
ATOM   1695  CB  LYS P 110     -36.564 -76.986 107.620  0.00 97.00      PROA   
ATOM   1696  HB1 LYS P 110     -37.371 -76.539 107.000  0.00 97.00      PROA   
ATOM   1697  HB2 LYS P 110     -36.111 -77.820 107.038  0.00 97.00      PROA   
ATOM   1698  CG  LYS P 110     -35.454 -75.932 107.840  0.00 97.00      PROA   
ATOM   1699  HG1 LYS P 110     -35.100 -75.583 106.844  0.00 97.00      PROA   
ATOM   1700  HG2 LYS P 110     -34.587 -76.422 108.338  0.00 97.00      PROA   
ATOM   1701  CD  LYS P 110     -35.899 -74.727 108.693  0.00 97.00      PROA   
ATOM   1702  HD1 LYS P 110     -36.337 -75.103 109.639  0.00 97.00      PROA   
ATOM   1703  HD2 LYS P 110     -36.708 -74.169 108.174  0.00 97.00      PROA   
ATOM   1704  CE  LYS P 110     -34.765 -73.779 109.106  0.00 97.00      PROA   
ATOM   1705  HE1 LYS P 110     -33.950 -74.337 109.606  0.00 97.00      PROA   
ATOM   1706  HE2 LYS P 110     -35.144 -72.989 109.790  0.00 97.00      PROA   
ATOM   1707  NZ  LYS P 110     -34.159 -73.133 107.928  0.00 97.00      PROA   
ATOM   1708  HZ1 LYS P 110     -34.908 -72.724 107.334  0.00 97.00      PROA   
ATOM   1709  HZ2 LYS P 110     -33.643 -73.863 107.397  0.00 97.00      PROA   
ATOM   1710  HZ3 LYS P 110     -33.499 -72.391 108.235  0.00 97.00      PROA   
ATOM   1711  C   LYS P 110     -38.041 -78.756 108.638  0.00 97.00      PROA   
ATOM   1712  O   LYS P 110     -37.524 -79.864 108.522  0.00 97.00      PROA   
ATOM   1713  N   LEU P 111     -39.384 -78.575 108.556  0.00 97.00      PROA   
ATOM   1714  HN  LEU P 111     -39.782 -77.666 108.664  0.00 97.00      PROA   
ATOM   1715  CA  LEU P 111     -40.367 -79.645 108.518  0.00 97.00      PROA   
ATOM   1716  HA  LEU P 111     -40.102 -80.359 109.286  0.00 97.00      PROA   
ATOM   1717  CB  LEU P 111     -41.803 -79.111 108.810  0.00 97.00      PROA   
ATOM   1718  HB1 LEU P 111     -42.535 -79.939 108.667  0.00 97.00      PROA   
ATOM   1719  HB2 LEU P 111     -42.050 -78.314 108.075  0.00 97.00      PROA   
ATOM   1720  CG  LEU P 111     -42.078 -78.564 110.240  0.00 97.00      PROA   
ATOM   1721  HG  LEU P 111     -43.182 -78.392 110.287  0.00 97.00      PROA   
ATOM   1722  CD1 LEU P 111     -41.738 -79.591 111.335  0.00 97.00      PROA   
ATOM   1723 HD11 LEU P 111     -40.643 -79.769 111.372  0.00 97.00      PROA   
ATOM   1724 HD12 LEU P 111     -42.252 -80.555 111.138  0.00 97.00      PROA   
ATOM   1725 HD13 LEU P 111     -42.062 -79.211 112.327  0.00 97.00      PROA   
ATOM   1726  CD2 LEU P 111     -41.425 -77.202 110.546  0.00 97.00      PROA   
ATOM   1727 HD21 LEU P 111     -41.638 -76.474 109.736  0.00 97.00      PROA   
ATOM   1728 HD22 LEU P 111     -40.327 -77.309 110.665  0.00 97.00      PROA   
ATOM   1729 HD23 LEU P 111     -41.829 -76.798 111.499  0.00 97.00      PROA   
ATOM   1730  C   LEU P 111     -40.411 -80.427 107.209  0.00 97.00      PROA   
ATOM   1731  O   LEU P 111     -41.383 -80.359 106.459  0.00 97.00      PROA   
ATOM   1732  N   VAL P 112     -39.364 -81.238 106.928  0.00 97.00      PROA   
ATOM   1733  HN  VAL P 112     -38.529 -81.152 107.470  0.00 97.00      PROA   
ATOM   1734  CA  VAL P 112     -39.304 -82.150 105.800  0.00 97.00      PROA   
ATOM   1735  HA  VAL P 112     -39.417 -81.528 104.922  0.00 97.00      PROA   
ATOM   1736  CB  VAL P 112     -37.962 -82.872 105.649  0.00 97.00      PROA   
ATOM   1737  HB  VAL P 112     -38.017 -83.578 104.786  0.00 97.00      PROA   
ATOM   1738  CG1 VAL P 112     -36.883 -81.822 105.309  0.00 97.00      PROA   
ATOM   1739 HG11 VAL P 112     -36.726 -81.130 106.163  0.00 97.00      PROA   
ATOM   1740 HG12 VAL P 112     -37.191 -81.232 104.421  0.00 97.00      PROA   
ATOM   1741 HG13 VAL P 112     -35.917 -82.320 105.081  0.00 97.00      PROA   
ATOM   1742  CG2 VAL P 112     -37.587 -83.679 106.913  0.00 97.00      PROA   
ATOM   1743 HG21 VAL P 112     -38.373 -84.419 107.163  0.00 97.00      PROA   
ATOM   1744 HG22 VAL P 112     -37.439 -83.008 107.785  0.00 97.00      PROA   
ATOM   1745 HG23 VAL P 112     -36.637 -84.231 106.740  0.00 97.00      PROA   
ATOM   1746  C   VAL P 112     -40.452 -83.147 105.757  0.00 97.00      PROA   
ATOM   1747  O   VAL P 112     -40.903 -83.679 106.771  0.00 97.00      PROA   
ATOM   1748  N   TYR P 113     -40.956 -83.382 104.528  0.00 97.00      PROA   
ATOM   1749  HN  TYR P 113     -40.555 -82.927 103.735  0.00 97.00      PROA   
ATOM   1750  CA  TYR P 113     -42.093 -84.221 104.242  0.00 97.00      PROA   
ATOM   1751  HA  TYR P 113     -42.500 -84.581 105.174  0.00 97.00      PROA   
ATOM   1752  CB  TYR P 113     -43.255 -83.472 103.514  0.00 97.00      PROA   
ATOM   1753  HB1 TYR P 113     -43.704 -82.758 104.240  0.00 97.00      PROA   
ATOM   1754  HB2 TYR P 113     -44.056 -84.175 103.205  0.00 97.00      PROA   
ATOM   1755  CG  TYR P 113     -42.817 -82.655 102.316  0.00 97.00      PROA   
ATOM   1756  CD1 TYR P 113     -42.253 -81.376 102.486  0.00 97.00      PROA   
ATOM   1757  HD1 TYR P 113     -42.094 -80.989 103.482  0.00 97.00      PROA   
ATOM   1758  CE1 TYR P 113     -41.878 -80.606 101.380  0.00 97.00      PROA   
ATOM   1759  HE1 TYR P 113     -41.424 -79.637 101.528  0.00 97.00      PROA   
ATOM   1760  CZ  TYR P 113     -42.105 -81.087 100.085  0.00 97.00      PROA   
ATOM   1761  OH  TYR P 113     -41.706 -80.324  98.972  0.00 97.00      PROA   
ATOM   1762  HH  TYR P 113     -40.947 -79.801  99.249  0.00 97.00      PROA   
ATOM   1763  CD2 TYR P 113     -43.059 -83.114 101.009  0.00 97.00      PROA   
ATOM   1764  HD2 TYR P 113     -43.519 -84.077 100.858  0.00 97.00      PROA   
ATOM   1765  CE2 TYR P 113     -42.709 -82.334  99.898  0.00 97.00      PROA   
ATOM   1766  HE2 TYR P 113     -42.882 -82.705  98.898  0.00 97.00      PROA   
ATOM   1767  C   TYR P 113     -41.604 -85.446 103.505  0.00 97.00      PROA   
ATOM   1768  O   TYR P 113     -40.487 -85.480 103.008  0.00 97.00      PROA   
ATOM   1769  N   ASN P 114     -42.416 -86.523 103.479  0.00 97.00      PROA   
ATOM   1770  HN  ASN P 114     -43.311 -86.453 103.917  0.00 97.00      PROA   
ATOM   1771  CA  ASN P 114     -42.093 -87.801 102.861  0.00 97.00      PROA   
ATOM   1772  HA  ASN P 114     -42.903 -88.454 103.143  0.00 97.00      PROA   
ATOM   1773  CB  ASN P 114     -42.015 -87.732 101.304  0.00 97.00      PROA   
ATOM   1774  HB1 ASN P 114     -41.794 -88.732 100.875  0.00 97.00      PROA   
ATOM   1775  HB2 ASN P 114     -41.203 -87.037 101.003  0.00 97.00      PROA   
ATOM   1776  CG  ASN P 114     -43.310 -87.222 100.659  0.00 97.00      PROA   
ATOM   1777  OD1 ASN P 114     -43.276 -86.360  99.774  0.00 97.00      PROA   
ATOM   1778  ND2 ASN P 114     -44.482 -87.751 101.099  0.00 97.00      PROA   
ATOM   1779 HD21 ASN P 114     -45.317 -87.445 100.645  0.00 97.00      PROA   
ATOM   1780 HD22 ASN P 114     -44.482 -88.479 101.783  0.00 97.00      PROA   
ATOM   1781  C   ASN P 114     -40.841 -88.465 103.422  0.00 97.00      PROA   
ATOM   1782  O   ASN P 114     -39.929 -88.846 102.689  0.00 97.00      PROA   
ATOM   1783  N   VAL P 115     -40.781 -88.622 104.762  0.00 97.00      PROA   
ATOM   1784  HN  VAL P 115     -41.573 -88.396 105.325  0.00 97.00      PROA   
ATOM   1785  CA  VAL P 115     -39.626 -89.142 105.462  0.00 97.00      PROA   
ATOM   1786  HA  VAL P 115     -38.753 -88.766 104.952  0.00 97.00      PROA   
ATOM   1787  CB  VAL P 115     -39.530 -88.638 106.899  0.00 97.00      PROA   
ATOM   1788  HB  VAL P 115     -40.450 -88.917 107.461  0.00 97.00      PROA   
ATOM   1789  CG1 VAL P 115     -38.299 -89.236 107.619  0.00 97.00      PROA   
ATOM   1790 HG11 VAL P 115     -37.376 -89.025 107.038  0.00 97.00      PROA   
ATOM   1791 HG12 VAL P 115     -38.395 -90.333 107.748  0.00 97.00      PROA   
ATOM   1792 HG13 VAL P 115     -38.189 -88.781 108.626  0.00 97.00      PROA   
ATOM   1793  CG2 VAL P 115     -39.424 -87.098 106.855  0.00 97.00      PROA   
ATOM   1794 HG21 VAL P 115     -40.357 -86.638 106.470  0.00 97.00      PROA   
ATOM   1795 HG22 VAL P 115     -38.580 -86.790 106.202  0.00 97.00      PROA   
ATOM   1796 HG23 VAL P 115     -39.237 -86.696 107.872  0.00 97.00      PROA   
ATOM   1797  C   VAL P 115     -39.571 -90.657 105.388  0.00 97.00      PROA   
ATOM   1798  O   VAL P 115     -40.485 -91.361 105.801  0.00 97.00      PROA   
ATOM   1799  N   LEU P 116     -38.456 -91.183 104.847  0.00 97.00      PROA   
ATOM   1800  HN  LEU P 116     -37.754 -90.565 104.499  0.00 97.00      PROA   
ATOM   1801  CA  LEU P 116     -38.204 -92.593 104.661  0.00 97.00      PROA   
ATOM   1802  HA  LEU P 116     -39.062 -93.172 104.966  0.00 97.00      PROA   
ATOM   1803  CB  LEU P 116     -37.842 -92.910 103.187  0.00 97.00      PROA   
ATOM   1804  HB1 LEU P 116     -37.430 -93.939 103.089  0.00 97.00      PROA   
ATOM   1805  HB2 LEU P 116     -37.051 -92.196 102.869  0.00 97.00      PROA   
ATOM   1806  CG  LEU P 116     -39.018 -92.791 102.192  0.00 97.00      PROA   
ATOM   1807  HG  LEU P 116     -39.567 -91.842 102.398  0.00 97.00      PROA   
ATOM   1808  CD1 LEU P 116     -38.505 -92.727 100.742  0.00 97.00      PROA   
ATOM   1809 HD11 LEU P 116     -37.948 -93.657 100.495  0.00 97.00      PROA   
ATOM   1810 HD12 LEU P 116     -37.828 -91.859 100.608  0.00 97.00      PROA   
ATOM   1811 HD13 LEU P 116     -39.358 -92.627 100.038  0.00 97.00      PROA   
ATOM   1812  CD2 LEU P 116     -39.992 -93.969 102.354  0.00 97.00      PROA   
ATOM   1813 HD21 LEU P 116     -40.377 -94.015 103.392  0.00 97.00      PROA   
ATOM   1814 HD22 LEU P 116     -39.474 -94.925 102.127  0.00 97.00      PROA   
ATOM   1815 HD23 LEU P 116     -40.850 -93.860 101.658  0.00 97.00      PROA   
ATOM   1816  C   LEU P 116     -37.029 -93.008 105.510  0.00 97.00      PROA   
ATOM   1817  O   LEU P 116     -35.956 -92.423 105.432  0.00 97.00      PROA   
ATOM   1818  N   TYR P 117     -37.209 -94.065 106.330  0.00 97.00      PROA   
ATOM   1819  HN  TYR P 117     -38.121 -94.459 106.435  0.00 97.00      PROA   
ATOM   1820  CA  TYR P 117     -36.144 -94.726 107.058  0.00 97.00      PROA   
ATOM   1821  HA  TYR P 117     -35.285 -94.071 107.113  0.00 97.00      PROA   
ATOM   1822  CB  TYR P 117     -36.552 -95.126 108.501  0.00 97.00      PROA   
ATOM   1823  HB1 TYR P 117     -35.812 -95.826 108.945  0.00 97.00      PROA   
ATOM   1824  HB2 TYR P 117     -37.544 -95.628 108.494  0.00 97.00      PROA   
ATOM   1825  CG  TYR P 117     -36.633 -93.911 109.398  0.00 97.00      PROA   
ATOM   1826  CD1 TYR P 117     -35.580 -93.623 110.287  0.00 97.00      PROA   
ATOM   1827  HD1 TYR P 117     -34.698 -94.247 110.297  0.00 97.00      PROA   
ATOM   1828  CE1 TYR P 117     -35.665 -92.542 111.171  0.00 97.00      PROA   
ATOM   1829  HE1 TYR P 117     -34.855 -92.335 111.856  0.00 97.00      PROA   
ATOM   1830  CZ  TYR P 117     -36.807 -91.739 111.179  0.00 97.00      PROA   
ATOM   1831  OH  TYR P 117     -36.878 -90.671 112.087  0.00 97.00      PROA   
ATOM   1832  HH  TYR P 117     -37.775 -90.324 112.090  0.00 97.00      PROA   
ATOM   1833  CD2 TYR P 117     -37.780 -93.094 109.423  0.00 97.00      PROA   
ATOM   1834  HD2 TYR P 117     -38.602 -93.307 108.756  0.00 97.00      PROA   
ATOM   1835  CE2 TYR P 117     -37.865 -92.007 110.304  0.00 97.00      PROA   
ATOM   1836  HE2 TYR P 117     -38.745 -91.380 110.312  0.00 97.00      PROA   
ATOM   1837  C   TYR P 117     -35.710 -95.964 106.301  0.00 97.00      PROA   
ATOM   1838  O   TYR P 117     -36.537 -96.769 105.887  0.00 97.00      PROA   
ATOM   1839  N   TYR P 118     -34.381 -96.125 106.099  0.00 97.00      PROA   
ATOM   1840  HN  TYR P 118     -33.740 -95.441 106.444  0.00 97.00      PROA   
ATOM   1841  CA  TYR P 118     -33.769 -97.176 105.313  0.00 97.00      PROA   
ATOM   1842  HA  TYR P 118     -34.532 -97.830 104.931  0.00 97.00      PROA   
ATOM   1843  CB  TYR P 118     -32.851 -96.671 104.148  0.00 97.00      PROA   
ATOM   1844  HB1 TYR P 118     -32.426 -97.545 103.607  0.00 97.00      PROA   
ATOM   1845  HB2 TYR P 118     -32.007 -96.093 104.579  0.00 97.00      PROA   
ATOM   1846  CG  TYR P 118     -33.508 -95.761 103.126  0.00 97.00      PROA   
ATOM   1847  CD1 TYR P 118     -33.923 -94.465 103.474  0.00 97.00      PROA   
ATOM   1848  HD1 TYR P 118     -33.857 -94.134 104.495  0.00 97.00      PROA   
ATOM   1849  CE1 TYR P 118     -34.392 -93.571 102.509  0.00 97.00      PROA   
ATOM   1850  HE1 TYR P 118     -34.700 -92.586 102.818  0.00 97.00      PROA   
ATOM   1851  CZ  TYR P 118     -34.435 -93.945 101.163  0.00 97.00      PROA   
ATOM   1852  OH  TYR P 118     -34.871 -93.012 100.201  0.00 97.00      PROA   
ATOM   1853  HH  TYR P 118     -35.098 -92.209 100.685  0.00 97.00      PROA   
ATOM   1854  CD2 TYR P 118     -33.554 -96.123 101.764  0.00 97.00      PROA   
ATOM   1855  HD2 TYR P 118     -33.200 -97.095 101.460  0.00 97.00      PROA   
ATOM   1856  CE2 TYR P 118     -34.017 -95.227 100.788  0.00 97.00      PROA   
ATOM   1857  HE2 TYR P 118     -34.033 -95.521  99.749  0.00 97.00      PROA   
ATOM   1858  C   TYR P 118     -32.881 -97.995 106.222  0.00 97.00      PROA   
ATOM   1859  O   TYR P 118     -32.266 -97.470 107.146  0.00 97.00      PROA   
ATOM   1860  N   ARG P 119     -32.795 -99.320 105.965  0.00 97.00      PROA   
ATOM   1861  HN  ARG P 119     -33.348 -99.729 105.241  0.00 97.00      PROA   
ATOM   1862  CA  ARG P 119     -31.823-100.194 106.578  0.00 97.00      PROA   
ATOM   1863  HA  ARG P 119     -31.007 -99.590 106.940  0.00 97.00      PROA   
ATOM   1864  CB  ARG P 119     -32.361-101.005 107.787  0.00 97.00      PROA   
ATOM   1865  HB1 ARG P 119     -33.349-101.441 107.518  0.00 97.00      PROA   
ATOM   1866  HB2 ARG P 119     -32.519-100.280 108.617  0.00 97.00      PROA   
ATOM   1867  CG  ARG P 119     -31.411-102.131 108.250  0.00 97.00      PROA   
ATOM   1868  HG1 ARG P 119     -30.380-101.710 108.269  0.00 97.00      PROA   
ATOM   1869  HG2 ARG P 119     -31.422-102.964 107.514  0.00 97.00      PROA   
ATOM   1870  CD  ARG P 119     -31.656-102.703 109.651  0.00 97.00      PROA   
ATOM   1871  HD1 ARG P 119     -31.768-101.906 110.406  0.00 97.00      PROA   
ATOM   1872  HD2 ARG P 119     -30.787-103.327 109.947  0.00 97.00      PROA   
ATOM   1873  NE  ARG P 119     -32.841-103.612 109.654  0.00 97.00      PROA   
ATOM   1874  HE  ARG P 119     -32.679-104.596 109.642  0.00 97.00      PROA   
ATOM   1875  CZ  ARG P 119     -34.071-103.249 110.074  0.00 97.00      PROA   
ATOM   1876  NH1 ARG P 119     -34.480-101.982 110.126  0.00 97.00      PROA   
ATOM   1877 HH11 ARG P 119     -33.871-101.295 109.745  0.00 97.00      PROA   
ATOM   1878 HH12 ARG P 119     -35.447-101.806 110.289  0.00 97.00      PROA   
ATOM   1879  NH2 ARG P 119     -34.887-104.230 110.486  0.00 97.00      PROA   
ATOM   1880 HH21 ARG P 119     -34.461-105.128 110.584  0.00 97.00      PROA   
ATOM   1881 HH22 ARG P 119     -35.649-104.004 111.090  0.00 97.00      PROA   
ATOM   1882  C   ARG P 119     -31.248-101.111 105.524  0.00 97.00      PROA   
ATOM   1883  O   ARG P 119     -31.982-101.805 104.824  0.00 97.00      PROA   
ATOM   1884  N   ASN P 120     -29.898-101.130 105.395  0.00 97.00      PROA   
ATOM   1885  HN  ASN P 120     -29.342-100.567 106.007  0.00 97.00      PROA   
ATOM   1886  CA  ASN P 120     -29.149-101.989 104.489  0.00 97.00      PROA   
ATOM   1887  HA  ASN P 120     -28.121-101.662 104.550  0.00 97.00      PROA   
ATOM   1888  CB  ASN P 120     -29.198-103.485 104.915  0.00 97.00      PROA   
ATOM   1889  HB1 ASN P 120     -28.589-104.108 104.227  0.00 97.00      PROA   
ATOM   1890  HB2 ASN P 120     -30.247-103.847 104.897  0.00 97.00      PROA   
ATOM   1891  CG  ASN P 120     -28.613-103.635 106.326  0.00 97.00      PROA   
ATOM   1892  OD1 ASN P 120     -27.775-102.839 106.753  0.00 97.00      PROA   
ATOM   1893  ND2 ASN P 120     -29.091-104.659 107.085  0.00 97.00      PROA   
ATOM   1894 HD21 ASN P 120     -28.765-104.746 108.026  0.00 97.00      PROA   
ATOM   1895 HD22 ASN P 120     -29.730-105.316 106.689  0.00 97.00      PROA   
ATOM   1896  C   ASN P 120     -29.551-101.800 103.034  0.00 97.00      PROA   
ATOM   1897  O   ASN P 120     -29.810-102.759 102.309  0.00 97.00      PROA   
ATOM   1898  N   GLY P 121     -29.624-100.524 102.584  0.00 97.00      PROA   
ATOM   1899  HN  GLY P 121     -29.379 -99.776 103.196  0.00 97.00      PROA   
ATOM   1900  CA  GLY P 121     -30.033-100.151 101.238  0.00 97.00      PROA   
ATOM   1901  HA1 GLY P 121     -29.733-100.923 100.542  0.00 97.00      PROA   
ATOM   1902  HA2 GLY P 121     -29.571 -99.200 101.017  0.00 97.00      PROA   
ATOM   1903  C   GLY P 121     -31.521 -99.955 101.094  0.00 97.00      PROA   
ATOM   1904  O   GLY P 121     -31.959 -99.051 100.387  0.00 97.00      PROA   
ATOM   1905  N   LYS P 122     -32.347-100.800 101.742  0.00 97.00      PROA   
ATOM   1906  HN  LYS P 122     -31.973-101.522 102.322  0.00 97.00      PROA   
ATOM   1907  CA  LYS P 122     -33.784-100.778 101.557  0.00 97.00      PROA   
ATOM   1908  HA  LYS P 122     -33.990-100.395 100.567  0.00 97.00      PROA   
ATOM   1909  CB  LYS P 122     -34.393-102.207 101.584  0.00 97.00      PROA   
ATOM   1910  HB1 LYS P 122     -33.957-102.761 102.446  0.00 97.00      PROA   
ATOM   1911  HB2 LYS P 122     -34.081-102.733 100.656  0.00 97.00      PROA   
ATOM   1912  CG  LYS P 122     -35.925-102.228 101.719  0.00 97.00      PROA   
ATOM   1913  HG1 LYS P 122     -36.356-101.488 101.006  0.00 97.00      PROA   
ATOM   1914  HG2 LYS P 122     -36.191-101.910 102.753  0.00 97.00      PROA   
ATOM   1915  CD  LYS P 122     -36.605-103.577 101.467  0.00 97.00      PROA   
ATOM   1916  HD1 LYS P 122     -36.185-104.329 102.172  0.00 97.00      PROA   
ATOM   1917  HD2 LYS P 122     -36.375-103.904 100.428  0.00 97.00      PROA   
ATOM   1918  CE  LYS P 122     -38.123-103.451 101.667  0.00 97.00      PROA   
ATOM   1919  HE1 LYS P 122     -38.538-102.676 100.986  0.00 97.00      PROA   
ATOM   1920  HE2 LYS P 122     -38.351-103.161 102.715  0.00 97.00      PROA   
ATOM   1921  NZ  LYS P 122     -38.815-104.727 101.381  0.00 97.00      PROA   
ATOM   1922  HZ1 LYS P 122     -38.436-105.471 102.000  0.00 97.00      PROA   
ATOM   1923  HZ2 LYS P 122     -38.658-104.988 100.387  0.00 97.00      PROA   
ATOM   1924  HZ3 LYS P 122     -39.835-104.617 101.555  0.00 97.00      PROA   
ATOM   1925  C   LYS P 122     -34.528 -99.872 102.521  0.00 97.00      PROA   
ATOM   1926  O   LYS P 122     -34.386 -99.978 103.733  0.00 97.00      PROA   
ATOM   1927  N   ALA P 123     -35.407 -98.985 101.990  0.00 97.00      PROA   
ATOM   1928  HN  ALA P 123     -35.438 -98.828 101.006  0.00 97.00      PROA   
ATOM   1929  CA  ALA P 123     -36.421 -98.290 102.762  0.00 97.00      PROA   
ATOM   1930  HA  ALA P 123     -35.927 -97.742 103.545  0.00 97.00      PROA   
ATOM   1931  CB  ALA P 123     -37.170 -97.263 101.891  0.00 97.00      PROA   
ATOM   1932  HB1 ALA P 123     -37.707 -97.765 101.059  0.00 97.00      PROA   
ATOM   1933  HB2 ALA P 123     -36.446 -96.545 101.449  0.00 97.00      PROA   
ATOM   1934  HB3 ALA P 123     -37.899 -96.684 102.495  0.00 97.00      PROA   
ATOM   1935  C   ALA P 123     -37.421 -99.249 103.402  0.00 97.00      PROA   
ATOM   1936  O   ALA P 123     -37.979-100.118 102.734  0.00 97.00      PROA   
ATOM   1937  N   PHE P 124     -37.664 -99.115 104.728  0.00 97.00      PROA   
ATOM   1938  HN  PHE P 124     -37.192 -98.413 105.259  0.00 97.00      PROA   
ATOM   1939  CA  PHE P 124     -38.521-100.037 105.451  0.00 97.00      PROA   
ATOM   1940  HA  PHE P 124     -39.027-100.691 104.755  0.00 97.00      PROA   
ATOM   1941  CB  PHE P 124     -37.704-100.943 106.433  0.00 97.00      PROA   
ATOM   1942  HB1 PHE P 124     -36.845-101.382 105.879  0.00 97.00      PROA   
ATOM   1943  HB2 PHE P 124     -38.349-101.783 106.771  0.00 97.00      PROA   
ATOM   1944  CG  PHE P 124     -37.159-100.242 107.662  0.00 97.00      PROA   
ATOM   1945  CD1 PHE P 124     -35.974 -99.492 107.598  0.00 97.00      PROA   
ATOM   1946  HD1 PHE P 124     -35.465 -99.397 106.651  0.00 97.00      PROA   
ATOM   1947  CE1 PHE P 124     -35.468 -98.849 108.735  0.00 97.00      PROA   
ATOM   1948  HE1 PHE P 124     -34.567 -98.258 108.667  0.00 97.00      PROA   
ATOM   1949  CZ  PHE P 124     -36.140 -98.965 109.958  0.00 97.00      PROA   
ATOM   1950  HZ  PHE P 124     -35.765 -98.454 110.833  0.00 97.00      PROA   
ATOM   1951  CD2 PHE P 124     -37.808-100.372 108.904  0.00 97.00      PROA   
ATOM   1952  HD2 PHE P 124     -38.717-100.951 108.972  0.00 97.00      PROA   
ATOM   1953  CE2 PHE P 124     -37.306 -99.735 110.045  0.00 97.00      PROA   
ATOM   1954  HE2 PHE P 124     -37.826 -99.823 110.988  0.00 97.00      PROA   
ATOM   1955  C   PHE P 124     -39.622 -99.299 106.185  0.00 97.00      PROA   
ATOM   1956  O   PHE P 124     -40.598 -99.929 106.591  0.00 97.00      PROA   
ATOM   1957  N   LYS P 125     -39.532 -97.958 106.361  0.00 97.00      PROA   
ATOM   1958  HN  LYS P 125     -38.735 -97.440 106.063  0.00 97.00      PROA   
ATOM   1959  CA  LYS P 125     -40.588 -97.266 107.076  0.00 97.00      PROA   
ATOM   1960  HA  LYS P 125     -41.520 -97.776 106.874  0.00 97.00      PROA   
ATOM   1961  CB  LYS P 125     -40.333 -97.307 108.605  0.00 97.00      PROA   
ATOM   1962  HB1 LYS P 125     -40.049 -96.318 109.015  0.00 97.00      PROA   
ATOM   1963  HB2 LYS P 125     -39.451 -97.967 108.775  0.00 97.00      PROA   
ATOM   1964  CG  LYS P 125     -41.496 -97.938 109.394  0.00 97.00      PROA   
ATOM   1965  HG1 LYS P 125     -41.182 -98.069 110.454  0.00 97.00      PROA   
ATOM   1966  HG2 LYS P 125     -41.698 -98.951 108.981  0.00 97.00      PROA   
ATOM   1967  CD  LYS P 125     -42.797 -97.120 109.355  0.00 97.00      PROA   
ATOM   1968  HD1 LYS P 125     -43.563 -97.658 109.958  0.00 97.00      PROA   
ATOM   1969  HD2 LYS P 125     -43.169 -97.070 108.307  0.00 97.00      PROA   
ATOM   1970  CE  LYS P 125     -42.616 -95.703 109.906  0.00 97.00      PROA   
ATOM   1971  HE1 LYS P 125     -41.889 -95.125 109.295  0.00 97.00      PROA   
ATOM   1972  HE2 LYS P 125     -42.256 -95.743 110.956  0.00 97.00      PROA   
ATOM   1973  NZ  LYS P 125     -43.889 -94.955 109.887  0.00 97.00      PROA   
ATOM   1974  HZ1 LYS P 125     -44.670 -95.532 110.251  0.00 97.00      PROA   
ATOM   1975  HZ2 LYS P 125     -44.090 -94.668 108.904  0.00 97.00      PROA   
ATOM   1976  HZ3 LYS P 125     -43.782 -94.090 110.457  0.00 97.00      PROA   
ATOM   1977  C   LYS P 125     -40.789 -95.844 106.591  0.00 97.00      PROA   
ATOM   1978  O   LYS P 125     -39.908 -94.997 106.689  0.00 97.00      PROA   
ATOM   1979  N   PHE P 126     -42.011 -95.556 106.085  0.00 97.00      PROA   
ATOM   1980  HN  PHE P 126     -42.671 -96.293 105.960  0.00 97.00      PROA   
ATOM   1981  CA  PHE P 126     -42.440 -94.268 105.577  0.00 97.00      PROA   
ATOM   1982  HA  PHE P 126     -41.565 -93.681 105.337  0.00 97.00      PROA   
ATOM   1983  CB  PHE P 126     -43.240 -94.502 104.256  0.00 97.00      PROA   
ATOM   1984  HB1 PHE P 126     -44.013 -95.282 104.437  0.00 97.00      PROA   
ATOM   1985  HB2 PHE P 126     -42.553 -94.896 103.478  0.00 97.00      PROA   
ATOM   1986  CG  PHE P 126     -43.924 -93.281 103.693  0.00 97.00      PROA   
ATOM   1987  CD1 PHE P 126     -43.164 -92.230 103.155  0.00 97.00      PROA   
ATOM   1988  HD1 PHE P 126     -42.086 -92.279 103.174  0.00 97.00      PROA   
ATOM   1989  CE1 PHE P 126     -43.793 -91.121 102.581  0.00 97.00      PROA   
ATOM   1990  HE1 PHE P 126     -43.191 -90.343 102.139  0.00 97.00      PROA   
ATOM   1991  CZ  PHE P 126     -45.191 -91.038 102.562  0.00 97.00      PROA   
ATOM   1992  HZ  PHE P 126     -45.685 -90.186 102.121  0.00 97.00      PROA   
ATOM   1993  CD2 PHE P 126     -45.328 -93.196 103.654  0.00 97.00      PROA   
ATOM   1994  HD2 PHE P 126     -45.928 -94.004 104.046  0.00 97.00      PROA   
ATOM   1995  CE2 PHE P 126     -45.958 -92.076 103.102  0.00 97.00      PROA   
ATOM   1996  HE2 PHE P 126     -47.036 -92.022 103.070  0.00 97.00      PROA   
ATOM   1997  C   PHE P 126     -43.251 -93.464 106.593  0.00 97.00      PROA   
ATOM   1998  O   PHE P 126     -44.058 -94.012 107.332  0.00 97.00      PROA   
ATOM   1999  N   PHE P 127     -43.066 -92.121 106.613  0.00 97.00      PROA   
ATOM   2000  HN  PHE P 127     -42.322 -91.720 106.082  0.00 97.00      PROA   
ATOM   2001  CA  PHE P 127     -43.912 -91.162 107.303  0.00 97.00      PROA   
ATOM   2002  HA  PHE P 127     -44.861 -91.622 107.541  0.00 97.00      PROA   
ATOM   2003  CB  PHE P 127     -43.260 -90.545 108.571  0.00 97.00      PROA   
ATOM   2004  HB1 PHE P 127     -43.909 -89.752 109.002  0.00 97.00      PROA   
ATOM   2005  HB2 PHE P 127     -42.291 -90.071 108.299  0.00 97.00      PROA   
ATOM   2006  CG  PHE P 127     -42.988 -91.540 109.668  0.00 97.00      PROA   
ATOM   2007  CD1 PHE P 127     -43.936 -91.745 110.689  0.00 97.00      PROA   
ATOM   2008  HD1 PHE P 127     -44.901 -91.262 110.627  0.00 97.00      PROA   
ATOM   2009  CE1 PHE P 127     -43.611 -92.492 111.829  0.00 97.00      PROA   
ATOM   2010  HE1 PHE P 127     -44.328 -92.603 112.629  0.00 97.00      PROA   
ATOM   2011  CZ  PHE P 127     -42.331 -93.045 111.957  0.00 97.00      PROA   
ATOM   2012  HZ  PHE P 127     -42.068 -93.597 112.847  0.00 97.00      PROA   
ATOM   2013  CD2 PHE P 127     -41.709 -92.109 109.808  0.00 97.00      PROA   
ATOM   2014  HD2 PHE P 127     -40.958 -91.918 109.054  0.00 97.00      PROA   
ATOM   2015  CE2 PHE P 127     -41.379 -92.852 110.949  0.00 97.00      PROA   
ATOM   2016  HE2 PHE P 127     -40.384 -93.257 111.065  0.00 97.00      PROA   
ATOM   2017  C   PHE P 127     -44.176 -89.992 106.369  0.00 97.00      PROA   
ATOM   2018  O   PHE P 127     -43.297 -89.562 105.634  0.00 97.00      PROA   
ATOM   2019  N   HSD P 128     -45.400 -89.414 106.375  0.00 97.00      PROA   
ATOM   2020  HN  HSD P 128     -46.155 -89.807 106.897  0.00 97.00      PROA   
ATOM   2021  CA  HSD P 128     -45.698 -88.182 105.654  0.00 97.00      PROA   
ATOM   2022  HA  HSD P 128     -45.380 -88.341 104.632  0.00 97.00      PROA   
ATOM   2023  CB  HSD P 128     -47.213 -87.876 105.601  0.00 97.00      PROA   
ATOM   2024  HB1 HSD P 128     -47.420 -86.791 105.472  0.00 97.00      PROA   
ATOM   2025  HB2 HSD P 128     -47.687 -88.194 106.553  0.00 97.00      PROA   
ATOM   2026  ND1 HSD P 128     -47.939 -88.073 103.180  0.00 97.00      PROA   
ATOM   2027  HD1 HSD P 128     -47.620 -87.167 102.899  0.00 97.00      PROA   
ATOM   2028  CG  HSD P 128     -47.859 -88.600 104.453  0.00 97.00      PROA   
ATOM   2029  CE1 HSD P 128     -48.638 -88.961 102.430  0.00 97.00      PROA   
ATOM   2030  HE1 HSD P 128     -48.872 -88.798 101.378  0.00 97.00      PROA   
ATOM   2031  NE2 HSD P 128     -49.024 -90.008 103.132  0.00 97.00      PROA   
ATOM   2032  CD2 HSD P 128     -48.544 -89.775 104.409  0.00 97.00      PROA   
ATOM   2033  HD2 HSD P 128     -48.753 -90.488 105.197  0.00 97.00      PROA   
ATOM   2034  C   HSD P 128     -44.923 -86.954 106.108  0.00 97.00      PROA   
ATOM   2035  O   HSD P 128     -44.578 -86.113 105.283  0.00 97.00      PROA   
ATOM   2036  N   TRP P 129     -44.638 -86.823 107.421  0.00 97.00      PROA   
ATOM   2037  HN  TRP P 129     -44.909 -87.529 108.065  0.00 97.00      PROA   
ATOM   2038  CA  TRP P 129     -43.978 -85.672 108.009  0.00 97.00      PROA   
ATOM   2039  HA  TRP P 129     -43.557 -85.047 107.231  0.00 97.00      PROA   
ATOM   2040  CB  TRP P 129     -44.924 -84.830 108.915  0.00 97.00      PROA   
ATOM   2041  HB1 TRP P 129     -44.407 -83.891 109.213  0.00 97.00      PROA   
ATOM   2042  HB2 TRP P 129     -45.146 -85.393 109.848  0.00 97.00      PROA   
ATOM   2043  CG  TRP P 129     -46.234 -84.479 108.280  0.00 97.00      PROA   
ATOM   2044  CD1 TRP P 129     -46.521 -83.345 107.565  0.00 97.00      PROA   
ATOM   2045  HD1 TRP P 129     -45.822 -82.540 107.390  0.00 97.00      PROA   
ATOM   2046  NE1 TRP P 129     -47.819 -83.397 107.122  0.00 97.00      PROA   
ATOM   2047  HE1 TRP P 129     -48.318 -82.670 106.703  0.00 97.00      PROA   
ATOM   2048  CE2 TRP P 129     -48.400 -84.559 107.536  0.00 97.00      PROA   
ATOM   2049  CD2 TRP P 129     -47.437 -85.270 108.286  0.00 97.00      PROA   
ATOM   2050  CE3 TRP P 129     -47.785 -86.492 108.864  0.00 97.00      PROA   
ATOM   2051  HE3 TRP P 129     -47.083 -87.044 109.472  0.00 97.00      PROA   
ATOM   2052  CZ3 TRP P 129     -49.078 -86.988 108.665  0.00 97.00      PROA   
ATOM   2053  HZ3 TRP P 129     -49.369 -87.927 109.114  0.00 97.00      PROA   
ATOM   2054  CZ2 TRP P 129     -49.679 -85.054 107.328  0.00 97.00      PROA   
ATOM   2055  HZ2 TRP P 129     -50.412 -84.506 106.755  0.00 97.00      PROA   
ATOM   2056  CH2 TRP P 129     -50.005 -86.284 107.901  0.00 97.00      PROA   
ATOM   2057  HH2 TRP P 129     -51.000 -86.685 107.766  0.00 97.00      PROA   
ATOM   2058  C   TRP P 129     -42.846 -86.204 108.855  0.00 97.00      PROA   
ATOM   2059  O   TRP P 129     -42.725 -87.410 109.062  0.00 97.00      PROA   
ATOM   2060  N   ASN P 130     -41.958 -85.313 109.357  0.00 97.00      PROA   
ATOM   2061  HN  ASN P 130     -42.001 -84.348 109.103  0.00 97.00      PROA   
ATOM   2062  CA  ASN P 130     -40.890 -85.686 110.266  0.00 97.00      PROA   
ATOM   2063  HA  ASN P 130     -40.300 -86.422 109.739  0.00 97.00      PROA   
ATOM   2064  CB  ASN P 130     -39.993 -84.456 110.594  0.00 97.00      PROA   
ATOM   2065  HB1 ASN P 130     -40.537 -83.746 111.252  0.00 97.00      PROA   
ATOM   2066  HB2 ASN P 130     -39.729 -83.920 109.656  0.00 97.00      PROA   
ATOM   2067  CG  ASN P 130     -38.701 -84.866 111.297  0.00 97.00      PROA   
ATOM   2068  OD1 ASN P 130     -38.441 -84.469 112.432  0.00 97.00      PROA   
ATOM   2069  ND2 ASN P 130     -37.880 -85.703 110.612  0.00 97.00      PROA   
ATOM   2070 HD21 ASN P 130     -37.010 -85.952 111.040  0.00 97.00      PROA   
ATOM   2071 HD22 ASN P 130     -38.106 -85.983 109.681  0.00 97.00      PROA   
ATOM   2072  C   ASN P 130     -41.393 -86.352 111.553  0.00 97.00      PROA   
ATOM   2073  O   ASN P 130     -42.312 -85.871 112.213  0.00 97.00      PROA   
ATOM   2074  N   SER P 131     -40.780 -87.498 111.925  0.00 97.00      PROA   
ATOM   2075  HN  SER P 131     -40.028 -87.874 111.389  0.00 97.00      PROA   
ATOM   2076  CA  SER P 131     -41.175 -88.282 113.076  0.00 97.00      PROA   
ATOM   2077  HA  SER P 131     -41.413 -87.623 113.899  0.00 97.00      PROA   
ATOM   2078  CB  SER P 131     -42.371 -89.241 112.783  0.00 97.00      PROA   
ATOM   2079  HB1 SER P 131     -42.148 -89.841 111.876  0.00 97.00      PROA   
ATOM   2080  HB2 SER P 131     -43.265 -88.617 112.568  0.00 97.00      PROA   
ATOM   2081  OG  SER P 131     -42.695 -90.121 113.864  0.00 97.00      PROA   
ATOM   2082  HG1 SER P 131     -42.041 -90.830 113.860  0.00 97.00      PROA   
ATOM   2083  C   SER P 131     -39.970 -89.090 113.442  0.00 97.00      PROA   
ATOM   2084  O   SER P 131     -39.098 -89.305 112.611  0.00 97.00      PROA   
ATOM   2085  N   ASN P 132     -39.913 -89.582 114.700  0.00 97.00      PROA   
ATOM   2086  HN  ASN P 132     -40.660 -89.394 115.333  0.00 97.00      PROA   
ATOM   2087  CA  ASN P 132     -38.920 -90.539 115.141  0.00 97.00      PROA   
ATOM   2088  HA  ASN P 132     -37.969 -90.272 114.701  0.00 97.00      PROA   
ATOM   2089  CB  ASN P 132     -38.747 -90.544 116.697  0.00 97.00      PROA   
ATOM   2090  HB1 ASN P 132     -38.631 -89.502 117.062  0.00 97.00      PROA   
ATOM   2091  HB2 ASN P 132     -37.811 -91.091 116.945  0.00 97.00      PROA   
ATOM   2092  CG  ASN P 132     -39.882 -91.253 117.455  0.00 97.00      PROA   
ATOM   2093  OD1 ASN P 132     -39.842 -92.473 117.637  0.00 97.00      PROA   
ATOM   2094  ND2 ASN P 132     -40.899 -90.491 117.935  0.00 97.00      PROA   
ATOM   2095 HD21 ASN P 132     -41.627 -90.959 118.432  0.00 97.00      PROA   
ATOM   2096 HD22 ASN P 132     -40.896 -89.500 117.816  0.00 97.00      PROA   
ATOM   2097  C   ASN P 132     -39.306 -91.914 114.624  0.00 97.00      PROA   
ATOM   2098  O   ASN P 132     -40.434 -92.141 114.193  0.00 97.00      PROA   
ATOM   2099  N   LEU P 133     -38.361 -92.871 114.694  0.00 97.00      PROA   
ATOM   2100  HN  LEU P 133     -37.421 -92.643 114.940  0.00 97.00      PROA   
ATOM   2101  CA  LEU P 133     -38.661 -94.274 114.578  0.00 97.00      PROA   
ATOM   2102  HA  LEU P 133     -39.730 -94.430 114.587  0.00 97.00      PROA   
ATOM   2103  CB  LEU P 133     -38.062 -94.859 113.277  0.00 97.00      PROA   
ATOM   2104  HB1 LEU P 133     -36.954 -94.893 113.319  0.00 97.00      PROA   
ATOM   2105  HB2 LEU P 133     -38.325 -94.136 112.468  0.00 97.00      PROA   
ATOM   2106  CG  LEU P 133     -38.612 -96.234 112.836  0.00 97.00      PROA   
ATOM   2107  HG  LEU P 133     -39.722 -96.221 112.953  0.00 97.00      PROA   
ATOM   2108  CD1 LEU P 133     -38.302 -96.451 111.348  0.00 97.00      PROA   
ATOM   2109 HD11 LEU P 133     -37.203 -96.454 111.190  0.00 97.00      PROA   
ATOM   2110 HD12 LEU P 133     -38.742 -95.636 110.737  0.00 97.00      PROA   
ATOM   2111 HD13 LEU P 133     -38.714 -97.422 111.004  0.00 97.00      PROA   
ATOM   2112  CD2 LEU P 133     -38.051 -97.410 113.652  0.00 97.00      PROA   
ATOM   2113 HD21 LEU P 133     -38.391 -97.367 114.705  0.00 97.00      PROA   
ATOM   2114 HD22 LEU P 133     -36.940 -97.386 113.637  0.00 97.00      PROA   
ATOM   2115 HD23 LEU P 133     -38.389 -98.376 113.223  0.00 97.00      PROA   
ATOM   2116  C   LEU P 133     -38.075 -94.919 115.813  0.00 97.00      PROA   
ATOM   2117  O   LEU P 133     -36.864 -94.939 115.998  0.00 97.00      PROA   
ATOM   2118  N   THR P 134     -38.934 -95.474 116.701  0.00 97.00      PROA   
ATOM   2119  HN  THR P 134     -39.919 -95.416 116.564  0.00 97.00      PROA   
ATOM   2120  CA  THR P 134     -38.486 -96.143 117.912  0.00 97.00      PROA   
ATOM   2121  HA  THR P 134     -37.418 -96.024 118.029  0.00 97.00      PROA   
ATOM   2122  CB  THR P 134     -39.129 -95.621 119.193  0.00 97.00      PROA   
ATOM   2123  HB  THR P 134     -40.239 -95.685 119.128  0.00 97.00      PROA   
ATOM   2124  OG1 THR P 134     -38.760 -94.265 119.407  0.00 97.00      PROA   
ATOM   2125  HG1 THR P 134     -39.159 -93.751 118.700  0.00 97.00      PROA   
ATOM   2126  CG2 THR P 134     -38.634 -96.403 120.427  0.00 97.00      PROA   
ATOM   2127 HG21 THR P 134     -37.523 -96.388 120.464  0.00 97.00      PROA   
ATOM   2128 HG22 THR P 134     -38.981 -97.456 120.417  0.00 97.00      PROA   
ATOM   2129 HG23 THR P 134     -39.019 -95.925 121.353  0.00 97.00      PROA   
ATOM   2130  C   THR P 134     -38.762 -97.618 117.769  0.00 97.00      PROA   
ATOM   2131  O   THR P 134     -39.898 -98.047 117.582  0.00 97.00      PROA   
ATOM   2132  N   ILE P 135     -37.696 -98.438 117.868  0.00 97.00      PROA   
ATOM   2133  HN  ILE P 135     -36.779 -98.054 117.985  0.00 97.00      PROA   
ATOM   2134  CA  ILE P 135     -37.764 -99.881 117.831  0.00 97.00      PROA   
ATOM   2135  HA  ILE P 135     -38.648-100.191 117.293  0.00 97.00      PROA   
ATOM   2136  CB  ILE P 135     -36.524-100.488 117.166  0.00 97.00      PROA   
ATOM   2137  HB  ILE P 135     -35.631-100.130 117.728  0.00 97.00      PROA   
ATOM   2138  CG2 ILE P 135     -36.555-102.031 117.242  0.00 97.00      PROA   
ATOM   2139 HG21 ILE P 135     -37.450-102.431 116.720  0.00 97.00      PROA   
ATOM   2140 HG22 ILE P 135     -36.568-102.382 118.291  0.00 97.00      PROA   
ATOM   2141 HG23 ILE P 135     -35.648-102.457 116.767  0.00 97.00      PROA   
ATOM   2142  CG1 ILE P 135     -36.343-100.009 115.701  0.00 97.00      PROA   
ATOM   2143 HG11 ILE P 135     -36.736 -98.979 115.580  0.00 97.00      PROA   
ATOM   2144 HG12 ILE P 135     -36.937-100.666 115.029  0.00 97.00      PROA   
ATOM   2145  CD  ILE P 135     -34.872 -99.978 115.264  0.00 97.00      PROA   
ATOM   2146  HD1 ILE P 135     -34.355-100.931 115.506  0.00 97.00      PROA   
ATOM   2147  HD2 ILE P 135     -34.346 -99.159 115.798  0.00 97.00      PROA   
ATOM   2148  HD3 ILE P 135     -34.784 -99.790 114.174  0.00 97.00      PROA   
ATOM   2149  C   ILE P 135     -37.865-100.344 119.272  0.00 97.00      PROA   
ATOM   2150  O   ILE P 135     -36.919-100.213 120.038  0.00 97.00      PROA   
ATOM   2151  N   LEU P 136     -39.032-100.891 119.683  0.00 97.00      PROA   
ATOM   2152  HN  LEU P 136     -39.812-100.920 119.062  0.00 97.00      PROA   
ATOM   2153  CA  LEU P 136     -39.320-101.319 121.044  0.00 97.00      PROA   
ATOM   2154  HA  LEU P 136     -39.167-100.458 121.680  0.00 97.00      PROA   
ATOM   2155  CB  LEU P 136     -40.787-101.813 121.200  0.00 97.00      PROA   
ATOM   2156  HB1 LEU P 136     -40.914-102.220 122.229  0.00 97.00      PROA   
ATOM   2157  HB2 LEU P 136     -40.977-102.640 120.483  0.00 97.00      PROA   
ATOM   2158  CG  LEU P 136     -41.908-100.746 121.034  0.00 97.00      PROA   
ATOM   2159  HG  LEU P 136     -42.855-101.253 121.346  0.00 97.00      PROA   
ATOM   2160  CD1 LEU P 136     -41.715 -99.543 121.974  0.00 97.00      PROA   
ATOM   2161 HD11 LEU P 136     -40.824 -98.953 121.672  0.00 97.00      PROA   
ATOM   2162 HD12 LEU P 136     -41.578 -99.885 123.021  0.00 97.00      PROA   
ATOM   2163 HD13 LEU P 136     -42.603 -98.877 121.932  0.00 97.00      PROA   
ATOM   2164  CD2 LEU P 136     -42.139-100.274 119.584  0.00 97.00      PROA   
ATOM   2165 HD21 LEU P 136     -42.227-101.141 118.897  0.00 97.00      PROA   
ATOM   2166 HD22 LEU P 136     -41.308 -99.623 119.246  0.00 97.00      PROA   
ATOM   2167 HD23 LEU P 136     -43.076 -99.681 119.527  0.00 97.00      PROA   
ATOM   2168  C   LEU P 136     -38.389-102.395 121.586  0.00 97.00      PROA   
ATOM   2169  O   LEU P 136     -37.990-102.347 122.749  0.00 97.00      PROA   
ATOM   2170  N   LYS P 137     -38.026-103.392 120.751  0.00 97.00      PROA   
ATOM   2171  HN  LYS P 137     -38.394-103.433 119.828  0.00 97.00      PROA   
ATOM   2172  CA  LYS P 137     -37.019-104.375 121.087  0.00 97.00      PROA   
ATOM   2173  HA  LYS P 137     -36.382-103.990 121.873  0.00 97.00      PROA   
ATOM   2174  CB  LYS P 137     -37.636-105.723 121.545  0.00 97.00      PROA   
ATOM   2175  HB1 LYS P 137     -36.835-106.489 121.627  0.00 97.00      PROA   
ATOM   2176  HB2 LYS P 137     -38.359-106.074 120.776  0.00 97.00      PROA   
ATOM   2177  CG  LYS P 137     -38.358-105.644 122.904  0.00 97.00      PROA   
ATOM   2178  HG1 LYS P 137     -39.201-104.923 122.840  0.00 97.00      PROA   
ATOM   2179  HG2 LYS P 137     -37.641-105.245 123.652  0.00 97.00      PROA   
ATOM   2180  CD  LYS P 137     -38.895-107.010 123.369  0.00 97.00      PROA   
ATOM   2181  HD1 LYS P 137     -38.061-107.748 123.360  0.00 97.00      PROA   
ATOM   2182  HD2 LYS P 137     -39.650-107.359 122.630  0.00 97.00      PROA   
ATOM   2183  CE  LYS P 137     -39.546-107.002 124.760  0.00 97.00      PROA   
ATOM   2184  HE1 LYS P 137     -39.941-108.016 124.995  0.00 97.00      PROA   
ATOM   2185  HE2 LYS P 137     -40.375-106.268 124.819  0.00 97.00      PROA   
ATOM   2186  NZ  LYS P 137     -38.540-106.674 125.796  0.00 97.00      PROA   
ATOM   2187  HZ1 LYS P 137     -38.409-105.645 125.885  0.00 97.00      PROA   
ATOM   2188  HZ2 LYS P 137     -37.640-107.107 125.506  0.00 97.00      PROA   
ATOM   2189  HZ3 LYS P 137     -38.826-107.082 126.709  0.00 97.00      PROA   
ATOM   2190  C   LYS P 137     -36.146-104.606 119.874  0.00 97.00      PROA   
ATOM   2191  O   LYS P 137     -36.603-105.133 118.861  0.00 97.00      PROA   
ATOM   2192  N   THR P 138     -34.846-104.224 119.938  0.00 97.00      PROA   
ATOM   2193  HN  THR P 138     -34.504-103.724 120.736  0.00 97.00      PROA   
ATOM   2194  CA  THR P 138     -33.899-104.426 118.850  0.00 97.00      PROA   
ATOM   2195  HA  THR P 138     -34.450-104.260 117.935  0.00 97.00      PROA   
ATOM   2196  CB  THR P 138     -32.741-103.426 118.838  0.00 97.00      PROA   
ATOM   2197  HB  THR P 138     -33.155-102.419 119.080  0.00 97.00      PROA   
ATOM   2198  OG1 THR P 138     -32.138-103.338 117.552  0.00 97.00      PROA   
ATOM   2199  HG1 THR P 138     -31.413-102.719 117.661  0.00 97.00      PROA   
ATOM   2200  CG2 THR P 138     -31.644-103.769 119.857  0.00 97.00      PROA   
ATOM   2201 HG21 THR P 138     -31.113-104.706 119.586  0.00 97.00      PROA   
ATOM   2202 HG22 THR P 138     -32.075-103.889 120.870  0.00 97.00      PROA   
ATOM   2203 HG23 THR P 138     -30.891-102.953 119.899  0.00 97.00      PROA   
ATOM   2204  C   THR P 138     -33.425-105.869 118.816  0.00 97.00      PROA   
ATOM   2205  O   THR P 138     -33.698-106.661 119.709  0.00 97.00      PROA   
ATOM   2206  N   ASN P 139     -32.758-106.266 117.716  0.00 97.00      PROA   
ATOM   2207  HN  ASN P 139     -32.469-105.597 117.037  0.00 97.00      PROA   
ATOM   2208  CA  ASN P 139     -32.460-107.655 117.451  0.00 97.00      PROA   
ATOM   2209  HA  ASN P 139     -31.978-108.069 118.327  0.00 97.00      PROA   
ATOM   2210  CB  ASN P 139     -33.743-108.481 117.123  0.00 97.00      PROA   
ATOM   2211  HB1 ASN P 139     -34.384-108.526 118.030  0.00 97.00      PROA   
ATOM   2212  HB2 ASN P 139     -33.489-109.527 116.855  0.00 97.00      PROA   
ATOM   2213  CG  ASN P 139     -34.529-107.855 115.962  0.00 97.00      PROA   
ATOM   2214  OD1 ASN P 139     -34.153-108.016 114.798  0.00 97.00      PROA   
ATOM   2215  ND2 ASN P 139     -35.651-107.149 116.272  0.00 97.00      PROA   
ATOM   2216 HD21 ASN P 139     -36.204-106.784 115.524  0.00 97.00      PROA   
ATOM   2217 HD22 ASN P 139     -35.908-106.999 117.226  0.00 97.00      PROA   
ATOM   2218  C   ASN P 139     -31.448-107.686 116.324  0.00 97.00      PROA   
ATOM   2219  O   ASN P 139     -31.110-106.653 115.751  0.00 97.00      PROA   
ATOM   2220  N   MET P 140     -30.932-108.887 115.969  0.00 97.00      PROA   
ATOM   2221  HN  MET P 140     -31.165-109.712 116.482  0.00 97.00      PROA   
ATOM   2222  CA  MET P 140     -29.971-109.083 114.894  0.00 97.00      PROA   
ATOM   2223  HA  MET P 140     -29.091-108.508 115.148  0.00 97.00      PROA   
ATOM   2224  CB  MET P 140     -29.552-110.570 114.800  0.00 97.00      PROA   
ATOM   2225  HB1 MET P 140     -30.440-111.196 114.561  0.00 97.00      PROA   
ATOM   2226  HB2 MET P 140     -29.203-110.870 115.814  0.00 97.00      PROA   
ATOM   2227  CG  MET P 140     -28.436-110.858 113.775  0.00 97.00      PROA   
ATOM   2228  HG1 MET P 140     -27.531-110.285 114.078  0.00 97.00      PROA   
ATOM   2229  HG2 MET P 140     -28.739-110.472 112.780  0.00 97.00      PROA   
ATOM   2230  SD  MET P 140     -28.021-112.620 113.585  0.00 97.00      PROA   
ATOM   2231  CE  MET P 140     -27.452-112.922 115.283  0.00 97.00      PROA   
ATOM   2232  HE1 MET P 140     -28.283-112.823 116.013  0.00 97.00      PROA   
ATOM   2233  HE2 MET P 140     -26.650-112.207 115.565  0.00 97.00      PROA   
ATOM   2234  HE3 MET P 140     -27.052-113.951 115.393  0.00 97.00      PROA   
ATOM   2235  C   MET P 140     -30.444-108.579 113.534  0.00 97.00      PROA   
ATOM   2236  O   MET P 140     -29.667-108.014 112.768  0.00 97.00      PROA   
ATOM   2237  N   SER P 141     -31.752-108.707 113.212  0.00 97.00      PROA   
ATOM   2238  HN  SER P 141     -32.398-109.108 113.857  0.00 97.00      PROA   
ATOM   2239  CA  SER P 141     -32.291-108.306 111.920  0.00 97.00      PROA   
ATOM   2240  HA  SER P 141     -31.568-108.533 111.147  0.00 97.00      PROA   
ATOM   2241  CB  SER P 141     -33.615-109.059 111.609  0.00 97.00      PROA   
ATOM   2242  HB1 SER P 141     -34.430-108.737 112.293  0.00 97.00      PROA   
ATOM   2243  HB2 SER P 141     -33.447-110.145 111.775  0.00 97.00      PROA   
ATOM   2244  OG  SER P 141     -34.026-108.890 110.253  0.00 97.00      PROA   
ATOM   2245  HG1 SER P 141     -34.168-107.948 110.120  0.00 97.00      PROA   
ATOM   2246  C   SER P 141     -32.569-106.810 111.899  0.00 97.00      PROA   
ATOM   2247  O   SER P 141     -33.040-106.284 110.898  0.00 97.00      PROA   
ATOM   2248  N   HSD P 142     -32.238-106.092 112.994  0.00 97.00      PROA   
ATOM   2249  HN  HSD P 142     -31.932-106.574 113.812  0.00 97.00      PROA   
ATOM   2250  CA  HSD P 142     -32.253-104.646 113.087  0.00 97.00      PROA   
ATOM   2251  HA  HSD P 142     -32.690-104.231 112.197  0.00 97.00      PROA   
ATOM   2252  CB  HSD P 142     -33.114-104.152 114.276  0.00 97.00      PROA   
ATOM   2253  HB1 HSD P 142     -32.873-103.096 114.523  0.00 97.00      PROA   
ATOM   2254  HB2 HSD P 142     -32.914-104.763 115.181  0.00 97.00      PROA   
ATOM   2255  ND1 HSD P 142     -35.464-103.172 114.164  0.00 97.00      PROA   
ATOM   2256  HD1 HSD P 142     -35.281-102.358 114.718  0.00 97.00      PROA   
ATOM   2257  CG  HSD P 142     -34.584-104.207 113.930  0.00 97.00      PROA   
ATOM   2258  CE1 HSD P 142     -36.629-103.491 113.552  0.00 97.00      PROA   
ATOM   2259  HE1 HSD P 142     -37.518-102.862 113.595  0.00 97.00      PROA   
ATOM   2260  NE2 HSD P 142     -36.566-104.658 112.946  0.00 97.00      PROA   
ATOM   2261  CD2 HSD P 142     -35.284-105.116 113.196  0.00 97.00      PROA   
ATOM   2262  HD2 HSD P 142     -34.986-106.071 112.785  0.00 97.00      PROA   
ATOM   2263  C   HSD P 142     -30.840-104.094 113.124  0.00 97.00      PROA   
ATOM   2264  O   HSD P 142     -30.626-102.913 113.380  0.00 97.00      PROA   
ATOM   2265  N   SER P 143     -29.827-104.930 112.814  0.00 97.00      PROA   
ATOM   2266  HN  SER P 143     -30.015-105.892 112.631  0.00 97.00      PROA   
ATOM   2267  CA  SER P 143     -28.430-104.536 112.742  0.00 97.00      PROA   
ATOM   2268  HA  SER P 143     -28.262-103.704 113.413  0.00 97.00      PROA   
ATOM   2269  CB  SER P 143     -27.531-105.727 113.158  0.00 97.00      PROA   
ATOM   2270  HB1 SER P 143     -27.521-106.517 112.378  0.00 97.00      PROA   
ATOM   2271  HB2 SER P 143     -27.968-106.177 114.074  0.00 97.00      PROA   
ATOM   2272  OG  SER P 143     -26.199-105.327 113.455  0.00 97.00      PROA   
ATOM   2273  HG1 SER P 143     -25.801-105.036 112.632  0.00 97.00      PROA   
ATOM   2274  C   SER P 143     -28.066-104.107 111.327  0.00 97.00      PROA   
ATOM   2275  O   SER P 143     -28.676-104.554 110.358  0.00 97.00      PROA   
ATOM   2276  N   GLY P 144     -27.038-103.230 111.175  0.00 97.00      PROA   
ATOM   2277  HN  GLY P 144     -26.577-102.837 111.971  0.00 97.00      PROA   
ATOM   2278  CA  GLY P 144     -26.493-102.838 109.884  0.00 97.00      PROA   
ATOM   2279  HA1 GLY P 144     -27.067-103.275 109.084  0.00 97.00      PROA   
ATOM   2280  HA2 GLY P 144     -25.459-103.153 109.873  0.00 97.00      PROA   
ATOM   2281  C   GLY P 144     -26.500-101.348 109.699  0.00 97.00      PROA   
ATOM   2282  O   GLY P 144     -26.440-100.589 110.658  0.00 97.00      PROA   
ATOM   2283  N   THR P 145     -26.539-100.883 108.429  0.00 97.00      PROA   
ATOM   2284  HN  THR P 145     -26.691-101.522 107.675  0.00 97.00      PROA   
ATOM   2285  CA  THR P 145     -26.426 -99.475 108.086  0.00 97.00      PROA   
ATOM   2286  HA  THR P 145     -25.968 -98.962 108.917  0.00 97.00      PROA   
ATOM   2287  CB  THR P 145     -25.506 -99.192 106.892  0.00 97.00      PROA   
ATOM   2288  HB  THR P 145     -24.503 -99.609 107.139  0.00 97.00      PROA   
ATOM   2289  OG1 THR P 145     -25.322 -97.798 106.661  0.00 97.00      PROA   
ATOM   2290  HG1 THR P 145     -25.945 -97.556 105.965  0.00 97.00      PROA   
ATOM   2291  CG2 THR P 145     -25.984 -99.848 105.582  0.00 97.00      PROA   
ATOM   2292 HG21 THR P 145     -26.962 -99.432 105.260  0.00 97.00      PROA   
ATOM   2293 HG22 THR P 145     -26.082-100.945 105.701  0.00 97.00      PROA   
ATOM   2294 HG23 THR P 145     -25.249 -99.648 104.772  0.00 97.00      PROA   
ATOM   2295  C   THR P 145     -27.799 -98.868 107.918  0.00 97.00      PROA   
ATOM   2296  O   THR P 145     -28.634 -99.368 107.178  0.00 97.00      PROA   
ATOM   2297  N   TYR P 146     -28.057 -97.749 108.625  0.00 97.00      PROA   
ATOM   2298  HN  TYR P 146     -27.365 -97.375 109.240  0.00 97.00      PROA   
ATOM   2299  CA  TYR P 146     -29.307 -97.025 108.575  0.00 97.00      PROA   
ATOM   2300  HA  TYR P 146     -30.022 -97.583 107.992  0.00 97.00      PROA   
ATOM   2301  CB  TYR P 146     -29.913 -96.727 109.968  0.00 97.00      PROA   
ATOM   2302  HB1 TYR P 146     -30.704 -95.952 109.886  0.00 97.00      PROA   
ATOM   2303  HB2 TYR P 146     -29.126 -96.352 110.658  0.00 97.00      PROA   
ATOM   2304  CG  TYR P 146     -30.559 -97.932 110.592  0.00 97.00      PROA   
ATOM   2305  CD1 TYR P 146     -29.798 -98.888 111.284  0.00 97.00      PROA   
ATOM   2306  HD1 TYR P 146     -28.720 -98.813 111.288  0.00 97.00      PROA   
ATOM   2307  CE1 TYR P 146     -30.431 -99.909 112.002  0.00 97.00      PROA   
ATOM   2308  HE1 TYR P 146     -29.839-100.640 112.528  0.00 97.00      PROA   
ATOM   2309  CZ  TYR P 146     -31.828 -99.967 112.056  0.00 97.00      PROA   
ATOM   2310  OH  TYR P 146     -32.465-100.977 112.800  0.00 97.00      PROA   
ATOM   2311  HH  TYR P 146     -31.768-101.526 113.174  0.00 97.00      PROA   
ATOM   2312  CD2 TYR P 146     -31.963 -98.033 110.613  0.00 97.00      PROA   
ATOM   2313  HD2 TYR P 146     -32.559 -97.293 110.100  0.00 97.00      PROA   
ATOM   2314  CE2 TYR P 146     -32.594 -99.044 111.345  0.00 97.00      PROA   
ATOM   2315  HE2 TYR P 146     -33.670 -99.095 111.389  0.00 97.00      PROA   
ATOM   2316  C   TYR P 146     -29.102 -95.701 107.884  0.00 97.00      PROA   
ATOM   2317  O   TYR P 146     -28.077 -95.051 108.043  0.00 97.00      PROA   
ATOM   2318  N   HSD P 147     -30.100 -95.266 107.088  0.00 97.00      PROA   
ATOM   2319  HN  HSD P 147     -30.938 -95.799 106.995  0.00 97.00      PROA   
ATOM   2320  CA  HSD P 147     -30.045 -94.005 106.376  0.00 97.00      PROA   
ATOM   2321  HA  HSD P 147     -29.389 -93.318 106.893  0.00 97.00      PROA   
ATOM   2322  CB  HSD P 147     -29.612 -94.162 104.891  0.00 97.00      PROA   
ATOM   2323  HB1 HSD P 147     -29.455 -93.155 104.448  0.00 97.00      PROA   
ATOM   2324  HB2 HSD P 147     -30.405 -94.666 104.302  0.00 97.00      PROA   
ATOM   2325  ND1 HSD P 147     -27.190 -94.519 104.161  0.00 97.00      PROA   
ATOM   2326  HD1 HSD P 147     -26.997 -93.568 103.913  0.00 97.00      PROA   
ATOM   2327  CG  HSD P 147     -28.368 -94.992 104.701  0.00 97.00      PROA   
ATOM   2328  CE1 HSD P 147     -26.360 -95.583 104.031  0.00 97.00      PROA   
ATOM   2329  HE1 HSD P 147     -25.347 -95.503 103.636  0.00 97.00      PROA   
ATOM   2330  NE2 HSD P 147     -26.925 -96.705 104.430  0.00 97.00      PROA   
ATOM   2331  CD2 HSD P 147     -28.189 -96.335 104.847  0.00 97.00      PROA   
ATOM   2332  HD2 HSD P 147     -28.876 -97.088 105.214  0.00 97.00      PROA   
ATOM   2333  C   HSD P 147     -31.446 -93.447 106.408  0.00 97.00      PROA   
ATOM   2334  O   HSD P 147     -32.398 -94.178 106.659  0.00 97.00      PROA   
ATOM   2335  N   CYS P 148     -31.626 -92.131 106.155  0.00 97.00      PROA   
ATOM   2336  HN  CYS P 148     -30.858 -91.495 106.091  0.00 97.00      PROA   
ATOM   2337  CA  CYS P 148     -32.948 -91.577 105.961  0.00 97.00      PROA   
ATOM   2338  HA  CYS P 148     -33.604 -92.379 105.670  0.00 97.00      PROA   
ATOM   2339  CB  CYS P 148     -33.558 -90.932 107.238  0.00 97.00      PROA   
ATOM   2340  HB1 CYS P 148     -33.534 -91.703 108.039  0.00 97.00      PROA   
ATOM   2341  HB2 CYS P 148     -34.631 -90.713 107.048  0.00 97.00      PROA   
ATOM   2342  SG  CYS P 148     -32.710 -89.433 107.845  0.00 97.00      PROA   
ATOM   2343  C   CYS P 148     -32.967 -90.612 104.799  0.00 97.00      PROA   
ATOM   2344  O   CYS P 148     -31.933 -90.141 104.335  0.00 97.00      PROA   
ATOM   2345  N   SER P 149     -34.181 -90.303 104.288  0.00 97.00      PROA   
ATOM   2346  HN  SER P 149     -35.003 -90.747 104.637  0.00 97.00      PROA   
ATOM   2347  CA  SER P 149     -34.354 -89.286 103.273  0.00 97.00      PROA   
ATOM   2348  HA  SER P 149     -33.578 -88.549 103.413  0.00 97.00      PROA   
ATOM   2349  CB  SER P 149     -34.336 -89.796 101.797  0.00 97.00      PROA   
ATOM   2350  HB1 SER P 149     -33.416 -90.403 101.656  0.00 97.00      PROA   
ATOM   2351  HB2 SER P 149     -34.287 -88.935 101.099  0.00 97.00      PROA   
ATOM   2352  OG  SER P 149     -35.466 -90.591 101.441  0.00 97.00      PROA   
ATOM   2353  HG1 SER P 149     -36.247 -90.138 101.767  0.00 97.00      PROA   
ATOM   2354  C   SER P 149     -35.669 -88.602 103.518  0.00 97.00      PROA   
ATOM   2355  O   SER P 149     -36.602 -89.214 104.018  0.00 97.00      PROA   
ATOM   2356  N   GLY P 150     -35.768 -87.310 103.141  0.00 97.00      PROA   
ATOM   2357  HN  GLY P 150     -34.979 -86.851 102.738  0.00 97.00      PROA   
ATOM   2358  CA  GLY P 150     -37.001 -86.549 103.187  0.00 97.00      PROA   
ATOM   2359  HA1 GLY P 150     -37.017 -85.985 104.107  0.00 97.00      PROA   
ATOM   2360  HA2 GLY P 150     -37.850 -87.206 103.055  0.00 97.00      PROA   
ATOM   2361  C   GLY P 150     -36.988 -85.585 102.043  0.00 97.00      PROA   
ATOM   2362  O   GLY P 150     -36.032 -85.534 101.282  0.00 97.00      PROA   
ATOM   2363  N   MET P 151     -38.062 -84.785 101.894  0.00 97.00      PROA   
ATOM   2364  HN  MET P 151     -38.866 -84.908 102.474  0.00 97.00      PROA   
ATOM   2365  CA  MET P 151     -38.236 -83.836 100.820  0.00 97.00      PROA   
ATOM   2366  HA  MET P 151     -37.362 -83.823 100.187  0.00 97.00      PROA   
ATOM   2367  CB  MET P 151     -39.492 -84.223  99.992  0.00 97.00      PROA   
ATOM   2368  HB1 MET P 151     -40.401 -83.721 100.377  0.00 97.00      PROA   
ATOM   2369  HB2 MET P 151     -39.663 -85.316 100.148  0.00 97.00      PROA   
ATOM   2370  CG  MET P 151     -39.371 -84.031  98.468  0.00 97.00      PROA   
ATOM   2371  HG1 MET P 151     -40.291 -84.460  98.010  0.00 97.00      PROA   
ATOM   2372  HG2 MET P 151     -38.512 -84.635  98.101  0.00 97.00      PROA   
ATOM   2373  SD  MET P 151     -39.193 -82.312  97.911  0.00 97.00      PROA   
ATOM   2374  CE  MET P 151     -39.352 -82.698  96.146  0.00 97.00      PROA   
ATOM   2375  HE1 MET P 151     -40.363 -83.101  95.923  0.00 97.00      PROA   
ATOM   2376  HE2 MET P 151     -38.603 -83.456  95.829  0.00 97.00      PROA   
ATOM   2377  HE3 MET P 151     -39.204 -81.787  95.527  0.00 97.00      PROA   
ATOM   2378  C   MET P 151     -38.413 -82.461 101.447  0.00 97.00      PROA   
ATOM   2379  O   MET P 151     -39.096 -82.303 102.455  0.00 97.00      PROA   
ATOM   2380  N   GLY P 152     -37.775 -81.425 100.852  0.00 97.00      PROA   
ATOM   2381  HN  GLY P 152     -37.157 -81.621 100.094  0.00 97.00      PROA   
ATOM   2382  CA  GLY P 152     -38.009 -80.023 101.183  0.00 97.00      PROA   
ATOM   2383  HA1 GLY P 152     -37.130 -79.625 101.660  0.00 97.00      PROA   
ATOM   2384  HA2 GLY P 152     -38.896 -79.933 101.795  0.00 97.00      PROA   
ATOM   2385  C   GLY P 152     -38.273 -79.246  99.924  0.00 97.00      PROA   
ATOM   2386  O   GLY P 152     -39.416 -78.954  99.589  0.00 97.00      PROA   
ATOM   2387  N   LYS P 153     -37.207 -78.867  99.188  0.00 97.00      PROA   
ATOM   2388  HN  LYS P 153     -36.280 -78.963  99.547  0.00 97.00      PROA   
ATOM   2389  CA  LYS P 153     -37.324 -78.366  97.828  0.00 97.00      PROA   
ATOM   2390  HA  LYS P 153     -38.366 -78.326  97.555  0.00 97.00      PROA   
ATOM   2391  CB  LYS P 153     -36.715 -76.948  97.670  0.00 97.00      PROA   
ATOM   2392  HB1 LYS P 153     -36.506 -76.729  96.600  0.00 97.00      PROA   
ATOM   2393  HB2 LYS P 153     -35.747 -76.909  98.214  0.00 97.00      PROA   
ATOM   2394  CG  LYS P 153     -37.637 -75.823  98.185  0.00 97.00      PROA   
ATOM   2395  HG1 LYS P 153     -37.088 -74.858  98.105  0.00 97.00      PROA   
ATOM   2396  HG2 LYS P 153     -37.871 -75.991  99.259  0.00 97.00      PROA   
ATOM   2397  CD  LYS P 153     -38.943 -75.732  97.376  0.00 97.00      PROA   
ATOM   2398  HD1 LYS P 153     -39.542 -76.651  97.562  0.00 97.00      PROA   
ATOM   2399  HD2 LYS P 153     -38.674 -75.711  96.295  0.00 97.00      PROA   
ATOM   2400  CE  LYS P 153     -39.809 -74.512  97.708  0.00 97.00      PROA   
ATOM   2401  HE1 LYS P 153     -39.265 -73.570  97.487  0.00 97.00      PROA   
ATOM   2402  HE2 LYS P 153     -40.107 -74.523  98.778  0.00 97.00      PROA   
ATOM   2403  NZ  LYS P 153     -41.044 -74.537  96.887  0.00 97.00      PROA   
ATOM   2404  HZ1 LYS P 153     -41.570 -75.411  97.091  0.00 97.00      PROA   
ATOM   2405  HZ2 LYS P 153     -40.786 -74.525  95.879  0.00 97.00      PROA   
ATOM   2406  HZ3 LYS P 153     -41.639 -73.714  97.103  0.00 97.00      PROA   
ATOM   2407  C   LYS P 153     -36.745 -79.329  96.817  0.00 97.00      PROA   
ATOM   2408  O   LYS P 153     -36.849 -79.120  95.609  0.00 97.00      PROA   
ATOM   2409  N   HSD P 154     -36.187 -80.452  97.303  0.00 97.00      PROA   
ATOM   2410  HN  HSD P 154     -36.094 -80.583  98.285  0.00 97.00      PROA   
ATOM   2411  CA  HSD P 154     -35.806 -81.592  96.511  0.00 97.00      PROA   
ATOM   2412  HA  HSD P 154     -36.615 -81.833  95.836  0.00 97.00      PROA   
ATOM   2413  CB  HSD P 154     -34.486 -81.398  95.721  0.00 97.00      PROA   
ATOM   2414  HB1 HSD P 154     -33.676 -81.096  96.421  0.00 97.00      PROA   
ATOM   2415  HB2 HSD P 154     -34.630 -80.566  94.998  0.00 97.00      PROA   
ATOM   2416  ND1 HSD P 154     -32.946 -83.368  95.220  0.00 97.00      PROA   
ATOM   2417  HD1 HSD P 154     -32.354 -83.265  96.021  0.00 97.00      PROA   
ATOM   2418  CG  HSD P 154     -34.069 -82.617  94.941  0.00 97.00      PROA   
ATOM   2419  CE1 HSD P 154     -32.918 -84.382  94.322  0.00 97.00      PROA   
ATOM   2420  HE1 HSD P 154     -32.131 -85.135  94.311  0.00 97.00      PROA   
ATOM   2421  NE2 HSD P 154     -33.943 -84.342  93.493  0.00 97.00      PROA   
ATOM   2422  CD2 HSD P 154     -34.659 -83.220  93.872  0.00 97.00      PROA   
ATOM   2423  HD2 HSD P 154     -35.553 -82.943  93.328  0.00 97.00      PROA   
ATOM   2424  C   HSD P 154     -35.687 -82.691  97.536  0.00 97.00      PROA   
ATOM   2425  O   HSD P 154     -35.758 -82.424  98.734  0.00 97.00      PROA   
ATOM   2426  N   ARG P 155     -35.531 -83.971  97.119  0.00 97.00      PROA   
ATOM   2427  HN  ARG P 155     -35.497 -84.199  96.148  0.00 97.00      PROA   
ATOM   2428  CA  ARG P 155     -35.184 -85.025  98.053  0.00 97.00      PROA   
ATOM   2429  HA  ARG P 155     -35.871 -84.937  98.882  0.00 97.00      PROA   
ATOM   2430  CB  ARG P 155     -35.366 -86.464  97.502  0.00 97.00      PROA   
ATOM   2431  HB1 ARG P 155     -36.457 -86.634  97.350  0.00 97.00      PROA   
ATOM   2432  HB2 ARG P 155     -35.036 -87.184  98.283  0.00 97.00      PROA   
ATOM   2433  CG  ARG P 155     -34.639 -86.752  96.169  0.00 97.00      PROA   
ATOM   2434  HG1 ARG P 155     -33.821 -86.016  96.042  0.00 97.00      PROA   
ATOM   2435  HG2 ARG P 155     -35.339 -86.608  95.317  0.00 97.00      PROA   
ATOM   2436  CD  ARG P 155     -33.975 -88.137  96.079  0.00 97.00      PROA   
ATOM   2437  HD1 ARG P 155     -33.154 -88.197  96.830  0.00 97.00      PROA   
ATOM   2438  HD2 ARG P 155     -33.563 -88.313  95.061  0.00 97.00      PROA   
ATOM   2439  NE  ARG P 155     -35.029 -89.162  96.362  0.00 97.00      PROA   
ATOM   2440  HE  ARG P 155     -35.981 -88.912  96.215  0.00 97.00      PROA   
ATOM   2441  CZ  ARG P 155     -34.794 -90.335  96.987  0.00 97.00      PROA   
ATOM   2442  NH1 ARG P 155     -33.560 -90.812  97.200  0.00 97.00      PROA   
ATOM   2443 HH11 ARG P 155     -32.785 -90.330  96.805  0.00 97.00      PROA   
ATOM   2444 HH12 ARG P 155     -33.466 -91.696  97.651  0.00 97.00      PROA   
ATOM   2445  NH2 ARG P 155     -35.834 -91.069  97.425  0.00 97.00      PROA   
ATOM   2446 HH21 ARG P 155     -36.761 -90.732  97.291  0.00 97.00      PROA   
ATOM   2447 HH22 ARG P 155     -35.645 -91.897  97.945  0.00 97.00      PROA   
ATOM   2448  C   ARG P 155     -33.781 -84.861  98.626  0.00 97.00      PROA   
ATOM   2449  O   ARG P 155     -32.820 -84.585  97.912  0.00 97.00      PROA   
ATOM   2450  N   TYR P 156     -33.639 -85.035  99.954  0.00 97.00      PROA   
ATOM   2451  HN  TYR P 156     -34.440 -85.206 100.525  0.00 97.00      PROA   
ATOM   2452  CA  TYR P 156     -32.380 -84.924 100.657  0.00 97.00      PROA   
ATOM   2453  HA  TYR P 156     -31.574 -84.741  99.961  0.00 97.00      PROA   
ATOM   2454  CB  TYR P 156     -32.412 -83.818 101.750  0.00 97.00      PROA   
ATOM   2455  HB1 TYR P 156     -31.411 -83.676 102.208  0.00 97.00      PROA   
ATOM   2456  HB2 TYR P 156     -33.134 -84.111 102.543  0.00 97.00      PROA   
ATOM   2457  CG  TYR P 156     -32.865 -82.485 101.195  0.00 97.00      PROA   
ATOM   2458  CD1 TYR P 156     -32.311 -81.953 100.014  0.00 97.00      PROA   
ATOM   2459  HD1 TYR P 156     -31.549 -82.502  99.482  0.00 97.00      PROA   
ATOM   2460  CE1 TYR P 156     -32.759 -80.730  99.500  0.00 97.00      PROA   
ATOM   2461  HE1 TYR P 156     -32.338 -80.347  98.582  0.00 97.00      PROA   
ATOM   2462  CZ  TYR P 156     -33.755 -80.013 100.174  0.00 97.00      PROA   
ATOM   2463  OH  TYR P 156     -34.208 -78.779  99.665  0.00 97.00      PROA   
ATOM   2464  HH  TYR P 156     -33.549 -78.461  99.045  0.00 97.00      PROA   
ATOM   2465  CD2 TYR P 156     -33.847 -81.739 101.872  0.00 97.00      PROA   
ATOM   2466  HD2 TYR P 156     -34.275 -82.121 102.787  0.00 97.00      PROA   
ATOM   2467  CE2 TYR P 156     -34.289 -80.512 101.366  0.00 97.00      PROA   
ATOM   2468  HE2 TYR P 156     -35.033 -79.946 101.904  0.00 97.00      PROA   
ATOM   2469  C   TYR P 156     -32.135 -86.262 101.310  0.00 97.00      PROA   
ATOM   2470  O   TYR P 156     -33.068 -86.897 101.786  0.00 97.00      PROA   
ATOM   2471  N   THR P 157     -30.866 -86.733 101.323  0.00 97.00      PROA   
ATOM   2472  HN  THR P 157     -30.133 -86.223 100.881  0.00 97.00      PROA   
ATOM   2473  CA  THR P 157     -30.452 -87.999 101.906  0.00 97.00      PROA   
ATOM   2474  HA  THR P 157     -31.305 -88.511 102.333  0.00 97.00      PROA   
ATOM   2475  CB  THR P 157     -29.756 -88.933 100.916  0.00 97.00      PROA   
ATOM   2476  HB  THR P 157     -29.216 -89.759 101.439  0.00 97.00      PROA   
ATOM   2477  OG1 THR P 157     -28.840 -88.225 100.085  0.00 97.00      PROA   
ATOM   2478  HG1 THR P 157     -28.136 -87.916 100.659  0.00 97.00      PROA   
ATOM   2479  CG2 THR P 157     -30.808 -89.570  99.995  0.00 97.00      PROA   
ATOM   2480 HG21 THR P 157     -31.378 -88.784  99.457  0.00 97.00      PROA   
ATOM   2481 HG22 THR P 157     -31.509 -90.195 100.583  0.00 97.00      PROA   
ATOM   2482 HG23 THR P 157     -30.303 -90.218  99.245  0.00 97.00      PROA   
ATOM   2483  C   THR P 157     -29.482 -87.716 103.029  0.00 97.00      PROA   
ATOM   2484  O   THR P 157     -28.623 -86.846 102.912  0.00 97.00      PROA   
ATOM   2485  N   SER P 158     -29.590 -88.461 104.153  0.00 97.00      PROA   
ATOM   2486  HN  SER P 158     -30.316 -89.142 104.256  0.00 97.00      PROA   
ATOM   2487  CA  SER P 158     -28.681 -88.329 105.276  0.00 97.00      PROA   
ATOM   2488  HA  SER P 158     -28.471 -87.278 105.410  0.00 97.00      PROA   
ATOM   2489  CB  SER P 158     -29.288 -88.874 106.604  0.00 97.00      PROA   
ATOM   2490  HB1 SER P 158     -30.297 -88.428 106.723  0.00 97.00      PROA   
ATOM   2491  HB2 SER P 158     -28.675 -88.556 107.472  0.00 97.00      PROA   
ATOM   2492  OG  SER P 158     -29.417 -90.296 106.634  0.00 97.00      PROA   
ATOM   2493  HG1 SER P 158     -28.537 -90.655 106.797  0.00 97.00      PROA   
ATOM   2494  C   SER P 158     -27.369 -89.047 105.031  0.00 97.00      PROA   
ATOM   2495  O   SER P 158     -27.215 -89.832 104.097  0.00 97.00      PROA   
ATOM   2496  N   ALA P 159     -26.398 -88.830 105.945  0.00 97.00      PROA   
ATOM   2497  HN  ALA P 159     -26.479 -88.091 106.611  0.00 97.00      PROA   
ATOM   2498  CA  ALA P 159     -25.298 -89.745 106.165  0.00 97.00      PROA   
ATOM   2499  HA  ALA P 159     -24.771 -89.855 105.227  0.00 97.00      PROA   
ATOM   2500  CB  ALA P 159     -24.331 -89.190 107.230  0.00 97.00      PROA   
ATOM   2501  HB1 ALA P 159     -24.849 -89.069 108.206  0.00 97.00      PROA   
ATOM   2502  HB2 ALA P 159     -23.952 -88.192 106.916  0.00 97.00      PROA   
ATOM   2503  HB3 ALA P 159     -23.461 -89.863 107.373  0.00 97.00      PROA   
ATOM   2504  C   ALA P 159     -25.793 -91.126 106.598  0.00 97.00      PROA   
ATOM   2505  O   ALA P 159     -26.844 -91.253 107.222  0.00 97.00      PROA   
ATOM   2506  N   GLY P 160     -25.052 -92.205 106.247  0.00 97.00      PROA   
ATOM   2507  HN  GLY P 160     -24.201 -92.093 105.741  0.00 97.00      PROA   
ATOM   2508  CA  GLY P 160     -25.355 -93.551 106.708  0.00 97.00      PROA   
ATOM   2509  HA1 GLY P 160     -24.904 -94.247 106.016  0.00 97.00      PROA   
ATOM   2510  HA2 GLY P 160     -26.424 -93.681 106.793  0.00 97.00      PROA   
ATOM   2511  C   GLY P 160     -24.719 -93.794 108.044  0.00 97.00      PROA   
ATOM   2512  O   GLY P 160     -23.546 -93.485 108.234  0.00 97.00      PROA   
ATOM   2513  N   ILE P 161     -25.475 -94.390 108.993  0.00 97.00      PROA   
ATOM   2514  HN  ILE P 161     -26.424 -94.632 108.795  0.00 97.00      PROA   
ATOM   2515  CA  ILE P 161     -24.996 -94.674 110.331  0.00 97.00      PROA   
ATOM   2516  HA  ILE P 161     -23.963 -94.373 110.419  0.00 97.00      PROA   
ATOM   2517  CB  ILE P 161     -25.794 -93.961 111.427  0.00 97.00      PROA   
ATOM   2518  HB  ILE P 161     -26.851 -94.318 111.396  0.00 97.00      PROA   
ATOM   2519  CG2 ILE P 161     -25.208 -94.303 112.818  0.00 97.00      PROA   
ATOM   2520 HG21 ILE P 161     -24.122 -94.074 112.848  0.00 97.00      PROA   
ATOM   2521 HG22 ILE P 161     -25.353 -95.373 113.071  0.00 97.00      PROA   
ATOM   2522 HG23 ILE P 161     -25.710 -93.693 113.598  0.00 97.00      PROA   
ATOM   2523  CG1 ILE P 161     -25.845 -92.422 111.207  0.00 97.00      PROA   
ATOM   2524 HG11 ILE P 161     -26.486 -91.986 112.006  0.00 97.00      PROA   
ATOM   2525 HG12 ILE P 161     -26.343 -92.202 110.239  0.00 97.00      PROA   
ATOM   2526  CD  ILE P 161     -24.483 -91.713 111.244  0.00 97.00      PROA   
ATOM   2527  HD1 ILE P 161     -23.809 -92.102 110.453  0.00 97.00      PROA   
ATOM   2528  HD2 ILE P 161     -23.984 -91.849 112.227  0.00 97.00      PROA   
ATOM   2529  HD3 ILE P 161     -24.614 -90.622 111.080  0.00 97.00      PROA   
ATOM   2530  C   ILE P 161     -25.053 -96.174 110.530  0.00 97.00      PROA   
ATOM   2531  O   ILE P 161     -26.114 -96.788 110.475  0.00 97.00      PROA   
ATOM   2532  N   SER P 162     -23.885 -96.809 110.774  0.00 97.00      PROA   
ATOM   2533  HN  SER P 162     -23.023 -96.307 110.789  0.00 97.00      PROA   
ATOM   2534  CA  SER P 162     -23.787 -98.243 110.964  0.00 97.00      PROA   
ATOM   2535  HA  SER P 162     -24.588 -98.726 110.425  0.00 97.00      PROA   
ATOM   2536  CB  SER P 162     -22.452 -98.813 110.418  0.00 97.00      PROA   
ATOM   2537  HB1 SER P 162     -22.417 -98.642 109.320  0.00 97.00      PROA   
ATOM   2538  HB2 SER P 162     -22.385 -99.908 110.596  0.00 97.00      PROA   
ATOM   2539  OG  SER P 162     -21.326 -98.158 110.999  0.00 97.00      PROA   
ATOM   2540  HG1 SER P 162     -21.457 -98.212 111.951  0.00 97.00      PROA   
ATOM   2541  C   SER P 162     -23.910 -98.630 112.424  0.00 97.00      PROA   
ATOM   2542  O   SER P 162     -23.085 -98.242 113.250  0.00 97.00      PROA   
ATOM   2543  N   VAL P 163     -24.931 -99.449 112.770  0.00 97.00      PROA   
ATOM   2544  HN  VAL P 163     -25.604 -99.742 112.093  0.00 97.00      PROA   
ATOM   2545  CA  VAL P 163     -25.109 -99.964 114.114  0.00 97.00      PROA   
ATOM   2546  HA  VAL P 163     -24.341 -99.550 114.748  0.00 97.00      PROA   
ATOM   2547  CB  VAL P 163     -26.446 -99.617 114.768  0.00 97.00      PROA   
ATOM   2548  HB  VAL P 163     -26.416 -99.929 115.839  0.00 97.00      PROA   
ATOM   2549  CG1 VAL P 163     -26.629 -98.087 114.739  0.00 97.00      PROA   
ATOM   2550 HG11 VAL P 163     -26.738 -97.716 113.697  0.00 97.00      PROA   
ATOM   2551 HG12 VAL P 163     -25.764 -97.577 115.212  0.00 97.00      PROA   
ATOM   2552 HG13 VAL P 163     -27.549 -97.817 115.299  0.00 97.00      PROA   
ATOM   2553  CG2 VAL P 163     -27.638-100.325 114.096  0.00 97.00      PROA   
ATOM   2554 HG21 VAL P 163     -27.605-101.422 114.254  0.00 97.00      PROA   
ATOM   2555 HG22 VAL P 163     -27.641-100.122 113.006  0.00 97.00      PROA   
ATOM   2556 HG23 VAL P 163     -28.592 -99.949 114.525  0.00 97.00      PROA   
ATOM   2557  C   VAL P 163     -24.900-101.460 114.077  0.00 97.00      PROA   
ATOM   2558  O   VAL P 163     -25.357-102.152 113.174  0.00 97.00      PROA   
ATOM   2559  N   THR P 164     -24.162-102.005 115.066  0.00 97.00      PROA   
ATOM   2560  HN  THR P 164     -23.787-101.423 115.787  0.00 97.00      PROA   
ATOM   2561  CA  THR P 164     -23.869-103.430 115.115  0.00 97.00      PROA   
ATOM   2562  HA  THR P 164     -24.320-103.936 114.276  0.00 97.00      PROA   
ATOM   2563  CB  THR P 164     -22.378-103.740 115.062  0.00 97.00      PROA   
ATOM   2564  HB  THR P 164     -21.863-103.375 115.978  0.00 97.00      PROA   
ATOM   2565  OG1 THR P 164     -21.777-103.096 113.946  0.00 97.00      PROA   
ATOM   2566  HG1 THR P 164     -22.155-102.217 113.897  0.00 97.00      PROA   
ATOM   2567  CG2 THR P 164     -22.144-105.252 114.879  0.00 97.00      PROA   
ATOM   2568 HG21 THR P 164     -22.600-105.586 113.922  0.00 97.00      PROA   
ATOM   2569 HG22 THR P 164     -22.581-105.846 115.704  0.00 97.00      PROA   
ATOM   2570 HG23 THR P 164     -21.053-105.461 114.826  0.00 97.00      PROA   
ATOM   2571  C   THR P 164     -24.474-103.969 116.396  0.00 97.00      PROA   
ATOM   2572  O   THR P 164     -24.052-103.597 117.483  0.00 97.00      PROA   
ATOM   2573  N   VAL P 165     -25.493-104.859 116.305  0.00 97.00      PROA   
ATOM   2574  HN  VAL P 165     -25.830-105.112 115.398  0.00 97.00      PROA   
ATOM   2575  CA  VAL P 165     -26.231-105.420 117.440  0.00 97.00      PROA   
ATOM   2576  HA  VAL P 165     -26.240-104.666 118.211  0.00 97.00      PROA   
ATOM   2577  CB  VAL P 165     -27.697-105.688 117.061  0.00 97.00      PROA   
ATOM   2578  HB  VAL P 165     -27.733-106.434 116.237  0.00 97.00      PROA   
ATOM   2579  CG1 VAL P 165     -28.572-106.200 118.229  0.00 97.00      PROA   
ATOM   2580 HG11 VAL P 165     -28.394-105.595 119.143  0.00 97.00      PROA   
ATOM   2581 HG12 VAL P 165     -28.381-107.269 118.448  0.00 97.00      PROA   
ATOM   2582 HG13 VAL P 165     -29.645-106.111 117.965  0.00 97.00      PROA   
ATOM   2583  CG2 VAL P 165     -28.316-104.362 116.565  0.00 97.00      PROA   
ATOM   2584 HG21 VAL P 165     -27.808-103.971 115.662  0.00 97.00      PROA   
ATOM   2585 HG22 VAL P 165     -28.259-103.597 117.369  0.00 97.00      PROA   
ATOM   2586 HG23 VAL P 165     -29.386-104.521 116.314  0.00 97.00      PROA   
ATOM   2587  C   VAL P 165     -25.498-106.665 117.975  0.00 97.00      PROA   
ATOM   2588  O   VAL P 165     -24.479-107.060 117.419  0.00 97.00      PROA   
ATOM   2589  N   LYS P 166     -25.955-107.313 119.081  0.00 97.00      PROA   
ATOM   2590  HN  LYS P 166     -26.755-106.986 119.580  0.00 97.00      PROA   
ATOM   2591  CA  LYS P 166     -25.469-108.612 119.506  0.00 97.00      PROA   
ATOM   2592  HA  LYS P 166     -25.060-109.158 118.665  0.00 97.00      PROA   
ATOM   2593  CB  LYS P 166     -24.507-108.619 120.741  0.00 97.00      PROA   
ATOM   2594  HB1 LYS P 166     -24.078-109.637 120.868  0.00 97.00      PROA   
ATOM   2595  HB2 LYS P 166     -25.091-108.391 121.662  0.00 97.00      PROA   
ATOM   2596  CG  LYS P 166     -23.376-107.571 120.741  0.00 97.00      PROA   
ATOM   2597  HG1 LYS P 166     -22.890-107.579 121.742  0.00 97.00      PROA   
ATOM   2598  HG2 LYS P 166     -23.876-106.585 120.648  0.00 97.00      PROA   
ATOM   2599  CD  LYS P 166     -22.282-107.796 119.673  0.00 97.00      PROA   
ATOM   2600  HD1 LYS P 166     -22.732-108.315 118.798  0.00 97.00      PROA   
ATOM   2601  HD2 LYS P 166     -21.515-108.485 120.089  0.00 97.00      PROA   
ATOM   2602  CE  LYS P 166     -21.574-106.522 119.174  0.00 97.00      PROA   
ATOM   2603  HE1 LYS P 166     -20.977-106.752 118.264  0.00 97.00      PROA   
ATOM   2604  HE2 LYS P 166     -20.916-106.082 119.950  0.00 97.00      PROA   
ATOM   2605  NZ  LYS P 166     -22.590-105.526 118.804  0.00 97.00      PROA   
ATOM   2606  HZ1 LYS P 166     -23.057-105.146 119.652  0.00 97.00      PROA   
ATOM   2607  HZ2 LYS P 166     -23.314-106.039 118.253  0.00 97.00      PROA   
ATOM   2608  HZ3 LYS P 166     -22.237-104.743 118.223  0.00 97.00      PROA   
ATOM   2609  C   LYS P 166     -26.713-109.311 119.966  0.00 97.00      PROA   
ATOM   2610  O   LYS P 166     -27.585-108.697 120.572  0.00 97.00      PROA   
ATOM   2611  N   GLU P 167     -26.789-110.629 119.695  0.00  0.00      PROA   
ATOM   2612  HN  GLU P 167     -26.116-111.079 119.114  0.00  0.00      PROA   
ATOM   2613  CA  GLU P 167     -27.661-111.519 120.412  0.00  0.00      PROA   
ATOM   2614  HA  GLU P 167     -28.540-110.985 120.744  0.00  0.00      PROA   
ATOM   2615  CB  GLU P 167     -28.088-112.754 119.574  0.00  0.00      PROA   
ATOM   2616  HB1 GLU P 167     -28.613-112.372 118.670  0.00  0.00      PROA   
ATOM   2617  HB2 GLU P 167     -28.823-113.343 120.169  0.00  0.00      PROA   
ATOM   2618  CG  GLU P 167     -26.934-113.687 119.140  0.00  0.00      PROA   
ATOM   2619  HG1 GLU P 167     -26.441-114.131 120.031  0.00  0.00      PROA   
ATOM   2620  HG2 GLU P 167     -26.178-113.097 118.579  0.00  0.00      PROA   
ATOM   2621  CD  GLU P 167     -27.421-114.829 118.242  0.00  0.00      PROA   
ATOM   2622  OE1 GLU P 167     -28.651-114.933 117.991  0.00  0.00      PROA   
ATOM   2623  OE2 GLU P 167     -26.550-115.622 117.793  0.00  0.00      PROA   
ATOM   2624  C   GLU P 167     -26.840-111.937 121.598  0.00  0.00      PROA   
ATOM   2625  O   GLU P 167     -25.611-111.977 121.520  0.00  0.00      PROA   
ATOM   2626  N   LEU P 168     -27.499-112.246 122.742  0.00  0.00      PROA   
ATOM   2627  HN  LEU P 168     -28.490-112.163 122.814  0.00  0.00      PROA   
ATOM   2628  CA  LEU P 168     -26.835-112.812 123.898  0.00  0.00      PROA   
ATOM   2629  HA  LEU P 168     -26.019-112.156 124.165  0.00  0.00      PROA   
ATOM   2630  CB  LEU P 168     -27.761-113.032 125.131  0.00  0.00      PROA   
ATOM   2631  HB1 LEU P 168     -27.230-113.682 125.866  0.00  0.00      PROA   
ATOM   2632  HB2 LEU P 168     -28.680-113.567 124.811  0.00  0.00      PROA   
ATOM   2633  CG  LEU P 168     -28.173-111.772 125.940  0.00  0.00      PROA   
ATOM   2634  HG  LEU P 168     -28.686-112.154 126.857  0.00  0.00      PROA   
ATOM   2635  CD1 LEU P 168     -26.958-110.959 126.432  0.00  0.00      PROA   
ATOM   2636 HD11 LEU P 168     -26.415-110.509 125.575  0.00  0.00      PROA   
ATOM   2637 HD12 LEU P 168     -26.259-111.614 126.992  0.00  0.00      PROA   
ATOM   2638 HD13 LEU P 168     -27.292-110.140 127.104  0.00  0.00      PROA   
ATOM   2639  CD2 LEU P 168     -29.205-110.884 125.224  0.00  0.00      PROA   
ATOM   2640 HD21 LEU P 168     -30.096-111.481 124.939  0.00  0.00      PROA   
ATOM   2641 HD22 LEU P 168     -28.763-110.441 124.311  0.00  0.00      PROA   
ATOM   2642 HD23 LEU P 168     -29.533-110.058 125.891  0.00  0.00      PROA   
ATOM   2643  C   LEU P 168     -26.240-114.150 123.537  0.00  0.00      PROA   
ATOM   2644  O   LEU P 168     -25.125-114.474 123.946  0.00  0.00      PROA   
ATOM   2645  N   PHE P 169     -27.003-114.948 122.758  0.00  0.00      PROA   
ATOM   2646  HN  PHE P 169     -27.883-114.648 122.399  0.00  0.00      PROA   
ATOM   2647  CA  PHE P 169     -26.658-116.318 122.502  0.00  0.00      PROA   
ATOM   2648  HA  PHE P 169     -25.617-116.319 122.212  0.00  0.00      PROA   
ATOM   2649  CB  PHE P 169     -26.820-117.211 123.771  0.00  0.00      PROA   
ATOM   2650  HB1 PHE P 169     -25.867-117.137 124.341  0.00  0.00      PROA   
ATOM   2651  HB2 PHE P 169     -26.957-118.276 123.507  0.00  0.00      PROA   
ATOM   2652  CG  PHE P 169     -27.946-116.763 124.701  0.00  0.00      PROA   
ATOM   2653  CD1 PHE P 169     -27.682-116.548 126.068  0.00  0.00      PROA   
ATOM   2654  HD1 PHE P 169     -26.680-116.682 126.447  0.00  0.00      PROA   
ATOM   2655  CE1 PHE P 169     -28.698-116.154 126.946  0.00  0.00      PROA   
ATOM   2656  HE1 PHE P 169     -28.475-115.984 127.989  0.00  0.00      PROA   
ATOM   2657  CZ  PHE P 169     -30.003-115.979 126.473  0.00  0.00      PROA   
ATOM   2658  HZ  PHE P 169     -30.788-115.674 127.149  0.00  0.00      PROA   
ATOM   2659  CD2 PHE P 169     -29.272-116.596 124.247  0.00  0.00      PROA   
ATOM   2660  HD2 PHE P 169     -29.522-116.787 123.216  0.00  0.00      PROA   
ATOM   2661  CE2 PHE P 169     -30.291-116.205 125.123  0.00  0.00      PROA   
ATOM   2662  HE2 PHE P 169     -31.300-116.082 124.757  0.00  0.00      PROA   
ATOM   2663  C   PHE P 169     -27.459-116.832 121.318  0.00  0.00      PROA   
ATOM   2664  O   PHE P 169     -28.479-116.230 120.984  0.00  0.00      PROA   
ATOM   2665  N   PRO P 170     -27.055-117.919 120.648  0.00  0.00      PROA   
ATOM   2666  CD  PRO P 170     -25.720-118.509 120.795  0.00  0.00      PROA   
ATOM   2667  HD1 PRO P 170     -25.561-118.886 121.827  0.00  0.00      PROA   
ATOM   2668  HD2 PRO P 170     -24.958-117.739 120.543  0.00  0.00      PROA   
ATOM   2669  CA  PRO P 170     -27.763-118.462 119.491  0.00  0.00      PROA   
ATOM   2670  HA  PRO P 170     -28.259-117.685 118.927  0.00  0.00      PROA   
ATOM   2671  CB  PRO P 170     -26.645-119.168 118.702  0.00  0.00      PROA   
ATOM   2672  HB1 PRO P 170     -26.128-118.412 118.069  0.00  0.00      PROA   
ATOM   2673  HB2 PRO P 170     -26.995-119.989 118.047  0.00  0.00      PROA   
ATOM   2674  CG  PRO P 170     -25.667-119.648 119.777  0.00  0.00      PROA   
ATOM   2675  HG1 PRO P 170     -26.048-120.585 120.240  0.00  0.00      PROA   
ATOM   2676  HG2 PRO P 170     -24.647-119.819 119.379  0.00  0.00      PROA   
ATOM   2677  C   PRO P 170     -28.777-119.472 119.978  0.00  0.00      PROA   
ATOM   2678  O   PRO P 170     -28.934-119.610 121.189  0.00  0.00      PROA   
ATOM   2679  N   ALA P 171     -29.466-120.185 119.052  0.00  0.00      PROA   
ATOM   2680  HN  ALA P 171     -29.309-120.052 118.076  0.00  0.00      PROA   
ATOM   2681  CA  ALA P 171     -30.464-121.175 119.387  0.00  0.00      PROA   
ATOM   2682  HA  ALA P 171     -30.204-121.604 120.344  0.00  0.00      PROA   
ATOM   2683  CB  ALA P 171     -31.888-120.579 119.430  0.00  0.00      PROA   
ATOM   2684  HB1 ALA P 171     -32.153-120.121 118.453  0.00  0.00      PROA   
ATOM   2685  HB2 ALA P 171     -31.939-119.789 120.209  0.00  0.00      PROA   
ATOM   2686  HB3 ALA P 171     -32.644-121.354 119.676  0.00  0.00      PROA   
ATOM   2687  C   ALA P 171     -30.411-122.241 118.310  0.00  0.00      PROA   
ATOM   2688  O   ALA P 171     -29.993-121.928 117.195  0.00  0.00      PROA   
ATOM   2689  N   PRO P 172     -30.790-123.500 118.564  0.00  0.00      PROA   
ATOM   2690  CD  PRO P 172     -31.150-123.992 119.898  0.00  0.00      PROA   
ATOM   2691  HD1 PRO P 172     -32.053-123.471 120.281  0.00  0.00      PROA   
ATOM   2692  HD2 PRO P 172     -30.291-123.833 120.586  0.00  0.00      PROA   
ATOM   2693  CA  PRO P 172     -30.513-124.597 117.645  0.00  0.00      PROA   
ATOM   2694  HA  PRO P 172     -29.565-124.445 117.145  0.00  0.00      PROA   
ATOM   2695  CB  PRO P 172     -30.499-125.849 118.541  0.00  0.00      PROA   
ATOM   2696  HB1 PRO P 172     -29.464-125.997 118.922  0.00  0.00      PROA   
ATOM   2697  HB2 PRO P 172     -30.817-126.776 118.023  0.00  0.00      PROA   
ATOM   2698  CG  PRO P 172     -31.405-125.490 119.723  0.00  0.00      PROA   
ATOM   2699  HG1 PRO P 172     -32.469-125.660 119.446  0.00  0.00      PROA   
ATOM   2700  HG2 PRO P 172     -31.164-126.071 120.634  0.00  0.00      PROA   
ATOM   2701  C   PRO P 172     -31.612-124.710 116.614  0.00  0.00      PROA   
ATOM   2702  O   PRO P 172     -32.779-124.506 116.950  0.00  0.00      PROA   
ATOM   2703  N   VAL P 173     -31.236-125.013 115.347  0.00 97.00      PROA   
ATOM   2704  HN  VAL P 173     -30.269-125.091 115.114  0.00 97.00      PROA   
ATOM   2705  CA  VAL P 173     -32.154-125.126 114.234  0.00 97.00      PROA   
ATOM   2706  HA  VAL P 173     -33.081-124.645 114.509  0.00 97.00      PROA   
ATOM   2707  CB  VAL P 173     -31.640-124.429 112.973  0.00 97.00      PROA   
ATOM   2708  HB  VAL P 173     -32.368-124.571 112.141  0.00 97.00      PROA   
ATOM   2709  CG1 VAL P 173     -31.548-122.914 113.261  0.00 97.00      PROA   
ATOM   2710 HG11 VAL P 173     -30.806-122.712 114.063  0.00 97.00      PROA   
ATOM   2711 HG12 VAL P 173     -32.532-122.515 113.583  0.00 97.00      PROA   
ATOM   2712 HG13 VAL P 173     -31.224-122.371 112.348  0.00 97.00      PROA   
ATOM   2713  CG2 VAL P 173     -30.272-124.989 112.526  0.00 97.00      PROA   
ATOM   2714 HG21 VAL P 173     -30.331-126.076 112.320  0.00 97.00      PROA   
ATOM   2715 HG22 VAL P 173     -29.496-124.816 113.299  0.00 97.00      PROA   
ATOM   2716 HG23 VAL P 173     -29.942-124.479 111.595  0.00 97.00      PROA   
ATOM   2717  C   VAL P 173     -32.481-126.580 113.961  0.00 97.00      PROA   
ATOM   2718  O   VAL P 173     -31.724-127.483 114.300  0.00 97.00      PROA   
ATOM   2719  N   LEU P 174     -33.650-126.835 113.330  0.00 97.00      PROA   
ATOM   2720  HN  LEU P 174     -34.278-126.097 113.098  0.00 97.00      PROA   
ATOM   2721  CA  LEU P 174     -34.063-128.162 112.934  0.00 97.00      PROA   
ATOM   2722  HA  LEU P 174     -33.455-128.910 113.423  0.00 97.00      PROA   
ATOM   2723  CB  LEU P 174     -35.544-128.405 113.325  0.00 97.00      PROA   
ATOM   2724  HB1 LEU P 174     -36.223-127.740 112.752  0.00 97.00      PROA   
ATOM   2725  HB2 LEU P 174     -35.628-128.103 114.397  0.00 97.00      PROA   
ATOM   2726  CG  LEU P 174     -36.057-129.864 113.250  0.00 97.00      PROA   
ATOM   2727  HG  LEU P 174     -35.302-130.523 113.740  0.00 97.00      PROA   
ATOM   2728  CD1 LEU P 174     -37.369-129.989 114.045  0.00 97.00      PROA   
ATOM   2729 HD11 LEU P 174     -38.146-129.328 113.607  0.00 97.00      PROA   
ATOM   2730 HD12 LEU P 174     -37.212-129.698 115.105  0.00 97.00      PROA   
ATOM   2731 HD13 LEU P 174     -37.736-131.034 114.012  0.00 97.00      PROA   
ATOM   2732  CD2 LEU P 174     -36.276-130.383 111.818  0.00 97.00      PROA   
ATOM   2733 HD21 LEU P 174     -35.313-130.522 111.289  0.00 97.00      PROA   
ATOM   2734 HD22 LEU P 174     -36.906-129.673 111.244  0.00 97.00      PROA   
ATOM   2735 HD23 LEU P 174     -36.795-131.362 111.850  0.00 97.00      PROA   
ATOM   2736  C   LEU P 174     -33.844-128.253 111.438  0.00 97.00      PROA   
ATOM   2737  O   LEU P 174     -34.549-127.629 110.648  0.00 97.00      PROA   
ATOM   2738  N   THR P 175     -32.832-129.045 111.013  0.00 97.00      PROA   
ATOM   2739  HN  THR P 175     -32.254-129.528 111.671  0.00 97.00      PROA   
ATOM   2740  CA  THR P 175     -32.482-129.231 109.618  0.00 97.00      PROA   
ATOM   2741  HA  THR P 175     -32.905-128.417 109.048  0.00 97.00      PROA   
ATOM   2742  CB  THR P 175     -30.984-129.195 109.330  0.00 97.00      PROA   
ATOM   2743  HB  THR P 175     -30.747-129.555 108.303  0.00 97.00      PROA   
ATOM   2744  OG1 THR P 175     -30.274-129.972 110.279  0.00 97.00      PROA   
ATOM   2745  HG1 THR P 175     -29.402-129.568 110.380  0.00 97.00      PROA   
ATOM   2746  CG2 THR P 175     -30.504-127.736 109.451  0.00 97.00      PROA   
ATOM   2747 HG21 THR P 175     -30.674-127.358 110.481  0.00 97.00      PROA   
ATOM   2748 HG22 THR P 175     -31.055-127.089 108.737  0.00 97.00      PROA   
ATOM   2749 HG23 THR P 175     -29.419-127.662 109.223  0.00 97.00      PROA   
ATOM   2750  C   THR P 175     -33.115-130.501 109.089  0.00 97.00      PROA   
ATOM   2751  O   THR P 175     -32.965-131.588 109.641  0.00 97.00      PROA   
ATOM   2752  N   ALA P 176     -33.870-130.363 107.982  0.00 97.00      PROA   
ATOM   2753  HN  ALA P 176     -34.004-129.465 107.573  0.00 97.00      PROA   
ATOM   2754  CA  ALA P 176     -34.523-131.453 107.299  0.00 97.00      PROA   
ATOM   2755  HA  ALA P 176     -34.209-132.400 107.718  0.00 97.00      PROA   
ATOM   2756  CB  ALA P 176     -36.057-131.327 107.399  0.00 97.00      PROA   
ATOM   2757  HB1 ALA P 176     -36.405-130.365 106.967  0.00 97.00      PROA   
ATOM   2758  HB2 ALA P 176     -36.358-131.348 108.470  0.00 97.00      PROA   
ATOM   2759  HB3 ALA P 176     -36.568-132.163 106.879  0.00 97.00      PROA   
ATOM   2760  C   ALA P 176     -34.059-131.392 105.859  0.00 97.00      PROA   
ATOM   2761  O   ALA P 176     -33.832-130.312 105.319  0.00 97.00      PROA   
ATOM   2762  N   SER P 177     -33.853-132.558 105.200  0.00 97.00      PROA   
ATOM   2763  HN  SER P 177     -34.022-133.441 105.634  0.00 97.00      PROA   
ATOM   2764  CA  SER P 177     -33.158-132.608 103.923  0.00 97.00      PROA   
ATOM   2765  HA  SER P 177     -32.503-131.749 103.839  0.00 97.00      PROA   
ATOM   2766  CB  SER P 177     -32.268-133.876 103.840  0.00 97.00      PROA   
ATOM   2767  HB1 SER P 177     -31.519-133.818 104.660  0.00 97.00      PROA   
ATOM   2768  HB2 SER P 177     -31.711-133.922 102.880  0.00 97.00      PROA   
ATOM   2769  OG  SER P 177     -33.021-135.075 104.023  0.00 97.00      PROA   
ATOM   2770  HG1 SER P 177     -33.463-135.252 103.188  0.00 97.00      PROA   
ATOM   2771  C   SER P 177     -34.067-132.580 102.710  0.00 97.00      PROA   
ATOM   2772  O   SER P 177     -33.579-132.612 101.581  0.00 97.00      PROA   
ATOM   2773  N   VAL P 178     -35.404-132.497 102.901  0.00 97.00      PROA   
ATOM   2774  HN  VAL P 178     -35.780-132.458 103.822  0.00 97.00      PROA   
ATOM   2775  CA  VAL P 178     -36.359-132.401 101.811  0.00 97.00      PROA   
ATOM   2776  HA  VAL P 178     -35.878-131.958 100.949  0.00 97.00      PROA   
ATOM   2777  CB  VAL P 178     -36.992-133.744 101.412  0.00 97.00      PROA   
ATOM   2778  HB  VAL P 178     -37.564-134.161 102.273  0.00 97.00      PROA   
ATOM   2779  CG1 VAL P 178     -37.947-133.559 100.213  0.00 97.00      PROA   
ATOM   2780 HG11 VAL P 178     -37.413-133.087  99.361  0.00 97.00      PROA   
ATOM   2781 HG12 VAL P 178     -38.816-132.931 100.481  0.00 97.00      PROA   
ATOM   2782 HG13 VAL P 178     -38.336-134.544  99.879  0.00 97.00      PROA   
ATOM   2783  CG2 VAL P 178     -35.904-134.769 101.027  0.00 97.00      PROA   
ATOM   2784 HG21 VAL P 178     -35.266-135.024 101.897  0.00 97.00      PROA   
ATOM   2785 HG22 VAL P 178     -35.263-134.361 100.217  0.00 97.00      PROA   
ATOM   2786 HG23 VAL P 178     -36.376-135.705 100.659  0.00 97.00      PROA   
ATOM   2787  C   VAL P 178     -37.443-131.455 102.291  0.00 97.00      PROA   
ATOM   2788  O   VAL P 178     -37.918-131.569 103.419  0.00 97.00      PROA   
ATOM   2789  N   THR P 179     -37.857-130.480 101.442  0.00 97.00      PROA   
ATOM   2790  HN  THR P 179     -37.430-130.356 100.550  0.00 97.00      PROA   
ATOM   2791  CA  THR P 179     -39.007-129.617 101.675  0.00 97.00      PROA   
ATOM   2792  HA  THR P 179     -38.906-129.201 102.669  0.00 97.00      PROA   
ATOM   2793  CB  THR P 179     -39.098-128.463 100.682  0.00 97.00      PROA   
ATOM   2794  HB  THR P 179     -40.074-127.925 100.762  0.00 97.00      PROA   
ATOM   2795  OG1 THR P 179     -38.928-128.927  99.346  0.00 97.00      PROA   
ATOM   2796  HG1 THR P 179     -39.663-129.521  99.183  0.00 97.00      PROA   
ATOM   2797  CG2 THR P 179     -37.979-127.452 100.977  0.00 97.00      PROA   
ATOM   2798 HG21 THR P 179     -36.983-127.933 100.881  0.00 97.00      PROA   
ATOM   2799 HG22 THR P 179     -38.087-127.043 102.002  0.00 97.00      PROA   
ATOM   2800 HG23 THR P 179     -38.032-126.611 100.252  0.00 97.00      PROA   
ATOM   2801  C   THR P 179     -40.330-130.359 101.626  0.00 97.00      PROA   
ATOM   2802  O   THR P 179     -40.535-131.242 100.797  0.00 97.00      PROA   
ATOM   2803  N   SER P 180     -41.294-129.961 102.483  0.00 97.00      PROA   
ATOM   2804  HN  SER P 180     -41.130-129.260 103.174  0.00 97.00      PROA   
ATOM   2805  CA  SER P 180     -42.682-130.366 102.411  0.00 97.00      PROA   
ATOM   2806  HA  SER P 180     -42.679-131.443 102.415  0.00 97.00      PROA   
ATOM   2807  CB  SER P 180     -43.446-129.885 103.664  0.00 97.00      PROA   
ATOM   2808  HB1 SER P 180     -43.119-130.496 104.533  0.00 97.00      PROA   
ATOM   2809  HB2 SER P 180     -44.542-129.998 103.562  0.00 97.00      PROA   
ATOM   2810  OG  SER P 180     -43.139-128.527 103.957  0.00 97.00      PROA   
ATOM   2811  HG1 SER P 180     -43.734-128.284 104.678  0.00 97.00      PROA   
ATOM   2812  C   SER P 180     -43.385-129.929 101.125  0.00 97.00      PROA   
ATOM   2813  O   SER P 180     -42.978-128.932 100.527  0.00 97.00      PROA   
ATOM   2814  N   PRO P 181     -44.407-130.622 100.615  0.00 97.00      PROA   
ATOM   2815  CD  PRO P 181     -45.183-130.052  99.508  0.00 97.00      PROA   
ATOM   2816  HD1 PRO P 181     -44.551-129.961  98.599  0.00 97.00      PROA   
ATOM   2817  HD2 PRO P 181     -45.574-129.050  99.800  0.00 97.00      PROA   
ATOM   2818  CA  PRO P 181     -45.104-131.733 101.253  0.00 97.00      PROA   
ATOM   2819  HA  PRO P 181     -45.126-131.611 102.321  0.00 97.00      PROA   
ATOM   2820  CB  PRO P 181     -46.527-131.648 100.677  0.00 97.00      PROA   
ATOM   2821  HB1 PRO P 181     -47.127-130.951 101.305  0.00 97.00      PROA   
ATOM   2822  HB2 PRO P 181     -47.044-132.626 100.638  0.00 97.00      PROA   
ATOM   2823  CG  PRO P 181     -46.344-131.024  99.289  0.00 97.00      PROA   
ATOM   2824  HG1 PRO P 181     -46.034-131.812  98.568  0.00 97.00      PROA   
ATOM   2825  HG2 PRO P 181     -47.261-130.527  98.916  0.00 97.00      PROA   
ATOM   2826  C   PRO P 181     -44.456-133.071 100.928  0.00 97.00      PROA   
ATOM   2827  O   PRO P 181     -44.338-133.440  99.761  0.00 97.00      PROA   
ATOM   2828  N   LEU P 182     -44.039-133.833 101.965  0.00 97.00      PROA   
ATOM   2829  HN  LEU P 182     -44.181-133.518 102.903  0.00 97.00      PROA   
ATOM   2830  CA  LEU P 182     -43.468-135.161 101.830  0.00 97.00      PROA   
ATOM   2831  HA  LEU P 182     -42.734-135.115 101.039  0.00 97.00      PROA   
ATOM   2832  CB  LEU P 182     -42.776-135.675 103.126  0.00 97.00      PROA   
ATOM   2833  HB1 LEU P 182     -42.332-136.671 102.903  0.00 97.00      PROA   
ATOM   2834  HB2 LEU P 182     -43.536-135.822 103.921  0.00 97.00      PROA   
ATOM   2835  CG  LEU P 182     -41.633-134.797 103.714  0.00 97.00      PROA   
ATOM   2836  HG  LEU P 182     -41.030-135.476 104.367  0.00 97.00      PROA   
ATOM   2837  CD1 LEU P 182     -40.680-134.242 102.640  0.00 97.00      PROA   
ATOM   2838 HD11 LEU P 182     -41.213-133.525 101.981  0.00 97.00      PROA   
ATOM   2839 HD12 LEU P 182     -40.271-135.064 102.017  0.00 97.00      PROA   
ATOM   2840 HD13 LEU P 182     -39.836-133.702 103.117  0.00 97.00      PROA   
ATOM   2841  CD2 LEU P 182     -42.133-133.667 104.638  0.00 97.00      PROA   
ATOM   2842 HD21 LEU P 182     -42.789-134.073 105.435  0.00 97.00      PROA   
ATOM   2843 HD22 LEU P 182     -42.703-132.911 104.064  0.00 97.00      PROA   
ATOM   2844 HD23 LEU P 182     -41.271-133.154 105.114  0.00 97.00      PROA   
ATOM   2845  C   LEU P 182     -44.521-136.171 101.405  0.00 97.00      PROA   
ATOM   2846  O   LEU P 182     -45.683-136.055 101.764  0.00 97.00      PROA   
ATOM   2847  N   LEU P 183     -44.156-137.203 100.617  0.00 97.00      PROA   
ATOM   2848  HN  LEU P 183     -43.222-137.299 100.284  0.00 97.00      PROA   
ATOM   2849  CA  LEU P 183     -45.079-138.274 100.280  0.00 97.00      PROA   
ATOM   2850  HA  LEU P 183     -46.028-137.825 100.022  0.00 97.00      PROA   
ATOM   2851  CB  LEU P 183     -44.607-139.104  99.064  0.00 97.00      PROA   
ATOM   2852  HB1 LEU P 183     -45.335-139.923  98.868  0.00 97.00      PROA   
ATOM   2853  HB2 LEU P 183     -43.625-139.569  99.302  0.00 97.00      PROA   
ATOM   2854  CG  LEU P 183     -44.461-138.297  97.749  0.00 97.00      PROA   
ATOM   2855  HG  LEU P 183     -43.693-137.502  97.903  0.00 97.00      PROA   
ATOM   2856  CD1 LEU P 183     -43.963-139.212  96.617  0.00 97.00      PROA   
ATOM   2857 HD11 LEU P 183     -44.704-140.018  96.428  0.00 97.00      PROA   
ATOM   2858 HD12 LEU P 183     -42.995-139.678  96.892  0.00 97.00      PROA   
ATOM   2859 HD13 LEU P 183     -43.827-138.630  95.681  0.00 97.00      PROA   
ATOM   2860  CD2 LEU P 183     -45.775-137.605  97.335  0.00 97.00      PROA   
ATOM   2861 HD21 LEU P 183     -46.075-136.845  98.086  0.00 97.00      PROA   
ATOM   2862 HD22 LEU P 183     -46.588-138.355  97.241  0.00 97.00      PROA   
ATOM   2863 HD23 LEU P 183     -45.648-137.094  96.358  0.00 97.00      PROA   
ATOM   2864  C   LEU P 183     -45.339-139.207 101.454  0.00 97.00      PROA   
ATOM   2865  O   LEU P 183     -44.438-139.536 102.222  0.00 97.00      PROA   
ATOM   2866  N   GLU P 184     -46.601-139.671 101.612  0.00 97.00      PROA   
ATOM   2867  HN  GLU P 184     -47.341-139.305 101.047  0.00 97.00      PROA   
ATOM   2868  CA  GLU P 184     -46.994-140.665 102.593  0.00 97.00      PROA   
ATOM   2869  HA  GLU P 184     -46.707-140.272 103.557  0.00 97.00      PROA   
ATOM   2870  CB  GLU P 184     -48.544-140.831 102.616  0.00 97.00      PROA   
ATOM   2871  HB1 GLU P 184     -48.876-141.011 101.569  0.00 97.00      PROA   
ATOM   2872  HB2 GLU P 184     -48.960-139.850 102.941  0.00 97.00      PROA   
ATOM   2873  CG  GLU P 184     -49.108-141.955 103.514  0.00 97.00      PROA   
ATOM   2874  HG1 GLU P 184     -48.638-141.901 104.511  0.00 97.00      PROA   
ATOM   2875  HG2 GLU P 184     -48.877-142.946 103.074  0.00 97.00      PROA   
ATOM   2876  CD  GLU P 184     -50.617-141.856 103.752  0.00 97.00      PROA   
ATOM   2877  OE1 GLU P 184     -51.089-140.821 104.281  0.00 97.00      PROA   
ATOM   2878  OE2 GLU P 184     -51.317-142.858 103.462  0.00 97.00      PROA   
ATOM   2879  C   GLU P 184     -46.245-141.987 102.417  0.00 97.00      PROA   
ATOM   2880  O   GLU P 184     -46.139-142.522 101.315  0.00 97.00      PROA   
ATOM   2881  N   GLY P 185     -45.669-142.511 103.525  0.00 97.00      PROA   
ATOM   2882  HN  GLY P 185     -45.875-142.078 104.403  0.00 97.00      PROA   
ATOM   2883  CA  GLY P 185     -44.837-143.704 103.561  0.00 97.00      PROA   
ATOM   2884  HA1 GLY P 185     -44.797-144.150 102.578  0.00 97.00      PROA   
ATOM   2885  HA2 GLY P 185     -45.258-144.375 104.288  0.00 97.00      PROA   
ATOM   2886  C   GLY P 185     -43.411-143.463 103.986  0.00 97.00      PROA   
ATOM   2887  O   GLY P 185     -42.735-144.405 104.392  0.00 97.00      PROA   
ATOM   2888  N   THR P 186     -42.887-142.218 103.912  0.00 97.00      PROA   
ATOM   2889  HN  THR P 186     -43.434-141.449 103.587  0.00 97.00      PROA   
ATOM   2890  CA  THR P 186     -41.461-141.975 104.117  0.00 97.00      PROA   
ATOM   2891  HA  THR P 186     -40.943-142.729 103.548  0.00 97.00      PROA   
ATOM   2892  CB  THR P 186     -40.982-140.635 103.556  0.00 97.00      PROA   
ATOM   2893  HB  THR P 186     -39.900-140.480 103.783  0.00 97.00      PROA   
ATOM   2894  OG1 THR P 186     -41.728-139.540 104.082  0.00 97.00      PROA   
ATOM   2895  HG1 THR P 186     -41.759-139.683 105.031  0.00 97.00      PROA   
ATOM   2896  CG2 THR P 186     -41.146-140.625 102.028  0.00 97.00      PROA   
ATOM   2897 HG21 THR P 186     -42.216-140.714 101.749  0.00 97.00      PROA   
ATOM   2898 HG22 THR P 186     -40.585-141.463 101.566  0.00 97.00      PROA   
ATOM   2899 HG23 THR P 186     -40.761-139.667 101.617  0.00 97.00      PROA   
ATOM   2900  C   THR P 186     -40.991-142.033 105.574  0.00 97.00      PROA   
ATOM   2901  O   THR P 186     -41.502-141.244 106.364  0.00 97.00      PROA   
ATOM   2902  N   PRO P 187     -40.025-142.841 106.035  0.00 97.00      PROA   
ATOM   2903  CD  PRO P 187     -39.501-144.018 105.329  0.00 97.00      PROA   
ATOM   2904  HD1 PRO P 187     -39.415-143.860 104.234  0.00 97.00      PROA   
ATOM   2905  HD2 PRO P 187     -40.171-144.882 105.536  0.00 97.00      PROA   
ATOM   2906  CA  PRO P 187     -39.170-142.471 107.170  0.00 97.00      PROA   
ATOM   2907  HA  PRO P 187     -39.796-142.301 108.034  0.00 97.00      PROA   
ATOM   2908  CB  PRO P 187     -38.247-143.685 107.345  0.00 97.00      PROA   
ATOM   2909  HB1 PRO P 187     -38.762-144.437 107.984  0.00 97.00      PROA   
ATOM   2910  HB2 PRO P 187     -37.273-143.439 107.811  0.00 97.00      PROA   
ATOM   2911  CG  PRO P 187     -38.113-144.259 105.932  0.00 97.00      PROA   
ATOM   2912  HG1 PRO P 187     -37.358-143.668 105.367  0.00 97.00      PROA   
ATOM   2913  HG2 PRO P 187     -37.826-145.329 105.926  0.00 97.00      PROA   
ATOM   2914  C   PRO P 187     -38.402-141.173 106.911  0.00 97.00      PROA   
ATOM   2915  O   PRO P 187     -38.116-140.872 105.753  0.00 97.00      PROA   
ATOM   2916  N   VAL P 188     -38.087-140.375 107.964  0.00 97.00      PROA   
ATOM   2917  HN  VAL P 188     -38.275-140.661 108.901  0.00 97.00      PROA   
ATOM   2918  CA  VAL P 188     -37.485-139.056 107.818  0.00 97.00      PROA   
ATOM   2919  HA  VAL P 188     -36.898-139.025 106.911  0.00 97.00      PROA   
ATOM   2920  CB  VAL P 188     -38.517-137.912 107.829  0.00 97.00      PROA   
ATOM   2921  HB  VAL P 188     -39.058-137.903 108.804  0.00 97.00      PROA   
ATOM   2922  CG1 VAL P 188     -37.836-136.539 107.631  0.00 97.00      PROA   
ATOM   2923 HG11 VAL P 188     -37.237-136.536 106.697  0.00 97.00      PROA   
ATOM   2924 HG12 VAL P 188     -37.176-136.287 108.484  0.00 97.00      PROA   
ATOM   2925 HG13 VAL P 188     -38.607-135.743 107.555  0.00 97.00      PROA   
ATOM   2926  CG2 VAL P 188     -39.568-138.119 106.716  0.00 97.00      PROA   
ATOM   2927 HG21 VAL P 188     -40.183-139.019 106.913  0.00 97.00      PROA   
ATOM   2928 HG22 VAL P 188     -39.068-138.233 105.730  0.00 97.00      PROA   
ATOM   2929 HG23 VAL P 188     -40.251-137.244 106.666  0.00 97.00      PROA   
ATOM   2930  C   VAL P 188     -36.557-138.881 109.003  0.00 97.00      PROA   
ATOM   2931  O   VAL P 188     -36.916-139.283 110.104  0.00 97.00      PROA   
ATOM   2932  N   THR P 189     -35.357-138.258 108.819  0.00 97.00      PROA   
ATOM   2933  HN  THR P 189     -35.090-137.929 107.918  0.00 97.00      PROA   
ATOM   2934  CA  THR P 189     -34.429-137.913 109.894  0.00 97.00      PROA   
ATOM   2935  HA  THR P 189     -34.829-138.313 110.810  0.00 97.00      PROA   
ATOM   2936  CB  THR P 189     -33.000-138.493 109.763  0.00 97.00      PROA   
ATOM   2937  HB  THR P 189     -33.010-139.548 110.119  0.00 97.00      PROA   
ATOM   2938  OG1 THR P 189     -31.990-137.789 110.487  0.00 97.00      PROA   
ATOM   2939  HG1 THR P 189     -32.076-138.031 111.416  0.00 97.00      PROA   
ATOM   2940  CG2 THR P 189     -32.550-138.460 108.295  0.00 97.00      PROA   
ATOM   2941 HG21 THR P 189     -32.575-137.416 107.918  0.00 97.00      PROA   
ATOM   2942 HG22 THR P 189     -33.188-139.104 107.658  0.00 97.00      PROA   
ATOM   2943 HG23 THR P 189     -31.504-138.831 108.221  0.00 97.00      PROA   
ATOM   2944  C   THR P 189     -34.445-136.407 110.065  0.00 97.00      PROA   
ATOM   2945  O   THR P 189     -34.481-135.659 109.090  0.00 97.00      PROA   
ATOM   2946  N   LEU P 190     -34.464-135.947 111.341  0.00 97.00      PROA   
ATOM   2947  HN  LEU P 190     -34.385-136.608 112.089  0.00 97.00      PROA   
ATOM   2948  CA  LEU P 190     -34.648-134.558 111.708  0.00 97.00      PROA   
ATOM   2949  HA  LEU P 190     -34.636-133.944 110.819  0.00 97.00      PROA   
ATOM   2950  CB  LEU P 190     -35.974-134.320 112.492  0.00 97.00      PROA   
ATOM   2951  HB1 LEU P 190     -36.004-133.252 112.800  0.00 97.00      PROA   
ATOM   2952  HB2 LEU P 190     -35.967-134.939 113.416  0.00 97.00      PROA   
ATOM   2953  CG  LEU P 190     -37.310-134.614 111.747  0.00 97.00      PROA   
ATOM   2954  HG  LEU P 190     -38.112-134.119 112.350  0.00 97.00      PROA   
ATOM   2955  CD1 LEU P 190     -37.366-134.003 110.335  0.00 97.00      PROA   
ATOM   2956 HD11 LEU P 190     -36.576-134.439 109.694  0.00 97.00      PROA   
ATOM   2957 HD12 LEU P 190     -37.222-132.904 110.370  0.00 97.00      PROA   
ATOM   2958 HD13 LEU P 190     -38.347-134.222 109.865  0.00 97.00      PROA   
ATOM   2959  CD2 LEU P 190     -37.684-136.110 111.717  0.00 97.00      PROA   
ATOM   2960 HD21 LEU P 190     -37.618-136.548 112.734  0.00 97.00      PROA   
ATOM   2961 HD22 LEU P 190     -37.006-136.676 111.049  0.00 97.00      PROA   
ATOM   2962 HD23 LEU P 190     -38.721-136.241 111.342  0.00 97.00      PROA   
ATOM   2963  C   LEU P 190     -33.495-134.100 112.586  0.00 97.00      PROA   
ATOM   2964  O   LEU P 190     -33.415-134.419 113.771  0.00 97.00      PROA   
ATOM   2965  N   SER P 191     -32.574-133.284 112.027  0.00 97.00      PROA   
ATOM   2966  HN  SER P 191     -32.668-132.981 111.079  0.00 97.00      PROA   
ATOM   2967  CA  SER P 191     -31.360-132.883 112.716  0.00 97.00      PROA   
ATOM   2968  HA  SER P 191     -31.099-133.656 113.425  0.00 97.00      PROA   
ATOM   2969  CB  SER P 191     -30.153-132.833 111.727  0.00 97.00      PROA   
ATOM   2970  HB1 SER P 191     -30.502-132.413 110.761  0.00 97.00      PROA   
ATOM   2971  HB2 SER P 191     -29.820-133.876 111.531  0.00 97.00      PROA   
ATOM   2972  OG  SER P 191     -29.034-132.068 112.172  0.00 97.00      PROA   
ATOM   2973  HG1 SER P 191     -29.246-131.155 111.952  0.00 97.00      PROA   
ATOM   2974  C   SER P 191     -31.547-131.611 113.532  0.00 97.00      PROA   
ATOM   2975  O   SER P 191     -31.526-130.504 113.011  0.00 97.00      PROA   
ATOM   2976  N   CYS P 192     -31.697-131.743 114.870  0.00 97.00      PROA   
ATOM   2977  HN  CYS P 192     -31.802-132.651 115.269  0.00 97.00      PROA   
ATOM   2978  CA  CYS P 192     -31.738-130.605 115.779  0.00 97.00      PROA   
ATOM   2979  HA  CYS P 192     -32.147-129.751 115.258  0.00 97.00      PROA   
ATOM   2980  CB  CYS P 192     -32.639-130.875 117.013  0.00 97.00      PROA   
ATOM   2981  HB1 CYS P 192     -32.567-130.021 117.720  0.00 97.00      PROA   
ATOM   2982  HB2 CYS P 192     -32.285-131.788 117.540  0.00 97.00      PROA   
ATOM   2983  SG  CYS P 192     -34.372-131.102 116.495  0.00 97.00      PROA   
ATOM   2984  C   CYS P 192     -30.324-130.251 116.214  0.00 97.00      PROA   
ATOM   2985  O   CYS P 192     -29.733-130.916 117.062  0.00 97.00      PROA   
ATOM   2986  N   GLU P 193     -29.737-129.194 115.597  0.00 97.00      PROA   
ATOM   2987  HN  GLU P 193     -30.270-128.619 114.977  0.00 97.00      PROA   
ATOM   2988  CA  GLU P 193     -28.296-129.018 115.538  0.00 97.00      PROA   
ATOM   2989  HA  GLU P 193     -27.829-129.815 116.099  0.00 97.00      PROA   
ATOM   2990  CB  GLU P 193     -27.810-129.154 114.071  0.00 97.00      PROA   
ATOM   2991  HB1 GLU P 193     -28.071-130.183 113.736  0.00 97.00      PROA   
ATOM   2992  HB2 GLU P 193     -26.702-129.067 114.049  0.00 97.00      PROA   
ATOM   2993  CG  GLU P 193     -28.446-128.149 113.083  0.00 97.00      PROA   
ATOM   2994  HG1 GLU P 193     -28.364-127.117 113.482  0.00 97.00      PROA   
ATOM   2995  HG2 GLU P 193     -29.518-128.378 112.903  0.00 97.00      PROA   
ATOM   2996  CD  GLU P 193     -27.701-128.182 111.761  0.00 97.00      PROA   
ATOM   2997  OE1 GLU P 193     -26.895-127.245 111.515  0.00 97.00      PROA   
ATOM   2998  OE2 GLU P 193     -27.871-129.165 110.997  0.00 97.00      PROA   
ATOM   2999  C   GLU P 193     -27.757-127.720 116.125  0.00 97.00      PROA   
ATOM   3000  O   GLU P 193     -28.325-126.643 115.951  0.00 97.00      PROA   
ATOM   3001  N   THR P 194     -26.599-127.805 116.837  0.00 97.00      PROA   
ATOM   3002  HN  THR P 194     -26.230-128.696 117.091  0.00 97.00      PROA   
ATOM   3003  CA  THR P 194     -25.861-126.647 117.334  0.00 97.00      PROA   
ATOM   3004  HA  THR P 194     -26.489-125.766 117.279  0.00 97.00      PROA   
ATOM   3005  CB  THR P 194     -25.380-126.807 118.786  0.00 97.00      PROA   
ATOM   3006  HB  THR P 194     -24.780-125.914 119.090  0.00 97.00      PROA   
ATOM   3007  OG1 THR P 194     -24.588-127.978 118.979  0.00 97.00      PROA   
ATOM   3008  HG1 THR P 194     -23.844-127.712 119.526  0.00 97.00      PROA   
ATOM   3009  CG2 THR P 194     -26.590-126.900 119.730  0.00 97.00      PROA   
ATOM   3010 HG21 THR P 194     -27.218-127.779 119.474  0.00 97.00      PROA   
ATOM   3011 HG22 THR P 194     -27.208-125.982 119.661  0.00 97.00      PROA   
ATOM   3012 HG23 THR P 194     -26.243-127.014 120.780  0.00 97.00      PROA   
ATOM   3013  C   THR P 194     -24.614-126.354 116.510  0.00 97.00      PROA   
ATOM   3014  O   THR P 194     -24.286-125.191 116.284  0.00 97.00      PROA   
ATOM   3015  N   LYS P 195     -23.857-127.408 116.119  0.00 97.00      PROA   
ATOM   3016  HN  LYS P 195     -24.202-128.320 116.317  0.00 97.00      PROA   
ATOM   3017  CA  LYS P 195     -22.491-127.362 115.596  0.00 97.00      PROA   
ATOM   3018  HA  LYS P 195     -22.227-128.396 115.433  0.00 97.00      PROA   
ATOM   3019  CB  LYS P 195     -22.336-126.665 114.207  0.00 97.00      PROA   
ATOM   3020  HB1 LYS P 195     -21.339-126.172 114.143  0.00 97.00      PROA   
ATOM   3021  HB2 LYS P 195     -23.092-125.859 114.103  0.00 97.00      PROA   
ATOM   3022  CG  LYS P 195     -22.406-127.593 112.975  0.00 97.00      PROA   
ATOM   3023  HG1 LYS P 195     -21.718-128.454 113.124  0.00 97.00      PROA   
ATOM   3024  HG2 LYS P 195     -22.012-127.006 112.112  0.00 97.00      PROA   
ATOM   3025  CD  LYS P 195     -23.803-128.096 112.575  0.00 97.00      PROA   
ATOM   3026  HD1 LYS P 195     -24.474-127.210 112.516  0.00 97.00      PROA   
ATOM   3027  HD2 LYS P 195     -24.208-128.773 113.356  0.00 97.00      PROA   
ATOM   3028  CE  LYS P 195     -23.774-128.808 111.207  0.00 97.00      PROA   
ATOM   3029  HE1 LYS P 195     -23.183-129.745 111.259  0.00 97.00      PROA   
ATOM   3030  HE2 LYS P 195     -23.327-128.131 110.447  0.00 97.00      PROA   
ATOM   3031  NZ  LYS P 195     -25.128-129.149 110.744  0.00 97.00      PROA   
ATOM   3032  HZ1 LYS P 195     -25.748-128.323 110.920  0.00 97.00      PROA   
ATOM   3033  HZ2 LYS P 195     -25.557-129.920 111.291  0.00 97.00      PROA   
ATOM   3034  HZ3 LYS P 195     -25.187-129.364 109.733  0.00 97.00      PROA   
ATOM   3035  C   LYS P 195     -21.418-126.873 116.573  0.00 97.00      PROA   
ATOM   3036  O   LYS P 195     -20.278-127.333 116.520  0.00 97.00      PROA   
ATOM   3037  N   LEU P 196     -21.761-125.970 117.515  0.00 97.00      PROA   
ATOM   3038  HN  LEU P 196     -22.666-125.554 117.468  0.00 97.00      PROA   
ATOM   3039  CA  LEU P 196     -20.864-125.417 118.507  0.00 97.00      PROA   
ATOM   3040  HA  LEU P 196     -19.850-125.479 118.136  0.00 97.00      PROA   
ATOM   3041  CB  LEU P 196     -21.195-123.931 118.835  0.00 97.00      PROA   
ATOM   3042  HB1 LEU P 196     -20.610-123.623 119.728  0.00 97.00      PROA   
ATOM   3043  HB2 LEU P 196     -22.274-123.848 119.090  0.00 97.00      PROA   
ATOM   3044  CG  LEU P 196     -20.858-122.870 117.751  0.00 97.00      PROA   
ATOM   3045  HG  LEU P 196     -21.057-121.877 118.226  0.00 97.00      PROA   
ATOM   3046  CD1 LEU P 196     -19.367-122.887 117.365  0.00 97.00      PROA   
ATOM   3047 HD11 LEU P 196     -19.114-123.834 116.844  0.00 97.00      PROA   
ATOM   3048 HD12 LEU P 196     -18.731-122.793 118.270  0.00 97.00      PROA   
ATOM   3049 HD13 LEU P 196     -19.140-122.042 116.682  0.00 97.00      PROA   
ATOM   3050  CD2 LEU P 196     -21.754-122.933 116.500  0.00 97.00      PROA   
ATOM   3051 HD21 LEU P 196     -22.826-122.910 116.787  0.00 97.00      PROA   
ATOM   3052 HD22 LEU P 196     -21.556-123.860 115.925  0.00 97.00      PROA   
ATOM   3053 HD23 LEU P 196     -21.545-122.066 115.837  0.00 97.00      PROA   
ATOM   3054  C   LEU P 196     -20.915-126.203 119.806  0.00 97.00      PROA   
ATOM   3055  O   LEU P 196     -21.962-126.701 120.217  0.00 97.00      PROA   
ATOM   3056  N   LEU P 197     -19.751-126.291 120.498  0.00 97.00      PROA   
ATOM   3057  HN  LEU P 197     -18.898-125.955 120.108  0.00 97.00      PROA   
ATOM   3058  CA  LEU P 197     -19.657-126.730 121.874  0.00 97.00      PROA   
ATOM   3059  HA  LEU P 197     -20.647-126.750 122.306  0.00 97.00      PROA   
ATOM   3060  CB  LEU P 197     -18.993-128.122 122.023  0.00 97.00      PROA   
ATOM   3061  HB1 LEU P 197     -17.979-128.090 121.568  0.00 97.00      PROA   
ATOM   3062  HB2 LEU P 197     -19.596-128.851 121.435  0.00 97.00      PROA   
ATOM   3063  CG  LEU P 197     -18.868-128.663 123.470  0.00 97.00      PROA   
ATOM   3064  HG  LEU P 197     -18.244-127.952 124.062  0.00 97.00      PROA   
ATOM   3065  CD1 LEU P 197     -20.232-128.795 124.172  0.00 97.00      PROA   
ATOM   3066 HD11 LEU P 197     -20.894-129.466 123.583  0.00 97.00      PROA   
ATOM   3067 HD12 LEU P 197     -20.723-127.807 124.277  0.00 97.00      PROA   
ATOM   3068 HD13 LEU P 197     -20.097-129.230 125.185  0.00 97.00      PROA   
ATOM   3069  CD2 LEU P 197     -18.137-130.017 123.479  0.00 97.00      PROA   
ATOM   3070 HD21 LEU P 197     -17.131-129.915 123.022  0.00 97.00      PROA   
ATOM   3071 HD22 LEU P 197     -18.716-130.767 122.899  0.00 97.00      PROA   
ATOM   3072 HD23 LEU P 197     -18.020-130.386 124.520  0.00 97.00      PROA   
ATOM   3073  C   LEU P 197     -18.852-125.682 122.609  0.00 97.00      PROA   
ATOM   3074  O   LEU P 197     -17.825-125.218 122.119  0.00 97.00      PROA   
ATOM   3075  N   LEU P 198     -19.333-125.266 123.804  0.00 97.00      PROA   
ATOM   3076  HN  LEU P 198     -20.149-125.683 124.193  0.00 97.00      PROA   
ATOM   3077  CA  LEU P 198     -18.734-124.244 124.635  0.00 97.00      PROA   
ATOM   3078  HA  LEU P 198     -17.707-124.080 124.337  0.00 97.00      PROA   
ATOM   3079  CB  LEU P 198     -19.521-122.897 124.683  0.00 97.00      PROA   
ATOM   3080  HB1 LEU P 198     -19.047-122.233 125.441  0.00 97.00      PROA   
ATOM   3081  HB2 LEU P 198     -20.565-123.091 125.014  0.00 97.00      PROA   
ATOM   3082  CG  LEU P 198     -19.592-122.055 123.377  0.00 97.00      PROA   
ATOM   3083  HG  LEU P 198     -20.022-121.067 123.680  0.00 97.00      PROA   
ATOM   3084  CD1 LEU P 198     -18.210-121.770 122.763  0.00 97.00      PROA   
ATOM   3085 HD11 LEU P 198     -17.752-122.706 122.386  0.00 97.00      PROA   
ATOM   3086 HD12 LEU P 198     -17.532-121.320 123.518  0.00 97.00      PROA   
ATOM   3087 HD13 LEU P 198     -18.310-121.067 121.909  0.00 97.00      PROA   
ATOM   3088  CD2 LEU P 198     -20.561-122.622 122.326  0.00 97.00      PROA   
ATOM   3089 HD21 LEU P 198     -21.523-122.908 122.797  0.00 97.00      PROA   
ATOM   3090 HD22 LEU P 198     -20.123-123.512 121.836  0.00 97.00      PROA   
ATOM   3091 HD23 LEU P 198     -20.761-121.863 121.540  0.00 97.00      PROA   
ATOM   3092  C   LEU P 198     -18.733-124.844 126.024  0.00 97.00      PROA   
ATOM   3093  O   LEU P 198     -19.367-125.872 126.257  0.00 97.00      PROA   
ATOM   3094  N   GLN P 199     -18.000-124.226 126.985  0.00 97.00      PROA   
ATOM   3095  HN  GLN P 199     -17.450-123.425 126.759  0.00 97.00      PROA   
ATOM   3096  CA  GLN P 199     -17.911-124.676 128.368  0.00 97.00      PROA   
ATOM   3097  HA  GLN P 199     -17.445-125.651 128.348  0.00 97.00      PROA   
ATOM   3098  CB  GLN P 199     -17.046-123.717 129.233  0.00 97.00      PROA   
ATOM   3099  HB1 GLN P 199     -16.976-124.137 130.261  0.00 97.00      PROA   
ATOM   3100  HB2 GLN P 199     -17.559-122.731 129.311  0.00 97.00      PROA   
ATOM   3101  CG  GLN P 199     -15.603-123.458 128.722  0.00 97.00      PROA   
ATOM   3102  HG1 GLN P 199     -14.976-123.024 129.529  0.00 97.00      PROA   
ATOM   3103  HG2 GLN P 199     -15.647-122.713 127.897  0.00 97.00      PROA   
ATOM   3104  CD  GLN P 199     -14.913-124.698 128.140  0.00 97.00      PROA   
ATOM   3105  OE1 GLN P 199     -14.689-124.782 126.928  0.00 97.00      PROA   
ATOM   3106  NE2 GLN P 199     -14.547-125.674 129.013  0.00 97.00      PROA   
ATOM   3107 HE21 GLN P 199     -14.069-126.468 128.641  0.00 97.00      PROA   
ATOM   3108 HE22 GLN P 199     -14.727-125.575 129.991  0.00 97.00      PROA   
ATOM   3109  C   GLN P 199     -19.277-124.839 129.030  0.00 97.00      PROA   
ATOM   3110  O   GLN P 199     -20.170-124.006 128.879  0.00 97.00      PROA   
ATOM   3111  N   ARG P 200     -19.475-125.964 129.751  0.00 97.00      PROA   
ATOM   3112  HN  ARG P 200     -18.744-126.619 129.918  0.00 97.00      PROA   
ATOM   3113  CA  ARG P 200     -20.792-126.417 130.121  0.00 97.00      PROA   
ATOM   3114  HA  ARG P 200     -21.479-125.585 130.167  0.00 97.00      PROA   
ATOM   3115  CB  ARG P 200     -21.244-127.464 129.070  0.00 97.00      PROA   
ATOM   3116  HB1 ARG P 200     -20.523-128.313 129.093  0.00 97.00      PROA   
ATOM   3117  HB2 ARG P 200     -21.157-127.012 128.056  0.00 97.00      PROA   
ATOM   3118  CG  ARG P 200     -22.662-128.019 129.253  0.00 97.00      PROA   
ATOM   3119  HG1 ARG P 200     -22.998-127.881 130.300  0.00 97.00      PROA   
ATOM   3120  HG2 ARG P 200     -22.594-129.115 129.091  0.00 97.00      PROA   
ATOM   3121  CD  ARG P 200     -23.735-127.432 128.324  0.00 97.00      PROA   
ATOM   3122  HD1 ARG P 200     -23.554-126.356 128.127  0.00 97.00      PROA   
ATOM   3123  HD2 ARG P 200     -24.744-127.535 128.786  0.00 97.00      PROA   
ATOM   3124  NE  ARG P 200     -23.683-128.171 127.018  0.00 97.00      PROA   
ATOM   3125  HE  ARG P 200     -23.043-127.890 126.310  0.00 97.00      PROA   
ATOM   3126  CZ  ARG P 200     -24.437-129.260 126.768  0.00 97.00      PROA   
ATOM   3127  NH1 ARG P 200     -25.282-129.768 127.674  0.00 97.00      PROA   
ATOM   3128 HH11 ARG P 200     -25.020-129.674 128.633  0.00 97.00      PROA   
ATOM   3129 HH12 ARG P 200     -25.773-130.608 127.445  0.00 97.00      PROA   
ATOM   3130  NH2 ARG P 200     -24.308-129.942 125.620  0.00 97.00      PROA   
ATOM   3131 HH21 ARG P 200     -23.559-129.723 125.006  0.00 97.00      PROA   
ATOM   3132 HH22 ARG P 200     -24.727-130.847 125.612  0.00 97.00      PROA   
ATOM   3133  C   ARG P 200     -20.662-127.093 131.473  0.00 97.00      PROA   
ATOM   3134  O   ARG P 200     -19.671-127.796 131.665  0.00 97.00      PROA   
ATOM   3135  N   PRO P 201     -21.573-126.952 132.445  0.00 97.00      PROA   
ATOM   3136  CD  PRO P 201     -22.555-125.862 132.522  0.00 97.00      PROA   
ATOM   3137  HD1 PRO P 201     -23.203-125.844 131.618  0.00 97.00      PROA   
ATOM   3138  HD2 PRO P 201     -22.018-124.893 132.626  0.00 97.00      PROA   
ATOM   3139  CA  PRO P 201     -21.596-127.815 133.620  0.00 97.00      PROA   
ATOM   3140  HA  PRO P 201     -20.596-127.959 134.008  0.00 97.00      PROA   
ATOM   3141  CB  PRO P 201     -22.470-127.043 134.630  0.00 97.00      PROA   
ATOM   3142  HB1 PRO P 201     -21.806-126.389 135.240  0.00 97.00      PROA   
ATOM   3143  HB2 PRO P 201     -23.042-127.698 135.316  0.00 97.00      PROA   
ATOM   3144  CG  PRO P 201     -23.384-126.145 133.779  0.00 97.00      PROA   
ATOM   3145  HG1 PRO P 201     -24.298-126.706 133.493  0.00 97.00      PROA   
ATOM   3146  HG2 PRO P 201     -23.689-125.221 134.308  0.00 97.00      PROA   
ATOM   3147  C   PRO P 201     -22.148-129.195 133.285  0.00 97.00      PROA   
ATOM   3148  O   PRO P 201     -21.387-130.160 133.326  0.00 97.00      PROA   
ATOM   3149  N   GLY P 202     -23.445-129.318 132.929  0.00 97.00      PROA   
ATOM   3150  HN  GLY P 202     -24.066-128.542 133.018  0.00 97.00      PROA   
ATOM   3151  CA  GLY P 202     -24.041-130.557 132.474  0.00 97.00      PROA   
ATOM   3152  HA1 GLY P 202     -25.096-130.406 132.575  0.00 97.00      PROA   
ATOM   3153  HA2 GLY P 202     -23.673-131.394 133.051  0.00 97.00      PROA   
ATOM   3154  C   GLY P 202     -23.800-130.802 131.018  0.00 97.00      PROA   
ATOM   3155  O   GLY P 202     -24.462-130.192 130.196  0.00 97.00      PROA   
ATOM   3156  N   LEU P 203     -22.865-131.714 130.675  0.00 97.00      PROA   
ATOM   3157  HN  LEU P 203     -22.371-132.177 131.406  0.00 97.00      PROA   
ATOM   3158  CA  LEU P 203     -22.421-132.034 129.325  0.00 97.00      PROA   
ATOM   3159  HA  LEU P 203     -22.120-131.103 128.877  0.00 97.00      PROA   
ATOM   3160  CB  LEU P 203     -21.154-132.940 129.339  0.00 97.00      PROA   
ATOM   3161  HB1 LEU P 203     -21.099-133.564 128.420  0.00 97.00      PROA   
ATOM   3162  HB2 LEU P 203     -21.232-133.633 130.204  0.00 97.00      PROA   
ATOM   3163  CG  LEU P 203     -19.797-132.182 129.423  0.00 97.00      PROA   
ATOM   3164  HG  LEU P 203     -19.005-132.964 129.529  0.00 97.00      PROA   
ATOM   3165  CD1 LEU P 203     -19.480-131.411 128.124  0.00 97.00      PROA   
ATOM   3166 HD11 LEU P 203     -20.218-130.599 127.960  0.00 97.00      PROA   
ATOM   3167 HD12 LEU P 203     -19.504-132.096 127.250  0.00 97.00      PROA   
ATOM   3168 HD13 LEU P 203     -18.469-130.956 128.186  0.00 97.00      PROA   
ATOM   3169  CD2 LEU P 203     -19.673-131.257 130.649  0.00 97.00      PROA   
ATOM   3170 HD21 LEU P 203     -19.868-131.822 131.583  0.00 97.00      PROA   
ATOM   3171 HD22 LEU P 203     -20.399-130.420 130.584  0.00 97.00      PROA   
ATOM   3172 HD23 LEU P 203     -18.652-130.823 130.705  0.00 97.00      PROA   
ATOM   3173  C   LEU P 203     -23.465-132.590 128.358  0.00 97.00      PROA   
ATOM   3174  O   LEU P 203     -23.380-132.322 127.161  0.00 97.00      PROA   
ATOM   3175  N   GLN P 204     -24.455-133.387 128.819  0.00 97.00      PROA   
ATOM   3176  HN  GLN P 204     -24.616-133.491 129.801  0.00 97.00      PROA   
ATOM   3177  CA  GLN P 204     -25.348-134.169 127.971  0.00 97.00      PROA   
ATOM   3178  HA  GLN P 204     -24.728-134.727 127.286  0.00 97.00      PROA   
ATOM   3179  CB  GLN P 204     -26.174-135.140 128.857  0.00 97.00      PROA   
ATOM   3180  HB1 GLN P 204     -26.891-134.549 129.468  0.00 97.00      PROA   
ATOM   3181  HB2 GLN P 204     -25.462-135.602 129.580  0.00 97.00      PROA   
ATOM   3182  CG  GLN P 204     -26.950-136.285 128.163  0.00 97.00      PROA   
ATOM   3183  HG1 GLN P 204     -27.872-135.879 127.696  0.00 97.00      PROA   
ATOM   3184  HG2 GLN P 204     -27.268-137.021 128.930  0.00 97.00      PROA   
ATOM   3185  CD  GLN P 204     -26.138-136.987 127.068  0.00 97.00      PROA   
ATOM   3186  OE1 GLN P 204     -26.038-136.535 125.924  0.00 97.00      PROA   
ATOM   3187  NE2 GLN P 204     -25.538-138.154 127.422  0.00 97.00      PROA   
ATOM   3188 HE21 GLN P 204     -25.019-138.638 126.719  0.00 97.00      PROA   
ATOM   3189 HE22 GLN P 204     -25.618-138.490 128.359  0.00 97.00      PROA   
ATOM   3190  C   GLN P 204     -26.313-133.313 127.157  0.00 97.00      PROA   
ATOM   3191  O   GLN P 204     -26.519-132.143 127.438  0.00 97.00      PROA   
ATOM   3192  N   LEU P 205     -26.954-133.878 126.112  0.00 97.00      PROA   
ATOM   3193  HN  LEU P 205     -26.726-134.805 125.817  0.00 97.00      PROA   
ATOM   3194  CA  LEU P 205     -28.161-133.299 125.564  0.00 97.00      PROA   
ATOM   3195  HA  LEU P 205     -28.528-132.528 126.227  0.00 97.00      PROA   
ATOM   3196  CB  LEU P 205     -27.991-132.679 124.156  0.00 97.00      PROA   
ATOM   3197  HB1 LEU P 205     -28.986-132.383 123.755  0.00 97.00      PROA   
ATOM   3198  HB2 LEU P 205     -27.553-133.446 123.481  0.00 97.00      PROA   
ATOM   3199  CG  LEU P 205     -27.098-131.417 124.114  0.00 97.00      PROA   
ATOM   3200  HG  LEU P 205     -26.144-131.664 124.633  0.00 97.00      PROA   
ATOM   3201  CD1 LEU P 205     -26.746-131.036 122.665  0.00 97.00      PROA   
ATOM   3202 HD11 LEU P 205     -27.671-130.802 122.097  0.00 97.00      PROA   
ATOM   3203 HD12 LEU P 205     -26.222-131.874 122.160  0.00 97.00      PROA   
ATOM   3204 HD13 LEU P 205     -26.086-130.142 122.649  0.00 97.00      PROA   
ATOM   3205  CD2 LEU P 205     -27.759-130.223 124.828  0.00 97.00      PROA   
ATOM   3206 HD21 LEU P 205     -27.935-130.445 125.900  0.00 97.00      PROA   
ATOM   3207 HD22 LEU P 205     -28.736-129.993 124.352  0.00 97.00      PROA   
ATOM   3208 HD23 LEU P 205     -27.114-129.322 124.757  0.00 97.00      PROA   
ATOM   3209  C   LEU P 205     -29.236-134.358 125.527  0.00 97.00      PROA   
ATOM   3210  O   LEU P 205     -29.183-135.315 124.757  0.00 97.00      PROA   
ATOM   3211  N   TYR P 206     -30.280-134.170 126.365  0.00 97.00      PROA   
ATOM   3212  HN  TYR P 206     -30.270-133.424 127.026  0.00 97.00      PROA   
ATOM   3213  CA  TYR P 206     -31.523-134.910 126.282  0.00 97.00      PROA   
ATOM   3214  HA  TYR P 206     -31.345-135.869 125.813  0.00 97.00      PROA   
ATOM   3215  CB  TYR P 206     -32.241-135.115 127.645  0.00 97.00      PROA   
ATOM   3216  HB1 TYR P 206     -33.105-135.805 127.545  0.00 97.00      PROA   
ATOM   3217  HB2 TYR P 206     -32.607-134.143 128.043  0.00 97.00      PROA   
ATOM   3218  CG  TYR P 206     -31.282-135.686 128.652  0.00 97.00      PROA   
ATOM   3219  CD1 TYR P 206     -31.099-137.076 128.794  0.00 97.00      PROA   
ATOM   3220  HD1 TYR P 206     -31.664-137.758 128.174  0.00 97.00      PROA   
ATOM   3221  CE1 TYR P 206     -30.179-137.578 129.729  0.00 97.00      PROA   
ATOM   3222  HE1 TYR P 206     -30.029-138.644 129.827  0.00 97.00      PROA   
ATOM   3223  CZ  TYR P 206     -29.432-136.689 130.518  0.00 97.00      PROA   
ATOM   3224  OH  TYR P 206     -28.435-137.164 131.395  0.00 97.00      PROA   
ATOM   3225  HH  TYR P 206     -27.901-136.405 131.668  0.00 97.00      PROA   
ATOM   3226  CD2 TYR P 206     -30.571-134.816 129.494  0.00 97.00      PROA   
ATOM   3227  HD2 TYR P 206     -30.718-133.747 129.427  0.00 97.00      PROA   
ATOM   3228  CE2 TYR P 206     -29.641-135.311 130.405  0.00 97.00      PROA   
ATOM   3229  HE2 TYR P 206     -29.083-134.613 131.006  0.00 97.00      PROA   
ATOM   3230  C   TYR P 206     -32.412-134.083 125.388  0.00 97.00      PROA   
ATOM   3231  O   TYR P 206     -32.263-132.864 125.313  0.00 97.00      PROA   
ATOM   3232  N   PHE P 207     -33.346-134.729 124.663  0.00 97.00      PROA   
ATOM   3233  HN  PHE P 207     -33.487-135.715 124.746  0.00 97.00      PROA   
ATOM   3234  CA  PHE P 207     -34.157-134.035 123.686  0.00 97.00      PROA   
ATOM   3235  HA  PHE P 207     -34.141-132.970 123.866  0.00 97.00      PROA   
ATOM   3236  CB  PHE P 207     -33.741-134.330 122.220  0.00 97.00      PROA   
ATOM   3237  HB1 PHE P 207     -34.467-133.900 121.497  0.00 97.00      PROA   
ATOM   3238  HB2 PHE P 207     -33.718-135.429 122.069  0.00 97.00      PROA   
ATOM   3239  CG  PHE P 207     -32.373-133.786 121.879  0.00 97.00      PROA   
ATOM   3240  CD1 PHE P 207     -31.207-134.503 122.207  0.00 97.00      PROA   
ATOM   3241  HD1 PHE P 207     -31.282-135.413 122.785  0.00 97.00      PROA   
ATOM   3242  CE1 PHE P 207     -29.950-134.061 121.781  0.00 97.00      PROA   
ATOM   3243  HE1 PHE P 207     -29.065-134.617 122.054  0.00 97.00      PROA   
ATOM   3244  CZ  PHE P 207     -29.841-132.896 121.013  0.00 97.00      PROA   
ATOM   3245  HZ  PHE P 207     -28.870-132.552 120.687  0.00 97.00      PROA   
ATOM   3246  CD2 PHE P 207     -32.247-132.615 121.109  0.00 97.00      PROA   
ATOM   3247  HD2 PHE P 207     -33.132-132.060 120.834  0.00 97.00      PROA   
ATOM   3248  CE2 PHE P 207     -30.991-132.171 120.677  0.00 97.00      PROA   
ATOM   3249  HE2 PHE P 207     -30.908-131.274 120.082  0.00 97.00      PROA   
ATOM   3250  C   PHE P 207     -35.579-134.473 123.849  0.00 97.00      PROA   
ATOM   3251  O   PHE P 207     -35.861-135.498 124.450  0.00 97.00      PROA   
ATOM   3252  N   SER P 208     -36.518-133.682 123.299  0.00 97.00      PROA   
ATOM   3253  HN  SER P 208     -36.278-132.802 122.902  0.00 97.00      PROA   
ATOM   3254  CA  SER P 208     -37.910-134.050 123.221  0.00 97.00      PROA   
ATOM   3255  HA  SER P 208     -37.986-135.127 123.156  0.00 97.00      PROA   
ATOM   3256  CB  SER P 208     -38.763-133.561 124.420  0.00 97.00      PROA   
ATOM   3257  HB1 SER P 208     -38.438-134.114 125.328  0.00 97.00      PROA   
ATOM   3258  HB2 SER P 208     -39.843-133.771 124.256  0.00 97.00      PROA   
ATOM   3259  OG  SER P 208     -38.566-132.171 124.657  0.00 97.00      PROA   
ATOM   3260  HG1 SER P 208     -39.335-131.840 125.133  0.00 97.00      PROA   
ATOM   3261  C   SER P 208     -38.432-133.501 121.922  0.00 97.00      PROA   
ATOM   3262  O   SER P 208     -37.881-132.555 121.365  0.00 97.00      PROA   
ATOM   3263  N   PHE P 209     -39.500-134.138 121.397  0.00 97.00      PROA   
ATOM   3264  HN  PHE P 209     -39.930-134.890 121.888  0.00 97.00      PROA   
ATOM   3265  CA  PHE P 209     -40.097-133.821 120.124  0.00 97.00      PROA   
ATOM   3266  HA  PHE P 209     -39.754-132.845 119.803  0.00 97.00      PROA   
ATOM   3267  CB  PHE P 209     -39.786-134.907 119.054  0.00 97.00      PROA   
ATOM   3268  HB1 PHE P 209     -40.692-135.286 118.538  0.00 97.00      PROA   
ATOM   3269  HB2 PHE P 209     -39.282-135.776 119.532  0.00 97.00      PROA   
ATOM   3270  CG  PHE P 209     -38.877-134.347 117.994  0.00 97.00      PROA   
ATOM   3271  CD1 PHE P 209     -39.416-133.523 116.991  0.00 97.00      PROA   
ATOM   3272  HD1 PHE P 209     -40.467-133.273 117.012  0.00 97.00      PROA   
ATOM   3273  CE1 PHE P 209     -38.608-133.033 115.960  0.00 97.00      PROA   
ATOM   3274  HE1 PHE P 209     -39.040-132.409 115.192  0.00 97.00      PROA   
ATOM   3275  CZ  PHE P 209     -37.248-133.366 115.919  0.00 97.00      PROA   
ATOM   3276  HZ  PHE P 209     -36.620-132.993 115.124  0.00 97.00      PROA   
ATOM   3277  CD2 PHE P 209     -37.509-134.674 117.945  0.00 97.00      PROA   
ATOM   3278  HD2 PHE P 209     -37.079-135.313 118.703  0.00 97.00      PROA   
ATOM   3279  CE2 PHE P 209     -36.698-134.186 116.912  0.00 97.00      PROA   
ATOM   3280  HE2 PHE P 209     -35.650-134.443 116.877  0.00 97.00      PROA   
ATOM   3281  C   PHE P 209     -41.583-133.697 120.352  0.00 97.00      PROA   
ATOM   3282  O   PHE P 209     -42.170-134.433 121.143  0.00 97.00      PROA   
ATOM   3283  N   TYR P 210     -42.217-132.712 119.679  0.00 97.00      PROA   
ATOM   3284  HN  TYR P 210     -41.717-132.113 119.058  0.00 97.00      PROA   
ATOM   3285  CA  TYR P 210     -43.601-132.361 119.895  0.00 97.00      PROA   
ATOM   3286  HA  TYR P 210     -44.130-133.171 120.380  0.00 97.00      PROA   
ATOM   3287  CB  TYR P 210     -43.762-131.030 120.690  0.00 97.00      PROA   
ATOM   3288  HB1 TYR P 210     -44.830-130.837 120.931  0.00 97.00      PROA   
ATOM   3289  HB2 TYR P 210     -43.394-130.190 120.065  0.00 97.00      PROA   
ATOM   3290  CG  TYR P 210     -42.951-130.987 121.971  0.00 97.00      PROA   
ATOM   3291  CD1 TYR P 210     -41.588-130.635 121.940  0.00 97.00      PROA   
ATOM   3292  HD1 TYR P 210     -41.110-130.449 120.990  0.00 97.00      PROA   
ATOM   3293  CE1 TYR P 210     -40.852-130.483 123.120  0.00 97.00      PROA   
ATOM   3294  HE1 TYR P 210     -39.810-130.203 123.071  0.00 97.00      PROA   
ATOM   3295  CZ  TYR P 210     -41.478-130.662 124.359  0.00 97.00      PROA   
ATOM   3296  OH  TYR P 210     -40.772-130.461 125.564  0.00 97.00      PROA   
ATOM   3297  HH  TYR P 210     -40.199-129.691 125.456  0.00 97.00      PROA   
ATOM   3298  CD2 TYR P 210     -43.566-131.160 123.224  0.00 97.00      PROA   
ATOM   3299  HD2 TYR P 210     -44.622-131.375 123.271  0.00 97.00      PROA   
ATOM   3300  CE2 TYR P 210     -42.833-131.009 124.410  0.00 97.00      PROA   
ATOM   3301  HE2 TYR P 210     -43.318-131.125 125.368  0.00 97.00      PROA   
ATOM   3302  C   TYR P 210     -44.198-132.149 118.522  0.00 97.00      PROA   
ATOM   3303  O   TYR P 210     -43.475-131.948 117.547  0.00 97.00      PROA   
ATOM   3304  N   MET P 211     -45.548-132.183 118.422  0.00 97.00      PROA   
ATOM   3305  HN  MET P 211     -46.117-132.399 119.212  0.00 97.00      PROA   
ATOM   3306  CA  MET P 211     -46.257-131.791 117.222  0.00 97.00      PROA   
ATOM   3307  HA  MET P 211     -45.569-131.401 116.488  0.00 97.00      PROA   
ATOM   3308  CB  MET P 211     -47.048-132.973 116.600  0.00 97.00      PROA   
ATOM   3309  HB1 MET P 211     -47.730-132.587 115.811  0.00 97.00      PROA   
ATOM   3310  HB2 MET P 211     -47.666-133.449 117.394  0.00 97.00      PROA   
ATOM   3311  CG  MET P 211     -46.144-134.043 115.959  0.00 97.00      PROA   
ATOM   3312  HG1 MET P 211     -45.307-134.276 116.651  0.00 97.00      PROA   
ATOM   3313  HG2 MET P 211     -45.694-133.591 115.050  0.00 97.00      PROA   
ATOM   3314  SD  MET P 211     -46.988-135.598 115.521  0.00 97.00      PROA   
ATOM   3315  CE  MET P 211     -48.113-134.935 114.261  0.00 97.00      PROA   
ATOM   3316  HE1 MET P 211     -47.550-134.385 113.478  0.00 97.00      PROA   
ATOM   3317  HE2 MET P 211     -48.858-134.242 114.705  0.00 97.00      PROA   
ATOM   3318  HE3 MET P 211     -48.670-135.758 113.764  0.00 97.00      PROA   
ATOM   3319  C   MET P 211     -47.226-130.695 117.594  0.00 97.00      PROA   
ATOM   3320  O   MET P 211     -48.284-130.981 118.147  0.00 97.00      PROA   
ATOM   3321  N   GLY P 212     -46.902-129.409 117.276  0.00 97.00      PROA   
ATOM   3322  HN  GLY P 212     -46.092-129.213 116.724  0.00 97.00      PROA   
ATOM   3323  CA  GLY P 212     -47.657-128.228 117.685  0.00 97.00      PROA   
ATOM   3324  HA1 GLY P 212     -48.481-128.110 116.998  0.00 97.00      PROA   
ATOM   3325  HA2 GLY P 212     -46.970-127.399 117.641  0.00 97.00      PROA   
ATOM   3326  C   GLY P 212     -48.185-128.259 119.104  0.00 97.00      PROA   
ATOM   3327  O   GLY P 212     -47.435-128.367 120.072  0.00 97.00      PROA   
ATOM   3328  N   SER P 213     -49.525-128.169 119.241  0.00 97.00      PROA   
ATOM   3329  HN  SER P 213     -50.081-128.032 118.425  0.00 97.00      PROA   
ATOM   3330  CA  SER P 213     -50.229-128.212 120.514  0.00 97.00      PROA   
ATOM   3331  HA  SER P 213     -49.641-127.654 121.231  0.00 97.00      PROA   
ATOM   3332  CB  SER P 213     -51.615-127.510 120.395  0.00 97.00      PROA   
ATOM   3333  HB1 SER P 213     -52.264-128.067 119.686  0.00 97.00      PROA   
ATOM   3334  HB2 SER P 213     -51.459-126.489 119.987  0.00 97.00      PROA   
ATOM   3335  OG  SER P 213     -52.283-127.375 121.649  0.00 97.00      PROA   
ATOM   3336  HG1 SER P 213     -52.317-128.265 122.018  0.00 97.00      PROA   
ATOM   3337  C   SER P 213     -50.409-129.631 121.078  0.00 97.00      PROA   
ATOM   3338  O   SER P 213     -51.381-129.908 121.780  0.00 97.00      PROA   
ATOM   3339  N   LYS P 214     -49.479-130.582 120.829  0.00 97.00      PROA   
ATOM   3340  HN  LYS P 214     -48.726-130.419 120.195  0.00 97.00      PROA   
ATOM   3341  CA  LYS P 214     -49.489-131.830 121.572  0.00 97.00      PROA   
ATOM   3342  HA  LYS P 214     -49.836-131.598 122.571  0.00 97.00      PROA   
ATOM   3343  CB  LYS P 214     -50.468-132.905 121.032  0.00 97.00      PROA   
ATOM   3344  HB1 LYS P 214     -51.498-132.529 121.229  0.00 97.00      PROA   
ATOM   3345  HB2 LYS P 214     -50.350-133.848 121.609  0.00 97.00      PROA   
ATOM   3346  CG  LYS P 214     -50.345-133.201 119.528  0.00 97.00      PROA   
ATOM   3347  HG1 LYS P 214     -49.277-133.398 119.288  0.00 97.00      PROA   
ATOM   3348  HG2 LYS P 214     -50.656-132.307 118.945  0.00 97.00      PROA   
ATOM   3349  CD  LYS P 214     -51.163-134.429 119.084  0.00 97.00      PROA   
ATOM   3350  HD1 LYS P 214     -50.742-135.318 119.608  0.00 97.00      PROA   
ATOM   3351  HD2 LYS P 214     -51.005-134.575 117.992  0.00 97.00      PROA   
ATOM   3352  CE  LYS P 214     -52.667-134.325 119.382  0.00 97.00      PROA   
ATOM   3353  HE1 LYS P 214     -53.121-133.482 118.819  0.00 97.00      PROA   
ATOM   3354  HE2 LYS P 214     -52.854-134.176 120.467  0.00 97.00      PROA   
ATOM   3355  NZ  LYS P 214     -53.363-135.572 118.984  0.00 97.00      PROA   
ATOM   3356  HZ1 LYS P 214     -52.974-136.366 119.533  0.00 97.00      PROA   
ATOM   3357  HZ2 LYS P 214     -53.206-135.747 117.971  0.00 97.00      PROA   
ATOM   3358  HZ3 LYS P 214     -54.382-135.489 119.173  0.00 97.00      PROA   
ATOM   3359  C   LYS P 214     -48.120-132.442 121.790  0.00 97.00      PROA   
ATOM   3360  O   LYS P 214     -47.272-132.514 120.903  0.00 97.00      PROA   
ATOM   3361  N   THR P 215     -47.898-132.933 123.032  0.00 97.00      PROA   
ATOM   3362  HN  THR P 215     -48.570-132.798 123.757  0.00 97.00      PROA   
ATOM   3363  CA  THR P 215     -46.787-133.773 123.433  0.00 97.00      PROA   
ATOM   3364  HA  THR P 215     -45.871-133.263 123.166  0.00 97.00      PROA   
ATOM   3365  CB  THR P 215     -46.799-134.039 124.937  0.00 97.00      PROA   
ATOM   3366  HB  THR P 215     -46.110-134.868 125.223  0.00 97.00      PROA   
ATOM   3367  OG1 THR P 215     -48.115-134.352 125.384  0.00 97.00      PROA   
ATOM   3368  HG1 THR P 215     -48.354-135.175 124.953  0.00 97.00      PROA   
ATOM   3369  CG2 THR P 215     -46.348-132.777 125.692  0.00 97.00      PROA   
ATOM   3370 HG21 THR P 215     -46.976-131.905 125.415  0.00 97.00      PROA   
ATOM   3371 HG22 THR P 215     -45.287-132.546 125.468  0.00 97.00      PROA   
ATOM   3372 HG23 THR P 215     -46.449-132.943 126.787  0.00 97.00      PROA   
ATOM   3373  C   THR P 215     -46.776-135.123 122.741  0.00 97.00      PROA   
ATOM   3374  O   THR P 215     -47.806-135.783 122.621  0.00 97.00      PROA   
ATOM   3375  N   LEU P 216     -45.574-135.592 122.339  0.00 97.00      PROA   
ATOM   3376  HN  LEU P 216     -44.766-135.007 122.339  0.00 97.00      PROA   
ATOM   3377  CA  LEU P 216     -45.330-136.987 122.028  0.00 97.00      PROA   
ATOM   3378  HA  LEU P 216     -46.258-137.450 121.727  0.00 97.00      PROA   
ATOM   3379  CB  LEU P 216     -44.298-137.155 120.887  0.00 97.00      PROA   
ATOM   3380  HB1 LEU P 216     -44.086-138.230 120.705  0.00 97.00      PROA   
ATOM   3381  HB2 LEU P 216     -43.346-136.666 121.183  0.00 97.00      PROA   
ATOM   3382  CG  LEU P 216     -44.762-136.545 119.540  0.00 97.00      PROA   
ATOM   3383  HG  LEU P 216     -44.925-135.450 119.684  0.00 97.00      PROA   
ATOM   3384  CD1 LEU P 216     -43.678-136.706 118.461  0.00 97.00      PROA   
ATOM   3385 HD11 LEU P 216     -43.490-137.783 118.264  0.00 97.00      PROA   
ATOM   3386 HD12 LEU P 216     -42.732-136.232 118.791  0.00 97.00      PROA   
ATOM   3387 HD13 LEU P 216     -44.006-136.229 117.514  0.00 97.00      PROA   
ATOM   3388  CD2 LEU P 216     -46.086-137.159 119.050  0.00 97.00      PROA   
ATOM   3389 HD21 LEU P 216     -46.912-136.948 119.759  0.00 97.00      PROA   
ATOM   3390 HD22 LEU P 216     -45.979-138.258 118.933  0.00 97.00      PROA   
ATOM   3391 HD23 LEU P 216     -46.359-136.730 118.066  0.00 97.00      PROA   
ATOM   3392  C   LEU P 216     -44.896-137.695 123.298  0.00 97.00      PROA   
ATOM   3393  O   LEU P 216     -44.815-137.075 124.356  0.00 97.00      PROA   
ATOM   3394  N   ARG P 217     -44.652-139.030 123.245  0.00 97.00      PROA   
ATOM   3395  HN  ARG P 217     -44.751-139.527 122.386  0.00 97.00      PROA   
ATOM   3396  CA  ARG P 217     -44.251-139.818 124.403  0.00 97.00      PROA   
ATOM   3397  HA  ARG P 217     -44.899-139.538 125.223  0.00 97.00      PROA   
ATOM   3398  CB  ARG P 217     -44.404-141.349 124.196  0.00 97.00      PROA   
ATOM   3399  HB1 ARG P 217     -43.979-141.877 125.081  0.00 97.00      PROA   
ATOM   3400  HB2 ARG P 217     -43.813-141.652 123.303  0.00 97.00      PROA   
ATOM   3401  CG  ARG P 217     -45.852-141.853 124.047  0.00 97.00      PROA   
ATOM   3402  HG1 ARG P 217     -46.335-141.358 123.176  0.00 97.00      PROA   
ATOM   3403  HG2 ARG P 217     -46.424-141.571 124.959  0.00 97.00      PROA   
ATOM   3404  CD  ARG P 217     -45.899-143.377 123.846  0.00 97.00      PROA   
ATOM   3405  HD1 ARG P 217     -45.360-143.916 124.657  0.00 97.00      PROA   
ATOM   3406  HD2 ARG P 217     -45.422-143.644 122.878  0.00 97.00      PROA   
ATOM   3407  NE  ARG P 217     -47.326-143.825 123.779  0.00 97.00      PROA   
ATOM   3408  HE  ARG P 217     -47.758-143.931 122.889  0.00 97.00      PROA   
ATOM   3409  CZ  ARG P 217     -48.072-144.153 124.856  0.00 97.00      PROA   
ATOM   3410  NH1 ARG P 217     -47.621-144.031 126.114  0.00 97.00      PROA   
ATOM   3411 HH11 ARG P 217     -46.722-143.632 126.260  0.00 97.00      PROA   
ATOM   3412 HH12 ARG P 217     -48.219-144.286 126.871  0.00 97.00      PROA   
ATOM   3413  NH2 ARG P 217     -49.318-144.624 124.663  0.00 97.00      PROA   
ATOM   3414 HH21 ARG P 217     -49.661-144.722 123.734  0.00 97.00      PROA   
ATOM   3415 HH22 ARG P 217     -49.860-144.896 125.452  0.00 97.00      PROA   
ATOM   3416  C   ARG P 217     -42.827-139.545 124.873  0.00 97.00      PROA   
ATOM   3417  O   ARG P 217     -41.917-140.348 124.670  0.00 97.00      PROA   
ATOM   3418  N   GLY P 218     -42.631-138.388 125.544  0.00 97.00      PROA   
ATOM   3419  HN  GLY P 218     -43.385-137.733 125.557  0.00 97.00      PROA   
ATOM   3420  CA  GLY P 218     -41.444-138.005 126.284  0.00 97.00      PROA   
ATOM   3421  HA1 GLY P 218     -41.659-137.050 126.740  0.00 97.00      PROA   
ATOM   3422  HA2 GLY P 218     -40.617-137.969 125.590  0.00 97.00      PROA   
ATOM   3423  C   GLY P 218     -41.078-138.936 127.405  0.00 97.00      PROA   
ATOM   3424  O   GLY P 218     -41.887-139.743 127.860  0.00 97.00      PROA   
ATOM   3425  N   ARG P 219     -39.830-138.781 127.896  0.00 97.00      PROA   
ATOM   3426  HN  ARG P 219     -39.218-138.100 127.501  0.00 97.00      PROA   
ATOM   3427  CA  ARG P 219     -39.265-139.532 128.991  0.00 97.00      PROA   
ATOM   3428  HA  ARG P 219     -39.760-139.198 129.891  0.00 97.00      PROA   
ATOM   3429  CB  ARG P 219     -39.393-141.094 128.874  0.00 97.00      PROA   
ATOM   3430  HB1 ARG P 219     -40.470-141.344 128.992  0.00 97.00      PROA   
ATOM   3431  HB2 ARG P 219     -38.886-141.587 129.727  0.00 97.00      PROA   
ATOM   3432  CG  ARG P 219     -38.949-141.717 127.529  0.00 97.00      PROA   
ATOM   3433  HG1 ARG P 219     -37.894-141.448 127.307  0.00 97.00      PROA   
ATOM   3434  HG2 ARG P 219     -39.578-141.286 126.722  0.00 97.00      PROA   
ATOM   3435  CD  ARG P 219     -39.096-143.245 127.440  0.00 97.00      PROA   
ATOM   3436  HD1 ARG P 219     -38.956-143.570 126.382  0.00 97.00      PROA   
ATOM   3437  HD2 ARG P 219     -40.090-143.574 127.810  0.00 97.00      PROA   
ATOM   3438  NE  ARG P 219     -38.015-143.835 128.291  0.00 97.00      PROA   
ATOM   3439  HE  ARG P 219     -37.474-143.230 128.878  0.00 97.00      PROA   
ATOM   3440  CZ  ARG P 219     -37.447-145.035 128.078  0.00 97.00      PROA   
ATOM   3441  NH1 ARG P 219     -38.135-146.015 127.498  0.00 97.00      PROA   
ATOM   3442 HH11 ARG P 219     -39.108-145.837 127.425  0.00 97.00      PROA   
ATOM   3443 HH12 ARG P 219     -37.752-146.933 127.532  0.00 97.00      PROA   
ATOM   3444  NH2 ARG P 219     -36.188-145.245 128.492  0.00 97.00      PROA   
ATOM   3445 HH21 ARG P 219     -35.663-145.998 128.112  0.00 97.00      PROA   
ATOM   3446 HH22 ARG P 219     -35.702-144.477 128.922  0.00 97.00      PROA   
ATOM   3447  C   ARG P 219     -37.837-139.042 129.067  0.00 97.00      PROA   
ATOM   3448  O   ARG P 219     -37.573-137.850 128.923  0.00 97.00      PROA   
ATOM   3449  N   ASP P 220     -36.875-139.958 129.264  0.00 97.00      PROA   
ATOM   3450  HN  ASP P 220     -37.114-140.897 129.509  0.00 97.00      PROA   
ATOM   3451  CA  ASP P 220     -35.454-139.820 129.055  0.00 97.00      PROA   
ATOM   3452  HA  ASP P 220     -35.131-138.850 129.410  0.00 97.00      PROA   
ATOM   3453  CB  ASP P 220     -34.715-140.937 129.867  0.00 97.00      PROA   
ATOM   3454  HB1 ASP P 220     -34.806-140.675 130.946  0.00 97.00      PROA   
ATOM   3455  HB2 ASP P 220     -33.636-140.978 129.629  0.00 97.00      PROA   
ATOM   3456  CG  ASP P 220     -35.336-142.335 129.739  0.00 97.00      PROA   
ATOM   3457  OD1 ASP P 220     -34.586-143.281 129.393  0.00 97.00      PROA   
ATOM   3458  OD2 ASP P 220     -36.538-142.494 130.067  0.00 97.00      PROA   
ATOM   3459  C   ASP P 220     -35.157-139.911 127.551  0.00 97.00      PROA   
ATOM   3460  O   ASP P 220     -34.414-140.770 127.079  0.00 97.00      PROA   
ATOM   3461  N   THR P 221     -35.771-139.017 126.740  0.00 97.00      PROA   
ATOM   3462  HN  THR P 221     -36.379-138.323 127.123  0.00 97.00      PROA   
ATOM   3463  CA  THR P 221     -35.766-139.127 125.290  0.00 97.00      PROA   
ATOM   3464  HA  THR P 221     -35.836-140.187 125.089  0.00 97.00      PROA   
ATOM   3465  CB  THR P 221     -37.004-138.529 124.618  0.00 97.00      PROA   
ATOM   3466  HB  THR P 221     -36.824-138.256 123.552  0.00 97.00      PROA   
ATOM   3467  OG1 THR P 221     -37.488-137.396 125.327  0.00 97.00      PROA   
ATOM   3468  HG1 THR P 221     -36.835-136.704 125.179  0.00 97.00      PROA   
ATOM   3469  CG2 THR P 221     -38.129-139.576 124.661  0.00 97.00      PROA   
ATOM   3470 HG21 THR P 221     -38.373-139.811 125.715  0.00 97.00      PROA   
ATOM   3471 HG22 THR P 221     -37.824-140.511 124.150  0.00 97.00      PROA   
ATOM   3472 HG23 THR P 221     -39.045-139.179 124.175  0.00 97.00      PROA   
ATOM   3473  C   THR P 221     -34.489-138.689 124.582  0.00 97.00      PROA   
ATOM   3474  O   THR P 221     -33.858-137.682 124.896  0.00 97.00      PROA   
ATOM   3475  N   SER P 222     -34.101-139.485 123.560  0.00 97.00      PROA   
ATOM   3476  HN  SER P 222     -34.582-140.343 123.397  0.00 97.00      PROA   
ATOM   3477  CA  SER P 222     -32.976-139.260 122.672  0.00 97.00      PROA   
ATOM   3478  HA  SER P 222     -32.155-138.873 123.260  0.00 97.00      PROA   
ATOM   3479  CB  SER P 222     -32.550-140.580 121.983  0.00 97.00      PROA   
ATOM   3480  HB1 SER P 222     -31.587-140.466 121.442  0.00 97.00      PROA   
ATOM   3481  HB2 SER P 222     -33.331-140.888 121.252  0.00 97.00      PROA   
ATOM   3482  OG  SER P 222     -32.433-141.628 122.943  0.00 97.00      PROA   
ATOM   3483  HG1 SER P 222     -31.982-141.267 123.711  0.00 97.00      PROA   
ATOM   3484  C   SER P 222     -33.324-138.244 121.594  0.00 97.00      PROA   
ATOM   3485  O   SER P 222     -34.463-137.797 121.488  0.00 97.00      PROA   
ATOM   3486  N   SER P 223     -32.324-137.846 120.767  0.00 97.00      PROA   
ATOM   3487  HN  SER P 223     -31.391-138.181 120.893  0.00 97.00      PROA   
ATOM   3488  CA  SER P 223     -32.401-136.796 119.764  0.00 97.00      PROA   
ATOM   3489  HA  SER P 223     -32.590-135.869 120.275  0.00 97.00      PROA   
ATOM   3490  CB  SER P 223     -31.055-136.687 119.012  0.00 97.00      PROA   
ATOM   3491  HB1 SER P 223     -31.035-135.783 118.366  0.00 97.00      PROA   
ATOM   3492  HB2 SER P 223     -30.898-137.582 118.372  0.00 97.00      PROA   
ATOM   3493  OG  SER P 223     -29.974-136.619 119.937  0.00 97.00      PROA   
ATOM   3494  HG1 SER P 223     -30.021-135.753 120.354  0.00 97.00      PROA   
ATOM   3495  C   SER P 223     -33.484-136.934 118.714  0.00 97.00      PROA   
ATOM   3496  O   SER P 223     -34.097-135.938 118.334  0.00 97.00      PROA   
ATOM   3497  N   GLU P 224     -33.736-138.164 118.221  0.00 97.00      PROA   
ATOM   3498  HN  GLU P 224     -33.281-138.963 118.600  0.00 97.00      PROA   
ATOM   3499  CA  GLU P 224     -34.616-138.411 117.100  0.00 97.00      PROA   
ATOM   3500  HA  GLU P 224     -35.125-137.497 116.824  0.00 97.00      PROA   
ATOM   3501  CB  GLU P 224     -33.867-138.928 115.840  0.00 97.00      PROA   
ATOM   3502  HB1 GLU P 224     -34.626-139.321 115.126  0.00 97.00      PROA   
ATOM   3503  HB2 GLU P 224     -33.204-139.779 116.106  0.00 97.00      PROA   
ATOM   3504  CG  GLU P 224     -33.045-137.847 115.099  0.00 97.00      PROA   
ATOM   3505  HG1 GLU P 224     -32.015-137.773 115.502  0.00 97.00      PROA   
ATOM   3506  HG2 GLU P 224     -33.537-136.855 115.192  0.00 97.00      PROA   
ATOM   3507  CD  GLU P 224     -32.993-138.182 113.613  0.00 97.00      PROA   
ATOM   3508  OE1 GLU P 224     -34.086-138.181 112.992  0.00 97.00      PROA   
ATOM   3509  OE2 GLU P 224     -31.885-138.461 113.091  0.00 97.00      PROA   
ATOM   3510  C   GLU P 224     -35.693-139.408 117.468  0.00 97.00      PROA   
ATOM   3511  O   GLU P 224     -35.616-140.118 118.469  0.00 97.00      PROA   
ATOM   3512  N   TYR P 225     -36.735-139.468 116.610  0.00 97.00      PROA   
ATOM   3513  HN  TYR P 225     -36.744-138.880 115.804  0.00 97.00      PROA   
ATOM   3514  CA  TYR P 225     -37.820-140.419 116.663  0.00 97.00      PROA   
ATOM   3515  HA  TYR P 225     -37.581-141.205 117.365  0.00 97.00      PROA   
ATOM   3516  CB  TYR P 225     -39.183-139.741 117.038  0.00 97.00      PROA   
ATOM   3517  HB1 TYR P 225     -39.049-139.172 117.984  0.00 97.00      PROA   
ATOM   3518  HB2 TYR P 225     -39.948-140.526 117.220  0.00 97.00      PROA   
ATOM   3519  CG  TYR P 225     -39.716-138.783 115.987  0.00 97.00      PROA   
ATOM   3520  CD1 TYR P 225     -40.766-139.167 115.130  0.00 97.00      PROA   
ATOM   3521  HD1 TYR P 225     -41.194-140.156 115.217  0.00 97.00      PROA   
ATOM   3522  CE1 TYR P 225     -41.246-138.292 114.148  0.00 97.00      PROA   
ATOM   3523  HE1 TYR P 225     -42.046-138.604 113.492  0.00 97.00      PROA   
ATOM   3524  CZ  TYR P 225     -40.672-137.023 114.000  0.00 97.00      PROA   
ATOM   3525  OH  TYR P 225     -41.116-136.154 112.981  0.00 97.00      PROA   
ATOM   3526  HH  TYR P 225     -41.895-136.542 112.577  0.00 97.00      PROA   
ATOM   3527  CD2 TYR P 225     -39.183-137.487 115.857  0.00 97.00      PROA   
ATOM   3528  HD2 TYR P 225     -38.388-137.164 116.511  0.00 97.00      PROA   
ATOM   3529  CE2 TYR P 225     -39.646-136.619 114.861  0.00 97.00      PROA   
ATOM   3530  HE2 TYR P 225     -39.204-135.641 114.747  0.00 97.00      PROA   
ATOM   3531  C   TYR P 225     -37.826-140.996 115.258  0.00 97.00      PROA   
ATOM   3532  O   TYR P 225     -37.257-140.393 114.350  0.00 97.00      PROA   
ATOM   3533  N   GLN P 226     -38.449-142.179 115.024  0.00 97.00      PROA   
ATOM   3534  HN  GLN P 226     -38.899-142.698 115.747  0.00 97.00      PROA   
ATOM   3535  CA  GLN P 226     -38.527-142.724 113.678  0.00 97.00      PROA   
ATOM   3536  HA  GLN P 226     -38.360-141.904 112.998  0.00 97.00      PROA   
ATOM   3537  CB  GLN P 226     -37.468-143.820 113.349  0.00 97.00      PROA   
ATOM   3538  HB1 GLN P 226     -37.850-144.513 112.566  0.00 97.00      PROA   
ATOM   3539  HB2 GLN P 226     -37.289-144.432 114.260  0.00 97.00      PROA   
ATOM   3540  CG  GLN P 226     -36.121-143.264 112.826  0.00 97.00      PROA   
ATOM   3541  HG1 GLN P 226     -35.462-144.093 112.497  0.00 97.00      PROA   
ATOM   3542  HG2 GLN P 226     -35.616-142.705 113.643  0.00 97.00      PROA   
ATOM   3543  CD  GLN P 226     -36.351-142.328 111.630  0.00 97.00      PROA   
ATOM   3544  OE1 GLN P 226     -37.258-142.546 110.817  0.00 97.00      PROA   
ATOM   3545  NE2 GLN P 226     -35.542-141.236 111.546  0.00 97.00      PROA   
ATOM   3546 HE21 GLN P 226     -35.833-140.500 110.935  0.00 97.00      PROA   
ATOM   3547 HE22 GLN P 226     -34.856-141.051 112.245  0.00 97.00      PROA   
ATOM   3548  C   GLN P 226     -39.916-143.141 113.285  0.00 97.00      PROA   
ATOM   3549  O   GLN P 226     -40.777-143.411 114.120  0.00 97.00      PROA   
ATOM   3550  N   ILE P 227     -40.157-143.130 111.951  0.00 97.00      PROA   
ATOM   3551  HN  ILE P 227     -39.408-142.960 111.314  0.00 97.00      PROA   
ATOM   3552  CA  ILE P 227     -41.484-143.158 111.377  0.00 97.00      PROA   
ATOM   3553  HA  ILE P 227     -42.207-143.277 112.172  0.00 97.00      PROA   
ATOM   3554  CB  ILE P 227     -41.834-141.885 110.602  0.00 97.00      PROA   
ATOM   3555  HB  ILE P 227     -41.458-141.941 109.555  0.00 97.00      PROA   
ATOM   3556  CG2 ILE P 227     -43.374-141.771 110.581  0.00 97.00      PROA   
ATOM   3557 HG21 ILE P 227     -43.768-141.653 111.613  0.00 97.00      PROA   
ATOM   3558 HG22 ILE P 227     -43.840-142.668 110.128  0.00 97.00      PROA   
ATOM   3559 HG23 ILE P 227     -43.694-140.887 109.997  0.00 97.00      PROA   
ATOM   3560  CG1 ILE P 227     -41.182-140.620 111.228  0.00 97.00      PROA   
ATOM   3561 HG11 ILE P 227     -40.074-140.718 111.224  0.00 97.00      PROA   
ATOM   3562 HG12 ILE P 227     -41.515-140.536 112.285  0.00 97.00      PROA   
ATOM   3563  CD  ILE P 227     -41.518-139.326 110.476  0.00 97.00      PROA   
ATOM   3564  HD1 ILE P 227     -42.588-139.058 110.600  0.00 97.00      PROA   
ATOM   3565  HD2 ILE P 227     -41.309-139.447 109.391  0.00 97.00      PROA   
ATOM   3566  HD3 ILE P 227     -40.901-138.485 110.860  0.00 97.00      PROA   
ATOM   3567  C   ILE P 227     -41.572-144.368 110.472  0.00 97.00      PROA   
ATOM   3568  O   ILE P 227     -40.743-144.572 109.590  0.00 97.00      PROA   
ATOM   3569  N   LEU P 228     -42.594-145.223 110.686  0.00 97.00      PROA   
ATOM   3570  HN  LEU P 228     -43.268-145.034 111.396  0.00 97.00      PROA   
ATOM   3571  CA  LEU P 228     -42.677-146.541 110.088  0.00 97.00      PROA   
ATOM   3572  HA  LEU P 228     -41.692-146.868 109.784  0.00 97.00      PROA   
ATOM   3573  CB  LEU P 228     -43.237-147.560 111.119  0.00 97.00      PROA   
ATOM   3574  HB1 LEU P 228     -43.388-148.535 110.607  0.00 97.00      PROA   
ATOM   3575  HB2 LEU P 228     -44.226-147.217 111.493  0.00 97.00      PROA   
ATOM   3576  CG  LEU P 228     -42.319-147.846 112.344  0.00 97.00      PROA   
ATOM   3577  HG  LEU P 228     -41.280-147.989 111.962  0.00 97.00      PROA   
ATOM   3578  CD1 LEU P 228     -42.285-146.733 113.413  0.00 97.00      PROA   
ATOM   3579 HD11 LEU P 228     -43.317-146.483 113.740  0.00 97.00      PROA   
ATOM   3580 HD12 LEU P 228     -41.793-145.816 113.036  0.00 97.00      PROA   
ATOM   3581 HD13 LEU P 228     -41.712-147.075 114.300  0.00 97.00      PROA   
ATOM   3582  CD2 LEU P 228     -42.737-149.162 113.026  0.00 97.00      PROA   
ATOM   3583 HD21 LEU P 228     -42.712-150.003 112.303  0.00 97.00      PROA   
ATOM   3584 HD22 LEU P 228     -43.768-149.068 113.430  0.00 97.00      PROA   
ATOM   3585 HD23 LEU P 228     -42.050-149.396 113.866  0.00 97.00      PROA   
ATOM   3586  C   LEU P 228     -43.548-146.516 108.841  0.00 97.00      PROA   
ATOM   3587  O   LEU P 228     -43.875-147.559 108.280  0.00 97.00      PROA   
ATOM   3588  N   THR P 229     -43.908-145.289 108.404  0.00 97.00      PROA   
ATOM   3589  HN  THR P 229     -43.512-144.522 108.899  0.00 97.00      PROA   
ATOM   3590  CA  THR P 229     -44.828-144.915 107.344  0.00 97.00      PROA   
ATOM   3591  HA  THR P 229     -44.275-144.812 106.423  0.00 97.00      PROA   
ATOM   3592  CB  THR P 229     -46.063-145.818 107.135  0.00 97.00      PROA   
ATOM   3593  HB  THR P 229     -46.444-146.144 108.129  0.00 97.00      PROA   
ATOM   3594  OG1 THR P 229     -45.703-146.965 106.380  0.00 97.00      PROA   
ATOM   3595  HG1 THR P 229     -45.010-147.394 106.889  0.00 97.00      PROA   
ATOM   3596  CG2 THR P 229     -47.232-145.165 106.359  0.00 97.00      PROA   
ATOM   3597 HG21 THR P 229     -46.919-144.850 105.347  0.00 97.00      PROA   
ATOM   3598 HG22 THR P 229     -47.648-144.289 106.889  0.00 97.00      PROA   
ATOM   3599 HG23 THR P 229     -48.054-145.905 106.242  0.00 97.00      PROA   
ATOM   3600  C   THR P 229     -45.276-143.555 107.799  0.00 97.00      PROA   
ATOM   3601  O   THR P 229     -46.156-143.462 108.652  0.00 97.00      PROA   
ATOM   3602  N   ALA P 230     -44.673-142.446 107.298  0.00 97.00      PROA   
ATOM   3603  HN  ALA P 230     -43.880-142.484 106.693  0.00 97.00      PROA   
ATOM   3604  CA  ALA P 230     -45.194-141.118 107.578  0.00 97.00      PROA   
ATOM   3605  HA  ALA P 230     -45.360-141.057 108.642  0.00 97.00      PROA   
ATOM   3606  CB  ALA P 230     -44.222-139.993 107.181  0.00 97.00      PROA   
ATOM   3607  HB1 ALA P 230     -44.026-140.005 106.087  0.00 97.00      PROA   
ATOM   3608  HB2 ALA P 230     -43.257-140.126 107.716  0.00 97.00      PROA   
ATOM   3609  HB3 ALA P 230     -44.632-139.002 107.467  0.00 97.00      PROA   
ATOM   3610  C   ALA P 230     -46.531-140.911 106.904  0.00 97.00      PROA   
ATOM   3611  O   ALA P 230     -46.737-141.380 105.797  0.00 97.00      PROA   
ATOM   3612  N   ARG P 231     -47.485-140.234 107.571  0.00 97.00      PROA   
ATOM   3613  HN  ARG P 231     -47.280-139.883 108.485  0.00 97.00      PROA   
ATOM   3614  CA  ARG P 231     -48.881-140.241 107.193  0.00 97.00      PROA   
ATOM   3615  HA  ARG P 231     -49.005-140.769 106.260  0.00 97.00      PROA   
ATOM   3616  CB  ARG P 231     -49.726-140.981 108.261  0.00 97.00      PROA   
ATOM   3617  HB1 ARG P 231     -50.799-140.822 108.048  0.00 97.00      PROA   
ATOM   3618  HB2 ARG P 231     -49.526-140.554 109.267  0.00 97.00      PROA   
ATOM   3619  CG  ARG P 231     -49.453-142.498 108.290  0.00 97.00      PROA   
ATOM   3620  HG1 ARG P 231     -48.523-142.662 108.874  0.00 97.00      PROA   
ATOM   3621  HG2 ARG P 231     -49.247-142.835 107.252  0.00 97.00      PROA   
ATOM   3622  CD  ARG P 231     -50.567-143.375 108.909  0.00 97.00      PROA   
ATOM   3623  HD1 ARG P 231     -50.731-143.055 109.962  0.00 97.00      PROA   
ATOM   3624  HD2 ARG P 231     -50.291-144.449 108.893  0.00 97.00      PROA   
ATOM   3625  NE  ARG P 231     -51.877-143.203 108.203  0.00 97.00      PROA   
ATOM   3626  HE  ARG P 231     -52.559-142.661 108.698  0.00 97.00      PROA   
ATOM   3627  CZ  ARG P 231     -51.968-143.061 106.870  0.00 97.00      PROA   
ATOM   3628  NH1 ARG P 231     -51.337-143.860 106.014  0.00 97.00      PROA   
ATOM   3629 HH11 ARG P 231     -50.798-144.612 106.366  0.00 97.00      PROA   
ATOM   3630 HH12 ARG P 231     -51.392-143.604 105.045  0.00 97.00      PROA   
ATOM   3631  NH2 ARG P 231     -52.647-142.015 106.375  0.00 97.00      PROA   
ATOM   3632 HH21 ARG P 231     -52.967-141.348 107.051  0.00 97.00      PROA   
ATOM   3633 HH22 ARG P 231     -52.354-141.697 105.474  0.00 97.00      PROA   
ATOM   3634  C   ARG P 231     -49.476-138.869 106.973  0.00 97.00      PROA   
ATOM   3635  O   ARG P 231     -48.963-137.848 107.403  0.00 97.00      PROA   
ATOM   3636  N   ARG P 232     -50.641-138.827 106.299  0.00 97.00      PROA   
ATOM   3637  HN  ARG P 232     -50.951-139.642 105.806  0.00 97.00      PROA   
ATOM   3638  CA  ARG P 232     -51.511-137.672 106.181  0.00 97.00      PROA   
ATOM   3639  HA  ARG P 232     -51.000-136.943 105.570  0.00 97.00      PROA   
ATOM   3640  CB  ARG P 232     -52.811-138.133 105.482  0.00 97.00      PROA   
ATOM   3641  HB1 ARG P 232     -53.701-137.577 105.842  0.00 97.00      PROA   
ATOM   3642  HB2 ARG P 232     -52.978-139.198 105.764  0.00 97.00      PROA   
ATOM   3643  CG  ARG P 232     -52.713-138.047 103.948  0.00 97.00      PROA   
ATOM   3644  HG1 ARG P 232     -53.289-138.884 103.490  0.00 97.00      PROA   
ATOM   3645  HG2 ARG P 232     -51.653-138.205 103.663  0.00 97.00      PROA   
ATOM   3646  CD  ARG P 232     -53.208-136.705 103.400  0.00 97.00      PROA   
ATOM   3647  HD1 ARG P 232     -52.985-136.587 102.320  0.00 97.00      PROA   
ATOM   3648  HD2 ARG P 232     -52.756-135.859 103.964  0.00 97.00      PROA   
ATOM   3649  NE  ARG P 232     -54.695-136.764 103.549  0.00 97.00      PROA   
ATOM   3650  HE  ARG P 232     -55.125-137.633 103.322  0.00 97.00      PROA   
ATOM   3651  CZ  ARG P 232     -55.433-135.924 104.301  0.00 97.00      PROA   
ATOM   3652  NH1 ARG P 232     -54.980-134.737 104.730  0.00 97.00      PROA   
ATOM   3653 HH11 ARG P 232     -54.045-134.475 104.515  0.00 97.00      PROA   
ATOM   3654 HH12 ARG P 232     -55.566-134.171 105.303  0.00 97.00      PROA   
ATOM   3655  NH2 ARG P 232     -56.667-136.323 104.663  0.00 97.00      PROA   
ATOM   3656 HH21 ARG P 232     -56.949-137.253 104.441  0.00 97.00      PROA   
ATOM   3657 HH22 ARG P 232     -57.196-135.748 105.279  0.00 97.00      PROA   
ATOM   3658  C   ARG P 232     -51.860-136.958 107.480  0.00 97.00      PROA   
ATOM   3659  O   ARG P 232     -51.861-135.734 107.547  0.00 97.00      PROA   
ATOM   3660  N   GLU P 233     -52.138-137.718 108.548  0.00 97.00      PROA   
ATOM   3661  HN  GLU P 233     -52.281-138.701 108.422  0.00 97.00      PROA   
ATOM   3662  CA  GLU P 233     -52.393-137.270 109.894  0.00 97.00      PROA   
ATOM   3663  HA  GLU P 233     -53.030-136.399 109.833  0.00 97.00      PROA   
ATOM   3664  CB  GLU P 233     -53.183-138.366 110.664  0.00 97.00      PROA   
ATOM   3665  HB1 GLU P 233     -54.238-138.358 110.307  0.00 97.00      PROA   
ATOM   3666  HB2 GLU P 233     -53.205-138.096 111.743  0.00 97.00      PROA   
ATOM   3667  CG  GLU P 233     -52.613-139.803 110.527  0.00 97.00      PROA   
ATOM   3668  HG1 GLU P 233     -52.833-140.356 111.466  0.00 97.00      PROA   
ATOM   3669  HG2 GLU P 233     -51.513-139.771 110.406  0.00 97.00      PROA   
ATOM   3670  CD  GLU P 233     -53.227-140.620 109.383  0.00 97.00      PROA   
ATOM   3671  OE1 GLU P 233     -53.238-140.141 108.224  0.00 97.00      PROA   
ATOM   3672  OE2 GLU P 233     -53.670-141.766 109.653  0.00 97.00      PROA   
ATOM   3673  C   GLU P 233     -51.151-136.794 110.641  0.00 97.00      PROA   
ATOM   3674  O   GLU P 233     -51.261-136.083 111.640  0.00 97.00      PROA   
ATOM   3675  N   ASP P 234     -49.934-137.114 110.138  0.00 97.00      PROA   
ATOM   3676  HN  ASP P 234     -49.848-137.772 109.394  0.00 97.00      PROA   
ATOM   3677  CA  ASP P 234     -48.672-136.583 110.624  0.00 97.00      PROA   
ATOM   3678  HA  ASP P 234     -48.696-136.583 111.706  0.00 97.00      PROA   
ATOM   3679  CB  ASP P 234     -47.447-137.423 110.150  0.00 97.00      PROA   
ATOM   3680  HB1 ASP P 234     -46.512-137.018 110.584  0.00 97.00      PROA   
ATOM   3681  HB2 ASP P 234     -47.346-137.366 109.048  0.00 97.00      PROA   
ATOM   3682  CG  ASP P 234     -47.484-138.904 110.534  0.00 97.00      PROA   
ATOM   3683  OD1 ASP P 234     -48.416-139.363 111.241  0.00 97.00      PROA   
ATOM   3684  OD2 ASP P 234     -46.522-139.601 110.115  0.00 97.00      PROA   
ATOM   3685  C   ASP P 234     -48.438-135.149 110.138  0.00 97.00      PROA   
ATOM   3686  O   ASP P 234     -47.551-134.458 110.632  0.00 97.00      PROA   
ATOM   3687  N   SER P 235     -49.214-134.663 109.136  0.00 97.00      PROA   
ATOM   3688  HN  SER P 235     -49.946-135.235 108.774  0.00 97.00      PROA   
ATOM   3689  CA  SER P 235     -49.009-133.366 108.492  0.00 97.00      PROA   
ATOM   3690  HA  SER P 235     -47.989-133.374 108.132  0.00 97.00      PROA   
ATOM   3691  CB  SER P 235     -49.940-133.123 107.259  0.00 97.00      PROA   
ATOM   3692  HB1 SER P 235     -49.909-134.026 106.614  0.00 97.00      PROA   
ATOM   3693  HB2 SER P 235     -49.567-132.263 106.666  0.00 97.00      PROA   
ATOM   3694  OG  SER P 235     -51.307-132.885 107.596  0.00 97.00      PROA   
ATOM   3695  HG1 SER P 235     -51.289-132.449 108.456  0.00 97.00      PROA   
ATOM   3696  C   SER P 235     -49.154-132.175 109.433  0.00 97.00      PROA   
ATOM   3697  O   SER P 235     -50.251-131.848 109.885  0.00 97.00      PROA   
ATOM   3698  N   GLY P 236     -48.052-131.462 109.750  0.00 97.00      PROA   
ATOM   3699  HN  GLY P 236     -47.141-131.709 109.428  0.00 97.00      PROA   
ATOM   3700  CA  GLY P 236     -48.205-130.327 110.635  0.00 97.00      PROA   
ATOM   3701  HA1 GLY P 236     -48.662-130.674 111.551  0.00 97.00      PROA   
ATOM   3702  HA2 GLY P 236     -48.783-129.572 110.118  0.00 97.00      PROA   
ATOM   3703  C   GLY P 236     -46.901-129.705 110.994  0.00 97.00      PROA   
ATOM   3704  O   GLY P 236     -45.988-129.613 110.183  0.00 97.00      PROA   
ATOM   3705  N   LEU P 237     -46.807-129.230 112.252  0.00 97.00      PROA   
ATOM   3706  HN  LEU P 237     -47.545-129.362 112.907  0.00 97.00      PROA   
ATOM   3707  CA  LEU P 237     -45.703-128.447 112.737  0.00 97.00      PROA   
ATOM   3708  HA  LEU P 237     -45.005-128.245 111.937  0.00 97.00      PROA   
ATOM   3709  CB  LEU P 237     -46.183-127.110 113.344  0.00 97.00      PROA   
ATOM   3710  HB1 LEU P 237     -45.296-126.552 113.699  0.00 97.00      PROA   
ATOM   3711  HB2 LEU P 237     -46.837-127.308 114.222  0.00 97.00      PROA   
ATOM   3712  CG  LEU P 237     -46.937-126.152 112.393  0.00 97.00      PROA   
ATOM   3713  HG  LEU P 237     -47.848-126.663 112.004  0.00 97.00      PROA   
ATOM   3714  CD1 LEU P 237     -47.388-124.905 113.174  0.00 97.00      PROA   
ATOM   3715 HD11 LEU P 237     -46.501-124.390 113.601  0.00 97.00      PROA   
ATOM   3716 HD12 LEU P 237     -48.052-125.194 114.015  0.00 97.00      PROA   
ATOM   3717 HD13 LEU P 237     -47.928-124.196 112.513  0.00 97.00      PROA   
ATOM   3718  CD2 LEU P 237     -46.063-125.742 111.197  0.00 97.00      PROA   
ATOM   3719 HD21 LEU P 237     -45.802-126.631 110.591  0.00 97.00      PROA   
ATOM   3720 HD22 LEU P 237     -45.126-125.267 111.558  0.00 97.00      PROA   
ATOM   3721 HD23 LEU P 237     -46.597-125.020 110.545  0.00 97.00      PROA   
ATOM   3722  C   LEU P 237     -44.974-129.252 113.787  0.00 97.00      PROA   
ATOM   3723  O   LEU P 237     -45.585-129.943 114.596  0.00 97.00      PROA   
ATOM   3724  N   TYR P 238     -43.625-129.214 113.740  0.00 97.00      PROA   
ATOM   3725  HN  TYR P 238     -43.175-128.667 113.036  0.00 97.00      PROA   
ATOM   3726  CA  TYR P 238     -42.736-130.017 114.552  0.00 97.00      PROA   
ATOM   3727  HA  TYR P 238     -43.299-130.509 115.334  0.00 97.00      PROA   
ATOM   3728  CB  TYR P 238     -41.958-131.057 113.703  0.00 97.00      PROA   
ATOM   3729  HB1 TYR P 238     -41.123-131.514 114.277  0.00 97.00      PROA   
ATOM   3730  HB2 TYR P 238     -41.534-130.571 112.796  0.00 97.00      PROA   
ATOM   3731  CG  TYR P 238     -42.878-132.159 113.261  0.00 97.00      PROA   
ATOM   3732  CD1 TYR P 238     -43.725-132.000 112.148  0.00 97.00      PROA   
ATOM   3733  HD1 TYR P 238     -43.727-131.065 111.605  0.00 97.00      PROA   
ATOM   3734  CE1 TYR P 238     -44.564-133.043 111.736  0.00 97.00      PROA   
ATOM   3735  HE1 TYR P 238     -45.212-132.910 110.882  0.00 97.00      PROA   
ATOM   3736  CZ  TYR P 238     -44.536-134.263 112.421  0.00 97.00      PROA   
ATOM   3737  OH  TYR P 238     -45.361-135.330 112.031  0.00 97.00      PROA   
ATOM   3738  HH  TYR P 238     -46.053-134.977 111.463  0.00 97.00      PROA   
ATOM   3739  CD2 TYR P 238     -42.866-133.390 113.937  0.00 97.00      PROA   
ATOM   3740  HD2 TYR P 238     -42.213-133.533 114.786  0.00 97.00      PROA   
ATOM   3741  CE2 TYR P 238     -43.688-134.439 113.516  0.00 97.00      PROA   
ATOM   3742  HE2 TYR P 238     -43.682-135.381 114.044  0.00 97.00      PROA   
ATOM   3743  C   TYR P 238     -41.705-129.146 115.219  0.00 97.00      PROA   
ATOM   3744  O   TYR P 238     -41.125-128.268 114.591  0.00 97.00      PROA   
ATOM   3745  N   TRP P 239     -41.413-129.389 116.516  0.00 97.00      PROA   
ATOM   3746  HN  TRP P 239     -41.910-130.069 117.048  0.00 97.00      PROA   
ATOM   3747  CA  TRP P 239     -40.343-128.679 117.186  0.00 97.00      PROA   
ATOM   3748  HA  TRP P 239     -39.596-128.403 116.453  0.00 97.00      PROA   
ATOM   3749  CB  TRP P 239     -40.814-127.375 117.896  0.00 97.00      PROA   
ATOM   3750  HB1 TRP P 239     -41.224-126.718 117.102  0.00 97.00      PROA   
ATOM   3751  HB2 TRP P 239     -39.939-126.837 118.318  0.00 97.00      PROA   
ATOM   3752  CG  TRP P 239     -41.870-127.504 118.951  0.00 97.00      PROA   
ATOM   3753  CD1 TRP P 239     -43.212-127.628 118.715  0.00 97.00      PROA   
ATOM   3754  HD1 TRP P 239     -43.645-127.709 117.733  0.00 97.00      PROA   
ATOM   3755  NE1 TRP P 239     -43.902-127.603 119.894  0.00 97.00      PROA   
ATOM   3756  HE1 TRP P 239     -44.874-127.596 119.986  0.00 97.00      PROA   
ATOM   3757  CE2 TRP P 239     -43.022-127.476 120.929  0.00 97.00      PROA   
ATOM   3758  CD2 TRP P 239     -41.721-127.408 120.376  0.00 97.00      PROA   
ATOM   3759  CE3 TRP P 239     -40.624-127.255 121.221  0.00 97.00      PROA   
ATOM   3760  HE3 TRP P 239     -39.620-127.192 120.827  0.00 97.00      PROA   
ATOM   3761  CZ3 TRP P 239     -40.845-127.216 122.599  0.00 97.00      PROA   
ATOM   3762  HZ3 TRP P 239     -40.005-127.150 123.273  0.00 97.00      PROA   
ATOM   3763  CZ2 TRP P 239     -43.241-127.421 122.297  0.00 97.00      PROA   
ATOM   3764  HZ2 TRP P 239     -44.236-127.500 122.708  0.00 97.00      PROA   
ATOM   3765  CH2 TRP P 239     -42.129-127.297 123.130  0.00 97.00      PROA   
ATOM   3766  HH2 TRP P 239     -42.261-127.296 124.203  0.00 97.00      PROA   
ATOM   3767  C   TRP P 239     -39.647-129.603 118.150  0.00 97.00      PROA   
ATOM   3768  O   TRP P 239     -40.180-130.630 118.562  0.00 97.00      PROA   
ATOM   3769  N   CYS P 240     -38.396-129.236 118.505  0.00 97.00      PROA   
ATOM   3770  HN  CYS P 240     -37.995-128.416 118.102  0.00 97.00      PROA   
ATOM   3771  CA  CYS P 240     -37.563-129.967 119.435  0.00 97.00      PROA   
ATOM   3772  HA  CYS P 240     -38.185-130.670 119.965  0.00 97.00      PROA   
ATOM   3773  CB  CYS P 240     -36.413-130.751 118.737  0.00 97.00      PROA   
ATOM   3774  HB1 CYS P 240     -36.899-131.570 118.162  0.00 97.00      PROA   
ATOM   3775  HB2 CYS P 240     -35.758-131.237 119.491  0.00 97.00      PROA   
ATOM   3776  SG  CYS P 240     -35.436-129.743 117.569  0.00 97.00      PROA   
ATOM   3777  C   CYS P 240     -37.002-129.028 120.481  0.00 97.00      PROA   
ATOM   3778  O   CYS P 240     -36.897-127.820 120.295  0.00 97.00      PROA   
ATOM   3779  N   GLU P 241     -36.651-129.580 121.657  0.00 97.00      PROA   
ATOM   3780  HN  GLU P 241     -36.771-130.555 121.816  0.00 97.00      PROA   
ATOM   3781  CA  GLU P 241     -36.215-128.804 122.794  0.00 97.00      PROA   
ATOM   3782  HA  GLU P 241     -36.115-127.762 122.520  0.00 97.00      PROA   
ATOM   3783  CB  GLU P 241     -37.278-128.872 123.912  0.00 97.00      PROA   
ATOM   3784  HB1 GLU P 241     -37.536-129.935 124.101  0.00 97.00      PROA   
ATOM   3785  HB2 GLU P 241     -38.181-128.388 123.476  0.00 97.00      PROA   
ATOM   3786  CG  GLU P 241     -36.899-128.209 125.250  0.00 97.00      PROA   
ATOM   3787  HG1 GLU P 241     -36.391-127.238 125.066  0.00 97.00      PROA   
ATOM   3788  HG2 GLU P 241     -36.224-128.866 125.837  0.00 97.00      PROA   
ATOM   3789  CD  GLU P 241     -38.129-127.909 126.093  0.00 97.00      PROA   
ATOM   3790  OE1 GLU P 241     -39.263-128.233 125.660  0.00 97.00      PROA   
ATOM   3791  OE2 GLU P 241     -37.944-127.295 127.176  0.00 97.00      PROA   
ATOM   3792  C   GLU P 241     -34.848-129.250 123.251  0.00 97.00      PROA   
ATOM   3793  O   GLU P 241     -34.512-130.432 123.193  0.00 97.00      PROA   
ATOM   3794  N   ALA P 242     -34.006-128.279 123.685  0.00 97.00      PROA   
ATOM   3795  HN  ALA P 242     -34.286-127.324 123.691  0.00 97.00      PROA   
ATOM   3796  CA  ALA P 242     -32.653-128.537 124.119  0.00 97.00      PROA   
ATOM   3797  HA  ALA P 242     -32.576-129.559 124.468  0.00 97.00      PROA   
ATOM   3798  CB  ALA P 242     -31.645-128.292 122.980  0.00 97.00      PROA   
ATOM   3799  HB1 ALA P 242     -31.707-127.242 122.623  0.00 97.00      PROA   
ATOM   3800  HB2 ALA P 242     -31.884-128.961 122.123  0.00 97.00      PROA   
ATOM   3801  HB3 ALA P 242     -30.607-128.506 123.306  0.00 97.00      PROA   
ATOM   3802  C   ALA P 242     -32.333-127.625 125.284  0.00 97.00      PROA   
ATOM   3803  O   ALA P 242     -32.755-126.473 125.328  0.00 97.00      PROA   
ATOM   3804  N   ALA P 243     -31.588-128.148 126.287  0.00 97.00      PROA   
ATOM   3805  HN  ALA P 243     -31.255-129.085 126.256  0.00 97.00      PROA   
ATOM   3806  CA  ALA P 243     -31.373-127.449 127.531  0.00 97.00      PROA   
ATOM   3807  HA  ALA P 243     -31.275-126.389 127.338  0.00 97.00      PROA   
ATOM   3808  CB  ALA P 243     -32.545-127.715 128.503  0.00 97.00      PROA   
ATOM   3809  HB1 ALA P 243     -32.643-128.803 128.707  0.00 97.00      PROA   
ATOM   3810  HB2 ALA P 243     -33.499-127.370 128.047  0.00 97.00      PROA   
ATOM   3811  HB3 ALA P 243     -32.410-127.183 129.467  0.00 97.00      PROA   
ATOM   3812  C   ALA P 243     -30.091-127.922 128.184  0.00 97.00      PROA   
ATOM   3813  O   ALA P 243     -29.529-128.960 127.838  0.00 97.00      PROA   
ATOM   3814  N   THR P 244     -29.596-127.137 129.168  0.00 97.00      PROA   
ATOM   3815  HN  THR P 244     -30.020-126.249 129.346  0.00 97.00      PROA   
ATOM   3816  CA  THR P 244     -28.640-127.555 130.182  0.00 97.00      PROA   
ATOM   3817  HA  THR P 244     -27.779-127.992 129.693  0.00 97.00      PROA   
ATOM   3818  CB  THR P 244     -28.201-126.391 131.054  0.00 97.00      PROA   
ATOM   3819  HB  THR P 244     -27.585-126.748 131.903  0.00 97.00      PROA   
ATOM   3820  OG1 THR P 244     -29.340-125.722 131.565  0.00 97.00      PROA   
ATOM   3821  HG1 THR P 244     -29.950-126.420 131.819  0.00 97.00      PROA   
ATOM   3822  CG2 THR P 244     -27.352-125.371 130.275  0.00 97.00      PROA   
ATOM   3823 HG21 THR P 244     -27.895-124.986 129.389  0.00 97.00      PROA   
ATOM   3824 HG22 THR P 244     -26.401-125.832 129.942  0.00 97.00      PROA   
ATOM   3825 HG23 THR P 244     -27.109-124.510 130.938  0.00 97.00      PROA   
ATOM   3826  C   THR P 244     -29.260-128.602 131.107  0.00 97.00      PROA   
ATOM   3827  O   THR P 244     -30.427-128.489 131.473  0.00 97.00      PROA   
ATOM   3828  N   GLU P 245     -28.463-129.606 131.544  0.00 97.00      PROA   
ATOM   3829  HN  GLU P 245     -27.501-129.616 131.280  0.00 97.00      PROA   
ATOM   3830  CA  GLU P 245     -28.822-130.752 132.373  0.00 97.00      PROA   
ATOM   3831  HA  GLU P 245     -29.540-131.366 131.846  0.00 97.00      PROA   
ATOM   3832  CB  GLU P 245     -27.465-131.489 132.581  0.00 97.00      PROA   
ATOM   3833  HB1 GLU P 245     -26.872-130.950 133.351  0.00 97.00      PROA   
ATOM   3834  HB2 GLU P 245     -26.920-131.369 131.614  0.00 97.00      PROA   
ATOM   3835  CG  GLU P 245     -27.495-132.987 132.951  0.00 97.00      PROA   
ATOM   3836  HG1 GLU P 245     -28.524-133.381 132.836  0.00 97.00      PROA   
ATOM   3837  HG2 GLU P 245     -27.191-133.111 134.012  0.00 97.00      PROA   
ATOM   3838  CD  GLU P 245     -26.553-133.861 132.108  0.00 97.00      PROA   
ATOM   3839  OE1 GLU P 245     -25.562-133.348 131.531  0.00 97.00      PROA   
ATOM   3840  OE2 GLU P 245     -26.828-135.085 132.043  0.00 97.00      PROA   
ATOM   3841  C   GLU P 245     -29.415-130.306 133.712  0.00 97.00      PROA   
ATOM   3842  O   GLU P 245     -30.443-130.786 134.186  0.00 97.00      PROA   
ATOM   3843  N   ASP P 246     -28.763-129.290 134.286  0.00 97.00      PROA   
ATOM   3844  HN  ASP P 246     -27.896-129.015 133.871  0.00 97.00      PROA   
ATOM   3845  CA  ASP P 246     -29.012-128.535 135.486  0.00 97.00      PROA   
ATOM   3846  HA  ASP P 246     -29.190-129.232 136.294  0.00 97.00      PROA   
ATOM   3847  CB  ASP P 246     -27.697-127.731 135.778  0.00 97.00      PROA   
ATOM   3848  HB1 ASP P 246     -26.963-128.408 136.271  0.00 97.00      PROA   
ATOM   3849  HB2 ASP P 246     -27.879-126.883 136.465  0.00 97.00      PROA   
ATOM   3850  CG  ASP P 246     -27.026-127.217 134.490  0.00 97.00      PROA   
ATOM   3851  OD1 ASP P 246     -26.408-128.027 133.747  0.00 97.00      PROA   
ATOM   3852  OD2 ASP P 246     -27.180-126.008 134.198  0.00 97.00      PROA   
ATOM   3853  C   ASP P 246     -30.238-127.607 135.427  0.00 97.00      PROA   
ATOM   3854  O   ASP P 246     -30.712-127.141 136.463  0.00 97.00      PROA   
ATOM   3855  N   GLY P 247     -30.810-127.321 134.232  0.00 97.00      PROA   
ATOM   3856  HN  GLY P 247     -30.475-127.788 133.416  0.00 97.00      PROA   
ATOM   3857  CA  GLY P 247     -32.018-126.502 134.080  0.00 97.00      PROA   
ATOM   3858  HA1 GLY P 247     -32.738-126.797 134.832  0.00 97.00      PROA   
ATOM   3859  HA2 GLY P 247     -32.391-126.664 133.079  0.00 97.00      PROA   
ATOM   3860  C   GLY P 247     -31.802-125.014 134.224  0.00 97.00      PROA   
ATOM   3861  O   GLY P 247     -32.749-124.241 134.375  0.00 97.00      PROA   
ATOM   3862  N   ASN P 248     -30.535-124.566 134.159  0.00 97.00      PROA   
ATOM   3863  HN  ASN P 248     -29.783-125.219 134.112  0.00 97.00      PROA   
ATOM   3864  CA  ASN P 248     -30.170-123.167 134.082  0.00 97.00      PROA   
ATOM   3865  HA  ASN P 248     -30.644-122.656 134.907  0.00 97.00      PROA   
ATOM   3866  CB  ASN P 248     -28.632-123.025 134.178  0.00 97.00      PROA   
ATOM   3867  HB1 ASN P 248     -28.284-122.031 133.827  0.00 97.00      PROA   
ATOM   3868  HB2 ASN P 248     -28.140-123.810 133.565  0.00 97.00      PROA   
ATOM   3869  CG  ASN P 248     -28.252-123.141 135.658  0.00 97.00      PROA   
ATOM   3870  OD1 ASN P 248     -28.923-122.565 136.522  0.00 97.00      PROA   
ATOM   3871  ND2 ASN P 248     -27.192-123.929 135.974  0.00 97.00      PROA   
ATOM   3872 HD21 ASN P 248     -26.969-124.048 136.938  0.00 97.00      PROA   
ATOM   3873 HD22 ASN P 248     -26.856-124.574 135.284  0.00 97.00      PROA   
ATOM   3874  C   ASN P 248     -30.687-122.486 132.830  0.00 97.00      PROA   
ATOM   3875  O   ASN P 248     -31.255-121.398 132.901  0.00 97.00      PROA   
ATOM   3876  N   VAL P 249     -30.533-123.144 131.663  0.00 97.00      PROA   
ATOM   3877  HN  VAL P 249     -30.065-124.026 131.653  0.00 97.00      PROA   
ATOM   3878  CA  VAL P 249     -30.890-122.608 130.369  0.00 97.00      PROA   
ATOM   3879  HA  VAL P 249     -31.497-121.723 130.489  0.00 97.00      PROA   
ATOM   3880  CB  VAL P 249     -29.662-122.266 129.530  0.00 97.00      PROA   
ATOM   3881  HB  VAL P 249     -29.089-123.191 129.294  0.00 97.00      PROA   
ATOM   3882  CG1 VAL P 249     -30.084-121.594 128.204  0.00 97.00      PROA   
ATOM   3883 HG11 VAL P 249     -30.679-120.679 128.407  0.00 97.00      PROA   
ATOM   3884 HG12 VAL P 249     -30.683-122.277 127.568  0.00 97.00      PROA   
ATOM   3885 HG13 VAL P 249     -29.181-121.300 127.631  0.00 97.00      PROA   
ATOM   3886  CG2 VAL P 249     -28.725-121.341 130.337  0.00 97.00      PROA   
ATOM   3887 HG21 VAL P 249     -28.393-121.805 131.288  0.00 97.00      PROA   
ATOM   3888 HG22 VAL P 249     -29.234-120.381 130.564  0.00 97.00      PROA   
ATOM   3889 HG23 VAL P 249     -27.813-121.130 129.743  0.00 97.00      PROA   
ATOM   3890  C   VAL P 249     -31.696-123.648 129.626  0.00 97.00      PROA   
ATOM   3891  O   VAL P 249     -31.254-124.776 129.440  0.00 97.00      PROA   
ATOM   3892  N   LEU P 250     -32.898-123.275 129.140  0.00 97.00      PROA   
ATOM   3893  HN  LEU P 250     -33.270-122.369 129.324  0.00 97.00      PROA   
ATOM   3894  CA  LEU P 250     -33.658-124.078 128.209  0.00 97.00      PROA   
ATOM   3895  HA  LEU P 250     -33.030-124.884 127.853  0.00 97.00      PROA   
ATOM   3896  CB  LEU P 250     -34.947-124.763 128.758  0.00 97.00      PROA   
ATOM   3897  HB1 LEU P 250     -34.593-125.580 129.430  0.00 97.00      PROA   
ATOM   3898  HB2 LEU P 250     -35.474-125.259 127.914  0.00 97.00      PROA   
ATOM   3899  CG  LEU P 250     -36.001-123.961 129.579  0.00 97.00      PROA   
ATOM   3900  HG  LEU P 250     -36.745-124.735 129.898  0.00 97.00      PROA   
ATOM   3901  CD1 LEU P 250     -35.471-123.329 130.882  0.00 97.00      PROA   
ATOM   3902 HD11 LEU P 250     -34.851-122.437 130.658  0.00 97.00      PROA   
ATOM   3903 HD12 LEU P 250     -34.859-124.063 131.447  0.00 97.00      PROA   
ATOM   3904 HD13 LEU P 250     -36.322-123.004 131.517  0.00 97.00      PROA   
ATOM   3905  CD2 LEU P 250     -36.801-122.936 128.756  0.00 97.00      PROA   
ATOM   3906 HD21 LEU P 250     -37.149-123.390 127.805  0.00 97.00      PROA   
ATOM   3907 HD22 LEU P 250     -36.180-122.047 128.528  0.00 97.00      PROA   
ATOM   3908 HD23 LEU P 250     -37.685-122.592 129.332  0.00 97.00      PROA   
ATOM   3909  C   LEU P 250     -33.897-123.213 127.003  0.00 97.00      PROA   
ATOM   3910  O   LEU P 250     -34.227-122.034 127.115  0.00 97.00      PROA   
ATOM   3911  N   LYS P 251     -33.650-123.767 125.797  0.00 97.00      PROA   
ATOM   3912  HN  LYS P 251     -33.351-124.715 125.706  0.00 97.00      PROA   
ATOM   3913  CA  LYS P 251     -33.609-122.966 124.602  0.00 97.00      PROA   
ATOM   3914  HA  LYS P 251     -34.149-122.041 124.751  0.00 97.00      PROA   
ATOM   3915  CB  LYS P 251     -32.156-122.613 124.247  0.00 97.00      PROA   
ATOM   3916  HB1 LYS P 251     -31.570-123.508 123.947  0.00 97.00      PROA   
ATOM   3917  HB2 LYS P 251     -31.706-122.245 125.200  0.00 97.00      PROA   
ATOM   3918  CG  LYS P 251     -32.046-121.489 123.209  0.00 97.00      PROA   
ATOM   3919  HG1 LYS P 251     -33.056-121.072 122.992  0.00 97.00      PROA   
ATOM   3920  HG2 LYS P 251     -31.662-121.923 122.262  0.00 97.00      PROA   
ATOM   3921  CD  LYS P 251     -31.144-120.339 123.688  0.00 97.00      PROA   
ATOM   3922  HD1 LYS P 251     -31.607-119.889 124.597  0.00 97.00      PROA   
ATOM   3923  HD2 LYS P 251     -31.110-119.553 122.901  0.00 97.00      PROA   
ATOM   3924  CE  LYS P 251     -29.715-120.799 124.018  0.00 97.00      PROA   
ATOM   3925  HE1 LYS P 251     -29.267-121.263 123.115  0.00 97.00      PROA   
ATOM   3926  HE2 LYS P 251     -29.697-121.539 124.845  0.00 97.00      PROA   
ATOM   3927  NZ  LYS P 251     -28.865-119.665 124.432  0.00 97.00      PROA   
ATOM   3928  HZ1 LYS P 251     -29.313-119.113 125.189  0.00 97.00      PROA   
ATOM   3929  HZ2 LYS P 251     -28.679-119.026 123.625  0.00 97.00      PROA   
ATOM   3930  HZ3 LYS P 251     -27.959-119.993 124.813  0.00 97.00      PROA   
ATOM   3931  C   LYS P 251     -34.300-123.725 123.501  0.00 97.00      PROA   
ATOM   3932  O   LYS P 251     -33.696-124.449 122.711  0.00 97.00      PROA   
ATOM   3933  N   ARG P 252     -35.637-123.569 123.454  0.00 97.00      PROA   
ATOM   3934  HN  ARG P 252     -36.084-122.963 124.109  0.00 97.00      PROA   
ATOM   3935  CA  ARG P 252     -36.514-124.207 122.499  0.00 97.00      PROA   
ATOM   3936  HA  ARG P 252     -36.304-125.266 122.548  0.00 97.00      PROA   
ATOM   3937  CB  ARG P 252     -37.993-124.002 122.913  0.00 97.00      PROA   
ATOM   3938  HB1 ARG P 252     -38.668-124.348 122.100  0.00 97.00      PROA   
ATOM   3939  HB2 ARG P 252     -38.181-122.916 123.071  0.00 97.00      PROA   
ATOM   3940  CG  ARG P 252     -38.370-124.776 124.192  0.00 97.00      PROA   
ATOM   3941  HG1 ARG P 252     -37.711-124.482 125.041  0.00 97.00      PROA   
ATOM   3942  HG2 ARG P 252     -38.185-125.856 123.991  0.00 97.00      PROA   
ATOM   3943  CD  ARG P 252     -39.835-124.573 124.616  0.00 97.00      PROA   
ATOM   3944  HD1 ARG P 252     -40.510-124.729 123.751  0.00 97.00      PROA   
ATOM   3945  HD2 ARG P 252     -39.979-123.557 125.041  0.00 97.00      PROA   
ATOM   3946  NE  ARG P 252     -40.135-125.626 125.631  0.00 97.00      PROA   
ATOM   3947  HE  ARG P 252     -39.659-126.505 125.558  0.00 97.00      PROA   
ATOM   3948  CZ  ARG P 252     -40.730-125.446 126.823  0.00 97.00      PROA   
ATOM   3949  NH1 ARG P 252     -41.625-124.487 127.044  0.00 97.00      PROA   
ATOM   3950 HH11 ARG P 252     -41.962-124.010 126.241  0.00 97.00      PROA   
ATOM   3951 HH12 ARG P 252     -42.155-124.562 127.883  0.00 97.00      PROA   
ATOM   3952  NH2 ARG P 252     -40.402-126.312 127.797  0.00 97.00      PROA   
ATOM   3953 HH21 ARG P 252     -39.610-126.892 127.588  0.00 97.00      PROA   
ATOM   3954 HH22 ARG P 252     -40.660-126.138 128.739  0.00 97.00      PROA   
ATOM   3955  C   ARG P 252     -36.288-123.802 121.048  0.00 97.00      PROA   
ATOM   3956  O   ARG P 252     -35.980-122.649 120.753  0.00 97.00      PROA   
ATOM   3957  N   SER P 253     -36.451-124.754 120.090  0.00 97.00      PROA   
ATOM   3958  HN  SER P 253     -36.641-125.706 120.325  0.00 97.00      PROA   
ATOM   3959  CA  SER P 253     -36.495-124.412 118.676  0.00 97.00      PROA   
ATOM   3960  HA  SER P 253     -35.716-123.687 118.504  0.00 97.00      PROA   
ATOM   3961  CB  SER P 253     -36.168-125.578 117.700  0.00 97.00      PROA   
ATOM   3962  HB1 SER P 253     -35.119-125.906 117.862  0.00 97.00      PROA   
ATOM   3963  HB2 SER P 253     -36.258-125.233 116.648  0.00 97.00      PROA   
ATOM   3964  OG  SER P 253     -37.028-126.694 117.873  0.00 97.00      PROA   
ATOM   3965  HG1 SER P 253     -36.878-127.011 118.772  0.00 97.00      PROA   
ATOM   3966  C   SER P 253     -37.856-123.816 118.317  0.00 97.00      PROA   
ATOM   3967  O   SER P 253     -38.869-124.292 118.827  0.00 97.00      PROA   
ATOM   3968  N   PRO P 254     -37.960-122.796 117.466  0.00 97.00      PROA   
ATOM   3969  CD  PRO P 254     -36.882-121.836 117.212  0.00 97.00      PROA   
ATOM   3970  HD1 PRO P 254     -36.178-122.281 116.475  0.00 97.00      PROA   
ATOM   3971  HD2 PRO P 254     -36.341-121.566 118.147  0.00 97.00      PROA   
ATOM   3972  CA  PRO P 254     -39.179-122.455 116.726  0.00 97.00      PROA   
ATOM   3973  HA  PRO P 254     -39.922-122.174 117.459  0.00 97.00      PROA   
ATOM   3974  CB  PRO P 254     -38.743-121.276 115.835  0.00 97.00      PROA   
ATOM   3975  HB1 PRO P 254     -39.575-120.571 115.640  0.00 97.00      PROA   
ATOM   3976  HB2 PRO P 254     -38.340-121.646 114.867  0.00 97.00      PROA   
ATOM   3977  CG  PRO P 254     -37.594-120.623 116.616  0.00 97.00      PROA   
ATOM   3978  HG1 PRO P 254     -36.929-120.008 115.978  0.00 97.00      PROA   
ATOM   3979  HG2 PRO P 254     -38.005-119.996 117.438  0.00 97.00      PROA   
ATOM   3980  C   PRO P 254     -39.764-123.608 115.912  0.00 97.00      PROA   
ATOM   3981  O   PRO P 254     -38.998-124.446 115.438  0.00 97.00      PROA   
ATOM   3982  N   GLU P 255     -41.111-123.672 115.731  0.00 97.00      PROA   
ATOM   3983  HN  GLU P 255     -41.725-123.017 116.167  0.00 97.00      PROA   
ATOM   3984  CA  GLU P 255     -41.773-124.700 114.943  0.00 97.00      PROA   
ATOM   3985  HA  GLU P 255     -41.497-125.647 115.378  0.00 97.00      PROA   
ATOM   3986  CB  GLU P 255     -43.326-124.607 114.995  0.00 97.00      PROA   
ATOM   3987  HB1 GLU P 255     -43.707-125.423 114.346  0.00 97.00      PROA   
ATOM   3988  HB2 GLU P 255     -43.667-123.646 114.552  0.00 97.00      PROA   
ATOM   3989  CG  GLU P 255     -43.944-124.769 116.410  0.00 97.00      PROA   
ATOM   3990  HG1 GLU P 255     -44.188-123.772 116.832  0.00 97.00      PROA   
ATOM   3991  HG2 GLU P 255     -43.218-125.265 117.087  0.00 97.00      PROA   
ATOM   3992  CD  GLU P 255     -45.213-125.629 116.415  0.00 97.00      PROA   
ATOM   3993  OE1 GLU P 255     -46.306-125.095 116.740  0.00 97.00      PROA   
ATOM   3994  OE2 GLU P 255     -45.092-126.845 116.116  0.00 97.00      PROA   
ATOM   3995  C   GLU P 255     -41.343-124.758 113.477  0.00 97.00      PROA   
ATOM   3996  O   GLU P 255     -41.153-123.741 112.814  0.00 97.00      PROA   
ATOM   3997  N   LEU P 256     -41.195-125.995 112.950  0.00 97.00      PROA   
ATOM   3998  HN  LEU P 256     -41.304-126.798 113.534  0.00 97.00      PROA   
ATOM   3999  CA  LEU P 256     -40.770-126.280 111.598  0.00 97.00      PROA   
ATOM   4000  HA  LEU P 256     -40.650-125.354 111.056  0.00 97.00      PROA   
ATOM   4001  CB  LEU P 256     -39.427-127.062 111.653  0.00 97.00      PROA   
ATOM   4002  HB1 LEU P 256     -39.578-128.038 112.162  0.00 97.00      PROA   
ATOM   4003  HB2 LEU P 256     -38.759-126.459 112.314  0.00 97.00      PROA   
ATOM   4004  CG  LEU P 256     -38.644-127.281 110.333  0.00 97.00      PROA   
ATOM   4005  HG  LEU P 256     -37.596-127.530 110.636  0.00 97.00      PROA   
ATOM   4006  CD1 LEU P 256     -39.141-128.491 109.521  0.00 97.00      PROA   
ATOM   4007 HD11 LEU P 256     -40.147-128.296 109.104  0.00 97.00      PROA   
ATOM   4008 HD12 LEU P 256     -39.195-129.395 110.162  0.00 97.00      PROA   
ATOM   4009 HD13 LEU P 256     -38.452-128.695 108.675  0.00 97.00      PROA   
ATOM   4010  CD2 LEU P 256     -38.560-126.014 109.464  0.00 97.00      PROA   
ATOM   4011 HD21 LEU P 256     -38.163-125.165 110.059  0.00 97.00      PROA   
ATOM   4012 HD22 LEU P 256     -39.563-125.740 109.074  0.00 97.00      PROA   
ATOM   4013 HD23 LEU P 256     -37.886-126.189 108.600  0.00 97.00      PROA   
ATOM   4014  C   LEU P 256     -41.874-127.085 110.940  0.00 97.00      PROA   
ATOM   4015  O   LEU P 256     -42.385-128.041 111.511  0.00 97.00      PROA   
ATOM   4016  N   GLU P 257     -42.301-126.706 109.711  0.00 97.00      PROA   
ATOM   4017  HN  GLU P 257     -41.874-125.949 109.224  0.00 97.00      PROA   
ATOM   4018  CA  GLU P 257     -43.436-127.325 109.052  0.00 97.00      PROA   
ATOM   4019  HA  GLU P 257     -44.139-127.645 109.807  0.00 97.00      PROA   
ATOM   4020  CB  GLU P 257     -44.172-126.336 108.109  0.00 97.00      PROA   
ATOM   4021  HB1 GLU P 257     -43.520-126.044 107.258  0.00 97.00      PROA   
ATOM   4022  HB2 GLU P 257     -44.347-125.408 108.704  0.00 97.00      PROA   
ATOM   4023  CG  GLU P 257     -45.562-126.820 107.630  0.00 97.00      PROA   
ATOM   4024  HG1 GLU P 257     -46.287-125.984 107.732  0.00 97.00      PROA   
ATOM   4025  HG2 GLU P 257     -45.925-127.663 108.253  0.00 97.00      PROA   
ATOM   4026  CD  GLU P 257     -45.582-127.254 106.170  0.00 97.00      PROA   
ATOM   4027  OE1 GLU P 257     -44.949-128.283 105.854  0.00 97.00      PROA   
ATOM   4028  OE2 GLU P 257     -46.265-126.583 105.358  0.00 97.00      PROA   
ATOM   4029  C   GLU P 257     -43.013-128.549 108.272  0.00 97.00      PROA   
ATOM   4030  O   GLU P 257     -42.048-128.526 107.512  0.00 97.00      PROA   
ATOM   4031  N   LEU P 258     -43.760-129.662 108.456  0.00 97.00      PROA   
ATOM   4032  HN  LEU P 258     -44.516-129.647 109.109  0.00 97.00      PROA   
ATOM   4033  CA  LEU P 258     -43.567-130.899 107.736  0.00 97.00      PROA   
ATOM   4034  HA  LEU P 258     -43.064-130.683 106.805  0.00 97.00      PROA   
ATOM   4035  CB  LEU P 258     -42.742-131.957 108.518  0.00 97.00      PROA   
ATOM   4036  HB1 LEU P 258     -42.693-132.909 107.944  0.00 97.00      PROA   
ATOM   4037  HB2 LEU P 258     -43.263-132.166 109.474  0.00 97.00      PROA   
ATOM   4038  CG  LEU P 258     -41.291-131.533 108.854  0.00 97.00      PROA   
ATOM   4039  HG  LEU P 258     -41.320-130.518 109.312  0.00 97.00      PROA   
ATOM   4040  CD1 LEU P 258     -40.671-132.472 109.900  0.00 97.00      PROA   
ATOM   4041 HD11 LEU P 258     -40.598-133.502 109.491  0.00 97.00      PROA   
ATOM   4042 HD12 LEU P 258     -41.292-132.498 110.818  0.00 97.00      PROA   
ATOM   4043 HD13 LEU P 258     -39.653-132.120 110.170  0.00 97.00      PROA   
ATOM   4044  CD2 LEU P 258     -40.392-131.472 107.605  0.00 97.00      PROA   
ATOM   4045 HD21 LEU P 258     -40.790-130.748 106.865  0.00 97.00      PROA   
ATOM   4046 HD22 LEU P 258     -40.330-132.473 107.129  0.00 97.00      PROA   
ATOM   4047 HD23 LEU P 258     -39.367-131.153 107.890  0.00 97.00      PROA   
ATOM   4048  C   LEU P 258     -44.923-131.475 107.380  0.00 97.00      PROA   
ATOM   4049  O   LEU P 258     -45.390-132.452 107.963  0.00 97.00      PROA   
ATOM   4050  N   GLN P 259     -45.606-130.872 106.383  0.00 97.00      PROA   
ATOM   4051  HN  GLN P 259     -45.312-129.975 106.047  0.00 97.00      PROA   
ATOM   4052  CA  GLN P 259     -46.735-131.470 105.701  0.00 97.00      PROA   
ATOM   4053  HA  GLN P 259     -47.446-131.720 106.472  0.00 97.00      PROA   
ATOM   4054  CB  GLN P 259     -47.445-130.505 104.714  0.00 97.00      PROA   
ATOM   4055  HB1 GLN P 259     -48.067-131.084 103.994  0.00 97.00      PROA   
ATOM   4056  HB2 GLN P 259     -46.666-129.967 104.129  0.00 97.00      PROA   
ATOM   4057  CG  GLN P 259     -48.362-129.470 105.397  0.00 97.00      PROA   
ATOM   4058  HG1 GLN P 259     -47.777-128.809 106.066  0.00 97.00      PROA   
ATOM   4059  HG2 GLN P 259     -49.139-129.977 106.006  0.00 97.00      PROA   
ATOM   4060  CD  GLN P 259     -49.078-128.643 104.321  0.00 97.00      PROA   
ATOM   4061  OE1 GLN P 259     -50.113-129.055 103.789  0.00 97.00      PROA   
ATOM   4062  NE2 GLN P 259     -48.506-127.456 103.984  0.00 97.00      PROA   
ATOM   4063 HE21 GLN P 259     -48.941-126.885 103.292  0.00 97.00      PROA   
ATOM   4064 HE22 GLN P 259     -47.658-127.169 104.436  0.00 97.00      PROA   
ATOM   4065  C   GLN P 259     -46.393-132.770 104.994  0.00 97.00      PROA   
ATOM   4066  O   GLN P 259     -45.346-132.899 104.369  0.00 97.00      PROA   
ATOM   4067  N   VAL P 260     -47.292-133.773 105.104  0.00 97.00      PROA   
ATOM   4068  HN  VAL P 260     -48.124-133.652 105.634  0.00 97.00      PROA   
ATOM   4069  CA  VAL P 260     -47.121-135.084 104.519  0.00 97.00      PROA   
ATOM   4070  HA  VAL P 260     -46.316-135.057 103.803  0.00 97.00      PROA   
ATOM   4071  CB  VAL P 260     -46.823-136.160 105.559  0.00 97.00      PROA   
ATOM   4072  HB  VAL P 260     -47.670-136.215 106.274  0.00 97.00      PROA   
ATOM   4073  CG1 VAL P 260     -46.630-137.533 104.879  0.00 97.00      PROA   
ATOM   4074 HG11 VAL P 260     -45.827-137.479 104.113  0.00 97.00      PROA   
ATOM   4075 HG12 VAL P 260     -47.565-137.885 104.400  0.00 97.00      PROA   
ATOM   4076 HG13 VAL P 260     -46.335-138.286 105.638  0.00 97.00      PROA   
ATOM   4077  CG2 VAL P 260     -45.566-135.784 106.376  0.00 97.00      PROA   
ATOM   4078 HG21 VAL P 260     -45.733-134.865 106.973  0.00 97.00      PROA   
ATOM   4079 HG22 VAL P 260     -44.700-135.618 105.705  0.00 97.00      PROA   
ATOM   4080 HG23 VAL P 260     -45.314-136.604 107.082  0.00 97.00      PROA   
ATOM   4081  C   VAL P 260     -48.417-135.382 103.787  0.00 97.00      PROA   
ATOM   4082  O   VAL P 260     -49.500-135.212 104.342  0.00 97.00      PROA   
ATOM   4083  N   LEU P 261     -48.339-135.801 102.502  0.00 97.00      PROA   
ATOM   4084  HN  LEU P 261     -47.444-135.941 102.077  0.00 97.00      PROA   
ATOM   4085  CA  LEU P 261     -49.498-136.012 101.658  0.00 97.00      PROA   
ATOM   4086  HA  LEU P 261     -50.386-135.941 102.266  0.00 97.00      PROA   
ATOM   4087  CB  LEU P 261     -49.616-134.970 100.518  0.00 97.00      PROA   
ATOM   4088  HB1 LEU P 261     -50.443-135.253  99.829  0.00 97.00      PROA   
ATOM   4089  HB2 LEU P 261     -48.670-134.966  99.933  0.00 97.00      PROA   
ATOM   4090  CG  LEU P 261     -49.905-133.524 100.993  0.00 97.00      PROA   
ATOM   4091  HG  LEU P 261     -49.059-133.190 101.638  0.00 97.00      PROA   
ATOM   4092  CD1 LEU P 261     -49.987-132.575  99.784  0.00 97.00      PROA   
ATOM   4093 HD11 LEU P 261     -50.841-132.863  99.133  0.00 97.00      PROA   
ATOM   4094 HD12 LEU P 261     -49.055-132.629  99.185  0.00 97.00      PROA   
ATOM   4095 HD13 LEU P 261     -50.136-131.529 100.123  0.00 97.00      PROA   
ATOM   4096  CD2 LEU P 261     -51.197-133.412 101.825  0.00 97.00      PROA   
ATOM   4097 HD21 LEU P 261     -51.388-132.350 102.087  0.00 97.00      PROA   
ATOM   4098 HD22 LEU P 261     -51.114-133.987 102.769  0.00 97.00      PROA   
ATOM   4099 HD23 LEU P 261     -52.062-133.794 101.242  0.00 97.00      PROA   
ATOM   4100  C   LEU P 261     -49.537-137.403 101.070  0.00 97.00      PROA   
ATOM   4101  O   LEU P 261     -48.566-137.917 100.522  0.00 97.00      PROA   
ATOM   4102  N   GLY P 262     -50.724-138.038 101.177  0.00 97.00      PROA   
ATOM   4103  HN  GLY P 262     -51.500-137.569 101.585  0.00 97.00      PROA   
ATOM   4104  CA  GLY P 262     -51.017-139.358 100.680  0.00 97.00      PROA   
ATOM   4105  HA1 GLY P 262     -50.916-140.054 101.497  0.00 97.00      PROA   
ATOM   4106  HA2 GLY P 262     -50.405-139.584  99.818  0.00 97.00      PROA   
ATOM   4107  C   GLY P 262     -52.451-139.362 100.270  0.00 97.00      PROA   
ATOM   4108  O   GLY P 262     -53.233-138.499 100.662  0.00 97.00      PROA   
ATOM   4109  N   HSD P 263     -52.837-140.377  99.476  0.00 97.00      PROA   
ATOM   4110  HN  HSD P 263     -52.191-141.089  99.214  0.00 97.00      PROA   
ATOM   4111  CA  HSD P 263     -54.191-140.574  99.024  0.00 97.00      PROA   
ATOM   4112  HA  HSD P 263     -54.868-139.916  99.554  0.00 97.00      PROA   
ATOM   4113  CB  HSD P 263     -54.336-140.354  97.500  0.00 97.00      PROA   
ATOM   4114  HB1 HSD P 263     -55.350-140.649  97.155  0.00 97.00      PROA   
ATOM   4115  HB2 HSD P 263     -53.594-140.988  96.966  0.00 97.00      PROA   
ATOM   4116  ND1 HSD P 263     -55.060-137.998  96.804  0.00 97.00      PROA   
ATOM   4117  HD1 HSD P 263     -56.047-138.166  96.800  0.00 97.00      PROA   
ATOM   4118  CG  HSD P 263     -54.077-138.913  97.126  0.00 97.00      PROA   
ATOM   4119  CE1 HSD P 263     -54.431-136.849  96.453  0.00 97.00      PROA   
ATOM   4120  HE1 HSD P 263     -54.962-135.947  96.148  0.00 97.00      PROA   
ATOM   4121  NE2 HSD P 263     -53.119-136.962  96.514  0.00 97.00      PROA   
ATOM   4122  CD2 HSD P 263     -52.896-138.264  96.928  0.00 97.00      PROA   
ATOM   4123  HD2 HSD P 263     -51.881-138.619  97.049  0.00 97.00      PROA   
ATOM   4124  C   HSD P 263     -54.510-141.991  99.409  0.00 97.00      PROA   
ATOM   4125  O   HSD P 263     -53.666-142.871  99.259  0.00 97.00      PROA   
ATOM   4126  N   GLN P 264     -55.718-142.237  99.972  0.00 97.00      PROA   
ATOM   4127  HN  GLN P 264     -56.398-141.513 100.065  0.00 97.00      PROA   
ATOM   4128  CA  GLN P 264     -56.084-143.502 100.582  0.00 97.00      PROA   
ATOM   4129  HA  GLN P 264     -55.368-143.661 101.378  0.00 97.00      PROA   
ATOM   4130  CB  GLN P 264     -57.475-143.424 101.262  0.00 97.00      PROA   
ATOM   4131  HB1 GLN P 264     -57.846-144.441 101.512  0.00 97.00      PROA   
ATOM   4132  HB2 GLN P 264     -58.177-142.975 100.523  0.00 97.00      PROA   
ATOM   4133  CG  GLN P 264     -57.442-142.587 102.565  0.00 97.00      PROA   
ATOM   4134  HG1 GLN P 264     -56.772-141.710 102.439  0.00 97.00      PROA   
ATOM   4135  HG2 GLN P 264     -57.045-143.198 103.403  0.00 97.00      PROA   
ATOM   4136  CD  GLN P 264     -58.820-142.028 102.942  0.00 97.00      PROA   
ATOM   4137  OE1 GLN P 264     -59.010-140.808 102.998  0.00 97.00      PROA   
ATOM   4138  NE2 GLN P 264     -59.798-142.933 103.213  0.00 97.00      PROA   
ATOM   4139 HE21 GLN P 264     -60.703-142.587 103.455  0.00 97.00      PROA   
ATOM   4140 HE22 GLN P 264     -59.597-143.911 103.174  0.00 97.00      PROA   
ATOM   4141  C   GLN P 264     -55.965-144.722  99.681  0.00 97.00      PROA   
ATOM   4142  O   GLN P 264     -56.389-144.729  98.527  0.00 97.00      PROA   
ATOM   4143  N   GLN P 265     -55.328-145.780 100.223  0.00 97.00      PROA   
ATOM   4144  HN  GLN P 265     -55.040-145.746 101.179  0.00 97.00      PROA   
ATOM   4145  CA  GLN P 265     -54.813-146.909  99.490  0.00 97.00      PROA   
ATOM   4146  HA  GLN P 265     -54.797-146.630  98.449  0.00 97.00      PROA   
ATOM   4147  CB  GLN P 265     -53.344-147.248  99.901  0.00 97.00      PROA   
ATOM   4148  HB1 GLN P 265     -52.688-146.452  99.485  0.00 97.00      PROA   
ATOM   4149  HB2 GLN P 265     -53.039-148.199  99.411  0.00 97.00      PROA   
ATOM   4150  CG  GLN P 265     -53.049-147.380 101.422  0.00 97.00      PROA   
ATOM   4151  HG1 GLN P 265     -52.058-147.867 101.557  0.00 97.00      PROA   
ATOM   4152  HG2 GLN P 265     -53.809-148.039 101.891  0.00 97.00      PROA   
ATOM   4153  CD  GLN P 265     -53.053-146.043 102.186  0.00 97.00      PROA   
ATOM   4154  OE1 GLN P 265     -54.073-145.638 102.755  0.00 97.00      PROA   
ATOM   4155  NE2 GLN P 265     -51.886-145.343 102.209  0.00 97.00      PROA   
ATOM   4156 HE21 GLN P 265     -51.867-144.455 102.674  0.00 97.00      PROA   
ATOM   4157 HE22 GLN P 265     -51.067-145.707 101.771  0.00 97.00      PROA   
ATOM   4158  C   GLN P 265     -55.689-148.140  99.655  0.00 97.00      PROA   
ATOM   4159  O   GLN P 265     -56.363-148.278 100.676  0.00 97.00      PROA   
ATOM   4160  N   PRO P 266     -55.722-149.077  98.699  0.00 97.00      PROA   
ATOM   4161  CD  PRO P 266     -55.236-148.872  97.331  0.00 97.00      PROA   
ATOM   4162  HD1 PRO P 266     -54.124-148.832  97.352  0.00 97.00      PROA   
ATOM   4163  HD2 PRO P 266     -55.650-147.941  96.883  0.00 97.00      PROA   
ATOM   4164  CA  PRO P 266     -56.017-150.489  98.945  0.00 97.00      PROA   
ATOM   4165  HA  PRO P 266     -57.082-150.552  99.119  0.00 97.00      PROA   
ATOM   4166  CB  PRO P 266     -55.585-151.200  97.648  0.00 97.00      PROA   
ATOM   4167  HB1 PRO P 266     -56.206-152.090  97.426  0.00 97.00      PROA   
ATOM   4168  HB2 PRO P 266     -54.517-151.507  97.707  0.00 97.00      PROA   
ATOM   4169  CG  PRO P 266     -55.703-150.114  96.574  0.00 97.00      PROA   
ATOM   4170  HG1 PRO P 266     -55.086-150.327  95.679  0.00 97.00      PROA   
ATOM   4171  HG2 PRO P 266     -56.767-149.987  96.274  0.00 97.00      PROA   
ATOM   4172  C   PRO P 266     -55.337-151.084 100.172  0.00 97.00      PROA   
ATOM   4173  O   PRO P 266     -54.159-150.816 100.398  0.00 97.00      PROA   
ATOM   4174  N   THR P 267     -56.060-151.893 100.976  0.00 97.00      PROA   
ATOM   4175  HN  THR P 267     -57.046-151.986 100.851  0.00 97.00      PROA   
ATOM   4176  CA  THR P 267     -55.490-152.707 102.043  0.00 97.00      PROA   
ATOM   4177  HA  THR P 267     -54.923-152.016 102.654  0.00 97.00      PROA   
ATOM   4178  CB  THR P 267     -56.544-153.350 102.939  0.00 97.00      PROA   
ATOM   4179  HB  THR P 267     -56.859-154.344 102.553  0.00 97.00      PROA   
ATOM   4180  OG1 THR P 267     -57.715-152.549 103.002  0.00 97.00      PROA   
ATOM   4181  HG1 THR P 267     -57.421-151.691 103.316  0.00 97.00      PROA   
ATOM   4182  CG2 THR P 267     -55.998-153.512 104.370  0.00 97.00      PROA   
ATOM   4183 HG21 THR P 267     -55.720-152.522 104.792  0.00 97.00      PROA   
ATOM   4184 HG22 THR P 267     -55.101-154.162 104.380  0.00 97.00      PROA   
ATOM   4185 HG23 THR P 267     -56.774-153.968 105.022  0.00 97.00      PROA   
ATOM   4186  C   THR P 267     -54.495-153.776 101.580  0.00 97.00      PROA   
ATOM   4187  O   THR P 267     -53.468-153.901 102.249  0.00 97.00      PROA   
ATOM   4188  N   PRO P 268     -54.662-154.559 100.505  0.00 97.00      PROA   
ATOM   4189  CD  PRO P 268     -55.947-154.866  99.858  0.00 97.00      PROA   
ATOM   4190  HD1 PRO P 268     -56.492-153.947  99.563  0.00 97.00      PROA   
ATOM   4191  HD2 PRO P 268     -56.571-155.480 100.544  0.00 97.00      PROA   
ATOM   4192  CA  PRO P 268     -53.575-155.354  99.942  0.00 97.00      PROA   
ATOM   4193  HA  PRO P 268     -52.997-155.820 100.728  0.00 97.00      PROA   
ATOM   4194  CB  PRO P 268     -54.290-156.387  99.053  0.00 97.00      PROA   
ATOM   4195  HB1 PRO P 268     -54.555-157.273  99.673  0.00 97.00      PROA   
ATOM   4196  HB2 PRO P 268     -53.679-156.728  98.194  0.00 97.00      PROA   
ATOM   4197  CG  PRO P 268     -55.575-155.677  98.615  0.00 97.00      PROA   
ATOM   4198  HG1 PRO P 268     -55.335-154.978  97.783  0.00 97.00      PROA   
ATOM   4199  HG2 PRO P 268     -56.373-156.375  98.295  0.00 97.00      PROA   
ATOM   4200  C   PRO P 268     -52.634-154.491  99.118  0.00 97.00      PROA   
ATOM   4201  O   PRO P 268     -53.065-153.506  98.520  0.00 97.00      PROA   
ATOM   4202  N   VAL P 269     -51.337-154.870  99.097  0.00 97.00      PROA   
ATOM   4203  HN  VAL P 269     -51.014-155.690  99.558  0.00 97.00      PROA   
ATOM   4204  CA  VAL P 269     -50.288-154.281  98.309  0.00 97.00      PROA   
ATOM   4205  HA  VAL P 269     -50.712-153.909  97.387  0.00 97.00      PROA   
ATOM   4206  CB  VAL P 269     -49.562-153.152  99.050  0.00 97.00      PROA   
ATOM   4207  HB  VAL P 269     -50.330-152.398  99.348  0.00 97.00      PROA   
ATOM   4208  CG1 VAL P 269     -48.877-153.671 100.332  0.00 97.00      PROA   
ATOM   4209 HG11 VAL P 269     -48.110-154.430 100.071  0.00 97.00      PROA   
ATOM   4210 HG12 VAL P 269     -49.616-154.132 101.018  0.00 97.00      PROA   
ATOM   4211 HG13 VAL P 269     -48.372-152.837 100.864  0.00 97.00      PROA   
ATOM   4212  CG2 VAL P 269     -48.555-152.456  98.113  0.00 97.00      PROA   
ATOM   4213 HG21 VAL P 269     -49.064-152.087  97.199  0.00 97.00      PROA   
ATOM   4214 HG22 VAL P 269     -47.762-153.172  97.813  0.00 97.00      PROA   
ATOM   4215 HG23 VAL P 269     -48.070-151.599  98.629  0.00 97.00      PROA   
ATOM   4216  C   VAL P 269     -49.365-155.474  97.955  0.00 97.00      PROA   
ATOM   4217  OT1 VAL P 269     -49.411-156.507  98.679  0.00 97.00      PROA   
ATOM   4218  OT2 VAL P 269     -48.626-155.382  96.939  0.00 97.00      PROA   
END
