# Supplementary material for: The solution structure of the unbound IgG Fc receptor CD64 resembles its crystal structure: Implications for function
Source: PLoS One. 2023 Sep 21;18(9):e0288351. doi: 10.1371/journal.pone.0288351 (PMC10513344; doi:10.1371/journal.pone.0288351)
Supplement: S1 File — (ZIP) [file pone.0288351.s003.zip › CD64V03 E11/Top100/EM_done_ready_for_EM_top100_0p11_E11.dcd_191822.pdb.pdb]

REMARK  FINAL COORDINATES WRITTEN BY NAMD AT TIMESTEP 2000
ATOM      1  N   LYS P   1     -10.470 -61.251 133.727  0.00 97.00      PROA   
ATOM      2  HT1 LYS P   1      -9.800 -62.049 133.724  0.00 97.00      PROA   
ATOM      3  HT2 LYS P   1     -10.801 -61.149 134.711  0.00 97.00      PROA   
ATOM      4  HT3 LYS P   1      -9.967 -60.391 133.432  0.00 97.00      PROA   
ATOM      5  CA  LYS P   1     -11.599 -61.560 132.817  0.00 97.00      PROA   
ATOM      6  HA  LYS P   1     -11.861 -62.595 132.976  0.00 97.00      PROA   
ATOM      7  CB  LYS P   1     -12.845 -60.679 133.132  0.00 97.00      PROA   
ATOM      8  HB1 LYS P   1     -13.562 -60.768 132.287  0.00 97.00      PROA   
ATOM      9  HB2 LYS P   1     -12.561 -59.608 133.204  0.00 97.00      PROA   
ATOM     10  CG  LYS P   1     -13.600 -61.099 134.413  0.00 97.00      PROA   
ATOM     11  HG1 LYS P   1     -13.006 -60.773 135.295  0.00 97.00      PROA   
ATOM     12  HG2 LYS P   1     -13.680 -62.207 134.461  0.00 97.00      PROA   
ATOM     13  CD  LYS P   1     -15.015 -60.497 134.547  0.00 97.00      PROA   
ATOM     14  HD1 LYS P   1     -14.946 -59.392 134.429  0.00 97.00      PROA   
ATOM     15  HD2 LYS P   1     -15.371 -60.703 135.582  0.00 97.00      PROA   
ATOM     16  CE  LYS P   1     -16.033 -61.063 133.540  0.00 97.00      PROA   
ATOM     17  HE1 LYS P   1     -16.058 -62.172 133.606  0.00 97.00      PROA   
ATOM     18  HE2 LYS P   1     -15.769 -60.768 132.503  0.00 97.00      PROA   
ATOM     19  NZ  LYS P   1     -17.406 -60.564 133.812  0.00 97.00      PROA   
ATOM     20  HZ1 LYS P   1     -17.419 -59.526 133.768  0.00 97.00      PROA   
ATOM     21  HZ2 LYS P   1     -17.713 -60.872 134.757  0.00 97.00      PROA   
ATOM     22  HZ3 LYS P   1     -18.061 -60.946 133.100  0.00 97.00      PROA   
ATOM     23  C   LYS P   1     -11.176 -61.432 131.379  0.00 97.00      PROA   
ATOM     24  O   LYS P   1     -10.109 -60.900 131.077  0.00 97.00      PROA   
ATOM     25  N   ALA P   2     -12.018 -61.930 130.451  0.00 97.00      PROA   
ATOM     26  HN  ALA P   2     -12.858 -62.417 130.674  0.00 97.00      PROA   
ATOM     27  CA  ALA P   2     -11.850 -61.777 129.037  0.00 97.00      PROA   
ATOM     28  HA  ALA P   2     -11.534 -60.768 128.807  0.00 97.00      PROA   
ATOM     29  CB  ALA P   2     -10.884 -62.826 128.448  0.00 97.00      PROA   
ATOM     30  HB1 ALA P   2     -11.218 -63.852 128.709  0.00 97.00      PROA   
ATOM     31  HB2 ALA P   2      -9.866 -62.681 128.871  0.00 97.00      PROA   
ATOM     32  HB3 ALA P   2     -10.817 -62.741 127.344  0.00 97.00      PROA   
ATOM     33  C   ALA P   2     -13.254 -61.983 128.527  0.00 97.00      PROA   
ATOM     34  O   ALA P   2     -14.148 -62.288 129.318  0.00 97.00      PROA   
ATOM     35  N   VAL P   3     -13.475 -61.797 127.203  0.00 97.00      PROA   
ATOM     36  HN  VAL P   3     -12.755 -61.453 126.608  0.00 97.00      PROA   
ATOM     37  CA  VAL P   3     -14.652 -62.243 126.485  0.00 97.00      PROA   
ATOM     38  HA  VAL P   3     -15.011 -63.154 126.942  0.00 97.00      PROA   
ATOM     39  CB  VAL P   3     -15.811 -61.241 126.354  0.00 97.00      PROA   
ATOM     40  HB  VAL P   3     -16.600 -61.699 125.710  0.00 97.00      PROA   
ATOM     41  CG1 VAL P   3     -16.461 -60.982 127.728  0.00 97.00      PROA   
ATOM     42 HG11 VAL P   3     -15.763 -60.425 128.386  0.00 97.00      PROA   
ATOM     43 HG12 VAL P   3     -16.732 -61.941 128.215  0.00 97.00      PROA   
ATOM     44 HG13 VAL P   3     -17.382 -60.373 127.603  0.00 97.00      PROA   
ATOM     45  CG2 VAL P   3     -15.362 -59.915 125.704  0.00 97.00      PROA   
ATOM     46 HG21 VAL P   3     -15.019 -60.074 124.663  0.00 97.00      PROA   
ATOM     47 HG22 VAL P   3     -14.537 -59.452 126.284  0.00 97.00      PROA   
ATOM     48 HG23 VAL P   3     -16.209 -59.197 125.681  0.00 97.00      PROA   
ATOM     49  C   VAL P   3     -14.115 -62.595 125.114  0.00 97.00      PROA   
ATOM     50  O   VAL P   3     -13.137 -61.999 124.662  0.00 97.00      PROA   
ATOM     51  N   ILE P   4     -14.711 -63.602 124.427  0.00 97.00      PROA   
ATOM     52  HN  ILE P   4     -15.448 -64.141 124.833  0.00 97.00      PROA   
ATOM     53  CA  ILE P   4     -14.193 -64.080 123.152  0.00 97.00      PROA   
ATOM     54  HA  ILE P   4     -13.200 -63.683 123.009  0.00 97.00      PROA   
ATOM     55  CB  ILE P   4     -14.030 -65.602 123.113  0.00 97.00      PROA   
ATOM     56  HB  ILE P   4     -15.021 -66.079 123.282  0.00 97.00      PROA   
ATOM     57  CG2 ILE P   4     -13.470 -66.031 121.734  0.00 97.00      PROA   
ATOM     58 HG21 ILE P   4     -12.571 -65.425 121.485  0.00 97.00      PROA   
ATOM     59 HG22 ILE P   4     -14.227 -65.904 120.934  0.00 97.00      PROA   
ATOM     60 HG23 ILE P   4     -13.165 -67.095 121.741  0.00 97.00      PROA   
ATOM     61  CG1 ILE P   4     -13.081 -66.073 124.244  0.00 97.00      PROA   
ATOM     62 HG11 ILE P   4     -13.329 -65.578 125.206  0.00 97.00      PROA   
ATOM     63 HG12 ILE P   4     -12.055 -65.763 123.961  0.00 97.00      PROA   
ATOM     64  CD  ILE P   4     -13.105 -67.582 124.500  0.00 97.00      PROA   
ATOM     65  HD1 ILE P   4     -12.990 -68.166 123.564  0.00 97.00      PROA   
ATOM     66  HD2 ILE P   4     -14.065 -67.870 124.978  0.00 97.00      PROA   
ATOM     67  HD3 ILE P   4     -12.276 -67.860 125.182  0.00 97.00      PROA   
ATOM     68  C   ILE P   4     -15.041 -63.593 121.981  0.00 97.00      PROA   
ATOM     69  O   ILE P   4     -16.267 -63.680 121.986  0.00 97.00      PROA   
ATOM     70  N   LYS P   5     -14.377 -63.073 120.919  0.00 97.00      PROA   
ATOM     71  HN  LYS P   5     -13.392 -62.916 120.984  0.00 97.00      PROA   
ATOM     72  CA  LYS P   5     -15.020 -62.686 119.678  0.00 97.00      PROA   
ATOM     73  HA  LYS P   5     -16.091 -62.805 119.760  0.00 97.00      PROA   
ATOM     74  CB  LYS P   5     -14.701 -61.219 119.290  0.00 97.00      PROA   
ATOM     75  HB1 LYS P   5     -15.238 -60.954 118.352  0.00 97.00      PROA   
ATOM     76  HB2 LYS P   5     -13.608 -61.116 119.098  0.00 97.00      PROA   
ATOM     77  CG  LYS P   5     -15.062 -60.183 120.368  0.00 97.00      PROA   
ATOM     78  HG1 LYS P   5     -14.723 -59.191 119.993  0.00 97.00      PROA   
ATOM     79  HG2 LYS P   5     -14.485 -60.401 121.294  0.00 97.00      PROA   
ATOM     80  CD  LYS P   5     -16.563 -60.115 120.708  0.00 97.00      PROA   
ATOM     81  HD1 LYS P   5     -16.921 -61.133 120.973  0.00 97.00      PROA   
ATOM     82  HD2 LYS P   5     -17.127 -59.783 119.809  0.00 97.00      PROA   
ATOM     83  CE  LYS P   5     -16.885 -59.201 121.898  0.00 97.00      PROA   
ATOM     84  HE1 LYS P   5     -16.374 -59.590 122.808  0.00 97.00      PROA   
ATOM     85  HE2 LYS P   5     -17.974 -59.142 122.093  0.00 97.00      PROA   
ATOM     86  NZ  LYS P   5     -16.387 -57.836 121.666  0.00 97.00      PROA   
ATOM     87  HZ1 LYS P   5     -16.937 -57.255 121.012  0.00 97.00      PROA   
ATOM     88  HZ2 LYS P   5     -15.398 -57.908 121.334  0.00 97.00      PROA   
ATOM     89  HZ3 LYS P   5     -16.265 -57.358 122.586  0.00 97.00      PROA   
ATOM     90  C   LYS P   5     -14.544 -63.565 118.540  0.00 97.00      PROA   
ATOM     91  O   LYS P   5     -13.387 -63.517 118.140  0.00 97.00      PROA   
ATOM     92  N   LEU P   6     -15.448 -64.372 117.941  0.00 97.00      PROA   
ATOM     93  HN  LEU P   6     -16.375 -64.469 118.294  0.00 97.00      PROA   
ATOM     94  CA  LEU P   6     -15.173 -65.093 116.713  0.00 97.00      PROA   
ATOM     95  HA  LEU P   6     -14.171 -65.497 116.766  0.00 97.00      PROA   
ATOM     96  CB  LEU P   6     -16.152 -66.276 116.494  0.00 97.00      PROA   
ATOM     97  HB1 LEU P   6     -15.776 -66.871 115.632  0.00 97.00      PROA   
ATOM     98  HB2 LEU P   6     -17.165 -65.905 116.227  0.00 97.00      PROA   
ATOM     99  CG  LEU P   6     -16.315 -67.239 117.700  0.00 97.00      PROA   
ATOM    100  HG  LEU P   6     -15.370 -67.228 118.291  0.00 97.00      PROA   
ATOM    101  CD1 LEU P   6     -17.480 -66.848 118.632  0.00 97.00      PROA   
ATOM    102 HD11 LEU P   6     -18.430 -66.814 118.056  0.00 97.00      PROA   
ATOM    103 HD12 LEU P   6     -17.315 -65.859 119.102  0.00 97.00      PROA   
ATOM    104 HD13 LEU P   6     -17.593 -67.601 119.440  0.00 97.00      PROA   
ATOM    105  CD2 LEU P   6     -16.534 -68.681 117.210  0.00 97.00      PROA   
ATOM    106 HD21 LEU P   6     -15.675 -69.023 116.595  0.00 97.00      PROA   
ATOM    107 HD22 LEU P   6     -17.455 -68.737 116.594  0.00 97.00      PROA   
ATOM    108 HD23 LEU P   6     -16.647 -69.366 118.077  0.00 97.00      PROA   
ATOM    109  C   LEU P   6     -15.251 -64.125 115.536  0.00 97.00      PROA   
ATOM    110  O   LEU P   6     -16.250 -63.431 115.364  0.00 97.00      PROA   
ATOM    111  N   GLN P   7     -14.175 -64.007 114.719  0.00 97.00      PROA   
ATOM    112  HN  GLN P   7     -13.342 -64.535 114.890  0.00 97.00      PROA   
ATOM    113  CA  GLN P   7     -14.122 -63.086 113.591  0.00 97.00      PROA   
ATOM    114  HA  GLN P   7     -14.412 -62.124 113.992  0.00 97.00      PROA   
ATOM    115  CB  GLN P   7     -12.660 -62.891 113.103  0.00 97.00      PROA   
ATOM    116  HB1 GLN P   7     -12.196 -63.897 113.017  0.00 97.00      PROA   
ATOM    117  HB2 GLN P   7     -12.127 -62.358 113.923  0.00 97.00      PROA   
ATOM    118  CG  GLN P   7     -12.469 -62.137 111.769  0.00 97.00      PROA   
ATOM    119  HG1 GLN P   7     -12.991 -61.158 111.818  0.00 97.00      PROA   
ATOM    120  HG2 GLN P   7     -12.886 -62.724 110.923  0.00 97.00      PROA   
ATOM    121  CD  GLN P   7     -10.978 -61.855 111.546  0.00 97.00      PROA   
ATOM    122  OE1 GLN P   7     -10.297 -61.342 112.439  0.00 97.00      PROA   
ATOM    123  NE2 GLN P   7     -10.438 -62.188 110.341  0.00 97.00      PROA   
ATOM    124 HE21 GLN P   7      -9.463 -62.016 110.212  0.00 97.00      PROA   
ATOM    125 HE22 GLN P   7     -11.002 -62.591 109.622  0.00 97.00      PROA   
ATOM    126  C   GLN P   7     -15.128 -63.323 112.465  0.00 97.00      PROA   
ATOM    127  O   GLN P   7     -15.817 -62.372 112.092  0.00 97.00      PROA   
ATOM    128  N   PRO P   8     -15.348 -64.520 111.927  0.00 97.00      PROA   
ATOM    129  CD  PRO P   8     -14.343 -65.568 111.788  0.00 97.00      PROA   
ATOM    130  HD1 PRO P   8     -14.322 -66.143 112.735  0.00 97.00      PROA   
ATOM    131  HD2 PRO P   8     -13.336 -65.160 111.555  0.00 97.00      PROA   
ATOM    132  CA  PRO P   8     -16.665 -64.973 111.494  0.00 97.00      PROA   
ATOM    133  HA  PRO P   8     -17.095 -64.234 110.836  0.00 97.00      PROA   
ATOM    134  CB  PRO P   8     -16.399 -66.314 110.770  0.00 97.00      PROA   
ATOM    135  HB1 PRO P   8     -16.884 -66.333 109.773  0.00 97.00      PROA   
ATOM    136  HB2 PRO P   8     -16.758 -67.191 111.351  0.00 97.00      PROA   
ATOM    137  CG  PRO P   8     -14.870 -66.415 110.631  0.00 97.00      PROA   
ATOM    138  HG1 PRO P   8     -14.519 -67.464 110.667  0.00 97.00      PROA   
ATOM    139  HG2 PRO P   8     -14.555 -65.961 109.666  0.00 97.00      PROA   
ATOM    140  C   PRO P   8     -17.540 -65.172 112.730  0.00 97.00      PROA   
ATOM    141  O   PRO P   8     -17.081 -65.955 113.559  0.00 97.00      PROA   
ATOM    142  N   PRO P   9     -18.714 -64.577 112.953  0.00 97.00      PROA   
ATOM    143  CD  PRO P   9     -19.363 -63.669 112.002  0.00 97.00      PROA   
ATOM    144  HD1 PRO P   9     -19.497 -64.155 111.011  0.00 97.00      PROA   
ATOM    145  HD2 PRO P   9     -18.747 -62.747 111.903  0.00 97.00      PROA   
ATOM    146  CA  PRO P   9     -19.444 -64.665 114.223  0.00 97.00      PROA   
ATOM    147  HA  PRO P   9     -18.765 -64.580 115.059  0.00 97.00      PROA   
ATOM    148  CB  PRO P   9     -20.393 -63.455 114.134  0.00 97.00      PROA   
ATOM    149  HB1 PRO P   9     -19.830 -62.544 114.444  0.00 97.00      PROA   
ATOM    150  HB2 PRO P   9     -21.298 -63.531 114.765  0.00 97.00      PROA   
ATOM    151  CG  PRO P   9     -20.712 -63.339 112.641  0.00 97.00      PROA   
ATOM    152  HG1 PRO P   9     -21.457 -64.116 112.363  0.00 97.00      PROA   
ATOM    153  HG2 PRO P   9     -21.097 -62.341 112.355  0.00 97.00      PROA   
ATOM    154  C   PRO P   9     -20.211 -65.978 114.366  0.00 97.00      PROA   
ATOM    155  O   PRO P   9     -21.345 -65.969 114.841  0.00 97.00      PROA   
ATOM    156  N   TRP P  10     -19.618 -67.123 113.975  0.00 97.00      PROA   
ATOM    157  HN  TRP P  10     -18.663 -67.103 113.686  0.00 97.00      PROA   
ATOM    158  CA  TRP P  10     -20.336 -68.362 113.792  0.00 97.00      PROA   
ATOM    159  HA  TRP P  10     -21.382 -68.221 114.024  0.00 97.00      PROA   
ATOM    160  CB  TRP P  10     -20.209 -68.857 112.328  0.00 97.00      PROA   
ATOM    161  HB1 TRP P  10     -20.875 -69.732 112.174  0.00 97.00      PROA   
ATOM    162  HB2 TRP P  10     -19.163 -69.202 112.161  0.00 97.00      PROA   
ATOM    163  CG  TRP P  10     -20.521 -67.826 111.281  0.00 97.00      PROA   
ATOM    164  CD1 TRP P  10     -19.742 -67.578 110.180  0.00 97.00      PROA   
ATOM    165  HD1 TRP P  10     -18.826 -68.105 109.950  0.00 97.00      PROA   
ATOM    166  NE1 TRP P  10     -20.341 -66.636 109.388  0.00 97.00      PROA   
ATOM    167  HE1 TRP P  10     -20.083 -66.417 108.471  0.00 97.00      PROA   
ATOM    168  CE2 TRP P  10     -21.507 -66.227 109.963  0.00 97.00      PROA   
ATOM    169  CD2 TRP P  10     -21.659 -66.944 111.172  0.00 97.00      PROA   
ATOM    170  CE3 TRP P  10     -22.784 -66.706 111.965  0.00 97.00      PROA   
ATOM    171  HE3 TRP P  10     -22.931 -67.209 112.909  0.00 97.00      PROA   
ATOM    172  CZ3 TRP P  10     -23.741 -65.787 111.527  0.00 97.00      PROA   
ATOM    173  HZ3 TRP P  10     -24.619 -65.601 112.132  0.00 97.00      PROA   
ATOM    174  CZ2 TRP P  10     -22.454 -65.308 109.529  0.00 97.00      PROA   
ATOM    175  HZ2 TRP P  10     -22.329 -64.766 108.604  0.00 97.00      PROA   
ATOM    176  CH2 TRP P  10     -23.580 -65.101 110.327  0.00 97.00      PROA   
ATOM    177  HH2 TRP P  10     -24.333 -64.390 110.019  0.00 97.00      PROA   
ATOM    178  C   TRP P  10     -19.802 -69.421 114.725  0.00 97.00      PROA   
ATOM    179  O   TRP P  10     -18.681 -69.905 114.586  0.00 97.00      PROA   
ATOM    180  N   VAL P  11     -20.629 -69.825 115.715  0.00 97.00      PROA   
ATOM    181  HN  VAL P  11     -21.513 -69.379 115.848  0.00 97.00      PROA   
ATOM    182  CA  VAL P  11     -20.250 -70.798 116.724  0.00 97.00      PROA   
ATOM    183  HA  VAL P  11     -19.203 -70.653 116.953  0.00 97.00      PROA   
ATOM    184  CB  VAL P  11     -21.051 -70.549 118.003  0.00 97.00      PROA   
ATOM    185  HB  VAL P  11     -22.125 -70.790 117.833  0.00 97.00      PROA   
ATOM    186  CG1 VAL P  11     -20.512 -71.417 119.151  0.00 97.00      PROA   
ATOM    187 HG11 VAL P  11     -19.427 -71.235 119.304  0.00 97.00      PROA   
ATOM    188 HG12 VAL P  11     -20.664 -72.491 118.930  0.00 97.00      PROA   
ATOM    189 HG13 VAL P  11     -21.043 -71.181 120.097  0.00 97.00      PROA   
ATOM    190  CG2 VAL P  11     -20.948 -69.055 118.401  0.00 97.00      PROA   
ATOM    191 HG21 VAL P  11     -21.461 -68.393 117.675  0.00 97.00      PROA   
ATOM    192 HG22 VAL P  11     -19.884 -68.746 118.477  0.00 97.00      PROA   
ATOM    193 HG23 VAL P  11     -21.423 -68.892 119.392  0.00 97.00      PROA   
ATOM    194  C   VAL P  11     -20.404 -72.230 116.188  0.00 97.00      PROA   
ATOM    195  O   VAL P  11     -19.835 -73.183 116.716  0.00 97.00      PROA   
ATOM    196  N   SER P  12     -21.137 -72.389 115.064  0.00 97.00      PROA   
ATOM    197  HN  SER P  12     -21.542 -71.582 114.651  0.00 97.00      PROA   
ATOM    198  CA  SER P  12     -21.334 -73.633 114.338  0.00 97.00      PROA   
ATOM    199  HA  SER P  12     -20.778 -74.432 114.808  0.00 97.00      PROA   
ATOM    200  CB  SER P  12     -22.841 -74.041 114.311  0.00 97.00      PROA   
ATOM    201  HB1 SER P  12     -23.460 -73.150 114.071  0.00 97.00      PROA   
ATOM    202  HB2 SER P  12     -23.129 -74.393 115.327  0.00 97.00      PROA   
ATOM    203  OG  SER P  12     -23.151 -75.068 113.373  0.00 97.00      PROA   
ATOM    204  HG1 SER P  12     -22.859 -75.898 113.760  0.00 97.00      PROA   
ATOM    205  C   SER P  12     -20.765 -73.423 112.943  0.00 97.00      PROA   
ATOM    206  O   SER P  12     -21.122 -72.462 112.262  0.00 97.00      PROA   
ATOM    207  N   VAL P  13     -19.827 -74.303 112.495  0.00 97.00      PROA   
ATOM    208  HN  VAL P  13     -19.535 -75.066 113.071  0.00 97.00      PROA   
ATOM    209  CA  VAL P  13     -19.046 -74.050 111.290  0.00 97.00      PROA   
ATOM    210  HA  VAL P  13     -19.661 -73.488 110.602  0.00 97.00      PROA   
ATOM    211  CB  VAL P  13     -17.801 -73.222 111.636  0.00 97.00      PROA   
ATOM    212  HB  VAL P  13     -18.139 -72.380 112.290  0.00 97.00      PROA   
ATOM    213  CG1 VAL P  13     -16.764 -74.042 112.436  0.00 97.00      PROA   
ATOM    214 HG11 VAL P  13     -16.343 -74.860 111.816  0.00 97.00      PROA   
ATOM    215 HG12 VAL P  13     -17.219 -74.480 113.347  0.00 97.00      PROA   
ATOM    216 HG13 VAL P  13     -15.923 -73.388 112.748  0.00 97.00      PROA   
ATOM    217  CG2 VAL P  13     -17.176 -72.585 110.380  0.00 97.00      PROA   
ATOM    218 HG21 VAL P  13     -17.938 -72.032 109.793  0.00 97.00      PROA   
ATOM    219 HG22 VAL P  13     -16.714 -73.358 109.734  0.00 97.00      PROA   
ATOM    220 HG23 VAL P  13     -16.375 -71.875 110.673  0.00 97.00      PROA   
ATOM    221  C   VAL P  13     -18.684 -75.355 110.585  0.00 97.00      PROA   
ATOM    222  O   VAL P  13     -18.677 -76.420 111.192  0.00 97.00      PROA   
ATOM    223  N   PHE P  14     -18.392 -75.322 109.258  0.00 97.00      PROA   
ATOM    224  HN  PHE P  14     -18.445 -74.473 108.736  0.00 97.00      PROA   
ATOM    225  CA  PHE P  14     -17.902 -76.483 108.527  0.00 97.00      PROA   
ATOM    226  HA  PHE P  14     -18.418 -77.354 108.903  0.00 97.00      PROA   
ATOM    227  CB  PHE P  14     -18.136 -76.389 106.994  0.00 97.00      PROA   
ATOM    228  HB1 PHE P  14     -17.657 -77.233 106.454  0.00 97.00      PROA   
ATOM    229  HB2 PHE P  14     -17.705 -75.440 106.606  0.00 97.00      PROA   
ATOM    230  CG  PHE P  14     -19.594 -76.459 106.636  0.00 97.00      PROA   
ATOM    231  CD1 PHE P  14     -20.370 -77.576 106.993  0.00 97.00      PROA   
ATOM    232  HD1 PHE P  14     -19.936 -78.358 107.596  0.00 97.00      PROA   
ATOM    233  CE1 PHE P  14     -21.696 -77.693 106.556  0.00 97.00      PROA   
ATOM    234  HE1 PHE P  14     -22.285 -78.553 106.839  0.00 97.00      PROA   
ATOM    235  CZ  PHE P  14     -22.264 -76.685 105.769  0.00 97.00      PROA   
ATOM    236  HZ  PHE P  14     -23.286 -76.775 105.431  0.00 97.00      PROA   
ATOM    237  CD2 PHE P  14     -20.172 -75.465 105.831  0.00 97.00      PROA   
ATOM    238  HD2 PHE P  14     -19.575 -74.622 105.517  0.00 97.00      PROA   
ATOM    239  CE2 PHE P  14     -21.504 -75.565 105.416  0.00 97.00      PROA   
ATOM    240  HE2 PHE P  14     -21.937 -74.777 104.818  0.00 97.00      PROA   
ATOM    241  C   PHE P  14     -16.419 -76.746 108.716  0.00 97.00      PROA   
ATOM    242  O   PHE P  14     -15.638 -75.857 109.043  0.00 97.00      PROA   
ATOM    243  N   GLN P  15     -15.990 -78.005 108.445  0.00 97.00      PROA   
ATOM    244  HN  GLN P  15     -16.648 -78.753 108.374  0.00 97.00      PROA   
ATOM    245  CA  GLN P  15     -14.607 -78.347 108.141  0.00 97.00      PROA   
ATOM    246  HA  GLN P  15     -14.018 -78.112 109.017  0.00 97.00      PROA   
ATOM    247  CB  GLN P  15     -14.449 -79.860 107.817  0.00 97.00      PROA   
ATOM    248  HB1 GLN P  15     -14.686 -80.430 108.746  0.00 97.00      PROA   
ATOM    249  HB2 GLN P  15     -13.384 -80.072 107.582  0.00 97.00      PROA   
ATOM    250  CG  GLN P  15     -15.393 -80.354 106.686  0.00 97.00      PROA   
ATOM    251  HG1 GLN P  15     -15.870 -79.489 106.180  0.00 97.00      PROA   
ATOM    252  HG2 GLN P  15     -16.214 -80.961 107.120  0.00 97.00      PROA   
ATOM    253  CD  GLN P  15     -14.659 -81.208 105.636  0.00 97.00      PROA   
ATOM    254  OE1 GLN P  15     -14.190 -82.315 105.920  0.00 97.00      PROA   
ATOM    255  NE2 GLN P  15     -14.565 -80.676 104.383  0.00 97.00      PROA   
ATOM    256 HE21 GLN P  15     -14.977 -79.787 104.186  0.00 97.00      PROA   
ATOM    257 HE22 GLN P  15     -14.034 -81.163 103.691  0.00 97.00      PROA   
ATOM    258  C   GLN P  15     -14.044 -77.547 106.962  0.00 97.00      PROA   
ATOM    259  O   GLN P  15     -14.780 -77.205 106.040  0.00 97.00      PROA   
ATOM    260  N   GLU P  16     -12.729 -77.210 107.002  0.00 97.00      PROA   
ATOM    261  HN  GLU P  16     -12.188 -77.490 107.796  0.00 97.00      PROA   
ATOM    262  CA  GLU P  16     -11.972 -76.498 105.975  0.00 97.00      PROA   
ATOM    263  HA  GLU P  16     -10.940 -76.746 106.176  0.00 97.00      PROA   
ATOM    264  CB  GLU P  16     -12.235 -76.973 104.505  0.00 97.00      PROA   
ATOM    265  HB1 GLU P  16     -13.285 -76.721 104.248  0.00 97.00      PROA   
ATOM    266  HB2 GLU P  16     -12.132 -78.081 104.463  0.00 97.00      PROA   
ATOM    267  CG  GLU P  16     -11.320 -76.352 103.420  0.00 97.00      PROA   
ATOM    268  HG1 GLU P  16     -10.316 -76.822 103.464  0.00 97.00      PROA   
ATOM    269  HG2 GLU P  16     -11.189 -75.265 103.590  0.00 97.00      PROA   
ATOM    270  CD  GLU P  16     -11.859 -76.495 101.990  0.00 97.00      PROA   
ATOM    271  OE1 GLU P  16     -12.944 -77.094 101.771  0.00 97.00      PROA   
ATOM    272  OE2 GLU P  16     -11.174 -75.959 101.077  0.00 97.00      PROA   
ATOM    273  C   GLU P  16     -12.054 -74.980 106.133  0.00 97.00      PROA   
ATOM    274  O   GLU P  16     -11.089 -74.271 105.856  0.00 97.00      PROA   
ATOM    275  N   GLU P  17     -13.193 -74.434 106.615  0.00 97.00      PROA   
ATOM    276  HN  GLU P  17     -13.973 -75.025 106.809  0.00 97.00      PROA   
ATOM    277  CA  GLU P  17     -13.420 -73.014 106.857  0.00 97.00      PROA   
ATOM    278  HA  GLU P  17     -13.268 -72.512 105.911  0.00 97.00      PROA   
ATOM    279  CB  GLU P  17     -14.902 -72.780 107.257  0.00 97.00      PROA   
ATOM    280  HB1 GLU P  17     -15.107 -73.458 108.119  0.00 97.00      PROA   
ATOM    281  HB2 GLU P  17     -15.547 -73.125 106.418  0.00 97.00      PROA   
ATOM    282  CG  GLU P  17     -15.319 -71.348 107.672  0.00 97.00      PROA   
ATOM    283  HG1 GLU P  17     -14.706 -70.975 108.516  0.00 97.00      PROA   
ATOM    284  HG2 GLU P  17     -16.375 -71.375 108.016  0.00 97.00      PROA   
ATOM    285  CD  GLU P  17     -15.245 -70.345 106.516  0.00 97.00      PROA   
ATOM    286  OE1 GLU P  17     -14.128 -70.088 105.999  0.00 97.00      PROA   
ATOM    287  OE2 GLU P  17     -16.319 -69.802 106.145  0.00 97.00      PROA   
ATOM    288  C   GLU P  17     -12.457 -72.361 107.851  0.00 97.00      PROA   
ATOM    289  O   GLU P  17     -12.001 -72.981 108.805  0.00 97.00      PROA   
ATOM    290  N   SER P  18     -12.113 -71.070 107.634  0.00 97.00      PROA   
ATOM    291  HN  SER P  18     -12.597 -70.565 106.918  0.00 97.00      PROA   
ATOM    292  CA  SER P  18     -11.141 -70.336 108.425  0.00 97.00      PROA   
ATOM    293  HA  SER P  18     -10.470 -71.044 108.890  0.00 97.00      PROA   
ATOM    294  CB  SER P  18     -10.294 -69.364 107.564  0.00 97.00      PROA   
ATOM    295  HB1 SER P  18     -10.951 -68.583 107.121  0.00 97.00      PROA   
ATOM    296  HB2 SER P  18      -9.835 -69.935 106.729  0.00 97.00      PROA   
ATOM    297  OG  SER P  18      -9.254 -68.740 108.320  0.00 97.00      PROA   
ATOM    298  HG1 SER P  18      -8.673 -69.446 108.616  0.00 97.00      PROA   
ATOM    299  C   SER P  18     -11.834 -69.544 109.514  0.00 97.00      PROA   
ATOM    300  O   SER P  18     -12.769 -68.788 109.263  0.00 97.00      PROA   
ATOM    301  N   VAL P  19     -11.368 -69.693 110.772  0.00 97.00      PROA   
ATOM    302  HN  VAL P  19     -10.587 -70.287 110.960  0.00 97.00      PROA   
ATOM    303  CA  VAL P  19     -11.985 -69.008 111.889  0.00 97.00      PROA   
ATOM    304  HA  VAL P  19     -12.416 -68.088 111.525  0.00 97.00      PROA   
ATOM    305  CB  VAL P  19     -13.131 -69.823 112.504  0.00 97.00      PROA   
ATOM    306  HB  VAL P  19     -13.929 -69.901 111.725  0.00 97.00      PROA   
ATOM    307  CG1 VAL P  19     -12.692 -71.263 112.843  0.00 97.00      PROA   
ATOM    308 HG11 VAL P  19     -11.893 -71.246 113.608  0.00 97.00      PROA   
ATOM    309 HG12 VAL P  19     -12.322 -71.802 111.947  0.00 97.00      PROA   
ATOM    310 HG13 VAL P  19     -13.550 -71.837 113.255  0.00 97.00      PROA   
ATOM    311  CG2 VAL P  19     -13.742 -69.125 113.736  0.00 97.00      PROA   
ATOM    312 HG21 VAL P  19     -14.079 -68.102 113.485  0.00 97.00      PROA   
ATOM    313 HG22 VAL P  19     -13.005 -69.072 114.564  0.00 97.00      PROA   
ATOM    314 HG23 VAL P  19     -14.621 -69.702 114.095  0.00 97.00      PROA   
ATOM    315  C   VAL P  19     -10.924 -68.573 112.877  0.00 97.00      PROA   
ATOM    316  O   VAL P  19     -10.107 -69.362 113.331  0.00 97.00      PROA   
ATOM    317  N   THR P  20     -10.900 -67.269 113.245  0.00 97.00      PROA   
ATOM    318  HN  THR P  20     -11.553 -66.619 112.866  0.00 97.00      PROA   
ATOM    319  CA  THR P  20      -9.946 -66.759 114.219  0.00 97.00      PROA   
ATOM    320  HA  THR P  20      -9.422 -67.595 114.653  0.00 97.00      PROA   
ATOM    321  CB  THR P  20      -8.867 -65.845 113.629  0.00 97.00      PROA   
ATOM    322  HB  THR P  20      -8.486 -66.347 112.708  0.00 97.00      PROA   
ATOM    323  OG1 THR P  20      -7.737 -65.701 114.486  0.00 97.00      PROA   
ATOM    324  HG1 THR P  20      -7.994 -65.155 115.234  0.00 97.00      PROA   
ATOM    325  CG2 THR P  20      -9.373 -64.453 113.227  0.00 97.00      PROA   
ATOM    326 HG21 THR P  20      -9.798 -63.911 114.097  0.00 97.00      PROA   
ATOM    327 HG22 THR P  20     -10.148 -64.539 112.440  0.00 97.00      PROA   
ATOM    328 HG23 THR P  20      -8.536 -63.846 112.821  0.00 97.00      PROA   
ATOM    329  C   THR P  20     -10.746 -66.139 115.335  0.00 97.00      PROA   
ATOM    330  O   THR P  20     -11.737 -65.454 115.109  0.00 97.00      PROA   
ATOM    331  N   LEU P  21     -10.351 -66.437 116.589  0.00 97.00      PROA   
ATOM    332  HN  LEU P  21      -9.544 -67.007 116.727  0.00 97.00      PROA   
ATOM    333  CA  LEU P  21     -11.116 -66.128 117.775  0.00 97.00      PROA   
ATOM    334  HA  LEU P  21     -12.022 -65.605 117.509  0.00 97.00      PROA   
ATOM    335  CB  LEU P  21     -11.488 -67.405 118.579  0.00 97.00      PROA   
ATOM    336  HB1 LEU P  21     -12.085 -67.085 119.460  0.00 97.00      PROA   
ATOM    337  HB2 LEU P  21     -10.571 -67.907 118.957  0.00 97.00      PROA   
ATOM    338  CG  LEU P  21     -12.324 -68.472 117.817  0.00 97.00      PROA   
ATOM    339  HG  LEU P  21     -12.995 -67.943 117.099  0.00 97.00      PROA   
ATOM    340  CD1 LEU P  21     -11.464 -69.488 117.037  0.00 97.00      PROA   
ATOM    341 HD11 LEU P  21     -10.793 -70.030 117.737  0.00 97.00      PROA   
ATOM    342 HD12 LEU P  21     -10.844 -69.000 116.261  0.00 97.00      PROA   
ATOM    343 HD13 LEU P  21     -12.116 -70.236 116.538  0.00 97.00      PROA   
ATOM    344  CD2 LEU P  21     -13.213 -69.250 118.804  0.00 97.00      PROA   
ATOM    345 HD21 LEU P  21     -13.890 -68.563 119.351  0.00 97.00      PROA   
ATOM    346 HD22 LEU P  21     -12.578 -69.782 119.543  0.00 97.00      PROA   
ATOM    347 HD23 LEU P  21     -13.828 -70.001 118.265  0.00 97.00      PROA   
ATOM    348  C   LEU P  21     -10.279 -65.217 118.644  0.00 97.00      PROA   
ATOM    349  O   LEU P  21      -9.167 -65.563 119.015  0.00 97.00      PROA   
ATOM    350  N   HSD P  22     -10.790 -64.017 118.993  0.00 97.00      PROA   
ATOM    351  HN  HSD P  22     -11.713 -63.766 118.703  0.00 97.00      PROA   
ATOM    352  CA  HSD P  22     -10.029 -62.970 119.649  0.00 97.00      PROA   
ATOM    353  HA  HSD P  22      -8.978 -63.222 119.638  0.00 97.00      PROA   
ATOM    354  CB  HSD P  22     -10.206 -61.606 118.935  0.00 97.00      PROA   
ATOM    355  HB1 HSD P  22      -9.714 -60.801 119.523  0.00 97.00      PROA   
ATOM    356  HB2 HSD P  22     -11.286 -61.355 118.846  0.00 97.00      PROA   
ATOM    357  ND1 HSD P  22     -10.205 -61.934 116.397  0.00 97.00      PROA   
ATOM    358  HD1 HSD P  22     -11.154 -62.240 116.305  0.00 97.00      PROA   
ATOM    359  CG  HSD P  22      -9.573 -61.590 117.574  0.00 97.00      PROA   
ATOM    360  CE1 HSD P  22      -9.317 -61.705 115.398  0.00 97.00      PROA   
ATOM    361  HE1 HSD P  22      -9.545 -61.877 114.349  0.00 97.00      PROA   
ATOM    362  NE2 HSD P  22      -8.173 -61.226 115.845  0.00 97.00      PROA   
ATOM    363  CD2 HSD P  22      -8.343 -61.137 117.214  0.00 97.00      PROA   
ATOM    364  HD2 HSD P  22      -7.554 -60.732 117.834  0.00 97.00      PROA   
ATOM    365  C   HSD P  22     -10.452 -62.773 121.086  0.00 97.00      PROA   
ATOM    366  O   HSD P  22     -11.628 -62.601 121.379  0.00 97.00      PROA   
ATOM    367  N   CYS P  23      -9.477 -62.753 122.024  0.00 97.00      PROA   
ATOM    368  HN  CYS P  23      -8.534 -62.954 121.761  0.00 97.00      PROA   
ATOM    369  CA  CYS P  23      -9.698 -62.447 123.424  0.00 97.00      PROA   
ATOM    370  HA  CYS P  23     -10.744 -62.580 123.667  0.00 97.00      PROA   
ATOM    371  CB  CYS P  23      -8.862 -63.358 124.348  0.00 97.00      PROA   
ATOM    372  HB1 CYS P  23      -8.959 -63.013 125.395  0.00 97.00      PROA   
ATOM    373  HB2 CYS P  23      -7.791 -63.317 124.052  0.00 97.00      PROA   
ATOM    374  SG  CYS P  23      -9.449 -65.060 124.259  0.00 97.00      PROA   
ATOM    375  C   CYS P  23      -9.329 -61.012 123.720  0.00 97.00      PROA   
ATOM    376  O   CYS P  23      -8.161 -60.655 123.859  0.00 97.00      PROA   
ATOM    377  N   GLU P  24     -10.350 -60.144 123.850  0.00 97.00      PROA   
ATOM    378  HN  GLU P  24     -11.296 -60.450 123.774  0.00 97.00      PROA   
ATOM    379  CA  GLU P  24     -10.170 -58.719 123.987  0.00 97.00      PROA   
ATOM    380  HA  GLU P  24      -9.226 -58.428 123.545  0.00 97.00      PROA   
ATOM    381  CB  GLU P  24     -11.307 -57.968 123.252  0.00 97.00      PROA   
ATOM    382  HB1 GLU P  24     -11.344 -58.382 122.217  0.00 97.00      PROA   
ATOM    383  HB2 GLU P  24     -11.060 -56.888 123.167  0.00 97.00      PROA   
ATOM    384  CG  GLU P  24     -12.681 -58.122 123.937  0.00 97.00      PROA   
ATOM    385  HG1 GLU P  24     -12.711 -57.568 124.899  0.00 97.00      PROA   
ATOM    386  HG2 GLU P  24     -12.891 -59.194 124.136  0.00 97.00      PROA   
ATOM    387  CD  GLU P  24     -13.797 -57.584 123.067  0.00 97.00      PROA   
ATOM    388  OE1 GLU P  24     -14.771 -57.029 123.647  0.00 97.00      PROA   
ATOM    389  OE2 GLU P  24     -13.711 -57.751 121.822  0.00 97.00      PROA   
ATOM    390  C   GLU P  24     -10.173 -58.295 125.437  0.00 97.00      PROA   
ATOM    391  O   GLU P  24     -10.620 -59.011 126.333  0.00 97.00      PROA   
ATOM    392  N   VAL P  25      -9.673 -57.062 125.667  0.00 97.00      PROA   
ATOM    393  HN  VAL P  25      -9.245 -56.547 124.930  0.00 97.00      PROA   
ATOM    394  CA  VAL P  25      -9.924 -56.285 126.857  0.00 97.00      PROA   
ATOM    395  HA  VAL P  25     -10.874 -56.579 127.279  0.00 97.00      PROA   
ATOM    396  CB  VAL P  25      -8.816 -56.342 127.915  0.00 97.00      PROA   
ATOM    397  HB  VAL P  25      -7.866 -55.929 127.501  0.00 97.00      PROA   
ATOM    398  CG1 VAL P  25      -9.237 -55.511 129.144  0.00 97.00      PROA   
ATOM    399 HG11 VAL P  25     -10.133 -55.961 129.621  0.00 97.00      PROA   
ATOM    400 HG12 VAL P  25      -9.471 -54.464 128.871  0.00 97.00      PROA   
ATOM    401 HG13 VAL P  25      -8.411 -55.500 129.886  0.00 97.00      PROA   
ATOM    402  CG2 VAL P  25      -8.539 -57.800 128.344  0.00 97.00      PROA   
ATOM    403 HG21 VAL P  25      -8.138 -58.395 127.499  0.00 97.00      PROA   
ATOM    404 HG22 VAL P  25      -9.475 -58.279 128.704  0.00 97.00      PROA   
ATOM    405 HG23 VAL P  25      -7.795 -57.825 129.169  0.00 97.00      PROA   
ATOM    406  C   VAL P  25      -9.972 -54.883 126.271  0.00 97.00      PROA   
ATOM    407  O   VAL P  25      -9.092 -54.609 125.457  0.00 97.00      PROA   
ATOM    408  N   PRO P  26     -10.890 -53.956 126.579  0.00 97.00      PROA   
ATOM    409  CD  PRO P  26     -12.234 -54.321 127.056  0.00 97.00      PROA   
ATOM    410  HD1 PRO P  26     -12.264 -54.198 128.160  0.00 97.00      PROA   
ATOM    411  HD2 PRO P  26     -12.529 -55.358 126.778  0.00 97.00      PROA   
ATOM    412  CA  PRO P  26     -10.896 -52.626 125.948  0.00 97.00      PROA   
ATOM    413  HA  PRO P  26     -10.792 -52.751 124.879  0.00 97.00      PROA   
ATOM    414  CB  PRO P  26     -12.286 -52.069 126.300  0.00 97.00      PROA   
ATOM    415  HB1 PRO P  26     -12.646 -51.348 125.539  0.00 97.00      PROA   
ATOM    416  HB2 PRO P  26     -12.286 -51.578 127.299  0.00 97.00      PROA   
ATOM    417  CG  PRO P  26     -13.166 -53.317 126.378  0.00 97.00      PROA   
ATOM    418  HG1 PRO P  26     -14.107 -53.152 126.938  0.00 97.00      PROA   
ATOM    419  HG2 PRO P  26     -13.405 -53.669 125.349  0.00 97.00      PROA   
ATOM    420  C   PRO P  26      -9.808 -51.657 126.412  0.00 97.00      PROA   
ATOM    421  O   PRO P  26     -10.069 -50.458 126.487  0.00 97.00      PROA   
ATOM    422  N   HSD P  27      -8.573 -52.132 126.670  0.00 97.00      PROA   
ATOM    423  HN  HSD P  27      -8.390 -53.098 126.499  0.00 97.00      PROA   
ATOM    424  CA  HSD P  27      -7.441 -51.304 127.020  0.00 97.00      PROA   
ATOM    425  HA  HSD P  27      -7.757 -50.284 127.192  0.00 97.00      PROA   
ATOM    426  CB  HSD P  27      -6.667 -51.808 128.267  0.00 97.00      PROA   
ATOM    427  HB1 HSD P  27      -5.689 -51.284 128.344  0.00 97.00      PROA   
ATOM    428  HB2 HSD P  27      -6.458 -52.896 128.171  0.00 97.00      PROA   
ATOM    429  ND1 HSD P  27      -8.219 -52.439 130.196  0.00 97.00      PROA   
ATOM    430  HD1 HSD P  27      -8.517 -53.322 129.832  0.00 97.00      PROA   
ATOM    431  CG  HSD P  27      -7.379 -51.543 129.568  0.00 97.00      PROA   
ATOM    432  CE1 HSD P  27      -8.516 -51.918 131.412  0.00 97.00      PROA   
ATOM    433  HE1 HSD P  27      -9.162 -52.416 132.134  0.00 97.00      PROA   
ATOM    434  NE2 HSD P  27      -7.917 -50.762 131.617  0.00 97.00      PROA   
ATOM    435  CD2 HSD P  27      -7.195 -50.530 130.460  0.00 97.00      PROA   
ATOM    436  HD2 HSD P  27      -6.574 -49.646 130.386  0.00 97.00      PROA   
ATOM    437  C   HSD P  27      -6.494 -51.321 125.851  0.00 97.00      PROA   
ATOM    438  O   HSD P  27      -6.047 -52.380 125.421  0.00 97.00      PROA   
ATOM    439  N   LEU P  28      -6.157 -50.132 125.301  0.00 97.00      PROA   
ATOM    440  HN  LEU P  28      -6.609 -49.291 125.588  0.00 97.00      PROA   
ATOM    441  CA  LEU P  28      -5.186 -49.991 124.230  0.00 97.00      PROA   
ATOM    442  HA  LEU P  28      -5.539 -50.613 123.420  0.00 97.00      PROA   
ATOM    443  CB  LEU P  28      -5.121 -48.534 123.701  0.00 97.00      PROA   
ATOM    444  HB1 LEU P  28      -4.438 -48.495 122.825  0.00 97.00      PROA   
ATOM    445  HB2 LEU P  28      -4.710 -47.865 124.486  0.00 97.00      PROA   
ATOM    446  CG  LEU P  28      -6.483 -47.939 123.253  0.00 97.00      PROA   
ATOM    447  HG  LEU P  28      -7.177 -47.930 124.127  0.00 97.00      PROA   
ATOM    448  CD1 LEU P  28      -6.310 -46.478 122.798  0.00 97.00      PROA   
ATOM    449 HD11 LEU P  28      -5.635 -46.430 121.918  0.00 97.00      PROA   
ATOM    450 HD12 LEU P  28      -5.876 -45.863 123.613  0.00 97.00      PROA   
ATOM    451 HD13 LEU P  28      -7.292 -46.046 122.513  0.00 97.00      PROA   
ATOM    452  CD2 LEU P  28      -7.147 -48.767 122.137  0.00 97.00      PROA   
ATOM    453 HD21 LEU P  28      -7.369 -49.797 122.485  0.00 97.00      PROA   
ATOM    454 HD22 LEU P  28      -6.476 -48.826 121.255  0.00 97.00      PROA   
ATOM    455 HD23 LEU P  28      -8.100 -48.292 121.823  0.00 97.00      PROA   
ATOM    456  C   LEU P  28      -3.780 -50.513 124.550  0.00 97.00      PROA   
ATOM    457  O   LEU P  28      -3.258 -51.241 123.705  0.00 97.00      PROA   
ATOM    458  N   PRO P  29      -3.108 -50.292 125.687  0.00 97.00      PROA   
ATOM    459  CD  PRO P  29      -3.384 -49.207 126.640  0.00 97.00      PROA   
ATOM    460  HD1 PRO P  29      -4.436 -49.214 126.989  0.00 97.00      PROA   
ATOM    461  HD2 PRO P  29      -3.146 -48.233 126.156  0.00 97.00      PROA   
ATOM    462  CA  PRO P  29      -1.913 -51.054 126.058  0.00 97.00      PROA   
ATOM    463  HA  PRO P  29      -1.270 -51.206 125.202  0.00 97.00      PROA   
ATOM    464  CB  PRO P  29      -1.249 -50.140 127.108  0.00 97.00      PROA   
ATOM    465  HB1 PRO P  29      -0.656 -49.362 126.574  0.00 97.00      PROA   
ATOM    466  HB2 PRO P  29      -0.572 -50.661 127.810  0.00 97.00      PROA   
ATOM    467  CG  PRO P  29      -2.427 -49.458 127.805  0.00 97.00      PROA   
ATOM    468  HG1 PRO P  29      -2.890 -50.167 128.527  0.00 97.00      PROA   
ATOM    469  HG2 PRO P  29      -2.137 -48.528 128.333  0.00 97.00      PROA   
ATOM    470  C   PRO P  29      -2.261 -52.426 126.641  0.00 97.00      PROA   
ATOM    471  O   PRO P  29      -1.590 -52.855 127.577  0.00 97.00      PROA   
ATOM    472  N   GLY P  30      -3.276 -53.148 126.103  0.00 97.00      PROA   
ATOM    473  HN  GLY P  30      -3.777 -52.772 125.325  0.00 97.00      PROA   
ATOM    474  CA  GLY P  30      -3.789 -54.402 126.643  0.00 97.00      PROA   
ATOM    475  HA1 GLY P  30      -4.753 -54.562 126.181  0.00 97.00      PROA   
ATOM    476  HA2 GLY P  30      -3.858 -54.317 127.719  0.00 97.00      PROA   
ATOM    477  C   GLY P  30      -2.936 -55.601 126.312  0.00 97.00      PROA   
ATOM    478  O   GLY P  30      -3.384 -56.515 125.629  0.00 97.00      PROA   
ATOM    479  N   SER P  31      -1.687 -55.594 126.835  0.00 97.00      PROA   
ATOM    480  HN  SER P  31      -1.468 -54.767 127.351  0.00 97.00      PROA   
ATOM    481  CA  SER P  31      -0.554 -56.507 126.680  0.00 97.00      PROA   
ATOM    482  HA  SER P  31       0.060 -56.058 125.915  0.00 97.00      PROA   
ATOM    483  CB  SER P  31       0.289 -56.556 127.990  0.00 97.00      PROA   
ATOM    484  HB1 SER P  31      -0.337 -56.985 128.804  0.00 97.00      PROA   
ATOM    485  HB2 SER P  31       0.562 -55.520 128.285  0.00 97.00      PROA   
ATOM    486  OG  SER P  31       1.479 -57.340 127.881  0.00 97.00      PROA   
ATOM    487  HG1 SER P  31       2.212 -56.735 127.740  0.00 97.00      PROA   
ATOM    488  C   SER P  31      -0.840 -57.926 126.219  0.00 97.00      PROA   
ATOM    489  O   SER P  31      -1.752 -58.579 126.703  0.00 97.00      PROA   
ATOM    490  N   SER P  32      -0.027 -58.439 125.266  0.00 97.00      PROA   
ATOM    491  HN  SER P  32       0.769 -57.925 124.956  0.00 97.00      PROA   
ATOM    492  CA  SER P  32      -0.254 -59.675 124.543  0.00 97.00      PROA   
ATOM    493  HA  SER P  32      -1.314 -59.753 124.348  0.00 97.00      PROA   
ATOM    494  CB  SER P  32       0.476 -59.631 123.174  0.00 97.00      PROA   
ATOM    495  HB1 SER P  32       0.011 -58.828 122.561  0.00 97.00      PROA   
ATOM    496  HB2 SER P  32       0.373 -60.583 122.611  0.00 97.00      PROA   
ATOM    497  OG  SER P  32       1.855 -59.305 123.332  0.00 97.00      PROA   
ATOM    498  HG1 SER P  32       2.267 -60.070 123.744  0.00 97.00      PROA   
ATOM    499  C   SER P  32       0.150 -60.937 125.292  0.00 97.00      PROA   
ATOM    500  O   SER P  32       0.932 -61.746 124.796  0.00 97.00      PROA   
ATOM    501  N   SER P  33      -0.420 -61.150 126.497  0.00 97.00      PROA   
ATOM    502  HN  SER P  33      -0.993 -60.436 126.894  0.00 97.00      PROA   
ATOM    503  CA  SER P  33      -0.259 -62.363 127.276  0.00 97.00      PROA   
ATOM    504  HA  SER P  33       0.353 -63.071 126.734  0.00 97.00      PROA   
ATOM    505  CB  SER P  33       0.384 -62.086 128.662  0.00 97.00      PROA   
ATOM    506  HB1 SER P  33      -0.258 -61.390 129.245  0.00 97.00      PROA   
ATOM    507  HB2 SER P  33       1.367 -61.590 128.508  0.00 97.00      PROA   
ATOM    508  OG  SER P  33       0.586 -63.277 129.424  0.00 97.00      PROA   
ATOM    509  HG1 SER P  33       1.390 -63.692 129.101  0.00 97.00      PROA   
ATOM    510  C   SER P  33      -1.636 -62.969 127.449  0.00 97.00      PROA   
ATOM    511  O   SER P  33      -2.594 -62.277 127.781  0.00 97.00      PROA   
ATOM    512  N   THR P  34      -1.771 -64.293 127.193  0.00 97.00      PROA   
ATOM    513  HN  THR P  34      -0.981 -64.853 126.957  0.00 97.00      PROA   
ATOM    514  CA  THR P  34      -3.062 -64.959 127.190  0.00 97.00      PROA   
ATOM    515  HA  THR P  34      -3.720 -64.468 127.894  0.00 97.00      PROA   
ATOM    516  CB  THR P  34      -3.725 -65.034 125.812  0.00 97.00      PROA   
ATOM    517  HB  THR P  34      -3.191 -65.745 125.140  0.00 97.00      PROA   
ATOM    518  OG1 THR P  34      -3.670 -63.773 125.172  0.00 97.00      PROA   
ATOM    519  HG1 THR P  34      -2.772 -63.708 124.840  0.00 97.00      PROA   
ATOM    520  CG2 THR P  34      -5.200 -65.468 125.923  0.00 97.00      PROA   
ATOM    521 HG21 THR P  34      -5.713 -64.914 126.737  0.00 97.00      PROA   
ATOM    522 HG22 THR P  34      -5.275 -66.553 126.132  0.00 97.00      PROA   
ATOM    523 HG23 THR P  34      -5.733 -65.275 124.968  0.00 97.00      PROA   
ATOM    524  C   THR P  34      -2.857 -66.375 127.643  0.00 97.00      PROA   
ATOM    525  O   THR P  34      -1.878 -67.019 127.279  0.00 97.00      PROA   
ATOM    526  N   GLN P  35      -3.822 -66.910 128.419  0.00 97.00      PROA   
ATOM    527  HN  GLN P  35      -4.532 -66.339 128.826  0.00 97.00      PROA   
ATOM    528  CA  GLN P  35      -3.943 -68.330 128.642  0.00 97.00      PROA   
ATOM    529  HA  GLN P  35      -3.117 -68.866 128.196  0.00 97.00      PROA   
ATOM    530  CB  GLN P  35      -4.040 -68.663 130.152  0.00 97.00      PROA   
ATOM    531  HB1 GLN P  35      -4.032 -69.768 130.277  0.00 97.00      PROA   
ATOM    532  HB2 GLN P  35      -5.006 -68.279 130.551  0.00 97.00      PROA   
ATOM    533  CG  GLN P  35      -2.896 -68.028 130.972  0.00 97.00      PROA   
ATOM    534  HG1 GLN P  35      -2.940 -66.919 130.902  0.00 97.00      PROA   
ATOM    535  HG2 GLN P  35      -1.912 -68.363 130.583  0.00 97.00      PROA   
ATOM    536  CD  GLN P  35      -3.042 -68.378 132.452  0.00 97.00      PROA   
ATOM    537  OE1 GLN P  35      -3.978 -67.915 133.103  0.00 97.00      PROA   
ATOM    538  NE2 GLN P  35      -2.102 -69.185 133.009  0.00 97.00      PROA   
ATOM    539 HE21 GLN P  35      -2.178 -69.391 133.983  0.00 97.00      PROA   
ATOM    540 HE22 GLN P  35      -1.346 -69.524 132.452  0.00 97.00      PROA   
ATOM    541  C   GLN P  35      -5.223 -68.731 127.949  0.00 97.00      PROA   
ATOM    542  O   GLN P  35      -6.274 -68.170 128.226  0.00 97.00      PROA   
ATOM    543  N   TRP P  36      -5.161 -69.705 127.013  0.00 97.00      PROA   
ATOM    544  HN  TRP P  36      -4.285 -70.119 126.778  0.00 97.00      PROA   
ATOM    545  CA  TRP P  36      -6.313 -70.240 126.308  0.00 97.00      PROA   
ATOM    546  HA  TRP P  36      -7.188 -69.637 126.505  0.00 97.00      PROA   
ATOM    547  CB  TRP P  36      -6.089 -70.331 124.775  0.00 97.00      PROA   
ATOM    548  HB1 TRP P  36      -6.803 -71.053 124.325  0.00 97.00      PROA   
ATOM    549  HB2 TRP P  36      -5.064 -70.731 124.598  0.00 97.00      PROA   
ATOM    550  CG  TRP P  36      -6.245 -69.052 124.014  0.00 97.00      PROA   
ATOM    551  CD1 TRP P  36      -5.261 -68.156 123.702  0.00 97.00      PROA   
ATOM    552  HD1 TRP P  36      -4.266 -68.179 124.108  0.00 97.00      PROA   
ATOM    553  NE1 TRP P  36      -5.749 -67.204 122.851  0.00 97.00      PROA   
ATOM    554  HE1 TRP P  36      -5.224 -66.486 122.444  0.00 97.00      PROA   
ATOM    555  CE2 TRP P  36      -7.067 -67.444 122.606  0.00 97.00      PROA   
ATOM    556  CD2 TRP P  36      -7.429 -68.602 123.334  0.00 97.00      PROA   
ATOM    557  CE3 TRP P  36      -8.740 -69.076 123.264  0.00 97.00      PROA   
ATOM    558  HE3 TRP P  36      -9.052 -69.950 123.818  0.00 97.00      PROA   
ATOM    559  CZ3 TRP P  36      -9.661 -68.384 122.474  0.00 97.00      PROA   
ATOM    560  HZ3 TRP P  36     -10.688 -68.720 122.425  0.00 97.00      PROA   
ATOM    561  CZ2 TRP P  36      -7.975 -66.770 121.807  0.00 97.00      PROA   
ATOM    562  HZ2 TRP P  36      -7.694 -65.887 121.252  0.00 97.00      PROA   
ATOM    563  CH2 TRP P  36      -9.282 -67.258 121.751  0.00 97.00      PROA   
ATOM    564  HH2 TRP P  36     -10.021 -66.734 121.163  0.00 97.00      PROA   
ATOM    565  C   TRP P  36      -6.593 -71.629 126.824  0.00 97.00      PROA   
ATOM    566  O   TRP P  36      -5.679 -72.333 127.234  0.00 97.00      PROA   
ATOM    567  N   PHE P  37      -7.878 -72.051 126.833  0.00 97.00      PROA   
ATOM    568  HN  PHE P  37      -8.612 -71.432 126.558  0.00 97.00      PROA   
ATOM    569  CA  PHE P  37      -8.294 -73.334 127.358  0.00 97.00      PROA   
ATOM    570  HA  PHE P  37      -7.438 -73.988 127.422  0.00 97.00      PROA   
ATOM    571  CB  PHE P  37      -8.983 -73.233 128.753  0.00 97.00      PROA   
ATOM    572  HB1 PHE P  37      -9.174 -74.249 129.161  0.00 97.00      PROA   
ATOM    573  HB2 PHE P  37      -9.953 -72.700 128.668  0.00 97.00      PROA   
ATOM    574  CG  PHE P  37      -8.130 -72.471 129.741  0.00 97.00      PROA   
ATOM    575  CD1 PHE P  37      -7.273 -73.154 130.622  0.00 97.00      PROA   
ATOM    576  HD1 PHE P  37      -7.219 -74.232 130.586  0.00 97.00      PROA   
ATOM    577  CE1 PHE P  37      -6.478 -72.451 131.537  0.00 97.00      PROA   
ATOM    578  HE1 PHE P  37      -5.820 -72.990 132.203  0.00 97.00      PROA   
ATOM    579  CZ  PHE P  37      -6.530 -71.052 131.581  0.00 97.00      PROA   
ATOM    580  HZ  PHE P  37      -5.905 -70.509 132.274  0.00 97.00      PROA   
ATOM    581  CD2 PHE P  37      -8.196 -71.067 129.821  0.00 97.00      PROA   
ATOM    582  HD2 PHE P  37      -8.848 -70.526 129.153  0.00 97.00      PROA   
ATOM    583  CE2 PHE P  37      -7.388 -70.360 130.718  0.00 97.00      PROA   
ATOM    584  HE2 PHE P  37      -7.416 -69.282 130.731  0.00 97.00      PROA   
ATOM    585  C   PHE P  37      -9.289 -73.953 126.397  0.00 97.00      PROA   
ATOM    586  O   PHE P  37     -10.196 -73.282 125.914  0.00 97.00      PROA   
ATOM    587  N   LEU P  38      -9.140 -75.272 126.117  0.00 97.00      PROA   
ATOM    588  HN  LEU P  38      -8.348 -75.770 126.468  0.00 97.00      PROA   
ATOM    589  CA  LEU P  38     -10.096 -76.077 125.382  0.00 97.00      PROA   
ATOM    590  HA  LEU P  38     -10.915 -75.466 125.041  0.00 97.00      PROA   
ATOM    591  CB  LEU P  38      -9.480 -76.845 124.183  0.00 97.00      PROA   
ATOM    592  HB1 LEU P  38     -10.256 -77.475 123.696  0.00 97.00      PROA   
ATOM    593  HB2 LEU P  38      -8.667 -77.515 124.545  0.00 97.00      PROA   
ATOM    594  CG  LEU P  38      -8.872 -75.935 123.099  0.00 97.00      PROA   
ATOM    595  HG  LEU P  38      -8.079 -75.332 123.591  0.00 97.00      PROA   
ATOM    596  CD1 LEU P  38      -8.211 -76.756 121.977  0.00 97.00      PROA   
ATOM    597 HD11 LEU P  38      -8.973 -77.381 121.464  0.00 97.00      PROA   
ATOM    598 HD12 LEU P  38      -7.423 -77.420 122.389  0.00 97.00      PROA   
ATOM    599 HD13 LEU P  38      -7.751 -76.080 121.226  0.00 97.00      PROA   
ATOM    600  CD2 LEU P  38      -9.909 -74.972 122.502  0.00 97.00      PROA   
ATOM    601 HD21 LEU P  38     -10.343 -74.308 123.277  0.00 97.00      PROA   
ATOM    602 HD22 LEU P  38     -10.729 -75.545 122.021  0.00 97.00      PROA   
ATOM    603 HD23 LEU P  38      -9.423 -74.340 121.731  0.00 97.00      PROA   
ATOM    604  C   LEU P  38     -10.628 -77.110 126.337  0.00 97.00      PROA   
ATOM    605  O   LEU P  38      -9.886 -77.982 126.781  0.00 97.00      PROA   
ATOM    606  N   ASN P  39     -11.935 -77.043 126.689  0.00 97.00      PROA   
ATOM    607  HN  ASN P  39     -12.526 -76.350 126.275  0.00 97.00      PROA   
ATOM    608  CA  ASN P  39     -12.582 -78.000 127.583  0.00 97.00      PROA   
ATOM    609  HA  ASN P  39     -13.580 -77.627 127.765  0.00 97.00      PROA   
ATOM    610  CB  ASN P  39     -12.691 -79.420 126.948  0.00 97.00      PROA   
ATOM    611  HB1 ASN P  39     -13.328 -80.075 127.578  0.00 97.00      PROA   
ATOM    612  HB2 ASN P  39     -11.681 -79.875 126.867  0.00 97.00      PROA   
ATOM    613  CG  ASN P  39     -13.331 -79.338 125.556  0.00 97.00      PROA   
ATOM    614  OD1 ASN P  39     -14.233 -78.534 125.316  0.00 97.00      PROA   
ATOM    615  ND2 ASN P  39     -12.829 -80.163 124.596  0.00 97.00      PROA   
ATOM    616 HD21 ASN P  39     -13.189 -80.083 123.668  0.00 97.00      PROA   
ATOM    617 HD22 ASN P  39     -12.083 -80.790 124.815  0.00 97.00      PROA   
ATOM    618  C   ASN P  39     -11.888 -78.092 128.941  0.00 97.00      PROA   
ATOM    619  O   ASN P  39     -11.695 -79.174 129.493  0.00 97.00      PROA   
ATOM    620  N   GLY P  40     -11.461 -76.931 129.492  0.00 97.00      PROA   
ATOM    621  HN  GLY P  40     -11.683 -76.074 129.034  0.00 97.00      PROA   
ATOM    622  CA  GLY P  40     -10.660 -76.848 130.707  0.00 97.00      PROA   
ATOM    623  HA1 GLY P  40     -10.982 -77.619 131.393  0.00 97.00      PROA   
ATOM    624  HA2 GLY P  40     -10.809 -75.859 131.115  0.00 97.00      PROA   
ATOM    625  C   GLY P  40      -9.166 -77.016 130.506  0.00 97.00      PROA   
ATOM    626  O   GLY P  40      -8.383 -76.549 131.331  0.00 97.00      PROA   
ATOM    627  N   THR P  41      -8.713 -77.684 129.420  0.00 97.00      PROA   
ATOM    628  HN  THR P  41      -9.358 -78.011 128.731  0.00 97.00      PROA   
ATOM    629  CA  THR P  41      -7.305 -77.998 129.198  0.00 97.00      PROA   
ATOM    630  HA  THR P  41      -6.843 -78.184 130.159  0.00 97.00      PROA   
ATOM    631  CB  THR P  41      -7.098 -79.245 128.344  0.00 97.00      PROA   
ATOM    632  HB  THR P  41      -7.597 -79.123 127.355  0.00 97.00      PROA   
ATOM    633  OG1 THR P  41      -7.664 -80.374 128.998  0.00 97.00      PROA   
ATOM    634  HG1 THR P  41      -8.588 -80.169 129.146  0.00 97.00      PROA   
ATOM    635  CG2 THR P  41      -5.603 -79.557 128.120  0.00 97.00      PROA   
ATOM    636 HG21 THR P  41      -5.080 -79.654 129.095  0.00 97.00      PROA   
ATOM    637 HG22 THR P  41      -5.103 -78.773 127.517  0.00 97.00      PROA   
ATOM    638 HG23 THR P  41      -5.501 -80.520 127.575  0.00 97.00      PROA   
ATOM    639  C   THR P  41      -6.586 -76.834 128.553  0.00 97.00      PROA   
ATOM    640  O   THR P  41      -6.957 -76.381 127.478  0.00 97.00      PROA   
ATOM    641  N   ALA P  42      -5.519 -76.317 129.201  0.00 97.00      PROA   
ATOM    642  HN  ALA P  42      -5.231 -76.689 130.081  0.00 97.00      PROA   
ATOM    643  CA  ALA P  42      -4.732 -75.203 128.709  0.00 97.00      PROA   
ATOM    644  HA  ALA P  42      -5.423 -74.392 128.538  0.00 97.00      PROA   
ATOM    645  CB  ALA P  42      -3.730 -74.741 129.782  0.00 97.00      PROA   
ATOM    646  HB1 ALA P  42      -2.994 -75.545 130.001  0.00 97.00      PROA   
ATOM    647  HB2 ALA P  42      -4.270 -74.500 130.725  0.00 97.00      PROA   
ATOM    648  HB3 ALA P  42      -3.184 -73.831 129.455  0.00 97.00      PROA   
ATOM    649  C   ALA P  42      -3.981 -75.456 127.402  0.00 97.00      PROA   
ATOM    650  O   ALA P  42      -3.304 -76.468 127.230  0.00 97.00      PROA   
ATOM    651  N   ILE P  43      -4.061 -74.492 126.453  0.00 97.00      PROA   
ATOM    652  HN  ILE P  43      -4.632 -73.688 126.616  0.00 97.00      PROA   
ATOM    653  CA  ILE P  43      -3.298 -74.490 125.216  0.00 97.00      PROA   
ATOM    654  HA  ILE P  43      -3.028 -75.510 124.983  0.00 97.00      PROA   
ATOM    655  CB  ILE P  43      -4.028 -73.890 123.998  0.00 97.00      PROA   
ATOM    656  HB  ILE P  43      -3.885 -72.784 123.970  0.00 97.00      PROA   
ATOM    657  CG2 ILE P  43      -3.434 -74.503 122.704  0.00 97.00      PROA   
ATOM    658 HG21 ILE P  43      -3.590 -75.602 122.697  0.00 97.00      PROA   
ATOM    659 HG22 ILE P  43      -2.352 -74.294 122.599  0.00 97.00      PROA   
ATOM    660 HG23 ILE P  43      -3.929 -74.085 121.806  0.00 97.00      PROA   
ATOM    661  CG1 ILE P  43      -5.562 -74.109 124.045  0.00 97.00      PROA   
ATOM    662 HG11 ILE P  43      -5.978 -73.669 124.974  0.00 97.00      PROA   
ATOM    663 HG12 ILE P  43      -5.779 -75.199 124.063  0.00 97.00      PROA   
ATOM    664  CD  ILE P  43      -6.289 -73.454 122.861  0.00 97.00      PROA   
ATOM    665  HD1 ILE P  43      -5.869 -72.449 122.645  0.00 97.00      PROA   
ATOM    666  HD2 ILE P  43      -7.370 -73.332 123.082  0.00 97.00      PROA   
ATOM    667  HD3 ILE P  43      -6.197 -74.081 121.949  0.00 97.00      PROA   
ATOM    668  C   ILE P  43      -2.034 -73.690 125.489  0.00 97.00      PROA   
ATOM    669  O   ILE P  43      -2.002 -72.831 126.368  0.00 97.00      PROA   
ATOM    670  N   GLN P  44      -0.950 -73.935 124.720  0.00 97.00      PROA   
ATOM    671  HN  GLN P  44      -0.961 -74.666 124.042  0.00 97.00      PROA   
ATOM    672  CA  GLN P  44       0.299 -73.209 124.850  0.00 97.00      PROA   
ATOM    673  HA  GLN P  44       0.469 -72.974 125.893  0.00 97.00      PROA   
ATOM    674  CB  GLN P  44       1.473 -74.080 124.329  0.00 97.00      PROA   
ATOM    675  HB1 GLN P  44       2.423 -73.526 124.496  0.00 97.00      PROA   
ATOM    676  HB2 GLN P  44       1.363 -74.236 123.232  0.00 97.00      PROA   
ATOM    677  CG  GLN P  44       1.610 -75.474 124.998  0.00 97.00      PROA   
ATOM    678  HG1 GLN P  44       2.562 -75.939 124.662  0.00 97.00      PROA   
ATOM    679  HG2 GLN P  44       0.782 -76.143 124.683  0.00 97.00      PROA   
ATOM    680  CD  GLN P  44       1.663 -75.397 126.531  0.00 97.00      PROA   
ATOM    681  OE1 GLN P  44       2.727 -75.146 127.107  0.00 97.00      PROA   
ATOM    682  NE2 GLN P  44       0.512 -75.637 127.219  0.00 97.00      PROA   
ATOM    683 HE21 GLN P  44       0.552 -75.582 128.215  0.00 97.00      PROA   
ATOM    684 HE22 GLN P  44      -0.346 -75.817 126.739  0.00 97.00      PROA   
ATOM    685  C   GLN P  44       0.252 -71.885 124.084  0.00 97.00      PROA   
ATOM    686  O   GLN P  44       1.154 -71.054 124.196  0.00 97.00      PROA   
ATOM    687  N   THR P  45      -0.832 -71.644 123.305  0.00 97.00      PROA   
ATOM    688  HN  THR P  45      -1.528 -72.351 123.215  0.00 97.00      PROA   
ATOM    689  CA  THR P  45      -1.099 -70.416 122.566  0.00 97.00      PROA   
ATOM    690  HA  THR P  45      -0.284 -70.274 121.871  0.00 97.00      PROA   
ATOM    691  CB  THR P  45      -2.407 -70.500 121.779  0.00 97.00      PROA   
ATOM    692  HB  THR P  45      -3.274 -70.614 122.472  0.00 97.00      PROA   
ATOM    693  OG1 THR P  45      -2.383 -71.630 120.920  0.00 97.00      PROA   
ATOM    694  HG1 THR P  45      -3.210 -71.604 120.430  0.00 97.00      PROA   
ATOM    695  CG2 THR P  45      -2.612 -69.261 120.888  0.00 97.00      PROA   
ATOM    696 HG21 THR P  45      -1.752 -69.155 120.193  0.00 97.00      PROA   
ATOM    697 HG22 THR P  45      -2.716 -68.333 121.487  0.00 97.00      PROA   
ATOM    698 HG23 THR P  45      -3.533 -69.366 120.279  0.00 97.00      PROA   
ATOM    699  C   THR P  45      -1.180 -69.200 123.474  0.00 97.00      PROA   
ATOM    700  O   THR P  45      -2.133 -69.056 124.230  0.00 97.00      PROA   
ATOM    701  N   SER P  46      -0.180 -68.288 123.424  0.00 97.00      PROA   
ATOM    702  HN  SER P  46       0.650 -68.482 122.905  0.00 97.00      PROA   
ATOM    703  CA  SER P  46      -0.171 -67.108 124.279  0.00 97.00      PROA   
ATOM    704  HA  SER P  46      -0.840 -67.259 125.113  0.00 97.00      PROA   
ATOM    705  CB  SER P  46       1.240 -66.852 124.860  0.00 97.00      PROA   
ATOM    706  HB1 SER P  46       1.252 -65.913 125.456  0.00 97.00      PROA   
ATOM    707  HB2 SER P  46       1.986 -66.758 124.042  0.00 97.00      PROA   
ATOM    708  OG  SER P  46       1.622 -67.908 125.739  0.00 97.00      PROA   
ATOM    709  HG1 SER P  46       1.493 -68.741 125.276  0.00 97.00      PROA   
ATOM    710  C   SER P  46      -0.628 -65.841 123.575  0.00 97.00      PROA   
ATOM    711  O   SER P  46      -0.844 -64.812 124.216  0.00 97.00      PROA   
ATOM    712  N   THR P  47      -0.829 -65.884 122.238  0.00 97.00      PROA   
ATOM    713  HN  THR P  47      -0.668 -66.736 121.750  0.00 97.00      PROA   
ATOM    714  CA  THR P  47      -1.375 -64.773 121.459  0.00 97.00      PROA   
ATOM    715  HA  THR P  47      -0.774 -63.921 121.729  0.00 97.00      PROA   
ATOM    716  CB  THR P  47      -1.186 -64.916 119.935  0.00 97.00      PROA   
ATOM    717  HB  THR P  47      -0.110 -64.767 119.692  0.00 97.00      PROA   
ATOM    718  OG1 THR P  47      -1.944 -63.979 119.171  0.00 97.00      PROA   
ATOM    719  HG1 THR P  47      -1.917 -64.297 118.266  0.00 97.00      PROA   
ATOM    720  CG2 THR P  47      -1.602 -66.320 119.474  0.00 97.00      PROA   
ATOM    721 HG21 THR P  47      -2.627 -66.553 119.828  0.00 97.00      PROA   
ATOM    722 HG22 THR P  47      -0.904 -67.089 119.860  0.00 97.00      PROA   
ATOM    723 HG23 THR P  47      -1.598 -66.386 118.364  0.00 97.00      PROA   
ATOM    724  C   THR P  47      -2.831 -64.471 121.831  0.00 97.00      PROA   
ATOM    725  O   THR P  47      -3.571 -65.412 122.105  0.00 97.00      PROA   
ATOM    726  N   PRO P  48      -3.319 -63.223 121.823  0.00 97.00      PROA   
ATOM    727  CD  PRO P  48      -2.489 -62.030 122.037  0.00 97.00      PROA   
ATOM    728  HD1 PRO P  48      -2.207 -61.615 121.045  0.00 97.00      PROA   
ATOM    729  HD2 PRO P  48      -1.577 -62.246 122.638  0.00 97.00      PROA   
ATOM    730  CA  PRO P  48      -4.730 -62.944 122.075  0.00 97.00      PROA   
ATOM    731  HA  PRO P  48      -5.030 -63.474 122.968  0.00 97.00      PROA   
ATOM    732  CB  PRO P  48      -4.775 -61.414 122.243  0.00 97.00      PROA   
ATOM    733  HB1 PRO P  48      -5.598 -61.095 122.912  0.00 97.00      PROA   
ATOM    734  HB2 PRO P  48      -4.888 -60.902 121.260  0.00 97.00      PROA   
ATOM    735  CG  PRO P  48      -3.395 -61.065 122.800  0.00 97.00      PROA   
ATOM    736  HG1 PRO P  48      -3.124 -60.001 122.651  0.00 97.00      PROA   
ATOM    737  HG2 PRO P  48      -3.361 -61.309 123.885  0.00 97.00      PROA   
ATOM    738  C   PRO P  48      -5.669 -63.345 120.953  0.00 97.00      PROA   
ATOM    739  O   PRO P  48      -6.863 -63.129 121.122  0.00 97.00      PROA   
ATOM    740  N   THR P  49      -5.193 -63.931 119.828  0.00 97.00      PROA   
ATOM    741  HN  THR P  49      -4.214 -64.062 119.705  0.00 97.00      PROA   
ATOM    742  CA  THR P  49      -6.073 -64.455 118.795  0.00 97.00      PROA   
ATOM    743  HA  THR P  49      -7.074 -64.481 119.196  0.00 97.00      PROA   
ATOM    744  CB  THR P  49      -6.146 -63.606 117.522  0.00 97.00      PROA   
ATOM    745  HB  THR P  49      -6.216 -62.544 117.842  0.00 97.00      PROA   
ATOM    746  OG1 THR P  49      -7.319 -63.898 116.773  0.00 97.00      PROA   
ATOM    747  HG1 THR P  49      -7.521 -63.085 116.295  0.00 97.00      PROA   
ATOM    748  CG2 THR P  49      -4.930 -63.745 116.588  0.00 97.00      PROA   
ATOM    749 HG21 THR P  49      -4.879 -64.765 116.151  0.00 97.00      PROA   
ATOM    750 HG22 THR P  49      -3.992 -63.536 117.140  0.00 97.00      PROA   
ATOM    751 HG23 THR P  49      -5.018 -63.023 115.748  0.00 97.00      PROA   
ATOM    752  C   THR P  49      -5.685 -65.886 118.513  0.00 97.00      PROA   
ATOM    753  O   THR P  49      -4.525 -66.212 118.282  0.00 97.00      PROA   
ATOM    754  N   TYR P  50      -6.681 -66.796 118.536  0.00 97.00      PROA   
ATOM    755  HN  TYR P  50      -7.614 -66.507 118.752  0.00 97.00      PROA   
ATOM    756  CA  TYR P  50      -6.494 -68.194 118.231  0.00 97.00      PROA   
ATOM    757  HA  TYR P  50      -5.445 -68.448 118.301  0.00 97.00      PROA   
ATOM    758  CB  TYR P  50      -7.308 -69.099 119.196  0.00 97.00      PROA   
ATOM    759  HB1 TYR P  50      -8.401 -68.944 119.076  0.00 97.00      PROA   
ATOM    760  HB2 TYR P  50      -7.044 -68.830 120.241  0.00 97.00      PROA   
ATOM    761  CG  TYR P  50      -6.984 -70.559 119.004  0.00 97.00      PROA   
ATOM    762  CD1 TYR P  50      -7.733 -71.362 118.125  0.00 97.00      PROA   
ATOM    763  HD1 TYR P  50      -8.545 -70.928 117.560  0.00 97.00      PROA   
ATOM    764  CE1 TYR P  50      -7.448 -72.727 117.990  0.00 97.00      PROA   
ATOM    765  HE1 TYR P  50      -8.044 -73.345 117.335  0.00 97.00      PROA   
ATOM    766  CZ  TYR P  50      -6.400 -73.298 118.719  0.00 97.00      PROA   
ATOM    767  OH  TYR P  50      -6.115 -74.673 118.591  0.00 97.00      PROA   
ATOM    768  HH  TYR P  50      -6.763 -75.051 117.991  0.00 97.00      PROA   
ATOM    769  CD2 TYR P  50      -5.951 -71.151 119.751  0.00 97.00      PROA   
ATOM    770  HD2 TYR P  50      -5.397 -70.551 120.457  0.00 97.00      PROA   
ATOM    771  CE2 TYR P  50      -5.647 -72.508 119.593  0.00 97.00      PROA   
ATOM    772  HE2 TYR P  50      -4.850 -72.960 120.162  0.00 97.00      PROA   
ATOM    773  C   TYR P  50      -6.948 -68.373 116.801  0.00 97.00      PROA   
ATOM    774  O   TYR P  50      -8.130 -68.252 116.503  0.00 97.00      PROA   
ATOM    775  N   HSD P  51      -6.002 -68.656 115.879  0.00 97.00      PROA   
ATOM    776  HN  HSD P  51      -5.053 -68.789 116.153  0.00 97.00      PROA   
ATOM    777  CA  HSD P  51      -6.261 -68.653 114.454  0.00 97.00      PROA   
ATOM    778  HA  HSD P  51      -7.218 -68.196 114.250  0.00 97.00      PROA   
ATOM    779  CB  HSD P  51      -5.177 -67.840 113.695  0.00 97.00      PROA   
ATOM    780  HB1 HSD P  51      -4.168 -68.228 113.956  0.00 97.00      PROA   
ATOM    781  HB2 HSD P  51      -5.229 -66.792 114.064  0.00 97.00      PROA   
ATOM    782  ND1 HSD P  51      -4.892 -68.828 111.354  0.00 97.00      PROA   
ATOM    783  HD1 HSD P  51      -4.597 -69.741 111.641  0.00 97.00      PROA   
ATOM    784  CG  HSD P  51      -5.307 -67.811 112.191  0.00 97.00      PROA   
ATOM    785  CE1 HSD P  51      -5.031 -68.378 110.084  0.00 97.00      PROA   
ATOM    786  HE1 HSD P  51      -4.783 -68.988 109.215  0.00 97.00      PROA   
ATOM    787  NE2 HSD P  51      -5.492 -67.144 110.042  0.00 97.00      PROA   
ATOM    788  CD2 HSD P  51      -5.658 -66.784 111.369  0.00 97.00      PROA   
ATOM    789  HD2 HSD P  51      -6.007 -65.790 111.620  0.00 97.00      PROA   
ATOM    790  C   HSD P  51      -6.306 -70.058 113.913  0.00 97.00      PROA   
ATOM    791  O   HSD P  51      -5.285 -70.734 113.799  0.00 97.00      PROA   
ATOM    792  N   ILE P  52      -7.511 -70.512 113.508  0.00 97.00      PROA   
ATOM    793  HN  ILE P  52      -8.345 -69.976 113.637  0.00 97.00      PROA   
ATOM    794  CA  ILE P  52      -7.704 -71.768 112.825  0.00 97.00      PROA   
ATOM    795  HA  ILE P  52      -6.891 -72.443 113.054  0.00 97.00      PROA   
ATOM    796  CB  ILE P  52      -9.004 -72.452 113.234  0.00 97.00      PROA   
ATOM    797  HB  ILE P  52      -9.842 -71.739 113.089  0.00 97.00      PROA   
ATOM    798  CG2 ILE P  52      -9.286 -73.689 112.362  0.00 97.00      PROA   
ATOM    799 HG21 ILE P  52      -8.454 -74.420 112.433  0.00 97.00      PROA   
ATOM    800 HG22 ILE P  52      -9.454 -73.423 111.299  0.00 97.00      PROA   
ATOM    801 HG23 ILE P  52     -10.206 -74.191 112.727  0.00 97.00      PROA   
ATOM    802  CG1 ILE P  52      -8.967 -72.837 114.734  0.00 97.00      PROA   
ATOM    803 HG11 ILE P  52      -8.435 -72.060 115.322  0.00 97.00      PROA   
ATOM    804 HG12 ILE P  52      -8.389 -73.782 114.834  0.00 97.00      PROA   
ATOM    805  CD  ILE P  52     -10.354 -73.029 115.355  0.00 97.00      PROA   
ATOM    806  HD1 ILE P  52     -10.927 -73.802 114.803  0.00 97.00      PROA   
ATOM    807  HD2 ILE P  52     -10.928 -72.079 115.348  0.00 97.00      PROA   
ATOM    808  HD3 ILE P  52     -10.253 -73.366 116.406  0.00 97.00      PROA   
ATOM    809  C   ILE P  52      -7.683 -71.457 111.346  0.00 97.00      PROA   
ATOM    810  O   ILE P  52      -8.603 -70.855 110.800  0.00 97.00      PROA   
ATOM    811  N   THR P  53      -6.587 -71.854 110.659  0.00 97.00      PROA   
ATOM    812  HN  THR P  53      -5.823 -72.267 111.149  0.00 97.00      PROA   
ATOM    813  CA  THR P  53      -6.385 -71.627 109.235  0.00 97.00      PROA   
ATOM    814  HA  THR P  53      -6.462 -70.561 109.070  0.00 97.00      PROA   
ATOM    815  CB  THR P  53      -5.013 -72.096 108.763  0.00 97.00      PROA   
ATOM    816  HB  THR P  53      -4.939 -73.206 108.818  0.00 97.00      PROA   
ATOM    817  OG1 THR P  53      -4.003 -71.547 109.598  0.00 97.00      PROA   
ATOM    818  HG1 THR P  53      -3.170 -71.832 109.214  0.00 97.00      PROA   
ATOM    819  CG2 THR P  53      -4.725 -71.625 107.323  0.00 97.00      PROA   
ATOM    820 HG21 THR P  53      -4.815 -70.520 107.256  0.00 97.00      PROA   
ATOM    821 HG22 THR P  53      -5.427 -72.084 106.599  0.00 97.00      PROA   
ATOM    822 HG23 THR P  53      -3.693 -71.911 107.023  0.00 97.00      PROA   
ATOM    823  C   THR P  53      -7.450 -72.290 108.387  0.00 97.00      PROA   
ATOM    824  O   THR P  53      -7.957 -71.690 107.440  0.00 97.00      PROA   
ATOM    825  N   SER P  54      -7.824 -73.541 108.735  0.00 97.00      PROA   
ATOM    826  HN  SER P  54      -7.445 -73.979 109.545  0.00 97.00      PROA   
ATOM    827  CA  SER P  54      -8.771 -74.320 107.972  0.00 97.00      PROA   
ATOM    828  HA  SER P  54      -9.604 -73.684 107.701  0.00 97.00      PROA   
ATOM    829  CB  SER P  54      -8.154 -75.022 106.725  0.00 97.00      PROA   
ATOM    830  HB1 SER P  54      -8.936 -75.572 106.162  0.00 97.00      PROA   
ATOM    831  HB2 SER P  54      -7.375 -75.749 107.038  0.00 97.00      PROA   
ATOM    832  OG  SER P  54      -7.527 -74.096 105.844  0.00 97.00      PROA   
ATOM    833  HG1 SER P  54      -8.177 -73.410 105.667  0.00 97.00      PROA   
ATOM    834  C   SER P  54      -9.251 -75.404 108.905  0.00 97.00      PROA   
ATOM    835  O   SER P  54      -8.495 -76.311 109.241  0.00 97.00      PROA   
ATOM    836  N   ALA P  55     -10.511 -75.313 109.383  0.00 97.00      PROA   
ATOM    837  HN  ALA P  55     -11.102 -74.558 109.094  0.00 97.00      PROA   
ATOM    838  CA  ALA P  55     -11.038 -76.094 110.487  0.00 97.00      PROA   
ATOM    839  HA  ALA P  55     -10.403 -75.873 111.327  0.00 97.00      PROA   
ATOM    840  CB  ALA P  55     -12.460 -75.612 110.837  0.00 97.00      PROA   
ATOM    841  HB1 ALA P  55     -13.158 -75.801 109.994  0.00 97.00      PROA   
ATOM    842  HB2 ALA P  55     -12.447 -74.516 111.027  0.00 97.00      PROA   
ATOM    843  HB3 ALA P  55     -12.840 -76.118 111.748  0.00 97.00      PROA   
ATOM    844  C   ALA P  55     -11.043 -77.612 110.354  0.00 97.00      PROA   
ATOM    845  O   ALA P  55     -11.396 -78.172 109.321  0.00 97.00      PROA   
ATOM    846  N   SER P  56     -10.661 -78.310 111.455  0.00 97.00      PROA   
ATOM    847  HN  SER P  56     -10.322 -77.814 112.256  0.00 97.00      PROA   
ATOM    848  CA  SER P  56     -10.735 -79.752 111.614  0.00 97.00      PROA   
ATOM    849  HA  SER P  56     -10.929 -80.196 110.650  0.00 97.00      PROA   
ATOM    850  CB  SER P  56      -9.428 -80.391 112.170  0.00 97.00      PROA   
ATOM    851  HB1 SER P  56      -8.581 -80.080 111.522  0.00 97.00      PROA   
ATOM    852  HB2 SER P  56      -9.495 -81.500 112.130  0.00 97.00      PROA   
ATOM    853  OG  SER P  56      -9.131 -79.986 113.504  0.00 97.00      PROA   
ATOM    854  HG1 SER P  56      -8.597 -80.695 113.888  0.00 97.00      PROA   
ATOM    855  C   SER P  56     -11.910 -80.098 112.510  0.00 97.00      PROA   
ATOM    856  O   SER P  56     -12.536 -79.230 113.112  0.00 97.00      PROA   
ATOM    857  N   GLU P  57     -12.257 -81.404 112.607  0.00 97.00      PROA   
ATOM    858  HN  GLU P  57     -11.735 -82.107 112.129  0.00 97.00      PROA   
ATOM    859  CA  GLU P  57     -13.294 -81.921 113.485  0.00 97.00      PROA   
ATOM    860  HA  GLU P  57     -14.230 -81.435 113.246  0.00 97.00      PROA   
ATOM    861  CB  GLU P  57     -13.397 -83.463 113.300  0.00 97.00      PROA   
ATOM    862  HB1 GLU P  57     -14.193 -83.872 113.955  0.00 97.00      PROA   
ATOM    863  HB2 GLU P  57     -12.428 -83.902 113.641  0.00 97.00      PROA   
ATOM    864  CG  GLU P  57     -13.583 -83.988 111.846  0.00 97.00      PROA   
ATOM    865  HG1 GLU P  57     -13.415 -85.089 111.873  0.00 97.00      PROA   
ATOM    866  HG2 GLU P  57     -12.820 -83.555 111.168  0.00 97.00      PROA   
ATOM    867  CD  GLU P  57     -14.961 -83.764 111.212  0.00 97.00      PROA   
ATOM    868  OE1 GLU P  57     -15.699 -84.772 111.041  0.00 97.00      PROA   
ATOM    869  OE2 GLU P  57     -15.263 -82.610 110.811  0.00 97.00      PROA   
ATOM    870  C   GLU P  57     -12.934 -81.634 114.947  0.00 97.00      PROA   
ATOM    871  O   GLU P  57     -13.746 -81.215 115.766  0.00 97.00      PROA   
ATOM    872  N   ASP P  58     -11.641 -81.847 115.241  0.00 97.00      PROA   
ATOM    873  HN  ASP P  58     -11.073 -82.226 114.512  0.00 97.00      PROA   
ATOM    874  CA  ASP P  58     -10.904 -81.802 116.478  0.00 97.00      PROA   
ATOM    875  HA  ASP P  58     -11.495 -82.315 117.222  0.00 97.00      PROA   
ATOM    876  CB  ASP P  58      -9.556 -82.592 116.311  0.00 97.00      PROA   
ATOM    877  HB1 ASP P  58      -9.734 -83.633 116.665  0.00 97.00      PROA   
ATOM    878  HB2 ASP P  58      -8.745 -82.159 116.928  0.00 97.00      PROA   
ATOM    879  CG  ASP P  58      -9.065 -82.736 114.857  0.00 97.00      PROA   
ATOM    880  OD1 ASP P  58      -9.770 -83.370 114.024  0.00 97.00      PROA   
ATOM    881  OD2 ASP P  58      -7.952 -82.226 114.565  0.00 97.00      PROA   
ATOM    882  C   ASP P  58     -10.698 -80.401 117.047  0.00 97.00      PROA   
ATOM    883  O   ASP P  58     -10.460 -80.258 118.246  0.00 97.00      PROA   
ATOM    884  N   ASP P  59     -10.870 -79.328 116.237  0.00 97.00      PROA   
ATOM    885  HN  ASP P  59     -10.882 -79.445 115.246  0.00 97.00      PROA   
ATOM    886  CA  ASP P  59     -11.041 -77.954 116.698  0.00 97.00      PROA   
ATOM    887  HA  ASP P  59     -10.162 -77.678 117.269  0.00 97.00      PROA   
ATOM    888  CB  ASP P  59     -11.202 -77.000 115.479  0.00 97.00      PROA   
ATOM    889  HB1 ASP P  59     -11.616 -76.019 115.795  0.00 97.00      PROA   
ATOM    890  HB2 ASP P  59     -11.891 -77.447 114.734  0.00 97.00      PROA   
ATOM    891  CG  ASP P  59      -9.871 -76.673 114.800  0.00 97.00      PROA   
ATOM    892  OD1 ASP P  59      -8.885 -76.359 115.515  0.00 97.00      PROA   
ATOM    893  OD2 ASP P  59      -9.875 -76.594 113.546  0.00 97.00      PROA   
ATOM    894  C   ASP P  59     -12.255 -77.759 117.623  0.00 97.00      PROA   
ATOM    895  O   ASP P  59     -12.295 -76.820 118.410  0.00 97.00      PROA   
ATOM    896  N   SER P  60     -13.284 -78.635 117.550  0.00 97.00      PROA   
ATOM    897  HN  SER P  60     -13.214 -79.389 116.902  0.00 97.00      PROA   
ATOM    898  CA  SER P  60     -14.508 -78.561 118.353  0.00 97.00      PROA   
ATOM    899  HA  SER P  60     -14.961 -77.604 118.133  0.00 97.00      PROA   
ATOM    900  CB  SER P  60     -15.537 -79.669 118.008  0.00 97.00      PROA   
ATOM    901  HB1 SER P  60     -16.468 -79.530 118.602  0.00 97.00      PROA   
ATOM    902  HB2 SER P  60     -15.112 -80.670 118.240  0.00 97.00      PROA   
ATOM    903  OG  SER P  60     -15.899 -79.639 116.635  0.00 97.00      PROA   
ATOM    904  HG1 SER P  60     -15.186 -80.083 116.163  0.00 97.00      PROA   
ATOM    905  C   SER P  60     -14.322 -78.644 119.868  0.00 97.00      PROA   
ATOM    906  O   SER P  60     -13.527 -79.432 120.377  0.00 97.00      PROA   
ATOM    907  N   GLY P  61     -15.110 -77.854 120.638  0.00 97.00      PROA   
ATOM    908  HN  GLY P  61     -15.789 -77.254 120.216  0.00 97.00      PROA   
ATOM    909  CA  GLY P  61     -15.013 -77.842 122.091  0.00 97.00      PROA   
ATOM    910  HA1 GLY P  61     -14.001 -78.079 122.389  0.00 97.00      PROA   
ATOM    911  HA2 GLY P  61     -15.755 -78.523 122.481  0.00 97.00      PROA   
ATOM    912  C   GLY P  61     -15.296 -76.475 122.627  0.00 97.00      PROA   
ATOM    913  O   GLY P  61     -15.580 -75.553 121.875  0.00 97.00      PROA   
ATOM    914  N   GLU P  62     -15.220 -76.297 123.966  0.00 97.00      PROA   
ATOM    915  HN  GLU P  62     -14.991 -77.054 124.577  0.00 97.00      PROA   
ATOM    916  CA  GLU P  62     -15.438 -75.009 124.584  0.00 97.00      PROA   
ATOM    917  HA  GLU P  62     -16.045 -74.422 123.919  0.00 97.00      PROA   
ATOM    918  CB  GLU P  62     -16.247 -75.061 125.904  0.00 97.00      PROA   
ATOM    919  HB1 GLU P  62     -17.157 -75.668 125.695  0.00 97.00      PROA   
ATOM    920  HB2 GLU P  62     -16.578 -74.021 126.126  0.00 97.00      PROA   
ATOM    921  CG  GLU P  62     -15.571 -75.667 127.146  0.00 97.00      PROA   
ATOM    922  HG1 GLU P  62     -14.546 -75.270 127.290  0.00 97.00      PROA   
ATOM    923  HG2 GLU P  62     -15.525 -76.772 127.058  0.00 97.00      PROA   
ATOM    924  CD  GLU P  62     -16.379 -75.320 128.392  0.00 97.00      PROA   
ATOM    925  OE1 GLU P  62     -17.632 -75.354 128.344  0.00 97.00      PROA   
ATOM    926  OE2 GLU P  62     -15.738 -75.019 129.422  0.00 97.00      PROA   
ATOM    927  C   GLU P  62     -14.154 -74.235 124.723  0.00 97.00      PROA   
ATOM    928  O   GLU P  62     -13.173 -74.672 125.318  0.00 97.00      PROA   
ATOM    929  N   TYR P  63     -14.160 -73.028 124.124  0.00 97.00      PROA   
ATOM    930  HN  TYR P  63     -14.980 -72.720 123.644  0.00 97.00      PROA   
ATOM    931  CA  TYR P  63     -13.054 -72.106 124.079  0.00 97.00      PROA   
ATOM    932  HA  TYR P  63     -12.128 -72.652 124.203  0.00 97.00      PROA   
ATOM    933  CB  TYR P  63     -13.017 -71.308 122.746  0.00 97.00      PROA   
ATOM    934  HB1 TYR P  63     -12.405 -70.387 122.838  0.00 97.00      PROA   
ATOM    935  HB2 TYR P  63     -14.048 -71.022 122.457  0.00 97.00      PROA   
ATOM    936  CG  TYR P  63     -12.451 -72.145 121.630  0.00 97.00      PROA   
ATOM    937  CD1 TYR P  63     -13.164 -73.237 121.105  0.00 97.00      PROA   
ATOM    938  HD1 TYR P  63     -14.144 -73.477 121.487  0.00 97.00      PROA   
ATOM    939  CE1 TYR P  63     -12.605 -74.043 120.108  0.00 97.00      PROA   
ATOM    940  HE1 TYR P  63     -13.150 -74.902 119.750  0.00 97.00      PROA   
ATOM    941  CZ  TYR P  63     -11.344 -73.732 119.585  0.00 97.00      PROA   
ATOM    942  OH  TYR P  63     -10.736 -74.556 118.617  0.00 97.00      PROA   
ATOM    943  HH  TYR P  63     -11.266 -75.355 118.531  0.00 97.00      PROA   
ATOM    944  CD2 TYR P  63     -11.199 -71.827 121.074  0.00 97.00      PROA   
ATOM    945  HD2 TYR P  63     -10.642 -70.979 121.444  0.00 97.00      PROA   
ATOM    946  CE2 TYR P  63     -10.654 -72.611 120.053  0.00 97.00      PROA   
ATOM    947  HE2 TYR P  63      -9.678 -72.382 119.661  0.00 97.00      PROA   
ATOM    948  C   TYR P  63     -13.178 -71.143 125.228  0.00 97.00      PROA   
ATOM    949  O   TYR P  63     -14.258 -70.628 125.510  0.00 97.00      PROA   
ATOM    950  N   ARG P  64     -12.064 -70.892 125.949  0.00 97.00      PROA   
ATOM    951  HN  ARG P  64     -11.217 -71.390 125.777  0.00 97.00      PROA   
ATOM    952  CA  ARG P  64     -12.079 -69.964 127.058  0.00 97.00      PROA   
ATOM    953  HA  ARG P  64     -12.813 -69.190 126.879  0.00 97.00      PROA   
ATOM    954  CB  ARG P  64     -12.327 -70.652 128.429  0.00 97.00      PROA   
ATOM    955  HB1 ARG P  64     -12.798 -69.900 129.100  0.00 97.00      PROA   
ATOM    956  HB2 ARG P  64     -11.373 -70.969 128.907  0.00 97.00      PROA   
ATOM    957  CG  ARG P  64     -13.200 -71.920 128.346  0.00 97.00      PROA   
ATOM    958  HG1 ARG P  64     -12.641 -72.713 127.804  0.00 97.00      PROA   
ATOM    959  HG2 ARG P  64     -14.127 -71.714 127.764  0.00 97.00      PROA   
ATOM    960  CD  ARG P  64     -13.595 -72.477 129.708  0.00 97.00      PROA   
ATOM    961  HD1 ARG P  64     -12.737 -72.499 130.412  0.00 97.00      PROA   
ATOM    962  HD2 ARG P  64     -13.998 -73.500 129.597  0.00 97.00      PROA   
ATOM    963  NE  ARG P  64     -14.628 -71.538 130.233  0.00 97.00      PROA   
ATOM    964  HE  ARG P  64     -14.720 -70.641 129.804  0.00 97.00      PROA   
ATOM    965  CZ  ARG P  64     -15.623 -71.884 131.067  0.00 97.00      PROA   
ATOM    966  NH1 ARG P  64     -15.994 -73.148 131.287  0.00 97.00      PROA   
ATOM    967 HH11 ARG P  64     -15.710 -73.821 130.602  0.00 97.00      PROA   
ATOM    968 HH12 ARG P  64     -16.880 -73.311 131.703  0.00 97.00      PROA   
ATOM    969  NH2 ARG P  64     -16.307 -70.894 131.655  0.00 97.00      PROA   
ATOM    970 HH21 ARG P  64     -15.966 -69.965 131.516  0.00 97.00      PROA   
ATOM    971 HH22 ARG P  64     -17.013 -71.126 132.314  0.00 97.00      PROA   
ATOM    972  C   ARG P  64     -10.709 -69.345 127.105  0.00 97.00      PROA   
ATOM    973  O   ARG P  64      -9.735 -69.955 126.682  0.00 97.00      PROA   
ATOM    974  N   CYS P  65     -10.588 -68.110 127.639  0.00 97.00      PROA   
ATOM    975  HN  CYS P  65     -11.383 -67.539 127.825  0.00 97.00      PROA   
ATOM    976  CA  CYS P  65      -9.292 -67.525 127.891  0.00 97.00      PROA   
ATOM    977  HA  CYS P  65      -8.591 -68.329 128.040  0.00 97.00      PROA   
ATOM    978  CB  CYS P  65      -8.804 -66.665 126.701  0.00 97.00      PROA   
ATOM    979  HB1 CYS P  65      -8.602 -67.369 125.862  0.00 97.00      PROA   
ATOM    980  HB2 CYS P  65      -7.846 -66.158 126.931  0.00 97.00      PROA   
ATOM    981  SG  CYS P  65     -10.057 -65.478 126.140  0.00 97.00      PROA   
ATOM    982  C   CYS P  65      -9.262 -66.727 129.175  0.00 97.00      PROA   
ATOM    983  O   CYS P  65     -10.282 -66.353 129.744  0.00 97.00      PROA   
ATOM    984  N   GLN P  66      -8.033 -66.474 129.674  0.00 97.00      PROA   
ATOM    985  HN  GLN P  66      -7.236 -66.872 129.221  0.00 97.00      PROA   
ATOM    986  CA  GLN P  66      -7.769 -65.657 130.834  0.00 97.00      PROA   
ATOM    987  HA  GLN P  66      -8.672 -65.154 131.152  0.00 97.00      PROA   
ATOM    988  CB  GLN P  66      -7.201 -66.551 131.985  0.00 97.00      PROA   
ATOM    989  HB1 GLN P  66      -6.147 -66.835 131.794  0.00 97.00      PROA   
ATOM    990  HB2 GLN P  66      -7.800 -67.491 131.943  0.00 97.00      PROA   
ATOM    991  CG  GLN P  66      -7.375 -65.978 133.410  0.00 97.00      PROA   
ATOM    992  HG1 GLN P  66      -8.405 -65.563 133.472  0.00 97.00      PROA   
ATOM    993  HG2 GLN P  66      -6.662 -65.158 133.615  0.00 97.00      PROA   
ATOM    994  CD  GLN P  66      -7.306 -67.038 134.525  0.00 97.00      PROA   
ATOM    995  OE1 GLN P  66      -8.287 -67.195 135.250  0.00 97.00      PROA   
ATOM    996  NE2 GLN P  66      -6.179 -67.773 134.691  0.00 97.00      PROA   
ATOM    997 HE21 GLN P  66      -6.170 -68.502 135.374  0.00 97.00      PROA   
ATOM    998 HE22 GLN P  66      -5.388 -67.643 134.092  0.00 97.00      PROA   
ATOM    999  C   GLN P  66      -6.770 -64.623 130.329  0.00 97.00      PROA   
ATOM   1000  O   GLN P  66      -5.638 -64.957 129.983  0.00 97.00      PROA   
ATOM   1001  N   ARG P  67      -7.180 -63.328 130.240  0.00 97.00      PROA   
ATOM   1002  HN  ARG P  67      -8.114 -63.066 130.469  0.00 97.00      PROA   
ATOM   1003  CA  ARG P  67      -6.338 -62.253 129.731  0.00 97.00      PROA   
ATOM   1004  HA  ARG P  67      -5.439 -62.649 129.282  0.00 97.00      PROA   
ATOM   1005  CB  ARG P  67      -7.102 -61.401 128.677  0.00 97.00      PROA   
ATOM   1006  HB1 ARG P  67      -6.586 -60.436 128.480  0.00 97.00      PROA   
ATOM   1007  HB2 ARG P  67      -8.105 -61.154 129.096  0.00 97.00      PROA   
ATOM   1008  CG  ARG P  67      -7.314 -62.107 127.327  0.00 97.00      PROA   
ATOM   1009  HG1 ARG P  67      -8.154 -61.599 126.799  0.00 97.00      PROA   
ATOM   1010  HG2 ARG P  67      -7.627 -63.157 127.511  0.00 97.00      PROA   
ATOM   1011  CD  ARG P  67      -6.079 -62.119 126.416  0.00 97.00      PROA   
ATOM   1012  HD1 ARG P  67      -6.201 -62.872 125.610  0.00 97.00      PROA   
ATOM   1013  HD2 ARG P  67      -5.153 -62.357 126.981  0.00 97.00      PROA   
ATOM   1014  NE  ARG P  67      -6.004 -60.794 125.730  0.00 97.00      PROA   
ATOM   1015  HE  ARG P  67      -6.723 -60.562 125.077  0.00 97.00      PROA   
ATOM   1016  CZ  ARG P  67      -5.057 -59.864 125.941  0.00 97.00      PROA   
ATOM   1017  NH1 ARG P  67      -4.013 -60.059 126.752  0.00 97.00      PROA   
ATOM   1018 HH11 ARG P  67      -3.826 -60.972 127.105  0.00 97.00      PROA   
ATOM   1019 HH12 ARG P  67      -3.305 -59.354 126.782  0.00 97.00      PROA   
ATOM   1020  NH2 ARG P  67      -5.141 -58.693 125.288  0.00 97.00      PROA   
ATOM   1021 HH21 ARG P  67      -5.912 -58.531 124.682  0.00 97.00      PROA   
ATOM   1022 HH22 ARG P  67      -4.444 -57.996 125.463  0.00 97.00      PROA   
ATOM   1023  C   ARG P  67      -5.935 -61.303 130.835  0.00 97.00      PROA   
ATOM   1024  O   ARG P  67      -6.701 -60.401 131.161  0.00 97.00      PROA   
ATOM   1025  N   GLY P  68      -4.701 -61.456 131.390  0.00 97.00      PROA   
ATOM   1026  HN  GLY P  68      -4.130 -62.209 131.068  0.00 97.00      PROA   
ATOM   1027  CA  GLY P  68      -4.027 -60.546 132.326  0.00 97.00      PROA   
ATOM   1028  HA1 GLY P  68      -3.725 -59.681 131.754  0.00 97.00      PROA   
ATOM   1029  HA2 GLY P  68      -3.176 -61.086 132.715  0.00 97.00      PROA   
ATOM   1030  C   GLY P  68      -4.772 -60.014 133.536  0.00 97.00      PROA   
ATOM   1031  O   GLY P  68      -4.313 -59.068 134.174  0.00 97.00      PROA   
ATOM   1032  N   LEU P  69      -5.945 -60.582 133.870  0.00 97.00      PROA   
ATOM   1033  HN  LEU P  69      -6.275 -61.352 133.333  0.00 97.00      PROA   
ATOM   1034  CA  LEU P  69      -6.902 -59.959 134.754  0.00 97.00      PROA   
ATOM   1035  HA  LEU P  69      -6.391 -59.349 135.488  0.00 97.00      PROA   
ATOM   1036  CB  LEU P  69      -7.953 -59.134 133.961  0.00 97.00      PROA   
ATOM   1037  HB1 LEU P  69      -8.805 -58.846 134.616  0.00 97.00      PROA   
ATOM   1038  HB2 LEU P  69      -8.332 -59.781 133.137  0.00 97.00      PROA   
ATOM   1039  CG  LEU P  69      -7.458 -57.836 133.286  0.00 97.00      PROA   
ATOM   1040  HG  LEU P  69      -6.579 -58.073 132.644  0.00 97.00      PROA   
ATOM   1041  CD1 LEU P  69      -8.555 -57.275 132.364  0.00 97.00      PROA   
ATOM   1042 HD11 LEU P  69      -9.468 -57.036 132.951  0.00 97.00      PROA   
ATOM   1043 HD12 LEU P  69      -8.817 -58.014 131.577  0.00 97.00      PROA   
ATOM   1044 HD13 LEU P  69      -8.196 -56.347 131.877  0.00 97.00      PROA   
ATOM   1045  CD2 LEU P  69      -7.033 -56.778 134.317  0.00 97.00      PROA   
ATOM   1046 HD21 LEU P  69      -6.179 -57.144 134.923  0.00 97.00      PROA   
ATOM   1047 HD22 LEU P  69      -7.881 -56.541 134.995  0.00 97.00      PROA   
ATOM   1048 HD23 LEU P  69      -6.724 -55.846 133.800  0.00 97.00      PROA   
ATOM   1049  C   LEU P  69      -7.659 -61.044 135.479  0.00 97.00      PROA   
ATOM   1050  O   LEU P  69      -7.871 -62.129 134.943  0.00 97.00      PROA   
ATOM   1051  N   SER P  70      -8.106 -60.755 136.726  0.00 97.00      PROA   
ATOM   1052  HN  SER P  70      -7.922 -59.856 137.119  0.00 97.00      PROA   
ATOM   1053  CA  SER P  70      -8.892 -61.631 137.587  0.00 97.00      PROA   
ATOM   1054  HA  SER P  70      -8.201 -62.381 137.942  0.00 97.00      PROA   
ATOM   1055  CB  SER P  70      -9.402 -60.867 138.839  0.00 97.00      PROA   
ATOM   1056  HB1 SER P  70      -8.515 -60.598 139.455  0.00 97.00      PROA   
ATOM   1057  HB2 SER P  70     -10.073 -61.495 139.463  0.00 97.00      PROA   
ATOM   1058  OG  SER P  70     -10.060 -59.656 138.466  0.00 97.00      PROA   
ATOM   1059  HG1 SER P  70     -10.267 -59.177 139.273  0.00 97.00      PROA   
ATOM   1060  C   SER P  70     -10.046 -62.392 136.928  0.00 97.00      PROA   
ATOM   1061  O   SER P  70     -10.953 -61.805 136.351  0.00 97.00      PROA   
ATOM   1062  N   GLY P  71     -10.036 -63.743 137.020  0.00 97.00      PROA   
ATOM   1063  HN  GLY P  71      -9.308 -64.184 137.539  0.00 97.00      PROA   
ATOM   1064  CA  GLY P  71     -11.020 -64.621 136.389  0.00 97.00      PROA   
ATOM   1065  HA1 GLY P  71     -12.000 -64.188 136.536  0.00 97.00      PROA   
ATOM   1066  HA2 GLY P  71     -10.932 -65.581 136.872  0.00 97.00      PROA   
ATOM   1067  C   GLY P  71     -10.848 -64.843 134.897  0.00 97.00      PROA   
ATOM   1068  O   GLY P  71     -10.284 -64.028 134.175  0.00 97.00      PROA   
ATOM   1069  N   ARG P  72     -11.370 -65.989 134.398  0.00 97.00      PROA   
ATOM   1070  HN  ARG P  72     -11.820 -66.630 135.011  0.00 97.00      PROA   
ATOM   1071  CA  ARG P  72     -11.334 -66.419 133.012  0.00 97.00      PROA   
ATOM   1072  HA  ARG P  72     -10.754 -65.710 132.433  0.00 97.00      PROA   
ATOM   1073  CB  ARG P  72     -10.724 -67.841 132.797  0.00 97.00      PROA   
ATOM   1074  HB1 ARG P  72      -9.699 -67.846 133.222  0.00 97.00      PROA   
ATOM   1075  HB2 ARG P  72     -10.593 -68.001 131.703  0.00 97.00      PROA   
ATOM   1076  CG  ARG P  72     -11.505 -69.083 133.310  0.00 97.00      PROA   
ATOM   1077  HG1 ARG P  72     -10.852 -69.970 133.137  0.00 97.00      PROA   
ATOM   1078  HG2 ARG P  72     -12.408 -69.218 132.678  0.00 97.00      PROA   
ATOM   1079  CD  ARG P  72     -11.954 -69.117 134.783  0.00 97.00      PROA   
ATOM   1080  HD1 ARG P  72     -12.265 -70.146 135.067  0.00 97.00      PROA   
ATOM   1081  HD2 ARG P  72     -12.797 -68.412 134.951  0.00 97.00      PROA   
ATOM   1082  NE  ARG P  72     -10.775 -68.711 135.604  0.00 97.00      PROA   
ATOM   1083  HE  ARG P  72      -9.973 -68.358 135.125  0.00 97.00      PROA   
ATOM   1084  CZ  ARG P  72     -10.758 -68.555 136.942  0.00 97.00      PROA   
ATOM   1085  NH1 ARG P  72     -11.723 -68.982 137.760  0.00 97.00      PROA   
ATOM   1086 HH11 ARG P  72     -12.461 -69.531 137.385  0.00 97.00      PROA   
ATOM   1087 HH12 ARG P  72     -11.612 -68.831 138.739  0.00 97.00      PROA   
ATOM   1088  NH2 ARG P  72      -9.684 -67.938 137.466  0.00 97.00      PROA   
ATOM   1089 HH21 ARG P  72      -8.983 -67.635 136.818  0.00 97.00      PROA   
ATOM   1090 HH22 ARG P  72      -9.558 -67.891 138.450  0.00 97.00      PROA   
ATOM   1091  C   ARG P  72     -12.746 -66.410 132.474  0.00 97.00      PROA   
ATOM   1092  O   ARG P  72     -13.719 -66.395 133.224  0.00 97.00      PROA   
ATOM   1093  N   SER P  73     -12.848 -66.380 131.128  0.00 97.00      PROA   
ATOM   1094  HN  SER P  73     -12.005 -66.316 130.594  0.00 97.00      PROA   
ATOM   1095  CA  SER P  73     -14.019 -66.425 130.277  0.00 97.00      PROA   
ATOM   1096  HA  SER P  73     -14.448 -65.435 130.351  0.00 97.00      PROA   
ATOM   1097  CB  SER P  73     -13.597 -66.628 128.795  0.00 97.00      PROA   
ATOM   1098  HB1 SER P  73     -14.339 -67.138 128.147  0.00 97.00      PROA   
ATOM   1099  HB2 SER P  73     -12.691 -67.259 128.786  0.00 97.00      PROA   
ATOM   1100  OG  SER P  73     -13.312 -65.381 128.180  0.00 97.00      PROA   
ATOM   1101  HG1 SER P  73     -14.174 -65.033 127.922  0.00 97.00      PROA   
ATOM   1102  C   SER P  73     -15.184 -67.352 130.542  0.00 97.00      PROA   
ATOM   1103  O   SER P  73     -15.139 -68.353 131.250  0.00 97.00      PROA   
ATOM   1104  N   ASP P  74     -16.247 -66.980 129.809  0.00 97.00      PROA   
ATOM   1105  HN  ASP P  74     -16.184 -66.082 129.372  0.00 97.00      PROA   
ATOM   1106  CA  ASP P  74     -17.306 -67.709 129.163  0.00 97.00      PROA   
ATOM   1107  HA  ASP P  74     -18.099 -67.771 129.889  0.00 97.00      PROA   
ATOM   1108  CB  ASP P  74     -17.807 -66.838 127.951  0.00 97.00      PROA   
ATOM   1109  HB1 ASP P  74     -18.555 -66.109 128.335  0.00 97.00      PROA   
ATOM   1110  HB2 ASP P  74     -18.305 -67.453 127.178  0.00 97.00      PROA   
ATOM   1111  CG  ASP P  74     -16.702 -65.990 127.280  0.00 97.00      PROA   
ATOM   1112  OD1 ASP P  74     -16.163 -65.061 127.942  0.00 97.00      PROA   
ATOM   1113  OD2 ASP P  74     -16.392 -66.253 126.091  0.00 97.00      PROA   
ATOM   1114  C   ASP P  74     -16.945 -69.128 128.686  0.00 97.00      PROA   
ATOM   1115  O   ASP P  74     -15.782 -69.417 128.401  0.00 97.00      PROA   
ATOM   1116  N   PRO P  75     -17.892 -70.060 128.609  0.00 97.00      PROA   
ATOM   1117  CD  PRO P  75     -19.150 -70.029 129.362  0.00 97.00      PROA   
ATOM   1118  HD1 PRO P  75     -19.829 -69.268 128.919  0.00 97.00      PROA   
ATOM   1119  HD2 PRO P  75     -18.949 -69.788 130.429  0.00 97.00      PROA   
ATOM   1120  CA  PRO P  75     -17.757 -71.276 127.823  0.00 97.00      PROA   
ATOM   1121  HA  PRO P  75     -16.731 -71.610 127.740  0.00 97.00      PROA   
ATOM   1122  CB  PRO P  75     -18.603 -72.272 128.634  0.00 97.00      PROA   
ATOM   1123  HB1 PRO P  75     -17.978 -72.680 129.456  0.00 97.00      PROA   
ATOM   1124  HB2 PRO P  75     -18.972 -73.132 128.042  0.00 97.00      PROA   
ATOM   1125  CG  PRO P  75     -19.745 -71.437 129.237  0.00 97.00      PROA   
ATOM   1126  HG1 PRO P  75     -20.596 -71.415 128.523  0.00 97.00      PROA   
ATOM   1127  HG2 PRO P  75     -20.092 -71.846 130.206  0.00 97.00      PROA   
ATOM   1128  C   PRO P  75     -18.332 -71.097 126.423  0.00 97.00      PROA   
ATOM   1129  O   PRO P  75     -19.464 -71.514 126.186  0.00 97.00      PROA   
ATOM   1130  N   ILE P  76     -17.595 -70.522 125.441  0.00 97.00      PROA   
ATOM   1131  HN  ILE P  76     -16.694 -70.124 125.605  0.00 97.00      PROA   
ATOM   1132  CA  ILE P  76     -18.111 -70.517 124.076  0.00 97.00      PROA   
ATOM   1133  HA  ILE P  76     -19.188 -70.431 124.121  0.00 97.00      PROA   
ATOM   1134  CB  ILE P  76     -17.711 -69.328 123.210  0.00 97.00      PROA   
ATOM   1135  HB  ILE P  76     -18.061 -69.510 122.165  0.00 97.00      PROA   
ATOM   1136  CG2 ILE P  76     -18.466 -68.080 123.723  0.00 97.00      PROA   
ATOM   1137 HG21 ILE P  76     -18.133 -67.823 124.750  0.00 97.00      PROA   
ATOM   1138 HG22 ILE P  76     -19.562 -68.249 123.738  0.00 97.00      PROA   
ATOM   1139 HG23 ILE P  76     -18.253 -67.210 123.068  0.00 97.00      PROA   
ATOM   1140  CG1 ILE P  76     -16.191 -69.077 123.176  0.00 97.00      PROA   
ATOM   1141 HG11 ILE P  76     -15.659 -69.917 123.663  0.00 97.00      PROA   
ATOM   1142 HG12 ILE P  76     -15.970 -68.163 123.768  0.00 97.00      PROA   
ATOM   1143  CD  ILE P  76     -15.647 -68.923 121.753  0.00 97.00      PROA   
ATOM   1144  HD1 ILE P  76     -16.119 -68.058 121.243  0.00 97.00      PROA   
ATOM   1145  HD2 ILE P  76     -15.845 -69.843 121.162  0.00 97.00      PROA   
ATOM   1146  HD3 ILE P  76     -14.550 -68.764 121.784  0.00 97.00      PROA   
ATOM   1147  C   ILE P  76     -17.829 -71.852 123.398  0.00 97.00      PROA   
ATOM   1148  O   ILE P  76     -16.734 -72.146 122.926  0.00 97.00      PROA   
ATOM   1149  N   GLN P  77     -18.862 -72.721 123.372  0.00 97.00      PROA   
ATOM   1150  HN  GLN P  77     -19.706 -72.488 123.850  0.00 97.00      PROA   
ATOM   1151  CA  GLN P  77     -18.763 -74.084 122.900  0.00 97.00      PROA   
ATOM   1152  HA  GLN P  77     -17.786 -74.464 123.133  0.00 97.00      PROA   
ATOM   1153  CB  GLN P  77     -19.797 -74.976 123.641  0.00 97.00      PROA   
ATOM   1154  HB1 GLN P  77     -19.491 -76.035 123.502  0.00 97.00      PROA   
ATOM   1155  HB2 GLN P  77     -20.812 -74.854 123.202  0.00 97.00      PROA   
ATOM   1156  CG  GLN P  77     -19.890 -74.643 125.156  0.00 97.00      PROA   
ATOM   1157  HG1 GLN P  77     -20.489 -73.721 125.311  0.00 97.00      PROA   
ATOM   1158  HG2 GLN P  77     -18.882 -74.455 125.573  0.00 97.00      PROA   
ATOM   1159  CD  GLN P  77     -20.582 -75.764 125.940  0.00 97.00      PROA   
ATOM   1160  OE1 GLN P  77     -21.670 -76.207 125.558  0.00 97.00      PROA   
ATOM   1161  NE2 GLN P  77     -19.964 -76.221 127.066  0.00 97.00      PROA   
ATOM   1162 HE21 GLN P  77     -19.109 -75.811 127.395  0.00 97.00      PROA   
ATOM   1163 HE22 GLN P  77     -20.393 -76.957 127.583  0.00 97.00      PROA   
ATOM   1164  C   GLN P  77     -18.933 -74.122 121.388  0.00 97.00      PROA   
ATOM   1165  O   GLN P  77     -20.019 -73.881 120.870  0.00 97.00      PROA   
ATOM   1166  N   LEU P  78     -17.825 -74.417 120.660  0.00 97.00      PROA   
ATOM   1167  HN  LEU P  78     -16.981 -74.656 121.139  0.00 97.00      PROA   
ATOM   1168  CA  LEU P  78     -17.661 -74.344 119.219  0.00 97.00      PROA   
ATOM   1169  HA  LEU P  78     -18.393 -73.663 118.811  0.00 97.00      PROA   
ATOM   1170  CB  LEU P  78     -16.221 -73.856 118.893  0.00 97.00      PROA   
ATOM   1171  HB1 LEU P  78     -15.505 -74.610 119.290  0.00 97.00      PROA   
ATOM   1172  HB2 LEU P  78     -16.034 -72.913 119.452  0.00 97.00      PROA   
ATOM   1173  CG  LEU P  78     -15.879 -73.608 117.403  0.00 97.00      PROA   
ATOM   1174  HG  LEU P  78     -16.294 -74.435 116.785  0.00 97.00      PROA   
ATOM   1175  CD1 LEU P  78     -16.478 -72.284 116.904  0.00 97.00      PROA   
ATOM   1176 HD11 LEU P  78     -16.016 -71.438 117.455  0.00 97.00      PROA   
ATOM   1177 HD12 LEU P  78     -17.571 -72.258 117.071  0.00 97.00      PROA   
ATOM   1178 HD13 LEU P  78     -16.279 -72.152 115.820  0.00 97.00      PROA   
ATOM   1179  CD2 LEU P  78     -14.356 -73.606 117.179  0.00 97.00      PROA   
ATOM   1180 HD21 LEU P  78     -13.919 -74.582 117.474  0.00 97.00      PROA   
ATOM   1181 HD22 LEU P  78     -13.879 -72.806 117.785  0.00 97.00      PROA   
ATOM   1182 HD23 LEU P  78     -14.121 -73.426 116.110  0.00 97.00      PROA   
ATOM   1183  C   LEU P  78     -17.854 -75.711 118.591  0.00 97.00      PROA   
ATOM   1184  O   LEU P  78     -17.329 -76.706 119.083  0.00 97.00      PROA   
ATOM   1185  N   GLU P  79     -18.620 -75.787 117.474  0.00 97.00      PROA   
ATOM   1186  HN  GLU P  79     -19.074 -74.977 117.107  0.00 97.00      PROA   
ATOM   1187  CA  GLU P  79     -18.960 -77.033 116.823  0.00 97.00      PROA   
ATOM   1188  HA  GLU P  79     -18.464 -77.863 117.310  0.00 97.00      PROA   
ATOM   1189  CB  GLU P  79     -20.494 -77.268 116.847  0.00 97.00      PROA   
ATOM   1190  HB1 GLU P  79     -20.750 -78.191 116.281  0.00 97.00      PROA   
ATOM   1191  HB2 GLU P  79     -20.957 -76.408 116.313  0.00 97.00      PROA   
ATOM   1192  CG  GLU P  79     -21.093 -77.394 118.269  0.00 97.00      PROA   
ATOM   1193  HG1 GLU P  79     -20.477 -76.835 119.003  0.00 97.00      PROA   
ATOM   1194  HG2 GLU P  79     -21.114 -78.459 118.582  0.00 97.00      PROA   
ATOM   1195  CD  GLU P  79     -22.498 -76.793 118.367  0.00 97.00      PROA   
ATOM   1196  OE1 GLU P  79     -22.678 -75.626 117.928  0.00 97.00      PROA   
ATOM   1197  OE2 GLU P  79     -23.395 -77.457 118.950  0.00 97.00      PROA   
ATOM   1198  C   GLU P  79     -18.577 -77.072 115.362  0.00 97.00      PROA   
ATOM   1199  O   GLU P  79     -18.811 -76.137 114.600  0.00 97.00      PROA   
ATOM   1200  N   VAL P  80     -18.164 -78.296 114.948  0.00  0.00      PROA   
ATOM   1201  HN  VAL P  80     -17.905 -78.984 115.620  0.00  0.00      PROA   
ATOM   1202  CA  VAL P  80     -18.346 -78.828 113.616  0.00  0.00      PROA   
ATOM   1203  HA  VAL P  80     -18.943 -78.151 113.022  0.00  0.00      PROA   
ATOM   1204  CB  VAL P  80     -17.033 -79.190 112.913  0.00  0.00      PROA   
ATOM   1205  HB  VAL P  80     -16.508 -80.001 113.468  0.00  0.00      PROA   
ATOM   1206  CG1 VAL P  80     -17.317 -79.691 111.477  0.00  0.00      PROA   
ATOM   1207 HG11 VAL P  80     -17.885 -78.930 110.904  0.00  0.00      PROA   
ATOM   1208 HG12 VAL P  80     -17.903 -80.632 111.489  0.00  0.00      PROA   
ATOM   1209 HG13 VAL P  80     -16.360 -79.888 110.950  0.00  0.00      PROA   
ATOM   1210  CG2 VAL P  80     -16.084 -77.970 112.908  0.00  0.00      PROA   
ATOM   1211 HG21 VAL P  80     -15.786 -77.692 113.940  0.00  0.00      PROA   
ATOM   1212 HG22 VAL P  80     -16.573 -77.098 112.432  0.00  0.00      PROA   
ATOM   1213 HG23 VAL P  80     -15.163 -78.211 112.336  0.00  0.00      PROA   
ATOM   1214  C   VAL P  80     -19.124 -80.102 113.881  0.00  0.00      PROA   
ATOM   1215  O   VAL P  80     -18.732 -80.861 114.767  0.00  0.00      PROA   
ATOM   1216  N   HSD P  81     -20.240 -80.378 113.141  0.00  0.00      PROA   
ATOM   1217  HN  HSD P  81     -20.595 -79.741 112.459  0.00  0.00      PROA   
ATOM   1218  CA  HSD P  81     -20.927 -81.659 113.234  0.00  0.00      PROA   
ATOM   1219  HA  HSD P  81     -20.405 -82.269 113.958  0.00  0.00      PROA   
ATOM   1220  CB  HSD P  81     -22.380 -81.633 113.777  0.00  0.00      PROA   
ATOM   1221  HB1 HSD P  81     -22.767 -82.672 113.846  0.00  0.00      PROA   
ATOM   1222  HB2 HSD P  81     -23.067 -81.058 113.140  0.00  0.00      PROA   
ATOM   1223  ND1 HSD P  81     -21.994 -81.499 116.301  0.00  0.00      PROA   
ATOM   1224  HD1 HSD P  81     -21.424 -82.318 116.389  0.00  0.00      PROA   
ATOM   1225  CG  HSD P  81     -22.510 -80.995 115.126  0.00  0.00      PROA   
ATOM   1226  CE1 HSD P  81     -22.444 -80.698 117.299  0.00  0.00      PROA   
ATOM   1227  HE1 HSD P  81     -22.189 -80.857 118.344  0.00  0.00      PROA   
ATOM   1228  NE2 HSD P  81     -23.219 -79.729 116.850  0.00  0.00      PROA   
ATOM   1229  CD2 HSD P  81     -23.256 -79.915 115.483  0.00  0.00      PROA   
ATOM   1230  HD2 HSD P  81     -23.845 -79.252 114.861  0.00  0.00      PROA   
ATOM   1231  C   HSD P  81     -20.738 -82.400 111.922  0.00  0.00      PROA   
ATOM   1232  O   HSD P  81     -19.739 -83.111 111.820  0.00  0.00      PROA   
ATOM   1233  N   ARG P  82     -21.581 -82.316 110.849  0.00  0.00      PROA   
ATOM   1234  HN  ARG P  82     -21.328 -82.850 110.045  0.00  0.00      PROA   
ATOM   1235  CA  ARG P  82     -22.819 -81.606 110.621  0.00  0.00      PROA   
ATOM   1236  HA  ARG P  82     -23.516 -81.929 111.379  0.00  0.00      PROA   
ATOM   1237  CB  ARG P  82     -22.744 -80.051 110.638  0.00  0.00      PROA   
ATOM   1238  HB1 ARG P  82     -22.656 -79.720 111.695  0.00  0.00      PROA   
ATOM   1239  HB2 ARG P  82     -23.690 -79.607 110.268  0.00  0.00      PROA   
ATOM   1240  CG  ARG P  82     -21.535 -79.429 109.925  0.00  0.00      PROA   
ATOM   1241  HG1 ARG P  82     -21.613 -79.582 108.830  0.00  0.00      PROA   
ATOM   1242  HG2 ARG P  82     -20.615 -79.954 110.263  0.00  0.00      PROA   
ATOM   1243  CD  ARG P  82     -21.328 -77.942 110.270  0.00  0.00      PROA   
ATOM   1244  HD1 ARG P  82     -20.335 -77.640 109.886  0.00  0.00      PROA   
ATOM   1245  HD2 ARG P  82     -21.358 -77.760 111.366  0.00  0.00      PROA   
ATOM   1246  NE  ARG P  82     -22.321 -77.070 109.562  0.00  0.00      PROA   
ATOM   1247  HE  ARG P  82     -22.067 -76.739 108.654  0.00  0.00      PROA   
ATOM   1248  CZ  ARG P  82     -23.530 -76.694 110.049  0.00  0.00      PROA   
ATOM   1249  NH1 ARG P  82     -23.976 -77.103 111.257  0.00  0.00      PROA   
ATOM   1250 HH11 ARG P  82     -24.877 -76.815 111.584  0.00  0.00      PROA   
ATOM   1251 HH12 ARG P  82     -23.405 -77.697 111.821  0.00  0.00      PROA   
ATOM   1252  NH2 ARG P  82     -24.310 -75.893 109.282  0.00  0.00      PROA   
ATOM   1253 HH21 ARG P  82     -25.214 -75.613 109.607  0.00  0.00      PROA   
ATOM   1254 HH22 ARG P  82     -23.991 -75.601 108.382  0.00  0.00      PROA   
ATOM   1255  C   ARG P  82     -23.378 -82.164 109.333  0.00  0.00      PROA   
ATOM   1256  O   ARG P  82     -23.459 -83.384 109.198  0.00  0.00      PROA   
ATOM   1257  N   GLY P  83     -23.797 -81.303 108.370  0.00  0.00      PROA   
ATOM   1258  HN  GLY P  83     -23.721 -80.317 108.496  0.00  0.00      PROA   
ATOM   1259  CA  GLY P  83     -24.372 -81.711 107.108  0.00  0.00      PROA   
ATOM   1260  HA1 GLY P  83     -24.302 -82.783 106.983  0.00  0.00      PROA   
ATOM   1261  HA2 GLY P  83     -23.853 -81.158 106.338  0.00  0.00      PROA   
ATOM   1262  C   GLY P  83     -25.820 -81.322 107.065  0.00  0.00      PROA   
ATOM   1263  O   GLY P  83     -26.432 -81.016 108.087  0.00  0.00      PROA   
ATOM   1264  N   TRP P  84     -26.388 -81.316 105.831  0.00  0.00      PROA   
ATOM   1265  HN  TRP P  84     -25.854 -81.592 105.036  0.00  0.00      PROA   
ATOM   1266  CA  TRP P  84     -27.738 -80.904 105.511  0.00  0.00      PROA   
ATOM   1267  HA  TRP P  84     -27.843 -79.905 105.912  0.00  0.00      PROA   
ATOM   1268  CB  TRP P  84     -27.991 -80.812 103.979  0.00  0.00      PROA   
ATOM   1269  HB1 TRP P  84     -27.389 -79.954 103.604  0.00  0.00      PROA   
ATOM   1270  HB2 TRP P  84     -29.059 -80.553 103.795  0.00  0.00      PROA   
ATOM   1271  CG  TRP P  84     -27.616 -82.020 103.173  0.00  0.00      PROA   
ATOM   1272  CD1 TRP P  84     -28.461 -83.017 102.763  0.00  0.00      PROA   
ATOM   1273  HD1 TRP P  84     -29.514 -83.057 102.992  0.00  0.00      PROA   
ATOM   1274  NE1 TRP P  84     -27.766 -83.958 102.056  0.00  0.00      PROA   
ATOM   1275  HE1 TRP P  84     -28.145 -84.779 101.688  0.00  0.00      PROA   
ATOM   1276  CE2 TRP P  84     -26.451 -83.596 101.982  0.00  0.00      PROA   
ATOM   1277  CD2 TRP P  84     -26.313 -82.370 102.672  0.00  0.00      PROA   
ATOM   1278  CE3 TRP P  84     -25.061 -81.762 102.745  0.00  0.00      PROA   
ATOM   1279  HE3 TRP P  84     -24.922 -80.823 103.260  0.00  0.00      PROA   
ATOM   1280  CZ3 TRP P  84     -23.971 -82.387 102.135  0.00  0.00      PROA   
ATOM   1281  HZ3 TRP P  84     -22.997 -81.920 102.185  0.00  0.00      PROA   
ATOM   1282  CZ2 TRP P  84     -25.367 -84.219 101.374  0.00  0.00      PROA   
ATOM   1283  HZ2 TRP P  84     -25.465 -85.155 100.845  0.00  0.00      PROA   
ATOM   1284  CH2 TRP P  84     -24.121 -83.596 101.463  0.00  0.00      PROA   
ATOM   1285  HH2 TRP P  84     -23.261 -84.055 100.998  0.00  0.00      PROA   
ATOM   1286  C   TRP P  84     -28.807 -81.741 106.173  0.00  0.00      PROA   
ATOM   1287  O   TRP P  84     -29.801 -81.195 106.642  0.00  0.00      PROA   
ATOM   1288  N   LEU P  85     -28.610 -83.078 106.244  0.00  0.00      PROA   
ATOM   1289  HN  LEU P  85     -27.805 -83.505 105.839  0.00  0.00      PROA   
ATOM   1290  CA  LEU P  85     -29.459 -83.959 107.009  0.00  0.00      PROA   
ATOM   1291  HA  LEU P  85     -30.098 -83.383 107.663  0.00  0.00      PROA   
ATOM   1292  CB  LEU P  85     -30.299 -84.987 106.198  0.00  0.00      PROA   
ATOM   1293  HB1 LEU P  85     -30.705 -85.757 106.893  0.00  0.00      PROA   
ATOM   1294  HB2 LEU P  85     -29.634 -85.502 105.472  0.00  0.00      PROA   
ATOM   1295  CG  LEU P  85     -31.532 -84.461 105.418  0.00  0.00      PROA   
ATOM   1296  HG  LEU P  85     -31.160 -83.876 104.547  0.00  0.00      PROA   
ATOM   1297  CD1 LEU P  85     -32.342 -85.661 104.886  0.00  0.00      PROA   
ATOM   1298 HD11 LEU P  85     -32.694 -86.293 105.729  0.00  0.00      PROA   
ATOM   1299 HD12 LEU P  85     -31.711 -86.290 104.225  0.00  0.00      PROA   
ATOM   1300 HD13 LEU P  85     -33.230 -85.321 104.316  0.00  0.00      PROA   
ATOM   1301  CD2 LEU P  85     -32.448 -83.533 106.238  0.00  0.00      PROA   
ATOM   1302 HD21 LEU P  85     -31.902 -82.621 106.549  0.00  0.00      PROA   
ATOM   1303 HD22 LEU P  85     -32.818 -84.057 107.145  0.00  0.00      PROA   
ATOM   1304 HD23 LEU P  85     -33.322 -83.219 105.628  0.00  0.00      PROA   
ATOM   1305  C   LEU P  85     -28.536 -84.747 107.885  0.00  0.00      PROA   
ATOM   1306  O   LEU P  85     -27.345 -84.890 107.609  0.00  0.00      PROA   
ATOM   1307  N   LEU P  86     -29.108 -85.271 108.988  0.00  0.00      PROA   
ATOM   1308  HN  LEU P  86     -30.074 -85.122 109.185  0.00  0.00      PROA   
ATOM   1309  CA  LEU P  86     -28.413 -86.089 109.932  0.00  0.00      PROA   
ATOM   1310  HA  LEU P  86     -27.620 -86.624 109.429  0.00  0.00      PROA   
ATOM   1311  CB  LEU P  86     -27.865 -85.280 111.138  0.00  0.00      PROA   
ATOM   1312  HB1 LEU P  86     -28.702 -84.708 111.597  0.00  0.00      PROA   
ATOM   1313  HB2 LEU P  86     -27.137 -84.537 110.743  0.00  0.00      PROA   
ATOM   1314  CG  LEU P  86     -27.161 -86.097 112.253  0.00  0.00      PROA   
ATOM   1315  HG  LEU P  86     -27.902 -86.808 112.684  0.00  0.00      PROA   
ATOM   1316  CD1 LEU P  86     -25.974 -86.927 111.723  0.00  0.00      PROA   
ATOM   1317 HD11 LEU P  86     -25.210 -86.263 111.268  0.00  0.00      PROA   
ATOM   1318 HD12 LEU P  86     -26.309 -87.657 110.957  0.00  0.00      PROA   
ATOM   1319 HD13 LEU P  86     -25.502 -87.492 112.554  0.00  0.00      PROA   
ATOM   1320  CD2 LEU P  86     -26.713 -85.178 113.408  0.00  0.00      PROA   
ATOM   1321 HD21 LEU P  86     -27.584 -84.629 113.824  0.00  0.00      PROA   
ATOM   1322 HD22 LEU P  86     -25.966 -84.441 113.046  0.00  0.00      PROA   
ATOM   1323 HD23 LEU P  86     -26.256 -85.780 114.221  0.00  0.00      PROA   
ATOM   1324  C   LEU P  86     -29.439 -87.071 110.399  0.00  0.00      PROA   
ATOM   1325  O   LEU P  86     -30.580 -86.718 110.680  0.00  0.00      PROA   
ATOM   1326  N   LEU P  87     -29.020 -88.344 110.503  0.00 97.00      PROA   
ATOM   1327  HN  LEU P  87     -28.072 -88.553 110.289  0.00 97.00      PROA   
ATOM   1328  CA  LEU P  87     -29.775 -89.394 111.137  0.00 97.00      PROA   
ATOM   1329  HA  LEU P  87     -30.819 -89.120 111.213  0.00 97.00      PROA   
ATOM   1330  CB  LEU P  87     -29.669 -90.735 110.376  0.00 97.00      PROA   
ATOM   1331  HB1 LEU P  87     -28.595 -91.004 110.261  0.00 97.00      PROA   
ATOM   1332  HB2 LEU P  87     -30.085 -90.597 109.353  0.00 97.00      PROA   
ATOM   1333  CG  LEU P  87     -30.402 -91.920 111.042  0.00 97.00      PROA   
ATOM   1334  HG  LEU P  87     -30.028 -92.033 112.085  0.00 97.00      PROA   
ATOM   1335  CD1 LEU P  87     -31.923 -91.707 111.113  0.00 97.00      PROA   
ATOM   1336 HD11 LEU P  87     -32.336 -91.550 110.095  0.00 97.00      PROA   
ATOM   1337 HD12 LEU P  87     -32.165 -90.825 111.737  0.00 97.00      PROA   
ATOM   1338 HD13 LEU P  87     -32.413 -92.598 111.560  0.00 97.00      PROA   
ATOM   1339  CD2 LEU P  87     -30.078 -93.228 110.315  0.00 97.00      PROA   
ATOM   1340 HD21 LEU P  87     -28.980 -93.387 110.265  0.00 97.00      PROA   
ATOM   1341 HD22 LEU P  87     -30.483 -93.206 109.283  0.00 97.00      PROA   
ATOM   1342 HD23 LEU P  87     -30.535 -94.076 110.866  0.00 97.00      PROA   
ATOM   1343  C   LEU P  87     -29.220 -89.541 112.533  0.00 97.00      PROA   
ATOM   1344  O   LEU P  87     -28.100 -90.002 112.741  0.00 97.00      PROA   
ATOM   1345  N   GLN P  88     -30.012 -89.141 113.544  0.00 97.00      PROA   
ATOM   1346  HN  GLN P  88     -30.925 -88.777 113.366  0.00 97.00      PROA   
ATOM   1347  CA  GLN P  88     -29.621 -89.173 114.930  0.00 97.00      PROA   
ATOM   1348  HA  GLN P  88     -28.555 -89.006 114.997  0.00 97.00      PROA   
ATOM   1349  CB  GLN P  88     -30.344 -88.065 115.737  0.00 97.00      PROA   
ATOM   1350  HB1 GLN P  88     -29.962 -88.093 116.779  0.00 97.00      PROA   
ATOM   1351  HB2 GLN P  88     -31.435 -88.279 115.754  0.00 97.00      PROA   
ATOM   1352  CG  GLN P  88     -30.119 -86.645 115.169  0.00 97.00      PROA   
ATOM   1353  HG1 GLN P  88     -30.490 -86.581 114.124  0.00 97.00      PROA   
ATOM   1354  HG2 GLN P  88     -29.033 -86.417 115.163  0.00 97.00      PROA   
ATOM   1355  CD  GLN P  88     -30.891 -85.595 115.983  0.00 97.00      PROA   
ATOM   1356  OE1 GLN P  88     -32.123 -85.622 116.054  0.00 97.00      PROA   
ATOM   1357  NE2 GLN P  88     -30.149 -84.611 116.567  0.00 97.00      PROA   
ATOM   1358 HE21 GLN P  88     -30.623 -83.812 116.931  0.00 97.00      PROA   
ATOM   1359 HE22 GLN P  88     -29.155 -84.614 116.473  0.00 97.00      PROA   
ATOM   1360  C   GLN P  88     -29.942 -90.540 115.504  0.00 97.00      PROA   
ATOM   1361  O   GLN P  88     -31.082 -90.991 115.474  0.00 97.00      PROA   
ATOM   1362  N   VAL P  89     -28.916 -91.256 116.018  0.00 97.00      PROA   
ATOM   1363  HN  VAL P  89     -27.993 -90.883 116.010  0.00 97.00      PROA   
ATOM   1364  CA  VAL P  89     -29.035 -92.641 116.442  0.00 97.00      PROA   
ATOM   1365  HA  VAL P  89     -30.062 -92.970 116.347  0.00 97.00      PROA   
ATOM   1366  CB  VAL P  89     -28.158 -93.551 115.584  0.00 97.00      PROA   
ATOM   1367  HB  VAL P  89     -27.099 -93.203 115.629  0.00 97.00      PROA   
ATOM   1368  CG1 VAL P  89     -28.213 -95.017 116.054  0.00 97.00      PROA   
ATOM   1369 HG11 VAL P  89     -29.262 -95.374 116.102  0.00 97.00      PROA   
ATOM   1370 HG12 VAL P  89     -27.734 -95.149 117.044  0.00 97.00      PROA   
ATOM   1371 HG13 VAL P  89     -27.662 -95.644 115.325  0.00 97.00      PROA   
ATOM   1372  CG2 VAL P  89     -28.629 -93.460 114.117  0.00 97.00      PROA   
ATOM   1373 HG21 VAL P  89     -28.408 -92.461 113.689  0.00 97.00      PROA   
ATOM   1374 HG22 VAL P  89     -29.721 -93.643 114.047  0.00 97.00      PROA   
ATOM   1375 HG23 VAL P  89     -28.107 -94.220 113.499  0.00 97.00      PROA   
ATOM   1376  C   VAL P  89     -28.657 -92.759 117.906  0.00 97.00      PROA   
ATOM   1377  O   VAL P  89     -27.685 -92.152 118.352  0.00 97.00      PROA   
ATOM   1378  N   SER P  90     -29.436 -93.558 118.689  0.00 97.00      PROA   
ATOM   1379  HN  SER P  90     -30.262 -93.957 118.296  0.00 97.00      PROA   
ATOM   1380  CA  SER P  90     -29.244 -93.776 120.122  0.00 97.00      PROA   
ATOM   1381  HA  SER P  90     -29.373 -92.819 120.610  0.00 97.00      PROA   
ATOM   1382  CB  SER P  90     -30.280 -94.766 120.720  0.00 97.00      PROA   
ATOM   1383  HB1 SER P  90     -30.096 -94.903 121.809  0.00 97.00      PROA   
ATOM   1384  HB2 SER P  90     -30.207 -95.761 120.234  0.00 97.00      PROA   
ATOM   1385  OG  SER P  90     -31.604 -94.267 120.602  0.00 97.00      PROA   
ATOM   1386  HG1 SER P  90     -31.764 -94.065 119.671  0.00 97.00      PROA   
ATOM   1387  C   SER P  90     -27.878 -94.309 120.530  0.00 97.00      PROA   
ATOM   1388  O   SER P  90     -27.285 -93.807 121.483  0.00 97.00      PROA   
ATOM   1389  N   SER P  91     -27.335 -95.327 119.820  0.00 97.00      PROA   
ATOM   1390  HN  SER P  91     -27.821 -95.740 119.056  0.00 97.00      PROA   
ATOM   1391  CA  SER P  91     -25.992 -95.815 120.081  0.00 97.00      PROA   
ATOM   1392  HA  SER P  91     -25.351 -94.943 120.076  0.00 97.00      PROA   
ATOM   1393  CB  SER P  91     -25.800 -96.543 121.441  0.00 97.00      PROA   
ATOM   1394  HB1 SER P  91     -25.053 -97.362 121.399  0.00 97.00      PROA   
ATOM   1395  HB2 SER P  91     -26.764 -96.987 121.774  0.00 97.00      PROA   
ATOM   1396  OG  SER P  91     -25.344 -95.614 122.418  0.00 97.00      PROA   
ATOM   1397  HG1 SER P  91     -26.019 -94.928 122.469  0.00 97.00      PROA   
ATOM   1398  C   SER P  91     -25.484 -96.652 118.936  0.00 97.00      PROA   
ATOM   1399  O   SER P  91     -26.243 -97.092 118.077  0.00 97.00      PROA   
ATOM   1400  N   ARG P  92     -24.146 -96.858 118.885  0.00 97.00      PROA   
ATOM   1401  HN  ARG P  92     -23.554 -96.488 119.598  0.00 97.00      PROA   
ATOM   1402  CA  ARG P  92     -23.475 -97.523 117.781  0.00 97.00      PROA   
ATOM   1403  HA  ARG P  92     -23.971 -97.251 116.857  0.00 97.00      PROA   
ATOM   1404  CB  ARG P  92     -21.984 -97.085 117.713  0.00 97.00      PROA   
ATOM   1405  HB1 ARG P  92     -21.587 -97.368 116.714  0.00 97.00      PROA   
ATOM   1406  HB2 ARG P  92     -21.390 -97.629 118.482  0.00 97.00      PROA   
ATOM   1407  CG  ARG P  92     -21.755 -95.574 117.954  0.00 97.00      PROA   
ATOM   1408  HG1 ARG P  92     -21.965 -95.344 119.022  0.00 97.00      PROA   
ATOM   1409  HG2 ARG P  92     -22.476 -94.982 117.347  0.00 97.00      PROA   
ATOM   1410  CD  ARG P  92     -20.317 -95.099 117.675  0.00 97.00      PROA   
ATOM   1411  HD1 ARG P  92     -19.575 -95.854 118.006  0.00 97.00      PROA   
ATOM   1412  HD2 ARG P  92     -20.102 -94.144 118.206  0.00 97.00      PROA   
ATOM   1413  NE  ARG P  92     -20.167 -94.903 116.198  0.00 97.00      PROA   
ATOM   1414  HE  ARG P  92     -19.976 -95.683 115.610  0.00 97.00      PROA   
ATOM   1415  CZ  ARG P  92     -20.579 -93.787 115.570  0.00 97.00      PROA   
ATOM   1416  NH1 ARG P  92     -20.901 -92.645 116.197  0.00 97.00      PROA   
ATOM   1417 HH11 ARG P  92     -20.438 -92.428 117.052  0.00 97.00      PROA   
ATOM   1418 HH12 ARG P  92     -21.169 -91.900 115.589  0.00 97.00      PROA   
ATOM   1419  NH2 ARG P  92     -20.603 -93.739 114.225  0.00 97.00      PROA   
ATOM   1420 HH21 ARG P  92     -20.149 -94.454 113.707  0.00 97.00      PROA   
ATOM   1421 HH22 ARG P  92     -20.666 -92.827 113.825  0.00 97.00      PROA   
ATOM   1422  C   ARG P  92     -23.540 -99.040 117.934  0.00 97.00      PROA   
ATOM   1423  O   ARG P  92     -23.377 -99.786 116.969  0.00 97.00      PROA   
ATOM   1424  N   VAL P  93     -23.811 -99.528 119.164  0.00 97.00      PROA   
ATOM   1425  HN  VAL P  93     -23.987 -98.913 119.925  0.00 97.00      PROA   
ATOM   1426  CA  VAL P  93     -23.916-100.931 119.488  0.00 97.00      PROA   
ATOM   1427  HA  VAL P  93     -24.269-101.462 118.617  0.00 97.00      PROA   
ATOM   1428  CB  VAL P  93     -22.633-101.590 120.022  0.00 97.00      PROA   
ATOM   1429  HB  VAL P  93     -22.872-102.627 120.359  0.00 97.00      PROA   
ATOM   1430  CG1 VAL P  93     -21.585-101.703 118.894  0.00 97.00      PROA   
ATOM   1431 HG11 VAL P  93     -21.259-100.694 118.566  0.00 97.00      PROA   
ATOM   1432 HG12 VAL P  93     -22.002-102.236 118.017  0.00 97.00      PROA   
ATOM   1433 HG13 VAL P  93     -20.689-102.252 119.255  0.00 97.00      PROA   
ATOM   1434  CG2 VAL P  93     -22.047-100.819 121.227  0.00 97.00      PROA   
ATOM   1435 HG21 VAL P  93     -22.758-100.793 122.077  0.00 97.00      PROA   
ATOM   1436 HG22 VAL P  93     -21.792 -99.776 120.943  0.00 97.00      PROA   
ATOM   1437 HG23 VAL P  93     -21.117-101.316 121.577  0.00 97.00      PROA   
ATOM   1438  C   VAL P  93     -25.001-101.018 120.528  0.00 97.00      PROA   
ATOM   1439  O   VAL P  93     -25.144-100.125 121.360  0.00 97.00      PROA   
ATOM   1440  N   LEU P  94     -25.808-102.103 120.465  0.00 97.00      PROA   
ATOM   1441  HN  LEU P  94     -25.698-102.781 119.745  0.00 97.00      PROA   
ATOM   1442  CA  LEU P  94     -26.846-102.423 121.415  0.00 97.00      PROA   
ATOM   1443  HA  LEU P  94     -26.563-102.067 122.398  0.00 97.00      PROA   
ATOM   1444  CB  LEU P  94     -28.268-101.904 121.050  0.00 97.00      PROA   
ATOM   1445  HB1 LEU P  94     -28.945-102.202 121.884  0.00 97.00      PROA   
ATOM   1446  HB2 LEU P  94     -28.642-102.391 120.124  0.00 97.00      PROA   
ATOM   1447  CG  LEU P  94     -28.425-100.370 120.891  0.00 97.00      PROA   
ATOM   1448  HG  LEU P  94     -27.703 -99.877 121.583  0.00 97.00      PROA   
ATOM   1449  CD1 LEU P  94     -28.158 -99.872 119.457  0.00 97.00      PROA   
ATOM   1450 HD11 LEU P  94     -28.914-100.295 118.761  0.00 97.00      PROA   
ATOM   1451 HD12 LEU P  94     -27.151-100.163 119.102  0.00 97.00      PROA   
ATOM   1452 HD13 LEU P  94     -28.227 -98.764 119.424  0.00 97.00      PROA   
ATOM   1453  CD2 LEU P  94     -29.834 -99.938 121.341  0.00 97.00      PROA   
ATOM   1454 HD21 LEU P  94     -29.986-100.193 122.410  0.00 97.00      PROA   
ATOM   1455 HD22 LEU P  94     -30.606-100.469 120.746  0.00 97.00      PROA   
ATOM   1456 HD23 LEU P  94     -29.970 -98.844 121.217  0.00 97.00      PROA   
ATOM   1457  C   LEU P  94     -26.894-103.935 121.442  0.00 97.00      PROA   
ATOM   1458  O   LEU P  94     -26.329-104.601 120.577  0.00 97.00      PROA   
ATOM   1459  N   THR P  95     -27.569-104.513 122.458  0.00 97.00      PROA   
ATOM   1460  HN  THR P  95     -27.908-103.954 123.215  0.00 97.00      PROA   
ATOM   1461  CA  THR P  95     -27.867-105.930 122.590  0.00 97.00      PROA   
ATOM   1462  HA  THR P  95     -27.214-106.487 121.936  0.00 97.00      PROA   
ATOM   1463  CB  THR P  95     -27.718-106.464 124.021  0.00 97.00      PROA   
ATOM   1464  HB  THR P  95     -28.664-106.363 124.603  0.00 97.00      PROA   
ATOM   1465  OG1 THR P  95     -26.731-105.740 124.740  0.00 97.00      PROA   
ATOM   1466  HG1 THR P  95     -27.143-104.885 124.912  0.00 97.00      PROA   
ATOM   1467  CG2 THR P  95     -27.268-107.930 124.003  0.00 97.00      PROA   
ATOM   1468 HG21 THR P  95     -26.277-108.017 123.510  0.00 97.00      PROA   
ATOM   1469 HG22 THR P  95     -27.995-108.567 123.464  0.00 97.00      PROA   
ATOM   1470 HG23 THR P  95     -27.173-108.304 125.045  0.00 97.00      PROA   
ATOM   1471  C   THR P  95     -29.306-106.109 122.139  0.00 97.00      PROA   
ATOM   1472  O   THR P  95     -30.070-105.154 122.047  0.00 97.00      PROA   
ATOM   1473  N   GLU P  96     -29.727-107.353 121.828  0.00 97.00      PROA   
ATOM   1474  HN  GLU P  96     -29.075-108.110 121.792  0.00 97.00      PROA   
ATOM   1475  CA  GLU P  96     -31.106-107.692 121.539  0.00 97.00      PROA   
ATOM   1476  HA  GLU P  96     -31.408-107.049 120.726  0.00 97.00      PROA   
ATOM   1477  CB  GLU P  96     -31.260-109.171 121.085  0.00 97.00      PROA   
ATOM   1478  HB1 GLU P  96     -30.546-109.357 120.250  0.00 97.00      PROA   
ATOM   1479  HB2 GLU P  96     -32.286-109.313 120.682  0.00 97.00      PROA   
ATOM   1480  CG  GLU P  96     -30.997-110.189 122.218  0.00 97.00      PROA   
ATOM   1481  HG1 GLU P  96     -31.599-109.935 123.112  0.00 97.00      PROA   
ATOM   1482  HG2 GLU P  96     -29.928-110.141 122.507  0.00 97.00      PROA   
ATOM   1483  CD  GLU P  96     -31.342-111.637 121.866  0.00 97.00      PROA   
ATOM   1484  OE1 GLU P  96     -32.184-111.878 120.964  0.00 97.00      PROA   
ATOM   1485  OE2 GLU P  96     -30.764-112.537 122.534  0.00 97.00      PROA   
ATOM   1486  C   GLU P  96     -32.027-107.406 122.725  0.00 97.00      PROA   
ATOM   1487  O   GLU P  96     -31.635-107.492 123.887  0.00 97.00      PROA   
ATOM   1488  N   GLY P  97     -33.290-107.020 122.446  0.00 97.00      PROA   
ATOM   1489  HN  GLY P  97     -33.577-106.940 121.491  0.00 97.00      PROA   
ATOM   1490  CA  GLY P  97     -34.281-106.714 123.463  0.00 97.00      PROA   
ATOM   1491  HA1 GLY P  97     -34.077-107.291 124.354  0.00 97.00      PROA   
ATOM   1492  HA2 GLY P  97     -35.249-106.943 123.046  0.00 97.00      PROA   
ATOM   1493  C   GLY P  97     -34.293-105.262 123.853  0.00 97.00      PROA   
ATOM   1494  O   GLY P  97     -35.326-104.750 124.277  0.00 97.00      PROA   
ATOM   1495  N   GLU P  98     -33.142-104.563 123.730  0.00 97.00      PROA   
ATOM   1496  HN  GLU P  98     -32.302-105.029 123.461  0.00 97.00      PROA   
ATOM   1497  CA  GLU P  98     -32.994-103.149 124.007  0.00 97.00      PROA   
ATOM   1498  HA  GLU P  98     -33.278-103.021 125.038  0.00 97.00      PROA   
ATOM   1499  CB  GLU P  98     -31.512-102.703 123.899  0.00 97.00      PROA   
ATOM   1500  HB1 GLU P  98     -31.457-101.595 123.990  0.00 97.00      PROA   
ATOM   1501  HB2 GLU P  98     -31.117-102.979 122.898  0.00 97.00      PROA   
ATOM   1502  CG  GLU P  98     -30.617-103.309 125.003  0.00 97.00      PROA   
ATOM   1503  HG1 GLU P  98     -30.582-104.417 124.914  0.00 97.00      PROA   
ATOM   1504  HG2 GLU P  98     -31.023-103.049 126.003  0.00 97.00      PROA   
ATOM   1505  CD  GLU P  98     -29.196-102.755 124.930  0.00 97.00      PROA   
ATOM   1506  OE1 GLU P  98     -28.250-103.574 124.947  0.00 97.00      PROA   
ATOM   1507  OE2 GLU P  98     -29.026-101.510 124.882  0.00 97.00      PROA   
ATOM   1508  C   GLU P  98     -33.851-102.244 123.119  0.00 97.00      PROA   
ATOM   1509  O   GLU P  98     -33.939-102.486 121.920  0.00 97.00      PROA   
ATOM   1510  N   PRO P  99     -34.491-101.188 123.613  0.00 97.00      PROA   
ATOM   1511  CD  PRO P  99     -34.850-101.032 125.023  0.00 97.00      PROA   
ATOM   1512  HD1 PRO P  99     -33.971-100.615 125.560  0.00 97.00      PROA   
ATOM   1513  HD2 PRO P  99     -35.162-101.998 125.479  0.00 97.00      PROA   
ATOM   1514  CA  PRO P  99     -35.020-100.099 122.798  0.00 97.00      PROA   
ATOM   1515  HA  PRO P  99     -35.770-100.529 122.153  0.00 97.00      PROA   
ATOM   1516  CB  PRO P  99     -35.631 -99.129 123.823  0.00 97.00      PROA   
ATOM   1517  HB1 PRO P  99     -36.505 -98.586 123.412  0.00 97.00      PROA   
ATOM   1518  HB2 PRO P  99     -34.873 -98.396 124.178  0.00 97.00      PROA   
ATOM   1519  CG  PRO P  99     -36.007-100.036 125.001  0.00 97.00      PROA   
ATOM   1520  HG1 PRO P  99     -36.116 -99.486 125.956  0.00 97.00      PROA   
ATOM   1521  HG2 PRO P  99     -36.951-100.577 124.768  0.00 97.00      PROA   
ATOM   1522  C   PRO P  99     -33.989 -99.401 121.919  0.00 97.00      PROA   
ATOM   1523  O   PRO P  99     -32.915 -99.064 122.411  0.00 97.00      PROA   
ATOM   1524  N   LEU P 100     -34.302 -99.140 120.631  0.00 97.00      PROA   
ATOM   1525  HN  LEU P 100     -35.168 -99.463 120.252  0.00 97.00      PROA   
ATOM   1526  CA  LEU P 100     -33.436 -98.359 119.766  0.00 97.00      PROA   
ATOM   1527  HA  LEU P 100     -32.657 -97.891 120.352  0.00 97.00      PROA   
ATOM   1528  CB  LEU P 100     -32.755 -99.246 118.689  0.00 97.00      PROA   
ATOM   1529  HB1 LEU P 100     -33.524 -99.896 118.222  0.00 97.00      PROA   
ATOM   1530  HB2 LEU P 100     -32.046 -99.920 119.217  0.00 97.00      PROA   
ATOM   1531  CG  LEU P 100     -31.986 -98.526 117.552  0.00 97.00      PROA   
ATOM   1532  HG  LEU P 100     -32.717 -97.944 116.944  0.00 97.00      PROA   
ATOM   1533  CD1 LEU P 100     -30.923 -97.544 118.073  0.00 97.00      PROA   
ATOM   1534 HD11 LEU P 100     -30.238 -98.063 118.774  0.00 97.00      PROA   
ATOM   1535 HD12 LEU P 100     -31.399 -96.695 118.603  0.00 97.00      PROA   
ATOM   1536 HD13 LEU P 100     -30.326 -97.141 117.229  0.00 97.00      PROA   
ATOM   1537  CD2 LEU P 100     -31.330 -99.557 116.614  0.00 97.00      PROA   
ATOM   1538 HD21 LEU P 100     -32.086-100.272 116.230  0.00 97.00      PROA   
ATOM   1539 HD22 LEU P 100     -30.550-100.127 117.162  0.00 97.00      PROA   
ATOM   1540 HD23 LEU P 100     -30.852 -99.046 115.752  0.00 97.00      PROA   
ATOM   1541  C   LEU P 100     -34.233 -97.241 119.139  0.00 97.00      PROA   
ATOM   1542  O   LEU P 100     -35.123 -97.478 118.332  0.00 97.00      PROA   
ATOM   1543  N   ALA P 101     -33.913 -95.971 119.481  0.00 97.00      PROA   
ATOM   1544  HN  ALA P 101     -33.212 -95.778 120.165  0.00 97.00      PROA   
ATOM   1545  CA  ALA P 101     -34.589 -94.811 118.940  0.00 97.00      PROA   
ATOM   1546  HA  ALA P 101     -35.512 -95.117 118.469  0.00 97.00      PROA   
ATOM   1547  CB  ALA P 101     -34.966 -93.814 120.052  0.00 97.00      PROA   
ATOM   1548  HB1 ALA P 101     -34.066 -93.435 120.578  0.00 97.00      PROA   
ATOM   1549  HB2 ALA P 101     -35.609 -94.325 120.803  0.00 97.00      PROA   
ATOM   1550  HB3 ALA P 101     -35.534 -92.954 119.643  0.00 97.00      PROA   
ATOM   1551  C   ALA P 101     -33.741 -94.135 117.875  0.00 97.00      PROA   
ATOM   1552  O   ALA P 101     -32.541 -93.921 118.027  0.00 97.00      PROA   
ATOM   1553  N   LEU P 102     -34.382 -93.811 116.730  0.00 97.00      PROA   
ATOM   1554  HN  LEU P 102     -35.334 -94.083 116.604  0.00 97.00      PROA   
ATOM   1555  CA  LEU P 102     -33.781 -93.186 115.574  0.00 97.00      PROA   
ATOM   1556  HA  LEU P 102     -32.750 -92.934 115.780  0.00 97.00      PROA   
ATOM   1557  CB  LEU P 102     -33.884 -94.098 114.320  0.00 97.00      PROA   
ATOM   1558  HB1 LEU P 102     -33.320 -93.642 113.478  0.00 97.00      PROA   
ATOM   1559  HB2 LEU P 102     -34.953 -94.172 114.017  0.00 97.00      PROA   
ATOM   1560  CG  LEU P 102     -33.392 -95.553 114.509  0.00 97.00      PROA   
ATOM   1561  HG  LEU P 102     -33.938 -96.013 115.367  0.00 97.00      PROA   
ATOM   1562  CD1 LEU P 102     -33.727 -96.393 113.266  0.00 97.00      PROA   
ATOM   1563 HD11 LEU P 102     -33.177 -95.999 112.385  0.00 97.00      PROA   
ATOM   1564 HD12 LEU P 102     -34.816 -96.360 113.051  0.00 97.00      PROA   
ATOM   1565 HD13 LEU P 102     -33.428 -97.449 113.433  0.00 97.00      PROA   
ATOM   1566  CD2 LEU P 102     -31.885 -95.622 114.801  0.00 97.00      PROA   
ATOM   1567 HD21 LEU P 102     -31.635 -95.037 115.709  0.00 97.00      PROA   
ATOM   1568 HD22 LEU P 102     -31.316 -95.212 113.941  0.00 97.00      PROA   
ATOM   1569 HD23 LEU P 102     -31.571 -96.676 114.959  0.00 97.00      PROA   
ATOM   1570  C   LEU P 102     -34.544 -91.916 115.261  0.00 97.00      PROA   
ATOM   1571  O   LEU P 102     -35.770 -91.903 115.289  0.00 97.00      PROA   
ATOM   1572  N   ARG P 103     -33.847 -90.802 114.938  0.00 97.00      PROA   
ATOM   1573  HN  ARG P 103     -32.853 -90.772 115.027  0.00 97.00      PROA   
ATOM   1574  CA  ARG P 103     -34.513 -89.627 114.415  0.00 97.00      PROA   
ATOM   1575  HA  ARG P 103     -35.504 -89.898 114.084  0.00 97.00      PROA   
ATOM   1576  CB  ARG P 103     -34.689 -88.502 115.470  0.00 97.00      PROA   
ATOM   1577  HB1 ARG P 103     -33.694 -88.172 115.840  0.00 97.00      PROA   
ATOM   1578  HB2 ARG P 103     -35.250 -88.916 116.337  0.00 97.00      PROA   
ATOM   1579  CG  ARG P 103     -35.447 -87.296 114.897  0.00 97.00      PROA   
ATOM   1580  HG1 ARG P 103     -36.452 -87.637 114.556  0.00 97.00      PROA   
ATOM   1581  HG2 ARG P 103     -34.884 -86.923 114.013  0.00 97.00      PROA   
ATOM   1582  CD  ARG P 103     -35.597 -86.086 115.811  0.00 97.00      PROA   
ATOM   1583  HD1 ARG P 103     -34.596 -85.695 116.094  0.00 97.00      PROA   
ATOM   1584  HD2 ARG P 103     -36.189 -86.307 116.723  0.00 97.00      PROA   
ATOM   1585  NE  ARG P 103     -36.346 -85.100 114.969  0.00 97.00      PROA   
ATOM   1586  HE  ARG P 103     -36.961 -85.434 114.258  0.00 97.00      PROA   
ATOM   1587  CZ  ARG P 103     -36.053 -83.796 114.881  0.00 97.00      PROA   
ATOM   1588  NH1 ARG P 103     -35.111 -83.174 115.593  0.00 97.00      PROA   
ATOM   1589 HH11 ARG P 103     -34.427 -83.689 116.094  0.00 97.00      PROA   
ATOM   1590 HH12 ARG P 103     -35.004 -82.201 115.372  0.00 97.00      PROA   
ATOM   1591  NH2 ARG P 103     -36.705 -83.042 113.982  0.00 97.00      PROA   
ATOM   1592 HH21 ARG P 103     -37.378 -83.466 113.378  0.00 97.00      PROA   
ATOM   1593 HH22 ARG P 103     -36.351 -82.119 113.841  0.00 97.00      PROA   
ATOM   1594  C   ARG P 103     -33.811 -89.064 113.194  0.00 97.00      PROA   
ATOM   1595  O   ARG P 103     -32.697 -88.565 113.265  0.00 97.00      PROA   
ATOM   1596  N   CYS P 104     -34.497 -89.052 112.030  0.00 97.00      PROA   
ATOM   1597  HN  CYS P 104     -35.361 -89.550 111.959  0.00 97.00      PROA   
ATOM   1598  CA  CYS P 104     -34.143 -88.230 110.886  0.00 97.00      PROA   
ATOM   1599  HA  CYS P 104     -33.089 -88.379 110.691  0.00 97.00      PROA   
ATOM   1600  CB  CYS P 104     -34.968 -88.641 109.642  0.00 97.00      PROA   
ATOM   1601  HB1 CYS P 104     -36.012 -88.272 109.733  0.00 97.00      PROA   
ATOM   1602  HB2 CYS P 104     -35.029 -89.753 109.634  0.00 97.00      PROA   
ATOM   1603  SG  CYS P 104     -34.229 -88.107 108.069  0.00 97.00      PROA   
ATOM   1604  C   CYS P 104     -34.376 -86.757 111.200  0.00 97.00      PROA   
ATOM   1605  O   CYS P 104     -35.426 -86.392 111.717  0.00 97.00      PROA   
ATOM   1606  N   HSD P 105     -33.390 -85.877 110.924  0.00 97.00      PROA   
ATOM   1607  HN  HSD P 105     -32.538 -86.177 110.501  0.00 97.00      PROA   
ATOM   1608  CA  HSD P 105     -33.370 -84.534 111.471  0.00 97.00      PROA   
ATOM   1609  HA  HSD P 105     -34.380 -84.168 111.605  0.00 97.00      PROA   
ATOM   1610  CB  HSD P 105     -32.671 -84.573 112.854  0.00 97.00      PROA   
ATOM   1611  HB1 HSD P 105     -31.915 -85.388 112.798  0.00 97.00      PROA   
ATOM   1612  HB2 HSD P 105     -33.410 -84.879 113.626  0.00 97.00      PROA   
ATOM   1613  ND1 HSD P 105     -32.485 -82.210 113.818  0.00 97.00      PROA   
ATOM   1614  HD1 HSD P 105     -33.398 -81.861 113.591  0.00 97.00      PROA   
ATOM   1615  CG  HSD P 105     -31.916 -83.374 113.348  0.00 97.00      PROA   
ATOM   1616  CE1 HSD P 105     -31.508 -81.528 114.463  0.00 97.00      PROA   
ATOM   1617  HE1 HSD P 105     -31.679 -80.565 114.944  0.00 97.00      PROA   
ATOM   1618  NE2 HSD P 105     -30.354 -82.163 114.432  0.00 97.00      PROA   
ATOM   1619  CD2 HSD P 105     -30.612 -83.322 113.724  0.00 97.00      PROA   
ATOM   1620  HD2 HSD P 105     -29.831 -84.058 113.581  0.00 97.00      PROA   
ATOM   1621  C   HSD P 105     -32.709 -83.602 110.485  0.00 97.00      PROA   
ATOM   1622  O   HSD P 105     -31.861 -84.014 109.700  0.00 97.00      PROA   
ATOM   1623  N   ALA P 106     -33.133 -82.317 110.461  0.00 97.00      PROA   
ATOM   1624  HN  ALA P 106     -33.743 -81.947 111.164  0.00 97.00      PROA   
ATOM   1625  CA  ALA P 106     -32.872 -81.417 109.362  0.00 97.00      PROA   
ATOM   1626  HA  ALA P 106     -32.308 -81.920 108.594  0.00 97.00      PROA   
ATOM   1627  CB  ALA P 106     -34.209 -80.922 108.774  0.00 97.00      PROA   
ATOM   1628  HB1 ALA P 106     -34.839 -80.485 109.578  0.00 97.00      PROA   
ATOM   1629  HB2 ALA P 106     -34.770 -81.783 108.348  0.00 97.00      PROA   
ATOM   1630  HB3 ALA P 106     -34.059 -80.171 107.973  0.00 97.00      PROA   
ATOM   1631  C   ALA P 106     -32.038 -80.251 109.825  0.00 97.00      PROA   
ATOM   1632  O   ALA P 106     -32.075 -79.868 110.990  0.00 97.00      PROA   
ATOM   1633  N   TRP P 107     -31.207 -79.678 108.919  0.00 97.00      PROA   
ATOM   1634  HN  TRP P 107     -31.113 -80.064 108.002  0.00 97.00      PROA   
ATOM   1635  CA  TRP P 107     -30.336 -78.567 109.255  0.00 97.00      PROA   
ATOM   1636  HA  TRP P 107     -29.782 -78.915 110.114  0.00 97.00      PROA   
ATOM   1637  CB  TRP P 107     -29.236 -78.280 108.185  0.00 97.00      PROA   
ATOM   1638  HB1 TRP P 107     -29.737 -78.194 107.195  0.00 97.00      PROA   
ATOM   1639  HB2 TRP P 107     -28.566 -79.165 108.144  0.00 97.00      PROA   
ATOM   1640  CG  TRP P 107     -28.404 -77.054 108.426  0.00 97.00      PROA   
ATOM   1641  CD1 TRP P 107     -28.286 -75.976 107.590  0.00 97.00      PROA   
ATOM   1642  HD1 TRP P 107     -28.608 -75.970 106.558  0.00 97.00      PROA   
ATOM   1643  NE1 TRP P 107     -27.732 -74.923 108.274  0.00 97.00      PROA   
ATOM   1644  HE1 TRP P 107     -27.427 -74.078 107.894  0.00 97.00      PROA   
ATOM   1645  CE2 TRP P 107     -27.489 -75.292 109.564  0.00 97.00      PROA   
ATOM   1646  CD2 TRP P 107     -27.849 -76.651 109.692  0.00 97.00      PROA   
ATOM   1647  CE3 TRP P 107     -27.661 -77.297 110.916  0.00 97.00      PROA   
ATOM   1648  HE3 TRP P 107     -27.884 -78.347 111.041  0.00 97.00      PROA   
ATOM   1649  CZ3 TRP P 107     -27.212 -76.551 112.008  0.00 97.00      PROA   
ATOM   1650  HZ3 TRP P 107     -27.094 -77.026 112.973  0.00 97.00      PROA   
ATOM   1651  CZ2 TRP P 107     -27.040 -74.550 110.650  0.00 97.00      PROA   
ATOM   1652  HZ2 TRP P 107     -26.812 -73.499 110.564  0.00 97.00      PROA   
ATOM   1653  CH2 TRP P 107     -26.926 -75.196 111.881  0.00 97.00      PROA   
ATOM   1654  HH2 TRP P 107     -26.605 -74.642 112.753  0.00 97.00      PROA   
ATOM   1655  C   TRP P 107     -31.074 -77.317 109.740  0.00 97.00      PROA   
ATOM   1656  O   TRP P 107     -31.756 -76.612 108.995  0.00 97.00      PROA   
ATOM   1657  N   LYS P 108     -30.927 -77.066 111.065  0.00 97.00      PROA   
ATOM   1658  HN  LYS P 108     -30.309 -77.652 111.583  0.00 97.00      PROA   
ATOM   1659  CA  LYS P 108     -31.583 -76.048 111.856  0.00 97.00      PROA   
ATOM   1660  HA  LYS P 108     -31.259 -76.239 112.866  0.00 97.00      PROA   
ATOM   1661  CB  LYS P 108     -31.113 -74.628 111.427  0.00 97.00      PROA   
ATOM   1662  HB1 LYS P 108     -31.590 -74.349 110.466  0.00 97.00      PROA   
ATOM   1663  HB2 LYS P 108     -30.016 -74.706 111.231  0.00 97.00      PROA   
ATOM   1664  CG  LYS P 108     -31.297 -73.509 112.473  0.00 97.00      PROA   
ATOM   1665  HG1 LYS P 108     -32.383 -73.332 112.627  0.00 97.00      PROA   
ATOM   1666  HG2 LYS P 108     -30.858 -72.574 112.057  0.00 97.00      PROA   
ATOM   1667  CD  LYS P 108     -30.638 -73.854 113.828  0.00 97.00      PROA   
ATOM   1668  HD1 LYS P 108     -29.632 -74.296 113.641  0.00 97.00      PROA   
ATOM   1669  HD2 LYS P 108     -31.262 -74.643 114.305  0.00 97.00      PROA   
ATOM   1670  CE  LYS P 108     -30.505 -72.715 114.856  0.00 97.00      PROA   
ATOM   1671  HE1 LYS P 108     -30.225 -73.139 115.848  0.00 97.00      PROA   
ATOM   1672  HE2 LYS P 108     -31.455 -72.157 114.978  0.00 97.00      PROA   
ATOM   1673  NZ  LYS P 108     -29.427 -71.764 114.488  0.00 97.00      PROA   
ATOM   1674  HZ1 LYS P 108     -28.578 -72.286 114.196  0.00 97.00      PROA   
ATOM   1675  HZ2 LYS P 108     -29.120 -71.243 115.329  0.00 97.00      PROA   
ATOM   1676  HZ3 LYS P 108     -29.725 -71.100 113.744  0.00 97.00      PROA   
ATOM   1677  C   LYS P 108     -33.094 -76.265 111.837  0.00 97.00      PROA   
ATOM   1678  O   LYS P 108     -33.874 -75.329 111.695  0.00 97.00      PROA   
ATOM   1679  N   ASP P 109     -33.497 -77.552 112.008  0.00 97.00      PROA   
ATOM   1680  HN  ASP P 109     -32.786 -78.229 112.183  0.00 97.00      PROA   
ATOM   1681  CA  ASP P 109     -34.794 -78.196 111.842  0.00 97.00      PROA   
ATOM   1682  HA  ASP P 109     -34.533 -79.020 111.200  0.00 97.00      PROA   
ATOM   1683  CB  ASP P 109     -35.335 -78.780 113.175  0.00 97.00      PROA   
ATOM   1684  HB1 ASP P 109     -36.432 -78.656 113.288  0.00 97.00      PROA   
ATOM   1685  HB2 ASP P 109     -34.847 -78.244 114.021  0.00 97.00      PROA   
ATOM   1686  CG  ASP P 109     -35.047 -80.267 113.349  0.00 97.00      PROA   
ATOM   1687  OD1 ASP P 109     -34.781 -80.999 112.364  0.00 97.00      PROA   
ATOM   1688  OD2 ASP P 109     -35.211 -80.706 114.511  0.00 97.00      PROA   
ATOM   1689  C   ASP P 109     -35.908 -77.510 111.069  0.00 97.00      PROA   
ATOM   1690  O   ASP P 109     -36.558 -76.577 111.537  0.00 97.00      PROA   
ATOM   1691  N   LYS P 110     -36.163 -78.026 109.844  0.00 97.00      PROA   
ATOM   1692  HN  LYS P 110     -35.677 -78.843 109.546  0.00 97.00      PROA   
ATOM   1693  CA  LYS P 110     -37.178 -77.550 108.933  0.00 97.00      PROA   
ATOM   1694  HA  LYS P 110     -37.789 -76.806 109.425  0.00 97.00      PROA   
ATOM   1695  CB  LYS P 110     -36.564 -76.986 107.620  0.00 97.00      PROA   
ATOM   1696  HB1 LYS P 110     -37.371 -76.539 107.000  0.00 97.00      PROA   
ATOM   1697  HB2 LYS P 110     -36.111 -77.820 107.038  0.00 97.00      PROA   
ATOM   1698  CG  LYS P 110     -35.454 -75.932 107.840  0.00 97.00      PROA   
ATOM   1699  HG1 LYS P 110     -35.100 -75.583 106.844  0.00 97.00      PROA   
ATOM   1700  HG2 LYS P 110     -34.587 -76.422 108.338  0.00 97.00      PROA   
ATOM   1701  CD  LYS P 110     -35.900 -74.727 108.693  0.00 97.00      PROA   
ATOM   1702  HD1 LYS P 110     -36.337 -75.103 109.639  0.00 97.00      PROA   
ATOM   1703  HD2 LYS P 110     -36.708 -74.169 108.174  0.00 97.00      PROA   
ATOM   1704  CE  LYS P 110     -34.765 -73.779 109.106  0.00 97.00      PROA   
ATOM   1705  HE1 LYS P 110     -33.950 -74.337 109.606  0.00 97.00      PROA   
ATOM   1706  HE2 LYS P 110     -35.144 -72.989 109.790  0.00 97.00      PROA   
ATOM   1707  NZ  LYS P 110     -34.160 -73.133 107.928  0.00 97.00      PROA   
ATOM   1708  HZ1 LYS P 110     -34.908 -72.724 107.334  0.00 97.00      PROA   
ATOM   1709  HZ2 LYS P 110     -33.643 -73.863 107.397  0.00 97.00      PROA   
ATOM   1710  HZ3 LYS P 110     -33.499 -72.391 108.235  0.00 97.00      PROA   
ATOM   1711  C   LYS P 110     -38.041 -78.756 108.638  0.00 97.00      PROA   
ATOM   1712  O   LYS P 110     -37.524 -79.864 108.522  0.00 97.00      PROA   
ATOM   1713  N   LEU P 111     -39.384 -78.575 108.556  0.00 97.00      PROA   
ATOM   1714  HN  LEU P 111     -39.782 -77.666 108.664  0.00 97.00      PROA   
ATOM   1715  CA  LEU P 111     -40.367 -79.645 108.518  0.00 97.00      PROA   
ATOM   1716  HA  LEU P 111     -40.102 -80.359 109.286  0.00 97.00      PROA   
ATOM   1717  CB  LEU P 111     -41.803 -79.111 108.810  0.00 97.00      PROA   
ATOM   1718  HB1 LEU P 111     -42.535 -79.938 108.667  0.00 97.00      PROA   
ATOM   1719  HB2 LEU P 111     -42.050 -78.314 108.075  0.00 97.00      PROA   
ATOM   1720  CG  LEU P 111     -42.078 -78.564 110.240  0.00 97.00      PROA   
ATOM   1721  HG  LEU P 111     -43.182 -78.392 110.287  0.00 97.00      PROA   
ATOM   1722  CD1 LEU P 111     -41.738 -79.591 111.335  0.00 97.00      PROA   
ATOM   1723 HD11 LEU P 111     -40.643 -79.769 111.372  0.00 97.00      PROA   
ATOM   1724 HD12 LEU P 111     -42.252 -80.555 111.138  0.00 97.00      PROA   
ATOM   1725 HD13 LEU P 111     -42.062 -79.211 112.327  0.00 97.00      PROA   
ATOM   1726  CD2 LEU P 111     -41.425 -77.202 110.546  0.00 97.00      PROA   
ATOM   1727 HD21 LEU P 111     -41.638 -76.474 109.736  0.00 97.00      PROA   
ATOM   1728 HD22 LEU P 111     -40.327 -77.309 110.665  0.00 97.00      PROA   
ATOM   1729 HD23 LEU P 111     -41.829 -76.798 111.499  0.00 97.00      PROA   
ATOM   1730  C   LEU P 111     -40.411 -80.427 107.209  0.00 97.00      PROA   
ATOM   1731  O   LEU P 111     -41.383 -80.359 106.459  0.00 97.00      PROA   
ATOM   1732  N   VAL P 112     -39.364 -81.238 106.928  0.00 97.00      PROA   
ATOM   1733  HN  VAL P 112     -38.529 -81.152 107.470  0.00 97.00      PROA   
ATOM   1734  CA  VAL P 112     -39.304 -82.150 105.800  0.00 97.00      PROA   
ATOM   1735  HA  VAL P 112     -39.417 -81.528 104.923  0.00 97.00      PROA   
ATOM   1736  CB  VAL P 112     -37.962 -82.872 105.649  0.00 97.00      PROA   
ATOM   1737  HB  VAL P 112     -38.017 -83.578 104.786  0.00 97.00      PROA   
ATOM   1738  CG1 VAL P 112     -36.883 -81.822 105.309  0.00 97.00      PROA   
ATOM   1739 HG11 VAL P 112     -36.726 -81.130 106.163  0.00 97.00      PROA   
ATOM   1740 HG12 VAL P 112     -37.191 -81.232 104.421  0.00 97.00      PROA   
ATOM   1741 HG13 VAL P 112     -35.917 -82.320 105.081  0.00 97.00      PROA   
ATOM   1742  CG2 VAL P 112     -37.587 -83.679 106.913  0.00 97.00      PROA   
ATOM   1743 HG21 VAL P 112     -38.373 -84.419 107.163  0.00 97.00      PROA   
ATOM   1744 HG22 VAL P 112     -37.439 -83.008 107.785  0.00 97.00      PROA   
ATOM   1745 HG23 VAL P 112     -36.637 -84.231 106.740  0.00 97.00      PROA   
ATOM   1746  C   VAL P 112     -40.452 -83.147 105.757  0.00 97.00      PROA   
ATOM   1747  O   VAL P 112     -40.903 -83.679 106.771  0.00 97.00      PROA   
ATOM   1748  N   TYR P 113     -40.956 -83.381 104.528  0.00 97.00      PROA   
ATOM   1749  HN  TYR P 113     -40.555 -82.927 103.735  0.00 97.00      PROA   
ATOM   1750  CA  TYR P 113     -42.093 -84.221 104.242  0.00 97.00      PROA   
ATOM   1751  HA  TYR P 113     -42.500 -84.581 105.174  0.00 97.00      PROA   
ATOM   1752  CB  TYR P 113     -43.255 -83.472 103.514  0.00 97.00      PROA   
ATOM   1753  HB1 TYR P 113     -43.704 -82.758 104.240  0.00 97.00      PROA   
ATOM   1754  HB2 TYR P 113     -44.056 -84.175 103.205  0.00 97.00      PROA   
ATOM   1755  CG  TYR P 113     -42.817 -82.655 102.316  0.00 97.00      PROA   
ATOM   1756  CD1 TYR P 113     -42.253 -81.376 102.486  0.00 97.00      PROA   
ATOM   1757  HD1 TYR P 113     -42.094 -80.989 103.482  0.00 97.00      PROA   
ATOM   1758  CE1 TYR P 113     -41.878 -80.606 101.380  0.00 97.00      PROA   
ATOM   1759  HE1 TYR P 113     -41.424 -79.637 101.528  0.00 97.00      PROA   
ATOM   1760  CZ  TYR P 113     -42.105 -81.087 100.085  0.00 97.00      PROA   
ATOM   1761  OH  TYR P 113     -41.706 -80.324  98.972  0.00 97.00      PROA   
ATOM   1762  HH  TYR P 113     -40.947 -79.801  99.249  0.00 97.00      PROA   
ATOM   1763  CD2 TYR P 113     -43.059 -83.114 101.009  0.00 97.00      PROA   
ATOM   1764  HD2 TYR P 113     -43.519 -84.077 100.858  0.00 97.00      PROA   
ATOM   1765  CE2 TYR P 113     -42.709 -82.334  99.898  0.00 97.00      PROA   
ATOM   1766  HE2 TYR P 113     -42.882 -82.705  98.898  0.00 97.00      PROA   
ATOM   1767  C   TYR P 113     -41.604 -85.446 103.505  0.00 97.00      PROA   
ATOM   1768  O   TYR P 113     -40.487 -85.481 103.008  0.00 97.00      PROA   
ATOM   1769  N   ASN P 114     -42.416 -86.523 103.479  0.00 97.00      PROA   
ATOM   1770  HN  ASN P 114     -43.311 -86.453 103.917  0.00 97.00      PROA   
ATOM   1771  CA  ASN P 114     -42.093 -87.801 102.861  0.00 97.00      PROA   
ATOM   1772  HA  ASN P 114     -42.903 -88.454 103.143  0.00 97.00      PROA   
ATOM   1773  CB  ASN P 114     -42.015 -87.732 101.304  0.00 97.00      PROA   
ATOM   1774  HB1 ASN P 114     -41.794 -88.732 100.875  0.00 97.00      PROA   
ATOM   1775  HB2 ASN P 114     -41.203 -87.037 101.003  0.00 97.00      PROA   
ATOM   1776  CG  ASN P 114     -43.310 -87.222 100.659  0.00 97.00      PROA   
ATOM   1777  OD1 ASN P 114     -43.276 -86.360  99.774  0.00 97.00      PROA   
ATOM   1778  ND2 ASN P 114     -44.482 -87.751 101.099  0.00 97.00      PROA   
ATOM   1779 HD21 ASN P 114     -45.317 -87.445 100.645  0.00 97.00      PROA   
ATOM   1780 HD22 ASN P 114     -44.482 -88.479 101.783  0.00 97.00      PROA   
ATOM   1781  C   ASN P 114     -40.841 -88.465 103.422  0.00 97.00      PROA   
ATOM   1782  O   ASN P 114     -39.929 -88.846 102.689  0.00 97.00      PROA   
ATOM   1783  N   VAL P 115     -40.781 -88.622 104.762  0.00 97.00      PROA   
ATOM   1784  HN  VAL P 115     -41.573 -88.396 105.325  0.00 97.00      PROA   
ATOM   1785  CA  VAL P 115     -39.626 -89.142 105.462  0.00 97.00      PROA   
ATOM   1786  HA  VAL P 115     -38.753 -88.766 104.952  0.00 97.00      PROA   
ATOM   1787  CB  VAL P 115     -39.530 -88.638 106.899  0.00 97.00      PROA   
ATOM   1788  HB  VAL P 115     -40.450 -88.917 107.461  0.00 97.00      PROA   
ATOM   1789  CG1 VAL P 115     -38.299 -89.236 107.619  0.00 97.00      PROA   
ATOM   1790 HG11 VAL P 115     -37.376 -89.025 107.038  0.00 97.00      PROA   
ATOM   1791 HG12 VAL P 115     -38.395 -90.333 107.748  0.00 97.00      PROA   
ATOM   1792 HG13 VAL P 115     -38.189 -88.781 108.626  0.00 97.00      PROA   
ATOM   1793  CG2 VAL P 115     -39.424 -87.098 106.855  0.00 97.00      PROA   
ATOM   1794 HG21 VAL P 115     -40.357 -86.638 106.470  0.00 97.00      PROA   
ATOM   1795 HG22 VAL P 115     -38.580 -86.790 106.202  0.00 97.00      PROA   
ATOM   1796 HG23 VAL P 115     -39.237 -86.696 107.873  0.00 97.00      PROA   
ATOM   1797  C   VAL P 115     -39.571 -90.657 105.388  0.00 97.00      PROA   
ATOM   1798  O   VAL P 115     -40.485 -91.361 105.801  0.00 97.00      PROA   
ATOM   1799  N   LEU P 116     -38.456 -91.183 104.847  0.00 97.00      PROA   
ATOM   1800  HN  LEU P 116     -37.754 -90.565 104.499  0.00 97.00      PROA   
ATOM   1801  CA  LEU P 116     -38.204 -92.593 104.661  0.00 97.00      PROA   
ATOM   1802  HA  LEU P 116     -39.062 -93.172 104.966  0.00 97.00      PROA   
ATOM   1803  CB  LEU P 116     -37.842 -92.910 103.187  0.00 97.00      PROA   
ATOM   1804  HB1 LEU P 116     -37.430 -93.939 103.089  0.00 97.00      PROA   
ATOM   1805  HB2 LEU P 116     -37.051 -92.196 102.869  0.00 97.00      PROA   
ATOM   1806  CG  LEU P 116     -39.018 -92.791 102.192  0.00 97.00      PROA   
ATOM   1807  HG  LEU P 116     -39.567 -91.842 102.398  0.00 97.00      PROA   
ATOM   1808  CD1 LEU P 116     -38.505 -92.727 100.742  0.00 97.00      PROA   
ATOM   1809 HD11 LEU P 116     -37.948 -93.657 100.495  0.00 97.00      PROA   
ATOM   1810 HD12 LEU P 116     -37.828 -91.859 100.608  0.00 97.00      PROA   
ATOM   1811 HD13 LEU P 116     -39.358 -92.627 100.038  0.00 97.00      PROA   
ATOM   1812  CD2 LEU P 116     -39.992 -93.969 102.354  0.00 97.00      PROA   
ATOM   1813 HD21 LEU P 116     -40.377 -94.015 103.392  0.00 97.00      PROA   
ATOM   1814 HD22 LEU P 116     -39.474 -94.925 102.127  0.00 97.00      PROA   
ATOM   1815 HD23 LEU P 116     -40.850 -93.860 101.658  0.00 97.00      PROA   
ATOM   1816  C   LEU P 116     -37.029 -93.008 105.510  0.00 97.00      PROA   
ATOM   1817  O   LEU P 116     -35.956 -92.423 105.432  0.00 97.00      PROA   
ATOM   1818  N   TYR P 117     -37.209 -94.065 106.330  0.00 97.00      PROA   
ATOM   1819  HN  TYR P 117     -38.121 -94.459 106.435  0.00 97.00      PROA   
ATOM   1820  CA  TYR P 117     -36.144 -94.726 107.058  0.00 97.00      PROA   
ATOM   1821  HA  TYR P 117     -35.285 -94.071 107.113  0.00 97.00      PROA   
ATOM   1822  CB  TYR P 117     -36.552 -95.126 108.501  0.00 97.00      PROA   
ATOM   1823  HB1 TYR P 117     -35.812 -95.826 108.945  0.00 97.00      PROA   
ATOM   1824  HB2 TYR P 117     -37.544 -95.628 108.494  0.00 97.00      PROA   
ATOM   1825  CG  TYR P 117     -36.633 -93.911 109.398  0.00 97.00      PROA   
ATOM   1826  CD1 TYR P 117     -35.580 -93.623 110.287  0.00 97.00      PROA   
ATOM   1827  HD1 TYR P 117     -34.698 -94.247 110.297  0.00 97.00      PROA   
ATOM   1828  CE1 TYR P 117     -35.665 -92.542 111.172  0.00 97.00      PROA   
ATOM   1829  HE1 TYR P 117     -34.855 -92.335 111.856  0.00 97.00      PROA   
ATOM   1830  CZ  TYR P 117     -36.807 -91.739 111.179  0.00 97.00      PROA   
ATOM   1831  OH  TYR P 117     -36.878 -90.671 112.087  0.00 97.00      PROA   
ATOM   1832  HH  TYR P 117     -37.775 -90.324 112.090  0.00 97.00      PROA   
ATOM   1833  CD2 TYR P 117     -37.780 -93.094 109.423  0.00 97.00      PROA   
ATOM   1834  HD2 TYR P 117     -38.602 -93.307 108.756  0.00 97.00      PROA   
ATOM   1835  CE2 TYR P 117     -37.865 -92.007 110.304  0.00 97.00      PROA   
ATOM   1836  HE2 TYR P 117     -38.745 -91.380 110.312  0.00 97.00      PROA   
ATOM   1837  C   TYR P 117     -35.710 -95.964 106.301  0.00 97.00      PROA   
ATOM   1838  O   TYR P 117     -36.537 -96.769 105.887  0.00 97.00      PROA   
ATOM   1839  N   TYR P 118     -34.381 -96.125 106.099  0.00 97.00      PROA   
ATOM   1840  HN  TYR P 118     -33.740 -95.441 106.444  0.00 97.00      PROA   
ATOM   1841  CA  TYR P 118     -33.769 -97.176 105.313  0.00 97.00      PROA   
ATOM   1842  HA  TYR P 118     -34.532 -97.830 104.931  0.00 97.00      PROA   
ATOM   1843  CB  TYR P 118     -32.851 -96.671 104.148  0.00 97.00      PROA   
ATOM   1844  HB1 TYR P 118     -32.426 -97.545 103.607  0.00 97.00      PROA   
ATOM   1845  HB2 TYR P 118     -32.007 -96.093 104.579  0.00 97.00      PROA   
ATOM   1846  CG  TYR P 118     -33.508 -95.761 103.126  0.00 97.00      PROA   
ATOM   1847  CD1 TYR P 118     -33.923 -94.465 103.474  0.00 97.00      PROA   
ATOM   1848  HD1 TYR P 118     -33.857 -94.134 104.495  0.00 97.00      PROA   
ATOM   1849  CE1 TYR P 118     -34.392 -93.571 102.509  0.00 97.00      PROA   
ATOM   1850  HE1 TYR P 118     -34.700 -92.586 102.818  0.00 97.00      PROA   
ATOM   1851  CZ  TYR P 118     -34.435 -93.945 101.163  0.00 97.00      PROA   
ATOM   1852  OH  TYR P 118     -34.871 -93.012 100.201  0.00 97.00      PROA   
ATOM   1853  HH  TYR P 118     -35.098 -92.209 100.685  0.00 97.00      PROA   
ATOM   1854  CD2 TYR P 118     -33.554 -96.123 101.764  0.00 97.00      PROA   
ATOM   1855  HD2 TYR P 118     -33.200 -97.095 101.460  0.00 97.00      PROA   
ATOM   1856  CE2 TYR P 118     -34.017 -95.227 100.788  0.00 97.00      PROA   
ATOM   1857  HE2 TYR P 118     -34.033 -95.521  99.749  0.00 97.00      PROA   
ATOM   1858  C   TYR P 118     -32.881 -97.995 106.222  0.00 97.00      PROA   
ATOM   1859  O   TYR P 118     -32.266 -97.470 107.146  0.00 97.00      PROA   
ATOM   1860  N   ARG P 119     -32.795 -99.320 105.965  0.00 97.00      PROA   
ATOM   1861  HN  ARG P 119     -33.348 -99.729 105.241  0.00 97.00      PROA   
ATOM   1862  CA  ARG P 119     -31.823-100.195 106.578  0.00 97.00      PROA   
ATOM   1863  HA  ARG P 119     -31.007 -99.590 106.940  0.00 97.00      PROA   
ATOM   1864  CB  ARG P 119     -32.361-101.005 107.787  0.00 97.00      PROA   
ATOM   1865  HB1 ARG P 119     -33.349-101.441 107.518  0.00 97.00      PROA   
ATOM   1866  HB2 ARG P 119     -32.519-100.280 108.617  0.00 97.00      PROA   
ATOM   1867  CG  ARG P 119     -31.411-102.131 108.250  0.00 97.00      PROA   
ATOM   1868  HG1 ARG P 119     -30.380-101.710 108.269  0.00 97.00      PROA   
ATOM   1869  HG2 ARG P 119     -31.422-102.964 107.514  0.00 97.00      PROA   
ATOM   1870  CD  ARG P 119     -31.656-102.703 109.651  0.00 97.00      PROA   
ATOM   1871  HD1 ARG P 119     -31.768-101.906 110.406  0.00 97.00      PROA   
ATOM   1872  HD2 ARG P 119     -30.787-103.327 109.947  0.00 97.00      PROA   
ATOM   1873  NE  ARG P 119     -32.841-103.612 109.654  0.00 97.00      PROA   
ATOM   1874  HE  ARG P 119     -32.679-104.596 109.642  0.00 97.00      PROA   
ATOM   1875  CZ  ARG P 119     -34.071-103.249 110.074  0.00 97.00      PROA   
ATOM   1876  NH1 ARG P 119     -34.480-101.982 110.126  0.00 97.00      PROA   
ATOM   1877 HH11 ARG P 119     -33.871-101.295 109.745  0.00 97.00      PROA   
ATOM   1878 HH12 ARG P 119     -35.447-101.806 110.289  0.00 97.00      PROA   
ATOM   1879  NH2 ARG P 119     -34.887-104.230 110.486  0.00 97.00      PROA   
ATOM   1880 HH21 ARG P 119     -34.461-105.128 110.584  0.00 97.00      PROA   
ATOM   1881 HH22 ARG P 119     -35.649-104.004 111.090  0.00 97.00      PROA   
ATOM   1882  C   ARG P 119     -31.248-101.111 105.524  0.00 97.00      PROA   
ATOM   1883  O   ARG P 119     -31.982-101.805 104.824  0.00 97.00      PROA   
ATOM   1884  N   ASN P 120     -29.898-101.130 105.395  0.00 97.00      PROA   
ATOM   1885  HN  ASN P 120     -29.342-100.567 106.007  0.00 97.00      PROA   
ATOM   1886  CA  ASN P 120     -29.149-101.989 104.489  0.00 97.00      PROA   
ATOM   1887  HA  ASN P 120     -28.121-101.662 104.550  0.00 97.00      PROA   
ATOM   1888  CB  ASN P 120     -29.198-103.485 104.915  0.00 97.00      PROA   
ATOM   1889  HB1 ASN P 120     -28.589-104.108 104.227  0.00 97.00      PROA   
ATOM   1890  HB2 ASN P 120     -30.247-103.847 104.897  0.00 97.00      PROA   
ATOM   1891  CG  ASN P 120     -28.613-103.635 106.326  0.00 97.00      PROA   
ATOM   1892  OD1 ASN P 120     -27.775-102.839 106.753  0.00 97.00      PROA   
ATOM   1893  ND2 ASN P 120     -29.091-104.659 107.085  0.00 97.00      PROA   
ATOM   1894 HD21 ASN P 120     -28.765-104.746 108.026  0.00 97.00      PROA   
ATOM   1895 HD22 ASN P 120     -29.730-105.316 106.689  0.00 97.00      PROA   
ATOM   1896  C   ASN P 120     -29.551-101.800 103.034  0.00 97.00      PROA   
ATOM   1897  O   ASN P 120     -29.810-102.759 102.309  0.00 97.00      PROA   
ATOM   1898  N   GLY P 121     -29.624-100.524 102.584  0.00 97.00      PROA   
ATOM   1899  HN  GLY P 121     -29.379 -99.776 103.196  0.00 97.00      PROA   
ATOM   1900  CA  GLY P 121     -30.033-100.151 101.238  0.00 97.00      PROA   
ATOM   1901  HA1 GLY P 121     -29.733-100.923 100.542  0.00 97.00      PROA   
ATOM   1902  HA2 GLY P 121     -29.571 -99.200 101.017  0.00 97.00      PROA   
ATOM   1903  C   GLY P 121     -31.521 -99.955 101.094  0.00 97.00      PROA   
ATOM   1904  O   GLY P 121     -31.959 -99.051 100.387  0.00 97.00      PROA   
ATOM   1905  N   LYS P 122     -32.347-100.800 101.742  0.00 97.00      PROA   
ATOM   1906  HN  LYS P 122     -31.973-101.522 102.322  0.00 97.00      PROA   
ATOM   1907  CA  LYS P 122     -33.784-100.778 101.557  0.00 97.00      PROA   
ATOM   1908  HA  LYS P 122     -33.990-100.395 100.567  0.00 97.00      PROA   
ATOM   1909  CB  LYS P 122     -34.393-102.207 101.584  0.00 97.00      PROA   
ATOM   1910  HB1 LYS P 122     -33.957-102.761 102.446  0.00 97.00      PROA   
ATOM   1911  HB2 LYS P 122     -34.081-102.733 100.656  0.00 97.00      PROA   
ATOM   1912  CG  LYS P 122     -35.925-102.228 101.719  0.00 97.00      PROA   
ATOM   1913  HG1 LYS P 122     -36.356-101.488 101.006  0.00 97.00      PROA   
ATOM   1914  HG2 LYS P 122     -36.191-101.910 102.753  0.00 97.00      PROA   
ATOM   1915  CD  LYS P 122     -36.605-103.577 101.467  0.00 97.00      PROA   
ATOM   1916  HD1 LYS P 122     -36.185-104.329 102.172  0.00 97.00      PROA   
ATOM   1917  HD2 LYS P 122     -36.375-103.904 100.428  0.00 97.00      PROA   
ATOM   1918  CE  LYS P 122     -38.123-103.451 101.667  0.00 97.00      PROA   
ATOM   1919  HE1 LYS P 122     -38.538-102.676 100.986  0.00 97.00      PROA   
ATOM   1920  HE2 LYS P 122     -38.351-103.161 102.715  0.00 97.00      PROA   
ATOM   1921  NZ  LYS P 122     -38.815-104.727 101.381  0.00 97.00      PROA   
ATOM   1922  HZ1 LYS P 122     -38.436-105.471 102.000  0.00 97.00      PROA   
ATOM   1923  HZ2 LYS P 122     -38.658-104.988 100.387  0.00 97.00      PROA   
ATOM   1924  HZ3 LYS P 122     -39.835-104.617 101.555  0.00 97.00      PROA   
ATOM   1925  C   LYS P 122     -34.528 -99.872 102.521  0.00 97.00      PROA   
ATOM   1926  O   LYS P 122     -34.386 -99.978 103.733  0.00 97.00      PROA   
ATOM   1927  N   ALA P 123     -35.407 -98.985 101.990  0.00 97.00      PROA   
ATOM   1928  HN  ALA P 123     -35.438 -98.828 101.006  0.00 97.00      PROA   
ATOM   1929  CA  ALA P 123     -36.421 -98.290 102.762  0.00 97.00      PROA   
ATOM   1930  HA  ALA P 123     -35.927 -97.742 103.545  0.00 97.00      PROA   
ATOM   1931  CB  ALA P 123     -37.170 -97.263 101.891  0.00 97.00      PROA   
ATOM   1932  HB1 ALA P 123     -37.707 -97.765 101.059  0.00 97.00      PROA   
ATOM   1933  HB2 ALA P 123     -36.446 -96.545 101.449  0.00 97.00      PROA   
ATOM   1934  HB3 ALA P 123     -37.899 -96.684 102.495  0.00 97.00      PROA   
ATOM   1935  C   ALA P 123     -37.420 -99.249 103.402  0.00 97.00      PROA   
ATOM   1936  O   ALA P 123     -37.979-100.118 102.734  0.00 97.00      PROA   
ATOM   1937  N   PHE P 124     -37.664 -99.115 104.728  0.00 97.00      PROA   
ATOM   1938  HN  PHE P 124     -37.192 -98.413 105.259  0.00 97.00      PROA   
ATOM   1939  CA  PHE P 124     -38.521-100.037 105.451  0.00 97.00      PROA   
ATOM   1940  HA  PHE P 124     -39.027-100.691 104.755  0.00 97.00      PROA   
ATOM   1941  CB  PHE P 124     -37.704-100.943 106.433  0.00 97.00      PROA   
ATOM   1942  HB1 PHE P 124     -36.845-101.382 105.879  0.00 97.00      PROA   
ATOM   1943  HB2 PHE P 124     -38.349-101.783 106.771  0.00 97.00      PROA   
ATOM   1944  CG  PHE P 124     -37.159-100.242 107.662  0.00 97.00      PROA   
ATOM   1945  CD1 PHE P 124     -35.974 -99.492 107.598  0.00 97.00      PROA   
ATOM   1946  HD1 PHE P 124     -35.465 -99.397 106.651  0.00 97.00      PROA   
ATOM   1947  CE1 PHE P 124     -35.468 -98.849 108.735  0.00 97.00      PROA   
ATOM   1948  HE1 PHE P 124     -34.567 -98.258 108.667  0.00 97.00      PROA   
ATOM   1949  CZ  PHE P 124     -36.140 -98.965 109.958  0.00 97.00      PROA   
ATOM   1950  HZ  PHE P 124     -35.765 -98.454 110.833  0.00 97.00      PROA   
ATOM   1951  CD2 PHE P 124     -37.808-100.372 108.904  0.00 97.00      PROA   
ATOM   1952  HD2 PHE P 124     -38.717-100.951 108.972  0.00 97.00      PROA   
ATOM   1953  CE2 PHE P 124     -37.306 -99.735 110.045  0.00 97.00      PROA   
ATOM   1954  HE2 PHE P 124     -37.826 -99.823 110.988  0.00 97.00      PROA   
ATOM   1955  C   PHE P 124     -39.622 -99.299 106.185  0.00 97.00      PROA   
ATOM   1956  O   PHE P 124     -40.598 -99.929 106.591  0.00 97.00      PROA   
ATOM   1957  N   LYS P 125     -39.532 -97.958 106.361  0.00 97.00      PROA   
ATOM   1958  HN  LYS P 125     -38.735 -97.440 106.063  0.00 97.00      PROA   
ATOM   1959  CA  LYS P 125     -40.588 -97.266 107.076  0.00 97.00      PROA   
ATOM   1960  HA  LYS P 125     -41.520 -97.776 106.874  0.00 97.00      PROA   
ATOM   1961  CB  LYS P 125     -40.333 -97.307 108.605  0.00 97.00      PROA   
ATOM   1962  HB1 LYS P 125     -40.049 -96.318 109.015  0.00 97.00      PROA   
ATOM   1963  HB2 LYS P 125     -39.451 -97.967 108.775  0.00 97.00      PROA   
ATOM   1964  CG  LYS P 125     -41.496 -97.938 109.394  0.00 97.00      PROA   
ATOM   1965  HG1 LYS P 125     -41.182 -98.069 110.454  0.00 97.00      PROA   
ATOM   1966  HG2 LYS P 125     -41.698 -98.951 108.981  0.00 97.00      PROA   
ATOM   1967  CD  LYS P 125     -42.797 -97.120 109.355  0.00 97.00      PROA   
ATOM   1968  HD1 LYS P 125     -43.563 -97.658 109.958  0.00 97.00      PROA   
ATOM   1969  HD2 LYS P 125     -43.169 -97.070 108.307  0.00 97.00      PROA   
ATOM   1970  CE  LYS P 125     -42.616 -95.703 109.906  0.00 97.00      PROA   
ATOM   1971  HE1 LYS P 125     -41.889 -95.125 109.295  0.00 97.00      PROA   
ATOM   1972  HE2 LYS P 125     -42.256 -95.743 110.955  0.00 97.00      PROA   
ATOM   1973  NZ  LYS P 125     -43.889 -94.955 109.887  0.00 97.00      PROA   
ATOM   1974  HZ1 LYS P 125     -44.670 -95.532 110.251  0.00 97.00      PROA   
ATOM   1975  HZ2 LYS P 125     -44.090 -94.668 108.904  0.00 97.00      PROA   
ATOM   1976  HZ3 LYS P 125     -43.782 -94.090 110.457  0.00 97.00      PROA   
ATOM   1977  C   LYS P 125     -40.789 -95.844 106.591  0.00 97.00      PROA   
ATOM   1978  O   LYS P 125     -39.908 -94.997 106.689  0.00 97.00      PROA   
ATOM   1979  N   PHE P 126     -42.011 -95.556 106.085  0.00 97.00      PROA   
ATOM   1980  HN  PHE P 126     -42.671 -96.293 105.960  0.00 97.00      PROA   
ATOM   1981  CA  PHE P 126     -42.440 -94.268 105.577  0.00 97.00      PROA   
ATOM   1982  HA  PHE P 126     -41.565 -93.681 105.337  0.00 97.00      PROA   
ATOM   1983  CB  PHE P 126     -43.240 -94.502 104.256  0.00 97.00      PROA   
ATOM   1984  HB1 PHE P 126     -44.013 -95.282 104.437  0.00 97.00      PROA   
ATOM   1985  HB2 PHE P 126     -42.553 -94.896 103.478  0.00 97.00      PROA   
ATOM   1986  CG  PHE P 126     -43.924 -93.281 103.693  0.00 97.00      PROA   
ATOM   1987  CD1 PHE P 126     -43.164 -92.230 103.155  0.00 97.00      PROA   
ATOM   1988  HD1 PHE P 126     -42.086 -92.279 103.174  0.00 97.00      PROA   
ATOM   1989  CE1 PHE P 126     -43.793 -91.121 102.581  0.00 97.00      PROA   
ATOM   1990  HE1 PHE P 126     -43.191 -90.343 102.139  0.00 97.00      PROA   
ATOM   1991  CZ  PHE P 126     -45.191 -91.038 102.562  0.00 97.00      PROA   
ATOM   1992  HZ  PHE P 126     -45.685 -90.186 102.121  0.00 97.00      PROA   
ATOM   1993  CD2 PHE P 126     -45.328 -93.196 103.654  0.00 97.00      PROA   
ATOM   1994  HD2 PHE P 126     -45.928 -94.004 104.046  0.00 97.00      PROA   
ATOM   1995  CE2 PHE P 126     -45.958 -92.076 103.102  0.00 97.00      PROA   
ATOM   1996  HE2 PHE P 126     -47.036 -92.022 103.070  0.00 97.00      PROA   
ATOM   1997  C   PHE P 126     -43.251 -93.464 106.593  0.00 97.00      PROA   
ATOM   1998  O   PHE P 126     -44.058 -94.012 107.332  0.00 97.00      PROA   
ATOM   1999  N   PHE P 127     -43.066 -92.121 106.613  0.00 97.00      PROA   
ATOM   2000  HN  PHE P 127     -42.322 -91.720 106.082  0.00 97.00      PROA   
ATOM   2001  CA  PHE P 127     -43.912 -91.162 107.303  0.00 97.00      PROA   
ATOM   2002  HA  PHE P 127     -44.861 -91.622 107.541  0.00 97.00      PROA   
ATOM   2003  CB  PHE P 127     -43.260 -90.545 108.571  0.00 97.00      PROA   
ATOM   2004  HB1 PHE P 127     -43.909 -89.752 109.002  0.00 97.00      PROA   
ATOM   2005  HB2 PHE P 127     -42.291 -90.071 108.299  0.00 97.00      PROA   
ATOM   2006  CG  PHE P 127     -42.988 -91.540 109.668  0.00 97.00      PROA   
ATOM   2007  CD1 PHE P 127     -43.936 -91.745 110.689  0.00 97.00      PROA   
ATOM   2008  HD1 PHE P 127     -44.901 -91.262 110.627  0.00 97.00      PROA   
ATOM   2009  CE1 PHE P 127     -43.611 -92.492 111.829  0.00 97.00      PROA   
ATOM   2010  HE1 PHE P 127     -44.328 -92.603 112.629  0.00 97.00      PROA   
ATOM   2011  CZ  PHE P 127     -42.331 -93.045 111.957  0.00 97.00      PROA   
ATOM   2012  HZ  PHE P 127     -42.068 -93.597 112.847  0.00 97.00      PROA   
ATOM   2013  CD2 PHE P 127     -41.709 -92.109 109.808  0.00 97.00      PROA   
ATOM   2014  HD2 PHE P 127     -40.958 -91.918 109.054  0.00 97.00      PROA   
ATOM   2015  CE2 PHE P 127     -41.379 -92.852 110.949  0.00 97.00      PROA   
ATOM   2016  HE2 PHE P 127     -40.384 -93.257 111.065  0.00 97.00      PROA   
ATOM   2017  C   PHE P 127     -44.176 -89.992 106.369  0.00 97.00      PROA   
ATOM   2018  O   PHE P 127     -43.297 -89.562 105.634  0.00 97.00      PROA   
ATOM   2019  N   HSD P 128     -45.400 -89.414 106.375  0.00 97.00      PROA   
ATOM   2020  HN  HSD P 128     -46.155 -89.807 106.897  0.00 97.00      PROA   
ATOM   2021  CA  HSD P 128     -45.698 -88.182 105.654  0.00 97.00      PROA   
ATOM   2022  HA  HSD P 128     -45.380 -88.341 104.632  0.00 97.00      PROA   
ATOM   2023  CB  HSD P 128     -47.213 -87.876 105.601  0.00 97.00      PROA   
ATOM   2024  HB1 HSD P 128     -47.420 -86.791 105.472  0.00 97.00      PROA   
ATOM   2025  HB2 HSD P 128     -47.687 -88.194 106.553  0.00 97.00      PROA   
ATOM   2026  ND1 HSD P 128     -47.939 -88.073 103.180  0.00 97.00      PROA   
ATOM   2027  HD1 HSD P 128     -47.620 -87.167 102.899  0.00 97.00      PROA   
ATOM   2028  CG  HSD P 128     -47.859 -88.600 104.453  0.00 97.00      PROA   
ATOM   2029  CE1 HSD P 128     -48.638 -88.961 102.430  0.00 97.00      PROA   
ATOM   2030  HE1 HSD P 128     -48.872 -88.798 101.378  0.00 97.00      PROA   
ATOM   2031  NE2 HSD P 128     -49.024 -90.008 103.132  0.00 97.00      PROA   
ATOM   2032  CD2 HSD P 128     -48.544 -89.775 104.409  0.00 97.00      PROA   
ATOM   2033  HD2 HSD P 128     -48.753 -90.488 105.197  0.00 97.00      PROA   
ATOM   2034  C   HSD P 128     -44.923 -86.954 106.108  0.00 97.00      PROA   
ATOM   2035  O   HSD P 128     -44.578 -86.113 105.283  0.00 97.00      PROA   
ATOM   2036  N   TRP P 129     -44.638 -86.823 107.421  0.00 97.00      PROA   
ATOM   2037  HN  TRP P 129     -44.909 -87.529 108.065  0.00 97.00      PROA   
ATOM   2038  CA  TRP P 129     -43.978 -85.672 108.009  0.00 97.00      PROA   
ATOM   2039  HA  TRP P 129     -43.557 -85.047 107.231  0.00 97.00      PROA   
ATOM   2040  CB  TRP P 129     -44.924 -84.830 108.915  0.00 97.00      PROA   
ATOM   2041  HB1 TRP P 129     -44.407 -83.891 109.213  0.00 97.00      PROA   
ATOM   2042  HB2 TRP P 129     -45.146 -85.393 109.848  0.00 97.00      PROA   
ATOM   2043  CG  TRP P 129     -46.234 -84.479 108.280  0.00 97.00      PROA   
ATOM   2044  CD1 TRP P 129     -46.521 -83.345 107.565  0.00 97.00      PROA   
ATOM   2045  HD1 TRP P 129     -45.822 -82.540 107.390  0.00 97.00      PROA   
ATOM   2046  NE1 TRP P 129     -47.819 -83.397 107.122  0.00 97.00      PROA   
ATOM   2047  HE1 TRP P 129     -48.318 -82.670 106.703  0.00 97.00      PROA   
ATOM   2048  CE2 TRP P 129     -48.400 -84.559 107.536  0.00 97.00      PROA   
ATOM   2049  CD2 TRP P 129     -47.437 -85.270 108.286  0.00 97.00      PROA   
ATOM   2050  CE3 TRP P 129     -47.785 -86.492 108.864  0.00 97.00      PROA   
ATOM   2051  HE3 TRP P 129     -47.083 -87.044 109.472  0.00 97.00      PROA   
ATOM   2052  CZ3 TRP P 129     -49.078 -86.988 108.665  0.00 97.00      PROA   
ATOM   2053  HZ3 TRP P 129     -49.369 -87.927 109.114  0.00 97.00      PROA   
ATOM   2054  CZ2 TRP P 129     -49.679 -85.054 107.328  0.00 97.00      PROA   
ATOM   2055  HZ2 TRP P 129     -50.412 -84.506 106.755  0.00 97.00      PROA   
ATOM   2056  CH2 TRP P 129     -50.005 -86.284 107.901  0.00 97.00      PROA   
ATOM   2057  HH2 TRP P 129     -51.000 -86.685 107.766  0.00 97.00      PROA   
ATOM   2058  C   TRP P 129     -42.846 -86.204 108.855  0.00 97.00      PROA   
ATOM   2059  O   TRP P 129     -42.725 -87.410 109.062  0.00 97.00      PROA   
ATOM   2060  N   ASN P 130     -41.958 -85.313 109.357  0.00 97.00      PROA   
ATOM   2061  HN  ASN P 130     -42.001 -84.348 109.103  0.00 97.00      PROA   
ATOM   2062  CA  ASN P 130     -40.890 -85.686 110.266  0.00 97.00      PROA   
ATOM   2063  HA  ASN P 130     -40.300 -86.422 109.739  0.00 97.00      PROA   
ATOM   2064  CB  ASN P 130     -39.993 -84.456 110.594  0.00 97.00      PROA   
ATOM   2065  HB1 ASN P 130     -40.537 -83.746 111.252  0.00 97.00      PROA   
ATOM   2066  HB2 ASN P 130     -39.729 -83.920 109.656  0.00 97.00      PROA   
ATOM   2067  CG  ASN P 130     -38.701 -84.866 111.297  0.00 97.00      PROA   
ATOM   2068  OD1 ASN P 130     -38.441 -84.469 112.432  0.00 97.00      PROA   
ATOM   2069  ND2 ASN P 130     -37.880 -85.704 110.612  0.00 97.00      PROA   
ATOM   2070 HD21 ASN P 130     -37.010 -85.952 111.040  0.00 97.00      PROA   
ATOM   2071 HD22 ASN P 130     -38.106 -85.983 109.681  0.00 97.00      PROA   
ATOM   2072  C   ASN P 130     -41.393 -86.352 111.553  0.00 97.00      PROA   
ATOM   2073  O   ASN P 130     -42.312 -85.871 112.213  0.00 97.00      PROA   
ATOM   2074  N   SER P 131     -40.780 -87.498 111.925  0.00 97.00      PROA   
ATOM   2075  HN  SER P 131     -40.028 -87.874 111.389  0.00 97.00      PROA   
ATOM   2076  CA  SER P 131     -41.175 -88.282 113.076  0.00 97.00      PROA   
ATOM   2077  HA  SER P 131     -41.413 -87.623 113.899  0.00 97.00      PROA   
ATOM   2078  CB  SER P 131     -42.371 -89.241 112.783  0.00 97.00      PROA   
ATOM   2079  HB1 SER P 131     -42.148 -89.841 111.876  0.00 97.00      PROA   
ATOM   2080  HB2 SER P 131     -43.265 -88.617 112.568  0.00 97.00      PROA   
ATOM   2081  OG  SER P 131     -42.695 -90.121 113.864  0.00 97.00      PROA   
ATOM   2082  HG1 SER P 131     -42.041 -90.830 113.860  0.00 97.00      PROA   
ATOM   2083  C   SER P 131     -39.970 -89.090 113.442  0.00 97.00      PROA   
ATOM   2084  O   SER P 131     -39.098 -89.305 112.611  0.00 97.00      PROA   
ATOM   2085  N   ASN P 132     -39.913 -89.582 114.700  0.00 97.00      PROA   
ATOM   2086  HN  ASN P 132     -40.660 -89.394 115.333  0.00 97.00      PROA   
ATOM   2087  CA  ASN P 132     -38.920 -90.539 115.141  0.00 97.00      PROA   
ATOM   2088  HA  ASN P 132     -37.969 -90.272 114.701  0.00 97.00      PROA   
ATOM   2089  CB  ASN P 132     -38.747 -90.544 116.697  0.00 97.00      PROA   
ATOM   2090  HB1 ASN P 132     -38.631 -89.502 117.062  0.00 97.00      PROA   
ATOM   2091  HB2 ASN P 132     -37.811 -91.091 116.945  0.00 97.00      PROA   
ATOM   2092  CG  ASN P 132     -39.882 -91.253 117.455  0.00 97.00      PROA   
ATOM   2093  OD1 ASN P 132     -39.842 -92.473 117.637  0.00 97.00      PROA   
ATOM   2094  ND2 ASN P 132     -40.899 -90.491 117.935  0.00 97.00      PROA   
ATOM   2095 HD21 ASN P 132     -41.627 -90.959 118.432  0.00 97.00      PROA   
ATOM   2096 HD22 ASN P 132     -40.896 -89.500 117.816  0.00 97.00      PROA   
ATOM   2097  C   ASN P 132     -39.306 -91.914 114.624  0.00 97.00      PROA   
ATOM   2098  O   ASN P 132     -40.434 -92.141 114.193  0.00 97.00      PROA   
ATOM   2099  N   LEU P 133     -38.361 -92.871 114.694  0.00 97.00      PROA   
ATOM   2100  HN  LEU P 133     -37.421 -92.642 114.940  0.00 97.00      PROA   
ATOM   2101  CA  LEU P 133     -38.661 -94.274 114.578  0.00 97.00      PROA   
ATOM   2102  HA  LEU P 133     -39.730 -94.430 114.587  0.00 97.00      PROA   
ATOM   2103  CB  LEU P 133     -38.062 -94.859 113.277  0.00 97.00      PROA   
ATOM   2104  HB1 LEU P 133     -36.954 -94.893 113.319  0.00 97.00      PROA   
ATOM   2105  HB2 LEU P 133     -38.325 -94.136 112.468  0.00 97.00      PROA   
ATOM   2106  CG  LEU P 133     -38.612 -96.234 112.836  0.00 97.00      PROA   
ATOM   2107  HG  LEU P 133     -39.722 -96.221 112.953  0.00 97.00      PROA   
ATOM   2108  CD1 LEU P 133     -38.302 -96.451 111.348  0.00 97.00      PROA   
ATOM   2109 HD11 LEU P 133     -37.203 -96.454 111.190  0.00 97.00      PROA   
ATOM   2110 HD12 LEU P 133     -38.742 -95.636 110.737  0.00 97.00      PROA   
ATOM   2111 HD13 LEU P 133     -38.714 -97.422 111.004  0.00 97.00      PROA   
ATOM   2112  CD2 LEU P 133     -38.051 -97.410 113.652  0.00 97.00      PROA   
ATOM   2113 HD21 LEU P 133     -38.391 -97.367 114.705  0.00 97.00      PROA   
ATOM   2114 HD22 LEU P 133     -36.940 -97.386 113.637  0.00 97.00      PROA   
ATOM   2115 HD23 LEU P 133     -38.389 -98.376 113.223  0.00 97.00      PROA   
ATOM   2116  C   LEU P 133     -38.075 -94.919 115.813  0.00 97.00      PROA   
ATOM   2117  O   LEU P 133     -36.864 -94.939 115.998  0.00 97.00      PROA   
ATOM   2118  N   THR P 134     -38.934 -95.475 116.701  0.00 97.00      PROA   
ATOM   2119  HN  THR P 134     -39.919 -95.416 116.564  0.00 97.00      PROA   
ATOM   2120  CA  THR P 134     -38.486 -96.143 117.912  0.00 97.00      PROA   
ATOM   2121  HA  THR P 134     -37.419 -96.024 118.029  0.00 97.00      PROA   
ATOM   2122  CB  THR P 134     -39.129 -95.621 119.193  0.00 97.00      PROA   
ATOM   2123  HB  THR P 134     -40.239 -95.685 119.128  0.00 97.00      PROA   
ATOM   2124  OG1 THR P 134     -38.760 -94.266 119.407  0.00 97.00      PROA   
ATOM   2125  HG1 THR P 134     -39.159 -93.751 118.700  0.00 97.00      PROA   
ATOM   2126  CG2 THR P 134     -38.634 -96.403 120.427  0.00 97.00      PROA   
ATOM   2127 HG21 THR P 134     -37.523 -96.388 120.464  0.00 97.00      PROA   
ATOM   2128 HG22 THR P 134     -38.981 -97.456 120.417  0.00 97.00      PROA   
ATOM   2129 HG23 THR P 134     -39.019 -95.925 121.353  0.00 97.00      PROA   
ATOM   2130  C   THR P 134     -38.762 -97.618 117.769  0.00 97.00      PROA   
ATOM   2131  O   THR P 134     -39.898 -98.047 117.582  0.00 97.00      PROA   
ATOM   2132  N   ILE P 135     -37.696 -98.438 117.868  0.00 97.00      PROA   
ATOM   2133  HN  ILE P 135     -36.779 -98.054 117.985  0.00 97.00      PROA   
ATOM   2134  CA  ILE P 135     -37.764 -99.881 117.831  0.00 97.00      PROA   
ATOM   2135  HA  ILE P 135     -38.648-100.191 117.293  0.00 97.00      PROA   
ATOM   2136  CB  ILE P 135     -36.524-100.488 117.166  0.00 97.00      PROA   
ATOM   2137  HB  ILE P 135     -35.631-100.130 117.728  0.00 97.00      PROA   
ATOM   2138  CG2 ILE P 135     -36.555-102.031 117.242  0.00 97.00      PROA   
ATOM   2139 HG21 ILE P 135     -37.450-102.431 116.720  0.00 97.00      PROA   
ATOM   2140 HG22 ILE P 135     -36.568-102.382 118.291  0.00 97.00      PROA   
ATOM   2141 HG23 ILE P 135     -35.648-102.457 116.767  0.00 97.00      PROA   
ATOM   2142  CG1 ILE P 135     -36.343-100.009 115.701  0.00 97.00      PROA   
ATOM   2143 HG11 ILE P 135     -36.736 -98.979 115.580  0.00 97.00      PROA   
ATOM   2144 HG12 ILE P 135     -36.938-100.666 115.029  0.00 97.00      PROA   
ATOM   2145  CD  ILE P 135     -34.872 -99.978 115.264  0.00 97.00      PROA   
ATOM   2146  HD1 ILE P 135     -34.355-100.931 115.506  0.00 97.00      PROA   
ATOM   2147  HD2 ILE P 135     -34.346 -99.159 115.798  0.00 97.00      PROA   
ATOM   2148  HD3 ILE P 135     -34.784 -99.790 114.174  0.00 97.00      PROA   
ATOM   2149  C   ILE P 135     -37.865-100.344 119.272  0.00 97.00      PROA   
ATOM   2150  O   ILE P 135     -36.919-100.213 120.038  0.00 97.00      PROA   
ATOM   2151  N   LEU P 136     -39.032-100.891 119.683  0.00 97.00      PROA   
ATOM   2152  HN  LEU P 136     -39.812-100.920 119.062  0.00 97.00      PROA   
ATOM   2153  CA  LEU P 136     -39.320-101.319 121.044  0.00 97.00      PROA   
ATOM   2154  HA  LEU P 136     -39.167-100.458 121.680  0.00 97.00      PROA   
ATOM   2155  CB  LEU P 136     -40.787-101.813 121.200  0.00 97.00      PROA   
ATOM   2156  HB1 LEU P 136     -40.914-102.220 122.229  0.00 97.00      PROA   
ATOM   2157  HB2 LEU P 136     -40.977-102.640 120.483  0.00 97.00      PROA   
ATOM   2158  CG  LEU P 136     -41.908-100.746 121.034  0.00 97.00      PROA   
ATOM   2159  HG  LEU P 136     -42.855-101.253 121.346  0.00 97.00      PROA   
ATOM   2160  CD1 LEU P 136     -41.715 -99.543 121.974  0.00 97.00      PROA   
ATOM   2161 HD11 LEU P 136     -40.824 -98.953 121.672  0.00 97.00      PROA   
ATOM   2162 HD12 LEU P 136     -41.578 -99.885 123.021  0.00 97.00      PROA   
ATOM   2163 HD13 LEU P 136     -42.603 -98.878 121.932  0.00 97.00      PROA   
ATOM   2164  CD2 LEU P 136     -42.139-100.274 119.584  0.00 97.00      PROA   
ATOM   2165 HD21 LEU P 136     -42.227-101.141 118.897  0.00 97.00      PROA   
ATOM   2166 HD22 LEU P 136     -41.308 -99.623 119.246  0.00 97.00      PROA   
ATOM   2167 HD23 LEU P 136     -43.076 -99.681 119.527  0.00 97.00      PROA   
ATOM   2168  C   LEU P 136     -38.389-102.395 121.585  0.00 97.00      PROA   
ATOM   2169  O   LEU P 136     -37.990-102.347 122.749  0.00 97.00      PROA   
ATOM   2170  N   LYS P 137     -38.026-103.392 120.751  0.00 97.00      PROA   
ATOM   2171  HN  LYS P 137     -38.394-103.433 119.828  0.00 97.00      PROA   
ATOM   2172  CA  LYS P 137     -37.019-104.375 121.087  0.00 97.00      PROA   
ATOM   2173  HA  LYS P 137     -36.382-103.990 121.873  0.00 97.00      PROA   
ATOM   2174  CB  LYS P 137     -37.636-105.723 121.545  0.00 97.00      PROA   
ATOM   2175  HB1 LYS P 137     -36.835-106.489 121.627  0.00 97.00      PROA   
ATOM   2176  HB2 LYS P 137     -38.359-106.074 120.776  0.00 97.00      PROA   
ATOM   2177  CG  LYS P 137     -38.358-105.644 122.904  0.00 97.00      PROA   
ATOM   2178  HG1 LYS P 137     -39.201-104.922 122.840  0.00 97.00      PROA   
ATOM   2179  HG2 LYS P 137     -37.641-105.246 123.652  0.00 97.00      PROA   
ATOM   2180  CD  LYS P 137     -38.895-107.010 123.369  0.00 97.00      PROA   
ATOM   2181  HD1 LYS P 137     -38.061-107.748 123.359  0.00 97.00      PROA   
ATOM   2182  HD2 LYS P 137     -39.650-107.359 122.630  0.00 97.00      PROA   
ATOM   2183  CE  LYS P 137     -39.546-107.002 124.760  0.00 97.00      PROA   
ATOM   2184  HE1 LYS P 137     -39.941-108.016 124.995  0.00 97.00      PROA   
ATOM   2185  HE2 LYS P 137     -40.375-106.268 124.819  0.00 97.00      PROA   
ATOM   2186  NZ  LYS P 137     -38.540-106.674 125.796  0.00 97.00      PROA   
ATOM   2187  HZ1 LYS P 137     -38.409-105.645 125.885  0.00 97.00      PROA   
ATOM   2188  HZ2 LYS P 137     -37.640-107.107 125.506  0.00 97.00      PROA   
ATOM   2189  HZ3 LYS P 137     -38.826-107.082 126.709  0.00 97.00      PROA   
ATOM   2190  C   LYS P 137     -36.146-104.606 119.873  0.00 97.00      PROA   
ATOM   2191  O   LYS P 137     -36.603-105.133 118.861  0.00 97.00      PROA   
ATOM   2192  N   THR P 138     -34.846-104.224 119.938  0.00 97.00      PROA   
ATOM   2193  HN  THR P 138     -34.504-103.724 120.736  0.00 97.00      PROA   
ATOM   2194  CA  THR P 138     -33.899-104.426 118.850  0.00 97.00      PROA   
ATOM   2195  HA  THR P 138     -34.450-104.260 117.935  0.00 97.00      PROA   
ATOM   2196  CB  THR P 138     -32.741-103.426 118.838  0.00 97.00      PROA   
ATOM   2197  HB  THR P 138     -33.155-102.419 119.080  0.00 97.00      PROA   
ATOM   2198  OG1 THR P 138     -32.138-103.338 117.552  0.00 97.00      PROA   
ATOM   2199  HG1 THR P 138     -31.413-102.720 117.661  0.00 97.00      PROA   
ATOM   2200  CG2 THR P 138     -31.644-103.769 119.857  0.00 97.00      PROA   
ATOM   2201 HG21 THR P 138     -31.113-104.706 119.586  0.00 97.00      PROA   
ATOM   2202 HG22 THR P 138     -32.075-103.889 120.870  0.00 97.00      PROA   
ATOM   2203 HG23 THR P 138     -30.891-102.953 119.899  0.00 97.00      PROA   
ATOM   2204  C   THR P 138     -33.425-105.869 118.816  0.00 97.00      PROA   
ATOM   2205  O   THR P 138     -33.698-106.661 119.709  0.00 97.00      PROA   
ATOM   2206  N   ASN P 139     -32.758-106.266 117.715  0.00 97.00      PROA   
ATOM   2207  HN  ASN P 139     -32.468-105.597 117.037  0.00 97.00      PROA   
ATOM   2208  CA  ASN P 139     -32.460-107.655 117.451  0.00 97.00      PROA   
ATOM   2209  HA  ASN P 139     -31.978-108.069 118.327  0.00 97.00      PROA   
ATOM   2210  CB  ASN P 139     -33.743-108.481 117.123  0.00 97.00      PROA   
ATOM   2211  HB1 ASN P 139     -34.384-108.526 118.030  0.00 97.00      PROA   
ATOM   2212  HB2 ASN P 139     -33.489-109.527 116.855  0.00 97.00      PROA   
ATOM   2213  CG  ASN P 139     -34.529-107.855 115.962  0.00 97.00      PROA   
ATOM   2214  OD1 ASN P 139     -34.153-108.016 114.798  0.00 97.00      PROA   
ATOM   2215  ND2 ASN P 139     -35.651-107.149 116.272  0.00 97.00      PROA   
ATOM   2216 HD21 ASN P 139     -36.204-106.785 115.524  0.00 97.00      PROA   
ATOM   2217 HD22 ASN P 139     -35.908-106.999 117.226  0.00 97.00      PROA   
ATOM   2218  C   ASN P 139     -31.448-107.686 116.324  0.00 97.00      PROA   
ATOM   2219  O   ASN P 139     -31.110-106.653 115.751  0.00 97.00      PROA   
ATOM   2220  N   MET P 140     -30.931-108.888 115.969  0.00 97.00      PROA   
ATOM   2221  HN  MET P 140     -31.165-109.713 116.482  0.00 97.00      PROA   
ATOM   2222  CA  MET P 140     -29.971-109.083 114.894  0.00 97.00      PROA   
ATOM   2223  HA  MET P 140     -29.091-108.508 115.148  0.00 97.00      PROA   
ATOM   2224  CB  MET P 140     -29.552-110.570 114.800  0.00 97.00      PROA   
ATOM   2225  HB1 MET P 140     -30.440-111.196 114.561  0.00 97.00      PROA   
ATOM   2226  HB2 MET P 140     -29.203-110.870 115.814  0.00 97.00      PROA   
ATOM   2227  CG  MET P 140     -28.436-110.858 113.775  0.00 97.00      PROA   
ATOM   2228  HG1 MET P 140     -27.531-110.286 114.078  0.00 97.00      PROA   
ATOM   2229  HG2 MET P 140     -28.739-110.472 112.780  0.00 97.00      PROA   
ATOM   2230  SD  MET P 140     -28.020-112.622 113.585  0.00 97.00      PROA   
ATOM   2231  CE  MET P 140     -27.450-112.923 115.283  0.00 97.00      PROA   
ATOM   2232  HE1 MET P 140     -28.281-112.821 116.012  0.00 97.00      PROA   
ATOM   2233  HE2 MET P 140     -26.649-112.207 115.565  0.00 97.00      PROA   
ATOM   2234  HE3 MET P 140     -27.052-113.952 115.394  0.00 97.00      PROA   
ATOM   2235  C   MET P 140     -30.444-108.579 113.534  0.00 97.00      PROA   
ATOM   2236  O   MET P 140     -29.667-108.014 112.768  0.00 97.00      PROA   
ATOM   2237  N   SER P 141     -31.752-108.707 113.212  0.00 97.00      PROA   
ATOM   2238  HN  SER P 141     -32.398-109.108 113.857  0.00 97.00      PROA   
ATOM   2239  CA  SER P 141     -32.291-108.306 111.921  0.00 97.00      PROA   
ATOM   2240  HA  SER P 141     -31.568-108.533 111.147  0.00 97.00      PROA   
ATOM   2241  CB  SER P 141     -33.615-109.059 111.609  0.00 97.00      PROA   
ATOM   2242  HB1 SER P 141     -34.430-108.737 112.293  0.00 97.00      PROA   
ATOM   2243  HB2 SER P 141     -33.447-110.145 111.775  0.00 97.00      PROA   
ATOM   2244  OG  SER P 141     -34.026-108.890 110.253  0.00 97.00      PROA   
ATOM   2245  HG1 SER P 141     -34.168-107.948 110.120  0.00 97.00      PROA   
ATOM   2246  C   SER P 141     -32.569-106.810 111.899  0.00 97.00      PROA   
ATOM   2247  O   SER P 141     -33.040-106.284 110.898  0.00 97.00      PROA   
ATOM   2248  N   HSD P 142     -32.238-106.092 112.995  0.00 97.00      PROA   
ATOM   2249  HN  HSD P 142     -31.932-106.574 113.812  0.00 97.00      PROA   
ATOM   2250  CA  HSD P 142     -32.253-104.646 113.087  0.00 97.00      PROA   
ATOM   2251  HA  HSD P 142     -32.690-104.231 112.197  0.00 97.00      PROA   
ATOM   2252  CB  HSD P 142     -33.114-104.153 114.276  0.00 97.00      PROA   
ATOM   2253  HB1 HSD P 142     -32.873-103.096 114.523  0.00 97.00      PROA   
ATOM   2254  HB2 HSD P 142     -32.914-104.763 115.181  0.00 97.00      PROA   
ATOM   2255  ND1 HSD P 142     -35.464-103.172 114.164  0.00 97.00      PROA   
ATOM   2256  HD1 HSD P 142     -35.281-102.358 114.718  0.00 97.00      PROA   
ATOM   2257  CG  HSD P 142     -34.584-104.207 113.930  0.00 97.00      PROA   
ATOM   2258  CE1 HSD P 142     -36.629-103.491 113.552  0.00 97.00      PROA   
ATOM   2259  HE1 HSD P 142     -37.518-102.862 113.595  0.00 97.00      PROA   
ATOM   2260  NE2 HSD P 142     -36.566-104.658 112.946  0.00 97.00      PROA   
ATOM   2261  CD2 HSD P 142     -35.284-105.116 113.196  0.00 97.00      PROA   
ATOM   2262  HD2 HSD P 142     -34.986-106.071 112.785  0.00 97.00      PROA   
ATOM   2263  C   HSD P 142     -30.840-104.094 113.124  0.00 97.00      PROA   
ATOM   2264  O   HSD P 142     -30.626-102.913 113.380  0.00 97.00      PROA   
ATOM   2265  N   SER P 143     -29.827-104.930 112.814  0.00 97.00      PROA   
ATOM   2266  HN  SER P 143     -30.015-105.892 112.631  0.00 97.00      PROA   
ATOM   2267  CA  SER P 143     -28.430-104.536 112.742  0.00 97.00      PROA   
ATOM   2268  HA  SER P 143     -28.262-103.704 113.413  0.00 97.00      PROA   
ATOM   2269  CB  SER P 143     -27.531-105.727 113.158  0.00 97.00      PROA   
ATOM   2270  HB1 SER P 143     -27.521-106.517 112.378  0.00 97.00      PROA   
ATOM   2271  HB2 SER P 143     -27.968-106.177 114.074  0.00 97.00      PROA   
ATOM   2272  OG  SER P 143     -26.199-105.327 113.455  0.00 97.00      PROA   
ATOM   2273  HG1 SER P 143     -25.801-105.036 112.632  0.00 97.00      PROA   
ATOM   2274  C   SER P 143     -28.066-104.107 111.327  0.00 97.00      PROA   
ATOM   2275  O   SER P 143     -28.676-104.554 110.358  0.00 97.00      PROA   
ATOM   2276  N   GLY P 144     -27.038-103.230 111.175  0.00 97.00      PROA   
ATOM   2277  HN  GLY P 144     -26.577-102.837 111.971  0.00 97.00      PROA   
ATOM   2278  CA  GLY P 144     -26.493-102.838 109.884  0.00 97.00      PROA   
ATOM   2279  HA1 GLY P 144     -27.067-103.275 109.084  0.00 97.00      PROA   
ATOM   2280  HA2 GLY P 144     -25.459-103.153 109.873  0.00 97.00      PROA   
ATOM   2281  C   GLY P 144     -26.500-101.348 109.699  0.00 97.00      PROA   
ATOM   2282  O   GLY P 144     -26.440-100.589 110.658  0.00 97.00      PROA   
ATOM   2283  N   THR P 145     -26.539-100.883 108.429  0.00 97.00      PROA   
ATOM   2284  HN  THR P 145     -26.691-101.522 107.675  0.00 97.00      PROA   
ATOM   2285  CA  THR P 145     -26.426 -99.474 108.086  0.00 97.00      PROA   
ATOM   2286  HA  THR P 145     -25.968 -98.962 108.917  0.00 97.00      PROA   
ATOM   2287  CB  THR P 145     -25.506 -99.192 106.892  0.00 97.00      PROA   
ATOM   2288  HB  THR P 145     -24.503 -99.609 107.139  0.00 97.00      PROA   
ATOM   2289  OG1 THR P 145     -25.322 -97.798 106.661  0.00 97.00      PROA   
ATOM   2290  HG1 THR P 145     -25.945 -97.556 105.965  0.00 97.00      PROA   
ATOM   2291  CG2 THR P 145     -25.984 -99.848 105.582  0.00 97.00      PROA   
ATOM   2292 HG21 THR P 145     -26.962 -99.432 105.260  0.00 97.00      PROA   
ATOM   2293 HG22 THR P 145     -26.082-100.945 105.701  0.00 97.00      PROA   
ATOM   2294 HG23 THR P 145     -25.249 -99.648 104.772  0.00 97.00      PROA   
ATOM   2295  C   THR P 145     -27.799 -98.868 107.918  0.00 97.00      PROA   
ATOM   2296  O   THR P 145     -28.634 -99.368 107.178  0.00 97.00      PROA   
ATOM   2297  N   TYR P 146     -28.057 -97.749 108.625  0.00 97.00      PROA   
ATOM   2298  HN  TYR P 146     -27.365 -97.375 109.240  0.00 97.00      PROA   
ATOM   2299  CA  TYR P 146     -29.307 -97.025 108.575  0.00 97.00      PROA   
ATOM   2300  HA  TYR P 146     -30.022 -97.583 107.992  0.00 97.00      PROA   
ATOM   2301  CB  TYR P 146     -29.913 -96.727 109.968  0.00 97.00      PROA   
ATOM   2302  HB1 TYR P 146     -30.704 -95.952 109.886  0.00 97.00      PROA   
ATOM   2303  HB2 TYR P 146     -29.126 -96.352 110.658  0.00 97.00      PROA   
ATOM   2304  CG  TYR P 146     -30.559 -97.932 110.592  0.00 97.00      PROA   
ATOM   2305  CD1 TYR P 146     -29.798 -98.888 111.284  0.00 97.00      PROA   
ATOM   2306  HD1 TYR P 146     -28.720 -98.813 111.288  0.00 97.00      PROA   
ATOM   2307  CE1 TYR P 146     -30.431 -99.909 112.002  0.00 97.00      PROA   
ATOM   2308  HE1 TYR P 146     -29.839-100.640 112.528  0.00 97.00      PROA   
ATOM   2309  CZ  TYR P 146     -31.828 -99.967 112.056  0.00 97.00      PROA   
ATOM   2310  OH  TYR P 146     -32.465-100.977 112.800  0.00 97.00      PROA   
ATOM   2311  HH  TYR P 146     -31.768-101.526 113.174  0.00 97.00      PROA   
ATOM   2312  CD2 TYR P 146     -31.963 -98.033 110.613  0.00 97.00      PROA   
ATOM   2313  HD2 TYR P 146     -32.559 -97.293 110.101  0.00 97.00      PROA   
ATOM   2314  CE2 TYR P 146     -32.594 -99.044 111.345  0.00 97.00      PROA   
ATOM   2315  HE2 TYR P 146     -33.670 -99.095 111.389  0.00 97.00      PROA   
ATOM   2316  C   TYR P 146     -29.102 -95.701 107.884  0.00 97.00      PROA   
ATOM   2317  O   TYR P 146     -28.077 -95.051 108.043  0.00 97.00      PROA   
ATOM   2318  N   HSD P 147     -30.100 -95.266 107.088  0.00 97.00      PROA   
ATOM   2319  HN  HSD P 147     -30.938 -95.799 106.995  0.00 97.00      PROA   
ATOM   2320  CA  HSD P 147     -30.045 -94.005 106.376  0.00 97.00      PROA   
ATOM   2321  HA  HSD P 147     -29.389 -93.318 106.893  0.00 97.00      PROA   
ATOM   2322  CB  HSD P 147     -29.612 -94.162 104.891  0.00 97.00      PROA   
ATOM   2323  HB1 HSD P 147     -29.455 -93.155 104.448  0.00 97.00      PROA   
ATOM   2324  HB2 HSD P 147     -30.405 -94.666 104.302  0.00 97.00      PROA   
ATOM   2325  ND1 HSD P 147     -27.190 -94.519 104.161  0.00 97.00      PROA   
ATOM   2326  HD1 HSD P 147     -26.997 -93.568 103.913  0.00 97.00      PROA   
ATOM   2327  CG  HSD P 147     -28.368 -94.992 104.701  0.00 97.00      PROA   
ATOM   2328  CE1 HSD P 147     -26.360 -95.583 104.031  0.00 97.00      PROA   
ATOM   2329  HE1 HSD P 147     -25.347 -95.503 103.636  0.00 97.00      PROA   
ATOM   2330  NE2 HSD P 147     -26.925 -96.705 104.430  0.00 97.00      PROA   
ATOM   2331  CD2 HSD P 147     -28.189 -96.335 104.847  0.00 97.00      PROA   
ATOM   2332  HD2 HSD P 147     -28.876 -97.088 105.214  0.00 97.00      PROA   
ATOM   2333  C   HSD P 147     -31.446 -93.447 106.408  0.00 97.00      PROA   
ATOM   2334  O   HSD P 147     -32.398 -94.178 106.659  0.00 97.00      PROA   
ATOM   2335  N   CYS P 148     -31.626 -92.131 106.154  0.00 97.00      PROA   
ATOM   2336  HN  CYS P 148     -30.858 -91.495 106.091  0.00 97.00      PROA   
ATOM   2337  CA  CYS P 148     -32.948 -91.577 105.961  0.00 97.00      PROA   
ATOM   2338  HA  CYS P 148     -33.604 -92.379 105.670  0.00 97.00      PROA   
ATOM   2339  CB  CYS P 148     -33.558 -90.932 107.238  0.00 97.00      PROA   
ATOM   2340  HB1 CYS P 148     -33.534 -91.703 108.039  0.00 97.00      PROA   
ATOM   2341  HB2 CYS P 148     -34.631 -90.713 107.048  0.00 97.00      PROA   
ATOM   2342  SG  CYS P 148     -32.710 -89.434 107.845  0.00 97.00      PROA   
ATOM   2343  C   CYS P 148     -32.967 -90.612 104.799  0.00 97.00      PROA   
ATOM   2344  O   CYS P 148     -31.933 -90.141 104.335  0.00 97.00      PROA   
ATOM   2345  N   SER P 149     -34.180 -90.303 104.288  0.00 97.00      PROA   
ATOM   2346  HN  SER P 149     -35.003 -90.747 104.637  0.00 97.00      PROA   
ATOM   2347  CA  SER P 149     -34.354 -89.285 103.273  0.00 97.00      PROA   
ATOM   2348  HA  SER P 149     -33.578 -88.548 103.414  0.00 97.00      PROA   
ATOM   2349  CB  SER P 149     -34.335 -89.796 101.797  0.00 97.00      PROA   
ATOM   2350  HB1 SER P 149     -33.416 -90.403 101.657  0.00 97.00      PROA   
ATOM   2351  HB2 SER P 149     -34.287 -88.934 101.099  0.00 97.00      PROA   
ATOM   2352  OG  SER P 149     -35.466 -90.590 101.441  0.00 97.00      PROA   
ATOM   2353  HG1 SER P 149     -36.247 -90.138 101.767  0.00 97.00      PROA   
ATOM   2354  C   SER P 149     -35.668 -88.601 103.518  0.00 97.00      PROA   
ATOM   2355  O   SER P 149     -36.602 -89.213 104.018  0.00 97.00      PROA   
ATOM   2356  N   GLY P 150     -35.766 -87.308 103.143  0.00 97.00      PROA   
ATOM   2357  HN  GLY P 150     -34.978 -86.851 102.738  0.00 97.00      PROA   
ATOM   2358  CA  GLY P 150     -37.000 -86.548 103.187  0.00 97.00      PROA   
ATOM   2359  HA1 GLY P 150     -37.018 -85.985 104.107  0.00 97.00      PROA   
ATOM   2360  HA2 GLY P 150     -37.849 -87.206 103.055  0.00 97.00      PROA   
ATOM   2361  C   GLY P 150     -36.988 -85.585 102.043  0.00 97.00      PROA   
ATOM   2362  O   GLY P 150     -36.032 -85.534 101.282  0.00 97.00      PROA   
ATOM   2363  N   MET P 151     -38.062 -84.785 101.894  0.00 97.00      PROA   
ATOM   2364  HN  MET P 151     -38.866 -84.908 102.474  0.00 97.00      PROA   
ATOM   2365  CA  MET P 151     -38.236 -83.836 100.820  0.00 97.00      PROA   
ATOM   2366  HA  MET P 151     -37.362 -83.823 100.187  0.00 97.00      PROA   
ATOM   2367  CB  MET P 151     -39.492 -84.223  99.992  0.00 97.00      PROA   
ATOM   2368  HB1 MET P 151     -40.401 -83.721 100.377  0.00 97.00      PROA   
ATOM   2369  HB2 MET P 151     -39.663 -85.316 100.148  0.00 97.00      PROA   
ATOM   2370  CG  MET P 151     -39.371 -84.031  98.468  0.00 97.00      PROA   
ATOM   2371  HG1 MET P 151     -40.291 -84.460  98.010  0.00 97.00      PROA   
ATOM   2372  HG2 MET P 151     -38.512 -84.635  98.101  0.00 97.00      PROA   
ATOM   2373  SD  MET P 151     -39.193 -82.312  97.911  0.00 97.00      PROA   
ATOM   2374  CE  MET P 151     -39.352 -82.698  96.146  0.00 97.00      PROA   
ATOM   2375  HE1 MET P 151     -40.363 -83.101  95.923  0.00 97.00      PROA   
ATOM   2376  HE2 MET P 151     -38.603 -83.456  95.829  0.00 97.00      PROA   
ATOM   2377  HE3 MET P 151     -39.204 -81.787  95.527  0.00 97.00      PROA   
ATOM   2378  C   MET P 151     -38.413 -82.461 101.447  0.00 97.00      PROA   
ATOM   2379  O   MET P 151     -39.096 -82.303 102.455  0.00 97.00      PROA   
ATOM   2380  N   GLY P 152     -37.775 -81.425 100.852  0.00 97.00      PROA   
ATOM   2381  HN  GLY P 152     -37.157 -81.621 100.094  0.00 97.00      PROA   
ATOM   2382  CA  GLY P 152     -38.009 -80.023 101.183  0.00 97.00      PROA   
ATOM   2383  HA1 GLY P 152     -37.130 -79.625 101.660  0.00 97.00      PROA   
ATOM   2384  HA2 GLY P 152     -38.896 -79.933 101.795  0.00 97.00      PROA   
ATOM   2385  C   GLY P 152     -38.273 -79.246  99.924  0.00 97.00      PROA   
ATOM   2386  O   GLY P 152     -39.416 -78.954  99.589  0.00 97.00      PROA   
ATOM   2387  N   LYS P 153     -37.207 -78.867  99.188  0.00 97.00      PROA   
ATOM   2388  HN  LYS P 153     -36.280 -78.963  99.547  0.00 97.00      PROA   
ATOM   2389  CA  LYS P 153     -37.324 -78.366  97.828  0.00 97.00      PROA   
ATOM   2390  HA  LYS P 153     -38.366 -78.326  97.555  0.00 97.00      PROA   
ATOM   2391  CB  LYS P 153     -36.715 -76.948  97.670  0.00 97.00      PROA   
ATOM   2392  HB1 LYS P 153     -36.506 -76.729  96.600  0.00 97.00      PROA   
ATOM   2393  HB2 LYS P 153     -35.747 -76.909  98.214  0.00 97.00      PROA   
ATOM   2394  CG  LYS P 153     -37.637 -75.823  98.185  0.00 97.00      PROA   
ATOM   2395  HG1 LYS P 153     -37.088 -74.858  98.105  0.00 97.00      PROA   
ATOM   2396  HG2 LYS P 153     -37.871 -75.991  99.259  0.00 97.00      PROA   
ATOM   2397  CD  LYS P 153     -38.943 -75.732  97.376  0.00 97.00      PROA   
ATOM   2398  HD1 LYS P 153     -39.542 -76.651  97.562  0.00 97.00      PROA   
ATOM   2399  HD2 LYS P 153     -38.674 -75.710  96.295  0.00 97.00      PROA   
ATOM   2400  CE  LYS P 153     -39.809 -74.512  97.708  0.00 97.00      PROA   
ATOM   2401  HE1 LYS P 153     -39.265 -73.570  97.487  0.00 97.00      PROA   
ATOM   2402  HE2 LYS P 153     -40.107 -74.523  98.778  0.00 97.00      PROA   
ATOM   2403  NZ  LYS P 153     -41.044 -74.537  96.887  0.00 97.00      PROA   
ATOM   2404  HZ1 LYS P 153     -41.570 -75.411  97.091  0.00 97.00      PROA   
ATOM   2405  HZ2 LYS P 153     -40.786 -74.525  95.879  0.00 97.00      PROA   
ATOM   2406  HZ3 LYS P 153     -41.639 -73.714  97.103  0.00 97.00      PROA   
ATOM   2407  C   LYS P 153     -36.745 -79.329  96.817  0.00 97.00      PROA   
ATOM   2408  O   LYS P 153     -36.849 -79.120  95.609  0.00 97.00      PROA   
ATOM   2409  N   HSD P 154     -36.187 -80.452  97.303  0.00 97.00      PROA   
ATOM   2410  HN  HSD P 154     -36.094 -80.583  98.285  0.00 97.00      PROA   
ATOM   2411  CA  HSD P 154     -35.806 -81.592  96.512  0.00 97.00      PROA   
ATOM   2412  HA  HSD P 154     -36.615 -81.833  95.836  0.00 97.00      PROA   
ATOM   2413  CB  HSD P 154     -34.486 -81.398  95.721  0.00 97.00      PROA   
ATOM   2414  HB1 HSD P 154     -33.676 -81.096  96.421  0.00 97.00      PROA   
ATOM   2415  HB2 HSD P 154     -34.630 -80.566  94.998  0.00 97.00      PROA   
ATOM   2416  ND1 HSD P 154     -32.946 -83.368  95.220  0.00 97.00      PROA   
ATOM   2417  HD1 HSD P 154     -32.354 -83.265  96.021  0.00 97.00      PROA   
ATOM   2418  CG  HSD P 154     -34.069 -82.617  94.941  0.00 97.00      PROA   
ATOM   2419  CE1 HSD P 154     -32.918 -84.382  94.322  0.00 97.00      PROA   
ATOM   2420  HE1 HSD P 154     -32.131 -85.135  94.311  0.00 97.00      PROA   
ATOM   2421  NE2 HSD P 154     -33.943 -84.342  93.493  0.00 97.00      PROA   
ATOM   2422  CD2 HSD P 154     -34.659 -83.220  93.872  0.00 97.00      PROA   
ATOM   2423  HD2 HSD P 154     -35.553 -82.943  93.328  0.00 97.00      PROA   
ATOM   2424  C   HSD P 154     -35.687 -82.691  97.536  0.00 97.00      PROA   
ATOM   2425  O   HSD P 154     -35.758 -82.424  98.734  0.00 97.00      PROA   
ATOM   2426  N   ARG P 155     -35.531 -83.971  97.119  0.00 97.00      PROA   
ATOM   2427  HN  ARG P 155     -35.497 -84.199  96.148  0.00 97.00      PROA   
ATOM   2428  CA  ARG P 155     -35.184 -85.025  98.052  0.00 97.00      PROA   
ATOM   2429  HA  ARG P 155     -35.871 -84.937  98.882  0.00 97.00      PROA   
ATOM   2430  CB  ARG P 155     -35.366 -86.464  97.502  0.00 97.00      PROA   
ATOM   2431  HB1 ARG P 155     -36.458 -86.634  97.350  0.00 97.00      PROA   
ATOM   2432  HB2 ARG P 155     -35.036 -87.184  98.283  0.00 97.00      PROA   
ATOM   2433  CG  ARG P 155     -34.639 -86.753  96.169  0.00 97.00      PROA   
ATOM   2434  HG1 ARG P 155     -33.821 -86.016  96.042  0.00 97.00      PROA   
ATOM   2435  HG2 ARG P 155     -35.339 -86.608  95.317  0.00 97.00      PROA   
ATOM   2436  CD  ARG P 155     -33.975 -88.137  96.079  0.00 97.00      PROA   
ATOM   2437  HD1 ARG P 155     -33.154 -88.197  96.830  0.00 97.00      PROA   
ATOM   2438  HD2 ARG P 155     -33.563 -88.313  95.061  0.00 97.00      PROA   
ATOM   2439  NE  ARG P 155     -35.029 -89.162  96.362  0.00 97.00      PROA   
ATOM   2440  HE  ARG P 155     -35.981 -88.912  96.215  0.00 97.00      PROA   
ATOM   2441  CZ  ARG P 155     -34.794 -90.335  96.987  0.00 97.00      PROA   
ATOM   2442  NH1 ARG P 155     -33.560 -90.812  97.200  0.00 97.00      PROA   
ATOM   2443 HH11 ARG P 155     -32.785 -90.330  96.805  0.00 97.00      PROA   
ATOM   2444 HH12 ARG P 155     -33.466 -91.696  97.651  0.00 97.00      PROA   
ATOM   2445  NH2 ARG P 155     -35.834 -91.069  97.425  0.00 97.00      PROA   
ATOM   2446 HH21 ARG P 155     -36.761 -90.732  97.291  0.00 97.00      PROA   
ATOM   2447 HH22 ARG P 155     -35.645 -91.897  97.945  0.00 97.00      PROA   
ATOM   2448  C   ARG P 155     -33.781 -84.861  98.626  0.00 97.00      PROA   
ATOM   2449  O   ARG P 155     -32.820 -84.585  97.912  0.00 97.00      PROA   
ATOM   2450  N   TYR P 156     -33.639 -85.036  99.953  0.00 97.00      PROA   
ATOM   2451  HN  TYR P 156     -34.441 -85.206 100.525  0.00 97.00      PROA   
ATOM   2452  CA  TYR P 156     -32.381 -84.925 100.656  0.00 97.00      PROA   
ATOM   2453  HA  TYR P 156     -31.574 -84.742  99.961  0.00 97.00      PROA   
ATOM   2454  CB  TYR P 156     -32.414 -83.817 101.747  0.00 97.00      PROA   
ATOM   2455  HB1 TYR P 156     -31.415 -83.678 102.205  0.00 97.00      PROA   
ATOM   2456  HB2 TYR P 156     -33.137 -84.109 102.539  0.00 97.00      PROA   
ATOM   2457  CG  TYR P 156     -32.866 -82.485 101.194  0.00 97.00      PROA   
ATOM   2458  CD1 TYR P 156     -32.311 -81.953 100.014  0.00 97.00      PROA   
ATOM   2459  HD1 TYR P 156     -31.549 -82.502  99.482  0.00 97.00      PROA   
ATOM   2460  CE1 TYR P 156     -32.759 -80.730  99.500  0.00 97.00      PROA   
ATOM   2461  HE1 TYR P 156     -32.338 -80.347  98.582  0.00 97.00      PROA   
ATOM   2462  CZ  TYR P 156     -33.756 -80.013 100.173  0.00 97.00      PROA   
ATOM   2463  OH  TYR P 156     -34.208 -78.779  99.665  0.00 97.00      PROA   
ATOM   2464  HH  TYR P 156     -33.549 -78.461  99.045  0.00 97.00      PROA   
ATOM   2465  CD2 TYR P 156     -33.848 -81.739 101.871  0.00 97.00      PROA   
ATOM   2466  HD2 TYR P 156     -34.276 -82.121 102.787  0.00 97.00      PROA   
ATOM   2467  CE2 TYR P 156     -34.289 -80.512 101.365  0.00 97.00      PROA   
ATOM   2468  HE2 TYR P 156     -35.033 -79.946 101.904  0.00 97.00      PROA   
ATOM   2469  C   TYR P 156     -32.134 -86.262 101.313  0.00 97.00      PROA   
ATOM   2470  O   TYR P 156     -33.065 -86.894 101.796  0.00 97.00      PROA   
ATOM   2471  N   THR P 157     -30.865 -86.733 101.323  0.00 97.00      PROA   
ATOM   2472  HN  THR P 157     -30.133 -86.224 100.880  0.00 97.00      PROA   
ATOM   2473  CA  THR P 157     -30.452 -87.999 101.906  0.00 97.00      PROA   
ATOM   2474  HA  THR P 157     -31.305 -88.511 102.333  0.00 97.00      PROA   
ATOM   2475  CB  THR P 157     -29.755 -88.933 100.916  0.00 97.00      PROA   
ATOM   2476  HB  THR P 157     -29.215 -89.759 101.439  0.00 97.00      PROA   
ATOM   2477  OG1 THR P 157     -28.840 -88.225 100.085  0.00 97.00      PROA   
ATOM   2478  HG1 THR P 157     -28.136 -87.916 100.659  0.00 97.00      PROA   
ATOM   2479  CG2 THR P 157     -30.808 -89.570  99.995  0.00 97.00      PROA   
ATOM   2480 HG21 THR P 157     -31.378 -88.784  99.457  0.00 97.00      PROA   
ATOM   2481 HG22 THR P 157     -31.509 -90.195 100.583  0.00 97.00      PROA   
ATOM   2482 HG23 THR P 157     -30.303 -90.218  99.245  0.00 97.00      PROA   
ATOM   2483  C   THR P 157     -29.482 -87.718 103.028  0.00 97.00      PROA   
ATOM   2484  O   THR P 157     -28.622 -86.849 102.912  0.00 97.00      PROA   
ATOM   2485  N   SER P 158     -29.589 -88.462 104.153  0.00 97.00      PROA   
ATOM   2486  HN  SER P 158     -30.316 -89.142 104.256  0.00 97.00      PROA   
ATOM   2487  CA  SER P 158     -28.680 -88.331 105.276  0.00 97.00      PROA   
ATOM   2488  HA  SER P 158     -28.468 -87.281 105.410  0.00 97.00      PROA   
ATOM   2489  CB  SER P 158     -29.288 -88.874 106.604  0.00 97.00      PROA   
ATOM   2490  HB1 SER P 158     -30.297 -88.427 106.723  0.00 97.00      PROA   
ATOM   2491  HB2 SER P 158     -28.675 -88.556 107.472  0.00 97.00      PROA   
ATOM   2492  OG  SER P 158     -29.417 -90.296 106.634  0.00 97.00      PROA   
ATOM   2493  HG1 SER P 158     -28.537 -90.656 106.797  0.00 97.00      PROA   
ATOM   2494  C   SER P 158     -27.369 -89.048 105.031  0.00 97.00      PROA   
ATOM   2495  O   SER P 158     -27.215 -89.832 104.097  0.00 97.00      PROA   
ATOM   2496  N   ALA P 159     -26.398 -88.830 105.945  0.00 97.00      PROA   
ATOM   2497  HN  ALA P 159     -26.479 -88.091 106.611  0.00 97.00      PROA   
ATOM   2498  CA  ALA P 159     -25.298 -89.745 106.165  0.00 97.00      PROA   
ATOM   2499  HA  ALA P 159     -24.771 -89.855 105.226  0.00 97.00      PROA   
ATOM   2500  CB  ALA P 159     -24.331 -89.190 107.230  0.00 97.00      PROA   
ATOM   2501  HB1 ALA P 159     -24.849 -89.069 108.206  0.00 97.00      PROA   
ATOM   2502  HB2 ALA P 159     -23.952 -88.192 106.916  0.00 97.00      PROA   
ATOM   2503  HB3 ALA P 159     -23.461 -89.863 107.373  0.00 97.00      PROA   
ATOM   2504  C   ALA P 159     -25.793 -91.126 106.597  0.00 97.00      PROA   
ATOM   2505  O   ALA P 159     -26.844 -91.253 107.222  0.00 97.00      PROA   
ATOM   2506  N   GLY P 160     -25.052 -92.205 106.247  0.00 97.00      PROA   
ATOM   2507  HN  GLY P 160     -24.202 -92.093 105.741  0.00 97.00      PROA   
ATOM   2508  CA  GLY P 160     -25.355 -93.551 106.708  0.00 97.00      PROA   
ATOM   2509  HA1 GLY P 160     -24.904 -94.247 106.016  0.00 97.00      PROA   
ATOM   2510  HA2 GLY P 160     -26.424 -93.681 106.793  0.00 97.00      PROA   
ATOM   2511  C   GLY P 160     -24.719 -93.794 108.044  0.00 97.00      PROA   
ATOM   2512  O   GLY P 160     -23.546 -93.485 108.234  0.00 97.00      PROA   
ATOM   2513  N   ILE P 161     -25.475 -94.390 108.993  0.00 97.00      PROA   
ATOM   2514  HN  ILE P 161     -26.424 -94.632 108.795  0.00 97.00      PROA   
ATOM   2515  CA  ILE P 161     -24.996 -94.674 110.331  0.00 97.00      PROA   
ATOM   2516  HA  ILE P 161     -23.963 -94.373 110.419  0.00 97.00      PROA   
ATOM   2517  CB  ILE P 161     -25.794 -93.961 111.427  0.00 97.00      PROA   
ATOM   2518  HB  ILE P 161     -26.851 -94.318 111.396  0.00 97.00      PROA   
ATOM   2519  CG2 ILE P 161     -25.208 -94.303 112.818  0.00 97.00      PROA   
ATOM   2520 HG21 ILE P 161     -24.122 -94.074 112.848  0.00 97.00      PROA   
ATOM   2521 HG22 ILE P 161     -25.353 -95.373 113.071  0.00 97.00      PROA   
ATOM   2522 HG23 ILE P 161     -25.710 -93.693 113.598  0.00 97.00      PROA   
ATOM   2523  CG1 ILE P 161     -25.845 -92.422 111.207  0.00 97.00      PROA   
ATOM   2524 HG11 ILE P 161     -26.486 -91.986 112.006  0.00 97.00      PROA   
ATOM   2525 HG12 ILE P 161     -26.343 -92.202 110.239  0.00 97.00      PROA   
ATOM   2526  CD  ILE P 161     -24.483 -91.713 111.244  0.00 97.00      PROA   
ATOM   2527  HD1 ILE P 161     -23.809 -92.102 110.453  0.00 97.00      PROA   
ATOM   2528  HD2 ILE P 161     -23.984 -91.849 112.227  0.00 97.00      PROA   
ATOM   2529  HD3 ILE P 161     -24.614 -90.622 111.080  0.00 97.00      PROA   
ATOM   2530  C   ILE P 161     -25.053 -96.174 110.531  0.00 97.00      PROA   
ATOM   2531  O   ILE P 161     -26.114 -96.788 110.476  0.00 97.00      PROA   
ATOM   2532  N   SER P 162     -23.885 -96.809 110.774  0.00 97.00      PROA   
ATOM   2533  HN  SER P 162     -23.023 -96.307 110.789  0.00 97.00      PROA   
ATOM   2534  CA  SER P 162     -23.787 -98.243 110.964  0.00 97.00      PROA   
ATOM   2535  HA  SER P 162     -24.588 -98.726 110.425  0.00 97.00      PROA   
ATOM   2536  CB  SER P 162     -22.452 -98.813 110.418  0.00 97.00      PROA   
ATOM   2537  HB1 SER P 162     -22.417 -98.642 109.320  0.00 97.00      PROA   
ATOM   2538  HB2 SER P 162     -22.385 -99.908 110.596  0.00 97.00      PROA   
ATOM   2539  OG  SER P 162     -21.326 -98.158 110.999  0.00 97.00      PROA   
ATOM   2540  HG1 SER P 162     -21.457 -98.212 111.951  0.00 97.00      PROA   
ATOM   2541  C   SER P 162     -23.910 -98.630 112.424  0.00 97.00      PROA   
ATOM   2542  O   SER P 162     -23.085 -98.242 113.250  0.00 97.00      PROA   
ATOM   2543  N   VAL P 163     -24.931 -99.449 112.770  0.00 97.00      PROA   
ATOM   2544  HN  VAL P 163     -25.604 -99.742 112.093  0.00 97.00      PROA   
ATOM   2545  CA  VAL P 163     -25.109 -99.964 114.114  0.00 97.00      PROA   
ATOM   2546  HA  VAL P 163     -24.341 -99.550 114.748  0.00 97.00      PROA   
ATOM   2547  CB  VAL P 163     -26.446 -99.617 114.768  0.00 97.00      PROA   
ATOM   2548  HB  VAL P 163     -26.416 -99.929 115.839  0.00 97.00      PROA   
ATOM   2549  CG1 VAL P 163     -26.629 -98.087 114.739  0.00 97.00      PROA   
ATOM   2550 HG11 VAL P 163     -26.738 -97.716 113.697  0.00 97.00      PROA   
ATOM   2551 HG12 VAL P 163     -25.764 -97.577 115.212  0.00 97.00      PROA   
ATOM   2552 HG13 VAL P 163     -27.549 -97.817 115.299  0.00 97.00      PROA   
ATOM   2553  CG2 VAL P 163     -27.638-100.325 114.096  0.00 97.00      PROA   
ATOM   2554 HG21 VAL P 163     -27.605-101.422 114.254  0.00 97.00      PROA   
ATOM   2555 HG22 VAL P 163     -27.641-100.122 113.006  0.00 97.00      PROA   
ATOM   2556 HG23 VAL P 163     -28.592 -99.949 114.525  0.00 97.00      PROA   
ATOM   2557  C   VAL P 163     -24.900-101.460 114.077  0.00 97.00      PROA   
ATOM   2558  O   VAL P 163     -25.357-102.152 113.174  0.00 97.00      PROA   
ATOM   2559  N   THR P 164     -24.162-102.005 115.066  0.00 97.00      PROA   
ATOM   2560  HN  THR P 164     -23.787-101.423 115.787  0.00 97.00      PROA   
ATOM   2561  CA  THR P 164     -23.869-103.430 115.115  0.00 97.00      PROA   
ATOM   2562  HA  THR P 164     -24.320-103.936 114.276  0.00 97.00      PROA   
ATOM   2563  CB  THR P 164     -22.378-103.740 115.062  0.00 97.00      PROA   
ATOM   2564  HB  THR P 164     -21.863-103.375 115.978  0.00 97.00      PROA   
ATOM   2565  OG1 THR P 164     -21.777-103.096 113.946  0.00 97.00      PROA   
ATOM   2566  HG1 THR P 164     -22.155-102.217 113.897  0.00 97.00      PROA   
ATOM   2567  CG2 THR P 164     -22.144-105.252 114.879  0.00 97.00      PROA   
ATOM   2568 HG21 THR P 164     -22.600-105.586 113.922  0.00 97.00      PROA   
ATOM   2569 HG22 THR P 164     -22.581-105.846 115.704  0.00 97.00      PROA   
ATOM   2570 HG23 THR P 164     -21.053-105.461 114.826  0.00 97.00      PROA   
ATOM   2571  C   THR P 164     -24.474-103.969 116.396  0.00 97.00      PROA   
ATOM   2572  O   THR P 164     -24.052-103.597 117.483  0.00 97.00      PROA   
ATOM   2573  N   VAL P 165     -25.493-104.859 116.305  0.00 97.00      PROA   
ATOM   2574  HN  VAL P 165     -25.830-105.113 115.398  0.00 97.00      PROA   
ATOM   2575  CA  VAL P 165     -26.231-105.421 117.440  0.00 97.00      PROA   
ATOM   2576  HA  VAL P 165     -26.240-104.666 118.211  0.00 97.00      PROA   
ATOM   2577  CB  VAL P 165     -27.697-105.688 117.061  0.00 97.00      PROA   
ATOM   2578  HB  VAL P 165     -27.733-106.434 116.237  0.00 97.00      PROA   
ATOM   2579  CG1 VAL P 165     -28.572-106.200 118.229  0.00 97.00      PROA   
ATOM   2580 HG11 VAL P 165     -28.394-105.595 119.143  0.00 97.00      PROA   
ATOM   2581 HG12 VAL P 165     -28.381-107.269 118.448  0.00 97.00      PROA   
ATOM   2582 HG13 VAL P 165     -29.645-106.111 117.965  0.00 97.00      PROA   
ATOM   2583  CG2 VAL P 165     -28.316-104.362 116.565  0.00 97.00      PROA   
ATOM   2584 HG21 VAL P 165     -27.808-103.971 115.662  0.00 97.00      PROA   
ATOM   2585 HG22 VAL P 165     -28.259-103.597 117.369  0.00 97.00      PROA   
ATOM   2586 HG23 VAL P 165     -29.386-104.521 116.314  0.00 97.00      PROA   
ATOM   2587  C   VAL P 165     -25.498-106.666 117.976  0.00 97.00      PROA   
ATOM   2588  O   VAL P 165     -24.479-107.061 117.419  0.00 97.00      PROA   
ATOM   2589  N   LYS P 166     -25.954-107.317 119.082  0.00 97.00      PROA   
ATOM   2590  HN  LYS P 166     -26.755-106.988 119.580  0.00 97.00      PROA   
ATOM   2591  CA  LYS P 166     -25.469-108.620 119.510  0.00 97.00      PROA   
ATOM   2592  HA  LYS P 166     -25.061-109.161 118.666  0.00 97.00      PROA   
ATOM   2593  CB  LYS P 166     -24.506-108.621 120.742  0.00 97.00      PROA   
ATOM   2594  HB1 LYS P 166     -24.077-109.638 120.870  0.00 97.00      PROA   
ATOM   2595  HB2 LYS P 166     -25.091-108.391 121.663  0.00 97.00      PROA   
ATOM   2596  CG  LYS P 166     -23.377-107.572 120.741  0.00 97.00      PROA   
ATOM   2597  HG1 LYS P 166     -22.889-107.579 121.742  0.00 97.00      PROA   
ATOM   2598  HG2 LYS P 166     -23.877-106.585 120.648  0.00 97.00      PROA   
ATOM   2599  CD  LYS P 166     -22.282-107.796 119.673  0.00 97.00      PROA   
ATOM   2600  HD1 LYS P 166     -22.732-108.315 118.798  0.00 97.00      PROA   
ATOM   2601  HD2 LYS P 166     -21.515-108.485 120.089  0.00 97.00      PROA   
ATOM   2602  CE  LYS P 166     -21.574-106.522 119.174  0.00 97.00      PROA   
ATOM   2603  HE1 LYS P 166     -20.977-106.752 118.264  0.00 97.00      PROA   
ATOM   2604  HE2 LYS P 166     -20.916-106.082 119.950  0.00 97.00      PROA   
ATOM   2605  NZ  LYS P 166     -22.590-105.526 118.804  0.00 97.00      PROA   
ATOM   2606  HZ1 LYS P 166     -23.057-105.146 119.652  0.00 97.00      PROA   
ATOM   2607  HZ2 LYS P 166     -23.314-106.039 118.253  0.00 97.00      PROA   
ATOM   2608  HZ3 LYS P 166     -22.237-104.743 118.223  0.00 97.00      PROA   
ATOM   2609  C   LYS P 166     -26.718-109.319 119.974  0.00 97.00      PROA   
ATOM   2610  O   LYS P 166     -27.588-108.689 120.565  0.00 97.00      PROA   
ATOM   2611  N   GLU P 167     -26.825-110.638 119.710  0.00  0.00      PROA   
ATOM   2612  HN  GLU P 167     -26.124-111.128 119.198  0.00  0.00      PROA   
ATOM   2613  CA  GLU P 167     -27.902-111.447 120.219  0.00  0.00      PROA   
ATOM   2614  HA  GLU P 167     -28.482-110.874 120.929  0.00  0.00      PROA   
ATOM   2615  CB  GLU P 167     -28.881-111.958 119.117  0.00  0.00      PROA   
ATOM   2616  HB1 GLU P 167     -28.533-111.570 118.134  0.00  0.00      PROA   
ATOM   2617  HB2 GLU P 167     -29.862-111.474 119.324  0.00  0.00      PROA   
ATOM   2618  CG  GLU P 167     -29.087-113.482 119.000  0.00  0.00      PROA   
ATOM   2619  HG1 GLU P 167     -29.329-113.916 119.993  0.00  0.00      PROA   
ATOM   2620  HG2 GLU P 167     -28.154-113.949 118.619  0.00  0.00      PROA   
ATOM   2621  CD  GLU P 167     -30.247-113.794 118.050  0.00  0.00      PROA   
ATOM   2622  OE1 GLU P 167     -31.397-113.387 118.366  0.00  0.00      PROA   
ATOM   2623  OE2 GLU P 167     -30.004-114.452 117.003  0.00  0.00      PROA   
ATOM   2624  C   GLU P 167     -27.216-112.530 120.996  0.00  0.00      PROA   
ATOM   2625  O   GLU P 167     -26.279-113.161 120.507  0.00  0.00      PROA   
ATOM   2626  N   LEU P 168     -27.647-112.710 122.272  0.00  0.00      PROA   
ATOM   2627  HN  LEU P 168     -28.417-112.182 122.622  0.00  0.00      PROA   
ATOM   2628  CA  LEU P 168     -27.046-113.600 123.242  0.00  0.00      PROA   
ATOM   2629  HA  LEU P 168     -26.004-113.324 123.320  0.00  0.00      PROA   
ATOM   2630  CB  LEU P 168     -27.703-113.525 124.652  0.00  0.00      PROA   
ATOM   2631  HB1 LEU P 168     -27.209-114.283 125.304  0.00  0.00      PROA   
ATOM   2632  HB2 LEU P 168     -28.779-113.792 124.578  0.00  0.00      PROA   
ATOM   2633  CG  LEU P 168     -27.598-112.174 125.414  0.00  0.00      PROA   
ATOM   2634  HG  LEU P 168     -27.849-112.409 126.477  0.00  0.00      PROA   
ATOM   2635  CD1 LEU P 168     -26.173-111.584 125.419  0.00  0.00      PROA   
ATOM   2636 HD11 LEU P 168     -25.878-111.269 124.396  0.00  0.00      PROA   
ATOM   2637 HD12 LEU P 168     -25.445-112.337 125.787  0.00  0.00      PROA   
ATOM   2638 HD13 LEU P 168     -26.130-110.696 126.085  0.00  0.00      PROA   
ATOM   2639  CD2 LEU P 168     -28.642-111.133 124.965  0.00  0.00      PROA   
ATOM   2640 HD21 LEU P 168     -29.662-111.572 124.982  0.00  0.00      PROA   
ATOM   2641 HD22 LEU P 168     -28.419-110.782 123.938  0.00  0.00      PROA   
ATOM   2642 HD23 LEU P 168     -28.625-110.255 125.645  0.00  0.00      PROA   
ATOM   2643  C   LEU P 168     -27.099-115.040 122.800  0.00  0.00      PROA   
ATOM   2644  O   LEU P 168     -26.107-115.759 122.920  0.00  0.00      PROA   
ATOM   2645  N   PHE P 169     -28.263-115.479 122.267  0.00  0.00      PROA   
ATOM   2646  HN  PHE P 169     -29.053-114.880 122.164  0.00  0.00      PROA   
ATOM   2647  CA  PHE P 169     -28.441-116.838 121.821  0.00  0.00      PROA   
ATOM   2648  HA  PHE P 169     -27.479-117.300 121.706  0.00  0.00      PROA   
ATOM   2649  CB  PHE P 169     -29.191-117.770 122.827  0.00  0.00      PROA   
ATOM   2650  HB1 PHE P 169     -28.459-118.098 123.598  0.00  0.00      PROA   
ATOM   2651  HB2 PHE P 169     -29.567-118.687 122.325  0.00  0.00      PROA   
ATOM   2652  CG  PHE P 169     -30.334-117.102 123.564  0.00  0.00      PROA   
ATOM   2653  CD1 PHE P 169     -30.091-116.358 124.734  0.00  0.00      PROA   
ATOM   2654  HD1 PHE P 169     -29.077-116.237 125.088  0.00  0.00      PROA   
ATOM   2655  CE1 PHE P 169     -31.143-115.765 125.441  0.00  0.00      PROA   
ATOM   2656  HE1 PHE P 169     -30.938-115.183 126.327  0.00  0.00      PROA   
ATOM   2657  CZ  PHE P 169     -32.460-115.929 124.999  0.00  0.00      PROA   
ATOM   2658  HZ  PHE P 169     -33.274-115.474 125.544  0.00  0.00      PROA   
ATOM   2659  CD2 PHE P 169     -31.667-117.282 123.149  0.00  0.00      PROA   
ATOM   2660  HD2 PHE P 169     -31.881-117.880 122.276  0.00  0.00      PROA   
ATOM   2661  CE2 PHE P 169     -32.723-116.693 123.855  0.00  0.00      PROA   
ATOM   2662  HE2 PHE P 169     -33.740-116.830 123.519  0.00  0.00      PROA   
ATOM   2663  C   PHE P 169     -29.114-116.834 120.470  0.00  0.00      PROA   
ATOM   2664  O   PHE P 169     -30.333-116.682 120.411  0.00  0.00      PROA   
ATOM   2665  N   PRO P 170     -28.411-117.026 119.350  0.00  0.00      PROA   
ATOM   2666  CD  PRO P 170     -26.971-116.779 119.204  0.00  0.00      PROA   
ATOM   2667  HD1 PRO P 170     -26.380-117.259 120.011  0.00  0.00      PROA   
ATOM   2668  HD2 PRO P 170     -26.800-115.682 119.212  0.00  0.00      PROA   
ATOM   2669  CA  PRO P 170     -28.988-117.598 118.144  0.00  0.00      PROA   
ATOM   2670  HA  PRO P 170     -29.908-117.086 117.896  0.00  0.00      PROA   
ATOM   2671  CB  PRO P 170     -27.902-117.417 117.073  0.00  0.00      PROA   
ATOM   2672  HB1 PRO P 170     -28.048-116.430 116.580  0.00  0.00      PROA   
ATOM   2673  HB2 PRO P 170     -27.912-118.207 116.295  0.00  0.00      PROA   
ATOM   2674  CG  PRO P 170     -26.581-117.384 117.851  0.00  0.00      PROA   
ATOM   2675  HG1 PRO P 170     -26.217-118.424 118.003  0.00  0.00      PROA   
ATOM   2676  HG2 PRO P 170     -25.801-116.791 117.334  0.00  0.00      PROA   
ATOM   2677  C   PRO P 170     -29.294-119.058 118.397  0.00  0.00      PROA   
ATOM   2678  O   PRO P 170     -28.506-119.717 119.072  0.00  0.00      PROA   
ATOM   2679  N   ALA P 171     -30.431-119.574 117.881  0.00  0.00      PROA   
ATOM   2680  HN  ALA P 171     -31.067-119.018 117.350  0.00  0.00      PROA   
ATOM   2681  CA  ALA P 171     -30.809-120.954 118.070  0.00  0.00      PROA   
ATOM   2682  HA  ALA P 171     -30.178-121.406 118.818  0.00  0.00      PROA   
ATOM   2683  CB  ALA P 171     -32.272-121.112 118.530  0.00  0.00      PROA   
ATOM   2684  HB1 ALA P 171     -32.971-120.624 117.818  0.00  0.00      PROA   
ATOM   2685  HB2 ALA P 171     -32.402-120.632 119.523  0.00  0.00      PROA   
ATOM   2686  HB3 ALA P 171     -32.548-122.184 118.622  0.00  0.00      PROA   
ATOM   2687  C   ALA P 171     -30.657-121.615 116.722  0.00  0.00      PROA   
ATOM   2688  O   ALA P 171     -31.243-121.103 115.769  0.00  0.00      PROA   
ATOM   2689  N   PRO P 172     -29.890-122.700 116.541  0.00  0.00      PROA   
ATOM   2690  CD  PRO P 172     -29.156-123.390 117.605  0.00  0.00      PROA   
ATOM   2691  HD1 PRO P 172     -29.790-123.530 118.507  0.00  0.00      PROA   
ATOM   2692  HD2 PRO P 172     -28.258-122.785 117.849  0.00  0.00      PROA   
ATOM   2693  CA  PRO P 172     -29.822-123.431 115.285  0.00  0.00      PROA   
ATOM   2694  HA  PRO P 172     -29.559-122.749 114.488  0.00  0.00      PROA   
ATOM   2695  CB  PRO P 172     -28.743-124.502 115.509  0.00  0.00      PROA   
ATOM   2696  HB1 PRO P 172     -27.755-124.076 115.224  0.00  0.00      PROA   
ATOM   2697  HB2 PRO P 172     -28.909-125.430 114.925  0.00  0.00      PROA   
ATOM   2698  CG  PRO P 172     -28.749-124.749 117.022  0.00  0.00      PROA   
ATOM   2699  HG1 PRO P 172     -29.522-125.510 117.272  0.00  0.00      PROA   
ATOM   2700  HG2 PRO P 172     -27.765-125.090 117.397  0.00  0.00      PROA   
ATOM   2701  C   PRO P 172     -31.160-124.046 114.966  0.00  0.00      PROA   
ATOM   2702  O   PRO P 172     -31.683-124.801 115.785  0.00  0.00      PROA   
ATOM   2703  N   VAL P 173     -31.726-123.729 113.782  0.00 97.00      PROA   
ATOM   2704  HN  VAL P 173     -31.284-123.110 113.135  0.00 97.00      PROA   
ATOM   2705  CA  VAL P 173     -33.023-124.228 113.396  0.00 97.00      PROA   
ATOM   2706  HA  VAL P 173     -33.567-124.487 114.294  0.00 97.00      PROA   
ATOM   2707  CB  VAL P 173     -33.864-123.196 112.648  0.00 97.00      PROA   
ATOM   2708  HB  VAL P 173     -34.835-123.653 112.347  0.00 97.00      PROA   
ATOM   2709  CG1 VAL P 173     -34.174-122.028 113.610  0.00 97.00      PROA   
ATOM   2710 HG11 VAL P 173     -33.240-121.513 113.915  0.00 97.00      PROA   
ATOM   2711 HG12 VAL P 173     -34.688-122.396 114.522  0.00 97.00      PROA   
ATOM   2712 HG13 VAL P 173     -34.829-121.284 113.108  0.00 97.00      PROA   
ATOM   2713  CG2 VAL P 173     -33.146-122.690 111.378  0.00 97.00      PROA   
ATOM   2714 HG21 VAL P 173     -32.918-123.525 110.687  0.00 97.00      PROA   
ATOM   2715 HG22 VAL P 173     -32.200-122.170 111.634  0.00 97.00      PROA   
ATOM   2716 HG23 VAL P 173     -33.797-121.966 110.842  0.00 97.00      PROA   
ATOM   2717  C   VAL P 173     -32.866-125.502 112.597  0.00 97.00      PROA   
ATOM   2718  O   VAL P 173     -31.830-125.752 111.988  0.00 97.00      PROA   
ATOM   2719  N   LEU P 174     -33.914-126.354 112.593  0.00 97.00      PROA   
ATOM   2720  HN  LEU P 174     -34.731-126.160 113.128  0.00 97.00      PROA   
ATOM   2721  CA  LEU P 174     -33.941-127.569 111.813  0.00 97.00      PROA   
ATOM   2722  HA  LEU P 174     -32.949-127.816 111.462  0.00 97.00      PROA   
ATOM   2723  CB  LEU P 174     -34.462-128.749 112.673  0.00 97.00      PROA   
ATOM   2724  HB1 LEU P 174     -35.525-128.598 112.956  0.00 97.00      PROA   
ATOM   2725  HB2 LEU P 174     -33.870-128.719 113.619  0.00 97.00      PROA   
ATOM   2726  CG  LEU P 174     -34.274-130.172 112.094  0.00 97.00      PROA   
ATOM   2727  HG  LEU P 174     -33.227-130.258 111.719  0.00 97.00      PROA   
ATOM   2728  CD1 LEU P 174     -34.454-131.211 113.216  0.00 97.00      PROA   
ATOM   2729 HD11 LEU P 174     -35.479-131.144 113.639  0.00 97.00      PROA   
ATOM   2730 HD12 LEU P 174     -33.722-131.035 114.031  0.00 97.00      PROA   
ATOM   2731 HD13 LEU P 174     -34.304-132.233 112.815  0.00 97.00      PROA   
ATOM   2732  CD2 LEU P 174     -35.221-130.510 110.929  0.00 97.00      PROA   
ATOM   2733 HD21 LEU P 174     -34.962-129.929 110.021  0.00 97.00      PROA   
ATOM   2734 HD22 LEU P 174     -36.271-130.293 111.211  0.00 97.00      PROA   
ATOM   2735 HD23 LEU P 174     -35.141-131.588 110.682  0.00 97.00      PROA   
ATOM   2736  C   LEU P 174     -34.830-127.293 110.618  0.00 97.00      PROA   
ATOM   2737  O   LEU P 174     -36.045-127.159 110.741  0.00 97.00      PROA   
ATOM   2738  N   THR P 175     -34.224-127.191 109.412  0.00 97.00      PROA   
ATOM   2739  HN  THR P 175     -33.231-127.280 109.333  0.00 97.00      PROA   
ATOM   2740  CA  THR P 175     -34.928-126.919 108.173  0.00 97.00      PROA   
ATOM   2741  HA  THR P 175     -35.890-126.493 108.414  0.00 97.00      PROA   
ATOM   2742  CB  THR P 175     -34.245-125.899 107.268  0.00 97.00      PROA   
ATOM   2743  HB  THR P 175     -34.693-125.881 106.248  0.00 97.00      PROA   
ATOM   2744  OG1 THR P 175     -32.857-126.167 107.171  0.00 97.00      PROA   
ATOM   2745  HG1 THR P 175     -32.414-125.319 107.033  0.00 97.00      PROA   
ATOM   2746  CG2 THR P 175     -34.421-124.503 107.894  0.00 97.00      PROA   
ATOM   2747 HG21 THR P 175     -33.938-124.464 108.893  0.00 97.00      PROA   
ATOM   2748 HG22 THR P 175     -35.498-124.265 108.009  0.00 97.00      PROA   
ATOM   2749 HG23 THR P 175     -33.957-123.725 107.250  0.00 97.00      PROA   
ATOM   2750  C   THR P 175     -35.203-128.214 107.438  0.00 97.00      PROA   
ATOM   2751  O   THR P 175     -34.315-129.019 107.172  0.00 97.00      PROA   
ATOM   2752  N   ALA P 176     -36.490-128.438 107.106  0.00 97.00      PROA   
ATOM   2753  HN  ALA P 176     -37.196-127.786 107.364  0.00 97.00      PROA   
ATOM   2754  CA  ALA P 176     -36.954-129.588 106.369  0.00 97.00      PROA   
ATOM   2755  HA  ALA P 176     -36.112-130.164 106.005  0.00 97.00      PROA   
ATOM   2756  CB  ALA P 176     -37.851-130.483 107.248  0.00 97.00      PROA   
ATOM   2757  HB1 ALA P 176     -38.727-129.914 107.627  0.00 97.00      PROA   
ATOM   2758  HB2 ALA P 176     -37.268-130.837 108.128  0.00 97.00      PROA   
ATOM   2759  HB3 ALA P 176     -38.209-131.371 106.690  0.00 97.00      PROA   
ATOM   2760  C   ALA P 176     -37.714-129.050 105.175  0.00 97.00      PROA   
ATOM   2761  O   ALA P 176     -38.365-128.011 105.264  0.00 97.00      PROA   
ATOM   2762  N   SER P 177     -37.616-129.714 103.998  0.00 97.00      PROA   
ATOM   2763  HN  SER P 177     -37.079-130.551 103.912  0.00 97.00      PROA   
ATOM   2764  CA  SER P 177     -38.080-129.134 102.747  0.00 97.00      PROA   
ATOM   2765  HA  SER P 177     -38.069-128.054 102.828  0.00 97.00      PROA   
ATOM   2766  CB  SER P 177     -37.127-129.519 101.585  0.00 97.00      PROA   
ATOM   2767  HB1 SER P 177     -36.121-129.110 101.824  0.00 97.00      PROA   
ATOM   2768  HB2 SER P 177     -37.453-129.068 100.624  0.00 97.00      PROA   
ATOM   2769  OG  SER P 177     -37.000-130.933 101.440  0.00 97.00      PROA   
ATOM   2770  HG1 SER P 177     -37.787-131.235 100.979  0.00 97.00      PROA   
ATOM   2771  C   SER P 177     -39.493-129.526 102.358  0.00 97.00      PROA   
ATOM   2772  O   SER P 177     -39.984-129.085 101.320  0.00 97.00      PROA   
ATOM   2773  N   VAL P 178     -40.192-130.340 103.183  0.00 97.00      PROA   
ATOM   2774  HN  VAL P 178     -39.783-130.675 104.025  0.00 97.00      PROA   
ATOM   2775  CA  VAL P 178     -41.570-130.726 102.937  0.00 97.00      PROA   
ATOM   2776  HA  VAL P 178     -42.057-129.965 102.341  0.00 97.00      PROA   
ATOM   2777  CB  VAL P 178     -41.727-132.093 102.253  0.00 97.00      PROA   
ATOM   2778  HB  VAL P 178     -41.306-132.891 102.907  0.00 97.00      PROA   
ATOM   2779  CG1 VAL P 178     -43.216-132.397 101.981  0.00 97.00      PROA   
ATOM   2780 HG11 VAL P 178     -43.673-131.583 101.380  0.00 97.00      PROA   
ATOM   2781 HG12 VAL P 178     -43.786-132.510 102.920  0.00 97.00      PROA   
ATOM   2782 HG13 VAL P 178     -43.313-133.346 101.413  0.00 97.00      PROA   
ATOM   2783  CG2 VAL P 178     -40.959-132.126 100.914  0.00 97.00      PROA   
ATOM   2784 HG21 VAL P 178     -39.867-132.032 101.074  0.00 97.00      PROA   
ATOM   2785 HG22 VAL P 178     -41.300-131.297 100.258  0.00 97.00      PROA   
ATOM   2786 HG23 VAL P 178     -41.151-133.087 100.389  0.00 97.00      PROA   
ATOM   2787  C   VAL P 178     -42.238-130.763 104.298  0.00 97.00      PROA   
ATOM   2788  O   VAL P 178     -41.685-131.306 105.252  0.00 97.00      PROA   
ATOM   2789  N   THR P 179     -43.453-130.171 104.427  0.00 97.00      PROA   
ATOM   2790  HN  THR P 179     -43.874-129.682 103.665  0.00 97.00      PROA   
ATOM   2791  CA  THR P 179     -44.305-130.279 105.603  0.00 97.00      PROA   
ATOM   2792  HA  THR P 179     -43.699-130.035 106.467  0.00 97.00      PROA   
ATOM   2793  CB  THR P 179     -45.494-129.326 105.569  0.00 97.00      PROA   
ATOM   2794  HB  THR P 179     -46.227-129.550 106.383  0.00 97.00      PROA   
ATOM   2795  OG1 THR P 179     -46.159-129.387 104.312  0.00 97.00      PROA   
ATOM   2796  HG1 THR P 179     -46.493-130.284 104.239  0.00 97.00      PROA   
ATOM   2797  CG2 THR P 179     -44.995-127.887 105.770  0.00 97.00      PROA   
ATOM   2798 HG21 THR P 179     -44.283-127.604 104.967  0.00 97.00      PROA   
ATOM   2799 HG22 THR P 179     -44.490-127.785 106.753  0.00 97.00      PROA   
ATOM   2800 HG23 THR P 179     -45.854-127.183 105.740  0.00 97.00      PROA   
ATOM   2801  C   THR P 179     -44.855-131.678 105.815  0.00 97.00      PROA   
ATOM   2802  O   THR P 179     -45.229-132.365 104.869  0.00 97.00      PROA   
ATOM   2803  N   SER P 180     -44.979-132.107 107.089  0.00 97.00      PROA   
ATOM   2804  HN  SER P 180     -44.656-131.565 107.863  0.00 97.00      PROA   
ATOM   2805  CA  SER P 180     -45.711-133.287 107.496  0.00 97.00      PROA   
ATOM   2806  HA  SER P 180     -45.300-134.103 106.925  0.00 97.00      PROA   
ATOM   2807  CB  SER P 180     -45.466-133.580 108.993  0.00 97.00      PROA   
ATOM   2808  HB1 SER P 180     -44.427-133.954 109.115  0.00 97.00      PROA   
ATOM   2809  HB2 SER P 180     -46.154-134.350 109.393  0.00 97.00      PROA   
ATOM   2810  OG  SER P 180     -45.587-132.394 109.769  0.00 97.00      PROA   
ATOM   2811  HG1 SER P 180     -45.527-132.686 110.688  0.00 97.00      PROA   
ATOM   2812  C   SER P 180     -47.205-133.227 107.174  0.00 97.00      PROA   
ATOM   2813  O   SER P 180     -47.757-132.129 107.091  0.00 97.00      PROA   
ATOM   2814  N   PRO P 181     -47.917-134.334 106.947  0.00 97.00      PROA   
ATOM   2815  CD  PRO P 181     -49.379-134.245 106.855  0.00 97.00      PROA   
ATOM   2816  HD1 PRO P 181     -49.675-133.648 105.966  0.00 97.00      PROA   
ATOM   2817  HD2 PRO P 181     -49.784-133.773 107.780  0.00 97.00      PROA   
ATOM   2818  CA  PRO P 181     -47.467-135.709 107.137  0.00 97.00      PROA   
ATOM   2819  HA  PRO P 181     -46.772-135.775 107.956  0.00 97.00      PROA   
ATOM   2820  CB  PRO P 181     -48.759-136.471 107.470  0.00 97.00      PROA   
ATOM   2821  HB1 PRO P 181     -48.939-136.410 108.568  0.00 97.00      PROA   
ATOM   2822  HB2 PRO P 181     -48.730-137.537 107.174  0.00 97.00      PROA   
ATOM   2823  CG  PRO P 181     -49.864-135.691 106.748  0.00 97.00      PROA   
ATOM   2824  HG1 PRO P 181     -49.890-135.993 105.678  0.00 97.00      PROA   
ATOM   2825  HG2 PRO P 181     -50.865-135.847 107.196  0.00 97.00      PROA   
ATOM   2826  C   PRO P 181     -46.803-136.267 105.886  0.00 97.00      PROA   
ATOM   2827  O   PRO P 181     -47.417-136.312 104.822  0.00 97.00      PROA   
ATOM   2828  N   LEU P 182     -45.535-136.722 106.002  0.00 97.00      PROA   
ATOM   2829  HN  LEU P 182     -45.077-136.701 106.890  0.00 97.00      PROA   
ATOM   2830  CA  LEU P 182     -44.787-137.348 104.926  0.00 97.00      PROA   
ATOM   2831  HA  LEU P 182     -44.922-136.738 104.046  0.00 97.00      PROA   
ATOM   2832  CB  LEU P 182     -43.263-137.475 105.219  0.00 97.00      PROA   
ATOM   2833  HB1 LEU P 182     -42.779-137.919 104.320  0.00 97.00      PROA   
ATOM   2834  HB2 LEU P 182     -43.104-138.179 106.062  0.00 97.00      PROA   
ATOM   2835  CG  LEU P 182     -42.493-136.161 105.541  0.00 97.00      PROA   
ATOM   2836  HG  LEU P 182     -41.415-136.382 105.342  0.00 97.00      PROA   
ATOM   2837  CD1 LEU P 182     -42.887-134.987 104.628  0.00 97.00      PROA   
ATOM   2838 HD11 LEU P 182     -43.942-134.691 104.809  0.00 97.00      PROA   
ATOM   2839 HD12 LEU P 182     -42.772-135.265 103.561  0.00 97.00      PROA   
ATOM   2840 HD13 LEU P 182     -42.247-134.104 104.838  0.00 97.00      PROA   
ATOM   2841  CD2 LEU P 182     -42.567-135.749 107.026  0.00 97.00      PROA   
ATOM   2842 HD21 LEU P 182     -42.245-136.584 107.682  0.00 97.00      PROA   
ATOM   2843 HD22 LEU P 182     -43.598-135.459 107.304  0.00 97.00      PROA   
ATOM   2844 HD23 LEU P 182     -41.907-134.876 107.212  0.00 97.00      PROA   
ATOM   2845  C   LEU P 182     -45.339-138.727 104.604  0.00 97.00      PROA   
ATOM   2846  O   LEU P 182     -45.828-139.428 105.477  0.00 97.00      PROA   
ATOM   2847  N   LEU P 183     -45.287-139.170 103.331  0.00 97.00      PROA   
ATOM   2848  HN  LEU P 183     -44.925-138.603 102.597  0.00 97.00      PROA   
ATOM   2849  CA  LEU P 183     -45.676-140.524 102.975  0.00 97.00      PROA   
ATOM   2850  HA  LEU P 183     -46.597-140.752 103.494  0.00 97.00      PROA   
ATOM   2851  CB  LEU P 183     -45.939-140.687 101.459  0.00 97.00      PROA   
ATOM   2852  HB1 LEU P 183     -46.205-141.746 101.241  0.00 97.00      PROA   
ATOM   2853  HB2 LEU P 183     -45.006-140.448 100.903  0.00 97.00      PROA   
ATOM   2854  CG  LEU P 183     -47.082-139.802 100.904  0.00 97.00      PROA   
ATOM   2855  HG  LEU P 183     -46.812-138.732 101.061  0.00 97.00      PROA   
ATOM   2856  CD1 LEU P 183     -47.238-140.025  99.389  0.00 97.00      PROA   
ATOM   2857 HD11 LEU P 183     -47.512-141.083  99.187  0.00 97.00      PROA   
ATOM   2858 HD12 LEU P 183     -46.286-139.800  98.864  0.00 97.00      PROA   
ATOM   2859 HD13 LEU P 183     -48.034-139.369  98.981  0.00 97.00      PROA   
ATOM   2860  CD2 LEU P 183     -48.424-140.056 101.619  0.00 97.00      PROA   
ATOM   2861 HD21 LEU P 183     -48.360-139.774 102.690  0.00 97.00      PROA   
ATOM   2862 HD22 LEU P 183     -48.696-141.131 101.549  0.00 97.00      PROA   
ATOM   2863 HD23 LEU P 183     -49.230-139.455 101.149  0.00 97.00      PROA   
ATOM   2864  C   LEU P 183     -44.653-141.559 103.421  0.00 97.00      PROA   
ATOM   2865  O   LEU P 183     -43.447-141.340 103.344  0.00 97.00      PROA   
ATOM   2866  N   GLU P 184     -45.125-142.736 103.895  0.00 97.00      PROA   
ATOM   2867  HN  GLU P 184     -46.105-142.852 104.055  0.00 97.00      PROA   
ATOM   2868  CA  GLU P 184     -44.295-143.875 104.239  0.00 97.00      PROA   
ATOM   2869  HA  GLU P 184     -43.591-143.525 104.980  0.00 97.00      PROA   
ATOM   2870  CB  GLU P 184     -45.146-144.990 104.918  0.00 97.00      PROA   
ATOM   2871  HB1 GLU P 184     -46.017-145.196 104.255  0.00 97.00      PROA   
ATOM   2872  HB2 GLU P 184     -45.536-144.555 105.868  0.00 97.00      PROA   
ATOM   2873  CG  GLU P 184     -44.429-146.325 105.218  0.00 97.00      PROA   
ATOM   2874  HG1 GLU P 184     -43.463-146.122 105.713  0.00 97.00      PROA   
ATOM   2875  HG2 GLU P 184     -44.228-146.871 104.274  0.00 97.00      PROA   
ATOM   2876  CD  GLU P 184     -45.204-147.243 106.166  0.00 97.00      PROA   
ATOM   2877  OE1 GLU P 184     -45.503-146.830 107.314  0.00 97.00      PROA   
ATOM   2878  OE2 GLU P 184     -45.452-148.410 105.772  0.00 97.00      PROA   
ATOM   2879  C   GLU P 184     -43.471-144.377 103.052  0.00 97.00      PROA   
ATOM   2880  O   GLU P 184     -43.984-144.565 101.951  0.00 97.00      PROA   
ATOM   2881  N   GLY P 185     -42.146-144.559 103.266  0.00 97.00      PROA   
ATOM   2882  HN  GLY P 185     -41.813-144.483 104.206  0.00 97.00      PROA   
ATOM   2883  CA  GLY P 185     -41.172-144.941 102.255  0.00 97.00      PROA   
ATOM   2884  HA1 GLY P 185     -41.674-145.120 101.315  0.00 97.00      PROA   
ATOM   2885  HA2 GLY P 185     -40.659-145.817 102.608  0.00 97.00      PROA   
ATOM   2886  C   GLY P 185     -40.107-143.908 101.988  0.00 97.00      PROA   
ATOM   2887  O   GLY P 185     -39.060-144.249 101.442  0.00 97.00      PROA   
ATOM   2888  N   THR P 186     -40.313-142.620 102.345  0.00 97.00      PROA   
ATOM   2889  HN  THR P 186     -41.160-142.339 102.792  0.00 97.00      PROA   
ATOM   2890  CA  THR P 186     -39.404-141.555 101.926  0.00 97.00      PROA   
ATOM   2891  HA  THR P 186     -39.210-141.721 100.879  0.00 97.00      PROA   
ATOM   2892  CB  THR P 186     -40.016-140.157 102.016  0.00 97.00      PROA   
ATOM   2893  HB  THR P 186     -39.265-139.381 101.733  0.00 97.00      PROA   
ATOM   2894  OG1 THR P 186     -40.505-139.872 103.323  0.00 97.00      PROA   
ATOM   2895  HG1 THR P 186     -39.801-140.130 103.924  0.00 97.00      PROA   
ATOM   2896  CG2 THR P 186     -41.197-140.045 101.038  0.00 97.00      PROA   
ATOM   2897 HG21 THR P 186     -42.002-140.756 101.314  0.00 97.00      PROA   
ATOM   2898 HG22 THR P 186     -40.870-140.261 100.000  0.00 97.00      PROA   
ATOM   2899 HG23 THR P 186     -41.616-139.016 101.075  0.00 97.00      PROA   
ATOM   2900  C   THR P 186     -38.071-141.500 102.681  0.00 97.00      PROA   
ATOM   2901  O   THR P 186     -38.118-141.334 103.896  0.00 97.00      PROA   
ATOM   2902  N   PRO P 187     -36.862-141.562 102.105  0.00 97.00      PROA   
ATOM   2903  CD  PRO P 187     -36.602-142.025 100.734  0.00 97.00      PROA   
ATOM   2904  HD1 PRO P 187     -37.383-141.700 100.015  0.00 97.00      PROA   
ATOM   2905  HD2 PRO P 187     -36.534-143.135 100.744  0.00 97.00      PROA   
ATOM   2906  CA  PRO P 187     -35.687-140.892 102.677  0.00 97.00      PROA   
ATOM   2907  HA  PRO P 187     -35.517-141.279 103.671  0.00 97.00      PROA   
ATOM   2908  CB  PRO P 187     -34.552-141.250 101.706  0.00 97.00      PROA   
ATOM   2909  HB1 PRO P 187     -34.127-142.236 102.001  0.00 97.00      PROA   
ATOM   2910  HB2 PRO P 187     -33.731-140.507 101.690  0.00 97.00      PROA   
ATOM   2911  CG  PRO P 187     -35.253-141.407 100.354  0.00 97.00      PROA   
ATOM   2912  HG1 PRO P 187     -35.420-140.400  99.910  0.00 97.00      PROA   
ATOM   2913  HG2 PRO P 187     -34.682-142.036  99.643  0.00 97.00      PROA   
ATOM   2914  C   PRO P 187     -35.897-139.382 102.813  0.00 97.00      PROA   
ATOM   2915  O   PRO P 187     -36.656-138.813 102.031  0.00 97.00      PROA   
ATOM   2916  N   VAL P 188     -35.265-138.720 103.818  0.00 97.00      PROA   
ATOM   2917  HN  VAL P 188     -34.610-139.185 104.408  0.00 97.00      PROA   
ATOM   2918  CA  VAL P 188     -35.504-137.316 104.125  0.00 97.00      PROA   
ATOM   2919  HA  VAL P 188     -35.802-136.794 103.227  0.00 97.00      PROA   
ATOM   2920  CB  VAL P 188     -36.547-137.105 105.240  0.00 97.00      PROA   
ATOM   2921  HB  VAL P 188     -36.187-137.576 106.185  0.00 97.00      PROA   
ATOM   2922  CG1 VAL P 188     -36.794-135.603 105.502  0.00 97.00      PROA   
ATOM   2923 HG11 VAL P 188     -37.094-135.091 104.564  0.00 97.00      PROA   
ATOM   2924 HG12 VAL P 188     -35.891-135.108 105.909  0.00 97.00      PROA   
ATOM   2925 HG13 VAL P 188     -37.611-135.479 106.245  0.00 97.00      PROA   
ATOM   2926  CG2 VAL P 188     -37.885-137.779 104.865  0.00 97.00      PROA   
ATOM   2927 HG21 VAL P 188     -37.777-138.881 104.821  0.00 97.00      PROA   
ATOM   2928 HG22 VAL P 188     -38.238-137.413 103.878  0.00 97.00      PROA   
ATOM   2929 HG23 VAL P 188     -38.659-137.544 105.625  0.00 97.00      PROA   
ATOM   2930  C   VAL P 188     -34.176-136.754 104.594  0.00 97.00      PROA   
ATOM   2931  O   VAL P 188     -33.464-137.438 105.319  0.00 97.00      PROA   
ATOM   2932  N   THR P 189     -33.820-135.492 104.215  0.00 97.00      PROA   
ATOM   2933  HN  THR P 189     -34.419-134.949 103.634  0.00 97.00      PROA   
ATOM   2934  CA  THR P 189     -32.635-134.786 104.696  0.00 97.00      PROA   
ATOM   2935  HA  THR P 189     -32.078-135.470 105.315  0.00 97.00      PROA   
ATOM   2936  CB  THR P 189     -31.651-134.300 103.606  0.00 97.00      PROA   
ATOM   2937  HB  THR P 189     -31.008-135.156 103.298  0.00 97.00      PROA   
ATOM   2938  OG1 THR P 189     -30.798-133.221 103.994  0.00 97.00      PROA   
ATOM   2939  HG1 THR P 189     -30.103-133.587 104.554  0.00 97.00      PROA   
ATOM   2940  CG2 THR P 189     -32.428-133.787 102.385  0.00 97.00      PROA   
ATOM   2941 HG21 THR P 189     -33.103-132.959 102.689  0.00 97.00      PROA   
ATOM   2942 HG22 THR P 189     -33.018-134.595 101.908  0.00 97.00      PROA   
ATOM   2943 HG23 THR P 189     -31.713-133.392 101.630  0.00 97.00      PROA   
ATOM   2944  C   THR P 189     -33.090-133.676 105.624  0.00 97.00      PROA   
ATOM   2945  O   THR P 189     -34.081-132.999 105.360  0.00 97.00      PROA   
ATOM   2946  N   LEU P 190     -32.375-133.515 106.764  0.00 97.00      PROA   
ATOM   2947  HN  LEU P 190     -31.550-134.068 106.895  0.00 97.00      PROA   
ATOM   2948  CA  LEU P 190     -32.749-132.627 107.846  0.00 97.00      PROA   
ATOM   2949  HA  LEU P 190     -33.600-132.032 107.548  0.00 97.00      PROA   
ATOM   2950  CB  LEU P 190     -33.082-133.398 109.159  0.00 97.00      PROA   
ATOM   2951  HB1 LEU P 190     -33.284-132.648 109.955  0.00 97.00      PROA   
ATOM   2952  HB2 LEU P 190     -32.192-133.989 109.470  0.00 97.00      PROA   
ATOM   2953  CG  LEU P 190     -34.299-134.369 109.132  0.00 97.00      PROA   
ATOM   2954  HG  LEU P 190     -34.542-134.586 110.203  0.00 97.00      PROA   
ATOM   2955  CD1 LEU P 190     -35.559-133.748 108.502  0.00 97.00      PROA   
ATOM   2956 HD11 LEU P 190     -35.373-133.488 107.442  0.00 97.00      PROA   
ATOM   2957 HD12 LEU P 190     -35.861-132.828 109.040  0.00 97.00      PROA   
ATOM   2958 HD13 LEU P 190     -36.397-134.474 108.533  0.00 97.00      PROA   
ATOM   2959  CD2 LEU P 190     -33.981-135.739 108.498  0.00 97.00      PROA   
ATOM   2960 HD21 LEU P 190     -33.059-136.168 108.941  0.00 97.00      PROA   
ATOM   2961 HD22 LEU P 190     -33.833-135.646 107.405  0.00 97.00      PROA   
ATOM   2962 HD23 LEU P 190     -34.820-136.447 108.669  0.00 97.00      PROA   
ATOM   2963  C   LEU P 190     -31.610-131.665 108.142  0.00 97.00      PROA   
ATOM   2964  O   LEU P 190     -30.605-132.018 108.758  0.00 97.00      PROA   
ATOM   2965  N   SER P 191     -31.758-130.384 107.741  0.00 97.00      PROA   
ATOM   2966  HN  SER P 191     -32.597-130.083 107.287  0.00 97.00      PROA   
ATOM   2967  CA  SER P 191     -30.694-129.401 107.846  0.00 97.00      PROA   
ATOM   2968  HA  SER P 191     -29.746-129.919 107.801  0.00 97.00      PROA   
ATOM   2969  CB  SER P 191     -30.686-128.459 106.600  0.00 97.00      PROA   
ATOM   2970  HB1 SER P 191     -31.735-128.230 106.319  0.00 97.00      PROA   
ATOM   2971  HB2 SER P 191     -30.232-129.012 105.748  0.00 97.00      PROA   
ATOM   2972  OG  SER P 191     -29.988-127.228 106.774  0.00 97.00      PROA   
ATOM   2973  HG1 SER P 191     -30.615-126.639 107.209  0.00 97.00      PROA   
ATOM   2974  C   SER P 191     -30.709-128.666 109.179  0.00 97.00      PROA   
ATOM   2975  O   SER P 191     -31.482-127.741 109.395  0.00 97.00      PROA   
ATOM   2976  N   CYS P 192     -29.806-129.045 110.112  0.00 97.00      PROA   
ATOM   2977  HN  CYS P 192     -29.246-129.855 109.958  0.00 97.00      PROA   
ATOM   2978  CA  CYS P 192     -29.618-128.331 111.369  0.00 97.00      PROA   
ATOM   2979  HA  CYS P 192     -30.552-127.872 111.658  0.00 97.00      PROA   
ATOM   2980  CB  CYS P 192     -29.186-129.278 112.519  0.00 97.00      PROA   
ATOM   2981  HB1 CYS P 192     -28.966-128.680 113.429  0.00 97.00      PROA   
ATOM   2982  HB2 CYS P 192     -28.258-129.818 112.229  0.00 97.00      PROA   
ATOM   2983  SG  CYS P 192     -30.507-130.483 112.877  0.00 97.00      PROA   
ATOM   2984  C   CYS P 192     -28.595-127.222 111.175  0.00 97.00      PROA   
ATOM   2985  O   CYS P 192     -27.391-127.466 111.125  0.00 97.00      PROA   
ATOM   2986  N   GLU P 193     -29.076-125.962 111.023  0.00 97.00      PROA   
ATOM   2987  HN  GLU P 193     -30.049-125.779 111.155  0.00 97.00      PROA   
ATOM   2988  CA  GLU P 193     -28.319-124.903 110.378  0.00 97.00      PROA   
ATOM   2989  HA  GLU P 193     -27.342-125.288 110.119  0.00 97.00      PROA   
ATOM   2990  CB  GLU P 193     -29.010-124.496 109.050  0.00 97.00      PROA   
ATOM   2991  HB1 GLU P 193     -29.016-125.398 108.397  0.00 97.00      PROA   
ATOM   2992  HB2 GLU P 193     -28.393-123.722 108.544  0.00 97.00      PROA   
ATOM   2993  CG  GLU P 193     -30.467-124.003 109.204  0.00 97.00      PROA   
ATOM   2994  HG1 GLU P 193     -30.525-123.222 109.991  0.00 97.00      PROA   
ATOM   2995  HG2 GLU P 193     -31.151-124.834 109.476  0.00 97.00      PROA   
ATOM   2996  CD  GLU P 193     -30.940-123.373 107.906  0.00 97.00      PROA   
ATOM   2997  OE1 GLU P 193     -30.982-122.115 107.843  0.00 97.00      PROA   
ATOM   2998  OE2 GLU P 193     -31.211-124.123 106.936  0.00 97.00      PROA   
ATOM   2999  C   GLU P 193     -28.069-123.654 111.215  0.00 97.00      PROA   
ATOM   3000  O   GLU P 193     -28.938-123.175 111.940  0.00 97.00      PROA   
ATOM   3001  N   THR P 194     -26.839-123.079 111.104  0.00 97.00      PROA   
ATOM   3002  HN  THR P 194     -26.103-123.556 110.629  0.00 97.00      PROA   
ATOM   3003  CA  THR P 194     -26.482-121.798 111.707  0.00 97.00      PROA   
ATOM   3004  HA  THR P 194     -27.229-121.522 112.440  0.00 97.00      PROA   
ATOM   3005  CB  THR P 194     -25.108-121.812 112.399  0.00 97.00      PROA   
ATOM   3006  HB  THR P 194     -24.869-120.795 112.795  0.00 97.00      PROA   
ATOM   3007  OG1 THR P 194     -24.055-122.224 111.528  0.00 97.00      PROA   
ATOM   3008  HG1 THR P 194     -23.322-121.623 111.690  0.00 97.00      PROA   
ATOM   3009  CG2 THR P 194     -25.133-122.783 113.592  0.00 97.00      PROA   
ATOM   3010 HG21 THR P 194     -25.360-123.815 113.251  0.00 97.00      PROA   
ATOM   3011 HG22 THR P 194     -25.899-122.471 114.331  0.00 97.00      PROA   
ATOM   3012 HG23 THR P 194     -24.141-122.792 114.093  0.00 97.00      PROA   
ATOM   3013  C   THR P 194     -26.424-120.670 110.687  0.00 97.00      PROA   
ATOM   3014  O   THR P 194     -26.825-119.548 110.988  0.00 97.00      PROA   
ATOM   3015  N   LYS P 195     -25.848-120.935 109.488  0.00 97.00      PROA   
ATOM   3016  HN  LYS P 195     -25.573-121.874 109.309  0.00 97.00      PROA   
ATOM   3017  CA  LYS P 195     -25.415-119.959 108.488  0.00 97.00      PROA   
ATOM   3018  HA  LYS P 195     -24.982-120.554 107.697  0.00 97.00      PROA   
ATOM   3019  CB  LYS P 195     -26.564-119.141 107.817  0.00 97.00      PROA   
ATOM   3020  HB1 LYS P 195     -26.195-118.123 107.552  0.00 97.00      PROA   
ATOM   3021  HB2 LYS P 195     -27.395-118.996 108.539  0.00 97.00      PROA   
ATOM   3022  CG  LYS P 195     -27.125-119.722 106.501  0.00 97.00      PROA   
ATOM   3023  HG1 LYS P 195     -26.283-119.958 105.815  0.00 97.00      PROA   
ATOM   3024  HG2 LYS P 195     -27.718-118.907 106.022  0.00 97.00      PROA   
ATOM   3025  CD  LYS P 195     -28.057-120.938 106.632  0.00 97.00      PROA   
ATOM   3026  HD1 LYS P 195     -28.836-120.685 107.386  0.00 97.00      PROA   
ATOM   3027  HD2 LYS P 195     -27.494-121.817 107.011  0.00 97.00      PROA   
ATOM   3028  CE  LYS P 195     -28.737-121.273 105.288  0.00 97.00      PROA   
ATOM   3029  HE1 LYS P 195     -27.993-121.615 104.541  0.00 97.00      PROA   
ATOM   3030  HE2 LYS P 195     -29.259-120.370 104.903  0.00 97.00      PROA   
ATOM   3031  NZ  LYS P 195     -29.749-122.330 105.441  0.00 97.00      PROA   
ATOM   3032  HZ1 LYS P 195     -30.307-122.122 106.302  0.00 97.00      PROA   
ATOM   3033  HZ2 LYS P 195     -29.330-123.263 105.619  0.00 97.00      PROA   
ATOM   3034  HZ3 LYS P 195     -30.417-122.392 104.652  0.00 97.00      PROA   
ATOM   3035  C   LYS P 195     -24.265-119.038 108.908  0.00 97.00      PROA   
ATOM   3036  O   LYS P 195     -23.445-118.655 108.075  0.00 97.00      PROA   
ATOM   3037  N   LEU P 196     -24.147-118.700 110.208  0.00 97.00      PROA   
ATOM   3038  HN  LEU P 196     -24.880-118.954 110.835  0.00 97.00      PROA   
ATOM   3039  CA  LEU P 196     -23.117-117.845 110.758  0.00 97.00      PROA   
ATOM   3040  HA  LEU P 196     -22.746-117.196 109.976  0.00 97.00      PROA   
ATOM   3041  CB  LEU P 196     -23.643-116.973 111.935  0.00 97.00      PROA   
ATOM   3042  HB1 LEU P 196     -22.778-116.488 112.436  0.00 97.00      PROA   
ATOM   3043  HB2 LEU P 196     -24.143-117.631 112.679  0.00 97.00      PROA   
ATOM   3044  CG  LEU P 196     -24.605-115.804 111.581  0.00 97.00      PROA   
ATOM   3045  HG  LEU P 196     -24.763-115.242 112.536  0.00 97.00      PROA   
ATOM   3046  CD1 LEU P 196     -23.976-114.816 110.583  0.00 97.00      PROA   
ATOM   3047 HD11 LEU P 196     -23.834-115.302 109.595  0.00 97.00      PROA   
ATOM   3048 HD12 LEU P 196     -22.990-114.463 110.953  0.00 97.00      PROA   
ATOM   3049 HD13 LEU P 196     -24.640-113.936 110.447  0.00 97.00      PROA   
ATOM   3050  CD2 LEU P 196     -26.002-116.251 111.112  0.00 97.00      PROA   
ATOM   3051 HD21 LEU P 196     -26.452-116.955 111.842  0.00 97.00      PROA   
ATOM   3052 HD22 LEU P 196     -25.939-116.750 110.123  0.00 97.00      PROA   
ATOM   3053 HD23 LEU P 196     -26.670-115.370 111.010  0.00 97.00      PROA   
ATOM   3054  C   LEU P 196     -21.935-118.651 111.268  0.00 97.00      PROA   
ATOM   3055  O   LEU P 196     -22.086-119.752 111.796  0.00 97.00      PROA   
ATOM   3056  N   LEU P 197     -20.714-118.073 111.139  0.00 97.00      PROA   
ATOM   3057  HN  LEU P 197     -20.603-117.222 110.634  0.00 97.00      PROA   
ATOM   3058  CA  LEU P 197     -19.522-118.534 111.817  0.00 97.00      PROA   
ATOM   3059  HA  LEU P 197     -19.804-119.238 112.586  0.00 97.00      PROA   
ATOM   3060  CB  LEU P 197     -18.494-119.189 110.860  0.00 97.00      PROA   
ATOM   3061  HB1 LEU P 197     -18.218-118.457 110.070  0.00 97.00      PROA   
ATOM   3062  HB2 LEU P 197     -18.996-120.045 110.356  0.00 97.00      PROA   
ATOM   3063  CG  LEU P 197     -17.194-119.717 111.519  0.00 97.00      PROA   
ATOM   3064  HG  LEU P 197     -16.669-118.862 112.006  0.00 97.00      PROA   
ATOM   3065  CD1 LEU P 197     -17.468-120.782 112.596  0.00 97.00      PROA   
ATOM   3066 HD11 LEU P 197     -18.029-121.632 112.151  0.00 97.00      PROA   
ATOM   3067 HD12 LEU P 197     -18.061-120.358 113.432  0.00 97.00      PROA   
ATOM   3068 HD13 LEU P 197     -16.509-121.164 113.005  0.00 97.00      PROA   
ATOM   3069  CD2 LEU P 197     -16.240-120.281 110.452  0.00 97.00      PROA   
ATOM   3070 HD21 LEU P 197     -15.995-119.501 109.702  0.00 97.00      PROA   
ATOM   3071 HD22 LEU P 197     -16.714-121.140 109.930  0.00 97.00      PROA   
ATOM   3072 HD23 LEU P 197     -15.296-120.629 110.923  0.00 97.00      PROA   
ATOM   3073  C   LEU P 197     -18.914-117.327 112.495  0.00 97.00      PROA   
ATOM   3074  O   LEU P 197     -18.817-116.254 111.904  0.00 97.00      PROA   
ATOM   3075  N   LEU P 198     -18.517-117.480 113.780  0.00 97.00      PROA   
ATOM   3076  HN  LEU P 198     -18.575-118.369 114.225  0.00 97.00      PROA   
ATOM   3077  CA  LEU P 198     -17.955-116.437 114.611  0.00 97.00      PROA   
ATOM   3078  HA  LEU P 198     -17.610-115.618 113.994  0.00 97.00      PROA   
ATOM   3079  CB  LEU P 198     -18.901-115.922 115.741  0.00 97.00      PROA   
ATOM   3080  HB1 LEU P 198     -18.332-115.220 116.391  0.00 97.00      PROA   
ATOM   3081  HB2 LEU P 198     -19.222-116.779 116.373  0.00 97.00      PROA   
ATOM   3082  CG  LEU P 198     -20.182-115.150 115.315  0.00 97.00      PROA   
ATOM   3083  HG  LEU P 198     -20.599-114.715 116.258  0.00 97.00      PROA   
ATOM   3084  CD1 LEU P 198     -19.893-113.969 114.370  0.00 97.00      PROA   
ATOM   3085 HD11 LEU P 198     -19.531-114.337 113.389  0.00 97.00      PROA   
ATOM   3086 HD12 LEU P 198     -19.123-113.300 114.805  0.00 97.00      PROA   
ATOM   3087 HD13 LEU P 198     -20.819-113.382 114.198  0.00 97.00      PROA   
ATOM   3088  CD2 LEU P 198     -21.293-116.053 114.751  0.00 97.00      PROA   
ATOM   3089 HD21 LEU P 198     -21.430-116.947 115.393  0.00 97.00      PROA   
ATOM   3090 HD22 LEU P 198     -21.039-116.383 113.725  0.00 97.00      PROA   
ATOM   3091 HD23 LEU P 198     -22.252-115.496 114.705  0.00 97.00      PROA   
ATOM   3092  C   LEU P 198     -16.749-117.082 115.257  0.00 97.00      PROA   
ATOM   3093  O   LEU P 198     -16.578-118.298 115.180  0.00 97.00      PROA   
ATOM   3094  N   GLN P 199     -15.863-116.277 115.899  0.00 97.00      PROA   
ATOM   3095  HN  GLN P 199     -15.994-115.288 115.901  0.00 97.00      PROA   
ATOM   3096  CA  GLN P 199     -14.665-116.751 116.579  0.00 97.00      PROA   
ATOM   3097  HA  GLN P 199     -14.033-117.193 115.822  0.00 97.00      PROA   
ATOM   3098  CB  GLN P 199     -13.897-115.591 117.271  0.00 97.00      PROA   
ATOM   3099  HB1 GLN P 199     -12.971-116.006 117.729  0.00 97.00      PROA   
ATOM   3100  HB2 GLN P 199     -14.521-115.180 118.097  0.00 97.00      PROA   
ATOM   3101  CG  GLN P 199     -13.488-114.406 116.356  0.00 97.00      PROA   
ATOM   3102  HG1 GLN P 199     -12.706-113.788 116.844  0.00 97.00      PROA   
ATOM   3103  HG2 GLN P 199     -14.376-113.756 116.198  0.00 97.00      PROA   
ATOM   3104  CD  GLN P 199     -13.017-114.829 114.958  0.00 97.00      PROA   
ATOM   3105  OE1 GLN P 199     -13.707-114.584 113.962  0.00 97.00      PROA   
ATOM   3106  NE2 GLN P 199     -11.814-115.456 114.870  0.00 97.00      PROA   
ATOM   3107 HE21 GLN P 199     -11.491-115.705 113.958  0.00 97.00      PROA   
ATOM   3108 HE22 GLN P 199     -11.270-115.630 115.689  0.00 97.00      PROA   
ATOM   3109  C   GLN P 199     -14.957-117.835 117.614  0.00 97.00      PROA   
ATOM   3110  O   GLN P 199     -15.913-117.751 118.384  0.00 97.00      PROA   
ATOM   3111  N   ARG P 200     -14.144-118.914 117.613  0.00 97.00      PROA   
ATOM   3112  HN  ARG P 200     -13.339-118.968 117.028  0.00 97.00      PROA   
ATOM   3113  CA  ARG P 200     -14.503-120.146 118.268  0.00 97.00      PROA   
ATOM   3114  HA  ARG P 200     -15.197-119.959 119.074  0.00 97.00      PROA   
ATOM   3115  CB  ARG P 200     -15.122-121.085 117.199  0.00 97.00      PROA   
ATOM   3116  HB1 ARG P 200     -14.353-121.274 116.415  0.00 97.00      PROA   
ATOM   3117  HB2 ARG P 200     -15.955-120.548 116.693  0.00 97.00      PROA   
ATOM   3118  CG  ARG P 200     -15.635-122.434 117.718  0.00 97.00      PROA   
ATOM   3119  HG1 ARG P 200     -15.150-122.687 118.682  0.00 97.00      PROA   
ATOM   3120  HG2 ARG P 200     -15.296-123.201 116.991  0.00 97.00      PROA   
ATOM   3121  CD  ARG P 200     -17.155-122.544 117.903  0.00 97.00      PROA   
ATOM   3122  HD1 ARG P 200     -17.591-121.586 118.251  0.00 97.00      PROA   
ATOM   3123  HD2 ARG P 200     -17.397-123.328 118.659  0.00 97.00      PROA   
ATOM   3124  NE  ARG P 200     -17.768-122.894 116.578  0.00 97.00      PROA   
ATOM   3125  HE  ARG P 200     -17.989-122.177 115.924  0.00 97.00      PROA   
ATOM   3126  CZ  ARG P 200     -17.987-124.166 116.191  0.00 97.00      PROA   
ATOM   3127  NH1 ARG P 200     -17.663-125.213 116.960  0.00 97.00      PROA   
ATOM   3128 HH11 ARG P 200     -16.866-125.105 117.550  0.00 97.00      PROA   
ATOM   3129 HH12 ARG P 200     -17.804-126.132 116.592  0.00 97.00      PROA   
ATOM   3130  NH2 ARG P 200     -18.463-124.444 114.967  0.00 97.00      PROA   
ATOM   3131 HH21 ARG P 200     -18.529-123.717 114.294  0.00 97.00      PROA   
ATOM   3132 HH22 ARG P 200     -18.379-125.397 114.684  0.00 97.00      PROA   
ATOM   3133  C   ARG P 200     -13.217-120.762 118.786  0.00 97.00      PROA   
ATOM   3134  O   ARG P 200     -12.222-120.691 118.066  0.00 97.00      PROA   
ATOM   3135  N   PRO P 201     -13.131-121.367 119.977  0.00 97.00      PROA   
ATOM   3136  CD  PRO P 201     -14.077-121.176 121.085  0.00 97.00      PROA   
ATOM   3137  HD1 PRO P 201     -15.110-121.450 120.781  0.00 97.00      PROA   
ATOM   3138  HD2 PRO P 201     -14.045-120.113 121.413  0.00 97.00      PROA   
ATOM   3139  CA  PRO P 201     -11.991-122.198 120.348  0.00 97.00      PROA   
ATOM   3140  HA  PRO P 201     -11.063-121.724 120.057  0.00 97.00      PROA   
ATOM   3141  CB  PRO P 201     -12.094-122.306 121.883  0.00 97.00      PROA   
ATOM   3142  HB1 PRO P 201     -11.511-121.471 122.333  0.00 97.00      PROA   
ATOM   3143  HB2 PRO P 201     -11.707-123.261 122.289  0.00 97.00      PROA   
ATOM   3144  CG  PRO P 201     -13.582-122.091 122.210  0.00 97.00      PROA   
ATOM   3145  HG1 PRO P 201     -14.120-123.059 122.156  0.00 97.00      PROA   
ATOM   3146  HG2 PRO P 201     -13.739-121.656 123.217  0.00 97.00      PROA   
ATOM   3147  C   PRO P 201     -12.039-123.551 119.649  0.00 97.00      PROA   
ATOM   3148  O   PRO P 201     -11.190-123.805 118.797  0.00 97.00      PROA   
ATOM   3149  N   GLY P 202     -13.023-124.421 119.964  0.00 97.00      PROA   
ATOM   3150  HN  GLY P 202     -13.625-124.240 120.739  0.00 97.00      PROA   
ATOM   3151  CA  GLY P 202     -13.235-125.679 119.278  0.00 97.00      PROA   
ATOM   3152  HA1 GLY P 202     -13.854-126.249 119.939  0.00 97.00      PROA   
ATOM   3153  HA2 GLY P 202     -12.293-126.158 119.056  0.00 97.00      PROA   
ATOM   3154  C   GLY P 202     -14.025-125.512 118.019  0.00 97.00      PROA   
ATOM   3155  O   GLY P 202     -15.233-125.358 118.092  0.00 97.00      PROA   
ATOM   3156  N   LEU P 203     -13.364-125.562 116.844  0.00 97.00      PROA   
ATOM   3157  HN  LEU P 203     -12.377-125.700 116.866  0.00 97.00      PROA   
ATOM   3158  CA  LEU P 203     -13.928-125.338 115.519  0.00 97.00      PROA   
ATOM   3159  HA  LEU P 203     -14.414-124.378 115.556  0.00 97.00      PROA   
ATOM   3160  CB  LEU P 203     -12.817-125.222 114.435  0.00 97.00      PROA   
ATOM   3161  HB1 LEU P 203     -13.197-125.535 113.438  0.00 97.00      PROA   
ATOM   3162  HB2 LEU P 203     -11.992-125.916 114.706  0.00 97.00      PROA   
ATOM   3163  CG  LEU P 203     -12.228-123.793 114.239  0.00 97.00      PROA   
ATOM   3164  HG  LEU P 203     -11.383-123.898 113.513  0.00 97.00      PROA   
ATOM   3165  CD1 LEU P 203     -13.244-122.830 113.591  0.00 97.00      PROA   
ATOM   3166 HD11 LEU P 203     -14.108-122.660 114.266  0.00 97.00      PROA   
ATOM   3167 HD12 LEU P 203     -13.617-123.245 112.632  0.00 97.00      PROA   
ATOM   3168 HD13 LEU P 203     -12.763-121.849 113.387  0.00 97.00      PROA   
ATOM   3169  CD2 LEU P 203     -11.637-123.180 115.523  0.00 97.00      PROA   
ATOM   3170 HD21 LEU P 203     -10.882-123.862 115.966  0.00 97.00      PROA   
ATOM   3171 HD22 LEU P 203     -12.434-122.999 116.274  0.00 97.00      PROA   
ATOM   3172 HD23 LEU P 203     -11.147-122.209 115.298  0.00 97.00      PROA   
ATOM   3173  C   LEU P 203     -15.028-126.292 115.057  0.00 97.00      PROA   
ATOM   3174  O   LEU P 203     -15.922-125.871 114.326  0.00 97.00      PROA   
ATOM   3175  N   GLN P 204     -14.997-127.591 115.433  0.00 97.00      PROA   
ATOM   3176  HN  GLN P 204     -14.362-127.906 116.140  0.00 97.00      PROA   
ATOM   3177  CA  GLN P 204     -15.838-128.637 114.861  0.00 97.00      PROA   
ATOM   3178  HA  GLN P 204     -15.738-128.572 113.788  0.00 97.00      PROA   
ATOM   3179  CB  GLN P 204     -15.343-130.021 115.361  0.00 97.00      PROA   
ATOM   3180  HB1 GLN P 204     -15.565-130.112 116.446  0.00 97.00      PROA   
ATOM   3181  HB2 GLN P 204     -14.231-130.017 115.273  0.00 97.00      PROA   
ATOM   3182  CG  GLN P 204     -15.868-131.289 114.646  0.00 97.00      PROA   
ATOM   3183  HG1 GLN P 204     -16.903-131.504 114.983  0.00 97.00      PROA   
ATOM   3184  HG2 GLN P 204     -15.240-132.154 114.942  0.00 97.00      PROA   
ATOM   3185  CD  GLN P 204     -15.888-131.155 113.119  0.00 97.00      PROA   
ATOM   3186  OE1 GLN P 204     -16.805-130.592 112.514  0.00 97.00      PROA   
ATOM   3187  NE2 GLN P 204     -14.839-131.707 112.454  0.00 97.00      PROA   
ATOM   3188 HE21 GLN P 204     -14.841-131.649 111.458  0.00 97.00      PROA   
ATOM   3189 HE22 GLN P 204     -14.100-132.141 112.966  0.00 97.00      PROA   
ATOM   3190  C   GLN P 204     -17.313-128.490 115.217  0.00 97.00      PROA   
ATOM   3191  O   GLN P 204     -17.679-127.771 116.133  0.00 97.00      PROA   
ATOM   3192  N   LEU P 205     -18.222-129.184 114.500  0.00 97.00      PROA   
ATOM   3193  HN  LEU P 205     -17.945-129.702 113.693  0.00 97.00      PROA   
ATOM   3194  CA  LEU P 205     -19.552-129.437 115.011  0.00 97.00      PROA   
ATOM   3195  HA  LEU P 205     -19.595-129.177 116.058  0.00 97.00      PROA   
ATOM   3196  CB  LEU P 205     -20.677-128.666 114.278  0.00 97.00      PROA   
ATOM   3197  HB1 LEU P 205     -21.669-129.019 114.638  0.00 97.00      PROA   
ATOM   3198  HB2 LEU P 205     -20.601-128.877 113.189  0.00 97.00      PROA   
ATOM   3199  CG  LEU P 205     -20.645-127.134 114.487  0.00 97.00      PROA   
ATOM   3200  HG  LEU P 205     -19.614-126.786 114.255  0.00 97.00      PROA   
ATOM   3201  CD1 LEU P 205     -21.600-126.422 113.512  0.00 97.00      PROA   
ATOM   3202 HD11 LEU P 205     -22.644-126.755 113.689  0.00 97.00      PROA   
ATOM   3203 HD12 LEU P 205     -21.325-126.656 112.462  0.00 97.00      PROA   
ATOM   3204 HD13 LEU P 205     -21.551-125.322 113.656  0.00 97.00      PROA   
ATOM   3205  CD2 LEU P 205     -20.988-126.746 115.938  0.00 97.00      PROA   
ATOM   3206 HD21 LEU P 205     -20.253-127.173 116.650  0.00 97.00      PROA   
ATOM   3207 HD22 LEU P 205     -21.997-127.128 116.202  0.00 97.00      PROA   
ATOM   3208 HD23 LEU P 205     -20.989-125.642 116.054  0.00 97.00      PROA   
ATOM   3209  C   LEU P 205     -19.825-130.920 114.943  0.00 97.00      PROA   
ATOM   3210  O   LEU P 205     -19.976-131.507 113.874  0.00 97.00      PROA   
ATOM   3211  N   TYR P 206     -19.932-131.557 116.131  0.00 97.00      PROA   
ATOM   3212  HN  TYR P 206     -19.740-131.075 116.981  0.00 97.00      PROA   
ATOM   3213  CA  TYR P 206     -20.459-132.899 116.281  0.00 97.00      PROA   
ATOM   3214  HA  TYR P 206     -20.321-133.449 115.359  0.00 97.00      PROA   
ATOM   3215  CB  TYR P 206     -19.851-133.697 117.467  0.00 97.00      PROA   
ATOM   3216  HB1 TYR P 206     -20.180-134.757 117.450  0.00 97.00      PROA   
ATOM   3217  HB2 TYR P 206     -20.156-133.247 118.437  0.00 97.00      PROA   
ATOM   3218  CG  TYR P 206     -18.349-133.658 117.400  0.00 97.00      PROA   
ATOM   3219  CD1 TYR P 206     -17.616-134.616 116.672  0.00 97.00      PROA   
ATOM   3220  HD1 TYR P 206     -18.136-135.409 116.153  0.00 97.00      PROA   
ATOM   3221  CE1 TYR P 206     -16.215-134.539 116.611  0.00 97.00      PROA   
ATOM   3222  HE1 TYR P 206     -15.654-135.267 116.040  0.00 97.00      PROA   
ATOM   3223  CZ  TYR P 206     -15.545-133.498 117.270  0.00 97.00      PROA   
ATOM   3224  OH  TYR P 206     -14.148-133.343 117.145  0.00 97.00      PROA   
ATOM   3225  HH  TYR P 206     -13.921-132.465 117.479  0.00 97.00      PROA   
ATOM   3226  CD2 TYR P 206     -17.656-132.660 118.104  0.00 97.00      PROA   
ATOM   3227  HD2 TYR P 206     -18.194-131.934 118.696  0.00 97.00      PROA   
ATOM   3228  CE2 TYR P 206     -16.268-132.570 118.025  0.00 97.00      PROA   
ATOM   3229  HE2 TYR P 206     -15.772-131.766 118.543  0.00 97.00      PROA   
ATOM   3230  C   TYR P 206     -21.934-132.714 116.530  0.00 97.00      PROA   
ATOM   3231  O   TYR P 206     -22.357-131.684 117.053  0.00 97.00      PROA   
ATOM   3232  N   PHE P 207     -22.764-133.700 116.135  0.00 97.00      PROA   
ATOM   3233  HN  PHE P 207     -22.418-134.549 115.736  0.00 97.00      PROA   
ATOM   3234  CA  PHE P 207     -24.200-133.556 116.215  0.00 97.00      PROA   
ATOM   3235  HA  PHE P 207     -24.466-132.762 116.899  0.00 97.00      PROA   
ATOM   3236  CB  PHE P 207     -24.874-133.315 114.838  0.00 97.00      PROA   
ATOM   3237  HB1 PHE P 207     -25.982-133.351 114.916  0.00 97.00      PROA   
ATOM   3238  HB2 PHE P 207     -24.553-134.113 114.138  0.00 97.00      PROA   
ATOM   3239  CG  PHE P 207     -24.498-131.984 114.228  0.00 97.00      PROA   
ATOM   3240  CD1 PHE P 207     -23.297-131.831 113.511  0.00 97.00      PROA   
ATOM   3241  HD1 PHE P 207     -22.592-132.649 113.466  0.00 97.00      PROA   
ATOM   3242  CE1 PHE P 207     -23.009-130.637 112.841  0.00 97.00      PROA   
ATOM   3243  HE1 PHE P 207     -22.076-130.534 112.306  0.00 97.00      PROA   
ATOM   3244  CZ  PHE P 207     -23.923-129.578 112.873  0.00 97.00      PROA   
ATOM   3245  HZ  PHE P 207     -23.700-128.654 112.359  0.00 97.00      PROA   
ATOM   3246  CD2 PHE P 207     -25.406-130.910 114.254  0.00 97.00      PROA   
ATOM   3247  HD2 PHE P 207     -26.341-131.015 114.785  0.00 97.00      PROA   
ATOM   3248  CE2 PHE P 207     -25.123-129.714 113.581  0.00 97.00      PROA   
ATOM   3249  HE2 PHE P 207     -25.832-128.899 113.603  0.00 97.00      PROA   
ATOM   3250  C   PHE P 207     -24.775-134.815 116.785  0.00 97.00      PROA   
ATOM   3251  O   PHE P 207     -24.135-135.856 116.795  0.00 97.00      PROA   
ATOM   3252  N   SER P 208     -26.024-134.738 117.277  0.00 97.00      PROA   
ATOM   3253  HN  SER P 208     -26.492-133.863 117.352  0.00 97.00      PROA   
ATOM   3254  CA  SER P 208     -26.776-135.892 117.701  0.00 97.00      PROA   
ATOM   3255  HA  SER P 208     -26.463-136.750 117.120  0.00 97.00      PROA   
ATOM   3256  CB  SER P 208     -26.627-136.228 119.208  0.00 97.00      PROA   
ATOM   3257  HB1 SER P 208     -25.583-136.565 119.389  0.00 97.00      PROA   
ATOM   3258  HB2 SER P 208     -27.313-137.052 119.505  0.00 97.00      PROA   
ATOM   3259  OG  SER P 208     -26.865-135.080 120.016  0.00 97.00      PROA   
ATOM   3260  HG1 SER P 208     -27.115-135.384 120.895  0.00 97.00      PROA   
ATOM   3261  C   SER P 208     -28.213-135.630 117.342  0.00 97.00      PROA   
ATOM   3262  O   SER P 208     -28.632-134.485 117.191  0.00 97.00      PROA   
ATOM   3263  N   PHE P 209     -28.985-136.722 117.156  0.00 97.00      PROA   
ATOM   3264  HN  PHE P 209     -28.614-137.633 117.305  0.00 97.00      PROA   
ATOM   3265  CA  PHE P 209     -30.361-136.687 116.727  0.00 97.00      PROA   
ATOM   3266  HA  PHE P 209     -30.748-135.684 116.857  0.00 97.00      PROA   
ATOM   3267  CB  PHE P 209     -30.520-137.167 115.256  0.00 97.00      PROA   
ATOM   3268  HB1 PHE P 209     -31.285-137.961 115.134  0.00 97.00      PROA   
ATOM   3269  HB2 PHE P 209     -29.552-137.571 114.883  0.00 97.00      PROA   
ATOM   3270  CG  PHE P 209     -30.933-136.019 114.376  0.00 97.00      PROA   
ATOM   3271  CD1 PHE P 209     -32.274-135.599 114.377  0.00 97.00      PROA   
ATOM   3272  HD1 PHE P 209     -32.985-136.081 115.034  0.00 97.00      PROA   
ATOM   3273  CE1 PHE P 209     -32.701-134.571 113.530  0.00 97.00      PROA   
ATOM   3274  HE1 PHE P 209     -33.737-134.268 113.536  0.00 97.00      PROA   
ATOM   3275  CZ  PHE P 209     -31.788-133.953 112.666  0.00 97.00      PROA   
ATOM   3276  HZ  PHE P 209     -32.112-133.162 112.007  0.00 97.00      PROA   
ATOM   3277  CD2 PHE P 209     -30.023-135.389 113.507  0.00 97.00      PROA   
ATOM   3278  HD2 PHE P 209     -28.990-135.704 113.485  0.00 97.00      PROA   
ATOM   3279  CE2 PHE P 209     -30.449-134.362 112.655  0.00 97.00      PROA   
ATOM   3280  HE2 PHE P 209     -29.748-133.884 111.987  0.00 97.00      PROA   
ATOM   3281  C   PHE P 209     -31.139-137.569 117.671  0.00 97.00      PROA   
ATOM   3282  O   PHE P 209     -30.657-138.610 118.114  0.00 97.00      PROA   
ATOM   3283  N   TYR P 210     -32.365-137.134 118.033  0.00 97.00      PROA   
ATOM   3284  HN  TYR P 210     -32.728-136.275 117.678  0.00 97.00      PROA   
ATOM   3285  CA  TYR P 210     -33.177-137.778 119.040  0.00 97.00      PROA   
ATOM   3286  HA  TYR P 210     -32.846-138.795 119.203  0.00 97.00      PROA   
ATOM   3287  CB  TYR P 210     -33.213-136.979 120.378  0.00 97.00      PROA   
ATOM   3288  HB1 TYR P 210     -33.757-137.545 121.164  0.00 97.00      PROA   
ATOM   3289  HB2 TYR P 210     -33.749-136.021 120.211  0.00 97.00      PROA   
ATOM   3290  CG  TYR P 210     -31.839-136.605 120.898  0.00 97.00      PROA   
ATOM   3291  CD1 TYR P 210     -31.175-135.465 120.404  0.00 97.00      PROA   
ATOM   3292  HD1 TYR P 210     -31.628-134.891 119.611  0.00 97.00      PROA   
ATOM   3293  CE1 TYR P 210     -29.958-135.043 120.950  0.00 97.00      PROA   
ATOM   3294  HE1 TYR P 210     -29.472-134.161 120.560  0.00 97.00      PROA   
ATOM   3295  CZ  TYR P 210     -29.392-135.748 122.019  0.00 97.00      PROA   
ATOM   3296  OH  TYR P 210     -28.193-135.310 122.622  0.00 97.00      PROA   
ATOM   3297  HH  TYR P 210     -28.215-134.346 122.679  0.00 97.00      PROA   
ATOM   3298  CD2 TYR P 210     -31.259-137.299 121.975  0.00 97.00      PROA   
ATOM   3299  HD2 TYR P 210     -31.779-138.142 122.405  0.00 97.00      PROA   
ATOM   3300  CE2 TYR P 210     -30.039-136.880 122.525  0.00 97.00      PROA   
ATOM   3301  HE2 TYR P 210     -29.611-137.407 123.365  0.00 97.00      PROA   
ATOM   3302  C   TYR P 210     -34.583-137.809 118.487  0.00 97.00      PROA   
ATOM   3303  O   TYR P 210     -34.913-137.063 117.566  0.00 97.00      PROA   
ATOM   3304  N   MET P 211     -35.452-138.680 119.053  0.00 97.00      PROA   
ATOM   3305  HN  MET P 211     -35.154-139.315 119.763  0.00 97.00      PROA   
ATOM   3306  CA  MET P 211     -36.872-138.670 118.769  0.00 97.00      PROA   
ATOM   3307  HA  MET P 211     -37.123-137.836 118.133  0.00 97.00      PROA   
ATOM   3308  CB  MET P 211     -37.340-139.985 118.092  0.00 97.00      PROA   
ATOM   3309  HB1 MET P 211     -38.452-140.019 118.079  0.00 97.00      PROA   
ATOM   3310  HB2 MET P 211     -36.972-140.849 118.690  0.00 97.00      PROA   
ATOM   3311  CG  MET P 211     -36.847-140.134 116.640  0.00 97.00      PROA   
ATOM   3312  HG1 MET P 211     -35.768-139.873 116.593  0.00 97.00      PROA   
ATOM   3313  HG2 MET P 211     -37.389-139.380 116.031  0.00 97.00      PROA   
ATOM   3314  SD  MET P 211     -37.078-141.792 115.918  0.00 97.00      PROA   
ATOM   3315  CE  MET P 211     -38.892-141.833 115.939  0.00 97.00      PROA   
ATOM   3316  HE1 MET P 211     -39.312-140.949 115.414  0.00 97.00      PROA   
ATOM   3317  HE2 MET P 211     -39.287-141.841 116.977  0.00 97.00      PROA   
ATOM   3318  HE3 MET P 211     -39.267-142.743 115.426  0.00 97.00      PROA   
ATOM   3319  C   MET P 211     -37.603-138.506 120.079  0.00 97.00      PROA   
ATOM   3320  O   MET P 211     -37.740-139.473 120.824  0.00 97.00      PROA   
ATOM   3321  N   GLY P 212     -38.117-137.280 120.385  0.00 97.00      PROA   
ATOM   3322  HN  GLY P 212     -38.094-136.540 119.713  0.00 97.00      PROA   
ATOM   3323  CA  GLY P 212     -38.726-136.919 121.662  0.00 97.00      PROA   
ATOM   3324  HA1 GLY P 212     -39.751-137.260 121.646  0.00 97.00      PROA   
ATOM   3325  HA2 GLY P 212     -38.657-135.847 121.739  0.00 97.00      PROA   
ATOM   3326  C   GLY P 212     -38.031-137.474 122.887  0.00 97.00      PROA   
ATOM   3327  O   GLY P 212     -36.857-137.210 123.141  0.00 97.00      PROA   
ATOM   3328  N   SER P 213     -38.773-138.277 123.680  0.00 97.00      PROA   
ATOM   3329  HN  SER P 213     -39.734-138.415 123.454  0.00 97.00      PROA   
ATOM   3330  CA  SER P 213     -38.281-138.931 124.882  0.00 97.00      PROA   
ATOM   3331  HA  SER P 213     -37.632-138.232 125.393  0.00 97.00      PROA   
ATOM   3332  CB  SER P 213     -39.461-139.265 125.843  0.00 97.00      PROA   
ATOM   3333  HB1 SER P 213     -40.142-140.004 125.369  0.00 97.00      PROA   
ATOM   3334  HB2 SER P 213     -40.041-138.334 126.027  0.00 97.00      PROA   
ATOM   3335  OG  SER P 213     -39.029-139.759 127.110  0.00 97.00      PROA   
ATOM   3336  HG1 SER P 213     -38.454-140.507 126.911  0.00 97.00      PROA   
ATOM   3337  C   SER P 213     -37.457-140.200 124.608  0.00 97.00      PROA   
ATOM   3338  O   SER P 213     -37.441-141.126 125.420  0.00 97.00      PROA   
ATOM   3339  N   LYS P 214     -36.717-140.296 123.479  0.00 97.00      PROA   
ATOM   3340  HN  LYS P 214     -36.773-139.607 122.761  0.00 97.00      PROA   
ATOM   3341  CA  LYS P 214     -35.729-141.351 123.338  0.00 97.00      PROA   
ATOM   3342  HA  LYS P 214     -35.320-141.533 124.324  0.00 97.00      PROA   
ATOM   3343  CB  LYS P 214     -36.294-142.717 122.866  0.00 97.00      PROA   
ATOM   3344  HB1 LYS P 214     -36.914-143.114 123.701  0.00 97.00      PROA   
ATOM   3345  HB2 LYS P 214     -35.460-143.436 122.709  0.00 97.00      PROA   
ATOM   3346  CG  LYS P 214     -37.169-142.657 121.603  0.00 97.00      PROA   
ATOM   3347  HG1 LYS P 214     -36.622-142.094 120.814  0.00 97.00      PROA   
ATOM   3348  HG2 LYS P 214     -38.104-142.097 121.823  0.00 97.00      PROA   
ATOM   3349  CD  LYS P 214     -37.511-144.049 121.038  0.00 97.00      PROA   
ATOM   3350  HD1 LYS P 214     -36.554-144.528 120.727  0.00 97.00      PROA   
ATOM   3351  HD2 LYS P 214     -38.132-143.910 120.125  0.00 97.00      PROA   
ATOM   3352  CE  LYS P 214     -38.243-144.969 122.029  0.00 97.00      PROA   
ATOM   3353  HE1 LYS P 214     -39.230-144.541 122.304  0.00 97.00      PROA   
ATOM   3354  HE2 LYS P 214     -37.647-145.123 122.953  0.00 97.00      PROA   
ATOM   3355  NZ  LYS P 214     -38.472-146.304 121.426  0.00 97.00      PROA   
ATOM   3356  HZ1 LYS P 214     -37.553-146.734 121.198  0.00 97.00      PROA   
ATOM   3357  HZ2 LYS P 214     -39.027-146.198 120.553  0.00 97.00      PROA   
ATOM   3358  HZ3 LYS P 214     -38.982-146.915 122.095  0.00 97.00      PROA   
ATOM   3359  C   LYS P 214     -34.522-140.974 122.502  0.00 97.00      PROA   
ATOM   3360  O   LYS P 214     -34.612-140.369 121.437  0.00 97.00      PROA   
ATOM   3361  N   THR P 215     -33.328-141.375 122.997  0.00 97.00      PROA   
ATOM   3362  HN  THR P 215     -33.271-141.800 123.898  0.00 97.00      PROA   
ATOM   3363  CA  THR P 215     -32.062-141.361 122.293  0.00 97.00      PROA   
ATOM   3364  HA  THR P 215     -31.892-140.355 121.934  0.00 97.00      PROA   
ATOM   3365  CB  THR P 215     -30.908-141.776 123.203  0.00 97.00      PROA   
ATOM   3366  HB  THR P 215     -29.981-142.007 122.628  0.00 97.00      PROA   
ATOM   3367  OG1 THR P 215     -31.265-142.913 123.985  0.00 97.00      PROA   
ATOM   3368  HG1 THR P 215     -31.403-143.630 123.364  0.00 97.00      PROA   
ATOM   3369  CG2 THR P 215     -30.580-140.635 124.180  0.00 97.00      PROA   
ATOM   3370 HG21 THR P 215     -31.481-140.335 124.754  0.00 97.00      PROA   
ATOM   3371 HG22 THR P 215     -30.187-139.753 123.634  0.00 97.00      PROA   
ATOM   3372 HG23 THR P 215     -29.806-140.974 124.903  0.00 97.00      PROA   
ATOM   3373  C   THR P 215     -32.035-142.284 121.089  0.00 97.00      PROA   
ATOM   3374  O   THR P 215     -32.490-143.425 121.153  0.00 97.00      PROA   
ATOM   3375  N   LEU P 216     -31.420-141.820 119.979  0.00 97.00      PROA   
ATOM   3376  HN  LEU P 216     -31.156-140.862 119.899  0.00 97.00      PROA   
ATOM   3377  CA  LEU P 216     -30.969-142.681 118.903  0.00 97.00      PROA   
ATOM   3378  HA  LEU P 216     -31.564-143.582 118.897  0.00 97.00      PROA   
ATOM   3379  CB  LEU P 216     -31.091-141.996 117.521  0.00 97.00      PROA   
ATOM   3380  HB1 LEU P 216     -30.687-142.653 116.721  0.00 97.00      PROA   
ATOM   3381  HB2 LEU P 216     -30.494-141.059 117.526  0.00 97.00      PROA   
ATOM   3382  CG  LEU P 216     -32.549-141.643 117.133  0.00 97.00      PROA   
ATOM   3383  HG  LEU P 216     -32.957-140.936 117.893  0.00 97.00      PROA   
ATOM   3384  CD1 LEU P 216     -32.599-140.929 115.772  0.00 97.00      PROA   
ATOM   3385 HD11 LEU P 216     -32.219-141.599 114.972  0.00 97.00      PROA   
ATOM   3386 HD12 LEU P 216     -31.976-140.011 115.795  0.00 97.00      PROA   
ATOM   3387 HD13 LEU P 216     -33.644-140.646 115.526  0.00 97.00      PROA   
ATOM   3388  CD2 LEU P 216     -33.458-142.885 117.107  0.00 97.00      PROA   
ATOM   3389 HD21 LEU P 216     -33.534-143.348 118.112  0.00 97.00      PROA   
ATOM   3390 HD22 LEU P 216     -33.062-143.636 116.390  0.00 97.00      PROA   
ATOM   3391 HD23 LEU P 216     -34.478-142.599 116.782  0.00 97.00      PROA   
ATOM   3392  C   LEU P 216     -29.545-143.116 119.200  0.00 97.00      PROA   
ATOM   3393  O   LEU P 216     -28.984-142.738 120.226  0.00 97.00      PROA   
ATOM   3394  N   ARG P 217     -28.934-143.967 118.336  0.00 97.00      PROA   
ATOM   3395  HN  ARG P 217     -29.412-144.290 117.523  0.00 97.00      PROA   
ATOM   3396  CA  ARG P 217     -27.579-144.468 118.529  0.00 97.00      PROA   
ATOM   3397  HA  ARG P 217     -27.495-144.780 119.562  0.00 97.00      PROA   
ATOM   3398  CB  ARG P 217     -27.241-145.699 117.645  0.00 97.00      PROA   
ATOM   3399  HB1 ARG P 217     -26.162-145.951 117.774  0.00 97.00      PROA   
ATOM   3400  HB2 ARG P 217     -27.403-145.431 116.578  0.00 97.00      PROA   
ATOM   3401  CG  ARG P 217     -28.026-146.983 117.975  0.00 97.00      PROA   
ATOM   3402  HG1 ARG P 217     -29.117-146.796 117.866  0.00 97.00      PROA   
ATOM   3403  HG2 ARG P 217     -27.832-147.258 119.036  0.00 97.00      PROA   
ATOM   3404  CD  ARG P 217     -27.622-148.142 117.048  0.00 97.00      PROA   
ATOM   3405  HD1 ARG P 217     -26.523-148.319 117.065  0.00 97.00      PROA   
ATOM   3406  HD2 ARG P 217     -27.919-147.909 116.003  0.00 97.00      PROA   
ATOM   3407  NE  ARG P 217     -28.357-149.382 117.455  0.00 97.00      PROA   
ATOM   3408  HE  ARG P 217     -29.205-149.616 116.988  0.00 97.00      PROA   
ATOM   3409  CZ  ARG P 217     -27.922-150.253 118.391  0.00 97.00      PROA   
ATOM   3410  NH1 ARG P 217     -26.810-150.045 119.112  0.00 97.00      PROA   
ATOM   3411 HH11 ARG P 217     -26.317-149.190 118.990  0.00 97.00      PROA   
ATOM   3412 HH12 ARG P 217     -26.539-150.722 119.793  0.00 97.00      PROA   
ATOM   3413  NH2 ARG P 217     -28.629-151.377 118.609  0.00 97.00      PROA   
ATOM   3414 HH21 ARG P 217     -29.454-151.542 118.077  0.00 97.00      PROA   
ATOM   3415 HH22 ARG P 217     -28.296-152.036 119.277  0.00 97.00      PROA   
ATOM   3416  C   ARG P 217     -26.496-143.419 118.311  0.00 97.00      PROA   
ATOM   3417  O   ARG P 217     -25.790-143.421 117.303  0.00 97.00      PROA   
ATOM   3418  N   GLY P 218     -26.340-142.508 119.297  0.00 97.00      PROA   
ATOM   3419  HN  GLY P 218     -27.029-142.493 120.020  0.00 97.00      PROA   
ATOM   3420  CA  GLY P 218     -25.249-141.563 119.441  0.00 97.00      PROA   
ATOM   3421  HA1 GLY P 218     -25.416-141.038 120.370  0.00 97.00      PROA   
ATOM   3422  HA2 GLY P 218     -25.256-140.914 118.578  0.00 97.00      PROA   
ATOM   3423  C   GLY P 218     -23.888-142.190 119.549  0.00 97.00      PROA   
ATOM   3424  O   GLY P 218     -23.749-143.380 119.829  0.00 97.00      PROA   
ATOM   3425  N   ARG P 219     -22.850-141.345 119.369  0.00 97.00      PROA   
ATOM   3426  HN  ARG P 219     -23.019-140.384 119.160  0.00 97.00      PROA   
ATOM   3427  CA  ARG P 219     -21.456-141.705 119.458  0.00 97.00      PROA   
ATOM   3428  HA  ARG P 219     -21.244-141.890 120.501  0.00 97.00      PROA   
ATOM   3429  CB  ARG P 219     -21.028-142.956 118.609  0.00 97.00      PROA   
ATOM   3430  HB1 ARG P 219     -21.496-143.847 119.080  0.00 97.00      PROA   
ATOM   3431  HB2 ARG P 219     -19.936-143.123 118.694  0.00 97.00      PROA   
ATOM   3432  CG  ARG P 219     -21.475-142.962 117.128  0.00 97.00      PROA   
ATOM   3433  HG1 ARG P 219     -21.100-142.056 116.606  0.00 97.00      PROA   
ATOM   3434  HG2 ARG P 219     -22.585-142.925 117.100  0.00 97.00      PROA   
ATOM   3435  CD  ARG P 219     -21.051-144.204 116.325  0.00 97.00      PROA   
ATOM   3436  HD1 ARG P 219     -21.591-144.217 115.349  0.00 97.00      PROA   
ATOM   3437  HD2 ARG P 219     -21.263-145.137 116.889  0.00 97.00      PROA   
ATOM   3438  NE  ARG P 219     -19.580-144.080 116.080  0.00 97.00      PROA   
ATOM   3439  HE  ARG P 219     -19.068-143.357 116.548  0.00 97.00      PROA   
ATOM   3440  CZ  ARG P 219     -18.937-144.600 115.020  0.00 97.00      PROA   
ATOM   3441  NH1 ARG P 219     -19.391-145.703 114.428  0.00 97.00      PROA   
ATOM   3442 HH11 ARG P 219     -20.093-146.177 114.944  0.00 97.00      PROA   
ATOM   3443 HH12 ARG P 219     -18.790-146.160 113.779  0.00 97.00      PROA   
ATOM   3444  NH2 ARG P 219     -17.809-144.015 114.587  0.00 97.00      PROA   
ATOM   3445 HH21 ARG P 219     -17.479-144.200 113.669  0.00 97.00      PROA   
ATOM   3446 HH22 ARG P 219     -17.504-143.182 115.059  0.00 97.00      PROA   
ATOM   3447  C   ARG P 219     -20.730-140.435 119.080  0.00 97.00      PROA   
ATOM   3448  O   ARG P 219     -21.121-139.342 119.485  0.00 97.00      PROA   
ATOM   3449  N   ASP P 220     -19.668-140.544 118.264  0.00 97.00      PROA   
ATOM   3450  HN  ASP P 220     -19.285-141.443 118.052  0.00 97.00      PROA   
ATOM   3451  CA  ASP P 220     -19.014-139.507 117.505  0.00 97.00      PROA   
ATOM   3452  HA  ASP P 220     -18.935-138.613 118.110  0.00 97.00      PROA   
ATOM   3453  CB  ASP P 220     -17.577-139.995 117.119  0.00 97.00      PROA   
ATOM   3454  HB1 ASP P 220     -16.968-140.002 118.052  0.00 97.00      PROA   
ATOM   3455  HB2 ASP P 220     -17.082-139.307 116.409  0.00 97.00      PROA   
ATOM   3456  CG  ASP P 220     -17.514-141.434 116.587  0.00 97.00      PROA   
ATOM   3457  OD1 ASP P 220     -16.952-141.627 115.481  0.00 97.00      PROA   
ATOM   3458  OD2 ASP P 220     -17.945-142.365 117.312  0.00 97.00      PROA   
ATOM   3459  C   ASP P 220     -19.862-139.181 116.267  0.00 97.00      PROA   
ATOM   3460  O   ASP P 220     -19.426-139.295 115.122  0.00 97.00      PROA   
ATOM   3461  N   THR P 221     -21.140-138.782 116.475  0.00 97.00      PROA   
ATOM   3462  HN  THR P 221     -21.496-138.695 117.404  0.00 97.00      PROA   
ATOM   3463  CA  THR P 221     -22.119-138.664 115.405  0.00 97.00      PROA   
ATOM   3464  HA  THR P 221     -21.904-139.486 114.737  0.00 97.00      PROA   
ATOM   3465  CB  THR P 221     -23.561-138.907 115.855  0.00 97.00      PROA   
ATOM   3466  HB  THR P 221     -24.307-138.439 115.171  0.00 97.00      PROA   
ATOM   3467  OG1 THR P 221     -23.778-138.452 117.184  0.00 97.00      PROA   
ATOM   3468  HG1 THR P 221     -23.752-137.491 117.133  0.00 97.00      PROA   
ATOM   3469  CG2 THR P 221     -23.812-140.423 115.874  0.00 97.00      PROA   
ATOM   3470 HG21 THR P 221     -23.127-140.901 116.600  0.00 97.00      PROA   
ATOM   3471 HG22 THR P 221     -23.638-140.870 114.874  0.00 97.00      PROA   
ATOM   3472 HG23 THR P 221     -24.855-140.638 116.190  0.00 97.00      PROA   
ATOM   3473  C   THR P 221     -22.016-137.422 114.528  0.00 97.00      PROA   
ATOM   3474  O   THR P 221     -21.796-136.299 114.976  0.00 97.00      PROA   
ATOM   3475  N   SER P 222     -22.204-137.640 113.206  0.00 97.00      PROA   
ATOM   3476  HN  SER P 222     -22.285-138.575 112.869  0.00 97.00      PROA   
ATOM   3477  CA  SER P 222     -22.240-136.632 112.164  0.00 97.00      PROA   
ATOM   3478  HA  SER P 222     -21.477-135.895 112.381  0.00 97.00      PROA   
ATOM   3479  CB  SER P 222     -21.973-137.268 110.778  0.00 97.00      PROA   
ATOM   3480  HB1 SER P 222     -21.820-136.495 109.996  0.00 97.00      PROA   
ATOM   3481  HB2 SER P 222     -22.842-137.900 110.483  0.00 97.00      PROA   
ATOM   3482  OG  SER P 222     -20.831-138.120 110.831  0.00 97.00      PROA   
ATOM   3483  HG1 SER P 222     -20.155-137.665 111.340  0.00 97.00      PROA   
ATOM   3484  C   SER P 222     -23.592-135.934 112.122  0.00 97.00      PROA   
ATOM   3485  O   SER P 222     -24.519-136.305 112.838  0.00 97.00      PROA   
ATOM   3486  N   SER P 223     -23.725-134.883 111.274  0.00 97.00      PROA   
ATOM   3487  HN  SER P 223     -22.950-134.560 110.732  0.00 97.00      PROA   
ATOM   3488  CA  SER P 223     -24.874-133.997 111.172  0.00 97.00      PROA   
ATOM   3489  HA  SER P 223     -24.976-133.484 112.111  0.00 97.00      PROA   
ATOM   3490  CB  SER P 223     -24.637-132.955 110.056  0.00 97.00      PROA   
ATOM   3491  HB1 SER P 223     -25.421-132.167 110.076  0.00 97.00      PROA   
ATOM   3492  HB2 SER P 223     -24.658-133.447 109.059  0.00 97.00      PROA   
ATOM   3493  OG  SER P 223     -23.361-132.342 110.212  0.00 97.00      PROA   
ATOM   3494  HG1 SER P 223     -23.420-131.772 110.984  0.00 97.00      PROA   
ATOM   3495  C   SER P 223     -26.213-134.648 110.893  0.00 97.00      PROA   
ATOM   3496  O   SER P 223     -27.224-134.231 111.455  0.00 97.00      PROA   
ATOM   3497  N   GLU P 224     -26.249-135.674 110.018  0.00 97.00      PROA   
ATOM   3498  HN  GLU P 224     -25.407-136.043 109.638  0.00 97.00      PROA   
ATOM   3499  CA  GLU P 224     -27.475-136.268 109.534  0.00 97.00      PROA   
ATOM   3500  HA  GLU P 224     -28.320-135.861 110.074  0.00 97.00      PROA   
ATOM   3501  CB  GLU P 224     -27.720-136.012 108.020  0.00 97.00      PROA   
ATOM   3502  HB1 GLU P 224     -28.531-136.696 107.682  0.00 97.00      PROA   
ATOM   3503  HB2 GLU P 224     -26.813-136.273 107.433  0.00 97.00      PROA   
ATOM   3504  CG  GLU P 224     -28.156-134.567 107.682  0.00 97.00      PROA   
ATOM   3505  HG1 GLU P 224     -27.281-133.910 107.502  0.00 97.00      PROA   
ATOM   3506  HG2 GLU P 224     -28.760-134.140 108.511  0.00 97.00      PROA   
ATOM   3507  CD  GLU P 224     -29.047-134.586 106.445  0.00 97.00      PROA   
ATOM   3508  OE1 GLU P 224     -30.142-135.195 106.543  0.00 97.00      PROA   
ATOM   3509  OE2 GLU P 224     -28.645-134.020 105.398  0.00 97.00      PROA   
ATOM   3510  C   GLU P 224     -27.487-137.761 109.781  0.00 97.00      PROA   
ATOM   3511  O   GLU P 224     -26.468-138.389 110.063  0.00 97.00      PROA   
ATOM   3512  N   TYR P 225     -28.696-138.353 109.658  0.00 97.00      PROA   
ATOM   3513  HN  TYR P 225     -29.491-137.802 109.414  0.00 97.00      PROA   
ATOM   3514  CA  TYR P 225     -28.952-139.773 109.714  0.00 97.00      PROA   
ATOM   3515  HA  TYR P 225     -28.017-140.313 109.670  0.00 97.00      PROA   
ATOM   3516  CB  TYR P 225     -29.761-140.177 110.994  0.00 97.00      PROA   
ATOM   3517  HB1 TYR P 225     -29.228-139.789 111.890  0.00 97.00      PROA   
ATOM   3518  HB2 TYR P 225     -29.797-141.285 111.075  0.00 97.00      PROA   
ATOM   3519  CG  TYR P 225     -31.184-139.645 111.031  0.00 97.00      PROA   
ATOM   3520  CD1 TYR P 225     -32.274-140.488 110.739  0.00 97.00      PROA   
ATOM   3521  HD1 TYR P 225     -32.097-141.523 110.481  0.00 97.00      PROA   
ATOM   3522  CE1 TYR P 225     -33.585-139.995 110.753  0.00 97.00      PROA   
ATOM   3523  HE1 TYR P 225     -34.410-140.651 110.519  0.00 97.00      PROA   
ATOM   3524  CZ  TYR P 225     -33.822-138.647 111.047  0.00 97.00      PROA   
ATOM   3525  OH  TYR P 225     -35.134-138.129 111.015  0.00 97.00      PROA   
ATOM   3526  HH  TYR P 225     -35.741-138.865 110.905  0.00 97.00      PROA   
ATOM   3527  CD2 TYR P 225     -31.443-138.304 111.370  0.00 97.00      PROA   
ATOM   3528  HD2 TYR P 225     -30.625-137.643 111.612  0.00 97.00      PROA   
ATOM   3529  CE2 TYR P 225     -32.751-137.805 111.364  0.00 97.00      PROA   
ATOM   3530  HE2 TYR P 225     -32.934-136.765 111.590  0.00 97.00      PROA   
ATOM   3531  C   TYR P 225     -29.730-140.022 108.434  0.00 97.00      PROA   
ATOM   3532  O   TYR P 225     -30.255-139.078 107.847  0.00 97.00      PROA   
ATOM   3533  N   GLN P 226     -29.823-141.285 107.944  0.00 97.00      PROA   
ATOM   3534  HN  GLN P 226     -29.388-142.064 108.389  0.00 97.00      PROA   
ATOM   3535  CA  GLN P 226     -30.615-141.564 106.756  0.00 97.00      PROA   
ATOM   3536  HA  GLN P 226     -31.303-140.743 106.638  0.00 97.00      PROA   
ATOM   3537  CB  GLN P 226     -29.798-141.676 105.433  0.00 97.00      PROA   
ATOM   3538  HB1 GLN P 226     -30.319-142.338 104.706  0.00 97.00      PROA   
ATOM   3539  HB2 GLN P 226     -28.818-142.152 105.655  0.00 97.00      PROA   
ATOM   3540  CG  GLN P 226     -29.568-140.325 104.713  0.00 97.00      PROA   
ATOM   3541  HG1 GLN P 226     -29.092-140.490 103.724  0.00 97.00      PROA   
ATOM   3542  HG2 GLN P 226     -28.898-139.692 105.333  0.00 97.00      PROA   
ATOM   3543  CD  GLN P 226     -30.902-139.599 104.489  0.00 97.00      PROA   
ATOM   3544  OE1 GLN P 226     -31.938-140.230 104.247  0.00 97.00      PROA   
ATOM   3545  NE2 GLN P 226     -30.887-138.243 104.619  0.00 97.00      PROA   
ATOM   3546 HE21 GLN P 226     -31.769-137.786 104.726  0.00 97.00      PROA   
ATOM   3547 HE22 GLN P 226     -30.051-137.761 104.871  0.00 97.00      PROA   
ATOM   3548  C   GLN P 226     -31.569-142.711 106.934  0.00 97.00      PROA   
ATOM   3549  O   GLN P 226     -31.395-143.578 107.788  0.00 97.00      PROA   
ATOM   3550  N   ILE P 227     -32.659-142.673 106.129  0.00 97.00      PROA   
ATOM   3551  HN  ILE P 227     -32.723-141.980 105.414  0.00 97.00      PROA   
ATOM   3552  CA  ILE P 227     -33.850-143.462 106.357  0.00 97.00      PROA   
ATOM   3553  HA  ILE P 227     -33.679-144.121 107.197  0.00 97.00      PROA   
ATOM   3554  CB  ILE P 227     -35.086-142.612 106.664  0.00 97.00      PROA   
ATOM   3555  HB  ILE P 227     -35.579-142.272 105.724  0.00 97.00      PROA   
ATOM   3556  CG2 ILE P 227     -36.068-143.502 107.455  0.00 97.00      PROA   
ATOM   3557 HG21 ILE P 227     -35.622-143.805 108.426  0.00 97.00      PROA   
ATOM   3558 HG22 ILE P 227     -36.331-144.418 106.890  0.00 97.00      PROA   
ATOM   3559 HG23 ILE P 227     -37.006-142.955 107.673  0.00 97.00      PROA   
ATOM   3560  CG1 ILE P 227     -34.729-141.322 107.455  0.00 97.00      PROA   
ATOM   3561 HG11 ILE P 227     -34.030-140.691 106.864  0.00 97.00      PROA   
ATOM   3562 HG12 ILE P 227     -34.215-141.614 108.396  0.00 97.00      PROA   
ATOM   3563  CD  ILE P 227     -35.949-140.450 107.782  0.00 97.00      PROA   
ATOM   3564  HD1 ILE P 227     -36.604-140.945 108.529  0.00 97.00      PROA   
ATOM   3565  HD2 ILE P 227     -36.543-140.261 106.863  0.00 97.00      PROA   
ATOM   3566  HD3 ILE P 227     -35.624-139.473 108.197  0.00 97.00      PROA   
ATOM   3567  C   ILE P 227     -34.086-144.311 105.128  0.00 97.00      PROA   
ATOM   3568  O   ILE P 227     -34.134-143.818 104.005  0.00 97.00      PROA   
ATOM   3569  N   LEU P 228     -34.227-145.640 105.317  0.00 97.00      PROA   
ATOM   3570  HN  LEU P 228     -34.201-146.023 106.238  0.00 97.00      PROA   
ATOM   3571  CA  LEU P 228     -34.203-146.612 104.242  0.00 97.00      PROA   
ATOM   3572  HA  LEU P 228     -33.703-146.192 103.379  0.00 97.00      PROA   
ATOM   3573  CB  LEU P 228     -33.428-147.883 104.689  0.00 97.00      PROA   
ATOM   3574  HB1 LEU P 228     -33.513-148.649 103.887  0.00 97.00      PROA   
ATOM   3575  HB2 LEU P 228     -33.888-148.303 105.609  0.00 97.00      PROA   
ATOM   3576  CG  LEU P 228     -31.904-147.683 104.944  0.00 97.00      PROA   
ATOM   3577  HG  LEU P 228     -31.497-147.078 104.099  0.00 97.00      PROA   
ATOM   3578  CD1 LEU P 228     -31.549-146.963 106.262  0.00 97.00      PROA   
ATOM   3579 HD11 LEU P 228     -32.033-147.474 107.121  0.00 97.00      PROA   
ATOM   3580 HD12 LEU P 228     -31.865-145.902 106.249  0.00 97.00      PROA   
ATOM   3581 HD13 LEU P 228     -30.450-146.979 106.420  0.00 97.00      PROA   
ATOM   3582  CD2 LEU P 228     -31.180-149.042 104.921  0.00 97.00      PROA   
ATOM   3583 HD21 LEU P 228     -31.358-149.565 103.960  0.00 97.00      PROA   
ATOM   3584 HD22 LEU P 228     -31.549-149.681 105.752  0.00 97.00      PROA   
ATOM   3585 HD23 LEU P 228     -30.086-148.897 105.049  0.00 97.00      PROA   
ATOM   3586  C   LEU P 228     -35.615-146.977 103.810  0.00 97.00      PROA   
ATOM   3587  O   LEU P 228     -35.814-147.901 103.023  0.00 97.00      PROA   
ATOM   3588  N   THR P 229     -36.601-146.215 104.331  0.00 97.00      PROA   
ATOM   3589  HN  THR P 229     -36.303-145.449 104.891  0.00 97.00      PROA   
ATOM   3590  CA  THR P 229     -38.043-146.372 104.238  0.00 97.00      PROA   
ATOM   3591  HA  THR P 229     -38.399-145.815 103.385  0.00 97.00      PROA   
ATOM   3592  CB  THR P 229     -38.591-147.814 104.210  0.00 97.00      PROA   
ATOM   3593  HB  THR P 229     -37.996-148.441 104.914  0.00 97.00      PROA   
ATOM   3594  OG1 THR P 229     -38.476-148.353 102.902  0.00 97.00      PROA   
ATOM   3595  HG1 THR P 229     -37.540-148.307 102.693  0.00 97.00      PROA   
ATOM   3596  CG2 THR P 229     -40.086-147.957 104.584  0.00 97.00      PROA   
ATOM   3597 HG21 THR P 229     -40.731-147.379 103.896  0.00 97.00      PROA   
ATOM   3598 HG22 THR P 229     -40.292-147.630 105.619  0.00 97.00      PROA   
ATOM   3599 HG23 THR P 229     -40.384-149.025 104.508  0.00 97.00      PROA   
ATOM   3600  C   THR P 229     -38.502-145.687 105.493  0.00 97.00      PROA   
ATOM   3601  O   THR P 229     -38.464-146.293 106.561  0.00 97.00      PROA   
ATOM   3602  N   ALA P 230     -38.911-144.392 105.442  0.00 97.00      PROA   
ATOM   3603  HN  ALA P 230     -38.847-143.834 104.617  0.00 97.00      PROA   
ATOM   3604  CA  ALA P 230     -39.526-143.754 106.594  0.00 97.00      PROA   
ATOM   3605  HA  ALA P 230     -38.898-143.960 107.447  0.00 97.00      PROA   
ATOM   3606  CB  ALA P 230     -39.647-142.227 106.446  0.00 97.00      PROA   
ATOM   3607  HB1 ALA P 230     -40.296-141.962 105.584  0.00 97.00      PROA   
ATOM   3608  HB2 ALA P 230     -38.638-141.788 106.281  0.00 97.00      PROA   
ATOM   3609  HB3 ALA P 230     -40.064-141.775 107.370  0.00 97.00      PROA   
ATOM   3610  C   ALA P 230     -40.883-144.356 106.882  0.00 97.00      PROA   
ATOM   3611  O   ALA P 230     -41.611-144.691 105.964  0.00 97.00      PROA   
ATOM   3612  N   ARG P 231     -41.239-144.540 108.168  0.00 97.00      PROA   
ATOM   3613  HN  ARG P 231     -40.604-144.269 108.891  0.00 97.00      PROA   
ATOM   3614  CA  ARG P 231     -42.342-145.383 108.577  0.00 97.00      PROA   
ATOM   3615  HA  ARG P 231     -42.876-145.735 107.708  0.00 97.00      PROA   
ATOM   3616  CB  ARG P 231     -41.817-146.628 109.337  0.00 97.00      PROA   
ATOM   3617  HB1 ARG P 231     -42.672-147.161 109.791  0.00 97.00      PROA   
ATOM   3618  HB2 ARG P 231     -41.148-146.314 110.166  0.00 97.00      PROA   
ATOM   3619  CG  ARG P 231     -41.062-147.610 108.418  0.00 97.00      PROA   
ATOM   3620  HG1 ARG P 231     -40.030-147.222 108.287  0.00 97.00      PROA   
ATOM   3621  HG2 ARG P 231     -41.543-147.592 107.418  0.00 97.00      PROA   
ATOM   3622  CD  ARG P 231     -40.964-149.069 108.922  0.00 97.00      PROA   
ATOM   3623  HD1 ARG P 231     -40.441-149.074 109.904  0.00 97.00      PROA   
ATOM   3624  HD2 ARG P 231     -40.405-149.707 108.207  0.00 97.00      PROA   
ATOM   3625  NE  ARG P 231     -42.313-149.676 109.157  0.00 97.00      PROA   
ATOM   3626  HE  ARG P 231     -42.578-149.767 110.119  0.00 97.00      PROA   
ATOM   3627  CZ  ARG P 231     -43.362-149.444 108.350  0.00 97.00      PROA   
ATOM   3628  NH1 ARG P 231     -43.286-149.531 107.024  0.00 97.00      PROA   
ATOM   3629 HH11 ARG P 231     -42.431-149.808 106.609  0.00 97.00      PROA   
ATOM   3630 HH12 ARG P 231     -44.099-149.240 106.514  0.00 97.00      PROA   
ATOM   3631  NH2 ARG P 231     -44.512-149.015 108.889  0.00 97.00      PROA   
ATOM   3632 HH21 ARG P 231     -44.479-148.804 109.869  0.00 97.00      PROA   
ATOM   3633 HH22 ARG P 231     -45.092-148.463 108.290  0.00 97.00      PROA   
ATOM   3634  C   ARG P 231     -43.371-144.690 109.441  0.00 97.00      PROA   
ATOM   3635  O   ARG P 231     -43.144-143.647 110.034  0.00 97.00      PROA   
ATOM   3636  N   ARG P 232     -44.561-145.307 109.559  0.00 97.00      PROA   
ATOM   3637  HN  ARG P 232     -44.788-146.056 108.933  0.00 97.00      PROA   
ATOM   3638  CA  ARG P 232     -45.602-144.968 110.511  0.00 97.00      PROA   
ATOM   3639  HA  ARG P 232     -46.000-144.006 110.226  0.00 97.00      PROA   
ATOM   3640  CB  ARG P 232     -46.703-146.051 110.409  0.00 97.00      PROA   
ATOM   3641  HB1 ARG P 232     -47.192-146.243 111.385  0.00 97.00      PROA   
ATOM   3642  HB2 ARG P 232     -46.202-147.003 110.121  0.00 97.00      PROA   
ATOM   3643  CG  ARG P 232     -47.757-145.712 109.341  0.00 97.00      PROA   
ATOM   3644  HG1 ARG P 232     -48.112-146.651 108.856  0.00 97.00      PROA   
ATOM   3645  HG2 ARG P 232     -47.263-145.118 108.545  0.00 97.00      PROA   
ATOM   3646  CD  ARG P 232     -48.947-144.934 109.912  0.00 97.00      PROA   
ATOM   3647  HD1 ARG P 232     -49.620-144.555 109.116  0.00 97.00      PROA   
ATOM   3648  HD2 ARG P 232     -48.596-144.081 110.535  0.00 97.00      PROA   
ATOM   3649  NE  ARG P 232     -49.713-145.946 110.704  0.00 97.00      PROA   
ATOM   3650  HE  ARG P 232     -49.804-146.848 110.292  0.00 97.00      PROA   
ATOM   3651  CZ  ARG P 232     -49.942-145.881 112.031  0.00 97.00      PROA   
ATOM   3652  NH1 ARG P 232     -49.814-144.751 112.740  0.00 97.00      PROA   
ATOM   3653 HH11 ARG P 232     -49.503-143.927 112.278  0.00 97.00      PROA   
ATOM   3654 HH12 ARG P 232     -49.974-144.772 113.723  0.00 97.00      PROA   
ATOM   3655  NH2 ARG P 232     -50.278-147.019 112.668  0.00 97.00      PROA   
ATOM   3656 HH21 ARG P 232     -50.254-147.874 112.156  0.00 97.00      PROA   
ATOM   3657 HH22 ARG P 232     -50.377-147.003 113.658  0.00 97.00      PROA   
ATOM   3658  C   ARG P 232     -45.164-144.827 111.962  0.00 97.00      PROA   
ATOM   3659  O   ARG P 232     -45.578-143.907 112.660  0.00 97.00      PROA   
ATOM   3660  N   GLU P 233     -44.291-145.726 112.436  0.00 97.00      PROA   
ATOM   3661  HN  GLU P 233     -44.096-146.546 111.896  0.00 97.00      PROA   
ATOM   3662  CA  GLU P 233     -43.664-145.732 113.734  0.00 97.00      PROA   
ATOM   3663  HA  GLU P 233     -44.417-145.468 114.462  0.00 97.00      PROA   
ATOM   3664  CB  GLU P 233     -43.182-147.173 114.069  0.00 97.00      PROA   
ATOM   3665  HB1 GLU P 233     -44.071-147.789 114.336  0.00 97.00      PROA   
ATOM   3666  HB2 GLU P 233     -42.536-147.130 114.973  0.00 97.00      PROA   
ATOM   3667  CG  GLU P 233     -42.396-147.882 112.935  0.00 97.00      PROA   
ATOM   3668  HG1 GLU P 233     -41.657-148.571 113.401  0.00 97.00      PROA   
ATOM   3669  HG2 GLU P 233     -41.833-147.140 112.335  0.00 97.00      PROA   
ATOM   3670  CD  GLU P 233     -43.264-148.736 112.003  0.00 97.00      PROA   
ATOM   3671  OE1 GLU P 233     -44.269-148.222 111.457  0.00 97.00      PROA   
ATOM   3672  OE2 GLU P 233     -42.908-149.925 111.796  0.00 97.00      PROA   
ATOM   3673  C   GLU P 233     -42.569-144.682 113.905  0.00 97.00      PROA   
ATOM   3674  O   GLU P 233     -42.199-144.349 115.030  0.00 97.00      PROA   
ATOM   3675  N   ASP P 234     -42.074-144.082 112.795  0.00 97.00      PROA   
ATOM   3676  HN  ASP P 234     -42.299-144.425 111.887  0.00 97.00      PROA   
ATOM   3677  CA  ASP P 234     -41.173-142.942 112.805  0.00 97.00      PROA   
ATOM   3678  HA  ASP P 234     -40.424-143.105 113.569  0.00 97.00      PROA   
ATOM   3679  CB  ASP P 234     -40.455-142.735 111.436  0.00 97.00      PROA   
ATOM   3680  HB1 ASP P 234     -39.740-141.892 111.500  0.00 97.00      PROA   
ATOM   3681  HB2 ASP P 234     -41.194-142.477 110.652  0.00 97.00      PROA   
ATOM   3682  CG  ASP P 234     -39.650-143.936 110.934  0.00 97.00      PROA   
ATOM   3683  OD1 ASP P 234     -39.538-144.974 111.633  0.00 97.00      PROA   
ATOM   3684  OD2 ASP P 234     -39.105-143.796 109.807  0.00 97.00      PROA   
ATOM   3685  C   ASP P 234     -41.916-141.638 113.116  0.00 97.00      PROA   
ATOM   3686  O   ASP P 234     -41.295-140.617 113.397  0.00 97.00      PROA   
ATOM   3687  N   SER P 235     -43.271-141.626 113.053  0.00 97.00      PROA   
ATOM   3688  HN  SER P 235     -43.750-142.477 112.850  0.00 97.00      PROA   
ATOM   3689  CA  SER P 235     -44.090-140.423 113.194  0.00 97.00      PROA   
ATOM   3690  HA  SER P 235     -43.728-139.731 112.446  0.00 97.00      PROA   
ATOM   3691  CB  SER P 235     -45.611-140.663 112.916  0.00 97.00      PROA   
ATOM   3692  HB1 SER P 235     -45.707-141.240 111.973  0.00 97.00      PROA   
ATOM   3693  HB2 SER P 235     -46.129-139.692 112.781  0.00 97.00      PROA   
ATOM   3694  OG  SER P 235     -46.283-141.398 113.939  0.00 97.00      PROA   
ATOM   3695  HG1 SER P 235     -45.831-141.173 114.760  0.00 97.00      PROA   
ATOM   3696  C   SER P 235     -43.962-139.740 114.552  0.00 97.00      PROA   
ATOM   3697  O   SER P 235     -44.425-140.251 115.571  0.00 97.00      PROA   
ATOM   3698  N   GLY P 236     -43.345-138.541 114.617  0.00 97.00      PROA   
ATOM   3699  HN  GLY P 236     -42.932-138.105 113.821  0.00 97.00      PROA   
ATOM   3700  CA  GLY P 236     -43.240-137.897 115.909  0.00 97.00      PROA   
ATOM   3701  HA1 GLY P 236     -42.737-138.577 116.584  0.00 97.00      PROA   
ATOM   3702  HA2 GLY P 236     -44.236-137.622 116.231  0.00 97.00      PROA   
ATOM   3703  C   GLY P 236     -42.438-136.644 115.858  0.00 97.00      PROA   
ATOM   3704  O   GLY P 236     -42.496-135.883 114.901  0.00 97.00      PROA   
ATOM   3705  N   LEU P 237     -41.672-136.396 116.940  0.00 97.00      PROA   
ATOM   3706  HN  LEU P 237     -41.604-137.056 117.682  0.00 97.00      PROA   
ATOM   3707  CA  LEU P 237     -40.962-135.166 117.159  0.00 97.00      PROA   
ATOM   3708  HA  LEU P 237     -41.183-134.459 116.372  0.00 97.00      PROA   
ATOM   3709  CB  LEU P 237     -41.325-134.539 118.524  0.00 97.00      PROA   
ATOM   3710  HB1 LEU P 237     -40.752-133.600 118.637  0.00 97.00      PROA   
ATOM   3711  HB2 LEU P 237     -41.024-135.226 119.345  0.00 97.00      PROA   
ATOM   3712  CG  LEU P 237     -42.810-134.162 118.735  0.00 97.00      PROA   
ATOM   3713  HG  LEU P 237     -43.439-135.076 118.634  0.00 97.00      PROA   
ATOM   3714  CD1 LEU P 237     -42.998-133.610 120.160  0.00 97.00      PROA   
ATOM   3715 HD11 LEU P 237     -42.359-132.713 120.301  0.00 97.00      PROA   
ATOM   3716 HD12 LEU P 237     -42.694-134.367 120.912  0.00 97.00      PROA   
ATOM   3717 HD13 LEU P 237     -44.056-133.325 120.339  0.00 97.00      PROA   
ATOM   3718  CD2 LEU P 237     -43.283-133.131 117.699  0.00 97.00      PROA   
ATOM   3719 HD21 LEU P 237     -43.219-133.556 116.679  0.00 97.00      PROA   
ATOM   3720 HD22 LEU P 237     -42.644-132.223 117.748  0.00 97.00      PROA   
ATOM   3721 HD23 LEU P 237     -44.335-132.833 117.888  0.00 97.00      PROA   
ATOM   3722  C   LEU P 237     -39.480-135.456 117.108  0.00 97.00      PROA   
ATOM   3723  O   LEU P 237     -39.016-136.480 117.600  0.00 97.00      PROA   
ATOM   3724  N   TYR P 238     -38.717-134.562 116.443  0.00 97.00      PROA   
ATOM   3725  HN  TYR P 238     -39.150-133.764 116.026  0.00 97.00      PROA   
ATOM   3726  CA  TYR P 238     -37.309-134.717 116.151  0.00 97.00      PROA   
ATOM   3727  HA  TYR P 238     -36.910-135.556 116.705  0.00 97.00      PROA   
ATOM   3728  CB  TYR P 238     -37.049-134.895 114.631  0.00 97.00      PROA   
ATOM   3729  HB1 TYR P 238     -35.971-134.790 114.384  0.00 97.00      PROA   
ATOM   3730  HB2 TYR P 238     -37.617-134.132 114.054  0.00 97.00      PROA   
ATOM   3731  CG  TYR P 238     -37.499-136.257 114.184  0.00 97.00      PROA   
ATOM   3732  CD1 TYR P 238     -38.852-136.523 113.904  0.00 97.00      PROA   
ATOM   3733  HD1 TYR P 238     -39.588-135.741 114.025  0.00 97.00      PROA   
ATOM   3734  CE1 TYR P 238     -39.254-137.793 113.471  0.00 97.00      PROA   
ATOM   3735  HE1 TYR P 238     -40.296-137.988 113.261  0.00 97.00      PROA   
ATOM   3736  CZ  TYR P 238     -38.295-138.795 113.285  0.00 97.00      PROA   
ATOM   3737  OH  TYR P 238     -38.663-140.076 112.846  0.00 97.00      PROA   
ATOM   3738  HH  TYR P 238     -39.613-140.171 112.974  0.00 97.00      PROA   
ATOM   3739  CD2 TYR P 238     -36.551-137.277 113.995  0.00 97.00      PROA   
ATOM   3740  HD2 TYR P 238     -35.506-137.085 114.193  0.00 97.00      PROA   
ATOM   3741  CE2 TYR P 238     -36.947-138.538 113.543  0.00 97.00      PROA   
ATOM   3742  HE2 TYR P 238     -36.215-139.322 113.406  0.00 97.00      PROA   
ATOM   3743  C   TYR P 238     -36.547-133.491 116.578  0.00 97.00      PROA   
ATOM   3744  O   TYR P 238     -36.972-132.370 116.327  0.00 97.00      PROA   
ATOM   3745  N   TRP P 239     -35.364-133.667 117.210  0.00 97.00      PROA   
ATOM   3746  HN  TRP P 239     -35.032-134.572 117.459  0.00 97.00      PROA   
ATOM   3747  CA  TRP P 239     -34.517-132.539 117.535  0.00 97.00      PROA   
ATOM   3748  HA  TRP P 239     -34.690-131.753 116.810  0.00 97.00      PROA   
ATOM   3749  CB  TRP P 239     -34.789-131.946 118.949  0.00 97.00      PROA   
ATOM   3750  HB1 TRP P 239     -35.844-131.599 118.944  0.00 97.00      PROA   
ATOM   3751  HB2 TRP P 239     -34.169-131.038 119.105  0.00 97.00      PROA   
ATOM   3752  CG  TRP P 239     -34.632-132.860 120.126  0.00 97.00      PROA   
ATOM   3753  CD1 TRP P 239     -35.557-133.776 120.545  0.00 97.00      PROA   
ATOM   3754  HD1 TRP P 239     -36.480-133.978 120.029  0.00 97.00      PROA   
ATOM   3755  NE1 TRP P 239     -35.148-134.357 121.712  0.00 97.00      PROA   
ATOM   3756  HE1 TRP P 239     -35.670-134.984 122.250  0.00 97.00      PROA   
ATOM   3757  CE2 TRP P 239     -33.938-133.843 122.073  0.00 97.00      PROA   
ATOM   3758  CD2 TRP P 239     -33.573-132.887 121.095  0.00 97.00      PROA   
ATOM   3759  CE3 TRP P 239     -32.375-132.188 121.233  0.00 97.00      PROA   
ATOM   3760  HE3 TRP P 239     -32.074-131.447 120.507  0.00 97.00      PROA   
ATOM   3761  CZ3 TRP P 239     -31.550-132.487 122.319  0.00 97.00      PROA   
ATOM   3762  HZ3 TRP P 239     -30.595-131.996 122.416  0.00 97.00      PROA   
ATOM   3763  CZ2 TRP P 239     -33.125-134.127 123.160  0.00 97.00      PROA   
ATOM   3764  HZ2 TRP P 239     -33.403-134.877 123.885  0.00 97.00      PROA   
ATOM   3765  CH2 TRP P 239     -31.917-133.440 123.267  0.00 97.00      PROA   
ATOM   3766  HH2 TRP P 239     -31.239-133.670 124.078  0.00 97.00      PROA   
ATOM   3767  C   TRP P 239     -33.071-132.928 117.378  0.00 97.00      PROA   
ATOM   3768  O   TRP P 239     -32.714-134.104 117.377  0.00 97.00      PROA   
ATOM   3769  N   CYS P 240     -32.207-131.903 117.214  0.00 97.00      PROA   
ATOM   3770  HN  CYS P 240     -32.560-130.969 117.176  0.00 97.00      PROA   
ATOM   3771  CA  CYS P 240     -30.776-132.054 117.069  0.00 97.00      PROA   
ATOM   3772  HA  CYS P 240     -30.512-133.057 117.365  0.00 97.00      PROA   
ATOM   3773  CB  CYS P 240     -30.284-131.822 115.611  0.00 97.00      PROA   
ATOM   3774  HB1 CYS P 240     -30.673-132.674 115.011  0.00 97.00      PROA   
ATOM   3775  HB2 CYS P 240     -29.175-131.876 115.559  0.00 97.00      PROA   
ATOM   3776  SG  CYS P 240     -30.900-130.276 114.861  0.00 97.00      PROA   
ATOM   3777  C   CYS P 240     -30.055-131.127 118.023  0.00 97.00      PROA   
ATOM   3778  O   CYS P 240     -30.578-130.118 118.485  0.00 97.00      PROA   
ATOM   3779  N   GLU P 241     -28.807-131.483 118.378  0.00 97.00      PROA   
ATOM   3780  HN  GLU P 241     -28.399-132.323 118.030  0.00 97.00      PROA   
ATOM   3781  CA  GLU P 241     -28.035-130.772 119.371  0.00 97.00      PROA   
ATOM   3782  HA  GLU P 241     -28.560-129.881 119.685  0.00 97.00      PROA   
ATOM   3783  CB  GLU P 241     -27.858-131.654 120.626  0.00 97.00      PROA   
ATOM   3784  HB1 GLU P 241     -27.480-132.651 120.317  0.00 97.00      PROA   
ATOM   3785  HB2 GLU P 241     -28.891-131.802 121.017  0.00 97.00      PROA   
ATOM   3786  CG  GLU P 241     -26.937-131.093 121.726  0.00 97.00      PROA   
ATOM   3787  HG1 GLU P 241     -27.127-130.007 121.867  0.00 97.00      PROA   
ATOM   3788  HG2 GLU P 241     -25.870-131.242 121.458  0.00 97.00      PROA   
ATOM   3789  CD  GLU P 241     -27.194-131.763 123.066  0.00 97.00      PROA   
ATOM   3790  OE1 GLU P 241     -28.059-132.671 123.141  0.00 97.00      PROA   
ATOM   3791  OE2 GLU P 241     -26.550-131.328 124.056  0.00 97.00      PROA   
ATOM   3792  C   GLU P 241     -26.724-130.303 118.789  0.00 97.00      PROA   
ATOM   3793  O   GLU P 241     -26.119-130.979 117.959  0.00 97.00      PROA   
ATOM   3794  N   ALA P 242     -26.277-129.091 119.199  0.00 97.00      PROA   
ATOM   3795  HN  ALA P 242     -26.800-128.544 119.847  0.00 97.00      PROA   
ATOM   3796  CA  ALA P 242     -25.062-128.485 118.709  0.00 97.00      PROA   
ATOM   3797  HA  ALA P 242     -24.385-129.259 118.371  0.00 97.00      PROA   
ATOM   3798  CB  ALA P 242     -25.353-127.501 117.559  0.00 97.00      PROA   
ATOM   3799  HB1 ALA P 242     -26.037-126.694 117.898  0.00 97.00      PROA   
ATOM   3800  HB2 ALA P 242     -25.849-128.043 116.724  0.00 97.00      PROA   
ATOM   3801  HB3 ALA P 242     -24.418-127.047 117.170  0.00 97.00      PROA   
ATOM   3802  C   ALA P 242     -24.391-127.748 119.848  0.00 97.00      PROA   
ATOM   3803  O   ALA P 242     -25.047-127.148 120.695  0.00 97.00      PROA   
ATOM   3804  N   ALA P 243     -23.039-127.807 119.908  0.00 97.00      PROA   
ATOM   3805  HN  ALA P 243     -22.508-128.303 119.227  0.00 97.00      PROA   
ATOM   3806  CA  ALA P 243     -22.295-127.310 121.040  0.00 97.00      PROA   
ATOM   3807  HA  ALA P 243     -22.772-126.417 121.422  0.00 97.00      PROA   
ATOM   3808  CB  ALA P 243     -22.213-128.391 122.142  0.00 97.00      PROA   
ATOM   3809  HB1 ALA P 243     -21.719-129.307 121.753  0.00 97.00      PROA   
ATOM   3810  HB2 ALA P 243     -23.237-128.674 122.470  0.00 97.00      PROA   
ATOM   3811  HB3 ALA P 243     -21.652-128.033 123.030  0.00 97.00      PROA   
ATOM   3812  C   ALA P 243     -20.887-126.943 120.622  0.00 97.00      PROA   
ATOM   3813  O   ALA P 243     -20.402-127.325 119.559  0.00 97.00      PROA   
ATOM   3814  N   THR P 244     -20.190-126.166 121.485  0.00 97.00      PROA   
ATOM   3815  HN  THR P 244     -20.653-125.787 122.286  0.00 97.00      PROA   
ATOM   3816  CA  THR P 244     -18.744-126.014 121.505  0.00 97.00      PROA   
ATOM   3817  HA  THR P 244     -18.407-125.730 120.516  0.00 97.00      PROA   
ATOM   3818  CB  THR P 244     -18.303-124.970 122.517  0.00 97.00      PROA   
ATOM   3819  HB  THR P 244     -17.200-124.965 122.620  0.00 97.00      PROA   
ATOM   3820  OG1 THR P 244     -18.879-125.258 123.779  0.00 97.00      PROA   
ATOM   3821  HG1 THR P 244     -18.803-126.210 123.880  0.00 97.00      PROA   
ATOM   3822  CG2 THR P 244     -18.727-123.549 122.106  0.00 97.00      PROA   
ATOM   3823 HG21 THR P 244     -19.823-123.481 121.958  0.00 97.00      PROA   
ATOM   3824 HG22 THR P 244     -18.217-123.249 121.169  0.00 97.00      PROA   
ATOM   3825 HG23 THR P 244     -18.437-122.832 122.907  0.00 97.00      PROA   
ATOM   3826  C   THR P 244     -18.070-127.330 121.891  0.00 97.00      PROA   
ATOM   3827  O   THR P 244     -18.555-128.037 122.771  0.00 97.00      PROA   
ATOM   3828  N   GLU P 245     -16.906-127.644 121.277  0.00 97.00      PROA   
ATOM   3829  HN  GLU P 245     -16.510-127.004 120.622  0.00 97.00      PROA   
ATOM   3830  CA  GLU P 245     -16.104-128.856 121.418  0.00 97.00      PROA   
ATOM   3831  HA  GLU P 245     -16.676-129.707 121.074  0.00 97.00      PROA   
ATOM   3832  CB  GLU P 245     -14.865-128.581 120.515  0.00 97.00      PROA   
ATOM   3833  HB1 GLU P 245     -14.169-127.899 121.050  0.00 97.00      PROA   
ATOM   3834  HB2 GLU P 245     -15.265-128.010 119.642  0.00 97.00      PROA   
ATOM   3835  CG  GLU P 245     -14.058-129.787 119.991  0.00 97.00      PROA   
ATOM   3836  HG1 GLU P 245     -14.609-130.725 120.200  0.00 97.00      PROA   
ATOM   3837  HG2 GLU P 245     -13.080-129.833 120.515  0.00 97.00      PROA   
ATOM   3838  CD  GLU P 245     -13.759-129.736 118.485  0.00 97.00      PROA   
ATOM   3839  OE1 GLU P 245     -13.764-128.637 117.876  0.00 97.00      PROA   
ATOM   3840  OE2 GLU P 245     -13.508-130.831 117.923  0.00 97.00      PROA   
ATOM   3841  C   GLU P 245     -15.684-129.077 122.873  0.00 97.00      PROA   
ATOM   3842  O   GLU P 245     -15.786-130.161 123.445  0.00 97.00      PROA   
ATOM   3843  N   ASP P 246     -15.270-127.970 123.497  0.00 97.00      PROA   
ATOM   3844  HN  ASP P 246     -15.146-127.153 122.934  0.00 97.00      PROA   
ATOM   3845  CA  ASP P 246     -14.857-127.720 124.853  0.00 97.00      PROA   
ATOM   3846  HA  ASP P 246     -14.131-128.473 125.131  0.00 97.00      PROA   
ATOM   3847  CB  ASP P 246     -14.164-126.313 124.847  0.00 97.00      PROA   
ATOM   3848  HB1 ASP P 246     -13.121-126.427 124.475  0.00 97.00      PROA   
ATOM   3849  HB2 ASP P 246     -14.107-125.879 125.863  0.00 97.00      PROA   
ATOM   3850  CG  ASP P 246     -14.863-125.319 123.899  0.00 97.00      PROA   
ATOM   3851  OD1 ASP P 246     -14.711-125.439 122.652  0.00 97.00      PROA   
ATOM   3852  OD2 ASP P 246     -15.617-124.460 124.412  0.00 97.00      PROA   
ATOM   3853  C   ASP P 246     -15.984-127.788 125.899  0.00 97.00      PROA   
ATOM   3854  O   ASP P 246     -15.714-127.877 127.096  0.00 97.00      PROA   
ATOM   3855  N   GLY P 247     -17.279-127.771 125.496  0.00 97.00      PROA   
ATOM   3856  HN  GLY P 247     -17.478-127.801 124.518  0.00 97.00      PROA   
ATOM   3857  CA  GLY P 247     -18.420-127.898 126.410  0.00 97.00      PROA   
ATOM   3858  HA1 GLY P 247     -18.211-128.683 127.124  0.00 97.00      PROA   
ATOM   3859  HA2 GLY P 247     -19.288-128.121 125.807  0.00 97.00      PROA   
ATOM   3860  C   GLY P 247     -18.748-126.651 127.196  0.00 97.00      PROA   
ATOM   3861  O   GLY P 247     -19.500-126.687 128.170  0.00 97.00      PROA   
ATOM   3862  N   ASN P 248     -18.202-125.495 126.775  0.00 97.00      PROA   
ATOM   3863  HN  ASN P 248     -17.538-125.505 126.031  0.00 97.00      PROA   
ATOM   3864  CA  ASN P 248     -18.564-124.191 127.288  0.00 97.00      PROA   
ATOM   3865  HA  ASN P 248     -18.459-124.217 128.363  0.00 97.00      PROA   
ATOM   3866  CB  ASN P 248     -17.626-123.116 126.686  0.00 97.00      PROA   
ATOM   3867  HB1 ASN P 248     -18.038-122.093 126.802  0.00 97.00      PROA   
ATOM   3868  HB2 ASN P 248     -17.467-123.315 125.605  0.00 97.00      PROA   
ATOM   3869  CG  ASN P 248     -16.309-123.165 127.469  0.00 97.00      PROA   
ATOM   3870  OD1 ASN P 248     -16.320-123.273 128.700  0.00 97.00      PROA   
ATOM   3871  ND2 ASN P 248     -15.154-123.132 126.758  0.00 97.00      PROA   
ATOM   3872 HD21 ASN P 248     -14.294-123.212 127.256  0.00 97.00      PROA   
ATOM   3873 HD22 ASN P 248     -15.196-123.313 125.772  0.00 97.00      PROA   
ATOM   3874  C   ASN P 248     -20.013-123.831 127.029  0.00 97.00      PROA   
ATOM   3875  O   ASN P 248     -20.714-123.376 127.932  0.00 97.00      PROA   
ATOM   3876  N   VAL P 249     -20.496-124.073 125.794  0.00 97.00      PROA   
ATOM   3877  HN  VAL P 249     -19.890-124.443 125.092  0.00 97.00      PROA   
ATOM   3878  CA  VAL P 249     -21.825-123.716 125.351  0.00 97.00      PROA   
ATOM   3879  HA  VAL P 249     -22.438-123.447 126.199  0.00 97.00      PROA   
ATOM   3880  CB  VAL P 249     -21.808-122.560 124.355  0.00 97.00      PROA   
ATOM   3881  HB  VAL P 249     -21.283-122.865 123.423  0.00 97.00      PROA   
ATOM   3882  CG1 VAL P 249     -23.250-122.138 123.994  0.00 97.00      PROA   
ATOM   3883 HG11 VAL P 249     -23.809-121.850 124.909  0.00 97.00      PROA   
ATOM   3884 HG12 VAL P 249     -23.802-122.951 123.479  0.00 97.00      PROA   
ATOM   3885 HG13 VAL P 249     -23.223-121.261 123.314  0.00 97.00      PROA   
ATOM   3886  CG2 VAL P 249     -21.025-121.372 124.954  0.00 97.00      PROA   
ATOM   3887 HG21 VAL P 249     -19.980-121.643 125.208  0.00 97.00      PROA   
ATOM   3888 HG22 VAL P 249     -21.532-120.998 125.868  0.00 97.00      PROA   
ATOM   3889 HG23 VAL P 249     -20.975-120.550 124.212  0.00 97.00      PROA   
ATOM   3890  C   VAL P 249     -22.442-124.917 124.672  0.00 97.00      PROA   
ATOM   3891  O   VAL P 249     -21.882-125.466 123.729  0.00 97.00      PROA   
ATOM   3892  N   LEU P 250     -23.648-125.333 125.114  0.00 97.00      PROA   
ATOM   3893  HN  LEU P 250     -24.082-124.907 125.903  0.00 97.00      PROA   
ATOM   3894  CA  LEU P 250     -24.458-126.299 124.408  0.00 97.00      PROA   
ATOM   3895  HA  LEU P 250     -24.029-126.462 123.429  0.00 97.00      PROA   
ATOM   3896  CB  LEU P 250     -24.586-127.714 125.050  0.00 97.00      PROA   
ATOM   3897  HB1 LEU P 250     -23.593-128.201 124.912  0.00 97.00      PROA   
ATOM   3898  HB2 LEU P 250     -25.312-128.310 124.455  0.00 97.00      PROA   
ATOM   3899  CG  LEU P 250     -24.942-127.888 126.557  0.00 97.00      PROA   
ATOM   3900  HG  LEU P 250     -24.873-128.993 126.728  0.00 97.00      PROA   
ATOM   3901  CD1 LEU P 250     -23.943-127.250 127.542  0.00 97.00      PROA   
ATOM   3902 HD11 LEU P 250     -24.065-126.147 127.560  0.00 97.00      PROA   
ATOM   3903 HD12 LEU P 250     -22.900-127.494 127.250  0.00 97.00      PROA   
ATOM   3904 HD13 LEU P 250     -24.127-127.631 128.569  0.00 97.00      PROA   
ATOM   3905  CD2 LEU P 250     -26.390-127.507 126.916  0.00 97.00      PROA   
ATOM   3906 HD21 LEU P 250     -27.099-127.943 126.182  0.00 97.00      PROA   
ATOM   3907 HD22 LEU P 250     -26.512-126.406 126.929  0.00 97.00      PROA   
ATOM   3908 HD23 LEU P 250     -26.644-127.887 127.928  0.00 97.00      PROA   
ATOM   3909  C   LEU P 250     -25.778-125.629 124.145  0.00 97.00      PROA   
ATOM   3910  O   LEU P 250     -26.341-124.960 125.008  0.00 97.00      PROA   
ATOM   3911  N   LYS P 251     -26.272-125.727 122.892  0.00 97.00      PROA   
ATOM   3912  HN  LYS P 251     -25.800-126.245 122.180  0.00 97.00      PROA   
ATOM   3913  CA  LYS P 251     -27.392-124.930 122.467  0.00 97.00      PROA   
ATOM   3914  HA  LYS P 251     -27.959-124.593 123.323  0.00 97.00      PROA   
ATOM   3915  CB  LYS P 251     -26.902-123.689 121.704  0.00 97.00      PROA   
ATOM   3916  HB1 LYS P 251     -26.426-123.954 120.737  0.00 97.00      PROA   
ATOM   3917  HB2 LYS P 251     -26.098-123.253 122.344  0.00 97.00      PROA   
ATOM   3918  CG  LYS P 251     -27.992-122.623 121.526  0.00 97.00      PROA   
ATOM   3919  HG1 LYS P 251     -28.907-122.920 122.086  0.00 97.00      PROA   
ATOM   3920  HG2 LYS P 251     -28.266-122.578 120.451  0.00 97.00      PROA   
ATOM   3921  CD  LYS P 251     -27.544-121.241 122.034  0.00 97.00      PROA   
ATOM   3922  HD1 LYS P 251     -27.351-121.318 123.129  0.00 97.00      PROA   
ATOM   3923  HD2 LYS P 251     -28.376-120.518 121.885  0.00 97.00      PROA   
ATOM   3924  CE  LYS P 251     -26.282-120.720 121.329  0.00 97.00      PROA   
ATOM   3925  HE1 LYS P 251     -26.473-120.666 120.238  0.00 97.00      PROA   
ATOM   3926  HE2 LYS P 251     -25.409-121.384 121.501  0.00 97.00      PROA   
ATOM   3927  NZ  LYS P 251     -25.910-119.366 121.810  0.00 97.00      PROA   
ATOM   3928  HZ1 LYS P 251     -25.850-119.345 122.845  0.00 97.00      PROA   
ATOM   3929  HZ2 LYS P 251     -26.609-118.658 121.495  0.00 97.00      PROA   
ATOM   3930  HZ3 LYS P 251     -24.971-119.100 121.459  0.00 97.00      PROA   
ATOM   3931  C   LYS P 251     -28.298-125.795 121.632  0.00 97.00      PROA   
ATOM   3932  O   LYS P 251     -28.220-125.853 120.406  0.00 97.00      PROA   
ATOM   3933  N   ARG P 252     -29.192-126.522 122.330  0.00 97.00      PROA   
ATOM   3934  HN  ARG P 252     -29.228-126.436 123.324  0.00 97.00      PROA   
ATOM   3935  CA  ARG P 252     -30.154-127.434 121.751  0.00 97.00      PROA   
ATOM   3936  HA  ARG P 252     -29.593-128.110 121.122  0.00 97.00      PROA   
ATOM   3937  CB  ARG P 252     -30.827-128.276 122.864  0.00 97.00      PROA   
ATOM   3938  HB1 ARG P 252     -31.675-128.857 122.440  0.00 97.00      PROA   
ATOM   3939  HB2 ARG P 252     -31.237-127.593 123.642  0.00 97.00      PROA   
ATOM   3940  CG  ARG P 252     -29.859-129.279 123.525  0.00 97.00      PROA   
ATOM   3941  HG1 ARG P 252     -28.975-128.752 123.952  0.00 97.00      PROA   
ATOM   3942  HG2 ARG P 252     -29.482-129.953 122.721  0.00 97.00      PROA   
ATOM   3943  CD  ARG P 252     -30.516-130.114 124.636  0.00 97.00      PROA   
ATOM   3944  HD1 ARG P 252     -31.473-130.545 124.280  0.00 97.00      PROA   
ATOM   3945  HD2 ARG P 252     -30.685-129.493 125.541  0.00 97.00      PROA   
ATOM   3946  NE  ARG P 252     -29.584-131.244 124.929  0.00 97.00      PROA   
ATOM   3947  HE  ARG P 252     -29.019-131.598 124.181  0.00 97.00      PROA   
ATOM   3948  CZ  ARG P 252     -29.168-131.649 126.141  0.00 97.00      PROA   
ATOM   3949  NH1 ARG P 252     -29.910-131.521 127.237  0.00 97.00      PROA   
ATOM   3950 HH11 ARG P 252     -30.859-131.264 127.095  0.00 97.00      PROA   
ATOM   3951 HH12 ARG P 252     -29.608-132.029 128.037  0.00 97.00      PROA   
ATOM   3952  NH2 ARG P 252     -27.958-132.230 126.199  0.00 97.00      PROA   
ATOM   3953 HH21 ARG P 252     -27.411-132.138 125.363  0.00 97.00      PROA   
ATOM   3954 HH22 ARG P 252     -27.513-132.391 127.072  0.00 97.00      PROA   
ATOM   3955  C   ARG P 252     -31.193-126.784 120.848  0.00 97.00      PROA   
ATOM   3956  O   ARG P 252     -31.650-125.672 121.106  0.00 97.00      PROA   
ATOM   3957  N   SER P 253     -31.608-127.480 119.755  0.00 97.00      PROA   
ATOM   3958  HN  SER P 253     -31.198-128.355 119.505  0.00 97.00      PROA   
ATOM   3959  CA  SER P 253     -32.761-127.054 118.975  0.00 97.00      PROA   
ATOM   3960  HA  SER P 253     -32.687-125.984 118.864  0.00 97.00      PROA   
ATOM   3961  CB  SER P 253     -32.814-127.598 117.519  0.00 97.00      PROA   
ATOM   3962  HB1 SER P 253     -31.947-127.203 116.950  0.00 97.00      PROA   
ATOM   3963  HB2 SER P 253     -33.740-127.249 117.014  0.00 97.00      PROA   
ATOM   3964  OG  SER P 253     -32.789-129.016 117.463  0.00 97.00      PROA   
ATOM   3965  HG1 SER P 253     -31.945-129.284 117.847  0.00 97.00      PROA   
ATOM   3966  C   SER P 253     -34.056-127.418 119.701  0.00 97.00      PROA   
ATOM   3967  O   SER P 253     -34.126-128.495 120.293  0.00 97.00      PROA   
ATOM   3968  N   PRO P 254     -35.103-126.595 119.701  0.00 97.00      PROA   
ATOM   3969  CD  PRO P 254     -34.996-125.144 119.513  0.00 97.00      PROA   
ATOM   3970  HD1 PRO P 254     -34.926-124.934 118.423  0.00 97.00      PROA   
ATOM   3971  HD2 PRO P 254     -34.114-124.723 120.044  0.00 97.00      PROA   
ATOM   3972  CA  PRO P 254     -36.485-127.010 119.957  0.00 97.00      PROA   
ATOM   3973  HA  PRO P 254     -36.520-127.370 120.975  0.00 97.00      PROA   
ATOM   3974  CB  PRO P 254     -37.296-125.716 119.753  0.00 97.00      PROA   
ATOM   3975  HB1 PRO P 254     -38.199-125.683 120.395  0.00 97.00      PROA   
ATOM   3976  HB2 PRO P 254     -37.598-125.607 118.688  0.00 97.00      PROA   
ATOM   3977  CG  PRO P 254     -36.301-124.596 120.087  0.00 97.00      PROA   
ATOM   3978  HG1 PRO P 254     -36.583-123.619 119.648  0.00 97.00      PROA   
ATOM   3979  HG2 PRO P 254     -36.204-124.494 121.191  0.00 97.00      PROA   
ATOM   3980  C   PRO P 254     -36.977-128.147 119.062  0.00 97.00      PROA   
ATOM   3981  O   PRO P 254     -36.536-128.231 117.917  0.00 97.00      PROA   
ATOM   3982  N   GLU P 255     -37.890-129.027 119.555  0.00 97.00      PROA   
ATOM   3983  HN  GLU P 255     -38.197-128.981 120.502  0.00 97.00      PROA   
ATOM   3984  CA  GLU P 255     -38.456-130.121 118.781  0.00 97.00      PROA   
ATOM   3985  HA  GLU P 255     -37.627-130.724 118.447  0.00 97.00      PROA   
ATOM   3986  CB  GLU P 255     -39.387-131.047 119.618  0.00 97.00      PROA   
ATOM   3987  HB1 GLU P 255     -39.766-131.820 118.917  0.00 97.00      PROA   
ATOM   3988  HB2 GLU P 255     -40.266-130.473 119.985  0.00 97.00      PROA   
ATOM   3989  CG  GLU P 255     -38.699-131.756 120.815  0.00 97.00      PROA   
ATOM   3990  HG1 GLU P 255     -38.923-131.213 121.757  0.00 97.00      PROA   
ATOM   3991  HG2 GLU P 255     -37.599-131.763 120.671  0.00 97.00      PROA   
ATOM   3992  CD  GLU P 255     -39.133-133.217 120.976  0.00 97.00      PROA   
ATOM   3993  OE1 GLU P 255     -39.762-133.553 122.015  0.00 97.00      PROA   
ATOM   3994  OE2 GLU P 255     -38.814-134.023 120.063  0.00 97.00      PROA   
ATOM   3995  C   GLU P 255     -39.210-129.692 117.523  0.00 97.00      PROA   
ATOM   3996  O   GLU P 255     -39.947-128.707 117.509  0.00 97.00      PROA   
ATOM   3997  N   LEU P 256     -39.028-130.464 116.427  0.00 97.00      PROA   
ATOM   3998  HN  LEU P 256     -38.379-131.223 116.459  0.00 97.00      PROA   
ATOM   3999  CA  LEU P 256     -39.619-130.226 115.129  0.00 97.00      PROA   
ATOM   4000  HA  LEU P 256     -40.277-129.372 115.187  0.00 97.00      PROA   
ATOM   4001  CB  LEU P 256     -38.479-129.971 114.102  0.00 97.00      PROA   
ATOM   4002  HB1 LEU P 256     -37.844-130.878 114.012  0.00 97.00      PROA   
ATOM   4003  HB2 LEU P 256     -37.839-129.179 114.560  0.00 97.00      PROA   
ATOM   4004  CG  LEU P 256     -38.858-129.459 112.689  0.00 97.00      PROA   
ATOM   4005  HG  LEU P 256     -37.921-129.022 112.261  0.00 97.00      PROA   
ATOM   4006  CD1 LEU P 256     -39.274-130.583 111.723  0.00 97.00      PROA   
ATOM   4007 HD11 LEU P 256     -40.245-131.017 112.023  0.00 97.00      PROA   
ATOM   4008 HD12 LEU P 256     -38.513-131.391 111.714  0.00 97.00      PROA   
ATOM   4009 HD13 LEU P 256     -39.381-130.184 110.693  0.00 97.00      PROA   
ATOM   4010  CD2 LEU P 256     -39.898-128.325 112.718  0.00 97.00      PROA   
ATOM   4011 HD21 LEU P 256     -39.558-127.509 113.390  0.00 97.00      PROA   
ATOM   4012 HD22 LEU P 256     -40.878-128.702 113.077  0.00 97.00      PROA   
ATOM   4013 HD23 LEU P 256     -40.036-127.910 111.697  0.00 97.00      PROA   
ATOM   4014  C   LEU P 256     -40.444-131.449 114.779  0.00 97.00      PROA   
ATOM   4015  O   LEU P 256     -39.987-132.578 114.916  0.00 97.00      PROA   
ATOM   4016  N   GLU P 257     -41.709-131.264 114.332  0.00 97.00      PROA   
ATOM   4017  HN  GLU P 257     -42.081-130.352 114.190  0.00 97.00      PROA   
ATOM   4018  CA  GLU P 257     -42.623-132.367 114.095  0.00 97.00      PROA   
ATOM   4019  HA  GLU P 257     -42.392-133.160 114.790  0.00 97.00      PROA   
ATOM   4020  CB  GLU P 257     -44.102-131.956 114.320  0.00 97.00      PROA   
ATOM   4021  HB1 GLU P 257     -44.421-131.203 113.569  0.00 97.00      PROA   
ATOM   4022  HB2 GLU P 257     -44.137-131.444 115.312  0.00 97.00      PROA   
ATOM   4023  CG  GLU P 257     -45.092-133.143 114.403  0.00 97.00      PROA   
ATOM   4024  HG1 GLU P 257     -45.770-132.983 115.269  0.00 97.00      PROA   
ATOM   4025  HG2 GLU P 257     -44.554-134.099 114.564  0.00 97.00      PROA   
ATOM   4026  CD  GLU P 257     -45.971-133.285 113.167  0.00 97.00      PROA   
ATOM   4027  OE1 GLU P 257     -45.427-133.620 112.094  0.00 97.00      PROA   
ATOM   4028  OE2 GLU P 257     -47.206-133.100 113.290  0.00 97.00      PROA   
ATOM   4029  C   GLU P 257     -42.458-132.921 112.697  0.00 97.00      PROA   
ATOM   4030  O   GLU P 257     -42.424-132.185 111.714  0.00 97.00      PROA   
ATOM   4031  N   LEU P 258     -42.358-134.266 112.596  0.00 97.00      PROA   
ATOM   4032  HN  LEU P 258     -42.357-134.825 113.424  0.00 97.00      PROA   
ATOM   4033  CA  LEU P 258     -42.284-134.984 111.345  0.00 97.00      PROA   
ATOM   4034  HA  LEU P 258     -42.721-134.372 110.569  0.00 97.00      PROA   
ATOM   4035  CB  LEU P 258     -40.839-135.369 110.927  0.00 97.00      PROA   
ATOM   4036  HB1 LEU P 258     -40.856-135.981 109.999  0.00 97.00      PROA   
ATOM   4037  HB2 LEU P 258     -40.398-135.989 111.733  0.00 97.00      PROA   
ATOM   4038  CG  LEU P 258     -39.891-134.169 110.684  0.00 97.00      PROA   
ATOM   4039  HG  LEU P 258     -39.966-133.479 111.555  0.00 97.00      PROA   
ATOM   4040  CD1 LEU P 258     -38.426-134.631 110.612  0.00 97.00      PROA   
ATOM   4041 HD11 LEU P 258     -38.284-135.310 109.745  0.00 97.00      PROA   
ATOM   4042 HD12 LEU P 258     -38.142-135.171 111.537  0.00 97.00      PROA   
ATOM   4043 HD13 LEU P 258     -37.757-133.752 110.494  0.00 97.00      PROA   
ATOM   4044  CD2 LEU P 258     -40.255-133.380 109.413  0.00 97.00      PROA   
ATOM   4045 HD21 LEU P 258     -41.289-132.983 109.475  0.00 97.00      PROA   
ATOM   4046 HD22 LEU P 258     -40.177-134.036 108.520  0.00 97.00      PROA   
ATOM   4047 HD23 LEU P 258     -39.559-132.524 109.283  0.00 97.00      PROA   
ATOM   4048  C   LEU P 258     -43.133-136.235 111.448  0.00 97.00      PROA   
ATOM   4049  O   LEU P 258     -42.634-137.353 111.559  0.00 97.00      PROA   
ATOM   4050  N   GLN P 259     -44.473-136.076 111.405  0.00 97.00      PROA   
ATOM   4051  HN  GLN P 259     -44.872-135.162 111.506  0.00 97.00      PROA   
ATOM   4052  CA  GLN P 259     -45.408-137.155 111.160  0.00 97.00      PROA   
ATOM   4053  HA  GLN P 259     -45.196-137.903 111.907  0.00 97.00      PROA   
ATOM   4054  CB  GLN P 259     -46.894-136.739 111.329  0.00 97.00      PROA   
ATOM   4055  HB1 GLN P 259     -47.557-137.476 110.822  0.00 97.00      PROA   
ATOM   4056  HB2 GLN P 259     -47.041-135.755 110.831  0.00 97.00      PROA   
ATOM   4057  CG  GLN P 259     -47.352-136.631 112.798  0.00 97.00      PROA   
ATOM   4058  HG1 GLN P 259     -46.777-135.848 113.331  0.00 97.00      PROA   
ATOM   4059  HG2 GLN P 259     -47.198-137.594 113.328  0.00 97.00      PROA   
ATOM   4060  CD  GLN P 259     -48.852-136.312 112.836  0.00 97.00      PROA   
ATOM   4061  OE1 GLN P 259     -49.694-137.211 112.748  0.00 97.00      PROA   
ATOM   4062  NE2 GLN P 259     -49.193-135.000 112.954  0.00 97.00      PROA   
ATOM   4063 HE21 GLN P 259     -50.157-134.749 112.988  0.00 97.00      PROA   
ATOM   4064 HE22 GLN P 259     -48.472-134.304 113.011  0.00 97.00      PROA   
ATOM   4065  C   GLN P 259     -45.211-137.827 109.812  0.00 97.00      PROA   
ATOM   4066  O   GLN P 259     -44.975-137.173 108.802  0.00 97.00      PROA   
ATOM   4067  N   VAL P 260     -45.296-139.176 109.790  0.00 97.00      PROA   
ATOM   4068  HN  VAL P 260     -45.467-139.687 110.627  0.00 97.00      PROA   
ATOM   4069  CA  VAL P 260     -45.113-139.982 108.605  0.00 97.00      PROA   
ATOM   4070  HA  VAL P 260     -45.144-139.352 107.731  0.00 97.00      PROA   
ATOM   4071  CB  VAL P 260     -43.795-140.752 108.613  0.00 97.00      PROA   
ATOM   4072  HB  VAL P 260     -43.778-141.431 109.491  0.00 97.00      PROA   
ATOM   4073  CG1 VAL P 260     -43.642-141.578 107.317  0.00 97.00      PROA   
ATOM   4074 HG11 VAL P 260     -43.721-140.921 106.425  0.00 97.00      PROA   
ATOM   4075 HG12 VAL P 260     -44.409-142.376 107.250  0.00 97.00      PROA   
ATOM   4076 HG13 VAL P 260     -42.646-142.065 107.302  0.00 97.00      PROA   
ATOM   4077  CG2 VAL P 260     -42.606-139.778 108.772  0.00 97.00      PROA   
ATOM   4078 HG21 VAL P 260     -42.630-139.268 109.756  0.00 97.00      PROA   
ATOM   4079 HG22 VAL P 260     -42.622-139.010 107.974  0.00 97.00      PROA   
ATOM   4080 HG23 VAL P 260     -41.647-140.336 108.705  0.00 97.00      PROA   
ATOM   4081  C   VAL P 260     -46.295-140.933 108.565  0.00 97.00      PROA   
ATOM   4082  O   VAL P 260     -46.618-141.570 109.565  0.00 97.00      PROA   
ATOM   4083  N   LEU P 261     -46.997-141.026 107.411  0.00 97.00      PROA   
ATOM   4084  HN  LEU P 261     -46.707-140.505 106.608  0.00 97.00      PROA   
ATOM   4085  CA  LEU P 261     -48.210-141.808 107.273  0.00 97.00      PROA   
ATOM   4086  HA  LEU P 261     -48.340-142.403 108.163  0.00 97.00      PROA   
ATOM   4087  CB  LEU P 261     -49.477-140.937 107.091  0.00 97.00      PROA   
ATOM   4088  HB1 LEU P 261     -50.353-141.584 106.862  0.00 97.00      PROA   
ATOM   4089  HB2 LEU P 261     -49.324-140.252 106.229  0.00 97.00      PROA   
ATOM   4090  CG  LEU P 261     -49.860-140.088 108.330  0.00 97.00      PROA   
ATOM   4091  HG  LEU P 261     -49.022-139.385 108.545  0.00 97.00      PROA   
ATOM   4092  CD1 LEU P 261     -51.119-139.255 108.033  0.00 97.00      PROA   
ATOM   4093 HD11 LEU P 261     -51.982-139.928 107.840  0.00 97.00      PROA   
ATOM   4094 HD12 LEU P 261     -50.961-138.620 107.137  0.00 97.00      PROA   
ATOM   4095 HD13 LEU P 261     -51.363-138.602 108.897  0.00 97.00      PROA   
ATOM   4096  CD2 LEU P 261     -50.090-140.939 109.593  0.00 97.00      PROA   
ATOM   4097 HD21 LEU P 261     -50.420-140.291 110.432  0.00 97.00      PROA   
ATOM   4098 HD22 LEU P 261     -49.158-141.453 109.903  0.00 97.00      PROA   
ATOM   4099 HD23 LEU P 261     -50.877-141.700 109.403  0.00 97.00      PROA   
ATOM   4100  C   LEU P 261     -48.124-142.809 106.144  0.00 97.00      PROA   
ATOM   4101  O   LEU P 261     -47.733-142.505 105.020  0.00 97.00      PROA   
ATOM   4102  N   GLY P 262     -48.522-144.060 106.456  0.00 97.00      PROA   
ATOM   4103  HN  GLY P 262     -48.877-144.255 107.364  0.00 97.00      PROA   
ATOM   4104  CA  GLY P 262     -48.552-145.181 105.551  0.00 97.00      PROA   
ATOM   4105  HA1 GLY P 262     -47.653-145.758 105.701  0.00 97.00      PROA   
ATOM   4106  HA2 GLY P 262     -48.707-144.846 104.535  0.00 97.00      PROA   
ATOM   4107  C   GLY P 262     -49.701-146.041 105.958  0.00 97.00      PROA   
ATOM   4108  O   GLY P 262     -50.218-145.936 107.068  0.00 97.00      PROA   
ATOM   4109  N   HSD P 263     -50.110-146.948 105.054  0.00 97.00      PROA   
ATOM   4110  HN  HSD P 263     -49.639-147.043 104.181  0.00 97.00      PROA   
ATOM   4111  CA  HSD P 263     -51.168-147.899 105.290  0.00 97.00      PROA   
ATOM   4112  HA  HSD P 263     -51.449-147.903 106.336  0.00 97.00      PROA   
ATOM   4113  CB  HSD P 263     -52.413-147.615 104.417  0.00 97.00      PROA   
ATOM   4114  HB1 HSD P 263     -53.154-148.438 104.512  0.00 97.00      PROA   
ATOM   4115  HB2 HSD P 263     -52.106-147.551 103.350  0.00 97.00      PROA   
ATOM   4116  ND1 HSD P 263     -54.226-146.193 105.535  0.00 97.00      PROA   
ATOM   4117  HD1 HSD P 263     -54.758-146.947 105.921  0.00 97.00      PROA   
ATOM   4118  CG  HSD P 263     -53.064-146.306 104.797  0.00 97.00      PROA   
ATOM   4119  CE1 HSD P 263     -54.529-144.872 105.597  0.00 97.00      PROA   
ATOM   4120  HE1 HSD P 263     -55.402-144.484 106.121  0.00 97.00      PROA   
ATOM   4121  NE2 HSD P 263     -53.655-144.131 104.944  0.00 97.00      PROA   
ATOM   4122  CD2 HSD P 263     -52.739-145.033 104.433  0.00 97.00      PROA   
ATOM   4123  HD2 HSD P 263     -51.910-144.673 103.837  0.00 97.00      PROA   
ATOM   4124  C   HSD P 263     -50.555-149.229 104.959  0.00 97.00      PROA   
ATOM   4125  O   HSD P 263     -49.823-149.339 103.978  0.00 97.00      PROA   
ATOM   4126  N   GLN P 264     -50.790-150.262 105.805  0.00 97.00      PROA   
ATOM   4127  HN  GLN P 264     -51.406-150.158 106.583  0.00 97.00      PROA   
ATOM   4128  CA  GLN P 264     -50.103-151.539 105.734  0.00 97.00      PROA   
ATOM   4129  HA  GLN P 264     -49.052-151.311 105.857  0.00 97.00      PROA   
ATOM   4130  CB  GLN P 264     -50.489-152.457 106.922  0.00 97.00      PROA   
ATOM   4131  HB1 GLN P 264     -50.152-153.500 106.736  0.00 97.00      PROA   
ATOM   4132  HB2 GLN P 264     -51.600-152.463 106.987  0.00 97.00      PROA   
ATOM   4133  CG  GLN P 264     -49.865-151.979 108.257  0.00 97.00      PROA   
ATOM   4134  HG1 GLN P 264     -49.881-150.870 108.311  0.00 97.00      PROA   
ATOM   4135  HG2 GLN P 264     -48.805-152.305 108.323  0.00 97.00      PROA   
ATOM   4136  CD  GLN P 264     -50.636-152.484 109.483  0.00 97.00      PROA   
ATOM   4137  OE1 GLN P 264     -51.170-151.686 110.262  0.00 97.00      PROA   
ATOM   4138  NE2 GLN P 264     -50.691-153.831 109.664  0.00 97.00      PROA   
ATOM   4139 HE21 GLN P 264     -51.195-154.177 110.454  0.00 97.00      PROA   
ATOM   4140 HE22 GLN P 264     -50.231-154.440 109.020  0.00 97.00      PROA   
ATOM   4141  C   GLN P 264     -50.209-152.266 104.403  0.00 97.00      PROA   
ATOM   4142  O   GLN P 264     -51.275-152.383 103.802  0.00 97.00      PROA   
ATOM   4143  N   GLN P 265     -49.046-152.738 103.909  0.00 97.00      PROA   
ATOM   4144  HN  GLN P 265     -48.211-152.660 104.452  0.00 97.00      PROA   
ATOM   4145  CA  GLN P 265     -48.828-153.166 102.551  0.00 97.00      PROA   
ATOM   4146  HA  GLN P 265     -49.658-152.801 101.967  0.00 97.00      PROA   
ATOM   4147  CB  GLN P 265     -47.529-152.545 101.945  0.00 97.00      PROA   
ATOM   4148  HB1 GLN P 265     -47.728-151.466 101.761  0.00 97.00      PROA   
ATOM   4149  HB2 GLN P 265     -47.333-153.006 100.951  0.00 97.00      PROA   
ATOM   4150  CG  GLN P 265     -46.229-152.666 102.790  0.00 97.00      PROA   
ATOM   4151  HG1 GLN P 265     -45.356-152.423 102.146  0.00 97.00      PROA   
ATOM   4152  HG2 GLN P 265     -46.106-153.713 103.135  0.00 97.00      PROA   
ATOM   4153  CD  GLN P 265     -46.196-151.757 104.033  0.00 97.00      PROA   
ATOM   4154  OE1 GLN P 265     -46.560-152.177 105.138  0.00 97.00      PROA   
ATOM   4155  NE2 GLN P 265     -45.741-150.487 103.856  0.00 97.00      PROA   
ATOM   4156 HE21 GLN P 265     -45.737-149.864 104.642  0.00 97.00      PROA   
ATOM   4157 HE22 GLN P 265     -45.422-150.182 102.962  0.00 97.00      PROA   
ATOM   4158  C   GLN P 265     -48.775-154.681 102.435  0.00 97.00      PROA   
ATOM   4159  O   GLN P 265     -48.407-155.354 103.398  0.00 97.00      PROA   
ATOM   4160  N   PRO P 266     -49.116-155.282 101.289  0.00 97.00      PROA   
ATOM   4161  CD  PRO P 266     -49.867-154.630 100.211  0.00 97.00      PROA   
ATOM   4162  HD1 PRO P 266     -49.200-153.896  99.709  0.00 97.00      PROA   
ATOM   4163  HD2 PRO P 266     -50.781-154.126 100.594  0.00 97.00      PROA   
ATOM   4164  CA  PRO P 266     -48.589-156.576 100.853  0.00 97.00      PROA   
ATOM   4165  HA  PRO P 266     -49.081-157.325 101.455  0.00 97.00      PROA   
ATOM   4166  CB  PRO P 266     -48.976-156.663  99.364  0.00 97.00      PROA   
ATOM   4167  HB1 PRO P 266     -49.171-157.703  99.037  0.00 97.00      PROA   
ATOM   4168  HB2 PRO P 266     -48.178-156.224  98.725  0.00 97.00      PROA   
ATOM   4169  CG  PRO P 266     -50.214-155.767  99.251  0.00 97.00      PROA   
ATOM   4170  HG1 PRO P 266     -50.394-155.414  98.217  0.00 97.00      PROA   
ATOM   4171  HG2 PRO P 266     -51.112-156.307  99.624  0.00 97.00      PROA   
ATOM   4172  C   PRO P 266     -47.090-156.763 101.061  0.00 97.00      PROA   
ATOM   4173  O   PRO P 266     -46.324-155.840 100.790  0.00 97.00      PROA   
ATOM   4174  N   THR P 267     -46.653-157.947 101.541  0.00 97.00      PROA   
ATOM   4175  HN  THR P 267     -47.298-158.627 101.881  0.00 97.00      PROA   
ATOM   4176  CA  THR P 267     -45.251-158.347 101.574  0.00 97.00      PROA   
ATOM   4177  HA  THR P 267     -44.739-157.546 102.091  0.00 97.00      PROA   
ATOM   4178  CB  THR P 267     -45.009-159.629 102.365  0.00 97.00      PROA   
ATOM   4179  HB  THR P 267     -45.098-160.531 101.721  0.00 97.00      PROA   
ATOM   4180  OG1 THR P 267     -45.971-159.776 103.401  0.00 97.00      PROA   
ATOM   4181  HG1 THR P 267     -45.895-158.980 103.933  0.00 97.00      PROA   
ATOM   4182  CG2 THR P 267     -43.612-159.600 103.010  0.00 97.00      PROA   
ATOM   4183 HG21 THR P 267     -43.519-158.730 103.696  0.00 97.00      PROA   
ATOM   4184 HG22 THR P 267     -42.821-159.524 102.238  0.00 97.00      PROA   
ATOM   4185 HG23 THR P 267     -43.446-160.529 103.597  0.00 97.00      PROA   
ATOM   4186  C   THR P 267     -44.578-158.462 100.203  0.00 97.00      PROA   
ATOM   4187  O   THR P 267     -43.443-157.996 100.104  0.00 97.00      PROA   
ATOM   4188  N   PRO P 268     -45.142-159.016  99.120  0.00 97.00      PROA   
ATOM   4189  CD  PRO P 268     -46.255-159.979  99.129  0.00 97.00      PROA   
ATOM   4190  HD1 PRO P 268     -47.136-159.589  99.676  0.00 97.00      PROA   
ATOM   4191  HD2 PRO P 268     -45.914-160.936  99.582  0.00 97.00      PROA   
ATOM   4192  CA  PRO P 268     -44.587-158.850  97.780  0.00 97.00      PROA   
ATOM   4193  HA  PRO P 268     -43.510-158.944  97.799  0.00 97.00      PROA   
ATOM   4194  CB  PRO P 268     -45.255-159.968  96.960  0.00 97.00      PROA   
ATOM   4195  HB1 PRO P 268     -44.643-160.894  97.048  0.00 97.00      PROA   
ATOM   4196  HB2 PRO P 268     -45.366-159.721  95.885  0.00 97.00      PROA   
ATOM   4197  CG  PRO P 268     -46.602-160.187  97.653  0.00 97.00      PROA   
ATOM   4198  HG1 PRO P 268     -47.309-159.390  97.330  0.00 97.00      PROA   
ATOM   4199  HG2 PRO P 268     -47.045-161.181  97.446  0.00 97.00      PROA   
ATOM   4200  C   PRO P 268     -44.928-157.484  97.210  0.00 97.00      PROA   
ATOM   4201  O   PRO P 268     -45.980-156.929  97.526  0.00 97.00      PROA   
ATOM   4202  N   VAL P 269     -44.022-156.943  96.366  0.00 97.00      PROA   
ATOM   4203  HN  VAL P 269     -43.193-157.423  96.095  0.00 97.00      PROA   
ATOM   4204  CA  VAL P 269     -44.169-155.721  95.623  0.00 97.00      PROA   
ATOM   4205  HA  VAL P 269     -45.215-155.583  95.385  0.00 97.00      PROA   
ATOM   4206  CB  VAL P 269     -43.636-154.503  96.387  0.00 97.00      PROA   
ATOM   4207  HB  VAL P 269     -44.170-154.461  97.366  0.00 97.00      PROA   
ATOM   4208  CG1 VAL P 269     -42.125-154.636  96.671  0.00 97.00      PROA   
ATOM   4209 HG11 VAL P 269     -41.562-154.688  95.715  0.00 97.00      PROA   
ATOM   4210 HG12 VAL P 269     -41.910-155.550  97.261  0.00 97.00      PROA   
ATOM   4211 HG13 VAL P 269     -41.759-153.754  97.239  0.00 97.00      PROA   
ATOM   4212  CG2 VAL P 269     -43.953-153.205  95.617  0.00 97.00      PROA   
ATOM   4213 HG21 VAL P 269     -45.043-153.124  95.424  0.00 97.00      PROA   
ATOM   4214 HG22 VAL P 269     -43.420-153.203  94.644  0.00 97.00      PROA   
ATOM   4215 HG23 VAL P 269     -43.621-152.317  96.196  0.00 97.00      PROA   
ATOM   4216  C   VAL P 269     -43.416-155.990  94.297  0.00 97.00      PROA   
ATOM   4217  OT1 VAL P 269     -42.544-156.903  94.274  0.00 97.00      PROA   
ATOM   4218  OT2 VAL P 269     -43.723-155.310  93.281  0.00 97.00      PROA   
END
