# Supplementary material for: The solution structure of the unbound IgG Fc receptor CD64 resembles its crystal structure: Implications for function
Source: PLoS One. 2023 Sep 21;18(9):e0288351. doi: 10.1371/journal.pone.0288351 (PMC10513344; doi:10.1371/journal.pone.0288351)
Supplement: S1 File — (ZIP) [file pone.0288351.s003.zip › CD64V03 E11/Top100/EM_done_ready_for_EM_top100_0p11_E11.dcd_193559.pdb.pdb]

REMARK  FINAL COORDINATES WRITTEN BY NAMD AT TIMESTEP 2000
ATOM      1  N   LYS P   1       0.641 -59.039  84.758  0.00 97.00      PROA   
ATOM      2  HT1 LYS P   1       0.635 -58.543  85.675  0.00 97.00      PROA   
ATOM      3  HT2 LYS P   1       0.411 -58.324  84.034  0.00 97.00      PROA   
ATOM      4  HT3 LYS P   1       1.592 -59.420  84.590  0.00 97.00      PROA   
ATOM      5  CA  LYS P   1      -0.379 -60.115  84.783  0.00 97.00      PROA   
ATOM      6  HA  LYS P   1      -1.254 -59.712  85.269  0.00 97.00      PROA   
ATOM      7  CB  LYS P   1      -0.773 -60.562  83.343  0.00 97.00      PROA   
ATOM      8  HB1 LYS P   1      -1.339 -61.516  83.413  0.00 97.00      PROA   
ATOM      9  HB2 LYS P   1       0.133 -60.769  82.734  0.00 97.00      PROA   
ATOM     10  CG  LYS P   1      -1.676 -59.553  82.600  0.00 97.00      PROA   
ATOM     11  HG1 LYS P   1      -1.051 -58.689  82.283  0.00 97.00      PROA   
ATOM     12  HG2 LYS P   1      -2.455 -59.161  83.290  0.00 97.00      PROA   
ATOM     13  CD  LYS P   1      -2.371 -60.121  81.344  0.00 97.00      PROA   
ATOM     14  HD1 LYS P   1      -1.599 -60.578  80.685  0.00 97.00      PROA   
ATOM     15  HD2 LYS P   1      -2.821 -59.264  80.793  0.00 97.00      PROA   
ATOM     16  CE  LYS P   1      -3.468 -61.157  81.652  0.00 97.00      PROA   
ATOM     17  HE1 LYS P   1      -4.206 -60.730  82.364  0.00 97.00      PROA   
ATOM     18  HE2 LYS P   1      -3.031 -62.077  82.094  0.00 97.00      PROA   
ATOM     19  NZ  LYS P   1      -4.204 -61.555  80.424  0.00 97.00      PROA   
ATOM     20  HZ1 LYS P   1      -3.541 -61.952  79.729  0.00 97.00      PROA   
ATOM     21  HZ2 LYS P   1      -4.677 -60.725  80.013  0.00 97.00      PROA   
ATOM     22  HZ3 LYS P   1      -4.918 -62.271  80.665  0.00 97.00      PROA   
ATOM     23  C   LYS P   1       0.090 -61.275  85.618  0.00 97.00      PROA   
ATOM     24  O   LYS P   1       1.260 -61.359  85.988  0.00 97.00      PROA   
ATOM     25  N   ALA P   2      -0.832 -62.206  85.938  0.00 97.00      PROA   
ATOM     26  HN  ALA P   2      -1.797 -62.129  85.701  0.00 97.00      PROA   
ATOM     27  CA  ALA P   2      -0.543 -63.440  86.604  0.00 97.00      PROA   
ATOM     28  HA  ALA P   2       0.360 -63.878  86.199  0.00 97.00      PROA   
ATOM     29  CB  ALA P   2      -0.459 -63.271  88.135  0.00 97.00      PROA   
ATOM     30  HB1 ALA P   2      -1.389 -62.806  88.526  0.00 97.00      PROA   
ATOM     31  HB2 ALA P   2       0.391 -62.603  88.396  0.00 97.00      PROA   
ATOM     32  HB3 ALA P   2      -0.304 -64.244  88.643  0.00 97.00      PROA   
ATOM     33  C   ALA P   2      -1.724 -64.294  86.215  0.00 97.00      PROA   
ATOM     34  O   ALA P   2      -2.638 -63.801  85.552  0.00 97.00      PROA   
ATOM     35  N   VAL P   3      -1.714 -65.593  86.601  0.00 97.00      PROA   
ATOM     36  HN  VAL P   3      -0.917 -65.987  87.049  0.00 97.00      PROA   
ATOM     37  CA  VAL P   3      -2.867 -66.471  86.600  0.00 97.00      PROA   
ATOM     38  HA  VAL P   3      -3.749 -65.881  86.806  0.00 97.00      PROA   
ATOM     39  CB  VAL P   3      -3.097 -67.320  85.340  0.00 97.00      PROA   
ATOM     40  HB  VAL P   3      -3.966 -67.996  85.526  0.00 97.00      PROA   
ATOM     41  CG1 VAL P   3      -3.486 -66.425  84.146  0.00 97.00      PROA   
ATOM     42 HG11 VAL P   3      -2.622 -65.801  83.835  0.00 97.00      PROA   
ATOM     43 HG12 VAL P   3      -4.333 -65.763  84.419  0.00 97.00      PROA   
ATOM     44 HG13 VAL P   3      -3.788 -67.055  83.282  0.00 97.00      PROA   
ATOM     45  CG2 VAL P   3      -1.870 -68.189  84.993  0.00 97.00      PROA   
ATOM     46 HG21 VAL P   3      -1.665 -68.931  85.790  0.00 97.00      PROA   
ATOM     47 HG22 VAL P   3      -0.967 -67.559  84.855  0.00 97.00      PROA   
ATOM     48 HG23 VAL P   3      -2.051 -68.742  84.047  0.00 97.00      PROA   
ATOM     49  C   VAL P   3      -2.625 -67.370  87.794  0.00 97.00      PROA   
ATOM     50  O   VAL P   3      -1.475 -67.637  88.142  0.00 97.00      PROA   
ATOM     51  N   ILE P   4      -3.700 -67.831  88.482  0.00 97.00      PROA   
ATOM     52  HN  ILE P   4      -4.628 -67.542  88.249  0.00 97.00      PROA   
ATOM     53  CA  ILE P   4      -3.558 -68.610  89.705  0.00 97.00      PROA   
ATOM     54  HA  ILE P   4      -2.538 -68.533  90.050  0.00 97.00      PROA   
ATOM     55  CB  ILE P   4      -4.414 -68.070  90.853  0.00 97.00      PROA   
ATOM     56  HB  ILE P   4      -5.486 -68.096  90.551  0.00 97.00      PROA   
ATOM     57  CG2 ILE P   4      -4.204 -68.942  92.115  0.00 97.00      PROA   
ATOM     58 HG21 ILE P   4      -3.117 -69.062  92.316  0.00 97.00      PROA   
ATOM     59 HG22 ILE P   4      -4.665 -69.944  91.994  0.00 97.00      PROA   
ATOM     60 HG23 ILE P   4      -4.660 -68.470  93.006  0.00 97.00      PROA   
ATOM     61  CG1 ILE P   4      -4.046 -66.596  91.156  0.00 97.00      PROA   
ATOM     62 HG11 ILE P   4      -3.958 -66.005  90.220  0.00 97.00      PROA   
ATOM     63 HG12 ILE P   4      -3.051 -66.601  91.645  0.00 97.00      PROA   
ATOM     64  CD  ILE P   4      -5.051 -65.866  92.051  0.00 97.00      PROA   
ATOM     65  HD1 ILE P   4      -5.299 -66.447  92.961  0.00 97.00      PROA   
ATOM     66  HD2 ILE P   4      -5.990 -65.674  91.489  0.00 97.00      PROA   
ATOM     67  HD3 ILE P   4      -4.628 -64.891  92.370  0.00 97.00      PROA   
ATOM     68  C   ILE P   4      -3.837 -70.090  89.466  0.00 97.00      PROA   
ATOM     69  O   ILE P   4      -4.828 -70.473  88.847  0.00 97.00      PROA   
ATOM     70  N   LYS P   5      -2.949 -70.973  89.985  0.00 97.00      PROA   
ATOM     71  HN  LYS P   5      -2.100 -70.635  90.390  0.00 97.00      PROA   
ATOM     72  CA  LYS P   5      -3.134 -72.411  89.961  0.00 97.00      PROA   
ATOM     73  HA  LYS P   5      -4.031 -72.662  89.413  0.00 97.00      PROA   
ATOM     74  CB  LYS P   5      -1.926 -73.143  89.322  0.00 97.00      PROA   
ATOM     75  HB1 LYS P   5      -2.122 -74.238  89.294  0.00 97.00      PROA   
ATOM     76  HB2 LYS P   5      -1.018 -72.975  89.945  0.00 97.00      PROA   
ATOM     77  CG  LYS P   5      -1.579 -72.674  87.899  0.00 97.00      PROA   
ATOM     78  HG1 LYS P   5      -0.663 -73.225  87.588  0.00 97.00      PROA   
ATOM     79  HG2 LYS P   5      -1.321 -71.592  87.923  0.00 97.00      PROA   
ATOM     80  CD  LYS P   5      -2.694 -72.909  86.861  0.00 97.00      PROA   
ATOM     81  HD1 LYS P   5      -3.636 -72.451  87.232  0.00 97.00      PROA   
ATOM     82  HD2 LYS P   5      -2.869 -74.001  86.755  0.00 97.00      PROA   
ATOM     83  CE  LYS P   5      -2.401 -72.286  85.489  0.00 97.00      PROA   
ATOM     84  HE1 LYS P   5      -2.303 -71.182  85.600  0.00 97.00      PROA   
ATOM     85  HE2 LYS P   5      -3.202 -72.506  84.756  0.00 97.00      PROA   
ATOM     86  NZ  LYS P   5      -1.129 -72.786  84.943  0.00 97.00      PROA   
ATOM     87  HZ1 LYS P   5      -1.144 -73.745  84.556  0.00 97.00      PROA   
ATOM     88  HZ2 LYS P   5      -0.407 -72.717  85.696  0.00 97.00      PROA   
ATOM     89  HZ3 LYS P   5      -0.768 -72.101  84.243  0.00 97.00      PROA   
ATOM     90  C   LYS P   5      -3.289 -72.948  91.370  0.00 97.00      PROA   
ATOM     91  O   LYS P   5      -2.359 -72.922  92.166  0.00 97.00      PROA   
ATOM     92  N   LEU P   6      -4.473 -73.505  91.710  0.00 97.00      PROA   
ATOM     93  HN  LEU P   6      -5.258 -73.476  91.096  0.00 97.00      PROA   
ATOM     94  CA  LEU P   6      -4.675 -74.242  92.942  0.00 97.00      PROA   
ATOM     95  HA  LEU P   6      -4.175 -73.717  93.745  0.00 97.00      PROA   
ATOM     96  CB  LEU P   6      -6.176 -74.363  93.315  0.00 97.00      PROA   
ATOM     97  HB1 LEU P   6      -6.236 -74.789  94.341  0.00 97.00      PROA   
ATOM     98  HB2 LEU P   6      -6.696 -75.068  92.630  0.00 97.00      PROA   
ATOM     99  CG  LEU P   6      -6.976 -73.034  93.305  0.00 97.00      PROA   
ATOM    100  HG  LEU P   6      -6.274 -72.199  93.535  0.00 97.00      PROA   
ATOM    101  CD1 LEU P   6      -7.652 -72.746  91.949  0.00 97.00      PROA   
ATOM    102 HD11 LEU P   6      -8.328 -73.585  91.678  0.00 97.00      PROA   
ATOM    103 HD12 LEU P   6      -6.907 -72.614  91.139  0.00 97.00      PROA   
ATOM    104 HD13 LEU P   6      -8.259 -71.819  92.013  0.00 97.00      PROA   
ATOM    105  CD2 LEU P   6      -8.052 -73.046  94.404  0.00 97.00      PROA   
ATOM    106 HD21 LEU P   6      -7.592 -73.177  95.405  0.00 97.00      PROA   
ATOM    107 HD22 LEU P   6      -8.764 -73.880  94.229  0.00 97.00      PROA   
ATOM    108 HD23 LEU P   6      -8.619 -72.092  94.394  0.00 97.00      PROA   
ATOM    109  C   LEU P   6      -4.057 -75.631  92.802  0.00 97.00      PROA   
ATOM    110  O   LEU P   6      -4.363 -76.356  91.859  0.00 97.00      PROA   
ATOM    111  N   GLN P   7      -3.126 -76.021  93.706  0.00 97.00      PROA   
ATOM    112  HN  GLN P   7      -2.840 -75.409  94.444  0.00 97.00      PROA   
ATOM    113  CA  GLN P   7      -2.440 -77.306  93.647  0.00 97.00      PROA   
ATOM    114  HA  GLN P   7      -2.057 -77.381  92.638  0.00 97.00      PROA   
ATOM    115  CB  GLN P   7      -1.179 -77.303  94.553  0.00 97.00      PROA   
ATOM    116  HB1 GLN P   7      -1.471 -76.878  95.537  0.00 97.00      PROA   
ATOM    117  HB2 GLN P   7      -0.464 -76.585  94.090  0.00 97.00      PROA   
ATOM    118  CG  GLN P   7      -0.488 -78.665  94.783  0.00 97.00      PROA   
ATOM    119  HG1 GLN P   7      -0.255 -79.133  93.803  0.00 97.00      PROA   
ATOM    120  HG2 GLN P   7      -1.147 -79.347  95.359  0.00 97.00      PROA   
ATOM    121  CD  GLN P   7       0.841 -78.450  95.520  0.00 97.00      PROA   
ATOM    122  OE1 GLN P   7       1.651 -77.611  95.117  0.00 97.00      PROA   
ATOM    123  NE2 GLN P   7       1.090 -79.210  96.621  0.00 97.00      PROA   
ATOM    124 HE21 GLN P   7       1.950 -79.051  97.104  0.00 97.00      PROA   
ATOM    125 HE22 GLN P   7       0.432 -79.894  96.931  0.00 97.00      PROA   
ATOM    126  C   GLN P   7      -3.310 -78.554  93.793  0.00 97.00      PROA   
ATOM    127  O   GLN P   7      -3.204 -79.439  92.942  0.00 97.00      PROA   
ATOM    128  N   PRO P   8      -4.227 -78.693  94.748  0.00 97.00      PROA   
ATOM    129  CD  PRO P   8      -4.133 -78.116  96.084  0.00 97.00      PROA   
ATOM    130  HD1 PRO P   8      -4.530 -77.083  96.035  0.00 97.00      PROA   
ATOM    131  HD2 PRO P   8      -3.092 -78.118  96.472  0.00 97.00      PROA   
ATOM    132  CA  PRO P   8      -5.504 -79.365  94.538  0.00 97.00      PROA   
ATOM    133  HA  PRO P   8      -5.325 -80.340  94.112  0.00 97.00      PROA   
ATOM    134  CB  PRO P   8      -6.137 -79.452  95.947  0.00 97.00      PROA   
ATOM    135  HB1 PRO P   8      -6.474 -80.486  96.170  0.00 97.00      PROA   
ATOM    136  HB2 PRO P   8      -7.002 -78.766  96.069  0.00 97.00      PROA   
ATOM    137  CG  PRO P   8      -5.031 -79.020  96.926  0.00 97.00      PROA   
ATOM    138  HG1 PRO P   8      -5.443 -78.512  97.819  0.00 97.00      PROA   
ATOM    139  HG2 PRO P   8      -4.455 -79.914  97.252  0.00 97.00      PROA   
ATOM    140  C   PRO P   8      -6.354 -78.511  93.599  0.00 97.00      PROA   
ATOM    141  O   PRO P   8      -6.547 -77.362  93.990  0.00 97.00      PROA   
ATOM    142  N   PRO P   9      -6.874 -78.917  92.438  0.00 97.00      PROA   
ATOM    143  CD  PRO P   9      -6.740 -80.281  91.916  0.00 97.00      PROA   
ATOM    144  HD1 PRO P   9      -7.112 -81.029  92.649  0.00 97.00      PROA   
ATOM    145  HD2 PRO P   9      -5.670 -80.472  91.673  0.00 97.00      PROA   
ATOM    146  CA  PRO P   9      -7.544 -78.022  91.488  0.00 97.00      PROA   
ATOM    147  HA  PRO P   9      -7.008 -77.087  91.404  0.00 97.00      PROA   
ATOM    148  CB  PRO P   9      -7.481 -78.834  90.180  0.00 97.00      PROA   
ATOM    149  HB1 PRO P   9      -6.477 -78.682  89.721  0.00 97.00      PROA   
ATOM    150  HB2 PRO P   9      -8.248 -78.562  89.431  0.00 97.00      PROA   
ATOM    151  CG  PRO P   9      -7.583 -80.291  90.641  0.00 97.00      PROA   
ATOM    152  HG1 PRO P   9      -8.641 -80.523  90.893  0.00 97.00      PROA   
ATOM    153  HG2 PRO P   9      -7.219 -81.012  89.884  0.00 97.00      PROA   
ATOM    154  C   PRO P   9      -8.982 -77.709  91.892  0.00 97.00      PROA   
ATOM    155  O   PRO P   9      -9.861 -77.681  91.033  0.00 97.00      PROA   
ATOM    156  N   TRP P  10      -9.253 -77.460  93.189  0.00 97.00      PROA   
ATOM    157  HN  TRP P  10      -8.500 -77.396  93.840  0.00 97.00      PROA   
ATOM    158  CA  TRP P  10     -10.592 -77.443  93.727  0.00 97.00      PROA   
ATOM    159  HA  TRP P  10     -11.309 -77.642  92.943  0.00 97.00      PROA   
ATOM    160  CB  TRP P  10     -10.751 -78.514  94.836  0.00 97.00      PROA   
ATOM    161  HB1 TRP P  10     -11.817 -78.577  95.140  0.00 97.00      PROA   
ATOM    162  HB2 TRP P  10     -10.170 -78.188  95.729  0.00 97.00      PROA   
ATOM    163  CG  TRP P  10     -10.277 -79.890  94.462  0.00 97.00      PROA   
ATOM    164  CD1 TRP P  10      -9.475 -80.675  95.250  0.00 97.00      PROA   
ATOM    165  HD1 TRP P  10      -9.107 -80.384  96.225  0.00 97.00      PROA   
ATOM    166  NE1 TRP P  10      -9.287 -81.893  94.656  0.00 97.00      PROA   
ATOM    167  HE1 TRP P  10      -8.910 -82.683  95.087  0.00 97.00      PROA   
ATOM    168  CE2 TRP P  10      -9.937 -81.925  93.458  0.00 97.00      PROA   
ATOM    169  CD2 TRP P  10     -10.570 -80.672  93.285  0.00 97.00      PROA   
ATOM    170  CE3 TRP P  10     -11.307 -80.440  92.121  0.00 97.00      PROA   
ATOM    171  HE3 TRP P  10     -11.786 -79.492  91.932  0.00 97.00      PROA   
ATOM    172  CZ3 TRP P  10     -11.424 -81.463  91.176  0.00 97.00      PROA   
ATOM    173  HZ3 TRP P  10     -11.999 -81.293  90.275  0.00 97.00      PROA   
ATOM    174  CZ2 TRP P  10     -10.046 -82.940  92.516  0.00 97.00      PROA   
ATOM    175  HZ2 TRP P  10      -9.559 -83.893  92.658  0.00 97.00      PROA   
ATOM    176  CH2 TRP P  10     -10.805 -82.693  91.371  0.00 97.00      PROA   
ATOM    177  HH2 TRP P  10     -10.906 -83.462  90.618  0.00 97.00      PROA   
ATOM    178  C   TRP P  10     -10.911 -76.082  94.297  0.00 97.00      PROA   
ATOM    179  O   TRP P  10     -10.363 -75.658  95.312  0.00 97.00      PROA   
ATOM    180  N   VAL P  11     -11.846 -75.358  93.643  0.00 97.00      PROA   
ATOM    181  HN  VAL P  11     -12.237 -75.693  92.787  0.00 97.00      PROA   
ATOM    182  CA  VAL P  11     -12.231 -74.013  94.033  0.00 97.00      PROA   
ATOM    183  HA  VAL P  11     -11.349 -73.506  94.401  0.00 97.00      PROA   
ATOM    184  CB  VAL P  11     -12.736 -73.249  92.808  0.00 97.00      PROA   
ATOM    185  HB  VAL P  11     -13.703 -73.681  92.462  0.00 97.00      PROA   
ATOM    186  CG1 VAL P  11     -12.936 -71.763  93.149  0.00 97.00      PROA   
ATOM    187 HG11 VAL P  11     -11.998 -71.323  93.549  0.00 97.00      PROA   
ATOM    188 HG12 VAL P  11     -13.737 -71.643  93.904  0.00 97.00      PROA   
ATOM    189 HG13 VAL P  11     -13.231 -71.195  92.241  0.00 97.00      PROA   
ATOM    190  CG2 VAL P  11     -11.709 -73.373  91.654  0.00 97.00      PROA   
ATOM    191 HG21 VAL P  11     -11.640 -74.410  91.267  0.00 97.00      PROA   
ATOM    192 HG22 VAL P  11     -10.703 -73.051  91.994  0.00 97.00      PROA   
ATOM    193 HG23 VAL P  11     -12.010 -72.721  90.806  0.00 97.00      PROA   
ATOM    194  C   VAL P  11     -13.250 -74.047  95.183  0.00 97.00      PROA   
ATOM    195  O   VAL P  11     -13.455 -73.066  95.895  0.00 97.00      PROA   
ATOM    196  N   SER P  12     -13.861 -75.227  95.426  0.00 97.00      PROA   
ATOM    197  HN  SER P  12     -13.630 -76.003  94.849  0.00 97.00      PROA   
ATOM    198  CA  SER P  12     -14.783 -75.507  96.514  0.00 97.00      PROA   
ATOM    199  HA  SER P  12     -14.896 -74.633  97.141  0.00 97.00      PROA   
ATOM    200  CB  SER P  12     -16.194 -75.904  95.975  0.00 97.00      PROA   
ATOM    201  HB1 SER P  12     -16.078 -76.628  95.140  0.00 97.00      PROA   
ATOM    202  HB2 SER P  12     -16.686 -74.991  95.572  0.00 97.00      PROA   
ATOM    203  OG  SER P  12     -17.053 -76.486  96.953  0.00 97.00      PROA   
ATOM    204  HG1 SER P  12     -17.383 -75.763  97.496  0.00 97.00      PROA   
ATOM    205  C   SER P  12     -14.152 -76.608  97.354  0.00 97.00      PROA   
ATOM    206  O   SER P  12     -13.772 -77.652  96.827  0.00 97.00      PROA   
ATOM    207  N   VAL P  13     -13.987 -76.381  98.686  0.00 97.00      PROA   
ATOM    208  HN  VAL P  13     -14.281 -75.517  99.092  0.00 97.00      PROA   
ATOM    209  CA  VAL P  13     -13.175 -77.259  99.523  0.00 97.00      PROA   
ATOM    210  HA  VAL P  13     -13.249 -78.262  99.128  0.00 97.00      PROA   
ATOM    211  CB  VAL P  13     -11.707 -76.815  99.476  0.00 97.00      PROA   
ATOM    212  HB  VAL P  13     -11.449 -76.643  98.403  0.00 97.00      PROA   
ATOM    213  CG1 VAL P  13     -11.482 -75.482 100.225  0.00 97.00      PROA   
ATOM    214 HG11 VAL P  13     -11.663 -75.604 101.313  0.00 97.00      PROA   
ATOM    215 HG12 VAL P  13     -12.151 -74.689  99.837  0.00 97.00      PROA   
ATOM    216 HG13 VAL P  13     -10.432 -75.146 100.093  0.00 97.00      PROA   
ATOM    217  CG2 VAL P  13     -10.764 -77.921  99.988  0.00 97.00      PROA   
ATOM    218 HG21 VAL P  13     -10.961 -78.883  99.472  0.00 97.00      PROA   
ATOM    219 HG22 VAL P  13     -10.882 -78.067 101.081  0.00 97.00      PROA   
ATOM    220 HG23 VAL P  13      -9.707 -77.633  99.804  0.00 97.00      PROA   
ATOM    221  C   VAL P  13     -13.715 -77.315 100.950  0.00 97.00      PROA   
ATOM    222  O   VAL P  13     -14.436 -76.428 101.393  0.00 97.00      PROA   
ATOM    223  N   PHE P  14     -13.408 -78.386 101.726  0.00 97.00      PROA   
ATOM    224  HN  PHE P  14     -12.876 -79.151 101.365  0.00 97.00      PROA   
ATOM    225  CA  PHE P  14     -13.755 -78.464 103.138  0.00 97.00      PROA   
ATOM    226  HA  PHE P  14     -14.728 -78.013 103.267  0.00 97.00      PROA   
ATOM    227  CB  PHE P  14     -13.804 -79.919 103.679  0.00 97.00      PROA   
ATOM    228  HB1 PHE P  14     -13.961 -79.942 104.778  0.00 97.00      PROA   
ATOM    229  HB2 PHE P  14     -12.845 -80.437 103.456  0.00 97.00      PROA   
ATOM    230  CG  PHE P  14     -14.945 -80.703 103.094  0.00 97.00      PROA   
ATOM    231  CD1 PHE P  14     -16.274 -80.267 103.250  0.00 97.00      PROA   
ATOM    232  HD1 PHE P  14     -16.476 -79.326 103.738  0.00 97.00      PROA   
ATOM    233  CE1 PHE P  14     -17.340 -81.060 102.808  0.00 97.00      PROA   
ATOM    234  HE1 PHE P  14     -18.357 -80.723 102.941  0.00 97.00      PROA   
ATOM    235  CZ  PHE P  14     -17.087 -82.292 102.191  0.00 97.00      PROA   
ATOM    236  HZ  PHE P  14     -17.907 -82.907 101.852  0.00 97.00      PROA   
ATOM    237  CD2 PHE P  14     -14.707 -81.944 102.483  0.00 97.00      PROA   
ATOM    238  HD2 PHE P  14     -13.694 -82.304 102.387  0.00 97.00      PROA   
ATOM    239  CE2 PHE P  14     -15.768 -82.726 102.016  0.00 97.00      PROA   
ATOM    240  HE2 PHE P  14     -15.562 -83.666 101.526  0.00 97.00      PROA   
ATOM    241  C   PHE P  14     -12.802 -77.706 104.045  0.00 97.00      PROA   
ATOM    242  O   PHE P  14     -11.647 -77.456 103.711  0.00 97.00      PROA   
ATOM    243  N   GLN P  15     -13.276 -77.369 105.271  0.00 97.00      PROA   
ATOM    244  HN  GLN P  15     -14.258 -77.399 105.453  0.00 97.00      PROA   
ATOM    245  CA  GLN P  15     -12.430 -77.047 106.413  0.00 97.00      PROA   
ATOM    246  HA  GLN P  15     -11.868 -76.160 106.156  0.00 97.00      PROA   
ATOM    247  CB  GLN P  15     -13.273 -76.762 107.688  0.00 97.00      PROA   
ATOM    248  HB1 GLN P  15     -13.863 -75.834 107.502  0.00 97.00      PROA   
ATOM    249  HB2 GLN P  15     -12.587 -76.534 108.533  0.00 97.00      PROA   
ATOM    250  CG  GLN P  15     -14.259 -77.907 108.047  0.00 97.00      PROA   
ATOM    251  HG1 GLN P  15     -14.044 -78.807 107.436  0.00 97.00      PROA   
ATOM    252  HG2 GLN P  15     -15.293 -77.600 107.798  0.00 97.00      PROA   
ATOM    253  CD  GLN P  15     -14.207 -78.286 109.537  0.00 97.00      PROA   
ATOM    254  OE1 GLN P  15     -14.574 -77.501 110.418  0.00 97.00      PROA   
ATOM    255  NE2 GLN P  15     -13.738 -79.534 109.827  0.00 97.00      PROA   
ATOM    256 HE21 GLN P  15     -13.469 -80.150 109.087  0.00 97.00      PROA   
ATOM    257 HE22 GLN P  15     -13.617 -79.794 110.783  0.00 97.00      PROA   
ATOM    258  C   GLN P  15     -11.433 -78.162 106.741  0.00 97.00      PROA   
ATOM    259  O   GLN P  15     -11.732 -79.337 106.544  0.00 97.00      PROA   
ATOM    260  N   GLU P  16     -10.214 -77.795 107.217  0.00 97.00      PROA   
ATOM    261  HN  GLU P  16     -10.018 -76.820 107.326  0.00 97.00      PROA   
ATOM    262  CA  GLU P  16      -9.133 -78.681 107.640  0.00 97.00      PROA   
ATOM    263  HA  GLU P  16      -8.516 -78.069 108.282  0.00 97.00      PROA   
ATOM    264  CB  GLU P  16      -9.575 -79.897 108.524  0.00 97.00      PROA   
ATOM    265  HB1 GLU P  16     -10.201 -80.564 107.897  0.00 97.00      PROA   
ATOM    266  HB2 GLU P  16     -10.211 -79.521 109.357  0.00 97.00      PROA   
ATOM    267  CG  GLU P  16      -8.429 -80.749 109.124  0.00 97.00      PROA   
ATOM    268  HG1 GLU P  16      -7.969 -80.210 109.978  0.00 97.00      PROA   
ATOM    269  HG2 GLU P  16      -7.634 -80.926 108.372  0.00 97.00      PROA   
ATOM    270  CD  GLU P  16      -8.869 -82.137 109.611  0.00 97.00      PROA   
ATOM    271  OE1 GLU P  16     -10.073 -82.493 109.526  0.00 97.00      PROA   
ATOM    272  OE2 GLU P  16      -7.960 -82.887 110.059  0.00 97.00      PROA   
ATOM    273  C   GLU P  16      -8.220 -79.088 106.483  0.00 97.00      PROA   
ATOM    274  O   GLU P  16      -7.015 -79.244 106.664  0.00 97.00      PROA   
ATOM    275  N   GLU P  17      -8.758 -79.238 105.251  0.00 97.00      PROA   
ATOM    276  HN  GLU P  17      -9.742 -79.132 105.132  0.00 97.00      PROA   
ATOM    277  CA  GLU P  17      -8.024 -79.588 104.040  0.00 97.00      PROA   
ATOM    278  HA  GLU P  17      -7.542 -80.536 104.235  0.00 97.00      PROA   
ATOM    279  CB  GLU P  17      -9.020 -79.819 102.871  0.00 97.00      PROA   
ATOM    280  HB1 GLU P  17      -9.652 -78.903 102.808  0.00 97.00      PROA   
ATOM    281  HB2 GLU P  17      -9.697 -80.656 103.154  0.00 97.00      PROA   
ATOM    282  CG  GLU P  17      -8.429 -80.086 101.465  0.00 97.00      PROA   
ATOM    283  HG1 GLU P  17      -7.758 -79.265 101.143  0.00 97.00      PROA   
ATOM    284  HG2 GLU P  17      -9.267 -80.134 100.736  0.00 97.00      PROA   
ATOM    285  CD  GLU P  17      -7.674 -81.416 101.375  0.00 97.00      PROA   
ATOM    286  OE1 GLU P  17      -6.634 -81.577 102.063  0.00 97.00      PROA   
ATOM    287  OE2 GLU P  17      -8.126 -82.291 100.589  0.00 97.00      PROA   
ATOM    288  C   GLU P  17      -6.912 -78.611 103.649  0.00 97.00      PROA   
ATOM    289  O   GLU P  17      -7.006 -77.409 103.866  0.00 97.00      PROA   
ATOM    290  N   SER P  18      -5.806 -79.125 103.061  0.00 97.00      PROA   
ATOM    291  HN  SER P  18      -5.816 -80.089 102.792  0.00 97.00      PROA   
ATOM    292  CA  SER P  18      -4.626 -78.351 102.716  0.00 97.00      PROA   
ATOM    293  HA  SER P  18      -4.592 -77.475 103.347  0.00 97.00      PROA   
ATOM    294  CB  SER P  18      -3.314 -79.150 102.932  0.00 97.00      PROA   
ATOM    295  HB1 SER P  18      -3.290 -80.027 102.249  0.00 97.00      PROA   
ATOM    296  HB2 SER P  18      -3.296 -79.531 103.975  0.00 97.00      PROA   
ATOM    297  OG  SER P  18      -2.152 -78.347 102.718  0.00 97.00      PROA   
ATOM    298  HG1 SER P  18      -2.178 -77.649 103.378  0.00 97.00      PROA   
ATOM    299  C   SER P  18      -4.690 -77.901 101.272  0.00 97.00      PROA   
ATOM    300  O   SER P  18      -4.903 -78.697 100.360  0.00 97.00      PROA   
ATOM    301  N   VAL P  19      -4.487 -76.589 101.028  0.00 97.00      PROA   
ATOM    302  HN  VAL P  19      -4.284 -75.957 101.775  0.00 97.00      PROA   
ATOM    303  CA  VAL P  19      -4.563 -76.054  99.685  0.00 97.00      PROA   
ATOM    304  HA  VAL P  19      -4.281 -76.833  98.993  0.00 97.00      PROA   
ATOM    305  CB  VAL P  19      -5.990 -75.626  99.315  0.00 97.00      PROA   
ATOM    306  HB  VAL P  19      -6.614 -76.553  99.301  0.00 97.00      PROA   
ATOM    307  CG1 VAL P  19      -6.602 -74.689 100.378  0.00 97.00      PROA   
ATOM    308 HG11 VAL P  19      -6.016 -73.753 100.440  0.00 97.00      PROA   
ATOM    309 HG12 VAL P  19      -6.629 -75.165 101.379  0.00 97.00      PROA   
ATOM    310 HG13 VAL P  19      -7.644 -74.424 100.099  0.00 97.00      PROA   
ATOM    311  CG2 VAL P  19      -6.058 -74.991  97.911  0.00 97.00      PROA   
ATOM    312 HG21 VAL P  19      -5.643 -75.675  97.147  0.00 97.00      PROA   
ATOM    313 HG22 VAL P  19      -5.500 -74.033  97.884  0.00 97.00      PROA   
ATOM    314 HG23 VAL P  19      -7.117 -74.779  97.647  0.00 97.00      PROA   
ATOM    315  C   VAL P  19      -3.517 -74.976  99.499  0.00 97.00      PROA   
ATOM    316  O   VAL P  19      -3.425 -74.031 100.271  0.00 97.00      PROA   
ATOM    317  N   THR P  20      -2.672 -75.090  98.446  0.00 97.00      PROA   
ATOM    318  HN  THR P  20      -2.733 -75.865  97.823  0.00 97.00      PROA   
ATOM    319  CA  THR P  20      -1.659 -74.086  98.157  0.00 97.00      PROA   
ATOM    320  HA  THR P  20      -1.819 -73.243  98.808  0.00 97.00      PROA   
ATOM    321  CB  THR P  20      -0.220 -74.547  98.410  0.00 97.00      PROA   
ATOM    322  HB  THR P  20      -0.214 -75.054  99.404  0.00 97.00      PROA   
ATOM    323  OG1 THR P  20       0.696 -73.461  98.525  0.00 97.00      PROA   
ATOM    324  HG1 THR P  20       0.820 -73.078  97.651  0.00 97.00      PROA   
ATOM    325  CG2 THR P  20       0.311 -75.546  97.373  0.00 97.00      PROA   
ATOM    326 HG21 THR P  20       0.300 -75.112  96.352  0.00 97.00      PROA   
ATOM    327 HG22 THR P  20      -0.301 -76.470  97.382  0.00 97.00      PROA   
ATOM    328 HG23 THR P  20       1.359 -75.825  97.614  0.00 97.00      PROA   
ATOM    329  C   THR P  20      -1.917 -73.590  96.757  0.00 97.00      PROA   
ATOM    330  O   THR P  20      -2.221 -74.358  95.851  0.00 97.00      PROA   
ATOM    331  N   LEU P  21      -1.864 -72.255  96.577  0.00 97.00      PROA   
ATOM    332  HN  LEU P  21      -1.623 -71.666  97.347  0.00 97.00      PROA   
ATOM    333  CA  LEU P  21      -2.299 -71.581  95.377  0.00 97.00      PROA   
ATOM    334  HA  LEU P  21      -2.640 -72.300  94.647  0.00 97.00      PROA   
ATOM    335  CB  LEU P  21      -3.444 -70.567  95.659  0.00 97.00      PROA   
ATOM    336  HB1 LEU P  21      -3.730 -70.106  94.688  0.00 97.00      PROA   
ATOM    337  HB2 LEU P  21      -3.086 -69.753  96.326  0.00 97.00      PROA   
ATOM    338  CG  LEU P  21      -4.736 -71.156  96.291  0.00 97.00      PROA   
ATOM    339  HG  LEU P  21      -4.875 -72.193  95.904  0.00 97.00      PROA   
ATOM    340  CD1 LEU P  21      -4.703 -71.200  97.833  0.00 97.00      PROA   
ATOM    341 HD11 LEU P  21      -4.573 -70.174  98.238  0.00 97.00      PROA   
ATOM    342 HD12 LEU P  21      -3.881 -71.837  98.213  0.00 97.00      PROA   
ATOM    343 HD13 LEU P  21      -5.662 -71.604  98.223  0.00 97.00      PROA   
ATOM    344  CD2 LEU P  21      -5.960 -70.326  95.859  0.00 97.00      PROA   
ATOM    345 HD21 LEU P  21      -6.056 -70.310  94.754  0.00 97.00      PROA   
ATOM    346 HD22 LEU P  21      -5.852 -69.281  96.219  0.00 97.00      PROA   
ATOM    347 HD23 LEU P  21      -6.890 -70.752  96.292  0.00 97.00      PROA   
ATOM    348  C   LEU P  21      -1.111 -70.844  94.800  0.00 97.00      PROA   
ATOM    349  O   LEU P  21      -0.504 -70.024  95.471  0.00 97.00      PROA   
ATOM    350  N   HSD P  22      -0.741 -71.122  93.531  0.00 97.00      PROA   
ATOM    351  HN  HSD P  22      -1.270 -71.774  92.990  0.00 97.00      PROA   
ATOM    352  CA  HSD P  22       0.487 -70.645  92.921  0.00 97.00      PROA   
ATOM    353  HA  HSD P  22       1.125 -70.212  93.678  0.00 97.00      PROA   
ATOM    354  CB  HSD P  22       1.264 -71.795  92.235  0.00 97.00      PROA   
ATOM    355  HB1 HSD P  22       2.133 -71.388  91.675  0.00 97.00      PROA   
ATOM    356  HB2 HSD P  22       0.609 -72.326  91.510  0.00 97.00      PROA   
ATOM    357  ND1 HSD P  22       1.165 -73.909  93.675  0.00 97.00      PROA   
ATOM    358  HD1 HSD P  22       0.249 -74.208  93.405  0.00 97.00      PROA   
ATOM    359  CG  HSD P  22       1.817 -72.779  93.224  0.00 97.00      PROA   
ATOM    360  CE1 HSD P  22       2.034 -74.561  94.487  0.00 97.00      PROA   
ATOM    361  HE1 HSD P  22       1.795 -75.499  94.981  0.00 97.00      PROA   
ATOM    362  NE2 HSD P  22       3.195 -73.943  94.577  0.00 97.00      PROA   
ATOM    363  CD2 HSD P  22       3.063 -72.831  93.766  0.00 97.00      PROA   
ATOM    364  HD2 HSD P  22       3.899 -72.157  93.628  0.00 97.00      PROA   
ATOM    365  C   HSD P  22       0.228 -69.596  91.865  0.00 97.00      PROA   
ATOM    366  O   HSD P  22      -0.570 -69.797  90.959  0.00 97.00      PROA   
ATOM    367  N   CYS P  23       0.942 -68.449  91.940  0.00 97.00      PROA   
ATOM    368  HN  CYS P  23       1.543 -68.291  92.723  0.00 97.00      PROA   
ATOM    369  CA  CYS P  23       0.910 -67.401  90.938  0.00 97.00      PROA   
ATOM    370  HA  CYS P  23       0.017 -67.499  90.335  0.00 97.00      PROA   
ATOM    371  CB  CYS P  23       0.919 -65.997  91.578  0.00 97.00      PROA   
ATOM    372  HB1 CYS P  23       1.020 -65.229  90.787  0.00 97.00      PROA   
ATOM    373  HB2 CYS P  23       1.774 -65.906  92.283  0.00 97.00      PROA   
ATOM    374  SG  CYS P  23      -0.625 -65.694  92.459  0.00 97.00      PROA   
ATOM    375  C   CYS P  23       2.106 -67.506  90.020  0.00 97.00      PROA   
ATOM    376  O   CYS P  23       3.220 -67.109  90.353  0.00 97.00      PROA   
ATOM    377  N   GLU P  24       1.883 -68.034  88.802  0.00 97.00      PROA   
ATOM    378  HN  GLU P  24       0.968 -68.318  88.525  0.00 97.00      PROA   
ATOM    379  CA  GLU P  24       2.935 -68.339  87.862  0.00 97.00      PROA   
ATOM    380  HA  GLU P  24       3.861 -68.504  88.395  0.00 97.00      PROA   
ATOM    381  CB  GLU P  24       2.586 -69.625  87.074  0.00 97.00      PROA   
ATOM    382  HB1 GLU P  24       2.336 -70.404  87.832  0.00 97.00      PROA   
ATOM    383  HB2 GLU P  24       3.476 -69.984  86.513  0.00 97.00      PROA   
ATOM    384  CG  GLU P  24       1.409 -69.439  86.093  0.00 97.00      PROA   
ATOM    385  HG1 GLU P  24       1.702 -68.794  85.238  0.00 97.00      PROA   
ATOM    386  HG2 GLU P  24       0.548 -68.970  86.615  0.00 97.00      PROA   
ATOM    387  CD  GLU P  24       0.945 -70.763  85.528  0.00 97.00      PROA   
ATOM    388  OE1 GLU P  24       0.536 -70.775  84.334  0.00 97.00      PROA   
ATOM    389  OE2 GLU P  24       0.957 -71.769  86.286  0.00 97.00      PROA   
ATOM    390  C   GLU P  24       3.143 -67.213  86.877  0.00 97.00      PROA   
ATOM    391  O   GLU P  24       2.300 -66.335  86.689  0.00 97.00      PROA   
ATOM    392  N   VAL P  25       4.310 -67.261  86.199  0.00 97.00      PROA   
ATOM    393  HN  VAL P  25       5.001 -67.938  86.438  0.00 97.00      PROA   
ATOM    394  CA  VAL P  25       4.568 -66.568  84.960  0.00 97.00      PROA   
ATOM    395  HA  VAL P  25       3.636 -66.421  84.435  0.00 97.00      PROA   
ATOM    396  CB  VAL P  25       5.330 -65.245  85.103  0.00 97.00      PROA   
ATOM    397  HB  VAL P  25       6.338 -65.426  85.543  0.00 97.00      PROA   
ATOM    398  CG1 VAL P  25       5.492 -64.594  83.715  0.00 97.00      PROA   
ATOM    399 HG11 VAL P  25       4.497 -64.327  83.299  0.00 97.00      PROA   
ATOM    400 HG12 VAL P  25       6.002 -65.270  83.001  0.00 97.00      PROA   
ATOM    401 HG13 VAL P  25       6.096 -63.667  83.807  0.00 97.00      PROA   
ATOM    402  CG2 VAL P  25       4.579 -64.278  86.045  0.00 97.00      PROA   
ATOM    403 HG21 VAL P  25       4.537 -64.680  87.078  0.00 97.00      PROA   
ATOM    404 HG22 VAL P  25       3.541 -64.117  85.685  0.00 97.00      PROA   
ATOM    405 HG23 VAL P  25       5.094 -63.294  86.078  0.00 97.00      PROA   
ATOM    406  C   VAL P  25       5.463 -67.577  84.257  0.00 97.00      PROA   
ATOM    407  O   VAL P  25       6.347 -68.085  84.945  0.00 97.00      PROA   
ATOM    408  N   PRO P  26       5.350 -67.934  82.970  0.00 97.00      PROA   
ATOM    409  CD  PRO P  26       4.069 -67.848  82.250  0.00 97.00      PROA   
ATOM    410  HD1 PRO P  26       4.076 -66.933  81.620  0.00 97.00      PROA   
ATOM    411  HD2 PRO P  26       3.186 -67.838  82.929  0.00 97.00      PROA   
ATOM    412  CA  PRO P  26       6.232 -68.943  82.361  0.00 97.00      PROA   
ATOM    413  HA  PRO P  26       6.279 -69.802  83.016  0.00 97.00      PROA   
ATOM    414  CB  PRO P  26       5.517 -69.296  81.045  0.00 97.00      PROA   
ATOM    415  HB1 PRO P  26       5.743 -70.332  80.719  0.00 97.00      PROA   
ATOM    416  HB2 PRO P  26       5.791 -68.588  80.231  0.00 97.00      PROA   
ATOM    417  CG  PRO P  26       4.037 -69.101  81.376  0.00 97.00      PROA   
ATOM    418  HG1 PRO P  26       3.402 -68.986  80.475  0.00 97.00      PROA   
ATOM    419  HG2 PRO P  26       3.673 -69.965  81.977  0.00 97.00      PROA   
ATOM    420  C   PRO P  26       7.667 -68.496  82.077  0.00 97.00      PROA   
ATOM    421  O   PRO P  26       8.240 -68.928  81.079  0.00 97.00      PROA   
ATOM    422  N   HSD P  27       8.290 -67.689  82.959  0.00 97.00      PROA   
ATOM    423  HN  HSD P  27       7.812 -67.447  83.801  0.00 97.00      PROA   
ATOM    424  CA  HSD P  27       9.672 -67.280  82.849  0.00 97.00      PROA   
ATOM    425  HA  HSD P  27      10.083 -67.584  81.896  0.00 97.00      PROA   
ATOM    426  CB  HSD P  27       9.882 -65.752  83.023  0.00 97.00      PROA   
ATOM    427  HB1 HSD P  27      10.962 -65.531  83.168  0.00 97.00      PROA   
ATOM    428  HB2 HSD P  27       9.342 -65.395  83.928  0.00 97.00      PROA   
ATOM    429  ND1 HSD P  27       8.206 -64.373  81.674  0.00 97.00      PROA   
ATOM    430  HD1 HSD P  27       7.424 -64.493  82.287  0.00 97.00      PROA   
ATOM    431  CG  HSD P  27       9.453 -64.944  81.827  0.00 97.00      PROA   
ATOM    432  CE1 HSD P  27       8.263 -63.586  80.571  0.00 97.00      PROA   
ATOM    433  HE1 HSD P  27       7.417 -63.003  80.210  0.00 97.00      PROA   
ATOM    434  NE2 HSD P  27       9.458 -63.597  80.014  0.00 97.00      PROA   
ATOM    435  CD2 HSD P  27      10.208 -64.445  80.809  0.00 97.00      PROA   
ATOM    436  HD2 HSD P  27      11.256 -64.600  80.583  0.00 97.00      PROA   
ATOM    437  C   HSD P  27      10.434 -67.977  83.944  0.00 97.00      PROA   
ATOM    438  O   HSD P  27      10.109 -67.841  85.119  0.00 97.00      PROA   
ATOM    439  N   LEU P  28      11.483 -68.750  83.582  0.00 97.00      PROA   
ATOM    440  HN  LEU P  28      11.670 -68.939  82.620  0.00 97.00      PROA   
ATOM    441  CA  LEU P  28      12.361 -69.407  84.534  0.00 97.00      PROA   
ATOM    442  HA  LEU P  28      11.726 -70.026  85.152  0.00 97.00      PROA   
ATOM    443  CB  LEU P  28      13.376 -70.345  83.827  0.00 97.00      PROA   
ATOM    444  HB1 LEU P  28      13.960 -70.894  84.598  0.00 97.00      PROA   
ATOM    445  HB2 LEU P  28      14.087 -69.745  83.221  0.00 97.00      PROA   
ATOM    446  CG  LEU P  28      12.742 -71.403  82.885  0.00 97.00      PROA   
ATOM    447  HG  LEU P  28      12.181 -70.877  82.077  0.00 97.00      PROA   
ATOM    448  CD1 LEU P  28      13.838 -72.242  82.201  0.00 97.00      PROA   
ATOM    449 HD11 LEU P  28      14.422 -72.800  82.963  0.00 97.00      PROA   
ATOM    450 HD12 LEU P  28      14.531 -71.589  81.630  0.00 97.00      PROA   
ATOM    451 HD13 LEU P  28      13.382 -72.973  81.501  0.00 97.00      PROA   
ATOM    452  CD2 LEU P  28      11.750 -72.325  83.619  0.00 97.00      PROA   
ATOM    453 HD21 LEU P  28      10.900 -71.744  84.034  0.00 97.00      PROA   
ATOM    454 HD22 LEU P  28      12.263 -72.851  84.452  0.00 97.00      PROA   
ATOM    455 HD23 LEU P  28      11.344 -73.085  82.919  0.00 97.00      PROA   
ATOM    456  C   LEU P  28      13.081 -68.471  85.512  0.00 97.00      PROA   
ATOM    457  O   LEU P  28      13.046 -68.786  86.702  0.00 97.00      PROA   
ATOM    458  N   PRO P  29      13.685 -67.321  85.187  0.00 97.00      PROA   
ATOM    459  CD  PRO P  29      14.135 -66.950  83.837  0.00 97.00      PROA   
ATOM    460  HD1 PRO P  29      13.312 -66.999  83.095  0.00 97.00      PROA   
ATOM    461  HD2 PRO P  29      14.966 -67.625  83.535  0.00 97.00      PROA   
ATOM    462  CA  PRO P  29      14.088 -66.330  86.188  0.00 97.00      PROA   
ATOM    463  HA  PRO P  29      14.517 -66.810  87.057  0.00 97.00      PROA   
ATOM    464  CB  PRO P  29      15.138 -65.496  85.427  0.00 97.00      PROA   
ATOM    465  HB1 PRO P  29      16.116 -66.028  85.479  0.00 97.00      PROA   
ATOM    466  HB2 PRO P  29      15.286 -64.473  85.820  0.00 97.00      PROA   
ATOM    467  CG  PRO P  29      14.650 -65.517  83.978  0.00 97.00      PROA   
ATOM    468  HG1 PRO P  29      13.808 -64.800  83.860  0.00 97.00      PROA   
ATOM    469  HG2 PRO P  29      15.449 -65.273  83.249  0.00 97.00      PROA   
ATOM    470  C   PRO P  29      12.910 -65.471  86.654  0.00 97.00      PROA   
ATOM    471  O   PRO P  29      13.104 -64.276  86.868  0.00 97.00      PROA   
ATOM    472  N   GLY P  30      11.694 -66.040  86.844  0.00 97.00      PROA   
ATOM    473  HN  GLY P  30      11.589 -67.021  86.684  0.00 97.00      PROA   
ATOM    474  CA  GLY P  30      10.469 -65.314  87.159  0.00 97.00      PROA   
ATOM    475  HA1 GLY P  30       9.651 -65.991  86.958  0.00 97.00      PROA   
ATOM    476  HA2 GLY P  30      10.424 -64.423  86.548  0.00 97.00      PROA   
ATOM    477  C   GLY P  30      10.359 -64.906  88.608  0.00 97.00      PROA   
ATOM    478  O   GLY P  30       9.457 -65.346  89.312  0.00 97.00      PROA   
ATOM    479  N   SER P  31      11.292 -64.026  89.041  0.00 97.00      PROA   
ATOM    480  HN  SER P  31      11.971 -63.780  88.350  0.00 97.00      PROA   
ATOM    481  CA  SER P  31      11.573 -63.465  90.363  0.00 97.00      PROA   
ATOM    482  HA  SER P  31      12.364 -64.081  90.762  0.00 97.00      PROA   
ATOM    483  CB  SER P  31      12.125 -62.013  90.234  0.00 97.00      PROA   
ATOM    484  HB1 SER P  31      11.335 -61.367  89.792  0.00 97.00      PROA   
ATOM    485  HB2 SER P  31      12.989 -62.016  89.535  0.00 97.00      PROA   
ATOM    486  OG  SER P  31      12.530 -61.437  91.478  0.00 97.00      PROA   
ATOM    487  HG1 SER P  31      13.486 -61.519  91.536  0.00 97.00      PROA   
ATOM    488  C   SER P  31      10.458 -63.483  91.396  0.00 97.00      PROA   
ATOM    489  O   SER P  31       9.320 -63.146  91.106  0.00 97.00      PROA   
ATOM    490  N   SER P  32      10.788 -63.867  92.650  0.00 97.00      PROA   
ATOM    491  HN  SER P  32      11.740 -64.045  92.888  0.00 97.00      PROA   
ATOM    492  CA  SER P  32       9.848 -64.157  93.717  0.00 97.00      PROA   
ATOM    493  HA  SER P  32       8.998 -64.661  93.278  0.00 97.00      PROA   
ATOM    494  CB  SER P  32      10.493 -65.124  94.744  0.00 97.00      PROA   
ATOM    495  HB1 SER P  32      10.685 -66.094  94.234  0.00 97.00      PROA   
ATOM    496  HB2 SER P  32       9.824 -65.328  95.607  0.00 97.00      PROA   
ATOM    497  OG  SER P  32      11.748 -64.627  95.207  0.00 97.00      PROA   
ATOM    498  HG1 SER P  32      11.549 -63.866  95.760  0.00 97.00      PROA   
ATOM    499  C   SER P  32       9.307 -62.933  94.441  0.00 97.00      PROA   
ATOM    500  O   SER P  32       9.402 -62.827  95.663  0.00 97.00      PROA   
ATOM    501  N   SER P  33       8.683 -61.997  93.696  0.00 97.00      PROA   
ATOM    502  HN  SER P  33       8.689 -62.088  92.702  0.00 97.00      PROA   
ATOM    503  CA  SER P  33       7.987 -60.847  94.239  0.00 97.00      PROA   
ATOM    504  HA  SER P  33       8.020 -60.874  95.320  0.00 97.00      PROA   
ATOM    505  CB  SER P  33       8.595 -59.508  93.741  0.00 97.00      PROA   
ATOM    506  HB1 SER P  33       8.530 -59.453  92.632  0.00 97.00      PROA   
ATOM    507  HB2 SER P  33       9.672 -59.478  94.017  0.00 97.00      PROA   
ATOM    508  OG  SER P  33       7.945 -58.366  94.300  0.00 97.00      PROA   
ATOM    509  HG1 SER P  33       8.304 -58.233  95.181  0.00 97.00      PROA   
ATOM    510  C   SER P  33       6.539 -60.957  93.811  0.00 97.00      PROA   
ATOM    511  O   SER P  33       6.241 -61.227  92.651  0.00 97.00      PROA   
ATOM    512  N   THR P  34       5.592 -60.776  94.763  0.00 97.00      PROA   
ATOM    513  HN  THR P  34       5.842 -60.524  95.694  0.00 97.00      PROA   
ATOM    514  CA  THR P  34       4.177 -60.989  94.508  0.00 97.00      PROA   
ATOM    515  HA  THR P  34       3.963 -60.764  93.472  0.00 97.00      PROA   
ATOM    516  CB  THR P  34       3.684 -62.396  94.854  0.00 97.00      PROA   
ATOM    517  HB  THR P  34       3.662 -62.562  95.956  0.00 97.00      PROA   
ATOM    518  OG1 THR P  34       4.570 -63.370  94.330  0.00 97.00      PROA   
ATOM    519  HG1 THR P  34       5.311 -63.377  94.938  0.00 97.00      PROA   
ATOM    520  CG2 THR P  34       2.276 -62.653  94.283  0.00 97.00      PROA   
ATOM    521 HG21 THR P  34       2.207 -62.303  93.233  0.00 97.00      PROA   
ATOM    522 HG22 THR P  34       1.508 -62.125  94.883  0.00 97.00      PROA   
ATOM    523 HG23 THR P  34       2.036 -63.737  94.316  0.00 97.00      PROA   
ATOM    524  C   THR P  34       3.399 -60.040  95.371  0.00 97.00      PROA   
ATOM    525  O   THR P  34       3.745 -59.807  96.525  0.00 97.00      PROA   
ATOM    526  N   GLN P  35       2.284 -59.506  94.832  0.00 97.00      PROA   
ATOM    527  HN  GLN P  35       2.094 -59.585  93.855  0.00 97.00      PROA   
ATOM    528  CA  GLN P  35       1.264 -58.867  95.628  0.00 97.00      PROA   
ATOM    529  HA  GLN P  35       1.567 -58.795  96.664  0.00 97.00      PROA   
ATOM    530  CB  GLN P  35       0.909 -57.463  95.079  0.00 97.00      PROA   
ATOM    531  HB1 GLN P  35       0.195 -56.974  95.778  0.00 97.00      PROA   
ATOM    532  HB2 GLN P  35       0.404 -57.572  94.093  0.00 97.00      PROA   
ATOM    533  CG  GLN P  35       2.155 -56.572  94.884  0.00 97.00      PROA   
ATOM    534  HG1 GLN P  35       2.841 -57.027  94.135  0.00 97.00      PROA   
ATOM    535  HG2 GLN P  35       2.705 -56.464  95.841  0.00 97.00      PROA   
ATOM    536  CD  GLN P  35       1.752 -55.205  94.332  0.00 97.00      PROA   
ATOM    537  OE1 GLN P  35       1.309 -55.110  93.188  0.00 97.00      PROA   
ATOM    538  NE2 GLN P  35       1.923 -54.123  95.135  0.00 97.00      PROA   
ATOM    539 HE21 GLN P  35       1.688 -53.224  94.767  0.00 97.00      PROA   
ATOM    540 HE22 GLN P  35       2.303 -54.239  96.050  0.00 97.00      PROA   
ATOM    541  C   GLN P  35       0.060 -59.773  95.528  0.00 97.00      PROA   
ATOM    542  O   GLN P  35      -0.390 -60.079  94.433  0.00 97.00      PROA   
ATOM    543  N   TRP P  36      -0.480 -60.240  96.676  0.00 97.00      PROA   
ATOM    544  HN  TRP P  36      -0.070 -60.008  97.554  0.00 97.00      PROA   
ATOM    545  CA  TRP P  36      -1.672 -61.068  96.744  0.00 97.00      PROA   
ATOM    546  HA  TRP P  36      -1.959 -61.397  95.755  0.00 97.00      PROA   
ATOM    547  CB  TRP P  36      -1.493 -62.304  97.664  0.00 97.00      PROA   
ATOM    548  HB1 TRP P  36      -2.484 -62.695  97.979  0.00 97.00      PROA   
ATOM    549  HB2 TRP P  36      -0.963 -61.975  98.587  0.00 97.00      PROA   
ATOM    550  CG  TRP P  36      -0.752 -63.460  97.070  0.00 97.00      PROA   
ATOM    551  CD1 TRP P  36       0.590 -63.705  97.149  0.00 97.00      PROA   
ATOM    552  HD1 TRP P  36       1.316 -63.003  97.519  0.00 97.00      PROA   
ATOM    553  NE1 TRP P  36       0.871 -64.941  96.639  0.00 97.00      PROA   
ATOM    554  HE1 TRP P  36       1.753 -65.364  96.632  0.00 97.00      PROA   
ATOM    555  CE2 TRP P  36      -0.277 -65.521  96.193  0.00 97.00      PROA   
ATOM    556  CD2 TRP P  36      -1.333 -64.612  96.435  0.00 97.00      PROA   
ATOM    557  CE3 TRP P  36      -2.635 -64.956  96.070  0.00 97.00      PROA   
ATOM    558  HE3 TRP P  36      -3.463 -64.280  96.229  0.00 97.00      PROA   
ATOM    559  CZ3 TRP P  36      -2.856 -66.198  95.468  0.00 97.00      PROA   
ATOM    560  HZ3 TRP P  36      -3.853 -66.476  95.155  0.00 97.00      PROA   
ATOM    561  CZ2 TRP P  36      -0.499 -66.761  95.615  0.00 97.00      PROA   
ATOM    562  HZ2 TRP P  36       0.311 -67.452  95.433  0.00 97.00      PROA   
ATOM    563  CH2 TRP P  36      -1.807 -67.087  95.254  0.00 97.00      PROA   
ATOM    564  HH2 TRP P  36      -2.006 -68.032  94.770  0.00 97.00      PROA   
ATOM    565  C   TRP P  36      -2.806 -60.236  97.291  0.00 97.00      PROA   
ATOM    566  O   TRP P  36      -2.583 -59.327  98.079  0.00 97.00      PROA   
ATOM    567  N   PHE P  37      -4.058 -60.521  96.866  0.00 97.00      PROA   
ATOM    568  HN  PHE P  37      -4.206 -61.223  96.171  0.00 97.00      PROA   
ATOM    569  CA  PHE P  37      -5.227 -59.765  97.262  0.00 97.00      PROA   
ATOM    570  HA  PHE P  37      -5.000 -59.195  98.150  0.00 97.00      PROA   
ATOM    571  CB  PHE P  37      -5.749 -58.811  96.145  0.00 97.00      PROA   
ATOM    572  HB1 PHE P  37      -6.569 -58.172  96.537  0.00 97.00      PROA   
ATOM    573  HB2 PHE P  37      -6.140 -59.397  95.286  0.00 97.00      PROA   
ATOM    574  CG  PHE P  37      -4.650 -57.914  95.621  0.00 97.00      PROA   
ATOM    575  CD1 PHE P  37      -4.477 -56.618  96.137  0.00 97.00      PROA   
ATOM    576  HD1 PHE P  37      -5.131 -56.264  96.920  0.00 97.00      PROA   
ATOM    577  CE1 PHE P  37      -3.458 -55.786  95.657  0.00 97.00      PROA   
ATOM    578  HE1 PHE P  37      -3.333 -54.795  96.070  0.00 97.00      PROA   
ATOM    579  CZ  PHE P  37      -2.595 -56.242  94.653  0.00 97.00      PROA   
ATOM    580  HZ  PHE P  37      -1.798 -55.607  94.294  0.00 97.00      PROA   
ATOM    581  CD2 PHE P  37      -3.796 -58.346  94.587  0.00 97.00      PROA   
ATOM    582  HD2 PHE P  37      -3.915 -59.337  94.178  0.00 97.00      PROA   
ATOM    583  CE2 PHE P  37      -2.764 -57.525  94.120  0.00 97.00      PROA   
ATOM    584  HE2 PHE P  37      -2.090 -57.891  93.362  0.00 97.00      PROA   
ATOM    585  C   PHE P  37      -6.343 -60.734  97.597  0.00 97.00      PROA   
ATOM    586  O   PHE P  37      -6.580 -61.695  96.869  0.00 97.00      PROA   
ATOM    587  N   LEU P  38      -7.070 -60.480  98.713  0.00 97.00      PROA   
ATOM    588  HN  LEU P  38      -6.804 -59.733  99.322  0.00 97.00      PROA   
ATOM    589  CA  LEU P  38      -8.286 -61.174  99.088  0.00 97.00      PROA   
ATOM    590  HA  LEU P  38      -8.501 -61.960  98.382  0.00 97.00      PROA   
ATOM    591  CB  LEU P  38      -8.259 -61.755 100.527  0.00 97.00      PROA   
ATOM    592  HB1 LEU P  38      -9.237 -62.231 100.763  0.00 97.00      PROA   
ATOM    593  HB2 LEU P  38      -8.089 -60.933 101.259  0.00 97.00      PROA   
ATOM    594  CG  LEU P  38      -7.160 -62.809 100.760  0.00 97.00      PROA   
ATOM    595  HG  LEU P  38      -6.188 -62.314 100.550  0.00 97.00      PROA   
ATOM    596  CD1 LEU P  38      -7.138 -63.287 102.223  0.00 97.00      PROA   
ATOM    597 HD11 LEU P  38      -8.100 -63.783 102.475  0.00 97.00      PROA   
ATOM    598 HD12 LEU P  38      -6.984 -62.432 102.914  0.00 97.00      PROA   
ATOM    599 HD13 LEU P  38      -6.318 -64.021 102.374  0.00 97.00      PROA   
ATOM    600  CD2 LEU P  38      -7.302 -64.012  99.817  0.00 97.00      PROA   
ATOM    601 HD21 LEU P  38      -7.237 -63.707  98.753  0.00 97.00      PROA   
ATOM    602 HD22 LEU P  38      -8.276 -64.517  99.986  0.00 97.00      PROA   
ATOM    603 HD23 LEU P  38      -6.490 -64.739 100.022  0.00 97.00      PROA   
ATOM    604  C   LEU P  38      -9.401 -60.165  99.043  0.00 97.00      PROA   
ATOM    605  O   LEU P  38      -9.419 -59.227  99.834  0.00 97.00      PROA   
ATOM    606  N   ASN P  39     -10.369 -60.325  98.108  0.00 97.00      PROA   
ATOM    607  HN  ASN P  39     -10.354 -61.124  97.507  0.00 97.00      PROA   
ATOM    608  CA  ASN P  39     -11.520 -59.434  97.976  0.00 97.00      PROA   
ATOM    609  HA  ASN P  39     -12.047 -59.741  97.084  0.00 97.00      PROA   
ATOM    610  CB  ASN P  39     -12.492 -59.545  99.190  0.00 97.00      PROA   
ATOM    611  HB1 ASN P  39     -13.428 -58.985  98.985  0.00 97.00      PROA   
ATOM    612  HB2 ASN P  39     -12.013 -59.117 100.096  0.00 97.00      PROA   
ATOM    613  CG  ASN P  39     -12.866 -61.010  99.448  0.00 97.00      PROA   
ATOM    614  OD1 ASN P  39     -13.023 -61.800  98.516  0.00 97.00      PROA   
ATOM    615  ND2 ASN P  39     -12.973 -61.400 100.748  0.00 97.00      PROA   
ATOM    616 HD21 ASN P  39     -13.156 -62.362 100.940  0.00 97.00      PROA   
ATOM    617 HD22 ASN P  39     -12.820 -60.740 101.482  0.00 97.00      PROA   
ATOM    618  C   ASN P  39     -11.110 -57.977  97.770  0.00 97.00      PROA   
ATOM    619  O   ASN P  39     -11.686 -57.059  98.352  0.00 97.00      PROA   
ATOM    620  N   GLY P  40     -10.059 -57.744  96.949  0.00 97.00      PROA   
ATOM    621  HN  GLY P  40      -9.654 -58.513  96.461  0.00 97.00      PROA   
ATOM    622  CA  GLY P  40      -9.448 -56.436  96.752  0.00 97.00      PROA   
ATOM    623  HA1 GLY P  40     -10.222 -55.681  96.773  0.00 97.00      PROA   
ATOM    624  HA2 GLY P  40      -8.941 -56.465  95.799  0.00 97.00      PROA   
ATOM    625  C   GLY P  40      -8.410 -56.046  97.787  0.00 97.00      PROA   
ATOM    626  O   GLY P  40      -7.548 -55.217  97.505  0.00 97.00      PROA   
ATOM    627  N   THR P  41      -8.448 -56.618  99.013  0.00 97.00      PROA   
ATOM    628  HN  THR P  41      -9.120 -57.330  99.211  0.00 97.00      PROA   
ATOM    629  CA  THR P  41      -7.569 -56.226 100.110  0.00 97.00      PROA   
ATOM    630  HA  THR P  41      -7.379 -55.164 100.032  0.00 97.00      PROA   
ATOM    631  CB  THR P  41      -8.179 -56.480 101.485  0.00 97.00      PROA   
ATOM    632  HB  THR P  41      -8.436 -57.558 101.601  0.00 97.00      PROA   
ATOM    633  OG1 THR P  41      -9.368 -55.714 101.631  0.00 97.00      PROA   
ATOM    634  HG1 THR P  41      -9.946 -55.968 100.911  0.00 97.00      PROA   
ATOM    635  CG2 THR P  41      -7.232 -56.062 102.630  0.00 97.00      PROA   
ATOM    636 HG21 THR P  41      -6.938 -54.997 102.518  0.00 97.00      PROA   
ATOM    637 HG22 THR P  41      -6.317 -56.688 102.659  0.00 97.00      PROA   
ATOM    638 HG23 THR P  41      -7.752 -56.177 103.605  0.00 97.00      PROA   
ATOM    639  C   THR P  41      -6.240 -56.944 100.021  0.00 97.00      PROA   
ATOM    640  O   THR P  41      -6.183 -58.167 100.023  0.00 97.00      PROA   
ATOM    641  N   ALA P  42      -5.122 -56.190  99.945  0.00 97.00      PROA   
ATOM    642  HN  ALA P  42      -5.182 -55.195  99.936  0.00 97.00      PROA   
ATOM    643  CA  ALA P  42      -3.781 -56.734  99.855  0.00 97.00      PROA   
ATOM    644  HA  ALA P  42      -3.776 -57.395  99.001  0.00 97.00      PROA   
ATOM    645  CB  ALA P  42      -2.765 -55.610  99.577  0.00 97.00      PROA   
ATOM    646  HB1 ALA P  42      -2.734 -54.894 100.427  0.00 97.00      PROA   
ATOM    647  HB2 ALA P  42      -3.064 -55.049  98.664  0.00 97.00      PROA   
ATOM    648  HB3 ALA P  42      -1.748 -56.022  99.414  0.00 97.00      PROA   
ATOM    649  C   ALA P  42      -3.315 -57.539 101.068  0.00 97.00      PROA   
ATOM    650  O   ALA P  42      -3.445 -57.114 102.214  0.00 97.00      PROA   
ATOM    651  N   ILE P  43      -2.710 -58.726 100.820  0.00 97.00      PROA   
ATOM    652  HN  ILE P  43      -2.633 -59.051  99.878  0.00 97.00      PROA   
ATOM    653  CA  ILE P  43      -2.073 -59.552 101.832  0.00 97.00      PROA   
ATOM    654  HA  ILE P  43      -2.516 -59.316 102.789  0.00 97.00      PROA   
ATOM    655  CB  ILE P  43      -2.188 -61.072 101.604  0.00 97.00      PROA   
ATOM    656  HB  ILE P  43      -1.363 -61.425 100.940  0.00 97.00      PROA   
ATOM    657  CG2 ILE P  43      -2.074 -61.796 102.969  0.00 97.00      PROA   
ATOM    658 HG21 ILE P  43      -2.903 -61.481 103.638  0.00 97.00      PROA   
ATOM    659 HG22 ILE P  43      -1.111 -61.591 103.474  0.00 97.00      PROA   
ATOM    660 HG23 ILE P  43      -2.142 -62.894 102.842  0.00 97.00      PROA   
ATOM    661  CG1 ILE P  43      -3.501 -61.477 100.885  0.00 97.00      PROA   
ATOM    662 HG11 ILE P  43      -3.574 -60.954  99.910  0.00 97.00      PROA   
ATOM    663 HG12 ILE P  43      -4.371 -61.164 101.501  0.00 97.00      PROA   
ATOM    664  CD  ILE P  43      -3.580 -62.986 100.604  0.00 97.00      PROA   
ATOM    665  HD1 ILE P  43      -2.600 -63.375 100.253  0.00 97.00      PROA   
ATOM    666  HD2 ILE P  43      -4.334 -63.201  99.819  0.00 97.00      PROA   
ATOM    667  HD3 ILE P  43      -3.874 -63.540 101.521  0.00 97.00      PROA   
ATOM    668  C   ILE P  43      -0.605 -59.156 101.852  0.00 97.00      PROA   
ATOM    669  O   ILE P  43      -0.065 -58.667 100.862  0.00 97.00      PROA   
ATOM    670  N   GLN P  44       0.096 -59.378 102.985  0.00 97.00      PROA   
ATOM    671  HN  GLN P  44      -0.355 -59.726 103.804  0.00 97.00      PROA   
ATOM    672  CA  GLN P  44       1.511 -59.087 103.116  0.00 97.00      PROA   
ATOM    673  HA  GLN P  44       1.746 -58.195 102.550  0.00 97.00      PROA   
ATOM    674  CB  GLN P  44       1.866 -58.849 104.607  0.00 97.00      PROA   
ATOM    675  HB1 GLN P  44       2.941 -58.568 104.673  0.00 97.00      PROA   
ATOM    676  HB2 GLN P  44       1.730 -59.795 105.179  0.00 97.00      PROA   
ATOM    677  CG  GLN P  44       1.040 -57.740 105.315  0.00 97.00      PROA   
ATOM    678  HG1 GLN P  44       1.480 -57.554 106.318  0.00 97.00      PROA   
ATOM    679  HG2 GLN P  44      -0.009 -58.069 105.466  0.00 97.00      PROA   
ATOM    680  CD  GLN P  44       1.063 -56.405 104.557  0.00 97.00      PROA   
ATOM    681  OE1 GLN P  44       2.010 -55.624 104.696  0.00 97.00      PROA   
ATOM    682  NE2 GLN P  44       0.000 -56.111 103.757  0.00 97.00      PROA   
ATOM    683 HE21 GLN P  44       0.022 -55.243 103.264  0.00 97.00      PROA   
ATOM    684 HE22 GLN P  44      -0.748 -56.762 103.637  0.00 97.00      PROA   
ATOM    685  C   GLN P  44       2.365 -60.226 102.553  0.00 97.00      PROA   
ATOM    686  O   GLN P  44       3.583 -60.105 102.430  0.00 97.00      PROA   
ATOM    687  N   THR P  45       1.729 -61.359 102.164  0.00 97.00      PROA   
ATOM    688  HN  THR P  45       0.746 -61.433 102.307  0.00 97.00      PROA   
ATOM    689  CA  THR P  45       2.352 -62.516 101.532  0.00 97.00      PROA   
ATOM    690  HA  THR P  45       3.095 -62.897 102.218  0.00 97.00      PROA   
ATOM    691  CB  THR P  45       1.335 -63.622 101.245  0.00 97.00      PROA   
ATOM    692  HB  THR P  45       0.570 -63.270 100.513  0.00 97.00      PROA   
ATOM    693  OG1 THR P  45       0.661 -63.982 102.443  0.00 97.00      PROA   
ATOM    694  HG1 THR P  45       0.070 -64.701 102.203  0.00 97.00      PROA   
ATOM    695  CG2 THR P  45       2.019 -64.895 100.713  0.00 97.00      PROA   
ATOM    696 HG21 THR P  45       2.773 -65.249 101.448  0.00 97.00      PROA   
ATOM    697 HG22 THR P  45       2.512 -64.722  99.736  0.00 97.00      PROA   
ATOM    698 HG23 THR P  45       1.276 -65.707 100.569  0.00 97.00      PROA   
ATOM    699  C   THR P  45       3.036 -62.162 100.223  0.00 97.00      PROA   
ATOM    700  O   THR P  45       2.369 -61.873  99.236  0.00 97.00      PROA   
ATOM    701  N   SER P  46       4.389 -62.177 100.175  0.00 97.00      PROA   
ATOM    702  HN  SER P  46       4.919 -62.283 101.014  0.00 97.00      PROA   
ATOM    703  CA  SER P  46       5.120 -61.827  98.964  0.00 97.00      PROA   
ATOM    704  HA  SER P  46       4.477 -61.272  98.299  0.00 97.00      PROA   
ATOM    705  CB  SER P  46       6.335 -60.926  99.289  0.00 97.00      PROA   
ATOM    706  HB1 SER P  46       6.925 -60.719  98.369  0.00 97.00      PROA   
ATOM    707  HB2 SER P  46       7.000 -61.421 100.029  0.00 97.00      PROA   
ATOM    708  OG  SER P  46       5.905 -59.665  99.799  0.00 97.00      PROA   
ATOM    709  HG1 SER P  46       5.290 -59.831 100.519  0.00 97.00      PROA   
ATOM    710  C   SER P  46       5.622 -63.032  98.184  0.00 97.00      PROA   
ATOM    711  O   SER P  46       6.093 -62.894  97.056  0.00 97.00      PROA   
ATOM    712  N   THR P  47       5.500 -64.257  98.743  0.00 97.00      PROA   
ATOM    713  HN  THR P  47       5.093 -64.340  99.648  0.00 97.00      PROA   
ATOM    714  CA  THR P  47       5.836 -65.504  98.058  0.00 97.00      PROA   
ATOM    715  HA  THR P  47       6.833 -65.353  97.678  0.00 97.00      PROA   
ATOM    716  CB  THR P  47       5.954 -66.727  98.989  0.00 97.00      PROA   
ATOM    717  HB  THR P  47       6.881 -66.626  99.598  0.00 97.00      PROA   
ATOM    718  OG1 THR P  47       6.016 -67.974  98.298  0.00 97.00      PROA   
ATOM    719  HG1 THR P  47       5.871 -68.649  98.965  0.00 97.00      PROA   
ATOM    720  CG2 THR P  47       4.750 -66.793  99.940  0.00 97.00      PROA   
ATOM    721 HG21 THR P  47       3.803 -66.752  99.364  0.00 97.00      PROA   
ATOM    722 HG22 THR P  47       4.769 -65.956 100.665  0.00 97.00      PROA   
ATOM    723 HG23 THR P  47       4.760 -67.743 100.519  0.00 97.00      PROA   
ATOM    724  C   THR P  47       4.906 -65.776  96.870  0.00 97.00      PROA   
ATOM    725  O   THR P  47       3.722 -65.466  96.973  0.00 97.00      PROA   
ATOM    726  N   PRO P  48       5.340 -66.374  95.752  0.00 97.00      PROA   
ATOM    727  CD  PRO P  48       6.734 -66.310  95.293  0.00 97.00      PROA   
ATOM    728  HD1 PRO P  48       7.261 -67.225  95.641  0.00 97.00      PROA   
ATOM    729  HD2 PRO P  48       7.263 -65.400  95.655  0.00 97.00      PROA   
ATOM    730  CA  PRO P  48       4.434 -66.727  94.663  0.00 97.00      PROA   
ATOM    731  HA  PRO P  48       3.823 -65.865  94.431  0.00 97.00      PROA   
ATOM    732  CB  PRO P  48       5.381 -67.116  93.513  0.00 97.00      PROA   
ATOM    733  HB1 PRO P  48       4.930 -66.918  92.521  0.00 97.00      PROA   
ATOM    734  HB2 PRO P  48       5.669 -68.191  93.573  0.00 97.00      PROA   
ATOM    735  CG  PRO P  48       6.633 -66.278  93.769  0.00 97.00      PROA   
ATOM    736  HG1 PRO P  48       7.534 -66.680  93.264  0.00 97.00      PROA   
ATOM    737  HG2 PRO P  48       6.455 -65.232  93.434  0.00 97.00      PROA   
ATOM    738  C   PRO P  48       3.509 -67.892  94.956  0.00 97.00      PROA   
ATOM    739  O   PRO P  48       2.732 -68.224  94.070  0.00 97.00      PROA   
ATOM    740  N   THR P  49       3.543 -68.517  96.158  0.00 97.00      PROA   
ATOM    741  HN  THR P  49       4.210 -68.248  96.847  0.00 97.00      PROA   
ATOM    742  CA  THR P  49       2.579 -69.544  96.525  0.00 97.00      PROA   
ATOM    743  HA  THR P  49       1.782 -69.522  95.799  0.00 97.00      PROA   
ATOM    744  CB  THR P  49       3.128 -70.973  96.516  0.00 97.00      PROA   
ATOM    745  HB  THR P  49       3.747 -71.079  95.599  0.00 97.00      PROA   
ATOM    746  OG1 THR P  49       2.079 -71.929  96.428  0.00 97.00      PROA   
ATOM    747  HG1 THR P  49       2.471 -72.693  95.990  0.00 97.00      PROA   
ATOM    748  CG2 THR P  49       4.006 -71.331  97.729  0.00 97.00      PROA   
ATOM    749 HG21 THR P  49       3.406 -71.349  98.663  0.00 97.00      PROA   
ATOM    750 HG22 THR P  49       4.833 -70.601  97.839  0.00 97.00      PROA   
ATOM    751 HG23 THR P  49       4.443 -72.344  97.590  0.00 97.00      PROA   
ATOM    752  C   THR P  49       1.962 -69.171  97.852  0.00 97.00      PROA   
ATOM    753  O   THR P  49       2.646 -68.868  98.826  0.00 97.00      PROA   
ATOM    754  N   TYR P  50       0.615 -69.180  97.913  0.00 97.00      PROA   
ATOM    755  HN  TYR P  50       0.081 -69.405  97.098  0.00 97.00      PROA   
ATOM    756  CA  TYR P  50      -0.132 -68.907  99.118  0.00 97.00      PROA   
ATOM    757  HA  TYR P  50       0.499 -68.402  99.836  0.00 97.00      PROA   
ATOM    758  CB  TYR P  50      -1.380 -68.029  98.824  0.00 97.00      PROA   
ATOM    759  HB1 TYR P  50      -2.108 -68.558  98.173  0.00 97.00      PROA   
ATOM    760  HB2 TYR P  50      -1.051 -67.115  98.285  0.00 97.00      PROA   
ATOM    761  CG  TYR P  50      -2.068 -67.589 100.091  0.00 97.00      PROA   
ATOM    762  CD1 TYR P  50      -3.118 -68.340 100.648  0.00 97.00      PROA   
ATOM    763  HD1 TYR P  50      -3.433 -69.259 100.175  0.00 97.00      PROA   
ATOM    764  CE1 TYR P  50      -3.778 -67.897 101.803  0.00 97.00      PROA   
ATOM    765  HE1 TYR P  50      -4.602 -68.463 102.210  0.00 97.00      PROA   
ATOM    766  CZ  TYR P  50      -3.380 -66.707 102.421  0.00 97.00      PROA   
ATOM    767  OH  TYR P  50      -4.047 -66.254 103.578  0.00 97.00      PROA   
ATOM    768  HH  TYR P  50      -4.758 -66.872 103.767  0.00 97.00      PROA   
ATOM    769  CD2 TYR P  50      -1.697 -66.382 100.708  0.00 97.00      PROA   
ATOM    770  HD2 TYR P  50      -0.918 -65.779 100.265  0.00 97.00      PROA   
ATOM    771  CE2 TYR P  50      -2.335 -65.954 101.878  0.00 97.00      PROA   
ATOM    772  HE2 TYR P  50      -2.044 -65.031 102.353  0.00 97.00      PROA   
ATOM    773  C   TYR P  50      -0.531 -70.253  99.674  0.00 97.00      PROA   
ATOM    774  O   TYR P  50      -1.341 -70.957  99.083  0.00 97.00      PROA   
ATOM    775  N   HSD P  51       0.047 -70.643 100.831  0.00 97.00      PROA   
ATOM    776  HN  HSD P  51       0.673 -70.037 101.314  0.00 97.00      PROA   
ATOM    777  CA  HSD P  51      -0.085 -71.981 101.370  0.00 97.00      PROA   
ATOM    778  HA  HSD P  51      -0.510 -72.641 100.627  0.00 97.00      PROA   
ATOM    779  CB  HSD P  51       1.299 -72.556 101.776  0.00 97.00      PROA   
ATOM    780  HB1 HSD P  51       1.806 -71.852 102.472  0.00 97.00      PROA   
ATOM    781  HB2 HSD P  51       1.920 -72.608 100.854  0.00 97.00      PROA   
ATOM    782  ND1 HSD P  51       0.981 -74.175 103.729  0.00 97.00      PROA   
ATOM    783  HD1 HSD P  51       0.603 -73.512 104.378  0.00 97.00      PROA   
ATOM    784  CG  HSD P  51       1.285 -73.929 102.405  0.00 97.00      PROA   
ATOM    785  CE1 HSD P  51       1.222 -75.488 103.954  0.00 97.00      PROA   
ATOM    786  HE1 HSD P  51       1.055 -75.958 104.923  0.00 97.00      PROA   
ATOM    787  NE2 HSD P  51       1.670 -76.102 102.877  0.00 97.00      PROA   
ATOM    788  CD2 HSD P  51       1.717 -75.118 101.904  0.00 97.00      PROA   
ATOM    789  HD2 HSD P  51       2.083 -75.355 100.912  0.00 97.00      PROA   
ATOM    790  C   HSD P  51      -1.004 -71.992 102.563  0.00 97.00      PROA   
ATOM    791  O   HSD P  51      -0.657 -71.515 103.642  0.00 97.00      PROA   
ATOM    792  N   ILE P  52      -2.198 -72.602 102.402  0.00 97.00      PROA   
ATOM    793  HN  ILE P  52      -2.492 -72.956 101.515  0.00 97.00      PROA   
ATOM    794  CA  ILE P  52      -3.126 -72.838 103.481  0.00 97.00      PROA   
ATOM    795  HA  ILE P  52      -2.952 -72.131 104.281  0.00 97.00      PROA   
ATOM    796  CB  ILE P  52      -4.576 -72.688 103.036  0.00 97.00      PROA   
ATOM    797  HB  ILE P  52      -4.748 -73.343 102.157  0.00 97.00      PROA   
ATOM    798  CG2 ILE P  52      -5.553 -73.127 104.143  0.00 97.00      PROA   
ATOM    799 HG21 ILE P  52      -5.394 -72.533 105.067  0.00 97.00      PROA   
ATOM    800 HG22 ILE P  52      -5.462 -74.207 104.378  0.00 97.00      PROA   
ATOM    801 HG23 ILE P  52      -6.593 -72.948 103.804  0.00 97.00      PROA   
ATOM    802  CG1 ILE P  52      -4.863 -71.230 102.600  0.00 97.00      PROA   
ATOM    803 HG11 ILE P  52      -3.982 -70.799 102.081  0.00 97.00      PROA   
ATOM    804 HG12 ILE P  52      -5.038 -70.624 103.517  0.00 97.00      PROA   
ATOM    805  CD  ILE P  52      -6.071 -71.091 101.669  0.00 97.00      PROA   
ATOM    806  HD1 ILE P  52      -6.983 -71.507 102.145  0.00 97.00      PROA   
ATOM    807  HD2 ILE P  52      -5.894 -71.616 100.707  0.00 97.00      PROA   
ATOM    808  HD3 ILE P  52      -6.259 -70.021 101.452  0.00 97.00      PROA   
ATOM    809  C   ILE P  52      -2.844 -74.234 103.990  0.00 97.00      PROA   
ATOM    810  O   ILE P  52      -3.132 -75.231 103.332  0.00 97.00      PROA   
ATOM    811  N   THR P  53      -2.235 -74.328 105.193  0.00 97.00      PROA   
ATOM    812  HN  THR P  53      -1.941 -73.499 105.662  0.00 97.00      PROA   
ATOM    813  CA  THR P  53      -1.872 -75.586 105.832  0.00 97.00      PROA   
ATOM    814  HA  THR P  53      -1.235 -76.120 105.142  0.00 97.00      PROA   
ATOM    815  CB  THR P  53      -1.109 -75.373 107.136  0.00 97.00      PROA   
ATOM    816  HB  THR P  53      -1.773 -74.921 107.908  0.00 97.00      PROA   
ATOM    817  OG1 THR P  53      -0.021 -74.485 106.918  0.00 97.00      PROA   
ATOM    818  HG1 THR P  53       0.447 -74.442 107.756  0.00 97.00      PROA   
ATOM    819  CG2 THR P  53      -0.521 -76.698 107.663  0.00 97.00      PROA   
ATOM    820 HG21 THR P  53       0.127 -77.164 106.890  0.00 97.00      PROA   
ATOM    821 HG22 THR P  53      -1.321 -77.415 107.935  0.00 97.00      PROA   
ATOM    822 HG23 THR P  53       0.093 -76.513 108.571  0.00 97.00      PROA   
ATOM    823  C   THR P  53      -3.074 -76.464 106.104  0.00 97.00      PROA   
ATOM    824  O   THR P  53      -3.031 -77.671 105.869  0.00 97.00      PROA   
ATOM    825  N   SER P  54      -4.183 -75.860 106.586  0.00 97.00      PROA   
ATOM    826  HN  SER P  54      -4.213 -74.872 106.706  0.00 97.00      PROA   
ATOM    827  CA  SER P  54      -5.374 -76.586 106.961  0.00 97.00      PROA   
ATOM    828  HA  SER P  54      -5.586 -77.322 106.198  0.00 97.00      PROA   
ATOM    829  CB  SER P  54      -5.302 -77.230 108.379  0.00 97.00      PROA   
ATOM    830  HB1 SER P  54      -6.229 -77.801 108.593  0.00 97.00      PROA   
ATOM    831  HB2 SER P  54      -5.193 -76.443 109.155  0.00 97.00      PROA   
ATOM    832  OG  SER P  54      -4.188 -78.105 108.514  0.00 97.00      PROA   
ATOM    833  HG1 SER P  54      -4.232 -78.714 107.772  0.00 97.00      PROA   
ATOM    834  C   SER P  54      -6.482 -75.561 106.990  0.00 97.00      PROA   
ATOM    835  O   SER P  54      -6.507 -74.701 107.865  0.00 97.00      PROA   
ATOM    836  N   ALA P  55      -7.404 -75.601 106.003  0.00 97.00      PROA   
ATOM    837  HN  ALA P  55      -7.353 -76.312 105.300  0.00 97.00      PROA   
ATOM    838  CA  ALA P  55      -8.359 -74.547 105.717  0.00 97.00      PROA   
ATOM    839  HA  ALA P  55      -7.769 -73.669 105.515  0.00 97.00      PROA   
ATOM    840  CB  ALA P  55      -9.146 -74.887 104.437  0.00 97.00      PROA   
ATOM    841  HB1 ALA P  55      -9.764 -75.798 104.585  0.00 97.00      PROA   
ATOM    842  HB2 ALA P  55      -8.437 -75.089 103.604  0.00 97.00      PROA   
ATOM    843  HB3 ALA P  55      -9.803 -74.045 104.136  0.00 97.00      PROA   
ATOM    844  C   ALA P  55      -9.338 -74.147 106.815  0.00 97.00      PROA   
ATOM    845  O   ALA P  55      -9.923 -74.982 107.498  0.00 97.00      PROA   
ATOM    846  N   SER P  56      -9.546 -72.815 106.975  0.00 97.00      PROA   
ATOM    847  HN  SER P  56      -9.003 -72.166 106.439  0.00 97.00      PROA   
ATOM    848  CA  SER P  56     -10.540 -72.208 107.845  0.00 97.00      PROA   
ATOM    849  HA  SER P  56     -10.933 -72.969 108.502  0.00 97.00      PROA   
ATOM    850  CB  SER P  56      -9.981 -71.059 108.734  0.00 97.00      PROA   
ATOM    851  HB1 SER P  56      -9.106 -71.445 109.299  0.00 97.00      PROA   
ATOM    852  HB2 SER P  56     -10.748 -70.738 109.473  0.00 97.00      PROA   
ATOM    853  OG  SER P  56      -9.553 -69.927 107.981  0.00 97.00      PROA   
ATOM    854  HG1 SER P  56      -9.621 -69.167 108.575  0.00 97.00      PROA   
ATOM    855  C   SER P  56     -11.698 -71.703 107.006  0.00 97.00      PROA   
ATOM    856  O   SER P  56     -11.638 -71.677 105.782  0.00 97.00      PROA   
ATOM    857  N   GLU P  57     -12.812 -71.292 107.657  0.00 97.00      PROA   
ATOM    858  HN  GLU P  57     -12.848 -71.293 108.654  0.00 97.00      PROA   
ATOM    859  CA  GLU P  57     -13.974 -70.698 107.017  0.00 97.00      PROA   
ATOM    860  HA  GLU P  57     -14.363 -71.391 106.283  0.00 97.00      PROA   
ATOM    861  CB  GLU P  57     -15.041 -70.370 108.102  0.00 97.00      PROA   
ATOM    862  HB1 GLU P  57     -15.941 -69.927 107.628  0.00 97.00      PROA   
ATOM    863  HB2 GLU P  57     -14.602 -69.591 108.772  0.00 97.00      PROA   
ATOM    864  CG  GLU P  57     -15.458 -71.529 109.054  0.00 97.00      PROA   
ATOM    865  HG1 GLU P  57     -16.043 -71.074 109.886  0.00 97.00      PROA   
ATOM    866  HG2 GLU P  57     -14.567 -72.012 109.504  0.00 97.00      PROA   
ATOM    867  CD  GLU P  57     -16.336 -72.627 108.444  0.00 97.00      PROA   
ATOM    868  OE1 GLU P  57     -17.542 -72.684 108.807  0.00 97.00      PROA   
ATOM    869  OE2 GLU P  57     -15.803 -73.476 107.682  0.00 97.00      PROA   
ATOM    870  C   GLU P  57     -13.580 -69.392 106.318  0.00 97.00      PROA   
ATOM    871  O   GLU P  57     -13.964 -69.093 105.192  0.00 97.00      PROA   
ATOM    872  N   ASP P  58     -12.745 -68.623 107.036  0.00 97.00      PROA   
ATOM    873  HN  ASP P  58     -12.525 -68.940 107.957  0.00 97.00      PROA   
ATOM    874  CA  ASP P  58     -12.209 -67.304 106.819  0.00 97.00      PROA   
ATOM    875  HA  ASP P  58     -13.023 -66.677 106.487  0.00 97.00      PROA   
ATOM    876  CB  ASP P  58     -11.684 -66.722 108.182  0.00 97.00      PROA   
ATOM    877  HB1 ASP P  58     -12.509 -66.119 108.625  0.00 97.00      PROA   
ATOM    878  HB2 ASP P  58     -10.814 -66.054 108.037  0.00 97.00      PROA   
ATOM    879  CG  ASP P  58     -11.339 -67.782 109.248  0.00 97.00      PROA   
ATOM    880  OD1 ASP P  58     -12.249 -68.535 109.690  0.00 97.00      PROA   
ATOM    881  OD2 ASP P  58     -10.149 -67.833 109.653  0.00 97.00      PROA   
ATOM    882  C   ASP P  58     -11.171 -67.212 105.703  0.00 97.00      PROA   
ATOM    883  O   ASP P  58     -10.951 -66.129 105.161  0.00 97.00      PROA   
ATOM    884  N   ASP P  59     -10.574 -68.346 105.264  0.00 97.00      PROA   
ATOM    885  HN  ASP P  59     -10.615 -69.179 105.812  0.00 97.00      PROA   
ATOM    886  CA  ASP P  59      -9.836 -68.468 104.010  0.00 97.00      PROA   
ATOM    887  HA  ASP P  59      -9.014 -67.764 104.032  0.00 97.00      PROA   
ATOM    888  CB  ASP P  59      -9.288 -69.917 103.854  0.00 97.00      PROA   
ATOM    889  HB1 ASP P  59      -8.984 -70.115 102.804  0.00 97.00      PROA   
ATOM    890  HB2 ASP P  59     -10.070 -70.651 104.136  0.00 97.00      PROA   
ATOM    891  CG  ASP P  59      -8.033 -70.172 104.689  0.00 97.00      PROA   
ATOM    892  OD1 ASP P  59      -7.110 -69.317 104.677  0.00 97.00      PROA   
ATOM    893  OD2 ASP P  59      -7.931 -71.299 105.234  0.00 97.00      PROA   
ATOM    894  C   ASP P  59     -10.676 -68.137 102.764  0.00 97.00      PROA   
ATOM    895  O   ASP P  59     -10.134 -67.780 101.723  0.00 97.00      PROA   
ATOM    896  N   SER P  60     -12.023 -68.252 102.830  0.00 97.00      PROA   
ATOM    897  HN  SER P  60     -12.428 -68.539 103.694  0.00 97.00      PROA   
ATOM    898  CA  SER P  60     -12.943 -67.988 101.720  0.00 97.00      PROA   
ATOM    899  HA  SER P  60     -12.660 -68.662 100.922  0.00 97.00      PROA   
ATOM    900  CB  SER P  60     -14.427 -68.260 102.073  0.00 97.00      PROA   
ATOM    901  HB1 SER P  60     -15.074 -68.105 101.182  0.00 97.00      PROA   
ATOM    902  HB2 SER P  60     -14.760 -67.573 102.882  0.00 97.00      PROA   
ATOM    903  OG  SER P  60     -14.625 -69.595 102.512  0.00 97.00      PROA   
ATOM    904  HG1 SER P  60     -14.345 -69.619 103.434  0.00 97.00      PROA   
ATOM    905  C   SER P  60     -12.921 -66.569 101.153  0.00 97.00      PROA   
ATOM    906  O   SER P  60     -12.847 -65.585 101.885  0.00 97.00      PROA   
ATOM    907  N   GLY P  61     -13.045 -66.431  99.810  0.00 97.00      PROA   
ATOM    908  HN  GLY P  61     -13.157 -67.236  99.228  0.00 97.00      PROA   
ATOM    909  CA  GLY P  61     -13.028 -65.129  99.159  0.00 97.00      PROA   
ATOM    910  HA1 GLY P  61     -12.424 -64.443  99.737  0.00 97.00      PROA   
ATOM    911  HA2 GLY P  61     -14.050 -64.807  99.027  0.00 97.00      PROA   
ATOM    912  C   GLY P  61     -12.384 -65.220  97.813  0.00 97.00      PROA   
ATOM    913  O   GLY P  61     -11.972 -66.291  97.387  0.00 97.00      PROA   
ATOM    914  N   GLU P  62     -12.269 -64.081  97.092  0.00 97.00      PROA   
ATOM    915  HN  GLU P  62     -12.612 -63.210  97.442  0.00 97.00      PROA   
ATOM    916  CA  GLU P  62     -11.631 -64.053  95.795  0.00 97.00      PROA   
ATOM    917  HA  GLU P  62     -11.685 -65.041  95.380  0.00 97.00      PROA   
ATOM    918  CB  GLU P  62     -12.339 -63.153  94.753  0.00 97.00      PROA   
ATOM    919  HB1 GLU P  62     -13.416 -63.439  94.765  0.00 97.00      PROA   
ATOM    920  HB2 GLU P  62     -11.929 -63.426  93.753  0.00 97.00      PROA   
ATOM    921  CG  GLU P  62     -12.270 -61.628  94.943  0.00 97.00      PROA   
ATOM    922  HG1 GLU P  62     -11.238 -61.289  95.169  0.00 97.00      PROA   
ATOM    923  HG2 GLU P  62     -12.945 -61.313  95.765  0.00 97.00      PROA   
ATOM    924  CD  GLU P  62     -12.717 -60.928  93.664  0.00 97.00      PROA   
ATOM    925  OE1 GLU P  62     -13.691 -61.384  93.020  0.00 97.00      PROA   
ATOM    926  OE2 GLU P  62     -12.078 -59.910  93.319  0.00 97.00      PROA   
ATOM    927  C   GLU P  62     -10.158 -63.759  95.909  0.00 97.00      PROA   
ATOM    928  O   GLU P  62      -9.720 -62.755  96.462  0.00 97.00      PROA   
ATOM    929  N   TYR P  63      -9.357 -64.697  95.368  0.00 97.00      PROA   
ATOM    930  HN  TYR P  63      -9.761 -65.501  94.936  0.00 97.00      PROA   
ATOM    931  CA  TYR P  63      -7.916 -64.675  95.370  0.00 97.00      PROA   
ATOM    932  HA  TYR P  63      -7.569 -64.066  96.194  0.00 97.00      PROA   
ATOM    933  CB  TYR P  63      -7.314 -66.103  95.484  0.00 97.00      PROA   
ATOM    934  HB1 TYR P  63      -6.257 -66.129  95.148  0.00 97.00      PROA   
ATOM    935  HB2 TYR P  63      -7.902 -66.804  94.859  0.00 97.00      PROA   
ATOM    936  CG  TYR P  63      -7.374 -66.604  96.902  0.00 97.00      PROA   
ATOM    937  CD1 TYR P  63      -8.600 -66.935  97.506  0.00 97.00      PROA   
ATOM    938  HD1 TYR P  63      -9.518 -66.850  96.947  0.00 97.00      PROA   
ATOM    939  CE1 TYR P  63      -8.651 -67.344  98.843  0.00 97.00      PROA   
ATOM    940  HE1 TYR P  63      -9.606 -67.550  99.301  0.00 97.00      PROA   
ATOM    941  CZ  TYR P  63      -7.466 -67.479  99.576  0.00 97.00      PROA   
ATOM    942  OH  TYR P  63      -7.493 -67.841 100.938  0.00 97.00      PROA   
ATOM    943  HH  TYR P  63      -8.409 -67.824 101.233  0.00 97.00      PROA   
ATOM    944  CD2 TYR P  63      -6.190 -66.775  97.642  0.00 97.00      PROA   
ATOM    945  HD2 TYR P  63      -5.234 -66.550  97.193  0.00 97.00      PROA   
ATOM    946  CE2 TYR P  63      -6.237 -67.217  98.967  0.00 97.00      PROA   
ATOM    947  HE2 TYR P  63      -5.328 -67.307  99.537  0.00 97.00      PROA   
ATOM    948  C   TYR P  63      -7.439 -64.039  94.093  0.00 97.00      PROA   
ATOM    949  O   TYR P  63      -7.941 -64.334  93.011  0.00 97.00      PROA   
ATOM    950  N   ARG P  64      -6.460 -63.114  94.190  0.00 97.00      PROA   
ATOM    951  HN  ARG P  64      -6.129 -62.806  95.080  0.00 97.00      PROA   
ATOM    952  CA  ARG P  64      -5.921 -62.462  93.017  0.00 97.00      PROA   
ATOM    953  HA  ARG P  64      -5.971 -63.133  92.170  0.00 97.00      PROA   
ATOM    954  CB  ARG P  64      -6.615 -61.111  92.693  0.00 97.00      PROA   
ATOM    955  HB1 ARG P  64      -6.518 -60.939  91.598  0.00 97.00      PROA   
ATOM    956  HB2 ARG P  64      -6.114 -60.260  93.207  0.00 97.00      PROA   
ATOM    957  CG  ARG P  64      -8.096 -61.048  93.117  0.00 97.00      PROA   
ATOM    958  HG1 ARG P  64      -8.157 -61.063  94.227  0.00 97.00      PROA   
ATOM    959  HG2 ARG P  64      -8.643 -61.943  92.744  0.00 97.00      PROA   
ATOM    960  CD  ARG P  64      -8.816 -59.798  92.627  0.00 97.00      PROA   
ATOM    961  HD1 ARG P  64      -8.208 -58.882  92.779  0.00 97.00      PROA   
ATOM    962  HD2 ARG P  64      -9.779 -59.683  93.158  0.00 97.00      PROA   
ATOM    963  NE  ARG P  64      -9.020 -60.009  91.165  0.00 97.00      PROA   
ATOM    964  HE  ARG P  64      -8.491 -60.722  90.707  0.00 97.00      PROA   
ATOM    965  CZ  ARG P  64     -10.038 -59.497  90.453  0.00 97.00      PROA   
ATOM    966  NH1 ARG P  64     -11.148 -58.999  91.006  0.00 97.00      PROA   
ATOM    967 HH11 ARG P  64     -11.335 -59.275  91.951  0.00 97.00      PROA   
ATOM    968 HH12 ARG P  64     -11.947 -58.880  90.430  0.00 97.00      PROA   
ATOM    969  NH2 ARG P  64      -9.946 -59.552  89.118  0.00 97.00      PROA   
ATOM    970 HH21 ARG P  64      -9.079 -59.875  88.738  0.00 97.00      PROA   
ATOM    971 HH22 ARG P  64     -10.662 -59.135  88.571  0.00 97.00      PROA   
ATOM    972  C   ARG P  64      -4.479 -62.167  93.327  0.00 97.00      PROA   
ATOM    973  O   ARG P  64      -4.112 -61.999  94.484  0.00 97.00      PROA   
ATOM    974  N   CYS P  65      -3.612 -62.079  92.295  0.00 97.00      PROA   
ATOM    975  HN  CYS P  65      -3.857 -62.380  91.377  0.00 97.00      PROA   
ATOM    976  CA  CYS P  65      -2.258 -61.617  92.489  0.00 97.00      PROA   
ATOM    977  HA  CYS P  65      -2.250 -60.975  93.354  0.00 97.00      PROA   
ATOM    978  CB  CYS P  65      -1.278 -62.787  92.741  0.00 97.00      PROA   
ATOM    979  HB1 CYS P  65      -1.542 -63.214  93.735  0.00 97.00      PROA   
ATOM    980  HB2 CYS P  65      -0.230 -62.433  92.812  0.00 97.00      PROA   
ATOM    981  SG  CYS P  65      -1.441 -64.109  91.508  0.00 97.00      PROA   
ATOM    982  C   CYS P  65      -1.776 -60.753  91.345  0.00 97.00      PROA   
ATOM    983  O   CYS P  65      -2.337 -60.728  90.255  0.00 97.00      PROA   
ATOM    984  N   GLN P  66      -0.698 -59.985  91.611  0.00 97.00      PROA   
ATOM    985  HN  GLN P  66      -0.328 -59.975  92.539  0.00 97.00      PROA   
ATOM    986  CA  GLN P  66      -0.020 -59.156  90.643  0.00 97.00      PROA   
ATOM    987  HA  GLN P  66      -0.398 -59.355  89.649  0.00 97.00      PROA   
ATOM    988  CB  GLN P  66      -0.216 -57.649  91.016  0.00 97.00      PROA   
ATOM    989  HB1 GLN P  66       0.412 -57.362  91.881  0.00 97.00      PROA   
ATOM    990  HB2 GLN P  66      -1.278 -57.570  91.348  0.00 97.00      PROA   
ATOM    991  CG  GLN P  66      -0.041 -56.655  89.845  0.00 97.00      PROA   
ATOM    992  HG1 GLN P  66      -0.560 -57.092  88.965  0.00 97.00      PROA   
ATOM    993  HG2 GLN P  66       1.023 -56.513  89.581  0.00 97.00      PROA   
ATOM    994  CD  GLN P  66      -0.722 -55.293  90.072  0.00 97.00      PROA   
ATOM    995  OE1 GLN P  66      -1.603 -54.937  89.292  0.00 97.00      PROA   
ATOM    996  NE2 GLN P  66      -0.346 -54.514  91.116  0.00 97.00      PROA   
ATOM    997 HE21 GLN P  66      -0.840 -53.663  91.291  0.00 97.00      PROA   
ATOM    998 HE22 GLN P  66       0.366 -54.815  91.751  0.00 97.00      PROA   
ATOM    999  C   GLN P  66       1.432 -59.612  90.730  0.00 97.00      PROA   
ATOM   1000  O   GLN P  66       2.093 -59.417  91.748  0.00 97.00      PROA   
ATOM   1001  N   ARG P  67       1.960 -60.270  89.662  0.00 97.00      PROA   
ATOM   1002  HN  ARG P  67       1.408 -60.476  88.858  0.00 97.00      PROA   
ATOM   1003  CA  ARG P  67       3.318 -60.797  89.636  0.00 97.00      PROA   
ATOM   1004  HA  ARG P  67       3.767 -60.751  90.618  0.00 97.00      PROA   
ATOM   1005  CB  ARG P  67       3.333 -62.271  89.138  0.00 97.00      PROA   
ATOM   1006  HB1 ARG P  67       4.359 -62.598  88.858  0.00 97.00      PROA   
ATOM   1007  HB2 ARG P  67       2.710 -62.329  88.216  0.00 97.00      PROA   
ATOM   1008  CG  ARG P  67       2.775 -63.286  90.150  0.00 97.00      PROA   
ATOM   1009  HG1 ARG P  67       2.486 -64.207  89.593  0.00 97.00      PROA   
ATOM   1010  HG2 ARG P  67       1.850 -62.873  90.606  0.00 97.00      PROA   
ATOM   1011  CD  ARG P  67       3.748 -63.661  91.276  0.00 97.00      PROA   
ATOM   1012  HD1 ARG P  67       3.204 -64.152  92.108  0.00 97.00      PROA   
ATOM   1013  HD2 ARG P  67       4.276 -62.770  91.677  0.00 97.00      PROA   
ATOM   1014  NE  ARG P  67       4.692 -64.688  90.741  0.00 97.00      PROA   
ATOM   1015  HE  ARG P  67       4.322 -65.584  90.499  0.00 97.00      PROA   
ATOM   1016  CZ  ARG P  67       6.006 -64.499  90.527  0.00 97.00      PROA   
ATOM   1017  NH1 ARG P  67       6.638 -63.367  90.847  0.00 97.00      PROA   
ATOM   1018 HH11 ARG P  67       6.175 -62.683  91.404  0.00 97.00      PROA   
ATOM   1019 HH12 ARG P  67       7.632 -63.340  90.741  0.00 97.00      PROA   
ATOM   1020  NH2 ARG P  67       6.727 -65.499  89.994  0.00 97.00      PROA   
ATOM   1021 HH21 ARG P  67       6.270 -66.347  89.748  0.00 97.00      PROA   
ATOM   1022 HH22 ARG P  67       7.700 -65.346  89.819  0.00 97.00      PROA   
ATOM   1023  C   ARG P  67       4.190 -60.016  88.681  0.00 97.00      PROA   
ATOM   1024  O   ARG P  67       4.175 -60.298  87.486  0.00 97.00      PROA   
ATOM   1025  N   GLY P  68       5.008 -59.058  89.199  0.00 97.00      PROA   
ATOM   1026  HN  GLY P  68       4.971 -58.890  90.183  0.00 97.00      PROA   
ATOM   1027  CA  GLY P  68       6.068 -58.319  88.502  0.00 97.00      PROA   
ATOM   1028  HA1 GLY P  68       6.882 -59.013  88.351  0.00 97.00      PROA   
ATOM   1029  HA2 GLY P  68       6.350 -57.505  89.153  0.00 97.00      PROA   
ATOM   1030  C   GLY P  68       5.790 -57.692  87.147  0.00 97.00      PROA   
ATOM   1031  O   GLY P  68       6.723 -57.300  86.449  0.00 97.00      PROA   
ATOM   1032  N   LEU P  69       4.515 -57.605  86.729  0.00 97.00      PROA   
ATOM   1033  HN  LEU P  69       3.790 -57.925  87.329  0.00 97.00      PROA   
ATOM   1034  CA  LEU P  69       4.150 -57.367  85.351  0.00 97.00      PROA   
ATOM   1035  HA  LEU P  69       4.901 -56.758  84.865  0.00 97.00      PROA   
ATOM   1036  CB  LEU P  69       3.917 -58.701  84.588  0.00 97.00      PROA   
ATOM   1037  HB1 LEU P  69       3.425 -58.515  83.608  0.00 97.00      PROA   
ATOM   1038  HB2 LEU P  69       3.246 -59.331  85.216  0.00 97.00      PROA   
ATOM   1039  CG  LEU P  69       5.162 -59.566  84.299  0.00 97.00      PROA   
ATOM   1040  HG  LEU P  69       5.707 -59.750  85.253  0.00 97.00      PROA   
ATOM   1041  CD1 LEU P  69       4.729 -60.939  83.753  0.00 97.00      PROA   
ATOM   1042 HD11 LEU P  69       4.163 -60.816  82.805  0.00 97.00      PROA   
ATOM   1043 HD12 LEU P  69       4.087 -61.466  84.490  0.00 97.00      PROA   
ATOM   1044 HD13 LEU P  69       5.624 -61.560  83.550  0.00 97.00      PROA   
ATOM   1045  CD2 LEU P  69       6.124 -58.879  83.316  0.00 97.00      PROA   
ATOM   1046 HD21 LEU P  69       6.511 -57.933  83.746  0.00 97.00      PROA   
ATOM   1047 HD22 LEU P  69       5.602 -58.654  82.362  0.00 97.00      PROA   
ATOM   1048 HD23 LEU P  69       6.985 -59.545  83.099  0.00 97.00      PROA   
ATOM   1049  C   LEU P  69       2.840 -56.619  85.328  0.00 97.00      PROA   
ATOM   1050  O   LEU P  69       2.001 -56.791  86.209  0.00 97.00      PROA   
ATOM   1051  N   SER P  70       2.631 -55.777  84.287  0.00 97.00      PROA   
ATOM   1052  HN  SER P  70       3.335 -55.676  83.585  0.00 97.00      PROA   
ATOM   1053  CA  SER P  70       1.428 -54.990  84.039  0.00 97.00      PROA   
ATOM   1054  HA  SER P  70       1.454 -54.189  84.762  0.00 97.00      PROA   
ATOM   1055  CB  SER P  70       1.478 -54.326  82.636  0.00 97.00      PROA   
ATOM   1056  HB1 SER P  70       2.300 -53.576  82.646  0.00 97.00      PROA   
ATOM   1057  HB2 SER P  70       0.533 -53.794  82.395  0.00 97.00      PROA   
ATOM   1058  OG  SER P  70       1.775 -55.290  81.625  0.00 97.00      PROA   
ATOM   1059  HG1 SER P  70       1.891 -54.816  80.797  0.00 97.00      PROA   
ATOM   1060  C   SER P  70       0.086 -55.700  84.238  0.00 97.00      PROA   
ATOM   1061  O   SER P  70      -0.201 -56.714  83.613  0.00 97.00      PROA   
ATOM   1062  N   GLY P  71      -0.784 -55.156  85.122  0.00 97.00      PROA   
ATOM   1063  HN  GLY P  71      -0.536 -54.304  85.576  0.00 97.00      PROA   
ATOM   1064  CA  GLY P  71      -2.073 -55.744  85.481  0.00 97.00      PROA   
ATOM   1065  HA1 GLY P  71      -2.546 -56.096  84.575  0.00 97.00      PROA   
ATOM   1066  HA2 GLY P  71      -2.647 -54.963  85.954  0.00 97.00      PROA   
ATOM   1067  C   GLY P  71      -2.019 -56.918  86.442  0.00 97.00      PROA   
ATOM   1068  O   GLY P  71      -1.032 -57.637  86.542  0.00 97.00      PROA   
ATOM   1069  N   ARG P  72      -3.136 -57.142  87.176  0.00 97.00      PROA   
ATOM   1070  HN  ARG P  72      -3.920 -56.540  87.072  0.00 97.00      PROA   
ATOM   1071  CA  ARG P  72      -3.324 -58.199  88.154  0.00 97.00      PROA   
ATOM   1072  HA  ARG P  72      -2.399 -58.751  88.267  0.00 97.00      PROA   
ATOM   1073  CB  ARG P  72      -3.769 -57.695  89.565  0.00 97.00      PROA   
ATOM   1074  HB1 ARG P  72      -3.011 -56.972  89.930  0.00 97.00      PROA   
ATOM   1075  HB2 ARG P  72      -3.724 -58.555  90.270  0.00 97.00      PROA   
ATOM   1076  CG  ARG P  72      -5.189 -57.087  89.736  0.00 97.00      PROA   
ATOM   1077  HG1 ARG P  72      -5.258 -56.715  90.786  0.00 97.00      PROA   
ATOM   1078  HG2 ARG P  72      -5.937 -57.901  89.633  0.00 97.00      PROA   
ATOM   1079  CD  ARG P  72      -5.618 -55.937  88.806  0.00 97.00      PROA   
ATOM   1080  HD1 ARG P  72      -6.534 -55.443  89.201  0.00 97.00      PROA   
ATOM   1081  HD2 ARG P  72      -5.812 -56.316  87.779  0.00 97.00      PROA   
ATOM   1082  NE  ARG P  72      -4.494 -54.956  88.785  0.00 97.00      PROA   
ATOM   1083  HE  ARG P  72      -3.633 -55.223  89.216  0.00 97.00      PROA   
ATOM   1084  CZ  ARG P  72      -4.439 -53.829  88.048  0.00 97.00      PROA   
ATOM   1085  NH1 ARG P  72      -5.486 -53.294  87.415  0.00 97.00      PROA   
ATOM   1086 HH11 ARG P  72      -6.386 -53.687  87.563  0.00 97.00      PROA   
ATOM   1087 HH12 ARG P  72      -5.347 -52.450  86.904  0.00 97.00      PROA   
ATOM   1088  NH2 ARG P  72      -3.245 -53.216  87.967  0.00 97.00      PROA   
ATOM   1089 HH21 ARG P  72      -2.487 -53.649  88.457  0.00 97.00      PROA   
ATOM   1090 HH22 ARG P  72      -3.162 -52.326  87.533  0.00 97.00      PROA   
ATOM   1091  C   ARG P  72      -4.371 -59.153  87.627  0.00 97.00      PROA   
ATOM   1092  O   ARG P  72      -5.137 -58.831  86.721  0.00 97.00      PROA   
ATOM   1093  N   SER P  73      -4.370 -60.378  88.196  0.00 97.00      PROA   
ATOM   1094  HN  SER P  73      -3.663 -60.581  88.872  0.00 97.00      PROA   
ATOM   1095  CA  SER P  73      -5.254 -61.506  87.988  0.00 97.00      PROA   
ATOM   1096  HA  SER P  73      -4.944 -61.924  87.040  0.00 97.00      PROA   
ATOM   1097  CB  SER P  73      -4.998 -62.593  89.070  0.00 97.00      PROA   
ATOM   1098  HB1 SER P  73      -5.864 -63.239  89.319  0.00 97.00      PROA   
ATOM   1099  HB2 SER P  73      -4.715 -62.077  90.005  0.00 97.00      PROA   
ATOM   1100  OG  SER P  73      -3.948 -63.460  88.670  0.00 97.00      PROA   
ATOM   1101  HG1 SER P  73      -4.369 -64.097  88.081  0.00 97.00      PROA   
ATOM   1102  C   SER P  73      -6.752 -61.354  87.852  0.00 97.00      PROA   
ATOM   1103  O   SER P  73      -7.396 -60.376  88.221  0.00 97.00      PROA   
ATOM   1104  N   ASP P  74      -7.289 -62.484  87.363  0.00 97.00      PROA   
ATOM   1105  HN  ASP P  74      -6.642 -63.152  86.994  0.00 97.00      PROA   
ATOM   1106  CA  ASP P  74      -8.539 -63.161  87.586  0.00 97.00      PROA   
ATOM   1107  HA  ASP P  74      -9.215 -62.774  86.844  0.00 97.00      PROA   
ATOM   1108  CB  ASP P  74      -8.305 -64.691  87.296  0.00 97.00      PROA   
ATOM   1109  HB1 ASP P  74      -8.420 -64.856  86.201  0.00 97.00      PROA   
ATOM   1110  HB2 ASP P  74      -9.047 -65.328  87.812  0.00 97.00      PROA   
ATOM   1111  CG  ASP P  74      -6.885 -65.193  87.647  0.00 97.00      PROA   
ATOM   1112  OD1 ASP P  74      -5.903 -64.747  86.994  0.00 97.00      PROA   
ATOM   1113  OD2 ASP P  74      -6.767 -66.040  88.569  0.00 97.00      PROA   
ATOM   1114  C   ASP P  74      -9.159 -62.973  88.983  0.00 97.00      PROA   
ATOM   1115  O   ASP P  74      -8.448 -62.730  89.958  0.00 97.00      PROA   
ATOM   1116  N   PRO P  75     -10.481 -63.045  89.135  0.00 97.00      PROA   
ATOM   1117  CD  PRO P  75     -11.451 -62.823  88.058  0.00 97.00      PROA   
ATOM   1118  HD1 PRO P  75     -11.458 -63.701  87.377  0.00 97.00      PROA   
ATOM   1119  HD2 PRO P  75     -11.190 -61.901  87.493  0.00 97.00      PROA   
ATOM   1120  CA  PRO P  75     -11.128 -63.273  90.415  0.00 97.00      PROA   
ATOM   1121  HA  PRO P  75     -10.559 -62.884  91.249  0.00 97.00      PROA   
ATOM   1122  CB  PRO P  75     -12.453 -62.510  90.240  0.00 97.00      PROA   
ATOM   1123  HB1 PRO P  75     -12.276 -61.438  90.469  0.00 97.00      PROA   
ATOM   1124  HB2 PRO P  75     -13.263 -62.861  90.908  0.00 97.00      PROA   
ATOM   1125  CG  PRO P  75     -12.809 -62.655  88.752  0.00 97.00      PROA   
ATOM   1126  HG1 PRO P  75     -13.412 -63.577  88.610  0.00 97.00      PROA   
ATOM   1127  HG2 PRO P  75     -13.381 -61.784  88.375  0.00 97.00      PROA   
ATOM   1128  C   PRO P  75     -11.389 -64.757  90.647  0.00 97.00      PROA   
ATOM   1129  O   PRO P  75     -12.511 -65.207  90.421  0.00 97.00      PROA   
ATOM   1130  N   ILE P  76     -10.413 -65.563  91.131  0.00 97.00      PROA   
ATOM   1131  HN  ILE P  76      -9.477 -65.250  91.278  0.00 97.00      PROA   
ATOM   1132  CA  ILE P  76     -10.743 -66.937  91.497  0.00 97.00      PROA   
ATOM   1133  HA  ILE P  76     -11.510 -67.292  90.823  0.00 97.00      PROA   
ATOM   1134  CB  ILE P  76      -9.632 -67.966  91.321  0.00 97.00      PROA   
ATOM   1135  HB  ILE P  76      -9.970 -68.939  91.753  0.00 97.00      PROA   
ATOM   1136  CG2 ILE P  76      -9.423 -68.197  89.806  0.00 97.00      PROA   
ATOM   1137 HG21 ILE P  76      -9.048 -67.271  89.323  0.00 97.00      PROA   
ATOM   1138 HG22 ILE P  76     -10.369 -68.499  89.311  0.00 97.00      PROA   
ATOM   1139 HG23 ILE P  76      -8.670 -68.996  89.643  0.00 97.00      PROA   
ATOM   1140  CG1 ILE P  76      -8.309 -67.565  92.004  0.00 97.00      PROA   
ATOM   1141 HG11 ILE P  76      -8.469 -66.671  92.637  0.00 97.00      PROA   
ATOM   1142 HG12 ILE P  76      -7.576 -67.282  91.218  0.00 97.00      PROA   
ATOM   1143  CD  ILE P  76      -7.733 -68.679  92.880  0.00 97.00      PROA   
ATOM   1144  HD1 ILE P  76      -7.511 -69.582  92.275  0.00 97.00      PROA   
ATOM   1145  HD2 ILE P  76      -8.452 -68.952  93.683  0.00 97.00      PROA   
ATOM   1146  HD3 ILE P  76      -6.796 -68.334  93.362  0.00 97.00      PROA   
ATOM   1147  C   ILE P  76     -11.361 -66.980  92.890  0.00 97.00      PROA   
ATOM   1148  O   ILE P  76     -10.695 -66.923  93.920  0.00 97.00      PROA   
ATOM   1149  N   GLN P  77     -12.708 -67.058  92.925  0.00 97.00      PROA   
ATOM   1150  HN  GLN P  77     -13.221 -67.006  92.072  0.00 97.00      PROA   
ATOM   1151  CA  GLN P  77     -13.492 -66.974  94.138  0.00 97.00      PROA   
ATOM   1152  HA  GLN P  77     -13.004 -66.308  94.823  0.00 97.00      PROA   
ATOM   1153  CB  GLN P  77     -14.889 -66.372  93.821  0.00 97.00      PROA   
ATOM   1154  HB1 GLN P  77     -15.335 -66.029  94.780  0.00 97.00      PROA   
ATOM   1155  HB2 GLN P  77     -15.564 -67.142  93.389  0.00 97.00      PROA   
ATOM   1156  CG  GLN P  77     -14.812 -65.189  92.816  0.00 97.00      PROA   
ATOM   1157  HG1 GLN P  77     -14.679 -65.570  91.782  0.00 97.00      PROA   
ATOM   1158  HG2 GLN P  77     -13.940 -64.545  93.045  0.00 97.00      PROA   
ATOM   1159  CD  GLN P  77     -16.098 -64.355  92.825  0.00 97.00      PROA   
ATOM   1160  OE1 GLN P  77     -17.197 -64.908  92.710  0.00 97.00      PROA   
ATOM   1161  NE2 GLN P  77     -15.972 -63.002  92.938  0.00 97.00      PROA   
ATOM   1162 HE21 GLN P  77     -15.069 -62.562  92.972  0.00 97.00      PROA   
ATOM   1163 HE22 GLN P  77     -16.798 -62.444  92.957  0.00 97.00      PROA   
ATOM   1164  C   GLN P  77     -13.580 -68.344  94.794  0.00 97.00      PROA   
ATOM   1165  O   GLN P  77     -14.229 -69.249  94.279  0.00 97.00      PROA   
ATOM   1166  N   LEU P  78     -12.894 -68.505  95.955  0.00 97.00      PROA   
ATOM   1167  HN  LEU P  78     -12.426 -67.718  96.355  0.00 97.00      PROA   
ATOM   1168  CA  LEU P  78     -12.660 -69.738  96.687  0.00 97.00      PROA   
ATOM   1169  HA  LEU P  78     -12.759 -70.577  96.013  0.00 97.00      PROA   
ATOM   1170  CB  LEU P  78     -11.232 -69.701  97.304  0.00 97.00      PROA   
ATOM   1171  HB1 LEU P  78     -11.191 -68.852  98.022  0.00 97.00      PROA   
ATOM   1172  HB2 LEU P  78     -10.505 -69.469  96.494  0.00 97.00      PROA   
ATOM   1173  CG  LEU P  78     -10.745 -70.976  98.035  0.00 97.00      PROA   
ATOM   1174  HG  LEU P  78     -11.569 -71.376  98.669  0.00 97.00      PROA   
ATOM   1175  CD1 LEU P  78     -10.324 -72.067  97.041  0.00 97.00      PROA   
ATOM   1176 HD11 LEU P  78      -9.450 -71.716  96.455  0.00 97.00      PROA   
ATOM   1177 HD12 LEU P  78     -11.148 -72.301  96.341  0.00 97.00      PROA   
ATOM   1178 HD13 LEU P  78     -10.040 -72.995  97.580  0.00 97.00      PROA   
ATOM   1179  CD2 LEU P  78      -9.573 -70.655  98.982  0.00 97.00      PROA   
ATOM   1180 HD21 LEU P  78      -9.885 -69.915  99.749  0.00 97.00      PROA   
ATOM   1181 HD22 LEU P  78      -8.720 -70.234  98.409  0.00 97.00      PROA   
ATOM   1182 HD23 LEU P  78      -9.232 -71.574  99.501  0.00 97.00      PROA   
ATOM   1183  C   LEU P  78     -13.662 -69.888  97.815  0.00 97.00      PROA   
ATOM   1184  O   LEU P  78     -13.927 -68.938  98.548  0.00 97.00      PROA   
ATOM   1185  N   GLU P  79     -14.248 -71.099  97.978  0.00 97.00      PROA   
ATOM   1186  HN  GLU P  79     -14.053 -71.852  97.352  0.00 97.00      PROA   
ATOM   1187  CA  GLU P  79     -15.283 -71.362  98.956  0.00 97.00      PROA   
ATOM   1188  HA  GLU P  79     -15.463 -70.485  99.564  0.00 97.00      PROA   
ATOM   1189  CB  GLU P  79     -16.601 -71.782  98.259  0.00 97.00      PROA   
ATOM   1190  HB1 GLU P  79     -17.365 -72.046  99.023  0.00 97.00      PROA   
ATOM   1191  HB2 GLU P  79     -16.375 -72.702  97.673  0.00 97.00      PROA   
ATOM   1192  CG  GLU P  79     -17.203 -70.698  97.333  0.00 97.00      PROA   
ATOM   1193  HG1 GLU P  79     -16.405 -70.035  96.938  0.00 97.00      PROA   
ATOM   1194  HG2 GLU P  79     -17.922 -70.067  97.898  0.00 97.00      PROA   
ATOM   1195  CD  GLU P  79     -17.891 -71.294  96.102  0.00 97.00      PROA   
ATOM   1196  OE1 GLU P  79     -17.255 -72.135  95.415  0.00 97.00      PROA   
ATOM   1197  OE2 GLU P  79     -19.031 -70.864  95.785  0.00 97.00      PROA   
ATOM   1198  C   GLU P  79     -14.915 -72.493  99.891  0.00 97.00      PROA   
ATOM   1199  O   GLU P  79     -14.488 -73.566  99.472  0.00 97.00      PROA   
ATOM   1200  N   VAL P  80     -15.210 -72.287 101.198  0.00  0.00      PROA   
ATOM   1201  HN  VAL P  80     -15.560 -71.407 101.509  0.00  0.00      PROA   
ATOM   1202  CA  VAL P  80     -15.104 -73.294 102.226  0.00  0.00      PROA   
ATOM   1203  HA  VAL P  80     -14.707 -74.191 101.790  0.00  0.00      PROA   
ATOM   1204  CB  VAL P  80     -14.175 -72.894 103.368  0.00  0.00      PROA   
ATOM   1205  HB  VAL P  80     -14.523 -71.950 103.842  0.00  0.00      PROA   
ATOM   1206  CG1 VAL P  80     -14.129 -73.993 104.451  0.00  0.00      PROA   
ATOM   1207 HG11 VAL P  80     -13.848 -74.964 103.993  0.00  0.00      PROA   
ATOM   1208 HG12 VAL P  80     -15.112 -74.104 104.954  0.00  0.00      PROA   
ATOM   1209 HG13 VAL P  80     -13.376 -73.737 105.226  0.00  0.00      PROA   
ATOM   1210  CG2 VAL P  80     -12.776 -72.654 102.754  0.00  0.00      PROA   
ATOM   1211 HG21 VAL P  80     -12.777 -71.771 102.083  0.00  0.00      PROA   
ATOM   1212 HG22 VAL P  80     -12.456 -73.542 102.173  0.00  0.00      PROA   
ATOM   1213 HG23 VAL P  80     -12.024 -72.479 103.548  0.00  0.00      PROA   
ATOM   1214  C   VAL P  80     -16.519 -73.580 102.680  0.00  0.00      PROA   
ATOM   1215  O   VAL P  80     -17.324 -72.662 102.836  0.00  0.00      PROA   
ATOM   1216  N   HSD P  81     -16.856 -74.887 102.839  0.00  0.00      PROA   
ATOM   1217  HN  HSD P  81     -16.165 -75.600 102.745  0.00  0.00      PROA   
ATOM   1218  CA  HSD P  81     -18.207 -75.379 103.001  0.00  0.00      PROA   
ATOM   1219  HA  HSD P  81     -18.862 -74.563 103.272  0.00  0.00      PROA   
ATOM   1220  CB  HSD P  81     -18.736 -76.075 101.720  0.00  0.00      PROA   
ATOM   1221  HB1 HSD P  81     -19.709 -76.579 101.904  0.00  0.00      PROA   
ATOM   1222  HB2 HSD P  81     -18.006 -76.855 101.412  0.00  0.00      PROA   
ATOM   1223  ND1 HSD P  81     -20.133 -74.531 100.255  0.00  0.00      PROA   
ATOM   1224  HD1 HSD P  81     -20.957 -74.537 100.824  0.00  0.00      PROA   
ATOM   1225  CG  HSD P  81     -18.934 -75.145 100.556  0.00  0.00      PROA   
ATOM   1226  CE1 HSD P  81     -19.994 -73.980  99.023  0.00  0.00      PROA   
ATOM   1227  HE1 HSD P  81     -20.793 -73.430  98.529  0.00  0.00      PROA   
ATOM   1228  NE2 HSD P  81     -18.802 -74.207  98.507  0.00  0.00      PROA   
ATOM   1229  CD2 HSD P  81     -18.136 -74.939  99.474  0.00  0.00      PROA   
ATOM   1230  HD2 HSD P  81     -17.123 -75.276  99.297  0.00  0.00      PROA   
ATOM   1231  C   HSD P  81     -18.252 -76.399 104.113  0.00  0.00      PROA   
ATOM   1232  O   HSD P  81     -17.220 -76.856 104.601  0.00  0.00      PROA   
ATOM   1233  N   ARG P  82     -19.497 -76.752 104.526  0.00  0.00      PROA   
ATOM   1234  HN  ARG P  82     -20.294 -76.326 104.106  0.00  0.00      PROA   
ATOM   1235  CA  ARG P  82     -19.827 -77.768 105.499  0.00  0.00      PROA   
ATOM   1236  HA  ARG P  82     -18.970 -78.407 105.659  0.00  0.00      PROA   
ATOM   1237  CB  ARG P  82     -20.335 -77.182 106.848  0.00  0.00      PROA   
ATOM   1238  HB1 ARG P  82     -20.607 -78.012 107.539  0.00  0.00      PROA   
ATOM   1239  HB2 ARG P  82     -21.242 -76.562 106.662  0.00  0.00      PROA   
ATOM   1240  CG  ARG P  82     -19.335 -76.275 107.589  0.00  0.00      PROA   
ATOM   1241  HG1 ARG P  82     -19.868 -75.855 108.472  0.00  0.00      PROA   
ATOM   1242  HG2 ARG P  82     -19.048 -75.424 106.935  0.00  0.00      PROA   
ATOM   1243  CD  ARG P  82     -18.074 -77.009 108.067  0.00  0.00      PROA   
ATOM   1244  HD1 ARG P  82     -17.456 -77.310 107.196  0.00  0.00      PROA   
ATOM   1245  HD2 ARG P  82     -18.328 -77.918 108.654  0.00  0.00      PROA   
ATOM   1246  NE  ARG P  82     -17.245 -76.081 108.909  0.00  0.00      PROA   
ATOM   1247  HE  ARG P  82     -16.510 -75.571 108.462  0.00  0.00      PROA   
ATOM   1248  CZ  ARG P  82     -17.433 -75.900 110.244  0.00  0.00      PROA   
ATOM   1249  NH1 ARG P  82     -18.409 -76.549 110.923  0.00  0.00      PROA   
ATOM   1250 HH11 ARG P  82     -18.523 -76.393 111.904  0.00  0.00      PROA   
ATOM   1251 HH12 ARG P  82     -19.020 -77.176 110.439  0.00  0.00      PROA   
ATOM   1252  NH2 ARG P  82     -16.616 -75.050 110.914  0.00  0.00      PROA   
ATOM   1253 HH21 ARG P  82     -16.738 -74.907 111.896  0.00  0.00      PROA   
ATOM   1254 HH22 ARG P  82     -15.890 -74.566 110.424  0.00  0.00      PROA   
ATOM   1255  C   ARG P  82     -20.918 -78.583 104.825  0.00  0.00      PROA   
ATOM   1256  O   ARG P  82     -20.701 -79.115 103.737  0.00  0.00      PROA   
ATOM   1257  N   GLY P  83     -22.122 -78.681 105.455  0.00  0.00      PROA   
ATOM   1258  HN  GLY P  83     -22.253 -78.275 106.357  0.00  0.00      PROA   
ATOM   1259  CA  GLY P  83     -23.332 -79.234 104.880  0.00  0.00      PROA   
ATOM   1260  HA1 GLY P  83     -23.342 -79.017 103.820  0.00  0.00      PROA   
ATOM   1261  HA2 GLY P  83     -24.151 -78.763 105.404  0.00  0.00      PROA   
ATOM   1262  C   GLY P  83     -23.447 -80.726 105.054  0.00  0.00      PROA   
ATOM   1263  O   GLY P  83     -22.443 -81.433 105.011  0.00  0.00      PROA   
ATOM   1264  N   TRP P  84     -24.719 -81.195 105.219  0.00  0.00      PROA   
ATOM   1265  HN  TRP P  84     -25.464 -80.535 105.270  0.00  0.00      PROA   
ATOM   1266  CA  TRP P  84     -25.186 -82.572 105.272  0.00  0.00      PROA   
ATOM   1267  HA  TRP P  84     -25.576 -82.775 104.286  0.00  0.00      PROA   
ATOM   1268  CB  TRP P  84     -24.171 -83.719 105.612  0.00  0.00      PROA   
ATOM   1269  HB1 TRP P  84     -23.385 -83.716 104.827  0.00  0.00      PROA   
ATOM   1270  HB2 TRP P  84     -24.709 -84.684 105.485  0.00  0.00      PROA   
ATOM   1271  CG  TRP P  84     -23.502 -83.763 106.957  0.00  0.00      PROA   
ATOM   1272  CD1 TRP P  84     -23.558 -82.897 108.021  0.00  0.00      PROA   
ATOM   1273  HD1 TRP P  84     -24.064 -81.945 108.033  0.00  0.00      PROA   
ATOM   1274  NE1 TRP P  84     -22.858 -83.413 109.078  0.00  0.00      PROA   
ATOM   1275  HE1 TRP P  84     -22.809 -83.016 109.968  0.00  0.00      PROA   
ATOM   1276  CE2 TRP P  84     -22.307 -84.611 108.722  0.00  0.00      PROA   
ATOM   1277  CD2 TRP P  84     -22.677 -84.860 107.381  0.00  0.00      PROA   
ATOM   1278  CE3 TRP P  84     -22.226 -86.017 106.749  0.00  0.00      PROA   
ATOM   1279  HE3 TRP P  84     -22.486 -86.239 105.724  0.00  0.00      PROA   
ATOM   1280  CZ3 TRP P  84     -21.424 -86.909 107.465  0.00  0.00      PROA   
ATOM   1281  HZ3 TRP P  84     -21.067 -87.808 106.982  0.00  0.00      PROA   
ATOM   1282  CZ2 TRP P  84     -21.525 -85.506 109.443  0.00  0.00      PROA   
ATOM   1283  HZ2 TRP P  84     -21.250 -85.329 110.471  0.00  0.00      PROA   
ATOM   1284  CH2 TRP P  84     -21.090 -86.663 108.793  0.00  0.00      PROA   
ATOM   1285  HH2 TRP P  84     -20.482 -87.379 109.330  0.00  0.00      PROA   
ATOM   1286  C   TRP P  84     -26.347 -82.617 106.237  0.00  0.00      PROA   
ATOM   1287  O   TRP P  84     -26.442 -81.785 107.137  0.00  0.00      PROA   
ATOM   1288  N   LEU P  85     -27.269 -83.603 106.056  0.00  0.00      PROA   
ATOM   1289  HN  LEU P  85     -27.206 -84.239 105.292  0.00  0.00      PROA   
ATOM   1290  CA  LEU P  85     -28.345 -83.875 106.988  0.00  0.00      PROA   
ATOM   1291  HA  LEU P  85     -28.470 -83.028 107.646  0.00  0.00      PROA   
ATOM   1292  CB  LEU P  85     -29.712 -84.194 106.331  0.00  0.00      PROA   
ATOM   1293  HB1 LEU P  85     -30.459 -84.391 107.133  0.00  0.00      PROA   
ATOM   1294  HB2 LEU P  85     -29.624 -85.117 105.716  0.00  0.00      PROA   
ATOM   1295  CG  LEU P  85     -30.298 -83.074 105.436  0.00  0.00      PROA   
ATOM   1296  HG  LEU P  85     -29.714 -83.056 104.487  0.00  0.00      PROA   
ATOM   1297  CD1 LEU P  85     -31.761 -83.399 105.081  0.00  0.00      PROA   
ATOM   1298 HD11 LEU P  85     -32.386 -83.414 105.999  0.00  0.00      PROA   
ATOM   1299 HD12 LEU P  85     -31.828 -84.395 104.594  0.00  0.00      PROA   
ATOM   1300 HD13 LEU P  85     -32.170 -82.634 104.388  0.00  0.00      PROA   
ATOM   1301  CD2 LEU P  85     -30.197 -81.667 106.061  0.00  0.00      PROA   
ATOM   1302 HD21 LEU P  85     -29.139 -81.387 106.242  0.00  0.00      PROA   
ATOM   1303 HD22 LEU P  85     -30.742 -81.642 107.027  0.00  0.00      PROA   
ATOM   1304 HD23 LEU P  85     -30.642 -80.910 105.381  0.00  0.00      PROA   
ATOM   1305  C   LEU P  85     -27.931 -85.047 107.836  0.00  0.00      PROA   
ATOM   1306  O   LEU P  85     -27.003 -85.780 107.489  0.00  0.00      PROA   
ATOM   1307  N   LEU P  86     -28.606 -85.210 109.002  0.00  0.00      PROA   
ATOM   1308  HN  LEU P  86     -29.387 -84.633 109.228  0.00  0.00      PROA   
ATOM   1309  CA  LEU P  86     -28.202 -86.129 110.036  0.00  0.00      PROA   
ATOM   1310  HA  LEU P  86     -27.393 -86.743 109.666  0.00  0.00      PROA   
ATOM   1311  CB  LEU P  86     -27.715 -85.379 111.307  0.00  0.00      PROA   
ATOM   1312  HB1 LEU P  86     -28.545 -84.739 111.683  0.00  0.00      PROA   
ATOM   1313  HB2 LEU P  86     -26.890 -84.699 110.998  0.00  0.00      PROA   
ATOM   1314  CG  LEU P  86     -27.197 -86.241 112.488  0.00  0.00      PROA   
ATOM   1315  HG  LEU P  86     -28.038 -86.880 112.842  0.00  0.00      PROA   
ATOM   1316  CD1 LEU P  86     -26.036 -87.180 112.097  0.00  0.00      PROA   
ATOM   1317 HD11 LEU P  86     -25.170 -86.594 111.721  0.00  0.00      PROA   
ATOM   1318 HD12 LEU P  86     -26.351 -87.895 111.310  0.00  0.00      PROA   
ATOM   1319 HD13 LEU P  86     -25.706 -87.767 112.982  0.00  0.00      PROA   
ATOM   1320  CD2 LEU P  86     -26.796 -85.342 113.675  0.00  0.00      PROA   
ATOM   1321 HD21 LEU P  86     -27.652 -84.704 113.980  0.00  0.00      PROA   
ATOM   1322 HD22 LEU P  86     -25.947 -84.683 113.394  0.00  0.00      PROA   
ATOM   1323 HD23 LEU P  86     -26.493 -85.961 114.546  0.00  0.00      PROA   
ATOM   1324  C   LEU P  86     -29.347 -87.041 110.386  0.00  0.00      PROA   
ATOM   1325  O   LEU P  86     -30.481 -86.613 110.585  0.00  0.00      PROA   
ATOM   1326  N   LEU P  87     -29.010 -88.341 110.497  0.00 97.00      PROA   
ATOM   1327  HN  LEU P  87     -28.066 -88.567 110.293  0.00 97.00      PROA   
ATOM   1328  CA  LEU P  87     -29.778 -89.386 111.133  0.00 97.00      PROA   
ATOM   1329  HA  LEU P  87     -30.819 -89.107 111.207  0.00 97.00      PROA   
ATOM   1330  CB  LEU P  87     -29.670 -90.733 110.376  0.00 97.00      PROA   
ATOM   1331  HB1 LEU P  87     -28.596 -91.001 110.262  0.00 97.00      PROA   
ATOM   1332  HB2 LEU P  87     -30.085 -90.597 109.352  0.00 97.00      PROA   
ATOM   1333  CG  LEU P  87     -30.402 -91.919 111.043  0.00 97.00      PROA   
ATOM   1334  HG  LEU P  87     -30.027 -92.032 112.085  0.00 97.00      PROA   
ATOM   1335  CD1 LEU P  87     -31.924 -91.707 111.113  0.00 97.00      PROA   
ATOM   1336 HD11 LEU P  87     -32.336 -91.550 110.094  0.00 97.00      PROA   
ATOM   1337 HD12 LEU P  87     -32.165 -90.825 111.737  0.00 97.00      PROA   
ATOM   1338 HD13 LEU P  87     -32.413 -92.598 111.560  0.00 97.00      PROA   
ATOM   1339  CD2 LEU P  87     -30.078 -93.228 110.315  0.00 97.00      PROA   
ATOM   1340 HD21 LEU P  87     -28.980 -93.387 110.265  0.00 97.00      PROA   
ATOM   1341 HD22 LEU P  87     -30.483 -93.206 109.282  0.00 97.00      PROA   
ATOM   1342 HD23 LEU P  87     -30.535 -94.076 110.866  0.00 97.00      PROA   
ATOM   1343  C   LEU P  87     -29.221 -89.538 112.531  0.00 97.00      PROA   
ATOM   1344  O   LEU P  87     -28.102 -90.003 112.738  0.00 97.00      PROA   
ATOM   1345  N   GLN P  88     -30.012 -89.140 113.544  0.00 97.00      PROA   
ATOM   1346  HN  GLN P  88     -30.927 -88.776 113.367  0.00 97.00      PROA   
ATOM   1347  CA  GLN P  88     -29.620 -89.173 114.930  0.00 97.00      PROA   
ATOM   1348  HA  GLN P  88     -28.554 -89.006 114.997  0.00 97.00      PROA   
ATOM   1349  CB  GLN P  88     -30.344 -88.066 115.737  0.00 97.00      PROA   
ATOM   1350  HB1 GLN P  88     -29.963 -88.093 116.779  0.00 97.00      PROA   
ATOM   1351  HB2 GLN P  88     -31.435 -88.280 115.754  0.00 97.00      PROA   
ATOM   1352  CG  GLN P  88     -30.121 -86.646 115.169  0.00 97.00      PROA   
ATOM   1353  HG1 GLN P  88     -30.490 -86.581 114.125  0.00 97.00      PROA   
ATOM   1354  HG2 GLN P  88     -29.035 -86.418 115.165  0.00 97.00      PROA   
ATOM   1355  CD  GLN P  88     -30.891 -85.595 115.983  0.00 97.00      PROA   
ATOM   1356  OE1 GLN P  88     -32.123 -85.622 116.054  0.00 97.00      PROA   
ATOM   1357  NE2 GLN P  88     -30.149 -84.612 116.567  0.00 97.00      PROA   
ATOM   1358 HE21 GLN P  88     -30.623 -83.812 116.931  0.00 97.00      PROA   
ATOM   1359 HE22 GLN P  88     -29.155 -84.614 116.473  0.00 97.00      PROA   
ATOM   1360  C   GLN P  88     -29.942 -90.541 115.505  0.00 97.00      PROA   
ATOM   1361  O   GLN P  88     -31.082 -90.991 115.473  0.00 97.00      PROA   
ATOM   1362  N   VAL P  89     -28.916 -91.257 116.018  0.00 97.00      PROA   
ATOM   1363  HN  VAL P  89     -27.994 -90.883 116.010  0.00 97.00      PROA   
ATOM   1364  CA  VAL P  89     -29.036 -92.642 116.442  0.00 97.00      PROA   
ATOM   1365  HA  VAL P  89     -30.063 -92.970 116.346  0.00 97.00      PROA   
ATOM   1366  CB  VAL P  89     -28.157 -93.551 115.584  0.00 97.00      PROA   
ATOM   1367  HB  VAL P  89     -27.099 -93.203 115.629  0.00 97.00      PROA   
ATOM   1368  CG1 VAL P  89     -28.213 -95.016 116.054  0.00 97.00      PROA   
ATOM   1369 HG11 VAL P  89     -29.262 -95.374 116.101  0.00 97.00      PROA   
ATOM   1370 HG12 VAL P  89     -27.734 -95.149 117.044  0.00 97.00      PROA   
ATOM   1371 HG13 VAL P  89     -27.662 -95.644 115.325  0.00 97.00      PROA   
ATOM   1372  CG2 VAL P  89     -28.629 -93.459 114.117  0.00 97.00      PROA   
ATOM   1373 HG21 VAL P  89     -28.408 -92.461 113.689  0.00 97.00      PROA   
ATOM   1374 HG22 VAL P  89     -29.721 -93.644 114.048  0.00 97.00      PROA   
ATOM   1375 HG23 VAL P  89     -28.107 -94.220 113.499  0.00 97.00      PROA   
ATOM   1376  C   VAL P  89     -28.657 -92.760 117.906  0.00 97.00      PROA   
ATOM   1377  O   VAL P  89     -27.685 -92.152 118.352  0.00 97.00      PROA   
ATOM   1378  N   SER P  90     -29.436 -93.558 118.689  0.00 97.00      PROA   
ATOM   1379  HN  SER P  90     -30.262 -93.957 118.296  0.00 97.00      PROA   
ATOM   1380  CA  SER P  90     -29.244 -93.776 120.122  0.00 97.00      PROA   
ATOM   1381  HA  SER P  90     -29.373 -92.820 120.610  0.00 97.00      PROA   
ATOM   1382  CB  SER P  90     -30.279 -94.766 120.720  0.00 97.00      PROA   
ATOM   1383  HB1 SER P  90     -30.096 -94.903 121.809  0.00 97.00      PROA   
ATOM   1384  HB2 SER P  90     -30.206 -95.760 120.234  0.00 97.00      PROA   
ATOM   1385  OG  SER P  90     -31.604 -94.267 120.601  0.00 97.00      PROA   
ATOM   1386  HG1 SER P  90     -31.764 -94.066 119.672  0.00 97.00      PROA   
ATOM   1387  C   SER P  90     -27.878 -94.310 120.530  0.00 97.00      PROA   
ATOM   1388  O   SER P  90     -27.286 -93.807 121.483  0.00 97.00      PROA   
ATOM   1389  N   SER P  91     -27.335 -95.327 119.820  0.00 97.00      PROA   
ATOM   1390  HN  SER P  91     -27.821 -95.740 119.056  0.00 97.00      PROA   
ATOM   1391  CA  SER P  91     -25.992 -95.815 120.080  0.00 97.00      PROA   
ATOM   1392  HA  SER P  91     -25.351 -94.943 120.076  0.00 97.00      PROA   
ATOM   1393  CB  SER P  91     -25.801 -96.543 121.441  0.00 97.00      PROA   
ATOM   1394  HB1 SER P  91     -25.053 -97.361 121.400  0.00 97.00      PROA   
ATOM   1395  HB2 SER P  91     -26.764 -96.987 121.773  0.00 97.00      PROA   
ATOM   1396  OG  SER P  91     -25.344 -95.614 122.418  0.00 97.00      PROA   
ATOM   1397  HG1 SER P  91     -26.019 -94.928 122.469  0.00 97.00      PROA   
ATOM   1398  C   SER P  91     -25.485 -96.652 118.936  0.00 97.00      PROA   
ATOM   1399  O   SER P  91     -26.243 -97.092 118.077  0.00 97.00      PROA   
ATOM   1400  N   ARG P  92     -24.146 -96.858 118.885  0.00 97.00      PROA   
ATOM   1401  HN  ARG P  92     -23.554 -96.488 119.598  0.00 97.00      PROA   
ATOM   1402  CA  ARG P  92     -23.475 -97.523 117.781  0.00 97.00      PROA   
ATOM   1403  HA  ARG P  92     -23.971 -97.251 116.857  0.00 97.00      PROA   
ATOM   1404  CB  ARG P  92     -21.984 -97.085 117.713  0.00 97.00      PROA   
ATOM   1405  HB1 ARG P  92     -21.586 -97.368 116.714  0.00 97.00      PROA   
ATOM   1406  HB2 ARG P  92     -21.390 -97.629 118.482  0.00 97.00      PROA   
ATOM   1407  CG  ARG P  92     -21.755 -95.574 117.954  0.00 97.00      PROA   
ATOM   1408  HG1 ARG P  92     -21.965 -95.344 119.022  0.00 97.00      PROA   
ATOM   1409  HG2 ARG P  92     -22.476 -94.982 117.347  0.00 97.00      PROA   
ATOM   1410  CD  ARG P  92     -20.317 -95.099 117.675  0.00 97.00      PROA   
ATOM   1411  HD1 ARG P  92     -19.574 -95.854 118.006  0.00 97.00      PROA   
ATOM   1412  HD2 ARG P  92     -20.102 -94.144 118.206  0.00 97.00      PROA   
ATOM   1413  NE  ARG P  92     -20.167 -94.903 116.198  0.00 97.00      PROA   
ATOM   1414  HE  ARG P  92     -19.976 -95.683 115.609  0.00 97.00      PROA   
ATOM   1415  CZ  ARG P  92     -20.579 -93.787 115.570  0.00 97.00      PROA   
ATOM   1416  NH1 ARG P  92     -20.901 -92.645 116.197  0.00 97.00      PROA   
ATOM   1417 HH11 ARG P  92     -20.438 -92.428 117.052  0.00 97.00      PROA   
ATOM   1418 HH12 ARG P  92     -21.169 -91.900 115.589  0.00 97.00      PROA   
ATOM   1419  NH2 ARG P  92     -20.603 -93.739 114.225  0.00 97.00      PROA   
ATOM   1420 HH21 ARG P  92     -20.149 -94.453 113.707  0.00 97.00      PROA   
ATOM   1421 HH22 ARG P  92     -20.666 -92.827 113.825  0.00 97.00      PROA   
ATOM   1422  C   ARG P  92     -23.540 -99.040 117.934  0.00 97.00      PROA   
ATOM   1423  O   ARG P  92     -23.377 -99.786 116.969  0.00 97.00      PROA   
ATOM   1424  N   VAL P  93     -23.811 -99.528 119.164  0.00 97.00      PROA   
ATOM   1425  HN  VAL P  93     -23.987 -98.913 119.925  0.00 97.00      PROA   
ATOM   1426  CA  VAL P  93     -23.916-100.931 119.488  0.00 97.00      PROA   
ATOM   1427  HA  VAL P  93     -24.269-101.462 118.617  0.00 97.00      PROA   
ATOM   1428  CB  VAL P  93     -22.633-101.590 120.022  0.00 97.00      PROA   
ATOM   1429  HB  VAL P  93     -22.872-102.627 120.359  0.00 97.00      PROA   
ATOM   1430  CG1 VAL P  93     -21.585-101.703 118.894  0.00 97.00      PROA   
ATOM   1431 HG11 VAL P  93     -21.259-100.694 118.566  0.00 97.00      PROA   
ATOM   1432 HG12 VAL P  93     -22.002-102.236 118.017  0.00 97.00      PROA   
ATOM   1433 HG13 VAL P  93     -20.689-102.252 119.255  0.00 97.00      PROA   
ATOM   1434  CG2 VAL P  93     -22.047-100.819 121.227  0.00 97.00      PROA   
ATOM   1435 HG21 VAL P  93     -22.758-100.793 122.077  0.00 97.00      PROA   
ATOM   1436 HG22 VAL P  93     -21.792 -99.776 120.943  0.00 97.00      PROA   
ATOM   1437 HG23 VAL P  93     -21.117-101.316 121.577  0.00 97.00      PROA   
ATOM   1438  C   VAL P  93     -25.001-101.018 120.528  0.00 97.00      PROA   
ATOM   1439  O   VAL P  93     -25.144-100.125 121.360  0.00 97.00      PROA   
ATOM   1440  N   LEU P  94     -25.808-102.103 120.465  0.00 97.00      PROA   
ATOM   1441  HN  LEU P  94     -25.698-102.781 119.745  0.00 97.00      PROA   
ATOM   1442  CA  LEU P  94     -26.846-102.423 121.415  0.00 97.00      PROA   
ATOM   1443  HA  LEU P  94     -26.563-102.067 122.398  0.00 97.00      PROA   
ATOM   1444  CB  LEU P  94     -28.268-101.904 121.050  0.00 97.00      PROA   
ATOM   1445  HB1 LEU P  94     -28.945-102.202 121.884  0.00 97.00      PROA   
ATOM   1446  HB2 LEU P  94     -28.642-102.391 120.124  0.00 97.00      PROA   
ATOM   1447  CG  LEU P  94     -28.425-100.370 120.891  0.00 97.00      PROA   
ATOM   1448  HG  LEU P  94     -27.703 -99.877 121.583  0.00 97.00      PROA   
ATOM   1449  CD1 LEU P  94     -28.158 -99.872 119.457  0.00 97.00      PROA   
ATOM   1450 HD11 LEU P  94     -28.914-100.295 118.761  0.00 97.00      PROA   
ATOM   1451 HD12 LEU P  94     -27.151-100.163 119.102  0.00 97.00      PROA   
ATOM   1452 HD13 LEU P  94     -28.227 -98.764 119.424  0.00 97.00      PROA   
ATOM   1453  CD2 LEU P  94     -29.834 -99.938 121.341  0.00 97.00      PROA   
ATOM   1454 HD21 LEU P  94     -29.986-100.193 122.410  0.00 97.00      PROA   
ATOM   1455 HD22 LEU P  94     -30.606-100.469 120.746  0.00 97.00      PROA   
ATOM   1456 HD23 LEU P  94     -29.970 -98.844 121.217  0.00 97.00      PROA   
ATOM   1457  C   LEU P  94     -26.893-103.935 121.442  0.00 97.00      PROA   
ATOM   1458  O   LEU P  94     -26.329-104.601 120.577  0.00 97.00      PROA   
ATOM   1459  N   THR P  95     -27.569-104.513 122.458  0.00 97.00      PROA   
ATOM   1460  HN  THR P  95     -27.908-103.954 123.215  0.00 97.00      PROA   
ATOM   1461  CA  THR P  95     -27.867-105.930 122.590  0.00 97.00      PROA   
ATOM   1462  HA  THR P  95     -27.214-106.487 121.936  0.00 97.00      PROA   
ATOM   1463  CB  THR P  95     -27.718-106.464 124.021  0.00 97.00      PROA   
ATOM   1464  HB  THR P  95     -28.664-106.363 124.603  0.00 97.00      PROA   
ATOM   1465  OG1 THR P  95     -26.731-105.740 124.740  0.00 97.00      PROA   
ATOM   1466  HG1 THR P  95     -27.143-104.885 124.912  0.00 97.00      PROA   
ATOM   1467  CG2 THR P  95     -27.268-107.930 124.002  0.00 97.00      PROA   
ATOM   1468 HG21 THR P  95     -26.277-108.017 123.510  0.00 97.00      PROA   
ATOM   1469 HG22 THR P  95     -27.994-108.568 123.464  0.00 97.00      PROA   
ATOM   1470 HG23 THR P  95     -27.173-108.303 125.045  0.00 97.00      PROA   
ATOM   1471  C   THR P  95     -29.306-106.109 122.138  0.00 97.00      PROA   
ATOM   1472  O   THR P  95     -30.070-105.154 122.047  0.00 97.00      PROA   
ATOM   1473  N   GLU P  96     -29.726-107.353 121.828  0.00 97.00      PROA   
ATOM   1474  HN  GLU P  96     -29.075-108.110 121.792  0.00 97.00      PROA   
ATOM   1475  CA  GLU P  96     -31.106-107.692 121.539  0.00 97.00      PROA   
ATOM   1476  HA  GLU P  96     -31.408-107.049 120.726  0.00 97.00      PROA   
ATOM   1477  CB  GLU P  96     -31.260-109.171 121.084  0.00 97.00      PROA   
ATOM   1478  HB1 GLU P  96     -30.546-109.357 120.249  0.00 97.00      PROA   
ATOM   1479  HB2 GLU P  96     -32.286-109.313 120.682  0.00 97.00      PROA   
ATOM   1480  CG  GLU P  96     -30.997-110.189 122.217  0.00 97.00      PROA   
ATOM   1481  HG1 GLU P  96     -31.599-109.935 123.112  0.00 97.00      PROA   
ATOM   1482  HG2 GLU P  96     -29.928-110.140 122.505  0.00 97.00      PROA   
ATOM   1483  CD  GLU P  96     -31.340-111.637 121.864  0.00 97.00      PROA   
ATOM   1484  OE1 GLU P  96     -32.181-111.880 120.961  0.00 97.00      PROA   
ATOM   1485  OE2 GLU P  96     -30.760-112.535 122.532  0.00 97.00      PROA   
ATOM   1486  C   GLU P  96     -32.026-107.406 122.725  0.00 97.00      PROA   
ATOM   1487  O   GLU P  96     -31.635-107.492 123.887  0.00 97.00      PROA   
ATOM   1488  N   GLY P  97     -33.290-107.020 122.446  0.00 97.00      PROA   
ATOM   1489  HN  GLY P  97     -33.577-106.940 121.491  0.00 97.00      PROA   
ATOM   1490  CA  GLY P  97     -34.281-106.714 123.463  0.00 97.00      PROA   
ATOM   1491  HA1 GLY P  97     -34.077-107.291 124.354  0.00 97.00      PROA   
ATOM   1492  HA2 GLY P  97     -35.249-106.943 123.046  0.00 97.00      PROA   
ATOM   1493  C   GLY P  97     -34.293-105.262 123.853  0.00 97.00      PROA   
ATOM   1494  O   GLY P  97     -35.326-104.750 124.277  0.00 97.00      PROA   
ATOM   1495  N   GLU P  98     -33.142-104.563 123.730  0.00 97.00      PROA   
ATOM   1496  HN  GLU P  98     -32.302-105.029 123.461  0.00 97.00      PROA   
ATOM   1497  CA  GLU P  98     -32.994-103.149 124.007  0.00 97.00      PROA   
ATOM   1498  HA  GLU P  98     -33.278-103.021 125.038  0.00 97.00      PROA   
ATOM   1499  CB  GLU P  98     -31.512-102.703 123.899  0.00 97.00      PROA   
ATOM   1500  HB1 GLU P  98     -31.457-101.595 123.990  0.00 97.00      PROA   
ATOM   1501  HB2 GLU P  98     -31.117-102.979 122.898  0.00 97.00      PROA   
ATOM   1502  CG  GLU P  98     -30.617-103.309 125.003  0.00 97.00      PROA   
ATOM   1503  HG1 GLU P  98     -30.582-104.417 124.914  0.00 97.00      PROA   
ATOM   1504  HG2 GLU P  98     -31.023-103.049 126.003  0.00 97.00      PROA   
ATOM   1505  CD  GLU P  98     -29.196-102.755 124.930  0.00 97.00      PROA   
ATOM   1506  OE1 GLU P  98     -28.251-103.574 124.947  0.00 97.00      PROA   
ATOM   1507  OE2 GLU P  98     -29.026-101.510 124.882  0.00 97.00      PROA   
ATOM   1508  C   GLU P  98     -33.851-102.244 123.119  0.00 97.00      PROA   
ATOM   1509  O   GLU P  98     -33.939-102.487 121.920  0.00 97.00      PROA   
ATOM   1510  N   PRO P  99     -34.491-101.188 123.613  0.00 97.00      PROA   
ATOM   1511  CD  PRO P  99     -34.850-101.032 125.023  0.00 97.00      PROA   
ATOM   1512  HD1 PRO P  99     -33.971-100.615 125.560  0.00 97.00      PROA   
ATOM   1513  HD2 PRO P  99     -35.162-101.998 125.479  0.00 97.00      PROA   
ATOM   1514  CA  PRO P  99     -35.020-100.099 122.798  0.00 97.00      PROA   
ATOM   1515  HA  PRO P  99     -35.770-100.529 122.153  0.00 97.00      PROA   
ATOM   1516  CB  PRO P  99     -35.631 -99.129 123.823  0.00 97.00      PROA   
ATOM   1517  HB1 PRO P  99     -36.506 -98.586 123.412  0.00 97.00      PROA   
ATOM   1518  HB2 PRO P  99     -34.873 -98.396 124.178  0.00 97.00      PROA   
ATOM   1519  CG  PRO P  99     -36.007-100.036 125.001  0.00 97.00      PROA   
ATOM   1520  HG1 PRO P  99     -36.116 -99.486 125.956  0.00 97.00      PROA   
ATOM   1521  HG2 PRO P  99     -36.951-100.577 124.768  0.00 97.00      PROA   
ATOM   1522  C   PRO P  99     -33.989 -99.401 121.919  0.00 97.00      PROA   
ATOM   1523  O   PRO P  99     -32.914 -99.064 122.411  0.00 97.00      PROA   
ATOM   1524  N   LEU P 100     -34.302 -99.140 120.631  0.00 97.00      PROA   
ATOM   1525  HN  LEU P 100     -35.168 -99.463 120.252  0.00 97.00      PROA   
ATOM   1526  CA  LEU P 100     -33.436 -98.359 119.766  0.00 97.00      PROA   
ATOM   1527  HA  LEU P 100     -32.657 -97.891 120.352  0.00 97.00      PROA   
ATOM   1528  CB  LEU P 100     -32.755 -99.246 118.689  0.00 97.00      PROA   
ATOM   1529  HB1 LEU P 100     -33.524 -99.896 118.222  0.00 97.00      PROA   
ATOM   1530  HB2 LEU P 100     -32.046 -99.920 119.217  0.00 97.00      PROA   
ATOM   1531  CG  LEU P 100     -31.986 -98.526 117.552  0.00 97.00      PROA   
ATOM   1532  HG  LEU P 100     -32.717 -97.944 116.944  0.00 97.00      PROA   
ATOM   1533  CD1 LEU P 100     -30.923 -97.544 118.073  0.00 97.00      PROA   
ATOM   1534 HD11 LEU P 100     -30.238 -98.063 118.774  0.00 97.00      PROA   
ATOM   1535 HD12 LEU P 100     -31.399 -96.695 118.602  0.00 97.00      PROA   
ATOM   1536 HD13 LEU P 100     -30.326 -97.141 117.229  0.00 97.00      PROA   
ATOM   1537  CD2 LEU P 100     -31.330 -99.557 116.614  0.00 97.00      PROA   
ATOM   1538 HD21 LEU P 100     -32.086-100.272 116.230  0.00 97.00      PROA   
ATOM   1539 HD22 LEU P 100     -30.550-100.127 117.162  0.00 97.00      PROA   
ATOM   1540 HD23 LEU P 100     -30.852 -99.046 115.752  0.00 97.00      PROA   
ATOM   1541  C   LEU P 100     -34.233 -97.241 119.138  0.00 97.00      PROA   
ATOM   1542  O   LEU P 100     -35.124 -97.477 118.332  0.00 97.00      PROA   
ATOM   1543  N   ALA P 101     -33.913 -95.971 119.481  0.00 97.00      PROA   
ATOM   1544  HN  ALA P 101     -33.212 -95.778 120.165  0.00 97.00      PROA   
ATOM   1545  CA  ALA P 101     -34.589 -94.811 118.940  0.00 97.00      PROA   
ATOM   1546  HA  ALA P 101     -35.512 -95.117 118.469  0.00 97.00      PROA   
ATOM   1547  CB  ALA P 101     -34.966 -93.814 120.052  0.00 97.00      PROA   
ATOM   1548  HB1 ALA P 101     -34.066 -93.435 120.578  0.00 97.00      PROA   
ATOM   1549  HB2 ALA P 101     -35.609 -94.325 120.803  0.00 97.00      PROA   
ATOM   1550  HB3 ALA P 101     -35.534 -92.954 119.643  0.00 97.00      PROA   
ATOM   1551  C   ALA P 101     -33.741 -94.135 117.874  0.00 97.00      PROA   
ATOM   1552  O   ALA P 101     -32.541 -93.921 118.027  0.00 97.00      PROA   
ATOM   1553  N   LEU P 102     -34.382 -93.811 116.730  0.00 97.00      PROA   
ATOM   1554  HN  LEU P 102     -35.334 -94.083 116.604  0.00 97.00      PROA   
ATOM   1555  CA  LEU P 102     -33.781 -93.186 115.573  0.00 97.00      PROA   
ATOM   1556  HA  LEU P 102     -32.751 -92.934 115.780  0.00 97.00      PROA   
ATOM   1557  CB  LEU P 102     -33.884 -94.098 114.320  0.00 97.00      PROA   
ATOM   1558  HB1 LEU P 102     -33.320 -93.643 113.478  0.00 97.00      PROA   
ATOM   1559  HB2 LEU P 102     -34.953 -94.172 114.017  0.00 97.00      PROA   
ATOM   1560  CG  LEU P 102     -33.392 -95.553 114.509  0.00 97.00      PROA   
ATOM   1561  HG  LEU P 102     -33.938 -96.013 115.367  0.00 97.00      PROA   
ATOM   1562  CD1 LEU P 102     -33.727 -96.393 113.266  0.00 97.00      PROA   
ATOM   1563 HD11 LEU P 102     -33.177 -95.999 112.385  0.00 97.00      PROA   
ATOM   1564 HD12 LEU P 102     -34.816 -96.359 113.051  0.00 97.00      PROA   
ATOM   1565 HD13 LEU P 102     -33.428 -97.449 113.433  0.00 97.00      PROA   
ATOM   1566  CD2 LEU P 102     -31.885 -95.622 114.801  0.00 97.00      PROA   
ATOM   1567 HD21 LEU P 102     -31.635 -95.037 115.709  0.00 97.00      PROA   
ATOM   1568 HD22 LEU P 102     -31.316 -95.212 113.941  0.00 97.00      PROA   
ATOM   1569 HD23 LEU P 102     -31.571 -96.676 114.959  0.00 97.00      PROA   
ATOM   1570  C   LEU P 102     -34.544 -91.916 115.261  0.00 97.00      PROA   
ATOM   1571  O   LEU P 102     -35.770 -91.903 115.289  0.00 97.00      PROA   
ATOM   1572  N   ARG P 103     -33.847 -90.802 114.938  0.00 97.00      PROA   
ATOM   1573  HN  ARG P 103     -32.853 -90.772 115.027  0.00 97.00      PROA   
ATOM   1574  CA  ARG P 103     -34.513 -89.627 114.416  0.00 97.00      PROA   
ATOM   1575  HA  ARG P 103     -35.503 -89.898 114.084  0.00 97.00      PROA   
ATOM   1576  CB  ARG P 103     -34.689 -88.502 115.470  0.00 97.00      PROA   
ATOM   1577  HB1 ARG P 103     -33.694 -88.172 115.840  0.00 97.00      PROA   
ATOM   1578  HB2 ARG P 103     -35.250 -88.916 116.337  0.00 97.00      PROA   
ATOM   1579  CG  ARG P 103     -35.447 -87.296 114.897  0.00 97.00      PROA   
ATOM   1580  HG1 ARG P 103     -36.452 -87.637 114.556  0.00 97.00      PROA   
ATOM   1581  HG2 ARG P 103     -34.885 -86.923 114.013  0.00 97.00      PROA   
ATOM   1582  CD  ARG P 103     -35.597 -86.086 115.811  0.00 97.00      PROA   
ATOM   1583  HD1 ARG P 103     -34.596 -85.695 116.094  0.00 97.00      PROA   
ATOM   1584  HD2 ARG P 103     -36.189 -86.307 116.723  0.00 97.00      PROA   
ATOM   1585  NE  ARG P 103     -36.346 -85.100 114.969  0.00 97.00      PROA   
ATOM   1586  HE  ARG P 103     -36.961 -85.434 114.258  0.00 97.00      PROA   
ATOM   1587  CZ  ARG P 103     -36.054 -83.797 114.882  0.00 97.00      PROA   
ATOM   1588  NH1 ARG P 103     -35.111 -83.174 115.593  0.00 97.00      PROA   
ATOM   1589 HH11 ARG P 103     -34.427 -83.689 116.093  0.00 97.00      PROA   
ATOM   1590 HH12 ARG P 103     -35.003 -82.201 115.372  0.00 97.00      PROA   
ATOM   1591  NH2 ARG P 103     -36.705 -83.042 113.982  0.00 97.00      PROA   
ATOM   1592 HH21 ARG P 103     -37.378 -83.466 113.378  0.00 97.00      PROA   
ATOM   1593 HH22 ARG P 103     -36.351 -82.119 113.841  0.00 97.00      PROA   
ATOM   1594  C   ARG P 103     -33.811 -89.064 113.195  0.00 97.00      PROA   
ATOM   1595  O   ARG P 103     -32.696 -88.566 113.264  0.00 97.00      PROA   
ATOM   1596  N   CYS P 104     -34.497 -89.052 112.031  0.00 97.00      PROA   
ATOM   1597  HN  CYS P 104     -35.360 -89.550 111.959  0.00 97.00      PROA   
ATOM   1598  CA  CYS P 104     -34.143 -88.231 110.887  0.00 97.00      PROA   
ATOM   1599  HA  CYS P 104     -33.090 -88.379 110.691  0.00 97.00      PROA   
ATOM   1600  CB  CYS P 104     -34.968 -88.641 109.642  0.00 97.00      PROA   
ATOM   1601  HB1 CYS P 104     -36.012 -88.271 109.733  0.00 97.00      PROA   
ATOM   1602  HB2 CYS P 104     -35.029 -89.753 109.634  0.00 97.00      PROA   
ATOM   1603  SG  CYS P 104     -34.230 -88.108 108.069  0.00 97.00      PROA   
ATOM   1604  C   CYS P 104     -34.376 -86.757 111.200  0.00 97.00      PROA   
ATOM   1605  O   CYS P 104     -35.425 -86.391 111.717  0.00 97.00      PROA   
ATOM   1606  N   HSD P 105     -33.389 -85.878 110.925  0.00 97.00      PROA   
ATOM   1607  HN  HSD P 105     -32.537 -86.178 110.501  0.00 97.00      PROA   
ATOM   1608  CA  HSD P 105     -33.369 -84.535 111.471  0.00 97.00      PROA   
ATOM   1609  HA  HSD P 105     -34.380 -84.168 111.604  0.00 97.00      PROA   
ATOM   1610  CB  HSD P 105     -32.671 -84.573 112.854  0.00 97.00      PROA   
ATOM   1611  HB1 HSD P 105     -31.915 -85.388 112.798  0.00 97.00      PROA   
ATOM   1612  HB2 HSD P 105     -33.410 -84.879 113.626  0.00 97.00      PROA   
ATOM   1613  ND1 HSD P 105     -32.485 -82.210 113.818  0.00 97.00      PROA   
ATOM   1614  HD1 HSD P 105     -33.398 -81.862 113.591  0.00 97.00      PROA   
ATOM   1615  CG  HSD P 105     -31.916 -83.374 113.348  0.00 97.00      PROA   
ATOM   1616  CE1 HSD P 105     -31.508 -81.528 114.463  0.00 97.00      PROA   
ATOM   1617  HE1 HSD P 105     -31.679 -80.565 114.944  0.00 97.00      PROA   
ATOM   1618  NE2 HSD P 105     -30.354 -82.163 114.432  0.00 97.00      PROA   
ATOM   1619  CD2 HSD P 105     -30.612 -83.322 113.724  0.00 97.00      PROA   
ATOM   1620  HD2 HSD P 105     -29.831 -84.058 113.581  0.00 97.00      PROA   
ATOM   1621  C   HSD P 105     -32.708 -83.602 110.484  0.00 97.00      PROA   
ATOM   1622  O   HSD P 105     -31.858 -84.014 109.698  0.00 97.00      PROA   
ATOM   1623  N   ALA P 106     -33.132 -82.317 110.461  0.00 97.00      PROA   
ATOM   1624  HN  ALA P 106     -33.743 -81.947 111.163  0.00 97.00      PROA   
ATOM   1625  CA  ALA P 106     -32.872 -81.417 109.361  0.00 97.00      PROA   
ATOM   1626  HA  ALA P 106     -32.310 -81.922 108.592  0.00 97.00      PROA   
ATOM   1627  CB  ALA P 106     -34.209 -80.922 108.774  0.00 97.00      PROA   
ATOM   1628  HB1 ALA P 106     -34.839 -80.485 109.578  0.00 97.00      PROA   
ATOM   1629  HB2 ALA P 106     -34.770 -81.783 108.348  0.00 97.00      PROA   
ATOM   1630  HB3 ALA P 106     -34.059 -80.171 107.973  0.00 97.00      PROA   
ATOM   1631  C   ALA P 106     -32.038 -80.252 109.825  0.00 97.00      PROA   
ATOM   1632  O   ALA P 106     -32.075 -79.868 110.990  0.00 97.00      PROA   
ATOM   1633  N   TRP P 107     -31.207 -79.678 108.918  0.00 97.00      PROA   
ATOM   1634  HN  TRP P 107     -31.113 -80.064 108.001  0.00 97.00      PROA   
ATOM   1635  CA  TRP P 107     -30.336 -78.567 109.255  0.00 97.00      PROA   
ATOM   1636  HA  TRP P 107     -29.782 -78.915 110.114  0.00 97.00      PROA   
ATOM   1637  CB  TRP P 107     -29.236 -78.281 108.184  0.00 97.00      PROA   
ATOM   1638  HB1 TRP P 107     -29.738 -78.194 107.194  0.00 97.00      PROA   
ATOM   1639  HB2 TRP P 107     -28.567 -79.167 108.142  0.00 97.00      PROA   
ATOM   1640  CG  TRP P 107     -28.405 -77.054 108.426  0.00 97.00      PROA   
ATOM   1641  CD1 TRP P 107     -28.287 -75.976 107.590  0.00 97.00      PROA   
ATOM   1642  HD1 TRP P 107     -28.608 -75.970 106.557  0.00 97.00      PROA   
ATOM   1643  NE1 TRP P 107     -27.732 -74.923 108.274  0.00 97.00      PROA   
ATOM   1644  HE1 TRP P 107     -27.426 -74.078 107.894  0.00 97.00      PROA   
ATOM   1645  CE2 TRP P 107     -27.486 -75.293 109.564  0.00 97.00      PROA   
ATOM   1646  CD2 TRP P 107     -27.849 -76.651 109.691  0.00 97.00      PROA   
ATOM   1647  CE3 TRP P 107     -27.661 -77.297 110.916  0.00 97.00      PROA   
ATOM   1648  HE3 TRP P 107     -27.885 -78.346 111.041  0.00 97.00      PROA   
ATOM   1649  CZ3 TRP P 107     -27.211 -76.552 112.007  0.00 97.00      PROA   
ATOM   1650  HZ3 TRP P 107     -27.094 -77.026 112.973  0.00 97.00      PROA   
ATOM   1651  CZ2 TRP P 107     -27.038 -74.551 110.649  0.00 97.00      PROA   
ATOM   1652  HZ2 TRP P 107     -26.812 -73.499 110.563  0.00 97.00      PROA   
ATOM   1653  CH2 TRP P 107     -26.925 -75.197 111.880  0.00 97.00      PROA   
ATOM   1654  HH2 TRP P 107     -26.606 -74.642 112.753  0.00 97.00      PROA   
ATOM   1655  C   TRP P 107     -31.074 -77.317 109.740  0.00 97.00      PROA   
ATOM   1656  O   TRP P 107     -31.757 -76.612 108.995  0.00 97.00      PROA   
ATOM   1657  N   LYS P 108     -30.927 -77.066 111.065  0.00 97.00      PROA   
ATOM   1658  HN  LYS P 108     -30.309 -77.652 111.582  0.00 97.00      PROA   
ATOM   1659  CA  LYS P 108     -31.583 -76.048 111.856  0.00 97.00      PROA   
ATOM   1660  HA  LYS P 108     -31.259 -76.239 112.866  0.00 97.00      PROA   
ATOM   1661  CB  LYS P 108     -31.113 -74.628 111.427  0.00 97.00      PROA   
ATOM   1662  HB1 LYS P 108     -31.590 -74.349 110.466  0.00 97.00      PROA   
ATOM   1663  HB2 LYS P 108     -30.016 -74.706 111.231  0.00 97.00      PROA   
ATOM   1664  CG  LYS P 108     -31.297 -73.509 112.473  0.00 97.00      PROA   
ATOM   1665  HG1 LYS P 108     -32.383 -73.332 112.627  0.00 97.00      PROA   
ATOM   1666  HG2 LYS P 108     -30.858 -72.574 112.057  0.00 97.00      PROA   
ATOM   1667  CD  LYS P 108     -30.638 -73.854 113.828  0.00 97.00      PROA   
ATOM   1668  HD1 LYS P 108     -29.632 -74.296 113.641  0.00 97.00      PROA   
ATOM   1669  HD2 LYS P 108     -31.262 -74.643 114.305  0.00 97.00      PROA   
ATOM   1670  CE  LYS P 108     -30.505 -72.715 114.856  0.00 97.00      PROA   
ATOM   1671  HE1 LYS P 108     -30.225 -73.139 115.848  0.00 97.00      PROA   
ATOM   1672  HE2 LYS P 108     -31.455 -72.157 114.978  0.00 97.00      PROA   
ATOM   1673  NZ  LYS P 108     -29.427 -71.764 114.488  0.00 97.00      PROA   
ATOM   1674  HZ1 LYS P 108     -28.579 -72.286 114.196  0.00 97.00      PROA   
ATOM   1675  HZ2 LYS P 108     -29.120 -71.243 115.329  0.00 97.00      PROA   
ATOM   1676  HZ3 LYS P 108     -29.725 -71.100 113.744  0.00 97.00      PROA   
ATOM   1677  C   LYS P 108     -33.094 -76.265 111.837  0.00 97.00      PROA   
ATOM   1678  O   LYS P 108     -33.874 -75.329 111.695  0.00 97.00      PROA   
ATOM   1679  N   ASP P 109     -33.497 -77.552 112.008  0.00 97.00      PROA   
ATOM   1680  HN  ASP P 109     -32.786 -78.229 112.183  0.00 97.00      PROA   
ATOM   1681  CA  ASP P 109     -34.794 -78.196 111.842  0.00 97.00      PROA   
ATOM   1682  HA  ASP P 109     -34.533 -79.020 111.200  0.00 97.00      PROA   
ATOM   1683  CB  ASP P 109     -35.335 -78.780 113.176  0.00 97.00      PROA   
ATOM   1684  HB1 ASP P 109     -36.432 -78.656 113.288  0.00 97.00      PROA   
ATOM   1685  HB2 ASP P 109     -34.847 -78.244 114.021  0.00 97.00      PROA   
ATOM   1686  CG  ASP P 109     -35.047 -80.267 113.349  0.00 97.00      PROA   
ATOM   1687  OD1 ASP P 109     -34.781 -80.999 112.364  0.00 97.00      PROA   
ATOM   1688  OD2 ASP P 109     -35.211 -80.706 114.511  0.00 97.00      PROA   
ATOM   1689  C   ASP P 109     -35.908 -77.510 111.069  0.00 97.00      PROA   
ATOM   1690  O   ASP P 109     -36.558 -76.577 111.537  0.00 97.00      PROA   
ATOM   1691  N   LYS P 110     -36.163 -78.026 109.844  0.00 97.00      PROA   
ATOM   1692  HN  LYS P 110     -35.677 -78.843 109.546  0.00 97.00      PROA   
ATOM   1693  CA  LYS P 110     -37.178 -77.550 108.933  0.00 97.00      PROA   
ATOM   1694  HA  LYS P 110     -37.789 -76.806 109.425  0.00 97.00      PROA   
ATOM   1695  CB  LYS P 110     -36.564 -76.986 107.620  0.00 97.00      PROA   
ATOM   1696  HB1 LYS P 110     -37.371 -76.539 107.000  0.00 97.00      PROA   
ATOM   1697  HB2 LYS P 110     -36.111 -77.820 107.038  0.00 97.00      PROA   
ATOM   1698  CG  LYS P 110     -35.454 -75.932 107.840  0.00 97.00      PROA   
ATOM   1699  HG1 LYS P 110     -35.100 -75.583 106.844  0.00 97.00      PROA   
ATOM   1700  HG2 LYS P 110     -34.587 -76.422 108.338  0.00 97.00      PROA   
ATOM   1701  CD  LYS P 110     -35.900 -74.727 108.693  0.00 97.00      PROA   
ATOM   1702  HD1 LYS P 110     -36.337 -75.103 109.639  0.00 97.00      PROA   
ATOM   1703  HD2 LYS P 110     -36.708 -74.169 108.174  0.00 97.00      PROA   
ATOM   1704  CE  LYS P 110     -34.765 -73.779 109.106  0.00 97.00      PROA   
ATOM   1705  HE1 LYS P 110     -33.950 -74.337 109.606  0.00 97.00      PROA   
ATOM   1706  HE2 LYS P 110     -35.144 -72.989 109.790  0.00 97.00      PROA   
ATOM   1707  NZ  LYS P 110     -34.160 -73.133 107.928  0.00 97.00      PROA   
ATOM   1708  HZ1 LYS P 110     -34.908 -72.724 107.334  0.00 97.00      PROA   
ATOM   1709  HZ2 LYS P 110     -33.643 -73.863 107.397  0.00 97.00      PROA   
ATOM   1710  HZ3 LYS P 110     -33.499 -72.391 108.235  0.00 97.00      PROA   
ATOM   1711  C   LYS P 110     -38.041 -78.756 108.638  0.00 97.00      PROA   
ATOM   1712  O   LYS P 110     -37.524 -79.864 108.522  0.00 97.00      PROA   
ATOM   1713  N   LEU P 111     -39.384 -78.575 108.556  0.00 97.00      PROA   
ATOM   1714  HN  LEU P 111     -39.782 -77.666 108.664  0.00 97.00      PROA   
ATOM   1715  CA  LEU P 111     -40.367 -79.645 108.518  0.00 97.00      PROA   
ATOM   1716  HA  LEU P 111     -40.102 -80.359 109.286  0.00 97.00      PROA   
ATOM   1717  CB  LEU P 111     -41.803 -79.111 108.810  0.00 97.00      PROA   
ATOM   1718  HB1 LEU P 111     -42.535 -79.939 108.667  0.00 97.00      PROA   
ATOM   1719  HB2 LEU P 111     -42.050 -78.314 108.075  0.00 97.00      PROA   
ATOM   1720  CG  LEU P 111     -42.078 -78.564 110.240  0.00 97.00      PROA   
ATOM   1721  HG  LEU P 111     -43.182 -78.392 110.287  0.00 97.00      PROA   
ATOM   1722  CD1 LEU P 111     -41.738 -79.591 111.335  0.00 97.00      PROA   
ATOM   1723 HD11 LEU P 111     -40.643 -79.769 111.372  0.00 97.00      PROA   
ATOM   1724 HD12 LEU P 111     -42.252 -80.555 111.138  0.00 97.00      PROA   
ATOM   1725 HD13 LEU P 111     -42.062 -79.211 112.327  0.00 97.00      PROA   
ATOM   1726  CD2 LEU P 111     -41.425 -77.202 110.546  0.00 97.00      PROA   
ATOM   1727 HD21 LEU P 111     -41.638 -76.474 109.736  0.00 97.00      PROA   
ATOM   1728 HD22 LEU P 111     -40.327 -77.309 110.665  0.00 97.00      PROA   
ATOM   1729 HD23 LEU P 111     -41.829 -76.798 111.499  0.00 97.00      PROA   
ATOM   1730  C   LEU P 111     -40.411 -80.427 107.209  0.00 97.00      PROA   
ATOM   1731  O   LEU P 111     -41.383 -80.359 106.459  0.00 97.00      PROA   
ATOM   1732  N   VAL P 112     -39.364 -81.238 106.928  0.00 97.00      PROA   
ATOM   1733  HN  VAL P 112     -38.529 -81.152 107.470  0.00 97.00      PROA   
ATOM   1734  CA  VAL P 112     -39.304 -82.150 105.800  0.00 97.00      PROA   
ATOM   1735  HA  VAL P 112     -39.417 -81.528 104.923  0.00 97.00      PROA   
ATOM   1736  CB  VAL P 112     -37.962 -82.872 105.649  0.00 97.00      PROA   
ATOM   1737  HB  VAL P 112     -38.017 -83.578 104.786  0.00 97.00      PROA   
ATOM   1738  CG1 VAL P 112     -36.883 -81.822 105.309  0.00 97.00      PROA   
ATOM   1739 HG11 VAL P 112     -36.726 -81.130 106.163  0.00 97.00      PROA   
ATOM   1740 HG12 VAL P 112     -37.191 -81.232 104.421  0.00 97.00      PROA   
ATOM   1741 HG13 VAL P 112     -35.917 -82.320 105.081  0.00 97.00      PROA   
ATOM   1742  CG2 VAL P 112     -37.587 -83.679 106.913  0.00 97.00      PROA   
ATOM   1743 HG21 VAL P 112     -38.373 -84.419 107.163  0.00 97.00      PROA   
ATOM   1744 HG22 VAL P 112     -37.439 -83.008 107.785  0.00 97.00      PROA   
ATOM   1745 HG23 VAL P 112     -36.638 -84.231 106.740  0.00 97.00      PROA   
ATOM   1746  C   VAL P 112     -40.452 -83.147 105.757  0.00 97.00      PROA   
ATOM   1747  O   VAL P 112     -40.903 -83.679 106.771  0.00 97.00      PROA   
ATOM   1748  N   TYR P 113     -40.956 -83.381 104.528  0.00 97.00      PROA   
ATOM   1749  HN  TYR P 113     -40.555 -82.927 103.735  0.00 97.00      PROA   
ATOM   1750  CA  TYR P 113     -42.093 -84.221 104.242  0.00 97.00      PROA   
ATOM   1751  HA  TYR P 113     -42.500 -84.581 105.174  0.00 97.00      PROA   
ATOM   1752  CB  TYR P 113     -43.255 -83.472 103.514  0.00 97.00      PROA   
ATOM   1753  HB1 TYR P 113     -43.704 -82.758 104.240  0.00 97.00      PROA   
ATOM   1754  HB2 TYR P 113     -44.056 -84.175 103.205  0.00 97.00      PROA   
ATOM   1755  CG  TYR P 113     -42.817 -82.655 102.316  0.00 97.00      PROA   
ATOM   1756  CD1 TYR P 113     -42.253 -81.376 102.486  0.00 97.00      PROA   
ATOM   1757  HD1 TYR P 113     -42.094 -80.989 103.482  0.00 97.00      PROA   
ATOM   1758  CE1 TYR P 113     -41.878 -80.606 101.380  0.00 97.00      PROA   
ATOM   1759  HE1 TYR P 113     -41.424 -79.637 101.528  0.00 97.00      PROA   
ATOM   1760  CZ  TYR P 113     -42.105 -81.087 100.085  0.00 97.00      PROA   
ATOM   1761  OH  TYR P 113     -41.706 -80.324  98.972  0.00 97.00      PROA   
ATOM   1762  HH  TYR P 113     -40.947 -79.801  99.249  0.00 97.00      PROA   
ATOM   1763  CD2 TYR P 113     -43.059 -83.114 101.009  0.00 97.00      PROA   
ATOM   1764  HD2 TYR P 113     -43.519 -84.077 100.858  0.00 97.00      PROA   
ATOM   1765  CE2 TYR P 113     -42.709 -82.334  99.898  0.00 97.00      PROA   
ATOM   1766  HE2 TYR P 113     -42.882 -82.705  98.898  0.00 97.00      PROA   
ATOM   1767  C   TYR P 113     -41.604 -85.446 103.505  0.00 97.00      PROA   
ATOM   1768  O   TYR P 113     -40.487 -85.481 103.008  0.00 97.00      PROA   
ATOM   1769  N   ASN P 114     -42.416 -86.523 103.479  0.00 97.00      PROA   
ATOM   1770  HN  ASN P 114     -43.311 -86.453 103.917  0.00 97.00      PROA   
ATOM   1771  CA  ASN P 114     -42.093 -87.801 102.861  0.00 97.00      PROA   
ATOM   1772  HA  ASN P 114     -42.903 -88.454 103.143  0.00 97.00      PROA   
ATOM   1773  CB  ASN P 114     -42.015 -87.732 101.304  0.00 97.00      PROA   
ATOM   1774  HB1 ASN P 114     -41.794 -88.732 100.875  0.00 97.00      PROA   
ATOM   1775  HB2 ASN P 114     -41.203 -87.037 101.003  0.00 97.00      PROA   
ATOM   1776  CG  ASN P 114     -43.310 -87.222 100.659  0.00 97.00      PROA   
ATOM   1777  OD1 ASN P 114     -43.276 -86.360  99.774  0.00 97.00      PROA   
ATOM   1778  ND2 ASN P 114     -44.482 -87.751 101.099  0.00 97.00      PROA   
ATOM   1779 HD21 ASN P 114     -45.317 -87.445 100.645  0.00 97.00      PROA   
ATOM   1780 HD22 ASN P 114     -44.482 -88.479 101.783  0.00 97.00      PROA   
ATOM   1781  C   ASN P 114     -40.841 -88.465 103.422  0.00 97.00      PROA   
ATOM   1782  O   ASN P 114     -39.929 -88.846 102.689  0.00 97.00      PROA   
ATOM   1783  N   VAL P 115     -40.781 -88.622 104.762  0.00 97.00      PROA   
ATOM   1784  HN  VAL P 115     -41.573 -88.396 105.325  0.00 97.00      PROA   
ATOM   1785  CA  VAL P 115     -39.626 -89.142 105.462  0.00 97.00      PROA   
ATOM   1786  HA  VAL P 115     -38.753 -88.766 104.952  0.00 97.00      PROA   
ATOM   1787  CB  VAL P 115     -39.530 -88.638 106.899  0.00 97.00      PROA   
ATOM   1788  HB  VAL P 115     -40.450 -88.917 107.461  0.00 97.00      PROA   
ATOM   1789  CG1 VAL P 115     -38.299 -89.236 107.619  0.00 97.00      PROA   
ATOM   1790 HG11 VAL P 115     -37.376 -89.025 107.038  0.00 97.00      PROA   
ATOM   1791 HG12 VAL P 115     -38.395 -90.333 107.748  0.00 97.00      PROA   
ATOM   1792 HG13 VAL P 115     -38.190 -88.781 108.626  0.00 97.00      PROA   
ATOM   1793  CG2 VAL P 115     -39.424 -87.098 106.855  0.00 97.00      PROA   
ATOM   1794 HG21 VAL P 115     -40.357 -86.638 106.470  0.00 97.00      PROA   
ATOM   1795 HG22 VAL P 115     -38.580 -86.790 106.202  0.00 97.00      PROA   
ATOM   1796 HG23 VAL P 115     -39.237 -86.696 107.873  0.00 97.00      PROA   
ATOM   1797  C   VAL P 115     -39.571 -90.657 105.388  0.00 97.00      PROA   
ATOM   1798  O   VAL P 115     -40.485 -91.361 105.801  0.00 97.00      PROA   
ATOM   1799  N   LEU P 116     -38.456 -91.183 104.847  0.00 97.00      PROA   
ATOM   1800  HN  LEU P 116     -37.754 -90.565 104.499  0.00 97.00      PROA   
ATOM   1801  CA  LEU P 116     -38.204 -92.593 104.661  0.00 97.00      PROA   
ATOM   1802  HA  LEU P 116     -39.062 -93.172 104.966  0.00 97.00      PROA   
ATOM   1803  CB  LEU P 116     -37.842 -92.910 103.187  0.00 97.00      PROA   
ATOM   1804  HB1 LEU P 116     -37.430 -93.939 103.089  0.00 97.00      PROA   
ATOM   1805  HB2 LEU P 116     -37.051 -92.196 102.869  0.00 97.00      PROA   
ATOM   1806  CG  LEU P 116     -39.018 -92.791 102.192  0.00 97.00      PROA   
ATOM   1807  HG  LEU P 116     -39.567 -91.842 102.398  0.00 97.00      PROA   
ATOM   1808  CD1 LEU P 116     -38.505 -92.727 100.742  0.00 97.00      PROA   
ATOM   1809 HD11 LEU P 116     -37.948 -93.657 100.495  0.00 97.00      PROA   
ATOM   1810 HD12 LEU P 116     -37.828 -91.859 100.608  0.00 97.00      PROA   
ATOM   1811 HD13 LEU P 116     -39.358 -92.627 100.038  0.00 97.00      PROA   
ATOM   1812  CD2 LEU P 116     -39.992 -93.969 102.354  0.00 97.00      PROA   
ATOM   1813 HD21 LEU P 116     -40.377 -94.015 103.392  0.00 97.00      PROA   
ATOM   1814 HD22 LEU P 116     -39.474 -94.925 102.127  0.00 97.00      PROA   
ATOM   1815 HD23 LEU P 116     -40.850 -93.860 101.658  0.00 97.00      PROA   
ATOM   1816  C   LEU P 116     -37.029 -93.008 105.510  0.00 97.00      PROA   
ATOM   1817  O   LEU P 116     -35.956 -92.423 105.432  0.00 97.00      PROA   
ATOM   1818  N   TYR P 117     -37.209 -94.065 106.330  0.00 97.00      PROA   
ATOM   1819  HN  TYR P 117     -38.121 -94.459 106.435  0.00 97.00      PROA   
ATOM   1820  CA  TYR P 117     -36.144 -94.726 107.058  0.00 97.00      PROA   
ATOM   1821  HA  TYR P 117     -35.285 -94.071 107.113  0.00 97.00      PROA   
ATOM   1822  CB  TYR P 117     -36.552 -95.126 108.501  0.00 97.00      PROA   
ATOM   1823  HB1 TYR P 117     -35.812 -95.826 108.945  0.00 97.00      PROA   
ATOM   1824  HB2 TYR P 117     -37.544 -95.628 108.494  0.00 97.00      PROA   
ATOM   1825  CG  TYR P 117     -36.633 -93.911 109.398  0.00 97.00      PROA   
ATOM   1826  CD1 TYR P 117     -35.580 -93.623 110.287  0.00 97.00      PROA   
ATOM   1827  HD1 TYR P 117     -34.698 -94.247 110.297  0.00 97.00      PROA   
ATOM   1828  CE1 TYR P 117     -35.665 -92.542 111.172  0.00 97.00      PROA   
ATOM   1829  HE1 TYR P 117     -34.855 -92.335 111.856  0.00 97.00      PROA   
ATOM   1830  CZ  TYR P 117     -36.807 -91.739 111.179  0.00 97.00      PROA   
ATOM   1831  OH  TYR P 117     -36.878 -90.671 112.087  0.00 97.00      PROA   
ATOM   1832  HH  TYR P 117     -37.775 -90.324 112.090  0.00 97.00      PROA   
ATOM   1833  CD2 TYR P 117     -37.780 -93.094 109.423  0.00 97.00      PROA   
ATOM   1834  HD2 TYR P 117     -38.602 -93.308 108.756  0.00 97.00      PROA   
ATOM   1835  CE2 TYR P 117     -37.865 -92.007 110.304  0.00 97.00      PROA   
ATOM   1836  HE2 TYR P 117     -38.745 -91.380 110.312  0.00 97.00      PROA   
ATOM   1837  C   TYR P 117     -35.710 -95.964 106.301  0.00 97.00      PROA   
ATOM   1838  O   TYR P 117     -36.537 -96.769 105.887  0.00 97.00      PROA   
ATOM   1839  N   TYR P 118     -34.381 -96.125 106.099  0.00 97.00      PROA   
ATOM   1840  HN  TYR P 118     -33.740 -95.441 106.444  0.00 97.00      PROA   
ATOM   1841  CA  TYR P 118     -33.769 -97.176 105.313  0.00 97.00      PROA   
ATOM   1842  HA  TYR P 118     -34.532 -97.830 104.931  0.00 97.00      PROA   
ATOM   1843  CB  TYR P 118     -32.851 -96.671 104.148  0.00 97.00      PROA   
ATOM   1844  HB1 TYR P 118     -32.426 -97.545 103.607  0.00 97.00      PROA   
ATOM   1845  HB2 TYR P 118     -32.007 -96.093 104.579  0.00 97.00      PROA   
ATOM   1846  CG  TYR P 118     -33.508 -95.761 103.126  0.00 97.00      PROA   
ATOM   1847  CD1 TYR P 118     -33.923 -94.465 103.474  0.00 97.00      PROA   
ATOM   1848  HD1 TYR P 118     -33.857 -94.134 104.495  0.00 97.00      PROA   
ATOM   1849  CE1 TYR P 118     -34.392 -93.571 102.509  0.00 97.00      PROA   
ATOM   1850  HE1 TYR P 118     -34.700 -92.587 102.818  0.00 97.00      PROA   
ATOM   1851  CZ  TYR P 118     -34.435 -93.945 101.163  0.00 97.00      PROA   
ATOM   1852  OH  TYR P 118     -34.871 -93.012 100.201  0.00 97.00      PROA   
ATOM   1853  HH  TYR P 118     -35.098 -92.209 100.685  0.00 97.00      PROA   
ATOM   1854  CD2 TYR P 118     -33.554 -96.123 101.764  0.00 97.00      PROA   
ATOM   1855  HD2 TYR P 118     -33.200 -97.095 101.460  0.00 97.00      PROA   
ATOM   1856  CE2 TYR P 118     -34.017 -95.227 100.788  0.00 97.00      PROA   
ATOM   1857  HE2 TYR P 118     -34.033 -95.521  99.749  0.00 97.00      PROA   
ATOM   1858  C   TYR P 118     -32.881 -97.995 106.222  0.00 97.00      PROA   
ATOM   1859  O   TYR P 118     -32.266 -97.470 107.146  0.00 97.00      PROA   
ATOM   1860  N   ARG P 119     -32.795 -99.320 105.965  0.00 97.00      PROA   
ATOM   1861  HN  ARG P 119     -33.348 -99.729 105.241  0.00 97.00      PROA   
ATOM   1862  CA  ARG P 119     -31.823-100.194 106.578  0.00 97.00      PROA   
ATOM   1863  HA  ARG P 119     -31.007 -99.590 106.940  0.00 97.00      PROA   
ATOM   1864  CB  ARG P 119     -32.361-101.005 107.787  0.00 97.00      PROA   
ATOM   1865  HB1 ARG P 119     -33.349-101.441 107.518  0.00 97.00      PROA   
ATOM   1866  HB2 ARG P 119     -32.519-100.280 108.617  0.00 97.00      PROA   
ATOM   1867  CG  ARG P 119     -31.411-102.131 108.250  0.00 97.00      PROA   
ATOM   1868  HG1 ARG P 119     -30.380-101.710 108.269  0.00 97.00      PROA   
ATOM   1869  HG2 ARG P 119     -31.422-102.964 107.514  0.00 97.00      PROA   
ATOM   1870  CD  ARG P 119     -31.656-102.703 109.651  0.00 97.00      PROA   
ATOM   1871  HD1 ARG P 119     -31.768-101.906 110.406  0.00 97.00      PROA   
ATOM   1872  HD2 ARG P 119     -30.787-103.327 109.947  0.00 97.00      PROA   
ATOM   1873  NE  ARG P 119     -32.841-103.612 109.654  0.00 97.00      PROA   
ATOM   1874  HE  ARG P 119     -32.679-104.596 109.642  0.00 97.00      PROA   
ATOM   1875  CZ  ARG P 119     -34.071-103.249 110.074  0.00 97.00      PROA   
ATOM   1876  NH1 ARG P 119     -34.480-101.982 110.126  0.00 97.00      PROA   
ATOM   1877 HH11 ARG P 119     -33.871-101.295 109.745  0.00 97.00      PROA   
ATOM   1878 HH12 ARG P 119     -35.447-101.806 110.289  0.00 97.00      PROA   
ATOM   1879  NH2 ARG P 119     -34.887-104.230 110.486  0.00 97.00      PROA   
ATOM   1880 HH21 ARG P 119     -34.461-105.128 110.584  0.00 97.00      PROA   
ATOM   1881 HH22 ARG P 119     -35.649-104.004 111.090  0.00 97.00      PROA   
ATOM   1882  C   ARG P 119     -31.249-101.110 105.524  0.00 97.00      PROA   
ATOM   1883  O   ARG P 119     -31.982-101.805 104.824  0.00 97.00      PROA   
ATOM   1884  N   ASN P 120     -29.900-101.128 105.392  0.00 97.00      PROA   
ATOM   1885  HN  ASN P 120     -29.343-100.567 106.006  0.00 97.00      PROA   
ATOM   1886  CA  ASN P 120     -29.151-101.988 104.487  0.00 97.00      PROA   
ATOM   1887  HA  ASN P 120     -28.122-101.662 104.548  0.00 97.00      PROA   
ATOM   1888  CB  ASN P 120     -29.206-103.485 104.908  0.00 97.00      PROA   
ATOM   1889  HB1 ASN P 120     -28.588-104.109 104.229  0.00 97.00      PROA   
ATOM   1890  HB2 ASN P 120     -30.254-103.848 104.889  0.00 97.00      PROA   
ATOM   1891  CG  ASN P 120     -28.649-103.615 106.325  0.00 97.00      PROA   
ATOM   1892  OD1 ASN P 120     -27.855-102.774 106.754  0.00 97.00      PROA   
ATOM   1893  ND2 ASN P 120     -29.102-104.653 107.084  0.00 97.00      PROA   
ATOM   1894 HD21 ASN P 120     -28.766-104.742 108.022  0.00 97.00      PROA   
ATOM   1895 HD22 ASN P 120     -29.730-105.320 106.688  0.00 97.00      PROA   
ATOM   1896  C   ASN P 120     -29.551-101.799 103.033  0.00 97.00      PROA   
ATOM   1897  O   ASN P 120     -29.810-102.758 102.308  0.00 97.00      PROA   
ATOM   1898  N   GLY P 121     -29.624-100.524 102.584  0.00 97.00      PROA   
ATOM   1899  HN  GLY P 121     -29.379 -99.776 103.196  0.00 97.00      PROA   
ATOM   1900  CA  GLY P 121     -30.033-100.151 101.238  0.00 97.00      PROA   
ATOM   1901  HA1 GLY P 121     -29.733-100.923 100.542  0.00 97.00      PROA   
ATOM   1902  HA2 GLY P 121     -29.571 -99.200 101.017  0.00 97.00      PROA   
ATOM   1903  C   GLY P 121     -31.521 -99.955 101.094  0.00 97.00      PROA   
ATOM   1904  O   GLY P 121     -31.959 -99.050 100.387  0.00 97.00      PROA   
ATOM   1905  N   LYS P 122     -32.347-100.800 101.742  0.00 97.00      PROA   
ATOM   1906  HN  LYS P 122     -31.973-101.522 102.322  0.00 97.00      PROA   
ATOM   1907  CA  LYS P 122     -33.784-100.778 101.557  0.00 97.00      PROA   
ATOM   1908  HA  LYS P 122     -33.990-100.395 100.567  0.00 97.00      PROA   
ATOM   1909  CB  LYS P 122     -34.393-102.207 101.584  0.00 97.00      PROA   
ATOM   1910  HB1 LYS P 122     -33.957-102.761 102.446  0.00 97.00      PROA   
ATOM   1911  HB2 LYS P 122     -34.081-102.733 100.656  0.00 97.00      PROA   
ATOM   1912  CG  LYS P 122     -35.925-102.228 101.719  0.00 97.00      PROA   
ATOM   1913  HG1 LYS P 122     -36.356-101.488 101.006  0.00 97.00      PROA   
ATOM   1914  HG2 LYS P 122     -36.191-101.910 102.753  0.00 97.00      PROA   
ATOM   1915  CD  LYS P 122     -36.604-103.577 101.467  0.00 97.00      PROA   
ATOM   1916  HD1 LYS P 122     -36.185-104.329 102.172  0.00 97.00      PROA   
ATOM   1917  HD2 LYS P 122     -36.375-103.904 100.428  0.00 97.00      PROA   
ATOM   1918  CE  LYS P 122     -38.123-103.451 101.667  0.00 97.00      PROA   
ATOM   1919  HE1 LYS P 122     -38.538-102.676 100.986  0.00 97.00      PROA   
ATOM   1920  HE2 LYS P 122     -38.351-103.161 102.715  0.00 97.00      PROA   
ATOM   1921  NZ  LYS P 122     -38.815-104.727 101.381  0.00 97.00      PROA   
ATOM   1922  HZ1 LYS P 122     -38.436-105.471 102.000  0.00 97.00      PROA   
ATOM   1923  HZ2 LYS P 122     -38.658-104.988 100.387  0.00 97.00      PROA   
ATOM   1924  HZ3 LYS P 122     -39.835-104.617 101.555  0.00 97.00      PROA   
ATOM   1925  C   LYS P 122     -34.528 -99.872 102.521  0.00 97.00      PROA   
ATOM   1926  O   LYS P 122     -34.386 -99.978 103.733  0.00 97.00      PROA   
ATOM   1927  N   ALA P 123     -35.407 -98.985 101.990  0.00 97.00      PROA   
ATOM   1928  HN  ALA P 123     -35.438 -98.828 101.006  0.00 97.00      PROA   
ATOM   1929  CA  ALA P 123     -36.421 -98.290 102.762  0.00 97.00      PROA   
ATOM   1930  HA  ALA P 123     -35.927 -97.742 103.545  0.00 97.00      PROA   
ATOM   1931  CB  ALA P 123     -37.170 -97.263 101.891  0.00 97.00      PROA   
ATOM   1932  HB1 ALA P 123     -37.707 -97.765 101.059  0.00 97.00      PROA   
ATOM   1933  HB2 ALA P 123     -36.446 -96.545 101.449  0.00 97.00      PROA   
ATOM   1934  HB3 ALA P 123     -37.899 -96.684 102.495  0.00 97.00      PROA   
ATOM   1935  C   ALA P 123     -37.420 -99.249 103.402  0.00 97.00      PROA   
ATOM   1936  O   ALA P 123     -37.979-100.118 102.734  0.00 97.00      PROA   
ATOM   1937  N   PHE P 124     -37.664 -99.115 104.728  0.00 97.00      PROA   
ATOM   1938  HN  PHE P 124     -37.192 -98.413 105.259  0.00 97.00      PROA   
ATOM   1939  CA  PHE P 124     -38.521-100.037 105.451  0.00 97.00      PROA   
ATOM   1940  HA  PHE P 124     -39.027-100.691 104.755  0.00 97.00      PROA   
ATOM   1941  CB  PHE P 124     -37.704-100.943 106.433  0.00 97.00      PROA   
ATOM   1942  HB1 PHE P 124     -36.845-101.382 105.879  0.00 97.00      PROA   
ATOM   1943  HB2 PHE P 124     -38.349-101.783 106.771  0.00 97.00      PROA   
ATOM   1944  CG  PHE P 124     -37.159-100.242 107.662  0.00 97.00      PROA   
ATOM   1945  CD1 PHE P 124     -35.974 -99.492 107.598  0.00 97.00      PROA   
ATOM   1946  HD1 PHE P 124     -35.465 -99.397 106.651  0.00 97.00      PROA   
ATOM   1947  CE1 PHE P 124     -35.468 -98.849 108.735  0.00 97.00      PROA   
ATOM   1948  HE1 PHE P 124     -34.567 -98.258 108.667  0.00 97.00      PROA   
ATOM   1949  CZ  PHE P 124     -36.140 -98.965 109.958  0.00 97.00      PROA   
ATOM   1950  HZ  PHE P 124     -35.765 -98.454 110.833  0.00 97.00      PROA   
ATOM   1951  CD2 PHE P 124     -37.808-100.372 108.904  0.00 97.00      PROA   
ATOM   1952  HD2 PHE P 124     -38.717-100.951 108.972  0.00 97.00      PROA   
ATOM   1953  CE2 PHE P 124     -37.306 -99.735 110.045  0.00 97.00      PROA   
ATOM   1954  HE2 PHE P 124     -37.826 -99.823 110.988  0.00 97.00      PROA   
ATOM   1955  C   PHE P 124     -39.622 -99.299 106.185  0.00 97.00      PROA   
ATOM   1956  O   PHE P 124     -40.598 -99.929 106.591  0.00 97.00      PROA   
ATOM   1957  N   LYS P 125     -39.532 -97.958 106.361  0.00 97.00      PROA   
ATOM   1958  HN  LYS P 125     -38.735 -97.440 106.063  0.00 97.00      PROA   
ATOM   1959  CA  LYS P 125     -40.588 -97.266 107.076  0.00 97.00      PROA   
ATOM   1960  HA  LYS P 125     -41.520 -97.776 106.874  0.00 97.00      PROA   
ATOM   1961  CB  LYS P 125     -40.333 -97.307 108.605  0.00 97.00      PROA   
ATOM   1962  HB1 LYS P 125     -40.049 -96.318 109.015  0.00 97.00      PROA   
ATOM   1963  HB2 LYS P 125     -39.451 -97.967 108.775  0.00 97.00      PROA   
ATOM   1964  CG  LYS P 125     -41.496 -97.938 109.394  0.00 97.00      PROA   
ATOM   1965  HG1 LYS P 125     -41.182 -98.069 110.454  0.00 97.00      PROA   
ATOM   1966  HG2 LYS P 125     -41.698 -98.951 108.981  0.00 97.00      PROA   
ATOM   1967  CD  LYS P 125     -42.797 -97.120 109.355  0.00 97.00      PROA   
ATOM   1968  HD1 LYS P 125     -43.563 -97.658 109.958  0.00 97.00      PROA   
ATOM   1969  HD2 LYS P 125     -43.169 -97.070 108.307  0.00 97.00      PROA   
ATOM   1970  CE  LYS P 125     -42.616 -95.703 109.906  0.00 97.00      PROA   
ATOM   1971  HE1 LYS P 125     -41.889 -95.125 109.295  0.00 97.00      PROA   
ATOM   1972  HE2 LYS P 125     -42.256 -95.743 110.955  0.00 97.00      PROA   
ATOM   1973  NZ  LYS P 125     -43.889 -94.955 109.887  0.00 97.00      PROA   
ATOM   1974  HZ1 LYS P 125     -44.670 -95.532 110.251  0.00 97.00      PROA   
ATOM   1975  HZ2 LYS P 125     -44.090 -94.668 108.904  0.00 97.00      PROA   
ATOM   1976  HZ3 LYS P 125     -43.782 -94.090 110.457  0.00 97.00      PROA   
ATOM   1977  C   LYS P 125     -40.789 -95.844 106.591  0.00 97.00      PROA   
ATOM   1978  O   LYS P 125     -39.908 -94.997 106.689  0.00 97.00      PROA   
ATOM   1979  N   PHE P 126     -42.011 -95.556 106.085  0.00 97.00      PROA   
ATOM   1980  HN  PHE P 126     -42.671 -96.293 105.960  0.00 97.00      PROA   
ATOM   1981  CA  PHE P 126     -42.440 -94.268 105.577  0.00 97.00      PROA   
ATOM   1982  HA  PHE P 126     -41.565 -93.681 105.337  0.00 97.00      PROA   
ATOM   1983  CB  PHE P 126     -43.240 -94.502 104.256  0.00 97.00      PROA   
ATOM   1984  HB1 PHE P 126     -44.013 -95.282 104.437  0.00 97.00      PROA   
ATOM   1985  HB2 PHE P 126     -42.553 -94.896 103.478  0.00 97.00      PROA   
ATOM   1986  CG  PHE P 126     -43.924 -93.281 103.693  0.00 97.00      PROA   
ATOM   1987  CD1 PHE P 126     -43.164 -92.230 103.155  0.00 97.00      PROA   
ATOM   1988  HD1 PHE P 126     -42.086 -92.279 103.174  0.00 97.00      PROA   
ATOM   1989  CE1 PHE P 126     -43.793 -91.121 102.581  0.00 97.00      PROA   
ATOM   1990  HE1 PHE P 126     -43.191 -90.343 102.139  0.00 97.00      PROA   
ATOM   1991  CZ  PHE P 126     -45.191 -91.038 102.562  0.00 97.00      PROA   
ATOM   1992  HZ  PHE P 126     -45.685 -90.186 102.121  0.00 97.00      PROA   
ATOM   1993  CD2 PHE P 126     -45.328 -93.196 103.654  0.00 97.00      PROA   
ATOM   1994  HD2 PHE P 126     -45.928 -94.004 104.046  0.00 97.00      PROA   
ATOM   1995  CE2 PHE P 126     -45.958 -92.076 103.102  0.00 97.00      PROA   
ATOM   1996  HE2 PHE P 126     -47.036 -92.022 103.070  0.00 97.00      PROA   
ATOM   1997  C   PHE P 126     -43.251 -93.464 106.593  0.00 97.00      PROA   
ATOM   1998  O   PHE P 126     -44.058 -94.012 107.332  0.00 97.00      PROA   
ATOM   1999  N   PHE P 127     -43.066 -92.121 106.613  0.00 97.00      PROA   
ATOM   2000  HN  PHE P 127     -42.322 -91.720 106.082  0.00 97.00      PROA   
ATOM   2001  CA  PHE P 127     -43.912 -91.162 107.303  0.00 97.00      PROA   
ATOM   2002  HA  PHE P 127     -44.861 -91.622 107.541  0.00 97.00      PROA   
ATOM   2003  CB  PHE P 127     -43.260 -90.545 108.571  0.00 97.00      PROA   
ATOM   2004  HB1 PHE P 127     -43.909 -89.752 109.002  0.00 97.00      PROA   
ATOM   2005  HB2 PHE P 127     -42.291 -90.071 108.299  0.00 97.00      PROA   
ATOM   2006  CG  PHE P 127     -42.988 -91.540 109.668  0.00 97.00      PROA   
ATOM   2007  CD1 PHE P 127     -43.936 -91.745 110.689  0.00 97.00      PROA   
ATOM   2008  HD1 PHE P 127     -44.901 -91.262 110.627  0.00 97.00      PROA   
ATOM   2009  CE1 PHE P 127     -43.611 -92.492 111.829  0.00 97.00      PROA   
ATOM   2010  HE1 PHE P 127     -44.328 -92.603 112.629  0.00 97.00      PROA   
ATOM   2011  CZ  PHE P 127     -42.331 -93.045 111.957  0.00 97.00      PROA   
ATOM   2012  HZ  PHE P 127     -42.068 -93.597 112.847  0.00 97.00      PROA   
ATOM   2013  CD2 PHE P 127     -41.709 -92.109 109.808  0.00 97.00      PROA   
ATOM   2014  HD2 PHE P 127     -40.958 -91.918 109.054  0.00 97.00      PROA   
ATOM   2015  CE2 PHE P 127     -41.379 -92.852 110.949  0.00 97.00      PROA   
ATOM   2016  HE2 PHE P 127     -40.384 -93.257 111.065  0.00 97.00      PROA   
ATOM   2017  C   PHE P 127     -44.176 -89.992 106.369  0.00 97.00      PROA   
ATOM   2018  O   PHE P 127     -43.297 -89.562 105.633  0.00 97.00      PROA   
ATOM   2019  N   HSD P 128     -45.400 -89.414 106.375  0.00 97.00      PROA   
ATOM   2020  HN  HSD P 128     -46.155 -89.807 106.897  0.00 97.00      PROA   
ATOM   2021  CA  HSD P 128     -45.698 -88.182 105.654  0.00 97.00      PROA   
ATOM   2022  HA  HSD P 128     -45.380 -88.341 104.632  0.00 97.00      PROA   
ATOM   2023  CB  HSD P 128     -47.213 -87.876 105.601  0.00 97.00      PROA   
ATOM   2024  HB1 HSD P 128     -47.420 -86.791 105.472  0.00 97.00      PROA   
ATOM   2025  HB2 HSD P 128     -47.687 -88.194 106.553  0.00 97.00      PROA   
ATOM   2026  ND1 HSD P 128     -47.939 -88.073 103.180  0.00 97.00      PROA   
ATOM   2027  HD1 HSD P 128     -47.620 -87.167 102.899  0.00 97.00      PROA   
ATOM   2028  CG  HSD P 128     -47.859 -88.600 104.453  0.00 97.00      PROA   
ATOM   2029  CE1 HSD P 128     -48.638 -88.961 102.430  0.00 97.00      PROA   
ATOM   2030  HE1 HSD P 128     -48.872 -88.798 101.378  0.00 97.00      PROA   
ATOM   2031  NE2 HSD P 128     -49.024 -90.008 103.132  0.00 97.00      PROA   
ATOM   2032  CD2 HSD P 128     -48.544 -89.775 104.409  0.00 97.00      PROA   
ATOM   2033  HD2 HSD P 128     -48.753 -90.488 105.197  0.00 97.00      PROA   
ATOM   2034  C   HSD P 128     -44.923 -86.954 106.108  0.00 97.00      PROA   
ATOM   2035  O   HSD P 128     -44.578 -86.113 105.283  0.00 97.00      PROA   
ATOM   2036  N   TRP P 129     -44.638 -86.823 107.421  0.00 97.00      PROA   
ATOM   2037  HN  TRP P 129     -44.909 -87.529 108.065  0.00 97.00      PROA   
ATOM   2038  CA  TRP P 129     -43.978 -85.672 108.009  0.00 97.00      PROA   
ATOM   2039  HA  TRP P 129     -43.557 -85.047 107.231  0.00 97.00      PROA   
ATOM   2040  CB  TRP P 129     -44.924 -84.830 108.915  0.00 97.00      PROA   
ATOM   2041  HB1 TRP P 129     -44.407 -83.891 109.213  0.00 97.00      PROA   
ATOM   2042  HB2 TRP P 129     -45.146 -85.393 109.848  0.00 97.00      PROA   
ATOM   2043  CG  TRP P 129     -46.234 -84.479 108.280  0.00 97.00      PROA   
ATOM   2044  CD1 TRP P 129     -46.521 -83.345 107.565  0.00 97.00      PROA   
ATOM   2045  HD1 TRP P 129     -45.822 -82.540 107.390  0.00 97.00      PROA   
ATOM   2046  NE1 TRP P 129     -47.819 -83.397 107.122  0.00 97.00      PROA   
ATOM   2047  HE1 TRP P 129     -48.318 -82.670 106.703  0.00 97.00      PROA   
ATOM   2048  CE2 TRP P 129     -48.400 -84.559 107.536  0.00 97.00      PROA   
ATOM   2049  CD2 TRP P 129     -47.437 -85.270 108.286  0.00 97.00      PROA   
ATOM   2050  CE3 TRP P 129     -47.785 -86.492 108.864  0.00 97.00      PROA   
ATOM   2051  HE3 TRP P 129     -47.083 -87.044 109.472  0.00 97.00      PROA   
ATOM   2052  CZ3 TRP P 129     -49.078 -86.988 108.665  0.00 97.00      PROA   
ATOM   2053  HZ3 TRP P 129     -49.369 -87.927 109.114  0.00 97.00      PROA   
ATOM   2054  CZ2 TRP P 129     -49.679 -85.054 107.328  0.00 97.00      PROA   
ATOM   2055  HZ2 TRP P 129     -50.412 -84.506 106.755  0.00 97.00      PROA   
ATOM   2056  CH2 TRP P 129     -50.005 -86.284 107.901  0.00 97.00      PROA   
ATOM   2057  HH2 TRP P 129     -51.000 -86.685 107.766  0.00 97.00      PROA   
ATOM   2058  C   TRP P 129     -42.846 -86.204 108.855  0.00 97.00      PROA   
ATOM   2059  O   TRP P 129     -42.725 -87.410 109.062  0.00 97.00      PROA   
ATOM   2060  N   ASN P 130     -41.958 -85.313 109.357  0.00 97.00      PROA   
ATOM   2061  HN  ASN P 130     -42.001 -84.348 109.103  0.00 97.00      PROA   
ATOM   2062  CA  ASN P 130     -40.890 -85.686 110.266  0.00 97.00      PROA   
ATOM   2063  HA  ASN P 130     -40.300 -86.422 109.739  0.00 97.00      PROA   
ATOM   2064  CB  ASN P 130     -39.993 -84.456 110.594  0.00 97.00      PROA   
ATOM   2065  HB1 ASN P 130     -40.537 -83.746 111.252  0.00 97.00      PROA   
ATOM   2066  HB2 ASN P 130     -39.729 -83.920 109.656  0.00 97.00      PROA   
ATOM   2067  CG  ASN P 130     -38.701 -84.866 111.297  0.00 97.00      PROA   
ATOM   2068  OD1 ASN P 130     -38.441 -84.469 112.432  0.00 97.00      PROA   
ATOM   2069  ND2 ASN P 130     -37.880 -85.704 110.612  0.00 97.00      PROA   
ATOM   2070 HD21 ASN P 130     -37.010 -85.952 111.040  0.00 97.00      PROA   
ATOM   2071 HD22 ASN P 130     -38.106 -85.983 109.681  0.00 97.00      PROA   
ATOM   2072  C   ASN P 130     -41.393 -86.352 111.553  0.00 97.00      PROA   
ATOM   2073  O   ASN P 130     -42.312 -85.871 112.213  0.00 97.00      PROA   
ATOM   2074  N   SER P 131     -40.780 -87.498 111.925  0.00 97.00      PROA   
ATOM   2075  HN  SER P 131     -40.028 -87.874 111.389  0.00 97.00      PROA   
ATOM   2076  CA  SER P 131     -41.175 -88.282 113.076  0.00 97.00      PROA   
ATOM   2077  HA  SER P 131     -41.413 -87.623 113.899  0.00 97.00      PROA   
ATOM   2078  CB  SER P 131     -42.371 -89.241 112.783  0.00 97.00      PROA   
ATOM   2079  HB1 SER P 131     -42.148 -89.841 111.876  0.00 97.00      PROA   
ATOM   2080  HB2 SER P 131     -43.265 -88.617 112.568  0.00 97.00      PROA   
ATOM   2081  OG  SER P 131     -42.695 -90.121 113.864  0.00 97.00      PROA   
ATOM   2082  HG1 SER P 131     -42.041 -90.830 113.860  0.00 97.00      PROA   
ATOM   2083  C   SER P 131     -39.970 -89.090 113.442  0.00 97.00      PROA   
ATOM   2084  O   SER P 131     -39.098 -89.305 112.611  0.00 97.00      PROA   
ATOM   2085  N   ASN P 132     -39.913 -89.582 114.700  0.00 97.00      PROA   
ATOM   2086  HN  ASN P 132     -40.660 -89.394 115.333  0.00 97.00      PROA   
ATOM   2087  CA  ASN P 132     -38.920 -90.539 115.141  0.00 97.00      PROA   
ATOM   2088  HA  ASN P 132     -37.969 -90.272 114.701  0.00 97.00      PROA   
ATOM   2089  CB  ASN P 132     -38.747 -90.544 116.697  0.00 97.00      PROA   
ATOM   2090  HB1 ASN P 132     -38.631 -89.502 117.062  0.00 97.00      PROA   
ATOM   2091  HB2 ASN P 132     -37.811 -91.091 116.945  0.00 97.00      PROA   
ATOM   2092  CG  ASN P 132     -39.882 -91.253 117.455  0.00 97.00      PROA   
ATOM   2093  OD1 ASN P 132     -39.842 -92.473 117.637  0.00 97.00      PROA   
ATOM   2094  ND2 ASN P 132     -40.899 -90.491 117.935  0.00 97.00      PROA   
ATOM   2095 HD21 ASN P 132     -41.627 -90.959 118.432  0.00 97.00      PROA   
ATOM   2096 HD22 ASN P 132     -40.896 -89.500 117.816  0.00 97.00      PROA   
ATOM   2097  C   ASN P 132     -39.306 -91.914 114.624  0.00 97.00      PROA   
ATOM   2098  O   ASN P 132     -40.434 -92.141 114.193  0.00 97.00      PROA   
ATOM   2099  N   LEU P 133     -38.361 -92.871 114.694  0.00 97.00      PROA   
ATOM   2100  HN  LEU P 133     -37.421 -92.643 114.940  0.00 97.00      PROA   
ATOM   2101  CA  LEU P 133     -38.661 -94.274 114.578  0.00 97.00      PROA   
ATOM   2102  HA  LEU P 133     -39.730 -94.430 114.587  0.00 97.00      PROA   
ATOM   2103  CB  LEU P 133     -38.062 -94.859 113.277  0.00 97.00      PROA   
ATOM   2104  HB1 LEU P 133     -36.954 -94.893 113.319  0.00 97.00      PROA   
ATOM   2105  HB2 LEU P 133     -38.325 -94.136 112.468  0.00 97.00      PROA   
ATOM   2106  CG  LEU P 133     -38.612 -96.234 112.836  0.00 97.00      PROA   
ATOM   2107  HG  LEU P 133     -39.722 -96.221 112.953  0.00 97.00      PROA   
ATOM   2108  CD1 LEU P 133     -38.302 -96.451 111.348  0.00 97.00      PROA   
ATOM   2109 HD11 LEU P 133     -37.203 -96.454 111.190  0.00 97.00      PROA   
ATOM   2110 HD12 LEU P 133     -38.742 -95.636 110.737  0.00 97.00      PROA   
ATOM   2111 HD13 LEU P 133     -38.714 -97.422 111.004  0.00 97.00      PROA   
ATOM   2112  CD2 LEU P 133     -38.051 -97.410 113.652  0.00 97.00      PROA   
ATOM   2113 HD21 LEU P 133     -38.391 -97.367 114.705  0.00 97.00      PROA   
ATOM   2114 HD22 LEU P 133     -36.940 -97.386 113.637  0.00 97.00      PROA   
ATOM   2115 HD23 LEU P 133     -38.389 -98.376 113.223  0.00 97.00      PROA   
ATOM   2116  C   LEU P 133     -38.075 -94.919 115.813  0.00 97.00      PROA   
ATOM   2117  O   LEU P 133     -36.864 -94.939 115.998  0.00 97.00      PROA   
ATOM   2118  N   THR P 134     -38.934 -95.474 116.701  0.00 97.00      PROA   
ATOM   2119  HN  THR P 134     -39.919 -95.416 116.564  0.00 97.00      PROA   
ATOM   2120  CA  THR P 134     -38.486 -96.143 117.912  0.00 97.00      PROA   
ATOM   2121  HA  THR P 134     -37.418 -96.024 118.029  0.00 97.00      PROA   
ATOM   2122  CB  THR P 134     -39.129 -95.621 119.193  0.00 97.00      PROA   
ATOM   2123  HB  THR P 134     -40.239 -95.685 119.128  0.00 97.00      PROA   
ATOM   2124  OG1 THR P 134     -38.760 -94.265 119.407  0.00 97.00      PROA   
ATOM   2125  HG1 THR P 134     -39.159 -93.751 118.700  0.00 97.00      PROA   
ATOM   2126  CG2 THR P 134     -38.634 -96.403 120.427  0.00 97.00      PROA   
ATOM   2127 HG21 THR P 134     -37.523 -96.388 120.464  0.00 97.00      PROA   
ATOM   2128 HG22 THR P 134     -38.981 -97.456 120.417  0.00 97.00      PROA   
ATOM   2129 HG23 THR P 134     -39.019 -95.925 121.353  0.00 97.00      PROA   
ATOM   2130  C   THR P 134     -38.762 -97.618 117.769  0.00 97.00      PROA   
ATOM   2131  O   THR P 134     -39.898 -98.047 117.582  0.00 97.00      PROA   
ATOM   2132  N   ILE P 135     -37.696 -98.438 117.868  0.00 97.00      PROA   
ATOM   2133  HN  ILE P 135     -36.779 -98.054 117.985  0.00 97.00      PROA   
ATOM   2134  CA  ILE P 135     -37.764 -99.881 117.831  0.00 97.00      PROA   
ATOM   2135  HA  ILE P 135     -38.648-100.191 117.293  0.00 97.00      PROA   
ATOM   2136  CB  ILE P 135     -36.524-100.488 117.166  0.00 97.00      PROA   
ATOM   2137  HB  ILE P 135     -35.631-100.130 117.728  0.00 97.00      PROA   
ATOM   2138  CG2 ILE P 135     -36.555-102.031 117.242  0.00 97.00      PROA   
ATOM   2139 HG21 ILE P 135     -37.450-102.431 116.720  0.00 97.00      PROA   
ATOM   2140 HG22 ILE P 135     -36.568-102.382 118.291  0.00 97.00      PROA   
ATOM   2141 HG23 ILE P 135     -35.648-102.457 116.767  0.00 97.00      PROA   
ATOM   2142  CG1 ILE P 135     -36.343-100.009 115.701  0.00 97.00      PROA   
ATOM   2143 HG11 ILE P 135     -36.736 -98.979 115.580  0.00 97.00      PROA   
ATOM   2144 HG12 ILE P 135     -36.938-100.666 115.029  0.00 97.00      PROA   
ATOM   2145  CD  ILE P 135     -34.872 -99.978 115.264  0.00 97.00      PROA   
ATOM   2146  HD1 ILE P 135     -34.355-100.931 115.506  0.00 97.00      PROA   
ATOM   2147  HD2 ILE P 135     -34.346 -99.159 115.798  0.00 97.00      PROA   
ATOM   2148  HD3 ILE P 135     -34.784 -99.790 114.174  0.00 97.00      PROA   
ATOM   2149  C   ILE P 135     -37.865-100.344 119.272  0.00 97.00      PROA   
ATOM   2150  O   ILE P 135     -36.919-100.213 120.038  0.00 97.00      PROA   
ATOM   2151  N   LEU P 136     -39.031-100.891 119.683  0.00 97.00      PROA   
ATOM   2152  HN  LEU P 136     -39.812-100.920 119.062  0.00 97.00      PROA   
ATOM   2153  CA  LEU P 136     -39.320-101.319 121.044  0.00 97.00      PROA   
ATOM   2154  HA  LEU P 136     -39.167-100.458 121.680  0.00 97.00      PROA   
ATOM   2155  CB  LEU P 136     -40.787-101.813 121.200  0.00 97.00      PROA   
ATOM   2156  HB1 LEU P 136     -40.914-102.220 122.229  0.00 97.00      PROA   
ATOM   2157  HB2 LEU P 136     -40.977-102.640 120.483  0.00 97.00      PROA   
ATOM   2158  CG  LEU P 136     -41.908-100.746 121.034  0.00 97.00      PROA   
ATOM   2159  HG  LEU P 136     -42.855-101.253 121.346  0.00 97.00      PROA   
ATOM   2160  CD1 LEU P 136     -41.715 -99.542 121.974  0.00 97.00      PROA   
ATOM   2161 HD11 LEU P 136     -40.824 -98.953 121.672  0.00 97.00      PROA   
ATOM   2162 HD12 LEU P 136     -41.578 -99.885 123.021  0.00 97.00      PROA   
ATOM   2163 HD13 LEU P 136     -42.603 -98.878 121.932  0.00 97.00      PROA   
ATOM   2164  CD2 LEU P 136     -42.139-100.274 119.584  0.00 97.00      PROA   
ATOM   2165 HD21 LEU P 136     -42.227-101.141 118.897  0.00 97.00      PROA   
ATOM   2166 HD22 LEU P 136     -41.308 -99.623 119.246  0.00 97.00      PROA   
ATOM   2167 HD23 LEU P 136     -43.076 -99.681 119.527  0.00 97.00      PROA   
ATOM   2168  C   LEU P 136     -38.389-102.395 121.585  0.00 97.00      PROA   
ATOM   2169  O   LEU P 136     -37.990-102.347 122.749  0.00 97.00      PROA   
ATOM   2170  N   LYS P 137     -38.026-103.392 120.751  0.00 97.00      PROA   
ATOM   2171  HN  LYS P 137     -38.394-103.433 119.828  0.00 97.00      PROA   
ATOM   2172  CA  LYS P 137     -37.019-104.375 121.087  0.00 97.00      PROA   
ATOM   2173  HA  LYS P 137     -36.382-103.990 121.873  0.00 97.00      PROA   
ATOM   2174  CB  LYS P 137     -37.636-105.723 121.545  0.00 97.00      PROA   
ATOM   2175  HB1 LYS P 137     -36.835-106.489 121.627  0.00 97.00      PROA   
ATOM   2176  HB2 LYS P 137     -38.359-106.074 120.776  0.00 97.00      PROA   
ATOM   2177  CG  LYS P 137     -38.358-105.644 122.904  0.00 97.00      PROA   
ATOM   2178  HG1 LYS P 137     -39.201-104.922 122.840  0.00 97.00      PROA   
ATOM   2179  HG2 LYS P 137     -37.641-105.246 123.652  0.00 97.00      PROA   
ATOM   2180  CD  LYS P 137     -38.895-107.010 123.369  0.00 97.00      PROA   
ATOM   2181  HD1 LYS P 137     -38.061-107.748 123.360  0.00 97.00      PROA   
ATOM   2182  HD2 LYS P 137     -39.650-107.359 122.631  0.00 97.00      PROA   
ATOM   2183  CE  LYS P 137     -39.546-107.003 124.760  0.00 97.00      PROA   
ATOM   2184  HE1 LYS P 137     -39.941-108.016 124.995  0.00 97.00      PROA   
ATOM   2185  HE2 LYS P 137     -40.375-106.268 124.819  0.00 97.00      PROA   
ATOM   2186  NZ  LYS P 137     -38.540-106.674 125.796  0.00 97.00      PROA   
ATOM   2187  HZ1 LYS P 137     -38.409-105.645 125.885  0.00 97.00      PROA   
ATOM   2188  HZ2 LYS P 137     -37.640-107.107 125.506  0.00 97.00      PROA   
ATOM   2189  HZ3 LYS P 137     -38.826-107.082 126.709  0.00 97.00      PROA   
ATOM   2190  C   LYS P 137     -36.146-104.606 119.874  0.00 97.00      PROA   
ATOM   2191  O   LYS P 137     -36.603-105.133 118.862  0.00 97.00      PROA   
ATOM   2192  N   THR P 138     -34.846-104.223 119.939  0.00 97.00      PROA   
ATOM   2193  HN  THR P 138     -34.505-103.724 120.736  0.00 97.00      PROA   
ATOM   2194  CA  THR P 138     -33.899-104.425 118.850  0.00 97.00      PROA   
ATOM   2195  HA  THR P 138     -34.450-104.260 117.935  0.00 97.00      PROA   
ATOM   2196  CB  THR P 138     -32.741-103.426 118.838  0.00 97.00      PROA   
ATOM   2197  HB  THR P 138     -33.155-102.419 119.080  0.00 97.00      PROA   
ATOM   2198  OG1 THR P 138     -32.138-103.338 117.552  0.00 97.00      PROA   
ATOM   2199  HG1 THR P 138     -31.413-102.719 117.661  0.00 97.00      PROA   
ATOM   2200  CG2 THR P 138     -31.644-103.769 119.857  0.00 97.00      PROA   
ATOM   2201 HG21 THR P 138     -31.113-104.706 119.586  0.00 97.00      PROA   
ATOM   2202 HG22 THR P 138     -32.075-103.889 120.870  0.00 97.00      PROA   
ATOM   2203 HG23 THR P 138     -30.891-102.953 119.899  0.00 97.00      PROA   
ATOM   2204  C   THR P 138     -33.426-105.867 118.817  0.00 97.00      PROA   
ATOM   2205  O   THR P 138     -33.699-106.661 119.710  0.00 97.00      PROA   
ATOM   2206  N   ASN P 139     -32.762-106.264 117.717  0.00 97.00      PROA   
ATOM   2207  HN  ASN P 139     -32.470-105.596 117.038  0.00 97.00      PROA   
ATOM   2208  CA  ASN P 139     -32.465-107.651 117.456  0.00 97.00      PROA   
ATOM   2209  HA  ASN P 139     -31.980-108.068 118.329  0.00 97.00      PROA   
ATOM   2210  CB  ASN P 139     -33.744-108.481 117.123  0.00 97.00      PROA   
ATOM   2211  HB1 ASN P 139     -34.386-108.527 118.030  0.00 97.00      PROA   
ATOM   2212  HB2 ASN P 139     -33.488-109.526 116.855  0.00 97.00      PROA   
ATOM   2213  CG  ASN P 139     -34.529-107.856 115.962  0.00 97.00      PROA   
ATOM   2214  OD1 ASN P 139     -34.153-108.016 114.798  0.00 97.00      PROA   
ATOM   2215  ND2 ASN P 139     -35.652-107.149 116.272  0.00 97.00      PROA   
ATOM   2216 HD21 ASN P 139     -36.204-106.784 115.524  0.00 97.00      PROA   
ATOM   2217 HD22 ASN P 139     -35.908-106.999 117.226  0.00 97.00      PROA   
ATOM   2218  C   ASN P 139     -31.459-107.669 116.335  0.00 97.00      PROA   
ATOM   2219  O   ASN P 139     -31.121-106.639 115.758  0.00 97.00      PROA   
ATOM   2220  N   MET P 140     -30.930-108.851 115.993  0.00 97.00      PROA   
ATOM   2221  HN  MET P 140     -31.158-109.698 116.478  0.00 97.00      PROA   
ATOM   2222  CA  MET P 140     -29.960-108.961 114.934  0.00 97.00      PROA   
ATOM   2223  HA  MET P 140     -29.090-108.397 115.166  0.00 97.00      PROA   
ATOM   2224  CB  MET P 140     -29.306-110.272 115.029  0.00 97.00      PROA   
ATOM   2225  HB1 MET P 140     -30.164-110.801 115.134  0.00 97.00      PROA   
ATOM   2226  HB2 MET P 140     -29.050-110.749 115.964  0.00 97.00      PROA   
ATOM   2227  CG  MET P 140     -28.306-110.659 113.951  0.00 97.00      PROA   
ATOM   2228  HG1 MET P 140     -27.592-109.984 114.246  0.00 97.00      PROA   
ATOM   2229  HG2 MET P 140     -28.680-110.377 112.909  0.00 97.00      PROA   
ATOM   2230  SD  MET P 140     -27.122-112.184 114.084  0.00 97.00      PROA   
ATOM   2231  CE  MET P 140     -27.287-112.958 115.528  0.00 97.00      PROA   
ATOM   2232  HE1 MET P 140     -28.216-112.830 116.109  0.00 97.00      PROA   
ATOM   2233  HE2 MET P 140     -26.539-112.247 115.822  0.00 97.00      PROA   
ATOM   2234  HE3 MET P 140     -27.000-114.004 115.429  0.00 97.00      PROA   
ATOM   2235  C   MET P 140     -30.450-108.530 113.547  0.00 97.00      PROA   
ATOM   2236  O   MET P 140     -29.697-107.988 112.755  0.00 97.00      PROA   
ATOM   2237  N   SER P 141     -31.756-108.688 113.220  0.00 97.00      PROA   
ATOM   2238  HN  SER P 141     -32.398-109.103 113.860  0.00 97.00      PROA   
ATOM   2239  CA  SER P 141     -32.292-108.304 111.922  0.00 97.00      PROA   
ATOM   2240  HA  SER P 141     -31.568-108.534 111.149  0.00 97.00      PROA   
ATOM   2241  CB  SER P 141     -33.614-109.059 111.610  0.00 97.00      PROA   
ATOM   2242  HB1 SER P 141     -34.430-108.737 112.293  0.00 97.00      PROA   
ATOM   2243  HB2 SER P 141     -33.446-110.145 111.775  0.00 97.00      PROA   
ATOM   2244  OG  SER P 141     -34.025-108.890 110.253  0.00 97.00      PROA   
ATOM   2245  HG1 SER P 141     -34.168-107.948 110.120  0.00 97.00      PROA   
ATOM   2246  C   SER P 141     -32.570-106.809 111.898  0.00 97.00      PROA   
ATOM   2247  O   SER P 141     -33.040-106.284 110.896  0.00 97.00      PROA   
ATOM   2248  N   HSD P 142     -32.240-106.090 112.994  0.00 97.00      PROA   
ATOM   2249  HN  HSD P 142     -31.933-106.572 113.811  0.00 97.00      PROA   
ATOM   2250  CA  HSD P 142     -32.259-104.645 113.087  0.00 97.00      PROA   
ATOM   2251  HA  HSD P 142     -32.693-104.230 112.197  0.00 97.00      PROA   
ATOM   2252  CB  HSD P 142     -33.117-104.152 114.277  0.00 97.00      PROA   
ATOM   2253  HB1 HSD P 142     -32.874-103.096 114.524  0.00 97.00      PROA   
ATOM   2254  HB2 HSD P 142     -32.915-104.763 115.181  0.00 97.00      PROA   
ATOM   2255  ND1 HSD P 142     -35.464-103.171 114.164  0.00 97.00      PROA   
ATOM   2256  HD1 HSD P 142     -35.281-102.358 114.718  0.00 97.00      PROA   
ATOM   2257  CG  HSD P 142     -34.585-104.208 113.931  0.00 97.00      PROA   
ATOM   2258  CE1 HSD P 142     -36.630-103.491 113.552  0.00 97.00      PROA   
ATOM   2259  HE1 HSD P 142     -37.518-102.862 113.595  0.00 97.00      PROA   
ATOM   2260  NE2 HSD P 142     -36.567-104.658 112.946  0.00 97.00      PROA   
ATOM   2261  CD2 HSD P 142     -35.285-105.116 113.196  0.00 97.00      PROA   
ATOM   2262  HD2 HSD P 142     -34.986-106.071 112.785  0.00 97.00      PROA   
ATOM   2263  C   HSD P 142     -30.854-104.086 113.127  0.00 97.00      PROA   
ATOM   2264  O   HSD P 142     -30.638-102.907 113.384  0.00 97.00      PROA   
ATOM   2265  N   SER P 143     -29.843-104.906 112.817  0.00 97.00      PROA   
ATOM   2266  HN  SER P 143     -30.008-105.876 112.632  0.00 97.00      PROA   
ATOM   2267  CA  SER P 143     -28.475-104.441 112.761  0.00 97.00      PROA   
ATOM   2268  HA  SER P 143     -28.290-103.632 113.429  0.00 97.00      PROA   
ATOM   2269  CB  SER P 143     -27.617-105.541 113.269  0.00 97.00      PROA   
ATOM   2270  HB1 SER P 143     -27.853-106.162 112.399  0.00 97.00      PROA   
ATOM   2271  HB2 SER P 143     -28.002-106.127 114.119  0.00 97.00      PROA   
ATOM   2272  OG  SER P 143     -26.231-105.231 113.482  0.00 97.00      PROA   
ATOM   2273  HG1 SER P 143     -25.822-105.038 112.633  0.00 97.00      PROA   
ATOM   2274  C   SER P 143     -28.085-104.067 111.329  0.00 97.00      PROA   
ATOM   2275  O   SER P 143     -28.676-104.545 110.363  0.00 97.00      PROA   
ATOM   2276  N   GLY P 144     -27.054-103.210 111.181  0.00 97.00      PROA   
ATOM   2277  HN  GLY P 144     -26.580-102.831 111.975  0.00 97.00      PROA   
ATOM   2278  CA  GLY P 144     -26.523-102.816 109.900  0.00 97.00      PROA   
ATOM   2279  HA1 GLY P 144     -27.068-103.271 109.090  0.00 97.00      PROA   
ATOM   2280  HA2 GLY P 144     -25.503-103.096 109.965  0.00 97.00      PROA   
ATOM   2281  C   GLY P 144     -26.511-101.338 109.702  0.00 97.00      PROA   
ATOM   2282  O   GLY P 144     -26.442-100.578 110.658  0.00 97.00      PROA   
ATOM   2283  N   THR P 145     -26.540-100.882 108.429  0.00 97.00      PROA   
ATOM   2284  HN  THR P 145     -26.691-101.522 107.676  0.00 97.00      PROA   
ATOM   2285  CA  THR P 145     -26.426 -99.474 108.085  0.00 97.00      PROA   
ATOM   2286  HA  THR P 145     -25.968 -98.961 108.916  0.00 97.00      PROA   
ATOM   2287  CB  THR P 145     -25.505 -99.192 106.892  0.00 97.00      PROA   
ATOM   2288  HB  THR P 145     -24.503 -99.610 107.139  0.00 97.00      PROA   
ATOM   2289  OG1 THR P 145     -25.322 -97.798 106.661  0.00 97.00      PROA   
ATOM   2290  HG1 THR P 145     -25.945 -97.556 105.965  0.00 97.00      PROA   
ATOM   2291  CG2 THR P 145     -25.984 -99.848 105.582  0.00 97.00      PROA   
ATOM   2292 HG21 THR P 145     -26.961 -99.432 105.260  0.00 97.00      PROA   
ATOM   2293 HG22 THR P 145     -26.082-100.945 105.701  0.00 97.00      PROA   
ATOM   2294 HG23 THR P 145     -25.248 -99.649 104.772  0.00 97.00      PROA   
ATOM   2295  C   THR P 145     -27.799 -98.867 107.918  0.00 97.00      PROA   
ATOM   2296  O   THR P 145     -28.634 -99.368 107.178  0.00 97.00      PROA   
ATOM   2297  N   TYR P 146     -28.057 -97.749 108.625  0.00 97.00      PROA   
ATOM   2298  HN  TYR P 146     -27.365 -97.375 109.240  0.00 97.00      PROA   
ATOM   2299  CA  TYR P 146     -29.307 -97.025 108.575  0.00 97.00      PROA   
ATOM   2300  HA  TYR P 146     -30.022 -97.583 107.992  0.00 97.00      PROA   
ATOM   2301  CB  TYR P 146     -29.913 -96.727 109.968  0.00 97.00      PROA   
ATOM   2302  HB1 TYR P 146     -30.704 -95.952 109.886  0.00 97.00      PROA   
ATOM   2303  HB2 TYR P 146     -29.126 -96.352 110.658  0.00 97.00      PROA   
ATOM   2304  CG  TYR P 146     -30.559 -97.932 110.592  0.00 97.00      PROA   
ATOM   2305  CD1 TYR P 146     -29.798 -98.888 111.283  0.00 97.00      PROA   
ATOM   2306  HD1 TYR P 146     -28.720 -98.813 111.288  0.00 97.00      PROA   
ATOM   2307  CE1 TYR P 146     -30.431 -99.909 112.002  0.00 97.00      PROA   
ATOM   2308  HE1 TYR P 146     -29.839-100.640 112.528  0.00 97.00      PROA   
ATOM   2309  CZ  TYR P 146     -31.828 -99.967 112.056  0.00 97.00      PROA   
ATOM   2310  OH  TYR P 146     -32.466-100.976 112.800  0.00 97.00      PROA   
ATOM   2311  HH  TYR P 146     -31.769-101.526 113.173  0.00 97.00      PROA   
ATOM   2312  CD2 TYR P 146     -31.963 -98.033 110.613  0.00 97.00      PROA   
ATOM   2313  HD2 TYR P 146     -32.559 -97.293 110.100  0.00 97.00      PROA   
ATOM   2314  CE2 TYR P 146     -32.594 -99.044 111.345  0.00 97.00      PROA   
ATOM   2315  HE2 TYR P 146     -33.670 -99.095 111.389  0.00 97.00      PROA   
ATOM   2316  C   TYR P 146     -29.102 -95.701 107.884  0.00 97.00      PROA   
ATOM   2317  O   TYR P 146     -28.077 -95.051 108.043  0.00 97.00      PROA   
ATOM   2318  N   HSD P 147     -30.100 -95.266 107.088  0.00 97.00      PROA   
ATOM   2319  HN  HSD P 147     -30.938 -95.799 106.995  0.00 97.00      PROA   
ATOM   2320  CA  HSD P 147     -30.045 -94.005 106.376  0.00 97.00      PROA   
ATOM   2321  HA  HSD P 147     -29.389 -93.318 106.893  0.00 97.00      PROA   
ATOM   2322  CB  HSD P 147     -29.612 -94.162 104.891  0.00 97.00      PROA   
ATOM   2323  HB1 HSD P 147     -29.455 -93.155 104.448  0.00 97.00      PROA   
ATOM   2324  HB2 HSD P 147     -30.405 -94.666 104.302  0.00 97.00      PROA   
ATOM   2325  ND1 HSD P 147     -27.190 -94.519 104.161  0.00 97.00      PROA   
ATOM   2326  HD1 HSD P 147     -26.997 -93.568 103.913  0.00 97.00      PROA   
ATOM   2327  CG  HSD P 147     -28.368 -94.992 104.701  0.00 97.00      PROA   
ATOM   2328  CE1 HSD P 147     -26.360 -95.583 104.031  0.00 97.00      PROA   
ATOM   2329  HE1 HSD P 147     -25.347 -95.503 103.636  0.00 97.00      PROA   
ATOM   2330  NE2 HSD P 147     -26.925 -96.705 104.430  0.00 97.00      PROA   
ATOM   2331  CD2 HSD P 147     -28.189 -96.335 104.847  0.00 97.00      PROA   
ATOM   2332  HD2 HSD P 147     -28.876 -97.088 105.214  0.00 97.00      PROA   
ATOM   2333  C   HSD P 147     -31.446 -93.448 106.408  0.00 97.00      PROA   
ATOM   2334  O   HSD P 147     -32.398 -94.178 106.659  0.00 97.00      PROA   
ATOM   2335  N   CYS P 148     -31.626 -92.131 106.155  0.00 97.00      PROA   
ATOM   2336  HN  CYS P 148     -30.858 -91.495 106.091  0.00 97.00      PROA   
ATOM   2337  CA  CYS P 148     -32.948 -91.577 105.961  0.00 97.00      PROA   
ATOM   2338  HA  CYS P 148     -33.604 -92.379 105.670  0.00 97.00      PROA   
ATOM   2339  CB  CYS P 148     -33.558 -90.932 107.238  0.00 97.00      PROA   
ATOM   2340  HB1 CYS P 148     -33.534 -91.703 108.039  0.00 97.00      PROA   
ATOM   2341  HB2 CYS P 148     -34.631 -90.713 107.048  0.00 97.00      PROA   
ATOM   2342  SG  CYS P 148     -32.710 -89.435 107.846  0.00 97.00      PROA   
ATOM   2343  C   CYS P 148     -32.967 -90.612 104.799  0.00 97.00      PROA   
ATOM   2344  O   CYS P 148     -31.933 -90.142 104.334  0.00 97.00      PROA   
ATOM   2345  N   SER P 149     -34.181 -90.304 104.288  0.00 97.00      PROA   
ATOM   2346  HN  SER P 149     -35.003 -90.747 104.637  0.00 97.00      PROA   
ATOM   2347  CA  SER P 149     -34.354 -89.286 103.273  0.00 97.00      PROA   
ATOM   2348  HA  SER P 149     -33.578 -88.549 103.414  0.00 97.00      PROA   
ATOM   2349  CB  SER P 149     -34.335 -89.796 101.797  0.00 97.00      PROA   
ATOM   2350  HB1 SER P 149     -33.416 -90.403 101.656  0.00 97.00      PROA   
ATOM   2351  HB2 SER P 149     -34.287 -88.934 101.099  0.00 97.00      PROA   
ATOM   2352  OG  SER P 149     -35.466 -90.591 101.441  0.00 97.00      PROA   
ATOM   2353  HG1 SER P 149     -36.247 -90.138 101.767  0.00 97.00      PROA   
ATOM   2354  C   SER P 149     -35.669 -88.602 103.518  0.00 97.00      PROA   
ATOM   2355  O   SER P 149     -36.602 -89.214 104.018  0.00 97.00      PROA   
ATOM   2356  N   GLY P 150     -35.767 -87.309 103.143  0.00 97.00      PROA   
ATOM   2357  HN  GLY P 150     -34.978 -86.851 102.738  0.00 97.00      PROA   
ATOM   2358  CA  GLY P 150     -37.000 -86.549 103.187  0.00 97.00      PROA   
ATOM   2359  HA1 GLY P 150     -37.018 -85.985 104.107  0.00 97.00      PROA   
ATOM   2360  HA2 GLY P 150     -37.849 -87.206 103.054  0.00 97.00      PROA   
ATOM   2361  C   GLY P 150     -36.988 -85.585 102.042  0.00 97.00      PROA   
ATOM   2362  O   GLY P 150     -36.032 -85.534 101.282  0.00 97.00      PROA   
ATOM   2363  N   MET P 151     -38.062 -84.785 101.894  0.00 97.00      PROA   
ATOM   2364  HN  MET P 151     -38.866 -84.908 102.474  0.00 97.00      PROA   
ATOM   2365  CA  MET P 151     -38.236 -83.836 100.820  0.00 97.00      PROA   
ATOM   2366  HA  MET P 151     -37.362 -83.823 100.187  0.00 97.00      PROA   
ATOM   2367  CB  MET P 151     -39.492 -84.223  99.992  0.00 97.00      PROA   
ATOM   2368  HB1 MET P 151     -40.401 -83.721 100.377  0.00 97.00      PROA   
ATOM   2369  HB2 MET P 151     -39.663 -85.316 100.148  0.00 97.00      PROA   
ATOM   2370  CG  MET P 151     -39.371 -84.031  98.468  0.00 97.00      PROA   
ATOM   2371  HG1 MET P 151     -40.291 -84.460  98.010  0.00 97.00      PROA   
ATOM   2372  HG2 MET P 151     -38.512 -84.635  98.101  0.00 97.00      PROA   
ATOM   2373  SD  MET P 151     -39.193 -82.312  97.911  0.00 97.00      PROA   
ATOM   2374  CE  MET P 151     -39.352 -82.698  96.146  0.00 97.00      PROA   
ATOM   2375  HE1 MET P 151     -40.363 -83.101  95.923  0.00 97.00      PROA   
ATOM   2376  HE2 MET P 151     -38.603 -83.456  95.829  0.00 97.00      PROA   
ATOM   2377  HE3 MET P 151     -39.204 -81.787  95.527  0.00 97.00      PROA   
ATOM   2378  C   MET P 151     -38.413 -82.461 101.447  0.00 97.00      PROA   
ATOM   2379  O   MET P 151     -39.096 -82.303 102.455  0.00 97.00      PROA   
ATOM   2380  N   GLY P 152     -37.775 -81.425 100.852  0.00 97.00      PROA   
ATOM   2381  HN  GLY P 152     -37.157 -81.621 100.094  0.00 97.00      PROA   
ATOM   2382  CA  GLY P 152     -38.009 -80.023 101.183  0.00 97.00      PROA   
ATOM   2383  HA1 GLY P 152     -37.130 -79.625 101.660  0.00 97.00      PROA   
ATOM   2384  HA2 GLY P 152     -38.896 -79.933 101.795  0.00 97.00      PROA   
ATOM   2385  C   GLY P 152     -38.273 -79.246  99.924  0.00 97.00      PROA   
ATOM   2386  O   GLY P 152     -39.416 -78.954  99.589  0.00 97.00      PROA   
ATOM   2387  N   LYS P 153     -37.207 -78.867  99.188  0.00 97.00      PROA   
ATOM   2388  HN  LYS P 153     -36.280 -78.963  99.547  0.00 97.00      PROA   
ATOM   2389  CA  LYS P 153     -37.324 -78.366  97.828  0.00 97.00      PROA   
ATOM   2390  HA  LYS P 153     -38.366 -78.326  97.555  0.00 97.00      PROA   
ATOM   2391  CB  LYS P 153     -36.715 -76.948  97.670  0.00 97.00      PROA   
ATOM   2392  HB1 LYS P 153     -36.506 -76.729  96.600  0.00 97.00      PROA   
ATOM   2393  HB2 LYS P 153     -35.747 -76.909  98.214  0.00 97.00      PROA   
ATOM   2394  CG  LYS P 153     -37.637 -75.823  98.185  0.00 97.00      PROA   
ATOM   2395  HG1 LYS P 153     -37.088 -74.857  98.105  0.00 97.00      PROA   
ATOM   2396  HG2 LYS P 153     -37.871 -75.991  99.259  0.00 97.00      PROA   
ATOM   2397  CD  LYS P 153     -38.943 -75.732  97.376  0.00 97.00      PROA   
ATOM   2398  HD1 LYS P 153     -39.542 -76.651  97.562  0.00 97.00      PROA   
ATOM   2399  HD2 LYS P 153     -38.674 -75.711  96.295  0.00 97.00      PROA   
ATOM   2400  CE  LYS P 153     -39.809 -74.512  97.708  0.00 97.00      PROA   
ATOM   2401  HE1 LYS P 153     -39.265 -73.570  97.487  0.00 97.00      PROA   
ATOM   2402  HE2 LYS P 153     -40.107 -74.523  98.778  0.00 97.00      PROA   
ATOM   2403  NZ  LYS P 153     -41.044 -74.537  96.887  0.00 97.00      PROA   
ATOM   2404  HZ1 LYS P 153     -41.570 -75.411  97.091  0.00 97.00      PROA   
ATOM   2405  HZ2 LYS P 153     -40.786 -74.525  95.879  0.00 97.00      PROA   
ATOM   2406  HZ3 LYS P 153     -41.639 -73.714  97.103  0.00 97.00      PROA   
ATOM   2407  C   LYS P 153     -36.745 -79.329  96.817  0.00 97.00      PROA   
ATOM   2408  O   LYS P 153     -36.849 -79.120  95.609  0.00 97.00      PROA   
ATOM   2409  N   HSD P 154     -36.187 -80.452  97.303  0.00 97.00      PROA   
ATOM   2410  HN  HSD P 154     -36.094 -80.583  98.285  0.00 97.00      PROA   
ATOM   2411  CA  HSD P 154     -35.806 -81.592  96.511  0.00 97.00      PROA   
ATOM   2412  HA  HSD P 154     -36.615 -81.833  95.836  0.00 97.00      PROA   
ATOM   2413  CB  HSD P 154     -34.486 -81.398  95.721  0.00 97.00      PROA   
ATOM   2414  HB1 HSD P 154     -33.676 -81.096  96.421  0.00 97.00      PROA   
ATOM   2415  HB2 HSD P 154     -34.630 -80.566  94.998  0.00 97.00      PROA   
ATOM   2416  ND1 HSD P 154     -32.946 -83.368  95.220  0.00 97.00      PROA   
ATOM   2417  HD1 HSD P 154     -32.354 -83.265  96.021  0.00 97.00      PROA   
ATOM   2418  CG  HSD P 154     -34.069 -82.617  94.941  0.00 97.00      PROA   
ATOM   2419  CE1 HSD P 154     -32.918 -84.382  94.322  0.00 97.00      PROA   
ATOM   2420  HE1 HSD P 154     -32.131 -85.135  94.311  0.00 97.00      PROA   
ATOM   2421  NE2 HSD P 154     -33.943 -84.342  93.493  0.00 97.00      PROA   
ATOM   2422  CD2 HSD P 154     -34.659 -83.220  93.872  0.00 97.00      PROA   
ATOM   2423  HD2 HSD P 154     -35.553 -82.943  93.328  0.00 97.00      PROA   
ATOM   2424  C   HSD P 154     -35.687 -82.691  97.536  0.00 97.00      PROA   
ATOM   2425  O   HSD P 154     -35.758 -82.424  98.734  0.00 97.00      PROA   
ATOM   2426  N   ARG P 155     -35.531 -83.971  97.119  0.00 97.00      PROA   
ATOM   2427  HN  ARG P 155     -35.497 -84.199  96.148  0.00 97.00      PROA   
ATOM   2428  CA  ARG P 155     -35.184 -85.025  98.052  0.00 97.00      PROA   
ATOM   2429  HA  ARG P 155     -35.872 -84.937  98.882  0.00 97.00      PROA   
ATOM   2430  CB  ARG P 155     -35.366 -86.464  97.502  0.00 97.00      PROA   
ATOM   2431  HB1 ARG P 155     -36.457 -86.634  97.350  0.00 97.00      PROA   
ATOM   2432  HB2 ARG P 155     -35.036 -87.184  98.283  0.00 97.00      PROA   
ATOM   2433  CG  ARG P 155     -34.639 -86.753  96.169  0.00 97.00      PROA   
ATOM   2434  HG1 ARG P 155     -33.821 -86.016  96.042  0.00 97.00      PROA   
ATOM   2435  HG2 ARG P 155     -35.339 -86.608  95.317  0.00 97.00      PROA   
ATOM   2436  CD  ARG P 155     -33.975 -88.137  96.079  0.00 97.00      PROA   
ATOM   2437  HD1 ARG P 155     -33.154 -88.197  96.830  0.00 97.00      PROA   
ATOM   2438  HD2 ARG P 155     -33.563 -88.313  95.061  0.00 97.00      PROA   
ATOM   2439  NE  ARG P 155     -35.029 -89.162  96.362  0.00 97.00      PROA   
ATOM   2440  HE  ARG P 155     -35.981 -88.912  96.215  0.00 97.00      PROA   
ATOM   2441  CZ  ARG P 155     -34.794 -90.335  96.987  0.00 97.00      PROA   
ATOM   2442  NH1 ARG P 155     -33.560 -90.812  97.200  0.00 97.00      PROA   
ATOM   2443 HH11 ARG P 155     -32.785 -90.330  96.805  0.00 97.00      PROA   
ATOM   2444 HH12 ARG P 155     -33.466 -91.696  97.651  0.00 97.00      PROA   
ATOM   2445  NH2 ARG P 155     -35.834 -91.068  97.425  0.00 97.00      PROA   
ATOM   2446 HH21 ARG P 155     -36.761 -90.732  97.291  0.00 97.00      PROA   
ATOM   2447 HH22 ARG P 155     -35.645 -91.897  97.945  0.00 97.00      PROA   
ATOM   2448  C   ARG P 155     -33.781 -84.861  98.626  0.00 97.00      PROA   
ATOM   2449  O   ARG P 155     -32.820 -84.585  97.912  0.00 97.00      PROA   
ATOM   2450  N   TYR P 156     -33.639 -85.036  99.953  0.00 97.00      PROA   
ATOM   2451  HN  TYR P 156     -34.440 -85.206 100.525  0.00 97.00      PROA   
ATOM   2452  CA  TYR P 156     -32.381 -84.925 100.657  0.00 97.00      PROA   
ATOM   2453  HA  TYR P 156     -31.574 -84.742  99.961  0.00 97.00      PROA   
ATOM   2454  CB  TYR P 156     -32.413 -83.818 101.747  0.00 97.00      PROA   
ATOM   2455  HB1 TYR P 156     -31.412 -83.677 102.204  0.00 97.00      PROA   
ATOM   2456  HB2 TYR P 156     -33.135 -84.112 102.541  0.00 97.00      PROA   
ATOM   2457  CG  TYR P 156     -32.866 -82.485 101.193  0.00 97.00      PROA   
ATOM   2458  CD1 TYR P 156     -32.312 -81.954 100.013  0.00 97.00      PROA   
ATOM   2459  HD1 TYR P 156     -31.549 -82.502  99.482  0.00 97.00      PROA   
ATOM   2460  CE1 TYR P 156     -32.759 -80.730  99.500  0.00 97.00      PROA   
ATOM   2461  HE1 TYR P 156     -32.338 -80.347  98.582  0.00 97.00      PROA   
ATOM   2462  CZ  TYR P 156     -33.756 -80.013 100.173  0.00 97.00      PROA   
ATOM   2463  OH  TYR P 156     -34.208 -78.779  99.665  0.00 97.00      PROA   
ATOM   2464  HH  TYR P 156     -33.549 -78.461  99.045  0.00 97.00      PROA   
ATOM   2465  CD2 TYR P 156     -33.848 -81.739 101.871  0.00 97.00      PROA   
ATOM   2466  HD2 TYR P 156     -34.276 -82.121 102.786  0.00 97.00      PROA   
ATOM   2467  CE2 TYR P 156     -34.289 -80.512 101.365  0.00 97.00      PROA   
ATOM   2468  HE2 TYR P 156     -35.033 -79.946 101.904  0.00 97.00      PROA   
ATOM   2469  C   TYR P 156     -32.135 -86.261 101.314  0.00 97.00      PROA   
ATOM   2470  O   TYR P 156     -33.065 -86.892 101.799  0.00 97.00      PROA   
ATOM   2471  N   THR P 157     -30.866 -86.733 101.323  0.00 97.00      PROA   
ATOM   2472  HN  THR P 157     -30.134 -86.224 100.880  0.00 97.00      PROA   
ATOM   2473  CA  THR P 157     -30.452 -87.999 101.906  0.00 97.00      PROA   
ATOM   2474  HA  THR P 157     -31.305 -88.511 102.333  0.00 97.00      PROA   
ATOM   2475  CB  THR P 157     -29.756 -88.933 100.916  0.00 97.00      PROA   
ATOM   2476  HB  THR P 157     -29.215 -89.759 101.439  0.00 97.00      PROA   
ATOM   2477  OG1 THR P 157     -28.840 -88.225 100.085  0.00 97.00      PROA   
ATOM   2478  HG1 THR P 157     -28.136 -87.916 100.659  0.00 97.00      PROA   
ATOM   2479  CG2 THR P 157     -30.808 -89.570  99.995  0.00 97.00      PROA   
ATOM   2480 HG21 THR P 157     -31.378 -88.784  99.457  0.00 97.00      PROA   
ATOM   2481 HG22 THR P 157     -31.509 -90.195 100.583  0.00 97.00      PROA   
ATOM   2482 HG23 THR P 157     -30.303 -90.218  99.245  0.00 97.00      PROA   
ATOM   2483  C   THR P 157     -29.482 -87.716 103.029  0.00 97.00      PROA   
ATOM   2484  O   THR P 157     -28.622 -86.847 102.912  0.00 97.00      PROA   
ATOM   2485  N   SER P 158     -29.589 -88.461 104.153  0.00 97.00      PROA   
ATOM   2486  HN  SER P 158     -30.316 -89.142 104.256  0.00 97.00      PROA   
ATOM   2487  CA  SER P 158     -28.681 -88.329 105.276  0.00 97.00      PROA   
ATOM   2488  HA  SER P 158     -28.471 -87.277 105.410  0.00 97.00      PROA   
ATOM   2489  CB  SER P 158     -29.288 -88.874 106.604  0.00 97.00      PROA   
ATOM   2490  HB1 SER P 158     -30.297 -88.428 106.723  0.00 97.00      PROA   
ATOM   2491  HB2 SER P 158     -28.674 -88.556 107.472  0.00 97.00      PROA   
ATOM   2492  OG  SER P 158     -29.417 -90.296 106.634  0.00 97.00      PROA   
ATOM   2493  HG1 SER P 158     -28.537 -90.655 106.797  0.00 97.00      PROA   
ATOM   2494  C   SER P 158     -27.369 -89.047 105.031  0.00 97.00      PROA   
ATOM   2495  O   SER P 158     -27.215 -89.832 104.097  0.00 97.00      PROA   
ATOM   2496  N   ALA P 159     -26.398 -88.830 105.945  0.00 97.00      PROA   
ATOM   2497  HN  ALA P 159     -26.479 -88.091 106.611  0.00 97.00      PROA   
ATOM   2498  CA  ALA P 159     -25.298 -89.746 106.165  0.00 97.00      PROA   
ATOM   2499  HA  ALA P 159     -24.771 -89.854 105.227  0.00 97.00      PROA   
ATOM   2500  CB  ALA P 159     -24.332 -89.191 107.231  0.00 97.00      PROA   
ATOM   2501  HB1 ALA P 159     -24.849 -89.069 108.206  0.00 97.00      PROA   
ATOM   2502  HB2 ALA P 159     -23.956 -88.194 106.915  0.00 97.00      PROA   
ATOM   2503  HB3 ALA P 159     -23.461 -89.862 107.373  0.00 97.00      PROA   
ATOM   2504  C   ALA P 159     -25.794 -91.126 106.598  0.00 97.00      PROA   
ATOM   2505  O   ALA P 159     -26.844 -91.253 107.222  0.00 97.00      PROA   
ATOM   2506  N   GLY P 160     -25.052 -92.205 106.247  0.00 97.00      PROA   
ATOM   2507  HN  GLY P 160     -24.202 -92.093 105.741  0.00 97.00      PROA   
ATOM   2508  CA  GLY P 160     -25.355 -93.551 106.708  0.00 97.00      PROA   
ATOM   2509  HA1 GLY P 160     -24.904 -94.247 106.016  0.00 97.00      PROA   
ATOM   2510  HA2 GLY P 160     -26.424 -93.681 106.793  0.00 97.00      PROA   
ATOM   2511  C   GLY P 160     -24.719 -93.794 108.044  0.00 97.00      PROA   
ATOM   2512  O   GLY P 160     -23.546 -93.485 108.234  0.00 97.00      PROA   
ATOM   2513  N   ILE P 161     -25.475 -94.390 108.993  0.00 97.00      PROA   
ATOM   2514  HN  ILE P 161     -26.424 -94.632 108.795  0.00 97.00      PROA   
ATOM   2515  CA  ILE P 161     -24.996 -94.674 110.331  0.00 97.00      PROA   
ATOM   2516  HA  ILE P 161     -23.963 -94.373 110.419  0.00 97.00      PROA   
ATOM   2517  CB  ILE P 161     -25.794 -93.961 111.427  0.00 97.00      PROA   
ATOM   2518  HB  ILE P 161     -26.851 -94.318 111.395  0.00 97.00      PROA   
ATOM   2519  CG2 ILE P 161     -25.208 -94.303 112.818  0.00 97.00      PROA   
ATOM   2520 HG21 ILE P 161     -24.122 -94.074 112.848  0.00 97.00      PROA   
ATOM   2521 HG22 ILE P 161     -25.353 -95.373 113.071  0.00 97.00      PROA   
ATOM   2522 HG23 ILE P 161     -25.710 -93.693 113.598  0.00 97.00      PROA   
ATOM   2523  CG1 ILE P 161     -25.845 -92.422 111.207  0.00 97.00      PROA   
ATOM   2524 HG11 ILE P 161     -26.486 -91.986 112.006  0.00 97.00      PROA   
ATOM   2525 HG12 ILE P 161     -26.343 -92.202 110.239  0.00 97.00      PROA   
ATOM   2526  CD  ILE P 161     -24.483 -91.713 111.244  0.00 97.00      PROA   
ATOM   2527  HD1 ILE P 161     -23.809 -92.102 110.453  0.00 97.00      PROA   
ATOM   2528  HD2 ILE P 161     -23.984 -91.849 112.227  0.00 97.00      PROA   
ATOM   2529  HD3 ILE P 161     -24.614 -90.622 111.080  0.00 97.00      PROA   
ATOM   2530  C   ILE P 161     -25.053 -96.174 110.530  0.00 97.00      PROA   
ATOM   2531  O   ILE P 161     -26.114 -96.788 110.475  0.00 97.00      PROA   
ATOM   2532  N   SER P 162     -23.885 -96.809 110.774  0.00 97.00      PROA   
ATOM   2533  HN  SER P 162     -23.023 -96.307 110.789  0.00 97.00      PROA   
ATOM   2534  CA  SER P 162     -23.787 -98.243 110.964  0.00 97.00      PROA   
ATOM   2535  HA  SER P 162     -24.588 -98.726 110.425  0.00 97.00      PROA   
ATOM   2536  CB  SER P 162     -22.452 -98.813 110.418  0.00 97.00      PROA   
ATOM   2537  HB1 SER P 162     -22.417 -98.642 109.320  0.00 97.00      PROA   
ATOM   2538  HB2 SER P 162     -22.385 -99.908 110.596  0.00 97.00      PROA   
ATOM   2539  OG  SER P 162     -21.326 -98.158 110.999  0.00 97.00      PROA   
ATOM   2540  HG1 SER P 162     -21.457 -98.212 111.951  0.00 97.00      PROA   
ATOM   2541  C   SER P 162     -23.910 -98.630 112.424  0.00 97.00      PROA   
ATOM   2542  O   SER P 162     -23.085 -98.242 113.250  0.00 97.00      PROA   
ATOM   2543  N   VAL P 163     -24.931 -99.449 112.770  0.00 97.00      PROA   
ATOM   2544  HN  VAL P 163     -25.604 -99.742 112.093  0.00 97.00      PROA   
ATOM   2545  CA  VAL P 163     -25.108 -99.964 114.114  0.00 97.00      PROA   
ATOM   2546  HA  VAL P 163     -24.341 -99.550 114.748  0.00 97.00      PROA   
ATOM   2547  CB  VAL P 163     -26.446 -99.617 114.768  0.00 97.00      PROA   
ATOM   2548  HB  VAL P 163     -26.416 -99.929 115.839  0.00 97.00      PROA   
ATOM   2549  CG1 VAL P 163     -26.629 -98.087 114.739  0.00 97.00      PROA   
ATOM   2550 HG11 VAL P 163     -26.738 -97.716 113.697  0.00 97.00      PROA   
ATOM   2551 HG12 VAL P 163     -25.764 -97.577 115.212  0.00 97.00      PROA   
ATOM   2552 HG13 VAL P 163     -27.549 -97.817 115.299  0.00 97.00      PROA   
ATOM   2553  CG2 VAL P 163     -27.638-100.325 114.096  0.00 97.00      PROA   
ATOM   2554 HG21 VAL P 163     -27.604-101.422 114.254  0.00 97.00      PROA   
ATOM   2555 HG22 VAL P 163     -27.641-100.122 113.006  0.00 97.00      PROA   
ATOM   2556 HG23 VAL P 163     -28.592 -99.949 114.525  0.00 97.00      PROA   
ATOM   2557  C   VAL P 163     -24.900-101.460 114.077  0.00 97.00      PROA   
ATOM   2558  O   VAL P 163     -25.356-102.152 113.174  0.00 97.00      PROA   
ATOM   2559  N   THR P 164     -24.162-102.005 115.066  0.00 97.00      PROA   
ATOM   2560  HN  THR P 164     -23.787-101.423 115.787  0.00 97.00      PROA   
ATOM   2561  CA  THR P 164     -23.869-103.430 115.115  0.00 97.00      PROA   
ATOM   2562  HA  THR P 164     -24.318-103.936 114.276  0.00 97.00      PROA   
ATOM   2563  CB  THR P 164     -22.378-103.740 115.062  0.00 97.00      PROA   
ATOM   2564  HB  THR P 164     -21.862-103.375 115.978  0.00 97.00      PROA   
ATOM   2565  OG1 THR P 164     -21.777-103.096 113.946  0.00 97.00      PROA   
ATOM   2566  HG1 THR P 164     -22.155-102.217 113.897  0.00 97.00      PROA   
ATOM   2567  CG2 THR P 164     -22.144-105.252 114.879  0.00 97.00      PROA   
ATOM   2568 HG21 THR P 164     -22.601-105.586 113.922  0.00 97.00      PROA   
ATOM   2569 HG22 THR P 164     -22.581-105.846 115.704  0.00 97.00      PROA   
ATOM   2570 HG23 THR P 164     -21.054-105.461 114.826  0.00 97.00      PROA   
ATOM   2571  C   THR P 164     -24.474-103.969 116.396  0.00 97.00      PROA   
ATOM   2572  O   THR P 164     -24.052-103.597 117.483  0.00 97.00      PROA   
ATOM   2573  N   VAL P 165     -25.492-104.859 116.306  0.00 97.00      PROA   
ATOM   2574  HN  VAL P 165     -25.829-105.112 115.399  0.00 97.00      PROA   
ATOM   2575  CA  VAL P 165     -26.231-105.421 117.440  0.00 97.00      PROA   
ATOM   2576  HA  VAL P 165     -26.240-104.666 118.211  0.00 97.00      PROA   
ATOM   2577  CB  VAL P 165     -27.697-105.688 117.061  0.00 97.00      PROA   
ATOM   2578  HB  VAL P 165     -27.733-106.435 116.238  0.00 97.00      PROA   
ATOM   2579  CG1 VAL P 165     -28.572-106.200 118.229  0.00 97.00      PROA   
ATOM   2580 HG11 VAL P 165     -28.394-105.595 119.143  0.00 97.00      PROA   
ATOM   2581 HG12 VAL P 165     -28.381-107.269 118.447  0.00 97.00      PROA   
ATOM   2582 HG13 VAL P 165     -29.645-106.111 117.965  0.00 97.00      PROA   
ATOM   2583  CG2 VAL P 165     -28.316-104.362 116.566  0.00 97.00      PROA   
ATOM   2584 HG21 VAL P 165     -27.808-103.970 115.664  0.00 97.00      PROA   
ATOM   2585 HG22 VAL P 165     -28.259-103.597 117.370  0.00 97.00      PROA   
ATOM   2586 HG23 VAL P 165     -29.386-104.521 116.314  0.00 97.00      PROA   
ATOM   2587  C   VAL P 165     -25.499-106.666 117.977  0.00 97.00      PROA   
ATOM   2588  O   VAL P 165     -24.480-107.062 117.419  0.00 97.00      PROA   
ATOM   2589  N   LYS P 166     -25.956-107.316 119.084  0.00 97.00      PROA   
ATOM   2590  HN  LYS P 166     -26.756-106.987 119.581  0.00 97.00      PROA   
ATOM   2591  CA  LYS P 166     -25.471-108.618 119.509  0.00 97.00      PROA   
ATOM   2592  HA  LYS P 166     -25.064-109.162 118.666  0.00 97.00      PROA   
ATOM   2593  CB  LYS P 166     -24.505-108.619 120.741  0.00 97.00      PROA   
ATOM   2594  HB1 LYS P 166     -24.075-109.637 120.869  0.00 97.00      PROA   
ATOM   2595  HB2 LYS P 166     -25.087-108.389 121.663  0.00 97.00      PROA   
ATOM   2596  CG  LYS P 166     -23.376-107.571 120.740  0.00 97.00      PROA   
ATOM   2597  HG1 LYS P 166     -22.889-107.578 121.741  0.00 97.00      PROA   
ATOM   2598  HG2 LYS P 166     -23.877-106.584 120.648  0.00 97.00      PROA   
ATOM   2599  CD  LYS P 166     -22.282-107.796 119.673  0.00 97.00      PROA   
ATOM   2600  HD1 LYS P 166     -22.732-108.315 118.798  0.00 97.00      PROA   
ATOM   2601  HD2 LYS P 166     -21.515-108.485 120.089  0.00 97.00      PROA   
ATOM   2602  CE  LYS P 166     -21.574-106.522 119.174  0.00 97.00      PROA   
ATOM   2603  HE1 LYS P 166     -20.977-106.752 118.264  0.00 97.00      PROA   
ATOM   2604  HE2 LYS P 166     -20.916-106.082 119.950  0.00 97.00      PROA   
ATOM   2605  NZ  LYS P 166     -22.590-105.526 118.804  0.00 97.00      PROA   
ATOM   2606  HZ1 LYS P 166     -23.057-105.146 119.652  0.00 97.00      PROA   
ATOM   2607  HZ2 LYS P 166     -23.314-106.039 118.253  0.00 97.00      PROA   
ATOM   2608  HZ3 LYS P 166     -22.237-104.743 118.223  0.00 97.00      PROA   
ATOM   2609  C   LYS P 166     -26.696-109.334 120.008  0.00 97.00      PROA   
ATOM   2610  O   LYS P 166     -27.601-108.705 120.547  0.00 97.00      PROA   
ATOM   2611  N   GLU P 167     -26.676-110.684 119.906  0.00  0.00      PROA   
ATOM   2612  HN  GLU P 167     -25.938-111.143 119.418  0.00  0.00      PROA   
ATOM   2613  CA  GLU P 167     -27.568-111.574 120.610  0.00  0.00      PROA   
ATOM   2614  HA  GLU P 167     -28.369-111.002 121.056  0.00  0.00      PROA   
ATOM   2615  CB  GLU P 167     -28.182-112.672 119.701  0.00  0.00      PROA   
ATOM   2616  HB1 GLU P 167     -28.694-112.156 118.857  0.00  0.00      PROA   
ATOM   2617  HB2 GLU P 167     -28.961-113.210 120.289  0.00  0.00      PROA   
ATOM   2618  CG  GLU P 167     -27.182-113.703 119.134  0.00  0.00      PROA   
ATOM   2619  HG1 GLU P 167     -26.665-114.230 119.960  0.00  0.00      PROA   
ATOM   2620  HG2 GLU P 167     -26.417-113.181 118.521  0.00  0.00      PROA   
ATOM   2621  CD  GLU P 167     -27.883-114.751 118.263  0.00  0.00      PROA   
ATOM   2622  OE1 GLU P 167     -29.131-114.682 118.110  0.00  0.00      PROA   
ATOM   2623  OE2 GLU P 167     -27.162-115.635 117.725  0.00  0.00      PROA   
ATOM   2624  C   GLU P 167     -26.737-112.185 121.713  0.00  0.00      PROA   
ATOM   2625  O   GLU P 167     -25.512-112.061 121.715  0.00  0.00      PROA   
ATOM   2626  N   LEU P 168     -27.398-112.842 122.700  0.00  0.00      PROA   
ATOM   2627  HN  LEU P 168     -28.389-112.945 122.676  0.00  0.00      PROA   
ATOM   2628  CA  LEU P 168     -26.749-113.391 123.876  0.00  0.00      PROA   
ATOM   2629  HA  LEU P 168     -25.815-112.873 124.039  0.00  0.00      PROA   
ATOM   2630  CB  LEU P 168     -27.614-113.291 125.169  0.00  0.00      PROA   
ATOM   2631  HB1 LEU P 168     -27.117-113.861 125.988  0.00  0.00      PROA   
ATOM   2632  HB2 LEU P 168     -28.606-113.759 124.989  0.00  0.00      PROA   
ATOM   2633  CG  LEU P 168     -27.830-111.870 125.761  0.00  0.00      PROA   
ATOM   2634  HG  LEU P 168     -28.268-112.029 126.777  0.00  0.00      PROA   
ATOM   2635  CD1 LEU P 168     -26.508-111.104 125.971  0.00  0.00      PROA   
ATOM   2636 HD11 LEU P 168     -26.041-110.855 124.995  0.00  0.00      PROA   
ATOM   2637 HD12 LEU P 168     -25.796-111.719 126.561  0.00  0.00      PROA   
ATOM   2638 HD13 LEU P 168     -26.696-110.157 126.521  0.00  0.00      PROA   
ATOM   2639  CD2 LEU P 168     -28.864-111.028 124.992  0.00  0.00      PROA   
ATOM   2640 HD21 LEU P 168     -29.813-111.592 124.878  0.00  0.00      PROA   
ATOM   2641 HD22 LEU P 168     -28.476-110.768 123.987  0.00  0.00      PROA   
ATOM   2642 HD23 LEU P 168     -29.078-110.085 125.538  0.00  0.00      PROA   
ATOM   2643  C   LEU P 168     -26.413-114.849 123.655  0.00  0.00      PROA   
ATOM   2644  O   LEU P 168     -25.996-115.536 124.587  0.00  0.00      PROA   
ATOM   2645  N   PHE P 169     -26.554-115.354 122.409  0.00  0.00      PROA   
ATOM   2646  HN  PHE P 169     -26.889-114.795 121.654  0.00  0.00      PROA   
ATOM   2647  CA  PHE P 169     -26.195-116.712 122.072  0.00  0.00      PROA   
ATOM   2648  HA  PHE P 169     -25.474-117.076 122.789  0.00  0.00      PROA   
ATOM   2649  CB  PHE P 169     -27.404-117.704 122.128  0.00  0.00      PROA   
ATOM   2650  HB1 PHE P 169     -27.691-117.822 123.196  0.00  0.00      PROA   
ATOM   2651  HB2 PHE P 169     -27.109-118.709 121.758  0.00  0.00      PROA   
ATOM   2652  CG  PHE P 169     -28.650-117.238 121.392  0.00  0.00      PROA   
ATOM   2653  CD1 PHE P 169     -29.516-116.283 121.963  0.00  0.00      PROA   
ATOM   2654  HD1 PHE P 169     -29.275-115.842 122.919  0.00  0.00      PROA   
ATOM   2655  CE1 PHE P 169     -30.692-115.897 121.310  0.00  0.00      PROA   
ATOM   2656  HE1 PHE P 169     -31.342-115.159 121.756  0.00  0.00      PROA   
ATOM   2657  CZ  PHE P 169     -31.034-116.478 120.084  0.00  0.00      PROA   
ATOM   2658  HZ  PHE P 169     -31.941-116.181 119.579  0.00  0.00      PROA   
ATOM   2659  CD2 PHE P 169     -29.023-117.829 120.169  0.00  0.00      PROA   
ATOM   2660  HD2 PHE P 169     -28.395-118.589 119.728  0.00  0.00      PROA   
ATOM   2661  CE2 PHE P 169     -30.200-117.448 119.515  0.00  0.00      PROA   
ATOM   2662  HE2 PHE P 169     -30.466-117.904 118.573  0.00  0.00      PROA   
ATOM   2663  C   PHE P 169     -25.496-116.734 120.724  0.00  0.00      PROA   
ATOM   2664  O   PHE P 169     -25.983-117.407 119.818  0.00  0.00      PROA   
ATOM   2665  N   PRO P 170     -24.371-116.028 120.503  0.00  0.00      PROA   
ATOM   2666  CD  PRO P 170     -23.568-115.408 121.567  0.00  0.00      PROA   
ATOM   2667  HD1 PRO P 170     -23.537-116.044 122.478  0.00  0.00      PROA   
ATOM   2668  HD2 PRO P 170     -24.009-114.416 121.805  0.00  0.00      PROA   
ATOM   2669  CA  PRO P 170     -23.609-116.099 119.259  0.00  0.00      PROA   
ATOM   2670  HA  PRO P 170     -24.256-115.792 118.449  0.00  0.00      PROA   
ATOM   2671  CB  PRO P 170     -22.435-115.135 119.481  0.00  0.00      PROA   
ATOM   2672  HB1 PRO P 170     -22.773-114.101 119.242  0.00  0.00      PROA   
ATOM   2673  HB2 PRO P 170     -21.541-115.368 118.869  0.00  0.00      PROA   
ATOM   2674  CG  PRO P 170     -22.164-115.227 120.983  0.00  0.00      PROA   
ATOM   2675  HG1 PRO P 170     -21.551-116.130 121.196  0.00  0.00      PROA   
ATOM   2676  HG2 PRO P 170     -21.651-114.329 121.379  0.00  0.00      PROA   
ATOM   2677  C   PRO P 170     -23.116-117.497 118.947  0.00  0.00      PROA   
ATOM   2678  O   PRO P 170     -22.979-118.301 119.869  0.00  0.00      PROA   
ATOM   2679  N   ALA P 171     -22.876-117.765 117.640  0.00  0.00      PROA   
ATOM   2680  HN  ALA P 171     -23.050-117.057 116.961  0.00  0.00      PROA   
ATOM   2681  CA  ALA P 171     -22.343-118.983 117.071  0.00  0.00      PROA   
ATOM   2682  HA  ALA P 171     -21.773-118.619 116.234  0.00  0.00      PROA   
ATOM   2683  CB  ALA P 171     -21.395-119.846 117.938  0.00  0.00      PROA   
ATOM   2684  HB1 ALA P 171     -21.934-120.310 118.790  0.00  0.00      PROA   
ATOM   2685  HB2 ALA P 171     -20.573-119.217 118.340  0.00  0.00      PROA   
ATOM   2686  HB3 ALA P 171     -20.943-120.659 117.330  0.00  0.00      PROA   
ATOM   2687  C   ALA P 171     -23.496-119.812 116.568  0.00  0.00      PROA   
ATOM   2688  O   ALA P 171     -24.466-119.970 117.310  0.00  0.00      PROA   
ATOM   2689  N   PRO P 172     -23.485-120.326 115.332  0.00  0.00      PROA   
ATOM   2690  CD  PRO P 172     -22.330-120.307 114.429  0.00  0.00      PROA   
ATOM   2691  HD1 PRO P 172     -21.390-120.550 114.970  0.00  0.00      PROA   
ATOM   2692  HD2 PRO P 172     -22.260-119.297 113.971  0.00  0.00      PROA   
ATOM   2693  CA  PRO P 172     -24.572-121.122 114.786  0.00  0.00      PROA   
ATOM   2694  HA  PRO P 172     -25.480-120.540 114.849  0.00  0.00      PROA   
ATOM   2695  CB  PRO P 172     -24.161-121.406 113.334  0.00  0.00      PROA   
ATOM   2696  HB1 PRO P 172     -24.531-120.576 112.691  0.00  0.00      PROA   
ATOM   2697  HB2 PRO P 172     -24.555-122.362 112.935  0.00  0.00      PROA   
ATOM   2698  CG  PRO P 172     -22.631-121.363 113.360  0.00  0.00      PROA   
ATOM   2699  HG1 PRO P 172     -22.234-122.349 113.687  0.00  0.00      PROA   
ATOM   2700  HG2 PRO P 172     -22.207-121.103 112.373  0.00  0.00      PROA   
ATOM   2701  C   PRO P 172     -24.787-122.402 115.555  0.00  0.00      PROA   
ATOM   2702  O   PRO P 172     -23.820-123.112 115.828  0.00  0.00      PROA   
ATOM   2703  N   VAL P 173     -26.060-122.704 115.896  0.00 97.00      PROA   
ATOM   2704  HN  VAL P 173     -26.807-122.069 115.706  0.00 97.00      PROA   
ATOM   2705  CA  VAL P 173     -26.440-123.957 116.502  0.00 97.00      PROA   
ATOM   2706  HA  VAL P 173     -25.591-124.340 117.051  0.00 97.00      PROA   
ATOM   2707  CB  VAL P 173     -27.595-123.822 117.492  0.00 97.00      PROA   
ATOM   2708  HB  VAL P 173     -27.867-124.827 117.890  0.00 97.00      PROA   
ATOM   2709  CG1 VAL P 173     -27.117-122.960 118.682  0.00 97.00      PROA   
ATOM   2710 HG11 VAL P 173     -26.865-121.932 118.346  0.00 97.00      PROA   
ATOM   2711 HG12 VAL P 173     -26.218-123.407 119.155  0.00 97.00      PROA   
ATOM   2712 HG13 VAL P 173     -27.920-122.885 119.445  0.00 97.00      PROA   
ATOM   2713  CG2 VAL P 173     -28.845-123.204 116.830  0.00 97.00      PROA   
ATOM   2714 HG21 VAL P 173     -29.189-123.816 115.973  0.00 97.00      PROA   
ATOM   2715 HG22 VAL P 173     -28.640-122.174 116.471  0.00 97.00      PROA   
ATOM   2716 HG23 VAL P 173     -29.673-123.146 117.568  0.00 97.00      PROA   
ATOM   2717  C   VAL P 173     -26.755-124.969 115.421  0.00 97.00      PROA   
ATOM   2718  O   VAL P 173     -27.098-124.618 114.296  0.00 97.00      PROA   
ATOM   2719  N   LEU P 174     -26.632-126.274 115.749  0.00 97.00      PROA   
ATOM   2720  HN  LEU P 174     -26.312-126.545 116.653  0.00 97.00      PROA   
ATOM   2721  CA  LEU P 174     -26.974-127.351 114.849  0.00 97.00      PROA   
ATOM   2722  HA  LEU P 174     -27.081-126.981 113.840  0.00 97.00      PROA   
ATOM   2723  CB  LEU P 174     -25.862-128.431 114.858  0.00 97.00      PROA   
ATOM   2724  HB1 LEU P 174     -25.796-128.930 115.847  0.00 97.00      PROA   
ATOM   2725  HB2 LEU P 174     -24.902-127.879 114.712  0.00 97.00      PROA   
ATOM   2726  CG  LEU P 174     -25.917-129.499 113.738  0.00 97.00      PROA   
ATOM   2727  HG  LEU P 174     -26.091-128.976 112.769  0.00 97.00      PROA   
ATOM   2728  CD1 LEU P 174     -24.557-130.214 113.644  0.00 97.00      PROA   
ATOM   2729 HD11 LEU P 174     -24.329-130.730 114.600  0.00 97.00      PROA   
ATOM   2730 HD12 LEU P 174     -23.747-129.486 113.431  0.00 97.00      PROA   
ATOM   2731 HD13 LEU P 174     -24.581-130.970 112.833  0.00 97.00      PROA   
ATOM   2732  CD2 LEU P 174     -27.033-130.544 113.916  0.00 97.00      PROA   
ATOM   2733 HD21 LEU P 174     -28.033-130.094 113.760  0.00 97.00      PROA   
ATOM   2734 HD22 LEU P 174     -26.988-130.985 114.933  0.00 97.00      PROA   
ATOM   2735 HD23 LEU P 174     -26.903-131.359 113.176  0.00 97.00      PROA   
ATOM   2736  C   LEU P 174     -28.307-127.896 115.317  0.00 97.00      PROA   
ATOM   2737  O   LEU P 174     -28.408-128.531 116.365  0.00 97.00      PROA   
ATOM   2738  N   THR P 175     -29.383-127.645 114.534  0.00 97.00      PROA   
ATOM   2739  HN  THR P 175     -29.286-127.108 113.696  0.00 97.00      PROA   
ATOM   2740  CA  THR P 175     -30.729-128.086 114.844  0.00 97.00      PROA   
ATOM   2741  HA  THR P 175     -30.779-128.318 115.896  0.00 97.00      PROA   
ATOM   2742  CB  THR P 175     -31.810-127.034 114.607  0.00 97.00      PROA   
ATOM   2743  HB  THR P 175     -32.834-127.472 114.645  0.00 97.00      PROA   
ATOM   2744  OG1 THR P 175     -31.616-126.391 113.360  0.00 97.00      PROA   
ATOM   2745  HG1 THR P 175     -31.956-125.491 113.451  0.00 97.00      PROA   
ATOM   2746  CG2 THR P 175     -31.700-125.972 115.717  0.00 97.00      PROA   
ATOM   2747 HG21 THR P 175     -30.709-125.473 115.677  0.00 97.00      PROA   
ATOM   2748 HG22 THR P 175     -31.823-126.442 116.714  0.00 97.00      PROA   
ATOM   2749 HG23 THR P 175     -32.488-125.198 115.595  0.00 97.00      PROA   
ATOM   2750  C   THR P 175     -31.038-129.370 114.104  0.00 97.00      PROA   
ATOM   2751  O   THR P 175     -30.901-129.477 112.888  0.00 97.00      PROA   
ATOM   2752  N   ALA P 176     -31.458-130.400 114.866  0.00 97.00      PROA   
ATOM   2753  HN  ALA P 176     -31.529-130.298 115.853  0.00 97.00      PROA   
ATOM   2754  CA  ALA P 176     -31.843-131.692 114.351  0.00 97.00      PROA   
ATOM   2755  HA  ALA P 176     -31.877-131.668 113.269  0.00 97.00      PROA   
ATOM   2756  CB  ALA P 176     -30.859-132.785 114.814  0.00 97.00      PROA   
ATOM   2757  HB1 ALA P 176     -30.813-132.832 115.923  0.00 97.00      PROA   
ATOM   2758  HB2 ALA P 176     -29.839-132.544 114.441  0.00 97.00      PROA   
ATOM   2759  HB3 ALA P 176     -31.145-133.782 114.420  0.00 97.00      PROA   
ATOM   2760  C   ALA P 176     -33.241-131.956 114.866  0.00 97.00      PROA   
ATOM   2761  O   ALA P 176     -33.587-131.554 115.975  0.00 97.00      PROA   
ATOM   2762  N   SER P 177     -34.114-132.602 114.055  0.00 97.00      PROA   
ATOM   2763  HN  SER P 177     -33.847-132.921 113.148  0.00 97.00      PROA   
ATOM   2764  CA  SER P 177     -35.538-132.660 114.349  0.00 97.00      PROA   
ATOM   2765  HA  SER P 177     -35.810-131.815 114.969  0.00 97.00      PROA   
ATOM   2766  CB  SER P 177     -36.365-132.557 113.040  0.00 97.00      PROA   
ATOM   2767  HB1 SER P 177     -36.131-131.578 112.569  0.00 97.00      PROA   
ATOM   2768  HB2 SER P 177     -37.457-132.578 113.245  0.00 97.00      PROA   
ATOM   2769  OG  SER P 177     -36.026-133.582 112.107  0.00 97.00      PROA   
ATOM   2770  HG1 SER P 177     -36.472-134.381 112.401  0.00 97.00      PROA   
ATOM   2771  C   SER P 177     -35.976-133.905 115.096  0.00 97.00      PROA   
ATOM   2772  O   SER P 177     -37.160-134.050 115.398  0.00 97.00      PROA   
ATOM   2773  N   VAL P 178     -35.041-134.822 115.434  0.00 97.00      PROA   
ATOM   2774  HN  VAL P 178     -34.086-134.682 115.193  0.00 97.00      PROA   
ATOM   2775  CA  VAL P 178     -35.341-136.017 116.202  0.00 97.00      PROA   
ATOM   2776  HA  VAL P 178     -36.214-135.841 116.817  0.00 97.00      PROA   
ATOM   2777  CB  VAL P 178     -35.561-137.275 115.347  0.00 97.00      PROA   
ATOM   2778  HB  VAL P 178     -34.631-137.512 114.780  0.00 97.00      PROA   
ATOM   2779  CG1 VAL P 178     -35.930-138.480 116.238  0.00 97.00      PROA   
ATOM   2780 HG11 VAL P 178     -36.820-138.246 116.859  0.00 97.00      PROA   
ATOM   2781 HG12 VAL P 178     -35.095-138.763 116.904  0.00 97.00      PROA   
ATOM   2782 HG13 VAL P 178     -36.168-139.362 115.607  0.00 97.00      PROA   
ATOM   2783  CG2 VAL P 178     -36.695-137.049 114.323  0.00 97.00      PROA   
ATOM   2784 HG21 VAL P 178     -36.419-136.270 113.584  0.00 97.00      PROA   
ATOM   2785 HG22 VAL P 178     -37.625-136.739 114.845  0.00 97.00      PROA   
ATOM   2786 HG23 VAL P 178     -36.902-137.991 113.770  0.00 97.00      PROA   
ATOM   2787  C   VAL P 178     -34.151-136.232 117.118  0.00 97.00      PROA   
ATOM   2788  O   VAL P 178     -33.004-136.141 116.685  0.00 97.00      PROA   
ATOM   2789  N   THR P 179     -34.395-136.514 118.423  0.00 97.00      PROA   
ATOM   2790  HN  THR P 179     -35.325-136.532 118.783  0.00 97.00      PROA   
ATOM   2791  CA  THR P 179     -33.380-136.928 119.382  0.00 97.00      PROA   
ATOM   2792  HA  THR P 179     -32.565-136.219 119.320  0.00 97.00      PROA   
ATOM   2793  CB  THR P 179     -33.890-136.947 120.819  0.00 97.00      PROA   
ATOM   2794  HB  THR P 179     -33.160-137.436 121.510  0.00 97.00      PROA   
ATOM   2795  OG1 THR P 179     -35.141-137.621 120.907  0.00 97.00      PROA   
ATOM   2796  HG1 THR P 179     -34.966-138.526 120.640  0.00 97.00      PROA   
ATOM   2797  CG2 THR P 179     -34.096-135.502 121.301  0.00 97.00      PROA   
ATOM   2798 HG21 THR P 179     -34.838-134.980 120.663  0.00 97.00      PROA   
ATOM   2799 HG22 THR P 179     -33.138-134.944 121.274  0.00 97.00      PROA   
ATOM   2800 HG23 THR P 179     -34.474-135.506 122.346  0.00 97.00      PROA   
ATOM   2801  C   THR P 179     -32.808-138.304 119.089  0.00 97.00      PROA   
ATOM   2802  O   THR P 179     -33.524-139.222 118.700  0.00 97.00      PROA   
ATOM   2803  N   SER P 180     -31.495-138.492 119.340  0.00 97.00      PROA   
ATOM   2804  HN  SER P 180     -30.900-137.747 119.635  0.00 97.00      PROA   
ATOM   2805  CA  SER P 180     -30.837-139.781 119.369  0.00 97.00      PROA   
ATOM   2806  HA  SER P 180     -31.049-140.246 118.421  0.00 97.00      PROA   
ATOM   2807  CB  SER P 180     -29.307-139.599 119.482  0.00 97.00      PROA   
ATOM   2808  HB1 SER P 180     -28.924-139.217 118.511  0.00 97.00      PROA   
ATOM   2809  HB2 SER P 180     -28.781-140.547 119.705  0.00 97.00      PROA   
ATOM   2810  OG  SER P 180     -28.982-138.637 120.478  0.00 97.00      PROA   
ATOM   2811  HG1 SER P 180     -28.019-138.667 120.553  0.00 97.00      PROA   
ATOM   2812  C   SER P 180     -31.370-140.721 120.453  0.00 97.00      PROA   
ATOM   2813  O   SER P 180     -31.881-140.240 121.466  0.00 97.00      PROA   
ATOM   2814  N   PRO P 181     -31.326-142.048 120.311  0.00 97.00      PROA   
ATOM   2815  CD  PRO P 181     -31.648-142.906 121.457  0.00 97.00      PROA   
ATOM   2816  HD1 PRO P 181     -32.716-142.786 121.743  0.00 97.00      PROA   
ATOM   2817  HD2 PRO P 181     -30.993-142.641 122.319  0.00 97.00      PROA   
ATOM   2818  CA  PRO P 181     -30.639-142.785 119.256  0.00 97.00      PROA   
ATOM   2819  HA  PRO P 181     -29.754-142.265 118.938  0.00 97.00      PROA   
ATOM   2820  CB  PRO P 181     -30.265-144.116 119.928  0.00 97.00      PROA   
ATOM   2821  HB1 PRO P 181     -29.283-143.995 120.441  0.00 97.00      PROA   
ATOM   2822  HB2 PRO P 181     -30.193-144.962 119.217  0.00 97.00      PROA   
ATOM   2823  CG  PRO P 181     -31.349-144.331 120.989  0.00 97.00      PROA   
ATOM   2824  HG1 PRO P 181     -32.256-144.759 120.509  0.00 97.00      PROA   
ATOM   2825  HG2 PRO P 181     -31.022-144.998 121.811  0.00 97.00      PROA   
ATOM   2826  C   PRO P 181     -31.535-143.010 118.046  0.00 97.00      PROA   
ATOM   2827  O   PRO P 181     -32.603-143.607 118.163  0.00 97.00      PROA   
ATOM   2828  N   LEU P 182     -31.099-142.548 116.852  0.00 97.00      PROA   
ATOM   2829  HN  LEU P 182     -30.210-142.096 116.787  0.00 97.00      PROA   
ATOM   2830  CA  LEU P 182     -31.796-142.742 115.593  0.00 97.00      PROA   
ATOM   2831  HA  LEU P 182     -32.837-142.509 115.765  0.00 97.00      PROA   
ATOM   2832  CB  LEU P 182     -31.265-141.840 114.441  0.00 97.00      PROA   
ATOM   2833  HB1 LEU P 182     -31.894-142.029 113.542  0.00 97.00      PROA   
ATOM   2834  HB2 LEU P 182     -30.226-142.136 114.186  0.00 97.00      PROA   
ATOM   2835  CG  LEU P 182     -31.279-140.302 114.682  0.00 97.00      PROA   
ATOM   2836  HG  LEU P 182     -31.240-139.833 113.668  0.00 97.00      PROA   
ATOM   2837  CD1 LEU P 182     -32.569-139.806 115.359  0.00 97.00      PROA   
ATOM   2838 HD11 LEU P 182     -32.646-140.207 116.391  0.00 97.00      PROA   
ATOM   2839 HD12 LEU P 182     -33.462-140.127 114.784  0.00 97.00      PROA   
ATOM   2840 HD13 LEU P 182     -32.567-138.697 115.425  0.00 97.00      PROA   
ATOM   2841  CD2 LEU P 182     -30.034-139.782 115.430  0.00 97.00      PROA   
ATOM   2842 HD21 LEU P 182     -29.104-140.109 114.920  0.00 97.00      PROA   
ATOM   2843 HD22 LEU P 182     -30.014-140.156 116.471  0.00 97.00      PROA   
ATOM   2844 HD23 LEU P 182     -30.048-138.673 115.468  0.00 97.00      PROA   
ATOM   2845  C   LEU P 182     -31.731-144.193 115.148  0.00 97.00      PROA   
ATOM   2846  O   LEU P 182     -30.757-144.885 115.402  0.00 97.00      PROA   
ATOM   2847  N   LEU P 183     -32.771-144.716 114.465  0.00 97.00      PROA   
ATOM   2848  HN  LEU P 183     -33.590-144.181 114.277  0.00 97.00      PROA   
ATOM   2849  CA  LEU P 183     -32.722-146.052 113.898  0.00 97.00      PROA   
ATOM   2850  HA  LEU P 183     -32.294-146.711 114.639  0.00 97.00      PROA   
ATOM   2851  CB  LEU P 183     -34.124-146.597 113.538  0.00 97.00      PROA   
ATOM   2852  HB1 LEU P 183     -34.024-147.608 113.085  0.00 97.00      PROA   
ATOM   2853  HB2 LEU P 183     -34.589-145.927 112.782  0.00 97.00      PROA   
ATOM   2854  CG  LEU P 183     -35.093-146.727 114.741  0.00 97.00      PROA   
ATOM   2855  HG  LEU P 183     -35.254-145.715 115.179  0.00 97.00      PROA   
ATOM   2856  CD1 LEU P 183     -36.460-147.251 114.266  0.00 97.00      PROA   
ATOM   2857 HD11 LEU P 183     -36.345-148.263 113.824  0.00 97.00      PROA   
ATOM   2858 HD12 LEU P 183     -36.889-146.575 113.497  0.00 97.00      PROA   
ATOM   2859 HD13 LEU P 183     -37.167-147.315 115.119  0.00 97.00      PROA   
ATOM   2860  CD2 LEU P 183     -34.532-147.636 115.852  0.00 97.00      PROA   
ATOM   2861 HD21 LEU P 183     -33.613-147.199 116.293  0.00 97.00      PROA   
ATOM   2862 HD22 LEU P 183     -34.288-148.638 115.439  0.00 97.00      PROA   
ATOM   2863 HD23 LEU P 183     -35.280-147.758 116.663  0.00 97.00      PROA   
ATOM   2864  C   LEU P 183     -31.824-146.129 112.671  0.00 97.00      PROA   
ATOM   2865  O   LEU P 183     -31.796-145.224 111.841  0.00 97.00      PROA   
ATOM   2866  N   GLU P 184     -31.067-147.241 112.523  0.00 97.00      PROA   
ATOM   2867  HN  GLU P 184     -31.020-147.914 113.262  0.00 97.00      PROA   
ATOM   2868  CA  GLU P 184     -30.259-147.536 111.355  0.00 97.00      PROA   
ATOM   2869  HA  GLU P 184     -29.579-146.705 111.238  0.00 97.00      PROA   
ATOM   2870  CB  GLU P 184     -29.384-148.804 111.597  0.00 97.00      PROA   
ATOM   2871  HB1 GLU P 184     -30.062-149.615 111.946  0.00 97.00      PROA   
ATOM   2872  HB2 GLU P 184     -28.692-148.553 112.434  0.00 97.00      PROA   
ATOM   2873  CG  GLU P 184     -28.570-149.325 110.392  0.00 97.00      PROA   
ATOM   2874  HG1 GLU P 184     -28.035-148.485 109.917  0.00 97.00      PROA   
ATOM   2875  HG2 GLU P 184     -29.248-149.777 109.640  0.00 97.00      PROA   
ATOM   2876  CD  GLU P 184     -27.496-150.349 110.770  0.00 97.00      PROA   
ATOM   2877  OE1 GLU P 184     -26.599-150.026 111.586  0.00 97.00      PROA   
ATOM   2878  OE2 GLU P 184     -27.523-151.461 110.187  0.00 97.00      PROA   
ATOM   2879  C   GLU P 184     -31.090-147.607 110.073  0.00 97.00      PROA   
ATOM   2880  O   GLU P 184     -32.133-148.256 110.020  0.00 97.00      PROA   
ATOM   2881  N   GLY P 185     -30.643-146.885 109.018  0.00 97.00      PROA   
ATOM   2882  HN  GLY P 185     -29.741-146.459 109.096  0.00 97.00      PROA   
ATOM   2883  CA  GLY P 185     -31.327-146.741 107.742  0.00 97.00      PROA   
ATOM   2884  HA1 GLY P 185     -32.220-147.349 107.737  0.00 97.00      PROA   
ATOM   2885  HA2 GLY P 185     -30.641-147.031 106.967  0.00 97.00      PROA   
ATOM   2886  C   GLY P 185     -31.759-145.333 107.417  0.00 97.00      PROA   
ATOM   2887  O   GLY P 185     -32.011-145.034 106.252  0.00 97.00      PROA   
ATOM   2888  N   THR P 186     -31.871-144.418 108.406  0.00 97.00      PROA   
ATOM   2889  HN  THR P 186     -31.664-144.656 109.353  0.00 97.00      PROA   
ATOM   2890  CA  THR P 186     -32.479-143.109 108.172  0.00 97.00      PROA   
ATOM   2891  HA  THR P 186     -33.377-143.293 107.606  0.00 97.00      PROA   
ATOM   2892  CB  THR P 186     -32.933-142.408 109.452  0.00 97.00      PROA   
ATOM   2893  HB  THR P 186     -33.342-141.395 109.219  0.00 97.00      PROA   
ATOM   2894  OG1 THR P 186     -31.871-142.274 110.392  0.00 97.00      PROA   
ATOM   2895  HG1 THR P 186     -31.126-141.930 109.892  0.00 97.00      PROA   
ATOM   2896  CG2 THR P 186     -34.052-143.223 110.119  0.00 97.00      PROA   
ATOM   2897 HG21 THR P 186     -33.678-144.221 110.428  0.00 97.00      PROA   
ATOM   2898 HG22 THR P 186     -34.907-143.360 109.426  0.00 97.00      PROA   
ATOM   2899 HG23 THR P 186     -34.410-142.692 111.027  0.00 97.00      PROA   
ATOM   2900  C   THR P 186     -31.601-142.109 107.411  0.00 97.00      PROA   
ATOM   2901  O   THR P 186     -30.523-141.806 107.916  0.00 97.00      PROA   
ATOM   2902  N   PRO P 187     -31.947-141.501 106.268  0.00 97.00      PROA   
ATOM   2903  CD  PRO P 187     -33.043-141.924 105.385  0.00 97.00      PROA   
ATOM   2904  HD1 PRO P 187     -33.932-142.284 105.944  0.00 97.00      PROA   
ATOM   2905  HD2 PRO P 187     -32.665-142.728 104.714  0.00 97.00      PROA   
ATOM   2906  CA  PRO P 187     -31.462-140.160 105.916  0.00 97.00      PROA   
ATOM   2907  HA  PRO P 187     -30.383-140.182 105.877  0.00 97.00      PROA   
ATOM   2908  CB  PRO P 187     -32.093-139.891 104.542  0.00 97.00      PROA   
ATOM   2909  HB1 PRO P 187     -31.438-140.330 103.756  0.00 97.00      PROA   
ATOM   2910  HB2 PRO P 187     -32.231-138.814 104.321  0.00 97.00      PROA   
ATOM   2911  CG  PRO P 187     -33.407-140.676 104.574  0.00 97.00      PROA   
ATOM   2912  HG1 PRO P 187     -34.172-140.088 105.128  0.00 97.00      PROA   
ATOM   2913  HG2 PRO P 187     -33.788-140.921 103.563  0.00 97.00      PROA   
ATOM   2914  C   PRO P 187     -31.852-139.115 106.964  0.00 97.00      PROA   
ATOM   2915  O   PRO P 187     -32.877-139.286 107.623  0.00 97.00      PROA   
ATOM   2916  N   VAL P 188     -31.036-138.046 107.159  0.00 97.00      PROA   
ATOM   2917  HN  VAL P 188     -30.241-137.892 106.578  0.00 97.00      PROA   
ATOM   2918  CA  VAL P 188     -31.237-137.070 108.223  0.00 97.00      PROA   
ATOM   2919  HA  VAL P 188     -32.289-137.009 108.466  0.00 97.00      PROA   
ATOM   2920  CB  VAL P 188     -30.410-137.370 109.488  0.00 97.00      PROA   
ATOM   2921  HB  VAL P 188     -29.323-137.346 109.241  0.00 97.00      PROA   
ATOM   2922  CG1 VAL P 188     -30.686-136.332 110.598  0.00 97.00      PROA   
ATOM   2923 HG11 VAL P 188     -31.772-136.287 110.824  0.00 97.00      PROA   
ATOM   2924 HG12 VAL P 188     -30.336-135.323 110.307  0.00 97.00      PROA   
ATOM   2925 HG13 VAL P 188     -30.147-136.621 111.526  0.00 97.00      PROA   
ATOM   2926  CG2 VAL P 188     -30.734-138.782 110.024  0.00 97.00      PROA   
ATOM   2927 HG21 VAL P 188     -30.403-139.563 109.312  0.00 97.00      PROA   
ATOM   2928 HG22 VAL P 188     -31.826-138.889 110.195  0.00 97.00      PROA   
ATOM   2929 HG23 VAL P 188     -30.209-138.956 110.987  0.00 97.00      PROA   
ATOM   2930  C   VAL P 188     -30.792-135.734 107.660  0.00 97.00      PROA   
ATOM   2931  O   VAL P 188     -29.791-135.690 106.955  0.00 97.00      PROA   
ATOM   2932  N   THR P 189     -31.503-134.613 107.974  0.00 97.00      PROA   
ATOM   2933  HN  THR P 189     -32.307-134.670 108.558  0.00 97.00      PROA   
ATOM   2934  CA  THR P 189     -31.113-133.254 107.606  0.00 97.00      PROA   
ATOM   2935  HA  THR P 189     -30.233-133.325 106.987  0.00 97.00      PROA   
ATOM   2936  CB  THR P 189     -32.151-132.454 106.783  0.00 97.00      PROA   
ATOM   2937  HB  THR P 189     -32.071-132.760 105.715  0.00 97.00      PROA   
ATOM   2938  OG1 THR P 189     -32.014-131.033 106.850  0.00 97.00      PROA   
ATOM   2939  HG1 THR P 189     -31.274-130.784 106.283  0.00 97.00      PROA   
ATOM   2940  CG2 THR P 189     -33.569-132.753 107.289  0.00 97.00      PROA   
ATOM   2941 HG21 THR P 189     -33.648-132.489 108.365  0.00 97.00      PROA   
ATOM   2942 HG22 THR P 189     -33.837-133.818 107.144  0.00 97.00      PROA   
ATOM   2943 HG23 THR P 189     -34.301-132.134 106.725  0.00 97.00      PROA   
ATOM   2944  C   THR P 189     -30.669-132.533 108.864  0.00 97.00      PROA   
ATOM   2945  O   THR P 189     -31.275-132.678 109.923  0.00 97.00      PROA   
ATOM   2946  N   LEU P 190     -29.553-131.771 108.757  0.00 97.00      PROA   
ATOM   2947  HN  LEU P 190     -29.134-131.658 107.855  0.00 97.00      PROA   
ATOM   2948  CA  LEU P 190     -28.880-131.143 109.877  0.00 97.00      PROA   
ATOM   2949  HA  LEU P 190     -29.473-131.269 110.771  0.00 97.00      PROA   
ATOM   2950  CB  LEU P 190     -27.450-131.717 110.109  0.00 97.00      PROA   
ATOM   2951  HB1 LEU P 190     -26.977-131.136 110.930  0.00 97.00      PROA   
ATOM   2952  HB2 LEU P 190     -26.841-131.562 109.191  0.00 97.00      PROA   
ATOM   2953  CG  LEU P 190     -27.334-133.221 110.494  0.00 97.00      PROA   
ATOM   2954  HG  LEU P 190     -26.297-133.357 110.892  0.00 97.00      PROA   
ATOM   2955  CD1 LEU P 190     -28.304-133.638 111.615  0.00 97.00      PROA   
ATOM   2956 HD11 LEU P 190     -29.353-133.503 111.288  0.00 97.00      PROA   
ATOM   2957 HD12 LEU P 190     -28.141-133.033 112.528  0.00 97.00      PROA   
ATOM   2958 HD13 LEU P 190     -28.159-134.710 111.864  0.00 97.00      PROA   
ATOM   2959  CD2 LEU P 190     -27.439-134.177 109.287  0.00 97.00      PROA   
ATOM   2960 HD21 LEU P 190     -26.755-133.856 108.476  0.00 97.00      PROA   
ATOM   2961 HD22 LEU P 190     -28.471-134.198 108.886  0.00 97.00      PROA   
ATOM   2962 HD23 LEU P 190     -27.170-135.211 109.589  0.00 97.00      PROA   
ATOM   2963  C   LEU P 190     -28.753-129.649 109.629  0.00 97.00      PROA   
ATOM   2964  O   LEU P 190     -27.920-129.188 108.850  0.00 97.00      PROA   
ATOM   2965  N   SER P 191     -29.564-128.830 110.335  0.00 97.00      PROA   
ATOM   2966  HN  SER P 191     -30.204-129.200 111.008  0.00 97.00      PROA   
ATOM   2967  CA  SER P 191     -29.632-127.399 110.098  0.00 97.00      PROA   
ATOM   2968  HA  SER P 191     -29.371-127.212 109.066  0.00 97.00      PROA   
ATOM   2969  CB  SER P 191     -31.101-126.886 110.232  0.00 97.00      PROA   
ATOM   2970  HB1 SER P 191     -31.586-127.412 111.080  0.00 97.00      PROA   
ATOM   2971  HB2 SER P 191     -31.654-127.169 109.310  0.00 97.00      PROA   
ATOM   2972  OG  SER P 191     -31.237-125.481 110.437  0.00 97.00      PROA   
ATOM   2973  HG1 SER P 191     -31.110-125.349 111.383  0.00 97.00      PROA   
ATOM   2974  C   SER P 191     -28.624-126.622 110.934  0.00 97.00      PROA   
ATOM   2975  O   SER P 191     -28.831-126.360 112.112  0.00 97.00      PROA   
ATOM   2976  N   CYS P 192     -27.500-126.190 110.317  0.00 97.00      PROA   
ATOM   2977  HN  CYS P 192     -27.303-126.487 109.385  0.00 97.00      PROA   
ATOM   2978  CA  CYS P 192     -26.529-125.315 110.960  0.00 97.00      PROA   
ATOM   2979  HA  CYS P 192     -26.539-125.498 112.025  0.00 97.00      PROA   
ATOM   2980  CB  CYS P 192     -25.085-125.575 110.455  0.00 97.00      PROA   
ATOM   2981  HB1 CYS P 192     -24.395-124.827 110.902  0.00 97.00      PROA   
ATOM   2982  HB2 CYS P 192     -25.050-125.458 109.350  0.00 97.00      PROA   
ATOM   2983  SG  CYS P 192     -24.548-127.257 110.910  0.00 97.00      PROA   
ATOM   2984  C   CYS P 192     -26.923-123.864 110.733  0.00 97.00      PROA   
ATOM   2985  O   CYS P 192     -26.720-123.309 109.655  0.00 97.00      PROA   
ATOM   2986  N   GLU P 193     -27.541-123.226 111.760  0.00 97.00      PROA   
ATOM   2987  HN  GLU P 193     -27.615-123.671 112.652  0.00 97.00      PROA   
ATOM   2988  CA  GLU P 193     -28.380-122.055 111.569  0.00 97.00      PROA   
ATOM   2989  HA  GLU P 193     -28.359-121.785 110.523  0.00 97.00      PROA   
ATOM   2990  CB  GLU P 193     -29.852-122.400 111.917  0.00 97.00      PROA   
ATOM   2991  HB1 GLU P 193     -30.172-123.203 111.215  0.00 97.00      PROA   
ATOM   2992  HB2 GLU P 193     -30.488-121.510 111.718  0.00 97.00      PROA   
ATOM   2993  CG  GLU P 193     -30.074-122.905 113.361  0.00 97.00      PROA   
ATOM   2994  HG1 GLU P 193     -29.599-122.212 114.085  0.00 97.00      PROA   
ATOM   2995  HG2 GLU P 193     -29.647-123.920 113.507  0.00 97.00      PROA   
ATOM   2996  CD  GLU P 193     -31.559-122.938 113.674  0.00 97.00      PROA   
ATOM   2997  OE1 GLU P 193     -32.031-122.015 114.390  0.00 97.00      PROA   
ATOM   2998  OE2 GLU P 193     -32.263-123.845 113.163  0.00 97.00      PROA   
ATOM   2999  C   GLU P 193     -27.967-120.804 112.333  0.00 97.00      PROA   
ATOM   3000  O   GLU P 193     -27.572-120.857 113.495  0.00 97.00      PROA   
ATOM   3001  N   THR P 194     -28.079-119.618 111.674  0.00 97.00      PROA   
ATOM   3002  HN  THR P 194     -28.265-119.603 110.695  0.00 97.00      PROA   
ATOM   3003  CA  THR P 194     -27.879-118.315 112.303  0.00 97.00      PROA   
ATOM   3004  HA  THR P 194     -27.388-118.445 113.259  0.00 97.00      PROA   
ATOM   3005  CB  THR P 194     -27.031-117.353 111.453  0.00 97.00      PROA   
ATOM   3006  HB  THR P 194     -26.956-116.360 111.960  0.00 97.00      PROA   
ATOM   3007  OG1 THR P 194     -27.563-117.158 110.143  0.00 97.00      PROA   
ATOM   3008  HG1 THR P 194     -27.503-116.216 109.965  0.00 97.00      PROA   
ATOM   3009  CG2 THR P 194     -25.606-117.908 111.300  0.00 97.00      PROA   
ATOM   3010 HG21 THR P 194     -25.622-118.895 110.792  0.00 97.00      PROA   
ATOM   3011 HG22 THR P 194     -25.124-118.021 112.292  0.00 97.00      PROA   
ATOM   3012 HG23 THR P 194     -24.993-117.211 110.687  0.00 97.00      PROA   
ATOM   3013  C   THR P 194     -29.190-117.591 112.572  0.00 97.00      PROA   
ATOM   3014  O   THR P 194     -29.328-116.931 113.600  0.00 97.00      PROA   
ATOM   3015  N   LYS P 195     -30.147-117.642 111.611  0.00 97.00      PROA   
ATOM   3016  HN  LYS P 195     -29.969-118.215 110.818  0.00 97.00      PROA   
ATOM   3017  CA  LYS P 195     -31.343-116.804 111.511  0.00 97.00      PROA   
ATOM   3018  HA  LYS P 195     -31.825-117.120 110.600  0.00 97.00      PROA   
ATOM   3019  CB  LYS P 195     -32.392-116.997 112.647  0.00 97.00      PROA   
ATOM   3020  HB1 LYS P 195     -32.915-116.034 112.849  0.00 97.00      PROA   
ATOM   3021  HB2 LYS P 195     -31.879-117.281 113.590  0.00 97.00      PROA   
ATOM   3022  CG  LYS P 195     -33.514-118.012 112.346  0.00 97.00      PROA   
ATOM   3023  HG1 LYS P 195     -33.959-117.784 111.353  0.00 97.00      PROA   
ATOM   3024  HG2 LYS P 195     -34.310-117.840 113.109  0.00 97.00      PROA   
ATOM   3025  CD  LYS P 195     -33.130-119.499 112.423  0.00 97.00      PROA   
ATOM   3026  HD1 LYS P 195     -32.616-119.663 113.398  0.00 97.00      PROA   
ATOM   3027  HD2 LYS P 195     -32.410-119.755 111.616  0.00 97.00      PROA   
ATOM   3028  CE  LYS P 195     -34.374-120.405 112.342  0.00 97.00      PROA   
ATOM   3029  HE1 LYS P 195     -34.857-120.329 111.346  0.00 97.00      PROA   
ATOM   3030  HE2 LYS P 195     -35.101-120.107 113.128  0.00 97.00      PROA   
ATOM   3031  NZ  LYS P 195     -34.033-121.818 112.576  0.00 97.00      PROA   
ATOM   3032  HZ1 LYS P 195     -33.375-121.860 113.390  0.00 97.00      PROA   
ATOM   3033  HZ2 LYS P 195     -33.505-122.238 111.788  0.00 97.00      PROA   
ATOM   3034  HZ3 LYS P 195     -34.847-122.414 112.811  0.00 97.00      PROA   
ATOM   3035  C   LYS P 195     -31.098-115.329 111.255  0.00 97.00      PROA   
ATOM   3036  O   LYS P 195     -31.882-114.655 110.589  0.00 97.00      PROA   
ATOM   3037  N   LEU P 196     -29.982-114.794 111.721  0.00 97.00      PROA   
ATOM   3038  HN  LEU P 196     -29.401-115.290 112.370  0.00 97.00      PROA   
ATOM   3039  CA  LEU P 196     -29.674-113.439 111.487  0.00 97.00      PROA   
ATOM   3040  HA  LEU P 196     -30.516-112.788 111.397  0.00 97.00      PROA   
ATOM   3041  CB  LEU P 196     -29.086-113.030 112.688  0.00 97.00      PROA   
ATOM   3042  HB1 LEU P 196     -28.610-112.062 112.371  0.00 97.00      PROA   
ATOM   3043  HB2 LEU P 196     -28.232-113.741 112.940  0.00 97.00      PROA   
ATOM   3044  CG  LEU P 196     -29.920-112.795 113.988  0.00 97.00      PROA   
ATOM   3045  HG  LEU P 196     -29.343-112.398 114.805  0.00 97.00      PROA   
ATOM   3046  CD1 LEU P 196     -31.093-111.850 113.693  0.00 97.00      PROA   
ATOM   3047 HD11 LEU P 196     -31.792-112.189 113.037  0.00 97.00      PROA   
ATOM   3048 HD12 LEU P 196     -30.638-110.879 113.319  0.00 97.00      PROA   
ATOM   3049 HD13 LEU P 196     -31.577-111.568 114.693  0.00 97.00      PROA   
ATOM   3050  CD2 LEU P 196     -30.247-113.985 114.830  0.00 97.00      PROA   
ATOM   3051 HD21 LEU P 196     -29.340-114.603 115.015  0.00 97.00      PROA   
ATOM   3052 HD22 LEU P 196     -30.988-114.503 114.226  0.00 97.00      PROA   
ATOM   3053 HD23 LEU P 196     -30.663-113.664 115.814  0.00 97.00      PROA   
ATOM   3054  C   LEU P 196     -28.689-113.187 110.362  0.00 97.00      PROA   
ATOM   3055  O   LEU P 196     -27.825-114.010 110.069  0.00 97.00      PROA   
ATOM   3056  N   LEU P 197     -28.795-111.978 109.756  0.00 97.00      PROA   
ATOM   3057  HN  LEU P 197     -29.525-111.345 110.001  0.00 97.00      PROA   
ATOM   3058  CA  LEU P 197     -27.839-111.465 108.805  0.00 97.00      PROA   
ATOM   3059  HA  LEU P 197     -26.933-112.049 108.869  0.00 97.00      PROA   
ATOM   3060  CB  LEU P 197     -28.378-111.489 107.353  0.00 97.00      PROA   
ATOM   3061  HB1 LEU P 197     -29.316-110.892 107.305  0.00 97.00      PROA   
ATOM   3062  HB2 LEU P 197     -28.644-112.541 107.106  0.00 97.00      PROA   
ATOM   3063  CG  LEU P 197     -27.407-110.971 106.263  0.00 97.00      PROA   
ATOM   3064  HG  LEU P 197     -27.154-109.909 106.488  0.00 97.00      PROA   
ATOM   3065  CD1 LEU P 197     -26.094-111.773 106.213  0.00 97.00      PROA   
ATOM   3066 HD11 LEU P 197     -26.315-112.847 106.031  0.00 97.00      PROA   
ATOM   3067 HD12 LEU P 197     -25.534-111.677 107.165  0.00 97.00      PROA   
ATOM   3068 HD13 LEU P 197     -25.451-111.399 105.388  0.00 97.00      PROA   
ATOM   3069  CD2 LEU P 197     -28.088-110.988 104.883  0.00 97.00      PROA   
ATOM   3070 HD21 LEU P 197     -29.007-110.367 104.899  0.00 97.00      PROA   
ATOM   3071 HD22 LEU P 197     -28.365-112.027 104.607  0.00 97.00      PROA   
ATOM   3072 HD23 LEU P 197     -27.401-110.586 104.109  0.00 97.00      PROA   
ATOM   3073  C   LEU P 197     -27.512-110.050 109.223  0.00 97.00      PROA   
ATOM   3074  O   LEU P 197     -28.399-109.272 109.566  0.00 97.00      PROA   
ATOM   3075  N   LEU P 198     -26.203-109.702 109.227  0.00 97.00      PROA   
ATOM   3076  HN  LEU P 198     -25.509-110.344 108.916  0.00 97.00      PROA   
ATOM   3077  CA  LEU P 198     -25.679-108.415 109.633  0.00 97.00      PROA   
ATOM   3078  HA  LEU P 198     -26.474-107.680 109.641  0.00 97.00      PROA   
ATOM   3079  CB  LEU P 198     -24.890-108.417 110.976  0.00 97.00      PROA   
ATOM   3080  HB1 LEU P 198     -24.451-107.412 111.152  0.00 97.00      PROA   
ATOM   3081  HB2 LEU P 198     -24.072-109.165 110.943  0.00 97.00      PROA   
ATOM   3082  CG  LEU P 198     -25.656-108.756 112.247  0.00 97.00      PROA   
ATOM   3083  HG  LEU P 198     -25.027-108.484 113.136  0.00 97.00      PROA   
ATOM   3084  CD1 LEU P 198     -26.874-108.007 112.385  0.00 97.00      PROA   
ATOM   3085 HD11 LEU P 198     -27.672-108.079 111.615  0.00 97.00      PROA   
ATOM   3086 HD12 LEU P 198     -26.426-107.000 112.208  0.00 97.00      PROA   
ATOM   3087 HD13 LEU P 198     -27.380-108.004 113.392  0.00 97.00      PROA   
ATOM   3088  CD2 LEU P 198     -26.013-110.170 112.329  0.00 97.00      PROA   
ATOM   3089 HD21 LEU P 198     -25.205-110.878 112.189  0.00 97.00      PROA   
ATOM   3090 HD22 LEU P 198     -26.932-110.448 111.761  0.00 97.00      PROA   
ATOM   3091 HD23 LEU P 198     -26.171-110.246 113.391  0.00 97.00      PROA   
ATOM   3092  C   LEU P 198     -24.699-108.047 108.547  0.00 97.00      PROA   
ATOM   3093  O   LEU P 198     -24.354-108.884 107.714  0.00 97.00      PROA   
ATOM   3094  N   GLN P 199     -24.231-106.773 108.518  0.00 97.00      PROA   
ATOM   3095  HN  GLN P 199     -24.569-106.099 109.172  0.00 97.00      PROA   
ATOM   3096  CA  GLN P 199     -23.270-106.276 107.542  0.00 97.00      PROA   
ATOM   3097  HA  GLN P 199     -23.747-106.347 106.575  0.00 97.00      PROA   
ATOM   3098  CB  GLN P 199     -22.873-104.797 107.805  0.00 97.00      PROA   
ATOM   3099  HB1 GLN P 199     -22.181-104.459 107.006  0.00 97.00      PROA   
ATOM   3100  HB2 GLN P 199     -22.334-104.729 108.778  0.00 97.00      PROA   
ATOM   3101  CG  GLN P 199     -24.038-103.790 107.848  0.00 97.00      PROA   
ATOM   3102  HG1 GLN P 199     -23.699-102.739 107.774  0.00 97.00      PROA   
ATOM   3103  HG2 GLN P 199     -24.488-103.943 108.831  0.00 97.00      PROA   
ATOM   3104  CD  GLN P 199     -25.141-104.076 106.838  0.00 97.00      PROA   
ATOM   3105  OE1 GLN P 199     -26.197-104.572 107.224  0.00 97.00      PROA   
ATOM   3106  NE2 GLN P 199     -24.885-103.790 105.536  0.00 97.00      PROA   
ATOM   3107 HE21 GLN P 199     -25.616-103.942 104.874  0.00 97.00      PROA   
ATOM   3108 HE22 GLN P 199     -23.987-103.446 105.273  0.00 97.00      PROA   
ATOM   3109  C   GLN P 199     -21.995-107.111 107.483  0.00 97.00      PROA   
ATOM   3110  O   GLN P 199     -21.438-107.511 108.504  0.00 97.00      PROA   
ATOM   3111  N   ARG P 200     -21.532-107.427 106.254  0.00 97.00      PROA   
ATOM   3112  HN  ARG P 200     -21.947-107.066 105.424  0.00 97.00      PROA   
ATOM   3113  CA  ARG P 200     -20.572-108.481 106.046  0.00 97.00      PROA   
ATOM   3114  HA  ARG P 200     -19.977-108.632 106.934  0.00 97.00      PROA   
ATOM   3115  CB  ARG P 200     -21.356-109.764 105.666  0.00 97.00      PROA   
ATOM   3116  HB1 ARG P 200     -21.920-109.562 104.726  0.00 97.00      PROA   
ATOM   3117  HB2 ARG P 200     -22.122-109.959 106.450  0.00 97.00      PROA   
ATOM   3118  CG  ARG P 200     -20.508-111.026 105.468  0.00 97.00      PROA   
ATOM   3119  HG1 ARG P 200     -19.455-110.754 105.253  0.00 97.00      PROA   
ATOM   3120  HG2 ARG P 200     -20.893-111.523 104.553  0.00 97.00      PROA   
ATOM   3121  CD  ARG P 200     -20.515-112.026 106.633  0.00 97.00      PROA   
ATOM   3122  HD1 ARG P 200     -20.561-111.506 107.611  0.00 97.00      PROA   
ATOM   3123  HD2 ARG P 200     -19.589-112.647 106.615  0.00 97.00      PROA   
ATOM   3124  NE  ARG P 200     -21.729-112.899 106.497  0.00 97.00      PROA   
ATOM   3125  HE  ARG P 200     -22.604-112.599 106.866  0.00 97.00      PROA   
ATOM   3126  CZ  ARG P 200     -21.711-114.072 105.835  0.00 97.00      PROA   
ATOM   3127  NH1 ARG P 200     -20.607-114.540 105.240  0.00 97.00      PROA   
ATOM   3128 HH11 ARG P 200     -19.976-113.861 104.870  0.00 97.00      PROA   
ATOM   3129 HH12 ARG P 200     -20.673-115.392 104.720  0.00 97.00      PROA   
ATOM   3130  NH2 ARG P 200     -22.833-114.788 105.667  0.00 97.00      PROA   
ATOM   3131 HH21 ARG P 200     -23.708-114.388 105.915  0.00 97.00      PROA   
ATOM   3132 HH22 ARG P 200     -22.778-115.511 104.982  0.00 97.00      PROA   
ATOM   3133  C   ARG P 200     -19.705-108.061 104.873  0.00 97.00      PROA   
ATOM   3134  O   ARG P 200     -20.260-107.509 103.924  0.00 97.00      PROA   
ATOM   3135  N   PRO P 201     -18.383-108.269 104.838  0.00 97.00      PROA   
ATOM   3136  CD  PRO P 201     -17.543-108.524 106.016  0.00 97.00      PROA   
ATOM   3137  HD1 PRO P 201     -17.886-109.429 106.563  0.00 97.00      PROA   
ATOM   3138  HD2 PRO P 201     -17.575-107.637 106.687  0.00 97.00      PROA   
ATOM   3139  CA  PRO P 201     -17.606-108.130 103.611  0.00 97.00      PROA   
ATOM   3140  HA  PRO P 201     -17.899-107.239 103.073  0.00 97.00      PROA   
ATOM   3141  CB  PRO P 201     -16.149-108.017 104.106  0.00 97.00      PROA   
ATOM   3142  HB1 PRO P 201     -15.915-106.940 104.265  0.00 97.00      PROA   
ATOM   3143  HB2 PRO P 201     -15.405-108.436 103.401  0.00 97.00      PROA   
ATOM   3144  CG  PRO P 201     -16.124-108.724 105.472  0.00 97.00      PROA   
ATOM   3145  HG1 PRO P 201     -15.938-109.808 105.329  0.00 97.00      PROA   
ATOM   3146  HG2 PRO P 201     -15.346-108.319 106.148  0.00 97.00      PROA   
ATOM   3147  C   PRO P 201     -17.829-109.312 102.676  0.00 97.00      PROA   
ATOM   3148  O   PRO P 201     -18.423-109.121 101.616  0.00 97.00      PROA   
ATOM   3149  N   GLY P 202     -17.393-110.536 103.044  0.00 97.00      PROA   
ATOM   3150  HN  GLY P 202     -16.813-110.642 103.849  0.00 97.00      PROA   
ATOM   3151  CA  GLY P 202     -17.658-111.745 102.292  0.00 97.00      PROA   
ATOM   3152  HA1 GLY P 202     -16.943-112.454 102.655  0.00 97.00      PROA   
ATOM   3153  HA2 GLY P 202     -17.577-111.561 101.230  0.00 97.00      PROA   
ATOM   3154  C   GLY P 202     -19.002-112.323 102.602  0.00 97.00      PROA   
ATOM   3155  O   GLY P 202     -19.156-112.945 103.640  0.00 97.00      PROA   
ATOM   3156  N   LEU P 203     -19.992-112.148 101.701  0.00 97.00      PROA   
ATOM   3157  HN  LEU P 203     -19.786-111.634 100.872  0.00 97.00      PROA   
ATOM   3158  CA  LEU P 203     -21.383-112.552 101.850  0.00 97.00      PROA   
ATOM   3159  HA  LEU P 203     -21.728-112.116 102.772  0.00 97.00      PROA   
ATOM   3160  CB  LEU P 203     -22.278-111.955 100.724  0.00 97.00      PROA   
ATOM   3161  HB1 LEU P 203     -23.163-112.600 100.533  0.00 97.00      PROA   
ATOM   3162  HB2 LEU P 203     -21.682-111.924  99.786  0.00 97.00      PROA   
ATOM   3163  CG  LEU P 203     -22.839-110.530 101.008  0.00 97.00      PROA   
ATOM   3164  HG  LEU P 203     -23.364-110.207 100.076  0.00 97.00      PROA   
ATOM   3165  CD1 LEU P 203     -23.901-110.537 102.128  0.00 97.00      PROA   
ATOM   3166 HD11 LEU P 203     -23.447-110.831 103.097  0.00 97.00      PROA   
ATOM   3167 HD12 LEU P 203     -24.717-111.249 101.885  0.00 97.00      PROA   
ATOM   3168 HD13 LEU P 203     -24.341-109.523 102.243  0.00 97.00      PROA   
ATOM   3169  CD2 LEU P 203     -21.752-109.477 101.295  0.00 97.00      PROA   
ATOM   3170 HD21 LEU P 203     -21.009-109.452 100.471  0.00 97.00      PROA   
ATOM   3171 HD22 LEU P 203     -21.221-109.707 102.242  0.00 97.00      PROA   
ATOM   3172 HD23 LEU P 203     -22.206-108.468 101.391  0.00 97.00      PROA   
ATOM   3173  C   LEU P 203     -21.664-114.044 102.020  0.00 97.00      PROA   
ATOM   3174  O   LEU P 203     -22.610-114.403 102.717  0.00 97.00      PROA   
ATOM   3175  N   GLN P 204     -20.887-114.953 101.388  0.00 97.00      PROA   
ATOM   3176  HN  GLN P 204     -20.034-114.679 100.942  0.00 97.00      PROA   
ATOM   3177  CA  GLN P 204     -21.204-116.372 101.272  0.00 97.00      PROA   
ATOM   3178  HA  GLN P 204     -22.215-116.443 100.899  0.00 97.00      PROA   
ATOM   3179  CB  GLN P 204     -20.219-117.037 100.273  0.00 97.00      PROA   
ATOM   3180  HB1 GLN P 204     -19.205-117.061 100.729  0.00 97.00      PROA   
ATOM   3181  HB2 GLN P 204     -20.144-116.356  99.393  0.00 97.00      PROA   
ATOM   3182  CG  GLN P 204     -20.552-118.453  99.746  0.00 97.00      PROA   
ATOM   3183  HG1 GLN P 204     -20.314-119.205 100.527  0.00 97.00      PROA   
ATOM   3184  HG2 GLN P 204     -19.905-118.673  98.872  0.00 97.00      PROA   
ATOM   3185  CD  GLN P 204     -22.027-118.622  99.363  0.00 97.00      PROA   
ATOM   3186  OE1 GLN P 204     -22.905-118.866 100.197  0.00 97.00      PROA   
ATOM   3187  NE2 GLN P 204     -22.321-118.503  98.042  0.00 97.00      PROA   
ATOM   3188 HE21 GLN P 204     -23.273-118.628  97.768  0.00 97.00      PROA   
ATOM   3189 HE22 GLN P 204     -21.597-118.287  97.390  0.00 97.00      PROA   
ATOM   3190  C   GLN P 204     -21.129-117.119 102.599  0.00 97.00      PROA   
ATOM   3191  O   GLN P 204     -20.556-116.643 103.567  0.00 97.00      PROA   
ATOM   3192  N   LEU P 205     -21.704-118.337 102.689  0.00 97.00      PROA   
ATOM   3193  HN  LEU P 205     -22.252-118.697 101.935  0.00 97.00      PROA   
ATOM   3194  CA  LEU P 205     -21.333-119.273 103.728  0.00 97.00      PROA   
ATOM   3195  HA  LEU P 205     -20.443-118.923 104.232  0.00 97.00      PROA   
ATOM   3196  CB  LEU P 205     -22.428-119.508 104.797  0.00 97.00      PROA   
ATOM   3197  HB1 LEU P 205     -22.118-120.335 105.474  0.00 97.00      PROA   
ATOM   3198  HB2 LEU P 205     -23.368-119.807 104.284  0.00 97.00      PROA   
ATOM   3199  CG  LEU P 205     -22.724-118.283 105.694  0.00 97.00      PROA   
ATOM   3200  HG  LEU P 205     -22.906-117.413 105.024  0.00 97.00      PROA   
ATOM   3201  CD1 LEU P 205     -24.002-118.500 106.524  0.00 97.00      PROA   
ATOM   3202 HD11 LEU P 205     -23.876-119.375 107.195  0.00 97.00      PROA   
ATOM   3203 HD12 LEU P 205     -24.869-118.685 105.856  0.00 97.00      PROA   
ATOM   3204 HD13 LEU P 205     -24.215-117.605 107.146  0.00 97.00      PROA   
ATOM   3205  CD2 LEU P 205     -21.540-117.955 106.624  0.00 97.00      PROA   
ATOM   3206 HD21 LEU P 205     -20.631-117.703 106.041  0.00 97.00      PROA   
ATOM   3207 HD22 LEU P 205     -21.313-118.830 107.269  0.00 97.00      PROA   
ATOM   3208 HD23 LEU P 205     -21.788-117.092 107.278  0.00 97.00      PROA   
ATOM   3209  C   LEU P 205     -20.956-120.587 103.089  0.00 97.00      PROA   
ATOM   3210  O   LEU P 205     -21.788-121.311 102.546  0.00 97.00      PROA   
ATOM   3211  N   TYR P 206     -19.654-120.939 103.183  0.00 97.00      PROA   
ATOM   3212  HN  TYR P 206     -18.987-120.307 103.569  0.00 97.00      PROA   
ATOM   3213  CA  TYR P 206     -19.154-122.266 102.885  0.00 97.00      PROA   
ATOM   3214  HA  TYR P 206     -19.819-122.757 102.186  0.00 97.00      PROA   
ATOM   3215  CB  TYR P 206     -17.700-122.296 102.340  0.00 97.00      PROA   
ATOM   3216  HB1 TYR P 206     -17.420-123.314 101.995  0.00 97.00      PROA   
ATOM   3217  HB2 TYR P 206     -16.981-121.978 103.127  0.00 97.00      PROA   
ATOM   3218  CG  TYR P 206     -17.561-121.342 101.185  0.00 97.00      PROA   
ATOM   3219  CD1 TYR P 206     -17.829-121.740  99.860  0.00 97.00      PROA   
ATOM   3220  HD1 TYR P 206     -18.133-122.757  99.657  0.00 97.00      PROA   
ATOM   3221  CE1 TYR P 206     -17.712-120.819  98.807  0.00 97.00      PROA   
ATOM   3222  HE1 TYR P 206     -17.931-121.122  97.792  0.00 97.00      PROA   
ATOM   3223  CZ  TYR P 206     -17.337-119.495  99.078  0.00 97.00      PROA   
ATOM   3224  OH  TYR P 206     -17.306-118.527  98.051  0.00 97.00      PROA   
ATOM   3225  HH  TYR P 206     -17.245-117.658  98.471  0.00 97.00      PROA   
ATOM   3226  CD2 TYR P 206     -17.127-120.029 101.428  0.00 97.00      PROA   
ATOM   3227  HD2 TYR P 206     -16.885-119.709 102.431  0.00 97.00      PROA   
ATOM   3228  CE2 TYR P 206     -17.034-119.109 100.387  0.00 97.00      PROA   
ATOM   3229  HE2 TYR P 206     -16.738-118.098 100.614  0.00 97.00      PROA   
ATOM   3230  C   TYR P 206     -19.191-123.002 104.201  0.00 97.00      PROA   
ATOM   3231  O   TYR P 206     -19.095-122.390 105.263  0.00 97.00      PROA   
ATOM   3232  N   PHE P 207     -19.360-124.338 104.165  0.00 97.00      PROA   
ATOM   3233  HN  PHE P 207     -19.409-124.839 103.301  0.00 97.00      PROA   
ATOM   3234  CA  PHE P 207     -19.535-125.110 105.376  0.00 97.00      PROA   
ATOM   3235  HA  PHE P 207     -19.189-124.553 106.235  0.00 97.00      PROA   
ATOM   3236  CB  PHE P 207     -20.997-125.578 105.602  0.00 97.00      PROA   
ATOM   3237  HB1 PHE P 207     -21.070-126.283 106.458  0.00 97.00      PROA   
ATOM   3238  HB2 PHE P 207     -21.348-126.107 104.692  0.00 97.00      PROA   
ATOM   3239  CG  PHE P 207     -21.945-124.431 105.867  0.00 97.00      PROA   
ATOM   3240  CD1 PHE P 207     -22.494-123.687 104.806  0.00 97.00      PROA   
ATOM   3241  HD1 PHE P 207     -22.172-123.880 103.793  0.00 97.00      PROA   
ATOM   3242  CE1 PHE P 207     -23.466-122.710 105.045  0.00 97.00      PROA   
ATOM   3243  HE1 PHE P 207     -23.867-122.139 104.219  0.00 97.00      PROA   
ATOM   3244  CZ  PHE P 207     -23.909-122.465 106.349  0.00 97.00      PROA   
ATOM   3245  HZ  PHE P 207     -24.656-121.707 106.534  0.00 97.00      PROA   
ATOM   3246  CD2 PHE P 207     -22.397-124.172 107.174  0.00 97.00      PROA   
ATOM   3247  HD2 PHE P 207     -21.999-124.745 107.999  0.00 97.00      PROA   
ATOM   3248  CE2 PHE P 207     -23.373-123.197 107.416  0.00 97.00      PROA   
ATOM   3249  HE2 PHE P 207     -23.717-123.012 108.423  0.00 97.00      PROA   
ATOM   3250  C   PHE P 207     -18.677-126.333 105.291  0.00 97.00      PROA   
ATOM   3251  O   PHE P 207     -18.240-126.727 104.220  0.00 97.00      PROA   
ATOM   3252  N   SER P 208     -18.419-126.969 106.448  0.00 97.00      PROA   
ATOM   3253  HN  SER P 208     -18.698-126.580 107.320  0.00 97.00      PROA   
ATOM   3254  CA  SER P 208     -17.756-128.248 106.513  0.00 97.00      PROA   
ATOM   3255  HA  SER P 208     -17.978-128.805 105.613  0.00 97.00      PROA   
ATOM   3256  CB  SER P 208     -16.216-128.156 106.678  0.00 97.00      PROA   
ATOM   3257  HB1 SER P 208     -15.790-127.732 105.742  0.00 97.00      PROA   
ATOM   3258  HB2 SER P 208     -15.770-129.161 106.836  0.00 97.00      PROA   
ATOM   3259  OG  SER P 208     -15.866-127.290 107.752  0.00 97.00      PROA   
ATOM   3260  HG1 SER P 208     -14.981-127.530 108.048  0.00 97.00      PROA   
ATOM   3261  C   SER P 208     -18.381-129.003 107.653  0.00 97.00      PROA   
ATOM   3262  O   SER P 208     -18.953-128.415 108.567  0.00 97.00      PROA   
ATOM   3263  N   PHE P 209     -18.311-130.349 107.579  0.00 97.00      PROA   
ATOM   3264  HN  PHE P 209     -17.825-130.789 106.830  0.00 97.00      PROA   
ATOM   3265  CA  PHE P 209     -18.919-131.252 108.524  0.00 97.00      PROA   
ATOM   3266  HA  PHE P 209     -19.177-130.705 109.422  0.00 97.00      PROA   
ATOM   3267  CB  PHE P 209     -20.163-131.967 107.922  0.00 97.00      PROA   
ATOM   3268  HB1 PHE P 209     -20.130-133.071 108.030  0.00 97.00      PROA   
ATOM   3269  HB2 PHE P 209     -20.244-131.736 106.837  0.00 97.00      PROA   
ATOM   3270  CG  PHE P 209     -21.416-131.496 108.609  0.00 97.00      PROA   
ATOM   3271  CD1 PHE P 209     -21.741-132.011 109.875  0.00 97.00      PROA   
ATOM   3272  HD1 PHE P 209     -21.073-132.711 110.357  0.00 97.00      PROA   
ATOM   3273  CE1 PHE P 209     -22.927-131.636 110.515  0.00 97.00      PROA   
ATOM   3274  HE1 PHE P 209     -23.167-132.048 111.483  0.00 97.00      PROA   
ATOM   3275  CZ  PHE P 209     -23.805-130.741 109.890  0.00 97.00      PROA   
ATOM   3276  HZ  PHE P 209     -24.724-130.450 110.377  0.00 97.00      PROA   
ATOM   3277  CD2 PHE P 209     -22.304-130.596 107.991  0.00 97.00      PROA   
ATOM   3278  HD2 PHE P 209     -22.075-130.196 107.014  0.00 97.00      PROA   
ATOM   3279  CE2 PHE P 209     -23.494-130.221 108.629  0.00 97.00      PROA   
ATOM   3280  HE2 PHE P 209     -24.174-129.533 108.149  0.00 97.00      PROA   
ATOM   3281  C   PHE P 209     -17.861-132.251 108.922  0.00 97.00      PROA   
ATOM   3282  O   PHE P 209     -17.042-132.671 108.107  0.00 97.00      PROA   
ATOM   3283  N   TYR P 210     -17.838-132.621 110.221  0.00 97.00      PROA   
ATOM   3284  HN  TYR P 210     -18.500-132.252 110.870  0.00 97.00      PROA   
ATOM   3285  CA  TYR P 210     -16.803-133.448 110.797  0.00 97.00      PROA   
ATOM   3286  HA  TYR P 210     -16.275-133.992 110.025  0.00 97.00      PROA   
ATOM   3287  CB  TYR P 210     -15.815-132.634 111.686  0.00 97.00      PROA   
ATOM   3288  HB1 TYR P 210     -14.974-133.272 112.032  0.00 97.00      PROA   
ATOM   3289  HB2 TYR P 210     -16.357-132.265 112.582  0.00 97.00      PROA   
ATOM   3290  CG  TYR P 210     -15.254-131.405 110.999  0.00 97.00      PROA   
ATOM   3291  CD1 TYR P 210     -15.990-130.204 110.972  0.00 97.00      PROA   
ATOM   3292  HD1 TYR P 210     -16.982-130.182 111.396  0.00 97.00      PROA   
ATOM   3293  CE1 TYR P 210     -15.443-129.031 110.441  0.00 97.00      PROA   
ATOM   3294  HE1 TYR P 210     -16.024-128.121 110.439  0.00 97.00      PROA   
ATOM   3295  CZ  TYR P 210     -14.135-129.035 109.944  0.00 97.00      PROA   
ATOM   3296  OH  TYR P 210     -13.542-127.852 109.453  0.00 97.00      PROA   
ATOM   3297  HH  TYR P 210     -13.804-127.120 110.027  0.00 97.00      PROA   
ATOM   3298  CD2 TYR P 210     -13.939-131.391 110.499  0.00 97.00      PROA   
ATOM   3299  HD2 TYR P 210     -13.339-132.285 110.562  0.00 97.00      PROA   
ATOM   3300  CE2 TYR P 210     -13.387-130.218 109.966  0.00 97.00      PROA   
ATOM   3301  HE2 TYR P 210     -12.370-130.212 109.602  0.00 97.00      PROA   
ATOM   3302  C   TYR P 210     -17.511-134.441 111.690  0.00 97.00      PROA   
ATOM   3303  O   TYR P 210     -18.660-134.233 112.076  0.00 97.00      PROA   
ATOM   3304  N   MET P 211     -16.823-135.552 112.047  0.00 97.00      PROA   
ATOM   3305  HN  MET P 211     -15.911-135.732 111.684  0.00 97.00      PROA   
ATOM   3306  CA  MET P 211     -17.293-136.477 113.057  0.00 97.00      PROA   
ATOM   3307  HA  MET P 211     -18.194-136.105 113.520  0.00 97.00      PROA   
ATOM   3308  CB  MET P 211     -17.568-137.888 112.473  0.00 97.00      PROA   
ATOM   3309  HB1 MET P 211     -17.728-138.609 113.305  0.00 97.00      PROA   
ATOM   3310  HB2 MET P 211     -16.677-138.217 111.892  0.00 97.00      PROA   
ATOM   3311  CG  MET P 211     -18.808-137.941 111.560  0.00 97.00      PROA   
ATOM   3312  HG1 MET P 211     -18.784-137.077 110.862  0.00 97.00      PROA   
ATOM   3313  HG2 MET P 211     -19.699-137.806 112.209  0.00 97.00      PROA   
ATOM   3314  SD  MET P 211     -18.980-139.473 110.587  0.00 97.00      PROA   
ATOM   3315  CE  MET P 211     -19.206-140.630 111.966  0.00 97.00      PROA   
ATOM   3316  HE1 MET P 211     -20.042-140.307 112.621  0.00 97.00      PROA   
ATOM   3317  HE2 MET P 211     -18.288-140.707 112.587  0.00 97.00      PROA   
ATOM   3318  HE3 MET P 211     -19.445-141.646 111.588  0.00 97.00      PROA   
ATOM   3319  C   MET P 211     -16.225-136.586 114.118  0.00 97.00      PROA   
ATOM   3320  O   MET P 211     -15.235-137.284 113.915  0.00 97.00      PROA   
ATOM   3321  N   GLY P 212     -16.408-135.918 115.292  0.00 97.00      PROA   
ATOM   3322  HN  GLY P 212     -17.273-135.452 115.481  0.00 97.00      PROA   
ATOM   3323  CA  GLY P 212     -15.416-135.806 116.359  0.00 97.00      PROA   
ATOM   3324  HA1 GLY P 212     -15.467-136.707 116.951  0.00 97.00      PROA   
ATOM   3325  HA2 GLY P 212     -15.681-134.931 116.928  0.00 97.00      PROA   
ATOM   3326  C   GLY P 212     -13.992-135.589 115.894  0.00 97.00      PROA   
ATOM   3327  O   GLY P 212     -13.673-134.613 115.217  0.00 97.00      PROA   
ATOM   3328  N   SER P 213     -13.097-136.530 116.261  0.00 97.00      PROA   
ATOM   3329  HN  SER P 213     -13.400-137.273 116.853  0.00 97.00      PROA   
ATOM   3330  CA  SER P 213     -11.690-136.520 115.890  0.00 97.00      PROA   
ATOM   3331  HA  SER P 213     -11.346-135.495 115.940  0.00 97.00      PROA   
ATOM   3332  CB  SER P 213     -10.851-137.347 116.910  0.00 97.00      PROA   
ATOM   3333  HB1 SER P 213     -11.153-138.416 116.873  0.00 97.00      PROA   
ATOM   3334  HB2 SER P 213     -11.062-136.966 117.932  0.00 97.00      PROA   
ATOM   3335  OG  SER P 213      -9.444-137.241 116.694  0.00 97.00      PROA   
ATOM   3336  HG1 SER P 213      -9.307-137.487 115.772  0.00 97.00      PROA   
ATOM   3337  C   SER P 213     -11.419-137.022 114.463  0.00 97.00      PROA   
ATOM   3338  O   SER P 213     -10.358-137.581 114.185  0.00 97.00      PROA   
ATOM   3339  N   LYS P 214     -12.339-136.825 113.489  0.00 97.00      PROA   
ATOM   3340  HN  LYS P 214     -13.242-136.455 113.695  0.00 97.00      PROA   
ATOM   3341  CA  LYS P 214     -11.990-137.040 112.096  0.00 97.00      PROA   
ATOM   3342  HA  LYS P 214     -10.951-136.757 111.986  0.00 97.00      PROA   
ATOM   3343  CB  LYS P 214     -12.071-138.514 111.621  0.00 97.00      PROA   
ATOM   3344  HB1 LYS P 214     -11.248-139.063 112.135  0.00 97.00      PROA   
ATOM   3345  HB2 LYS P 214     -11.866-138.571 110.529  0.00 97.00      PROA   
ATOM   3346  CG  LYS P 214     -13.396-139.228 111.936  0.00 97.00      PROA   
ATOM   3347  HG1 LYS P 214     -14.238-138.590 111.586  0.00 97.00      PROA   
ATOM   3348  HG2 LYS P 214     -13.504-139.345 113.037  0.00 97.00      PROA   
ATOM   3349  CD  LYS P 214     -13.522-140.599 111.246  0.00 97.00      PROA   
ATOM   3350  HD1 LYS P 214     -13.523-140.421 110.146  0.00 97.00      PROA   
ATOM   3351  HD2 LYS P 214     -14.510-141.035 111.518  0.00 97.00      PROA   
ATOM   3352  CE  LYS P 214     -12.402-141.590 111.603  0.00 97.00      PROA   
ATOM   3353  HE1 LYS P 214     -12.423-141.831 112.686  0.00 97.00      PROA   
ATOM   3354  HE2 LYS P 214     -11.403-141.180 111.344  0.00 97.00      PROA   
ATOM   3355  NZ  LYS P 214     -12.568-142.854 110.846  0.00 97.00      PROA   
ATOM   3356  HZ1 LYS P 214     -12.511-142.649 109.828  0.00 97.00      PROA   
ATOM   3357  HZ2 LYS P 214     -13.497-143.268 111.062  0.00 97.00      PROA   
ATOM   3358  HZ3 LYS P 214     -11.817-143.526 111.104  0.00 97.00      PROA   
ATOM   3359  C   LYS P 214     -12.722-136.141 111.120  0.00 97.00      PROA   
ATOM   3360  O   LYS P 214     -13.927-135.915 111.197  0.00 97.00      PROA   
ATOM   3361  N   THR P 215     -11.959-135.620 110.131  0.00 97.00      PROA   
ATOM   3362  HN  THR P 215     -10.971-135.757 110.129  0.00 97.00      PROA   
ATOM   3363  CA  THR P 215     -12.443-134.939 108.946  0.00 97.00      PROA   
ATOM   3364  HA  THR P 215     -13.079-134.126 109.267  0.00 97.00      PROA   
ATOM   3365  CB  THR P 215     -11.293-134.383 108.109  0.00 97.00      PROA   
ATOM   3366  HB  THR P 215     -11.626-134.079 107.088  0.00 97.00      PROA   
ATOM   3367  OG1 THR P 215     -10.245-135.342 107.991  0.00 97.00      PROA   
ATOM   3368  HG1 THR P 215     -10.614-136.080 107.503  0.00 97.00      PROA   
ATOM   3369  CG2 THR P 215     -10.702-133.141 108.797  0.00 97.00      PROA   
ATOM   3370 HG21 THR P 215     -10.389-133.377 109.835  0.00 97.00      PROA   
ATOM   3371 HG22 THR P 215     -11.442-132.316 108.818  0.00 97.00      PROA   
ATOM   3372 HG23 THR P 215      -9.806-132.797 108.235  0.00 97.00      PROA   
ATOM   3373  C   THR P 215     -13.267-135.832 108.037  0.00 97.00      PROA   
ATOM   3374  O   THR P 215     -12.903-136.975 107.769  0.00 97.00      PROA   
ATOM   3375  N   LEU P 216     -14.368-135.282 107.479  0.00 97.00      PROA   
ATOM   3376  HN  LEU P 216     -14.716-134.399 107.786  0.00 97.00      PROA   
ATOM   3377  CA  LEU P 216     -15.032-135.840 106.317  0.00 97.00      PROA   
ATOM   3378  HA  LEU P 216     -14.832-136.901 106.270  0.00 97.00      PROA   
ATOM   3379  CB  LEU P 216     -16.564-135.627 106.365  0.00 97.00      PROA   
ATOM   3380  HB1 LEU P 216     -17.042-136.012 105.439  0.00 97.00      PROA   
ATOM   3381  HB2 LEU P 216     -16.777-134.539 106.431  0.00 97.00      PROA   
ATOM   3382  CG  LEU P 216     -17.249-136.332 107.563  0.00 97.00      PROA   
ATOM   3383  HG  LEU P 216     -16.824-135.918 108.508  0.00 97.00      PROA   
ATOM   3384  CD1 LEU P 216     -18.760-136.047 107.579  0.00 97.00      PROA   
ATOM   3385 HD11 LEU P 216     -19.237-136.459 106.664  0.00 97.00      PROA   
ATOM   3386 HD12 LEU P 216     -18.946-134.955 107.620  0.00 97.00      PROA   
ATOM   3387 HD13 LEU P 216     -19.230-136.524 108.465  0.00 97.00      PROA   
ATOM   3388  CD2 LEU P 216     -17.001-137.852 107.561  0.00 97.00      PROA   
ATOM   3389 HD21 LEU P 216     -15.922-138.082 107.672  0.00 97.00      PROA   
ATOM   3390 HD22 LEU P 216     -17.372-138.299 106.615  0.00 97.00      PROA   
ATOM   3391 HD23 LEU P 216     -17.542-138.323 108.405  0.00 97.00      PROA   
ATOM   3392  C   LEU P 216     -14.411-135.236 105.071  0.00 97.00      PROA   
ATOM   3393  O   LEU P 216     -13.494-134.424 105.168  0.00 97.00      PROA   
ATOM   3394  N   ARG P 217     -14.858-135.651 103.857  0.00 97.00      PROA   
ATOM   3395  HN  ARG P 217     -15.583-136.333 103.793  0.00 97.00      PROA   
ATOM   3396  CA  ARG P 217     -14.323-135.156 102.594  0.00 97.00      PROA   
ATOM   3397  HA  ARG P 217     -13.244-135.167 102.676  0.00 97.00      PROA   
ATOM   3398  CB  ARG P 217     -14.703-136.036 101.373  0.00 97.00      PROA   
ATOM   3399  HB1 ARG P 217     -14.348-135.534 100.443  0.00 97.00      PROA   
ATOM   3400  HB2 ARG P 217     -15.811-136.112 101.316  0.00 97.00      PROA   
ATOM   3401  CG  ARG P 217     -14.091-137.450 101.361  0.00 97.00      PROA   
ATOM   3402  HG1 ARG P 217     -14.408-138.005 102.271  0.00 97.00      PROA   
ATOM   3403  HG2 ARG P 217     -12.982-137.359 101.388  0.00 97.00      PROA   
ATOM   3404  CD  ARG P 217     -14.526-138.240 100.116  0.00 97.00      PROA   
ATOM   3405  HD1 ARG P 217     -14.297-137.688  99.177  0.00 97.00      PROA   
ATOM   3406  HD2 ARG P 217     -15.622-138.424 100.150  0.00 97.00      PROA   
ATOM   3407  NE  ARG P 217     -13.849-139.576 100.115  0.00 97.00      PROA   
ATOM   3408  HE  ARG P 217     -14.331-140.362 100.492  0.00 97.00      PROA   
ATOM   3409  CZ  ARG P 217     -12.630-139.812  99.584  0.00 97.00      PROA   
ATOM   3410  NH1 ARG P 217     -11.864-138.838  99.068  0.00 97.00      PROA   
ATOM   3411 HH11 ARG P 217     -12.185-137.899  99.128  0.00 97.00      PROA   
ATOM   3412 HH12 ARG P 217     -10.971-139.072  98.692  0.00 97.00      PROA   
ATOM   3413  NH2 ARG P 217     -12.163-141.074  99.567  0.00 97.00      PROA   
ATOM   3414 HH21 ARG P 217     -12.725-141.804  99.944  0.00 97.00      PROA   
ATOM   3415 HH22 ARG P 217     -11.278-141.257  99.149  0.00 97.00      PROA   
ATOM   3416  C   ARG P 217     -14.712-133.717 102.280  0.00 97.00      PROA   
ATOM   3417  O   ARG P 217     -15.554-133.450 101.423  0.00 97.00      PROA   
ATOM   3418  N   GLY P 218     -14.062-132.757 102.975  0.00 97.00      PROA   
ATOM   3419  HN  GLY P 218     -13.488-133.053 103.738  0.00 97.00      PROA   
ATOM   3420  CA  GLY P 218     -14.077-131.332 102.709  0.00 97.00      PROA   
ATOM   3421  HA1 GLY P 218     -13.402-130.877 103.419  0.00 97.00      PROA   
ATOM   3422  HA2 GLY P 218     -15.096-130.987 102.809  0.00 97.00      PROA   
ATOM   3423  C   GLY P 218     -13.580-130.945 101.344  0.00 97.00      PROA   
ATOM   3424  O   GLY P 218     -12.914-131.720 100.660  0.00 97.00      PROA   
ATOM   3425  N   ARG P 219     -13.875-129.683 100.963  0.00 97.00      PROA   
ATOM   3426  HN  ARG P 219     -14.404-129.090 101.564  0.00 97.00      PROA   
ATOM   3427  CA  ARG P 219     -13.477-129.075  99.717  0.00 97.00      PROA   
ATOM   3428  HA  ARG P 219     -12.411-128.907  99.773  0.00 97.00      PROA   
ATOM   3429  CB  ARG P 219     -13.806-129.907  98.425  0.00 97.00      PROA   
ATOM   3430  HB1 ARG P 219     -13.143-130.800  98.434  0.00 97.00      PROA   
ATOM   3431  HB2 ARG P 219     -13.516-129.340  97.518  0.00 97.00      PROA   
ATOM   3432  CG  ARG P 219     -15.253-130.442  98.307  0.00 97.00      PROA   
ATOM   3433  HG1 ARG P 219     -15.981-129.604  98.362  0.00 97.00      PROA   
ATOM   3434  HG2 ARG P 219     -15.448-131.109  99.172  0.00 97.00      PROA   
ATOM   3435  CD  ARG P 219     -15.542-131.261  97.038  0.00 97.00      PROA   
ATOM   3436  HD1 ARG P 219     -16.528-131.773  97.144  0.00 97.00      PROA   
ATOM   3437  HD2 ARG P 219     -14.743-132.010  96.855  0.00 97.00      PROA   
ATOM   3438  NE  ARG P 219     -15.602-130.292  95.899  0.00 97.00      PROA   
ATOM   3439  HE  ARG P 219     -15.325-129.342  96.055  0.00 97.00      PROA   
ATOM   3440  CZ  ARG P 219     -16.334-130.468  94.785  0.00 97.00      PROA   
ATOM   3441  NH1 ARG P 219     -16.596-131.693  94.335  0.00 97.00      PROA   
ATOM   3442 HH11 ARG P 219     -16.060-132.405  94.770  0.00 97.00      PROA   
ATOM   3443 HH12 ARG P 219     -16.970-131.778  93.416  0.00 97.00      PROA   
ATOM   3444  NH2 ARG P 219     -16.769-129.391  94.111  0.00 97.00      PROA   
ATOM   3445 HH21 ARG P 219     -17.520-129.483  93.469  0.00 97.00      PROA   
ATOM   3446 HH22 ARG P 219     -16.553-128.485  94.488  0.00 97.00      PROA   
ATOM   3447  C   ARG P 219     -14.138-127.716  99.751  0.00 97.00      PROA   
ATOM   3448  O   ARG P 219     -14.168-127.057 100.788  0.00 97.00      PROA   
ATOM   3449  N   ASP P 220     -14.715-127.276  98.620  0.00 97.00      PROA   
ATOM   3450  HN  ASP P 220     -14.568-127.760  97.757  0.00 97.00      PROA   
ATOM   3451  CA  ASP P 220     -15.668-126.205  98.461  0.00 97.00      PROA   
ATOM   3452  HA  ASP P 220     -15.379-125.371  99.087  0.00 97.00      PROA   
ATOM   3453  CB  ASP P 220     -15.667-125.748  96.963  0.00 97.00      PROA   
ATOM   3454  HB1 ASP P 220     -14.705-125.217  96.780  0.00 97.00      PROA   
ATOM   3455  HB2 ASP P 220     -16.483-125.034  96.747  0.00 97.00      PROA   
ATOM   3456  CG  ASP P 220     -15.690-126.898  95.946  0.00 97.00      PROA   
ATOM   3457  OD1 ASP P 220     -16.582-126.882  95.063  0.00 97.00      PROA   
ATOM   3458  OD2 ASP P 220     -14.772-127.755  95.982  0.00 97.00      PROA   
ATOM   3459  C   ASP P 220     -17.052-126.695  98.912  0.00 97.00      PROA   
ATOM   3460  O   ASP P 220     -18.023-126.704  98.158  0.00 97.00      PROA   
ATOM   3461  N   THR P 221     -17.168-127.151 100.182  0.00 97.00      PROA   
ATOM   3462  HN  THR P 221     -16.377-127.149 100.793  0.00 97.00      PROA   
ATOM   3463  CA  THR P 221     -18.346-127.852 100.669  0.00 97.00      PROA   
ATOM   3464  HA  THR P 221     -18.675-128.458  99.837  0.00 97.00      PROA   
ATOM   3465  CB  THR P 221     -18.051-128.859 101.783  0.00 97.00      PROA   
ATOM   3466  HB  THR P 221     -18.948-129.083 102.406  0.00 97.00      PROA   
ATOM   3467  OG1 THR P 221     -16.986-128.421 102.616  0.00 97.00      PROA   
ATOM   3468  HG1 THR P 221     -17.341-127.680 103.117  0.00 97.00      PROA   
ATOM   3469  CG2 THR P 221     -17.579-130.170 101.134  0.00 97.00      PROA   
ATOM   3470 HG21 THR P 221     -16.647-129.985 100.565  0.00 97.00      PROA   
ATOM   3471 HG22 THR P 221     -18.345-130.572 100.441  0.00 97.00      PROA   
ATOM   3472 HG23 THR P 221     -17.362-130.930 101.914  0.00 97.00      PROA   
ATOM   3473  C   THR P 221     -19.554-126.987 101.012  0.00 97.00      PROA   
ATOM   3474  O   THR P 221     -19.466-125.916 101.608  0.00 97.00      PROA   
ATOM   3475  N   SER P 222     -20.747-127.495 100.625  0.00 97.00      PROA   
ATOM   3476  HN  SER P 222     -20.771-128.316 100.061  0.00 97.00      PROA   
ATOM   3477  CA  SER P 222     -22.052-126.923 100.894  0.00 97.00      PROA   
ATOM   3478  HA  SER P 222     -21.979-125.849 100.786  0.00 97.00      PROA   
ATOM   3479  CB  SER P 222     -23.105-127.478  99.903  0.00 97.00      PROA   
ATOM   3480  HB1 SER P 222     -24.065-126.924  99.975  0.00 97.00      PROA   
ATOM   3481  HB2 SER P 222     -23.300-128.551 100.127  0.00 97.00      PROA   
ATOM   3482  OG  SER P 222     -22.618-127.408  98.565  0.00 97.00      PROA   
ATOM   3483  HG1 SER P 222     -22.193-126.553  98.457  0.00 97.00      PROA   
ATOM   3484  C   SER P 222     -22.509-127.240 102.310  0.00 97.00      PROA   
ATOM   3485  O   SER P 222     -21.851-127.980 103.038  0.00 97.00      PROA   
ATOM   3486  N   SER P 223     -23.661-126.663 102.737  0.00 97.00      PROA   
ATOM   3487  HN  SER P 223     -24.162-126.026 102.153  0.00 97.00      PROA   
ATOM   3488  CA  SER P 223     -24.207-126.720 104.084  0.00 97.00      PROA   
ATOM   3489  HA  SER P 223     -23.509-126.233 104.740  0.00 97.00      PROA   
ATOM   3490  CB  SER P 223     -25.554-125.966 104.138  0.00 97.00      PROA   
ATOM   3491  HB1 SER P 223     -25.901-125.849 105.188  0.00 97.00      PROA   
ATOM   3492  HB2 SER P 223     -26.330-126.523 103.570  0.00 97.00      PROA   
ATOM   3493  OG  SER P 223     -25.425-124.676 103.548  0.00 97.00      PROA   
ATOM   3494  HG1 SER P 223     -24.895-124.147 104.151  0.00 97.00      PROA   
ATOM   3495  C   SER P 223     -24.447-128.098 104.664  0.00 97.00      PROA   
ATOM   3496  O   SER P 223     -24.201-128.314 105.849  0.00 97.00      PROA   
ATOM   3497  N   GLU P 224     -24.939-129.053 103.847  0.00 97.00      PROA   
ATOM   3498  HN  GLU P 224     -25.056-128.875 102.875  0.00 97.00      PROA   
ATOM   3499  CA  GLU P 224     -25.374-130.353 104.308  0.00 97.00      PROA   
ATOM   3500  HA  GLU P 224     -25.121-130.476 105.353  0.00 97.00      PROA   
ATOM   3501  CB  GLU P 224     -26.908-130.566 104.171  0.00 97.00      PROA   
ATOM   3502  HB1 GLU P 224     -27.118-131.651 104.308  0.00 97.00      PROA   
ATOM   3503  HB2 GLU P 224     -27.245-130.300 103.145  0.00 97.00      PROA   
ATOM   3504  CG  GLU P 224     -27.754-129.791 105.208  0.00 97.00      PROA   
ATOM   3505  HG1 GLU P 224     -28.010-128.774 104.847  0.00 97.00      PROA   
ATOM   3506  HG2 GLU P 224     -27.202-129.701 106.168  0.00 97.00      PROA   
ATOM   3507  CD  GLU P 224     -29.032-130.570 105.500  0.00 97.00      PROA   
ATOM   3508  OE1 GLU P 224     -28.899-131.701 106.032  0.00 97.00      PROA   
ATOM   3509  OE2 GLU P 224     -30.137-130.064 105.182  0.00 97.00      PROA   
ATOM   3510  C   GLU P 224     -24.662-131.458 103.560  0.00 97.00      PROA   
ATOM   3511  O   GLU P 224     -24.050-131.255 102.513  0.00 97.00      PROA   
ATOM   3512  N   TYR P 225     -24.758-132.684 104.121  0.00 97.00      PROA   
ATOM   3513  HN  TYR P 225     -25.278-132.800 104.964  0.00 97.00      PROA   
ATOM   3514  CA  TYR P 225     -24.283-133.919 103.542  0.00 97.00      PROA   
ATOM   3515  HA  TYR P 225     -24.017-133.756 102.507  0.00 97.00      PROA   
ATOM   3516  CB  TYR P 225     -23.069-134.514 104.335  0.00 97.00      PROA   
ATOM   3517  HB1 TYR P 225     -22.281-133.734 104.420  0.00 97.00      PROA   
ATOM   3518  HB2 TYR P 225     -22.641-135.369 103.769  0.00 97.00      PROA   
ATOM   3519  CG  TYR P 225     -23.409-134.988 105.738  0.00 97.00      PROA   
ATOM   3520  CD1 TYR P 225     -23.564-136.361 106.015  0.00 97.00      PROA   
ATOM   3521  HD1 TYR P 225     -23.446-137.084 105.222  0.00 97.00      PROA   
ATOM   3522  CE1 TYR P 225     -23.897-136.798 107.304  0.00 97.00      PROA   
ATOM   3523  HE1 TYR P 225     -24.022-137.853 107.499  0.00 97.00      PROA   
ATOM   3524  CZ  TYR P 225     -24.092-135.867 108.330  0.00 97.00      PROA   
ATOM   3525  OH  TYR P 225     -24.476-136.294 109.619  0.00 97.00      PROA   
ATOM   3526  HH  TYR P 225     -24.427-137.253 109.641  0.00 97.00      PROA   
ATOM   3527  CD2 TYR P 225     -23.562-134.068 106.792  0.00 97.00      PROA   
ATOM   3528  HD2 TYR P 225     -23.433-133.012 106.608  0.00 97.00      PROA   
ATOM   3529  CE2 TYR P 225     -23.916-134.503 108.075  0.00 97.00      PROA   
ATOM   3530  HE2 TYR P 225     -24.066-133.784 108.867  0.00 97.00      PROA   
ATOM   3531  C   TYR P 225     -25.511-134.810 103.604  0.00 97.00      PROA   
ATOM   3532  O   TYR P 225     -26.439-134.516 104.354  0.00 97.00      PROA   
ATOM   3533  N   GLN P 226     -25.574-135.916 102.819  0.00 97.00      PROA   
ATOM   3534  HN  GLN P 226     -24.843-136.164 102.186  0.00 97.00      PROA   
ATOM   3535  CA  GLN P 226     -26.707-136.823 102.903  0.00 97.00      PROA   
ATOM   3536  HA  GLN P 226     -27.181-136.644 103.855  0.00 97.00      PROA   
ATOM   3537  CB  GLN P 226     -27.792-136.624 101.802  0.00 97.00      PROA   
ATOM   3538  HB1 GLN P 226     -28.333-137.578 101.607  0.00 97.00      PROA   
ATOM   3539  HB2 GLN P 226     -27.292-136.339 100.851  0.00 97.00      PROA   
ATOM   3540  CG  GLN P 226     -28.871-135.571 102.157  0.00 97.00      PROA   
ATOM   3541  HG1 GLN P 226     -29.674-135.568 101.392  0.00 97.00      PROA   
ATOM   3542  HG2 GLN P 226     -28.400-134.565 102.188  0.00 97.00      PROA   
ATOM   3543  CD  GLN P 226     -29.504-135.885 103.519  0.00 97.00      PROA   
ATOM   3544  OE1 GLN P 226     -29.674-137.053 103.888  0.00 97.00      PROA   
ATOM   3545  NE2 GLN P 226     -29.818-134.818 104.305  0.00 97.00      PROA   
ATOM   3546 HE21 GLN P 226     -29.992-135.000 105.273  0.00 97.00      PROA   
ATOM   3547 HE22 GLN P 226     -29.620-133.887 104.010  0.00 97.00      PROA   
ATOM   3548  C   GLN P 226     -26.305-138.263 103.051  0.00 97.00      PROA   
ATOM   3549  O   GLN P 226     -25.201-138.673 102.698  0.00 97.00      PROA   
ATOM   3550  N   ILE P 227     -27.225-139.050 103.662  0.00 97.00      PROA   
ATOM   3551  HN  ILE P 227     -28.128-138.681 103.876  0.00 97.00      PROA   
ATOM   3552  CA  ILE P 227     -26.927-140.355 104.208  0.00 97.00      PROA   
ATOM   3553  HA  ILE P 227     -25.904-140.610 103.968  0.00 97.00      PROA   
ATOM   3554  CB  ILE P 227     -27.090-140.424 105.729  0.00 97.00      PROA   
ATOM   3555  HB  ILE P 227     -28.150-140.630 106.006  0.00 97.00      PROA   
ATOM   3556  CG2 ILE P 227     -26.201-141.582 106.232  0.00 97.00      PROA   
ATOM   3557 HG21 ILE P 227     -25.132-141.370 106.020  0.00 97.00      PROA   
ATOM   3558 HG22 ILE P 227     -26.472-142.541 105.747  0.00 97.00      PROA   
ATOM   3559 HG23 ILE P 227     -26.307-141.711 107.327  0.00 97.00      PROA   
ATOM   3560  CG1 ILE P 227     -26.716-139.083 106.420  0.00 97.00      PROA   
ATOM   3561 HG11 ILE P 227     -27.375-138.265 106.052  0.00 97.00      PROA   
ATOM   3562 HG12 ILE P 227     -25.668-138.827 106.153  0.00 97.00      PROA   
ATOM   3563  CD  ILE P 227     -26.866-139.122 107.947  0.00 97.00      PROA   
ATOM   3564  HD1 ILE P 227     -26.100-139.781 108.406  0.00 97.00      PROA   
ATOM   3565  HD2 ILE P 227     -27.872-139.503 108.224  0.00 97.00      PROA   
ATOM   3566  HD3 ILE P 227     -26.747-138.103 108.373  0.00 97.00      PROA   
ATOM   3567  C   ILE P 227     -27.836-141.359 103.534  0.00 97.00      PROA   
ATOM   3568  O   ILE P 227     -29.052-141.203 103.498  0.00 97.00      PROA   
ATOM   3569  N   LEU P 228     -27.249-142.430 102.958  0.00 97.00      PROA   
ATOM   3570  HN  LEU P 228     -26.260-142.551 103.010  0.00 97.00      PROA   
ATOM   3571  CA  LEU P 228     -27.937-143.339 102.063  0.00 97.00      PROA   
ATOM   3572  HA  LEU P 228     -28.809-142.853 101.646  0.00 97.00      PROA   
ATOM   3573  CB  LEU P 228     -26.998-143.751 100.896  0.00 97.00      PROA   
ATOM   3574  HB1 LEU P 228     -27.512-144.525 100.284  0.00 97.00      PROA   
ATOM   3575  HB2 LEU P 228     -26.066-144.203 101.299  0.00 97.00      PROA   
ATOM   3576  CG  LEU P 228     -26.607-142.606  99.914  0.00 97.00      PROA   
ATOM   3577  HG  LEU P 228     -27.535-142.034  99.677  0.00 97.00      PROA   
ATOM   3578  CD1 LEU P 228     -25.557-141.612 100.452  0.00 97.00      PROA   
ATOM   3579 HD11 LEU P 228     -24.656-142.158 100.804  0.00 97.00      PROA   
ATOM   3580 HD12 LEU P 228     -25.957-141.001 101.284  0.00 97.00      PROA   
ATOM   3581 HD13 LEU P 228     -25.247-140.913  99.647  0.00 97.00      PROA   
ATOM   3582  CD2 LEU P 228     -26.086-143.196  98.591  0.00 97.00      PROA   
ATOM   3583 HD21 LEU P 228     -26.842-143.870  98.138  0.00 97.00      PROA   
ATOM   3584 HD22 LEU P 228     -25.155-143.774  98.774  0.00 97.00      PROA   
ATOM   3585 HD23 LEU P 228     -25.859-142.382  97.870  0.00 97.00      PROA   
ATOM   3586  C   LEU P 228     -28.424-144.571 102.811  0.00 97.00      PROA   
ATOM   3587  O   LEU P 228     -28.890-145.533 102.205  0.00 97.00      PROA   
ATOM   3588  N   THR P 229     -28.323-144.515 104.157  0.00 97.00      PROA   
ATOM   3589  HN  THR P 229     -28.005-143.649 104.530  0.00 97.00      PROA   
ATOM   3590  CA  THR P 229     -28.564-145.548 105.150  0.00 97.00      PROA   
ATOM   3591  HA  THR P 229     -29.593-145.490 105.470  0.00 97.00      PROA   
ATOM   3592  CB  THR P 229     -28.202-146.996 104.757  0.00 97.00      PROA   
ATOM   3593  HB  THR P 229     -27.257-146.985 104.167  0.00 97.00      PROA   
ATOM   3594  OG1 THR P 229     -29.235-147.558 103.962  0.00 97.00      PROA   
ATOM   3595  HG1 THR P 229     -29.313-146.975 103.203  0.00 97.00      PROA   
ATOM   3596  CG2 THR P 229     -28.018-147.973 105.943  0.00 97.00      PROA   
ATOM   3597 HG21 THR P 229     -28.940-148.051 106.549  0.00 97.00      PROA   
ATOM   3598 HG22 THR P 229     -27.185-147.677 106.605  0.00 97.00      PROA   
ATOM   3599 HG23 THR P 229     -27.787-148.988 105.551  0.00 97.00      PROA   
ATOM   3600  C   THR P 229     -27.676-145.099 106.275  0.00 97.00      PROA   
ATOM   3601  O   THR P 229     -26.476-145.357 106.238  0.00 97.00      PROA   
ATOM   3602  N   ALA P 230     -28.201-144.374 107.297  0.00 97.00      PROA   
ATOM   3603  HN  ALA P 230     -29.144-144.048 107.304  0.00 97.00      PROA   
ATOM   3604  CA  ALA P 230     -27.417-144.074 108.484  0.00 97.00      PROA   
ATOM   3605  HA  ALA P 230     -26.464-143.696 108.150  0.00 97.00      PROA   
ATOM   3606  CB  ALA P 230     -28.067-143.009 109.384  0.00 97.00      PROA   
ATOM   3607  HB1 ALA P 230     -29.051-143.357 109.764  0.00 97.00      PROA   
ATOM   3608  HB2 ALA P 230     -28.220-142.073 108.803  0.00 97.00      PROA   
ATOM   3609  HB3 ALA P 230     -27.408-142.767 110.243  0.00 97.00      PROA   
ATOM   3610  C   ALA P 230     -27.145-145.331 109.280  0.00 97.00      PROA   
ATOM   3611  O   ALA P 230     -28.000-146.196 109.368  0.00 97.00      PROA   
ATOM   3612  N   ARG P 231     -25.934-145.476 109.850  0.00 97.00      PROA   
ATOM   3613  HN  ARG P 231     -25.255-144.750 109.737  0.00 97.00      PROA   
ATOM   3614  CA  ARG P 231     -25.436-146.737 110.355  0.00 97.00      PROA   
ATOM   3615  HA  ARG P 231     -26.211-147.486 110.299  0.00 97.00      PROA   
ATOM   3616  CB  ARG P 231     -24.248-147.233 109.491  0.00 97.00      PROA   
ATOM   3617  HB1 ARG P 231     -23.771-148.095 109.991  0.00 97.00      PROA   
ATOM   3618  HB2 ARG P 231     -23.478-146.436 109.408  0.00 97.00      PROA   
ATOM   3619  CG  ARG P 231     -24.683-147.668 108.076  0.00 97.00      PROA   
ATOM   3620  HG1 ARG P 231     -24.784-146.751 107.459  0.00 97.00      PROA   
ATOM   3621  HG2 ARG P 231     -25.693-148.123 108.147  0.00 97.00      PROA   
ATOM   3622  CD  ARG P 231     -23.725-148.635 107.341  0.00 97.00      PROA   
ATOM   3623  HD1 ARG P 231     -22.731-148.147 107.240  0.00 97.00      PROA   
ATOM   3624  HD2 ARG P 231     -24.109-148.895 106.334  0.00 97.00      PROA   
ATOM   3625  NE  ARG P 231     -23.501-149.900 108.113  0.00 97.00      PROA   
ATOM   3626  HE  ARG P 231     -22.609-149.971 108.564  0.00 97.00      PROA   
ATOM   3627  CZ  ARG P 231     -24.480-150.512 108.799  0.00 97.00      PROA   
ATOM   3628  NH1 ARG P 231     -25.682-150.756 108.281  0.00 97.00      PROA   
ATOM   3629 HH11 ARG P 231     -25.859-150.504 107.340  0.00 97.00      PROA   
ATOM   3630 HH12 ARG P 231     -26.369-151.127 108.911  0.00 97.00      PROA   
ATOM   3631  NH2 ARG P 231     -24.278-150.810 110.091  0.00 97.00      PROA   
ATOM   3632 HH21 ARG P 231     -23.425-150.463 110.487  0.00 97.00      PROA   
ATOM   3633 HH22 ARG P 231     -25.099-150.851 110.660  0.00 97.00      PROA   
ATOM   3634  C   ARG P 231     -24.998-146.703 111.801  0.00 97.00      PROA   
ATOM   3635  O   ARG P 231     -24.748-145.664 112.393  0.00 97.00      PROA   
ATOM   3636  N   ARG P 232     -24.857-147.896 112.409  0.00 97.00      PROA   
ATOM   3637  HN  ARG P 232     -25.233-148.714 111.971  0.00 97.00      PROA   
ATOM   3638  CA  ARG P 232     -24.223-148.124 113.694  0.00 97.00      PROA   
ATOM   3639  HA  ARG P 232     -24.858-147.685 114.449  0.00 97.00      PROA   
ATOM   3640  CB  ARG P 232     -24.126-149.653 113.904  0.00 97.00      PROA   
ATOM   3641  HB1 ARG P 232     -23.219-149.940 114.475  0.00 97.00      PROA   
ATOM   3642  HB2 ARG P 232     -24.016-150.118 112.897  0.00 97.00      PROA   
ATOM   3643  CG  ARG P 232     -25.384-150.233 114.573  0.00 97.00      PROA   
ATOM   3644  HG1 ARG P 232     -25.585-151.253 114.171  0.00 97.00      PROA   
ATOM   3645  HG2 ARG P 232     -26.250-149.606 114.278  0.00 97.00      PROA   
ATOM   3646  CD  ARG P 232     -25.271-150.283 116.100  0.00 97.00      PROA   
ATOM   3647  HD1 ARG P 232     -26.234-150.547 116.583  0.00 97.00      PROA   
ATOM   3648  HD2 ARG P 232     -24.914-149.307 116.499  0.00 97.00      PROA   
ATOM   3649  NE  ARG P 232     -24.312-151.398 116.369  0.00 97.00      PROA   
ATOM   3650  HE  ARG P 232     -24.418-152.214 115.807  0.00 97.00      PROA   
ATOM   3651  CZ  ARG P 232     -23.123-151.267 116.993  0.00 97.00      PROA   
ATOM   3652  NH1 ARG P 232     -22.807-150.204 117.746  0.00 97.00      PROA   
ATOM   3653 HH11 ARG P 232     -23.462-149.460 117.823  0.00 97.00      PROA   
ATOM   3654 HH12 ARG P 232     -21.903-150.154 118.162  0.00 97.00      PROA   
ATOM   3655  NH2 ARG P 232     -22.208-152.237 116.813  0.00 97.00      PROA   
ATOM   3656 HH21 ARG P 232     -22.407-152.962 116.158  0.00 97.00      PROA   
ATOM   3657 HH22 ARG P 232     -21.300-152.120 117.204  0.00 97.00      PROA   
ATOM   3658  C   ARG P 232     -22.849-147.497 113.885  0.00 97.00      PROA   
ATOM   3659  O   ARG P 232     -22.553-146.934 114.933  0.00 97.00      PROA   
ATOM   3660  N   GLU P 233     -21.991-147.560 112.858  0.00 97.00      PROA   
ATOM   3661  HN  GLU P 233     -22.205-148.156 112.083  0.00 97.00      PROA   
ATOM   3662  CA  GLU P 233     -20.686-146.954 112.774  0.00 97.00      PROA   
ATOM   3663  HA  GLU P 233     -20.198-147.099 113.727  0.00 97.00      PROA   
ATOM   3664  CB  GLU P 233     -19.838-147.697 111.703  0.00 97.00      PROA   
ATOM   3665  HB1 GLU P 233     -19.516-148.676 112.125  0.00 97.00      PROA   
ATOM   3666  HB2 GLU P 233     -18.914-147.109 111.511  0.00 97.00      PROA   
ATOM   3667  CG  GLU P 233     -20.558-147.941 110.351  0.00 97.00      PROA   
ATOM   3668  HG1 GLU P 233     -19.795-147.929 109.542  0.00 97.00      PROA   
ATOM   3669  HG2 GLU P 233     -21.279-147.126 110.146  0.00 97.00      PROA   
ATOM   3670  CD  GLU P 233     -21.278-149.292 110.252  0.00 97.00      PROA   
ATOM   3671  OE1 GLU P 233     -22.098-149.618 111.143  0.00 97.00      PROA   
ATOM   3672  OE2 GLU P 233     -21.036-150.014 109.250  0.00 97.00      PROA   
ATOM   3673  C   GLU P 233     -20.710-145.442 112.573  0.00 97.00      PROA   
ATOM   3674  O   GLU P 233     -19.712-144.766 112.823  0.00 97.00      PROA   
ATOM   3675  N   ASP P 234     -21.872-144.863 112.183  0.00 97.00      PROA   
ATOM   3676  HN  ASP P 234     -22.643-145.418 111.883  0.00 97.00      PROA   
ATOM   3677  CA  ASP P 234     -22.103-143.429 112.130  0.00 97.00      PROA   
ATOM   3678  HA  ASP P 234     -21.229-142.958 111.699  0.00 97.00      PROA   
ATOM   3679  CB  ASP P 234     -23.349-143.056 111.269  0.00 97.00      PROA   
ATOM   3680  HB1 ASP P 234     -23.460-141.956 111.210  0.00 97.00      PROA   
ATOM   3681  HB2 ASP P 234     -24.271-143.452 111.739  0.00 97.00      PROA   
ATOM   3682  CG  ASP P 234     -23.315-143.556 109.822  0.00 97.00      PROA   
ATOM   3683  OD1 ASP P 234     -22.310-144.161 109.373  0.00 97.00      PROA   
ATOM   3684  OD2 ASP P 234     -24.338-143.300 109.133  0.00 97.00      PROA   
ATOM   3685  C   ASP P 234     -22.340-142.843 113.526  0.00 97.00      PROA   
ATOM   3686  O   ASP P 234     -22.319-141.629 113.706  0.00 97.00      PROA   
ATOM   3687  N   SER P 235     -22.595-143.689 114.556  0.00 97.00      PROA   
ATOM   3688  HN  SER P 235     -22.577-144.672 114.386  0.00 97.00      PROA   
ATOM   3689  CA  SER P 235     -22.968-143.257 115.902  0.00 97.00      PROA   
ATOM   3690  HA  SER P 235     -23.841-142.629 115.779  0.00 97.00      PROA   
ATOM   3691  CB  SER P 235     -23.367-144.434 116.851  0.00 97.00      PROA   
ATOM   3692  HB1 SER P 235     -24.076-145.095 116.311  0.00 97.00      PROA   
ATOM   3693  HB2 SER P 235     -23.882-144.039 117.750  0.00 97.00      PROA   
ATOM   3694  OG  SER P 235     -22.268-145.242 117.275  0.00 97.00      PROA   
ATOM   3695  HG1 SER P 235     -21.508-144.649 117.306  0.00 97.00      PROA   
ATOM   3696  C   SER P 235     -21.901-142.425 116.606  0.00 97.00      PROA   
ATOM   3697  O   SER P 235     -20.848-142.932 116.992  0.00 97.00      PROA   
ATOM   3698  N   GLY P 236     -22.140-141.114 116.821  0.00 97.00      PROA   
ATOM   3699  HN  GLY P 236     -22.967-140.658 116.501  0.00 97.00      PROA   
ATOM   3700  CA  GLY P 236     -21.124-140.338 117.501  0.00 97.00      PROA   
ATOM   3701  HA1 GLY P 236     -20.202-140.430 116.943  0.00 97.00      PROA   
ATOM   3702  HA2 GLY P 236     -21.054-140.694 118.521  0.00 97.00      PROA   
ATOM   3703  C   GLY P 236     -21.463-138.890 117.568  0.00 97.00      PROA   
ATOM   3704  O   GLY P 236     -22.613-138.507 117.741  0.00 97.00      PROA   
ATOM   3705  N   LEU P 237     -20.423-138.041 117.453  0.00 97.00      PROA   
ATOM   3706  HN  LEU P 237     -19.505-138.377 117.262  0.00 97.00      PROA   
ATOM   3707  CA  LEU P 237     -20.514-136.621 117.662  0.00 97.00      PROA   
ATOM   3708  HA  LEU P 237     -21.510-136.353 117.984  0.00 97.00      PROA   
ATOM   3709  CB  LEU P 237     -19.492-136.138 118.714  0.00 97.00      PROA   
ATOM   3710  HB1 LEU P 237     -19.608-135.045 118.834  0.00 97.00      PROA   
ATOM   3711  HB2 LEU P 237     -18.458-136.336 118.354  0.00 97.00      PROA   
ATOM   3712  CG  LEU P 237     -19.626-136.739 120.133  0.00 97.00      PROA   
ATOM   3713  HG  LEU P 237     -19.515-137.847 120.075  0.00 97.00      PROA   
ATOM   3714  CD1 LEU P 237     -18.499-136.194 121.029  0.00 97.00      PROA   
ATOM   3715 HD11 LEU P 237     -18.566-135.086 121.082  0.00 97.00      PROA   
ATOM   3716 HD12 LEU P 237     -17.507-136.455 120.605  0.00 97.00      PROA   
ATOM   3717 HD13 LEU P 237     -18.574-136.605 122.057  0.00 97.00      PROA   
ATOM   3718  CD2 LEU P 237     -20.997-136.422 120.752  0.00 97.00      PROA   
ATOM   3719 HD21 LEU P 237     -21.804-136.880 120.149  0.00 97.00      PROA   
ATOM   3720 HD22 LEU P 237     -21.153-135.322 120.783  0.00 97.00      PROA   
ATOM   3721 HD23 LEU P 237     -21.066-136.818 121.786  0.00 97.00      PROA   
ATOM   3722  C   LEU P 237     -20.257-135.929 116.344  0.00 97.00      PROA   
ATOM   3723  O   LEU P 237     -19.400-136.339 115.568  0.00 97.00      PROA   
ATOM   3724  N   TYR P 238     -21.060-134.884 116.051  0.00 97.00      PROA   
ATOM   3725  HN  TYR P 238     -21.770-134.614 116.700  0.00 97.00      PROA   
ATOM   3726  CA  TYR P 238     -21.083-134.174 114.790  0.00 97.00      PROA   
ATOM   3727  HA  TYR P 238     -20.236-134.473 114.187  0.00 97.00      PROA   
ATOM   3728  CB  TYR P 238     -22.410-134.405 114.020  0.00 97.00      PROA   
ATOM   3729  HB1 TYR P 238     -22.522-133.695 113.173  0.00 97.00      PROA   
ATOM   3730  HB2 TYR P 238     -23.278-134.274 114.704  0.00 97.00      PROA   
ATOM   3731  CG  TYR P 238     -22.453-135.801 113.467  0.00 97.00      PROA   
ATOM   3732  CD1 TYR P 238     -22.821-136.895 114.272  0.00 97.00      PROA   
ATOM   3733  HD1 TYR P 238     -23.065-136.735 115.313  0.00 97.00      PROA   
ATOM   3734  CE1 TYR P 238     -22.873-138.188 113.737  0.00 97.00      PROA   
ATOM   3735  HE1 TYR P 238     -23.154-139.022 114.365  0.00 97.00      PROA   
ATOM   3736  CZ  TYR P 238     -22.586-138.387 112.382  0.00 97.00      PROA   
ATOM   3737  OH  TYR P 238     -22.635-139.670 111.813  0.00 97.00      PROA   
ATOM   3738  HH  TYR P 238     -22.620-140.312 112.530  0.00 97.00      PROA   
ATOM   3739  CD2 TYR P 238     -22.165-136.021 112.109  0.00 97.00      PROA   
ATOM   3740  HD2 TYR P 238     -21.892-135.191 111.474  0.00 97.00      PROA   
ATOM   3741  CE2 TYR P 238     -22.237-137.308 111.569  0.00 97.00      PROA   
ATOM   3742  HE2 TYR P 238     -22.007-137.474 110.526  0.00 97.00      PROA   
ATOM   3743  C   TYR P 238     -20.971-132.690 115.022  0.00 97.00      PROA   
ATOM   3744  O   TYR P 238     -21.629-132.141 115.898  0.00 97.00      PROA   
ATOM   3745  N   TRP P 239     -20.156-131.981 114.210  0.00 97.00      PROA   
ATOM   3746  HN  TRP P 239     -19.583-132.424 113.525  0.00 97.00      PROA   
ATOM   3747  CA  TRP P 239     -20.096-130.537 114.289  0.00 97.00      PROA   
ATOM   3748  HA  TRP P 239     -21.053-130.167 114.636  0.00 97.00      PROA   
ATOM   3749  CB  TRP P 239     -19.004-130.014 115.268  0.00 97.00      PROA   
ATOM   3750  HB1 TRP P 239     -19.269-130.407 116.272  0.00 97.00      PROA   
ATOM   3751  HB2 TRP P 239     -19.062-128.908 115.347  0.00 97.00      PROA   
ATOM   3752  CG  TRP P 239     -17.585-130.415 115.001  0.00 97.00      PROA   
ATOM   3753  CD1 TRP P 239     -17.028-131.620 115.330  0.00 97.00      PROA   
ATOM   3754  HD1 TRP P 239     -17.576-132.437 115.767  0.00 97.00      PROA   
ATOM   3755  NE1 TRP P 239     -15.690-131.612 115.053  0.00 97.00      PROA   
ATOM   3756  HE1 TRP P 239     -15.058-132.324 115.272  0.00 97.00      PROA   
ATOM   3757  CE2 TRP P 239     -15.346-130.404 114.522  0.00 97.00      PROA   
ATOM   3758  CD2 TRP P 239     -16.518-129.612 114.472  0.00 97.00      PROA   
ATOM   3759  CE3 TRP P 239     -16.446-128.309 113.983  0.00 97.00      PROA   
ATOM   3760  HE3 TRP P 239     -17.322-127.678 113.941  0.00 97.00      PROA   
ATOM   3761  CZ3 TRP P 239     -15.215-127.839 113.519  0.00 97.00      PROA   
ATOM   3762  HZ3 TRP P 239     -15.148-126.852 113.089  0.00 97.00      PROA   
ATOM   3763  CZ2 TRP P 239     -14.122-129.930 114.075  0.00 97.00      PROA   
ATOM   3764  HZ2 TRP P 239     -13.241-130.553 114.094  0.00 97.00      PROA   
ATOM   3765  CH2 TRP P 239     -14.073-128.634 113.562  0.00 97.00      PROA   
ATOM   3766  HH2 TRP P 239     -13.143-128.250 113.164  0.00 97.00      PROA   
ATOM   3767  C   TRP P 239     -19.912-129.960 112.910  0.00 97.00      PROA   
ATOM   3768  O   TRP P 239     -19.481-130.636 111.979  0.00 97.00      PROA   
ATOM   3769  N   CYS P 240     -20.274-128.666 112.768  0.00 97.00      PROA   
ATOM   3770  HN  CYS P 240     -20.661-128.180 113.549  0.00 97.00      PROA   
ATOM   3771  CA  CYS P 240     -20.157-127.915 111.538  0.00 97.00      PROA   
ATOM   3772  HA  CYS P 240     -19.518-128.466 110.866  0.00 97.00      PROA   
ATOM   3773  CB  CYS P 240     -21.526-127.678 110.837  0.00 97.00      PROA   
ATOM   3774  HB1 CYS P 240     -21.867-128.673 110.475  0.00 97.00      PROA   
ATOM   3775  HB2 CYS P 240     -21.399-127.038 109.938  0.00 97.00      PROA   
ATOM   3776  SG  CYS P 240     -22.815-127.007 111.943  0.00 97.00      PROA   
ATOM   3777  C   CYS P 240     -19.461-126.596 111.797  0.00 97.00      PROA   
ATOM   3778  O   CYS P 240     -19.430-126.073 112.906  0.00 97.00      PROA   
ATOM   3779  N   GLU P 241     -18.836-126.031 110.748  0.00 97.00      PROA   
ATOM   3780  HN  GLU P 241     -18.833-126.477 109.857  0.00 97.00      PROA   
ATOM   3781  CA  GLU P 241     -18.028-124.839 110.859  0.00 97.00      PROA   
ATOM   3782  HA  GLU P 241     -18.097-124.432 111.858  0.00 97.00      PROA   
ATOM   3783  CB  GLU P 241     -16.544-125.189 110.620  0.00 97.00      PROA   
ATOM   3784  HB1 GLU P 241     -16.456-125.768 109.676  0.00 97.00      PROA   
ATOM   3785  HB2 GLU P 241     -16.277-125.880 111.453  0.00 97.00      PROA   
ATOM   3786  CG  GLU P 241     -15.565-124.001 110.566  0.00 97.00      PROA   
ATOM   3787  HG1 GLU P 241     -15.811-123.267 111.363  0.00 97.00      PROA   
ATOM   3788  HG2 GLU P 241     -15.616-123.496 109.579  0.00 97.00      PROA   
ATOM   3789  CD  GLU P 241     -14.131-124.446 110.804  0.00 97.00      PROA   
ATOM   3790  OE1 GLU P 241     -13.890-125.665 110.985  0.00 97.00      PROA   
ATOM   3791  OE2 GLU P 241     -13.254-123.544 110.859  0.00 97.00      PROA   
ATOM   3792  C   GLU P 241     -18.538-123.762 109.932  0.00 97.00      PROA   
ATOM   3793  O   GLU P 241     -19.010-124.042 108.832  0.00 97.00      PROA   
ATOM   3794  N   ALA P 242     -18.482-122.488 110.393  0.00 97.00      PROA   
ATOM   3795  HN  ALA P 242     -18.128-122.287 111.302  0.00 97.00      PROA   
ATOM   3796  CA  ALA P 242     -18.963-121.351 109.645  0.00 97.00      PROA   
ATOM   3797  HA  ALA P 242     -18.934-121.578 108.587  0.00 97.00      PROA   
ATOM   3798  CB  ALA P 242     -20.398-120.976 110.060  0.00 97.00      PROA   
ATOM   3799  HB1 ALA P 242     -20.436-120.728 111.142  0.00 97.00      PROA   
ATOM   3800  HB2 ALA P 242     -21.075-121.840 109.882  0.00 97.00      PROA   
ATOM   3801  HB3 ALA P 242     -20.777-120.113 109.476  0.00 97.00      PROA   
ATOM   3802  C   ALA P 242     -18.041-120.178 109.894  0.00 97.00      PROA   
ATOM   3803  O   ALA P 242     -17.536-119.984 110.997  0.00 97.00      PROA   
ATOM   3804  N   ALA P 243     -17.774-119.371 108.839  0.00 97.00      PROA   
ATOM   3805  HN  ALA P 243     -18.175-119.533 107.943  0.00 97.00      PROA   
ATOM   3806  CA  ALA P 243     -16.770-118.337 108.896  0.00 97.00      PROA   
ATOM   3807  HA  ALA P 243     -16.769-117.886 109.880  0.00 97.00      PROA   
ATOM   3808  CB  ALA P 243     -15.378-118.924 108.570  0.00 97.00      PROA   
ATOM   3809  HB1 ALA P 243     -15.375-119.382 107.557  0.00 97.00      PROA   
ATOM   3810  HB2 ALA P 243     -15.125-119.723 109.302  0.00 97.00      PROA   
ATOM   3811  HB3 ALA P 243     -14.583-118.151 108.613  0.00 97.00      PROA   
ATOM   3812  C   ALA P 243     -17.080-117.249 107.889  0.00 97.00      PROA   
ATOM   3813  O   ALA P 243     -17.882-117.419 106.973  0.00 97.00      PROA   
ATOM   3814  N   THR P 244     -16.425-116.076 108.054  0.00 97.00      PROA   
ATOM   3815  HN  THR P 244     -15.864-115.939 108.870  0.00 97.00      PROA   
ATOM   3816  CA  THR P 244     -16.250-115.056 107.033  0.00 97.00      PROA   
ATOM   3817  HA  THR P 244     -17.218-114.796 106.626  0.00 97.00      PROA   
ATOM   3818  CB  THR P 244     -15.577-113.812 107.591  0.00 97.00      PROA   
ATOM   3819  HB  THR P 244     -15.326-113.103 106.777  0.00 97.00      PROA   
ATOM   3820  OG1 THR P 244     -14.386-114.177 108.264  0.00 97.00      PROA   
ATOM   3821  HG1 THR P 244     -13.972-114.840 107.705  0.00 97.00      PROA   
ATOM   3822  CG2 THR P 244     -16.481-113.060 108.583  0.00 97.00      PROA   
ATOM   3823 HG21 THR P 244     -16.798-113.716 109.419  0.00 97.00      PROA   
ATOM   3824 HG22 THR P 244     -17.383-112.672 108.069  0.00 97.00      PROA   
ATOM   3825 HG23 THR P 244     -15.923-112.196 109.009  0.00 97.00      PROA   
ATOM   3826  C   THR P 244     -15.367-115.575 105.898  0.00 97.00      PROA   
ATOM   3827  O   THR P 244     -14.384-116.268 106.149  0.00 97.00      PROA   
ATOM   3828  N   GLU P 245     -15.675-115.194 104.637  0.00 97.00      PROA   
ATOM   3829  HN  GLU P 245     -16.438-114.569 104.488  0.00 97.00      PROA   
ATOM   3830  CA  GLU P 245     -15.037-115.596 103.387  0.00 97.00      PROA   
ATOM   3831  HA  GLU P 245     -15.165-116.660 103.245  0.00 97.00      PROA   
ATOM   3832  CB  GLU P 245     -15.795-114.767 102.308  0.00 97.00      PROA   
ATOM   3833  HB1 GLU P 245     -15.415-113.722 102.319  0.00 97.00      PROA   
ATOM   3834  HB2 GLU P 245     -16.853-114.727 102.664  0.00 97.00      PROA   
ATOM   3835  CG  GLU P 245     -15.779-115.274 100.851  0.00 97.00      PROA   
ATOM   3836  HG1 GLU P 245     -15.359-116.299 100.816  0.00 97.00      PROA   
ATOM   3837  HG2 GLU P 245     -15.135-114.611 100.235  0.00 97.00      PROA   
ATOM   3838  CD  GLU P 245     -17.163-115.304 100.182  0.00 97.00      PROA   
ATOM   3839  OE1 GLU P 245     -18.089-114.570 100.611  0.00 97.00      PROA   
ATOM   3840  OE2 GLU P 245     -17.299-116.079  99.203  0.00 97.00      PROA   
ATOM   3841  C   GLU P 245     -13.544-115.257 103.391  0.00 97.00      PROA   
ATOM   3842  O   GLU P 245     -12.673-116.052 103.042  0.00 97.00      PROA   
ATOM   3843  N   ASP P 246     -13.260-114.048 103.884  0.00 97.00      PROA   
ATOM   3844  HN  ASP P 246     -14.032-113.441 104.071  0.00 97.00      PROA   
ATOM   3845  CA  ASP P 246     -12.014-113.370 104.127  0.00 97.00      PROA   
ATOM   3846  HA  ASP P 246     -11.407-113.446 103.234  0.00 97.00      PROA   
ATOM   3847  CB  ASP P 246     -12.376-111.865 104.379  0.00 97.00      PROA   
ATOM   3848  HB1 ASP P 246     -12.539-111.364 103.397  0.00 97.00      PROA   
ATOM   3849  HB2 ASP P 246     -11.557-111.326 104.893  0.00 97.00      PROA   
ATOM   3850  CG  ASP P 246     -13.683-111.702 105.178  0.00 97.00      PROA   
ATOM   3851  OD1 ASP P 246     -14.789-111.910 104.607  0.00 97.00      PROA   
ATOM   3852  OD2 ASP P 246     -13.588-111.427 106.396  0.00 97.00      PROA   
ATOM   3853  C   ASP P 246     -11.173-113.947 105.281  0.00 97.00      PROA   
ATOM   3854  O   ASP P 246      -9.986-113.644 105.394  0.00 97.00      PROA   
ATOM   3855  N   GLY P 247     -11.739-114.809 106.161  0.00 97.00      PROA   
ATOM   3856  HN  GLY P 247     -12.673-115.120 105.994  0.00 97.00      PROA   
ATOM   3857  CA  GLY P 247     -11.005-115.462 107.251  0.00 97.00      PROA   
ATOM   3858  HA1 GLY P 247     -10.053-115.810 106.873  0.00 97.00      PROA   
ATOM   3859  HA2 GLY P 247     -11.620-116.275 107.607  0.00 97.00      PROA   
ATOM   3860  C   GLY P 247     -10.720-114.581 108.444  0.00 97.00      PROA   
ATOM   3861  O   GLY P 247      -9.904-114.912 109.305  0.00 97.00      PROA   
ATOM   3862  N   ASN P 248     -11.409-113.429 108.539  0.00 97.00      PROA   
ATOM   3863  HN  ASN P 248     -12.008-113.150 107.792  0.00 97.00      PROA   
ATOM   3864  CA  ASN P 248     -11.403-112.571 109.705  0.00 97.00      PROA   
ATOM   3865  HA  ASN P 248     -10.374-112.344 109.943  0.00 97.00      PROA   
ATOM   3866  CB  ASN P 248     -12.180-111.269 109.398  0.00 97.00      PROA   
ATOM   3867  HB1 ASN P 248     -12.461-110.724 110.322  0.00 97.00      PROA   
ATOM   3868  HB2 ASN P 248     -13.105-111.504 108.828  0.00 97.00      PROA   
ATOM   3869  CG  ASN P 248     -11.244-110.353 108.600  0.00 97.00      PROA   
ATOM   3870  OD1 ASN P 248     -10.059-110.234 108.930  0.00 97.00      PROA   
ATOM   3871  ND2 ASN P 248     -11.757-109.728 107.510  0.00 97.00      PROA   
ATOM   3872 HD21 ASN P 248     -11.142-109.170 106.958  0.00 97.00      PROA   
ATOM   3873 HD22 ASN P 248     -12.626-110.060 107.136  0.00 97.00      PROA   
ATOM   3874  C   ASN P 248     -11.967-113.244 110.941  0.00 97.00      PROA   
ATOM   3875  O   ASN P 248     -11.370-113.181 112.014  0.00 97.00      PROA   
ATOM   3876  N   VAL P 249     -13.114-113.939 110.795  0.00 97.00      PROA   
ATOM   3877  HN  VAL P 249     -13.565-113.963 109.904  0.00 97.00      PROA   
ATOM   3878  CA  VAL P 249     -13.832-114.569 111.879  0.00 97.00      PROA   
ATOM   3879  HA  VAL P 249     -13.213-114.602 112.764  0.00 97.00      PROA   
ATOM   3880  CB  VAL P 249     -15.135-113.844 112.203  0.00 97.00      PROA   
ATOM   3881  HB  VAL P 249     -15.834-113.908 111.340  0.00 97.00      PROA   
ATOM   3882  CG1 VAL P 249     -15.815-114.481 113.436  0.00 97.00      PROA   
ATOM   3883 HG11 VAL P 249     -15.131-114.454 114.311  0.00 97.00      PROA   
ATOM   3884 HG12 VAL P 249     -16.112-115.533 113.247  0.00 97.00      PROA   
ATOM   3885 HG13 VAL P 249     -16.730-113.910 113.695  0.00 97.00      PROA   
ATOM   3886  CG2 VAL P 249     -14.847-112.347 112.450  0.00 97.00      PROA   
ATOM   3887 HG21 VAL P 249     -14.373-111.860 111.573  0.00 97.00      PROA   
ATOM   3888 HG22 VAL P 249     -14.185-112.223 113.332  0.00 97.00      PROA   
ATOM   3889 HG23 VAL P 249     -15.800-111.814 112.641  0.00 97.00      PROA   
ATOM   3890  C   VAL P 249     -14.167-115.985 111.472  0.00 97.00      PROA   
ATOM   3891  O   VAL P 249     -14.792-116.216 110.443  0.00 97.00      PROA   
ATOM   3892  N   LEU P 250     -13.790-116.979 112.304  0.00 97.00      PROA   
ATOM   3893  HN  LEU P 250     -13.252-116.791 113.121  0.00 97.00      PROA   
ATOM   3894  CA  LEU P 250     -14.254-118.341 112.169  0.00 97.00      PROA   
ATOM   3895  HA  LEU P 250     -15.056-118.364 111.444  0.00 97.00      PROA   
ATOM   3896  CB  LEU P 250     -13.213-119.393 111.676  0.00 97.00      PROA   
ATOM   3897  HB1 LEU P 250     -13.043-119.170 110.597  0.00 97.00      PROA   
ATOM   3898  HB2 LEU P 250     -13.681-120.401 111.716  0.00 97.00      PROA   
ATOM   3899  CG  LEU P 250     -11.798-119.493 112.319  0.00 97.00      PROA   
ATOM   3900  HG  LEU P 250     -11.271-120.265 111.701  0.00 97.00      PROA   
ATOM   3901  CD1 LEU P 250     -10.940-118.216 112.212  0.00 97.00      PROA   
ATOM   3902 HD11 LEU P 250     -11.298-117.447 112.928  0.00 97.00      PROA   
ATOM   3903 HD12 LEU P 250     -10.987-117.803 111.183  0.00 97.00      PROA   
ATOM   3904 HD13 LEU P 250      -9.883-118.448 112.460  0.00 97.00      PROA   
ATOM   3905  CD2 LEU P 250     -11.791-120.043 113.757  0.00 97.00      PROA   
ATOM   3906 HD21 LEU P 250     -12.438-120.942 113.831  0.00 97.00      PROA   
ATOM   3907 HD22 LEU P 250     -12.152-119.276 114.470  0.00 97.00      PROA   
ATOM   3908 HD23 LEU P 250     -10.757-120.320 114.053  0.00 97.00      PROA   
ATOM   3909  C   LEU P 250     -14.904-118.697 113.477  0.00 97.00      PROA   
ATOM   3910  O   LEU P 250     -14.393-118.391 114.552  0.00 97.00      PROA   
ATOM   3911  N   LYS P 251     -16.114-119.291 113.413  0.00 97.00      PROA   
ATOM   3912  HN  LYS P 251     -16.546-119.514 112.541  0.00 97.00      PROA   
ATOM   3913  CA  LYS P 251     -16.929-119.452 114.589  0.00 97.00      PROA   
ATOM   3914  HA  LYS P 251     -16.318-119.403 115.479  0.00 97.00      PROA   
ATOM   3915  CB  LYS P 251     -17.973-118.328 114.669  0.00 97.00      PROA   
ATOM   3916  HB1 LYS P 251     -18.726-118.398 113.855  0.00 97.00      PROA   
ATOM   3917  HB2 LYS P 251     -17.402-117.386 114.492  0.00 97.00      PROA   
ATOM   3918  CG  LYS P 251     -18.638-118.223 116.047  0.00 97.00      PROA   
ATOM   3919  HG1 LYS P 251     -18.150-118.926 116.760  0.00 97.00      PROA   
ATOM   3920  HG2 LYS P 251     -19.695-118.542 115.946  0.00 97.00      PROA   
ATOM   3921  CD  LYS P 251     -18.549-116.803 116.634  0.00 97.00      PROA   
ATOM   3922  HD1 LYS P 251     -17.473-116.557 116.781  0.00 97.00      PROA   
ATOM   3923  HD2 LYS P 251     -19.040-116.793 117.633  0.00 97.00      PROA   
ATOM   3924  CE  LYS P 251     -19.200-115.738 115.736  0.00 97.00      PROA   
ATOM   3925  HE1 LYS P 251     -20.266-116.002 115.579  0.00 97.00      PROA   
ATOM   3926  HE2 LYS P 251     -18.700-115.672 114.746  0.00 97.00      PROA   
ATOM   3927  NZ  LYS P 251     -19.135-114.390 116.357  0.00 97.00      PROA   
ATOM   3928  HZ1 LYS P 251     -18.163-114.162 116.641  0.00 97.00      PROA   
ATOM   3929  HZ2 LYS P 251     -19.757-114.338 117.191  0.00 97.00      PROA   
ATOM   3930  HZ3 LYS P 251     -19.414-113.662 115.673  0.00 97.00      PROA   
ATOM   3931  C   LYS P 251     -17.559-120.818 114.543  0.00 97.00      PROA   
ATOM   3932  O   LYS P 251     -18.676-121.022 114.071  0.00 97.00      PROA   
ATOM   3933  N   ARG P 252     -16.799-121.812 115.042  0.00 97.00      PROA   
ATOM   3934  HN  ARG P 252     -15.901-121.600 115.424  0.00 97.00      PROA   
ATOM   3935  CA  ARG P 252     -17.181-123.206 115.092  0.00 97.00      PROA   
ATOM   3936  HA  ARG P 252     -17.472-123.480 114.088  0.00 97.00      PROA   
ATOM   3937  CB  ARG P 252     -15.964-124.080 115.485  0.00 97.00      PROA   
ATOM   3938  HB1 ARG P 252     -16.293-125.124 115.681  0.00 97.00      PROA   
ATOM   3939  HB2 ARG P 252     -15.515-123.683 116.422  0.00 97.00      PROA   
ATOM   3940  CG  ARG P 252     -14.884-124.131 114.384  0.00 97.00      PROA   
ATOM   3941  HG1 ARG P 252     -14.529-123.106 114.132  0.00 97.00      PROA   
ATOM   3942  HG2 ARG P 252     -15.364-124.548 113.469  0.00 97.00      PROA   
ATOM   3943  CD  ARG P 252     -13.667-124.990 114.767  0.00 97.00      PROA   
ATOM   3944  HD1 ARG P 252     -13.998-125.976 115.152  0.00 97.00      PROA   
ATOM   3945  HD2 ARG P 252     -13.046-124.468 115.526  0.00 97.00      PROA   
ATOM   3946  NE  ARG P 252     -12.896-125.223 113.509  0.00 97.00      PROA   
ATOM   3947  HE  ARG P 252     -13.401-125.267 112.645  0.00 97.00      PROA   
ATOM   3948  CZ  ARG P 252     -11.572-125.068 113.340  0.00 97.00      PROA   
ATOM   3949  NH1 ARG P 252     -10.693-125.246 114.322  0.00 97.00      PROA   
ATOM   3950 HH11 ARG P 252     -11.044-125.665 115.151  0.00 97.00      PROA   
ATOM   3951 HH12 ARG P 252      -9.738-125.311 114.054  0.00 97.00      PROA   
ATOM   3952  NH2 ARG P 252     -11.157-124.748 112.102  0.00 97.00      PROA   
ATOM   3953 HH21 ARG P 252     -11.892-124.479 111.473  0.00 97.00      PROA   
ATOM   3954 HH22 ARG P 252     -10.225-124.447 111.940  0.00 97.00      PROA   
ATOM   3955  C   ARG P 252     -18.384-123.511 115.975  0.00 97.00      PROA   
ATOM   3956  O   ARG P 252     -18.567-122.902 117.028  0.00 97.00      PROA   
ATOM   3957  N   SER P 253     -19.241-124.485 115.567  0.00 97.00      PROA   
ATOM   3958  HN  SER P 253     -19.133-124.941 114.685  0.00 97.00      PROA   
ATOM   3959  CA  SER P 253     -20.273-125.010 116.450  0.00 97.00      PROA   
ATOM   3960  HA  SER P 253     -20.712-124.166 116.956  0.00 97.00      PROA   
ATOM   3961  CB  SER P 253     -21.466-125.706 115.735  0.00 97.00      PROA   
ATOM   3962  HB1 SER P 253     -22.003-124.960 115.112  0.00 97.00      PROA   
ATOM   3963  HB2 SER P 253     -22.183-126.101 116.485  0.00 97.00      PROA   
ATOM   3964  OG  SER P 253     -21.057-126.782 114.906  0.00 97.00      PROA   
ATOM   3965  HG1 SER P 253     -20.491-126.396 114.226  0.00 97.00      PROA   
ATOM   3966  C   SER P 253     -19.659-125.972 117.467  0.00 97.00      PROA   
ATOM   3967  O   SER P 253     -18.767-126.738 117.102  0.00 97.00      PROA   
ATOM   3968  N   PRO P 254     -20.075-125.996 118.733  0.00 97.00      PROA   
ATOM   3969  CD  PRO P 254     -20.705-124.853 119.402  0.00 97.00      PROA   
ATOM   3970  HD1 PRO P 254     -21.782-124.833 119.128  0.00 97.00      PROA   
ATOM   3971  HD2 PRO P 254     -20.218-123.891 119.123  0.00 97.00      PROA   
ATOM   3972  CA  PRO P 254     -19.897-127.131 119.643  0.00 97.00      PROA   
ATOM   3973  HA  PRO P 254     -18.833-127.255 119.784  0.00 97.00      PROA   
ATOM   3974  CB  PRO P 254     -20.621-126.682 120.926  0.00 97.00      PROA   
ATOM   3975  HB1 PRO P 254     -20.161-127.110 121.838  0.00 97.00      PROA   
ATOM   3976  HB2 PRO P 254     -21.696-126.967 120.889  0.00 97.00      PROA   
ATOM   3977  CG  PRO P 254     -20.530-125.150 120.890  0.00 97.00      PROA   
ATOM   3978  HG1 PRO P 254     -21.297-124.654 121.517  0.00 97.00      PROA   
ATOM   3979  HG2 PRO P 254     -19.516-124.825 121.215  0.00 97.00      PROA   
ATOM   3980  C   PRO P 254     -20.437-128.457 119.109  0.00 97.00      PROA   
ATOM   3981  O   PRO P 254     -21.419-128.440 118.368  0.00 97.00      PROA   
ATOM   3982  N   GLU P 255     -19.821-129.614 119.472  0.00 97.00      PROA   
ATOM   3983  HN  GLU P 255     -18.993-129.610 120.028  0.00 97.00      PROA   
ATOM   3984  CA  GLU P 255     -20.272-130.934 119.056  0.00 97.00      PROA   
ATOM   3985  HA  GLU P 255     -20.271-130.934 117.978  0.00 97.00      PROA   
ATOM   3986  CB  GLU P 255     -19.322-132.079 119.515  0.00 97.00      PROA   
ATOM   3987  HB1 GLU P 255     -19.781-133.024 119.157  0.00 97.00      PROA   
ATOM   3988  HB2 GLU P 255     -19.288-132.126 120.625  0.00 97.00      PROA   
ATOM   3989  CG  GLU P 255     -17.875-131.989 118.960  0.00 97.00      PROA   
ATOM   3990  HG1 GLU P 255     -17.201-131.554 119.728  0.00 97.00      PROA   
ATOM   3991  HG2 GLU P 255     -17.851-131.333 118.065  0.00 97.00      PROA   
ATOM   3992  CD  GLU P 255     -17.313-133.348 118.528  0.00 97.00      PROA   
ATOM   3993  OE1 GLU P 255     -16.322-133.820 119.146  0.00 97.00      PROA   
ATOM   3994  OE2 GLU P 255     -17.861-133.919 117.549  0.00 97.00      PROA   
ATOM   3995  C   GLU P 255     -21.695-131.288 119.486  0.00 97.00      PROA   
ATOM   3996  O   GLU P 255     -22.130-130.998 120.599  0.00 97.00      PROA   
ATOM   3997  N   LEU P 256     -22.444-131.950 118.575  0.00 97.00      PROA   
ATOM   3998  HN  LEU P 256     -22.076-132.119 117.661  0.00 97.00      PROA   
ATOM   3999  CA  LEU P 256     -23.819-132.356 118.760  0.00 97.00      PROA   
ATOM   4000  HA  LEU P 256     -24.135-132.104 119.762  0.00 97.00      PROA   
ATOM   4001  CB  LEU P 256     -24.700-131.625 117.707  0.00 97.00      PROA   
ATOM   4002  HB1 LEU P 256     -24.402-131.938 116.684  0.00 97.00      PROA   
ATOM   4003  HB2 LEU P 256     -24.437-130.544 117.799  0.00 97.00      PROA   
ATOM   4004  CG  LEU P 256     -26.242-131.709 117.847  0.00 97.00      PROA   
ATOM   4005  HG  LEU P 256     -26.651-130.865 117.237  0.00 97.00      PROA   
ATOM   4006  CD1 LEU P 256     -26.842-132.990 117.239  0.00 97.00      PROA   
ATOM   4007 HD11 LEU P 256     -26.558-133.877 117.837  0.00 97.00      PROA   
ATOM   4008 HD12 LEU P 256     -26.481-133.135 116.200  0.00 97.00      PROA   
ATOM   4009 HD13 LEU P 256     -27.950-132.927 117.226  0.00 97.00      PROA   
ATOM   4010  CD2 LEU P 256     -26.730-131.486 119.290  0.00 97.00      PROA   
ATOM   4011 HD21 LEU P 256     -26.316-130.538 119.693  0.00 97.00      PROA   
ATOM   4012 HD22 LEU P 256     -26.411-132.324 119.944  0.00 97.00      PROA   
ATOM   4013 HD23 LEU P 256     -27.839-131.428 119.312  0.00 97.00      PROA   
ATOM   4014  C   LEU P 256     -23.868-133.863 118.603  0.00 97.00      PROA   
ATOM   4015  O   LEU P 256     -23.310-134.418 117.663  0.00 97.00      PROA   
ATOM   4016  N   GLU P 257     -24.526-134.586 119.541  0.00 97.00      PROA   
ATOM   4017  HN  GLU P 257     -25.008-134.145 120.293  0.00 97.00      PROA   
ATOM   4018  CA  GLU P 257     -24.522-136.038 119.554  0.00 97.00      PROA   
ATOM   4019  HA  GLU P 257     -23.582-136.382 119.148  0.00 97.00      PROA   
ATOM   4020  CB  GLU P 257     -24.654-136.607 120.991  0.00 97.00      PROA   
ATOM   4021  HB1 GLU P 257     -25.646-136.358 121.425  0.00 97.00      PROA   
ATOM   4022  HB2 GLU P 257     -23.897-136.070 121.611  0.00 97.00      PROA   
ATOM   4023  CG  GLU P 257     -24.333-138.116 121.116  0.00 97.00      PROA   
ATOM   4024  HG1 GLU P 257     -23.671-138.270 121.995  0.00 97.00      PROA   
ATOM   4025  HG2 GLU P 257     -23.797-138.484 120.217  0.00 97.00      PROA   
ATOM   4026  CD  GLU P 257     -25.569-138.982 121.328  0.00 97.00      PROA   
ATOM   4027  OE1 GLU P 257     -26.387-139.080 120.390  0.00 97.00      PROA   
ATOM   4028  OE2 GLU P 257     -25.690-139.589 122.420  0.00 97.00      PROA   
ATOM   4029  C   GLU P 257     -25.627-136.594 118.684  0.00 97.00      PROA   
ATOM   4030  O   GLU P 257     -26.780-136.177 118.765  0.00 97.00      PROA   
ATOM   4031  N   LEU P 258     -25.272-137.577 117.824  0.00 97.00      PROA   
ATOM   4032  HN  LEU P 258     -24.317-137.863 117.768  0.00 97.00      PROA   
ATOM   4033  CA  LEU P 258     -26.200-138.290 116.978  0.00 97.00      PROA   
ATOM   4034  HA  LEU P 258     -27.186-138.227 117.416  0.00 97.00      PROA   
ATOM   4035  CB  LEU P 258     -26.261-137.755 115.523  0.00 97.00      PROA   
ATOM   4036  HB1 LEU P 258     -26.935-138.390 114.906  0.00 97.00      PROA   
ATOM   4037  HB2 LEU P 258     -25.244-137.818 115.086  0.00 97.00      PROA   
ATOM   4038  CG  LEU P 258     -26.742-136.289 115.388  0.00 97.00      PROA   
ATOM   4039  HG  LEU P 258     -26.160-135.662 116.102  0.00 97.00      PROA   
ATOM   4040  CD1 LEU P 258     -26.452-135.742 113.981  0.00 97.00      PROA   
ATOM   4041 HD11 LEU P 258     -27.023-136.319 113.223  0.00 97.00      PROA   
ATOM   4042 HD12 LEU P 258     -25.371-135.820 113.747  0.00 97.00      PROA   
ATOM   4043 HD13 LEU P 258     -26.751-134.674 113.921  0.00 97.00      PROA   
ATOM   4044  CD2 LEU P 258     -28.238-136.128 115.715  0.00 97.00      PROA   
ATOM   4045 HD21 LEU P 258     -28.455-136.458 116.752  0.00 97.00      PROA   
ATOM   4046 HD22 LEU P 258     -28.850-136.732 115.012  0.00 97.00      PROA   
ATOM   4047 HD23 LEU P 258     -28.537-135.063 115.617  0.00 97.00      PROA   
ATOM   4048  C   LEU P 258     -25.820-139.757 116.964  0.00 97.00      PROA   
ATOM   4049  O   LEU P 258     -25.284-140.282 115.990  0.00 97.00      PROA   
ATOM   4050  N   GLN P 259     -26.102-140.478 118.071  0.00 97.00      PROA   
ATOM   4051  HN  GLN P 259     -26.360-140.011 118.920  0.00 97.00      PROA   
ATOM   4052  CA  GLN P 259     -26.115-141.926 118.111  0.00 97.00      PROA   
ATOM   4053  HA  GLN P 259     -25.144-142.239 117.762  0.00 97.00      PROA   
ATOM   4054  CB  GLN P 259     -26.303-142.505 119.539  0.00 97.00      PROA   
ATOM   4055  HB1 GLN P 259     -26.633-143.567 119.480  0.00 97.00      PROA   
ATOM   4056  HB2 GLN P 259     -27.108-141.931 120.047  0.00 97.00      PROA   
ATOM   4057  CG  GLN P 259     -25.029-142.460 120.407  0.00 97.00      PROA   
ATOM   4058  HG1 GLN P 259     -24.701-141.414 120.568  0.00 97.00      PROA   
ATOM   4059  HG2 GLN P 259     -24.199-143.009 119.916  0.00 97.00      PROA   
ATOM   4060  CD  GLN P 259     -25.310-143.144 121.751  0.00 97.00      PROA   
ATOM   4061  OE1 GLN P 259     -25.221-144.370 121.870  0.00 97.00      PROA   
ATOM   4062  NE2 GLN P 259     -25.672-142.335 122.783  0.00 97.00      PROA   
ATOM   4063 HE21 GLN P 259     -25.858-142.738 123.675  0.00 97.00      PROA   
ATOM   4064 HE22 GLN P 259     -25.741-141.345 122.635  0.00 97.00      PROA   
ATOM   4065  C   GLN P 259     -27.131-142.545 117.166  0.00 97.00      PROA   
ATOM   4066  O   GLN P 259     -28.254-142.069 117.037  0.00 97.00      PROA   
ATOM   4067  N   VAL P 260     -26.728-143.632 116.471  0.00 97.00      PROA   
ATOM   4068  HN  VAL P 260     -25.804-143.987 116.577  0.00 97.00      PROA   
ATOM   4069  CA  VAL P 260     -27.550-144.334 115.513  0.00 97.00      PROA   
ATOM   4070  HA  VAL P 260     -28.575-144.019 115.618  0.00 97.00      PROA   
ATOM   4071  CB  VAL P 260     -27.107-144.100 114.071  0.00 97.00      PROA   
ATOM   4072  HB  VAL P 260     -26.063-144.459 113.951  0.00 97.00      PROA   
ATOM   4073  CG1 VAL P 260     -28.029-144.854 113.090  0.00 97.00      PROA   
ATOM   4074 HG11 VAL P 260     -29.088-144.553 113.241  0.00 97.00      PROA   
ATOM   4075 HG12 VAL P 260     -27.944-145.953 113.213  0.00 97.00      PROA   
ATOM   4076 HG13 VAL P 260     -27.744-144.608 112.047  0.00 97.00      PROA   
ATOM   4077  CG2 VAL P 260     -27.103-142.588 113.750  0.00 97.00      PROA   
ATOM   4078 HG21 VAL P 260     -26.351-142.047 114.359  0.00 97.00      PROA   
ATOM   4079 HG22 VAL P 260     -28.100-142.146 113.945  0.00 97.00      PROA   
ATOM   4080 HG23 VAL P 260     -26.849-142.428 112.680  0.00 97.00      PROA   
ATOM   4081  C   VAL P 260     -27.447-145.803 115.878  0.00 97.00      PROA   
ATOM   4082  O   VAL P 260     -26.352-146.321 116.080  0.00 97.00      PROA   
ATOM   4083  N   LEU P 261     -28.597-146.507 116.009  0.00 97.00      PROA   
ATOM   4084  HN  LEU P 261     -29.475-146.065 115.828  0.00 97.00      PROA   
ATOM   4085  CA  LEU P 261     -28.645-147.883 116.461  0.00 97.00      PROA   
ATOM   4086  HA  LEU P 261     -27.639-148.268 116.506  0.00 97.00      PROA   
ATOM   4087  CB  LEU P 261     -29.277-148.038 117.866  0.00 97.00      PROA   
ATOM   4088  HB1 LEU P 261     -29.407-149.117 118.107  0.00 97.00      PROA   
ATOM   4089  HB2 LEU P 261     -30.285-147.565 117.864  0.00 97.00      PROA   
ATOM   4090  CG  LEU P 261     -28.448-147.419 119.019  0.00 97.00      PROA   
ATOM   4091  HG  LEU P 261     -28.354-146.323 118.835  0.00 97.00      PROA   
ATOM   4092  CD1 LEU P 261     -29.174-147.617 120.361  0.00 97.00      PROA   
ATOM   4093 HD11 LEU P 261     -29.259-148.702 120.589  0.00 97.00      PROA   
ATOM   4094 HD12 LEU P 261     -30.195-147.186 120.317  0.00 97.00      PROA   
ATOM   4095 HD13 LEU P 261     -28.611-147.124 121.182  0.00 97.00      PROA   
ATOM   4096  CD2 LEU P 261     -27.023-147.998 119.112  0.00 97.00      PROA   
ATOM   4097 HD21 LEU P 261     -26.495-147.566 119.988  0.00 97.00      PROA   
ATOM   4098 HD22 LEU P 261     -26.435-147.758 118.205  0.00 97.00      PROA   
ATOM   4099 HD23 LEU P 261     -27.067-149.102 119.234  0.00 97.00      PROA   
ATOM   4100  C   LEU P 261     -29.366-148.785 115.486  0.00 97.00      PROA   
ATOM   4101  O   LEU P 261     -30.460-148.500 115.008  0.00 97.00      PROA   
ATOM   4102  N   GLY P 262     -28.726-149.936 115.190  0.00 97.00      PROA   
ATOM   4103  HN  GLY P 262     -27.863-150.152 115.636  0.00 97.00      PROA   
ATOM   4104  CA  GLY P 262     -29.214-150.964 114.306  0.00 97.00      PROA   
ATOM   4105  HA1 GLY P 262     -28.760-150.819 113.339  0.00 97.00      PROA   
ATOM   4106  HA2 GLY P 262     -30.295-150.976 114.298  0.00 97.00      PROA   
ATOM   4107  C   GLY P 262     -28.719-152.268 114.836  0.00 97.00      PROA   
ATOM   4108  O   GLY P 262     -27.788-152.322 115.636  0.00 97.00      PROA   
ATOM   4109  N   HSD P 263     -29.330-153.369 114.363  0.00 97.00      PROA   
ATOM   4110  HN  HSD P 263     -30.050-153.295 113.678  0.00 97.00      PROA   
ATOM   4111  CA  HSD P 263     -28.952-154.714 114.719  0.00 97.00      PROA   
ATOM   4112  HA  HSD P 263     -28.013-154.714 115.257  0.00 97.00      PROA   
ATOM   4113  CB  HSD P 263     -30.038-155.420 115.564  0.00 97.00      PROA   
ATOM   4114  HB1 HSD P 263     -29.788-156.494 115.704  0.00 97.00      PROA   
ATOM   4115  HB2 HSD P 263     -31.013-155.361 115.033  0.00 97.00      PROA   
ATOM   4116  ND1 HSD P 263     -29.709-155.274 118.100  0.00 97.00      PROA   
ATOM   4117  HD1 HSD P 263     -29.180-156.117 118.208  0.00 97.00      PROA   
ATOM   4118  CG  HSD P 263     -30.198-154.761 116.915  0.00 97.00      PROA   
ATOM   4119  CE1 HSD P 263     -30.122-154.443 119.090  0.00 97.00      PROA   
ATOM   4120  HE1 HSD P 263     -29.880-154.602 120.141  0.00 97.00      PROA   
ATOM   4121  NE2 HSD P 263     -30.848-153.444 118.630  0.00 97.00      PROA   
ATOM   4122  CD2 HSD P 263     -30.904-153.649 117.263  0.00 97.00      PROA   
ATOM   4123  HD2 HSD P 263     -31.460-152.959 116.641  0.00 97.00      PROA   
ATOM   4124  C   HSD P 263     -28.744-155.403 113.401  0.00 97.00      PROA   
ATOM   4125  O   HSD P 263     -29.522-155.197 112.472  0.00 97.00      PROA   
ATOM   4126  N   GLN P 264     -27.652-156.196 113.268  0.00 97.00      PROA   
ATOM   4127  HN  GLN P 264     -27.045-156.369 114.040  0.00 97.00      PROA   
ATOM   4128  CA  GLN P 264     -27.208-156.754 112.004  0.00 97.00      PROA   
ATOM   4129  HA  GLN P 264     -27.017-155.905 111.360  0.00 97.00      PROA   
ATOM   4130  CB  GLN P 264     -25.855-157.495 112.156  0.00 97.00      PROA   
ATOM   4131  HB1 GLN P 264     -25.645-158.114 111.256  0.00 97.00      PROA   
ATOM   4132  HB2 GLN P 264     -25.950-158.181 113.028  0.00 97.00      PROA   
ATOM   4133  CG  GLN P 264     -24.672-156.516 112.356  0.00 97.00      PROA   
ATOM   4134  HG1 GLN P 264     -24.982-155.669 113.005  0.00 97.00      PROA   
ATOM   4135  HG2 GLN P 264     -24.354-156.093 111.380  0.00 97.00      PROA   
ATOM   4136  CD  GLN P 264     -23.471-157.174 113.047  0.00 97.00      PROA   
ATOM   4137  OE1 GLN P 264     -23.076-156.765 114.145  0.00 97.00      PROA   
ATOM   4138  NE2 GLN P 264     -22.874-158.206 112.393  0.00 97.00      PROA   
ATOM   4139 HE21 GLN P 264     -22.095-158.651 112.832  0.00 97.00      PROA   
ATOM   4140 HE22 GLN P 264     -23.214-158.494 111.500  0.00 97.00      PROA   
ATOM   4141  C   GLN P 264     -28.234-157.601 111.266  0.00 97.00      PROA   
ATOM   4142  O   GLN P 264     -28.910-158.457 111.835  0.00 97.00      PROA   
ATOM   4143  N   GLN P 265     -28.378-157.321 109.955  0.00 97.00      PROA   
ATOM   4144  HN  GLN P 265     -27.776-156.648 109.525  0.00 97.00      PROA   
ATOM   4145  CA  GLN P 265     -29.479-157.742 109.127  0.00 97.00      PROA   
ATOM   4146  HA  GLN P 265     -30.261-158.079 109.788  0.00 97.00      PROA   
ATOM   4147  CB  GLN P 265     -30.062-156.561 108.286  0.00 97.00      PROA   
ATOM   4148  HB1 GLN P 265     -30.611-155.891 108.986  0.00 97.00      PROA   
ATOM   4149  HB2 GLN P 265     -30.815-156.959 107.570  0.00 97.00      PROA   
ATOM   4150  CG  GLN P 265     -29.047-155.700 107.481  0.00 97.00      PROA   
ATOM   4151  HG1 GLN P 265     -29.605-155.079 106.746  0.00 97.00      PROA   
ATOM   4152  HG2 GLN P 265     -28.369-156.366 106.908  0.00 97.00      PROA   
ATOM   4153  CD  GLN P 265     -28.173-154.775 108.349  0.00 97.00      PROA   
ATOM   4154  OE1 GLN P 265     -27.056-155.135 108.737  0.00 97.00      PROA   
ATOM   4155  NE2 GLN P 265     -28.685-153.551 108.654  0.00 97.00      PROA   
ATOM   4156 HE21 GLN P 265     -28.151-152.940 109.242  0.00 97.00      PROA   
ATOM   4157 HE22 GLN P 265     -29.576-153.272 108.302  0.00 97.00      PROA   
ATOM   4158  C   GLN P 265     -29.090-158.885 108.203  0.00 97.00      PROA   
ATOM   4159  O   GLN P 265     -27.919-159.008 107.843  0.00 97.00      PROA   
ATOM   4160  N   PRO P 266     -30.016-159.751 107.774  0.00 97.00      PROA   
ATOM   4161  CD  PRO P 266     -31.342-159.904 108.383  0.00 97.00      PROA   
ATOM   4162  HD1 PRO P 266     -31.955-159.012 108.124  0.00 97.00      PROA   
ATOM   4163  HD2 PRO P 266     -31.277-160.023 109.487  0.00 97.00      PROA   
ATOM   4164  CA  PRO P 266     -29.931-160.485 106.511  0.00 97.00      PROA   
ATOM   4165  HA  PRO P 266     -29.195-161.262 106.658  0.00 97.00      PROA   
ATOM   4166  CB  PRO P 266     -31.351-161.044 106.299  0.00 97.00      PROA   
ATOM   4167  HB1 PRO P 266     -31.348-162.015 105.766  0.00 97.00      PROA   
ATOM   4168  HB2 PRO P 266     -31.977-160.320 105.732  0.00 97.00      PROA   
ATOM   4169  CG  PRO P 266     -31.922-161.150 107.717  0.00 97.00      PROA   
ATOM   4170  HG1 PRO P 266     -33.030-161.167 107.733  0.00 97.00      PROA   
ATOM   4171  HG2 PRO P 266     -31.526-162.059 108.221  0.00 97.00      PROA   
ATOM   4172  C   PRO P 266     -29.463-159.658 105.319  0.00 97.00      PROA   
ATOM   4173  O   PRO P 266     -29.906-158.522 105.161  0.00 97.00      PROA   
ATOM   4174  N   THR P 267     -28.569-160.209 104.469  0.00 97.00      PROA   
ATOM   4175  HN  THR P 267     -28.122-161.073 104.691  0.00 97.00      PROA   
ATOM   4176  CA  THR P 267     -28.209-159.636 103.177  0.00 97.00      PROA   
ATOM   4177  HA  THR P 267     -27.912-158.617 103.392  0.00 97.00      PROA   
ATOM   4178  CB  THR P 267     -27.020-160.330 102.521  0.00 97.00      PROA   
ATOM   4179  HB  THR P 267     -27.343-161.183 101.885  0.00 97.00      PROA   
ATOM   4180  OG1 THR P 267     -26.140-160.865 103.500  0.00 97.00      PROA   
ATOM   4181  HG1 THR P 267     -25.889-160.120 104.051  0.00 97.00      PROA   
ATOM   4182  CG2 THR P 267     -26.227-159.328 101.662  0.00 97.00      PROA   
ATOM   4183 HG21 THR P 267     -25.854-158.490 102.289  0.00 97.00      PROA   
ATOM   4184 HG22 THR P 267     -26.863-158.908 100.857  0.00 97.00      PROA   
ATOM   4185 HG23 THR P 267     -25.355-159.835 101.198  0.00 97.00      PROA   
ATOM   4186  C   THR P 267     -29.359-159.537 102.170  0.00 97.00      PROA   
ATOM   4187  O   THR P 267     -29.441-158.490 101.527  0.00 97.00      PROA   
ATOM   4188  N   PRO P 268     -30.273-160.494 101.959  0.00 97.00      PROA   
ATOM   4189  CD  PRO P 268     -30.112-161.921 102.280  0.00 97.00      PROA   
ATOM   4190  HD1 PRO P 268     -29.852-162.079 103.345  0.00 97.00      PROA   
ATOM   4191  HD2 PRO P 268     -29.330-162.362 101.624  0.00 97.00      PROA   
ATOM   4192  CA  PRO P 268     -31.502-160.249 101.210  0.00 97.00      PROA   
ATOM   4193  HA  PRO P 268     -31.300-159.646 100.335  0.00 97.00      PROA   
ATOM   4194  CB  PRO P 268     -32.003-161.657 100.845  0.00 97.00      PROA   
ATOM   4195  HB1 PRO P 268     -31.533-161.968  99.884  0.00 97.00      PROA   
ATOM   4196  HB2 PRO P 268     -33.104-161.720 100.735  0.00 97.00      PROA   
ATOM   4197  CG  PRO P 268     -31.475-162.546 101.974  0.00 97.00      PROA   
ATOM   4198  HG1 PRO P 268     -32.135-162.433 102.862  0.00 97.00      PROA   
ATOM   4199  HG2 PRO P 268     -31.409-163.616 101.694  0.00 97.00      PROA   
ATOM   4200  C   PRO P 268     -32.525-159.514 102.059  0.00 97.00      PROA   
ATOM   4201  O   PRO P 268     -32.559-159.692 103.275  0.00 97.00      PROA   
ATOM   4202  N   VAL P 269     -33.360-158.679 101.402  0.00 97.00      PROA   
ATOM   4203  HN  VAL P 269     -33.342-158.575 100.412  0.00 97.00      PROA   
ATOM   4204  CA  VAL P 269     -34.472-157.964 101.968  0.00 97.00      PROA   
ATOM   4205  HA  VAL P 269     -34.888-158.550 102.776  0.00 97.00      PROA   
ATOM   4206  CB  VAL P 269     -34.076-156.572 102.476  0.00 97.00      PROA   
ATOM   4207  HB  VAL P 269     -33.249-156.707 103.214  0.00 97.00      PROA   
ATOM   4208  CG1 VAL P 269     -33.552-155.684 101.326  0.00 97.00      PROA   
ATOM   4209 HG11 VAL P 269     -34.349-155.535 100.568  0.00 97.00      PROA   
ATOM   4210 HG12 VAL P 269     -32.674-156.148 100.833  0.00 97.00      PROA   
ATOM   4211 HG13 VAL P 269     -33.254-154.687 101.714  0.00 97.00      PROA   
ATOM   4212  CG2 VAL P 269     -35.260-155.909 103.206  0.00 97.00      PROA   
ATOM   4213 HG21 VAL P 269     -35.622-156.559 104.029  0.00 97.00      PROA   
ATOM   4214 HG22 VAL P 269     -36.095-155.740 102.495  0.00 97.00      PROA   
ATOM   4215 HG23 VAL P 269     -34.958-154.926 103.627  0.00 97.00      PROA   
ATOM   4216  C   VAL P 269     -35.519-157.925 100.827  0.00 97.00      PROA   
ATOM   4217  OT1 VAL P 269     -35.121-158.082  99.639  0.00 97.00      PROA   
ATOM   4218  OT2 VAL P 269     -36.732-157.769 101.129  0.00 97.00      PROA   
END
